# Supplementary material for: A new benchmark illustrates that integration of geometric constraints inferred from enzyme reaction chemistry can increase enzyme active site modeling accuracy
Source: PLoS One. 2019 Apr 4;14(4):e0214126. doi: 10.1371/journal.pone.0214126 (PMC6448891; doi:10.1371/journal.pone.0214126)
Supplement: S1 Files — (GZ) [file pone.0214126.s008.gz › benchmark-lite/templates/3veu/1am5.pdb.pdb]

REMARK query_anchored_aln ------VEMV-NLRGKSGQGYYVEMTVGSPPQTLNILVDTGSSNFAVGAAPHPFLHRYYQRQLSSTYRDLRKGVYVPYTQGKWEGELGTDLVSIPH--NVTVRANIAAITESDKFFINGSNWEGILGLAYAEIARP--SLEPFFDSLVKQTHVPNLFSLQLC------NQS----SVGGSMIIGGIDHSLYTGSLWYTPIRREWYYEVIIVRVEINGQDLK-DCK----DKSIVDSGTTNLRLPKKVFEAAVKSIKA--------DGFW-GEQLVCW----TPWNIFPVISLYLM------SFRITILPQQYLRPVE-------DCYKFAISQSSTGTVMGAVIMEGFYVVFDRARKRIGFAVSA----------------------------
ATOM      1  N   VAL A   7       2.720  23.668 156.562  1.00  0.00           N  
ATOM      2  CA  VAL A   7       2.992  22.773 157.750  1.00  0.00           C  
ATOM      3  C   VAL A   7       3.860  21.671 157.225  1.00  0.00           C  
ATOM      4  O   VAL A   7       4.929  21.809 157.858  1.00  0.00           O  
ATOM      5  CB  VAL A   7       1.708  22.179 158.360  1.00  0.00           C  
ATOM      6  CG1 VAL A   7       2.050  21.210 159.481  1.00  0.00           C  
ATOM      7  CG2 VAL A   7       0.811  23.297 158.868  1.00  0.00           C  
ATOM      8  H   VAL A   7       2.491  24.639 156.720  1.00  0.00           H  
ATOM      9  HA  VAL A   7       3.479  23.366 158.526  1.00  0.00           H  
ATOM     10  HB  VAL A   7       1.182  21.610 157.593  1.00  0.00           H  
ATOM     11 1HG1 VAL A   7       1.131  20.799 159.900  1.00  0.00           H  
ATOM     12 2HG1 VAL A   7       2.663  20.399 159.087  1.00  0.00           H  
ATOM     13 3HG1 VAL A   7       2.601  21.735 160.261  1.00  0.00           H  
ATOM     14 1HG2 VAL A   7      -0.095  22.870 159.297  1.00  0.00           H  
ATOM     15 2HG2 VAL A   7       1.339  23.869 159.631  1.00  0.00           H  
ATOM     16 3HG2 VAL A   7       0.545  23.955 158.040  1.00  0.00           H  
ATOM     17  N   GLU A   8       3.728  20.700 156.307  1.00  0.00           N  
ATOM     18  CA  GLU A   8       4.982  19.875 156.056  1.00  0.00           C  
ATOM     19  C   GLU A   8       4.730  19.164 154.734  1.00  0.00           C  
ATOM     20  O   GLU A   8       3.685  19.261 154.088  1.00  0.00           O  
ATOM     21  CB  GLU A   8       5.260  18.860 157.167  1.00  0.00           C  
ATOM     22  CG  GLU A   8       4.187  17.792 157.326  1.00  0.00           C  
ATOM     23  CD  GLU A   8       4.464  16.849 158.463  1.00  0.00           C  
ATOM     24  OE1 GLU A   8       5.473  17.006 159.108  1.00  0.00           O  
ATOM     25  OE2 GLU A   8       3.665  15.971 158.689  1.00  0.00           O  
ATOM     26  H   GLU A   8       2.887  20.486 155.790  1.00  0.00           H  
ATOM     27  HA  GLU A   8       5.837  20.550 156.009  1.00  0.00           H  
ATOM     28 1HB  GLU A   8       6.207  18.356 156.970  1.00  0.00           H  
ATOM     29 2HB  GLU A   8       5.358  19.380 158.119  1.00  0.00           H  
ATOM     30 1HG  GLU A   8       3.228  18.279 157.497  1.00  0.00           H  
ATOM     31 2HG  GLU A   8       4.115  17.224 156.399  1.00  0.00           H  
ATOM     32  N   MET A   9       5.756  18.476 154.241  1.00  0.00           N  
ATOM     33  CA  MET A   9       5.575  17.739 152.982  1.00  0.00           C  
ATOM     34  C   MET A   9       6.380  16.456 153.150  1.00  0.00           C  
ATOM     35  O   MET A   9       7.190  16.342 154.039  1.00  0.00           O  
ATOM     36  CB  MET A   9       6.042  18.546 151.772  1.00  0.00           C  
ATOM     37  CG  MET A   9       7.519  18.913 151.792  1.00  0.00           C  
ATOM     38  SD  MET A   9       8.579  17.558 151.250  1.00  0.00           S  
ATOM     39  CE  MET A   9       8.193  17.505 149.503  1.00  0.00           C  
ATOM     40  H   MET A   9       6.653  18.445 154.705  1.00  0.00           H  
ATOM     41  HA  MET A   9       4.513  17.529 152.854  1.00  0.00           H  
ATOM     42 1HB  MET A   9       5.851  17.980 150.862  1.00  0.00           H  
ATOM     43 2HB  MET A   9       5.469  19.472 151.709  1.00  0.00           H  
ATOM     44 1HG  MET A   9       7.691  19.768 151.139  1.00  0.00           H  
ATOM     45 2HG  MET A   9       7.811  19.194 152.804  1.00  0.00           H  
ATOM     46 1HE  MET A   9       8.772  16.714 149.026  1.00  0.00           H  
ATOM     47 2HE  MET A   9       7.128  17.306 149.371  1.00  0.00           H  
ATOM     48 3HE  MET A   9       8.442  18.463 149.045  1.00  0.00           H  
ATOM     49  N   VAL A  10       6.082  15.621 152.187  1.00  0.00           N  
ATOM     50  CA  VAL A  10       6.787  14.358 152.141  1.00  0.00           C  
ATOM     51  C   VAL A  10       6.897  13.865 150.714  1.00  0.00           C  
ATOM     52  O   VAL A  10       6.068  14.168 149.891  1.00  0.00           O  
ATOM     53  CB  VAL A  10       6.060  13.303 152.996  1.00  0.00           C  
ATOM     54  CG1 VAL A  10       6.034  13.728 154.457  1.00  0.00           C  
ATOM     55  CG2 VAL A  10       4.648  13.094 152.471  1.00  0.00           C  
ATOM     56  H   VAL A  10       5.387  15.822 151.483  1.00  0.00           H  
ATOM     57  HA  VAL A  10       7.789  14.506 152.547  1.00  0.00           H  
ATOM     58  HB  VAL A  10       6.611  12.364 152.944  1.00  0.00           H  
ATOM     59 1HG1 VAL A  10       5.517  12.971 155.047  1.00  0.00           H  
ATOM     60 2HG1 VAL A  10       7.056  13.837 154.822  1.00  0.00           H  
ATOM     61 3HG1 VAL A  10       5.511  14.680 154.550  1.00  0.00           H  
ATOM     62 1HG2 VAL A  10       4.140  12.347 153.080  1.00  0.00           H  
ATOM     63 2HG2 VAL A  10       4.099  14.035 152.518  1.00  0.00           H  
ATOM     64 3HG2 VAL A  10       4.692  12.751 151.437  1.00  0.00           H  
ATOM     65  N   ASN A  12       7.962  13.130 150.532  1.00  0.00           N  
ATOM     66  CA  ASN A  12       8.308  12.465 149.275  1.00  0.00           C  
ATOM     67  C   ASN A  12       7.355  11.262 149.185  1.00  0.00           C  
ATOM     68  O   ASN A  12       7.082  10.653 150.244  1.00  0.00           O  
ATOM     69  CB  ASN A  12       9.767  12.048 149.227  1.00  0.00           C  
ATOM     70  CG  ASN A  12      10.703  13.224 149.211  1.00  0.00           C  
ATOM     71  OD1 ASN A  12      10.365  14.296 148.695  1.00  0.00           O  
ATOM     72  ND2 ASN A  12      11.875  13.046 149.766  1.00  0.00           N  
ATOM     73  H   ASN A  12       8.329  12.765 151.399  1.00  0.00           H  
ATOM     74  HA  ASN A  12       8.134  13.163 148.455  1.00  0.00           H  
ATOM     75 1HB  ASN A  12       9.997  11.428 150.094  1.00  0.00           H  
ATOM     76 2HB  ASN A  12       9.944  11.445 148.337  1.00  0.00           H  
ATOM     77 1HD2 ASN A  12      12.539  13.794 149.784  1.00  0.00           H  
ATOM     78 2HD2 ASN A  12      12.106  12.162 150.171  1.00  0.00           H  
ATOM     79  N   LEU A  13       6.725  10.979 148.010  1.00  0.00           N  
ATOM     80  CA  LEU A  13       5.787   9.815 148.053  1.00  0.00           C  
ATOM     81  C   LEU A  13       6.205   8.936 146.900  1.00  0.00           C  
ATOM     82  O   LEU A  13       7.122   9.394 146.169  1.00  0.00           O  
ATOM     83  CB  LEU A  13       4.319  10.235 147.906  1.00  0.00           C  
ATOM     84  CG  LEU A  13       3.965  10.977 146.611  1.00  0.00           C  
ATOM     85  CD1 LEU A  13       3.817   9.973 145.475  1.00  0.00           C  
ATOM     86  CD2 LEU A  13       2.682  11.768 146.813  1.00  0.00           C  
ATOM     87  H   LEU A  13       6.844  11.483 147.143  1.00  0.00           H  
ATOM     88  HA  LEU A  13       5.893   9.321 149.018  1.00  0.00           H  
ATOM     89 1HB  LEU A  13       3.696   9.343 147.958  1.00  0.00           H  
ATOM     90 2HB  LEU A  13       4.058  10.884 148.742  1.00  0.00           H  
ATOM     91  HG  LEU A  13       4.775  11.659 146.350  1.00  0.00           H  
ATOM     92 1HD1 LEU A  13       3.566  10.500 144.555  1.00  0.00           H  
ATOM     93 2HD1 LEU A  13       4.755   9.435 145.340  1.00  0.00           H  
ATOM     94 3HD1 LEU A  13       3.024   9.266 145.716  1.00  0.00           H  
ATOM     95 1HD2 LEU A  13       2.431  12.296 145.892  1.00  0.00           H  
ATOM     96 2HD2 LEU A  13       1.871  11.087 147.073  1.00  0.00           H  
ATOM     97 3HD2 LEU A  13       2.822  12.489 147.618  1.00  0.00           H  
ATOM     98  N   ARG A  14       5.691   7.727 146.713  1.00  0.00           N  
ATOM     99  CA  ARG A  14       6.338   6.981 145.585  1.00  0.00           C  
ATOM    100  C   ARG A  14       5.549   6.913 144.279  1.00  0.00           C  
ATOM    101  O   ARG A  14       4.344   7.053 144.183  1.00  0.00           O  
ATOM    102  CB  ARG A  14       6.632   5.551 146.015  1.00  0.00           C  
ATOM    103  CG  ARG A  14       7.647   5.418 147.139  1.00  0.00           C  
ATOM    104  CD  ARG A  14       7.892   3.996 147.492  1.00  0.00           C  
ATOM    105  NE  ARG A  14       8.848   3.864 148.579  1.00  0.00           N  
ATOM    106  CZ  ARG A  14       9.269   2.690 149.090  1.00  0.00           C  
ATOM    107  NH1 ARG A  14       8.809   1.559 148.603  1.00  0.00           N  
ATOM    108  NH2 ARG A  14      10.143   2.676 150.081  1.00  0.00           N  
ATOM    109  H   ARG A  14       4.945   7.285 147.231  1.00  0.00           H  
ATOM    110  HA  ARG A  14       7.277   7.477 145.336  1.00  0.00           H  
ATOM    111 1HB  ARG A  14       5.711   5.074 146.345  1.00  0.00           H  
ATOM    112 2HB  ARG A  14       7.008   4.985 145.163  1.00  0.00           H  
ATOM    113 1HG  ARG A  14       8.593   5.862 146.830  1.00  0.00           H  
ATOM    114 2HG  ARG A  14       7.277   5.933 148.027  1.00  0.00           H  
ATOM    115 1HD  ARG A  14       6.957   3.532 147.802  1.00  0.00           H  
ATOM    116 2HD  ARG A  14       8.288   3.469 146.624  1.00  0.00           H  
ATOM    117  HE  ARG A  14       9.225   4.713 148.980  1.00  0.00           H  
ATOM    118 1HH1 ARG A  14       8.141   1.570 147.845  1.00  0.00           H  
ATOM    119 2HH1 ARG A  14       9.124   0.679 148.986  1.00  0.00           H  
ATOM    120 1HH2 ARG A  14      10.496   3.546 150.456  1.00  0.00           H  
ATOM    121 2HH2 ARG A  14      10.458   1.797 150.464  1.00  0.00           H  
ATOM    122  N   GLY A  15       6.300   6.666 143.211  1.00  0.00           N  
ATOM    123  CA  GLY A  15       5.877   6.559 141.815  1.00  0.00           C  
ATOM    124  C   GLY A  15       6.041   5.161 141.267  1.00  0.00           C  
ATOM    125  O   GLY A  15       7.162   4.639 141.173  1.00  0.00           O  
ATOM    126  H   GLY A  15       7.276   6.544 143.440  1.00  0.00           H  
ATOM    127 1HA  GLY A  15       4.831   6.855 141.728  1.00  0.00           H  
ATOM    128 2HA  GLY A  15       6.458   7.250 141.205  1.00  0.00           H  
ATOM    129  N   LYS A  16       4.964   4.475 140.877  1.00  0.00           N  
ATOM    130  CA  LYS A  16       5.161   3.147 140.285  1.00  0.00           C  
ATOM    131  C   LYS A  16       4.961   3.457 138.791  1.00  0.00           C  
ATOM    132  O   LYS A  16       3.890   3.878 138.324  1.00  0.00           O  
ATOM    133  CB  LYS A  16       4.176   2.100 140.808  1.00  0.00           C  
ATOM    134  CG  LYS A  16       4.338   0.719 140.188  1.00  0.00           C  
ATOM    135  CD  LYS A  16       5.653   0.077 140.604  1.00  0.00           C  
ATOM    136  CE  LYS A  16       5.778  -1.337 140.057  1.00  0.00           C  
ATOM    137  NZ  LYS A  16       7.076  -1.964 140.427  1.00  0.00           N  
ATOM    138  H   LYS A  16       4.026   4.836 140.975  1.00  0.00           H  
ATOM    139  HA  LYS A  16       6.164   2.801 140.536  1.00  0.00           H  
ATOM    140 1HB  LYS A  16       4.292   1.999 141.887  1.00  0.00           H  
ATOM    141 2HB  LYS A  16       3.155   2.434 140.618  1.00  0.00           H  
ATOM    142 1HG  LYS A  16       3.514   0.078 140.506  1.00  0.00           H  
ATOM    143 2HG  LYS A  16       4.312   0.802 139.102  1.00  0.00           H  
ATOM    144 1HD  LYS A  16       6.485   0.677 140.232  1.00  0.00           H  
ATOM    145 2HD  LYS A  16       5.712   0.042 141.692  1.00  0.00           H  
ATOM    146 1HE  LYS A  16       4.967  -1.951 140.448  1.00  0.00           H  
ATOM    147 2HE  LYS A  16       5.696  -1.315 138.971  1.00  0.00           H  
ATOM    148 1HZ  LYS A  16       7.119  -2.899 140.046  1.00  0.00           H  
ATOM    149 2HZ  LYS A  16       7.835  -1.413 140.053  1.00  0.00           H  
ATOM    150 3HZ  LYS A  16       7.155  -2.008 141.433  1.00  0.00           H  
ATOM    151  N   SER A  17       6.063   3.336 138.031  1.00  0.00           N  
ATOM    152  CA  SER A  17       5.955   3.497 136.596  1.00  0.00           C  
ATOM    153  C   SER A  17       5.114   4.598 136.095  1.00  0.00           C  
ATOM    154  O   SER A  17       4.404   4.347 135.119  1.00  0.00           O  
ATOM    155  CB  SER A  17       5.429   2.209 135.993  1.00  0.00           C  
ATOM    156  OG  SER A  17       6.298   1.141 136.254  1.00  0.00           O  
ATOM    157  H   SER A  17       6.966   3.135 138.437  1.00  0.00           H  
ATOM    158  HA  SER A  17       6.948   3.705 136.195  1.00  0.00           H  
ATOM    159 1HB  SER A  17       4.445   1.989 136.406  1.00  0.00           H  
ATOM    160 2HB  SER A  17       5.313   2.332 134.918  1.00  0.00           H  
ATOM    161  HG  SER A  17       6.813   1.017 135.454  1.00  0.00           H  
ATOM    162  N   GLY A  18       5.002   5.786 136.662  1.00  0.00           N  
ATOM    163  CA  GLY A  18       4.213   6.922 136.239  1.00  0.00           C  
ATOM    164  C   GLY A  18       2.728   6.603 136.151  1.00  0.00           C  
ATOM    165  O   GLY A  18       2.002   7.401 135.563  1.00  0.00           O  
ATOM    166  H   GLY A  18       5.562   5.860 137.499  1.00  0.00           H  
ATOM    167 1HA  GLY A  18       4.357   7.746 136.938  1.00  0.00           H  
ATOM    168 2HA  GLY A  18       4.560   7.263 135.264  1.00  0.00           H  
ATOM    169  N   GLN A  19       2.308   5.513 136.780  1.00  0.00           N  
ATOM    170  CA  GLN A  19       0.902   5.133 136.762  1.00  0.00           C  
ATOM    171  C   GLN A  19       0.158   5.369 138.058  1.00  0.00           C  
ATOM    172  O   GLN A  19      -0.973   5.797 138.174  1.00  0.00           O  
ATOM    173  CB  GLN A  19       0.776   3.655 136.382  1.00  0.00           C  
ATOM    174  CG  GLN A  19       1.197   3.341 134.956  1.00  0.00           C  
ATOM    175  CD  GLN A  19       1.103   1.861 134.637  1.00  0.00           C  
ATOM    176  OE1 GLN A  19       1.181   1.013 135.531  1.00  0.00           O  
ATOM    177  NE2 GLN A  19       0.934   1.542 133.359  1.00  0.00           N  
ATOM    178  H   GLN A  19       2.968   4.934 137.280  1.00  0.00           H  
ATOM    179  HA  GLN A  19       0.390   5.739 136.015  1.00  0.00           H  
ATOM    180 1HB  GLN A  19       1.388   3.053 137.053  1.00  0.00           H  
ATOM    181 2HB  GLN A  19      -0.258   3.334 136.505  1.00  0.00           H  
ATOM    182 1HG  GLN A  19       0.546   3.881 134.269  1.00  0.00           H  
ATOM    183 2HG  GLN A  19       2.231   3.656 134.816  1.00  0.00           H  
ATOM    184 1HE2 GLN A  19       0.865   0.581 133.088  1.00  0.00           H  
ATOM    185 2HE2 GLN A  19       0.876   2.261 132.667  1.00  0.00           H  
ATOM    186  N   GLY A  20       0.839   4.998 139.091  1.00  0.00           N  
ATOM    187  CA  GLY A  20       0.556   5.014 140.464  1.00  0.00           C  
ATOM    188  C   GLY A  20       1.491   5.867 141.294  1.00  0.00           C  
ATOM    189  O   GLY A  20       2.632   5.474 141.192  1.00  0.00           O  
ATOM    190  H   GLY A  20       1.730   4.640 138.776  1.00  0.00           H  
ATOM    191 1HA  GLY A  20      -0.459   5.380 140.622  1.00  0.00           H  
ATOM    192 2HA  GLY A  20       0.596   3.998 140.855  1.00  0.00           H  
ATOM    193  N   TYR A  21       0.893   6.813 141.991  1.00  0.00           N  
ATOM    194  CA  TYR A  21       1.598   7.721 142.945  1.00  0.00           C  
ATOM    195  C   TYR A  21       0.924   7.447 144.314  1.00  0.00           C  
ATOM    196  O   TYR A  21      -0.264   7.639 144.588  1.00  0.00           O  
ATOM    197  CB  TYR A  21       1.488   9.193 142.541  1.00  0.00           C  
ATOM    198  CG  TYR A  21       2.152   9.515 141.221  1.00  0.00           C  
ATOM    199  CD1 TYR A  21       1.410   9.497 140.049  1.00  0.00           C  
ATOM    200  CD2 TYR A  21       3.503   9.828 141.182  1.00  0.00           C  
ATOM    201  CE1 TYR A  21       2.017   9.792 138.843  1.00  0.00           C  
ATOM    202  CE2 TYR A  21       4.109  10.123 139.976  1.00  0.00           C  
ATOM    203  CZ  TYR A  21       3.371  10.105 138.810  1.00  0.00           C  
ATOM    204  OH  TYR A  21       3.975  10.398 137.609  1.00  0.00           O  
ATOM    205  H   TYR A  21      -0.103   6.916 141.859  1.00  0.00           H  
ATOM    206  HA  TYR A  21       2.656   7.459 142.955  1.00  0.00           H  
ATOM    207 1HB  TYR A  21       0.436   9.474 142.471  1.00  0.00           H  
ATOM    208 2HB  TYR A  21       1.943   9.816 143.311  1.00  0.00           H  
ATOM    209  HD1 TYR A  21       0.349   9.251 140.080  1.00  0.00           H  
ATOM    210  HD2 TYR A  21       4.086   9.841 142.103  1.00  0.00           H  
ATOM    211  HE1 TYR A  21       1.434   9.778 137.922  1.00  0.00           H  
ATOM    212  HE2 TYR A  21       5.171  10.368 139.946  1.00  0.00           H  
ATOM    213  HH  TYR A  21       4.904  10.591 137.758  1.00  0.00           H  
ATOM    214  N   TYR A  22       1.756   6.811 145.142  1.00  0.00           N  
ATOM    215  CA  TYR A  22       1.219   6.336 146.424  1.00  0.00           C  
ATOM    216  C   TYR A  22       2.129   6.692 147.579  1.00  0.00           C  
ATOM    217  O   TYR A  22       3.327   6.867 147.199  1.00  0.00           O  
ATOM    218  CB  TYR A  22       0.995   4.823 146.388  1.00  0.00           C  
ATOM    219  CG  TYR A  22       2.269   4.020 146.251  1.00  0.00           C  
ATOM    220  CD1 TYR A  22       2.950   3.601 147.385  1.00  0.00           C  
ATOM    221  CD2 TYR A  22       2.757   3.702 144.992  1.00  0.00           C  
ATOM    222  CE1 TYR A  22       4.115   2.868 147.260  1.00  0.00           C  
ATOM    223  CE2 TYR A  22       3.921   2.969 144.867  1.00  0.00           C  
ATOM    224  CZ  TYR A  22       4.599   2.553 145.995  1.00  0.00           C  
ATOM    225  OH  TYR A  22       5.758   1.822 145.871  1.00  0.00           O  
ATOM    226  H   TYR A  22       2.728   6.646 144.924  1.00  0.00           H  
ATOM    227  HA  TYR A  22       0.260   6.825 146.600  1.00  0.00           H  
ATOM    228 1HB  TYR A  22       0.490   4.507 147.302  1.00  0.00           H  
ATOM    229 2HB  TYR A  22       0.343   4.572 145.551  1.00  0.00           H  
ATOM    230  HD1 TYR A  22       2.567   3.851 148.374  1.00  0.00           H  
ATOM    231  HD2 TYR A  22       2.223   4.032 144.101  1.00  0.00           H  
ATOM    232  HE1 TYR A  22       4.650   2.539 148.150  1.00  0.00           H  
ATOM    233  HE2 TYR A  22       4.305   2.720 143.878  1.00  0.00           H  
ATOM    234  HH  TYR A  22       5.954   1.691 144.940  1.00  0.00           H  
ATOM    235  N   VAL A  23       1.643   6.832 148.827  1.00  0.00           N  
ATOM    236  CA  VAL A  23       2.759   7.171 149.781  1.00  0.00           C  
ATOM    237  C   VAL A  23       2.341   6.749 151.155  1.00  0.00           C  
ATOM    238  O   VAL A  23       1.374   6.020 151.202  1.00  0.00           O  
ATOM    239  CB  VAL A  23       3.076   8.678 149.792  1.00  0.00           C  
ATOM    240  CG1 VAL A  23       3.537   9.136 148.416  1.00  0.00           C  
ATOM    241  CG2 VAL A  23       1.851   9.462 150.239  1.00  0.00           C  
ATOM    242  H   VAL A  23       0.701   6.747 149.182  1.00  0.00           H  
ATOM    243  HA  VAL A  23       3.659   6.643 149.463  1.00  0.00           H  
ATOM    244  HB  VAL A  23       3.898   8.862 150.484  1.00  0.00           H  
ATOM    245 1HG1 VAL A  23       3.757  10.203 148.443  1.00  0.00           H  
ATOM    246 2HG1 VAL A  23       4.435   8.588 148.132  1.00  0.00           H  
ATOM    247 3HG1 VAL A  23       2.749   8.947 147.688  1.00  0.00           H  
ATOM    248 1HG2 VAL A  23       2.083  10.526 150.246  1.00  0.00           H  
ATOM    249 2HG2 VAL A  23       1.028   9.273 149.551  1.00  0.00           H  
ATOM    250 3HG2 VAL A  23       1.565   9.147 151.243  1.00  0.00           H  
ATOM    251  N   GLU A  24       2.993   7.182 152.210  1.00  0.00           N  
ATOM    252  CA  GLU A  24       2.534   6.750 153.532  1.00  0.00           C  
ATOM    253  C   GLU A  24       1.640   7.641 154.376  1.00  0.00           C  
ATOM    254  O   GLU A  24       1.355   8.868 154.275  1.00  0.00           O  
ATOM    255  CB  GLU A  24       3.771   6.424 154.372  1.00  0.00           C  
ATOM    256  CG  GLU A  24       4.595   5.255 153.851  1.00  0.00           C  
ATOM    257  CD  GLU A  24       5.792   4.955 154.708  1.00  0.00           C  
ATOM    258  OE1 GLU A  24       6.050   5.705 155.619  1.00  0.00           O  
ATOM    259  OE2 GLU A  24       6.450   3.974 154.453  1.00  0.00           O  
ATOM    260  H   GLU A  24       3.792   7.796 152.143  1.00  0.00           H  
ATOM    261  HA  GLU A  24       1.921   5.856 153.410  1.00  0.00           H  
ATOM    262 1HB  GLU A  24       4.421   7.298 154.418  1.00  0.00           H  
ATOM    263 2HB  GLU A  24       3.466   6.189 155.392  1.00  0.00           H  
ATOM    264 1HG  GLU A  24       3.963   4.369 153.806  1.00  0.00           H  
ATOM    265 2HG  GLU A  24       4.927   5.482 152.838  1.00  0.00           H  
ATOM    266  N   MET A  25       0.963   6.954 155.318  1.00  0.00           N  
ATOM    267  CA  MET A  25       0.065   7.300 156.387  1.00  0.00           C  
ATOM    268  C   MET A  25       0.127   6.235 157.515  1.00  0.00           C  
ATOM    269  O   MET A  25       0.451   5.069 157.313  1.00  0.00           O  
ATOM    270  CB  MET A  25      -1.353   7.448 155.840  1.00  0.00           C  
ATOM    271  CG  MET A  25      -1.958   6.159 155.301  1.00  0.00           C  
ATOM    272  SD  MET A  25      -2.681   5.135 156.598  1.00  0.00           S  
ATOM    273  CE  MET A  25      -3.282   3.748 155.638  1.00  0.00           C  
ATOM    274  H   MET A  25       1.197   5.983 155.166  1.00  0.00           H  
ATOM    275  HA  MET A  25       0.383   8.252 156.811  1.00  0.00           H  
ATOM    276 1HB  MET A  25      -2.009   7.821 156.625  1.00  0.00           H  
ATOM    277 2HB  MET A  25      -1.358   8.182 155.033  1.00  0.00           H  
ATOM    278 1HG  MET A  25      -2.735   6.397 154.576  1.00  0.00           H  
ATOM    279 2HG  MET A  25      -1.187   5.579 154.795  1.00  0.00           H  
ATOM    280 1HE  MET A  25      -3.757   3.025 156.302  1.00  0.00           H  
ATOM    281 2HE  MET A  25      -4.008   4.100 154.904  1.00  0.00           H  
ATOM    282 3HE  MET A  25      -2.447   3.273 155.123  1.00  0.00           H  
ATOM    283  N   THR A  26      -0.205   6.570 158.750  1.00  0.00           N  
ATOM    284  CA  THR A  26      -0.198   5.724 159.932  1.00  0.00           C  
ATOM    285  C   THR A  26      -1.525   5.653 160.644  1.00  0.00           C  
ATOM    286  O   THR A  26      -2.114   6.734 160.685  1.00  0.00           O  
ATOM    287  CB  THR A  26       0.873   6.202 160.930  1.00  0.00           C  
ATOM    288  OG1 THR A  26       0.595   7.552 161.323  1.00  0.00           O  
ATOM    289  CG2 THR A  26       2.256   6.136 160.299  1.00  0.00           C  
ATOM    290  H   THR A  26      -0.490   7.535 158.837  1.00  0.00           H  
ATOM    291  HA  THR A  26       0.040   4.705 159.627  1.00  0.00           H  
ATOM    292  HB  THR A  26       0.854   5.568 161.816  1.00  0.00           H  
ATOM    293  HG1 THR A  26       1.048   7.744 162.148  1.00  0.00           H  
ATOM    294 1HG2 THR A  26       3.000   6.477 161.019  1.00  0.00           H  
ATOM    295 2HG2 THR A  26       2.475   5.109 160.009  1.00  0.00           H  
ATOM    296 3HG2 THR A  26       2.285   6.776 159.418  1.00  0.00           H  
ATOM    297  N   VAL A  27      -2.001   4.517 161.094  1.00  0.00           N  
ATOM    298  CA  VAL A  27      -3.313   4.568 161.755  1.00  0.00           C  
ATOM    299  C   VAL A  27      -3.160   3.808 163.074  1.00  0.00           C  
ATOM    300  O   VAL A  27      -2.360   2.889 162.932  1.00  0.00           O  
ATOM    301  CB  VAL A  27      -4.413   3.927 160.888  1.00  0.00           C  
ATOM    302  CG1 VAL A  27      -4.577   4.693 159.584  1.00  0.00           C  
ATOM    303  CG2 VAL A  27      -4.076   2.468 160.619  1.00  0.00           C  
ATOM    304  H   VAL A  27      -1.525   3.630 161.013  1.00  0.00           H  
ATOM    305  HA  VAL A  27      -3.578   5.613 161.918  1.00  0.00           H  
ATOM    306  HB  VAL A  27      -5.363   3.989 161.419  1.00  0.00           H  
ATOM    307 1HG1 VAL A  27      -5.359   4.226 158.984  1.00  0.00           H  
ATOM    308 2HG1 VAL A  27      -4.854   5.724 159.800  1.00  0.00           H  
ATOM    309 3HG1 VAL A  27      -3.638   4.675 159.031  1.00  0.00           H  
ATOM    310 1HG2 VAL A  27      -4.858   2.021 160.006  1.00  0.00           H  
ATOM    311 2HG2 VAL A  27      -3.123   2.406 160.093  1.00  0.00           H  
ATOM    312 3HG2 VAL A  27      -4.004   1.931 161.565  1.00  0.00           H  
ATOM    313  N   GLY A  28      -3.870   4.115 164.128  1.00  0.00           N  
ATOM    314  CA  GLY A  28      -3.764   3.364 165.347  1.00  0.00           C  
ATOM    315  C   GLY A  28      -2.871   4.040 166.365  1.00  0.00           C  
ATOM    316  O   GLY A  28      -2.162   4.987 166.070  1.00  0.00           O  
ATOM    317  H   GLY A  28      -4.508   4.897 164.086  1.00  0.00           H  
ATOM    318 1HA  GLY A  28      -4.756   3.228 165.778  1.00  0.00           H  
ATOM    319 2HA  GLY A  28      -3.369   2.372 165.130  1.00  0.00           H  
ATOM    320  N   SER A  29      -2.820   3.549 167.581  1.00  0.00           N  
ATOM    321  CA  SER A  29      -2.035   3.820 168.787  1.00  0.00           C  
ATOM    322  C   SER A  29      -1.615   2.435 169.206  1.00  0.00           C  
ATOM    323  O   SER A  29      -2.518   1.807 169.720  1.00  0.00           O  
ATOM    324  CB  SER A  29      -2.836   4.517 169.869  1.00  0.00           C  
ATOM    325  OG  SER A  29      -2.064   4.705 171.023  1.00  0.00           O  
ATOM    326  H   SER A  29      -3.518   2.819 167.602  1.00  0.00           H  
ATOM    327  HA  SER A  29      -1.206   4.476 168.520  1.00  0.00           H  
ATOM    328 1HB  SER A  29      -3.184   5.482 169.500  1.00  0.00           H  
ATOM    329 2HB  SER A  29      -3.716   3.922 170.110  1.00  0.00           H  
ATOM    330  HG  SER A  29      -2.688   4.843 171.740  1.00  0.00           H  
ATOM    331  N   PRO A  30      -0.383   2.106 169.182  1.00  0.00           N  
ATOM    332  CA  PRO A  30       0.755   2.623 168.489  1.00  0.00           C  
ATOM    333  C   PRO A  30       0.467   2.414 166.983  1.00  0.00           C  
ATOM    334  O   PRO A  30      -0.293   1.562 166.510  1.00  0.00           O  
ATOM    335  CB  PRO A  30       1.915   1.766 169.006  1.00  0.00           C  
ATOM    336  CG  PRO A  30       1.262   0.509 169.470  1.00  0.00           C  
ATOM    337  CD  PRO A  30      -0.085   0.952 169.976  1.00  0.00           C  
ATOM    338  HA  PRO A  30       0.899   3.678 168.766  1.00  0.00           H  
ATOM    339 1HB  PRO A  30       2.644   1.595 168.200  1.00  0.00           H  
ATOM    340 2HB  PRO A  30       2.444   2.295 169.812  1.00  0.00           H  
ATOM    341 1HG  PRO A  30       1.188  -0.210 168.641  1.00  0.00           H  
ATOM    342 2HG  PRO A  30       1.872   0.031 170.251  1.00  0.00           H  
ATOM    343 1HD  PRO A  30      -0.823   0.156 169.799  1.00  0.00           H  
ATOM    344 2HD  PRO A  30      -0.016   1.185 171.049  1.00  0.00           H  
ATOM    345  N   PRO A  31       1.017   3.255 166.155  1.00  0.00           N  
ATOM    346  CA  PRO A  31       0.788   3.288 164.740  1.00  0.00           C  
ATOM    347  C   PRO A  31       1.193   2.178 163.783  1.00  0.00           C  
ATOM    348  O   PRO A  31       2.352   1.791 163.631  1.00  0.00           O  
ATOM    349  CB  PRO A  31       1.566   4.563 164.400  1.00  0.00           C  
ATOM    350  CG  PRO A  31       2.560   4.691 165.504  1.00  0.00           C  
ATOM    351  CD  PRO A  31       1.862   4.110 166.705  1.00  0.00           C  
ATOM    352  HA  PRO A  31      -0.291   3.385 164.550  1.00  0.00           H  
ATOM    353 1HB  PRO A  31       2.037   4.464 163.411  1.00  0.00           H  
ATOM    354 2HB  PRO A  31       0.878   5.420 164.344  1.00  0.00           H  
ATOM    355 1HG  PRO A  31       3.483   4.150 165.248  1.00  0.00           H  
ATOM    356 2HG  PRO A  31       2.838   5.745 165.644  1.00  0.00           H  
ATOM    357 1HD  PRO A  31       2.598   3.608 167.350  1.00  0.00           H  
ATOM    358 2HD  PRO A  31       1.348   4.912 167.254  1.00  0.00           H  
ATOM    359  N   GLN A  32       0.200   1.650 163.057  1.00  0.00           N  
ATOM    360  CA  GLN A  32       0.320   0.653 161.968  1.00  0.00           C  
ATOM    361  C   GLN A  32       0.428   1.499 160.660  1.00  0.00           C  
ATOM    362  O   GLN A  32      -0.459   2.370 160.446  1.00  0.00           O  
ATOM    363  CB  GLN A  32      -0.876  -0.302 161.928  1.00  0.00           C  
ATOM    364  CG  GLN A  32      -1.004  -1.191 163.153  1.00  0.00           C  
ATOM    365  CD  GLN A  32      -2.205  -2.115 163.074  1.00  0.00           C  
ATOM    366  OE1 GLN A  32      -2.577  -2.581 161.994  1.00  0.00           O  
ATOM    367  NE2 GLN A  32      -2.818  -2.385 164.221  1.00  0.00           N  
ATOM    368  H   GLN A  32      -0.715   1.995 163.310  1.00  0.00           H  
ATOM    369  HA  GLN A  32       1.217   0.059 162.141  1.00  0.00           H  
ATOM    370 1HB  GLN A  32      -1.797   0.272 161.830  1.00  0.00           H  
ATOM    371 2HB  GLN A  32      -0.798  -0.946 161.052  1.00  0.00           H  
ATOM    372 1HG  GLN A  32      -0.107  -1.803 163.241  1.00  0.00           H  
ATOM    373 2HG  GLN A  32      -1.114  -0.561 164.036  1.00  0.00           H  
ATOM    374 1HE2 GLN A  32      -3.616  -2.989 164.232  1.00  0.00           H  
ATOM    375 2HE2 GLN A  32      -2.483  -1.986 165.074  1.00  0.00           H  
ATOM    376  N   THR A  33       1.480   1.371 159.853  1.00  0.00           N  
ATOM    377  CA  THR A  33       1.819   2.158 158.664  1.00  0.00           C  
ATOM    378  C   THR A  33       1.375   1.483 157.388  1.00  0.00           C  
ATOM    379  O   THR A  33       1.398   0.231 157.267  1.00  0.00           O  
ATOM    380  CB  THR A  33       3.333   2.427 158.590  1.00  0.00           C  
ATOM    381  OG1 THR A  33       3.745   3.178 159.739  1.00  0.00           O  
ATOM    382  CG2 THR A  33       3.675   3.208 157.330  1.00  0.00           C  
ATOM    383  H   THR A  33       2.094   0.622 160.139  1.00  0.00           H  
ATOM    384  HA  THR A  33       1.303   3.116 158.725  1.00  0.00           H  
ATOM    385  HB  THR A  33       3.871   1.480 158.580  1.00  0.00           H  
ATOM    386  HG1 THR A  33       4.583   3.609 159.556  1.00  0.00           H  
ATOM    387 1HG2 THR A  33       4.749   3.389 157.294  1.00  0.00           H  
ATOM    388 2HG2 THR A  33       3.374   2.634 156.453  1.00  0.00           H  
ATOM    389 3HG2 THR A  33       3.147   4.161 157.338  1.00  0.00           H  
ATOM    390  N   LEU A  34       0.776   2.246 156.478  1.00  0.00           N  
ATOM    391  CA  LEU A  34       0.166   1.834 155.226  1.00  0.00           C  
ATOM    392  C   LEU A  34       0.507   2.745 154.058  1.00  0.00           C  
ATOM    393  O   LEU A  34       0.658   3.924 154.168  1.00  0.00           O  
ATOM    394  CB  LEU A  34      -1.358   1.776 155.393  1.00  0.00           C  
ATOM    395  CG  LEU A  34      -1.882   0.703 156.355  1.00  0.00           C  
ATOM    396  CD1 LEU A  34      -1.904   1.258 157.772  1.00  0.00           C  
ATOM    397  CD2 LEU A  34      -3.271   0.264 155.918  1.00  0.00           C  
ATOM    398  H   LEU A  34       0.768   3.224 156.731  1.00  0.00           H  
ATOM    399  HA  LEU A  34       0.535   0.841 154.972  1.00  0.00           H  
ATOM    400 1HB  LEU A  34      -1.704   2.743 155.754  1.00  0.00           H  
ATOM    401 2HB  LEU A  34      -1.807   1.595 154.416  1.00  0.00           H  
ATOM    402  HG  LEU A  34      -1.209  -0.156 156.343  1.00  0.00           H  
ATOM    403 1HD1 LEU A  34      -2.276   0.495 158.456  1.00  0.00           H  
ATOM    404 2HD1 LEU A  34      -0.894   1.546 158.066  1.00  0.00           H  
ATOM    405 3HD1 LEU A  34      -2.556   2.129 157.812  1.00  0.00           H  
ATOM    406 1HD2 LEU A  34      -3.643  -0.500 156.601  1.00  0.00           H  
ATOM    407 2HD2 LEU A  34      -3.945   1.121 155.930  1.00  0.00           H  
ATOM    408 3HD2 LEU A  34      -3.223  -0.145 154.908  1.00  0.00           H  
ATOM    409  N   ASN A  35       0.616   2.217 152.910  1.00  0.00           N  
ATOM    410  CA  ASN A  35       0.858   2.841 151.623  1.00  0.00           C  
ATOM    411  C   ASN A  35      -0.480   3.102 151.013  1.00  0.00           C  
ATOM    412  O   ASN A  35      -1.277   2.171 150.738  1.00  0.00           O  
ATOM    413  CB  ASN A  35       1.720   1.978 150.720  1.00  0.00           C  
ATOM    414  CG  ASN A  35       3.117   1.805 151.249  1.00  0.00           C  
ATOM    415  OD1 ASN A  35       3.833   2.786 151.478  1.00  0.00           O  
ATOM    416  ND2 ASN A  35       3.519   0.575 151.446  1.00  0.00           N  
ATOM    417  H   ASN A  35       0.510   1.214 152.958  1.00  0.00           H  
ATOM    418  HA  ASN A  35       1.386   3.782 151.788  1.00  0.00           H  
ATOM    419 1HB  ASN A  35       1.261   0.994 150.611  1.00  0.00           H  
ATOM    420 2HB  ASN A  35       1.772   2.427 149.729  1.00  0.00           H  
ATOM    421 1HD2 ASN A  35       4.439   0.400 151.797  1.00  0.00           H  
ATOM    422 2HD2 ASN A  35       2.906  -0.189 151.247  1.00  0.00           H  
ATOM    423  N   ILE A  36      -0.871   4.349 150.815  1.00  0.00           N  
ATOM    424  CA  ILE A  36      -2.201   4.640 150.272  1.00  0.00           C  
ATOM    425  C   ILE A  36      -1.982   5.515 149.039  1.00  0.00           C  
ATOM    426  O   ILE A  36      -1.016   6.267 148.874  1.00  0.00           O  
ATOM    427  CB  ILE A  36      -3.104   5.356 151.293  1.00  0.00           C  
ATOM    428  CG1 ILE A  36      -2.558   6.752 151.602  1.00  0.00           C  
ATOM    429  CG2 ILE A  36      -3.224   4.533 152.566  1.00  0.00           C  
ATOM    430  CD1 ILE A  36      -1.288   6.743 152.421  1.00  0.00           C  
ATOM    431  H   ILE A  36      -0.252   5.115 151.038  1.00  0.00           H  
ATOM    432  HA  ILE A  36      -2.680   3.698 150.007  1.00  0.00           H  
ATOM    433  HB  ILE A  36      -4.097   5.494 150.866  1.00  0.00           H  
ATOM    434 1HG1 ILE A  36      -2.359   7.280 150.670  1.00  0.00           H  
ATOM    435 2HG1 ILE A  36      -3.309   7.324 152.147  1.00  0.00           H  
ATOM    436 1HG2 ILE A  36      -3.866   5.054 153.277  1.00  0.00           H  
ATOM    437 2HG2 ILE A  36      -3.657   3.562 152.332  1.00  0.00           H  
ATOM    438 3HG2 ILE A  36      -2.236   4.394 153.004  1.00  0.00           H  
ATOM    439 1HD1 ILE A  36      -0.962   7.768 152.600  1.00  0.00           H  
ATOM    440 2HD1 ILE A  36      -1.473   6.249 153.376  1.00  0.00           H  
ATOM    441 3HD1 ILE A  36      -0.510   6.206 151.880  1.00  0.00           H  
ATOM    442  N   LEU A  37      -2.897   5.278 148.058  1.00  0.00           N  
ATOM    443  CA  LEU A  37      -2.896   6.092 146.833  1.00  0.00           C  
ATOM    444  C   LEU A  37      -3.510   7.436 147.284  1.00  0.00           C  
ATOM    445  O   LEU A  37      -4.573   7.600 147.927  1.00  0.00           O  
ATOM    446  CB  LEU A  37      -3.714   5.445 145.708  1.00  0.00           C  
ATOM    447  CG  LEU A  37      -3.622   6.132 144.339  1.00  0.00           C  
ATOM    448  CD1 LEU A  37      -3.941   5.125 143.243  1.00  0.00           C  
ATOM    449  CD2 LEU A  37      -4.584   7.310 144.296  1.00  0.00           C  
ATOM    450  H   LEU A  37      -3.583   4.544 148.160  1.00  0.00           H  
ATOM    451  HA  LEU A  37      -1.869   6.190 146.484  1.00  0.00           H  
ATOM    452 1HB  LEU A  37      -3.382   4.416 145.585  1.00  0.00           H  
ATOM    453 2HB  LEU A  37      -4.763   5.434 146.003  1.00  0.00           H  
ATOM    454  HG  LEU A  37      -2.604   6.489 144.179  1.00  0.00           H  
ATOM    455 1HD1 LEU A  37      -3.875   5.613 142.270  1.00  0.00           H  
ATOM    456 2HD1 LEU A  37      -3.226   4.303 143.284  1.00  0.00           H  
ATOM    457 3HD1 LEU A  37      -4.949   4.738 143.387  1.00  0.00           H  
ATOM    458 1HD2 LEU A  37      -4.518   7.799 143.324  1.00  0.00           H  
ATOM    459 2HD2 LEU A  37      -5.602   6.955 144.456  1.00  0.00           H  
ATOM    460 3HD2 LEU A  37      -4.322   8.023 145.079  1.00  0.00           H  
ATOM    461  N   VAL A  38      -2.789   8.470 146.956  1.00  0.00           N  
ATOM    462  CA  VAL A  38      -3.245   9.855 147.202  1.00  0.00           C  
ATOM    463  C   VAL A  38      -4.179  10.307 146.135  1.00  0.00           C  
ATOM    464  O   VAL A  38      -3.755  10.745 145.117  1.00  0.00           O  
ATOM    465  CB  VAL A  38      -2.054  10.831 147.257  1.00  0.00           C  
ATOM    466  CG1 VAL A  38      -2.540  12.249 147.520  1.00  0.00           C  
ATOM    467  CG2 VAL A  38      -1.073  10.389 148.332  1.00  0.00           C  
ATOM    468  H   VAL A  38      -1.891   8.318 146.520  1.00  0.00           H  
ATOM    469  HA  VAL A  38      -3.758   9.885 148.164  1.00  0.00           H  
ATOM    470  HB  VAL A  38      -1.556  10.836 146.288  1.00  0.00           H  
ATOM    471 1HG1 VAL A  38      -1.685  12.925 147.556  1.00  0.00           H  
ATOM    472 2HG1 VAL A  38      -3.213  12.557 146.720  1.00  0.00           H  
ATOM    473 3HG1 VAL A  38      -3.068  12.282 148.473  1.00  0.00           H  
ATOM    474 1HG2 VAL A  38      -0.233  11.083 148.365  1.00  0.00           H  
ATOM    475 2HG2 VAL A  38      -1.573  10.378 149.300  1.00  0.00           H  
ATOM    476 3HG2 VAL A  38      -0.707   9.388 148.101  1.00  0.00           H  
ATOM    477  N   ASP A  39      -5.481  10.135 146.233  1.00  0.00           N  
ATOM    478  CA  ASP A  39      -6.494  10.362 145.223  1.00  0.00           C  
ATOM    479  C   ASP A  39      -7.429  11.537 145.294  1.00  0.00           C  
ATOM    480  O   ASP A  39      -8.412  11.770 146.010  1.00  0.00           O  
ATOM    481  CB  ASP A  39      -7.364   9.105 145.148  1.00  0.00           C  
ATOM    482  CG  ASP A  39      -8.437   9.191 144.071  1.00  0.00           C  
ATOM    483  OD1 ASP A  39      -8.585  10.239 143.489  1.00  0.00           O  
ATOM    484  OD2 ASP A  39      -9.099   8.207 143.841  1.00  0.00           O  
ATOM    485  H   ASP A  39      -5.761   9.802 147.145  1.00  0.00           H  
ATOM    486  HA  ASP A  39      -5.998  10.529 144.267  1.00  0.00           H  
ATOM    487 1HB  ASP A  39      -6.735   8.238 144.946  1.00  0.00           H  
ATOM    488 2HB  ASP A  39      -7.849   8.940 146.111  1.00  0.00           H  
ATOM    489  N   THR A  40      -7.190  12.498 144.341  1.00  0.00           N  
ATOM    490  CA  THR A  40      -7.950  13.741 144.219  1.00  0.00           C  
ATOM    491  C   THR A  40      -9.285  13.511 143.548  1.00  0.00           C  
ATOM    492  O   THR A  40     -10.162  14.384 143.663  1.00  0.00           O  
ATOM    493  CB  THR A  40      -7.160  14.803 143.431  1.00  0.00           C  
ATOM    494  OG1 THR A  40      -6.892  14.319 142.109  1.00  0.00           O  
ATOM    495  CG2 THR A  40      -5.845  15.116 144.129  1.00  0.00           C  
ATOM    496  H   THR A  40      -6.437  12.316 143.693  1.00  0.00           H  
ATOM    497  HA  THR A  40      -8.141  14.130 145.220  1.00  0.00           H  
ATOM    498  HB  THR A  40      -7.752  15.715 143.357  1.00  0.00           H  
ATOM    499  HG1 THR A  40      -7.290  14.911 141.465  1.00  0.00           H  
ATOM    500 1HG2 THR A  40      -5.301  15.868 143.558  1.00  0.00           H  
ATOM    501 2HG2 THR A  40      -6.046  15.495 145.130  1.00  0.00           H  
ATOM    502 3HG2 THR A  40      -5.246  14.209 144.197  1.00  0.00           H  
ATOM    503  N   GLY A  41      -9.496  12.350 142.949  1.00  0.00           N  
ATOM    504  CA  GLY A  41     -10.697  11.993 142.242  1.00  0.00           C  
ATOM    505  C   GLY A  41     -11.709  11.180 142.995  1.00  0.00           C  
ATOM    506  O   GLY A  41     -12.685  10.719 142.382  1.00  0.00           O  
ATOM    507  H   GLY A  41      -8.742  11.681 143.007  1.00  0.00           H  
ATOM    508 1HA  GLY A  41     -11.206  12.898 141.909  1.00  0.00           H  
ATOM    509 2HA  GLY A  41     -10.438  11.424 141.350  1.00  0.00           H  
ATOM    510  N   SER A  42     -11.447  11.000 144.280  1.00  0.00           N  
ATOM    511  CA  SER A  42     -12.300  10.348 145.235  1.00  0.00           C  
ATOM    512  C   SER A  42     -12.114  11.033 146.611  1.00  0.00           C  
ATOM    513  O   SER A  42     -11.130  11.671 146.948  1.00  0.00           O  
ATOM    514  CB  SER A  42     -11.969   8.870 145.311  1.00  0.00           C  
ATOM    515  OG  SER A  42     -12.794   8.217 146.236  1.00  0.00           O  
ATOM    516  H   SER A  42     -10.557  11.367 144.585  1.00  0.00           H  
ATOM    517  HA  SER A  42     -13.335  10.459 144.908  1.00  0.00           H  
ATOM    518 1HB  SER A  42     -12.092   8.419 144.327  1.00  0.00           H  
ATOM    519 2HB  SER A  42     -10.926   8.746 145.599  1.00  0.00           H  
ATOM    520  HG  SER A  42     -12.761   7.285 146.009  1.00  0.00           H  
ATOM    521  N   SER A  43     -13.062  10.876 147.517  1.00  0.00           N  
ATOM    522  CA  SER A  43     -13.082  11.374 148.858  1.00  0.00           C  
ATOM    523  C   SER A  43     -13.098  10.254 149.911  1.00  0.00           C  
ATOM    524  O   SER A  43     -13.032  10.790 151.021  1.00  0.00           O  
ATOM    525  CB  SER A  43     -14.292  12.271 149.034  1.00  0.00           C  
ATOM    526  OG  SER A  43     -15.481  11.550 148.859  1.00  0.00           O  
ATOM    527  H   SER A  43     -13.846  10.335 147.181  1.00  0.00           H  
ATOM    528  HA  SER A  43     -12.174  11.955 149.025  1.00  0.00           H  
ATOM    529 1HB  SER A  43     -14.275  12.714 150.029  1.00  0.00           H  
ATOM    530 2HB  SER A  43     -14.248  13.086 148.312  1.00  0.00           H  
ATOM    531  HG  SER A  43     -15.242  10.760 148.369  1.00  0.00           H  
ATOM    532  N   ASN A  44     -13.164   8.939 149.673  1.00  0.00           N  
ATOM    533  CA  ASN A  44     -13.137   8.097 150.897  1.00  0.00           C  
ATOM    534  C   ASN A  44     -11.759   7.699 151.414  1.00  0.00           C  
ATOM    535  O   ASN A  44     -10.726   7.851 150.762  1.00  0.00           O  
ATOM    536  CB  ASN A  44     -13.955   6.840 150.666  1.00  0.00           C  
ATOM    537  CG  ASN A  44     -15.425   7.124 150.527  1.00  0.00           C  
ATOM    538  OD1 ASN A  44     -15.932   7.308 149.414  1.00  0.00           O  
ATOM    539  ND2 ASN A  44     -16.119   7.164 151.636  1.00  0.00           N  
ATOM    540  H   ASN A  44     -13.228   8.492 148.770  1.00  0.00           H  
ATOM    541  HA  ASN A  44     -13.579   8.665 151.718  1.00  0.00           H  
ATOM    542 1HB  ASN A  44     -13.607   6.339 149.762  1.00  0.00           H  
ATOM    543 2HB  ASN A  44     -13.808   6.152 151.499  1.00  0.00           H  
ATOM    544 1HD2 ASN A  44     -17.102   7.350 151.604  1.00  0.00           H  
ATOM    545 2HD2 ASN A  44     -15.668   7.010 152.514  1.00  0.00           H  
ATOM    546  N   PHE A  45     -11.669   7.133 152.631  1.00  0.00           N  
ATOM    547  CA  PHE A  45     -10.426   6.643 153.217  1.00  0.00           C  
ATOM    548  C   PHE A  45     -10.681   5.166 153.569  1.00  0.00           C  
ATOM    549  O   PHE A  45     -11.687   4.917 154.219  1.00  0.00           O  
ATOM    550  CB  PHE A  45     -10.029   7.447 154.457  1.00  0.00           C  
ATOM    551  CG  PHE A  45      -8.744   6.990 155.089  1.00  0.00           C  
ATOM    552  CD1 PHE A  45      -7.596   6.834 154.326  1.00  0.00           C  
ATOM    553  CD2 PHE A  45      -8.681   6.715 156.446  1.00  0.00           C  
ATOM    554  CE1 PHE A  45      -6.414   6.414 154.906  1.00  0.00           C  
ATOM    555  CE2 PHE A  45      -7.501   6.297 157.029  1.00  0.00           C  
ATOM    556  CZ  PHE A  45      -6.366   6.146 156.257  1.00  0.00           C  
ATOM    557  H   PHE A  45     -12.527   7.051 153.157  1.00  0.00           H  
ATOM    558  HA  PHE A  45      -9.630   6.747 152.478  1.00  0.00           H  
ATOM    559 1HB  PHE A  45      -9.922   8.497 154.190  1.00  0.00           H  
ATOM    560 2HB  PHE A  45     -10.818   7.377 155.203  1.00  0.00           H  
ATOM    561  HD1 PHE A  45      -7.634   7.048 153.257  1.00  0.00           H  
ATOM    562  HD2 PHE A  45      -9.578   6.834 157.056  1.00  0.00           H  
ATOM    563  HE1 PHE A  45      -5.520   6.296 154.295  1.00  0.00           H  
ATOM    564  HE2 PHE A  45      -7.465   6.084 158.097  1.00  0.00           H  
ATOM    565  HZ  PHE A  45      -5.436   5.814 156.715  1.00  0.00           H  
ATOM    566  N   ALA A  46      -9.831   4.255 153.092  1.00  0.00           N  
ATOM    567  CA  ALA A  46     -10.117   2.850 153.512  1.00  0.00           C  
ATOM    568  C   ALA A  46      -8.784   2.180 153.464  1.00  0.00           C  
ATOM    569  O   ALA A  46      -7.835   2.670 152.843  1.00  0.00           O  
ATOM    570  CB  ALA A  46     -11.121   2.146 152.611  1.00  0.00           C  
ATOM    571  H   ALA A  46      -9.040   4.438 152.492  1.00  0.00           H  
ATOM    572  HA  ALA A  46     -10.540   2.876 154.516  1.00  0.00           H  
ATOM    573 1HB  ALA A  46     -11.284   1.130 152.972  1.00  0.00           H  
ATOM    574 2HB  ALA A  46     -12.065   2.691 152.623  1.00  0.00           H  
ATOM    575 3HB  ALA A  46     -10.735   2.112 151.594  1.00  0.00           H  
ATOM    576  N   VAL A  47      -8.619   1.052 154.105  1.00  0.00           N  
ATOM    577  CA  VAL A  47      -7.362   0.297 154.240  1.00  0.00           C  
ATOM    578  C   VAL A  47      -7.735  -1.172 154.324  1.00  0.00           C  
ATOM    579  O   VAL A  47      -8.863  -1.470 154.708  1.00  0.00           O  
ATOM    580  CB  VAL A  47      -6.576   0.717 155.496  1.00  0.00           C  
ATOM    581  CG1 VAL A  47      -6.160   2.177 155.401  1.00  0.00           C  
ATOM    582  CG2 VAL A  47      -7.420   0.477 156.739  1.00  0.00           C  
ATOM    583  H   VAL A  47      -9.458   0.693 154.538  1.00  0.00           H  
ATOM    584  HA  VAL A  47      -6.740   0.502 153.368  1.00  0.00           H  
ATOM    585  HB  VAL A  47      -5.663   0.126 155.557  1.00  0.00           H  
ATOM    586 1HG1 VAL A  47      -5.606   2.457 156.297  1.00  0.00           H  
ATOM    587 2HG1 VAL A  47      -5.528   2.319 154.525  1.00  0.00           H  
ATOM    588 3HG1 VAL A  47      -7.048   2.804 155.314  1.00  0.00           H  
ATOM    589 1HG2 VAL A  47      -6.858   0.776 157.624  1.00  0.00           H  
ATOM    590 2HG2 VAL A  47      -8.337   1.064 156.676  1.00  0.00           H  
ATOM    591 3HG2 VAL A  47      -7.672  -0.581 156.809  1.00  0.00           H  
ATOM    592  N   GLY A  48      -6.830  -2.046 153.884  1.00  0.00           N  
ATOM    593  CA  GLY A  48      -7.040  -3.502 153.919  1.00  0.00           C  
ATOM    594  C   GLY A  48      -7.264  -3.694 155.420  1.00  0.00           C  
ATOM    595  O   GLY A  48      -6.570  -2.920 156.161  1.00  0.00           O  
ATOM    596  H   GLY A  48      -5.964  -1.683 153.512  1.00  0.00           H  
ATOM    597 1HA  GLY A  48      -7.887  -3.763 153.284  1.00  0.00           H  
ATOM    598 2HA  GLY A  48      -6.165  -4.006 153.510  1.00  0.00           H  
ATOM    599  N   ALA A  49      -8.171  -4.534 155.894  1.00  0.00           N  
ATOM    600  CA  ALA A  49      -8.289  -4.673 157.389  1.00  0.00           C  
ATOM    601  C   ALA A  49      -8.338  -6.144 157.748  1.00  0.00           C  
ATOM    602  O   ALA A  49      -8.678  -6.988 156.927  1.00  0.00           O  
ATOM    603  CB  ALA A  49      -9.523  -3.964 157.927  1.00  0.00           C  
ATOM    604  H   ALA A  49      -8.780  -5.079 155.300  1.00  0.00           H  
ATOM    605  HA  ALA A  49      -7.409  -4.216 157.842  1.00  0.00           H  
ATOM    606 1HB  ALA A  49      -9.572  -4.088 159.008  1.00  0.00           H  
ATOM    607 2HB  ALA A  49      -9.467  -2.902 157.685  1.00  0.00           H  
ATOM    608 3HB  ALA A  49     -10.415  -4.392 157.472  1.00  0.00           H  
ATOM    609  N   ALA A  50      -8.057  -6.506 158.997  1.00  0.00           N  
ATOM    610  CA  ALA A  50      -8.165  -7.934 159.303  1.00  0.00           C  
ATOM    611  C   ALA A  50      -9.593  -8.449 159.333  1.00  0.00           C  
ATOM    612  O   ALA A  50      -9.759  -9.456 160.007  1.00  0.00           O  
ATOM    613  CB  ALA A  50      -7.491  -8.228 160.636  1.00  0.00           C  
ATOM    614  H   ALA A  50      -7.780  -5.866 159.728  1.00  0.00           H  
ATOM    615  HA  ALA A  50      -7.656  -8.489 158.515  1.00  0.00           H  
ATOM    616 1HB  ALA A  50      -7.575  -9.291 160.859  1.00  0.00           H  
ATOM    617 2HB  ALA A  50      -6.439  -7.950 160.580  1.00  0.00           H  
ATOM    618 3HB  ALA A  50      -7.977  -7.653 161.423  1.00  0.00           H  
ATOM    619  N   PRO A  51     -10.595  -7.876 158.655  1.00  0.00           N  
ATOM    620  CA  PRO A  51     -11.962  -8.347 158.614  1.00  0.00           C  
ATOM    621  C   PRO A  51     -12.097  -8.830 157.187  1.00  0.00           C  
ATOM    622  O   PRO A  51     -13.187  -9.228 156.829  1.00  0.00           O  
ATOM    623  CB  PRO A  51     -12.822  -7.117 158.921  1.00  0.00           C  
ATOM    624  CG  PRO A  51     -12.102  -5.993 158.258  1.00  0.00           C  
ATOM    625  CD  PRO A  51     -10.644  -6.324 158.438  1.00  0.00           C  
ATOM    626  HA  PRO A  51     -12.105  -9.109 159.394  1.00  0.00           H  
ATOM    627 1HB  PRO A  51     -13.839  -7.262 158.530  1.00  0.00           H  
ATOM    628 2HB  PRO A  51     -12.912  -6.983 160.009  1.00  0.00           H  
ATOM    629 1HG  PRO A  51     -12.394  -5.926 157.200  1.00  0.00           H  
ATOM    630 2HG  PRO A  51     -12.379  -5.036 158.725  1.00  0.00           H  
ATOM    631 1HD  PRO A  51     -10.093  -6.066 157.521  1.00  0.00           H  
ATOM    632 2HD  PRO A  51     -10.245  -5.769 159.299  1.00  0.00           H  
ATOM    633  N   HIS A  52      -6.886 -10.383 147.553  1.00  0.00           N  
ATOM    634  CA  HIS A  52      -6.364  -9.039 147.424  1.00  0.00           C  
ATOM    635  C   HIS A  52      -5.875  -8.529 148.769  1.00  0.00           C  
ATOM    636  O   HIS A  52      -4.783  -8.065 149.010  1.00  0.00           O  
ATOM    637  CB  HIS A  52      -7.429  -8.093 146.861  1.00  0.00           C  
ATOM    638  CG  HIS A  52      -7.824  -8.402 145.450  1.00  0.00           C  
ATOM    639  ND1 HIS A  52      -7.918  -7.432 144.474  1.00  0.00           N  
ATOM    640  CD2 HIS A  52      -8.148  -9.572 144.851  1.00  0.00           C  
ATOM    641  CE1 HIS A  52      -8.283  -7.993 143.335  1.00  0.00           C  
ATOM    642  NE2 HIS A  52      -8.430  -9.290 143.537  1.00  0.00           N  
ATOM    643  H   HIS A  52      -6.683 -11.061 146.833  1.00  0.00           H  
ATOM    644  HA  HIS A  52      -5.519  -9.041 146.736  1.00  0.00           H  
ATOM    645 1HB  HIS A  52      -8.324  -8.140 147.483  1.00  0.00           H  
ATOM    646 2HB  HIS A  52      -7.061  -7.068 146.895  1.00  0.00           H  
ATOM    647  HD2 HIS A  52      -8.181 -10.554 145.323  1.00  0.00           H  
ATOM    648  HE1 HIS A  52      -8.436  -7.474 142.389  1.00  0.00           H  
ATOM    649  HE2 HIS A  52      -8.704  -9.969 142.841  1.00  0.00           H  
ATOM    650  N   PRO A  53      -6.764  -8.713 149.724  1.00  0.00           N  
ATOM    651  CA  PRO A  53      -6.642  -8.505 151.155  1.00  0.00           C  
ATOM    652  C   PRO A  53      -5.550  -9.391 151.735  1.00  0.00           C  
ATOM    653  O   PRO A  53      -4.837  -8.842 152.604  1.00  0.00           O  
ATOM    654  CB  PRO A  53      -8.028  -8.892 151.681  1.00  0.00           C  
ATOM    655  CG  PRO A  53      -8.941  -8.633 150.531  1.00  0.00           C  
ATOM    656  CD  PRO A  53      -8.145  -9.043 149.321  1.00  0.00           C  
ATOM    657  HA  PRO A  53      -6.430  -7.443 151.349  1.00  0.00           H  
ATOM    658 1HB  PRO A  53      -8.029  -9.946 151.998  1.00  0.00           H  
ATOM    659 2HB  PRO A  53      -8.276  -8.290 152.567  1.00  0.00           H  
ATOM    660 1HG  PRO A  53      -9.869  -9.212 150.645  1.00  0.00           H  
ATOM    661 2HG  PRO A  53      -9.230  -7.571 150.508  1.00  0.00           H  
ATOM    662 1HD  PRO A  53      -8.272 -10.122 149.147  1.00  0.00           H  
ATOM    663 2HD  PRO A  53      -8.482  -8.467 148.447  1.00  0.00           H  
ATOM    664  N   PHE A  54      -5.400 -10.645 151.282  1.00  0.00           N  
ATOM    665  CA  PHE A  54      -4.317 -11.502 151.723  1.00  0.00           C  
ATOM    666  C   PHE A  54      -2.896 -11.003 151.416  1.00  0.00           C  
ATOM    667  O   PHE A  54      -1.953 -11.342 152.120  1.00  0.00           O  
ATOM    668  CB  PHE A  54      -4.500 -12.886 151.097  1.00  0.00           C  
ATOM    669  CG  PHE A  54      -3.508 -13.905 151.579  1.00  0.00           C  
ATOM    670  CD1 PHE A  54      -3.647 -14.494 152.827  1.00  0.00           C  
ATOM    671  CD2 PHE A  54      -2.432 -14.276 150.786  1.00  0.00           C  
ATOM    672  CE1 PHE A  54      -2.734 -15.432 153.271  1.00  0.00           C  
ATOM    673  CE2 PHE A  54      -1.519 -15.214 151.227  1.00  0.00           C  
ATOM    674  CZ  PHE A  54      -1.670 -15.792 152.471  1.00  0.00           C  
ATOM    675  H   PHE A  54      -6.066 -11.000 150.611  1.00  0.00           H  
ATOM    676  HA  PHE A  54      -4.362 -11.585 152.810  1.00  0.00           H  
ATOM    677 1HB  PHE A  54      -5.501 -13.255 151.318  1.00  0.00           H  
ATOM    678 2HB  PHE A  54      -4.412 -12.810 150.014  1.00  0.00           H  
ATOM    679  HD1 PHE A  54      -4.489 -14.210 153.459  1.00  0.00           H  
ATOM    680  HD2 PHE A  54      -2.313 -13.819 149.803  1.00  0.00           H  
ATOM    681  HE1 PHE A  54      -2.855 -15.887 154.254  1.00  0.00           H  
ATOM    682  HE2 PHE A  54      -0.679 -15.498 150.593  1.00  0.00           H  
ATOM    683  HZ  PHE A  54      -0.950 -16.530 152.821  1.00  0.00           H  
ATOM    684  N   LEU A  55      -2.661 -10.294 150.332  1.00  0.00           N  
ATOM    685  CA  LEU A  55      -1.280  -9.886 150.039  1.00  0.00           C  
ATOM    686  C   LEU A  55      -1.040  -8.424 150.412  1.00  0.00           C  
ATOM    687  O   LEU A  55       0.070  -7.914 150.186  1.00  0.00           O  
ATOM    688  CB  LEU A  55      -0.969 -10.094 148.552  1.00  0.00           C  
ATOM    689  CG  LEU A  55      -1.059 -11.541 148.049  1.00  0.00           C  
ATOM    690  CD1 LEU A  55      -0.800 -11.575 146.549  1.00  0.00           C  
ATOM    691  CD2 LEU A  55      -0.053 -12.402 148.798  1.00  0.00           C  
ATOM    692  H   LEU A  55      -3.399 -10.023 149.698  1.00  0.00           H  
ATOM    693  HA  LEU A  55      -0.604 -10.505 150.628  1.00  0.00           H  
ATOM    694 1HB  LEU A  55      -1.663  -9.496 147.964  1.00  0.00           H  
ATOM    695 2HB  LEU A  55       0.042  -9.738 148.355  1.00  0.00           H  
ATOM    696  HG  LEU A  55      -2.065 -11.924 148.223  1.00  0.00           H  
ATOM    697 1HD1 LEU A  55      -0.865 -12.603 146.192  1.00  0.00           H  
ATOM    698 2HD1 LEU A  55      -1.546 -10.967 146.037  1.00  0.00           H  
ATOM    699 3HD1 LEU A  55       0.194 -11.182 146.343  1.00  0.00           H  
ATOM    700 1HD2 LEU A  55      -0.118 -13.431 148.441  1.00  0.00           H  
ATOM    701 2HD2 LEU A  55       0.953 -12.021 148.624  1.00  0.00           H  
ATOM    702 3HD2 LEU A  55      -0.272 -12.374 149.865  1.00  0.00           H  
ATOM    703  N   HIS A  56      -2.012  -7.768 151.007  1.00  0.00           N  
ATOM    704  CA  HIS A  56      -1.815  -6.360 151.395  1.00  0.00           C  
ATOM    705  C   HIS A  56      -1.549  -6.207 152.874  1.00  0.00           C  
ATOM    706  O   HIS A  56      -1.535  -7.188 153.655  1.00  0.00           O  
ATOM    707  CB  HIS A  56      -3.036  -5.515 151.018  1.00  0.00           C  
ATOM    708  CG  HIS A  56      -3.276  -5.430 149.543  1.00  0.00           C  
ATOM    709  ND1 HIS A  56      -4.125  -4.499 148.980  1.00  0.00           N  
ATOM    710  CD2 HIS A  56      -2.781  -6.158 148.515  1.00  0.00           C  
ATOM    711  CE1 HIS A  56      -4.139  -4.659 147.668  1.00  0.00           C  
ATOM    712  NE2 HIS A  56      -3.333  -5.659 147.361  1.00  0.00           N  
ATOM    713  H   HIS A  56      -2.897  -8.214 151.204  1.00  0.00           H  
ATOM    714  HA  HIS A  56      -0.951  -5.955 150.869  1.00  0.00           H  
ATOM    715 1HB  HIS A  56      -3.928  -5.935 151.485  1.00  0.00           H  
ATOM    716 2HB  HIS A  56      -2.911  -4.503 151.402  1.00  0.00           H  
ATOM    717  HD2 HIS A  56      -2.075  -6.986 148.589  1.00  0.00           H  
ATOM    718  HE1 HIS A  56      -4.718  -4.067 146.960  1.00  0.00           H  
ATOM    719  HE2 HIS A  56      -3.148  -6.004 146.430  1.00  0.00           H  
ATOM    720  N   ARG A  57      -1.232  -5.002 153.335  1.00  0.00           N  
ATOM    721  CA  ARG A  57      -0.877  -4.897 154.777  1.00  0.00           C  
ATOM    722  C   ARG A  57      -2.137  -4.737 155.552  1.00  0.00           C  
ATOM    723  O   ARG A  57      -2.749  -3.712 155.286  1.00  0.00           O  
ATOM    724  CB  ARG A  57       0.040  -3.717 155.063  1.00  0.00           C  
ATOM    725  CG  ARG A  57       0.458  -3.570 156.518  1.00  0.00           C  
ATOM    726  CD  ARG A  57       1.440  -4.611 156.914  1.00  0.00           C  
ATOM    727  NE  ARG A  57       1.887  -4.439 158.287  1.00  0.00           N  
ATOM    728  CZ  ARG A  57       2.741  -5.266 158.923  1.00  0.00           C  
ATOM    729  NH1 ARG A  57       3.229  -6.314 158.298  1.00  0.00           N  
ATOM    730  NH2 ARG A  57       3.087  -5.023 160.175  1.00  0.00           N  
ATOM    731  H   ARG A  57      -1.221  -4.169 152.764  1.00  0.00           H  
ATOM    732  HA  ARG A  57      -0.350  -5.805 155.071  1.00  0.00           H  
ATOM    733 1HB  ARG A  57       0.947  -3.808 154.467  1.00  0.00           H  
ATOM    734 2HB  ARG A  57      -0.455  -2.792 154.767  1.00  0.00           H  
ATOM    735 1HG  ARG A  57       0.915  -2.592 156.668  1.00  0.00           H  
ATOM    736 2HG  ARG A  57      -0.419  -3.663 157.160  1.00  0.00           H  
ATOM    737 1HD  ARG A  57       0.983  -5.596 156.826  1.00  0.00           H  
ATOM    738 2HD  ARG A  57       2.312  -4.556 156.263  1.00  0.00           H  
ATOM    739  HE  ARG A  57       1.533  -3.644 158.801  1.00  0.00           H  
ATOM    740 1HH1 ARG A  57       2.964  -6.500 157.341  1.00  0.00           H  
ATOM    741 2HH1 ARG A  57       3.868  -6.934 158.774  1.00  0.00           H  
ATOM    742 1HH2 ARG A  57       2.711  -4.217 160.656  1.00  0.00           H  
ATOM    743 2HH2 ARG A  57       3.726  -5.642 160.651  1.00  0.00           H  
ATOM    744  N   TYR A  58      -2.603  -5.659 156.389  1.00  0.00           N  
ATOM    745  CA  TYR A  58      -3.891  -5.456 156.992  1.00  0.00           C  
ATOM    746  C   TYR A  58      -3.845  -4.691 158.321  1.00  0.00           C  
ATOM    747  O   TYR A  58      -3.036  -4.667 159.254  1.00  0.00           O  
ATOM    748  CB  TYR A  58      -4.571  -6.812 157.189  1.00  0.00           C  
ATOM    749  CG  TYR A  58      -4.976  -7.486 155.897  1.00  0.00           C  
ATOM    750  CD1 TYR A  58      -4.667  -6.896 154.681  1.00  0.00           C  
ATOM    751  CD2 TYR A  58      -5.657  -8.694 155.928  1.00  0.00           C  
ATOM    752  CE1 TYR A  58      -5.036  -7.511 153.500  1.00  0.00           C  
ATOM    753  CE2 TYR A  58      -6.027  -9.309 154.748  1.00  0.00           C  
ATOM    754  CZ  TYR A  58      -5.719  -8.722 153.538  1.00  0.00           C  
ATOM    755  OH  TYR A  58      -6.087  -9.335 152.362  1.00  0.00           O  
ATOM    756  H   TYR A  58      -2.081  -6.494 156.613  1.00  0.00           H  
ATOM    757  HA  TYR A  58      -4.495  -4.844 156.321  1.00  0.00           H  
ATOM    758 1HB  TYR A  58      -3.899  -7.483 157.727  1.00  0.00           H  
ATOM    759 2HB  TYR A  58      -5.464  -6.686 157.801  1.00  0.00           H  
ATOM    760  HD1 TYR A  58      -4.132  -5.946 154.656  1.00  0.00           H  
ATOM    761  HD2 TYR A  58      -5.901  -9.158 156.884  1.00  0.00           H  
ATOM    762  HE1 TYR A  58      -4.793  -7.048 152.545  1.00  0.00           H  
ATOM    763  HE2 TYR A  58      -6.563 -10.259 154.773  1.00  0.00           H  
ATOM    764  HH  TYR A  58      -6.546 -10.155 152.560  1.00  0.00           H  
ATOM    765  N   TYR A  59      -4.909  -3.858 158.424  1.00  0.00           N  
ATOM    766  CA  TYR A  59      -5.135  -3.024 159.605  1.00  0.00           C  
ATOM    767  C   TYR A  59      -5.931  -3.876 160.621  1.00  0.00           C  
ATOM    768  O   TYR A  59      -7.054  -4.352 160.378  1.00  0.00           O  
ATOM    769  CB  TYR A  59      -5.881  -1.737 159.245  1.00  0.00           C  
ATOM    770  CG  TYR A  59      -6.147  -0.834 160.429  1.00  0.00           C  
ATOM    771  CD1 TYR A  59      -5.365  -0.938 161.570  1.00  0.00           C  
ATOM    772  CD2 TYR A  59      -7.174   0.097 160.374  1.00  0.00           C  
ATOM    773  CE1 TYR A  59      -5.609  -0.113 162.651  1.00  0.00           C  
ATOM    774  CE2 TYR A  59      -7.417   0.921 161.455  1.00  0.00           C  
ATOM    775  CZ  TYR A  59      -6.639   0.818 162.590  1.00  0.00           C  
ATOM    776  OH  TYR A  59      -6.881   1.640 163.667  1.00  0.00           O  
ATOM    777  H   TYR A  59      -5.566  -3.814 157.658  1.00  0.00           H  
ATOM    778  HA  TYR A  59      -4.167  -2.750 160.026  1.00  0.00           H  
ATOM    779 1HB  TYR A  59      -5.303  -1.174 158.511  1.00  0.00           H  
ATOM    780 2HB  TYR A  59      -6.837  -1.987 158.786  1.00  0.00           H  
ATOM    781  HD1 TYR A  59      -4.558  -1.670 161.613  1.00  0.00           H  
ATOM    782  HD2 TYR A  59      -7.789   0.177 159.478  1.00  0.00           H  
ATOM    783  HE1 TYR A  59      -4.994  -0.194 163.547  1.00  0.00           H  
ATOM    784  HE2 TYR A  59      -8.225   1.653 161.412  1.00  0.00           H  
ATOM    785  HH  TYR A  59      -7.620   2.220 163.466  1.00  0.00           H  
ATOM    786  N   GLN A  60      -5.404  -4.016 161.819  1.00  0.00           N  
ATOM    787  CA  GLN A  60      -5.943  -4.756 162.944  1.00  0.00           C  
ATOM    788  C   GLN A  60      -6.424  -3.850 164.065  1.00  0.00           C  
ATOM    789  O   GLN A  60      -5.642  -3.305 164.847  1.00  0.00           O  
ATOM    790  CB  GLN A  60      -4.891  -5.729 163.484  1.00  0.00           C  
ATOM    791  CG  GLN A  60      -5.344  -6.527 164.694  1.00  0.00           C  
ATOM    792  CD  GLN A  60      -6.471  -7.488 164.364  1.00  0.00           C  
ATOM    793  OE1 GLN A  60      -6.252  -8.538 163.753  1.00  0.00           O  
ATOM    794  NE2 GLN A  60      -7.686  -7.134 164.767  1.00  0.00           N  
ATOM    795  H   GLN A  60      -4.522  -3.536 161.923  1.00  0.00           H  
ATOM    796  HA  GLN A  60      -6.807  -5.326 162.601  1.00  0.00           H  
ATOM    797 1HB  GLN A  60      -4.611  -6.433 162.701  1.00  0.00           H  
ATOM    798 2HB  GLN A  60      -3.994  -5.176 163.762  1.00  0.00           H  
ATOM    799 1HG  GLN A  60      -4.501  -7.106 165.071  1.00  0.00           H  
ATOM    800 2HG  GLN A  60      -5.696  -5.837 165.461  1.00  0.00           H  
ATOM    801 1HE2 GLN A  60      -8.469  -7.728 164.578  1.00  0.00           H  
ATOM    802 2HE2 GLN A  60      -7.819  -6.274 165.259  1.00  0.00           H  
ATOM    803  N   ARG A  61      -7.740  -3.687 164.169  1.00  0.00           N  
ATOM    804  CA  ARG A  61      -8.388  -2.826 165.147  1.00  0.00           C  
ATOM    805  C   ARG A  61      -8.222  -3.091 166.624  1.00  0.00           C  
ATOM    806  O   ARG A  61      -8.335  -2.263 167.575  1.00  0.00           O  
ATOM    807  CB  ARG A  61      -9.883  -2.828 164.863  1.00  0.00           C  
ATOM    808  CG  ARG A  61     -10.584  -4.148 165.137  1.00  0.00           C  
ATOM    809  CD  ARG A  61     -12.021  -4.095 164.763  1.00  0.00           C  
ATOM    810  NE  ARG A  61     -12.203  -4.008 163.323  1.00  0.00           N  
ATOM    811  CZ  ARG A  61     -13.383  -3.779 162.714  1.00  0.00           C  
ATOM    812  NH1 ARG A  61     -14.473  -3.616 163.431  1.00  0.00           N  
ATOM    813  NH2 ARG A  61     -13.445  -3.717 161.395  1.00  0.00           N  
ATOM    814  H   ARG A  61      -8.310  -4.205 163.515  1.00  0.00           H  
ATOM    815  HA  ARG A  61      -7.993  -1.816 165.035  1.00  0.00           H  
ATOM    816 1HB  ARG A  61     -10.369  -2.065 165.470  1.00  0.00           H  
ATOM    817 2HB  ARG A  61     -10.055  -2.573 163.818  1.00  0.00           H  
ATOM    818 1HG  ARG A  61     -10.108  -4.940 164.558  1.00  0.00           H  
ATOM    819 2HG  ARG A  61     -10.515  -4.384 166.200  1.00  0.00           H  
ATOM    820 1HD  ARG A  61     -12.522  -4.996 165.116  1.00  0.00           H  
ATOM    821 2HD  ARG A  61     -12.483  -3.221 165.219  1.00  0.00           H  
ATOM    822  HE  ARG A  61     -11.387  -4.128 162.737  1.00  0.00           H  
ATOM    823 1HH1 ARG A  61     -14.425  -3.663 164.439  1.00  0.00           H  
ATOM    824 2HH1 ARG A  61     -15.357  -3.445 162.975  1.00  0.00           H  
ATOM    825 1HH2 ARG A  61     -12.607  -3.842 160.843  1.00  0.00           H  
ATOM    826 2HH2 ARG A  61     -14.328  -3.546 160.939  1.00  0.00           H  
ATOM    827  N   GLN A  62      -7.922  -4.308 167.016  1.00  0.00           N  
ATOM    828  CA  GLN A  62      -7.713  -4.848 168.327  1.00  0.00           C  
ATOM    829  C   GLN A  62      -6.353  -4.425 168.860  1.00  0.00           C  
ATOM    830  O   GLN A  62      -6.161  -4.675 170.037  1.00  0.00           O  
ATOM    831  CB  GLN A  62      -7.829  -6.374 168.301  1.00  0.00           C  
ATOM    832  CG  GLN A  62      -9.225  -6.888 167.994  1.00  0.00           C  
ATOM    833  CD  GLN A  62      -9.287  -8.403 167.944  1.00  0.00           C  
ATOM    834  OE1 GLN A  62      -8.284  -9.070 167.676  1.00  0.00           O  
ATOM    835  NE2 GLN A  62     -10.467  -8.954 168.203  1.00  0.00           N  
ATOM    836  H   GLN A  62      -7.839  -4.917 166.214  1.00  0.00           H  
ATOM    837  HA  GLN A  62      -8.481  -4.451 168.991  1.00  0.00           H  
ATOM    838 1HB  GLN A  62      -7.149  -6.778 167.550  1.00  0.00           H  
ATOM    839 2HB  GLN A  62      -7.526  -6.779 169.267  1.00  0.00           H  
ATOM    840 1HG  GLN A  62      -9.907  -6.543 168.771  1.00  0.00           H  
ATOM    841 2HG  GLN A  62      -9.538  -6.501 167.024  1.00  0.00           H  
ATOM    842 1HE2 GLN A  62     -10.569  -9.950 168.185  1.00  0.00           H  
ATOM    843 2HE2 GLN A  62     -11.254  -8.376 168.415  1.00  0.00           H  
ATOM    844  N   LEU A  63      -5.470  -3.931 167.999  1.00  0.00           N  
ATOM    845  CA  LEU A  63      -4.138  -3.608 168.449  1.00  0.00           C  
ATOM    846  C   LEU A  63      -3.896  -2.106 168.439  1.00  0.00           C  
ATOM    847  O   LEU A  63      -2.774  -1.643 168.366  1.00  0.00           O  
ATOM    848  CB  LEU A  63      -3.102  -4.309 167.561  1.00  0.00           C  
ATOM    849  CG  LEU A  63      -3.140  -5.842 167.577  1.00  0.00           C  
ATOM    850  CD1 LEU A  63      -2.145  -6.386 166.562  1.00  0.00           C  
ATOM    851  CD2 LEU A  63      -2.822  -6.343 168.978  1.00  0.00           C  
ATOM    852  H   LEU A  63      -5.713  -3.776 167.031  1.00  0.00           H  
ATOM    853  HA  LEU A  63      -4.023  -3.963 169.473  1.00  0.00           H  
ATOM    854 1HB  LEU A  63      -3.250  -3.985 166.532  1.00  0.00           H  
ATOM    855 2HB  LEU A  63      -2.106  -3.999 167.878  1.00  0.00           H  
ATOM    856  HG  LEU A  63      -4.134  -6.184 167.287  1.00  0.00           H  
ATOM    857 1HD1 LEU A  63      -2.172  -7.476 166.573  1.00  0.00           H  
ATOM    858 2HD1 LEU A  63      -2.408  -6.028 165.566  1.00  0.00           H  
ATOM    859 3HD1 LEU A  63      -1.142  -6.046 166.817  1.00  0.00           H  
ATOM    860 1HD2 LEU A  63      -2.850  -7.434 168.990  1.00  0.00           H  
ATOM    861 2HD2 LEU A  63      -1.828  -6.003 169.269  1.00  0.00           H  
ATOM    862 3HD2 LEU A  63      -3.559  -5.954 169.680  1.00  0.00           H  
ATOM    863  N   SER A  64      -4.985  -1.387 168.495  1.00  0.00           N  
ATOM    864  CA  SER A  64      -4.956   0.105 168.544  1.00  0.00           C  
ATOM    865  C   SER A  64      -5.850   0.536 169.701  1.00  0.00           C  
ATOM    866  O   SER A  64      -7.108   0.318 169.695  1.00  0.00           O  
ATOM    867  CB  SER A  64      -5.442   0.718 167.245  1.00  0.00           C  
ATOM    868  OG  SER A  64      -5.467   2.117 167.329  1.00  0.00           O  
ATOM    869  H   SER A  64      -5.876  -1.862 168.505  1.00  0.00           H  
ATOM    870  HA  SER A  64      -3.926   0.426 168.705  1.00  0.00           H  
ATOM    871 1HB  SER A  64      -4.786   0.412 166.431  1.00  0.00           H  
ATOM    872 2HB  SER A  64      -6.440   0.347 167.019  1.00  0.00           H  
ATOM    873  HG  SER A  64      -6.380   2.375 167.179  1.00  0.00           H  
ATOM    874  N   SER A  65      -5.179   1.122 170.698  1.00  0.00           N  
ATOM    875  CA  SER A  65      -5.950   1.494 171.924  1.00  0.00           C  
ATOM    876  C   SER A  65      -6.758   2.779 171.827  1.00  0.00           C  
ATOM    877  O   SER A  65      -7.334   3.318 172.794  1.00  0.00           O  
ATOM    878  CB  SER A  65      -5.001   1.622 173.100  1.00  0.00           C  
ATOM    879  OG  SER A  65      -4.100   2.677 172.905  1.00  0.00           O  
ATOM    880  H   SER A  65      -4.190   1.321 170.660  1.00  0.00           H  
ATOM    881  HA  SER A  65      -6.672   0.703 172.132  1.00  0.00           H  
ATOM    882 1HB  SER A  65      -5.573   1.793 174.012  1.00  0.00           H  
ATOM    883 2HB  SER A  65      -4.453   0.690 173.228  1.00  0.00           H  
ATOM    884  HG  SER A  65      -3.615   2.466 172.104  1.00  0.00           H  
ATOM    885  N   THR A  66      -6.765   3.328 170.608  1.00  0.00           N  
ATOM    886  CA  THR A  66      -7.488   4.508 170.230  1.00  0.00           C  
ATOM    887  C   THR A  66      -8.656   4.138 169.284  1.00  0.00           C  
ATOM    888  O   THR A  66      -9.435   5.074 168.965  1.00  0.00           O  
ATOM    889  CB  THR A  66      -6.550   5.529 169.560  1.00  0.00           C  
ATOM    890  OG1 THR A  66      -5.974   4.951 168.381  1.00  0.00           O  
ATOM    891  CG2 THR A  66      -5.439   5.939 170.514  1.00  0.00           C  
ATOM    892  H   THR A  66      -6.206   2.851 169.916  1.00  0.00           H  
ATOM    893  HA  THR A  66      -7.907   4.960 171.129  1.00  0.00           H  
ATOM    894  HB  THR A  66      -7.120   6.413 169.273  1.00  0.00           H  
ATOM    895  HG1 THR A  66      -5.750   4.033 168.552  1.00  0.00           H  
ATOM    896 1HG2 THR A  66      -4.787   6.661 170.023  1.00  0.00           H  
ATOM    897 2HG2 THR A  66      -5.873   6.390 171.406  1.00  0.00           H  
ATOM    898 3HG2 THR A  66      -4.860   5.061 170.796  1.00  0.00           H  
ATOM    899  N   TYR A  67      -8.856   2.860 168.912  1.00  0.00           N  
ATOM    900  CA  TYR A  67      -9.955   2.548 167.997  1.00  0.00           C  
ATOM    901  C   TYR A  67     -11.333   2.476 168.612  1.00  0.00           C  
ATOM    902  O   TYR A  67     -11.661   2.074 169.745  1.00  0.00           O  
ATOM    903  CB  TYR A  67      -9.664   1.223 167.288  1.00  0.00           C  
ATOM    904  CG  TYR A  67     -10.710   0.833 166.268  1.00  0.00           C  
ATOM    905  CD1 TYR A  67     -10.730   1.448 165.025  1.00  0.00           C  
ATOM    906  CD2 TYR A  67     -11.651  -0.138 166.576  1.00  0.00           C  
ATOM    907  CE1 TYR A  67     -11.686   1.092 164.093  1.00  0.00           C  
ATOM    908  CE2 TYR A  67     -12.607  -0.494 165.645  1.00  0.00           C  
ATOM    909  CZ  TYR A  67     -12.626   0.117 164.408  1.00  0.00           C  
ATOM    910  OH  TYR A  67     -13.578  -0.237 163.480  1.00  0.00           O  
ATOM    911  H   TYR A  67      -8.268   2.111 169.248  1.00  0.00           H  
ATOM    912  HA  TYR A  67     -10.024   3.344 167.255  1.00  0.00           H  
ATOM    913 1HB  TYR A  67      -8.700   1.286 166.780  1.00  0.00           H  
ATOM    914 2HB  TYR A  67      -9.593   0.424 168.026  1.00  0.00           H  
ATOM    915  HD1 TYR A  67      -9.991   2.212 164.783  1.00  0.00           H  
ATOM    916  HD2 TYR A  67     -11.636  -0.621 167.554  1.00  0.00           H  
ATOM    917  HE1 TYR A  67     -11.701   1.575 163.117  1.00  0.00           H  
ATOM    918  HE2 TYR A  67     -13.346  -1.258 165.887  1.00  0.00           H  
ATOM    919  HH  TYR A  67     -14.146  -0.918 163.850  1.00  0.00           H  
ATOM    920  N   ARG A  68     -12.272   2.950 167.761  1.00  0.00           N  
ATOM    921  CA  ARG A  68     -13.689   3.028 168.230  1.00  0.00           C  
ATOM    922  C   ARG A  68     -14.502   2.516 167.058  1.00  0.00           C  
ATOM    923  O   ARG A  68     -14.395   3.231 166.064  1.00  0.00           O  
ATOM    924  CB  ARG A  68     -14.117   4.441 168.598  1.00  0.00           C  
ATOM    925  CG  ARG A  68     -13.387   5.041 169.788  1.00  0.00           C  
ATOM    926  CD  ARG A  68     -13.778   4.383 171.061  1.00  0.00           C  
ATOM    927  NE  ARG A  68     -13.132   4.998 172.210  1.00  0.00           N  
ATOM    928  CZ  ARG A  68     -11.908   4.669 172.666  1.00  0.00           C  
ATOM    929  NH1 ARG A  68     -11.211   3.733 172.062  1.00  0.00           N  
ATOM    930  NH2 ARG A  68     -11.407   5.288 173.721  1.00  0.00           N  
ATOM    931  H   ARG A  68     -12.047   3.251 166.824  1.00  0.00           H  
ATOM    932  HA  ARG A  68     -13.792   2.413 169.125  1.00  0.00           H  
ATOM    933 1HB  ARG A  68     -13.959   5.102 167.747  1.00  0.00           H  
ATOM    934 2HB  ARG A  68     -15.183   4.450 168.826  1.00  0.00           H  
ATOM    935 1HG  ARG A  68     -12.312   4.919 169.655  1.00  0.00           H  
ATOM    936 2HG  ARG A  68     -13.625   6.103 169.864  1.00  0.00           H  
ATOM    937 1HD  ARG A  68     -14.856   4.461 171.195  1.00  0.00           H  
ATOM    938 2HD  ARG A  68     -13.491   3.333 171.031  1.00  0.00           H  
ATOM    939  HE  ARG A  68     -13.638   5.723 172.701  1.00  0.00           H  
ATOM    940 1HH1 ARG A  68     -11.593   3.259 171.255  1.00  0.00           H  
ATOM    941 2HH1 ARG A  68     -10.293   3.486 172.404  1.00  0.00           H  
ATOM    942 1HH2 ARG A  68     -11.943   6.008 174.186  1.00  0.00           H  
ATOM    943 2HH2 ARG A  68     -10.490   5.042 174.063  1.00  0.00           H  
ATOM    944  N   ASP A  69     -15.225   1.400 167.142  1.00  0.00           N  
ATOM    945  CA  ASP A  69     -15.971   0.957 165.927  1.00  0.00           C  
ATOM    946  C   ASP A  69     -17.338   1.585 165.762  1.00  0.00           C  
ATOM    947  O   ASP A  69     -17.909   2.116 166.725  1.00  0.00           O  
ATOM    948  CB  ASP A  69     -16.144  -0.564 165.937  1.00  0.00           C  
ATOM    949  CG  ASP A  69     -17.026  -1.052 167.078  1.00  0.00           C  
ATOM    950  OD1 ASP A  69     -17.905  -0.326 167.477  1.00  0.00           O  
ATOM    951  OD2 ASP A  69     -16.811  -2.148 167.540  1.00  0.00           O  
ATOM    952  H   ASP A  69     -15.287   0.849 167.986  1.00  0.00           H  
ATOM    953  HA  ASP A  69     -15.395   1.239 165.045  1.00  0.00           H  
ATOM    954 1HB  ASP A  69     -16.585  -0.886 164.993  1.00  0.00           H  
ATOM    955 2HB  ASP A  69     -15.167  -1.041 166.021  1.00  0.00           H  
ATOM    956  N   LEU A  70     -17.977   1.650 164.610  1.00  0.00           N  
ATOM    957  CA  LEU A  70     -19.219   2.055 164.027  1.00  0.00           C  
ATOM    958  C   LEU A  70     -19.631   0.836 163.132  1.00  0.00           C  
ATOM    959  O   LEU A  70     -19.012   0.393 162.144  1.00  0.00           O  
ATOM    960  CB  LEU A  70     -19.060   3.348 163.217  1.00  0.00           C  
ATOM    961  CG  LEU A  70     -18.625   4.584 164.014  1.00  0.00           C  
ATOM    962  CD1 LEU A  70     -18.332   5.730 163.056  1.00  0.00           C  
ATOM    963  CD2 LEU A  70     -19.721   4.962 165.000  1.00  0.00           C  
ATOM    964  H   LEU A  70     -17.259   1.259 164.017  1.00  0.00           H  
ATOM    965  HA  LEU A  70     -19.933   2.241 164.829  1.00  0.00           H  
ATOM    966 1HB  LEU A  70     -18.318   3.179 162.437  1.00  0.00           H  
ATOM    967 2HB  LEU A  70     -20.012   3.579 162.740  1.00  0.00           H  
ATOM    968  HG  LEU A  70     -17.708   4.361 164.559  1.00  0.00           H  
ATOM    969 1HD1 LEU A  70     -18.023   6.608 163.623  1.00  0.00           H  
ATOM    970 2HD1 LEU A  70     -17.532   5.439 162.375  1.00  0.00           H  
ATOM    971 3HD1 LEU A  70     -19.229   5.964 162.484  1.00  0.00           H  
ATOM    972 1HD2 LEU A  70     -19.412   5.841 165.568  1.00  0.00           H  
ATOM    973 2HD2 LEU A  70     -20.638   5.186 164.456  1.00  0.00           H  
ATOM    974 3HD2 LEU A  70     -19.898   4.132 165.684  1.00  0.00           H  
ATOM    975  N   ARG A  71     -20.801   0.256 163.386  1.00  0.00           N  
ATOM    976  CA  ARG A  71     -21.172  -0.881 162.497  1.00  0.00           C  
ATOM    977  C   ARG A  71     -21.549  -0.566 161.039  1.00  0.00           C  
ATOM    978  O   ARG A  71     -21.827  -1.491 160.233  1.00  0.00           O  
ATOM    979  CB  ARG A  71     -22.343  -1.630 163.116  1.00  0.00           C  
ATOM    980  CG  ARG A  71     -22.018  -2.377 164.400  1.00  0.00           C  
ATOM    981  CD  ARG A  71     -23.214  -3.060 164.956  1.00  0.00           C  
ATOM    982  NE  ARG A  71     -22.908  -3.773 166.186  1.00  0.00           N  
ATOM    983  CZ  ARG A  71     -23.818  -4.415 166.944  1.00  0.00           C  
ATOM    984  NH1 ARG A  71     -25.082  -4.425 166.586  1.00  0.00           N  
ATOM    985  NH2 ARG A  71     -23.438  -5.036 168.048  1.00  0.00           N  
ATOM    986  H   ARG A  71     -21.434   0.531 164.123  1.00  0.00           H  
ATOM    987  HA  ARG A  71     -20.315  -1.551 162.416  1.00  0.00           H  
ATOM    988 1HB  ARG A  71     -23.147  -0.930 163.337  1.00  0.00           H  
ATOM    989 2HB  ARG A  71     -22.729  -2.357 162.401  1.00  0.00           H  
ATOM    990 1HG  ARG A  71     -21.255  -3.129 164.200  1.00  0.00           H  
ATOM    991 2HG  ARG A  71     -21.646  -1.673 165.146  1.00  0.00           H  
ATOM    992 1HD  ARG A  71     -23.986  -2.322 165.173  1.00  0.00           H  
ATOM    993 2HD  ARG A  71     -23.592  -3.778 164.231  1.00  0.00           H  
ATOM    994  HE  ARG A  71     -21.945  -3.788 166.494  1.00  0.00           H  
ATOM    995 1HH1 ARG A  71     -25.372  -3.951 165.743  1.00  0.00           H  
ATOM    996 2HH1 ARG A  71     -25.764  -4.907 167.154  1.00  0.00           H  
ATOM    997 1HH2 ARG A  71     -22.466  -5.029 168.323  1.00  0.00           H  
ATOM    998 2HH2 ARG A  71     -24.120  -5.517 168.615  1.00  0.00           H  
ATOM    999  N   LYS A  72     -21.607   0.724 160.687  1.00  0.00           N  
ATOM   1000  CA  LYS A  72     -22.009   1.104 159.362  1.00  0.00           C  
ATOM   1001  C   LYS A  72     -21.088   0.475 158.334  1.00  0.00           C  
ATOM   1002  O   LYS A  72     -19.889   0.544 158.430  1.00  0.00           O  
ATOM   1003  CB  LYS A  72     -22.015   2.627 159.219  1.00  0.00           C  
ATOM   1004  CG  LYS A  72     -23.083   3.332 160.045  1.00  0.00           C  
ATOM   1005  CD  LYS A  72     -23.047   4.837 159.825  1.00  0.00           C  
ATOM   1006  CE  LYS A  72     -24.107   5.544 160.657  1.00  0.00           C  
ATOM   1007  NZ  LYS A  72     -24.071   7.019 160.466  1.00  0.00           N  
ATOM   1008  H   LYS A  72     -21.367   1.444 161.354  1.00  0.00           H  
ATOM   1009  HA  LYS A  72     -23.020   0.734 159.188  1.00  0.00           H  
ATOM   1010 1HB  LYS A  72     -21.044   3.024 159.517  1.00  0.00           H  
ATOM   1011 2HB  LYS A  72     -22.170   2.894 158.173  1.00  0.00           H  
ATOM   1012 1HG  LYS A  72     -24.067   2.955 159.765  1.00  0.00           H  
ATOM   1013 2HG  LYS A  72     -22.921   3.124 161.102  1.00  0.00           H  
ATOM   1014 1HD  LYS A  72     -22.064   5.222 160.099  1.00  0.00           H  
ATOM   1015 2HD  LYS A  72     -23.222   5.054 158.771  1.00  0.00           H  
ATOM   1016 1HE  LYS A  72     -25.093   5.177 160.377  1.00  0.00           H  
ATOM   1017 2HE  LYS A  72     -23.947   5.324 161.712  1.00  0.00           H  
ATOM   1018 1HZ  LYS A  72     -24.787   7.450 161.034  1.00  0.00           H  
ATOM   1019 2HZ  LYS A  72     -23.166   7.374 160.740  1.00  0.00           H  
ATOM   1020 3HZ  LYS A  72     -24.237   7.238 159.494  1.00  0.00           H  
ATOM   1021  N   GLY A  73     -21.719  -0.150 157.384  1.00  0.00           N  
ATOM   1022  CA  GLY A  73     -21.008  -0.794 156.308  1.00  0.00           C  
ATOM   1023  C   GLY A  73     -20.957   0.214 155.161  1.00  0.00           C  
ATOM   1024  O   GLY A  73     -21.718   1.179 155.105  1.00  0.00           O  
ATOM   1025  H   GLY A  73     -22.728  -0.186 157.398  1.00  0.00           H  
ATOM   1026 1HA  GLY A  73     -20.013  -1.079 156.649  1.00  0.00           H  
ATOM   1027 2HA  GLY A  73     -21.526  -1.710 156.027  1.00  0.00           H  
ATOM   1028  N   VAL A  74     -20.070  -0.021 154.204  1.00  0.00           N  
ATOM   1029  CA  VAL A  74     -20.056   0.899 153.040  1.00  0.00           C  
ATOM   1030  C   VAL A  74     -19.993  -0.061 151.868  1.00  0.00           C  
ATOM   1031  O   VAL A  74     -19.536  -1.195 152.044  1.00  0.00           O  
ATOM   1032  CB  VAL A  74     -18.848   1.855 153.040  1.00  0.00           C  
ATOM   1033  CG1 VAL A  74     -18.882   2.756 154.265  1.00  0.00           C  
ATOM   1034  CG2 VAL A  74     -17.555   1.055 152.994  1.00  0.00           C  
ATOM   1035  H   VAL A  74     -19.413  -0.788 154.233  1.00  0.00           H  
ATOM   1036  HA  VAL A  74     -20.957   1.513 153.073  1.00  0.00           H  
ATOM   1037  HB  VAL A  74     -18.908   2.501 152.164  1.00  0.00           H  
ATOM   1038 1HG1 VAL A  74     -18.021   3.425 154.249  1.00  0.00           H  
ATOM   1039 2HG1 VAL A  74     -19.799   3.345 154.259  1.00  0.00           H  
ATOM   1040 3HG1 VAL A  74     -18.848   2.145 155.167  1.00  0.00           H  
ATOM   1041 1HG2 VAL A  74     -16.705   1.737 152.993  1.00  0.00           H  
ATOM   1042 2HG2 VAL A  74     -17.498   0.404 153.867  1.00  0.00           H  
ATOM   1043 3HG2 VAL A  74     -17.534   0.449 152.088  1.00  0.00           H  
ATOM   1044  N   TYR A  75     -20.490   0.329 150.725  1.00  0.00           N  
ATOM   1045  CA  TYR A  75     -20.405  -0.449 149.506  1.00  0.00           C  
ATOM   1046  C   TYR A  75     -19.841   0.712 148.615  1.00  0.00           C  
ATOM   1047  O   TYR A  75     -20.501   1.702 148.349  1.00  0.00           O  
ATOM   1048  CB  TYR A  75     -21.743  -1.023 149.035  1.00  0.00           C  
ATOM   1049  CG  TYR A  75     -21.633  -1.900 147.808  1.00  0.00           C  
ATOM   1050  CD1 TYR A  75     -21.159  -3.199 147.924  1.00  0.00           C  
ATOM   1051  CD2 TYR A  75     -22.006  -1.407 146.567  1.00  0.00           C  
ATOM   1052  CE1 TYR A  75     -21.059  -4.000 146.803  1.00  0.00           C  
ATOM   1053  CE2 TYR A  75     -21.906  -2.208 145.446  1.00  0.00           C  
ATOM   1054  CZ  TYR A  75     -21.434  -3.500 145.561  1.00  0.00           C  
ATOM   1055  OH  TYR A  75     -21.334  -4.298 144.445  1.00  0.00           O  
ATOM   1056  H   TYR A  75     -20.956   1.225 150.705  1.00  0.00           H  
ATOM   1057  HA  TYR A  75     -19.742  -1.297 149.682  1.00  0.00           H  
ATOM   1058 1HB  TYR A  75     -22.189  -1.613 149.837  1.00  0.00           H  
ATOM   1059 2HB  TYR A  75     -22.429  -0.207 148.809  1.00  0.00           H  
ATOM   1060  HD1 TYR A  75     -20.866  -3.587 148.900  1.00  0.00           H  
ATOM   1061  HD2 TYR A  75     -22.378  -0.386 146.475  1.00  0.00           H  
ATOM   1062  HE1 TYR A  75     -20.686  -5.020 146.894  1.00  0.00           H  
ATOM   1063  HE2 TYR A  75     -22.198  -1.820 144.470  1.00  0.00           H  
ATOM   1064  HH  TYR A  75     -20.992  -5.159 144.698  1.00  0.00           H  
ATOM   1065  N   VAL A  76     -18.570   0.451 148.331  1.00  0.00           N  
ATOM   1066  CA  VAL A  76     -18.083   1.567 147.506  1.00  0.00           C  
ATOM   1067  C   VAL A  76     -17.414   0.883 146.320  1.00  0.00           C  
ATOM   1068  O   VAL A  76     -16.514   0.092 146.197  1.00  0.00           O  
ATOM   1069  CB  VAL A  76     -17.084   2.463 148.261  1.00  0.00           C  
ATOM   1070  CG1 VAL A  76     -16.600   3.594 147.365  1.00  0.00           C  
ATOM   1071  CG2 VAL A  76     -17.732   3.014 149.522  1.00  0.00           C  
ATOM   1072  H   VAL A  76     -17.939  -0.304 148.559  1.00  0.00           H  
ATOM   1073  HA  VAL A  76     -18.935   2.186 147.223  1.00  0.00           H  
ATOM   1074  HB  VAL A  76     -16.210   1.870 148.531  1.00  0.00           H  
ATOM   1075 1HG1 VAL A  76     -15.894   4.217 147.914  1.00  0.00           H  
ATOM   1076 2HG1 VAL A  76     -16.107   3.176 146.487  1.00  0.00           H  
ATOM   1077 3HG1 VAL A  76     -17.450   4.199 147.052  1.00  0.00           H  
ATOM   1078 1HG2 VAL A  76     -17.020   3.647 150.051  1.00  0.00           H  
ATOM   1079 2HG2 VAL A  76     -18.610   3.603 149.252  1.00  0.00           H  
ATOM   1080 3HG2 VAL A  76     -18.033   2.189 150.167  1.00  0.00           H  
ATOM   1081  N   PRO A  77     -18.219   1.232 145.299  1.00  0.00           N  
ATOM   1082  CA  PRO A  77     -17.812   0.893 143.945  1.00  0.00           C  
ATOM   1083  C   PRO A  77     -17.171   2.303 143.685  1.00  0.00           C  
ATOM   1084  O   PRO A  77     -17.757   3.307 144.125  1.00  0.00           O  
ATOM   1085  CB  PRO A  77     -19.090   0.600 143.152  1.00  0.00           C  
ATOM   1086  CG  PRO A  77     -20.120   1.474 143.783  1.00  0.00           C  
ATOM   1087  CD  PRO A  77     -19.723   1.533 145.234  1.00  0.00           C  
ATOM   1088  HA  PRO A  77     -17.188  -0.013 143.971  1.00  0.00           H  
ATOM   1089 1HB  PRO A  77     -18.932   0.826 142.087  1.00  0.00           H  
ATOM   1090 2HB  PRO A  77     -19.338  -0.470 143.221  1.00  0.00           H  
ATOM   1091 1HG  PRO A  77     -20.123   2.464 143.303  1.00  0.00           H  
ATOM   1092 2HG  PRO A  77     -21.123   1.046 143.635  1.00  0.00           H  
ATOM   1093 1HD  PRO A  77     -19.883   2.552 145.617  1.00  0.00           H  
ATOM   1094 2HD  PRO A  77     -20.317   0.805 145.807  1.00  0.00           H  
ATOM   1095  N   TYR A  78     -15.959   2.261 143.132  1.00  0.00           N  
ATOM   1096  CA  TYR A  78     -15.165   3.419 142.827  1.00  0.00           C  
ATOM   1097  C   TYR A  78     -15.151   3.708 141.337  1.00  0.00           C  
ATOM   1098  O   TYR A  78     -14.054   4.132 140.895  1.00  0.00           O  
ATOM   1099  CB  TYR A  78     -13.739   3.232 143.349  1.00  0.00           C  
ATOM   1100  CG  TYR A  78     -13.650   3.114 144.854  1.00  0.00           C  
ATOM   1101  CD1 TYR A  78     -14.110   1.969 145.488  1.00  0.00           C  
ATOM   1102  CD2 TYR A  78     -13.109   4.150 145.600  1.00  0.00           C  
ATOM   1103  CE1 TYR A  78     -14.029   1.861 146.863  1.00  0.00           C  
ATOM   1104  CE2 TYR A  78     -13.028   4.042 146.975  1.00  0.00           C  
ATOM   1105  CZ  TYR A  78     -13.485   2.903 147.606  1.00  0.00           C  
ATOM   1106  OH  TYR A  78     -13.405   2.796 148.976  1.00  0.00           O  
ATOM   1107  H   TYR A  78     -15.593   1.344 142.921  1.00  0.00           H  
ATOM   1108  HA  TYR A  78     -15.610   4.283 143.321  1.00  0.00           H  
ATOM   1109 1HB  TYR A  78     -13.306   2.331 142.911  1.00  0.00           H  
ATOM   1110 2HB  TYR A  78     -13.124   4.075 143.037  1.00  0.00           H  
ATOM   1111  HD1 TYR A  78     -14.535   1.154 144.902  1.00  0.00           H  
ATOM   1112  HD2 TYR A  78     -12.749   5.050 145.102  1.00  0.00           H  
ATOM   1113  HE1 TYR A  78     -14.390   0.962 147.362  1.00  0.00           H  
ATOM   1114  HE2 TYR A  78     -12.604   4.857 147.562  1.00  0.00           H  
ATOM   1115  HH  TYR A  78     -13.009   3.593 149.335  1.00  0.00           H  
ATOM   1116  N   THR A  79     -16.221   3.448 140.575  1.00  0.00           N  
ATOM   1117  CA  THR A  79     -15.937   3.679 139.113  1.00  0.00           C  
ATOM   1118  C   THR A  79     -14.853   2.522 139.050  1.00  0.00           C  
ATOM   1119  O   THR A  79     -13.634   2.714 138.953  1.00  0.00           O  
ATOM   1120  CB  THR A  79     -15.395   5.073 138.746  1.00  0.00           C  
ATOM   1121  OG1 THR A  79     -16.148   6.078 139.438  1.00  0.00           O  
ATOM   1122  CG2 THR A  79     -15.499   5.309 137.247  1.00  0.00           C  
ATOM   1123  H   THR A  79     -17.139   3.134 140.854  1.00  0.00           H  
ATOM   1124  HA  THR A  79     -16.868   3.563 138.557  1.00  0.00           H  
ATOM   1125  HB  THR A  79     -14.351   5.149 139.049  1.00  0.00           H  
ATOM   1126  HG1 THR A  79     -16.565   6.661 138.799  1.00  0.00           H  
ATOM   1127 1HG2 THR A  79     -15.112   6.298 137.007  1.00  0.00           H  
ATOM   1128 2HG2 THR A  79     -14.918   4.553 136.719  1.00  0.00           H  
ATOM   1129 3HG2 THR A  79     -16.543   5.244 136.941  1.00  0.00           H  
ATOM   1130  N   GLN A  80     -15.523   1.374 139.208  1.00  0.00           N  
ATOM   1131  CA  GLN A  80     -14.935   0.059 139.344  1.00  0.00           C  
ATOM   1132  C   GLN A  80     -13.512   0.278 139.859  1.00  0.00           C  
ATOM   1133  O   GLN A  80     -12.409   0.621 139.502  1.00  0.00           O  
ATOM   1134  CB  GLN A  80     -14.938  -0.702 138.015  1.00  0.00           C  
ATOM   1135  CG  GLN A  80     -14.411  -2.123 138.111  1.00  0.00           C  
ATOM   1136  CD  GLN A  80     -15.298  -3.013 138.960  1.00  0.00           C  
ATOM   1137  OE1 GLN A  80     -16.515  -3.071 138.762  1.00  0.00           O  
ATOM   1138  NE2 GLN A  80     -14.694  -3.714 139.913  1.00  0.00           N  
ATOM   1139  H   GLN A  80     -16.528   1.468 139.230  1.00  0.00           H  
ATOM   1140  HA  GLN A  80     -15.525  -0.511 140.061  1.00  0.00           H  
ATOM   1141 1HB  GLN A  80     -15.954  -0.745 137.623  1.00  0.00           H  
ATOM   1142 2HB  GLN A  80     -14.329  -0.165 137.288  1.00  0.00           H  
ATOM   1143 1HG  GLN A  80     -14.360  -2.549 137.108  1.00  0.00           H  
ATOM   1144 2HG  GLN A  80     -13.418  -2.102 138.559  1.00  0.00           H  
ATOM   1145 1HE2 GLN A  80     -15.227  -4.319 140.505  1.00  0.00           H  
ATOM   1146 2HE2 GLN A  80     -13.704  -3.637 140.039  1.00  0.00           H  
ATOM   1147  N   GLY A  81     -13.403  -0.013 141.095  1.00  0.00           N  
ATOM   1148  CA  GLY A  81     -13.038  -0.560 142.318  1.00  0.00           C  
ATOM   1149  C   GLY A  81     -14.575  -0.783 142.640  1.00  0.00           C  
ATOM   1150  O   GLY A  81     -15.377  -0.010 142.086  1.00  0.00           O  
ATOM   1151  H   GLY A  81     -14.112   0.705 141.069  1.00  0.00           H  
ATOM   1152 1HA  GLY A  81     -12.388  -1.419 142.153  1.00  0.00           H  
ATOM   1153 2HA  GLY A  81     -12.465   0.171 142.887  1.00  0.00           H  
ATOM   1154  N   LYS A  82     -14.777  -1.777 143.506  1.00  0.00           N  
ATOM   1155  CA  LYS A  82     -16.138  -2.131 143.949  1.00  0.00           C  
ATOM   1156  C   LYS A  82     -16.082  -3.151 145.119  1.00  0.00           C  
ATOM   1157  O   LYS A  82     -16.460  -4.329 145.019  1.00  0.00           O  
ATOM   1158  CB  LYS A  82     -16.950  -2.698 142.784  1.00  0.00           C  
ATOM   1159  CG  LYS A  82     -18.401  -3.015 143.123  1.00  0.00           C  
ATOM   1160  CD  LYS A  82     -19.160  -3.508 141.900  1.00  0.00           C  
ATOM   1161  CE  LYS A  82     -20.606  -3.834 142.240  1.00  0.00           C  
ATOM   1162  NZ  LYS A  82     -21.361  -4.318 141.053  1.00  0.00           N  
ATOM   1163  H   LYS A  82     -13.991  -2.298 143.867  1.00  0.00           H  
ATOM   1164  HA  LYS A  82     -16.630  -1.227 144.310  1.00  0.00           H  
ATOM   1165 1HB  LYS A  82     -16.948  -1.986 141.958  1.00  0.00           H  
ATOM   1166 2HB  LYS A  82     -16.482  -3.616 142.426  1.00  0.00           H  
ATOM   1167 1HG  LYS A  82     -18.434  -3.784 143.896  1.00  0.00           H  
ATOM   1168 2HG  LYS A  82     -18.889  -2.119 143.506  1.00  0.00           H  
ATOM   1169 1HD  LYS A  82     -19.141  -2.740 141.126  1.00  0.00           H  
ATOM   1170 2HD  LYS A  82     -18.677  -4.404 141.510  1.00  0.00           H  
ATOM   1171 1HE  LYS A  82     -20.634  -4.603 143.011  1.00  0.00           H  
ATOM   1172 2HE  LYS A  82     -21.099  -2.943 142.629  1.00  0.00           H  
ATOM   1173 1HZ  LYS A  82     -22.314  -4.523 141.319  1.00  0.00           H  
ATOM   1174 2HZ  LYS A  82     -21.358  -3.605 140.337  1.00  0.00           H  
ATOM   1175 3HZ  LYS A  82     -20.925  -5.156 140.694  1.00  0.00           H  
ATOM   1176  N   TRP A  83     -15.616  -2.530 146.222  1.00  0.00           N  
ATOM   1177  CA  TRP A  83     -15.444  -3.295 147.427  1.00  0.00           C  
ATOM   1178  C   TRP A  83     -16.507  -3.047 148.492  1.00  0.00           C  
ATOM   1179  O   TRP A  83     -17.463  -2.336 148.329  1.00  0.00           O  
ATOM   1180  CB  TRP A  83     -14.064  -2.996 148.016  1.00  0.00           C  
ATOM   1181  CG  TRP A  83     -13.861  -1.553 148.363  1.00  0.00           C  
ATOM   1182  CD1 TRP A  83     -14.573  -0.824 149.269  1.00  0.00           C  
ATOM   1183  CD2 TRP A  83     -12.874  -0.650 147.809  1.00  0.00           C  
ATOM   1184  NE1 TRP A  83     -14.100   0.464 149.316  1.00  0.00           N  
ATOM   1185  CE2 TRP A  83     -13.060   0.588 148.430  1.00  0.00           C  
ATOM   1186  CE3 TRP A  83     -11.863  -0.791 146.851  1.00  0.00           C  
ATOM   1187  CZ2 TRP A  83     -12.272   1.687 148.126  1.00  0.00           C  
ATOM   1188  CZ3 TRP A  83     -11.072   0.311 146.546  1.00  0.00           C  
ATOM   1189  CH2 TRP A  83     -11.272   1.518 147.168  1.00  0.00           C  
ATOM   1190  H   TRP A  83     -15.385  -1.547 146.226  1.00  0.00           H  
ATOM   1191  HA  TRP A  83     -15.508  -4.354 147.176  1.00  0.00           H  
ATOM   1192 1HB  TRP A  83     -13.918  -3.590 148.919  1.00  0.00           H  
ATOM   1193 2HB  TRP A  83     -13.293  -3.289 147.304  1.00  0.00           H  
ATOM   1194  HD1 TRP A  83     -15.396  -1.208 149.868  1.00  0.00           H  
ATOM   1195  HE1 TRP A  83     -14.459   1.201 149.905  1.00  0.00           H  
ATOM   1196  HE3 TRP A  83     -11.698  -1.748 146.356  1.00  0.00           H  
ATOM   1197  HZ2 TRP A  83     -12.415   2.654 148.608  1.00  0.00           H  
ATOM   1198  HZ3 TRP A  83     -10.287   0.193 145.799  1.00  0.00           H  
ATOM   1199  HH2 TRP A  83     -10.633   2.361 146.906  1.00  0.00           H  
ATOM   1200  N   GLU A  84     -16.178  -3.779 149.571  1.00  0.00           N  
ATOM   1201  CA  GLU A  84     -17.004  -3.749 150.761  1.00  0.00           C  
ATOM   1202  C   GLU A  84     -16.203  -3.386 151.982  1.00  0.00           C  
ATOM   1203  O   GLU A  84     -15.016  -3.653 152.263  1.00  0.00           O  
ATOM   1204  CB  GLU A  84     -17.681  -5.104 150.975  1.00  0.00           C  
ATOM   1205  CG  GLU A  84     -18.652  -5.503 149.872  1.00  0.00           C  
ATOM   1206  CD  GLU A  84     -19.303  -6.835 150.120  1.00  0.00           C  
ATOM   1207  OE1 GLU A  84     -18.931  -7.492 151.063  1.00  0.00           O  
ATOM   1208  OE2 GLU A  84     -20.175  -7.197 149.366  1.00  0.00           O  
ATOM   1209  H   GLU A  84     -15.350  -4.358 149.561  1.00  0.00           H  
ATOM   1210  HA  GLU A  84     -17.776  -2.990 150.627  1.00  0.00           H  
ATOM   1211 1HB  GLU A  84     -16.922  -5.883 151.050  1.00  0.00           H  
ATOM   1212 2HB  GLU A  84     -18.231  -5.092 151.916  1.00  0.00           H  
ATOM   1213 1HG  GLU A  84     -19.427  -4.742 149.792  1.00  0.00           H  
ATOM   1214 2HG  GLU A  84     -18.115  -5.538 148.925  1.00  0.00           H  
ATOM   1215  N   GLY A  85     -16.888  -2.646 152.841  1.00  0.00           N  
ATOM   1216  CA  GLY A  85     -16.279  -2.164 154.112  1.00  0.00           C  
ATOM   1217  C   GLY A  85     -17.229  -1.902 155.298  1.00  0.00           C  
ATOM   1218  O   GLY A  85     -18.425  -1.921 155.323  1.00  0.00           O  
ATOM   1219  H   GLY A  85     -17.845  -2.402 152.631  1.00  0.00           H  
ATOM   1220 1HA  GLY A  85     -15.543  -2.889 154.461  1.00  0.00           H  
ATOM   1221 2HA  GLY A  85     -15.749  -1.230 153.930  1.00  0.00           H  
ATOM   1222  N   GLU A  86     -16.582  -1.624 156.426  1.00  0.00           N  
ATOM   1223  CA  GLU A  86     -17.167  -1.292 157.716  1.00  0.00           C  
ATOM   1224  C   GLU A  86     -16.437  -0.067 158.243  1.00  0.00           C  
ATOM   1225  O   GLU A  86     -15.213   0.095 158.175  1.00  0.00           O  
ATOM   1226  CB  GLU A  86     -17.053  -2.458 158.700  1.00  0.00           C  
ATOM   1227  CG  GLU A  86     -17.698  -2.204 160.055  1.00  0.00           C  
ATOM   1228  CD  GLU A  86     -17.615  -3.390 160.975  1.00  0.00           C  
ATOM   1229  OE1 GLU A  86     -16.524  -3.825 161.255  1.00  0.00           O  
ATOM   1230  OE2 GLU A  86     -18.644  -3.862 161.397  1.00  0.00           O  
ATOM   1231  H   GLU A  86     -15.577  -1.657 156.336  1.00  0.00           H  
ATOM   1232  HA  GLU A  86     -18.225  -1.073 157.570  1.00  0.00           H  
ATOM   1233 1HB  GLU A  86     -17.518  -3.345 158.269  1.00  0.00           H  
ATOM   1234 2HB  GLU A  86     -16.001  -2.690 158.869  1.00  0.00           H  
ATOM   1235 1HG  GLU A  86     -17.203  -1.356 160.528  1.00  0.00           H  
ATOM   1236 2HG  GLU A  86     -18.744  -1.940 159.903  1.00  0.00           H  
ATOM   1237  N   LEU A  87     -17.256   0.837 158.748  1.00  0.00           N  
ATOM   1238  CA  LEU A  87     -16.806   2.140 159.289  1.00  0.00           C  
ATOM   1239  C   LEU A  87     -16.347   2.014 160.752  1.00  0.00           C  
ATOM   1240  O   LEU A  87     -16.781   1.189 161.557  1.00  0.00           O  
ATOM   1241  CB  LEU A  87     -17.935   3.174 159.193  1.00  0.00           C  
ATOM   1242  CG  LEU A  87     -17.589   4.585 159.685  1.00  0.00           C  
ATOM   1243  CD1 LEU A  87     -16.537   5.198 158.771  1.00  0.00           C  
ATOM   1244  CD2 LEU A  87     -18.850   5.435 159.716  1.00  0.00           C  
ATOM   1245  H   LEU A  87     -18.241   0.613 158.759  1.00  0.00           H  
ATOM   1246  HA  LEU A  87     -15.962   2.488 158.695  1.00  0.00           H  
ATOM   1247 1HB  LEU A  87     -18.246   3.253 158.153  1.00  0.00           H  
ATOM   1248 2HB  LEU A  87     -18.783   2.817 159.778  1.00  0.00           H  
ATOM   1249  HG  LEU A  87     -17.166   4.527 160.689  1.00  0.00           H  
ATOM   1250 1HD1 LEU A  87     -16.291   6.201 159.121  1.00  0.00           H  
ATOM   1251 2HD1 LEU A  87     -15.640   4.580 158.783  1.00  0.00           H  
ATOM   1252 3HD1 LEU A  87     -16.927   5.254 157.755  1.00  0.00           H  
ATOM   1253 1HD2 LEU A  87     -18.604   6.438 160.067  1.00  0.00           H  
ATOM   1254 2HD2 LEU A  87     -19.273   5.495 158.713  1.00  0.00           H  
ATOM   1255 3HD2 LEU A  87     -19.578   4.983 160.390  1.00  0.00           H  
ATOM   1256  N   GLY A  88     -15.299   2.772 161.064  1.00  0.00           N  
ATOM   1257  CA  GLY A  88     -14.705   2.868 162.384  1.00  0.00           C  
ATOM   1258  C   GLY A  88     -14.029   4.234 162.486  1.00  0.00           C  
ATOM   1259  O   GLY A  88     -13.946   5.047 161.602  1.00  0.00           O  
ATOM   1260  H   GLY A  88     -14.905   3.312 160.307  1.00  0.00           H  
ATOM   1261 1HA  GLY A  88     -15.480   2.746 163.141  1.00  0.00           H  
ATOM   1262 2HA  GLY A  88     -13.991   2.057 162.522  1.00  0.00           H  
ATOM   1263  N   THR A  89     -13.478   4.532 163.612  1.00  0.00           N  
ATOM   1264  CA  THR A  89     -12.765   5.667 164.094  1.00  0.00           C  
ATOM   1265  C   THR A  89     -11.430   5.417 164.849  1.00  0.00           C  
ATOM   1266  O   THR A  89     -11.397   4.730 165.890  1.00  0.00           O  
ATOM   1267  CB  THR A  89     -13.712   6.475 165.000  1.00  0.00           C  
ATOM   1268  OG1 THR A  89     -14.867   6.876 164.252  1.00  0.00           O  
ATOM   1269  CG2 THR A  89     -13.008   7.711 165.540  1.00  0.00           C  
ATOM   1270  H   THR A  89     -13.626   3.746 164.228  1.00  0.00           H  
ATOM   1271  HA  THR A  89     -12.463   6.274 163.240  1.00  0.00           H  
ATOM   1272  HB  THR A  89     -14.035   5.854 165.835  1.00  0.00           H  
ATOM   1273  HG1 THR A  89     -14.593   7.421 163.509  1.00  0.00           H  
ATOM   1274 1HG2 THR A  89     -13.692   8.269 166.179  1.00  0.00           H  
ATOM   1275 2HG2 THR A  89     -12.136   7.409 166.119  1.00  0.00           H  
ATOM   1276 3HG2 THR A  89     -12.691   8.341 164.710  1.00  0.00           H  
ATOM   1277  N   ASP A  90     -10.367   6.105 164.354  1.00  0.00           N  
ATOM   1278  CA  ASP A  90      -9.066   5.980 165.053  1.00  0.00           C  
ATOM   1279  C   ASP A  90      -8.243   7.186 164.681  1.00  0.00           C  
ATOM   1280  O   ASP A  90      -8.574   8.024 163.853  1.00  0.00           O  
ATOM   1281  CB  ASP A  90      -8.324   4.697 164.669  1.00  0.00           C  
ATOM   1282  CG  ASP A  90      -7.981   4.632 163.187  1.00  0.00           C  
ATOM   1283  OD1 ASP A  90      -7.742   5.665 162.607  1.00  0.00           O  
ATOM   1284  OD2 ASP A  90      -7.959   3.550 162.650  1.00  0.00           O  
ATOM   1285  H   ASP A  90     -10.431   6.693 163.535  1.00  0.00           H  
ATOM   1286  HA  ASP A  90      -9.252   5.949 166.127  1.00  0.00           H  
ATOM   1287 1HB  ASP A  90      -7.402   4.624 165.245  1.00  0.00           H  
ATOM   1288 2HB  ASP A  90      -8.938   3.832 164.923  1.00  0.00           H  
ATOM   1289  N   LEU A  91      -7.086   7.427 165.262  1.00  0.00           N  
ATOM   1290  CA  LEU A  91      -6.237   8.552 164.929  1.00  0.00           C  
ATOM   1291  C   LEU A  91      -5.467   8.275 163.657  1.00  0.00           C  
ATOM   1292  O   LEU A  91      -4.754   7.265 163.554  1.00  0.00           O  
ATOM   1293  CB  LEU A  91      -5.262   8.845 166.076  1.00  0.00           C  
ATOM   1294  CG  LEU A  91      -4.432  10.127 165.933  1.00  0.00           C  
ATOM   1295  CD1 LEU A  91      -3.982  10.598 167.309  1.00  0.00           C  
ATOM   1296  CD2 LEU A  91      -3.237   9.860 165.029  1.00  0.00           C  
ATOM   1297  H   LEU A  91      -6.788   6.781 165.979  1.00  0.00           H  
ATOM   1298  HA  LEU A  91      -6.867   9.427 164.775  1.00  0.00           H  
ATOM   1299 1HB  LEU A  91      -5.828   8.919 167.003  1.00  0.00           H  
ATOM   1300 2HB  LEU A  91      -4.568   8.009 166.165  1.00  0.00           H  
ATOM   1301  HG  LEU A  91      -5.048  10.913 165.496  1.00  0.00           H  
ATOM   1302 1HD1 LEU A  91      -3.392  11.509 167.207  1.00  0.00           H  
ATOM   1303 2HD1 LEU A  91      -4.856  10.800 167.928  1.00  0.00           H  
ATOM   1304 3HD1 LEU A  91      -3.376   9.824 167.778  1.00  0.00           H  
ATOM   1305 1HD2 LEU A  91      -2.647  10.771 164.926  1.00  0.00           H  
ATOM   1306 2HD2 LEU A  91      -2.619   9.075 165.465  1.00  0.00           H  
ATOM   1307 3HD2 LEU A  91      -3.588   9.542 164.047  1.00  0.00           H  
ATOM   1308  N   VAL A  92      -5.454   9.097 162.617  1.00  0.00           N  
ATOM   1309  CA  VAL A  92      -4.728   8.997 161.388  1.00  0.00           C  
ATOM   1310  C   VAL A  92      -3.747  10.173 161.232  1.00  0.00           C  
ATOM   1311  O   VAL A  92      -3.994  11.365 161.358  1.00  0.00           O  
ATOM   1312  CB  VAL A  92      -5.712   8.969 160.203  1.00  0.00           C  
ATOM   1313  CG1 VAL A  92      -4.956   8.918 158.884  1.00  0.00           C  
ATOM   1314  CG2 VAL A  92      -6.647   7.776 160.335  1.00  0.00           C  
ATOM   1315  H   VAL A  92      -6.061   9.890 162.767  1.00  0.00           H  
ATOM   1316  HA  VAL A  92      -4.157   8.068 161.398  1.00  0.00           H  
ATOM   1317  HB  VAL A  92      -6.294   9.890 160.205  1.00  0.00           H  
ATOM   1318 1HG1 VAL A  92      -5.667   8.899 158.058  1.00  0.00           H  
ATOM   1319 2HG1 VAL A  92      -4.320   9.799 158.795  1.00  0.00           H  
ATOM   1320 3HG1 VAL A  92      -4.339   8.020 158.852  1.00  0.00           H  
ATOM   1321 1HG2 VAL A  92      -7.340   7.763 159.495  1.00  0.00           H  
ATOM   1322 2HG2 VAL A  92      -6.064   6.855 160.339  1.00  0.00           H  
ATOM   1323 3HG2 VAL A  92      -7.208   7.855 161.267  1.00  0.00           H  
ATOM   1324  N   SER A  93      -2.522   9.843 160.912  1.00  0.00           N  
ATOM   1325  CA  SER A  93      -1.364  10.677 160.700  1.00  0.00           C  
ATOM   1326  C   SER A  93      -0.970  10.634 159.230  1.00  0.00           C  
ATOM   1327  O   SER A  93      -0.898   9.647 158.516  1.00  0.00           O  
ATOM   1328  CB  SER A  93      -0.213  10.215 161.572  1.00  0.00           C  
ATOM   1329  OG  SER A  93       0.947  10.955 161.306  1.00  0.00           O  
ATOM   1330  H   SER A  93      -2.432   8.842 160.811  1.00  0.00           H  
ATOM   1331  HA  SER A  93      -1.620  11.701 160.974  1.00  0.00           H  
ATOM   1332 1HB  SER A  93      -0.485  10.323 162.621  1.00  0.00           H  
ATOM   1333 2HB  SER A  93      -0.021   9.158 161.391  1.00  0.00           H  
ATOM   1334  HG  SER A  93       1.673  10.327 161.328  1.00  0.00           H  
ATOM   1335  N   ILE A  94      -0.709  11.806 158.629  1.00  0.00           N  
ATOM   1336  CA  ILE A  94      -0.327  11.991 157.250  1.00  0.00           C  
ATOM   1337  C   ILE A  94       0.768  13.043 157.099  1.00  0.00           C  
ATOM   1338  O   ILE A  94       0.421  14.215 157.362  1.00  0.00           O  
ATOM   1339  CB  ILE A  94      -1.549  12.392 156.403  1.00  0.00           C  
ATOM   1340  CG1 ILE A  94      -2.646  11.330 156.513  1.00  0.00           C  
ATOM   1341  CG2 ILE A  94      -1.145  12.597 154.951  1.00  0.00           C  
ATOM   1342  CD1 ILE A  94      -2.264   9.993 155.918  1.00  0.00           C  
ATOM   1343  H   ILE A  94      -0.798  12.615 159.228  1.00  0.00           H  
ATOM   1344  HA  ILE A  94       0.066  11.048 156.871  1.00  0.00           H  
ATOM   1345  HB  ILE A  94      -1.969  13.320 156.788  1.00  0.00           H  
ATOM   1346 1HG1 ILE A  94      -2.901  11.177 157.561  1.00  0.00           H  
ATOM   1347 2HG1 ILE A  94      -3.545  11.682 156.007  1.00  0.00           H  
ATOM   1348 1HG2 ILE A  94      -2.021  12.879 154.367  1.00  0.00           H  
ATOM   1349 2HG2 ILE A  94      -0.398  13.387 154.889  1.00  0.00           H  
ATOM   1350 3HG2 ILE A  94      -0.728  11.671 154.555  1.00  0.00           H  
ATOM   1351 1HD1 ILE A  94      -3.092   9.294 156.034  1.00  0.00           H  
ATOM   1352 2HD1 ILE A  94      -2.039  10.118 154.859  1.00  0.00           H  
ATOM   1353 3HD1 ILE A  94      -1.387   9.604 156.433  1.00  0.00           H  
ATOM   1354  N   PRO A  95       1.990  12.754 156.673  1.00  0.00           N  
ATOM   1355  CA  PRO A  95       2.914  13.896 156.497  1.00  0.00           C  
ATOM   1356  C   PRO A  95       3.216  14.405 157.888  1.00  0.00           C  
ATOM   1357  O   PRO A  95       3.716  15.503 157.930  1.00  0.00           O  
ATOM   1358  CB  PRO A  95       2.125  14.912 155.665  1.00  0.00           C  
ATOM   1359  CG  PRO A  95       1.130  14.085 154.925  1.00  0.00           C  
ATOM   1360  CD  PRO A  95       0.744  13.004 155.899  1.00  0.00           C  
ATOM   1361  HA  PRO A  95       3.803  13.560 155.943  1.00  0.00           H  
ATOM   1362 1HB  PRO A  95       1.656  15.656 156.325  1.00  0.00           H  
ATOM   1363 2HB  PRO A  95       2.806  15.460 154.997  1.00  0.00           H  
ATOM   1364 1HG  PRO A  95       0.274  14.704 154.619  1.00  0.00           H  
ATOM   1365 2HG  PRO A  95       1.578  13.685 154.004  1.00  0.00           H  
ATOM   1366 1HD  PRO A  95      -0.073  13.363 156.543  1.00  0.00           H  
ATOM   1367 2HD  PRO A  95       0.435  12.105 155.346  1.00  0.00           H  
ATOM   1368  N   HIS A  96       2.981  13.735 159.024  1.00  0.00           N  
ATOM   1369  CA  HIS A  96       3.364  14.267 160.309  1.00  0.00           C  
ATOM   1370  C   HIS A  96       2.202  14.682 161.175  1.00  0.00           C  
ATOM   1371  O   HIS A  96       1.186  15.290 160.840  1.00  0.00           O  
ATOM   1372  CB  HIS A  96       4.296  15.468 160.118  1.00  0.00           C  
ATOM   1373  CG  HIS A  96       5.609  15.116 159.490  1.00  0.00           C  
ATOM   1374  ND1 HIS A  96       6.474  16.068 158.992  1.00  0.00           N  
ATOM   1375  CD2 HIS A  96       6.204  13.919 159.278  1.00  0.00           C  
ATOM   1376  CE1 HIS A  96       7.546  15.470 158.501  1.00  0.00           C  
ATOM   1377  NE2 HIS A  96       7.406  14.167 158.662  1.00  0.00           N  
ATOM   1378  H   HIS A  96       2.524  12.835 158.980  1.00  0.00           H  
ATOM   1379  HA  HIS A  96       3.897  13.503 160.875  1.00  0.00           H  
ATOM   1380 1HB  HIS A  96       3.806  16.213 159.490  1.00  0.00           H  
ATOM   1381 2HB  HIS A  96       4.494  15.932 161.084  1.00  0.00           H  
ATOM   1382  HD2 HIS A  96       5.803  12.940 159.545  1.00  0.00           H  
ATOM   1383  HE1 HIS A  96       8.400  15.968 158.042  1.00  0.00           H  
ATOM   1384  HE2 HIS A  96       8.072  13.462 158.380  1.00  0.00           H  
ATOM   1385  N   ASN A  99       2.452  14.253 162.401  1.00  0.00           N  
ATOM   1386  CA  ASN A  99       1.793  14.197 163.652  1.00  0.00           C  
ATOM   1387  C   ASN A  99       0.413  14.587 164.080  1.00  0.00           C  
ATOM   1388  O   ASN A  99       0.218  15.010 165.229  1.00  0.00           O  
ATOM   1389  CB  ASN A  99       2.735  14.937 164.584  1.00  0.00           C  
ATOM   1390  CG  ASN A  99       4.013  14.183 164.832  1.00  0.00           C  
ATOM   1391  OD1 ASN A  99       4.040  12.948 164.777  1.00  0.00           O  
ATOM   1392  ND2 ASN A  99       5.072  14.903 165.103  1.00  0.00           N  
ATOM   1393  H   ASN A  99       3.423  14.530 162.368  1.00  0.00           H  
ATOM   1394  HA  ASN A  99       1.679  13.150 163.937  1.00  0.00           H  
ATOM   1395 1HB  ASN A  99       2.978  15.911 164.157  1.00  0.00           H  
ATOM   1396 2HB  ASN A  99       2.240  15.112 165.539  1.00  0.00           H  
ATOM   1397 1HD2 ASN A  99       5.949  14.455 165.276  1.00  0.00           H  
ATOM   1398 2HD2 ASN A  99       5.004  15.899 165.136  1.00  0.00           H  
ATOM   1399  N   VAL A 100      -0.623  14.479 163.247  1.00  0.00           N  
ATOM   1400  CA  VAL A 100      -1.973  14.928 163.275  1.00  0.00           C  
ATOM   1401  C   VAL A 100      -3.414  14.537 163.389  1.00  0.00           C  
ATOM   1402  O   VAL A 100      -4.014  15.520 163.869  1.00  0.00           O  
ATOM   1403  CB  VAL A 100      -1.982  15.728 161.959  1.00  0.00           C  
ATOM   1404  CG1 VAL A 100      -0.984  16.875 162.026  1.00  0.00           C  
ATOM   1405  CG2 VAL A 100      -1.668  14.807 160.790  1.00  0.00           C  
ATOM   1406  H   VAL A 100      -0.296  13.952 162.450  1.00  0.00           H  
ATOM   1407  HA  VAL A 100      -2.116  15.540 164.166  1.00  0.00           H  
ATOM   1408  HB  VAL A 100      -2.970  16.169 161.820  1.00  0.00           H  
ATOM   1409 1HG1 VAL A 100      -1.005  17.430 161.087  1.00  0.00           H  
ATOM   1410 2HG1 VAL A 100      -1.250  17.541 162.846  1.00  0.00           H  
ATOM   1411 3HG1 VAL A 100       0.017  16.476 162.189  1.00  0.00           H  
ATOM   1412 1HG2 VAL A 100      -1.677  15.379 159.863  1.00  0.00           H  
ATOM   1413 2HG2 VAL A 100      -0.683  14.361 160.933  1.00  0.00           H  
ATOM   1414 3HG2 VAL A 100      -2.419  14.018 160.737  1.00  0.00           H  
ATOM   1415  N   THR A 101      -4.191  13.516 163.150  1.00  0.00           N  
ATOM   1416  CA  THR A 101      -5.663  13.552 163.267  1.00  0.00           C  
ATOM   1417  C   THR A 101      -6.505  12.602 164.041  1.00  0.00           C  
ATOM   1418  O   THR A 101      -6.779  11.445 163.615  1.00  0.00           O  
ATOM   1419  CB  THR A 101      -6.249  13.518 161.843  1.00  0.00           C  
ATOM   1420  OG1 THR A 101      -5.748  14.630 161.091  1.00  0.00           O  
ATOM   1421  CG2 THR A 101      -7.768  13.586 161.890  1.00  0.00           C  
ATOM   1422  H   THR A 101      -3.741  12.657 162.869  1.00  0.00           H  
ATOM   1423  HA  THR A 101      -5.948  14.480 163.764  1.00  0.00           H  
ATOM   1424  HB  THR A 101      -5.948  12.595 161.348  1.00  0.00           H  
ATOM   1425  HG1 THR A 101      -5.719  15.409 161.652  1.00  0.00           H  
ATOM   1426 1HG2 THR A 101      -8.165  13.560 160.875  1.00  0.00           H  
ATOM   1427 2HG2 THR A 101      -8.153  12.735 162.452  1.00  0.00           H  
ATOM   1428 3HG2 THR A 101      -8.076  14.511 162.376  1.00  0.00           H  
ATOM   1429  N   VAL A 102      -6.951  13.035 165.205  1.00  0.00           N  
ATOM   1430  CA  VAL A 102      -7.696  12.122 166.078  1.00  0.00           C  
ATOM   1431  C   VAL A 102      -9.149  12.039 165.753  1.00  0.00           C  
ATOM   1432  O   VAL A 102      -9.827  12.930 165.272  1.00  0.00           O  
ATOM   1433  CB  VAL A 102      -7.558  12.559 167.549  1.00  0.00           C  
ATOM   1434  CG1 VAL A 102      -8.240  13.900 167.772  1.00  0.00           C  
ATOM   1435  CG2 VAL A 102      -8.147  11.495 168.462  1.00  0.00           C  
ATOM   1436  H   VAL A 102      -6.790  13.985 165.509  1.00  0.00           H  
ATOM   1437  HA  VAL A 102      -7.278  11.121 165.969  1.00  0.00           H  
ATOM   1438  HB  VAL A 102      -6.501  12.693 167.780  1.00  0.00           H  
ATOM   1439 1HG1 VAL A 102      -8.133  14.194 168.816  1.00  0.00           H  
ATOM   1440 2HG1 VAL A 102      -7.779  14.654 167.134  1.00  0.00           H  
ATOM   1441 3HG1 VAL A 102      -9.299  13.815 167.527  1.00  0.00           H  
ATOM   1442 1HG2 VAL A 102      -8.046  11.810 169.500  1.00  0.00           H  
ATOM   1443 2HG2 VAL A 102      -9.203  11.357 168.226  1.00  0.00           H  
ATOM   1444 3HG2 VAL A 102      -7.616  10.554 168.315  1.00  0.00           H  
ATOM   1445  N   ARG A 103      -9.796  10.925 165.991  1.00  0.00           N  
ATOM   1446  CA  ARG A 103     -11.196  10.611 165.780  1.00  0.00           C  
ATOM   1447  C   ARG A 103     -11.512  10.715 164.287  1.00  0.00           C  
ATOM   1448  O   ARG A 103     -12.528  11.307 163.927  1.00  0.00           O  
ATOM   1449  CB  ARG A 103     -12.091  11.554 166.570  1.00  0.00           C  
ATOM   1450  CG  ARG A 103     -11.899  11.504 168.078  1.00  0.00           C  
ATOM   1451  CD  ARG A 103     -12.858  12.393 168.783  1.00  0.00           C  
ATOM   1452  NE  ARG A 103     -12.674  12.354 170.225  1.00  0.00           N  
ATOM   1453  CZ  ARG A 103     -13.355  13.114 171.104  1.00  0.00           C  
ATOM   1454  NH1 ARG A 103     -14.261  13.965 170.674  1.00  0.00           N  
ATOM   1455  NH2 ARG A 103     -13.114  13.005 172.399  1.00  0.00           N  
ATOM   1456  H   ARG A 103      -9.186  10.218 166.375  1.00  0.00           H  
ATOM   1457  HA  ARG A 103     -11.378   9.593 166.126  1.00  0.00           H  
ATOM   1458 1HB  ARG A 103     -11.913  12.579 166.249  1.00  0.00           H  
ATOM   1459 2HB  ARG A 103     -13.136  11.323 166.363  1.00  0.00           H  
ATOM   1460 1HG  ARG A 103     -12.054  10.484 168.431  1.00  0.00           H  
ATOM   1461 2HG  ARG A 103     -10.887  11.825 168.327  1.00  0.00           H  
ATOM   1462 1HD  ARG A 103     -12.715  13.420 168.449  1.00  0.00           H  
ATOM   1463 2HD  ARG A 103     -13.877  12.078 168.561  1.00  0.00           H  
ATOM   1464  HE  ARG A 103     -11.985  11.712 170.594  1.00  0.00           H  
ATOM   1465 1HH1 ARG A 103     -14.445  14.049 169.684  1.00  0.00           H  
ATOM   1466 2HH1 ARG A 103     -14.772  14.535 171.333  1.00  0.00           H  
ATOM   1467 1HH2 ARG A 103     -12.418  12.350 172.730  1.00  0.00           H  
ATOM   1468 2HH2 ARG A 103     -13.625  13.574 173.057  1.00  0.00           H  
ATOM   1469  N   ALA A 104     -10.618  10.154 163.445  1.00  0.00           N  
ATOM   1470  CA  ALA A 104     -10.660  10.123 162.046  1.00  0.00           C  
ATOM   1471  C   ALA A 104     -11.387   8.832 161.613  1.00  0.00           C  
ATOM   1472  O   ALA A 104     -10.887   7.757 161.913  1.00  0.00           O  
ATOM   1473  CB  ALA A 104      -9.250  10.207 161.479  1.00  0.00           C  
ATOM   1474  H   ALA A 104      -9.844   9.716 163.924  1.00  0.00           H  
ATOM   1475  HA  ALA A 104     -11.232  10.986 161.705  1.00  0.00           H  
ATOM   1476 1HB  ALA A 104      -9.294  10.182 160.390  1.00  0.00           H  
ATOM   1477 2HB  ALA A 104      -8.783  11.137 161.802  1.00  0.00           H  
ATOM   1478 3HB  ALA A 104      -8.663   9.363 161.838  1.00  0.00           H  
ATOM   1479  N   ASN A 105     -12.494   8.976 160.943  1.00  0.00           N  
ATOM   1480  CA  ASN A 105     -13.299   7.966 160.384  1.00  0.00           C  
ATOM   1481  C   ASN A 105     -12.632   7.322 159.146  1.00  0.00           C  
ATOM   1482  O   ASN A 105     -12.247   7.866 158.115  1.00  0.00           O  
ATOM   1483  CB  ASN A 105     -14.663   8.541 160.049  1.00  0.00           C  
ATOM   1484  CG  ASN A 105     -15.447   8.921 161.275  1.00  0.00           C  
ATOM   1485  OD1 ASN A 105     -15.282   8.321 162.343  1.00  0.00           O  
ATOM   1486  ND2 ASN A 105     -16.296   9.908 161.142  1.00  0.00           N  
ATOM   1487  H   ASN A 105     -12.771   9.941 160.835  1.00  0.00           H  
ATOM   1488  HA  ASN A 105     -13.416   7.169 161.120  1.00  0.00           H  
ATOM   1489 1HB  ASN A 105     -14.542   9.424 159.421  1.00  0.00           H  
ATOM   1490 2HB  ASN A 105     -15.236   7.810 159.478  1.00  0.00           H  
ATOM   1491 1HD2 ASN A 105     -16.845  10.204 161.924  1.00  0.00           H  
ATOM   1492 2HD2 ASN A 105     -16.397  10.365 160.259  1.00  0.00           H  
ATOM   1493  N   ILE A 106     -12.380   6.005 159.296  1.00  0.00           N  
ATOM   1494  CA  ILE A 106     -11.765   5.067 158.430  1.00  0.00           C  
ATOM   1495  C   ILE A 106     -12.763   3.969 158.048  1.00  0.00           C  
ATOM   1496  O   ILE A 106     -13.726   3.672 158.732  1.00  0.00           O  
ATOM   1497  CB  ILE A 106     -10.519   4.456 159.096  1.00  0.00           C  
ATOM   1498  CG1 ILE A 106      -9.748   3.592 158.095  1.00  0.00           C  
ATOM   1499  CG2 ILE A 106     -10.915   3.638 160.316  1.00  0.00           C  
ATOM   1500  CD1 ILE A 106      -8.355   3.222 158.553  1.00  0.00           C  
ATOM   1501  H   ILE A 106     -12.710   5.698 160.200  1.00  0.00           H  
ATOM   1502  HA  ILE A 106     -11.456   5.585 157.523  1.00  0.00           H  
ATOM   1503  HB  ILE A 106      -9.845   5.253 159.409  1.00  0.00           H  
ATOM   1504 1HG1 ILE A 106     -10.301   2.672 157.907  1.00  0.00           H  
ATOM   1505 2HG1 ILE A 106      -9.663   4.122 157.146  1.00  0.00           H  
ATOM   1506 1HG2 ILE A 106     -10.022   3.213 160.774  1.00  0.00           H  
ATOM   1507 2HG2 ILE A 106     -11.421   4.280 161.035  1.00  0.00           H  
ATOM   1508 3HG2 ILE A 106     -11.585   2.834 160.013  1.00  0.00           H  
ATOM   1509 1HD1 ILE A 106      -7.872   2.610 157.791  1.00  0.00           H  
ATOM   1510 2HD1 ILE A 106      -7.772   4.129 158.715  1.00  0.00           H  
ATOM   1511 3HD1 ILE A 106      -8.417   2.659 159.484  1.00  0.00           H  
ATOM   1512  N   ALA A 107     -12.570   3.380 156.880  1.00  0.00           N  
ATOM   1513  CA  ALA A 107     -13.310   2.286 156.305  1.00  0.00           C  
ATOM   1514  C   ALA A 107     -12.333   1.110 156.477  1.00  0.00           C  
ATOM   1515  O   ALA A 107     -11.144   1.251 156.183  1.00  0.00           O  
ATOM   1516  CB  ALA A 107     -13.688   2.538 154.853  1.00  0.00           C  
ATOM   1517  H   ALA A 107     -11.800   3.779 156.363  1.00  0.00           H  
ATOM   1518  HA  ALA A 107     -14.232   2.164 156.874  1.00  0.00           H  
ATOM   1519 1HB  ALA A 107     -14.244   1.682 154.468  1.00  0.00           H  
ATOM   1520 2HB  ALA A 107     -14.308   3.432 154.788  1.00  0.00           H  
ATOM   1521 3HB  ALA A 107     -12.785   2.678 154.261  1.00  0.00           H  
ATOM   1522  N   ALA A 108     -12.792   0.008 156.991  1.00  0.00           N  
ATOM   1523  CA  ALA A 108     -11.889  -1.156 157.130  1.00  0.00           C  
ATOM   1524  C   ALA A 108     -12.421  -2.123 156.073  1.00  0.00           C  
ATOM   1525  O   ALA A 108     -13.661  -2.305 156.088  1.00  0.00           O  
ATOM   1526  CB  ALA A 108     -11.910  -1.761 158.526  1.00  0.00           C  
ATOM   1527  H   ALA A 108     -13.751  -0.074 157.298  1.00  0.00           H  
ATOM   1528  HA  ALA A 108     -10.871  -0.821 156.931  1.00  0.00           H  
ATOM   1529 1HB  ALA A 108     -11.228  -2.610 158.565  1.00  0.00           H  
ATOM   1530 2HB  ALA A 108     -11.597  -1.010 159.252  1.00  0.00           H  
ATOM   1531 3HB  ALA A 108     -12.919  -2.095 158.763  1.00  0.00           H  
ATOM   1532  N   ILE A 109     -11.675  -2.664 155.117  1.00  0.00           N  
ATOM   1533  CA  ILE A 109     -12.316  -3.490 154.126  1.00  0.00           C  
ATOM   1534  C   ILE A 109     -12.722  -4.850 154.651  1.00  0.00           C  
ATOM   1535  O   ILE A 109     -12.044  -5.329 155.495  1.00  0.00           O  
ATOM   1536  CB  ILE A 109     -11.390  -3.675 152.910  1.00  0.00           C  
ATOM   1537  CG1 ILE A 109     -10.079  -4.342 153.334  1.00  0.00           C  
ATOM   1538  CG2 ILE A 109     -11.118  -2.338 152.240  1.00  0.00           C  
ATOM   1539  CD1 ILE A 109     -10.144  -5.852 153.365  1.00  0.00           C  
ATOM   1540  H   ILE A 109     -10.677  -2.515 155.063  1.00  0.00           H  
ATOM   1541  HA  ILE A 109     -13.229  -2.993 153.799  1.00  0.00           H  
ATOM   1542  HB  ILE A 109     -11.864  -4.342 152.190  1.00  0.00           H  
ATOM   1543 1HG1 ILE A 109      -9.283  -4.049 152.650  1.00  0.00           H  
ATOM   1544 2HG1 ILE A 109      -9.798  -3.994 154.329  1.00  0.00           H  
ATOM   1545 1HG2 ILE A 109     -10.461  -2.487 151.383  1.00  0.00           H  
ATOM   1546 2HG2 ILE A 109     -12.058  -1.901 151.905  1.00  0.00           H  
ATOM   1547 3HG2 ILE A 109     -10.638  -1.665 152.951  1.00  0.00           H  
ATOM   1548 1HD1 ILE A 109      -9.178  -6.252 153.675  1.00  0.00           H  
ATOM   1549 2HD1 ILE A 109     -10.911  -6.169 154.072  1.00  0.00           H  
ATOM   1550 3HD1 ILE A 109     -10.388  -6.226 152.372  1.00  0.00           H  
ATOM   1551  N   THR A 110     -13.770  -5.359 154.018  1.00  0.00           N  
ATOM   1552  CA  THR A 110     -14.381  -6.637 154.250  1.00  0.00           C  
ATOM   1553  C   THR A 110     -14.128  -7.543 153.055  1.00  0.00           C  
ATOM   1554  O   THR A 110     -13.918  -8.722 153.278  1.00  0.00           O  
ATOM   1555  CB  THR A 110     -15.893  -6.496 154.506  1.00  0.00           C  
ATOM   1556  OG1 THR A 110     -16.111  -5.657 155.647  1.00  0.00           O  
ATOM   1557  CG2 THR A 110     -16.521  -7.859 154.755  1.00  0.00           C  
ATOM   1558  H   THR A 110     -14.151  -4.754 153.304  1.00  0.00           H  
ATOM   1559  HA  THR A 110     -13.925  -7.083 155.134  1.00  0.00           H  
ATOM   1560  HB  THR A 110     -16.367  -6.037 153.639  1.00  0.00           H  
ATOM   1561  HG1 THR A 110     -15.981  -6.169 156.449  1.00  0.00           H  
ATOM   1562 1HG2 THR A 110     -17.590  -7.740 154.934  1.00  0.00           H  
ATOM   1563 2HG2 THR A 110     -16.367  -8.495 153.884  1.00  0.00           H  
ATOM   1564 3HG2 THR A 110     -16.057  -8.319 155.627  1.00  0.00           H  
ATOM   1565  N   GLU A 111     -14.249  -7.112 151.824  1.00  0.00           N  
ATOM   1566  CA  GLU A 111     -14.047  -7.886 150.626  1.00  0.00           C  
ATOM   1567  C   GLU A 111     -13.469  -6.913 149.597  1.00  0.00           C  
ATOM   1568  O   GLU A 111     -14.148  -5.913 149.334  1.00  0.00           O  
ATOM   1569  CB  GLU A 111     -15.353  -8.514 150.134  1.00  0.00           C  
ATOM   1570  CG  GLU A 111     -15.224  -9.293 148.833  1.00  0.00           C  
ATOM   1571  CD  GLU A 111     -14.340 -10.502 148.960  1.00  0.00           C  
ATOM   1572  OE1 GLU A 111     -14.554 -11.280 149.859  1.00  0.00           O  
ATOM   1573  OE2 GLU A 111     -13.448 -10.649 148.157  1.00  0.00           O  
ATOM   1574  H   GLU A 111     -14.510  -6.140 151.743  1.00  0.00           H  
ATOM   1575  HA  GLU A 111     -13.346  -8.692 150.849  1.00  0.00           H  
ATOM   1576 1HB  GLU A 111     -15.739  -9.194 150.894  1.00  0.00           H  
ATOM   1577 2HB  GLU A 111     -16.098  -7.733 149.984  1.00  0.00           H  
ATOM   1578 1HG  GLU A 111     -16.215  -9.615 148.514  1.00  0.00           H  
ATOM   1579 2HG  GLU A 111     -14.822  -8.634 148.065  1.00  0.00           H  
ATOM   1580  N   SER A 112     -12.307  -7.219 149.072  1.00  0.00           N  
ATOM   1581  CA  SER A 112     -11.713  -6.353 148.084  1.00  0.00           C  
ATOM   1582  C   SER A 112     -11.221  -7.049 146.835  1.00  0.00           C  
ATOM   1583  O   SER A 112     -10.072  -7.479 146.876  1.00  0.00           O  
ATOM   1584  CB  SER A 112     -10.558  -5.603 148.718  1.00  0.00           C  
ATOM   1585  OG  SER A 112     -11.007  -4.766 149.747  1.00  0.00           O  
ATOM   1586  H   SER A 112     -11.817  -8.057 149.350  1.00  0.00           H  
ATOM   1587  HA  SER A 112     -12.468  -5.640 147.750  1.00  0.00           H  
ATOM   1588 1HB  SER A 112      -9.835  -6.316 149.114  1.00  0.00           H  
ATOM   1589 2HB  SER A 112     -10.049  -5.010 147.959  1.00  0.00           H  
ATOM   1590  HG  SER A 112     -11.353  -3.980 149.318  1.00  0.00           H  
ATOM   1591  N   ASP A 113     -11.934  -7.116 145.753  1.00  0.00           N  
ATOM   1592  CA  ASP A 113     -11.565  -7.683 144.483  1.00  0.00           C  
ATOM   1593  C   ASP A 113     -11.431  -6.564 143.416  1.00  0.00           C  
ATOM   1594  O   ASP A 113     -11.657  -5.344 143.591  1.00  0.00           O  
ATOM   1595  CB  ASP A 113     -12.602  -8.722 144.049  1.00  0.00           C  
ATOM   1596  CG  ASP A 113     -13.975  -8.116 143.789  1.00  0.00           C  
ATOM   1597  OD1 ASP A 113     -14.095  -6.915 143.855  1.00  0.00           O  
ATOM   1598  OD2 ASP A 113     -14.890  -8.859 143.527  1.00  0.00           O  
ATOM   1599  H   ASP A 113     -12.852  -6.709 145.862  1.00  0.00           H  
ATOM   1600  HA  ASP A 113     -10.598  -8.175 144.592  1.00  0.00           H  
ATOM   1601 1HB  ASP A 113     -12.262  -9.218 143.140  1.00  0.00           H  
ATOM   1602 2HB  ASP A 113     -12.698  -9.485 144.822  1.00  0.00           H  
ATOM   1603  N   LYS A 114     -11.134  -7.065 142.215  1.00  0.00           N  
ATOM   1604  CA  LYS A 114     -10.909  -6.336 140.966  1.00  0.00           C  
ATOM   1605  C   LYS A 114      -9.498  -6.794 140.611  1.00  0.00           C  
ATOM   1606  O   LYS A 114      -8.572  -6.985 141.423  1.00  0.00           O  
ATOM   1607  CB  LYS A 114     -11.012  -4.818 141.122  1.00  0.00           C  
ATOM   1608  CG  LYS A 114     -12.387  -4.322 141.551  1.00  0.00           C  
ATOM   1609  CD  LYS A 114     -13.430  -4.586 140.475  1.00  0.00           C  
ATOM   1610  CE  LYS A 114     -13.234  -3.669 139.276  1.00  0.00           C  
ATOM   1611  NZ  LYS A 114     -14.302  -3.852 138.256  1.00  0.00           N  
ATOM   1612  H   LYS A 114     -11.066  -8.073 142.215  1.00  0.00           H  
ATOM   1613  HA  LYS A 114     -11.670  -6.639 140.246  1.00  0.00           H  
ATOM   1614 1HB  LYS A 114     -10.288  -4.478 141.863  1.00  0.00           H  
ATOM   1615 2HB  LYS A 114     -10.763  -4.337 140.176  1.00  0.00           H  
ATOM   1616 1HG  LYS A 114     -12.687  -4.829 142.468  1.00  0.00           H  
ATOM   1617 2HG  LYS A 114     -12.343  -3.251 141.746  1.00  0.00           H  
ATOM   1618 1HD  LYS A 114     -13.358  -5.623 140.144  1.00  0.00           H  
ATOM   1619 2HD  LYS A 114     -14.426  -4.423 140.886  1.00  0.00           H  
ATOM   1620 1HE  LYS A 114     -13.238  -2.632 139.607  1.00  0.00           H  
ATOM   1621 2HE  LYS A 114     -12.269  -3.876 138.814  1.00  0.00           H  
ATOM   1622 1HZ  LYS A 114     -14.136  -3.228 137.479  1.00  0.00           H  
ATOM   1623 2HZ  LYS A 114     -14.295  -4.807 137.928  1.00  0.00           H  
ATOM   1624 3HZ  LYS A 114     -15.201  -3.644 138.668  1.00  0.00           H  
ATOM   1625  N   PHE A 115      -9.296  -6.993 139.335  1.00  0.00           N  
ATOM   1626  CA  PHE A 115      -8.005  -7.444 138.779  1.00  0.00           C  
ATOM   1627  C   PHE A 115      -7.060  -6.245 138.646  1.00  0.00           C  
ATOM   1628  O   PHE A 115      -6.423  -5.893 137.682  1.00  0.00           O  
ATOM   1629  CB  PHE A 115      -8.196  -8.112 137.416  1.00  0.00           C  
ATOM   1630  CG  PHE A 115      -8.974  -9.396 137.475  1.00  0.00           C  
ATOM   1631  CD1 PHE A 115     -10.339  -9.408 137.229  1.00  0.00           C  
ATOM   1632  CD2 PHE A 115      -8.343 -10.594 137.775  1.00  0.00           C  
ATOM   1633  CE1 PHE A 115     -11.056 -10.589 137.283  1.00  0.00           C  
ATOM   1634  CE2 PHE A 115      -9.056 -11.775 137.828  1.00  0.00           C  
ATOM   1635  CZ  PHE A 115     -10.415 -11.772 137.582  1.00  0.00           C  
ATOM   1636  H   PHE A 115     -10.070  -6.826 138.708  1.00  0.00           H  
ATOM   1637  HA  PHE A 115      -7.570  -8.175 139.462  1.00  0.00           H  
ATOM   1638 1HB  PHE A 115      -8.717  -7.429 136.746  1.00  0.00           H  
ATOM   1639 2HB  PHE A 115      -7.223  -8.324 136.975  1.00  0.00           H  
ATOM   1640  HD1 PHE A 115     -10.846  -8.473 136.992  1.00  0.00           H  
ATOM   1641  HD2 PHE A 115      -7.270 -10.596 137.970  1.00  0.00           H  
ATOM   1642  HE1 PHE A 115     -12.128 -10.584 137.089  1.00  0.00           H  
ATOM   1643  HE2 PHE A 115      -8.548 -12.710 138.065  1.00  0.00           H  
ATOM   1644  HZ  PHE A 115     -10.979 -12.703 137.625  1.00  0.00           H  
ATOM   1645  N   PHE A 116      -6.957  -5.558 139.800  1.00  0.00           N  
ATOM   1646  CA  PHE A 116      -6.124  -4.600 140.401  1.00  0.00           C  
ATOM   1647  C   PHE A 116      -6.150  -4.547 141.927  1.00  0.00           C  
ATOM   1648  O   PHE A 116      -4.967  -4.417 142.301  1.00  0.00           O  
ATOM   1649  CB  PHE A 116      -6.498  -3.228 139.838  1.00  0.00           C  
ATOM   1650  CG  PHE A 116      -6.177  -3.063 138.380  1.00  0.00           C  
ATOM   1651  CD1 PHE A 116      -7.174  -2.756 137.466  1.00  0.00           C  
ATOM   1652  CD2 PHE A 116      -4.878  -3.215 137.919  1.00  0.00           C  
ATOM   1653  CE1 PHE A 116      -6.880  -2.604 136.124  1.00  0.00           C  
ATOM   1654  CE2 PHE A 116      -4.581  -3.062 136.579  1.00  0.00           C  
ATOM   1655  CZ  PHE A 116      -5.584  -2.757 135.680  1.00  0.00           C  
ATOM   1656  H   PHE A 116      -7.756  -5.905 140.311  1.00  0.00           H  
ATOM   1657  HA  PHE A 116      -5.089  -4.834 140.148  1.00  0.00           H  
ATOM   1658 1HB  PHE A 116      -7.566  -3.058 139.973  1.00  0.00           H  
ATOM   1659 2HB  PHE A 116      -5.972  -2.452 140.392  1.00  0.00           H  
ATOM   1660  HD1 PHE A 116      -8.199  -2.634 137.817  1.00  0.00           H  
ATOM   1661  HD2 PHE A 116      -4.086  -3.456 138.629  1.00  0.00           H  
ATOM   1662  HE1 PHE A 116      -7.674  -2.363 135.417  1.00  0.00           H  
ATOM   1663  HE2 PHE A 116      -3.556  -3.184 136.229  1.00  0.00           H  
ATOM   1664  HZ  PHE A 116      -5.352  -2.638 134.623  1.00  0.00           H  
ATOM   1665  N   ILE A 117      -7.095  -4.768 142.812  1.00  0.00           N  
ATOM   1666  CA  ILE A 117      -6.655  -4.704 144.237  1.00  0.00           C  
ATOM   1667  C   ILE A 117      -5.510  -5.681 144.505  1.00  0.00           C  
ATOM   1668  O   ILE A 117      -4.466  -5.275 145.059  1.00  0.00           O  
ATOM   1669  CB  ILE A 117      -7.817  -5.016 145.197  1.00  0.00           C  
ATOM   1670  CG1 ILE A 117      -8.903  -3.942 145.088  1.00  0.00           C  
ATOM   1671  CG2 ILE A 117      -7.312  -5.122 146.628  1.00  0.00           C  
ATOM   1672  CD1 ILE A 117      -8.437  -2.560 145.483  1.00  0.00           C  
ATOM   1673  H   ILE A 117      -8.062  -4.971 142.604  1.00  0.00           H  
ATOM   1674  HA  ILE A 117      -6.303  -3.694 144.445  1.00  0.00           H  
ATOM   1675  HB  ILE A 117      -8.279  -5.961 144.914  1.00  0.00           H  
ATOM   1676 1HG1 ILE A 117      -9.270  -3.899 144.063  1.00  0.00           H  
ATOM   1677 2HG1 ILE A 117      -9.746  -4.211 145.724  1.00  0.00           H  
ATOM   1678 1HG2 ILE A 117      -8.146  -5.342 147.293  1.00  0.00           H  
ATOM   1679 2HG2 ILE A 117      -6.574  -5.921 146.694  1.00  0.00           H  
ATOM   1680 3HG2 ILE A 117      -6.852  -4.179 146.922  1.00  0.00           H  
ATOM   1681 1HD1 ILE A 117      -9.261  -1.854 145.379  1.00  0.00           H  
ATOM   1682 2HD1 ILE A 117      -8.098  -2.572 146.519  1.00  0.00           H  
ATOM   1683 3HD1 ILE A 117      -7.616  -2.254 144.836  1.00  0.00           H  
ATOM   1684  N   ASN A 118      -5.420  -6.972 144.240  1.00  0.00           N  
ATOM   1685  CA  ASN A 118      -4.338  -7.892 144.445  1.00  0.00           C  
ATOM   1686  C   ASN A 118      -2.960  -7.345 144.101  1.00  0.00           C  
ATOM   1687  O   ASN A 118      -2.049  -7.302 144.925  1.00  0.00           O  
ATOM   1688  CB  ASN A 118      -4.606  -9.160 143.655  1.00  0.00           C  
ATOM   1689  CG  ASN A 118      -3.577 -10.227 143.908  1.00  0.00           C  
ATOM   1690  OD1 ASN A 118      -3.672 -10.979 144.884  1.00  0.00           O  
ATOM   1691  ND2 ASN A 118      -2.595 -10.306 143.047  1.00  0.00           N  
ATOM   1692  H   ASN A 118      -6.280  -7.307 143.829  1.00  0.00           H  
ATOM   1693  HA  ASN A 118      -4.286  -8.134 145.508  1.00  0.00           H  
ATOM   1694 1HB  ASN A 118      -5.590  -9.551 143.918  1.00  0.00           H  
ATOM   1695 2HB  ASN A 118      -4.619  -8.929 142.590  1.00  0.00           H  
ATOM   1696 1HD2 ASN A 118      -1.882 -10.997 143.164  1.00  0.00           H  
ATOM   1697 2HD2 ASN A 118      -2.559  -9.677 142.271  1.00  0.00           H  
ATOM   1698  N   GLY A 119      -2.745  -6.931 142.845  1.00  0.00           N  
ATOM   1699  CA  GLY A 119      -1.470  -6.438 142.391  1.00  0.00           C  
ATOM   1700  C   GLY A 119      -1.338  -4.929 142.508  1.00  0.00           C  
ATOM   1701  O   GLY A 119      -0.231  -4.460 142.169  1.00  0.00           O  
ATOM   1702  H   GLY A 119      -3.517  -6.970 142.195  1.00  0.00           H  
ATOM   1703 1HA  GLY A 119      -0.672  -6.905 142.970  1.00  0.00           H  
ATOM   1704 2HA  GLY A 119      -1.320  -6.722 141.350  1.00  0.00           H  
ATOM   1705  N   SER A 120      -2.307  -4.178 142.964  1.00  0.00           N  
ATOM   1706  CA  SER A 120      -2.127  -2.715 143.199  1.00  0.00           C  
ATOM   1707  C   SER A 120      -1.016  -2.651 144.247  1.00  0.00           C  
ATOM   1708  O   SER A 120      -0.839  -3.592 145.055  1.00  0.00           O  
ATOM   1709  CB  SER A 120      -3.393  -2.045 143.697  1.00  0.00           C  
ATOM   1710  OG  SER A 120      -3.726  -2.493 144.982  1.00  0.00           O  
ATOM   1711  H   SER A 120      -3.202  -4.602 143.162  1.00  0.00           H  
ATOM   1712  HA  SER A 120      -1.854  -2.244 142.254  1.00  0.00           H  
ATOM   1713 1HB  SER A 120      -3.252  -0.965 143.710  1.00  0.00           H  
ATOM   1714 2HB  SER A 120      -4.211  -2.259 143.010  1.00  0.00           H  
ATOM   1715  HG  SER A 120      -3.855  -3.441 144.906  1.00  0.00           H  
ATOM   1716  N   ASN A 121      -0.235  -1.601 144.318  1.00  0.00           N  
ATOM   1717  CA  ASN A 121       0.876  -1.422 145.214  1.00  0.00           C  
ATOM   1718  C   ASN A 121       0.545  -0.663 146.491  1.00  0.00           C  
ATOM   1719  O   ASN A 121       1.514  -0.568 147.271  1.00  0.00           O  
ATOM   1720  CB  ASN A 121       2.008  -0.730 144.477  1.00  0.00           C  
ATOM   1721  CG  ASN A 121       2.626  -1.602 143.419  1.00  0.00           C  
ATOM   1722  OD1 ASN A 121       3.513  -2.414 143.707  1.00  0.00           O  
ATOM   1723  ND2 ASN A 121       2.175  -1.450 142.200  1.00  0.00           N  
ATOM   1724  H   ASN A 121      -0.464  -0.865 143.666  1.00  0.00           H  
ATOM   1725  HA  ASN A 121       1.213  -2.404 145.549  1.00  0.00           H  
ATOM   1726 1HB  ASN A 121       1.634   0.180 144.007  1.00  0.00           H  
ATOM   1727 2HB  ASN A 121       2.781  -0.438 145.188  1.00  0.00           H  
ATOM   1728 1HD2 ASN A 121       2.550  -2.003 141.455  1.00  0.00           H  
ATOM   1729 2HD2 ASN A 121       1.457  -0.781 142.013  1.00  0.00           H  
ATOM   1730  N   TRP A 122      -0.677  -0.168 146.643  1.00  0.00           N  
ATOM   1731  CA  TRP A 122      -1.017   0.556 147.860  1.00  0.00           C  
ATOM   1732  C   TRP A 122      -1.935  -0.351 148.696  1.00  0.00           C  
ATOM   1733  O   TRP A 122      -2.581  -1.191 148.010  1.00  0.00           O  
ATOM   1734  CB  TRP A 122      -1.710   1.882 147.540  1.00  0.00           C  
ATOM   1735  CG  TRP A 122      -2.979   1.721 146.759  1.00  0.00           C  
ATOM   1736  CD1 TRP A 122      -4.235   1.574 147.266  1.00  0.00           C  
ATOM   1737  CD2 TRP A 122      -3.122   1.690 145.318  1.00  0.00           C  
ATOM   1738  NE1 TRP A 122      -5.146   1.453 146.246  1.00  0.00           N  
ATOM   1739  CE2 TRP A 122      -4.482   1.523 145.047  1.00  0.00           C  
ATOM   1740  CE3 TRP A 122      -2.218   1.789 144.254  1.00  0.00           C  
ATOM   1741  CZ2 TRP A 122      -4.968   1.451 143.751  1.00  0.00           C  
ATOM   1742  CZ3 TRP A 122      -2.705   1.718 142.954  1.00  0.00           C  
ATOM   1743  CH2 TRP A 122      -4.045   1.553 142.710  1.00  0.00           C  
ATOM   1744  H   TRP A 122      -1.380  -0.284 145.927  1.00  0.00           H  
ATOM   1745  HA  TRP A 122      -0.097   0.773 148.402  1.00  0.00           H  
ATOM   1746 1HB  TRP A 122      -1.943   2.404 148.469  1.00  0.00           H  
ATOM   1747 2HB  TRP A 122      -1.034   2.517 146.969  1.00  0.00           H  
ATOM   1748  HD1 TRP A 122      -4.481   1.556 148.326  1.00  0.00           H  
ATOM   1749  HE1 TRP A 122      -6.142   1.332 146.358  1.00  0.00           H  
ATOM   1750  HE3 TRP A 122      -1.153   1.922 144.442  1.00  0.00           H  
ATOM   1751  HZ2 TRP A 122      -6.029   1.320 143.537  1.00  0.00           H  
ATOM   1752  HZ3 TRP A 122      -1.994   1.795 142.131  1.00  0.00           H  
ATOM   1753  HH2 TRP A 122      -4.394   1.502 141.678  1.00  0.00           H  
ATOM   1754  N   GLU A 123      -2.027  -0.164 150.058  1.00  0.00           N  
ATOM   1755  CA  GLU A 123      -2.948  -1.059 150.799  1.00  0.00           C  
ATOM   1756  C   GLU A 123      -4.350  -0.511 150.873  1.00  0.00           C  
ATOM   1757  O   GLU A 123      -5.281  -1.196 151.260  1.00  0.00           O  
ATOM   1758  CB  GLU A 123      -2.436  -1.303 152.220  1.00  0.00           C  
ATOM   1759  CG  GLU A 123      -1.110  -2.047 152.292  1.00  0.00           C  
ATOM   1760  CD  GLU A 123       0.074  -1.160 152.024  1.00  0.00           C  
ATOM   1761  OE1 GLU A 123       0.251  -0.205 152.741  1.00  0.00           O  
ATOM   1762  OE2 GLU A 123       0.802  -1.439 151.101  1.00  0.00           O  
ATOM   1763  H   GLU A 123      -1.509   0.538 150.566  1.00  0.00           H  
ATOM   1764  HA  GLU A 123      -2.995  -2.016 150.278  1.00  0.00           H  
ATOM   1765 1HB  GLU A 123      -2.312  -0.348 152.731  1.00  0.00           H  
ATOM   1766 2HB  GLU A 123      -3.174  -1.880 152.779  1.00  0.00           H  
ATOM   1767 1HG  GLU A 123      -1.004  -2.485 153.284  1.00  0.00           H  
ATOM   1768 2HG  GLU A 123      -1.122  -2.859 151.566  1.00  0.00           H  
ATOM   1769  N   GLY A 124      -4.531   0.754 150.543  1.00  0.00           N  
ATOM   1770  CA  GLY A 124      -5.826   1.418 150.568  1.00  0.00           C  
ATOM   1771  C   GLY A 124      -5.719   2.724 149.798  1.00  0.00           C  
ATOM   1772  O   GLY A 124      -4.819   3.116 149.121  1.00  0.00           O  
ATOM   1773  H   GLY A 124      -3.715   1.277 150.259  1.00  0.00           H  
ATOM   1774 1HA  GLY A 124      -6.579   0.765 150.126  1.00  0.00           H  
ATOM   1775 2HA  GLY A 124      -6.123   1.597 151.601  1.00  0.00           H  
ATOM   1776  N   ILE A 125      -6.817   3.468 149.901  1.00  0.00           N  
ATOM   1777  CA  ILE A 125      -6.975   4.740 149.225  1.00  0.00           C  
ATOM   1778  C   ILE A 125      -7.365   5.857 150.243  1.00  0.00           C  
ATOM   1779  O   ILE A 125      -8.261   5.671 151.001  1.00  0.00           O  
ATOM   1780  CB  ILE A 125      -8.038   4.631 148.117  1.00  0.00           C  
ATOM   1781  CG1 ILE A 125      -8.144   5.949 147.346  1.00  0.00           C  
ATOM   1782  CG2 ILE A 125      -9.386   4.247 148.709  1.00  0.00           C  
ATOM   1783  CD1 ILE A 125      -8.914   5.839 146.050  1.00  0.00           C  
ATOM   1784  H   ILE A 125      -7.569   3.121 150.479  1.00  0.00           H  
ATOM   1785  HA  ILE A 125      -6.023   5.010 148.770  1.00  0.00           H  
ATOM   1786  HB  ILE A 125      -7.738   3.869 147.398  1.00  0.00           H  
ATOM   1787 1HG1 ILE A 125      -8.632   6.697 147.971  1.00  0.00           H  
ATOM   1788 2HG1 ILE A 125      -7.144   6.318 147.117  1.00  0.00           H  
ATOM   1789 1HG2 ILE A 125     -10.126   4.175 147.912  1.00  0.00           H  
ATOM   1790 2HG2 ILE A 125      -9.301   3.286 149.213  1.00  0.00           H  
ATOM   1791 3HG2 ILE A 125      -9.698   5.007 149.426  1.00  0.00           H  
ATOM   1792 1HD1 ILE A 125      -8.945   6.813 145.561  1.00  0.00           H  
ATOM   1793 2HD1 ILE A 125      -8.422   5.120 145.394  1.00  0.00           H  
ATOM   1794 3HD1 ILE A 125      -9.929   5.506 146.258  1.00  0.00           H  
ATOM   1795  N   LEU A 126      -6.670   6.991 150.123  1.00  0.00           N  
ATOM   1796  CA  LEU A 126      -6.922   8.205 150.875  1.00  0.00           C  
ATOM   1797  C   LEU A 126      -7.534   9.239 149.888  1.00  0.00           C  
ATOM   1798  O   LEU A 126      -6.824   9.843 149.115  1.00  0.00           O  
ATOM   1799  CB  LEU A 126      -5.627   8.736 151.503  1.00  0.00           C  
ATOM   1800  CG  LEU A 126      -5.762  10.033 152.310  1.00  0.00           C  
ATOM   1801  CD1 LEU A 126      -6.701   9.805 153.486  1.00  0.00           C  
ATOM   1802  CD2 LEU A 126      -4.388  10.480 152.786  1.00  0.00           C  
ATOM   1803  H   LEU A 126      -5.917   6.976 149.451  1.00  0.00           H  
ATOM   1804  HA  LEU A 126      -7.625   7.976 151.675  1.00  0.00           H  
ATOM   1805 1HB  LEU A 126      -5.225   7.973 152.168  1.00  0.00           H  
ATOM   1806 2HB  LEU A 126      -4.903   8.913 150.708  1.00  0.00           H  
ATOM   1807  HG  LEU A 126      -6.198  10.809 151.680  1.00  0.00           H  
ATOM   1808 1HD1 LEU A 126      -6.797  10.727 154.059  1.00  0.00           H  
ATOM   1809 2HD1 LEU A 126      -7.682   9.505 153.116  1.00  0.00           H  
ATOM   1810 3HD1 LEU A 126      -6.299   9.021 154.126  1.00  0.00           H  
ATOM   1811 1HD2 LEU A 126      -4.484  11.403 153.359  1.00  0.00           H  
ATOM   1812 2HD2 LEU A 126      -3.951   9.706 153.416  1.00  0.00           H  
ATOM   1813 3HD2 LEU A 126      -3.743  10.653 151.924  1.00  0.00           H  
ATOM   1814  N   GLY A 127      -8.839   9.479 149.938  1.00  0.00           N  
ATOM   1815  CA  GLY A 127      -9.461  10.411 149.040  1.00  0.00           C  
ATOM   1816  C   GLY A 127      -9.389  11.887 149.525  1.00  0.00           C  
ATOM   1817  O   GLY A 127      -9.737  12.163 150.674  1.00  0.00           O  
ATOM   1818  H   GLY A 127      -9.408   8.998 150.620  1.00  0.00           H  
ATOM   1819 1HA  GLY A 127      -8.985  10.346 148.061  1.00  0.00           H  
ATOM   1820 2HA  GLY A 127     -10.508  10.143 148.906  1.00  0.00           H  
ATOM   1821  N   LEU A 128      -9.021  12.694 148.485  1.00  0.00           N  
ATOM   1822  CA  LEU A 128      -8.874  14.090 148.643  1.00  0.00           C  
ATOM   1823  C   LEU A 128      -9.916  14.984 147.933  1.00  0.00           C  
ATOM   1824  O   LEU A 128      -9.824  16.217 147.903  1.00  0.00           O  
ATOM   1825  CB  LEU A 128      -7.467  14.462 148.160  1.00  0.00           C  
ATOM   1826  CG  LEU A 128      -6.307  13.824 148.935  1.00  0.00           C  
ATOM   1827  CD1 LEU A 128      -4.987  14.201 148.277  1.00  0.00           C  
ATOM   1828  CD2 LEU A 128      -6.348  14.288 150.383  1.00  0.00           C  
ATOM   1829  H   LEU A 128      -8.850  12.281 147.580  1.00  0.00           H  
ATOM   1830  HA  LEU A 128      -8.983  14.332 149.700  1.00  0.00           H  
ATOM   1831 1HB  LEU A 128      -7.369  14.168 147.116  1.00  0.00           H  
ATOM   1832 2HB  LEU A 128      -7.352  15.544 148.223  1.00  0.00           H  
ATOM   1833  HG  LEU A 128      -6.399  12.738 148.899  1.00  0.00           H  
ATOM   1834 1HD1 LEU A 128      -4.163  13.748 148.828  1.00  0.00           H  
ATOM   1835 2HD1 LEU A 128      -4.977  13.840 147.248  1.00  0.00           H  
ATOM   1836 3HD1 LEU A 128      -4.874  15.285 148.283  1.00  0.00           H  
ATOM   1837 1HD2 LEU A 128      -5.524  13.834 150.935  1.00  0.00           H  
ATOM   1838 2HD2 LEU A 128      -6.255  15.374 150.420  1.00  0.00           H  
ATOM   1839 3HD2 LEU A 128      -7.294  13.990 150.834  1.00  0.00           H  
ATOM   1840  N   ALA A 129     -10.958  14.429 147.357  1.00  0.00           N  
ATOM   1841  CA  ALA A 129     -12.040  15.233 146.692  1.00  0.00           C  
ATOM   1842  C   ALA A 129     -12.935  15.868 147.797  1.00  0.00           C  
ATOM   1843  O   ALA A 129     -12.421  16.066 148.873  1.00  0.00           O  
ATOM   1844  CB  ALA A 129     -12.870  14.372 145.752  1.00  0.00           C  
ATOM   1845  H   ALA A 129     -11.028  13.421 147.365  1.00  0.00           H  
ATOM   1846  HA  ALA A 129     -11.566  16.022 146.108  1.00  0.00           H  
ATOM   1847 1HB  ALA A 129     -13.644  14.983 145.287  1.00  0.00           H  
ATOM   1848 2HB  ALA A 129     -12.227  13.952 144.979  1.00  0.00           H  
ATOM   1849 3HB  ALA A 129     -13.336  13.564 146.314  1.00  0.00           H  
ATOM   1850  N   TYR A 130     -14.177  16.216 147.496  1.00  0.00           N  
ATOM   1851  CA  TYR A 130     -15.081  16.875 148.417  1.00  0.00           C  
ATOM   1852  C   TYR A 130     -16.055  15.911 149.087  1.00  0.00           C  
ATOM   1853  O   TYR A 130     -16.437  14.903 148.468  1.00  0.00           O  
ATOM   1854  CB  TYR A 130     -15.853  17.976 147.686  1.00  0.00           C  
ATOM   1855  CG  TYR A 130     -14.989  19.135 147.242  1.00  0.00           C  
ATOM   1856  CD1 TYR A 130     -14.458  19.153 145.960  1.00  0.00           C  
ATOM   1857  CD2 TYR A 130     -14.727  20.180 148.116  1.00  0.00           C  
ATOM   1858  CE1 TYR A 130     -13.669  20.212 145.555  1.00  0.00           C  
ATOM   1859  CE2 TYR A 130     -13.938  21.239 147.710  1.00  0.00           C  
ATOM   1860  CZ  TYR A 130     -13.410  21.257 146.435  1.00  0.00           C  
ATOM   1861  OH  TYR A 130     -12.624  22.311 146.031  1.00  0.00           O  
ATOM   1862  H   TYR A 130     -14.496  16.001 146.562  1.00  0.00           H  
ATOM   1863  HA  TYR A 130     -14.492  17.325 149.217  1.00  0.00           H  
ATOM   1864 1HB  TYR A 130     -16.339  17.556 146.805  1.00  0.00           H  
ATOM   1865 2HB  TYR A 130     -16.635  18.365 148.337  1.00  0.00           H  
ATOM   1866  HD1 TYR A 130     -14.664  18.332 145.274  1.00  0.00           H  
ATOM   1867  HD2 TYR A 130     -15.144  20.166 149.123  1.00  0.00           H  
ATOM   1868  HE1 TYR A 130     -13.252  20.226 144.548  1.00  0.00           H  
ATOM   1869  HE2 TYR A 130     -13.732  22.060 148.397  1.00  0.00           H  
ATOM   1870  HH  TYR A 130     -12.544  22.943 146.749  1.00  0.00           H  
ATOM   1871  N   ALA A 131     -16.561  16.233 150.281  1.00  0.00           N  
ATOM   1872  CA  ALA A 131     -17.495  15.485 151.101  1.00  0.00           C  
ATOM   1873  C   ALA A 131     -18.731  14.866 150.465  1.00  0.00           C  
ATOM   1874  O   ALA A 131     -19.288  13.905 150.979  1.00  0.00           O  
ATOM   1875  CB  ALA A 131     -17.946  16.394 152.235  1.00  0.00           C  
ATOM   1876  H   ALA A 131     -16.218  17.123 150.613  1.00  0.00           H  
ATOM   1877  HA  ALA A 131     -16.973  14.616 151.501  1.00  0.00           H  
ATOM   1878 1HB  ALA A 131     -18.651  15.859 152.871  1.00  0.00           H  
ATOM   1879 2HB  ALA A 131     -17.081  16.696 152.826  1.00  0.00           H  
ATOM   1880 3HB  ALA A 131     -18.429  17.278 151.822  1.00  0.00           H  
ATOM   1881  N   GLU A 132     -19.162  15.497 149.401  1.00  0.00           N  
ATOM   1882  CA  GLU A 132     -20.210  15.252 148.458  1.00  0.00           C  
ATOM   1883  C   GLU A 132     -20.085  13.906 147.680  1.00  0.00           C  
ATOM   1884  O   GLU A 132     -21.158  13.278 147.403  1.00  0.00           O  
ATOM   1885  CB  GLU A 132     -20.256  16.423 147.474  1.00  0.00           C  
ATOM   1886  CG  GLU A 132     -21.373  16.334 146.443  1.00  0.00           C  
ATOM   1887  CD  GLU A 132     -22.743  16.422 147.056  1.00  0.00           C  
ATOM   1888  OE1 GLU A 132     -22.853  16.925 148.148  1.00  0.00           O  
ATOM   1889  OE2 GLU A 132     -23.681  15.987 146.430  1.00  0.00           O  
ATOM   1890  H   GLU A 132     -18.582  16.317 149.290  1.00  0.00           H  
ATOM   1891  HA  GLU A 132     -21.155  15.190 148.999  1.00  0.00           H  
ATOM   1892 1HB  GLU A 132     -20.382  17.356 148.024  1.00  0.00           H  
ATOM   1893 2HB  GLU A 132     -19.310  16.485 146.937  1.00  0.00           H  
ATOM   1894 1HG  GLU A 132     -21.256  17.145 145.725  1.00  0.00           H  
ATOM   1895 2HG  GLU A 132     -21.281  15.392 145.904  1.00  0.00           H  
ATOM   1896  N   ILE A 133     -18.798  13.611 147.385  1.00  0.00           N  
ATOM   1897  CA  ILE A 133     -18.587  12.351 146.664  1.00  0.00           C  
ATOM   1898  C   ILE A 133     -18.118  11.257 147.604  1.00  0.00           C  
ATOM   1899  O   ILE A 133     -17.815  10.177 147.094  1.00  0.00           O  
ATOM   1900  CB  ILE A 133     -17.559  12.524 145.531  1.00  0.00           C  
ATOM   1901  CG1 ILE A 133     -17.667  11.370 144.531  1.00  0.00           C  
ATOM   1902  CG2 ILE A 133     -16.151  12.609 146.100  1.00  0.00           C  
ATOM   1903  CD1 ILE A 133     -18.985  11.325 143.791  1.00  0.00           C  
ATOM   1904  H   ILE A 133     -17.999  14.183 147.621  1.00  0.00           H  
ATOM   1905  HA  ILE A 133     -19.534  12.043 146.222  1.00  0.00           H  
ATOM   1906  HB  ILE A 133     -17.774  13.439 144.981  1.00  0.00           H  
ATOM   1907 1HG1 ILE A 133     -16.866  11.449 143.797  1.00  0.00           H  
ATOM   1908 2HG1 ILE A 133     -17.538  10.422 145.054  1.00  0.00           H  
ATOM   1909 1HG2 ILE A 133     -15.436  12.731 145.286  1.00  0.00           H  
ATOM   1910 2HG2 ILE A 133     -16.082  13.463 146.773  1.00  0.00           H  
ATOM   1911 3HG2 ILE A 133     -15.923  11.695 146.648  1.00  0.00           H  
ATOM   1912 1HD1 ILE A 133     -18.986  10.481 143.102  1.00  0.00           H  
ATOM   1913 2HD1 ILE A 133     -19.800  11.210 144.507  1.00  0.00           H  
ATOM   1914 3HD1 ILE A 133     -19.120  12.250 143.232  1.00  0.00           H  
ATOM   1915  N   ALA A 134     -18.096  11.415 148.933  1.00  0.00           N  
ATOM   1916  CA  ALA A 134     -17.708  10.407 149.897  1.00  0.00           C  
ATOM   1917  C   ALA A 134     -18.809   9.327 149.935  1.00  0.00           C  
ATOM   1918  O   ALA A 134     -19.979   9.683 150.252  1.00  0.00           O  
ATOM   1919  CB  ALA A 134     -17.488  11.027 151.269  1.00  0.00           C  
ATOM   1920  H   ALA A 134     -18.380  12.327 149.262  1.00  0.00           H  
ATOM   1921  HA  ALA A 134     -16.772   9.960 149.561  1.00  0.00           H  
ATOM   1922 1HB  ALA A 134     -17.197  10.251 151.977  1.00  0.00           H  
ATOM   1923 2HB  ALA A 134     -16.698  11.776 151.207  1.00  0.00           H  
ATOM   1924 3HB  ALA A 134     -18.409  11.499 151.607  1.00  0.00           H  
ATOM   1925  N   ARG A 135     -18.379   8.098 149.554  1.00  0.00           N  
ATOM   1926  CA  ARG A 135     -19.497   7.108 149.595  1.00  0.00           C  
ATOM   1927  C   ARG A 135     -19.855   6.889 151.084  1.00  0.00           C  
ATOM   1928  O   ARG A 135     -19.010   6.947 152.005  1.00  0.00           O  
ATOM   1929  CB  ARG A 135     -19.110   5.786 148.948  1.00  0.00           C  
ATOM   1930  CG  ARG A 135     -19.277   5.741 147.437  1.00  0.00           C  
ATOM   1931  CD  ARG A 135     -18.317   6.643 146.751  1.00  0.00           C  
ATOM   1932  NE  ARG A 135     -18.377   6.500 145.305  1.00  0.00           N  
ATOM   1933  CZ  ARG A 135     -17.684   7.257 144.432  1.00  0.00           C  
ATOM   1934  NH1 ARG A 135     -16.885   8.203 144.873  1.00  0.00           N  
ATOM   1935  NH2 ARG A 135     -17.808   7.048 143.133  1.00  0.00           N  
ATOM   1936  H   ARG A 135     -17.461   7.791 149.266  1.00  0.00           H  
ATOM   1937  HA  ARG A 135     -20.343   7.518 149.042  1.00  0.00           H  
ATOM   1938 1HB  ARG A 135     -18.067   5.564 149.171  1.00  0.00           H  
ATOM   1939 2HB  ARG A 135     -19.713   4.983 149.371  1.00  0.00           H  
ATOM   1940 1HG  ARG A 135     -19.105   4.724 147.083  1.00  0.00           H  
ATOM   1941 2HG  ARG A 135     -20.288   6.051 147.173  1.00  0.00           H  
ATOM   1942 1HD  ARG A 135     -18.548   7.678 147.001  1.00  0.00           H  
ATOM   1943 2HD  ARG A 135     -17.303   6.409 147.075  1.00  0.00           H  
ATOM   1944  HE  ARG A 135     -18.981   5.782 144.929  1.00  0.00           H  
ATOM   1945 1HH1 ARG A 135     -16.790   8.363 145.866  1.00  0.00           H  
ATOM   1946 2HH1 ARG A 135     -16.365   8.770 144.218  1.00  0.00           H  
ATOM   1947 1HH2 ARG A 135     -18.422   6.320 142.795  1.00  0.00           H  
ATOM   1948 2HH2 ARG A 135     -17.289   7.615 142.479  1.00  0.00           H  
ATOM   1949  N   PRO A 136     -21.140   6.724 151.411  1.00  0.00           N  
ATOM   1950  CA  PRO A 136     -21.669   6.542 152.740  1.00  0.00           C  
ATOM   1951  C   PRO A 136     -21.431   7.663 153.746  1.00  0.00           C  
ATOM   1952  O   PRO A 136     -21.659   7.507 154.926  1.00  0.00           O  
ATOM   1953  CB  PRO A 136     -20.945   5.263 153.173  1.00  0.00           C  
ATOM   1954  CG  PRO A 136     -20.620   4.575 151.891  1.00  0.00           C  
ATOM   1955  CD  PRO A 136     -20.291   5.694 150.939  1.00  0.00           C  
ATOM   1956  HA  PRO A 136     -22.757   6.395 152.679  1.00  0.00           H  
ATOM   1957 1HB  PRO A 136     -20.050   5.518 153.759  1.00  0.00           H  
ATOM   1958 2HB  PRO A 136     -21.597   4.664 153.825  1.00  0.00           H  
ATOM   1959 1HG  PRO A 136     -19.779   3.881 152.035  1.00  0.00           H  
ATOM   1960 2HG  PRO A 136     -21.476   3.972 151.556  1.00  0.00           H  
ATOM   1961 1HD  PRO A 136     -19.228   5.958 151.036  1.00  0.00           H  
ATOM   1962 2HD  PRO A 136     -20.521   5.380 149.910  1.00  0.00           H  
ATOM   1963  N   SER A 139     -21.046   8.854 153.369  1.00  0.00           N  
ATOM   1964  CA  SER A 139     -20.865  10.038 154.177  1.00  0.00           C  
ATOM   1965  C   SER A 139     -19.591  10.090 154.993  1.00  0.00           C  
ATOM   1966  O   SER A 139     -19.574  10.886 155.931  1.00  0.00           O  
ATOM   1967  CB  SER A 139     -22.050  10.175 155.113  1.00  0.00           C  
ATOM   1968  OG  SER A 139     -22.146   9.068 155.966  1.00  0.00           O  
ATOM   1969  H   SER A 139     -21.346   7.997 153.812  1.00  0.00           H  
ATOM   1970  HA  SER A 139     -20.822  10.905 153.516  1.00  0.00           H  
ATOM   1971 1HB  SER A 139     -21.943  11.084 155.704  1.00  0.00           H  
ATOM   1972 2HB  SER A 139     -22.965  10.269 154.530  1.00  0.00           H  
ATOM   1973  HG  SER A 139     -21.278   8.658 155.967  1.00  0.00           H  
ATOM   1974  N   LEU A 140     -18.600   9.284 154.578  1.00  0.00           N  
ATOM   1975  CA  LEU A 140     -17.378   9.282 155.376  1.00  0.00           C  
ATOM   1976  C   LEU A 140     -16.786  10.668 155.307  1.00  0.00           C  
ATOM   1977  O   LEU A 140     -16.692  11.306 154.265  1.00  0.00           O  
ATOM   1978  CB  LEU A 140     -16.373   8.245 154.859  1.00  0.00           C  
ATOM   1979  CG  LEU A 140     -16.578   6.811 155.363  1.00  0.00           C  
ATOM   1980  CD1 LEU A 140     -17.902   6.273 154.840  1.00  0.00           C  
ATOM   1981  CD2 LEU A 140     -15.416   5.941 154.908  1.00  0.00           C  
ATOM   1982  H   LEU A 140     -18.655   8.693 153.761  1.00  0.00           H  
ATOM   1983  HA  LEU A 140     -17.636   9.023 156.402  1.00  0.00           H  
ATOM   1984 1HB  LEU A 140     -16.423   8.224 153.772  1.00  0.00           H  
ATOM   1985 2HB  LEU A 140     -15.370   8.558 155.150  1.00  0.00           H  
ATOM   1986  HG  LEU A 140     -16.625   6.811 156.453  1.00  0.00           H  
ATOM   1987 1HD1 LEU A 140     -18.048   5.253 155.198  1.00  0.00           H  
ATOM   1988 2HD1 LEU A 140     -18.718   6.902 155.197  1.00  0.00           H  
ATOM   1989 3HD1 LEU A 140     -17.891   6.276 153.750  1.00  0.00           H  
ATOM   1990 1HD2 LEU A 140     -15.561   4.922 155.267  1.00  0.00           H  
ATOM   1991 2HD2 LEU A 140     -15.368   5.939 153.818  1.00  0.00           H  
ATOM   1992 3HD2 LEU A 140     -14.484   6.339 155.311  1.00  0.00           H  
ATOM   1993  N   GLU A 141     -16.317  11.182 156.418  1.00  0.00           N  
ATOM   1994  CA  GLU A 141     -15.627  12.496 156.460  1.00  0.00           C  
ATOM   1995  C   GLU A 141     -14.272  12.350 155.821  1.00  0.00           C  
ATOM   1996  O   GLU A 141     -13.414  11.530 156.215  1.00  0.00           O  
ATOM   1997  CB  GLU A 141     -15.473  13.009 157.893  1.00  0.00           C  
ATOM   1998  CG  GLU A 141     -14.847  14.393 158.002  1.00  0.00           C  
ATOM   1999  CD  GLU A 141     -14.741  14.877 159.421  1.00  0.00           C  
ATOM   2000  OE1 GLU A 141     -15.162  14.169 160.303  1.00  0.00           O  
ATOM   2001  OE2 GLU A 141     -14.237  15.957 159.622  1.00  0.00           O  
ATOM   2002  H   GLU A 141     -16.433  10.659 157.275  1.00  0.00           H  
ATOM   2003  HA  GLU A 141     -16.226  13.219 155.905  1.00  0.00           H  
ATOM   2004 1HB  GLU A 141     -16.450  13.046 158.374  1.00  0.00           H  
ATOM   2005 2HB  GLU A 141     -14.853  12.317 158.463  1.00  0.00           H  
ATOM   2006 1HG  GLU A 141     -13.850  14.365 157.564  1.00  0.00           H  
ATOM   2007 2HG  GLU A 141     -15.447  15.097 157.426  1.00  0.00           H  
ATOM   2008  N   PRO A 142     -13.956  13.107 154.755  1.00  0.00           N  
ATOM   2009  CA  PRO A 142     -12.635  13.015 154.112  1.00  0.00           C  
ATOM   2010  C   PRO A 142     -11.603  13.484 155.125  1.00  0.00           C  
ATOM   2011  O   PRO A 142     -11.896  14.284 156.050  1.00  0.00           O  
ATOM   2012  CB  PRO A 142     -12.735  13.959 152.909  1.00  0.00           C  
ATOM   2013  CG  PRO A 142     -14.200  14.084 152.664  1.00  0.00           C  
ATOM   2014  CD  PRO A 142     -14.817  14.009 154.035  1.00  0.00           C  
ATOM   2015  HA  PRO A 142     -12.468  11.981 153.776  1.00  0.00           H  
ATOM   2016 1HB  PRO A 142     -12.258  14.921 153.146  1.00  0.00           H  
ATOM   2017 2HB  PRO A 142     -12.194  13.534 152.051  1.00  0.00           H  
ATOM   2018 1HG  PRO A 142     -14.420  15.032 152.151  1.00  0.00           H  
ATOM   2019 2HG  PRO A 142     -14.544  13.277 152.000  1.00  0.00           H  
ATOM   2020 1HD  PRO A 142     -14.837  15.013 154.484  1.00  0.00           H  
ATOM   2021 2HD  PRO A 142     -15.835  13.599 153.958  1.00  0.00           H  
ATOM   2022  N   PHE A 143     -10.350  13.034 155.023  1.00  0.00           N  
ATOM   2023  CA  PHE A 143      -9.235  13.416 155.872  1.00  0.00           C  
ATOM   2024  C   PHE A 143      -8.993  14.919 156.028  1.00  0.00           C  
ATOM   2025  O   PHE A 143      -9.023  15.601 157.119  1.00  0.00           O  
ATOM   2026  CB  PHE A 143      -7.959  12.768 155.332  1.00  0.00           C  
ATOM   2027  CG  PHE A 143      -6.719  13.147 156.092  1.00  0.00           C  
ATOM   2028  CD1 PHE A 143      -6.658  12.994 157.469  1.00  0.00           C  
ATOM   2029  CD2 PHE A 143      -5.612  13.657 155.431  1.00  0.00           C  
ATOM   2030  CE1 PHE A 143      -5.518  13.342 158.169  1.00  0.00           C  
ATOM   2031  CE2 PHE A 143      -4.471  14.005 156.128  1.00  0.00           C  
ATOM   2032  CZ  PHE A 143      -4.425  13.847 157.498  1.00  0.00           C  
ATOM   2033  H   PHE A 143     -10.196  12.369 154.278  1.00  0.00           H  
ATOM   2034  HA  PHE A 143      -9.428  13.051 156.882  1.00  0.00           H  
ATOM   2035 1HB  PHE A 143      -8.059  11.684 155.365  1.00  0.00           H  
ATOM   2036 2HB  PHE A 143      -7.819  13.052 154.290  1.00  0.00           H  
ATOM   2037  HD1 PHE A 143      -7.523  12.594 157.999  1.00  0.00           H  
ATOM   2038  HD2 PHE A 143      -5.648  13.782 154.348  1.00  0.00           H  
ATOM   2039  HE1 PHE A 143      -5.484  13.217 159.251  1.00  0.00           H  
ATOM   2040  HE2 PHE A 143      -3.607  14.404 155.596  1.00  0.00           H  
ATOM   2041  HZ  PHE A 143      -3.526  14.123 158.049  1.00  0.00           H  
ATOM   2042  N   PHE A 144      -8.791  15.494 154.829  1.00  0.00           N  
ATOM   2043  CA  PHE A 144      -8.515  16.903 154.681  1.00  0.00           C  
ATOM   2044  C   PHE A 144      -9.587  17.767 155.316  1.00  0.00           C  
ATOM   2045  O   PHE A 144      -9.254  18.799 155.888  1.00  0.00           O  
ATOM   2046  CB  PHE A 144      -8.383  17.258 153.199  1.00  0.00           C  
ATOM   2047  CG  PHE A 144      -8.060  18.704 152.949  1.00  0.00           C  
ATOM   2048  CD1 PHE A 144      -6.770  19.182 153.125  1.00  0.00           C  
ATOM   2049  CD2 PHE A 144      -9.045  19.589 152.537  1.00  0.00           C  
ATOM   2050  CE1 PHE A 144      -6.472  20.512 152.896  1.00  0.00           C  
ATOM   2051  CE2 PHE A 144      -8.750  20.918 152.306  1.00  0.00           C  
ATOM   2052  CZ  PHE A 144      -7.461  21.380 152.485  1.00  0.00           C  
ATOM   2053  H   PHE A 144      -8.835  14.912 154.005  1.00  0.00           H  
ATOM   2054  HA  PHE A 144      -7.572  17.126 155.182  1.00  0.00           H  
ATOM   2055 1HB  PHE A 144      -7.598  16.652 152.748  1.00  0.00           H  
ATOM   2056 2HB  PHE A 144      -9.314  17.024 152.684  1.00  0.00           H  
ATOM   2057  HD1 PHE A 144      -5.987  18.495 153.449  1.00  0.00           H  
ATOM   2058  HD2 PHE A 144     -10.063  19.224 152.395  1.00  0.00           H  
ATOM   2059  HE1 PHE A 144      -5.454  20.874 153.038  1.00  0.00           H  
ATOM   2060  HE2 PHE A 144      -9.533  21.603 151.982  1.00  0.00           H  
ATOM   2061  HZ  PHE A 144      -7.227  22.428 152.305  1.00  0.00           H  
ATOM   2062  N   ASP A 145     -10.854  17.455 155.247  1.00  0.00           N  
ATOM   2063  CA  ASP A 145     -11.906  18.192 155.809  1.00  0.00           C  
ATOM   2064  C   ASP A 145     -11.742  18.302 157.335  1.00  0.00           C  
ATOM   2065  O   ASP A 145     -12.094  19.385 157.837  1.00  0.00           O  
ATOM   2066  CB  ASP A 145     -13.241  17.535 155.449  1.00  0.00           C  
ATOM   2067  CG  ASP A 145     -13.613  17.713 153.983  1.00  0.00           C  
ATOM   2068  OD1 ASP A 145     -12.807  18.227 153.244  1.00  0.00           O  
ATOM   2069  OD2 ASP A 145     -14.699  17.333 153.617  1.00  0.00           O  
ATOM   2070  H   ASP A 145     -11.063  16.607 154.740  1.00  0.00           H  
ATOM   2071  HA  ASP A 145     -11.882  19.200 155.395  1.00  0.00           H  
ATOM   2072 1HB  ASP A 145     -13.193  16.468 155.670  1.00  0.00           H  
ATOM   2073 2HB  ASP A 145     -14.034  17.961 156.065  1.00  0.00           H  
ATOM   2074  N   SER A 146     -11.182  17.242 157.959  1.00  0.00           N  
ATOM   2075  CA  SER A 146     -10.913  17.212 159.375  1.00  0.00           C  
ATOM   2076  C   SER A 146      -9.721  18.057 159.829  1.00  0.00           C  
ATOM   2077  O   SER A 146      -9.727  18.767 160.832  1.00  0.00           O  
ATOM   2078  CB  SER A 146     -10.693  15.772 159.796  1.00  0.00           C  
ATOM   2079  OG  SER A 146     -10.427  15.685 161.168  1.00  0.00           O  
ATOM   2080  H   SER A 146     -10.945  16.438 157.396  1.00  0.00           H  
ATOM   2081  HA  SER A 146     -11.779  17.618 159.900  1.00  0.00           H  
ATOM   2082 1HB  SER A 146     -11.579  15.184 159.556  1.00  0.00           H  
ATOM   2083 2HB  SER A 146      -9.860  15.352 159.233  1.00  0.00           H  
ATOM   2084  HG  SER A 146     -11.121  15.133 161.538  1.00  0.00           H  
ATOM   2085  N   LEU A 147      -8.609  18.072 159.107  1.00  0.00           N  
ATOM   2086  CA  LEU A 147      -7.411  18.841 159.381  1.00  0.00           C  
ATOM   2087  C   LEU A 147      -7.827  20.312 159.385  1.00  0.00           C  
ATOM   2088  O   LEU A 147      -7.363  21.181 160.041  1.00  0.00           O  
ATOM   2089  CB  LEU A 147      -6.327  18.578 158.328  1.00  0.00           C  
ATOM   2090  CG  LEU A 147      -5.703  17.177 158.351  1.00  0.00           C  
ATOM   2091  CD1 LEU A 147      -4.776  17.014 157.154  1.00  0.00           C  
ATOM   2092  CD2 LEU A 147      -4.951  16.977 159.657  1.00  0.00           C  
ATOM   2093  H   LEU A 147      -8.635  17.476 158.292  1.00  0.00           H  
ATOM   2094  HA  LEU A 147      -7.022  18.540 160.353  1.00  0.00           H  
ATOM   2095 1HB  LEU A 147      -6.758  18.733 157.340  1.00  0.00           H  
ATOM   2096 2HB  LEU A 147      -5.524  19.301 158.468  1.00  0.00           H  
ATOM   2097  HG  LEU A 147      -6.490  16.427 158.267  1.00  0.00           H  
ATOM   2098 1HD1 LEU A 147      -4.333  16.018 157.170  1.00  0.00           H  
ATOM   2099 2HD1 LEU A 147      -5.344  17.143 156.233  1.00  0.00           H  
ATOM   2100 3HD1 LEU A 147      -3.986  17.763 157.202  1.00  0.00           H  
ATOM   2101 1HD2 LEU A 147      -4.508  15.981 159.674  1.00  0.00           H  
ATOM   2102 2HD2 LEU A 147      -4.163  17.726 159.742  1.00  0.00           H  
ATOM   2103 3HD2 LEU A 147      -5.641  17.081 160.495  1.00  0.00           H  
ATOM   2104  N   VAL A 148      -8.781  20.597 158.505  1.00  0.00           N  
ATOM   2105  CA  VAL A 148      -9.597  21.719 158.173  1.00  0.00           C  
ATOM   2106  C   VAL A 148     -10.354  22.204 159.402  1.00  0.00           C  
ATOM   2107  O   VAL A 148     -10.068  23.186 160.091  1.00  0.00           O  
ATOM   2108  CB  VAL A 148     -10.589  21.340 157.058  1.00  0.00           C  
ATOM   2109  CG1 VAL A 148     -11.560  22.482 156.798  1.00  0.00           C  
ATOM   2110  CG2 VAL A 148      -9.830  20.979 155.790  1.00  0.00           C  
ATOM   2111  H   VAL A 148      -8.887  19.740 157.982  1.00  0.00           H  
ATOM   2112  HA  VAL A 148      -8.952  22.521 157.813  1.00  0.00           H  
ATOM   2113  HB  VAL A 148     -11.180  20.484 157.385  1.00  0.00           H  
ATOM   2114 1HG1 VAL A 148     -12.255  22.197 156.007  1.00  0.00           H  
ATOM   2115 2HG1 VAL A 148     -12.118  22.699 157.709  1.00  0.00           H  
ATOM   2116 3HG1 VAL A 148     -11.006  23.368 156.491  1.00  0.00           H  
ATOM   2117 1HG2 VAL A 148     -10.537  20.712 155.006  1.00  0.00           H  
ATOM   2118 2HG2 VAL A 148      -9.235  21.834 155.466  1.00  0.00           H  
ATOM   2119 3HG2 VAL A 148      -9.172  20.133 155.988  1.00  0.00           H  
ATOM   2120  N   LYS A 149     -11.401  21.522 159.777  1.00  0.00           N  
ATOM   2121  CA  LYS A 149     -12.208  21.711 160.921  1.00  0.00           C  
ATOM   2122  C   LYS A 149     -11.406  21.799 162.229  1.00  0.00           C  
ATOM   2123  O   LYS A 149     -11.715  22.531 163.181  1.00  0.00           O  
ATOM   2124  CB  LYS A 149     -13.232  20.578 160.996  1.00  0.00           C  
ATOM   2125  CG  LYS A 149     -14.321  20.642 159.933  1.00  0.00           C  
ATOM   2126  CD  LYS A 149     -15.288  19.474 160.061  1.00  0.00           C  
ATOM   2127  CE  LYS A 149     -16.369  19.530 158.992  1.00  0.00           C  
ATOM   2128  NZ  LYS A 149     -17.300  18.373 159.081  1.00  0.00           N  
ATOM   2129  H   LYS A 149     -11.624  20.774 159.136  1.00  0.00           H  
ATOM   2130  HA  LYS A 149     -12.729  22.664 160.824  1.00  0.00           H  
ATOM   2131 1HB  LYS A 149     -12.723  19.619 160.896  1.00  0.00           H  
ATOM   2132 2HB  LYS A 149     -13.717  20.590 161.973  1.00  0.00           H  
ATOM   2133 1HG  LYS A 149     -14.876  21.575 160.036  1.00  0.00           H  
ATOM   2134 2HG  LYS A 149     -13.865  20.618 158.944  1.00  0.00           H  
ATOM   2135 1HD  LYS A 149     -14.741  18.536 159.964  1.00  0.00           H  
ATOM   2136 2HD  LYS A 149     -15.760  19.499 161.043  1.00  0.00           H  
ATOM   2137 1HE  LYS A 149     -16.941  20.450 159.101  1.00  0.00           H  
ATOM   2138 2HE  LYS A 149     -15.905  19.531 158.006  1.00  0.00           H  
ATOM   2139 1HZ  LYS A 149     -18.000  18.447 158.357  1.00  0.00           H  
ATOM   2140 2HZ  LYS A 149     -16.783  17.513 158.963  1.00  0.00           H  
ATOM   2141 3HZ  LYS A 149     -17.751  18.372 159.985  1.00  0.00           H  
ATOM   2142  N   GLN A 150     -10.349  21.004 162.340  1.00  0.00           N  
ATOM   2143  CA  GLN A 150      -9.576  20.979 163.586  1.00  0.00           C  
ATOM   2144  C   GLN A 150      -8.489  22.026 163.565  1.00  0.00           C  
ATOM   2145  O   GLN A 150      -7.719  22.169 164.512  1.00  0.00           O  
ATOM   2146  CB  GLN A 150      -8.958  19.598 163.818  1.00  0.00           C  
ATOM   2147  CG  GLN A 150      -9.974  18.478 163.968  1.00  0.00           C  
ATOM   2148  CD  GLN A 150     -10.891  18.684 165.159  1.00  0.00           C  
ATOM   2149  OE1 GLN A 150     -10.431  18.916 166.281  1.00  0.00           O  
ATOM   2150  NE2 GLN A 150     -12.195  18.601 164.922  1.00  0.00           N  
ATOM   2151  H   GLN A 150     -10.066  20.411 161.573  1.00  0.00           H  
ATOM   2152  HA  GLN A 150     -10.249  21.199 164.415  1.00  0.00           H  
ATOM   2153 1HB  GLN A 150      -8.302  19.347 162.984  1.00  0.00           H  
ATOM   2154 2HB  GLN A 150      -8.346  19.620 164.720  1.00  0.00           H  
ATOM   2155 1HG  GLN A 150     -10.587  18.435 163.068  1.00  0.00           H  
ATOM   2156 2HG  GLN A 150      -9.444  17.536 164.104  1.00  0.00           H  
ATOM   2157 1HE2 GLN A 150     -12.849  18.728 165.670  1.00  0.00           H  
ATOM   2158 2HE2 GLN A 150     -12.524  18.411 163.997  1.00  0.00           H  
ATOM   2159  N   THR A 151      -8.444  22.826 162.531  1.00  0.00           N  
ATOM   2160  CA  THR A 151      -7.526  23.903 162.306  1.00  0.00           C  
ATOM   2161  C   THR A 151      -6.112  23.445 162.572  1.00  0.00           C  
ATOM   2162  O   THR A 151      -5.404  24.035 163.354  1.00  0.00           O  
ATOM   2163  CB  THR A 151      -7.864  25.117 163.191  1.00  0.00           C  
ATOM   2164  OG1 THR A 151      -7.709  24.764 164.571  1.00  0.00           O  
ATOM   2165  CG2 THR A 151      -9.294  25.575 162.945  1.00  0.00           C  
ATOM   2166  H   THR A 151      -9.151  22.629 161.837  1.00  0.00           H  
ATOM   2167  HA  THR A 151      -7.601  24.209 161.262  1.00  0.00           H  
ATOM   2168  HB  THR A 151      -7.182  25.936 162.961  1.00  0.00           H  
ATOM   2169  HG1 THR A 151      -7.429  23.848 164.637  1.00  0.00           H  
ATOM   2170 1HG2 THR A 151      -9.515  26.434 163.579  1.00  0.00           H  
ATOM   2171 2HG2 THR A 151      -9.412  25.855 161.899  1.00  0.00           H  
ATOM   2172 3HG2 THR A 151      -9.981  24.763 163.183  1.00  0.00           H  
ATOM   2173  N   HIS A 152      -5.702  22.420 161.817  1.00  0.00           N  
ATOM   2174  CA  HIS A 152      -4.375  21.815 161.866  1.00  0.00           C  
ATOM   2175  C   HIS A 152      -3.339  22.375 160.904  1.00  0.00           C  
ATOM   2176  O   HIS A 152      -2.119  22.193 161.109  1.00  0.00           O  
ATOM   2177  CB  HIS A 152      -4.498  20.308 161.617  1.00  0.00           C  
ATOM   2178  CG  HIS A 152      -5.223  19.576 162.703  1.00  0.00           C  
ATOM   2179  ND1 HIS A 152      -5.672  18.281 162.555  1.00  0.00           N  
ATOM   2180  CD2 HIS A 152      -5.577  19.957 163.953  1.00  0.00           C  
ATOM   2181  CE1 HIS A 152      -6.271  17.896 163.669  1.00  0.00           C  
ATOM   2182  NE2 HIS A 152      -6.227  18.895 164.532  1.00  0.00           N  
ATOM   2183  H   HIS A 152      -6.386  22.055 161.170  1.00  0.00           H  
ATOM   2184  HA  HIS A 152      -3.940  21.973 162.852  1.00  0.00           H  
ATOM   2185 1HB  HIS A 152      -5.026  20.136 160.678  1.00  0.00           H  
ATOM   2186 2HB  HIS A 152      -3.504  19.874 161.517  1.00  0.00           H  
ATOM   2187  HD2 HIS A 152      -5.382  20.926 164.414  1.00  0.00           H  
ATOM   2188  HE1 HIS A 152      -6.724  16.921 163.845  1.00  0.00           H  
ATOM   2189  HE2 HIS A 152      -6.607  18.885 165.467  1.00  0.00           H  
ATOM   2190  N   VAL A 153      -3.820  22.985 159.805  1.00  0.00           N  
ATOM   2191  CA  VAL A 153      -2.845  23.425 158.803  1.00  0.00           C  
ATOM   2192  C   VAL A 153      -2.837  24.986 158.849  1.00  0.00           C  
ATOM   2193  O   VAL A 153      -3.757  25.713 159.249  1.00  0.00           O  
ATOM   2194  CB  VAL A 153      -3.222  22.918 157.398  1.00  0.00           C  
ATOM   2195  CG1 VAL A 153      -3.238  21.397 157.367  1.00  0.00           C  
ATOM   2196  CG2 VAL A 153      -4.576  23.480 156.991  1.00  0.00           C  
ATOM   2197  H   VAL A 153      -4.803  23.151 159.641  1.00  0.00           H  
ATOM   2198  HA  VAL A 153      -1.870  23.013 159.065  1.00  0.00           H  
ATOM   2199  HB  VAL A 153      -2.463  23.246 156.688  1.00  0.00           H  
ATOM   2200 1HG1 VAL A 153      -3.506  21.057 156.367  1.00  0.00           H  
ATOM   2201 2HG1 VAL A 153      -2.250  21.018 157.626  1.00  0.00           H  
ATOM   2202 3HG1 VAL A 153      -3.970  21.026 158.084  1.00  0.00           H  
ATOM   2203 1HG2 VAL A 153      -4.836  23.119 155.997  1.00  0.00           H  
ATOM   2204 2HG2 VAL A 153      -5.334  23.157 157.705  1.00  0.00           H  
ATOM   2205 3HG2 VAL A 153      -4.529  24.570 156.980  1.00  0.00           H  
ATOM   2206  N   PRO A 154      -2.337  26.957 156.298  1.00  0.00           N  
ATOM   2207  CA  PRO A 154      -3.155  27.367 155.180  1.00  0.00           C  
ATOM   2208  C   PRO A 154      -3.911  26.071 154.806  1.00  0.00           C  
ATOM   2209  O   PRO A 154      -3.326  24.981 154.960  1.00  0.00           O  
ATOM   2210  CB  PRO A 154      -2.154  27.821 154.112  1.00  0.00           C  
ATOM   2211  CG  PRO A 154      -0.960  28.253 154.891  1.00  0.00           C  
ATOM   2212  CD  PRO A 154      -0.882  27.275 156.033  1.00  0.00           C  
ATOM   2213  HA  PRO A 154      -3.791  28.210 155.487  1.00  0.00           H  
ATOM   2214 1HB  PRO A 154      -1.937  26.991 153.423  1.00  0.00           H  
ATOM   2215 2HB  PRO A 154      -2.589  28.633 153.510  1.00  0.00           H  
ATOM   2216 1HG  PRO A 154      -0.063  28.232 154.254  1.00  0.00           H  
ATOM   2217 2HG  PRO A 154      -1.084  29.292 155.231  1.00  0.00           H  
ATOM   2218 1HD  PRO A 154      -0.318  26.385 155.717  1.00  0.00           H  
ATOM   2219 2HD  PRO A 154      -0.398  27.756 156.896  1.00  0.00           H  
ATOM   2220  N   ASN A 155      -5.144  26.131 154.339  1.00  0.00           N  
ATOM   2221  CA  ASN A 155      -5.978  25.030 153.948  1.00  0.00           C  
ATOM   2222  C   ASN A 155      -5.870  24.675 152.444  1.00  0.00           C  
ATOM   2223  O   ASN A 155      -6.793  24.692 151.620  1.00  0.00           O  
ATOM   2224  CB  ASN A 155      -7.415  25.336 154.327  1.00  0.00           C  
ATOM   2225  CG  ASN A 155      -7.618  25.405 155.815  1.00  0.00           C  
ATOM   2226  OD1 ASN A 155      -7.324  24.447 156.539  1.00  0.00           O  
ATOM   2227  ND2 ASN A 155      -8.116  26.520 156.286  1.00  0.00           N  
ATOM   2228  H   ASN A 155      -5.504  27.072 154.264  1.00  0.00           H  
ATOM   2229  HA  ASN A 155      -5.647  24.138 154.482  1.00  0.00           H  
ATOM   2230 1HB  ASN A 155      -7.713  26.289 153.887  1.00  0.00           H  
ATOM   2231 2HB  ASN A 155      -8.071  24.568 153.918  1.00  0.00           H  
ATOM   2232 1HD2 ASN A 155      -8.273  26.622 157.269  1.00  0.00           H  
ATOM   2233 2HD2 ASN A 155      -8.339  27.269 155.663  1.00  0.00           H  
ATOM   2234  N   LEU A 156      -4.667  24.257 152.106  1.00  0.00           N  
ATOM   2235  CA  LEU A 156      -4.121  23.806 150.885  1.00  0.00           C  
ATOM   2236  C   LEU A 156      -3.238  22.539 151.028  1.00  0.00           C  
ATOM   2237  O   LEU A 156      -2.610  22.331 152.049  1.00  0.00           O  
ATOM   2238  CB  LEU A 156      -3.310  24.952 150.267  1.00  0.00           C  
ATOM   2239  CG  LEU A 156      -4.118  26.184 149.840  1.00  0.00           C  
ATOM   2240  CD1 LEU A 156      -4.253  27.137 151.019  1.00  0.00           C  
ATOM   2241  CD2 LEU A 156      -3.429  26.861 148.665  1.00  0.00           C  
ATOM   2242  H   LEU A 156      -4.077  24.293 152.925  1.00  0.00           H  
ATOM   2243  HA  LEU A 156      -4.940  23.535 150.219  1.00  0.00           H  
ATOM   2244 1HB  LEU A 156      -2.565  25.279 150.990  1.00  0.00           H  
ATOM   2245 2HB  LEU A 156      -2.791  24.575 149.386  1.00  0.00           H  
ATOM   2246  HG  LEU A 156      -5.122  25.876 149.544  1.00  0.00           H  
ATOM   2247 1HD1 LEU A 156      -4.827  28.013 150.716  1.00  0.00           H  
ATOM   2248 2HD1 LEU A 156      -4.767  26.633 151.838  1.00  0.00           H  
ATOM   2249 3HD1 LEU A 156      -3.263  27.450 151.349  1.00  0.00           H  
ATOM   2250 1HD2 LEU A 156      -4.004  27.737 148.361  1.00  0.00           H  
ATOM   2251 2HD2 LEU A 156      -2.426  27.171 148.960  1.00  0.00           H  
ATOM   2252 3HD2 LEU A 156      -3.362  26.163 147.830  1.00  0.00           H  
ATOM   2253  N   PHE A 157      -3.092  21.854 149.930  1.00  0.00           N  
ATOM   2254  CA  PHE A 157      -2.272  20.690 149.689  1.00  0.00           C  
ATOM   2255  C   PHE A 157      -1.789  20.804 148.219  1.00  0.00           C  
ATOM   2256  O   PHE A 157      -2.345  21.538 147.444  1.00  0.00           O  
ATOM   2257  CB  PHE A 157      -3.057  19.398 149.923  1.00  0.00           C  
ATOM   2258  CG  PHE A 157      -4.226  19.223 148.997  1.00  0.00           C  
ATOM   2259  CD1 PHE A 157      -4.082  18.547 147.795  1.00  0.00           C  
ATOM   2260  CD2 PHE A 157      -5.473  19.735 149.325  1.00  0.00           C  
ATOM   2261  CE1 PHE A 157      -5.158  18.385 146.941  1.00  0.00           C  
ATOM   2262  CE2 PHE A 157      -6.549  19.574 148.475  1.00  0.00           C  
ATOM   2263  CZ  PHE A 157      -6.391  18.899 147.281  1.00  0.00           C  
ATOM   2264  H   PHE A 157      -3.649  22.228 149.175  1.00  0.00           H  
ATOM   2265  HA  PHE A 157      -1.431  20.709 150.384  1.00  0.00           H  
ATOM   2266 1HB  PHE A 157      -2.394  18.542 149.799  1.00  0.00           H  
ATOM   2267 2HB  PHE A 157      -3.428  19.378 150.947  1.00  0.00           H  
ATOM   2268  HD1 PHE A 157      -3.107  18.140 147.526  1.00  0.00           H  
ATOM   2269  HD2 PHE A 157      -5.598  20.269 150.268  1.00  0.00           H  
ATOM   2270  HE1 PHE A 157      -5.030  17.852 146.000  1.00  0.00           H  
ATOM   2271  HE2 PHE A 157      -7.524  19.981 148.745  1.00  0.00           H  
ATOM   2272  HZ  PHE A 157      -7.239  18.773 146.609  1.00  0.00           H  
ATOM   2273  N   SER A 158      -0.674  20.302 147.812  1.00  0.00           N  
ATOM   2274  CA  SER A 158      -0.225  20.457 146.462  1.00  0.00           C  
ATOM   2275  C   SER A 158       0.602  19.192 146.168  1.00  0.00           C  
ATOM   2276  O   SER A 158       1.133  18.594 147.091  1.00  0.00           O  
ATOM   2277  CB  SER A 158       0.596  21.721 146.297  1.00  0.00           C  
ATOM   2278  OG  SER A 158       1.791  21.642 147.025  1.00  0.00           O  
ATOM   2279  H   SER A 158      -0.102  19.785 148.464  1.00  0.00           H  
ATOM   2280  HA  SER A 158      -1.099  20.530 145.813  1.00  0.00           H  
ATOM   2281 1HB  SER A 158       0.819  21.874 145.241  1.00  0.00           H  
ATOM   2282 2HB  SER A 158       0.016  22.578 146.636  1.00  0.00           H  
ATOM   2283  HG  SER A 158       2.250  22.472 146.870  1.00  0.00           H  
ATOM   2284  N   LEU A 159       0.626  19.002 144.867  1.00  0.00           N  
ATOM   2285  CA  LEU A 159       1.303  17.853 144.291  1.00  0.00           C  
ATOM   2286  C   LEU A 159       2.266  18.113 143.136  1.00  0.00           C  
ATOM   2287  O   LEU A 159       2.026  18.679 142.082  1.00  0.00           O  
ATOM   2288  CB  LEU A 159       0.239  16.855 143.817  1.00  0.00           C  
ATOM   2289  CG  LEU A 159      -0.658  16.268 144.913  1.00  0.00           C  
ATOM   2290  CD1 LEU A 159      -1.774  15.452 144.275  1.00  0.00           C  
ATOM   2291  CD2 LEU A 159       0.179  15.410 145.850  1.00  0.00           C  
ATOM   2292  H   LEU A 159       0.168  19.662 144.254  1.00  0.00           H  
ATOM   2293  HA  LEU A 159       1.920  17.393 145.062  1.00  0.00           H  
ATOM   2294 1HB  LEU A 159      -0.405  17.352 143.092  1.00  0.00           H  
ATOM   2295 2HB  LEU A 159       0.739  16.025 143.318  1.00  0.00           H  
ATOM   2296  HG  LEU A 159      -1.120  17.078 145.479  1.00  0.00           H  
ATOM   2297 1HD1 LEU A 159      -2.412  15.035 145.054  1.00  0.00           H  
ATOM   2298 2HD1 LEU A 159      -2.369  16.095 143.625  1.00  0.00           H  
ATOM   2299 3HD1 LEU A 159      -1.342  14.642 143.688  1.00  0.00           H  
ATOM   2300 1HD2 LEU A 159      -0.459  14.993 146.630  1.00  0.00           H  
ATOM   2301 2HD2 LEU A 159       0.640  14.599 145.286  1.00  0.00           H  
ATOM   2302 3HD2 LEU A 159       0.957  16.022 146.306  1.00  0.00           H  
ATOM   2303  N   GLN A 160       3.463  17.549 143.373  1.00  0.00           N  
ATOM   2304  CA  GLN A 160       4.542  17.484 142.430  1.00  0.00           C  
ATOM   2305  C   GLN A 160       4.607  16.018 142.014  1.00  0.00           C  
ATOM   2306  O   GLN A 160       4.605  15.109 142.900  1.00  0.00           O  
ATOM   2307  CB  GLN A 160       5.863  17.965 143.037  1.00  0.00           C  
ATOM   2308  CG  GLN A 160       7.052  17.867 142.097  1.00  0.00           C  
ATOM   2309  CD  GLN A 160       6.970  18.862 140.955  1.00  0.00           C  
ATOM   2310  OE1 GLN A 160       6.302  19.895 141.060  1.00  0.00           O  
ATOM   2311  NE2 GLN A 160       7.650  18.557 139.856  1.00  0.00           N  
ATOM   2312  H   GLN A 160       3.587  17.148 144.291  1.00  0.00           H  
ATOM   2313  HA  GLN A 160       4.304  18.133 141.587  1.00  0.00           H  
ATOM   2314 1HB  GLN A 160       5.763  19.005 143.348  1.00  0.00           H  
ATOM   2315 2HB  GLN A 160       6.089  17.378 143.927  1.00  0.00           H  
ATOM   2316 1HG  GLN A 160       7.964  18.067 142.660  1.00  0.00           H  
ATOM   2317 2HG  GLN A 160       7.086  16.863 141.674  1.00  0.00           H  
ATOM   2318 1HE2 GLN A 160       7.633  19.176 139.069  1.00  0.00           H  
ATOM   2319 2HE2 GLN A 160       8.178  17.710 139.813  1.00  0.00           H  
ATOM   2320  N   LEU A 161       4.586  15.661 140.720  1.00  0.00           N  
ATOM   2321  CA  LEU A 161       4.674  14.218 140.319  1.00  0.00           C  
ATOM   2322  C   LEU A 161       5.952  14.070 139.507  1.00  0.00           C  
ATOM   2323  O   LEU A 161       6.296  14.979 138.754  1.00  0.00           O  
ATOM   2324  CB  LEU A 161       3.463  13.775 139.488  1.00  0.00           C  
ATOM   2325  CG  LEU A 161       2.099  13.906 140.178  1.00  0.00           C  
ATOM   2326  CD1 LEU A 161       0.995  13.542 139.196  1.00  0.00           C  
ATOM   2327  CD2 LEU A 161       2.061  13.005 141.403  1.00  0.00           C  
ATOM   2328  H   LEU A 161       4.510  16.367 140.002  1.00  0.00           H  
ATOM   2329  HA  LEU A 161       4.700  13.609 141.222  1.00  0.00           H  
ATOM   2330 1HB  LEU A 161       3.431  14.370 138.577  1.00  0.00           H  
ATOM   2331 2HB  LEU A 161       3.595  12.730 139.211  1.00  0.00           H  
ATOM   2332  HG  LEU A 161       1.944  14.941 140.485  1.00  0.00           H  
ATOM   2333 1HD1 LEU A 161       0.026  13.635 139.686  1.00  0.00           H  
ATOM   2334 2HD1 LEU A 161       1.033  14.214 138.339  1.00  0.00           H  
ATOM   2335 3HD1 LEU A 161       1.133  12.515 138.858  1.00  0.00           H  
ATOM   2336 1HD2 LEU A 161       1.092  13.098 141.894  1.00  0.00           H  
ATOM   2337 2HD2 LEU A 161       2.214  11.969 141.098  1.00  0.00           H  
ATOM   2338 3HD2 LEU A 161       2.849  13.299 142.097  1.00  0.00           H  
ATOM   2339  N   CYS A 162       6.776  13.046 139.612  1.00  0.00           N  
ATOM   2340  CA  CYS A 162       8.000  12.830 138.851  1.00  0.00           C  
ATOM   2341  C   CYS A 162       7.726  11.984 137.590  1.00  0.00           C  
ATOM   2342  O   CYS A 162       6.663  11.346 137.378  1.00  0.00           O  
ATOM   2343  CB  CYS A 162       9.049  12.134 139.718  1.00  0.00           C  
ATOM   2344  SG  CYS A 162      10.619  11.826 138.873  1.00  0.00           S  
ATOM   2345  H   CYS A 162       6.498  12.362 140.301  1.00  0.00           H  
ATOM   2346  HA  CYS A 162       8.390  13.799 138.541  1.00  0.00           H  
ATOM   2347 1HB  CYS A 162       9.254  12.741 140.600  1.00  0.00           H  
ATOM   2348 2HB  CYS A 162       8.659  11.177 140.063  1.00  0.00           H  
ATOM   2349  HG  CYS A 162      10.887  13.101 138.609  1.00  0.00           H  
ATOM   2350  N   ASN A 169       8.732  12.057 136.711  1.00  0.00           N  
ATOM   2351  CA  ASN A 169       8.590  11.427 135.399  1.00  0.00           C  
ATOM   2352  C   ASN A 169       9.517  10.325 135.128  1.00  0.00           C  
ATOM   2353  O   ASN A 169      10.565  10.289 135.727  1.00  0.00           O  
ATOM   2354  CB  ASN A 169       8.736  12.460 134.297  1.00  0.00           C  
ATOM   2355  CG  ASN A 169       8.396  11.910 132.940  1.00  0.00           C  
ATOM   2356  OD1 ASN A 169       7.614  10.960 132.820  1.00  0.00           O  
ATOM   2357  ND2 ASN A 169       8.968  12.488 131.915  1.00  0.00           N  
ATOM   2358  H   ASN A 169       8.715  11.479 137.539  1.00  0.00           H  
ATOM   2359  HA  ASN A 169       7.595  10.985 135.333  1.00  0.00           H  
ATOM   2360 1HB  ASN A 169       8.085  13.310 134.506  1.00  0.00           H  
ATOM   2361 2HB  ASN A 169       9.761  12.831 134.279  1.00  0.00           H  
ATOM   2362 1HD2 ASN A 169       8.779  12.164 130.988  1.00  0.00           H  
ATOM   2363 2HD2 ASN A 169       9.594  13.254 132.059  1.00  0.00           H  
ATOM   2364  N   GLN A 170       9.212   9.324 134.315  1.00  0.00           N  
ATOM   2365  CA  GLN A 170      10.114   8.171 134.069  1.00  0.00           C  
ATOM   2366  C   GLN A 170      10.221   7.358 135.365  1.00  0.00           C  
ATOM   2367  O   GLN A 170      11.222   6.655 135.489  1.00  0.00           O  
ATOM   2368  CB  GLN A 170      11.501   8.630 133.609  1.00  0.00           C  
ATOM   2369  CG  GLN A 170      11.493   9.443 132.326  1.00  0.00           C  
ATOM   2370  CD  GLN A 170      11.034   8.631 131.130  1.00  0.00           C  
ATOM   2371  OE1 GLN A 170      11.560   7.548 130.857  1.00  0.00           O  
ATOM   2372  NE2 GLN A 170      10.048   9.151 130.407  1.00  0.00           N  
ATOM   2373  H   GLN A 170       8.319   9.359 133.845  1.00  0.00           H  
ATOM   2374  HA  GLN A 170       9.682   7.556 133.280  1.00  0.00           H  
ATOM   2375 1HB  GLN A 170      11.960   9.237 134.389  1.00  0.00           H  
ATOM   2376 2HB  GLN A 170      12.138   7.760 133.453  1.00  0.00           H  
ATOM   2377 1HG  GLN A 170      10.815  10.287 132.447  1.00  0.00           H  
ATOM   2378 2HG  GLN A 170      12.504   9.800 132.129  1.00  0.00           H  
ATOM   2379 1HE2 GLN A 170       9.703   8.661 129.605  1.00  0.00           H  
ATOM   2380 2HE2 GLN A 170       9.651  10.032 130.663  1.00  0.00           H  
ATOM   2381  N   SER A 171       9.285   7.513 136.319  1.00  0.00           N  
ATOM   2382  CA  SER A 171       9.398   6.807 137.563  1.00  0.00           C  
ATOM   2383  C   SER A 171      10.523   7.151 138.514  1.00  0.00           C  
ATOM   2384  O   SER A 171      11.007   6.441 139.468  1.00  0.00           O  
ATOM   2385  CB  SER A 171       9.492   5.328 137.241  1.00  0.00           C  
ATOM   2386  OG  SER A 171       8.325   4.877 136.610  1.00  0.00           O  
ATOM   2387  H   SER A 171       8.496   8.125 136.171  1.00  0.00           H  
ATOM   2388  HA  SER A 171       8.504   7.005 138.156  1.00  0.00           H  
ATOM   2389 1HB  SER A 171      10.350   5.151 136.594  1.00  0.00           H  
ATOM   2390 2HB  SER A 171       9.652   4.766 138.160  1.00  0.00           H  
ATOM   2391  HG  SER A 171       8.527   4.843 135.672  1.00  0.00           H  
ATOM   2392  N   SER A 176      11.043   8.362 138.324  1.00  0.00           N  
ATOM   2393  CA  SER A 176      12.151   8.749 139.190  1.00  0.00           C  
ATOM   2394  C   SER A 176      11.455   8.994 140.517  1.00  0.00           C  
ATOM   2395  O   SER A 176      10.222   9.031 140.631  1.00  0.00           O  
ATOM   2396  CB  SER A 176      12.876   9.985 138.694  1.00  0.00           C  
ATOM   2397  OG  SER A 176      13.942  10.315 139.540  1.00  0.00           O  
ATOM   2398  H   SER A 176      10.164   8.091 138.741  1.00  0.00           H  
ATOM   2399  HA  SER A 176      12.873   7.931 139.215  1.00  0.00           H  
ATOM   2400 1HB  SER A 176      13.250   9.807 137.686  1.00  0.00           H  
ATOM   2401 2HB  SER A 176      12.178  10.819 138.641  1.00  0.00           H  
ATOM   2402  HG  SER A 176      13.624  11.027 140.101  1.00  0.00           H  
ATOM   2403  N   VAL A 177      12.312   9.195 141.498  1.00  0.00           N  
ATOM   2404  CA  VAL A 177      11.781   9.518 142.844  1.00  0.00           C  
ATOM   2405  C   VAL A 177      11.713  11.039 142.890  1.00  0.00           C  
ATOM   2406  O   VAL A 177      12.208  11.767 142.003  1.00  0.00           O  
ATOM   2407  CB  VAL A 177      12.684   8.984 143.972  1.00  0.00           C  
ATOM   2408  CG1 VAL A 177      12.796   7.468 143.892  1.00  0.00           C  
ATOM   2409  CG2 VAL A 177      14.058   9.631 143.886  1.00  0.00           C  
ATOM   2410  H   VAL A 177      13.311   9.137 141.364  1.00  0.00           H  
ATOM   2411  HA  VAL A 177      10.802   9.050 142.951  1.00  0.00           H  
ATOM   2412  HB  VAL A 177      12.229   9.222 144.933  1.00  0.00           H  
ATOM   2413 1HG1 VAL A 177      13.437   7.108 144.696  1.00  0.00           H  
ATOM   2414 2HG1 VAL A 177      11.805   7.025 143.991  1.00  0.00           H  
ATOM   2415 3HG1 VAL A 177      13.226   7.186 142.931  1.00  0.00           H  
ATOM   2416 1HG2 VAL A 177      14.690   9.249 144.686  1.00  0.00           H  
ATOM   2417 2HG2 VAL A 177      14.510   9.397 142.922  1.00  0.00           H  
ATOM   2418 3HG2 VAL A 177      13.958  10.712 143.987  1.00  0.00           H  
ATOM   2419  N   GLY A 178      11.018  11.598 143.878  1.00  0.00           N  
ATOM   2420  CA  GLY A 178      10.958  13.067 143.807  1.00  0.00           C  
ATOM   2421  C   GLY A 178       9.499  13.435 143.770  1.00  0.00           C  
ATOM   2422  O   GLY A 178       9.302  14.679 143.661  1.00  0.00           O  
ATOM   2423  H   GLY A 178      10.550  11.123 144.637  1.00  0.00           H  
ATOM   2424 1HA  GLY A 178      11.466  13.494 144.672  1.00  0.00           H  
ATOM   2425 2HA  GLY A 178      11.489  13.410 142.920  1.00  0.00           H  
ATOM   2426  N   GLY A 179       8.523  12.548 143.855  1.00  0.00           N  
ATOM   2427  CA  GLY A 179       7.134  13.068 143.919  1.00  0.00           C  
ATOM   2428  C   GLY A 179       6.944  13.441 145.390  1.00  0.00           C  
ATOM   2429  O   GLY A 179       7.524  12.978 146.351  1.00  0.00           O  
ATOM   2430  H   GLY A 179       8.676  11.550 143.878  1.00  0.00           H  
ATOM   2431 1HA  GLY A 179       7.032  13.917 143.243  1.00  0.00           H  
ATOM   2432 2HA  GLY A 179       6.442  12.299 143.577  1.00  0.00           H  
ATOM   2433  N   SER A 180       6.172  14.468 145.642  1.00  0.00           N  
ATOM   2434  CA  SER A 180       5.835  15.152 146.839  1.00  0.00           C  
ATOM   2435  C   SER A 180       4.402  15.531 147.035  1.00  0.00           C  
ATOM   2436  O   SER A 180       3.781  15.856 146.019  1.00  0.00           O  
ATOM   2437  CB  SER A 180       6.680  16.408 146.919  1.00  0.00           C  
ATOM   2438  OG  SER A 180       8.044  16.093 146.977  1.00  0.00           O  
ATOM   2439  H   SER A 180       5.774  14.780 144.768  1.00  0.00           H  
ATOM   2440  HA  SER A 180       6.061  14.501 147.685  1.00  0.00           H  
ATOM   2441 1HB  SER A 180       6.486  17.033 146.047  1.00  0.00           H  
ATOM   2442 2HB  SER A 180       6.399  16.981 147.801  1.00  0.00           H  
ATOM   2443  HG  SER A 180       8.092  15.179 147.268  1.00  0.00           H  
ATOM   2444  N   MET A 181       3.902  15.493 148.282  1.00  0.00           N  
ATOM   2445  CA  MET A 181       2.510  15.913 148.585  1.00  0.00           C  
ATOM   2446  C   MET A 181       2.875  16.939 149.708  1.00  0.00           C  
ATOM   2447  O   MET A 181       3.664  16.657 150.600  1.00  0.00           O  
ATOM   2448  CB  MET A 181       1.601  14.776 149.048  1.00  0.00           C  
ATOM   2449  CG  MET A 181       0.168  15.196 149.343  1.00  0.00           C  
ATOM   2450  SD  MET A 181      -0.885  13.803 149.795  1.00  0.00           S  
ATOM   2451  CE  MET A 181      -0.252  13.414 151.424  1.00  0.00           C  
ATOM   2452  H   MET A 181       4.493  15.169 149.034  1.00  0.00           H  
ATOM   2453  HA  MET A 181       2.067  16.322 147.677  1.00  0.00           H  
ATOM   2454 1HB  MET A 181       1.571  14.001 148.284  1.00  0.00           H  
ATOM   2455 2HB  MET A 181       2.011  14.328 149.954  1.00  0.00           H  
ATOM   2456 1HG  MET A 181       0.161  15.914 150.163  1.00  0.00           H  
ATOM   2457 2HG  MET A 181      -0.258  15.679 148.464  1.00  0.00           H  
ATOM   2458 1HE  MET A 181      -0.805  12.570 151.837  1.00  0.00           H  
ATOM   2459 2HE  MET A 181       0.805  13.157 151.352  1.00  0.00           H  
ATOM   2460 3HE  MET A 181      -0.371  14.280 152.077  1.00  0.00           H  
ATOM   2461  N   ILE A 182       2.409  18.145 149.518  1.00  0.00           N  
ATOM   2462  CA  ILE A 182       2.703  19.262 150.432  1.00  0.00           C  
ATOM   2463  C   ILE A 182       1.392  19.528 151.150  1.00  0.00           C  
ATOM   2464  O   ILE A 182       0.337  19.542 150.460  1.00  0.00           O  
ATOM   2465  CB  ILE A 182       3.193  20.524 149.699  1.00  0.00           C  
ATOM   2466  CG1 ILE A 182       4.425  20.204 148.849  1.00  0.00           C  
ATOM   2467  CG2 ILE A 182       3.503  21.631 150.696  1.00  0.00           C  
ATOM   2468  CD1 ILE A 182       5.602  19.693 149.648  1.00  0.00           C  
ATOM   2469  H   ILE A 182       1.825  18.311 148.711  1.00  0.00           H  
ATOM   2470  HA  ILE A 182       3.495  18.952 151.113  1.00  0.00           H  
ATOM   2471  HB  ILE A 182       2.419  20.871 149.015  1.00  0.00           H  
ATOM   2472 1HG1 ILE A 182       4.167  19.453 148.103  1.00  0.00           H  
ATOM   2473 2HG1 ILE A 182       4.741  21.100 148.314  1.00  0.00           H  
ATOM   2474 1HG2 ILE A 182       3.849  22.515 150.161  1.00  0.00           H  
ATOM   2475 2HG2 ILE A 182       2.604  21.876 151.259  1.00  0.00           H  
ATOM   2476 3HG2 ILE A 182       4.281  21.295 151.382  1.00  0.00           H  
ATOM   2477 1HD1 ILE A 182       6.436  19.488 148.976  1.00  0.00           H  
ATOM   2478 2HD1 ILE A 182       5.900  20.445 150.379  1.00  0.00           H  
ATOM   2479 3HD1 ILE A 182       5.320  18.776 150.164  1.00  0.00           H  
ATOM   2480  N   ILE A 183       1.216  19.639 152.450  1.00  0.00           N  
ATOM   2481  CA  ILE A 183      -0.105  19.859 153.036  1.00  0.00           C  
ATOM   2482  C   ILE A 183      -0.047  21.199 153.787  1.00  0.00           C  
ATOM   2483  O   ILE A 183       0.942  21.336 154.501  1.00  0.00           O  
ATOM   2484  CB  ILE A 183      -0.509  18.719 153.989  1.00  0.00           C  
ATOM   2485  CG1 ILE A 183      -0.572  17.389 153.233  1.00  0.00           C  
ATOM   2486  CG2 ILE A 183      -1.845  19.024 154.647  1.00  0.00           C  
ATOM   2487  CD1 ILE A 183      -0.731  16.183 154.131  1.00  0.00           C  
ATOM   2488  H   ILE A 183       2.019  19.570 153.059  1.00  0.00           H  
ATOM   2489  HA  ILE A 183      -0.838  19.899 152.231  1.00  0.00           H  
ATOM   2490  HB  ILE A 183       0.250  18.606 154.763  1.00  0.00           H  
ATOM   2491 1HG1 ILE A 183      -1.407  17.407 152.534  1.00  0.00           H  
ATOM   2492 2HG1 ILE A 183       0.340  17.259 152.648  1.00  0.00           H  
ATOM   2493 1HG2 ILE A 183      -2.116  18.208 155.316  1.00  0.00           H  
ATOM   2494 2HG2 ILE A 183      -1.767  19.949 155.217  1.00  0.00           H  
ATOM   2495 3HG2 ILE A 183      -2.612  19.134 153.880  1.00  0.00           H  
ATOM   2496 1HD1 ILE A 183      -0.767  15.279 153.523  1.00  0.00           H  
ATOM   2497 2HD1 ILE A 183       0.115  16.126 154.817  1.00  0.00           H  
ATOM   2498 3HD1 ILE A 183      -1.655  16.274 154.700  1.00  0.00           H  
ATOM   2499  N   GLY A 184      -0.970  22.128 153.660  1.00  0.00           N  
ATOM   2500  CA  GLY A 184      -0.932  23.387 154.361  1.00  0.00           C  
ATOM   2501  C   GLY A 184       0.141  24.332 153.912  1.00  0.00           C  
ATOM   2502  O   GLY A 184       0.314  25.381 154.493  1.00  0.00           O  
ATOM   2503  H   GLY A 184      -1.740  21.936 153.035  1.00  0.00           H  
ATOM   2504 1HA  GLY A 184      -1.889  23.896 154.247  1.00  0.00           H  
ATOM   2505 2HA  GLY A 184      -0.789  23.206 155.426  1.00  0.00           H  
ATOM   2506  N   GLY A 185       0.946  24.115 152.893  1.00  0.00           N  
ATOM   2507  CA  GLY A 185       1.999  24.866 152.232  1.00  0.00           C  
ATOM   2508  C   GLY A 185       2.123  24.393 150.763  1.00  0.00           C  
ATOM   2509  O   GLY A 185       1.690  23.339 150.315  1.00  0.00           O  
ATOM   2510  H   GLY A 185       0.710  23.194 152.552  1.00  0.00           H  
ATOM   2511 1HA  GLY A 185       1.768  25.931 152.275  1.00  0.00           H  
ATOM   2512 2HA  GLY A 185       2.939  24.719 152.763  1.00  0.00           H  
ATOM   2513  N   ILE A 186       2.782  25.038 149.875  1.00  0.00           N  
ATOM   2514  CA  ILE A 186       3.135  24.938 148.495  1.00  0.00           C  
ATOM   2515  C   ILE A 186       4.651  24.755 148.563  1.00  0.00           C  
ATOM   2516  O   ILE A 186       5.204  25.334 149.515  1.00  0.00           O  
ATOM   2517  CB  ILE A 186       2.735  26.182 147.681  1.00  0.00           C  
ATOM   2518  CG1 ILE A 186       1.216  26.374 147.712  1.00  0.00           C  
ATOM   2519  CG2 ILE A 186       3.231  26.063 146.248  1.00  0.00           C  
ATOM   2520  CD1 ILE A 186       0.757  27.700 147.148  1.00  0.00           C  
ATOM   2521  H   ILE A 186       3.105  25.832 150.409  1.00  0.00           H  
ATOM   2522  HA  ILE A 186       2.612  24.085 148.065  1.00  0.00           H  
ATOM   2523  HB  ILE A 186       3.174  27.070 148.135  1.00  0.00           H  
ATOM   2524 1HG1 ILE A 186       0.737  25.578 147.144  1.00  0.00           H  
ATOM   2525 2HG1 ILE A 186       0.861  26.301 148.740  1.00  0.00           H  
ATOM   2526 1HG2 ILE A 186       2.939  26.950 145.687  1.00  0.00           H  
ATOM   2527 2HG2 ILE A 186       4.316  25.973 146.246  1.00  0.00           H  
ATOM   2528 3HG2 ILE A 186       2.792  25.179 145.784  1.00  0.00           H  
ATOM   2529 1HD1 ILE A 186      -0.330  27.762 147.204  1.00  0.00           H  
ATOM   2530 2HD1 ILE A 186       1.198  28.513 147.725  1.00  0.00           H  
ATOM   2531 3HD1 ILE A 186       1.071  27.781 146.108  1.00  0.00           H  
ATOM   2532  N   ASP A 187       5.295  24.040 147.660  1.00  0.00           N  
ATOM   2533  CA  ASP A 187       6.746  23.909 147.691  1.00  0.00           C  
ATOM   2534  C   ASP A 187       7.147  24.667 146.413  1.00  0.00           C  
ATOM   2535  O   ASP A 187       6.866  24.308 145.310  1.00  0.00           O  
ATOM   2536  CB  ASP A 187       7.216  22.452 147.675  1.00  0.00           C  
ATOM   2537  CG  ASP A 187       8.729  22.317 147.782  1.00  0.00           C  
ATOM   2538  OD1 ASP A 187       9.419  23.176 147.286  1.00  0.00           O  
ATOM   2539  OD2 ASP A 187       9.180  21.356 148.358  1.00  0.00           O  
ATOM   2540  H   ASP A 187       4.774  23.573 146.931  1.00  0.00           H  
ATOM   2541  HA  ASP A 187       7.115  24.360 148.613  1.00  0.00           H  
ATOM   2542 1HB  ASP A 187       6.758  21.913 148.505  1.00  0.00           H  
ATOM   2543 2HB  ASP A 187       6.887  21.974 146.752  1.00  0.00           H  
ATOM   2544  N   HIS A 188       7.795  25.733 146.687  1.00  0.00           N  
ATOM   2545  CA  HIS A 188       8.348  26.781 145.881  1.00  0.00           C  
ATOM   2546  C   HIS A 188       9.518  26.360 145.014  1.00  0.00           C  
ATOM   2547  O   HIS A 188       9.775  26.998 144.021  1.00  0.00           O  
ATOM   2548  CB  HIS A 188       8.783  27.941 146.782  1.00  0.00           C  
ATOM   2549  CG  HIS A 188       9.937  27.609 147.676  1.00  0.00           C  
ATOM   2550  ND1 HIS A 188       9.792  26.880 148.838  1.00  0.00           N  
ATOM   2551  CD2 HIS A 188      11.254  27.905 147.580  1.00  0.00           C  
ATOM   2552  CE1 HIS A 188      10.972  26.742 149.418  1.00  0.00           C  
ATOM   2553  NE2 HIS A 188      11.875  27.355 148.674  1.00  0.00           N  
ATOM   2554  H   HIS A 188       7.899  25.777 147.691  1.00  0.00           H  
ATOM   2555  HA  HIS A 188       7.591  27.144 145.186  1.00  0.00           H  
ATOM   2556 1HB  HIS A 188       9.064  28.796 146.166  1.00  0.00           H  
ATOM   2557 2HB  HIS A 188       7.945  28.250 147.407  1.00  0.00           H  
ATOM   2558  HD2 HIS A 188      11.733  28.475 146.783  1.00  0.00           H  
ATOM   2559  HE1 HIS A 188      11.166  26.212 150.350  1.00  0.00           H  
ATOM   2560  HE2 HIS A 188      12.863  27.413 148.873  1.00  0.00           H  
ATOM   2561  N   SER A 189      10.204  25.289 145.394  1.00  0.00           N  
ATOM   2562  CA  SER A 189      11.316  24.775 144.598  1.00  0.00           C  
ATOM   2563  C   SER A 189      10.756  23.862 143.506  1.00  0.00           C  
ATOM   2564  O   SER A 189      11.563  23.456 142.673  1.00  0.00           O  
ATOM   2565  CB  SER A 189      12.298  24.018 145.471  1.00  0.00           C  
ATOM   2566  OG  SER A 189      11.713  22.859 145.996  1.00  0.00           O  
ATOM   2567  H   SER A 189       9.954  24.818 146.251  1.00  0.00           H  
ATOM   2568  HA  SER A 189      11.836  25.620 144.144  1.00  0.00           H  
ATOM   2569 1HB  SER A 189      13.177  23.752 144.883  1.00  0.00           H  
ATOM   2570 2HB  SER A 189      12.632  24.661 146.284  1.00  0.00           H  
ATOM   2571  HG  SER A 189      10.961  23.154 146.515  1.00  0.00           H  
ATOM   2572  N   LEU A 190       9.431  23.634 143.441  1.00  0.00           N  
ATOM   2573  CA  LEU A 190       8.830  22.825 142.411  1.00  0.00           C  
ATOM   2574  C   LEU A 190       8.105  23.434 141.257  1.00  0.00           C  
ATOM   2575  O   LEU A 190       7.422  22.611 140.599  1.00  0.00           O  
ATOM   2576  CB  LEU A 190       7.849  21.866 143.096  1.00  0.00           C  
ATOM   2577  CG  LEU A 190       8.468  20.885 144.100  1.00  0.00           C  
ATOM   2578  CD1 LEU A 190       7.366  20.060 144.750  1.00  0.00           C  
ATOM   2579  CD2 LEU A 190       9.471  19.992 143.384  1.00  0.00           C  
ATOM   2580  H   LEU A 190       8.841  24.050 144.147  1.00  0.00           H  
ATOM   2581  HA  LEU A 190       9.617  22.262 141.911  1.00  0.00           H  
ATOM   2582 1HB  LEU A 190       7.101  22.454 143.626  1.00  0.00           H  
ATOM   2583 2HB  LEU A 190       7.343  21.280 142.329  1.00  0.00           H  
ATOM   2584  HG  LEU A 190       8.976  21.442 144.887  1.00  0.00           H  
ATOM   2585 1HD1 LEU A 190       7.807  19.363 145.464  1.00  0.00           H  
ATOM   2586 2HD1 LEU A 190       6.675  20.722 145.271  1.00  0.00           H  
ATOM   2587 3HD1 LEU A 190       6.829  19.503 143.984  1.00  0.00           H  
ATOM   2588 1HD2 LEU A 190       9.912  19.295 144.098  1.00  0.00           H  
ATOM   2589 2HD2 LEU A 190       8.963  19.433 142.598  1.00  0.00           H  
ATOM   2590 3HD2 LEU A 190      10.256  20.606 142.944  1.00  0.00           H  
ATOM   2591  N   TYR A 191       8.220  24.724 141.059  1.00  0.00           N  
ATOM   2592  CA  TYR A 191       7.480  25.170 139.851  1.00  0.00           C  
ATOM   2593  C   TYR A 191       8.292  26.364 139.375  1.00  0.00           C  
ATOM   2594  O   TYR A 191       9.143  26.777 140.152  1.00  0.00           O  
ATOM   2595  CB  TYR A 191       6.025  25.546 140.141  1.00  0.00           C  
ATOM   2596  CG  TYR A 191       5.874  26.750 141.044  1.00  0.00           C  
ATOM   2597  CD1 TYR A 191       5.778  28.021 140.497  1.00  0.00           C  
ATOM   2598  CD2 TYR A 191       5.831  26.583 142.420  1.00  0.00           C  
ATOM   2599  CE1 TYR A 191       5.640  29.120 141.322  1.00  0.00           C  
ATOM   2600  CE2 TYR A 191       5.694  27.682 143.246  1.00  0.00           C  
ATOM   2601  CZ  TYR A 191       5.598  28.946 142.701  1.00  0.00           C  
ATOM   2602  OH  TYR A 191       5.461  30.041 143.523  1.00  0.00           O  
ATOM   2603  H   TYR A 191       8.726  25.406 141.605  1.00  0.00           H  
ATOM   2604  HA  TYR A 191       7.467  24.351 139.131  1.00  0.00           H  
ATOM   2605 1HB  TYR A 191       5.510  25.758 139.202  1.00  0.00           H  
ATOM   2606 2HB  TYR A 191       5.518  24.703 140.609  1.00  0.00           H  
ATOM   2607  HD1 TYR A 191       5.812  28.152 139.415  1.00  0.00           H  
ATOM   2608  HD2 TYR A 191       5.908  25.584 142.851  1.00  0.00           H  
ATOM   2609  HE1 TYR A 191       5.565  30.118 140.892  1.00  0.00           H  
ATOM   2610  HE2 TYR A 191       5.661  27.550 144.328  1.00  0.00           H  
ATOM   2611  HH  TYR A 191       5.409  30.837 142.988  1.00  0.00           H  
ATOM   2612  N   THR A 192       7.997  26.810 138.176  1.00  0.00           N  
ATOM   2613  CA  THR A 192       8.636  27.931 137.545  1.00  0.00           C  
ATOM   2614  C   THR A 192       7.460  28.813 137.078  1.00  0.00           C  
ATOM   2615  O   THR A 192       6.366  28.377 136.830  1.00  0.00           O  
ATOM   2616  CB  THR A 192       9.544  27.513 136.374  1.00  0.00           C  
ATOM   2617  OG1 THR A 192      10.251  28.659 135.881  1.00  0.00           O  
ATOM   2618  CG2 THR A 192       8.719  26.908 135.248  1.00  0.00           C  
ATOM   2619  H   THR A 192       7.268  26.317 137.681  1.00  0.00           H  
ATOM   2620  HA  THR A 192       9.261  28.434 138.284  1.00  0.00           H  
ATOM   2621  HB  THR A 192      10.270  26.777 136.721  1.00  0.00           H  
ATOM   2622  HG1 THR A 192      10.029  28.798 134.958  1.00  0.00           H  
ATOM   2623 1HG2 THR A 192       9.378  26.619 134.430  1.00  0.00           H  
ATOM   2624 2HG2 THR A 192       8.190  26.030 135.617  1.00  0.00           H  
ATOM   2625 3HG2 THR A 192       7.999  27.643 134.891  1.00  0.00           H  
ATOM   2626  N   GLY A 193       7.745  30.111 136.920  1.00  0.00           N  
ATOM   2627  CA  GLY A 193       6.725  31.001 136.407  1.00  0.00           C  
ATOM   2628  C   GLY A 193       5.719  31.146 137.527  1.00  0.00           C  
ATOM   2629  O   GLY A 193       6.045  30.803 138.654  1.00  0.00           O  
ATOM   2630  H   GLY A 193       8.654  30.486 137.150  1.00  0.00           H  
ATOM   2631 1HA  GLY A 193       7.179  31.951 136.125  1.00  0.00           H  
ATOM   2632 2HA  GLY A 193       6.289  30.573 135.505  1.00  0.00           H  
ATOM   2633  N   SER A 194       4.578  31.662 137.161  1.00  0.00           N  
ATOM   2634  CA  SER A 194       3.474  32.055 137.958  1.00  0.00           C  
ATOM   2635  C   SER A 194       2.393  31.018 138.192  1.00  0.00           C  
ATOM   2636  O   SER A 194       2.263  30.164 137.307  1.00  0.00           O  
ATOM   2637  CB  SER A 194       2.852  33.282 137.320  1.00  0.00           C  
ATOM   2638  OG  SER A 194       1.690  33.668 138.001  1.00  0.00           O  
ATOM   2639  H   SER A 194       4.527  31.776 136.159  1.00  0.00           H  
ATOM   2640  HA  SER A 194       3.838  32.301 138.957  1.00  0.00           H  
ATOM   2641 1HB  SER A 194       3.571  34.100 137.328  1.00  0.00           H  
ATOM   2642 2HB  SER A 194       2.612  33.068 136.279  1.00  0.00           H  
ATOM   2643  HG  SER A 194       0.994  33.085 137.690  1.00  0.00           H  
ATOM   2644  N   LEU A 195       1.727  31.142 139.345  1.00  0.00           N  
ATOM   2645  CA  LEU A 195       0.612  30.276 139.639  1.00  0.00           C  
ATOM   2646  C   LEU A 195      -0.590  30.830 138.869  1.00  0.00           C  
ATOM   2647  O   LEU A 195      -1.040  31.955 138.794  1.00  0.00           O  
ATOM   2648  CB  LEU A 195       0.330  30.229 141.146  1.00  0.00           C  
ATOM   2649  CG  LEU A 195      -0.825  29.317 141.579  1.00  0.00           C  
ATOM   2650  CD1 LEU A 195      -0.475  27.869 141.265  1.00  0.00           C  
ATOM   2651  CD2 LEU A 195      -1.092  29.506 143.065  1.00  0.00           C  
ATOM   2652  H   LEU A 195       1.998  31.842 140.021  1.00  0.00           H  
ATOM   2653  HA  LEU A 195       0.859  29.269 139.305  1.00  0.00           H  
ATOM   2654 1HB  LEU A 195       1.229  29.889 141.657  1.00  0.00           H  
ATOM   2655 2HB  LEU A 195       0.102  31.238 141.489  1.00  0.00           H  
ATOM   2656  HG  LEU A 195      -1.722  29.573 141.014  1.00  0.00           H  
ATOM   2657 1HD1 LEU A 195      -1.296  27.221 141.572  1.00  0.00           H  
ATOM   2658 2HD1 LEU A 195      -0.308  27.759 140.193  1.00  0.00           H  
ATOM   2659 3HD1 LEU A 195       0.430  27.589 141.804  1.00  0.00           H  
ATOM   2660 1HD2 LEU A 195      -1.914  28.858 143.372  1.00  0.00           H  
ATOM   2661 2HD2 LEU A 195      -0.196  29.249 143.630  1.00  0.00           H  
ATOM   2662 3HD2 LEU A 195      -1.357  30.545 143.258  1.00  0.00           H  
ATOM   2663  N   TRP A 196      -1.162  29.917 138.066  1.00  0.00           N  
ATOM   2664  CA  TRP A 196      -2.330  30.176 137.227  1.00  0.00           C  
ATOM   2665  C   TRP A 196      -3.572  29.570 137.921  1.00  0.00           C  
ATOM   2666  O   TRP A 196      -3.828  28.369 137.956  1.00  0.00           O  
ATOM   2667  CB  TRP A 196      -2.146  29.574 135.833  1.00  0.00           C  
ATOM   2668  CG  TRP A 196      -1.064  30.236 135.034  1.00  0.00           C  
ATOM   2669  CD1 TRP A 196      -0.163  31.154 135.484  1.00  0.00           C  
ATOM   2670  CD2 TRP A 196      -0.761  30.031 133.632  1.00  0.00           C  
ATOM   2671  NE1 TRP A 196       0.674  31.535 134.465  1.00  0.00           N  
ATOM   2672  CE2 TRP A 196       0.324  30.857 133.325  1.00  0.00           C  
ATOM   2673  CE3 TRP A 196      -1.315  29.225 132.630  1.00  0.00           C  
ATOM   2674  CZ2 TRP A 196       0.871  30.905 132.053  1.00  0.00           C  
ATOM   2675  CZ3 TRP A 196      -0.765  29.274 131.354  1.00  0.00           C  
ATOM   2676  CH2 TRP A 196       0.300  30.092 131.074  1.00  0.00           C  
ATOM   2677  H   TRP A 196      -0.743  28.998 138.056  1.00  0.00           H  
ATOM   2678  HA  TRP A 196      -2.449  31.254 137.124  1.00  0.00           H  
ATOM   2679 1HB  TRP A 196      -1.906  28.514 135.922  1.00  0.00           H  
ATOM   2680 2HB  TRP A 196      -3.079  29.653 135.276  1.00  0.00           H  
ATOM   2681  HD1 TRP A 196      -0.115  31.531 136.504  1.00  0.00           H  
ATOM   2682  HE1 TRP A 196       1.426  32.205 134.541  1.00  0.00           H  
ATOM   2683  HE3 TRP A 196      -2.159  28.572 132.848  1.00  0.00           H  
ATOM   2684  HZ2 TRP A 196       1.717  31.549 131.810  1.00  0.00           H  
ATOM   2685  HZ3 TRP A 196      -1.203  28.644 130.579  1.00  0.00           H  
ATOM   2686  HH2 TRP A 196       0.707  30.105 130.063  1.00  0.00           H  
ATOM   2687  N   TYR A 197      -4.399  30.445 138.499  1.00  0.00           N  
ATOM   2688  CA  TYR A 197      -5.591  30.053 139.206  1.00  0.00           C  
ATOM   2689  C   TYR A 197      -6.868  29.912 138.396  1.00  0.00           C  
ATOM   2690  O   TYR A 197      -7.122  30.594 137.407  1.00  0.00           O  
ATOM   2691  CB  TYR A 197      -5.830  31.051 140.341  1.00  0.00           C  
ATOM   2692  CG  TYR A 197      -6.015  32.477 139.872  1.00  0.00           C  
ATOM   2693  CD1 TYR A 197      -7.278  32.934 139.525  1.00  0.00           C  
ATOM   2694  CD2 TYR A 197      -4.923  33.327 139.789  1.00  0.00           C  
ATOM   2695  CE1 TYR A 197      -7.447  34.236 139.096  1.00  0.00           C  
ATOM   2696  CE2 TYR A 197      -5.092  34.629 139.360  1.00  0.00           C  
ATOM   2697  CZ  TYR A 197      -6.348  35.084 139.015  1.00  0.00           C  
ATOM   2698  OH  TYR A 197      -6.517  36.381 138.588  1.00  0.00           O  
ATOM   2699  H   TYR A 197      -4.168  31.426 138.431  1.00  0.00           H  
ATOM   2700  HA  TYR A 197      -5.435  29.057 139.621  1.00  0.00           H  
ATOM   2701 1HB  TYR A 197      -6.719  30.759 140.902  1.00  0.00           H  
ATOM   2702 2HB  TYR A 197      -4.986  31.027 141.030  1.00  0.00           H  
ATOM   2703  HD1 TYR A 197      -8.137  32.266 139.590  1.00  0.00           H  
ATOM   2704  HD2 TYR A 197      -3.930  32.967 140.060  1.00  0.00           H  
ATOM   2705  HE1 TYR A 197      -8.439  34.596 138.823  1.00  0.00           H  
ATOM   2706  HE2 TYR A 197      -4.233  35.297 139.294  1.00  0.00           H  
ATOM   2707  HH  TYR A 197      -5.668  36.830 138.588  1.00  0.00           H  
ATOM   2708  N   THR A 198      -7.790  29.034 138.801  1.00  0.00           N  
ATOM   2709  CA  THR A 198      -9.087  28.841 138.188  1.00  0.00           C  
ATOM   2710  C   THR A 198      -9.886  28.253 139.358  1.00  0.00           C  
ATOM   2711  O   THR A 198      -9.413  27.504 140.210  1.00  0.00           O  
ATOM   2712  CB  THR A 198      -9.059  27.903 136.967  1.00  0.00           C  
ATOM   2713  OG1 THR A 198     -10.365  27.839 136.380  1.00  0.00           O  
ATOM   2714  CG2 THR A 198      -8.622  26.505 137.378  1.00  0.00           C  
ATOM   2715  H   THR A 198      -7.536  28.473 139.601  1.00  0.00           H  
ATOM   2716  HA  THR A 198      -9.453  29.808 137.842  1.00  0.00           H  
ATOM   2717  HB  THR A 198      -8.361  28.293 136.225  1.00  0.00           H  
ATOM   2718  HG1 THR A 198     -10.989  27.502 137.027  1.00  0.00           H  
ATOM   2719 1HG2 THR A 198      -8.607  25.857 136.502  1.00  0.00           H  
ATOM   2720 2HG2 THR A 198      -7.624  26.549 137.814  1.00  0.00           H  
ATOM   2721 3HG2 THR A 198      -9.321  26.107 138.112  1.00  0.00           H  
ATOM   2722  N   PRO A 199     -11.133  28.637 139.417  1.00  0.00           N  
ATOM   2723  CA  PRO A 199     -12.013  28.204 140.449  1.00  0.00           C  
ATOM   2724  C   PRO A 199     -12.719  26.925 140.025  1.00  0.00           C  
ATOM   2725  O   PRO A 199     -12.993  26.652 138.870  1.00  0.00           O  
ATOM   2726  CB  PRO A 199     -12.982  29.383 140.589  1.00  0.00           C  
ATOM   2727  CG  PRO A 199     -13.101  29.924 139.205  1.00  0.00           C  
ATOM   2728  CD  PRO A 199     -11.727  29.750 138.615  1.00  0.00           C  
ATOM   2729  HA  PRO A 199     -11.438  28.053 141.375  1.00  0.00           H  
ATOM   2730 1HB  PRO A 199     -13.943  29.034 140.995  1.00  0.00           H  
ATOM   2731 2HB  PRO A 199     -12.579  30.118 141.301  1.00  0.00           H  
ATOM   2732 1HG  PRO A 199     -13.874  29.374 138.648  1.00  0.00           H  
ATOM   2733 2HG  PRO A 199     -13.419  30.976 139.235  1.00  0.00           H  
ATOM   2734 1HD  PRO A 199     -11.816  29.468 137.555  1.00  0.00           H  
ATOM   2735 2HD  PRO A 199     -11.161  30.687 138.721  1.00  0.00           H  
ATOM   2736  N   ILE A 200     -13.045  26.282 141.137  1.00  0.00           N  
ATOM   2737  CA  ILE A 200     -13.804  25.049 141.200  1.00  0.00           C  
ATOM   2738  C   ILE A 200     -15.228  25.417 140.767  1.00  0.00           C  
ATOM   2739  O   ILE A 200     -15.875  26.291 141.279  1.00  0.00           O  
ATOM   2740  CB  ILE A 200     -13.794  24.431 142.610  1.00  0.00           C  
ATOM   2741  CG1 ILE A 200     -12.360  24.132 143.052  1.00  0.00           C  
ATOM   2742  CG2 ILE A 200     -14.639  23.167 142.643  1.00  0.00           C  
ATOM   2743  CD1 ILE A 200     -11.637  23.150 142.159  1.00  0.00           C  
ATOM   2744  H   ILE A 200     -12.726  26.708 141.996  1.00  0.00           H  
ATOM   2745  HA  ILE A 200     -13.352  24.330 140.518  1.00  0.00           H  
ATOM   2746  HB  ILE A 200     -14.201  25.148 143.324  1.00  0.00           H  
ATOM   2747 1HG1 ILE A 200     -11.786  25.058 143.076  1.00  0.00           H  
ATOM   2748 2HG1 ILE A 200     -12.368  23.728 144.065  1.00  0.00           H  
ATOM   2749 1HG2 ILE A 200     -14.621  22.743 143.647  1.00  0.00           H  
ATOM   2750 2HG2 ILE A 200     -15.666  23.409 142.370  1.00  0.00           H  
ATOM   2751 3HG2 ILE A 200     -14.237  22.442 141.936  1.00  0.00           H  
ATOM   2752 1HD1 ILE A 200     -10.628  22.989 142.536  1.00  0.00           H  
ATOM   2753 2HD1 ILE A 200     -12.177  22.202 142.148  1.00  0.00           H  
ATOM   2754 3HD1 ILE A 200     -11.586  23.550 141.147  1.00  0.00           H  
ATOM   2755  N   ARG A 201     -15.714  24.812 139.723  1.00  0.00           N  
ATOM   2756  CA  ARG A 201     -16.957  24.928 139.029  1.00  0.00           C  
ATOM   2757  C   ARG A 201     -17.935  24.022 139.742  1.00  0.00           C  
ATOM   2758  O   ARG A 201     -19.150  24.237 139.764  1.00  0.00           O  
ATOM   2759  CB  ARG A 201     -16.822  24.531 137.566  1.00  0.00           C  
ATOM   2760  CG  ARG A 201     -18.111  24.597 136.764  1.00  0.00           C  
ATOM   2761  CD  ARG A 201     -18.609  25.991 136.637  1.00  0.00           C  
ATOM   2762  NE  ARG A 201     -19.865  26.054 135.907  1.00  0.00           N  
ATOM   2763  CZ  ARG A 201     -21.078  25.833 136.450  1.00  0.00           C  
ATOM   2764  NH1 ARG A 201     -21.182  25.537 137.727  1.00  0.00           N  
ATOM   2765  NH2 ARG A 201     -22.163  25.915 135.700  1.00  0.00           N  
ATOM   2766  H   ARG A 201     -15.027  24.148 139.394  1.00  0.00           H  
ATOM   2767  HA  ARG A 201     -17.280  25.969 139.069  1.00  0.00           H  
ATOM   2768 1HB  ARG A 201     -16.097  25.181 137.079  1.00  0.00           H  
ATOM   2769 2HB  ARG A 201     -16.443  23.511 137.500  1.00  0.00           H  
ATOM   2770 1HG  ARG A 201     -17.938  24.202 135.763  1.00  0.00           H  
ATOM   2771 2HG  ARG A 201     -18.880  24.002 137.260  1.00  0.00           H  
ATOM   2772 1HD  ARG A 201     -18.770  26.411 137.629  1.00  0.00           H  
ATOM   2773 2HD  ARG A 201     -17.874  26.592 136.103  1.00  0.00           H  
ATOM   2774  HE  ARG A 201     -19.825  26.280 134.922  1.00  0.00           H  
ATOM   2775 1HH1 ARG A 201     -20.353  25.474 138.300  1.00  0.00           H  
ATOM   2776 2HH1 ARG A 201     -22.091  25.371 138.134  1.00  0.00           H  
ATOM   2777 1HH2 ARG A 201     -22.082  26.143 134.718  1.00  0.00           H  
ATOM   2778 2HH2 ARG A 201     -23.071  25.750 136.107  1.00  0.00           H  
ATOM   2779  N   ARG A 202     -17.489  22.998 140.482  1.00  0.00           N  
ATOM   2780  CA  ARG A 202     -18.349  22.134 141.252  1.00  0.00           C  
ATOM   2781  C   ARG A 202     -17.381  21.435 142.212  1.00  0.00           C  
ATOM   2782  O   ARG A 202     -16.281  20.978 141.985  1.00  0.00           O  
ATOM   2783  CB  ARG A 202     -19.096  21.133 140.382  1.00  0.00           C  
ATOM   2784  CG  ARG A 202     -20.089  21.748 139.409  1.00  0.00           C  
ATOM   2785  CD  ARG A 202     -20.772  20.711 138.594  1.00  0.00           C  
ATOM   2786  NE  ARG A 202     -21.789  21.286 137.727  1.00  0.00           N  
ATOM   2787  CZ  ARG A 202     -21.555  21.778 136.495  1.00  0.00           C  
ATOM   2788  NH1 ARG A 202     -20.337  21.759 136.000  1.00  0.00           N  
ATOM   2789  NH2 ARG A 202     -22.549  22.280 135.784  1.00  0.00           N  
ATOM   2790  H   ARG A 202     -16.492  22.835 140.491  1.00  0.00           H  
ATOM   2791  HA  ARG A 202     -19.091  22.749 141.761  1.00  0.00           H  
ATOM   2792 1HB  ARG A 202     -18.381  20.553 139.801  1.00  0.00           H  
ATOM   2793 2HB  ARG A 202     -19.644  20.437 141.017  1.00  0.00           H  
ATOM   2794 1HG  ARG A 202     -20.847  22.302 139.964  1.00  0.00           H  
ATOM   2795 2HG  ARG A 202     -19.566  22.426 138.734  1.00  0.00           H  
ATOM   2796 1HD  ARG A 202     -20.041  20.200 137.969  1.00  0.00           H  
ATOM   2797 2HD  ARG A 202     -21.254  19.990 139.252  1.00  0.00           H  
ATOM   2798  HE  ARG A 202     -22.738  21.318 138.074  1.00  0.00           H  
ATOM   2799 1HH1 ARG A 202     -19.577  21.375 136.543  1.00  0.00           H  
ATOM   2800 2HH1 ARG A 202     -20.162  22.127 135.076  1.00  0.00           H  
ATOM   2801 1HH2 ARG A 202     -23.486  22.295 136.165  1.00  0.00           H  
ATOM   2802 2HH2 ARG A 202     -22.374  22.649 134.861  1.00  0.00           H  
ATOM   2803  N   GLU A 203     -17.897  21.442 143.406  1.00  0.00           N  
ATOM   2804  CA  GLU A 203     -17.445  20.915 144.667  1.00  0.00           C  
ATOM   2805  C   GLU A 203     -18.012  19.506 144.890  1.00  0.00           C  
ATOM   2806  O   GLU A 203     -18.781  19.144 145.738  1.00  0.00           O  
ATOM   2807  CB  GLU A 203     -17.859  21.847 145.808  1.00  0.00           C  
ATOM   2808  CG  GLU A 203     -17.200  23.218 145.771  1.00  0.00           C  
ATOM   2809  CD  GLU A 203     -17.888  24.173 144.836  1.00  0.00           C  
ATOM   2810  OE1 GLU A 203     -18.870  23.793 144.246  1.00  0.00           O  
ATOM   2811  OE2 GLU A 203     -17.430  25.284 144.711  1.00  0.00           O  
ATOM   2812  H   GLU A 203     -18.782  21.926 143.364  1.00  0.00           H  
ATOM   2813  HA  GLU A 203     -16.357  20.850 144.645  1.00  0.00           H  
ATOM   2814 1HB  GLU A 203     -18.939  21.994 145.784  1.00  0.00           H  
ATOM   2815 2HB  GLU A 203     -17.614  21.383 146.764  1.00  0.00           H  
ATOM   2816 1HG  GLU A 203     -17.209  23.641 146.775  1.00  0.00           H  
ATOM   2817 2HG  GLU A 203     -16.161  23.102 145.465  1.00  0.00           H  
ATOM   2818  N   TRP A 204     -17.526  18.622 144.025  1.00  0.00           N  
ATOM   2819  CA  TRP A 204     -17.682  17.202 143.863  1.00  0.00           C  
ATOM   2820  C   TRP A 204     -16.233  16.701 143.829  1.00  0.00           C  
ATOM   2821  O   TRP A 204     -15.409  16.417 144.726  1.00  0.00           O  
ATOM   2822  CB  TRP A 204     -18.444  16.843 142.586  1.00  0.00           C  
ATOM   2823  CG  TRP A 204     -19.888  17.244 142.618  1.00  0.00           C  
ATOM   2824  CD1 TRP A 204     -20.386  18.507 142.501  1.00  0.00           C  
ATOM   2825  CD2 TRP A 204     -21.034  16.374 142.777  1.00  0.00           C  
ATOM   2826  NE1 TRP A 204     -21.756  18.485 142.578  1.00  0.00           N  
ATOM   2827  CE2 TRP A 204     -22.171  17.187 142.745  1.00  0.00           C  
ATOM   2828  CE3 TRP A 204     -21.185  14.992 142.942  1.00  0.00           C  
ATOM   2829  CZ2 TRP A 204     -23.449  16.667 142.874  1.00  0.00           C  
ATOM   2830  CZ3 TRP A 204     -22.467  14.470 143.069  1.00  0.00           C  
ATOM   2831  CH2 TRP A 204     -23.569  15.286 143.035  1.00  0.00           C  
ATOM   2832  H   TRP A 204     -16.935  19.129 143.381  1.00  0.00           H  
ATOM   2833  HA  TRP A 204     -18.252  16.818 144.709  1.00  0.00           H  
ATOM   2834 1HB  TRP A 204     -17.972  17.330 141.732  1.00  0.00           H  
ATOM   2835 2HB  TRP A 204     -18.391  15.768 142.420  1.00  0.00           H  
ATOM   2836  HD1 TRP A 204     -19.784  19.404 142.366  1.00  0.00           H  
ATOM   2837  HE1 TRP A 204     -22.362  19.290 142.521  1.00  0.00           H  
ATOM   2838  HE3 TRP A 204     -20.314  14.338 142.966  1.00  0.00           H  
ATOM   2839  HZ2 TRP A 204     -24.337  17.299 142.850  1.00  0.00           H  
ATOM   2840  HZ3 TRP A 204     -22.576  13.393 143.197  1.00  0.00           H  
ATOM   2841  HH2 TRP A 204     -24.560  14.844 143.138  1.00  0.00           H  
ATOM   2842  N   TYR A 205     -15.732  16.567 142.620  1.00  0.00           N  
ATOM   2843  CA  TYR A 205     -14.365  16.257 142.286  1.00  0.00           C  
ATOM   2844  C   TYR A 205     -13.813  17.693 142.318  1.00  0.00           C  
ATOM   2845  O   TYR A 205     -14.513  18.695 142.551  1.00  0.00           O  
ATOM   2846  CB  TYR A 205     -14.202  15.558 140.935  1.00  0.00           C  
ATOM   2847  CG  TYR A 205     -14.782  14.161 140.896  1.00  0.00           C  
ATOM   2848  CD1 TYR A 205     -15.953  13.878 141.584  1.00  0.00           C  
ATOM   2849  CD2 TYR A 205     -14.145  13.165 140.172  1.00  0.00           C  
ATOM   2850  CE1 TYR A 205     -16.483  12.602 141.549  1.00  0.00           C  
ATOM   2851  CE2 TYR A 205     -14.675  11.890 140.137  1.00  0.00           C  
ATOM   2852  CZ  TYR A 205     -15.839  11.608 140.821  1.00  0.00           C  
ATOM   2853  OH  TYR A 205     -16.368  10.338 140.786  1.00  0.00           O  
ATOM   2854  H   TYR A 205     -16.402  16.702 141.876  1.00  0.00           H  
ATOM   2855  HA  TYR A 205     -13.968  15.582 143.044  1.00  0.00           H  
ATOM   2856 1HB  TYR A 205     -14.687  16.150 140.157  1.00  0.00           H  
ATOM   2857 2HB  TYR A 205     -13.143  15.493 140.684  1.00  0.00           H  
ATOM   2858  HD1 TYR A 205     -16.454  14.661 142.153  1.00  0.00           H  
ATOM   2859  HD2 TYR A 205     -13.224  13.388 139.632  1.00  0.00           H  
ATOM   2860  HE1 TYR A 205     -17.403  12.380 142.089  1.00  0.00           H  
ATOM   2861  HE2 TYR A 205     -14.173  11.106 139.568  1.00  0.00           H  
ATOM   2862  HH  TYR A 205     -15.808   9.775 140.245  1.00  0.00           H  
ATOM   2863  N   TYR A 206     -12.532  17.743 142.007  1.00  0.00           N  
ATOM   2864  CA  TYR A 206     -11.877  19.032 141.885  1.00  0.00           C  
ATOM   2865  C   TYR A 206     -12.145  19.323 140.406  1.00  0.00           C  
ATOM   2866  O   TYR A 206     -11.281  18.992 139.589  1.00  0.00           O  
ATOM   2867  CB  TYR A 206     -10.387  18.994 142.234  1.00  0.00           C  
ATOM   2868  CG  TYR A 206     -10.108  18.666 143.684  1.00  0.00           C  
ATOM   2869  CD1 TYR A 206      -9.353  17.548 144.009  1.00  0.00           C  
ATOM   2870  CD2 TYR A 206     -10.607  19.482 144.688  1.00  0.00           C  
ATOM   2871  CE1 TYR A 206      -9.098  17.248 145.333  1.00  0.00           C  
ATOM   2872  CE2 TYR A 206     -10.352  19.182 146.012  1.00  0.00           C  
ATOM   2873  CZ  TYR A 206      -9.601  18.070 146.336  1.00  0.00           C  
ATOM   2874  OH  TYR A 206      -9.347  17.771 147.655  1.00  0.00           O  
ATOM   2875  H   TYR A 206     -11.995  16.902 141.851  1.00  0.00           H  
ATOM   2876  HA  TYR A 206     -12.352  19.728 142.576  1.00  0.00           H  
ATOM   2877 1HB  TYR A 206      -9.887  18.249 141.614  1.00  0.00           H  
ATOM   2878 2HB  TYR A 206      -9.937  19.961 142.011  1.00  0.00           H  
ATOM   2879  HD1 TYR A 206      -8.961  16.907 143.219  1.00  0.00           H  
ATOM   2880  HD2 TYR A 206     -11.201  20.359 144.433  1.00  0.00           H  
ATOM   2881  HE1 TYR A 206      -8.505  16.371 145.588  1.00  0.00           H  
ATOM   2882  HE2 TYR A 206     -10.745  19.823 146.802  1.00  0.00           H  
ATOM   2883  HH  TYR A 206      -9.761  18.431 148.216  1.00  0.00           H  
ATOM   2884  N   GLU A 207     -13.321  19.835 140.074  1.00  0.00           N  
ATOM   2885  CA  GLU A 207     -13.673  20.181 138.740  1.00  0.00           C  
ATOM   2886  C   GLU A 207     -13.329  21.580 138.306  1.00  0.00           C  
ATOM   2887  O   GLU A 207     -13.679  22.412 139.124  1.00  0.00           O  
ATOM   2888  CB  GLU A 207     -15.176  19.960 138.557  1.00  0.00           C  
ATOM   2889  CG  GLU A 207     -15.682  20.216 137.144  1.00  0.00           C  
ATOM   2890  CD  GLU A 207     -17.156  19.962 136.996  1.00  0.00           C  
ATOM   2891  OE1 GLU A 207     -17.574  18.852 137.222  1.00  0.00           O  
ATOM   2892  OE2 GLU A 207     -17.865  20.879 136.655  1.00  0.00           O  
ATOM   2893  H   GLU A 207     -13.992  19.982 140.814  1.00  0.00           H  
ATOM   2894  HA  GLU A 207     -13.124  19.532 138.058  1.00  0.00           H  
ATOM   2895 1HB  GLU A 207     -15.428  18.933 138.821  1.00  0.00           H  
ATOM   2896 2HB  GLU A 207     -15.725  20.616 139.233  1.00  0.00           H  
ATOM   2897 1HG  GLU A 207     -15.475  21.252 136.877  1.00  0.00           H  
ATOM   2898 2HG  GLU A 207     -15.136  19.575 136.453  1.00  0.00           H  
ATOM   2899  N   VAL A 208     -12.802  21.903 137.132  1.00  0.00           N  
ATOM   2900  CA  VAL A 208     -12.502  23.255 136.681  1.00  0.00           C  
ATOM   2901  C   VAL A 208     -13.114  23.422 135.309  1.00  0.00           C  
ATOM   2902  O   VAL A 208     -13.413  22.422 134.659  1.00  0.00           O  
ATOM   2903  CB  VAL A 208     -10.983  23.504 136.618  1.00  0.00           C  
ATOM   2904  CG1 VAL A 208     -10.358  23.332 137.994  1.00  0.00           C  
ATOM   2905  CG2 VAL A 208     -10.345  22.558 135.613  1.00  0.00           C  
ATOM   2906  H   VAL A 208     -12.603  21.125 136.520  1.00  0.00           H  
ATOM   2907  HA  VAL A 208     -12.933  23.961 137.392  1.00  0.00           H  
ATOM   2908  HB  VAL A 208     -10.806  24.535 136.312  1.00  0.00           H  
ATOM   2909 1HG1 VAL A 208      -9.284  23.512 137.931  1.00  0.00           H  
ATOM   2910 2HG1 VAL A 208     -10.804  24.043 138.689  1.00  0.00           H  
ATOM   2911 3HG1 VAL A 208     -10.534  22.316 138.349  1.00  0.00           H  
ATOM   2912 1HG2 VAL A 208      -9.271  22.740 135.573  1.00  0.00           H  
ATOM   2913 2HG2 VAL A 208     -10.527  21.527 135.917  1.00  0.00           H  
ATOM   2914 3HG2 VAL A 208     -10.778  22.728 134.627  1.00  0.00           H  
ATOM   2915  N   ILE A 209     -13.278  24.608 134.767  1.00  0.00           N  
ATOM   2916  CA  ILE A 209     -13.797  24.752 133.425  1.00  0.00           C  
ATOM   2917  C   ILE A 209     -12.687  25.180 132.453  1.00  0.00           C  
ATOM   2918  O   ILE A 209     -11.810  25.876 132.871  1.00  0.00           O  
ATOM   2919  CB  ILE A 209     -14.946  25.776 133.395  1.00  0.00           C  
ATOM   2920  CG1 ILE A 209     -14.453  27.147 133.866  1.00  0.00           C  
ATOM   2921  CG2 ILE A 209     -16.106  25.300 134.255  1.00  0.00           C  
ATOM   2922  CD1 ILE A 209     -15.458  28.258 133.668  1.00  0.00           C  
ATOM   2923  H   ILE A 209     -13.039  25.436 135.293  1.00  0.00           H  
ATOM   2924  HA  ILE A 209     -14.183  23.787 133.098  1.00  0.00           H  
ATOM   2925  HB  ILE A 209     -15.294  25.902 132.370  1.00  0.00           H  
ATOM   2926 1HG1 ILE A 209     -14.201  27.098 134.925  1.00  0.00           H  
ATOM   2927 2HG1 ILE A 209     -13.543  27.411 133.327  1.00  0.00           H  
ATOM   2928 1HG2 ILE A 209     -16.909  26.035 134.223  1.00  0.00           H  
ATOM   2929 2HG2 ILE A 209     -16.472  24.346 133.876  1.00  0.00           H  
ATOM   2930 3HG2 ILE A 209     -15.769  25.176 135.284  1.00  0.00           H  
ATOM   2931 1HD1 ILE A 209     -15.035  29.198 134.026  1.00  0.00           H  
ATOM   2932 2HD1 ILE A 209     -15.697  28.348 132.608  1.00  0.00           H  
ATOM   2933 3HD1 ILE A 209     -16.364  28.033 134.228  1.00  0.00           H  
ATOM   2934  N   ILE A 210     -12.826  24.668 131.260  1.00  0.00           N  
ATOM   2935  CA  ILE A 210     -11.974  24.833 130.120  1.00  0.00           C  
ATOM   2936  C   ILE A 210     -12.794  25.695 129.130  1.00  0.00           C  
ATOM   2937  O   ILE A 210     -13.961  25.468 128.780  1.00  0.00           O  
ATOM   2938  CB  ILE A 210     -11.571  23.482 129.501  1.00  0.00           C  
ATOM   2939  CG1 ILE A 210     -10.905  22.591 130.552  1.00  0.00           C  
ATOM   2940  CG2 ILE A 210     -10.644  23.696 128.315  1.00  0.00           C  
ATOM   2941  CD1 ILE A 210      -9.644  23.180 131.142  1.00  0.00           C  
ATOM   2942  H   ILE A 210     -13.651  24.091 131.178  1.00  0.00           H  
ATOM   2943  HA  ILE A 210     -11.064  25.340 130.439  1.00  0.00           H  
ATOM   2944  HB  ILE A 210     -12.463  22.957 129.162  1.00  0.00           H  
ATOM   2945 1HG1 ILE A 210     -11.605  22.401 131.365  1.00  0.00           H  
ATOM   2946 2HG1 ILE A 210     -10.653  21.628 130.107  1.00  0.00           H  
ATOM   2947 1HG2 ILE A 210     -10.368  22.731 127.890  1.00  0.00           H  
ATOM   2948 2HG2 ILE A 210     -11.152  24.294 127.559  1.00  0.00           H  
ATOM   2949 3HG2 ILE A 210      -9.745  24.217 128.645  1.00  0.00           H  
ATOM   2950 1HD1 ILE A 210      -9.229  22.491 131.878  1.00  0.00           H  
ATOM   2951 2HD1 ILE A 210      -8.914  23.346 130.349  1.00  0.00           H  
ATOM   2952 3HD1 ILE A 210      -9.877  24.128 131.625  1.00  0.00           H  
ATOM   2953  N   VAL A 211     -12.053  26.755 128.764  1.00  0.00           N  
ATOM   2954  CA  VAL A 211     -12.557  27.732 127.839  1.00  0.00           C  
ATOM   2955  C   VAL A 211     -12.278  27.338 126.405  1.00  0.00           C  
ATOM   2956  O   VAL A 211     -13.039  27.833 125.598  1.00  0.00           O  
ATOM   2957  CB  VAL A 211     -11.922  29.106 128.126  1.00  0.00           C  
ATOM   2958  CG1 VAL A 211     -12.334  30.115 127.064  1.00  0.00           C  
ATOM   2959  CG2 VAL A 211     -12.328  29.585 129.511  1.00  0.00           C  
ATOM   2960  H   VAL A 211     -11.124  26.870 129.144  1.00  0.00           H  
ATOM   2961  HA  VAL A 211     -13.637  27.808 127.970  1.00  0.00           H  
ATOM   2962  HB  VAL A 211     -10.837  29.012 128.076  1.00  0.00           H  
ATOM   2963 1HG1 VAL A 211     -11.876  31.080 127.282  1.00  0.00           H  
ATOM   2964 2HG1 VAL A 211     -12.002  29.769 126.085  1.00  0.00           H  
ATOM   2965 3HG1 VAL A 211     -13.419  30.220 127.064  1.00  0.00           H  
ATOM   2966 1HG2 VAL A 211     -11.875  30.556 129.707  1.00  0.00           H  
ATOM   2967 2HG2 VAL A 211     -13.414  29.673 129.562  1.00  0.00           H  
ATOM   2968 3HG2 VAL A 211     -11.987  28.868 130.258  1.00  0.00           H  
ATOM   2969  N   ARG A 212     -11.236  26.555 126.183  1.00  0.00           N  
ATOM   2970  CA  ARG A 212     -11.042  26.141 124.782  1.00  0.00           C  
ATOM   2971  C   ARG A 212      -9.898  25.116 124.675  1.00  0.00           C  
ATOM   2972  O   ARG A 212      -9.089  25.110 125.592  1.00  0.00           O  
ATOM   2973  CB  ARG A 212     -10.732  27.343 123.902  1.00  0.00           C  
ATOM   2974  CG  ARG A 212      -9.436  28.064 124.238  1.00  0.00           C  
ATOM   2975  CD  ARG A 212      -9.174  29.187 123.302  1.00  0.00           C  
ATOM   2976  NE  ARG A 212      -7.977  29.929 123.666  1.00  0.00           N  
ATOM   2977  CZ  ARG A 212      -6.727  29.597 123.288  1.00  0.00           C  
ATOM   2978  NH1 ARG A 212      -6.527  28.537 122.537  1.00  0.00           N  
ATOM   2979  NH2 ARG A 212      -5.702  30.338 123.672  1.00  0.00           N  
ATOM   2980  H   ARG A 212     -10.586  26.233 126.886  1.00  0.00           H  
ATOM   2981  HA  ARG A 212     -11.964  25.681 124.426  1.00  0.00           H  
ATOM   2982 1HB  ARG A 212     -10.672  27.026 122.862  1.00  0.00           H  
ATOM   2983 2HB  ARG A 212     -11.542  28.068 123.978  1.00  0.00           H  
ATOM   2984 1HG  ARG A 212      -9.495  28.467 125.249  1.00  0.00           H  
ATOM   2985 2HG  ARG A 212      -8.603  27.363 124.175  1.00  0.00           H  
ATOM   2986 1HD  ARG A 212      -9.039  28.796 122.293  1.00  0.00           H  
ATOM   2987 2HD  ARG A 212     -10.018  29.875 123.314  1.00  0.00           H  
ATOM   2988  HE  ARG A 212      -8.091  30.751 124.243  1.00  0.00           H  
ATOM   2989 1HH1 ARG A 212      -7.310  27.971 122.243  1.00  0.00           H  
ATOM   2990 2HH1 ARG A 212      -5.590  28.289 122.253  1.00  0.00           H  
ATOM   2991 1HH2 ARG A 212      -5.857  31.153 124.250  1.00  0.00           H  
ATOM   2992 2HH2 ARG A 212      -4.766  30.090 123.389  1.00  0.00           H  
ATOM   2993  N   VAL A 213     -10.011  24.364 123.571  1.00  0.00           N  
ATOM   2994  CA  VAL A 213      -8.919  23.481 123.212  1.00  0.00           C  
ATOM   2995  C   VAL A 213      -8.414  24.088 121.871  1.00  0.00           C  
ATOM   2996  O   VAL A 213      -8.970  24.715 120.978  1.00  0.00           O  
ATOM   2997  CB  VAL A 213      -9.384  22.022 123.044  1.00  0.00           C  
ATOM   2998  CG1 VAL A 213      -8.226  21.142 122.597  1.00  0.00           C  
ATOM   2999  CG2 VAL A 213      -9.976  21.514 124.350  1.00  0.00           C  
ATOM   3000  H   VAL A 213     -10.832  24.395 122.984  1.00  0.00           H  
ATOM   3001  HA  VAL A 213      -8.177  23.505 124.011  1.00  0.00           H  
ATOM   3002  HB  VAL A 213     -10.141  21.980 122.260  1.00  0.00           H  
ATOM   3003 1HG1 VAL A 213      -8.573  20.115 122.483  1.00  0.00           H  
ATOM   3004 2HG1 VAL A 213      -7.842  21.503 121.643  1.00  0.00           H  
ATOM   3005 3HG1 VAL A 213      -7.434  21.176 123.345  1.00  0.00           H  
ATOM   3006 1HG2 VAL A 213     -10.303  20.482 124.223  1.00  0.00           H  
ATOM   3007 2HG2 VAL A 213      -9.220  21.562 125.134  1.00  0.00           H  
ATOM   3008 3HG2 VAL A 213     -10.828  22.133 124.629  1.00  0.00           H  
ATOM   3009  N   GLU A 214      -7.113  24.003 121.791  1.00  0.00           N  
ATOM   3010  CA  GLU A 214      -6.203  24.418 120.782  1.00  0.00           C  
ATOM   3011  C   GLU A 214      -5.200  23.317 120.446  1.00  0.00           C  
ATOM   3012  O   GLU A 214      -4.773  22.500 121.268  1.00  0.00           O  
ATOM   3013  CB  GLU A 214      -5.473  25.685 121.235  1.00  0.00           C  
ATOM   3014  CG  GLU A 214      -6.379  26.888 121.452  1.00  0.00           C  
ATOM   3015  CD  GLU A 214      -6.927  27.447 120.168  1.00  0.00           C  
ATOM   3016  OE1 GLU A 214      -6.149  27.870 119.347  1.00  0.00           O  
ATOM   3017  OE2 GLU A 214      -8.125  27.452 120.009  1.00  0.00           O  
ATOM   3018  H   GLU A 214      -6.755  23.555 122.622  1.00  0.00           H  
ATOM   3019  HA  GLU A 214      -6.768  24.638 119.876  1.00  0.00           H  
ATOM   3020 1HB  GLU A 214      -4.949  25.487 122.171  1.00  0.00           H  
ATOM   3021 2HB  GLU A 214      -4.725  25.959 120.492  1.00  0.00           H  
ATOM   3022 1HG  GLU A 214      -7.211  26.593 122.091  1.00  0.00           H  
ATOM   3023 2HG  GLU A 214      -5.817  27.664 121.970  1.00  0.00           H  
ATOM   3024  N   ILE A 215      -4.832  23.169 119.179  1.00  0.00           N  
ATOM   3025  CA  ILE A 215      -3.825  22.170 118.776  1.00  0.00           C  
ATOM   3026  C   ILE A 215      -2.892  23.095 117.961  1.00  0.00           C  
ATOM   3027  O   ILE A 215      -3.466  23.696 117.063  1.00  0.00           O  
ATOM   3028  CB  ILE A 215      -4.388  21.007 117.938  1.00  0.00           C  
ATOM   3029  CG1 ILE A 215      -3.279  20.006 117.602  1.00  0.00           C  
ATOM   3030  CG2 ILE A 215      -5.038  21.533 116.668  1.00  0.00           C  
ATOM   3031  CD1 ILE A 215      -3.789  18.686 117.070  1.00  0.00           C  
ATOM   3032  H   ILE A 215      -5.253  23.756 118.473  1.00  0.00           H  
ATOM   3033  HA  ILE A 215      -3.395  21.731 119.675  1.00  0.00           H  
ATOM   3034  HB  ILE A 215      -5.134  20.467 118.521  1.00  0.00           H  
ATOM   3035 1HG1 ILE A 215      -2.612  20.439 116.857  1.00  0.00           H  
ATOM   3036 2HG1 ILE A 215      -2.686  19.807 118.494  1.00  0.00           H  
ATOM   3037 1HG2 ILE A 215      -5.430  20.698 116.088  1.00  0.00           H  
ATOM   3038 2HG2 ILE A 215      -5.853  22.207 116.929  1.00  0.00           H  
ATOM   3039 3HG2 ILE A 215      -4.298  22.071 116.076  1.00  0.00           H  
ATOM   3040 1HD1 ILE A 215      -2.945  18.030 116.855  1.00  0.00           H  
ATOM   3041 2HD1 ILE A 215      -4.433  18.218 117.816  1.00  0.00           H  
ATOM   3042 3HD1 ILE A 215      -4.357  18.857 116.156  1.00  0.00           H  
ATOM   3043  N   ASN A 216      -1.654  23.308 118.239  1.00  0.00           N  
ATOM   3044  CA  ASN A 216      -0.719  24.210 117.616  1.00  0.00           C  
ATOM   3045  C   ASN A 216      -1.022  25.709 117.579  1.00  0.00           C  
ATOM   3046  O   ASN A 216      -0.586  26.495 116.712  1.00  0.00           O  
ATOM   3047  CB  ASN A 216      -0.485  23.721 116.198  1.00  0.00           C  
ATOM   3048  CG  ASN A 216       0.173  22.370 116.154  1.00  0.00           C  
ATOM   3049  OD1 ASN A 216       0.945  22.013 117.050  1.00  0.00           O  
ATOM   3050  ND2 ASN A 216      -0.118  21.613 115.127  1.00  0.00           N  
ATOM   3051  H   ASN A 216      -1.345  22.735 119.012  1.00  0.00           H  
ATOM   3052  HA  ASN A 216       0.215  24.183 118.179  1.00  0.00           H  
ATOM   3053 1HB  ASN A 216      -1.439  23.666 115.671  1.00  0.00           H  
ATOM   3054 2HB  ASN A 216       0.142  24.436 115.666  1.00  0.00           H  
ATOM   3055 1HD2 ASN A 216       0.290  20.703 115.045  1.00  0.00           H  
ATOM   3056 2HD2 ASN A 216      -0.749  21.943 114.425  1.00  0.00           H  
ATOM   3057  N   GLY A 217      -1.756  26.220 118.552  1.00  0.00           N  
ATOM   3058  CA  GLY A 217      -2.179  27.576 118.714  1.00  0.00           C  
ATOM   3059  C   GLY A 217      -3.514  27.818 118.029  1.00  0.00           C  
ATOM   3060  O   GLY A 217      -3.968  28.933 117.933  1.00  0.00           O  
ATOM   3061  H   GLY A 217      -2.028  25.534 119.242  1.00  0.00           H  
ATOM   3062 1HA  GLY A 217      -2.263  27.807 119.776  1.00  0.00           H  
ATOM   3063 2HA  GLY A 217      -1.425  28.244 118.299  1.00  0.00           H  
ATOM   3064  N   GLN A 218      -4.218  26.801 117.602  1.00  0.00           N  
ATOM   3065  CA  GLN A 218      -5.452  26.760 116.897  1.00  0.00           C  
ATOM   3066  C   GLN A 218      -6.566  25.972 117.541  1.00  0.00           C  
ATOM   3067  O   GLN A 218      -6.374  24.859 118.011  1.00  0.00           O  
ATOM   3068  CB  GLN A 218      -5.194  26.205 115.493  1.00  0.00           C  
ATOM   3069  CG  GLN A 218      -6.426  26.163 114.605  1.00  0.00           C  
ATOM   3070  CD  GLN A 218      -6.109  25.688 113.199  1.00  0.00           C  
ATOM   3071  OE1 GLN A 218      -4.961  25.750 112.752  1.00  0.00           O  
ATOM   3072  NE2 GLN A 218      -7.128  25.210 112.494  1.00  0.00           N  
ATOM   3073  H   GLN A 218      -3.759  25.934 117.842  1.00  0.00           H  
ATOM   3074  HA  GLN A 218      -5.841  27.775 116.822  1.00  0.00           H  
ATOM   3075 1HB  GLN A 218      -4.440  26.814 114.995  1.00  0.00           H  
ATOM   3076 2HB  GLN A 218      -4.799  25.192 115.570  1.00  0.00           H  
ATOM   3077 1HG  GLN A 218      -7.153  25.478 115.042  1.00  0.00           H  
ATOM   3078 2HG  GLN A 218      -6.849  27.165 114.540  1.00  0.00           H  
ATOM   3079 1HE2 GLN A 218      -6.980  24.882 111.560  1.00  0.00           H  
ATOM   3080 2HE2 GLN A 218      -8.043  25.177 112.895  1.00  0.00           H  
ATOM   3081  N   ASP A 219      -7.795  26.405 117.522  1.00  0.00           N  
ATOM   3082  CA  ASP A 219      -8.967  25.696 118.069  1.00  0.00           C  
ATOM   3083  C   ASP A 219      -9.189  24.231 117.715  1.00  0.00           C  
ATOM   3084  O   ASP A 219      -8.568  23.676 116.769  1.00  0.00           O  
ATOM   3085  CB  ASP A 219     -10.229  26.460 117.660  1.00  0.00           C  
ATOM   3086  CG  ASP A 219     -10.475  26.435 116.157  1.00  0.00           C  
ATOM   3087  OD1 ASP A 219      -9.750  25.759 115.467  1.00  0.00           O  
ATOM   3088  OD2 ASP A 219     -11.386  27.093 115.714  1.00  0.00           O  
ATOM   3089  H   ASP A 219      -7.925  27.308 117.088  1.00  0.00           H  
ATOM   3090  HA  ASP A 219      -8.885  25.680 119.156  1.00  0.00           H  
ATOM   3091 1HB  ASP A 219     -11.095  26.028 118.162  1.00  0.00           H  
ATOM   3092 2HB  ASP A 219     -10.147  27.498 117.983  1.00  0.00           H  
ATOM   3093  N   LEU A 220     -10.061  23.489 118.433  1.00  0.00           N  
ATOM   3094  CA  LEU A 220     -10.298  22.083 118.086  1.00  0.00           C  
ATOM   3095  C   LEU A 220     -11.353  21.291 118.865  1.00  0.00           C  
ATOM   3096  O   LEU A 220     -11.337  20.044 118.667  1.00  0.00           O  
ATOM   3097  CB  LEU A 220      -8.965  21.334 118.211  1.00  0.00           C  
ATOM   3098  CG  LEU A 220      -9.010  19.837 117.881  1.00  0.00           C  
ATOM   3099  CD1 LEU A 220      -9.412  19.650 116.424  1.00  0.00           C  
ATOM   3100  CD2 LEU A 220      -7.649  19.215 118.157  1.00  0.00           C  
ATOM   3101  H   LEU A 220     -10.558  23.893 119.214  1.00  0.00           H  
ATOM   3102  HA  LEU A 220     -10.654  22.036 117.057  1.00  0.00           H  
ATOM   3103 1HB  LEU A 220      -8.242  21.799 117.544  1.00  0.00           H  
ATOM   3104 2HB  LEU A 220      -8.603  21.437 119.234  1.00  0.00           H  
ATOM   3105  HG  LEU A 220      -9.764  19.350 118.500  1.00  0.00           H  
ATOM   3106 1HD1 LEU A 220      -9.444  18.585 116.189  1.00  0.00           H  
ATOM   3107 2HD1 LEU A 220     -10.397  20.086 116.259  1.00  0.00           H  
ATOM   3108 3HD1 LEU A 220      -8.684  20.141 115.780  1.00  0.00           H  
ATOM   3109 1HD2 LEU A 220      -7.681  18.150 117.922  1.00  0.00           H  
ATOM   3110 2HD2 LEU A 220      -6.895  19.700 117.537  1.00  0.00           H  
ATOM   3111 3HD2 LEU A 220      -7.395  19.348 119.208  1.00  0.00           H  
ATOM   3112  N   LYS A 221     -12.203  21.873 119.734  1.00  0.00           N  
ATOM   3113  CA  LYS A 221     -13.201  21.087 120.451  1.00  0.00           C  
ATOM   3114  C   LYS A 221     -14.059  21.675 121.565  1.00  0.00           C  
ATOM   3115  O   LYS A 221     -15.078  20.997 121.880  1.00  0.00           O  
ATOM   3116  CB  LYS A 221     -12.484  19.865 121.028  1.00  0.00           C  
ATOM   3117  CG  LYS A 221     -11.442  20.191 122.090  1.00  0.00           C  
ATOM   3118  CD  LYS A 221     -10.670  18.948 122.506  1.00  0.00           C  
ATOM   3119  CE  LYS A 221     -11.544  17.994 123.307  1.00  0.00           C  
ATOM   3120  NZ  LYS A 221     -10.769  16.840 123.836  1.00  0.00           N  
ATOM   3121  H   LYS A 221     -12.152  22.869 119.895  1.00  0.00           H  
ATOM   3122  HA  LYS A 221     -13.969  20.774 119.743  1.00  0.00           H  
ATOM   3123 1HB  LYS A 221     -13.215  19.190 121.472  1.00  0.00           H  
ATOM   3124 2HB  LYS A 221     -11.984  19.324 120.224  1.00  0.00           H  
ATOM   3125 1HG  LYS A 221     -10.741  20.929 121.698  1.00  0.00           H  
ATOM   3126 2HG  LYS A 221     -11.934  20.612 122.965  1.00  0.00           H  
ATOM   3127 1HD  LYS A 221     -10.303  18.432 121.617  1.00  0.00           H  
ATOM   3128 2HD  LYS A 221      -9.814  19.238 123.115  1.00  0.00           H  
ATOM   3129 1HE  LYS A 221     -11.994  18.528 124.142  1.00  0.00           H  
ATOM   3130 2HE  LYS A 221     -12.346  17.617 122.672  1.00  0.00           H  
ATOM   3131 1HZ  LYS A 221     -11.384  16.232 124.359  1.00  0.00           H  
ATOM   3132 2HZ  LYS A 221     -10.363  16.325 123.067  1.00  0.00           H  
ATOM   3133 3HZ  LYS A 221     -10.034  17.176 124.441  1.00  0.00           H  
ATOM   3134  N   ASP A 223     -13.765  22.822 122.198  1.00  0.00           N  
ATOM   3135  CA  ASP A 223     -14.580  23.311 123.302  1.00  0.00           C  
ATOM   3136  C   ASP A 223     -15.490  24.499 123.095  1.00  0.00           C  
ATOM   3137  O   ASP A 223     -15.800  25.039 124.162  1.00  0.00           O  
ATOM   3138  CB  ASP A 223     -13.650  23.647 124.471  1.00  0.00           C  
ATOM   3139  CG  ASP A 223     -14.405  23.997 125.746  1.00  0.00           C  
ATOM   3140  OD1 ASP A 223     -15.541  23.605 125.868  1.00  0.00           O  
ATOM   3141  OD2 ASP A 223     -13.837  24.653 126.587  1.00  0.00           O  
ATOM   3142  H   ASP A 223     -12.842  22.459 122.391  1.00  0.00           H  
ATOM   3143  HA  ASP A 223     -15.272  22.522 123.597  1.00  0.00           H  
ATOM   3144 1HB  ASP A 223     -12.998  22.797 124.673  1.00  0.00           H  
ATOM   3145 2HB  ASP A 223     -13.014  24.490 124.199  1.00  0.00           H  
ATOM   3146  N   CYS A 224     -15.810  26.594 125.805  1.00  0.00           N  
ATOM   3147  CA  CYS A 224     -17.162  27.203 125.630  1.00  0.00           C  
ATOM   3148  C   CYS A 224     -18.094  26.298 126.455  1.00  0.00           C  
ATOM   3149  O   CYS A 224     -19.314  26.418 126.513  1.00  0.00           O  
ATOM   3150  CB  CYS A 224     -17.606  27.248 124.168  1.00  0.00           C  
ATOM   3151  SG  CYS A 224     -16.517  28.214 123.094  1.00  0.00           S  
ATOM   3152  H   CYS A 224     -15.251  26.858 126.604  1.00  0.00           H  
ATOM   3153  HA  CYS A 224     -17.129  28.230 125.994  1.00  0.00           H  
ATOM   3154 1HB  CYS A 224     -17.656  26.233 123.772  1.00  0.00           H  
ATOM   3155 2HB  CYS A 224     -18.607  27.674 124.104  1.00  0.00           H  
ATOM   3156  HG  CYS A 224     -15.426  27.486 123.313  1.00  0.00           H  
ATOM   3157  N   LYS A 225     -17.402  25.382 127.156  1.00  0.00           N  
ATOM   3158  CA  LYS A 225     -18.079  24.399 127.964  1.00  0.00           C  
ATOM   3159  C   LYS A 225     -17.457  23.012 127.930  1.00  0.00           C  
ATOM   3160  O   LYS A 225     -17.794  21.950 127.382  1.00  0.00           O  
ATOM   3161  CB  LYS A 225     -19.543  24.312 127.531  1.00  0.00           C  
ATOM   3162  CG  LYS A 225     -20.363  25.560 127.830  1.00  0.00           C  
ATOM   3163  CD  LYS A 225     -21.808  25.392 127.383  1.00  0.00           C  
ATOM   3164  CE  LYS A 225     -22.627  26.640 127.677  1.00  0.00           C  
ATOM   3165  NZ  LYS A 225     -24.036  26.502 127.216  1.00  0.00           N  
ATOM   3166  H   LYS A 225     -16.393  25.378 127.119  1.00  0.00           H  
ATOM   3167  HA  LYS A 225     -18.031  24.716 129.006  1.00  0.00           H  
ATOM   3168 1HB  LYS A 225     -19.595  24.127 126.457  1.00  0.00           H  
ATOM   3169 2HB  LYS A 225     -20.021  23.469 128.031  1.00  0.00           H  
ATOM   3170 1HG  LYS A 225     -20.345  25.759 128.903  1.00  0.00           H  
ATOM   3171 2HG  LYS A 225     -19.928  26.414 127.313  1.00  0.00           H  
ATOM   3172 1HD  LYS A 225     -21.836  25.193 126.311  1.00  0.00           H  
ATOM   3173 2HD  LYS A 225     -22.254  24.545 127.903  1.00  0.00           H  
ATOM   3174 1HE  LYS A 225     -22.626  26.831 128.749  1.00  0.00           H  
ATOM   3175 2HE  LYS A 225     -22.177  27.497 127.177  1.00  0.00           H  
ATOM   3176 1HZ  LYS A 225     -24.544  27.349 127.429  1.00  0.00           H  
ATOM   3177 2HZ  LYS A 225     -24.050  26.343 126.218  1.00  0.00           H  
ATOM   3178 3HZ  LYS A 225     -24.470  25.722 127.688  1.00  0.00           H  
ATOM   3179  N   ASP A 230     -16.339  22.996 128.638  1.00  0.00           N  
ATOM   3180  CA  ASP A 230     -15.639  21.728 128.846  1.00  0.00           C  
ATOM   3181  C   ASP A 230     -15.387  21.897 130.353  1.00  0.00           C  
ATOM   3182  O   ASP A 230     -15.223  22.985 130.947  1.00  0.00           O  
ATOM   3183  CB  ASP A 230     -14.352  21.578 128.030  1.00  0.00           C  
ATOM   3184  CG  ASP A 230     -13.810  20.156 128.035  1.00  0.00           C  
ATOM   3185  OD1 ASP A 230     -14.348  19.338 128.743  1.00  0.00           O  
ATOM   3186  OD2 ASP A 230     -12.863  19.900 127.331  1.00  0.00           O  
ATOM   3187  H   ASP A 230     -16.680  23.507 129.440  1.00  0.00           H  
ATOM   3188  HA  ASP A 230     -16.299  20.915 128.544  1.00  0.00           H  
ATOM   3189 1HB  ASP A 230     -14.539  21.877 126.999  1.00  0.00           H  
ATOM   3190 2HB  ASP A 230     -13.588  22.245 128.431  1.00  0.00           H  
ATOM   3191  N   LYS A 231     -15.419  20.800 131.052  1.00  0.00           N  
ATOM   3192  CA  LYS A 231     -15.162  20.748 132.473  1.00  0.00           C  
ATOM   3193  C   LYS A 231     -13.990  19.763 132.502  1.00  0.00           C  
ATOM   3194  O   LYS A 231     -13.930  18.972 131.562  1.00  0.00           O  
ATOM   3195  CB  LYS A 231     -16.365  20.272 133.288  1.00  0.00           C  
ATOM   3196  CG  LYS A 231     -16.806  18.846 132.986  1.00  0.00           C  
ATOM   3197  CD  LYS A 231     -18.029  18.460 133.805  1.00  0.00           C  
ATOM   3198  CE  LYS A 231     -18.430  17.014 133.555  1.00  0.00           C  
ATOM   3199  NZ  LYS A 231     -19.628  16.624 134.347  1.00  0.00           N  
ATOM   3200  H   LYS A 231     -15.637  19.945 130.560  1.00  0.00           H  
ATOM   3201  HA  LYS A 231     -14.915  21.753 132.817  1.00  0.00           H  
ATOM   3202 1HB  LYS A 231     -16.131  20.332 134.352  1.00  0.00           H  
ATOM   3203 2HB  LYS A 231     -17.214  20.931 133.103  1.00  0.00           H  
ATOM   3204 1HG  LYS A 231     -17.046  18.756 131.926  1.00  0.00           H  
ATOM   3205 2HG  LYS A 231     -15.993  18.158 133.216  1.00  0.00           H  
ATOM   3206 1HD  LYS A 231     -17.812  18.590 134.867  1.00  0.00           H  
ATOM   3207 2HD  LYS A 231     -18.863  19.109 133.541  1.00  0.00           H  
ATOM   3208 1HE  LYS A 231     -18.647  16.875 132.497  1.00  0.00           H  
ATOM   3209 2HE  LYS A 231     -17.603  16.356 133.823  1.00  0.00           H  
ATOM   3210 1HZ  LYS A 231     -19.860  15.660 134.154  1.00  0.00           H  
ATOM   3211 2HZ  LYS A 231     -19.431  16.731 135.332  1.00  0.00           H  
ATOM   3212 3HZ  LYS A 231     -20.406  17.215 134.093  1.00  0.00           H  
ATOM   3213  N   SER A 232     -13.137  19.801 133.495  1.00  0.00           N  
ATOM   3214  CA  SER A 232     -12.060  18.839 133.585  1.00  0.00           C  
ATOM   3215  C   SER A 232     -11.904  18.470 135.070  1.00  0.00           C  
ATOM   3216  O   SER A 232     -11.872  19.363 135.902  1.00  0.00           O  
ATOM   3217  CB  SER A 232     -10.773  19.413 133.025  1.00  0.00           C  
ATOM   3218  OG  SER A 232     -10.907  19.711 131.662  1.00  0.00           O  
ATOM   3219  H   SER A 232     -13.226  20.508 134.211  1.00  0.00           H  
ATOM   3220  HA  SER A 232     -12.330  17.961 132.997  1.00  0.00           H  
ATOM   3221 1HB  SER A 232     -10.509  20.317 133.573  1.00  0.00           H  
ATOM   3222 2HB  SER A 232      -9.964  18.697 133.165  1.00  0.00           H  
ATOM   3223  HG  SER A 232     -10.080  19.449 131.251  1.00  0.00           H  
ATOM   3224  N   ILE A 233     -11.905  17.132 135.336  1.00  0.00           N  
ATOM   3225  CA  ILE A 233     -11.756  16.800 136.771  1.00  0.00           C  
ATOM   3226  C   ILE A 233     -10.226  16.779 136.886  1.00  0.00           C  
ATOM   3227  O   ILE A 233      -9.485  16.475 135.940  1.00  0.00           O  
ATOM   3228  CB  ILE A 233     -12.386  15.454 137.173  1.00  0.00           C  
ATOM   3229  CG1 ILE A 233     -11.717  14.304 136.415  1.00  0.00           C  
ATOM   3230  CG2 ILE A 233     -13.884  15.468 136.910  1.00  0.00           C  
ATOM   3231  CD1 ILE A 233     -12.120  12.933 136.907  1.00  0.00           C  
ATOM   3232  H   ILE A 233     -11.995  16.383 134.665  1.00  0.00           H  
ATOM   3233  HA  ILE A 233     -12.255  17.570 137.358  1.00  0.00           H  
ATOM   3234  HB  ILE A 233     -12.215  15.274 138.233  1.00  0.00           H  
ATOM   3235 1HG1 ILE A 233     -11.965  14.373 135.356  1.00  0.00           H  
ATOM   3236 2HG1 ILE A 233     -10.634  14.392 136.503  1.00  0.00           H  
ATOM   3237 1HG2 ILE A 233     -14.313  14.509 137.199  1.00  0.00           H  
ATOM   3238 2HG2 ILE A 233     -14.348  16.263 137.492  1.00  0.00           H  
ATOM   3239 3HG2 ILE A 233     -14.066  15.642 135.849  1.00  0.00           H  
ATOM   3240 1HD1 ILE A 233     -11.604  12.170 136.322  1.00  0.00           H  
ATOM   3241 2HD1 ILE A 233     -11.848  12.829 137.958  1.00  0.00           H  
ATOM   3242 3HD1 ILE A 233     -13.196  12.808 136.796  1.00  0.00           H  
ATOM   3243  N   VAL A 234      -9.626  17.203 138.000  1.00  0.00           N  
ATOM   3244  CA  VAL A 234      -8.160  17.212 138.166  1.00  0.00           C  
ATOM   3245  C   VAL A 234      -7.973  16.053 139.141  1.00  0.00           C  
ATOM   3246  O   VAL A 234      -8.260  16.082 140.326  1.00  0.00           O  
ATOM   3247  CB  VAL A 234      -7.622  18.534 138.744  1.00  0.00           C  
ATOM   3248  CG1 VAL A 234      -6.108  18.476 138.887  1.00  0.00           C  
ATOM   3249  CG2 VAL A 234      -8.035  19.695 137.852  1.00  0.00           C  
ATOM   3250  H   VAL A 234     -10.209  17.530 138.757  1.00  0.00           H  
ATOM   3251  HA  VAL A 234      -7.700  17.075 137.187  1.00  0.00           H  
ATOM   3252  HB  VAL A 234      -8.033  18.678 139.743  1.00  0.00           H  
ATOM   3253 1HG1 VAL A 234      -5.744  19.419 139.297  1.00  0.00           H  
ATOM   3254 2HG1 VAL A 234      -5.837  17.661 139.558  1.00  0.00           H  
ATOM   3255 3HG1 VAL A 234      -5.656  18.308 137.909  1.00  0.00           H  
ATOM   3256 1HG2 VAL A 234      -7.651  20.627 138.267  1.00  0.00           H  
ATOM   3257 2HG2 VAL A 234      -7.627  19.548 136.851  1.00  0.00           H  
ATOM   3258 3HG2 VAL A 234      -9.122  19.743 137.797  1.00  0.00           H  
ATOM   3259  N   ASP A 235      -7.621  14.904 138.624  1.00  0.00           N  
ATOM   3260  CA  ASP A 235      -7.416  13.630 139.217  1.00  0.00           C  
ATOM   3261  C   ASP A 235      -6.052  12.991 139.264  1.00  0.00           C  
ATOM   3262  O   ASP A 235      -5.659  12.471 138.217  1.00  0.00           O  
ATOM   3263  CB  ASP A 235      -8.360  12.651 138.514  1.00  0.00           C  
ATOM   3264  CG  ASP A 235      -8.301  11.247 139.100  1.00  0.00           C  
ATOM   3265  OD1 ASP A 235      -7.860  11.108 140.216  1.00  0.00           O  
ATOM   3266  OD2 ASP A 235      -8.698  10.327 138.426  1.00  0.00           O  
ATOM   3267  H   ASP A 235      -7.488  15.010 137.628  1.00  0.00           H  
ATOM   3268  HA  ASP A 235      -7.663  13.698 140.277  1.00  0.00           H  
ATOM   3269 1HB  ASP A 235      -9.384  13.017 138.586  1.00  0.00           H  
ATOM   3270 2HB  ASP A 235      -8.105  12.598 137.455  1.00  0.00           H  
ATOM   3271  N   SER A 236      -5.421  12.811 140.412  1.00  0.00           N  
ATOM   3272  CA  SER A 236      -4.159  12.125 140.587  1.00  0.00           C  
ATOM   3273  C   SER A 236      -4.307  10.582 140.473  1.00  0.00           C  
ATOM   3274  O   SER A 236      -3.390   9.833 140.152  1.00  0.00           O  
ATOM   3275  CB  SER A 236      -3.572  12.497 141.935  1.00  0.00           C  
ATOM   3276  OG  SER A 236      -4.350  11.982 142.980  1.00  0.00           O  
ATOM   3277  H   SER A 236      -5.887  13.198 141.220  1.00  0.00           H  
ATOM   3278  HA  SER A 236      -3.478  12.446 139.797  1.00  0.00           H  
ATOM   3279 1HB  SER A 236      -2.556  12.108 142.009  1.00  0.00           H  
ATOM   3280 2HB  SER A 236      -3.515  13.581 142.020  1.00  0.00           H  
ATOM   3281  HG  SER A 236      -3.730  11.673 143.645  1.00  0.00           H  
ATOM   3282  N   GLY A 237      -5.570  10.156 140.699  1.00  0.00           N  
ATOM   3283  CA  GLY A 237      -5.943   8.770 140.590  1.00  0.00           C  
ATOM   3284  C   GLY A 237      -5.938   8.321 139.117  1.00  0.00           C  
ATOM   3285  O   GLY A 237      -5.800   7.111 138.943  1.00  0.00           O  
ATOM   3286  H   GLY A 237      -6.272  10.836 140.953  1.00  0.00           H  
ATOM   3287 1HA  GLY A 237      -5.249   8.160 141.168  1.00  0.00           H  
ATOM   3288 2HA  GLY A 237      -6.933   8.625 141.020  1.00  0.00           H  
ATOM   3289  N   THR A 238      -6.024   9.129 138.099  1.00  0.00           N  
ATOM   3290  CA  THR A 238      -6.028   8.734 136.737  1.00  0.00           C  
ATOM   3291  C   THR A 238      -4.620   8.898 136.149  1.00  0.00           C  
ATOM   3292  O   THR A 238      -4.021   9.969 136.323  1.00  0.00           O  
ATOM   3293  CB  THR A 238      -7.055   9.553 135.933  1.00  0.00           C  
ATOM   3294  OG1 THR A 238      -8.369   9.327 136.461  1.00  0.00           O  
ATOM   3295  CG2 THR A 238      -7.026   9.153 134.466  1.00  0.00           C  
ATOM   3296  H   THR A 238      -6.092  10.111 138.327  1.00  0.00           H  
ATOM   3297  HA  THR A 238      -6.307   7.681 136.683  1.00  0.00           H  
ATOM   3298  HB  THR A 238      -6.822  10.614 136.019  1.00  0.00           H  
ATOM   3299  HG1 THR A 238      -8.740  10.160 136.762  1.00  0.00           H  
ATOM   3300 1HG2 THR A 238      -7.758   9.742 133.914  1.00  0.00           H  
ATOM   3301 2HG2 THR A 238      -6.032   9.334 134.059  1.00  0.00           H  
ATOM   3302 3HG2 THR A 238      -7.268   8.095 134.373  1.00  0.00           H  
ATOM   3303  N   THR A 239      -4.160   7.845 135.419  1.00  0.00           N  
ATOM   3304  CA  THR A 239      -2.770   7.965 134.943  1.00  0.00           C  
ATOM   3305  C   THR A 239      -2.617   8.704 133.636  1.00  0.00           C  
ATOM   3306  O   THR A 239      -1.544   9.175 133.287  1.00  0.00           O  
ATOM   3307  CB  THR A 239      -2.127   6.574 134.789  1.00  0.00           C  
ATOM   3308  OG1 THR A 239      -2.118   5.906 136.058  1.00  0.00           O  
ATOM   3309  CG2 THR A 239      -0.701   6.699 134.276  1.00  0.00           C  
ATOM   3310  H   THR A 239      -4.689   7.016 135.189  1.00  0.00           H  
ATOM   3311  HA  THR A 239      -2.200   8.532 135.680  1.00  0.00           H  
ATOM   3312  HB  THR A 239      -2.710   5.980 134.086  1.00  0.00           H  
ATOM   3313  HG1 THR A 239      -1.611   6.425 136.688  1.00  0.00           H  
ATOM   3314 1HG2 THR A 239      -0.263   5.707 134.173  1.00  0.00           H  
ATOM   3315 2HG2 THR A 239      -0.706   7.196 133.306  1.00  0.00           H  
ATOM   3316 3HG2 THR A 239      -0.111   7.285 134.980  1.00  0.00           H  
ATOM   3317  N   ASN A 240      -3.698   8.851 132.956  1.00  0.00           N  
ATOM   3318  CA  ASN A 240      -3.955   9.504 131.722  1.00  0.00           C  
ATOM   3319  C   ASN A 240      -4.593  10.866 131.556  1.00  0.00           C  
ATOM   3320  O   ASN A 240      -5.162  11.373 132.525  1.00  0.00           O  
ATOM   3321  CB  ASN A 240      -4.768   8.517 130.904  1.00  0.00           C  
ATOM   3322  CG  ASN A 240      -3.980   7.294 130.525  1.00  0.00           C  
ATOM   3323  OD1 ASN A 240      -2.757   7.356 130.354  1.00  0.00           O  
ATOM   3324  ND2 ASN A 240      -4.657   6.182 130.391  1.00  0.00           N  
ATOM   3325  H   ASN A 240      -4.460   8.399 133.441  1.00  0.00           H  
ATOM   3326  HA  ASN A 240      -3.001   9.720 131.239  1.00  0.00           H  
ATOM   3327 1HB  ASN A 240      -5.646   8.208 131.473  1.00  0.00           H  
ATOM   3328 2HB  ASN A 240      -5.122   9.003 129.995  1.00  0.00           H  
ATOM   3329 1HD2 ASN A 240      -4.185   5.336 130.140  1.00  0.00           H  
ATOM   3330 2HD2 ASN A 240      -5.646   6.178 130.539  1.00  0.00           H  
ATOM   3331  N   LEU A 241      -4.616  11.469 130.374  1.00  0.00           N  
ATOM   3332  CA  LEU A 241      -5.378  12.711 130.085  1.00  0.00           C  
ATOM   3333  C   LEU A 241      -6.541  11.987 129.317  1.00  0.00           C  
ATOM   3334  O   LEU A 241      -6.334  11.055 128.521  1.00  0.00           O  
ATOM   3335  CB  LEU A 241      -4.618  13.735 129.233  1.00  0.00           C  
ATOM   3336  CG  LEU A 241      -5.385  15.019 128.894  1.00  0.00           C  
ATOM   3337  CD1 LEU A 241      -5.633  15.815 130.168  1.00  0.00           C  
ATOM   3338  CD2 LEU A 241      -4.590  15.835 127.885  1.00  0.00           C  
ATOM   3339  H   LEU A 241      -4.075  11.041 129.636  1.00  0.00           H  
ATOM   3340  HA  LEU A 241      -5.613  13.200 131.030  1.00  0.00           H  
ATOM   3341 1HB  LEU A 241      -3.710  14.022 129.763  1.00  0.00           H  
ATOM   3342 2HB  LEU A 241      -4.331  13.262 128.294  1.00  0.00           H  
ATOM   3343  HG  LEU A 241      -6.356  14.762 128.469  1.00  0.00           H  
ATOM   3344 1HD1 LEU A 241      -6.178  16.728 129.927  1.00  0.00           H  
ATOM   3345 2HD1 LEU A 241      -6.220  15.216 130.864  1.00  0.00           H  
ATOM   3346 3HD1 LEU A 241      -4.679  16.074 130.627  1.00  0.00           H  
ATOM   3347 1HD2 LEU A 241      -5.137  16.747 127.644  1.00  0.00           H  
ATOM   3348 2HD2 LEU A 241      -3.621  16.094 128.311  1.00  0.00           H  
ATOM   3349 3HD2 LEU A 241      -4.444  15.249 126.978  1.00  0.00           H  
ATOM   3350  N   ARG A 242      -7.757  12.371 129.603  1.00  0.00           N  
ATOM   3351  CA  ARG A 242      -8.857  11.677 128.936  1.00  0.00           C  
ATOM   3352  C   ARG A 242      -9.658  12.701 128.224  1.00  0.00           C  
ATOM   3353  O   ARG A 242      -9.886  13.789 128.781  1.00  0.00           O  
ATOM   3354  CB  ARG A 242      -9.743  10.924 129.917  1.00  0.00           C  
ATOM   3355  CG  ARG A 242      -9.051   9.799 130.670  1.00  0.00           C  
ATOM   3356  CD  ARG A 242      -9.965   9.143 131.640  1.00  0.00           C  
ATOM   3357  NE  ARG A 242     -11.043   8.431 130.974  1.00  0.00           N  
ATOM   3358  CZ  ARG A 242     -12.121   7.916 131.597  1.00  0.00           C  
ATOM   3359  NH1 ARG A 242     -12.250   8.043 132.899  1.00  0.00           N  
ATOM   3360  NH2 ARG A 242     -13.049   7.284 130.900  1.00  0.00           N  
ATOM   3361  H   ARG A 242      -7.967  13.114 130.254  1.00  0.00           H  
ATOM   3362  HA  ARG A 242      -8.436  10.949 128.241  1.00  0.00           H  
ATOM   3363 1HB  ARG A 242     -10.140  11.619 130.656  1.00  0.00           H  
ATOM   3364 2HB  ARG A 242     -10.591  10.492 129.385  1.00  0.00           H  
ATOM   3365 1HG  ARG A 242      -8.706   9.045 129.962  1.00  0.00           H  
ATOM   3366 2HG  ARG A 242      -8.198  10.199 131.219  1.00  0.00           H  
ATOM   3367 1HD  ARG A 242      -9.405   8.428 132.242  1.00  0.00           H  
ATOM   3368 2HD  ARG A 242     -10.406   9.898 132.291  1.00  0.00           H  
ATOM   3369  HE  ARG A 242     -10.980   8.313 129.971  1.00  0.00           H  
ATOM   3370 1HH1 ARG A 242     -11.540   8.527 133.432  1.00  0.00           H  
ATOM   3371 2HH1 ARG A 242     -13.057   7.658 133.367  1.00  0.00           H  
ATOM   3372 1HH2 ARG A 242     -12.950   7.187 129.899  1.00  0.00           H  
ATOM   3373 2HH2 ARG A 242     -13.856   6.899 131.367  1.00  0.00           H  
ATOM   3374  N   LEU A 243     -10.127  12.468 127.012  1.00  0.00           N  
ATOM   3375  CA  LEU A 243     -10.970  13.459 126.323  1.00  0.00           C  
ATOM   3376  C   LEU A 243     -12.400  12.947 126.068  1.00  0.00           C  
ATOM   3377  O   LEU A 243     -12.817  11.788 126.027  1.00  0.00           O  
ATOM   3378  CB  LEU A 243     -10.324  13.851 124.988  1.00  0.00           C  
ATOM   3379  CG  LEU A 243      -8.905  14.428 125.080  1.00  0.00           C  
ATOM   3380  CD1 LEU A 243      -8.359  14.657 123.677  1.00  0.00           C  
ATOM   3381  CD2 LEU A 243      -8.935  15.725 125.874  1.00  0.00           C  
ATOM   3382  H   LEU A 243      -9.908  11.599 126.546  1.00  0.00           H  
ATOM   3383  HA  LEU A 243     -11.048  14.345 126.953  1.00  0.00           H  
ATOM   3384 1HB  LEU A 243     -10.283  12.970 124.350  1.00  0.00           H  
ATOM   3385 2HB  LEU A 243     -10.954  14.596 124.503  1.00  0.00           H  
ATOM   3386  HG  LEU A 243      -8.253  13.711 125.579  1.00  0.00           H  
ATOM   3387 1HD1 LEU A 243      -7.351  15.067 123.742  1.00  0.00           H  
ATOM   3388 2HD1 LEU A 243      -8.331  13.710 123.138  1.00  0.00           H  
ATOM   3389 3HD1 LEU A 243      -9.001  15.359 123.147  1.00  0.00           H  
ATOM   3390 1HD2 LEU A 243      -7.926  16.134 125.940  1.00  0.00           H  
ATOM   3391 2HD2 LEU A 243      -9.586  16.443 125.375  1.00  0.00           H  
ATOM   3392 3HD2 LEU A 243      -9.312  15.528 126.878  1.00  0.00           H  
ATOM   3393  N   PRO A 244     -13.289  13.889 125.876  1.00  0.00           N  
ATOM   3394  CA  PRO A 244     -14.673  13.630 125.573  1.00  0.00           C  
ATOM   3395  C   PRO A 244     -14.797  12.605 124.467  1.00  0.00           C  
ATOM   3396  O   PRO A 244     -14.137  12.706 123.437  1.00  0.00           O  
ATOM   3397  CB  PRO A 244     -15.193  15.003 125.137  1.00  0.00           C  
ATOM   3398  CG  PRO A 244     -14.355  15.971 125.900  1.00  0.00           C  
ATOM   3399  CD  PRO A 244     -12.976  15.366 125.884  1.00  0.00           C  
ATOM   3400  HA  PRO A 244     -15.185  13.286 126.484  1.00  0.00           H  
ATOM   3401 1HB  PRO A 244     -15.091  15.116 124.048  1.00  0.00           H  
ATOM   3402 2HB  PRO A 244     -16.265  15.091 125.370  1.00  0.00           H  
ATOM   3403 1HG  PRO A 244     -14.388  16.962 125.423  1.00  0.00           H  
ATOM   3404 2HG  PRO A 244     -14.750  16.096 126.919  1.00  0.00           H  
ATOM   3405 1HD  PRO A 244     -12.451  15.674 124.967  1.00  0.00           H  
ATOM   3406 2HD  PRO A 244     -12.422  15.691 126.776  1.00  0.00           H  
ATOM   3407  N   LYS A 245     -15.608  11.565 124.608  1.00  0.00           N  
ATOM   3408  CA  LYS A 245     -15.863  10.454 123.763  1.00  0.00           C  
ATOM   3409  C   LYS A 245     -15.837  10.774 122.274  1.00  0.00           C  
ATOM   3410  O   LYS A 245     -15.119   9.976 121.686  1.00  0.00           O  
ATOM   3411  CB  LYS A 245     -17.213   9.844 124.142  1.00  0.00           C  
ATOM   3412  CG  LYS A 245     -17.592   8.606 123.339  1.00  0.00           C  
ATOM   3413  CD  LYS A 245     -18.921   8.030 123.805  1.00  0.00           C  
ATOM   3414  CE  LYS A 245     -19.319   6.817 122.978  1.00  0.00           C  
ATOM   3415  NZ  LYS A 245     -20.618   6.243 123.422  1.00  0.00           N  
ATOM   3416  H   LYS A 245     -16.098  11.637 125.488  1.00  0.00           H  
ATOM   3417  HA  LYS A 245     -15.076   9.715 123.916  1.00  0.00           H  
ATOM   3418 1HB  LYS A 245     -17.205   9.569 125.197  1.00  0.00           H  
ATOM   3419 2HB  LYS A 245     -18.000  10.586 124.003  1.00  0.00           H  
ATOM   3420 1HG  LYS A 245     -17.668   8.866 122.283  1.00  0.00           H  
ATOM   3421 2HG  LYS A 245     -16.817   7.848 123.453  1.00  0.00           H  
ATOM   3422 1HD  LYS A 245     -18.843   7.736 124.852  1.00  0.00           H  
ATOM   3423 2HD  LYS A 245     -19.697   8.790 123.715  1.00  0.00           H  
ATOM   3424 1HE  LYS A 245     -19.401   7.102 121.930  1.00  0.00           H  
ATOM   3425 2HE  LYS A 245     -18.550   6.050 123.063  1.00  0.00           H  
ATOM   3426 1HZ  LYS A 245     -20.846   5.442 122.850  1.00  0.00           H  
ATOM   3427 2HZ  LYS A 245     -20.548   5.957 124.389  1.00  0.00           H  
ATOM   3428 3HZ  LYS A 245     -21.344   6.939 123.329  1.00  0.00           H  
ATOM   3429  N   LYS A 246     -16.567  11.775 121.795  1.00  0.00           N  
ATOM   3430  CA  LYS A 246     -16.632  12.169 120.416  1.00  0.00           C  
ATOM   3431  C   LYS A 246     -15.337  12.745 119.834  1.00  0.00           C  
ATOM   3432  O   LYS A 246     -14.784  12.275 118.823  1.00  0.00           O  
ATOM   3433  CB  LYS A 246     -17.765  13.183 120.248  1.00  0.00           C  
ATOM   3434  CG  LYS A 246     -17.969  13.666 118.818  1.00  0.00           C  
ATOM   3435  CD  LYS A 246     -19.148  14.623 118.721  1.00  0.00           C  
ATOM   3436  CE  LYS A 246     -19.335  15.130 117.299  1.00  0.00           C  
ATOM   3437  NZ  LYS A 246     -20.486  16.068 117.190  1.00  0.00           N  
ATOM   3438  H   LYS A 246     -17.111  12.283 122.478  1.00  0.00           H  
ATOM   3439  HA  LYS A 246     -16.843  11.285 119.813  1.00  0.00           H  
ATOM   3440 1HB  LYS A 246     -18.701  12.742 120.590  1.00  0.00           H  
ATOM   3441 2HB  LYS A 246     -17.567  14.056 120.871  1.00  0.00           H  
ATOM   3442 1HG  LYS A 246     -17.069  14.176 118.473  1.00  0.00           H  
ATOM   3443 2HG  LYS A 246     -18.152  12.811 118.168  1.00  0.00           H  
ATOM   3444 1HD  LYS A 246     -20.058  14.113 119.039  1.00  0.00           H  
ATOM   3445 2HD  LYS A 246     -18.981  15.474 119.381  1.00  0.00           H  
ATOM   3446 1HE  LYS A 246     -18.432  15.644 116.974  1.00  0.00           H  
ATOM   3447 2HE  LYS A 246     -19.507  14.286 116.631  1.00  0.00           H  
ATOM   3448 1HZ  LYS A 246     -20.576  16.380 116.233  1.00  0.00           H  
ATOM   3449 2HZ  LYS A 246     -21.334  15.596 117.471  1.00  0.00           H  
ATOM   3450 3HZ  LYS A 246     -20.329  16.865 117.790  1.00  0.00           H  
ATOM   3451  N   VAL A 247     -14.862  13.799 120.513  1.00  0.00           N  
ATOM   3452  CA  VAL A 247     -13.644  14.462 120.106  1.00  0.00           C  
ATOM   3453  C   VAL A 247     -12.411  13.588 120.220  1.00  0.00           C  
ATOM   3454  O   VAL A 247     -11.455  14.002 119.517  1.00  0.00           O  
ATOM   3455  CB  VAL A 247     -13.437  15.728 120.958  1.00  0.00           C  
ATOM   3456  CG1 VAL A 247     -14.590  16.700 120.756  1.00  0.00           C  
ATOM   3457  CG2 VAL A 247     -13.302  15.349 122.425  1.00  0.00           C  
ATOM   3458  H   VAL A 247     -15.360  14.139 121.323  1.00  0.00           H  
ATOM   3459  HA  VAL A 247     -13.740  14.749 119.058  1.00  0.00           H  
ATOM   3460  HB  VAL A 247     -12.529  16.233 120.627  1.00  0.00           H  
ATOM   3461 1HG1 VAL A 247     -14.427  17.590 121.366  1.00  0.00           H  
ATOM   3462 2HG1 VAL A 247     -14.645  16.986 119.706  1.00  0.00           H  
ATOM   3463 3HG1 VAL A 247     -15.524  16.224 121.053  1.00  0.00           H  
ATOM   3464 1HG2 VAL A 247     -13.155  16.249 123.021  1.00  0.00           H  
ATOM   3465 2HG2 VAL A 247     -14.208  14.839 122.754  1.00  0.00           H  
ATOM   3466 3HG2 VAL A 247     -12.446  14.686 122.552  1.00  0.00           H  
ATOM   3467  N   PHE A 248     -12.345  12.470 120.970  1.00  0.00           N  
ATOM   3468  CA  PHE A 248     -11.127  11.678 121.060  1.00  0.00           C  
ATOM   3469  C   PHE A 248     -10.564  11.520 119.629  1.00  0.00           C  
ATOM   3470  O   PHE A 248      -9.419  11.872 119.364  1.00  0.00           O  
ATOM   3471  CB  PHE A 248     -11.403  10.312 121.691  1.00  0.00           C  
ATOM   3472  CG  PHE A 248     -10.196   9.421 121.759  1.00  0.00           C  
ATOM   3473  CD1 PHE A 248      -9.019   9.866 122.342  1.00  0.00           C  
ATOM   3474  CD2 PHE A 248     -10.235   8.136 121.239  1.00  0.00           C  
ATOM   3475  CE1 PHE A 248      -7.908   9.046 122.405  1.00  0.00           C  
ATOM   3476  CE2 PHE A 248      -9.126   7.314 121.302  1.00  0.00           C  
ATOM   3477  CZ  PHE A 248      -7.961   7.770 121.885  1.00  0.00           C  
ATOM   3478  H   PHE A 248     -13.163  12.174 121.483  1.00  0.00           H  
ATOM   3479  HA  PHE A 248     -10.414  12.210 121.691  1.00  0.00           H  
ATOM   3480 1HB  PHE A 248     -11.782  10.450 122.703  1.00  0.00           H  
ATOM   3481 2HB  PHE A 248     -12.175   9.797 121.121  1.00  0.00           H  
ATOM   3482  HD1 PHE A 248      -8.978  10.874 122.755  1.00  0.00           H  
ATOM   3483  HD2 PHE A 248     -11.155   7.775 120.778  1.00  0.00           H  
ATOM   3484  HE1 PHE A 248      -6.990   9.409 122.866  1.00  0.00           H  
ATOM   3485  HE2 PHE A 248      -9.170   6.306 120.890  1.00  0.00           H  
ATOM   3486  HZ  PHE A 248      -7.086   7.124 121.933  1.00  0.00           H  
ATOM   3487  N   GLU A 249     -11.404  11.002 118.778  1.00  0.00           N  
ATOM   3488  CA  GLU A 249     -11.069  10.807 117.369  1.00  0.00           C  
ATOM   3489  C   GLU A 249     -10.345  11.863 116.557  1.00  0.00           C  
ATOM   3490  O   GLU A 249      -9.343  11.546 115.862  1.00  0.00           O  
ATOM   3491  CB  GLU A 249     -12.371  10.493 116.629  1.00  0.00           C  
ATOM   3492  CG  GLU A 249     -12.197  10.202 115.146  1.00  0.00           C  
ATOM   3493  CD  GLU A 249     -13.492   9.863 114.460  1.00  0.00           C  
ATOM   3494  OE1 GLU A 249     -14.502   9.832 115.121  1.00  0.00           O  
ATOM   3495  OE2 GLU A 249     -13.470   9.636 113.273  1.00  0.00           O  
ATOM   3496  H   GLU A 249     -12.318  10.727 119.109  1.00  0.00           H  
ATOM   3497  HA  GLU A 249     -10.381   9.965 117.290  1.00  0.00           H  
ATOM   3498 1HB  GLU A 249     -12.850   9.627 117.086  1.00  0.00           H  
ATOM   3499 2HB  GLU A 249     -13.057  11.335 116.726  1.00  0.00           H  
ATOM   3500 1HG  GLU A 249     -11.761  11.076 114.663  1.00  0.00           H  
ATOM   3501 2HG  GLU A 249     -11.502   9.372 115.028  1.00  0.00           H  
ATOM   3502  N   ALA A 250     -10.689  13.160 116.559  1.00  0.00           N  
ATOM   3503  CA  ALA A 250     -10.027  14.197 115.803  1.00  0.00           C  
ATOM   3504  C   ALA A 250      -8.626  14.470 116.359  1.00  0.00           C  
ATOM   3505  O   ALA A 250      -7.743  14.942 115.629  1.00  0.00           O  
ATOM   3506  CB  ALA A 250     -10.866  15.466 115.810  1.00  0.00           C  
ATOM   3507  H   ALA A 250     -11.476  13.403 117.143  1.00  0.00           H  
ATOM   3508  HA  ALA A 250      -9.917  13.849 114.776  1.00  0.00           H  
ATOM   3509 1HB  ALA A 250     -10.358  16.242 115.237  1.00  0.00           H  
ATOM   3510 2HB  ALA A 250     -11.839  15.262 115.361  1.00  0.00           H  
ATOM   3511 3HB  ALA A 250     -11.005  15.805 116.835  1.00  0.00           H  
ATOM   3512  N   ALA A 251      -8.498  14.231 117.662  1.00  0.00           N  
ATOM   3513  CA  ALA A 251      -7.216  14.429 118.330  1.00  0.00           C  
ATOM   3514  C   ALA A 251      -6.328  13.285 117.828  1.00  0.00           C  
ATOM   3515  O   ALA A 251      -5.177  13.523 117.532  1.00  0.00           O  
ATOM   3516  CB  ALA A 251      -7.354  14.421 119.845  1.00  0.00           C  
ATOM   3517  H   ALA A 251      -9.289  13.910 118.201  1.00  0.00           H  
ATOM   3518  HA  ALA A 251      -6.825  15.402 118.031  1.00  0.00           H  
ATOM   3519 1HB  ALA A 251      -6.376  14.572 120.301  1.00  0.00           H  
ATOM   3520 2HB  ALA A 251      -8.025  15.223 120.154  1.00  0.00           H  
ATOM   3521 3HB  ALA A 251      -7.761  13.464 120.168  1.00  0.00           H  
ATOM   3522  N   VAL A 252      -6.874  12.066 117.762  1.00  0.00           N  
ATOM   3523  CA  VAL A 252      -6.188  10.879 117.308  1.00  0.00           C  
ATOM   3524  C   VAL A 252      -5.691  11.163 115.882  1.00  0.00           C  
ATOM   3525  O   VAL A 252      -4.498  11.111 115.676  1.00  0.00           O  
ATOM   3526  CB  VAL A 252      -7.125   9.657 117.326  1.00  0.00           C  
ATOM   3527  CG1 VAL A 252      -6.460   8.466 116.652  1.00  0.00           C  
ATOM   3528  CG2 VAL A 252      -7.510   9.320 118.758  1.00  0.00           C  
ATOM   3529  H   VAL A 252      -7.838  11.995 118.056  1.00  0.00           H  
ATOM   3530  HA  VAL A 252      -5.354  10.682 117.982  1.00  0.00           H  
ATOM   3531  HB  VAL A 252      -8.023   9.890 116.753  1.00  0.00           H  
ATOM   3532 1HG1 VAL A 252      -7.136   7.611 116.673  1.00  0.00           H  
ATOM   3533 2HG1 VAL A 252      -6.226   8.717 115.618  1.00  0.00           H  
ATOM   3534 3HG1 VAL A 252      -5.542   8.214 117.182  1.00  0.00           H  
ATOM   3535 1HG2 VAL A 252      -8.173   8.456 118.763  1.00  0.00           H  
ATOM   3536 2HG2 VAL A 252      -6.612   9.093 119.333  1.00  0.00           H  
ATOM   3537 3HG2 VAL A 252      -8.022  10.172 119.207  1.00  0.00           H  
ATOM   3538  N   LYS A 253      -6.665  11.549 115.079  1.00  0.00           N  
ATOM   3539  CA  LYS A 253      -6.372  11.969 113.699  1.00  0.00           C  
ATOM   3540  C   LYS A 253      -5.309  13.033 113.569  1.00  0.00           C  
ATOM   3541  O   LYS A 253      -4.599  13.290 112.624  1.00  0.00           O  
ATOM   3542  CB  LYS A 253      -7.651  12.469 113.025  1.00  0.00           C  
ATOM   3543  CG  LYS A 253      -8.670  11.378 112.724  1.00  0.00           C  
ATOM   3544  CD  LYS A 253      -9.918  11.954 112.070  1.00  0.00           C  
ATOM   3545  CE  LYS A 253     -10.939  10.866 111.771  1.00  0.00           C  
ATOM   3546  NZ  LYS A 253     -12.180  11.419 111.164  1.00  0.00           N  
ATOM   3547  H   LYS A 253      -7.621  11.560 115.404  1.00  0.00           H  
ATOM   3548  HA  LYS A 253      -5.995  11.107 113.148  1.00  0.00           H  
ATOM   3549 1HB  LYS A 253      -8.133  13.210 113.664  1.00  0.00           H  
ATOM   3550 2HB  LYS A 253      -7.399  12.960 112.085  1.00  0.00           H  
ATOM   3551 1HG  LYS A 253      -8.227  10.640 112.054  1.00  0.00           H  
ATOM   3552 2HG  LYS A 253      -8.954  10.879 113.650  1.00  0.00           H  
ATOM   3553 1HD  LYS A 253     -10.369  12.692 112.734  1.00  0.00           H  
ATOM   3554 2HD  LYS A 253      -9.645  12.448 111.138  1.00  0.00           H  
ATOM   3555 1HE  LYS A 253     -10.506  10.140 111.085  1.00  0.00           H  
ATOM   3556 2HE  LYS A 253     -11.201  10.349 112.694  1.00  0.00           H  
ATOM   3557 1HZ  LYS A 253     -12.830  10.668 110.982  1.00  0.00           H  
ATOM   3558 2HZ  LYS A 253     -12.601  12.081 111.801  1.00  0.00           H  
ATOM   3559 3HZ  LYS A 253     -11.953  11.884 110.297  1.00  0.00           H  
ATOM   3560  N   SER A 254      -5.068  13.832 114.581  1.00  0.00           N  
ATOM   3561  CA  SER A 254      -4.083  14.861 114.655  1.00  0.00           C  
ATOM   3562  C   SER A 254      -2.646  14.449 114.845  1.00  0.00           C  
ATOM   3563  O   SER A 254      -1.905  15.029 114.046  1.00  0.00           O  
ATOM   3564  CB  SER A 254      -4.468  15.795 115.786  1.00  0.00           C  
ATOM   3565  OG  SER A 254      -5.665  16.464 115.499  1.00  0.00           O  
ATOM   3566  H   SER A 254      -5.668  13.668 115.376  1.00  0.00           H  
ATOM   3567  HA  SER A 254      -4.079  15.405 113.710  1.00  0.00           H  
ATOM   3568 1HB  SER A 254      -4.579  15.224 116.707  1.00  0.00           H  
ATOM   3569 2HB  SER A 254      -3.672  16.521 115.945  1.00  0.00           H  
ATOM   3570  HG  SER A 254      -6.370  15.843 115.698  1.00  0.00           H  
ATOM   3571  N   ILE A 255      -2.312  13.598 115.839  1.00  0.00           N  
ATOM   3572  CA  ILE A 255      -0.889  13.260 116.012  1.00  0.00           C  
ATOM   3573  C   ILE A 255      -0.443  12.103 115.126  1.00  0.00           C  
ATOM   3574  O   ILE A 255       0.715  11.824 114.911  1.00  0.00           O  
ATOM   3575  CB  ILE A 255      -0.590  12.906 117.480  1.00  0.00           C  
ATOM   3576  CG1 ILE A 255       0.910  13.028 117.764  1.00  0.00           C  
ATOM   3577  CG2 ILE A 255      -1.083  11.504 117.801  1.00  0.00           C  
ATOM   3578  CD1 ILE A 255       1.259  12.985 119.234  1.00  0.00           C  
ATOM   3579  H   ILE A 255      -2.994  13.189 116.462  1.00  0.00           H  
ATOM   3580  HA  ILE A 255      -0.292  14.128 115.736  1.00  0.00           H  
ATOM   3581  HB  ILE A 255      -1.093  13.617 118.135  1.00  0.00           H  
ATOM   3582 1HG1 ILE A 255       1.442  12.220 117.263  1.00  0.00           H  
ATOM   3583 2HG1 ILE A 255       1.282  13.967 117.354  1.00  0.00           H  
ATOM   3584 1HG2 ILE A 255      -0.863  11.270 118.842  1.00  0.00           H  
ATOM   3585 2HG2 ILE A 255      -2.158  11.450 117.636  1.00  0.00           H  
ATOM   3586 3HG2 ILE A 255      -0.581  10.785 117.153  1.00  0.00           H  
ATOM   3587 1HD1 ILE A 255       2.338  13.078 119.355  1.00  0.00           H  
ATOM   3588 2HD1 ILE A 255       0.764  13.809 119.750  1.00  0.00           H  
ATOM   3589 3HD1 ILE A 255       0.927  12.039 119.659  1.00  0.00           H  
ATOM   3590  N   LYS A 256      -1.428  11.405 114.602  1.00  0.00           N  
ATOM   3591  CA  LYS A 256      -1.251  10.277 113.706  1.00  0.00           C  
ATOM   3592  C   LYS A 256      -1.328   8.933 114.371  1.00  0.00           C  
ATOM   3593  O   LYS A 256      -0.984   7.945 113.725  1.00  0.00           O  
ATOM   3594  CB  LYS A 256       0.090  10.398 112.981  1.00  0.00           C  
ATOM   3595  CG  LYS A 256       0.213  11.624 112.086  1.00  0.00           C  
ATOM   3596  CD  LYS A 256       1.548  11.644 111.357  1.00  0.00           C  
ATOM   3597  CE  LYS A 256       1.683  12.881 110.481  1.00  0.00           C  
ATOM   3598  NZ  LYS A 256       2.998  12.931 109.786  1.00  0.00           N  
ATOM   3599  H   LYS A 256      -2.363  11.691 114.854  1.00  0.00           H  
ATOM   3600  HA  LYS A 256      -2.055  10.291 112.969  1.00  0.00           H  
ATOM   3601 1HB  LYS A 256       0.898  10.436 113.713  1.00  0.00           H  
ATOM   3602 2HB  LYS A 256       0.251   9.515 112.362  1.00  0.00           H  
ATOM   3603 1HG  LYS A 256      -0.593  11.620 111.351  1.00  0.00           H  
ATOM   3604 2HG  LYS A 256       0.125  12.526 112.690  1.00  0.00           H  
ATOM   3605 1HD  LYS A 256       2.361  11.635 112.084  1.00  0.00           H  
ATOM   3606 2HD  LYS A 256       1.634  10.757 110.730  1.00  0.00           H  
ATOM   3607 1HE  LYS A 256       0.891  12.885 109.733  1.00  0.00           H  
ATOM   3608 2HE  LYS A 256       1.576  13.775 111.095  1.00  0.00           H  
ATOM   3609 1HZ  LYS A 256       3.047  13.765 109.217  1.00  0.00           H  
ATOM   3610 2HZ  LYS A 256       3.740  12.947 110.471  1.00  0.00           H  
ATOM   3611 3HZ  LYS A 256       3.100  12.116 109.199  1.00  0.00           H  
ATOM   3612  N   ALA A 257      -1.790   8.907 115.609  1.00  0.00           N  
ATOM   3613  CA  ALA A 257      -1.869   7.659 116.375  1.00  0.00           C  
ATOM   3614  C   ALA A 257      -2.746   6.654 115.642  1.00  0.00           C  
ATOM   3615  O   ALA A 257      -3.611   7.164 114.916  1.00  0.00           O  
ATOM   3616  CB  ALA A 257      -2.408   7.915 117.775  1.00  0.00           C  
ATOM   3617  H   ALA A 257      -2.096   9.768 116.039  1.00  0.00           H  
ATOM   3618  HA  ALA A 257      -0.863   7.249 116.458  1.00  0.00           H  
ATOM   3619 1HB  ALA A 257      -2.457   6.975 118.324  1.00  0.00           H  
ATOM   3620 2HB  ALA A 257      -1.747   8.606 118.298  1.00  0.00           H  
ATOM   3621 3HB  ALA A 257      -3.404   8.348 117.707  1.00  0.00           H  
ATOM   3622  N   ASP A 266      -2.563   5.335 115.764  1.00  0.00           N  
ATOM   3623  CA  ASP A 266      -3.442   4.349 115.069  1.00  0.00           C  
ATOM   3624  C   ASP A 266      -3.529   3.143 116.052  1.00  0.00           C  
ATOM   3625  O   ASP A 266      -2.586   2.828 116.775  1.00  0.00           O  
ATOM   3626  CB  ASP A 266      -2.879   3.922 113.711  1.00  0.00           C  
ATOM   3627  CG  ASP A 266      -3.855   3.074 112.906  1.00  0.00           C  
ATOM   3628  OD1 ASP A 266      -4.886   2.728 113.432  1.00  0.00           O  
ATOM   3629  OD2 ASP A 266      -3.559   2.780 111.772  1.00  0.00           O  
ATOM   3630  H   ASP A 266      -2.595   5.399 116.771  1.00  0.00           H  
ATOM   3631  HA  ASP A 266      -4.413   4.814 114.895  1.00  0.00           H  
ATOM   3632 1HB  ASP A 266      -2.624   4.807 113.128  1.00  0.00           H  
ATOM   3633 2HB  ASP A 266      -1.962   3.352 113.860  1.00  0.00           H  
ATOM   3634  N   GLY A 267      -4.693   2.468 116.146  1.00  0.00           N  
ATOM   3635  CA  GLY A 267      -4.779   1.351 117.088  1.00  0.00           C  
ATOM   3636  C   GLY A 267      -3.653   0.330 116.864  1.00  0.00           C  
ATOM   3637  O   GLY A 267      -3.455  -0.101 115.705  1.00  0.00           O  
ATOM   3638  H   GLY A 267      -5.502   2.707 115.591  1.00  0.00           H  
ATOM   3639 1HA  GLY A 267      -4.726   1.731 118.109  1.00  0.00           H  
ATOM   3640 2HA  GLY A 267      -5.744   0.857 116.979  1.00  0.00           H  
ATOM   3641  N   PHE A 268      -2.961  -0.072 117.931  1.00  0.00           N  
ATOM   3642  CA  PHE A 268      -1.906  -1.083 117.729  1.00  0.00           C  
ATOM   3643  C   PHE A 268      -2.599  -2.387 118.061  1.00  0.00           C  
ATOM   3644  O   PHE A 268      -2.398  -3.208 118.923  1.00  0.00           O  
ATOM   3645  CB  PHE A 268      -0.687  -0.859 118.626  1.00  0.00           C  
ATOM   3646  CG  PHE A 268       0.410  -1.865 118.420  1.00  0.00           C  
ATOM   3647  CD1 PHE A 268       0.910  -2.117 117.151  1.00  0.00           C  
ATOM   3648  CD2 PHE A 268       0.943  -2.561 119.494  1.00  0.00           C  
ATOM   3649  CE1 PHE A 268       1.919  -3.043 116.961  1.00  0.00           C  
ATOM   3650  CE2 PHE A 268       1.952  -3.486 119.307  1.00  0.00           C  
ATOM   3651  CZ  PHE A 268       2.440  -3.727 118.038  1.00  0.00           C  
ATOM   3652  H   PHE A 268      -3.129   0.285 118.861  1.00  0.00           H  
ATOM   3653  HA  PHE A 268      -1.566  -1.026 116.694  1.00  0.00           H  
ATOM   3654 1HB  PHE A 268      -0.277   0.133 118.441  1.00  0.00           H  
ATOM   3655 2HB  PHE A 268      -0.992  -0.898 119.671  1.00  0.00           H  
ATOM   3656  HD1 PHE A 268       0.498  -1.575 116.299  1.00  0.00           H  
ATOM   3657  HD2 PHE A 268       0.557  -2.371 120.496  1.00  0.00           H  
ATOM   3658  HE1 PHE A 268       2.302  -3.231 115.958  1.00  0.00           H  
ATOM   3659  HE2 PHE A 268       2.362  -4.026 120.160  1.00  0.00           H  
ATOM   3660  HZ  PHE A 268       3.234  -4.457 117.889  1.00  0.00           H  
ATOM   3661  N   TRP A 269      -1.594  -4.192 121.308  1.00  0.00           N  
ATOM   3662  CA  TRP A 269      -2.422  -4.566 122.461  1.00  0.00           C  
ATOM   3663  C   TRP A 269      -3.504  -3.539 122.792  1.00  0.00           C  
ATOM   3664  O   TRP A 269      -4.096  -3.322 123.850  1.00  0.00           O  
ATOM   3665  CB  TRP A 269      -1.537  -4.770 123.692  1.00  0.00           C  
ATOM   3666  CG  TRP A 269      -0.633  -5.961 123.589  1.00  0.00           C  
ATOM   3667  CD1 TRP A 269       0.688  -5.956 123.257  1.00  0.00           C  
ATOM   3668  CD2 TRP A 269      -0.983  -7.347 123.821  1.00  0.00           C  
ATOM   3669  NE1 TRP A 269       1.183  -7.236 123.265  1.00  0.00           N  
ATOM   3670  CE2 TRP A 269       0.175  -8.100 123.609  1.00  0.00           C  
ATOM   3671  CE3 TRP A 269      -2.167  -7.999 124.186  1.00  0.00           C  
ATOM   3672  CZ2 TRP A 269       0.188  -9.479 123.748  1.00  0.00           C  
ATOM   3673  CZ3 TRP A 269      -2.154  -9.381 124.327  1.00  0.00           C  
ATOM   3674  CH2 TRP A 269      -1.005 -10.102 124.114  1.00  0.00           C  
ATOM   3675  H   TRP A 269      -0.610  -4.417 121.316  1.00  0.00           H  
ATOM   3676  HA  TRP A 269      -2.931  -5.502 122.232  1.00  0.00           H  
ATOM   3677 1HB  TRP A 269      -0.920  -3.884 123.847  1.00  0.00           H  
ATOM   3678 2HB  TRP A 269      -2.163  -4.890 124.575  1.00  0.00           H  
ATOM   3679  HD1 TRP A 269       1.267  -5.065 123.020  1.00  0.00           H  
ATOM   3680  HE1 TRP A 269       2.134  -7.501 123.051  1.00  0.00           H  
ATOM   3681  HE3 TRP A 269      -3.081  -7.431 124.359  1.00  0.00           H  
ATOM   3682  HZ2 TRP A 269       1.090 -10.070 123.583  1.00  0.00           H  
ATOM   3683  HZ3 TRP A 269      -3.080  -9.881 124.611  1.00  0.00           H  
ATOM   3684  HH2 TRP A 269      -1.030 -11.185 124.233  1.00  0.00           H  
ATOM   3685  N   GLY A 271      -3.895  -2.813 121.728  1.00  0.00           N  
ATOM   3686  CA  GLY A 271      -4.958  -1.829 121.752  1.00  0.00           C  
ATOM   3687  C   GLY A 271      -4.557  -0.449 122.234  1.00  0.00           C  
ATOM   3688  O   GLY A 271      -5.377   0.300 122.776  1.00  0.00           O  
ATOM   3689  H   GLY A 271      -3.561  -3.197 122.600  1.00  0.00           H  
ATOM   3690 1HA  GLY A 271      -5.374  -1.718 120.750  1.00  0.00           H  
ATOM   3691 2HA  GLY A 271      -5.763  -2.179 122.397  1.00  0.00           H  
ATOM   3692  N   GLU A 272      -3.291  -0.109 122.080  1.00  0.00           N  
ATOM   3693  CA  GLU A 272      -2.783   1.178 122.491  1.00  0.00           C  
ATOM   3694  C   GLU A 272      -2.768   1.985 121.199  1.00  0.00           C  
ATOM   3695  O   GLU A 272      -2.764   1.281 120.184  1.00  0.00           O  
ATOM   3696  CB  GLU A 272      -1.391   1.080 123.120  1.00  0.00           C  
ATOM   3697  CG  GLU A 272      -1.331   0.233 124.384  1.00  0.00           C  
ATOM   3698  CD  GLU A 272      -2.074   0.849 125.536  1.00  0.00           C  
ATOM   3699  OE1 GLU A 272      -2.498   1.973 125.413  1.00  0.00           O  
ATOM   3700  OE2 GLU A 272      -2.219   0.194 126.542  1.00  0.00           O  
ATOM   3701  H   GLU A 272      -2.660  -0.776 121.660  1.00  0.00           H  
ATOM   3702  HA  GLU A 272      -3.458   1.593 123.240  1.00  0.00           H  
ATOM   3703 1HB  GLU A 272      -0.695   0.654 122.398  1.00  0.00           H  
ATOM   3704 2HB  GLU A 272      -1.034   2.079 123.370  1.00  0.00           H  
ATOM   3705 1HG  GLU A 272      -1.758  -0.747 124.173  1.00  0.00           H  
ATOM   3706 2HG  GLU A 272      -0.288   0.092 124.664  1.00  0.00           H  
ATOM   3707  N   GLN A 273      -2.798   3.300 121.296  1.00  0.00           N  
ATOM   3708  CA  GLN A 273      -2.724   4.153 120.131  1.00  0.00           C  
ATOM   3709  C   GLN A 273      -1.244   4.501 120.171  1.00  0.00           C  
ATOM   3710  O   GLN A 273      -0.760   5.061 121.126  1.00  0.00           O  
ATOM   3711  CB  GLN A 273      -3.630   5.384 120.213  1.00  0.00           C  
ATOM   3712  CG  GLN A 273      -5.109   5.061 120.339  1.00  0.00           C  
ATOM   3713  CD  GLN A 273      -5.652   4.348 119.115  1.00  0.00           C  
ATOM   3714  OE1 GLN A 273      -5.473   4.806 117.983  1.00  0.00           O  
ATOM   3715  NE2 GLN A 273      -6.321   3.222 119.335  1.00  0.00           N  
ATOM   3716  H   GLN A 273      -2.875   3.722 122.210  1.00  0.00           H  
ATOM   3717  HA  GLN A 273      -3.042   3.579 119.261  1.00  0.00           H  
ATOM   3718 1HB  GLN A 273      -3.344   5.990 121.073  1.00  0.00           H  
ATOM   3719 2HB  GLN A 273      -3.494   5.996 119.322  1.00  0.00           H  
ATOM   3720 1HG  GLN A 273      -5.257   4.415 121.204  1.00  0.00           H  
ATOM   3721 2HG  GLN A 273      -5.664   5.990 120.468  1.00  0.00           H  
ATOM   3722 1HE2 GLN A 273      -6.702   2.708 118.565  1.00  0.00           H  
ATOM   3723 2HE2 GLN A 273      -6.443   2.887 120.269  1.00  0.00           H  
ATOM   3724  N   LEU A 274      -0.541   4.038 119.172  1.00  0.00           N  
ATOM   3725  CA  LEU A 274       0.891   4.239 119.099  1.00  0.00           C  
ATOM   3726  C   LEU A 274       1.079   5.052 117.826  1.00  0.00           C  
ATOM   3727  O   LEU A 274       0.078   5.238 117.102  1.00  0.00           O  
ATOM   3728  CB  LEU A 274       1.659   2.912 119.042  1.00  0.00           C  
ATOM   3729  CG  LEU A 274       1.331   2.005 117.849  1.00  0.00           C  
ATOM   3730  CD1 LEU A 274       2.084   2.492 116.618  1.00  0.00           C  
ATOM   3731  CD2 LEU A 274       1.705   0.569 118.186  1.00  0.00           C  
ATOM   3732  H   LEU A 274      -1.005   3.528 118.433  1.00  0.00           H  
ATOM   3733  HA  LEU A 274       1.211   4.772 119.994  1.00  0.00           H  
ATOM   3734 1HB  LEU A 274       2.725   3.129 119.010  1.00  0.00           H  
ATOM   3735 2HB  LEU A 274       1.451   2.351 119.953  1.00  0.00           H  
ATOM   3736  HG  LEU A 274       0.264   2.061 117.631  1.00  0.00           H  
ATOM   3737 1HD1 LEU A 274       1.851   1.847 115.771  1.00  0.00           H  
ATOM   3738 2HD1 LEU A 274       1.783   3.514 116.389  1.00  0.00           H  
ATOM   3739 3HD1 LEU A 274       3.156   2.463 116.812  1.00  0.00           H  
ATOM   3740 1HD2 LEU A 274       1.471  -0.076 117.338  1.00  0.00           H  
ATOM   3741 2HD2 LEU A 274       2.771   0.512 118.402  1.00  0.00           H  
ATOM   3742 3HD2 LEU A 274       1.139   0.241 119.058  1.00  0.00           H  
ATOM   3743  N   VAL A 275       2.314   5.461 117.640  1.00  0.00           N  
ATOM   3744  CA  VAL A 275       2.682   6.245 116.470  1.00  0.00           C  
ATOM   3745  C   VAL A 275       4.219   6.179 116.366  1.00  0.00           C  
ATOM   3746  O   VAL A 275       4.899   5.919 117.369  1.00  0.00           O  
ATOM   3747  CB  VAL A 275       2.205   7.704 116.600  1.00  0.00           C  
ATOM   3748  CG1 VAL A 275       2.935   8.404 117.736  1.00  0.00           C  
ATOM   3749  CG2 VAL A 275       2.421   8.438 115.286  1.00  0.00           C  
ATOM   3750  H   VAL A 275       3.024   5.229 118.320  1.00  0.00           H  
ATOM   3751  HA  VAL A 275       2.202   5.806 115.594  1.00  0.00           H  
ATOM   3752  HB  VAL A 275       1.144   7.708 116.849  1.00  0.00           H  
ATOM   3753 1HG1 VAL A 275       2.586   9.433 117.814  1.00  0.00           H  
ATOM   3754 2HG1 VAL A 275       2.737   7.882 118.672  1.00  0.00           H  
ATOM   3755 3HG1 VAL A 275       4.007   8.400 117.537  1.00  0.00           H  
ATOM   3756 1HG2 VAL A 275       2.081   9.469 115.385  1.00  0.00           H  
ATOM   3757 2HG2 VAL A 275       3.482   8.429 115.034  1.00  0.00           H  
ATOM   3758 3HG2 VAL A 275       1.856   7.944 114.495  1.00  0.00           H  
ATOM   3759  N   CYS A 276       4.703   6.403 115.142  1.00  0.00           N  
ATOM   3760  CA  CYS A 276       6.153   6.244 115.007  1.00  0.00           C  
ATOM   3761  C   CYS A 276       6.973   7.136 115.872  1.00  0.00           C  
ATOM   3762  O   CYS A 276       6.744   8.359 115.843  1.00  0.00           O  
ATOM   3763  CB  CYS A 276       6.576   6.489 113.558  1.00  0.00           C  
ATOM   3764  SG  CYS A 276       5.943   5.265 112.387  1.00  0.00           S  
ATOM   3765  H   CYS A 276       4.159   6.665 114.332  1.00  0.00           H  
ATOM   3766  HA  CYS A 276       6.416   5.223 115.282  1.00  0.00           H  
ATOM   3767 1HB  CYS A 276       6.230   7.472 113.240  1.00  0.00           H  
ATOM   3768 2HB  CYS A 276       7.664   6.488 113.492  1.00  0.00           H  
ATOM   3769  HG  CYS A 276       6.502   5.804 111.308  1.00  0.00           H  
ATOM   3770  N   TRP A 277       8.036   6.650 116.520  1.00  0.00           N  
ATOM   3771  CA  TRP A 277       8.891   7.666 117.209  1.00  0.00           C  
ATOM   3772  C   TRP A 277       9.553   8.319 116.023  1.00  0.00           C  
ATOM   3773  O   TRP A 277       8.994   8.079 114.903  1.00  0.00           O  
ATOM   3774  CB  TRP A 277       9.920   7.064 118.167  1.00  0.00           C  
ATOM   3775  CG  TRP A 277      10.833   6.068 117.517  1.00  0.00           C  
ATOM   3776  CD1 TRP A 277      10.667   4.716 117.476  1.00  0.00           C  
ATOM   3777  CD2 TRP A 277      12.064   6.344 116.806  1.00  0.00           C  
ATOM   3778  NE1 TRP A 277      11.706   4.133 116.793  1.00  0.00           N  
ATOM   3779  CE2 TRP A 277      12.570   5.114 116.375  1.00  0.00           C  
ATOM   3780  CE3 TRP A 277      12.767   7.517 116.506  1.00  0.00           C  
ATOM   3781  CZ2 TRP A 277      13.751   5.018 115.657  1.00  0.00           C  
ATOM   3782  CZ3 TRP A 277      13.951   7.421 115.785  1.00  0.00           C  
ATOM   3783  CH2 TRP A 277      14.430   6.203 115.372  1.00  0.00           C  
ATOM   3784  H   TRP A 277       8.292   5.674 116.573  1.00  0.00           H  
ATOM   3785  HA  TRP A 277       8.247   8.315 117.802  1.00  0.00           H  
ATOM   3786 1HB  TRP A 277      10.530   7.860 118.594  1.00  0.00           H  
ATOM   3787 2HB  TRP A 277       9.405   6.569 118.991  1.00  0.00           H  
ATOM   3788  HD1 TRP A 277       9.833   4.177 117.920  1.00  0.00           H  
ATOM   3789  HE1 TRP A 277      11.819   3.144 116.626  1.00  0.00           H  
ATOM   3790  HE3 TRP A 277      12.390   8.487 116.829  1.00  0.00           H  
ATOM   3791  HZ2 TRP A 277      14.148   4.060 115.320  1.00  0.00           H  
ATOM   3792  HZ3 TRP A 277      14.493   8.339 115.556  1.00  0.00           H  
ATOM   3793  HH2 TRP A 277      15.362   6.164 114.807  1.00  0.00           H  
ATOM   3794  N   THR A 282      10.616   9.086 115.908  1.00  0.00           N  
ATOM   3795  CA  THR A 282      10.977   9.541 114.530  1.00  0.00           C  
ATOM   3796  C   THR A 282       9.977  10.630 114.135  1.00  0.00           C  
ATOM   3797  O   THR A 282      10.521  11.370 113.304  1.00  0.00           O  
ATOM   3798  CB  THR A 282      10.949   8.395 113.501  1.00  0.00           C  
ATOM   3799  OG1 THR A 282      11.892   7.385 113.882  1.00  0.00           O  
ATOM   3800  CG2 THR A 282      11.300   8.914 112.115  1.00  0.00           C  
ATOM   3801  H   THR A 282      10.998   9.577 116.704  1.00  0.00           H  
ATOM   3802  HA  THR A 282      11.992   9.940 114.552  1.00  0.00           H  
ATOM   3803  HB  THR A 282       9.954   7.953 113.476  1.00  0.00           H  
ATOM   3804  HG1 THR A 282      11.431   6.554 114.021  1.00  0.00           H  
ATOM   3805 1HG2 THR A 282      11.275   8.091 111.402  1.00  0.00           H  
ATOM   3806 2HG2 THR A 282      10.578   9.675 111.818  1.00  0.00           H  
ATOM   3807 3HG2 THR A 282      12.299   9.349 112.132  1.00  0.00           H  
ATOM   3808  N   PRO A 283       8.760  10.822 114.557  1.00  0.00           N  
ATOM   3809  CA  PRO A 283       7.763  11.730 114.028  1.00  0.00           C  
ATOM   3810  C   PRO A 283       7.251  12.724 115.070  1.00  0.00           C  
ATOM   3811  O   PRO A 283       6.420  13.614 114.903  1.00  0.00           O  
ATOM   3812  CB  PRO A 283       6.656  10.773 113.574  1.00  0.00           C  
ATOM   3813  CG  PRO A 283       6.738   9.637 114.537  1.00  0.00           C  
ATOM   3814  CD  PRO A 283       8.210   9.489 114.817  1.00  0.00           C  
ATOM   3815  HA  PRO A 283       8.190  12.279 113.176  1.00  0.00           H  
ATOM   3816 1HB  PRO A 283       5.683  11.284 113.600  1.00  0.00           H  
ATOM   3817 2HB  PRO A 283       6.830  10.463 112.533  1.00  0.00           H  
ATOM   3818 1HG  PRO A 283       6.155   9.863 115.442  1.00  0.00           H  
ATOM   3819 2HG  PRO A 283       6.298   8.731 114.093  1.00  0.00           H  
ATOM   3820 1HD  PRO A 283       8.356   9.201 115.868  1.00  0.00           H  
ATOM   3821 2HD  PRO A 283       8.638   8.732 114.144  1.00  0.00           H  
ATOM   3822  N   TRP A 284       7.708  12.605 116.270  1.00  0.00           N  
ATOM   3823  CA  TRP A 284       7.585  13.048 117.606  1.00  0.00           C  
ATOM   3824  C   TRP A 284       8.013  14.426 118.083  1.00  0.00           C  
ATOM   3825  O   TRP A 284       7.538  14.977 119.106  1.00  0.00           O  
ATOM   3826  CB  TRP A 284       8.332  12.019 118.457  1.00  0.00           C  
ATOM   3827  CG  TRP A 284       8.242  12.282 119.930  1.00  0.00           C  
ATOM   3828  CD1 TRP A 284       7.243  11.888 120.768  1.00  0.00           C  
ATOM   3829  CD2 TRP A 284       9.193  13.002 120.750  1.00  0.00           C  
ATOM   3830  NE1 TRP A 284       7.504  12.312 122.048  1.00  0.00           N  
ATOM   3831  CE2 TRP A 284       8.694  12.994 122.055  1.00  0.00           C  
ATOM   3832  CE3 TRP A 284      10.410  13.643 120.485  1.00  0.00           C  
ATOM   3833  CZ2 TRP A 284       9.368  13.605 123.102  1.00  0.00           C  
ATOM   3834  CZ3 TRP A 284      11.086  14.254 121.535  1.00  0.00           C  
ATOM   3835  CH2 TRP A 284      10.578  14.234 122.809  1.00  0.00           C  
ATOM   3836  H   TRP A 284       8.407  11.912 116.044  1.00  0.00           H  
ATOM   3837  HA  TRP A 284       6.527  13.072 117.866  1.00  0.00           H  
ATOM   3838 1HB  TRP A 284       7.931  11.025 118.261  1.00  0.00           H  
ATOM   3839 2HB  TRP A 284       9.385  12.009 118.175  1.00  0.00           H  
ATOM   3840  HD1 TRP A 284       6.365  11.319 120.467  1.00  0.00           H  
ATOM   3841  HE1 TRP A 284       6.916  12.150 122.853  1.00  0.00           H  
ATOM   3842  HE3 TRP A 284      10.820  13.659 119.476  1.00  0.00           H  
ATOM   3843  HZ2 TRP A 284       8.980  13.600 124.121  1.00  0.00           H  
ATOM   3844  HZ3 TRP A 284      12.032  14.751 121.320  1.00  0.00           H  
ATOM   3845  HH2 TRP A 284      11.134  14.723 123.610  1.00  0.00           H  
ATOM   3846  N   ASN A 285       8.930  15.074 117.367  1.00  0.00           N  
ATOM   3847  CA  ASN A 285       9.426  16.413 117.726  1.00  0.00           C  
ATOM   3848  C   ASN A 285       8.654  17.442 116.922  1.00  0.00           C  
ATOM   3849  O   ASN A 285       8.554  18.630 117.234  1.00  0.00           O  
ATOM   3850  CB  ASN A 285      10.919  16.542 117.484  1.00  0.00           C  
ATOM   3851  CG  ASN A 285      11.499  17.783 118.103  1.00  0.00           C  
ATOM   3852  OD1 ASN A 285      11.360  18.014 119.310  1.00  0.00           O  
ATOM   3853  ND2 ASN A 285      12.148  18.588 117.300  1.00  0.00           N  
ATOM   3854  H   ASN A 285       9.295  14.619 116.543  1.00  0.00           H  
ATOM   3855  HA  ASN A 285       9.240  16.578 118.789  1.00  0.00           H  
ATOM   3856 1HB  ASN A 285      11.431  15.671 117.896  1.00  0.00           H  
ATOM   3857 2HB  ASN A 285      11.114  16.559 116.412  1.00  0.00           H  
ATOM   3858 1HD2 ASN A 285      12.555  19.429 117.656  1.00  0.00           H  
ATOM   3859 2HD2 ASN A 285      12.236  18.361 116.330  1.00  0.00           H  
ATOM   3860  N   ILE A 286       8.018  16.908 115.892  1.00  0.00           N  
ATOM   3861  CA  ILE A 286       7.192  17.610 114.931  1.00  0.00           C  
ATOM   3862  C   ILE A 286       5.710  17.348 115.140  1.00  0.00           C  
ATOM   3863  O   ILE A 286       4.839  17.804 114.369  1.00  0.00           O  
ATOM   3864  CB  ILE A 286       7.581  17.213 113.495  1.00  0.00           C  
ATOM   3865  CG1 ILE A 286       7.331  15.720 113.268  1.00  0.00           C  
ATOM   3866  CG2 ILE A 286       9.037  17.559 113.224  1.00  0.00           C  
ATOM   3867  CD1 ILE A 286       7.455  15.293 111.823  1.00  0.00           C  
ATOM   3868  H   ILE A 286       8.143  15.910 115.797  1.00  0.00           H  
ATOM   3869  HA  ILE A 286       7.354  18.680 115.053  1.00  0.00           H  
ATOM   3870  HB  ILE A 286       6.951  17.750 112.786  1.00  0.00           H  
ATOM   3871 1HG1 ILE A 286       8.038  15.138 113.857  1.00  0.00           H  
ATOM   3872 2HG1 ILE A 286       6.329  15.462 113.613  1.00  0.00           H  
ATOM   3873 1HG2 ILE A 286       9.295  17.271 112.205  1.00  0.00           H  
ATOM   3874 2HG2 ILE A 286       9.185  18.631 113.346  1.00  0.00           H  
ATOM   3875 3HG2 ILE A 286       9.676  17.022 113.925  1.00  0.00           H  
ATOM   3876 1HD1 ILE A 286       7.263  14.223 111.742  1.00  0.00           H  
ATOM   3877 2HD1 ILE A 286       6.729  15.839 111.218  1.00  0.00           H  
ATOM   3878 3HD1 ILE A 286       8.461  15.509 111.465  1.00  0.00           H  
ATOM   3879  N   PHE A 287       5.358  16.701 116.257  1.00  0.00           N  
ATOM   3880  CA  PHE A 287       3.949  16.415 116.623  1.00  0.00           C  
ATOM   3881  C   PHE A 287       3.318  17.612 117.312  1.00  0.00           C  
ATOM   3882  O   PHE A 287       4.106  18.334 117.914  1.00  0.00           O  
ATOM   3883  CB  PHE A 287       3.858  15.196 117.542  1.00  0.00           C  
ATOM   3884  CG  PHE A 287       4.176  13.896 116.859  1.00  0.00           C  
ATOM   3885  CD1 PHE A 287       3.979  13.748 115.494  1.00  0.00           C  
ATOM   3886  CD2 PHE A 287       4.671  12.820 117.579  1.00  0.00           C  
ATOM   3887  CE1 PHE A 287       4.272  12.553 114.864  1.00  0.00           C  
ATOM   3888  CE2 PHE A 287       4.965  11.625 116.952  1.00  0.00           C  
ATOM   3889  CZ  PHE A 287       4.764  11.491 115.593  1.00  0.00           C  
ATOM   3890  H   PHE A 287       6.098  16.397 116.874  1.00  0.00           H  
ATOM   3891  HA  PHE A 287       3.391  16.200 115.710  1.00  0.00           H  
ATOM   3892 1HB  PHE A 287       4.546  15.318 118.378  1.00  0.00           H  
ATOM   3893 2HB  PHE A 287       2.852  15.126 117.955  1.00  0.00           H  
ATOM   3894  HD1 PHE A 287       3.591  14.588 114.917  1.00  0.00           H  
ATOM   3895  HD2 PHE A 287       4.829  12.925 118.653  1.00  0.00           H  
ATOM   3896  HE1 PHE A 287       4.112  12.450 113.791  1.00  0.00           H  
ATOM   3897  HE2 PHE A 287       5.354  10.786 117.530  1.00  0.00           H  
ATOM   3898  HZ  PHE A 287       4.994  10.549 115.097  1.00  0.00           H  
ATOM   3899  N   PRO A 288       2.012  17.850 117.255  1.00  0.00           N  
ATOM   3900  CA  PRO A 288       1.328  18.954 117.843  1.00  0.00           C  
ATOM   3901  C   PRO A 288       1.367  19.173 119.354  1.00  0.00           C  
ATOM   3902  O   PRO A 288       1.417  18.283 120.195  1.00  0.00           O  
ATOM   3903  CB  PRO A 288      -0.102  18.651 117.385  1.00  0.00           C  
ATOM   3904  CG  PRO A 288       0.075  17.803 116.172  1.00  0.00           C  
ATOM   3905  CD  PRO A 288       1.294  16.972 116.470  1.00  0.00           C  
ATOM   3906  HA  PRO A 288       1.715  19.890 117.414  1.00  0.00           H  
ATOM   3907 1HB  PRO A 288      -0.653  18.138 118.187  1.00  0.00           H  
ATOM   3908 2HB  PRO A 288      -0.637  19.589 117.176  1.00  0.00           H  
ATOM   3909 1HG  PRO A 288      -0.824  17.191 116.002  1.00  0.00           H  
ATOM   3910 2HG  PRO A 288       0.201  18.436 115.281  1.00  0.00           H  
ATOM   3911 1HD  PRO A 288       0.996  16.067 117.020  1.00  0.00           H  
ATOM   3912 2HD  PRO A 288       1.796  16.706 115.528  1.00  0.00           H  
ATOM   3913  N   VAL A 289       1.324  20.426 119.725  1.00  0.00           N  
ATOM   3914  CA  VAL A 289       1.226  20.970 121.042  1.00  0.00           C  
ATOM   3915  C   VAL A 289      -0.269  21.178 121.248  1.00  0.00           C  
ATOM   3916  O   VAL A 289      -0.932  21.772 120.433  1.00  0.00           O  
ATOM   3917  CB  VAL A 289       2.003  22.293 121.175  1.00  0.00           C  
ATOM   3918  CG1 VAL A 289       1.817  22.883 122.565  1.00  0.00           C  
ATOM   3919  CG2 VAL A 289       3.477  22.060 120.880  1.00  0.00           C  
ATOM   3920  H   VAL A 289       1.369  21.054 118.935  1.00  0.00           H  
ATOM   3921  HA  VAL A 289       1.656  20.255 121.745  1.00  0.00           H  
ATOM   3922  HB  VAL A 289       1.599  23.014 120.464  1.00  0.00           H  
ATOM   3923 1HG1 VAL A 289       2.373  23.818 122.641  1.00  0.00           H  
ATOM   3924 2HG1 VAL A 289       0.759  23.075 122.740  1.00  0.00           H  
ATOM   3925 3HG1 VAL A 289       2.188  22.180 123.311  1.00  0.00           H  
ATOM   3926 1HG2 VAL A 289       4.020  23.000 120.976  1.00  0.00           H  
ATOM   3927 2HG2 VAL A 289       3.879  21.335 121.588  1.00  0.00           H  
ATOM   3928 3HG2 VAL A 289       3.589  21.677 119.866  1.00  0.00           H  
ATOM   3929  N   ILE A 290      -0.803  20.726 122.327  1.00  0.00           N  
ATOM   3930  CA  ILE A 290      -2.201  20.725 122.754  1.00  0.00           C  
ATOM   3931  C   ILE A 290      -2.176  21.825 123.806  1.00  0.00           C  
ATOM   3932  O   ILE A 290      -1.187  22.122 124.546  1.00  0.00           O  
ATOM   3933  CB  ILE A 290      -2.673  19.380 123.335  1.00  0.00           C  
ATOM   3934  CG1 ILE A 290      -2.468  18.256 122.315  1.00  0.00           C  
ATOM   3935  CG2 ILE A 290      -4.133  19.464 123.752  1.00  0.00           C  
ATOM   3936  CD1 ILE A 290      -3.232  18.455 121.026  1.00  0.00           C  
ATOM   3937  H   ILE A 290      -0.103  20.322 122.933  1.00  0.00           H  
ATOM   3938  HA  ILE A 290      -2.827  20.935 121.888  1.00  0.00           H  
ATOM   3939  HB  ILE A 290      -2.070  19.128 124.207  1.00  0.00           H  
ATOM   3940 1HG1 ILE A 290      -1.408  18.172 122.075  1.00  0.00           H  
ATOM   3941 2HG1 ILE A 290      -2.779  17.307 122.752  1.00  0.00           H  
ATOM   3942 1HG2 ILE A 290      -4.451  18.504 124.160  1.00  0.00           H  
ATOM   3943 2HG2 ILE A 290      -4.251  20.237 124.510  1.00  0.00           H  
ATOM   3944 3HG2 ILE A 290      -4.746  19.710 122.885  1.00  0.00           H  
ATOM   3945 1HD1 ILE A 290      -3.036  17.618 120.355  1.00  0.00           H  
ATOM   3946 2HD1 ILE A 290      -4.300  18.506 121.240  1.00  0.00           H  
ATOM   3947 3HD1 ILE A 290      -2.911  19.381 120.553  1.00  0.00           H  
ATOM   3948  N   SER A 291      -3.207  22.661 123.958  1.00  0.00           N  
ATOM   3949  CA  SER A 291      -3.228  23.713 124.960  1.00  0.00           C  
ATOM   3950  C   SER A 291      -4.732  23.870 125.257  1.00  0.00           C  
ATOM   3951  O   SER A 291      -5.665  23.596 124.534  1.00  0.00           O  
ATOM   3952  CB  SER A 291      -2.607  25.000 124.452  1.00  0.00           C  
ATOM   3953  OG  SER A 291      -2.652  26.000 125.433  1.00  0.00           O  
ATOM   3954  H   SER A 291      -4.002  22.549 123.345  1.00  0.00           H  
ATOM   3955  HA  SER A 291      -2.649  23.381 125.823  1.00  0.00           H  
ATOM   3956 1HB  SER A 291      -1.573  24.816 124.164  1.00  0.00           H  
ATOM   3957 2HB  SER A 291      -3.140  25.334 123.563  1.00  0.00           H  
ATOM   3958  HG  SER A 291      -1.740  26.246 125.602  1.00  0.00           H  
ATOM   3959  N   LEU A 292      -4.925  24.194 126.538  1.00  0.00           N  
ATOM   3960  CA  LEU A 292      -6.236  24.342 127.160  1.00  0.00           C  
ATOM   3961  C   LEU A 292      -6.314  25.802 127.633  1.00  0.00           C  
ATOM   3962  O   LEU A 292      -5.369  26.349 128.201  1.00  0.00           O  
ATOM   3963  CB  LEU A 292      -6.416  23.369 128.332  1.00  0.00           C  
ATOM   3964  CG  LEU A 292      -6.315  21.879 127.981  1.00  0.00           C  
ATOM   3965  CD1 LEU A 292      -6.392  21.050 129.256  1.00  0.00           C  
ATOM   3966  CD2 LEU A 292      -7.434  21.507 127.019  1.00  0.00           C  
ATOM   3967  H   LEU A 292      -4.096  24.342 127.096  1.00  0.00           H  
ATOM   3968  HA  LEU A 292      -6.999  24.120 126.415  1.00  0.00           H  
ATOM   3969 1HB  LEU A 292      -5.657  23.584 129.082  1.00  0.00           H  
ATOM   3970 2HB  LEU A 292      -7.396  23.539 128.777  1.00  0.00           H  
ATOM   3971  HG  LEU A 292      -5.352  21.680 127.511  1.00  0.00           H  
ATOM   3972 1HD1 LEU A 292      -6.320  19.991 129.007  1.00  0.00           H  
ATOM   3973 2HD1 LEU A 292      -5.569  21.323 129.917  1.00  0.00           H  
ATOM   3974 3HD1 LEU A 292      -7.340  21.241 129.758  1.00  0.00           H  
ATOM   3975 1HD2 LEU A 292      -7.362  20.448 126.769  1.00  0.00           H  
ATOM   3976 2HD2 LEU A 292      -8.398  21.704 127.489  1.00  0.00           H  
ATOM   3977 3HD2 LEU A 292      -7.345  22.101 126.110  1.00  0.00           H  
ATOM   3978  N   TYR A 293      -7.478  26.371 127.288  1.00  0.00           N  
ATOM   3979  CA  TYR A 293      -7.623  27.762 127.688  1.00  0.00           C  
ATOM   3980  C   TYR A 293      -8.448  27.635 128.948  1.00  0.00           C  
ATOM   3981  O   TYR A 293      -9.585  27.275 128.700  1.00  0.00           O  
ATOM   3982  CB  TYR A 293      -8.304  28.628 126.626  1.00  0.00           C  
ATOM   3983  CG  TYR A 293      -8.390  30.092 126.995  1.00  0.00           C  
ATOM   3984  CD1 TYR A 293      -7.254  30.770 127.413  1.00  0.00           C  
ATOM   3985  CD2 TYR A 293      -9.604  30.757 126.916  1.00  0.00           C  
ATOM   3986  CE1 TYR A 293      -7.333  32.108 127.750  1.00  0.00           C  
ATOM   3987  CE2 TYR A 293      -9.683  32.094 127.253  1.00  0.00           C  
ATOM   3988  CZ  TYR A 293      -8.553  32.769 127.669  1.00  0.00           C  
ATOM   3989  OH  TYR A 293      -8.631  34.101 128.005  1.00  0.00           O  
ATOM   3990  H   TYR A 293      -8.233  25.921 126.790  1.00  0.00           H  
ATOM   3991  HA  TYR A 293      -6.630  28.178 127.858  1.00  0.00           H  
ATOM   3992 1HB  TYR A 293      -7.758  28.546 125.684  1.00  0.00           H  
ATOM   3993 2HB  TYR A 293      -9.315  28.261 126.451  1.00  0.00           H  
ATOM   3994  HD1 TYR A 293      -6.299  30.247 127.475  1.00  0.00           H  
ATOM   3995  HD2 TYR A 293     -10.497  30.224 126.588  1.00  0.00           H  
ATOM   3996  HE1 TYR A 293      -6.440  32.640 128.078  1.00  0.00           H  
ATOM   3997  HE2 TYR A 293     -10.638  32.617 127.192  1.00  0.00           H  
ATOM   3998  HH  TYR A 293      -9.536  34.405 127.895  1.00  0.00           H  
ATOM   3999  N   LEU A 294      -7.852  27.936 130.073  1.00  0.00           N  
ATOM   4000  CA  LEU A 294      -8.390  27.918 131.430  1.00  0.00           C  
ATOM   4001  C   LEU A 294      -8.232  29.313 132.108  1.00  0.00           C  
ATOM   4002  O   LEU A 294      -7.155  29.765 132.624  1.00  0.00           O  
ATOM   4003  CB  LEU A 294      -7.678  26.841 132.258  1.00  0.00           C  
ATOM   4004  CG  LEU A 294      -8.118  26.729 133.723  1.00  0.00           C  
ATOM   4005  CD1 LEU A 294      -9.592  26.351 133.784  1.00  0.00           C  
ATOM   4006  CD2 LEU A 294      -7.259  25.694 134.434  1.00  0.00           C  
ATOM   4007  H   LEU A 294      -6.891  28.212 129.928  1.00  0.00           H  
ATOM   4008  HA  LEU A 294      -9.452  27.680 131.378  1.00  0.00           H  
ATOM   4009 1HB  LEU A 294      -7.846  25.873 131.787  1.00  0.00           H  
ATOM   4010 2HB  LEU A 294      -6.608  27.045 132.248  1.00  0.00           H  
ATOM   4011  HG  LEU A 294      -8.001  27.696 134.213  1.00  0.00           H  
ATOM   4012 1HD1 LEU A 294      -9.904  26.272 134.825  1.00  0.00           H  
ATOM   4013 2HD1 LEU A 294     -10.185  27.118 133.285  1.00  0.00           H  
ATOM   4014 3HD1 LEU A 294      -9.743  25.394 133.286  1.00  0.00           H  
ATOM   4015 1HD2 LEU A 294      -7.571  25.615 135.476  1.00  0.00           H  
ATOM   4016 2HD2 LEU A 294      -7.376  24.726 133.945  1.00  0.00           H  
ATOM   4017 3HD2 LEU A 294      -6.213  25.998 134.390  1.00  0.00           H  
ATOM   4018  N   MET A 295      -9.295  30.063 132.250  1.00  0.00           N  
ATOM   4019  CA  MET A 295      -9.289  31.438 132.804  1.00  0.00           C  
ATOM   4020  C   MET A 295      -8.539  32.471 131.928  1.00  0.00           C  
ATOM   4021  O   MET A 295      -7.835  33.374 132.374  1.00  0.00           O  
ATOM   4022  CB  MET A 295      -8.683  31.416 134.206  1.00  0.00           C  
ATOM   4023  CG  MET A 295      -9.454  30.574 135.212  1.00  0.00           C  
ATOM   4024  SD  MET A 295     -11.139  31.166 135.467  1.00  0.00           S  
ATOM   4025  CE  MET A 295     -10.832  32.688 136.359  1.00  0.00           C  
ATOM   4026  H   MET A 295     -10.171  29.655 131.955  1.00  0.00           H  
ATOM   4027  HA  MET A 295     -10.318  31.791 132.864  1.00  0.00           H  
ATOM   4028 1HB  MET A 295      -7.666  31.029 134.156  1.00  0.00           H  
ATOM   4029 2HB  MET A 295      -8.627  32.434 134.594  1.00  0.00           H  
ATOM   4030 1HG  MET A 295      -9.500  29.543 134.865  1.00  0.00           H  
ATOM   4031 2HG  MET A 295      -8.936  30.588 136.171  1.00  0.00           H  
ATOM   4032 1HE  MET A 295     -11.781  33.172 136.590  1.00  0.00           H  
ATOM   4033 2HE  MET A 295     -10.302  32.466 137.287  1.00  0.00           H  
ATOM   4034 3HE  MET A 295     -10.225  33.354 135.745  1.00  0.00           H  
ATOM   4035  N   SER A 302      -8.627  32.434 130.573  1.00  0.00           N  
ATOM   4036  CA  SER A 302      -7.853  33.402 129.798  1.00  0.00           C  
ATOM   4037  C   SER A 302      -6.447  32.979 129.500  1.00  0.00           C  
ATOM   4038  O   SER A 302      -5.774  33.479 128.598  1.00  0.00           O  
ATOM   4039  CB  SER A 302      -7.812  34.727 130.533  1.00  0.00           C  
ATOM   4040  OG  SER A 302      -7.068  34.623 131.716  1.00  0.00           O  
ATOM   4041  H   SER A 302      -8.757  32.587 131.563  1.00  0.00           H  
ATOM   4042  HA  SER A 302      -8.343  33.545 128.834  1.00  0.00           H  
ATOM   4043 1HB  SER A 302      -7.371  35.487 129.889  1.00  0.00           H  
ATOM   4044 2HB  SER A 302      -8.828  35.045 130.766  1.00  0.00           H  
ATOM   4045  HG  SER A 302      -6.514  33.846 131.612  1.00  0.00           H  
ATOM   4046  N   PHE A 303      -5.855  31.980 130.177  1.00  0.00           N  
ATOM   4047  CA  PHE A 303      -4.517  31.542 129.831  1.00  0.00           C  
ATOM   4048  C   PHE A 303      -4.638  30.149 129.180  1.00  0.00           C  
ATOM   4049  O   PHE A 303      -5.304  29.209 129.584  1.00  0.00           O  
ATOM   4050  CB  PHE A 303      -3.617  31.492 131.067  1.00  0.00           C  
ATOM   4051  CG  PHE A 303      -3.337  32.840 131.667  1.00  0.00           C  
ATOM   4052  CD1 PHE A 303      -4.124  33.334 132.698  1.00  0.00           C  
ATOM   4053  CD2 PHE A 303      -2.287  33.618 131.203  1.00  0.00           C  
ATOM   4054  CE1 PHE A 303      -3.867  34.574 133.251  1.00  0.00           C  
ATOM   4055  CE2 PHE A 303      -2.027  34.857 131.755  1.00  0.00           C  
ATOM   4056  CZ  PHE A 303      -2.819  35.336 132.780  1.00  0.00           C  
ATOM   4057  H   PHE A 303      -6.341  31.524 130.936  1.00  0.00           H  
ATOM   4058  HA  PHE A 303      -4.091  32.256 129.125  1.00  0.00           H  
ATOM   4059 1HB  PHE A 303      -4.082  30.870 131.830  1.00  0.00           H  
ATOM   4060 2HB  PHE A 303      -2.665  31.032 130.805  1.00  0.00           H  
ATOM   4061  HD1 PHE A 303      -4.952  32.731 133.071  1.00  0.00           H  
ATOM   4062  HD2 PHE A 303      -1.662  33.240 130.394  1.00  0.00           H  
ATOM   4063  HE1 PHE A 303      -4.493  34.950 134.059  1.00  0.00           H  
ATOM   4064  HE2 PHE A 303      -1.198  35.458 131.382  1.00  0.00           H  
ATOM   4065  HZ  PHE A 303      -2.616  36.314 133.214  1.00  0.00           H  
ATOM   4066  N   ARG A 304      -3.867  30.066 128.112  1.00  0.00           N  
ATOM   4067  CA  ARG A 304      -3.798  28.870 127.268  1.00  0.00           C  
ATOM   4068  C   ARG A 304      -2.577  28.127 127.718  1.00  0.00           C  
ATOM   4069  O   ARG A 304      -1.471  28.608 127.570  1.00  0.00           O  
ATOM   4070  CB  ARG A 304      -3.696  29.206 125.788  1.00  0.00           C  
ATOM   4071  CG  ARG A 304      -4.904  29.925 125.210  1.00  0.00           C  
ATOM   4072  CD  ARG A 304      -4.714  30.253 123.774  1.00  0.00           C  
ATOM   4073  NE  ARG A 304      -3.651  31.226 123.576  1.00  0.00           N  
ATOM   4074  CZ  ARG A 304      -3.137  31.565 122.378  1.00  0.00           C  
ATOM   4075  NH1 ARG A 304      -3.597  31.002 121.283  1.00  0.00           N  
ATOM   4076  NH2 ARG A 304      -2.170  32.463 122.304  1.00  0.00           N  
ATOM   4077  H   ARG A 304      -3.303  30.869 127.874  1.00  0.00           H  
ATOM   4078  HA  ARG A 304      -4.711  28.291 127.413  1.00  0.00           H  
ATOM   4079 1HB  ARG A 304      -2.825  29.837 125.617  1.00  0.00           H  
ATOM   4080 2HB  ARG A 304      -3.552  28.289 125.215  1.00  0.00           H  
ATOM   4081 1HG  ARG A 304      -5.785  29.288 125.302  1.00  0.00           H  
ATOM   4082 2HG  ARG A 304      -5.070  30.855 125.755  1.00  0.00           H  
ATOM   4083 1HD  ARG A 304      -4.453  29.348 123.225  1.00  0.00           H  
ATOM   4084 2HD  ARG A 304      -5.636  30.669 123.370  1.00  0.00           H  
ATOM   4085  HE  ARG A 304      -3.272  31.681 124.396  1.00  0.00           H  
ATOM   4086 1HH1 ARG A 304      -4.336  30.316 121.339  1.00  0.00           H  
ATOM   4087 2HH1 ARG A 304      -3.212  31.256 120.384  1.00  0.00           H  
ATOM   4088 1HH2 ARG A 304      -1.817  32.896 123.146  1.00  0.00           H  
ATOM   4089 2HH2 ARG A 304      -1.785  32.717 121.406  1.00  0.00           H  
ATOM   4090  N   ILE A 305      -2.717  26.997 128.393  1.00  0.00           N  
ATOM   4091  CA  ILE A 305      -1.561  26.242 128.896  1.00  0.00           C  
ATOM   4092  C   ILE A 305      -1.308  25.005 128.026  1.00  0.00           C  
ATOM   4093  O   ILE A 305      -2.085  24.118 127.686  1.00  0.00           O  
ATOM   4094  CB  ILE A 305      -1.773  25.812 130.359  1.00  0.00           C  
ATOM   4095  CG1 ILE A 305      -1.912  27.040 131.262  1.00  0.00           C  
ATOM   4096  CG2 ILE A 305      -0.625  24.930 130.826  1.00  0.00           C  
ATOM   4097  CD1 ILE A 305      -3.313  27.605 131.314  1.00  0.00           C  
ATOM   4098  H   ILE A 305      -3.648  26.645 128.566  1.00  0.00           H  
ATOM   4099  HA  ILE A 305      -0.683  26.885 128.852  1.00  0.00           H  
ATOM   4100  HB  ILE A 305      -2.705  25.252 130.442  1.00  0.00           H  
ATOM   4101 1HG1 ILE A 305      -1.611  26.781 132.277  1.00  0.00           H  
ATOM   4102 2HG1 ILE A 305      -1.242  27.826 130.913  1.00  0.00           H  
ATOM   4103 1HG2 ILE A 305      -0.791  24.636 131.862  1.00  0.00           H  
ATOM   4104 2HG2 ILE A 305      -0.571  24.041 130.200  1.00  0.00           H  
ATOM   4105 3HG2 ILE A 305       0.312  25.483 130.751  1.00  0.00           H  
ATOM   4106 1HD1 ILE A 305      -3.332  28.473 131.973  1.00  0.00           H  
ATOM   4107 2HD1 ILE A 305      -3.623  27.903 130.311  1.00  0.00           H  
ATOM   4108 3HD1 ILE A 305      -3.997  26.847 131.694  1.00  0.00           H  
ATOM   4109  N   THR A 306      -0.053  24.954 127.592  1.00  0.00           N  
ATOM   4110  CA  THR A 306       0.443  23.931 126.701  1.00  0.00           C  
ATOM   4111  C   THR A 306       0.694  22.587 127.367  1.00  0.00           C  
ATOM   4112  O   THR A 306       0.915  22.420 128.579  1.00  0.00           O  
ATOM   4113  CB  THR A 306       1.742  24.406 126.025  1.00  0.00           C  
ATOM   4114  OG1 THR A 306       2.744  24.643 127.023  1.00  0.00           O  
ATOM   4115  CG2 THR A 306       1.499  25.687 125.242  1.00  0.00           C  
ATOM   4116  H   THR A 306       0.577  25.676 127.911  1.00  0.00           H  
ATOM   4117  HA  THR A 306      -0.308  23.748 125.932  1.00  0.00           H  
ATOM   4118  HB  THR A 306       2.102  23.634 125.345  1.00  0.00           H  
ATOM   4119  HG1 THR A 306       3.553  24.940 126.599  1.00  0.00           H  
ATOM   4120 1HG2 THR A 306       2.428  26.008 124.771  1.00  0.00           H  
ATOM   4121 2HG2 THR A 306       0.746  25.507 124.475  1.00  0.00           H  
ATOM   4122 3HG2 THR A 306       1.148  26.466 125.918  1.00  0.00           H  
ATOM   4123  N   ILE A 307       0.641  21.654 126.430  1.00  0.00           N  
ATOM   4124  CA  ILE A 307       0.905  20.227 126.771  1.00  0.00           C  
ATOM   4125  C   ILE A 307       1.670  19.616 125.609  1.00  0.00           C  
ATOM   4126  O   ILE A 307       1.024  19.211 124.653  1.00  0.00           O  
ATOM   4127  CB  ILE A 307      -0.390  19.433 127.023  1.00  0.00           C  
ATOM   4128  CG1 ILE A 307      -1.222  20.102 128.120  1.00  0.00           C  
ATOM   4129  CG2 ILE A 307      -0.068  17.995 127.397  1.00  0.00           C  
ATOM   4130  CD1 ILE A 307      -0.534  20.146 129.466  1.00  0.00           C  
ATOM   4131  H   ILE A 307       0.421  21.899 125.475  1.00  0.00           H  
ATOM   4132  HA  ILE A 307       1.496  20.194 127.685  1.00  0.00           H  
ATOM   4133  HB  ILE A 307      -0.999  19.436 126.120  1.00  0.00           H  
ATOM   4134 1HG1 ILE A 307      -1.460  21.123 127.824  1.00  0.00           H  
ATOM   4135 2HG1 ILE A 307      -2.165  19.569 128.238  1.00  0.00           H  
ATOM   4136 1HG2 ILE A 307      -0.994  17.448 127.572  1.00  0.00           H  
ATOM   4137 2HG2 ILE A 307       0.484  17.523 126.585  1.00  0.00           H  
ATOM   4138 3HG2 ILE A 307       0.538  17.981 128.303  1.00  0.00           H  
ATOM   4139 1HD1 ILE A 307      -1.186  20.634 130.191  1.00  0.00           H  
ATOM   4140 2HD1 ILE A 307      -0.318  19.130 129.798  1.00  0.00           H  
ATOM   4141 3HD1 ILE A 307       0.396  20.706 129.381  1.00  0.00           H  
ATOM   4142  N   LEU A 308       2.985  19.614 125.568  1.00  0.00           N  
ATOM   4143  CA  LEU A 308       3.830  19.098 124.525  1.00  0.00           C  
ATOM   4144  C   LEU A 308       3.790  17.593 124.349  1.00  0.00           C  
ATOM   4145  O   LEU A 308       3.538  16.805 125.290  1.00  0.00           O  
ATOM   4146  CB  LEU A 308       5.276  19.529 124.799  1.00  0.00           C  
ATOM   4147  CG  LEU A 308       5.656  20.933 124.311  1.00  0.00           C  
ATOM   4148  CD1 LEU A 308       4.826  21.971 125.053  1.00  0.00           C  
ATOM   4149  CD2 LEU A 308       7.144  21.162 124.532  1.00  0.00           C  
ATOM   4150  H   LEU A 308       3.410  20.033 126.383  1.00  0.00           H  
ATOM   4151  HA  LEU A 308       3.501  19.517 123.575  1.00  0.00           H  
ATOM   4152 1HB  LEU A 308       5.451  19.494 125.873  1.00  0.00           H  
ATOM   4153 2HB  LEU A 308       5.948  18.818 124.319  1.00  0.00           H  
ATOM   4154  HG  LEU A 308       5.429  21.022 123.248  1.00  0.00           H  
ATOM   4155 1HD1 LEU A 308       5.095  22.969 124.705  1.00  0.00           H  
ATOM   4156 2HD1 LEU A 308       3.767  21.795 124.861  1.00  0.00           H  
ATOM   4157 3HD1 LEU A 308       5.019  21.895 126.122  1.00  0.00           H  
ATOM   4158 1HD2 LEU A 308       7.414  22.160 124.184  1.00  0.00           H  
ATOM   4159 2HD2 LEU A 308       7.371  21.075 125.595  1.00  0.00           H  
ATOM   4160 3HD2 LEU A 308       7.713  20.418 123.977  1.00  0.00           H  
ATOM   4161  N   PRO A 309       4.122  17.086 123.172  1.00  0.00           N  
ATOM   4162  CA  PRO A 309       4.131  15.672 122.838  1.00  0.00           C  
ATOM   4163  C   PRO A 309       5.002  14.861 123.761  1.00  0.00           C  
ATOM   4164  O   PRO A 309       4.824  13.690 124.060  1.00  0.00           O  
ATOM   4165  CB  PRO A 309       4.682  15.666 121.409  1.00  0.00           C  
ATOM   4166  CG  PRO A 309       4.310  17.004 120.867  1.00  0.00           C  
ATOM   4167  CD  PRO A 309       4.461  17.937 122.039  1.00  0.00           C  
ATOM   4168  HA  PRO A 309       3.101  15.287 122.867  1.00  0.00           H  
ATOM   4169 1HB  PRO A 309       5.769  15.499 121.425  1.00  0.00           H  
ATOM   4170 2HB  PRO A 309       4.238  14.836 120.838  1.00  0.00           H  
ATOM   4171 1HG  PRO A 309       4.968  17.270 120.027  1.00  0.00           H  
ATOM   4172 2HG  PRO A 309       3.284  16.982 120.473  1.00  0.00           H  
ATOM   4173 1HD  PRO A 309       5.501  18.292 122.094  1.00  0.00           H  
ATOM   4174 2HD  PRO A 309       3.767  18.783 121.927  1.00  0.00           H  
ATOM   4175  N   GLN A 310       6.036  15.460 124.295  1.00  0.00           N  
ATOM   4176  CA  GLN A 310       7.012  15.001 125.226  1.00  0.00           C  
ATOM   4177  C   GLN A 310       6.354  14.584 126.532  1.00  0.00           C  
ATOM   4178  O   GLN A 310       6.932  13.805 127.241  1.00  0.00           O  
ATOM   4179  CB  GLN A 310       8.058  16.091 125.475  1.00  0.00           C  
ATOM   4180  CG  GLN A 310       9.207  15.659 126.370  1.00  0.00           C  
ATOM   4181  CD  GLN A 310      10.268  16.734 126.509  1.00  0.00           C  
ATOM   4182  OE1 GLN A 310      10.083  17.870 126.064  1.00  0.00           O  
ATOM   4183  NE2 GLN A 310      11.389  16.381 127.129  1.00  0.00           N  
ATOM   4184  H   GLN A 310       6.096  16.406 123.946  1.00  0.00           H  
ATOM   4185  HA  GLN A 310       7.509  14.128 124.804  1.00  0.00           H  
ATOM   4186 1HB  GLN A 310       8.477  16.417 124.523  1.00  0.00           H  
ATOM   4187 2HB  GLN A 310       7.580  16.956 125.935  1.00  0.00           H  
ATOM   4188 1HG  GLN A 310       8.816  15.434 127.362  1.00  0.00           H  
ATOM   4189 2HG  GLN A 310       9.673  14.771 125.942  1.00  0.00           H  
ATOM   4190 1HE2 GLN A 310      12.125  17.048 127.250  1.00  0.00           H  
ATOM   4191 2HE2 GLN A 310      11.497  15.449 127.474  1.00  0.00           H  
ATOM   4192  N   GLN A 311       5.220  15.222 126.755  1.00  0.00           N  
ATOM   4193  CA  GLN A 311       4.365  15.015 127.860  1.00  0.00           C  
ATOM   4194  C   GLN A 311       3.242  14.043 127.529  1.00  0.00           C  
ATOM   4195  O   GLN A 311       3.061  13.212 128.456  1.00  0.00           O  
ATOM   4196  CB  GLN A 311       3.794  16.356 128.327  1.00  0.00           C  
ATOM   4197  CG  GLN A 311       4.836  17.327 128.855  1.00  0.00           C  
ATOM   4198  CD  GLN A 311       5.556  16.793 130.079  1.00  0.00           C  
ATOM   4199  OE1 GLN A 311       4.926  16.364 131.050  1.00  0.00           O  
ATOM   4200  NE2 GLN A 311       6.884  16.816 130.040  1.00  0.00           N  
ATOM   4201  H   GLN A 311       4.968  15.910 126.060  1.00  0.00           H  
ATOM   4202  HA  GLN A 311       4.947  14.575 128.670  1.00  0.00           H  
ATOM   4203 1HB  GLN A 311       3.274  16.839 127.499  1.00  0.00           H  
ATOM   4204 2HB  GLN A 311       3.062  16.185 129.117  1.00  0.00           H  
ATOM   4205 1HG  GLN A 311       5.576  17.509 128.076  1.00  0.00           H  
ATOM   4206 2HG  GLN A 311       4.343  18.260 129.128  1.00  0.00           H  
ATOM   4207 1HE2 GLN A 311       7.413  16.477 130.819  1.00  0.00           H  
ATOM   4208 2HE2 GLN A 311       7.355  17.173 129.233  1.00  0.00           H  
ATOM   4209  N   TYR A 312       2.541  14.055 126.422  1.00  0.00           N  
ATOM   4210  CA  TYR A 312       1.455  13.085 126.247  1.00  0.00           C  
ATOM   4211  C   TYR A 312       1.851  11.769 125.586  1.00  0.00           C  
ATOM   4212  O   TYR A 312       1.076  10.823 125.344  1.00  0.00           O  
ATOM   4213  CB  TYR A 312       0.325  13.729 125.441  1.00  0.00           C  
ATOM   4214  CG  TYR A 312      -0.374  14.859 126.165  1.00  0.00           C  
ATOM   4215  CD1 TYR A 312      -0.410  14.877 127.551  1.00  0.00           C  
ATOM   4216  CD2 TYR A 312      -0.977  15.877 125.442  1.00  0.00           C  
ATOM   4217  CE1 TYR A 312      -1.048  15.909 128.212  1.00  0.00           C  
ATOM   4218  CE2 TYR A 312      -1.615  16.909 126.103  1.00  0.00           C  
ATOM   4219  CZ  TYR A 312      -1.652  16.927 127.482  1.00  0.00           C  
ATOM   4220  OH  TYR A 312      -2.287  17.955 128.140  1.00  0.00           O  
ATOM   4221  H   TYR A 312       2.732  14.718 125.685  1.00  0.00           H  
ATOM   4222  HA  TYR A 312       1.079  12.805 127.231  1.00  0.00           H  
ATOM   4223 1HB  TYR A 312       0.723  14.120 124.504  1.00  0.00           H  
ATOM   4224 2HB  TYR A 312      -0.420  12.974 125.191  1.00  0.00           H  
ATOM   4225  HD1 TYR A 312       0.064  14.077 128.119  1.00  0.00           H  
ATOM   4226  HD2 TYR A 312      -0.949  15.863 124.352  1.00  0.00           H  
ATOM   4227  HE1 TYR A 312      -1.077  15.923 129.301  1.00  0.00           H  
ATOM   4228  HE2 TYR A 312      -2.091  17.709 125.534  1.00  0.00           H  
ATOM   4229  HH  TYR A 312      -2.648  18.570 127.498  1.00  0.00           H  
ATOM   4230  N   LEU A 313       3.116  11.649 125.244  1.00  0.00           N  
ATOM   4231  CA  LEU A 313       3.666  10.495 124.575  1.00  0.00           C  
ATOM   4232  C   LEU A 313       4.636   9.777 125.485  1.00  0.00           C  
ATOM   4233  O   LEU A 313       5.598  10.315 126.036  1.00  0.00           O  
ATOM   4234  CB  LEU A 313       4.373  10.913 123.279  1.00  0.00           C  
ATOM   4235  CG  LEU A 313       3.493  11.619 122.240  1.00  0.00           C  
ATOM   4236  CD1 LEU A 313       4.352  12.061 121.063  1.00  0.00           C  
ATOM   4237  CD2 LEU A 313       2.387  10.677 121.787  1.00  0.00           C  
ATOM   4238  H   LEU A 313       3.725  12.422 125.472  1.00  0.00           H  
ATOM   4239  HA  LEU A 313       2.849   9.819 124.324  1.00  0.00           H  
ATOM   4240 1HB  LEU A 313       5.191  11.586 123.532  1.00  0.00           H  
ATOM   4241 2HB  LEU A 313       4.792  10.024 122.810  1.00  0.00           H  
ATOM   4242  HG  LEU A 313       3.051  12.512 122.683  1.00  0.00           H  
ATOM   4243 1HD1 LEU A 313       3.727  12.562 120.324  1.00  0.00           H  
ATOM   4244 2HD1 LEU A 313       5.122  12.748 121.412  1.00  0.00           H  
ATOM   4245 3HD1 LEU A 313       4.822  11.189 120.608  1.00  0.00           H  
ATOM   4246 1HD2 LEU A 313       1.761  11.179 121.048  1.00  0.00           H  
ATOM   4247 2HD2 LEU A 313       2.828   9.785 121.342  1.00  0.00           H  
ATOM   4248 3HD2 LEU A 313       1.778  10.392 122.645  1.00  0.00           H  
ATOM   4249  N   ARG A 314       4.374   8.480 125.649  1.00  0.00           N  
ATOM   4250  CA  ARG A 314       5.351   7.716 126.457  1.00  0.00           C  
ATOM   4251  C   ARG A 314       6.082   6.786 125.468  1.00  0.00           C  
ATOM   4252  O   ARG A 314       5.781   5.965 124.593  1.00  0.00           O  
ATOM   4253  CB  ARG A 314       4.678   6.906 127.555  1.00  0.00           C  
ATOM   4254  CG  ARG A 314       3.983   7.734 128.625  1.00  0.00           C  
ATOM   4255  CD  ARG A 314       3.347   6.875 129.657  1.00  0.00           C  
ATOM   4256  NE  ARG A 314       2.605   7.658 130.632  1.00  0.00           N  
ATOM   4257  CZ  ARG A 314       3.137   8.194 131.747  1.00  0.00           C  
ATOM   4258  NH1 ARG A 314       4.413   8.024 132.015  1.00  0.00           N  
ATOM   4259  NH2 ARG A 314       2.376   8.892 132.573  1.00  0.00           N  
ATOM   4260  H   ARG A 314       3.571   8.001 125.266  1.00  0.00           H  
ATOM   4261  HA  ARG A 314       6.034   8.421 126.932  1.00  0.00           H  
ATOM   4262 1HB  ARG A 314       3.933   6.245 127.115  1.00  0.00           H  
ATOM   4263 2HB  ARG A 314       5.419   6.280 128.052  1.00  0.00           H  
ATOM   4264 1HG  ARG A 314       4.712   8.378 129.117  1.00  0.00           H  
ATOM   4265 2HG  ARG A 314       3.208   8.348 128.165  1.00  0.00           H  
ATOM   4266 1HD  ARG A 314       2.656   6.183 129.178  1.00  0.00           H  
ATOM   4267 2HD  ARG A 314       4.116   6.312 130.186  1.00  0.00           H  
ATOM   4268  HE  ARG A 314       1.620   7.810 130.461  1.00  0.00           H  
ATOM   4269 1HH1 ARG A 314       4.994   7.491 131.383  1.00  0.00           H  
ATOM   4270 2HH1 ARG A 314       4.811   8.426 132.851  1.00  0.00           H  
ATOM   4271 1HH2 ARG A 314       1.395   9.022 132.368  1.00  0.00           H  
ATOM   4272 2HH2 ARG A 314       2.775   9.293 133.409  1.00  0.00           H  
ATOM   4273  N   PRO A 315       7.367   7.105 125.513  1.00  0.00           N  
ATOM   4274  CA  PRO A 315       8.459   6.554 124.714  1.00  0.00           C  
ATOM   4275  C   PRO A 315       9.084   5.673 125.813  1.00  0.00           C  
ATOM   4276  O   PRO A 315       9.703   6.197 126.729  1.00  0.00           O  
ATOM   4277  CB  PRO A 315       9.327   7.743 124.290  1.00  0.00           C  
ATOM   4278  CG  PRO A 315       9.137   8.742 125.380  1.00  0.00           C  
ATOM   4279  CD  PRO A 315       7.715   8.539 125.831  1.00  0.00           C  
ATOM   4280  HA  PRO A 315       8.043   6.067 123.820  1.00  0.00           H  
ATOM   4281 1HB  PRO A 315      10.374   7.425 124.180  1.00  0.00           H  
ATOM   4282 2HB  PRO A 315       9.000   8.116 123.308  1.00  0.00           H  
ATOM   4283 1HG  PRO A 315       9.866   8.568 126.185  1.00  0.00           H  
ATOM   4284 2HG  PRO A 315       9.320   9.758 125.000  1.00  0.00           H  
ATOM   4285 1HD  PRO A 315       7.651   8.683 126.919  1.00  0.00           H  
ATOM   4286 2HD  PRO A 315       7.058   9.247 125.305  1.00  0.00           H  
ATOM   4287  N   VAL A 316       8.743   4.416 125.617  1.00  0.00           N  
ATOM   4288  CA  VAL A 316       9.151   3.363 126.527  1.00  0.00           C  
ATOM   4289  C   VAL A 316       9.851   2.361 125.631  1.00  0.00           C  
ATOM   4290  O   VAL A 316       9.455   1.216 125.557  1.00  0.00           O  
ATOM   4291  CB  VAL A 316       7.953   2.720 127.251  1.00  0.00           C  
ATOM   4292  CG1 VAL A 316       7.323   3.709 128.220  1.00  0.00           C  
ATOM   4293  CG2 VAL A 316       6.932   2.235 126.234  1.00  0.00           C  
ATOM   4294  H   VAL A 316       8.182   4.180 124.811  1.00  0.00           H  
ATOM   4295  HA  VAL A 316       9.805   3.795 127.285  1.00  0.00           H  
ATOM   4296  HB  VAL A 316       8.309   1.875 127.841  1.00  0.00           H  
ATOM   4297 1HG1 VAL A 316       6.478   3.238 128.723  1.00  0.00           H  
ATOM   4298 2HG1 VAL A 316       8.062   4.015 128.960  1.00  0.00           H  
ATOM   4299 3HG1 VAL A 316       6.975   4.584 127.671  1.00  0.00           H  
ATOM   4300 1HG2 VAL A 316       6.089   1.781 126.753  1.00  0.00           H  
ATOM   4301 2HG2 VAL A 316       6.581   3.080 125.640  1.00  0.00           H  
ATOM   4302 3HG2 VAL A 316       7.394   1.498 125.577  1.00  0.00           H  
ATOM   4303  N   GLU A 317      10.803   2.760 124.858  1.00  0.00           N  
ATOM   4304  CA  GLU A 317      11.826   2.288 124.010  1.00  0.00           C  
ATOM   4305  C   GLU A 317      11.661   1.603 122.678  1.00  0.00           C  
ATOM   4306  O   GLU A 317      11.673   0.418 122.295  1.00  0.00           O  
ATOM   4307  CB  GLU A 317      12.658   1.347 124.884  1.00  0.00           C  
ATOM   4308  CG  GLU A 317      13.326   2.021 126.074  1.00  0.00           C  
ATOM   4309  CD  GLU A 317      14.408   2.984 125.670  1.00  0.00           C  
ATOM   4310  OE1 GLU A 317      15.086   2.716 124.707  1.00  0.00           O  
ATOM   4311  OE2 GLU A 317      14.556   3.989 126.325  1.00  0.00           O  
ATOM   4312  H   GLU A 317      10.682   3.756 124.976  1.00  0.00           H  
ATOM   4313  HA  GLU A 317      12.417   3.140 123.673  1.00  0.00           H  
ATOM   4314 1HB  GLU A 317      12.022   0.548 125.266  1.00  0.00           H  
ATOM   4315 2HB  GLU A 317      13.438   0.884 124.280  1.00  0.00           H  
ATOM   4316 1HG  GLU A 317      12.571   2.560 126.645  1.00  0.00           H  
ATOM   4317 2HG  GLU A 317      13.752   1.254 126.720  1.00  0.00           H  
ATOM   4318  N   ASP A 325      11.584   2.542 121.692  1.00  0.00           N  
ATOM   4319  CA  ASP A 325      11.490   2.288 120.263  1.00  0.00           C  
ATOM   4320  C   ASP A 325      10.024   2.322 119.903  1.00  0.00           C  
ATOM   4321  O   ASP A 325       9.562   2.301 118.758  1.00  0.00           O  
ATOM   4322  CB  ASP A 325      12.107   0.940 119.883  1.00  0.00           C  
ATOM   4323  CG  ASP A 325      13.615   0.900 120.089  1.00  0.00           C  
ATOM   4324  OD1 ASP A 325      14.213   1.947 120.164  1.00  0.00           O  
ATOM   4325  OD2 ASP A 325      14.155  -0.178 120.168  1.00  0.00           O  
ATOM   4326  H   ASP A 325      11.546   1.763 122.334  1.00  0.00           H  
ATOM   4327  HA  ASP A 325      12.038   3.070 119.736  1.00  0.00           H  
ATOM   4328 1HB  ASP A 325      11.652   0.150 120.482  1.00  0.00           H  
ATOM   4329 2HB  ASP A 325      11.892   0.723 118.837  1.00  0.00           H  
ATOM   4330  N   CYS A 326       9.238   2.356 120.973  1.00  0.00           N  
ATOM   4331  CA  CYS A 326       7.798   2.317 121.019  1.00  0.00           C  
ATOM   4332  C   CYS A 326       7.304   3.613 121.643  1.00  0.00           C  
ATOM   4333  O   CYS A 326       7.763   4.049 122.693  1.00  0.00           O  
ATOM   4334  CB  CYS A 326       7.303   1.119 121.830  1.00  0.00           C  
ATOM   4335  SG  CYS A 326       5.502   0.985 121.925  1.00  0.00           S  
ATOM   4336  H   CYS A 326       9.756   2.417 121.838  1.00  0.00           H  
ATOM   4337  HA  CYS A 326       7.422   2.220 120.000  1.00  0.00           H  
ATOM   4338 1HB  CYS A 326       7.687   0.198 121.390  1.00  0.00           H  
ATOM   4339 2HB  CYS A 326       7.691   1.182 122.846  1.00  0.00           H  
ATOM   4340  HG  CYS A 326       5.301   0.879 120.615  1.00  0.00           H  
ATOM   4341  N   TYR A 327       6.358   4.258 120.996  1.00  0.00           N  
ATOM   4342  CA  TYR A 327       5.827   5.519 121.450  1.00  0.00           C  
ATOM   4343  C   TYR A 327       4.340   5.306 121.570  1.00  0.00           C  
ATOM   4344  O   TYR A 327       3.752   5.158 120.497  1.00  0.00           O  
ATOM   4345  CB  TYR A 327       6.161   6.664 120.491  1.00  0.00           C  
ATOM   4346  CG  TYR A 327       7.643   6.936 120.357  1.00  0.00           C  
ATOM   4347  CD1 TYR A 327       8.456   6.034 119.688  1.00  0.00           C  
ATOM   4348  CD2 TYR A 327       8.188   8.088 120.904  1.00  0.00           C  
ATOM   4349  CE1 TYR A 327       9.810   6.283 119.566  1.00  0.00           C  
ATOM   4350  CE2 TYR A 327       9.541   8.337 120.782  1.00  0.00           C  
ATOM   4351  CZ  TYR A 327      10.350   7.439 120.117  1.00  0.00           C  
ATOM   4352  OH  TYR A 327      11.698   7.687 119.995  1.00  0.00           O  
ATOM   4353  H   TYR A 327       5.994   3.848 120.148  1.00  0.00           H  
ATOM   4354  HA  TYR A 327       6.272   5.754 122.417  1.00  0.00           H  
ATOM   4355 1HB  TYR A 327       5.766   6.435 119.500  1.00  0.00           H  
ATOM   4356 2HB  TYR A 327       5.676   7.578 120.833  1.00  0.00           H  
ATOM   4357  HD1 TYR A 327       8.028   5.128 119.258  1.00  0.00           H  
ATOM   4358  HD2 TYR A 327       7.549   8.797 121.431  1.00  0.00           H  
ATOM   4359  HE1 TYR A 327      10.449   5.574 119.041  1.00  0.00           H  
ATOM   4360  HE2 TYR A 327       9.970   9.242 121.213  1.00  0.00           H  
ATOM   4361  HH  TYR A 327      11.910   8.519 120.426  1.00  0.00           H  
ATOM   4362  N   LYS A 328       3.869   5.271 122.776  1.00  0.00           N  
ATOM   4363  CA  LYS A 328       2.432   5.101 122.932  1.00  0.00           C  
ATOM   4364  C   LYS A 328       1.824   6.465 123.213  1.00  0.00           C  
ATOM   4365  O   LYS A 328       2.508   7.346 123.803  1.00  0.00           O  
ATOM   4366  CB  LYS A 328       2.105   4.116 124.056  1.00  0.00           C  
ATOM   4367  CG  LYS A 328       2.570   2.689 123.797  1.00  0.00           C  
ATOM   4368  CD  LYS A 328       2.178   1.764 124.939  1.00  0.00           C  
ATOM   4369  CE  LYS A 328       2.646   0.339 124.684  1.00  0.00           C  
ATOM   4370  NZ  LYS A 328       2.279  -0.575 125.800  1.00  0.00           N  
ATOM   4371  H   LYS A 328       4.447   5.355 123.600  1.00  0.00           H  
ATOM   4372  HA  LYS A 328       2.028   4.702 122.001  1.00  0.00           H  
ATOM   4373 1HB  LYS A 328       2.567   4.456 124.983  1.00  0.00           H  
ATOM   4374 2HB  LYS A 328       1.027   4.093 124.217  1.00  0.00           H  
ATOM   4375 1HG  LYS A 328       2.122   2.322 122.873  1.00  0.00           H  
ATOM   4376 2HG  LYS A 328       3.654   2.675 123.685  1.00  0.00           H  
ATOM   4377 1HD  LYS A 328       2.623   2.124 125.868  1.00  0.00           H  
ATOM   4378 2HD  LYS A 328       1.094   1.766 125.052  1.00  0.00           H  
ATOM   4379 1HE  LYS A 328       2.197  -0.032 123.764  1.00  0.00           H  
ATOM   4380 2HE  LYS A 328       3.729   0.328 124.564  1.00  0.00           H  
ATOM   4381 1HZ  LYS A 328       2.607  -1.508 125.593  1.00  0.00           H  
ATOM   4382 2HZ  LYS A 328       2.706  -0.251 126.656  1.00  0.00           H  
ATOM   4383 3HZ  LYS A 328       1.275  -0.588 125.909  1.00  0.00           H  
ATOM   4384  N   PHE A 329       0.558   6.580 122.788  1.00  0.00           N  
ATOM   4385  CA  PHE A 329      -0.150   7.868 123.036  1.00  0.00           C  
ATOM   4386  C   PHE A 329      -0.853   7.803 124.390  1.00  0.00           C  
ATOM   4387  O   PHE A 329      -1.896   7.092 124.451  1.00  0.00           O  
ATOM   4388  CB  PHE A 329      -1.172   8.164 121.937  1.00  0.00           C  
ATOM   4389  CG  PHE A 329      -1.831   9.508 122.068  1.00  0.00           C  
ATOM   4390  CD1 PHE A 329      -1.072  10.654 122.253  1.00  0.00           C  
ATOM   4391  CD2 PHE A 329      -3.211   9.629 122.009  1.00  0.00           C  
ATOM   4392  CE1 PHE A 329      -1.677  11.890 122.374  1.00  0.00           C  
ATOM   4393  CE2 PHE A 329      -3.819  10.863 122.128  1.00  0.00           C  
ATOM   4394  CZ  PHE A 329      -3.050  11.995 122.311  1.00  0.00           C  
ATOM   4395  H   PHE A 329       0.071   5.835 122.311  1.00  0.00           H  
ATOM   4396  HA  PHE A 329       0.587   8.672 123.042  1.00  0.00           H  
ATOM   4397 1HB  PHE A 329      -0.684   8.119 120.964  1.00  0.00           H  
ATOM   4398 2HB  PHE A 329      -1.950   7.401 121.948  1.00  0.00           H  
ATOM   4399  HD1 PHE A 329       0.014  10.571 122.301  1.00  0.00           H  
ATOM   4400  HD2 PHE A 329      -3.818   8.734 121.864  1.00  0.00           H  
ATOM   4401  HE1 PHE A 329      -1.068  12.782 122.518  1.00  0.00           H  
ATOM   4402  HE2 PHE A 329      -4.904  10.945 122.079  1.00  0.00           H  
ATOM   4403  HZ  PHE A 329      -3.528  12.969 122.408  1.00  0.00           H  
ATOM   4404  N   ALA A 330      -0.317   8.482 125.435  1.00  0.00           N  
ATOM   4405  CA  ALA A 330      -1.032   8.363 126.711  1.00  0.00           C  
ATOM   4406  C   ALA A 330      -2.276   9.212 126.738  1.00  0.00           C  
ATOM   4407  O   ALA A 330      -2.332  10.100 127.600  1.00  0.00           O  
ATOM   4408  CB  ALA A 330      -0.124   8.744 127.871  1.00  0.00           C  
ATOM   4409  H   ALA A 330       0.519   9.047 125.390  1.00  0.00           H  
ATOM   4410  HA  ALA A 330      -1.339   7.324 126.832  1.00  0.00           H  
ATOM   4411 1HB  ALA A 330      -0.672   8.649 128.808  1.00  0.00           H  
ATOM   4412 2HB  ALA A 330       0.742   8.082 127.888  1.00  0.00           H  
ATOM   4413 3HB  ALA A 330       0.210   9.773 127.748  1.00  0.00           H  
ATOM   4414  N   ILE A 331      -3.292   9.166 125.926  1.00  0.00           N  
ATOM   4415  CA  ILE A 331      -4.504   9.943 125.848  1.00  0.00           C  
ATOM   4416  C   ILE A 331      -5.639   8.911 125.689  1.00  0.00           C  
ATOM   4417  O   ILE A 331      -5.483   7.953 124.911  1.00  0.00           O  
ATOM   4418  CB  ILE A 331      -4.479  10.938 124.674  1.00  0.00           C  
ATOM   4419  CG1 ILE A 331      -3.297  11.901 124.814  1.00  0.00           C  
ATOM   4420  CG2 ILE A 331      -5.790  11.706 124.600  1.00  0.00           C  
ATOM   4421  CD1 ILE A 331      -3.407  12.833 125.999  1.00  0.00           C  
ATOM   4422  H   ILE A 331      -3.136   8.429 125.254  1.00  0.00           H  
ATOM   4423  HA  ILE A 331      -4.607  10.516 126.769  1.00  0.00           H  
ATOM   4424  HB  ILE A 331      -4.334  10.396 123.740  1.00  0.00           H  
ATOM   4425 1HG1 ILE A 331      -2.374  11.331 124.913  1.00  0.00           H  
ATOM   4426 2HG1 ILE A 331      -3.212  12.507 123.912  1.00  0.00           H  
ATOM   4427 1HG2 ILE A 331      -5.755  12.406 123.765  1.00  0.00           H  
ATOM   4428 2HG2 ILE A 331      -6.613  11.008 124.454  1.00  0.00           H  
ATOM   4429 3HG2 ILE A 331      -5.941  12.257 125.528  1.00  0.00           H  
ATOM   4430 1HD1 ILE A 331      -2.533  13.485 126.032  1.00  0.00           H  
ATOM   4431 2HD1 ILE A 331      -4.308  13.440 125.903  1.00  0.00           H  
ATOM   4432 3HD1 ILE A 331      -3.458  12.250 126.918  1.00  0.00           H  
ATOM   4433  N   SER A 332      -6.745   9.123 126.386  1.00  0.00           N  
ATOM   4434  CA  SER A 332      -7.776   8.090 126.148  1.00  0.00           C  
ATOM   4435  C   SER A 332      -9.113   8.795 126.181  1.00  0.00           C  
ATOM   4436  O   SER A 332      -9.159   9.987 126.321  1.00  0.00           O  
ATOM   4437  CB  SER A 332      -7.728   6.994 127.194  1.00  0.00           C  
ATOM   4438  OG  SER A 332      -8.111   7.481 128.451  1.00  0.00           O  
ATOM   4439  H   SER A 332      -6.943   9.877 127.028  1.00  0.00           H  
ATOM   4440  HA  SER A 332      -7.591   7.635 125.174  1.00  0.00           H  
ATOM   4441 1HB  SER A 332      -8.390   6.180 126.899  1.00  0.00           H  
ATOM   4442 2HB  SER A 332      -6.718   6.589 127.251  1.00  0.00           H  
ATOM   4443  HG  SER A 332      -9.026   7.216 128.570  1.00  0.00           H  
ATOM   4444  N   GLN A 333     -10.167   8.054 126.018  1.00  0.00           N  
ATOM   4445  CA  GLN A 333     -11.559   8.434 125.991  1.00  0.00           C  
ATOM   4446  C   GLN A 333     -12.198   8.732 127.321  1.00  0.00           C  
ATOM   4447  O   GLN A 333     -11.978   7.876 128.220  1.00  0.00           O  
ATOM   4448  CB  GLN A 333     -12.364   7.331 125.299  1.00  0.00           C  
ATOM   4449  CG  GLN A 333     -12.037   7.153 123.826  1.00  0.00           C  
ATOM   4450  CD  GLN A 333     -12.868   6.062 123.177  1.00  0.00           C  
ATOM   4451  OE1 GLN A 333     -12.890   4.919 123.642  1.00  0.00           O  
ATOM   4452  NE2 GLN A 333     -13.557   6.408 122.095  1.00  0.00           N  
ATOM   4453  H   GLN A 333      -9.920   7.082 125.897  1.00  0.00           H  
ATOM   4454  HA  GLN A 333     -11.654   9.360 125.424  1.00  0.00           H  
ATOM   4455 1HB  GLN A 333     -12.184   6.380 125.801  1.00  0.00           H  
ATOM   4456 2HB  GLN A 333     -13.428   7.549 125.383  1.00  0.00           H  
ATOM   4457 1HG  GLN A 333     -12.235   8.089 123.305  1.00  0.00           H  
ATOM   4458 2HG  GLN A 333     -10.985   6.886 123.727  1.00  0.00           H  
ATOM   4459 1HE2 GLN A 333     -14.123   5.731 121.624  1.00  0.00           H  
ATOM   4460 2HE2 GLN A 333     -13.510   7.346 121.751  1.00  0.00           H  
ATOM   4461  N   SER A 334     -12.954   9.791 127.535  1.00  0.00           N  
ATOM   4462  CA  SER A 334     -13.536  10.048 128.883  1.00  0.00           C  
ATOM   4463  C   SER A 334     -14.594   9.037 129.279  1.00  0.00           C  
ATOM   4464  O   SER A 334     -15.589   8.753 128.610  1.00  0.00           O  
ATOM   4465  CB  SER A 334     -14.146  11.435 128.934  1.00  0.00           C  
ATOM   4466  OG  SER A 334     -14.790  11.656 130.159  1.00  0.00           O  
ATOM   4467  H   SER A 334     -13.146  10.439 126.785  1.00  0.00           H  
ATOM   4468  HA  SER A 334     -12.736   9.988 129.622  1.00  0.00           H  
ATOM   4469 1HB  SER A 334     -13.364  12.181 128.791  1.00  0.00           H  
ATOM   4470 2HB  SER A 334     -14.859  11.549 128.119  1.00  0.00           H  
ATOM   4471  HG  SER A 334     -14.586  12.561 130.405  1.00  0.00           H  
ATOM   4472  N   SER A 335     -14.398   8.346 130.416  1.00  0.00           N  
ATOM   4473  CA  SER A 335     -15.217   7.287 130.930  1.00  0.00           C  
ATOM   4474  C   SER A 335     -16.269   7.639 131.944  1.00  0.00           C  
ATOM   4475  O   SER A 335     -17.353   7.031 131.953  1.00  0.00           O  
ATOM   4476  CB  SER A 335     -14.305   6.238 131.537  1.00  0.00           C  
ATOM   4477  OG  SER A 335     -13.558   6.774 132.594  1.00  0.00           O  
ATOM   4478  H   SER A 335     -13.579   8.631 130.935  1.00  0.00           H  
ATOM   4479  HA  SER A 335     -15.780   6.853 130.103  1.00  0.00           H  
ATOM   4480 1HB  SER A 335     -14.903   5.401 131.897  1.00  0.00           H  
ATOM   4481 2HB  SER A 335     -13.633   5.854 130.771  1.00  0.00           H  
ATOM   4482  HG  SER A 335     -13.535   6.094 133.272  1.00  0.00           H  
ATOM   4483  N   THR A 336     -19.918  16.890 128.505  1.00  0.00           N  
ATOM   4484  CA  THR A 336     -18.626  16.206 128.474  1.00  0.00           C  
ATOM   4485  C   THR A 336     -17.354  17.065 128.727  1.00  0.00           C  
ATOM   4486  O   THR A 336     -16.758  18.100 128.470  1.00  0.00           O  
ATOM   4487  CB  THR A 336     -18.473  15.495 127.117  1.00  0.00           C  
ATOM   4488  OG1 THR A 336     -18.514  16.462 126.060  1.00  0.00           O  
ATOM   4489  CG2 THR A 336     -19.591  14.483 126.916  1.00  0.00           C  
ATOM   4490  H   THR A 336     -20.000  17.806 128.087  1.00  0.00           H  
ATOM   4491  HA  THR A 336     -18.606  15.467 129.275  1.00  0.00           H  
ATOM   4492  HB  THR A 336     -17.514  14.979 127.082  1.00  0.00           H  
ATOM   4493  HG1 THR A 336     -18.025  17.245 126.325  1.00  0.00           H  
ATOM   4494 1HG2 THR A 336     -19.467  13.990 125.952  1.00  0.00           H  
ATOM   4495 2HG2 THR A 336     -19.556  13.739 127.712  1.00  0.00           H  
ATOM   4496 3HG2 THR A 336     -20.553  14.994 126.940  1.00  0.00           H  
ATOM   4497  N   GLY A 337     -16.707  16.311 129.599  1.00  0.00           N  
ATOM   4498  CA  GLY A 337     -15.611  16.340 130.473  1.00  0.00           C  
ATOM   4499  C   GLY A 337     -14.324  15.765 129.990  1.00  0.00           C  
ATOM   4500  O   GLY A 337     -14.298  14.857 129.177  1.00  0.00           O  
ATOM   4501  H   GLY A 337     -17.264  15.471 129.536  1.00  0.00           H  
ATOM   4502 1HA  GLY A 337     -15.397  17.371 130.755  1.00  0.00           H  
ATOM   4503 2HA  GLY A 337     -15.861  15.803 131.387  1.00  0.00           H  
ATOM   4504  N   THR A 338     -13.274  16.343 130.535  1.00  0.00           N  
ATOM   4505  CA  THR A 338     -11.915  15.866 130.248  1.00  0.00           C  
ATOM   4506  C   THR A 338     -11.427  15.333 131.585  1.00  0.00           C  
ATOM   4507  O   THR A 338     -11.992  15.884 132.561  1.00  0.00           O  
ATOM   4508  CB  THR A 338     -10.983  16.968 129.711  1.00  0.00           C  
ATOM   4509  OG1 THR A 338     -10.833  17.995 130.699  1.00  0.00           O  
ATOM   4510  CG2 THR A 338     -11.551  17.573 128.437  1.00  0.00           C  
ATOM   4511  H   THR A 338     -13.399  17.126 131.160  1.00  0.00           H  
ATOM   4512  HA  THR A 338     -11.975  15.091 129.483  1.00  0.00           H  
ATOM   4513  HB  THR A 338     -10.002  16.542 129.498  1.00  0.00           H  
ATOM   4514  HG1 THR A 338     -11.599  18.574 130.676  1.00  0.00           H  
ATOM   4515 1HG2 THR A 338     -10.879  18.350 128.071  1.00  0.00           H  
ATOM   4516 2HG2 THR A 338     -11.655  16.797 127.679  1.00  0.00           H  
ATOM   4517 3HG2 THR A 338     -12.528  18.009 128.646  1.00  0.00           H  
ATOM   4518  N   VAL A 339     -10.503  14.424 131.747  1.00  0.00           N  
ATOM   4519  CA  VAL A 339     -10.019  14.049 133.075  1.00  0.00           C  
ATOM   4520  C   VAL A 339      -8.539  14.424 132.949  1.00  0.00           C  
ATOM   4521  O   VAL A 339      -7.969  13.946 132.013  1.00  0.00           O  
ATOM   4522  CB  VAL A 339     -10.211  12.553 133.389  1.00  0.00           C  
ATOM   4523  CG1 VAL A 339      -9.649  12.221 134.763  1.00  0.00           C  
ATOM   4524  CG2 VAL A 339     -11.686  12.192 133.308  1.00  0.00           C  
ATOM   4525  H   VAL A 339     -10.113  13.968 130.934  1.00  0.00           H  
ATOM   4526  HA  VAL A 339     -10.582  14.612 133.820  1.00  0.00           H  
ATOM   4527  HB  VAL A 339      -9.651  11.964 132.662  1.00  0.00           H  
ATOM   4528 1HG1 VAL A 339      -9.793  11.160 134.969  1.00  0.00           H  
ATOM   4529 2HG1 VAL A 339      -8.584  12.454 134.787  1.00  0.00           H  
ATOM   4530 3HG1 VAL A 339     -10.167  12.810 135.520  1.00  0.00           H  
ATOM   4531 1HG2 VAL A 339     -11.814  11.133 133.530  1.00  0.00           H  
ATOM   4532 2HG2 VAL A 339     -12.246  12.786 134.031  1.00  0.00           H  
ATOM   4533 3HG2 VAL A 339     -12.057  12.399 132.304  1.00  0.00           H  
ATOM   4534  N   MET A 340      -8.018  15.249 133.848  1.00  0.00           N  
ATOM   4535  CA  MET A 340      -6.588  15.626 133.731  1.00  0.00           C  
ATOM   4536  C   MET A 340      -5.834  14.709 134.657  1.00  0.00           C  
ATOM   4537  O   MET A 340      -5.726  15.192 135.770  1.00  0.00           O  
ATOM   4538  CB  MET A 340      -6.346  17.091 134.091  1.00  0.00           C  
ATOM   4539  CG  MET A 340      -7.011  18.088 133.152  1.00  0.00           C  
ATOM   4540  SD  MET A 340      -6.703  19.801 133.627  1.00  0.00           S  
ATOM   4541  CE  MET A 340      -7.634  20.672 132.371  1.00  0.00           C  
ATOM   4542  H   MET A 340      -8.566  15.627 134.608  1.00  0.00           H  
ATOM   4543  HA  MET A 340      -6.276  15.481 132.697  1.00  0.00           H  
ATOM   4544 1HB  MET A 340      -6.713  17.283 135.098  1.00  0.00           H  
ATOM   4545 2HB  MET A 340      -5.274  17.293 134.089  1.00  0.00           H  
ATOM   4546 1HG  MET A 340      -6.639  17.938 132.140  1.00  0.00           H  
ATOM   4547 2HG  MET A 340      -8.088  17.920 133.148  1.00  0.00           H  
ATOM   4548 1HE  MET A 340      -7.542  21.747 132.529  1.00  0.00           H  
ATOM   4549 2HE  MET A 340      -7.245  20.415 131.385  1.00  0.00           H  
ATOM   4550 3HE  MET A 340      -8.685  20.385 132.432  1.00  0.00           H  
ATOM   4551  N   GLY A 341      -5.476  13.533 134.237  1.00  0.00           N  
ATOM   4552  CA  GLY A 341      -4.817  12.600 135.108  1.00  0.00           C  
ATOM   4553  C   GLY A 341      -3.327  12.902 135.092  1.00  0.00           C  
ATOM   4554  O   GLY A 341      -2.904  13.989 134.757  1.00  0.00           O  
ATOM   4555  H   GLY A 341      -5.663  13.266 133.281  1.00  0.00           H  
ATOM   4556 1HA  GLY A 341      -5.226  12.690 136.114  1.00  0.00           H  
ATOM   4557 2HA  GLY A 341      -5.016  11.584 134.770  1.00  0.00           H  
ATOM   4558  N   ALA A 342      -2.549  11.898 135.499  1.00  0.00           N  
ATOM   4559  CA  ALA A 342      -1.103  12.065 135.593  1.00  0.00           C  
ATOM   4560  C   ALA A 342      -0.398  12.721 134.446  1.00  0.00           C  
ATOM   4561  O   ALA A 342       0.609  13.396 134.752  1.00  0.00           O  
ATOM   4562  CB  ALA A 342      -0.465  10.704 135.827  1.00  0.00           C  
ATOM   4563  H   ALA A 342      -2.959  11.009 135.747  1.00  0.00           H  
ATOM   4564  HA  ALA A 342      -0.892  12.718 136.440  1.00  0.00           H  
ATOM   4565 1HB  ALA A 342       0.617  10.816 135.899  1.00  0.00           H  
ATOM   4566 2HB  ALA A 342      -0.847  10.277 136.754  1.00  0.00           H  
ATOM   4567 3HB  ALA A 342      -0.706  10.042 134.996  1.00  0.00           H  
ATOM   4568  N   VAL A 343      -0.779  12.575 133.214  1.00  0.00           N  
ATOM   4569  CA  VAL A 343      -0.031  13.288 132.129  1.00  0.00           C  
ATOM   4570  C   VAL A 343      -0.025  14.817 132.217  1.00  0.00           C  
ATOM   4571  O   VAL A 343       0.944  15.548 131.855  1.00  0.00           O  
ATOM   4572  CB  VAL A 343      -0.618  12.901 130.759  1.00  0.00           C  
ATOM   4573  CG1 VAL A 343      -0.457  11.408 130.513  1.00  0.00           C  
ATOM   4574  CG2 VAL A 343      -2.084  13.304 130.691  1.00  0.00           C  
ATOM   4575  H   VAL A 343      -1.567  11.993 132.968  1.00  0.00           H  
ATOM   4576  HA  VAL A 343       1.014  12.980 132.169  1.00  0.00           H  
ATOM   4577  HB  VAL A 343      -0.062  13.417 129.976  1.00  0.00           H  
ATOM   4578 1HG1 VAL A 343      -0.878  11.152 129.540  1.00  0.00           H  
ATOM   4579 2HG1 VAL A 343       0.601  11.149 130.530  1.00  0.00           H  
ATOM   4580 3HG1 VAL A 343      -0.981  10.853 131.291  1.00  0.00           H  
ATOM   4581 1HG2 VAL A 343      -2.492  13.028 129.719  1.00  0.00           H  
ATOM   4582 2HG2 VAL A 343      -2.639  12.792 131.477  1.00  0.00           H  
ATOM   4583 3HG2 VAL A 343      -2.171  14.382 130.828  1.00  0.00           H  
ATOM   4584  N   ILE A 344      -1.060  15.502 132.725  1.00  0.00           N  
ATOM   4585  CA  ILE A 344      -1.149  16.935 132.908  1.00  0.00           C  
ATOM   4586  C   ILE A 344      -0.382  17.296 134.150  1.00  0.00           C  
ATOM   4587  O   ILE A 344       0.465  18.149 134.191  1.00  0.00           O  
ATOM   4588  CB  ILE A 344      -2.609  17.408 133.029  1.00  0.00           C  
ATOM   4589  CG1 ILE A 344      -3.388  17.069 131.756  1.00  0.00           C  
ATOM   4590  CG2 ILE A 344      -2.662  18.903 133.307  1.00  0.00           C  
ATOM   4591  CD1 ILE A 344      -2.820  17.699 130.506  1.00  0.00           C  
ATOM   4592  H   ILE A 344      -1.841  14.922 132.997  1.00  0.00           H  
ATOM   4593  HA  ILE A 344      -0.709  17.422 132.039  1.00  0.00           H  
ATOM   4594  HB  ILE A 344      -3.096  16.879 133.848  1.00  0.00           H  
ATOM   4595 1HG1 ILE A 344      -3.404  15.988 131.617  1.00  0.00           H  
ATOM   4596 2HG1 ILE A 344      -4.422  17.398 131.863  1.00  0.00           H  
ATOM   4597 1HG2 ILE A 344      -3.701  19.221 133.389  1.00  0.00           H  
ATOM   4598 2HG2 ILE A 344      -2.142  19.118 134.239  1.00  0.00           H  
ATOM   4599 3HG2 ILE A 344      -2.181  19.442 132.490  1.00  0.00           H  
ATOM   4600 1HD1 ILE A 344      -3.425  17.413 129.646  1.00  0.00           H  
ATOM   4601 2HD1 ILE A 344      -2.828  18.785 130.609  1.00  0.00           H  
ATOM   4602 3HD1 ILE A 344      -1.797  17.356 130.358  1.00  0.00           H  
ATOM   4603  N   MET A 345      -0.605  16.598 135.251  1.00  0.00           N  
ATOM   4604  CA  MET A 345      -0.048  16.726 136.565  1.00  0.00           C  
ATOM   4605  C   MET A 345       1.444  16.495 136.496  1.00  0.00           C  
ATOM   4606  O   MET A 345       2.112  17.157 137.293  1.00  0.00           O  
ATOM   4607  CB  MET A 345      -0.713  15.745 137.528  1.00  0.00           C  
ATOM   4608  CG  MET A 345      -2.164  16.070 137.856  1.00  0.00           C  
ATOM   4609  SD  MET A 345      -2.934  14.826 138.910  1.00  0.00           S  
ATOM   4610  CE  MET A 345      -2.082  15.117 140.457  1.00  0.00           C  
ATOM   4611  H   MET A 345      -1.286  15.873 135.074  1.00  0.00           H  
ATOM   4612  HA  MET A 345      -0.230  17.740 136.921  1.00  0.00           H  
ATOM   4613 1HB  MET A 345      -0.684  14.743 137.104  1.00  0.00           H  
ATOM   4614 2HB  MET A 345      -0.156  15.721 138.466  1.00  0.00           H  
ATOM   4615 1HG  MET A 345      -2.215  17.032 138.365  1.00  0.00           H  
ATOM   4616 2HG  MET A 345      -2.738  16.143 136.933  1.00  0.00           H  
ATOM   4617 1HE  MET A 345      -2.450  14.422 141.212  1.00  0.00           H  
ATOM   4618 2HE  MET A 345      -1.011  14.968 140.316  1.00  0.00           H  
ATOM   4619 3HE  MET A 345      -2.265  16.141 140.786  1.00  0.00           H  
ATOM   4620  N   GLU A 346       2.044  15.673 135.629  1.00  0.00           N  
ATOM   4621  CA  GLU A 346       3.488  15.681 135.638  1.00  0.00           C  
ATOM   4622  C   GLU A 346       3.959  16.961 134.944  1.00  0.00           C  
ATOM   4623  O   GLU A 346       5.110  17.328 135.266  1.00  0.00           O  
ATOM   4624  CB  GLU A 346       4.048  14.441 134.937  1.00  0.00           C  
ATOM   4625  CG  GLU A 346       3.780  13.132 135.666  1.00  0.00           C  
ATOM   4626  CD  GLU A 346       4.326  11.935 134.939  1.00  0.00           C  
ATOM   4627  OE1 GLU A 346       5.485  11.948 134.600  1.00  0.00           O  
ATOM   4628  OE2 GLU A 346       3.584  11.007 134.722  1.00  0.00           O  
ATOM   4629  H   GLU A 346       1.559  15.063 134.986  1.00  0.00           H  
ATOM   4630  HA  GLU A 346       3.828  15.673 136.674  1.00  0.00           H  
ATOM   4631 1HB  GLU A 346       3.617  14.362 133.939  1.00  0.00           H  
ATOM   4632 2HB  GLU A 346       5.126  14.545 134.821  1.00  0.00           H  
ATOM   4633 1HG  GLU A 346       4.234  13.180 136.656  1.00  0.00           H  
ATOM   4634 2HG  GLU A 346       2.705  13.014 135.796  1.00  0.00           H  
ATOM   4635  N   GLY A 347       3.163  17.606 134.043  1.00  0.00           N  
ATOM   4636  CA  GLY A 347       3.651  18.824 133.404  1.00  0.00           C  
ATOM   4637  C   GLY A 347       3.389  20.007 134.346  1.00  0.00           C  
ATOM   4638  O   GLY A 347       4.235  20.923 134.441  1.00  0.00           O  
ATOM   4639  H   GLY A 347       2.243  17.261 133.807  1.00  0.00           H  
ATOM   4640 1HA  GLY A 347       4.715  18.721 133.190  1.00  0.00           H  
ATOM   4641 2HA  GLY A 347       3.143  18.963 132.450  1.00  0.00           H  
ATOM   4642  N   PHE A 348       2.277  20.051 135.042  1.00  0.00           N  
ATOM   4643  CA  PHE A 348       1.929  21.127 135.956  1.00  0.00           C  
ATOM   4644  C   PHE A 348       2.002  20.867 137.453  1.00  0.00           C  
ATOM   4645  O   PHE A 348       1.292  19.981 137.856  1.00  0.00           O  
ATOM   4646  CB  PHE A 348       0.508  21.591 135.630  1.00  0.00           C  
ATOM   4647  CG  PHE A 348       0.377  22.244 134.284  1.00  0.00           C  
ATOM   4648  CD1 PHE A 348      -0.472  21.718 133.321  1.00  0.00           C  
ATOM   4649  CD2 PHE A 348       1.103  23.385 133.976  1.00  0.00           C  
ATOM   4650  CE1 PHE A 348      -0.592  22.318 132.082  1.00  0.00           C  
ATOM   4651  CE2 PHE A 348       0.984  23.987 132.739  1.00  0.00           C  
ATOM   4652  CZ  PHE A 348       0.135  23.452 131.791  1.00  0.00           C  
ATOM   4653  H   PHE A 348       1.635  19.280 134.922  1.00  0.00           H  
ATOM   4654  HA  PHE A 348       2.629  21.950 135.804  1.00  0.00           H  
ATOM   4655 1HB  PHE A 348      -0.169  20.738 135.662  1.00  0.00           H  
ATOM   4656 2HB  PHE A 348       0.175  22.301 136.386  1.00  0.00           H  
ATOM   4657  HD1 PHE A 348      -1.047  20.821 133.552  1.00  0.00           H  
ATOM   4658  HD2 PHE A 348       1.774  23.807 134.725  1.00  0.00           H  
ATOM   4659  HE1 PHE A 348      -1.263  21.894 131.335  1.00  0.00           H  
ATOM   4660  HE2 PHE A 348       1.560  24.884 132.511  1.00  0.00           H  
ATOM   4661  HZ  PHE A 348       0.041  23.925 130.814  1.00  0.00           H  
ATOM   4662  N   TYR A 349       2.801  21.569 138.295  1.00  0.00           N  
ATOM   4663  CA  TYR A 349       2.696  21.399 139.719  1.00  0.00           C  
ATOM   4664  C   TYR A 349       1.236  21.879 140.021  1.00  0.00           C  
ATOM   4665  O   TYR A 349       0.777  22.848 139.419  1.00  0.00           O  
ATOM   4666  CB  TYR A 349       3.760  22.199 140.473  1.00  0.00           C  
ATOM   4667  CG  TYR A 349       3.697  22.035 141.975  1.00  0.00           C  
ATOM   4668  CD1 TYR A 349       4.197  20.885 142.569  1.00  0.00           C  
ATOM   4669  CD2 TYR A 349       3.140  23.034 142.760  1.00  0.00           C  
ATOM   4670  CE1 TYR A 349       4.139  20.735 143.941  1.00  0.00           C  
ATOM   4671  CE2 TYR A 349       3.083  22.884 144.131  1.00  0.00           C  
ATOM   4672  CZ  TYR A 349       3.580  21.740 144.722  1.00  0.00           C  
ATOM   4673  OH  TYR A 349       3.523  21.590 146.088  1.00  0.00           O  
ATOM   4674  H   TYR A 349       3.479  22.220 137.926  1.00  0.00           H  
ATOM   4675  HA  TYR A 349       2.842  20.344 139.953  1.00  0.00           H  
ATOM   4676 1HB  TYR A 349       4.752  21.892 140.138  1.00  0.00           H  
ATOM   4677 2HB  TYR A 349       3.651  23.258 140.242  1.00  0.00           H  
ATOM   4678  HD1 TYR A 349       4.635  20.099 141.952  1.00  0.00           H  
ATOM   4679  HD2 TYR A 349       2.747  23.937 142.293  1.00  0.00           H  
ATOM   4680  HE1 TYR A 349       4.532  19.831 144.407  1.00  0.00           H  
ATOM   4681  HE2 TYR A 349       2.644  23.669 144.748  1.00  0.00           H  
ATOM   4682  HH  TYR A 349       3.908  20.745 146.333  1.00  0.00           H  
ATOM   4683  N   VAL A 350       0.519  21.216 140.915  1.00  0.00           N  
ATOM   4684  CA  VAL A 350      -0.917  21.458 141.197  1.00  0.00           C  
ATOM   4685  C   VAL A 350      -1.306  21.921 142.559  1.00  0.00           C  
ATOM   4686  O   VAL A 350      -0.930  21.235 143.540  1.00  0.00           O  
ATOM   4687  CB  VAL A 350      -1.711  20.165 140.931  1.00  0.00           C  
ATOM   4688  CG1 VAL A 350      -3.184  20.368 141.255  1.00  0.00           C  
ATOM   4689  CG2 VAL A 350      -1.531  19.736 139.483  1.00  0.00           C  
ATOM   4690  H   VAL A 350       1.007  20.498 141.430  1.00  0.00           H  
ATOM   4691  HA  VAL A 350      -1.273  22.243 140.529  1.00  0.00           H  
ATOM   4692  HB  VAL A 350      -1.342  19.381 141.592  1.00  0.00           H  
ATOM   4693 1HG1 VAL A 350      -3.730  19.445 141.061  1.00  0.00           H  
ATOM   4694 2HG1 VAL A 350      -3.291  20.640 142.305  1.00  0.00           H  
ATOM   4695 3HG1 VAL A 350      -3.587  21.165 140.630  1.00  0.00           H  
ATOM   4696 1HG2 VAL A 350      -2.095  18.821 139.302  1.00  0.00           H  
ATOM   4697 2HG2 VAL A 350      -1.895  20.524 138.822  1.00  0.00           H  
ATOM   4698 3HG2 VAL A 350      -0.474  19.556 139.285  1.00  0.00           H  
ATOM   4699  N   VAL A 351      -2.025  23.011 142.787  1.00  0.00           N  
ATOM   4700  CA  VAL A 351      -2.292  23.455 144.182  1.00  0.00           C  
ATOM   4701  C   VAL A 351      -3.765  23.264 144.453  1.00  0.00           C  
ATOM   4702  O   VAL A 351      -4.474  23.571 143.483  1.00  0.00           O  
ATOM   4703  CB  VAL A 351      -1.915  24.933 144.395  1.00  0.00           C  
ATOM   4704  CG1 VAL A 351      -2.264  25.374 145.808  1.00  0.00           C  
ATOM   4705  CG2 VAL A 351      -0.433  25.135 144.117  1.00  0.00           C  
ATOM   4706  H   VAL A 351      -2.398  23.550 142.019  1.00  0.00           H  
ATOM   4707  HA  VAL A 351      -1.686  22.852 144.859  1.00  0.00           H  
ATOM   4708  HB  VAL A 351      -2.501  25.550 143.712  1.00  0.00           H  
ATOM   4709 1HG1 VAL A 351      -1.992  26.421 145.941  1.00  0.00           H  
ATOM   4710 2HG1 VAL A 351      -3.335  25.255 145.973  1.00  0.00           H  
ATOM   4711 3HG1 VAL A 351      -1.716  24.763 146.525  1.00  0.00           H  
ATOM   4712 1HG2 VAL A 351      -0.174  26.182 144.269  1.00  0.00           H  
ATOM   4713 2HG2 VAL A 351       0.152  24.514 144.796  1.00  0.00           H  
ATOM   4714 3HG2 VAL A 351      -0.214  24.853 143.087  1.00  0.00           H  
ATOM   4715  N   PHE A 352      -4.279  22.764 145.576  1.00  0.00           N  
ATOM   4716  CA  PHE A 352      -5.738  22.546 145.607  1.00  0.00           C  
ATOM   4717  C   PHE A 352      -6.167  23.530 146.636  1.00  0.00           C  
ATOM   4718  O   PHE A 352      -5.587  23.305 147.738  1.00  0.00           O  
ATOM   4719  CB  PHE A 352      -6.139  21.122 145.996  1.00  0.00           C  
ATOM   4720  CG  PHE A 352      -5.720  20.080 144.998  1.00  0.00           C  
ATOM   4721  CD1 PHE A 352      -4.384  19.741 144.847  1.00  0.00           C  
ATOM   4722  CD2 PHE A 352      -6.661  19.438 144.207  1.00  0.00           C  
ATOM   4723  CE1 PHE A 352      -3.997  18.783 143.929  1.00  0.00           C  
ATOM   4724  CE2 PHE A 352      -6.278  18.479 143.290  1.00  0.00           C  
ATOM   4725  CZ  PHE A 352      -4.944  18.152 143.151  1.00  0.00           C  
ATOM   4726  H   PHE A 352      -3.729  22.532 146.391  1.00  0.00           H  
ATOM   4727  HA  PHE A 352      -6.137  22.729 144.608  1.00  0.00           H  
ATOM   4728 1HB  PHE A 352      -5.694  20.869 146.958  1.00  0.00           H  
ATOM   4729 2HB  PHE A 352      -7.220  21.067 146.111  1.00  0.00           H  
ATOM   4730  HD1 PHE A 352      -3.635  20.240 145.464  1.00  0.00           H  
ATOM   4731  HD2 PHE A 352      -7.715  19.697 144.317  1.00  0.00           H  
ATOM   4732  HE1 PHE A 352      -2.944  18.527 143.821  1.00  0.00           H  
ATOM   4733  HE2 PHE A 352      -7.027  17.981 142.675  1.00  0.00           H  
ATOM   4734  HZ  PHE A 352      -4.640  17.398 142.426  1.00  0.00           H  
ATOM   4735  N   ASP A 353      -7.019  24.510 146.435  1.00  0.00           N  
ATOM   4736  CA  ASP A 353      -7.323  25.464 147.518  1.00  0.00           C  
ATOM   4737  C   ASP A 353      -8.742  25.400 148.063  1.00  0.00           C  
ATOM   4738  O   ASP A 353      -9.724  25.742 147.462  1.00  0.00           O  
ATOM   4739  CB  ASP A 353      -7.056  26.892 147.036  1.00  0.00           C  
ATOM   4740  CG  ASP A 353      -7.283  27.936 148.121  1.00  0.00           C  
ATOM   4741  OD1 ASP A 353      -7.756  27.577 149.173  1.00  0.00           O  
ATOM   4742  OD2 ASP A 353      -6.983  29.082 147.886  1.00  0.00           O  
ATOM   4743  H   ASP A 353      -7.474  24.621 145.540  1.00  0.00           H  
ATOM   4744  HA  ASP A 353      -6.671  25.246 148.364  1.00  0.00           H  
ATOM   4745 1HB  ASP A 353      -6.027  26.971 146.686  1.00  0.00           H  
ATOM   4746 2HB  ASP A 353      -7.707  27.119 146.191  1.00  0.00           H  
ATOM   4747  N   ARG A 354      -8.906  24.900 149.305  1.00  0.00           N  
ATOM   4748  CA  ARG A 354     -10.204  24.689 149.872  1.00  0.00           C  
ATOM   4749  C   ARG A 354     -10.688  25.926 150.589  1.00  0.00           C  
ATOM   4750  O   ARG A 354     -11.909  25.861 150.835  1.00  0.00           O  
ATOM   4751  CB  ARG A 354     -10.177  23.515 150.840  1.00  0.00           C  
ATOM   4752  CG  ARG A 354     -11.513  23.193 151.491  1.00  0.00           C  
ATOM   4753  CD  ARG A 354     -12.508  22.716 150.496  1.00  0.00           C  
ATOM   4754  NE  ARG A 354     -13.798  22.441 151.108  1.00  0.00           N  
ATOM   4755  CZ  ARG A 354     -14.148  21.261 151.657  1.00  0.00           C  
ATOM   4756  NH1 ARG A 354     -13.296  20.260 151.662  1.00  0.00           N  
ATOM   4757  NH2 ARG A 354     -15.348  21.111 152.190  1.00  0.00           N  
ATOM   4758  H   ARG A 354      -8.088  24.668 149.850  1.00  0.00           H  
ATOM   4759  HA  ARG A 354     -10.901  24.460 149.065  1.00  0.00           H  
ATOM   4760 1HB  ARG A 354      -9.841  22.621 150.318  1.00  0.00           H  
ATOM   4761 2HB  ARG A 354      -9.462  23.717 151.637  1.00  0.00           H  
ATOM   4762 1HG  ARG A 354     -11.374  22.411 152.238  1.00  0.00           H  
ATOM   4763 2HG  ARG A 354     -11.910  24.088 151.971  1.00  0.00           H  
ATOM   4764 1HD  ARG A 354     -12.650  23.478 149.730  1.00  0.00           H  
ATOM   4765 2HD  ARG A 354     -12.148  21.798 150.033  1.00  0.00           H  
ATOM   4766  HE  ARG A 354     -14.480  23.188 151.123  1.00  0.00           H  
ATOM   4767 1HH1 ARG A 354     -12.379  20.375 151.254  1.00  0.00           H  
ATOM   4768 2HH1 ARG A 354     -13.559  19.376 152.073  1.00  0.00           H  
ATOM   4769 1HH2 ARG A 354     -16.003  21.881 152.186  1.00  0.00           H  
ATOM   4770 2HH2 ARG A 354     -15.611  20.227 152.600  1.00  0.00           H  
ATOM   4771  N   ALA A 355      -9.834  26.921 150.892  1.00  0.00           N  
ATOM   4772  CA  ALA A 355     -10.591  28.023 151.555  1.00  0.00           C  
ATOM   4773  C   ALA A 355     -11.130  28.862 150.386  1.00  0.00           C  
ATOM   4774  O   ALA A 355     -12.247  29.356 150.419  1.00  0.00           O  
ATOM   4775  CB  ALA A 355      -9.723  28.850 152.492  1.00  0.00           C  
ATOM   4776  H   ALA A 355      -8.839  27.024 150.749  1.00  0.00           H  
ATOM   4777  HA  ALA A 355     -11.389  27.576 152.148  1.00  0.00           H  
ATOM   4778 1HB  ALA A 355     -10.325  29.637 152.947  1.00  0.00           H  
ATOM   4779 2HB  ALA A 355      -9.316  28.207 153.273  1.00  0.00           H  
ATOM   4780 3HB  ALA A 355      -8.906  29.298 151.930  1.00  0.00           H  
ATOM   4781  N   ARG A 356     -10.411  28.945 149.264  1.00  0.00           N  
ATOM   4782  CA  ARG A 356     -10.979  29.738 148.183  1.00  0.00           C  
ATOM   4783  C   ARG A 356     -11.594  28.949 147.048  1.00  0.00           C  
ATOM   4784  O   ARG A 356     -11.924  29.531 145.993  1.00  0.00           O  
ATOM   4785  CB  ARG A 356      -9.905  30.646 147.601  1.00  0.00           C  
ATOM   4786  CG  ARG A 356      -9.422  31.744 148.535  1.00  0.00           C  
ATOM   4787  CD  ARG A 356      -8.242  32.456 147.980  1.00  0.00           C  
ATOM   4788  NE  ARG A 356      -7.827  33.561 148.830  1.00  0.00           N  
ATOM   4789  CZ  ARG A 356      -7.109  33.427 149.962  1.00  0.00           C  
ATOM   4790  NH1 ARG A 356      -6.735  32.233 150.366  1.00  0.00           N  
ATOM   4791  NH2 ARG A 356      -6.780  34.496 150.666  1.00  0.00           N  
ATOM   4792  H   ARG A 356      -9.516  28.498 149.128  1.00  0.00           H  
ATOM   4793  HA  ARG A 356     -11.784  30.351 148.590  1.00  0.00           H  
ATOM   4794 1HB  ARG A 356      -9.040  30.049 147.318  1.00  0.00           H  
ATOM   4795 2HB  ARG A 356     -10.284  31.124 146.697  1.00  0.00           H  
ATOM   4796 1HG  ARG A 356     -10.221  32.471 148.686  1.00  0.00           H  
ATOM   4797 2HG  ARG A 356      -9.140  31.309 149.494  1.00  0.00           H  
ATOM   4798 1HD  ARG A 356      -7.407  31.762 147.891  1.00  0.00           H  
ATOM   4799 2HD  ARG A 356      -8.488  32.857 146.997  1.00  0.00           H  
ATOM   4800  HE  ARG A 356      -8.096  34.495 148.551  1.00  0.00           H  
ATOM   4801 1HH1 ARG A 356      -6.986  31.416 149.828  1.00  0.00           H  
ATOM   4802 2HH1 ARG A 356      -6.197  32.133 151.214  1.00  0.00           H  
ATOM   4803 1HH2 ARG A 356      -7.067  35.414 150.355  1.00  0.00           H  
ATOM   4804 2HH2 ARG A 356      -6.242  34.396 151.514  1.00  0.00           H  
ATOM   4805  N   LYS A 357     -11.746  27.642 147.186  1.00  0.00           N  
ATOM   4806  CA  LYS A 357     -12.331  26.846 146.101  1.00  0.00           C  
ATOM   4807  C   LYS A 357     -11.701  27.091 144.751  1.00  0.00           C  
ATOM   4808  O   LYS A 357     -12.369  27.428 143.804  1.00  0.00           O  
ATOM   4809  CB  LYS A 357     -13.834  27.113 146.006  1.00  0.00           C  
ATOM   4810  CG  LYS A 357     -14.619  26.741 147.256  1.00  0.00           C  
ATOM   4811  CD  LYS A 357     -16.109  26.985 147.066  1.00  0.00           C  
ATOM   4812  CE  LYS A 357     -16.892  26.642 148.325  1.00  0.00           C  
ATOM   4813  NZ  LYS A 357     -18.348  26.904 148.164  1.00  0.00           N  
ATOM   4814  H   LYS A 357     -11.462  27.179 148.038  1.00  0.00           H  
ATOM   4815  HA  LYS A 357     -12.174  25.790 146.323  1.00  0.00           H  
ATOM   4816 1HB  LYS A 357     -14.003  28.172 145.807  1.00  0.00           H  
ATOM   4817 2HB  LYS A 357     -14.251  26.552 145.169  1.00  0.00           H  
ATOM   4818 1HG  LYS A 357     -14.459  25.687 147.487  1.00  0.00           H  
ATOM   4819 2HG  LYS A 357     -14.267  27.336 148.098  1.00  0.00           H  
ATOM   4820 1HD  LYS A 357     -16.278  28.033 146.817  1.00  0.00           H  
ATOM   4821 2HD  LYS A 357     -16.476  26.371 146.244  1.00  0.00           H  
ATOM   4822 1HE  LYS A 357     -16.749  25.590 148.567  1.00  0.00           H  
ATOM   4823 2HE  LYS A 357     -16.519  27.237 149.159  1.00  0.00           H  
ATOM   4824 1HZ  LYS A 357     -18.830  26.666 149.019  1.00  0.00           H  
ATOM   4825 2HZ  LYS A 357     -18.494  27.883 147.957  1.00  0.00           H  
ATOM   4826 3HZ  LYS A 357     -18.709  26.343 147.406  1.00  0.00           H  
ATOM   4827  N   ARG A 358     -10.425  26.781 144.582  1.00  0.00           N  
ATOM   4828  CA  ARG A 358      -9.828  26.952 143.287  1.00  0.00           C  
ATOM   4829  C   ARG A 358      -8.601  26.083 143.164  1.00  0.00           C  
ATOM   4830  O   ARG A 358      -7.991  25.774 144.178  1.00  0.00           O  
ATOM   4831  CB  ARG A 358      -9.453  28.408 143.053  1.00  0.00           C  
ATOM   4832  CG  ARG A 358      -8.369  28.945 143.974  1.00  0.00           C  
ATOM   4833  CD  ARG A 358      -8.094  30.382 143.719  1.00  0.00           C  
ATOM   4834  NE  ARG A 358      -7.021  30.887 144.561  1.00  0.00           N  
ATOM   4835  CZ  ARG A 358      -6.568  32.156 144.545  1.00  0.00           C  
ATOM   4836  NH1 ARG A 358      -7.105  33.035 143.728  1.00  0.00           N  
ATOM   4837  NH2 ARG A 358      -5.585  32.517 145.351  1.00  0.00           N  
ATOM   4838  H   ARG A 358      -9.861  26.427 145.341  1.00  0.00           H  
ATOM   4839  HA  ARG A 358     -10.554  26.656 142.529  1.00  0.00           H  
ATOM   4840 1HB  ARG A 358      -9.106  28.534 142.028  1.00  0.00           H  
ATOM   4841 2HB  ARG A 358     -10.334  29.036 143.180  1.00  0.00           H  
ATOM   4842 1HG  ARG A 358      -8.686  28.835 145.012  1.00  0.00           H  
ATOM   4843 2HG  ARG A 358      -7.446  28.386 143.816  1.00  0.00           H  
ATOM   4844 1HD  ARG A 358      -7.803  30.518 142.678  1.00  0.00           H  
ATOM   4845 2HD  ARG A 358      -8.990  30.966 143.924  1.00  0.00           H  
ATOM   4846  HE  ARG A 358      -6.583  30.239 145.203  1.00  0.00           H  
ATOM   4847 1HH1 ARG A 358      -7.856  32.759 143.112  1.00  0.00           H  
ATOM   4848 2HH1 ARG A 358      -6.766  33.986 143.716  1.00  0.00           H  
ATOM   4849 1HH2 ARG A 358      -5.173  31.841 145.979  1.00  0.00           H  
ATOM   4850 2HH2 ARG A 358      -5.246  33.467 145.340  1.00  0.00           H  
ATOM   4851  N   ILE A 359      -8.165  25.766 141.980  1.00  0.00           N  
ATOM   4852  CA  ILE A 359      -7.008  24.886 141.752  1.00  0.00           C  
ATOM   4853  C   ILE A 359      -6.000  25.735 141.014  1.00  0.00           C  
ATOM   4854  O   ILE A 359      -6.484  26.594 140.251  1.00  0.00           O  
ATOM   4855  CB  ILE A 359      -7.363  23.631 140.934  1.00  0.00           C  
ATOM   4856  CG1 ILE A 359      -8.472  22.837 141.628  1.00  0.00           C  
ATOM   4857  CG2 ILE A 359      -6.130  22.763 140.730  1.00  0.00           C  
ATOM   4858  CD1 ILE A 359      -8.087  22.316 142.994  1.00  0.00           C  
ATOM   4859  H   ILE A 359      -8.655  26.150 141.185  1.00  0.00           H  
ATOM   4860  HA  ILE A 359      -6.633  24.551 142.718  1.00  0.00           H  
ATOM   4861  HB  ILE A 359      -7.751  23.929 139.960  1.00  0.00           H  
ATOM   4862 1HG1 ILE A 359      -9.355  23.466 141.739  1.00  0.00           H  
ATOM   4863 2HG1 ILE A 359      -8.754  21.986 141.007  1.00  0.00           H  
ATOM   4864 1HG2 ILE A 359      -6.399  21.880 140.151  1.00  0.00           H  
ATOM   4865 2HG2 ILE A 359      -5.370  23.331 140.195  1.00  0.00           H  
ATOM   4866 3HG2 ILE A 359      -5.738  22.455 141.699  1.00  0.00           H  
ATOM   4867 1HD1 ILE A 359      -8.924  21.764 143.422  1.00  0.00           H  
ATOM   4868 2HD1 ILE A 359      -7.226  21.654 142.902  1.00  0.00           H  
ATOM   4869 3HD1 ILE A 359      -7.835  23.152 143.644  1.00  0.00           H  
ATOM   4870  N   GLY A 360      -4.705  25.548 141.232  1.00  0.00           N  
ATOM   4871  CA  GLY A 360      -3.803  26.463 140.512  1.00  0.00           C  
ATOM   4872  C   GLY A 360      -2.761  25.630 139.822  1.00  0.00           C  
ATOM   4873  O   GLY A 360      -2.541  24.547 140.336  1.00  0.00           O  
ATOM   4874  H   GLY A 360      -4.310  24.844 141.838  1.00  0.00           H  
ATOM   4875 1HA  GLY A 360      -4.378  27.054 139.799  1.00  0.00           H  
ATOM   4876 2HA  GLY A 360      -3.353  27.160 141.218  1.00  0.00           H  
ATOM   4877  N   PHE A 361      -2.265  26.093 138.644  1.00  0.00           N  
ATOM   4878  CA  PHE A 361      -1.263  25.324 137.929  1.00  0.00           C  
ATOM   4879  C   PHE A 361      -0.083  26.290 137.730  1.00  0.00           C  
ATOM   4880  O   PHE A 361      -0.306  27.488 137.588  1.00  0.00           O  
ATOM   4881  CB  PHE A 361      -1.792  24.803 136.591  1.00  0.00           C  
ATOM   4882  CG  PHE A 361      -2.934  23.836 136.726  1.00  0.00           C  
ATOM   4883  CD1 PHE A 361      -4.247  24.280 136.671  1.00  0.00           C  
ATOM   4884  CD2 PHE A 361      -2.697  22.482 136.908  1.00  0.00           C  
ATOM   4885  CE1 PHE A 361      -5.298  23.391 136.795  1.00  0.00           C  
ATOM   4886  CE2 PHE A 361      -3.746  21.592 137.031  1.00  0.00           C  
ATOM   4887  CZ  PHE A 361      -5.048  22.047 136.975  1.00  0.00           C  
ATOM   4888  H   PHE A 361      -2.583  26.969 138.254  1.00  0.00           H  
ATOM   4889  HA  PHE A 361      -0.987  24.463 138.540  1.00  0.00           H  
ATOM   4890 1HB  PHE A 361      -2.126  25.642 135.982  1.00  0.00           H  
ATOM   4891 2HB  PHE A 361      -0.987  24.307 136.051  1.00  0.00           H  
ATOM   4892  HD1 PHE A 361      -4.444  25.342 136.528  1.00  0.00           H  
ATOM   4893  HD2 PHE A 361      -1.669  22.123 136.953  1.00  0.00           H  
ATOM   4894  HE1 PHE A 361      -6.325  23.753 136.751  1.00  0.00           H  
ATOM   4895  HE2 PHE A 361      -3.546  20.530 137.173  1.00  0.00           H  
ATOM   4896  HZ  PHE A 361      -5.875  21.346 137.073  1.00  0.00           H  
ATOM   4897  N   ALA A 362       1.067  25.673 137.770  1.00  0.00           N  
ATOM   4898  CA  ALA A 362       2.331  26.404 137.574  1.00  0.00           C  
ATOM   4899  C   ALA A 362       3.173  25.304 136.891  1.00  0.00           C  
ATOM   4900  O   ALA A 362       3.040  24.134 137.234  1.00  0.00           O  
ATOM   4901  CB  ALA A 362       2.945  26.910 138.871  1.00  0.00           C  
ATOM   4902  H   ALA A 362       1.095  24.677 137.938  1.00  0.00           H  
ATOM   4903  HA  ALA A 362       2.126  27.273 136.949  1.00  0.00           H  
ATOM   4904 1HB  ALA A 362       3.873  27.439 138.652  1.00  0.00           H  
ATOM   4905 2HB  ALA A 362       2.248  27.589 139.363  1.00  0.00           H  
ATOM   4906 3HB  ALA A 362       3.154  26.067 139.527  1.00  0.00           H  
ATOM   4907  N   VAL A 363       3.988  25.696 135.965  1.00  0.00           N  
ATOM   4908  CA  VAL A 363       4.837  24.784 135.228  1.00  0.00           C  
ATOM   4909  C   VAL A 363       5.730  23.964 136.143  1.00  0.00           C  
ATOM   4910  O   VAL A 363       6.426  24.560 136.992  1.00  0.00           O  
ATOM   4911  CB  VAL A 363       5.714  25.570 134.235  1.00  0.00           C  
ATOM   4912  CG1 VAL A 363       6.717  24.644 133.562  1.00  0.00           C  
ATOM   4913  CG2 VAL A 363       4.836  26.258 133.201  1.00  0.00           C  
ATOM   4914  H   VAL A 363       4.026  26.683 135.754  1.00  0.00           H  
ATOM   4915  HA  VAL A 363       4.202  24.095 134.670  1.00  0.00           H  
ATOM   4916  HB  VAL A 363       6.286  26.319 134.784  1.00  0.00           H  
ATOM   4917 1HG1 VAL A 363       7.329  25.216 132.864  1.00  0.00           H  
ATOM   4918 2HG1 VAL A 363       7.358  24.191 134.318  1.00  0.00           H  
ATOM   4919 3HG1 VAL A 363       6.184  23.863 133.020  1.00  0.00           H  
ATOM   4920 1HG2 VAL A 363       5.463  26.812 132.503  1.00  0.00           H  
ATOM   4921 2HG2 VAL A 363       4.260  25.509 132.657  1.00  0.00           H  
ATOM   4922 3HG2 VAL A 363       4.155  26.946 133.702  1.00  0.00           H  
ATOM   4923  N   SER A 364       5.747  22.635 135.996  1.00  0.00           N  
ATOM   4924  CA  SER A 364       6.573  21.855 136.949  1.00  0.00           C  
ATOM   4925  C   SER A 364       8.049  21.979 136.639  1.00  0.00           C  
ATOM   4926  O   SER A 364       8.467  22.031 135.482  1.00  0.00           O  
ATOM   4927  CB  SER A 364       6.179  20.391 136.920  1.00  0.00           C  
ATOM   4928  OG  SER A 364       6.457  19.821 135.671  1.00  0.00           O  
ATOM   4929  H   SER A 364       5.232  22.147 135.278  1.00  0.00           H  
ATOM   4930  HA  SER A 364       6.401  22.243 137.954  1.00  0.00           H  
ATOM   4931 1HB  SER A 364       6.721  19.853 137.698  1.00  0.00           H  
ATOM   4932 2HB  SER A 364       5.116  20.297 137.138  1.00  0.00           H  
ATOM   4933  HG  SER A 364       5.913  19.031 135.614  1.00  0.00           H
[truncated: 892 more chars]
