# Supplementary material for: A new benchmark illustrates that integration of geometric constraints inferred from enzyme reaction chemistry can increase enzyme active site modeling accuracy
Source: PLoS One. 2019 Apr 4;14(4):e0214126. doi: 10.1371/journal.pone.0214126 (PMC6448891; doi:10.1371/journal.pone.0214126)
Supplement: S1 Files — (GZ) [file pone.0214126.s008.gz › benchmark-lite/templates/3veu/1flh.pdb]

HEADER    HYDROLASE                               14-AUG-00   1FLH              
TITLE     CRYSTAL STRUCTURE OF HUMAN UROPEPSIN AT 2.45 A RESOLUTION             
COMPND    MOL_ID: 1;                                                            
COMPND   2 MOLECULE: UROPEPSIN;                                                 
COMPND   3 CHAIN: A;                                                            
COMPND   4 EC: 3.4.23.1                                                         
SOURCE    MOL_ID: 1;                                                            
SOURCE   2 ORGANISM_SCIENTIFIC: HOMO SAPIENS;                                   
SOURCE   3 ORGANISM_COMMON: HUMAN;                                              
SOURCE   4 ORGANISM_TAXID: 9606                                                 
KEYWDS    ACID PROTEINASE, HYDROLASE                                            
EXPDTA    X-RAY DIFFRACTION                                                     
AUTHOR    F.CANDURI,L.G.V.L.TEODORO,V.FADEL,C.C.B.LORENZI,V.HIAL,               
AUTHOR   2 R.A.S.GOMES,J.R.NETO,W.F.DE AZEVEDO JR.                              
REVDAT   3   24-FEB-09 1FLH    1       VERSN                                    
REVDAT   2   01-APR-03 1FLH    1       JRNL                                     
REVDAT   1   31-OCT-01 1FLH    0                                                
JRNL        AUTH   F.CANDURI,L.G.TEODORO,V.FADEL,C.C.LORENZI,V.HIAL,            
JRNL        AUTH 2 R.A.GOMES,J.R.NETO,W.F.DE AZEVEDO                            
JRNL        TITL   STRUCTURE OF HUMAN UROPEPSIN AT 2.45 A RESOLUTION.           
JRNL        REF    ACTA CRYSTALLOGR.,SECT.D      V.  57  1560 2001              
JRNL        REFN                   ISSN 0907-4449                               
JRNL        PMID   11679720                                                     
JRNL        DOI    10.1107/S0907444901013865                                    
REMARK   1                                                                      
REMARK   1 REFERENCE 1                                                          
REMARK   1  AUTH   F.CANDURI,L.G.V.L.TEODORO,C.C.B.LORENZI,                     
REMARK   1  AUTH 2 R.A.S.GOMES,M.R.M.FONTES,R.K.ARNI,                           
REMARK   1  AUTH 3 W.F.DE AZEVEDO JR.                                           
REMARK   1  TITL   CRYSTALLIZATION, PRELIMINARY X-RAY ANALYSIS AND              
REMARK   1  TITL 2 PATTERSON SEARCH OF A NEW ASPARTIC PROTEASE                  
REMARK   1  TITL 3 ISOLATE FROM HUMAN URINE                                     
REMARK   1  REF    BIOCHEM.MOL.BIOL.INT.         V.  46   355 1998              
REMARK   1  REFN                   ISSN 1039-9712                               
REMARK   2                                                                      
REMARK   2 RESOLUTION.    2.45 ANGSTROMS.                                       
REMARK   3                                                                      
REMARK   3 REFINEMENT.                                                          
REMARK   3   PROGRAM     : X-PLOR                                               
REMARK   3   AUTHORS     : BRUNGER                                              
REMARK   3                                                                      
REMARK   3  DATA USED IN REFINEMENT.                                            
REMARK   3   RESOLUTION RANGE HIGH (ANGSTROMS) : 2.45                           
REMARK   3   RESOLUTION RANGE LOW  (ANGSTROMS) : 12.00                          
REMARK   3   DATA CUTOFF            (SIGMA(F)) : 2.000                          
REMARK   3   DATA CUTOFF HIGH         (ABS(F)) : NULL                           
REMARK   3   DATA CUTOFF LOW          (ABS(F)) : NULL                           
REMARK   3   COMPLETENESS (WORKING+TEST)   (%) : 99.1                           
REMARK   3   NUMBER OF REFLECTIONS             : 24189                          
REMARK   3                                                                      
REMARK   3  FIT TO DATA USED IN REFINEMENT.                                     
REMARK   3   CROSS-VALIDATION METHOD          : NULL                            
REMARK   3   FREE R VALUE TEST SET SELECTION  : NULL                            
REMARK   3   R VALUE            (WORKING SET) : 0.161                           
REMARK   3   FREE R VALUE                     : NULL                            
REMARK   3   FREE R VALUE TEST SET SIZE   (%) : NULL                            
REMARK   3   FREE R VALUE TEST SET COUNT      : NULL                            
REMARK   3   ESTIMATED ERROR OF FREE R VALUE  : NULL                            
REMARK   3                                                                      
REMARK   3  FIT IN THE HIGHEST RESOLUTION BIN.                                  
REMARK   3   TOTAL NUMBER OF BINS USED           : NULL                         
REMARK   3   BIN RESOLUTION RANGE HIGH       (A) : NULL                         
REMARK   3   BIN RESOLUTION RANGE LOW        (A) : NULL                         
REMARK   3   BIN COMPLETENESS (WORKING+TEST) (%) : NULL                         
REMARK   3   REFLECTIONS IN BIN    (WORKING SET) : NULL                         
REMARK   3   BIN R VALUE           (WORKING SET) : NULL                         
REMARK   3   BIN FREE R VALUE                    : NULL                         
REMARK   3   BIN FREE R VALUE TEST SET SIZE  (%) : NULL                         
REMARK   3   BIN FREE R VALUE TEST SET COUNT     : NULL                         
REMARK   3   ESTIMATED ERROR OF BIN FREE R VALUE : NULL                         
REMARK   3                                                                      
REMARK   3  NUMBER OF NON-HYDROGEN ATOMS USED IN REFINEMENT.                    
REMARK   3   PROTEIN ATOMS            : 2437                                    
REMARK   3   NUCLEIC ACID ATOMS       : 0                                       
REMARK   3   HETEROGEN ATOMS          : 0                                       
REMARK   3   SOLVENT ATOMS            : 143                                     
REMARK   3                                                                      
REMARK   3  B VALUES.                                                           
REMARK   3   FROM WILSON PLOT           (A**2) : NULL                           
REMARK   3   MEAN B VALUE      (OVERALL, A**2) : 15.52                          
REMARK   3   OVERALL ANISOTROPIC B VALUE.                                       
REMARK   3    B11 (A**2) : NULL                                                 
REMARK   3    B22 (A**2) : NULL                                                 
REMARK   3    B33 (A**2) : NULL                                                 
REMARK   3    B12 (A**2) : NULL                                                 
REMARK   3    B13 (A**2) : NULL                                                 
REMARK   3    B23 (A**2) : NULL                                                 
REMARK   3                                                                      
REMARK   3  ESTIMATED COORDINATE ERROR.                                         
REMARK   3   ESD FROM LUZZATI PLOT        (A) : 0.19                            
REMARK   3   ESD FROM SIGMAA              (A) : NULL                            
REMARK   3   LOW RESOLUTION CUTOFF        (A) : NULL                            
REMARK   3                                                                      
REMARK   3  CROSS-VALIDATED ESTIMATED COORDINATE ERROR.                         
REMARK   3   ESD FROM C-V LUZZATI PLOT    (A) : NULL                            
REMARK   3   ESD FROM C-V SIGMAA          (A) : NULL                            
REMARK   3                                                                      
REMARK   3  RMS DEVIATIONS FROM IDEAL VALUES.                                   
REMARK   3   BOND LENGTHS                 (A) : 0.009                           
REMARK   3   BOND ANGLES            (DEGREES) : 1.61                            
REMARK   3   DIHEDRAL ANGLES        (DEGREES) : 27.04                           
REMARK   3   IMPROPER ANGLES        (DEGREES) : 1.31                            
REMARK   3                                                                      
REMARK   3  ISOTROPIC THERMAL MODEL : NULL                                      
REMARK   3                                                                      
REMARK   3  ISOTROPIC THERMAL FACTOR RESTRAINTS.    RMS    SIGMA                
REMARK   3   MAIN-CHAIN BOND              (A**2) : NULL  ; NULL                 
REMARK   3   MAIN-CHAIN ANGLE             (A**2) : NULL  ; NULL                 
REMARK   3   SIDE-CHAIN BOND              (A**2) : NULL  ; NULL                 
REMARK   3   SIDE-CHAIN ANGLE             (A**2) : NULL  ; NULL                 
REMARK   3                                                                      
REMARK   3  NCS MODEL : NULL                                                    
REMARK   3                                                                      
REMARK   3  NCS RESTRAINTS.                         RMS   SIGMA/WEIGHT          
REMARK   3   GROUP  1  POSITIONAL            (A) : NULL  ; NULL                 
REMARK   3   GROUP  1  B-FACTOR           (A**2) : NULL  ; NULL                 
REMARK   3                                                                      
REMARK   3  PARAMETER FILE  1  : NULL                                           
REMARK   3  TOPOLOGY FILE  1   : NULL                                           
REMARK   3                                                                      
REMARK   3  OTHER REFINEMENT REMARKS: NULL                                      
REMARK   4                                                                      
REMARK   4 1FLH COMPLIES WITH FORMAT V. 3.15, 01-DEC-08                         
REMARK 100                                                                      
REMARK 100 THIS ENTRY HAS BEEN PROCESSED BY RCSB ON 17-AUG-00.                  
REMARK 100 THE RCSB ID CODE IS RCSB011689.                                      
REMARK 200                                                                      
REMARK 200 EXPERIMENTAL DETAILS                                                 
REMARK 200  EXPERIMENT TYPE                : X-RAY DIFFRACTION                  
REMARK 200  DATE OF DATA COLLECTION        : 12-JUL-98                          
REMARK 200  TEMPERATURE           (KELVIN) : NULL                               
REMARK 200  PH                             : 7.0                                
REMARK 200  NUMBER OF CRYSTALS USED        : 1                                  
REMARK 200                                                                      
REMARK 200  SYNCHROTRON              (Y/N) : Y                                  
REMARK 200  RADIATION SOURCE               : LNLS                               
REMARK 200  BEAMLINE                       : D03B-MX1                           
REMARK 200  X-RAY GENERATOR MODEL          : NULL                               
REMARK 200  MONOCHROMATIC OR LAUE    (M/L) : M                                  
REMARK 200  WAVELENGTH OR RANGE        (A) : 1.38                               
REMARK 200  MONOCHROMATOR                  : NULL                               
REMARK 200  OPTICS                         : NULL                               
REMARK 200                                                                      
REMARK 200  DETECTOR TYPE                  : IMAGE PLATE                        
REMARK 200  DETECTOR MANUFACTURER          : MARRESEARCH                        
REMARK 200  INTENSITY-INTEGRATION SOFTWARE : DENZO                              
REMARK 200  DATA SCALING SOFTWARE          : SCALEPACK                          
REMARK 200                                                                      
REMARK 200  NUMBER OF UNIQUE REFLECTIONS   : 13134                              
REMARK 200  RESOLUTION RANGE HIGH      (A) : 2.450                              
REMARK 200  RESOLUTION RANGE LOW       (A) : 12.000                             
REMARK 200  REJECTION CRITERIA  (SIGMA(I)) : 1.000                              
REMARK 200                                                                      
REMARK 200 OVERALL.                                                             
REMARK 200  COMPLETENESS FOR RANGE     (%) : 98.9                               
REMARK 200  DATA REDUNDANCY                : 3.260                              
REMARK 200  R MERGE                    (I) : 0.07700                            
REMARK 200  R SYM                      (I) : NULL                               
REMARK 200  <I/SIGMA(I)> FOR THE DATA SET  : NULL                               
REMARK 200                                                                      
REMARK 200 IN THE HIGHEST RESOLUTION SHELL.                                     
REMARK 200  HIGHEST RESOLUTION SHELL, RANGE HIGH (A) : NULL                     
REMARK 200  HIGHEST RESOLUTION SHELL, RANGE LOW  (A) : NULL                     
REMARK 200  COMPLETENESS FOR SHELL     (%) : NULL                               
REMARK 200  DATA REDUNDANCY IN SHELL       : NULL                               
REMARK 200  R MERGE FOR SHELL          (I) : NULL                               
REMARK 200  R SYM FOR SHELL            (I) : NULL                               
REMARK 200  <I/SIGMA(I)> FOR SHELL         : NULL                               
REMARK 200                                                                      
REMARK 200 DIFFRACTION PROTOCOL: SINGLE WAVELENGTH                              
REMARK 200 METHOD USED TO DETERMINE THE STRUCTURE: MOLECULAR REPLACEMENT        
REMARK 200 SOFTWARE USED: AMORE                                                 
REMARK 200 STARTING MODEL: 1PSN                                                 
REMARK 200                                                                      
REMARK 200 REMARK: NULL                                                         
REMARK 280                                                                      
REMARK 280 CRYSTAL                                                              
REMARK 280 SOLVENT CONTENT, VS   (%): 43.30                                     
REMARK 280 MATTHEWS COEFFICIENT, VM (ANGSTROMS**3/DA): 2.17                     
REMARK 280                                                                      
REMARK 280 CRYSTALLIZATION CONDITIONS: 0.1M HEPES BUFFER (PH 7.0), 2% PEG       
REMARK 280  400, 2.0M AMMONIUM SULFATE., VAPOR DIFFUSION                        
REMARK 290                                                                      
REMARK 290 CRYSTALLOGRAPHIC SYMMETRY                                            
REMARK 290 SYMMETRY OPERATORS FOR SPACE GROUP: P 21 21 21                       
REMARK 290                                                                      
REMARK 290      SYMOP   SYMMETRY                                                
REMARK 290     NNNMMM   OPERATOR                                                
REMARK 290       1555   X,Y,Z                                                   
REMARK 290       2555   -X+1/2,-Y,Z+1/2                                         
REMARK 290       3555   -X,Y+1/2,-Z+1/2                                         
REMARK 290       4555   X+1/2,-Y+1/2,-Z                                         
REMARK 290                                                                      
REMARK 290     WHERE NNN -> OPERATOR NUMBER                                     
REMARK 290           MMM -> TRANSLATION VECTOR                                  
REMARK 290                                                                      
REMARK 290 CRYSTALLOGRAPHIC SYMMETRY TRANSFORMATIONS                            
REMARK 290 THE FOLLOWING TRANSFORMATIONS OPERATE ON THE ATOM/HETATM             
REMARK 290 RECORDS IN THIS ENTRY TO PRODUCE CRYSTALLOGRAPHICALLY                
REMARK 290 RELATED MOLECULES.                                                   
REMARK 290   SMTRY1   1  1.000000  0.000000  0.000000        0.00000            
REMARK 290   SMTRY2   1  0.000000  1.000000  0.000000        0.00000            
REMARK 290   SMTRY3   1  0.000000  0.000000  1.000000        0.00000            
REMARK 290   SMTRY1   2 -1.000000  0.000000  0.000000       25.49450            
REMARK 290   SMTRY2   2  0.000000 -1.000000  0.000000        0.00000            
REMARK 290   SMTRY3   2  0.000000  0.000000  1.000000       44.94800            
REMARK 290   SMTRY1   3 -1.000000  0.000000  0.000000        0.00000            
REMARK 290   SMTRY2   3  0.000000  1.000000  0.000000       37.77850            
REMARK 290   SMTRY3   3  0.000000  0.000000 -1.000000       44.94800            
REMARK 290   SMTRY1   4  1.000000  0.000000  0.000000       25.49450            
REMARK 290   SMTRY2   4  0.000000 -1.000000  0.000000       37.77850            
REMARK 290   SMTRY3   4  0.000000  0.000000 -1.000000        0.00000            
REMARK 290                                                                      
REMARK 290 REMARK: NULL                                                         
REMARK 300                                                                      
REMARK 300 BIOMOLECULE: 1                                                       
REMARK 300 SEE REMARK 350 FOR THE AUTHOR PROVIDED AND/OR PROGRAM                
REMARK 300 GENERATED ASSEMBLY INFORMATION FOR THE STRUCTURE IN                  
REMARK 300 THIS ENTRY. THE REMARK MAY ALSO PROVIDE INFORMATION ON               
REMARK 300 BURIED SURFACE AREA.                                                 
REMARK 350                                                                      
REMARK 350 COORDINATES FOR A COMPLETE MULTIMER REPRESENTING THE KNOWN           
REMARK 350 BIOLOGICALLY SIGNIFICANT OLIGOMERIZATION STATE OF THE                
REMARK 350 MOLECULE CAN BE GENERATED BY APPLYING BIOMT TRANSFORMATIONS          
REMARK 350 GIVEN BELOW.  BOTH NON-CRYSTALLOGRAPHIC AND                          
REMARK 350 CRYSTALLOGRAPHIC OPERATIONS ARE GIVEN.                               
REMARK 350                                                                      
REMARK 350 BIOMOLECULE: 1                                                       
REMARK 350 AUTHOR DETERMINED BIOLOGICAL UNIT: MONOMERIC                         
REMARK 350 APPLY THE FOLLOWING TO CHAINS: A                                     
REMARK 350   BIOMT1   1  1.000000  0.000000  0.000000        0.00000            
REMARK 350   BIOMT2   1  0.000000  1.000000  0.000000        0.00000            
REMARK 350   BIOMT3   1  0.000000  0.000000  1.000000        0.00000            
REMARK 500                                                                      
REMARK 500 GEOMETRY AND STEREOCHEMISTRY                                         
REMARK 500 SUBTOPIC: TORSION ANGLES                                             
REMARK 500                                                                      
REMARK 500 TORSION ANGLES OUTSIDE THE EXPECTED RAMACHANDRAN REGIONS:            
REMARK 500 (M=MODEL NUMBER; RES=RESIDUE NAME; C=CHAIN IDENTIFIER;               
REMARK 500 SSEQ=SEQUENCE NUMBER; I=INSERTION CODE).                             
REMARK 500                                                                      
REMARK 500 STANDARD TABLE:                                                      
REMARK 500 FORMAT:(10X,I3,1X,A3,1X,A1,I4,A1,4X,F7.2,3X,F7.2)                    
REMARK 500                                                                      
REMARK 500 EXPECTED VALUES: GJ KLEYWEGT AND TA JONES (1996). PHI/PSI-           
REMARK 500 CHOLOGY: RAMACHANDRAN REVISITED. STRUCTURE 4, 1395 - 1400            
REMARK 500                                                                      
REMARK 500  M RES CSSEQI        PSI       PHI                                   
REMARK 500    LEU A  10       22.39     49.50                                   
REMARK 500    ASP A  11       -4.65     66.95                                   
REMARK 500    MET A  80      127.00   -170.64                                   
REMARK 500    ASP A  96       89.40    -67.55                                   
REMARK 500    ASP A 158       68.03     24.29                                   
REMARK 500    ASP A 159       -9.62     74.33                                   
REMARK 500    SER A 196      155.91    172.98                                   
REMARK 500    ASP A 242       26.95    -77.80                                   
REMARK 500    MET A 289      108.30   -166.75                                   
REMARK 500    ASN A 318       60.40     61.32                                   
REMARK 500                                                                      
REMARK 500 REMARK: NULL                                                         
REMARK 525                                                                      
REMARK 525 SOLVENT                                                              
REMARK 525                                                                      
REMARK 525 THE SOLVENT MOLECULES HAVE CHAIN IDENTIFIERS THAT                    
REMARK 525 INDICATE THE POLYMER CHAIN WITH WHICH THEY ARE MOST                  
REMARK 525 CLOSELY ASSOCIATED. THE REMARK LISTS ALL THE SOLVENT                 
REMARK 525 MOLECULES WHICH ARE MORE THAN 5A AWAY FROM THE                       
REMARK 525 NEAREST POLYMER CHAIN (M = MODEL NUMBER;                             
REMARK 525 RES=RESIDUE NAME; C=CHAIN IDENTIFIER; SSEQ=SEQUENCE                  
REMARK 525 NUMBER; I=INSERTION CODE):                                           
REMARK 525                                                                      
REMARK 525  M RES CSSEQI                                                        
REMARK 525    HOH A 338        DISTANCE =  5.10 ANGSTROMS                       
REMARK 525    HOH A 348        DISTANCE =  8.20 ANGSTROMS                       
REMARK 525    HOH A 371        DISTANCE =  6.23 ANGSTROMS                       
REMARK 525    HOH A 372        DISTANCE =  5.55 ANGSTROMS                       
REMARK 525    HOH A 390        DISTANCE =  5.18 ANGSTROMS                       
REMARK 525    HOH A 412        DISTANCE =  7.26 ANGSTROMS                       
REMARK 525    HOH A 414        DISTANCE =  5.96 ANGSTROMS                       
REMARK 525    HOH A 418        DISTANCE =  5.01 ANGSTROMS                       
REMARK 525    HOH A 429        DISTANCE =  9.11 ANGSTROMS                       
REMARK 525    HOH A 435        DISTANCE = 12.21 ANGSTROMS                       
REMARK 525    HOH A 459        DISTANCE = 10.78 ANGSTROMS                       
REMARK 525    HOH A 465        DISTANCE = 11.81 ANGSTROMS                       
REMARK 525    HOH A 473        DISTANCE =  9.11 ANGSTROMS                       
REMARK 525    HOH A 476        DISTANCE =  5.81 ANGSTROMS                       
REMARK 525    HOH A 478        DISTANCE =  5.59 ANGSTROMS                       
REMARK 525    HOH A 489        DISTANCE = 12.36 ANGSTROMS                       
REMARK 525    HOH A 490        DISTANCE =  5.78 ANGSTROMS                       
REMARK 525    HOH A 496        DISTANCE =  5.42 ANGSTROMS                       
REMARK 525    HOH A 522        DISTANCE =  8.04 ANGSTROMS                       
REMARK 525    HOH A 525        DISTANCE =  5.82 ANGSTROMS                       
REMARK 525    HOH A 538        DISTANCE =  6.00 ANGSTROMS                       
REMARK 525    HOH A 558        DISTANCE =  8.68 ANGSTROMS                       
REMARK 525    HOH A 564        DISTANCE =  6.10 ANGSTROMS                       
DBREF  1FLH A    1   326  UNP    P00790   PEPA_HUMAN      63    388             
SEQADV 1FLH VAL A  291  UNP  P00790    LEU   353 SEE REMARK 999                 
SEQRES   1 A  326  VAL ASP GLU GLN PRO LEU GLU ASN TYR LEU ASP MET GLU          
SEQRES   2 A  326  TYR PHE GLY THR ILE GLY ILE GLY THR PRO ALA GLN ASP          
SEQRES   3 A  326  PHE THR VAL VAL PHE ASP THR GLY SER SER ASN LEU TRP          
SEQRES   4 A  326  VAL PRO SER VAL TYR CYS SER SER LEU ALA CYS THR ASN          
SEQRES   5 A  326  HIS ASN ARG PHE ASN PRO GLU ASP SER SER THR TYR GLN          
SEQRES   6 A  326  SER THR SER GLU THR VAL SER ILE THR TYR GLY THR GLY          
SEQRES   7 A  326  SER MET THR GLY ILE LEU GLY TYR ASP THR VAL GLN VAL          
SEQRES   8 A  326  GLY GLY ILE SER ASP THR ASN GLN ILE PHE GLY LEU SER          
SEQRES   9 A  326  GLU THR GLU PRO GLY SER PHE LEU TYR TYR ALA PRO PHE          
SEQRES  10 A  326  ASP GLY ILE LEU GLY LEU ALA TYR PRO SER ILE SER SER          
SEQRES  11 A  326  SER GLY ALA THR PRO VAL PHE ASP ASN ILE TRP ASN GLN          
SEQRES  12 A  326  GLY LEU VAL SER GLN ASP LEU PHE SER VAL TYR LEU SER          
SEQRES  13 A  326  ALA ASP ASP GLN SER GLY SER VAL VAL ILE PHE GLY GLY          
SEQRES  14 A  326  ILE ASP SER SER TYR TYR THR GLY SER LEU ASN TRP VAL          
SEQRES  15 A  326  PRO VAL THR VAL GLU GLY TYR TRP GLN ILE THR VAL ASP          
SEQRES  16 A  326  SER ILE THR MET ASN GLY GLU ALA ILE ALA CYS ALA GLU          
SEQRES  17 A  326  GLY CYS GLN ALA ILE VAL ASP THR GLY THR SER LEU LEU          
SEQRES  18 A  326  THR GLY PRO THR SER PRO ILE ALA ASN ILE GLN SER ASP          
SEQRES  19 A  326  ILE GLY ALA SER GLU ASN SER ASP GLY ASP MET VAL VAL          
SEQRES  20 A  326  SER CYS SER ALA ILE SER SER LEU PRO ASP ILE VAL PHE          
SEQRES  21 A  326  THR ILE ASN GLY VAL GLN TYR PRO VAL PRO PRO SER ALA          
SEQRES  22 A  326  TYR ILE LEU GLN SER GLU GLY SER CYS ILE SER GLY PHE          
SEQRES  23 A  326  GLN GLY MET ASN VAL PRO THR GLU SER GLY GLU LEU TRP          
SEQRES  24 A  326  ILE LEU GLY ASP VAL PHE ILE ARG GLN TYR PHE THR VAL          
SEQRES  25 A  326  PHE ASP ARG ALA ASN ASN GLN VAL GLY LEU ALA PRO VAL          
SEQRES  26 A  326  ALA                                                          
FORMUL   2  HOH   *143(H2 O)                                                    
HELIX    1   1 LEU A   48  ASN A   52  1                                   5    
HELIX    2   2 PRO A   58  ASP A   60  5                                   3    
HELIX    3   3 PHE A  111  TYR A  114  1                                   4    
HELIX    4   4 PRO A  126  ILE A  128  5                                   3    
HELIX    5   5 SER A  130  GLY A  132  5                                   3    
HELIX    6   6 VAL A  136  ASN A  142  1                                   7    
HELIX    7   7 SER A  172  TYR A  174  5                                   3    
HELIX    8   8 THR A  225  ASP A  234  1                                  10    
HELIX    9   9 CYS A  249  SER A  254  5                                   6    
HELIX   10  10 PRO A  271  TYR A  274  1                                   4    
HELIX   11  11 ASP A  303  ILE A  306  1                                   4    
SHEET    1   A 6 ASP A   2  PRO A   5  0                                        
SHEET    2   A 6 VAL A 164  PHE A 167 -1  N  PHE A 167   O  ASP A   2           
SHEET    3   A 6 LEU A 150  TYR A 154 -1  N  TYR A 154   O  VAL A 164           
SHEET    4   A 6 TYR A 309  ASP A 314 -1  N  PHE A 313   O  PHE A 151           
SHEET    5   A 6 GLN A 319  PRO A 324 -1  N  ALA A 323   O  PHE A 310           
SHEET    6   A 6 ASN A 180  PRO A 183 -1  N  VAL A 182   O  VAL A 320           
SHEET    1   B 4 GLU A   7  TYR A   9  0                                        
SHEET    2   B 4 GLU A  13  ILE A  20 -1  N  PHE A  15   O  GLU A   7           
SHEET    3   B 4 GLN A  25  ASP A  32 -1  N  VAL A  29   O  GLY A  16           
SHEET    4   B 4 GLY A 119  GLY A 122  1  N  GLY A 119   O  VAL A  30           
SHEET    1   C 3 THR A  70  THR A  74  0                                        
SHEET    2   C 3 SER A  79  ASP A  87 -1  N  GLY A  82   O  VAL A  71           
SHEET    3   C 3 GLN A  99  THR A 106 -1  N  THR A 106   O  THR A  81           
SHEET    1   D 2 VAL A  89  VAL A  91  0                                        
SHEET    2   D 2 ILE A  94  ASP A  96 -1  N  ASP A  96   O  VAL A  89           
SHEET    1   E 3 GLN A 191  VAL A 194  0                                        
SHEET    2   E 3 CYS A 210  VAL A 214 -1  N  ALA A 212   O  ILE A 192           
SHEET    3   E 3 LEU A 298  LEU A 301  1  N  TRP A 299   O  GLN A 211           
SHEET    1   F 4 VAL A 265  VAL A 269  0                                        
SHEET    2   F 4 ILE A 258  ILE A 262 -1  N  ILE A 262   O  VAL A 265           
SHEET    3   F 4 SER A 196  MET A 199 -1  N  THR A 198   O  VAL A 259           
SHEET    4   F 4 GLU A 202  ALA A 205 -1  N  ALA A 205   O  ILE A 197           
SHEET    1   G 2 LEU A 221  GLY A 223  0                                        
SHEET    2   G 2 PHE A 286  GLY A 288  1  N  GLN A 287   O  LEU A 221           
SHEET    1   H 2 ILE A 275  SER A 278  0                                        
SHEET    2   H 2 SER A 281  SER A 284 -1  N  ILE A 283   O  LEU A 276           
SSBOND   1 CYS A   45    CYS A   50                          1555   1555  2.37  
SSBOND   2 CYS A  206    CYS A  210                          1555   1555  2.47  
SSBOND   3 CYS A  249    CYS A  282                          1555   1555  2.43  
CISPEP   1 THR A   22    PRO A   23          0         0.05                     
CRYST1   50.989   75.557   89.896  90.00  90.00  90.00 P 21 21 21    4          
ORIGX1      1.000000  0.000000  0.000000        0.00000                         
ORIGX2      0.000000  1.000000  0.000000        0.00000                         
ORIGX3      0.000000  0.000000  1.000000        0.00000                         
SCALE1      0.019610  0.000000  0.000000        0.00000                         
SCALE2      0.000000  0.013240  0.000000        0.00000                         
SCALE3      0.000000  0.000000  0.011120        0.00000                         
ATOM      1  N   VAL A   1     -10.101   8.362  11.265  1.00 47.81           N  
ATOM      2  CA  VAL A   1      -9.593   8.088   9.894  1.00 46.96           C  
ATOM      3  C   VAL A   1      -8.906   9.330   9.255  1.00 47.49           C  
ATOM      4  O   VAL A   1      -9.480  10.002   8.388  1.00 47.58           O  
ATOM      5  CB  VAL A   1     -10.741   7.496   8.981  1.00 48.22           C  
ATOM      6  CG1 VAL A   1     -11.874   8.513   8.772  1.00 46.69           C  
ATOM      7  CG2 VAL A   1     -10.185   6.996   7.645  1.00 47.54           C  
ATOM      8  N   ASP A   2      -7.701   9.657   9.739  1.00 42.63           N  
ATOM      9  CA  ASP A   2      -6.906  10.778   9.218  1.00 32.47           C  
ATOM     10  C   ASP A   2      -5.979  10.128   8.194  1.00 28.44           C  
ATOM     11  O   ASP A   2      -5.223   9.219   8.539  1.00 29.21           O  
ATOM     12  CB  ASP A   2      -6.086  11.419  10.341  1.00 32.57           C  
ATOM     13  CG  ASP A   2      -6.903  12.379  11.196  1.00 32.95           C  
ATOM     14  OD1 ASP A   2      -7.292  13.447  10.670  1.00 34.21           O  
ATOM     15  OD2 ASP A   2      -7.134  12.083  12.393  1.00 30.68           O  
ATOM     16  N   GLU A   3      -6.043  10.565   6.942  1.00 23.88           N  
ATOM     17  CA  GLU A   3      -5.234   9.940   5.905  1.00 22.23           C  
ATOM     18  C   GLU A   3      -4.139  10.781   5.271  1.00 21.45           C  
ATOM     19  O   GLU A   3      -4.325  11.962   4.972  1.00 22.59           O  
ATOM     20  CB  GLU A   3      -6.144   9.352   4.826  1.00 25.32           C  
ATOM     21  CG  GLU A   3      -7.055   8.234   5.348  1.00 35.52           C  
ATOM     22  CD  GLU A   3      -8.174   7.835   4.383  1.00 42.37           C  
ATOM     23  OE1 GLU A   3      -8.397   8.546   3.375  1.00 45.26           O  
ATOM     24  OE2 GLU A   3      -8.844   6.806   4.647  1.00 45.44           O  
ATOM     25  N   GLN A   4      -2.989  10.148   5.067  1.00 16.76           N  
ATOM     26  CA  GLN A   4      -1.843  10.796   4.461  1.00  9.67           C  
ATOM     27  C   GLN A   4      -1.523  10.102   3.162  1.00  7.60           C  
ATOM     28  O   GLN A   4      -1.000   9.001   3.170  1.00 14.38           O  
ATOM     29  CB  GLN A   4      -0.627  10.696   5.382  1.00  5.62           C  
ATOM     30  CG  GLN A   4       0.662  11.162   4.737  1.00  3.37           C  
ATOM     31  CD  GLN A   4       0.843  12.661   4.785  1.00  3.03           C  
ATOM     32  OE1 GLN A   4       0.703  13.269   5.831  1.00  5.93           O  
ATOM     33  NE2 GLN A   4       1.188  13.258   3.661  1.00  2.96           N  
ATOM     34  N   PRO A   5      -1.934  10.677   2.031  1.00  8.17           N  
ATOM     35  CA  PRO A   5      -1.620  10.022   0.763  1.00  4.05           C  
ATOM     36  C   PRO A   5      -0.112  10.014   0.547  1.00  4.36           C  
ATOM     37  O   PRO A   5       0.596  10.889   1.052  1.00  7.97           O  
ATOM     38  CB  PRO A   5      -2.347  10.895  -0.267  1.00  4.50           C  
ATOM     39  CG  PRO A   5      -2.506  12.226   0.418  1.00  3.57           C  
ATOM     40  CD  PRO A   5      -2.825  11.831   1.826  1.00  9.16           C  
ATOM     41  N   LEU A   6       0.379   8.995  -0.154  1.00  3.71           N  
ATOM     42  CA  LEU A   6       1.804   8.861  -0.442  1.00  2.86           C  
ATOM     43  C   LEU A   6       1.986   8.798  -1.947  1.00  6.75           C  
ATOM     44  O   LEU A   6       1.082   8.376  -2.678  1.00  5.81           O  
ATOM     45  CB  LEU A   6       2.384   7.586   0.181  1.00  2.00           C  
ATOM     46  CG  LEU A   6       2.256   7.319   1.684  1.00  4.05           C  
ATOM     47  CD1 LEU A   6       3.078   6.092   2.057  1.00  2.79           C  
ATOM     48  CD2 LEU A   6       2.715   8.537   2.482  1.00  5.93           C  
ATOM     49  N   GLU A   7       3.158   9.204  -2.411  1.00  8.69           N  
ATOM     50  CA  GLU A   7       3.462   9.186  -3.832  1.00 12.94           C  
ATOM     51  C   GLU A   7       4.266   7.923  -4.099  1.00 12.32           C  
ATOM     52  O   GLU A   7       5.286   7.683  -3.448  1.00 13.92           O  
ATOM     53  CB  GLU A   7       4.264  10.438  -4.211  1.00 13.84           C  
ATOM     54  CG  GLU A   7       4.015  10.971  -5.606  1.00 21.83           C  
ATOM     55  CD  GLU A   7       4.909  10.328  -6.636  1.00 31.49           C  
ATOM     56  OE1 GLU A   7       6.110  10.161  -6.340  1.00 39.15           O  
ATOM     57  OE2 GLU A   7       4.427  10.003  -7.746  1.00 37.53           O  
ATOM     58  N   ASN A   8       3.751   7.070  -4.973  1.00 10.63           N  
ATOM     59  CA  ASN A   8       4.453   5.848  -5.315  1.00 11.43           C  
ATOM     60  C   ASN A   8       5.542   6.220  -6.320  1.00 16.23           C  
ATOM     61  O   ASN A   8       5.261   6.753  -7.398  1.00 16.74           O  
ATOM     62  CB  ASN A   8       3.488   4.839  -5.929  1.00  9.60           C  
ATOM     63  CG  ASN A   8       4.177   3.568  -6.386  1.00  8.97           C  
ATOM     64  OD1 ASN A   8       5.349   3.575  -6.728  1.00  6.02           O  
ATOM     65  ND2 ASN A   8       3.432   2.474  -6.429  1.00 10.42           N  
ATOM     66  N   TYR A   9       6.785   5.928  -5.969  1.00 17.11           N  
ATOM     67  CA  TYR A   9       7.906   6.236  -6.846  1.00 16.89           C  
ATOM     68  C   TYR A   9       8.550   4.975  -7.419  1.00 14.76           C  
ATOM     69  O   TYR A   9       9.290   4.281  -6.720  1.00 12.04           O  
ATOM     70  CB  TYR A   9       8.967   7.043  -6.097  1.00 16.79           C  
ATOM     71  CG  TYR A   9      10.062   7.568  -7.001  1.00 18.83           C  
ATOM     72  CD1 TYR A   9       9.821   8.647  -7.840  1.00 15.83           C  
ATOM     73  CD2 TYR A   9      11.328   6.978  -7.030  1.00 16.79           C  
ATOM     74  CE1 TYR A   9      10.796   9.129  -8.680  1.00 16.86           C  
ATOM     75  CE2 TYR A   9      12.318   7.456  -7.881  1.00 14.25           C  
ATOM     76  CZ  TYR A   9      12.038   8.535  -8.703  1.00 18.22           C  
ATOM     77  OH  TYR A   9      12.990   9.045  -9.557  1.00 22.92           O  
ATOM     78  N   LEU A  10       8.250   4.670  -8.679  1.00 14.53           N  
ATOM     79  CA  LEU A  10       8.821   3.505  -9.355  1.00 15.46           C  
ATOM     80  C   LEU A  10       8.706   2.213  -8.538  1.00 16.75           C  
ATOM     81  O   LEU A  10       9.479   1.264  -8.732  1.00 18.87           O  
ATOM     82  CB  LEU A  10      10.294   3.771  -9.666  1.00 18.29           C  
ATOM     83  CG  LEU A  10      10.651   5.021 -10.468  1.00 19.16           C  
ATOM     84  CD1 LEU A  10      12.175   5.190 -10.493  1.00 16.52           C  
ATOM     85  CD2 LEU A  10      10.067   4.921 -11.878  1.00 15.35           C  
ATOM     86  N   ASP A  11       7.753   2.191  -7.609  1.00 15.60           N  
ATOM     87  CA  ASP A  11       7.536   1.045  -6.732  1.00 14.97           C  
ATOM     88  C   ASP A  11       8.706   0.856  -5.786  1.00 14.71           C  
ATOM     89  O   ASP A  11       8.669   0.003  -4.903  1.00 16.96           O  
ATOM     90  CB  ASP A  11       7.329  -0.234  -7.546  1.00 17.30           C  
ATOM     91  CG  ASP A  11       5.873  -0.589  -7.718  1.00 21.47           C  
ATOM     92  OD1 ASP A  11       5.009   0.287  -7.504  1.00 24.54           O  
ATOM     93  OD2 ASP A  11       5.590  -1.757  -8.059  1.00 26.39           O  
ATOM     94  N   MET A  12       9.738   1.666  -5.966  1.00 13.51           N  
ATOM     95  CA  MET A  12      10.918   1.569  -5.144  1.00 13.89           C  
ATOM     96  C   MET A  12      10.846   2.487  -3.940  1.00 12.79           C  
ATOM     97  O   MET A  12      11.403   2.161  -2.893  1.00 17.95           O  
ATOM     98  CB  MET A  12      12.183   1.822  -5.979  1.00 17.00           C  
ATOM     99  CG  MET A  12      12.377   0.846  -7.171  1.00 20.72           C  
ATOM    100  SD  MET A  12      12.394  -0.954  -6.792  1.00 24.76           S  
ATOM    101  CE  MET A  12      14.081  -1.188  -6.183  1.00 22.50           C  
ATOM    102  N   GLU A  13      10.094   3.581  -4.040  1.00 12.41           N  
ATOM    103  CA  GLU A  13       9.985   4.517  -2.915  1.00 13.82           C  
ATOM    104  C   GLU A  13       8.585   5.053  -2.633  1.00 11.53           C  
ATOM    105  O   GLU A  13       7.797   5.238  -3.551  1.00 13.06           O  
ATOM    106  CB  GLU A  13      10.929   5.703  -3.126  1.00 18.46           C  
ATOM    107  CG  GLU A  13      12.139   5.722  -2.201  1.00 17.42           C  
ATOM    108  CD  GLU A  13      13.432   5.885  -2.965  1.00 23.27           C  
ATOM    109  OE1 GLU A  13      13.467   6.724  -3.894  1.00 21.47           O  
ATOM    110  OE2 GLU A  13      14.408   5.162  -2.648  1.00 23.67           O  
ATOM    111  N   TYR A  14       8.283   5.302  -1.359  1.00  8.99           N  
ATOM    112  CA  TYR A  14       6.985   5.864  -0.962  1.00  7.12           C  
ATOM    113  C   TYR A  14       7.185   7.011   0.045  1.00  6.59           C  
ATOM    114  O   TYR A  14       7.739   6.809   1.128  1.00  7.90           O  
ATOM    115  CB  TYR A  14       6.085   4.784  -0.363  1.00  2.00           C  
ATOM    116  CG  TYR A  14       5.756   3.681  -1.329  1.00  2.00           C  
ATOM    117  CD1 TYR A  14       6.546   2.535  -1.404  1.00  3.13           C  
ATOM    118  CD2 TYR A  14       4.642   3.766  -2.149  1.00  3.02           C  
ATOM    119  CE1 TYR A  14       6.234   1.504  -2.269  1.00  5.30           C  
ATOM    120  CE2 TYR A  14       4.311   2.734  -3.017  1.00  5.26           C  
ATOM    121  CZ  TYR A  14       5.108   1.607  -3.074  1.00  8.60           C  
ATOM    122  OH  TYR A  14       4.766   0.577  -3.915  1.00  6.81           O  
ATOM    123  N   PHE A  15       6.743   8.212  -0.311  1.00  4.66           N  
ATOM    124  CA  PHE A  15       6.898   9.364   0.576  1.00  8.04           C  
ATOM    125  C   PHE A  15       5.692  10.283   0.522  1.00  8.87           C  
ATOM    126  O   PHE A  15       4.932  10.252  -0.436  1.00 12.32           O  
ATOM    127  CB  PHE A  15       8.163  10.159   0.222  1.00  6.10           C  
ATOM    128  CG  PHE A  15       8.404  10.276  -1.248  1.00  9.83           C  
ATOM    129  CD1 PHE A  15       7.826  11.301  -1.982  1.00 12.35           C  
ATOM    130  CD2 PHE A  15       9.174   9.317  -1.917  1.00 11.98           C  
ATOM    131  CE1 PHE A  15       8.002  11.368  -3.371  1.00 15.48           C  
ATOM    132  CE2 PHE A  15       9.356   9.378  -3.302  1.00 10.24           C  
ATOM    133  CZ  PHE A  15       8.768  10.403  -4.027  1.00  7.32           C  
ATOM    134  N   GLY A  16       5.530  11.115   1.539  1.00 13.13           N  
ATOM    135  CA  GLY A  16       4.403  12.017   1.560  1.00  9.05           C  
ATOM    136  C   GLY A  16       4.850  13.431   1.816  1.00  9.02           C  
ATOM    137  O   GLY A  16       6.011  13.664   2.158  1.00  9.58           O  
ATOM    138  N   THR A  17       3.928  14.369   1.637  1.00  8.20           N  
ATOM    139  CA  THR A  17       4.143  15.790   1.840  1.00  6.25           C  
ATOM    140  C   THR A  17       3.643  16.261   3.224  1.00  6.20           C  
ATOM    141  O   THR A  17       2.460  16.142   3.544  1.00 10.99           O  
ATOM    142  CB  THR A  17       3.403  16.565   0.745  1.00  6.89           C  
ATOM    143  OG1 THR A  17       3.802  16.081  -0.543  1.00 11.19           O  
ATOM    144  CG2 THR A  17       3.671  18.064   0.864  1.00 13.90           C  
ATOM    145  N   ILE A  18       4.550  16.736   4.072  1.00  7.68           N  
ATOM    146  CA  ILE A  18       4.154  17.231   5.381  1.00  5.03           C  
ATOM    147  C   ILE A  18       4.614  18.683   5.477  1.00  5.14           C  
ATOM    148  O   ILE A  18       5.404  19.131   4.656  1.00  2.00           O  
ATOM    149  CB  ILE A  18       4.762  16.429   6.553  1.00  5.71           C  
ATOM    150  CG1 ILE A  18       6.293  16.518   6.551  1.00  4.79           C  
ATOM    151  CG2 ILE A  18       4.248  15.011   6.530  1.00  3.60           C  
ATOM    152  CD1 ILE A  18       6.927  15.914   7.802  1.00  2.28           C  
ATOM    153  N   GLY A  19       4.095  19.402   6.466  1.00  4.58           N  
ATOM    154  CA  GLY A  19       4.455  20.786   6.656  1.00  3.38           C  
ATOM    155  C   GLY A  19       4.991  21.006   8.053  1.00  4.27           C  
ATOM    156  O   GLY A  19       4.568  20.330   8.991  1.00  2.00           O  
ATOM    157  N   ILE A  20       5.931  21.940   8.186  1.00  6.54           N  
ATOM    158  CA  ILE A  20       6.541  22.274   9.473  1.00  7.12           C  
ATOM    159  C   ILE A  20       6.549  23.789   9.645  1.00  3.49           C  
ATOM    160  O   ILE A  20       6.678  24.533   8.686  1.00  3.10           O  
ATOM    161  CB  ILE A  20       7.996  21.757   9.586  1.00  5.53           C  
ATOM    162  CG1 ILE A  20       8.069  20.297   9.156  1.00  5.46           C  
ATOM    163  CG2 ILE A  20       8.487  21.903  11.026  1.00  2.00           C  
ATOM    164  CD1 ILE A  20       9.392  19.642   9.401  1.00  9.81           C  
ATOM    165  N   GLY A  21       6.421  24.241  10.876  1.00  3.18           N  
ATOM    166  CA  GLY A  21       6.412  25.659  11.120  1.00  8.59           C  
ATOM    167  C   GLY A  21       5.027  26.190  10.849  1.00 16.02           C  
ATOM    168  O   GLY A  21       4.108  25.425  10.548  1.00 18.38           O  
ATOM    169  N   THR A  22       4.869  27.498  11.012  1.00 18.25           N  
ATOM    170  CA  THR A  22       3.608  28.185  10.776  1.00 17.51           C  
ATOM    171  C   THR A  22       3.978  29.621  10.409  1.00 16.71           C  
ATOM    172  O   THR A  22       4.532  30.354  11.231  1.00 17.17           O  
ATOM    173  CB  THR A  22       2.681  28.155  12.012  1.00 17.33           C  
ATOM    174  OG1 THR A  22       3.455  28.360  13.192  1.00 17.22           O  
ATOM    175  CG2 THR A  22       1.934  26.822  12.113  1.00 22.02           C  
ATOM    176  N   PRO A  23       3.768  30.007   9.141  1.00 16.42           N  
ATOM    177  CA  PRO A  23       3.217  29.225   8.024  1.00 16.96           C  
ATOM    178  C   PRO A  23       3.931  27.884   7.752  1.00 16.49           C  
ATOM    179  O   PRO A  23       5.151  27.754   7.948  1.00 18.47           O  
ATOM    180  CB  PRO A  23       3.350  30.187   6.846  1.00 17.86           C  
ATOM    181  CG  PRO A  23       3.184  31.516   7.501  1.00 17.65           C  
ATOM    182  CD  PRO A  23       4.062  31.383   8.709  1.00 12.58           C  
ATOM    183  N   ALA A  24       3.156  26.888   7.336  1.00 11.63           N  
ATOM    184  CA  ALA A  24       3.694  25.566   7.066  1.00 11.44           C  
ATOM    185  C   ALA A  24       4.637  25.544   5.869  1.00 13.70           C  
ATOM    186  O   ALA A  24       4.292  26.013   4.775  1.00 17.03           O  
ATOM    187  CB  ALA A  24       2.562  24.558   6.876  1.00  7.46           C  
ATOM    188  N   GLN A  25       5.855  25.073   6.112  1.00 11.65           N  
ATOM    189  CA  GLN A  25       6.868  24.933   5.075  1.00  8.88           C  
ATOM    190  C   GLN A  25       6.722  23.456   4.711  1.00  8.14           C  
ATOM    191  O   GLN A  25       6.597  22.620   5.599  1.00  5.86           O  
ATOM    192  CB  GLN A  25       8.252  25.245   5.648  1.00  8.71           C  
ATOM    193  CG  GLN A  25       8.397  26.701   6.104  1.00  9.98           C  
ATOM    194  CD  GLN A  25       9.739  27.011   6.749  1.00  6.14           C  
ATOM    195  OE1 GLN A  25      10.784  26.904   6.117  1.00 10.63           O  
ATOM    196  NE2 GLN A  25       9.709  27.424   8.003  1.00  2.63           N  
ATOM    197  N   ASP A  26       6.660  23.145   3.420  1.00  9.80           N  
ATOM    198  CA  ASP A  26       6.454  21.766   2.983  1.00 10.48           C  
ATOM    199  C   ASP A  26       7.701  20.977   2.652  1.00 11.33           C  
ATOM    200  O   ASP A  26       8.675  21.534   2.155  1.00 15.04           O  
ATOM    201  CB  ASP A  26       5.436  21.695   1.823  1.00 15.50           C  
ATOM    202  CG  ASP A  26       5.752  22.652   0.680  1.00 19.84           C  
ATOM    203  OD1 ASP A  26       6.029  22.170  -0.440  1.00 21.88           O  
ATOM    204  OD2 ASP A  26       5.701  23.885   0.889  1.00 24.79           O  
ATOM    205  N   PHE A  27       7.654  19.675   2.926  1.00  6.11           N  
ATOM    206  CA  PHE A  27       8.769  18.777   2.678  1.00  3.52           C  
ATOM    207  C   PHE A  27       8.207  17.409   2.311  1.00  4.12           C  
ATOM    208  O   PHE A  27       7.137  17.031   2.774  1.00  5.69           O  
ATOM    209  CB  PHE A  27       9.619  18.592   3.952  1.00  4.86           C  
ATOM    210  CG  PHE A  27      10.148  19.864   4.534  1.00  7.73           C  
ATOM    211  CD1 PHE A  27      11.320  20.424   4.063  1.00  8.66           C  
ATOM    212  CD2 PHE A  27       9.462  20.518   5.541  1.00 10.52           C  
ATOM    213  CE1 PHE A  27      11.795  21.619   4.580  1.00 10.46           C  
ATOM    214  CE2 PHE A  27       9.927  21.712   6.063  1.00  8.67           C  
ATOM    215  CZ  PHE A  27      11.095  22.262   5.582  1.00  8.34           C  
ATOM    216  N   THR A  28       8.907  16.684   1.452  1.00  3.62           N  
ATOM    217  CA  THR A  28       8.507  15.332   1.101  1.00  6.39           C  
ATOM    218  C   THR A  28       9.328  14.464   2.051  1.00  6.34           C  
ATOM    219  O   THR A  28      10.524  14.712   2.227  1.00  7.86           O  
ATOM    220  CB  THR A  28       8.870  14.981  -0.343  1.00  3.44           C  
ATOM    221  OG1 THR A  28      10.190  15.442  -0.617  1.00 11.52           O  
ATOM    222  CG2 THR A  28       7.908  15.630  -1.304  1.00  6.16           C  
ATOM    223  N   VAL A  29       8.693  13.495   2.708  1.00  6.04           N  
ATOM    224  CA  VAL A  29       9.407  12.633   3.646  1.00  5.82           C  
ATOM    225  C   VAL A  29       8.951  11.191   3.524  1.00  6.71           C  
ATOM    226  O   VAL A  29       7.767  10.925   3.281  1.00  7.74           O  
ATOM    227  CB  VAL A  29       9.191  13.072   5.110  1.00  2.53           C  
ATOM    228  CG1 VAL A  29       9.640  14.502   5.331  1.00  2.00           C  
ATOM    229  CG2 VAL A  29       7.747  12.918   5.496  1.00  5.02           C  
ATOM    230  N   VAL A  30       9.878  10.257   3.695  1.00  4.18           N  
ATOM    231  CA  VAL A  30       9.520   8.847   3.624  1.00  7.50           C  
ATOM    232  C   VAL A  30       8.818   8.450   4.916  1.00  5.13           C  
ATOM    233  O   VAL A  30       9.244   8.857   5.988  1.00  9.77           O  
ATOM    234  CB  VAL A  30      10.766   7.957   3.499  1.00 11.83           C  
ATOM    235  CG1 VAL A  30      10.381   6.533   3.137  1.00 11.38           C  
ATOM    236  CG2 VAL A  30      11.679   8.505   2.478  1.00 13.42           C  
ATOM    237  N   PHE A  31       7.721   7.705   4.827  1.00  7.17           N  
ATOM    238  CA  PHE A  31       7.044   7.238   6.036  1.00  5.21           C  
ATOM    239  C   PHE A  31       7.634   5.856   6.263  1.00  6.75           C  
ATOM    240  O   PHE A  31       7.251   4.858   5.641  1.00  3.54           O  
ATOM    241  CB  PHE A  31       5.542   7.259   5.862  1.00  2.00           C  
ATOM    242  CG  PHE A  31       4.977   8.645   5.877  1.00  2.36           C  
ATOM    243  CD1 PHE A  31       5.274   9.544   4.856  1.00  5.71           C  
ATOM    244  CD2 PHE A  31       4.178   9.076   6.924  1.00  4.45           C  
ATOM    245  CE1 PHE A  31       4.777  10.850   4.880  1.00  5.61           C  
ATOM    246  CE2 PHE A  31       3.680  10.380   6.954  1.00  3.96           C  
ATOM    247  CZ  PHE A  31       3.984  11.265   5.931  1.00  2.00           C  
ATOM    248  N   ASP A  32       8.618   5.840   7.151  1.00  6.09           N  
ATOM    249  CA  ASP A  32       9.424   4.668   7.426  1.00  3.96           C  
ATOM    250  C   ASP A  32       9.172   3.947   8.738  1.00  4.13           C  
ATOM    251  O   ASP A  32       9.488   4.454   9.800  1.00  9.42           O  
ATOM    252  CB  ASP A  32      10.886   5.135   7.275  1.00  6.03           C  
ATOM    253  CG  ASP A  32      11.919   4.087   7.633  1.00  7.36           C  
ATOM    254  OD1 ASP A  32      11.698   2.873   7.445  1.00 11.60           O  
ATOM    255  OD2 ASP A  32      13.006   4.516   8.072  1.00  7.67           O  
ATOM    256  N   THR A  33       8.644   2.732   8.649  1.00  2.00           N  
ATOM    257  CA  THR A  33       8.369   1.924   9.826  1.00  2.12           C  
ATOM    258  C   THR A  33       9.657   1.282  10.371  1.00  4.08           C  
ATOM    259  O   THR A  33       9.646   0.595  11.387  1.00  5.17           O  
ATOM    260  CB  THR A  33       7.322   0.846   9.498  1.00  2.66           C  
ATOM    261  OG1 THR A  33       7.761   0.067   8.377  1.00  4.40           O  
ATOM    262  CG2 THR A  33       6.015   1.509   9.111  1.00  2.00           C  
ATOM    263  N   GLY A  34      10.774   1.559   9.713  1.00  3.41           N  
ATOM    264  CA  GLY A  34      12.051   1.013  10.138  1.00  2.00           C  
ATOM    265  C   GLY A  34      12.857   1.962  11.005  1.00  6.49           C  
ATOM    266  O   GLY A  34      13.938   1.602  11.469  1.00  5.61           O  
ATOM    267  N   SER A  35      12.373   3.190  11.181  1.00  5.56           N  
ATOM    268  CA  SER A  35      13.052   4.186  12.013  1.00  5.49           C  
ATOM    269  C   SER A  35      12.029   4.896  12.897  1.00  3.20           C  
ATOM    270  O   SER A  35      10.831   4.681  12.746  1.00  3.99           O  
ATOM    271  CB  SER A  35      13.833   5.197  11.157  1.00  6.28           C  
ATOM    272  OG  SER A  35      12.995   5.902  10.260  1.00  6.00           O  
ATOM    273  N   SER A  36      12.493   5.774  13.781  1.00  2.00           N  
ATOM    274  CA  SER A  36      11.594   6.471  14.683  1.00  2.00           C  
ATOM    275  C   SER A  36      11.798   7.968  14.755  1.00  2.17           C  
ATOM    276  O   SER A  36      10.962   8.683  15.295  1.00  8.29           O  
ATOM    277  CB  SER A  36      11.714   5.860  16.068  1.00  3.02           C  
ATOM    278  OG  SER A  36      11.569   4.453  15.984  1.00  9.57           O  
ATOM    279  N   ASN A  37      12.905   8.446  14.207  1.00  4.52           N  
ATOM    280  CA  ASN A  37      13.207   9.875  14.216  1.00  6.10           C  
ATOM    281  C   ASN A  37      12.639  10.611  13.016  1.00  5.89           C  
ATOM    282  O   ASN A  37      12.513  10.038  11.931  1.00  9.12           O  
ATOM    283  CB  ASN A  37      14.726  10.099  14.255  1.00  2.20           C  
ATOM    284  CG  ASN A  37      15.307   9.893  15.627  1.00  5.00           C  
ATOM    285  OD1 ASN A  37      15.690   8.781  15.987  1.00  5.71           O  
ATOM    286  ND2 ASN A  37      15.356  10.960  16.416  1.00  2.00           N  
ATOM    287  N   LEU A  38      12.229  11.857  13.228  1.00  8.81           N  
ATOM    288  CA  LEU A  38      11.725  12.699  12.139  1.00  8.30           C  
ATOM    289  C   LEU A  38      12.762  13.810  11.961  1.00  9.79           C  
ATOM    290  O   LEU A  38      13.219  14.398  12.956  1.00  8.91           O  
ATOM    291  CB  LEU A  38      10.351  13.308  12.469  1.00  2.00           C  
ATOM    292  CG  LEU A  38       9.971  14.640  11.798  1.00  2.00           C  
ATOM    293  CD1 LEU A  38       9.726  14.472  10.325  1.00  3.55           C  
ATOM    294  CD2 LEU A  38       8.741  15.243  12.449  1.00  2.36           C  
ATOM    295  N   TRP A  39      13.193  14.023  10.714  1.00  8.94           N  
ATOM    296  CA  TRP A  39      14.155  15.071  10.373  1.00  3.40           C  
ATOM    297  C   TRP A  39      13.999  15.484   8.918  1.00  3.06           C  
ATOM    298  O   TRP A  39      13.558  14.687   8.070  1.00  2.65           O  
ATOM    299  CB  TRP A  39      15.602  14.627  10.639  1.00  5.87           C  
ATOM    300  CG  TRP A  39      16.138  13.536   9.724  1.00  7.38           C  
ATOM    301  CD1 TRP A  39      16.181  12.200   9.993  1.00  4.39           C  
ATOM    302  CD2 TRP A  39      16.727  13.700   8.423  1.00  6.95           C  
ATOM    303  NE1 TRP A  39      16.754  11.523   8.952  1.00  6.04           N  
ATOM    304  CE2 TRP A  39      17.100  12.413   7.970  1.00  6.67           C  
ATOM    305  CE3 TRP A  39      16.978  14.805   7.596  1.00  6.16           C  
ATOM    306  CZ2 TRP A  39      17.712  12.196   6.725  1.00  3.84           C  
ATOM    307  CZ3 TRP A  39      17.592  14.590   6.351  1.00  6.36           C  
ATOM    308  CH2 TRP A  39      17.948  13.295   5.932  1.00  2.00           C  
ATOM    309  N   VAL A  40      14.334  16.746   8.651  1.00  6.39           N  
ATOM    310  CA  VAL A  40      14.292  17.341   7.309  1.00  3.92           C  
ATOM    311  C   VAL A  40      15.499  18.265   7.180  1.00  3.16           C  
ATOM    312  O   VAL A  40      16.084  18.669   8.180  1.00  4.63           O  
ATOM    313  CB  VAL A  40      13.010  18.169   7.072  1.00  2.24           C  
ATOM    314  CG1 VAL A  40      11.800  17.265   7.060  1.00  2.00           C  
ATOM    315  CG2 VAL A  40      12.871  19.274   8.121  1.00  2.00           C  
ATOM    316  N   PRO A  41      15.918  18.581   5.954  1.00  3.51           N  
ATOM    317  CA  PRO A  41      17.075  19.473   5.818  1.00  3.71           C  
ATOM    318  C   PRO A  41      16.759  20.848   6.415  1.00  4.72           C  
ATOM    319  O   PRO A  41      15.604  21.232   6.482  1.00  7.03           O  
ATOM    320  CB  PRO A  41      17.252  19.562   4.301  1.00  7.83           C  
ATOM    321  CG  PRO A  41      16.655  18.282   3.789  1.00  9.92           C  
ATOM    322  CD  PRO A  41      15.436  18.128   4.639  1.00  3.94           C  
ATOM    323  N   SER A  42      17.766  21.585   6.865  1.00  6.63           N  
ATOM    324  CA  SER A  42      17.529  22.918   7.422  1.00  5.10           C  
ATOM    325  C   SER A  42      18.420  23.853   6.650  1.00  6.01           C  
ATOM    326  O   SER A  42      19.299  23.400   5.931  1.00  6.33           O  
ATOM    327  CB  SER A  42      17.919  22.984   8.894  1.00  2.63           C  
ATOM    328  OG  SER A  42      19.301  23.207   9.038  1.00  6.46           O  
ATOM    329  N   VAL A  43      18.216  25.154   6.807  1.00  8.06           N  
ATOM    330  CA  VAL A  43      19.039  26.125   6.096  1.00  9.27           C  
ATOM    331  C   VAL A  43      20.509  26.115   6.545  1.00 10.33           C  
ATOM    332  O   VAL A  43      21.379  26.607   5.829  1.00 12.07           O  
ATOM    333  CB  VAL A  43      18.447  27.566   6.168  1.00 10.31           C  
ATOM    334  CG1 VAL A  43      17.124  27.624   5.425  1.00  5.68           C  
ATOM    335  CG2 VAL A  43      18.286  28.024   7.621  1.00  9.18           C  
ATOM    336  N   TYR A  44      20.771  25.479   7.688  1.00 10.82           N  
ATOM    337  CA  TYR A  44      22.105  25.362   8.274  1.00  9.07           C  
ATOM    338  C   TYR A  44      22.942  24.267   7.628  1.00  9.50           C  
ATOM    339  O   TYR A  44      24.046  23.987   8.087  1.00  7.16           O  
ATOM    340  CB  TYR A  44      22.001  25.029   9.770  1.00  9.30           C  
ATOM    341  CG  TYR A  44      21.089  25.934  10.581  1.00 13.93           C  
ATOM    342  CD1 TYR A  44      20.936  27.277  10.255  1.00 16.53           C  
ATOM    343  CD2 TYR A  44      20.391  25.442  11.689  1.00 19.02           C  
ATOM    344  CE1 TYR A  44      20.118  28.113  11.007  1.00 17.35           C  
ATOM    345  CE2 TYR A  44      19.567  26.266  12.446  1.00 19.89           C  
ATOM    346  CZ  TYR A  44      19.437  27.604  12.098  1.00 19.22           C  
ATOM    347  OH  TYR A  44      18.626  28.443  12.828  1.00 21.11           O  
ATOM    348  N   CYS A  45      22.403  23.599   6.615  1.00 10.22           N  
ATOM    349  CA  CYS A  45      23.141  22.527   5.955  1.00 11.33           C  
ATOM    350  C   CYS A  45      23.550  22.921   4.557  1.00 12.30           C  
ATOM    351  O   CYS A  45      22.761  23.507   3.818  1.00  6.28           O  
ATOM    352  CB  CYS A  45      22.301  21.253   5.883  1.00 10.06           C  
ATOM    353  SG  CYS A  45      23.165  19.897   5.114  1.00 13.14           S  
ATOM    354  N   SER A  46      24.776  22.573   4.181  1.00 13.08           N  
ATOM    355  CA  SER A  46      25.270  22.908   2.852  1.00 16.99           C  
ATOM    356  C   SER A  46      25.876  21.713   2.136  1.00 15.75           C  
ATOM    357  O   SER A  46      26.543  21.870   1.110  1.00 16.98           O  
ATOM    358  CB  SER A  46      26.271  24.069   2.919  1.00 20.34           C  
ATOM    359  OG  SER A  46      27.276  23.827   3.893  1.00 28.61           O  
ATOM    360  N   SER A  47      25.616  20.522   2.671  1.00 13.68           N  
ATOM    361  CA  SER A  47      26.100  19.275   2.084  1.00 11.98           C  
ATOM    362  C   SER A  47      25.459  19.157   0.714  1.00 12.63           C  
ATOM    363  O   SER A  47      24.441  19.795   0.476  1.00 13.99           O  
ATOM    364  CB  SER A  47      25.682  18.105   2.949  1.00 11.98           C  
ATOM    365  OG  SER A  47      26.075  18.326   4.287  1.00  7.10           O  
ATOM    366  N   LEU A  48      26.036  18.350  -0.178  1.00 14.32           N  
ATOM    367  CA  LEU A  48      25.505  18.200  -1.541  1.00 10.03           C  
ATOM    368  C   LEU A  48      24.004  17.946  -1.530  1.00  9.76           C  
ATOM    369  O   LEU A  48      23.232  18.609  -2.234  1.00  7.46           O  
ATOM    370  CB  LEU A  48      26.198  17.045  -2.281  1.00  9.37           C  
ATOM    371  CG  LEU A  48      26.672  17.283  -3.729  1.00 12.86           C  
ATOM    372  CD1 LEU A  48      26.636  15.972  -4.512  1.00  4.82           C  
ATOM    373  CD2 LEU A  48      25.816  18.344  -4.439  1.00 11.14           C  
ATOM    374  N   ALA A  49      23.590  16.999  -0.698  1.00  7.03           N  
ATOM    375  CA  ALA A  49      22.188  16.645  -0.598  1.00  7.12           C  
ATOM    376  C   ALA A  49      21.306  17.851  -0.309  1.00 11.86           C  
ATOM    377  O   ALA A  49      20.149  17.903  -0.755  1.00 10.83           O  
ATOM    378  CB  ALA A  49      22.003  15.614   0.466  1.00  9.16           C  
ATOM    379  N   CYS A  50      21.858  18.823   0.419  1.00 11.02           N  
ATOM    380  CA  CYS A  50      21.122  20.021   0.790  1.00  5.62           C  
ATOM    381  C   CYS A  50      21.026  21.099  -0.261  1.00  9.84           C  
ATOM    382  O   CYS A  50      20.228  22.020  -0.095  1.00 15.81           O  
ATOM    383  CB  CYS A  50      21.670  20.624   2.063  1.00  2.00           C  
ATOM    384  SG  CYS A  50      21.476  19.580   3.489  1.00  2.00           S  
ATOM    385  N   THR A  51      21.795  21.004  -1.345  1.00  8.69           N  
ATOM    386  CA  THR A  51      21.714  22.050  -2.374  1.00 11.32           C  
ATOM    387  C   THR A  51      20.470  21.888  -3.245  1.00  8.27           C  
ATOM    388  O   THR A  51      19.975  22.846  -3.817  1.00  8.80           O  
ATOM    389  CB  THR A  51      22.978  22.107  -3.287  1.00 11.24           C  
ATOM    390  OG1 THR A  51      23.129  20.865  -3.986  1.00 22.70           O  
ATOM    391  CG2 THR A  51      24.244  22.375  -2.460  1.00  9.18           C  
ATOM    392  N   ASN A  52      19.938  20.675  -3.301  1.00  6.42           N  
ATOM    393  CA  ASN A  52      18.773  20.414  -4.131  1.00  6.65           C  
ATOM    394  C   ASN A  52      17.604  19.820  -3.365  1.00  8.51           C  
ATOM    395  O   ASN A  52      16.899  18.951  -3.864  1.00 12.21           O  
ATOM    396  CB  ASN A  52      19.147  19.484  -5.283  1.00  5.29           C  
ATOM    397  CG  ASN A  52      19.393  18.059  -4.831  1.00  2.65           C  
ATOM    398  OD1 ASN A  52      19.282  17.126  -5.618  1.00  6.95           O  
ATOM    399  ND2 ASN A  52      19.729  17.881  -3.565  1.00  2.00           N  
ATOM    400  N   HIS A  53      17.393  20.279  -2.148  1.00  5.87           N  
ATOM    401  CA  HIS A  53      16.292  19.767  -1.371  1.00  3.38           C  
ATOM    402  C   HIS A  53      15.757  20.880  -0.519  1.00  2.20           C  
ATOM    403  O   HIS A  53      16.449  21.860  -0.293  1.00  8.68           O  
ATOM    404  CB  HIS A  53      16.741  18.593  -0.506  1.00  8.52           C  
ATOM    405  CG  HIS A  53      16.740  17.273  -1.221  1.00  6.63           C  
ATOM    406  ND1 HIS A  53      17.888  16.555  -1.462  1.00 12.09           N  
ATOM    407  CD2 HIS A  53      15.721  16.507  -1.675  1.00  9.65           C  
ATOM    408  CE1 HIS A  53      17.581  15.401  -2.027  1.00  7.96           C  
ATOM    409  NE2 HIS A  53      16.268  15.348  -2.165  1.00 10.72           N  
ATOM    410  N   ASN A  54      14.500  20.752  -0.114  1.00  4.80           N  
ATOM    411  CA  ASN A  54      13.836  21.732   0.725  1.00  4.89           C  
ATOM    412  C   ASN A  54      14.485  21.806   2.089  1.00  8.95           C  
ATOM    413  O   ASN A  54      14.566  20.803   2.795  1.00  6.70           O  
ATOM    414  CB  ASN A  54      12.367  21.367   0.895  1.00 10.44           C  
ATOM    415  CG  ASN A  54      11.543  21.705  -0.314  1.00 12.23           C  
ATOM    416  OD1 ASN A  54      11.993  21.542  -1.442  1.00 22.19           O  
ATOM    417  ND2 ASN A  54      10.321  22.170  -0.092  1.00 20.83           N  
ATOM    418  N   ARG A  55      14.928  23.012   2.448  1.00 12.89           N  
ATOM    419  CA  ARG A  55      15.596  23.279   3.718  1.00 11.24           C  
ATOM    420  C   ARG A  55      14.725  24.133   4.616  1.00 12.23           C  
ATOM    421  O   ARG A  55      14.318  25.223   4.221  1.00 12.90           O  
ATOM    422  CB  ARG A  55      16.927  23.989   3.471  1.00 12.66           C  
ATOM    423  CG  ARG A  55      18.023  23.100   2.916  1.00 10.41           C  
ATOM    424  CD  ARG A  55      19.218  23.926   2.562  1.00  8.00           C  
ATOM    425  NE  ARG A  55      18.857  24.923   1.565  1.00 17.24           N  
ATOM    426  CZ  ARG A  55      19.289  26.183   1.559  1.00 22.88           C  
ATOM    427  NH1 ARG A  55      20.115  26.621   2.503  1.00 14.59           N  
ATOM    428  NH2 ARG A  55      18.857  27.020   0.618  1.00 25.92           N  
ATOM    429  N   PHE A  56      14.468  23.634   5.825  1.00 10.09           N  
ATOM    430  CA  PHE A  56      13.635  24.306   6.799  1.00  2.00           C  
ATOM    431  C   PHE A  56      14.338  25.543   7.310  1.00  6.67           C  
ATOM    432  O   PHE A  56      15.531  25.508   7.633  1.00  7.84           O  
ATOM    433  CB  PHE A  56      13.296  23.358   7.956  1.00  2.00           C  
ATOM    434  CG  PHE A  56      12.362  23.956   8.991  1.00  2.00           C  
ATOM    435  CD1 PHE A  56      11.031  24.233   8.681  1.00  4.32           C  
ATOM    436  CD2 PHE A  56      12.824  24.280  10.263  1.00  2.50           C  
ATOM    437  CE1 PHE A  56      10.179  24.828   9.623  1.00  2.02           C  
ATOM    438  CE2 PHE A  56      11.977  24.873  11.206  1.00  2.00           C  
ATOM    439  CZ  PHE A  56      10.654  25.147  10.883  1.00  2.00           C  
ATOM    440  N   ASN A  57      13.594  26.641   7.348  1.00  4.80           N  
ATOM    441  CA  ASN A  57      14.108  27.920   7.820  1.00  8.13           C  
ATOM    442  C   ASN A  57      13.437  28.309   9.136  1.00  9.13           C  
ATOM    443  O   ASN A  57      12.325  28.842   9.149  1.00 10.67           O  
ATOM    444  CB  ASN A  57      13.844  29.011   6.781  1.00 11.92           C  
ATOM    445  CG  ASN A  57      14.595  30.296   7.076  1.00 16.17           C  
ATOM    446  OD1 ASN A  57      15.154  30.479   8.157  1.00 17.44           O  
ATOM    447  ND2 ASN A  57      14.620  31.187   6.105  1.00 16.77           N  
ATOM    448  N   PRO A  58      14.117  28.069  10.259  1.00 10.46           N  
ATOM    449  CA  PRO A  58      13.605  28.381  11.592  1.00 10.46           C  
ATOM    450  C   PRO A  58      13.087  29.808  11.723  1.00 15.96           C  
ATOM    451  O   PRO A  58      12.074  30.051  12.374  1.00 20.91           O  
ATOM    452  CB  PRO A  58      14.834  28.166  12.472  1.00 12.58           C  
ATOM    453  CG  PRO A  58      15.572  27.072  11.760  1.00  8.65           C  
ATOM    454  CD  PRO A  58      15.482  27.516  10.334  1.00 11.96           C  
ATOM    455  N   GLU A  59      13.765  30.740  11.065  1.00 21.91           N  
ATOM    456  CA  GLU A  59      13.426  32.158  11.107  1.00 24.38           C  
ATOM    457  C   GLU A  59      12.014  32.525  10.638  1.00 23.42           C  
ATOM    458  O   GLU A  59      11.439  33.511  11.104  1.00 23.33           O  
ATOM    459  CB  GLU A  59      14.474  32.939  10.299  1.00 31.11           C  
ATOM    460  CG  GLU A  59      14.230  34.449  10.183  1.00 41.29           C  
ATOM    461  CD  GLU A  59      15.245  35.165   9.282  1.00 45.92           C  
ATOM    462  OE1 GLU A  59      16.161  35.825   9.832  1.00 50.05           O  
ATOM    463  OE2 GLU A  59      15.113  35.089   8.034  1.00 40.62           O  
ATOM    464  N   ASP A  60      11.459  31.734   9.726  1.00 21.16           N  
ATOM    465  CA  ASP A  60      10.133  31.989   9.162  1.00 18.70           C  
ATOM    466  C   ASP A  60       8.980  31.363   9.910  1.00 15.71           C  
ATOM    467  O   ASP A  60       7.844  31.422   9.446  1.00 14.76           O  
ATOM    468  CB  ASP A  60      10.082  31.491   7.720  1.00 23.56           C  
ATOM    469  CG  ASP A  60      10.940  32.320   6.784  1.00 30.58           C  
ATOM    470  OD1 ASP A  60      10.365  33.086   5.972  1.00 34.52           O  
ATOM    471  OD2 ASP A  60      12.182  32.199   6.856  1.00 29.42           O  
ATOM    472  N   SER A  61       9.270  30.744  11.047  1.00 14.50           N  
ATOM    473  CA  SER A  61       8.248  30.071  11.827  1.00 12.38           C  
ATOM    474  C   SER A  61       8.104  30.723  13.195  1.00 12.69           C  
ATOM    475  O   SER A  61       9.031  30.735  14.000  1.00 12.65           O  
ATOM    476  CB  SER A  61       8.590  28.578  11.945  1.00  9.61           C  
ATOM    477  OG  SER A  61       7.616  27.844  12.678  1.00  7.31           O  
ATOM    478  N   SER A  62       6.924  31.272  13.446  1.00 15.41           N  
ATOM    479  CA  SER A  62       6.635  31.928  14.704  1.00 17.35           C  
ATOM    480  C   SER A  62       6.448  30.926  15.832  1.00 17.77           C  
ATOM    481  O   SER A  62       6.374  31.307  17.003  1.00 21.59           O  
ATOM    482  CB  SER A  62       5.366  32.756  14.560  1.00 20.36           C  
ATOM    483  OG  SER A  62       4.242  31.914  14.354  1.00 24.03           O  
ATOM    484  N   THR A  63       6.363  29.648  15.486  1.00 15.31           N  
ATOM    485  CA  THR A  63       6.156  28.625  16.497  1.00 14.79           C  
ATOM    486  C   THR A  63       7.354  27.720  16.806  1.00 13.95           C  
ATOM    487  O   THR A  63       7.247  26.792  17.604  1.00 16.52           O  
ATOM    488  CB  THR A  63       4.890  27.771  16.174  1.00 15.25           C  
ATOM    489  OG1 THR A  63       4.979  27.224  14.853  1.00  7.58           O  
ATOM    490  CG2 THR A  63       3.637  28.633  16.264  1.00 11.03           C  
ATOM    491  N   TYR A  64       8.502  28.007  16.210  1.00 10.53           N  
ATOM    492  CA  TYR A  64       9.689  27.195  16.439  1.00 11.80           C  
ATOM    493  C   TYR A  64      10.269  27.393  17.841  1.00 13.95           C  
ATOM    494  O   TYR A  64      10.312  28.494  18.362  1.00 18.07           O  
ATOM    495  CB  TYR A  64      10.746  27.505  15.366  1.00 10.86           C  
ATOM    496  CG  TYR A  64      12.051  26.740  15.474  1.00  8.16           C  
ATOM    497  CD1 TYR A  64      12.129  25.391  15.141  1.00  6.80           C  
ATOM    498  CD2 TYR A  64      13.223  27.388  15.857  1.00 13.78           C  
ATOM    499  CE1 TYR A  64      13.352  24.707  15.181  1.00 10.42           C  
ATOM    500  CE2 TYR A  64      14.452  26.718  15.900  1.00 11.24           C  
ATOM    501  CZ  TYR A  64      14.509  25.382  15.559  1.00 14.55           C  
ATOM    502  OH  TYR A  64      15.730  24.736  15.583  1.00 21.62           O  
ATOM    503  N   GLN A  65      10.724  26.308  18.442  1.00 18.09           N  
ATOM    504  CA  GLN A  65      11.324  26.346  19.758  1.00 22.43           C  
ATOM    505  C   GLN A  65      12.649  25.619  19.586  1.00 25.48           C  
ATOM    506  O   GLN A  65      12.661  24.419  19.294  1.00 21.84           O  
ATOM    507  CB  GLN A  65      10.471  25.569  20.754  1.00 27.35           C  
ATOM    508  CG  GLN A  65      10.185  26.298  22.046  1.00 40.50           C  
ATOM    509  CD  GLN A  65       8.856  27.033  22.006  1.00 47.01           C  
ATOM    510  OE1 GLN A  65       8.763  28.158  21.498  1.00 48.81           O  
ATOM    511  NE2 GLN A  65       7.814  26.399  22.551  1.00 49.90           N  
ATOM    512  N   SER A  66      13.757  26.346  19.708  1.00 26.79           N  
ATOM    513  CA  SER A  66      15.080  25.745  19.564  1.00 28.79           C  
ATOM    514  C   SER A  66      15.507  25.109  20.876  1.00 28.53           C  
ATOM    515  O   SER A  66      14.881  25.338  21.914  1.00 27.35           O  
ATOM    516  CB  SER A  66      16.115  26.792  19.124  1.00 30.74           C  
ATOM    517  OG  SER A  66      16.139  27.914  19.994  1.00 36.75           O  
ATOM    518  N   THR A  67      16.529  24.262  20.821  1.00 27.80           N  
ATOM    519  CA  THR A  67      17.033  23.617  22.025  1.00 26.65           C  
ATOM    520  C   THR A  67      18.539  23.489  21.911  1.00 27.55           C  
ATOM    521  O   THR A  67      19.122  23.728  20.852  1.00 26.28           O  
ATOM    522  CB  THR A  67      16.408  22.202  22.278  1.00 23.60           C  
ATOM    523  OG1 THR A  67      16.900  21.262  21.322  1.00 15.12           O  
ATOM    524  CG2 THR A  67      14.895  22.247  22.205  1.00 22.55           C  
ATOM    525  N   SER A  68      19.164  23.111  23.014  1.00 32.20           N  
ATOM    526  CA  SER A  68      20.608  22.938  23.062  1.00 34.25           C  
ATOM    527  C   SER A  68      21.068  21.646  22.334  1.00 34.94           C  
ATOM    528  O   SER A  68      22.039  21.667  21.576  1.00 35.81           O  
ATOM    529  CB  SER A  68      21.052  22.921  24.534  1.00 37.41           C  
ATOM    530  OG  SER A  68      20.430  23.963  25.285  1.00 39.44           O  
ATOM    531  N   GLU A  69      20.310  20.561  22.524  1.00 32.40           N  
ATOM    532  CA  GLU A  69      20.597  19.235  21.964  1.00 28.39           C  
ATOM    533  C   GLU A  69      20.710  19.013  20.453  1.00 25.50           C  
ATOM    534  O   GLU A  69      20.023  19.650  19.656  1.00 24.22           O  
ATOM    535  CB  GLU A  69      19.638  18.199  22.557  1.00 30.82           C  
ATOM    536  CG  GLU A  69      20.000  17.778  23.979  1.00 34.76           C  
ATOM    537  CD  GLU A  69      19.929  16.270  24.179  1.00 38.31           C  
ATOM    538  OE1 GLU A  69      19.468  15.835  25.259  1.00 42.62           O  
ATOM    539  OE2 GLU A  69      20.338  15.516  23.263  1.00 33.39           O  
ATOM    540  N   THR A  70      21.526  18.017  20.102  1.00 24.15           N  
ATOM    541  CA  THR A  70      21.811  17.627  18.726  1.00 23.89           C  
ATOM    542  C   THR A  70      21.426  16.170  18.452  1.00 23.01           C  
ATOM    543  O   THR A  70      21.381  15.334  19.365  1.00 22.97           O  
ATOM    544  CB  THR A  70      23.324  17.770  18.412  1.00 27.59           C  
ATOM    545  OG1 THR A  70      24.079  16.931  19.297  1.00 31.05           O  
ATOM    546  CG2 THR A  70      23.783  19.209  18.589  1.00 27.40           C  
ATOM    547  N   VAL A  71      21.146  15.870  17.191  1.00 19.53           N  
ATOM    548  CA  VAL A  71      20.781  14.527  16.789  1.00 14.84           C  
ATOM    549  C   VAL A  71      21.759  14.084  15.706  1.00 14.49           C  
ATOM    550  O   VAL A  71      22.280  14.910  14.950  1.00 13.24           O  
ATOM    551  CB  VAL A  71      19.317  14.463  16.275  1.00 18.03           C  
ATOM    552  CG1 VAL A  71      19.133  15.296  15.002  1.00 15.08           C  
ATOM    553  CG2 VAL A  71      18.901  13.021  16.052  1.00 18.01           C  
ATOM    554  N   SER A  72      22.059  12.792  15.691  1.00 12.37           N  
ATOM    555  CA  SER A  72      22.972  12.209  14.730  1.00 13.75           C  
ATOM    556  C   SER A  72      22.308  10.909  14.319  1.00 14.93           C  
ATOM    557  O   SER A  72      22.214   9.988  15.127  1.00 17.81           O  
ATOM    558  CB  SER A  72      24.311  11.928  15.411  1.00 17.25           C  
ATOM    559  OG  SER A  72      25.230  11.327  14.518  1.00 25.00           O  
ATOM    560  N   ILE A  73      21.806  10.846  13.090  1.00 13.46           N  
ATOM    561  CA  ILE A  73      21.118   9.653  12.620  1.00 17.79           C  
ATOM    562  C   ILE A  73      21.867   8.930  11.528  1.00 22.95           C  
ATOM    563  O   ILE A  73      22.173   9.515  10.497  1.00 27.08           O  
ATOM    564  CB  ILE A  73      19.712   9.983  12.088  1.00 18.45           C  
ATOM    565  CG1 ILE A  73      18.989  10.919  13.062  1.00 21.17           C  
ATOM    566  CG2 ILE A  73      18.911   8.704  11.947  1.00 18.38           C  
ATOM    567  CD1 ILE A  73      17.660  11.432  12.572  1.00 21.07           C  
ATOM    568  N   THR A  74      22.136   7.645  11.743  1.00 26.97           N  
ATOM    569  CA  THR A  74      22.845   6.830  10.760  1.00 29.31           C  
ATOM    570  C   THR A  74      21.890   5.848  10.075  1.00 30.30           C  
ATOM    571  O   THR A  74      21.330   4.954  10.720  1.00 31.80           O  
ATOM    572  CB  THR A  74      24.014   6.046  11.415  1.00 30.22           C  
ATOM    573  OG1 THR A  74      24.936   6.961  12.029  1.00 31.42           O  
ATOM    574  CG2 THR A  74      24.750   5.234  10.368  1.00 31.00           C  
ATOM    575  N   TYR A  75      21.694   6.022   8.774  1.00 30.94           N  
ATOM    576  CA  TYR A  75      20.800   5.150   8.029  1.00 33.90           C  
ATOM    577  C   TYR A  75      21.531   4.076   7.247  1.00 38.97           C  
ATOM    578  O   TYR A  75      22.751   4.151   7.082  1.00 42.47           O  
ATOM    579  CB  TYR A  75      19.914   5.972   7.103  1.00 30.62           C  
ATOM    580  CG  TYR A  75      18.841   6.688   7.862  1.00 29.89           C  
ATOM    581  CD1 TYR A  75      17.768   5.981   8.407  1.00 31.53           C  
ATOM    582  CD2 TYR A  75      18.918   8.057   8.093  1.00 27.05           C  
ATOM    583  CE1 TYR A  75      16.805   6.616   9.171  1.00 31.16           C  
ATOM    584  CE2 TYR A  75      17.961   8.702   8.852  1.00 29.21           C  
ATOM    585  CZ  TYR A  75      16.905   7.976   9.394  1.00 30.42           C  
ATOM    586  OH  TYR A  75      15.968   8.596  10.188  1.00 31.78           O  
ATOM    587  N   GLY A  76      20.779   3.068   6.790  1.00 42.10           N  
ATOM    588  CA  GLY A  76      21.343   1.968   6.014  1.00 42.12           C  
ATOM    589  C   GLY A  76      22.291   2.456   4.933  1.00 42.43           C  
ATOM    590  O   GLY A  76      23.213   1.740   4.530  1.00 44.57           O  
ATOM    591  N   THR A  77      22.016   3.664   4.443  1.00 41.13           N  
ATOM    592  CA  THR A  77      22.826   4.345   3.436  1.00 42.28           C  
ATOM    593  C   THR A  77      22.636   5.853   3.659  1.00 38.68           C  
ATOM    594  O   THR A  77      21.518   6.372   3.584  1.00 35.68           O  
ATOM    595  CB  THR A  77      22.417   3.983   1.982  1.00 44.75           C  
ATOM    596  OG1 THR A  77      22.413   2.558   1.812  1.00 46.55           O  
ATOM    597  CG2 THR A  77      23.410   4.599   0.988  1.00 46.43           C  
ATOM    598  N   GLY A  78      23.726   6.540   3.971  1.00 34.46           N  
ATOM    599  CA  GLY A  78      23.640   7.964   4.209  1.00 35.06           C  
ATOM    600  C   GLY A  78      23.304   8.263   5.654  1.00 30.64           C  
ATOM    601  O   GLY A  78      22.631   7.484   6.335  1.00 32.07           O  
ATOM    602  N   SER A  79      23.804   9.393   6.127  1.00 28.29           N  
ATOM    603  CA  SER A  79      23.577   9.822   7.490  1.00 22.18           C  
ATOM    604  C   SER A  79      23.094  11.262   7.524  1.00 19.77           C  
ATOM    605  O   SER A  79      22.774  11.858   6.491  1.00 18.04           O  
ATOM    606  CB  SER A  79      24.862   9.672   8.305  1.00 20.14           C  
ATOM    607  OG  SER A  79      25.972  10.221   7.617  1.00 21.29           O  
ATOM    608  N   MET A  80      23.023  11.809   8.726  1.00 15.86           N  
ATOM    609  CA  MET A  80      22.588  13.167   8.913  1.00 13.31           C  
ATOM    610  C   MET A  80      22.851  13.514  10.344  1.00 16.27           C  
ATOM    611  O   MET A  80      22.490  12.734  11.230  1.00 18.74           O  
ATOM    612  CB  MET A  80      21.085  13.279   8.643  1.00 12.30           C  
ATOM    613  CG  MET A  80      20.408  14.532   9.207  1.00 10.48           C  
ATOM    614  SD  MET A  80      19.992  14.409  10.980  1.00 14.15           S  
ATOM    615  CE  MET A  80      18.897  15.772  11.186  1.00  9.69           C  
ATOM    616  N   THR A  81      23.560  14.621  10.573  1.00 14.55           N  
ATOM    617  CA  THR A  81      23.790  15.098  11.931  1.00 11.95           C  
ATOM    618  C   THR A  81      23.128  16.468  11.942  1.00 11.20           C  
ATOM    619  O   THR A  81      22.970  17.080  10.880  1.00 12.65           O  
ATOM    620  CB  THR A  81      25.285  15.235  12.305  1.00 11.70           C  
ATOM    621  OG1 THR A  81      25.913  16.208  11.469  1.00 16.12           O  
ATOM    622  CG2 THR A  81      25.999  13.907  12.186  1.00 10.57           C  
ATOM    623  N   GLY A  82      22.689  16.924  13.110  1.00 11.80           N  
ATOM    624  CA  GLY A  82      22.056  18.228  13.207  1.00 11.94           C  
ATOM    625  C   GLY A  82      21.561  18.483  14.614  1.00 14.06           C  
ATOM    626  O   GLY A  82      21.980  17.787  15.541  1.00 16.15           O  
ATOM    627  N   ILE A  83      20.711  19.491  14.786  1.00 11.77           N  
ATOM    628  CA  ILE A  83      20.154  19.800  16.100  1.00 13.16           C  
ATOM    629  C   ILE A  83      18.710  19.329  16.143  1.00 12.07           C  
ATOM    630  O   ILE A  83      18.203  18.801  15.162  1.00 18.25           O  
ATOM    631  CB  ILE A  83      20.205  21.315  16.423  1.00 13.73           C  
ATOM    632  CG1 ILE A  83      19.717  22.134  15.233  1.00 15.21           C  
ATOM    633  CG2 ILE A  83      21.602  21.731  16.805  1.00 14.70           C  
ATOM    634  CD1 ILE A  83      19.795  23.605  15.464  1.00 19.31           C  
ATOM    635  N   LEU A  84      18.066  19.487  17.290  1.00 10.67           N  
ATOM    636  CA  LEU A  84      16.676  19.099  17.460  1.00 10.10           C  
ATOM    637  C   LEU A  84      15.897  20.357  17.832  1.00 10.47           C  
ATOM    638  O   LEU A  84      16.369  21.147  18.639  1.00 15.80           O  
ATOM    639  CB  LEU A  84      16.536  18.072  18.598  1.00  6.56           C  
ATOM    640  CG  LEU A  84      17.065  16.644  18.453  1.00  4.46           C  
ATOM    641  CD1 LEU A  84      16.835  15.887  19.744  1.00  2.00           C  
ATOM    642  CD2 LEU A  84      16.398  15.934  17.301  1.00  7.38           C  
ATOM    643  N   GLY A  85      14.711  20.539  17.261  1.00 10.91           N  
ATOM    644  CA  GLY A  85      13.892  21.700  17.577  1.00  5.84           C  
ATOM    645  C   GLY A  85      12.434  21.307  17.786  1.00  9.83           C  
ATOM    646  O   GLY A  85      12.073  20.151  17.577  1.00 10.70           O  
ATOM    647  N   TYR A  86      11.598  22.256  18.203  1.00  7.23           N  
ATOM    648  CA  TYR A  86      10.174  22.012  18.430  1.00  5.98           C  
ATOM    649  C   TYR A  86       9.366  22.938  17.523  1.00  7.59           C  
ATOM    650  O   TYR A  86       9.705  24.109  17.366  1.00  8.99           O  
ATOM    651  CB  TYR A  86       9.793  22.300  19.883  1.00  4.31           C  
ATOM    652  CG  TYR A  86      10.194  21.245  20.891  1.00  7.36           C  
ATOM    653  CD1 TYR A  86      11.386  21.345  21.603  1.00  8.10           C  
ATOM    654  CD2 TYR A  86       9.362  20.157  21.154  1.00  9.43           C  
ATOM    655  CE1 TYR A  86      11.736  20.386  22.557  1.00  7.62           C  
ATOM    656  CE2 TYR A  86       9.700  19.198  22.097  1.00  3.45           C  
ATOM    657  CZ  TYR A  86      10.886  19.310  22.795  1.00  6.96           C  
ATOM    658  OH  TYR A  86      11.227  18.336  23.720  1.00 10.50           O  
ATOM    659  N   ASP A  87       8.293  22.419  16.945  1.00  7.66           N  
ATOM    660  CA  ASP A  87       7.432  23.193  16.063  1.00  8.00           C  
ATOM    661  C   ASP A  87       6.171  22.375  15.866  1.00 11.47           C  
ATOM    662  O   ASP A  87       5.999  21.310  16.477  1.00 15.69           O  
ATOM    663  CB  ASP A  87       8.097  23.445  14.704  1.00 10.21           C  
ATOM    664  CG  ASP A  87       7.676  24.772  14.081  1.00 13.96           C  
ATOM    665  OD1 ASP A  87       6.521  25.186  14.267  1.00  9.01           O  
ATOM    666  OD2 ASP A  87       8.509  25.427  13.418  1.00 17.37           O  
ATOM    667  N   THR A  88       5.277  22.882  15.036  1.00 13.25           N  
ATOM    668  CA  THR A  88       4.031  22.208  14.757  1.00 11.83           C  
ATOM    669  C   THR A  88       4.114  21.550  13.379  1.00 12.57           C  
ATOM    670  O   THR A  88       4.424  22.210  12.371  1.00 10.94           O  
ATOM    671  CB  THR A  88       2.864  23.198  14.844  1.00  8.71           C  
ATOM    672  OG1 THR A  88       2.919  23.873  16.112  1.00  9.91           O  
ATOM    673  CG2 THR A  88       1.538  22.465  14.743  1.00 10.84           C  
ATOM    674  N   VAL A  89       3.881  20.239  13.356  1.00  9.07           N  
ATOM    675  CA  VAL A  89       3.938  19.461  12.128  1.00  6.99           C  
ATOM    676  C   VAL A  89       2.528  19.179  11.644  1.00  6.45           C  
ATOM    677  O   VAL A  89       1.641  18.931  12.450  1.00 10.04           O  
ATOM    678  CB  VAL A  89       4.697  18.130  12.371  1.00  7.51           C  
ATOM    679  CG1 VAL A  89       4.700  17.253  11.116  1.00  5.98           C  
ATOM    680  CG2 VAL A  89       6.133  18.424  12.810  1.00  7.79           C  
ATOM    681  N   GLN A  90       2.310  19.302  10.337  1.00  8.08           N  
ATOM    682  CA  GLN A  90       1.009  19.037   9.718  1.00  7.25           C  
ATOM    683  C   GLN A  90       1.092  17.725   8.931  1.00  6.34           C  
ATOM    684  O   GLN A  90       1.439  17.726   7.748  1.00  9.63           O  
ATOM    685  CB  GLN A  90       0.644  20.159   8.743  1.00  4.11           C  
ATOM    686  CG  GLN A  90       0.641  21.548   9.346  1.00  9.89           C  
ATOM    687  CD  GLN A  90      -0.462  21.755  10.363  1.00  9.18           C  
ATOM    688  OE1 GLN A  90      -1.553  21.204  10.238  1.00 14.37           O  
ATOM    689  NE2 GLN A  90      -0.183  22.559  11.376  1.00  8.40           N  
ATOM    690  N   VAL A  91       0.769  16.610   9.563  1.00  6.44           N  
ATOM    691  CA  VAL A  91       0.837  15.331   8.865  1.00 10.55           C  
ATOM    692  C   VAL A  91      -0.526  14.606   8.798  1.00 10.66           C  
ATOM    693  O   VAL A  91      -1.129  14.297   9.827  1.00 11.43           O  
ATOM    694  CB  VAL A  91       1.945  14.435   9.493  1.00 11.92           C  
ATOM    695  CG1 VAL A  91       1.811  14.406  11.009  1.00 12.96           C  
ATOM    696  CG2 VAL A  91       1.896  13.027   8.923  1.00 11.77           C  
ATOM    697  N   GLY A  92      -1.017  14.373   7.582  1.00  8.61           N  
ATOM    698  CA  GLY A  92      -2.292  13.696   7.395  1.00 10.60           C  
ATOM    699  C   GLY A  92      -3.492  14.426   7.972  1.00 13.18           C  
ATOM    700  O   GLY A  92      -4.388  13.796   8.515  1.00 14.08           O  
ATOM    701  N   GLY A  93      -3.513  15.752   7.873  1.00 14.40           N  
ATOM    702  CA  GLY A  93      -4.627  16.517   8.407  1.00 14.30           C  
ATOM    703  C   GLY A  93      -4.569  16.844   9.896  1.00 14.08           C  
ATOM    704  O   GLY A  93      -5.378  17.628  10.384  1.00 15.43           O  
ATOM    705  N   ILE A  94      -3.597  16.267  10.597  1.00 16.07           N  
ATOM    706  CA  ILE A  94      -3.378  16.454  12.045  1.00 14.03           C  
ATOM    707  C   ILE A  94      -2.411  17.604  12.371  1.00 14.78           C  
ATOM    708  O   ILE A  94      -1.338  17.705  11.773  1.00 12.80           O  
ATOM    709  CB  ILE A  94      -2.769  15.158  12.672  1.00  5.81           C  
ATOM    710  CG1 ILE A  94      -3.754  14.005  12.588  1.00  7.65           C  
ATOM    711  CG2 ILE A  94      -2.378  15.373  14.095  1.00  2.25           C  
ATOM    712  CD1 ILE A  94      -3.177  12.685  13.071  1.00 12.34           C  
ATOM    713  N   SER A  95      -2.779  18.455  13.330  1.00 16.70           N  
ATOM    714  CA  SER A  95      -1.907  19.552  13.756  1.00 15.66           C  
ATOM    715  C   SER A  95      -1.096  19.086  14.967  1.00 12.89           C  
ATOM    716  O   SER A  95      -1.410  19.381  16.120  1.00 14.81           O  
ATOM    717  CB  SER A  95      -2.710  20.820  14.066  1.00 20.17           C  
ATOM    718  OG  SER A  95      -3.229  21.399  12.867  1.00 28.97           O  
ATOM    719  N   ASP A  96      -0.072  18.300  14.667  1.00 12.33           N  
ATOM    720  CA  ASP A  96       0.813  17.721  15.656  1.00  9.70           C  
ATOM    721  C   ASP A  96       1.612  18.831  16.299  1.00  9.72           C  
ATOM    722  O   ASP A  96       2.674  19.218  15.827  1.00 11.21           O  
ATOM    723  CB  ASP A  96       1.727  16.694  14.978  1.00  7.33           C  
ATOM    724  CG  ASP A  96       2.631  15.979  15.945  1.00  3.31           C  
ATOM    725  OD1 ASP A  96       2.450  16.117  17.164  1.00  3.55           O  
ATOM    726  OD2 ASP A  96       3.532  15.267  15.477  1.00  4.99           O  
ATOM    727  N   THR A  97       1.045  19.369  17.360  1.00  9.65           N  
ATOM    728  CA  THR A  97       1.655  20.436  18.116  1.00  6.62           C  
ATOM    729  C   THR A  97       2.861  19.916  18.891  1.00  6.59           C  
ATOM    730  O   THR A  97       2.938  18.739  19.216  1.00  6.22           O  
ATOM    731  CB  THR A  97       0.626  21.021  19.096  1.00  5.84           C  
ATOM    732  OG1 THR A  97      -0.113  19.955  19.716  1.00 10.81           O  
ATOM    733  CG2 THR A  97      -0.340  21.917  18.354  1.00  7.60           C  
ATOM    734  N   ASN A  98       3.813  20.802  19.157  1.00  9.98           N  
ATOM    735  CA  ASN A  98       5.026  20.482  19.910  1.00 10.86           C  
ATOM    736  C   ASN A  98       5.695  19.196  19.491  1.00  9.41           C  
ATOM    737  O   ASN A  98       5.912  18.311  20.319  1.00  6.84           O  
ATOM    738  CB  ASN A  98       4.747  20.397  21.407  1.00 16.98           C  
ATOM    739  CG  ASN A  98       3.658  21.333  21.852  1.00 24.09           C  
ATOM    740  OD1 ASN A  98       2.670  20.899  22.455  1.00 30.62           O  
ATOM    741  ND2 ASN A  98       3.812  22.622  21.552  1.00 22.82           N  
ATOM    742  N   GLN A  99       6.017  19.092  18.210  1.00  9.33           N  
ATOM    743  CA  GLN A  99       6.690  17.908  17.711  1.00  8.23           C  
ATOM    744  C   GLN A  99       8.180  18.158  17.576  1.00  9.42           C  
ATOM    745  O   GLN A  99       8.601  18.974  16.754  1.00 11.75           O  
ATOM    746  CB  GLN A  99       6.121  17.487  16.357  1.00  7.53           C  
ATOM    747  CG  GLN A  99       6.816  16.282  15.748  1.00  6.30           C  
ATOM    748  CD  GLN A  99       6.822  15.101  16.674  1.00  4.83           C  
ATOM    749  OE1 GLN A  99       5.776  14.652  17.112  1.00  7.03           O  
ATOM    750  NE2 GLN A  99       7.999  14.588  16.979  1.00 10.78           N  
ATOM    751  N   ILE A 100       8.981  17.501  18.408  1.00 10.13           N  
ATOM    752  CA  ILE A 100      10.421  17.664  18.289  1.00  8.96           C  
ATOM    753  C   ILE A 100      10.881  16.863  17.073  1.00 10.07           C  
ATOM    754  O   ILE A 100      10.393  15.758  16.813  1.00 11.91           O  
ATOM    755  CB  ILE A 100      11.171  17.165  19.512  1.00  7.81           C  
ATOM    756  CG1 ILE A 100      12.661  17.496  19.370  1.00  9.53           C  
ATOM    757  CG2 ILE A 100      10.969  15.672  19.666  1.00 10.13           C  
ATOM    758  CD1 ILE A 100      13.490  17.171  20.590  1.00  2.00           C  
ATOM    759  N   PHE A 101      11.822  17.420  16.332  1.00  6.50           N  
ATOM    760  CA  PHE A 101      12.328  16.762  15.150  1.00  6.85           C  
ATOM    761  C   PHE A 101      13.754  17.232  14.945  1.00  7.65           C  
ATOM    762  O   PHE A 101      14.202  18.148  15.627  1.00  7.71           O  
ATOM    763  CB  PHE A 101      11.446  17.101  13.940  1.00  5.61           C  
ATOM    764  CG  PHE A 101      11.376  18.570  13.623  1.00  6.11           C  
ATOM    765  CD1 PHE A 101      10.780  19.460  14.508  1.00  5.35           C  
ATOM    766  CD2 PHE A 101      11.937  19.066  12.460  1.00  2.00           C  
ATOM    767  CE1 PHE A 101      10.744  20.797  14.232  1.00  2.00           C  
ATOM    768  CE2 PHE A 101      11.901  20.407  12.182  1.00  2.00           C  
ATOM    769  CZ  PHE A 101      11.309  21.275  13.071  1.00  2.00           C  
ATOM    770  N   GLY A 102      14.474  16.594  14.028  1.00 13.57           N  
ATOM    771  CA  GLY A 102      15.855  16.967  13.770  1.00 12.97           C  
ATOM    772  C   GLY A 102      16.015  17.852  12.553  1.00 14.90           C  
ATOM    773  O   GLY A 102      15.306  17.676  11.560  1.00 15.07           O  
ATOM    774  N   LEU A 103      16.900  18.844  12.660  1.00 14.93           N  
ATOM    775  CA  LEU A 103      17.216  19.764  11.567  1.00 11.55           C  
ATOM    776  C   LEU A 103      18.637  19.408  11.142  1.00 10.17           C  
ATOM    777  O   LEU A 103      19.552  19.436  11.963  1.00 10.64           O  
ATOM    778  CB  LEU A 103      17.198  21.218  12.033  1.00 12.90           C  
ATOM    779  CG  LEU A 103      15.887  21.950  12.292  1.00 15.05           C  
ATOM    780  CD1 LEU A 103      15.284  21.441  13.586  1.00 16.80           C  
ATOM    781  CD2 LEU A 103      16.163  23.456  12.386  1.00 15.82           C  
ATOM    782  N   SER A 104      18.832  19.078   9.872  1.00  9.75           N  
ATOM    783  CA  SER A 104      20.154  18.693   9.417  1.00  7.58           C  
ATOM    784  C   SER A 104      21.066  19.879   9.255  1.00  9.26           C  
ATOM    785  O   SER A 104      20.619  20.983   8.951  1.00 10.56           O  
ATOM    786  CB  SER A 104      20.072  17.938   8.098  1.00  4.26           C  
ATOM    787  OG  SER A 104      19.695  18.807   7.051  1.00  7.21           O  
ATOM    788  N   GLU A 105      22.348  19.628   9.497  1.00 14.48           N  
ATOM    789  CA  GLU A 105      23.414  20.610   9.357  1.00 14.64           C  
ATOM    790  C   GLU A 105      24.386  19.983   8.361  1.00 14.56           C  
ATOM    791  O   GLU A 105      24.959  20.666   7.506  1.00 17.55           O  
ATOM    792  CB  GLU A 105      24.060  20.892  10.715  1.00 17.33           C  
ATOM    793  CG  GLU A 105      23.126  21.692  11.655  1.00 27.49           C  
ATOM    794  CD  GLU A 105      23.649  21.834  13.087  1.00 32.58           C  
ATOM    795  OE1 GLU A 105      22.912  21.475  14.034  1.00 36.24           O  
ATOM    796  OE2 GLU A 105      24.788  22.313  13.269  1.00 32.63           O  
ATOM    797  N   THR A 106      24.515  18.663   8.432  1.00 14.35           N  
ATOM    798  CA  THR A 106      25.356  17.929   7.501  1.00 13.65           C  
ATOM    799  C   THR A 106      24.635  16.651   7.104  1.00 10.06           C  
ATOM    800  O   THR A 106      23.912  16.058   7.906  1.00  2.18           O  
ATOM    801  CB  THR A 106      26.748  17.537   8.084  1.00 14.84           C  
ATOM    802  OG1 THR A 106      26.617  16.398   8.944  1.00 17.71           O  
ATOM    803  CG2 THR A 106      27.368  18.681   8.847  1.00 14.10           C  
ATOM    804  N   GLU A 107      24.839  16.261   5.854  1.00  9.86           N  
ATOM    805  CA  GLU A 107      24.286  15.049   5.277  1.00 12.00           C  
ATOM    806  C   GLU A 107      25.392  14.597   4.339  1.00 12.74           C  
ATOM    807  O   GLU A 107      25.384  14.943   3.148  1.00 14.15           O  
ATOM    808  CB  GLU A 107      23.012  15.340   4.479  1.00 10.68           C  
ATOM    809  CG  GLU A 107      21.778  15.571   5.326  1.00  6.55           C  
ATOM    810  CD  GLU A 107      20.591  16.049   4.521  1.00  6.02           C  
ATOM    811  OE1 GLU A 107      20.325  15.465   3.456  1.00  9.43           O  
ATOM    812  OE2 GLU A 107      19.918  17.009   4.949  1.00  7.52           O  
ATOM    813  N   PRO A 108      26.410  13.893   4.884  1.00 14.33           N  
ATOM    814  CA  PRO A 108      27.548  13.396   4.103  1.00 12.17           C  
ATOM    815  C   PRO A 108      27.153  12.408   3.022  1.00 13.05           C  
ATOM    816  O   PRO A 108      26.238  11.602   3.193  1.00 16.62           O  
ATOM    817  CB  PRO A 108      28.427  12.716   5.161  1.00 12.07           C  
ATOM    818  CG  PRO A 108      28.090  13.431   6.423  1.00 12.50           C  
ATOM    819  CD  PRO A 108      26.583  13.551   6.308  1.00 15.72           C  
ATOM    820  N   GLY A 109      27.854  12.484   1.901  1.00 14.43           N  
ATOM    821  CA  GLY A 109      27.595  11.573   0.811  1.00 13.81           C  
ATOM    822  C   GLY A 109      26.684  12.158  -0.230  1.00 16.81           C  
ATOM    823  O   GLY A 109      26.190  13.279  -0.097  1.00 19.46           O  
ATOM    824  N   SER A 110      26.476  11.392  -1.288  1.00 17.67           N  
ATOM    825  CA  SER A 110      25.627  11.828  -2.367  1.00 20.46           C  
ATOM    826  C   SER A 110      24.347  11.015  -2.443  1.00 23.21           C  
ATOM    827  O   SER A 110      23.440  11.395  -3.177  1.00 26.42           O  
ATOM    828  CB  SER A 110      26.389  11.779  -3.692  1.00 18.26           C  
ATOM    829  OG  SER A 110      26.969  10.503  -3.896  1.00 19.57           O  
ATOM    830  N   PHE A 111      24.250   9.922  -1.680  1.00 22.98           N  
ATOM    831  CA  PHE A 111      23.033   9.102  -1.704  1.00 25.64           C  
ATOM    832  C   PHE A 111      21.798   9.994  -1.605  1.00 27.12           C  
ATOM    833  O   PHE A 111      20.995  10.079  -2.538  1.00 29.47           O  
ATOM    834  CB  PHE A 111      22.987   8.090  -0.554  1.00 28.91           C  
ATOM    835  CG  PHE A 111      21.617   7.470  -0.358  1.00 35.53           C  
ATOM    836  CD1 PHE A 111      20.912   6.939  -1.442  1.00 37.72           C  
ATOM    837  CD2 PHE A 111      21.007   7.467   0.891  1.00 35.70           C  
ATOM    838  CE1 PHE A 111      19.620   6.425  -1.283  1.00 36.66           C  
ATOM    839  CE2 PHE A 111      19.710   6.952   1.057  1.00 35.00           C  
ATOM    840  CZ  PHE A 111      19.021   6.433  -0.033  1.00 34.27           C  
ATOM    841  N   LEU A 112      21.685  10.698  -0.482  1.00 24.88           N  
ATOM    842  CA  LEU A 112      20.565  11.589  -0.250  1.00 16.29           C  
ATOM    843  C   LEU A 112      20.467  12.676  -1.323  1.00 13.65           C  
ATOM    844  O   LEU A 112      19.425  13.289  -1.487  1.00 11.07           O  
ATOM    845  CB  LEU A 112      20.644  12.152   1.170  1.00 13.85           C  
ATOM    846  CG  LEU A 112      20.323  11.070   2.212  1.00 11.22           C  
ATOM    847  CD1 LEU A 112      20.893  11.422   3.562  1.00 14.14           C  
ATOM    848  CD2 LEU A 112      18.829  10.825   2.295  1.00  5.75           C  
ATOM    849  N   TYR A 113      21.544  12.909  -2.069  1.00 10.72           N  
ATOM    850  CA  TYR A 113      21.487  13.904  -3.133  1.00 10.86           C  
ATOM    851  C   TYR A 113      20.621  13.318  -4.240  1.00 11.05           C  
ATOM    852  O   TYR A 113      19.931  14.039  -4.973  1.00 11.79           O  
ATOM    853  CB  TYR A 113      22.876  14.225  -3.695  1.00  7.28           C  
ATOM    854  CG  TYR A 113      22.825  15.127  -4.916  1.00  5.83           C  
ATOM    855  CD1 TYR A 113      22.691  16.506  -4.780  1.00  7.35           C  
ATOM    856  CD2 TYR A 113      22.874  14.598  -6.203  1.00  3.61           C  
ATOM    857  CE1 TYR A 113      22.607  17.331  -5.887  1.00  4.26           C  
ATOM    858  CE2 TYR A 113      22.787  15.413  -7.312  1.00  4.88           C  
ATOM    859  CZ  TYR A 113      22.656  16.780  -7.145  1.00  5.43           C  
ATOM    860  OH  TYR A 113      22.586  17.606  -8.237  1.00  9.17           O  
ATOM    861  N   TYR A 114      20.687  12.002  -4.376  1.00 10.45           N  
ATOM    862  CA  TYR A 114      19.914  11.324  -5.391  1.00 13.81           C  
ATOM    863  C   TYR A 114      18.488  10.972  -4.967  1.00 15.37           C  
ATOM    864  O   TYR A 114      17.591  10.927  -5.808  1.00 15.36           O  
ATOM    865  CB  TYR A 114      20.683  10.108  -5.885  1.00 16.64           C  
ATOM    866  CG  TYR A 114      21.961  10.497  -6.588  1.00 12.76           C  
ATOM    867  CD1 TYR A 114      21.928  11.127  -7.830  1.00 16.81           C  
ATOM    868  CD2 TYR A 114      23.200  10.219  -6.026  1.00 15.95           C  
ATOM    869  CE1 TYR A 114      23.108  11.465  -8.502  1.00 20.01           C  
ATOM    870  CE2 TYR A 114      24.385  10.554  -6.687  1.00 16.98           C  
ATOM    871  CZ  TYR A 114      24.327  11.166  -7.923  1.00 18.04           C  
ATOM    872  OH  TYR A 114      25.486  11.436  -8.598  1.00 21.72           O  
ATOM    873  N   ALA A 115      18.275  10.799  -3.662  1.00 14.55           N  
ATOM    874  CA  ALA A 115      16.967  10.468  -3.088  1.00 11.64           C  
ATOM    875  C   ALA A 115      15.906  11.512  -3.440  1.00 11.74           C  
ATOM    876  O   ALA A 115      16.158  12.710  -3.346  1.00 15.76           O  
ATOM    877  CB  ALA A 115      17.089  10.348  -1.575  1.00  7.72           C  
ATOM    878  N   PRO A 116      14.694  11.073  -3.836  1.00 12.56           N  
ATOM    879  CA  PRO A 116      13.608  12.000  -4.195  1.00 12.36           C  
ATOM    880  C   PRO A 116      12.846  12.666  -3.034  1.00 11.36           C  
ATOM    881  O   PRO A 116      11.868  13.369  -3.255  1.00 11.57           O  
ATOM    882  CB  PRO A 116      12.689  11.127  -5.034  1.00  8.76           C  
ATOM    883  CG  PRO A 116      12.829   9.794  -4.373  1.00 13.02           C  
ATOM    884  CD  PRO A 116      14.328   9.690  -4.190  1.00 11.41           C  
ATOM    885  N   PHE A 117      13.311  12.482  -1.810  1.00  8.32           N  
ATOM    886  CA  PHE A 117      12.655  13.083  -0.656  1.00 11.29           C  
ATOM    887  C   PHE A 117      13.663  13.902   0.144  1.00 13.34           C  
ATOM    888  O   PHE A 117      14.870  13.673   0.053  1.00 14.54           O  
ATOM    889  CB  PHE A 117      12.065  11.993   0.230  1.00 11.08           C  
ATOM    890  CG  PHE A 117      13.034  10.895   0.545  1.00 13.16           C  
ATOM    891  CD1 PHE A 117      13.931  11.024   1.605  1.00 11.78           C  
ATOM    892  CD2 PHE A 117      13.072   9.741  -0.236  1.00  8.81           C  
ATOM    893  CE1 PHE A 117      14.856  10.020   1.876  1.00 14.88           C  
ATOM    894  CE2 PHE A 117      13.992   8.734   0.029  1.00  4.14           C  
ATOM    895  CZ  PHE A 117      14.886   8.869   1.083  1.00  6.33           C  
ATOM    896  N   ASP A 118      13.163  14.855   0.925  1.00 10.27           N  
ATOM    897  CA  ASP A 118      14.015  15.707   1.745  1.00  7.24           C  
ATOM    898  C   ASP A 118      14.422  15.000   3.018  1.00  4.10           C  
ATOM    899  O   ASP A 118      15.586  14.970   3.383  1.00  5.88           O  
ATOM    900  CB  ASP A 118      13.275  16.986   2.123  1.00  4.63           C  
ATOM    901  CG  ASP A 118      12.564  17.615   0.948  1.00  8.30           C  
ATOM    902  OD1 ASP A 118      13.091  17.579  -0.184  1.00  6.89           O  
ATOM    903  OD2 ASP A 118      11.464  18.150   1.157  1.00 14.73           O  
ATOM    904  N   GLY A 119      13.450  14.415   3.691  1.00  5.93           N  
ATOM    905  CA  GLY A 119      13.747  13.762   4.942  1.00  5.69           C  
ATOM    906  C   GLY A 119      13.032  12.451   5.165  1.00  7.29           C  
ATOM    907  O   GLY A 119      12.513  11.802   4.229  1.00  4.02           O  
ATOM    908  N   ILE A 120      12.995  12.075   6.435  1.00  2.00           N  
ATOM    909  CA  ILE A 120      12.395  10.828   6.843  1.00  3.97           C  
ATOM    910  C   ILE A 120      11.498  11.045   8.055  1.00  3.77           C  
ATOM    911  O   ILE A 120      11.800  11.866   8.932  1.00  2.00           O  
ATOM    912  CB  ILE A 120      13.507   9.779   7.164  1.00  4.78           C  
ATOM    913  CG1 ILE A 120      14.448   9.638   5.964  1.00  4.12           C  
ATOM    914  CG2 ILE A 120      12.903   8.423   7.483  1.00  2.00           C  
ATOM    915  CD1 ILE A 120      15.474   8.553   6.109  1.00 10.64           C  
ATOM    916  N   LEU A 121      10.371  10.339   8.059  1.00  2.00           N  
ATOM    917  CA  LEU A 121       9.396  10.386   9.140  1.00  2.76           C  
ATOM    918  C   LEU A 121       9.258   8.952   9.652  1.00  6.25           C  
ATOM    919  O   LEU A 121       8.597   8.105   9.016  1.00  2.00           O  
ATOM    920  CB  LEU A 121       8.049  10.910   8.636  1.00  4.27           C  
ATOM    921  CG  LEU A 121       7.117  11.504   9.693  1.00  2.63           C  
ATOM    922  CD1 LEU A 121       6.172  12.529   9.075  1.00  3.55           C  
ATOM    923  CD2 LEU A 121       6.358  10.391  10.388  1.00  5.13           C  
ATOM    924  N   GLY A 122       9.954   8.690  10.764  1.00  2.00           N  
ATOM    925  CA  GLY A 122       9.959   7.383  11.392  1.00  2.00           C  
ATOM    926  C   GLY A 122       8.703   7.005  12.147  1.00  3.70           C  
ATOM    927  O   GLY A 122       8.140   7.799  12.905  1.00  2.00           O  
ATOM    928  N   LEU A 123       8.340   5.734  12.020  1.00  8.80           N  
ATOM    929  CA  LEU A 123       7.141   5.189  12.643  1.00  7.88           C  
ATOM    930  C   LEU A 123       7.373   3.934  13.486  1.00  7.95           C  
ATOM    931  O   LEU A 123       6.436   3.176  13.722  1.00 10.75           O  
ATOM    932  CB  LEU A 123       6.098   4.897  11.563  1.00  7.42           C  
ATOM    933  CG  LEU A 123       5.520   6.061  10.750  1.00  7.89           C  
ATOM    934  CD1 LEU A 123       4.957   5.539   9.426  1.00  8.33           C  
ATOM    935  CD2 LEU A 123       4.440   6.783  11.553  1.00  2.48           C  
ATOM    936  N   ALA A 124       8.610   3.682  13.906  1.00  9.68           N  
ATOM    937  CA  ALA A 124       8.886   2.513  14.746  1.00  9.21           C  
ATOM    938  C   ALA A 124       8.770   2.977  16.188  1.00  8.13           C  
ATOM    939  O   ALA A 124       8.331   4.099  16.440  1.00  4.04           O  
ATOM    940  CB  ALA A 124      10.276   1.934  14.475  1.00  3.81           C  
ATOM    941  N   TYR A 125       9.174   2.131  17.128  1.00 10.01           N  
ATOM    942  CA  TYR A 125       9.098   2.467  18.551  1.00 11.27           C  
ATOM    943  C   TYR A 125      10.130   3.505  18.995  1.00 13.03           C  
ATOM    944  O   TYR A 125      11.162   3.672  18.349  1.00 14.00           O  
ATOM    945  CB  TYR A 125       9.272   1.206  19.388  1.00  8.76           C  
ATOM    946  CG  TYR A 125       8.125   0.236  19.287  1.00  8.83           C  
ATOM    947  CD1 TYR A 125       7.949  -0.557  18.155  1.00 10.82           C  
ATOM    948  CD2 TYR A 125       7.227   0.086  20.341  1.00  9.18           C  
ATOM    949  CE1 TYR A 125       6.910  -1.477  18.083  1.00 11.49           C  
ATOM    950  CE2 TYR A 125       6.189  -0.828  20.275  1.00  5.39           C  
ATOM    951  CZ  TYR A 125       6.037  -1.601  19.150  1.00 10.17           C  
ATOM    952  OH  TYR A 125       5.008  -2.503  19.096  1.00 18.91           O  
ATOM    953  N   PRO A 126       9.895   4.175  20.146  1.00 16.57           N  
ATOM    954  CA  PRO A 126      10.828   5.187  20.664  1.00 17.59           C  
ATOM    955  C   PRO A 126      12.193   4.601  21.068  1.00 18.84           C  
ATOM    956  O   PRO A 126      13.232   5.259  20.942  1.00 20.20           O  
ATOM    957  CB  PRO A 126      10.082   5.742  21.874  1.00 18.25           C  
ATOM    958  CG  PRO A 126       9.305   4.555  22.357  1.00 17.11           C  
ATOM    959  CD  PRO A 126       8.751   4.018  21.065  1.00 17.70           C  
ATOM    960  N   SER A 127      12.189   3.355  21.526  1.00 17.52           N  
ATOM    961  CA  SER A 127      13.414   2.688  21.930  1.00 22.10           C  
ATOM    962  C   SER A 127      14.545   2.722  20.891  1.00 22.96           C  
ATOM    963  O   SER A 127      15.699   2.485  21.243  1.00 29.00           O  
ATOM    964  CB  SER A 127      13.120   1.251  22.356  1.00 17.64           C  
ATOM    965  OG  SER A 127      12.320   0.602  21.392  1.00 26.19           O  
ATOM    966  N   ILE A 128      14.234   2.989  19.622  1.00 19.59           N  
ATOM    967  CA  ILE A 128      15.280   3.067  18.592  1.00 14.56           C  
ATOM    968  C   ILE A 128      15.388   4.477  17.992  1.00  9.08           C  
ATOM    969  O   ILE A 128      15.882   4.671  16.882  1.00  6.50           O  
ATOM    970  CB  ILE A 128      15.119   1.996  17.452  1.00 12.22           C  
ATOM    971  CG1 ILE A 128      13.788   2.154  16.715  1.00  9.17           C  
ATOM    972  CG2 ILE A 128      15.262   0.595  18.019  1.00  9.36           C  
ATOM    973  CD1 ILE A 128      13.750   1.445  15.383  1.00  6.80           C  
ATOM    974  N   SER A 129      14.911   5.464  18.730  1.00  7.81           N  
ATOM    975  CA  SER A 129      14.977   6.823  18.248  1.00  9.99           C  
ATOM    976  C   SER A 129      16.258   7.407  18.789  1.00 14.28           C  
ATOM    977  O   SER A 129      16.504   7.384  20.008  1.00 15.41           O  
ATOM    978  CB  SER A 129      13.784   7.645  18.733  1.00 10.05           C  
ATOM    979  OG  SER A 129      13.691   8.878  18.023  1.00  7.75           O  
ATOM    980  N   SER A 130      17.104   7.866  17.875  1.00 13.20           N  
ATOM    981  CA  SER A 130      18.365   8.474  18.247  1.00 14.77           C  
ATOM    982  C   SER A 130      18.080   9.679  19.146  1.00 15.82           C  
ATOM    983  O   SER A 130      17.164  10.461  18.872  1.00 15.89           O  
ATOM    984  CB  SER A 130      19.128   8.908  16.993  1.00 14.77           C  
ATOM    985  OG  SER A 130      19.406   7.797  16.158  1.00 19.79           O  
ATOM    986  N   SER A 131      18.834   9.787  20.242  1.00 15.79           N  
ATOM    987  CA  SER A 131      18.697  10.877  21.211  1.00 10.10           C  
ATOM    988  C   SER A 131      17.362  10.908  21.965  1.00  8.96           C  
ATOM    989  O   SER A 131      17.033  11.913  22.588  1.00 10.53           O  
ATOM    990  CB  SER A 131      18.952  12.231  20.543  1.00  7.49           C  
ATOM    991  OG  SER A 131      20.226  12.272  19.915  1.00 12.90           O  
ATOM    992  N   GLY A 132      16.621   9.802  21.942  1.00  8.52           N  
ATOM    993  CA  GLY A 132      15.340   9.746  22.630  1.00  9.54           C  
ATOM    994  C   GLY A 132      14.286  10.731  22.134  1.00 11.67           C  
ATOM    995  O   GLY A 132      13.405  11.145  22.887  1.00 15.47           O  
ATOM    996  N   ALA A 133      14.382  11.130  20.872  1.00  8.60           N  
ATOM    997  CA  ALA A 133      13.427  12.052  20.305  1.00  5.38           C  
ATOM    998  C   ALA A 133      12.106  11.324  20.148  1.00  8.94           C  
ATOM    999  O   ALA A 133      12.036  10.273  19.524  1.00 12.50           O  
ATOM   1000  CB  ALA A 133      13.911  12.555  18.947  1.00  4.35           C  
ATOM   1001  N   THR A 134      11.061  11.884  20.731  1.00 11.38           N  
ATOM   1002  CA  THR A 134       9.727  11.323  20.653  1.00  9.48           C  
ATOM   1003  C   THR A 134       9.246  11.230  19.195  1.00  9.42           C  
ATOM   1004  O   THR A 134       9.293  12.230  18.455  1.00  7.62           O  
ATOM   1005  CB  THR A 134       8.762  12.215  21.432  1.00 10.16           C  
ATOM   1006  OG1 THR A 134       9.227  12.344  22.781  1.00 14.70           O  
ATOM   1007  CG2 THR A 134       7.362  11.621  21.431  1.00 16.20           C  
ATOM   1008  N   PRO A 135       8.829  10.019  18.750  1.00  5.70           N  
ATOM   1009  CA  PRO A 135       8.352   9.860  17.377  1.00  6.54           C  
ATOM   1010  C   PRO A 135       7.066  10.636  17.176  1.00  7.06           C  
ATOM   1011  O   PRO A 135       6.330  10.925  18.121  1.00  8.04           O  
ATOM   1012  CB  PRO A 135       8.101   8.359  17.271  1.00  3.63           C  
ATOM   1013  CG  PRO A 135       9.081   7.796  18.200  1.00  2.00           C  
ATOM   1014  CD  PRO A 135       8.976   8.698  19.384  1.00  3.40           C  
ATOM   1015  N   VAL A 136       6.786  10.943  15.925  1.00  7.80           N  
ATOM   1016  CA  VAL A 136       5.601  11.670  15.569  1.00  4.24           C  
ATOM   1017  C   VAL A 136       4.335  10.974  16.052  1.00  8.83           C  
ATOM   1018  O   VAL A 136       3.512  11.620  16.678  1.00 14.55           O  
ATOM   1019  CB  VAL A 136       5.568  11.883  14.067  1.00  2.00           C  
ATOM   1020  CG1 VAL A 136       4.200  12.321  13.613  1.00  5.57           C  
ATOM   1021  CG2 VAL A 136       6.597  12.917  13.696  1.00  2.00           C  
ATOM   1022  N   PHE A 137       4.190   9.661  15.833  1.00 10.15           N  
ATOM   1023  CA  PHE A 137       2.957   8.970  16.254  1.00  9.98           C  
ATOM   1024  C   PHE A 137       2.763   8.914  17.740  1.00 12.99           C  
ATOM   1025  O   PHE A 137       1.633   8.875  18.224  1.00 13.34           O  
ATOM   1026  CB  PHE A 137       2.850   7.553  15.720  1.00 12.63           C  
ATOM   1027  CG  PHE A 137       1.474   6.962  15.889  1.00 13.60           C  
ATOM   1028  CD1 PHE A 137       0.359   7.593  15.326  1.00 13.04           C  
ATOM   1029  CD2 PHE A 137       1.280   5.812  16.630  1.00 11.83           C  
ATOM   1030  CE1 PHE A 137      -0.922   7.088  15.511  1.00  9.62           C  
ATOM   1031  CE2 PHE A 137      -0.004   5.300  16.817  1.00 14.63           C  
ATOM   1032  CZ  PHE A 137      -1.104   5.939  16.258  1.00 13.92           C  
ATOM   1033  N   ASP A 138       3.876   8.839  18.459  1.00 15.64           N  
ATOM   1034  CA  ASP A 138       3.850   8.819  19.915  1.00 13.56           C  
ATOM   1035  C   ASP A 138       3.388  10.192  20.403  1.00 14.46           C  
ATOM   1036  O   ASP A 138       2.538  10.291  21.282  1.00 15.07           O  
ATOM   1037  CB  ASP A 138       5.238   8.501  20.458  1.00 10.91           C  
ATOM   1038  CG  ASP A 138       5.607   7.052  20.289  1.00 14.18           C  
ATOM   1039  OD1 ASP A 138       5.799   6.594  19.140  1.00 18.29           O  
ATOM   1040  OD2 ASP A 138       5.705   6.369  21.319  1.00 14.36           O  
ATOM   1041  N   ASN A 139       3.920  11.247  19.795  1.00 13.79           N  
ATOM   1042  CA  ASN A 139       3.547  12.605  20.164  1.00 13.90           C  
ATOM   1043  C   ASN A 139       2.065  12.832  19.841  1.00 11.66           C  
ATOM   1044  O   ASN A 139       1.332  13.383  20.654  1.00 15.33           O  
ATOM   1045  CB  ASN A 139       4.439  13.623  19.429  1.00 14.75           C  
ATOM   1046  CG  ASN A 139       4.423  15.020  20.070  1.00 14.86           C  
ATOM   1047  OD1 ASN A 139       4.701  15.180  21.258  1.00 16.06           O  
ATOM   1048  ND2 ASN A 139       4.172  16.037  19.261  1.00 16.93           N  
ATOM   1049  N   ILE A 140       1.620  12.366  18.682  1.00  5.89           N  
ATOM   1050  CA  ILE A 140       0.226  12.520  18.267  1.00  8.90           C  
ATOM   1051  C   ILE A 140      -0.727  11.822  19.235  1.00 12.49           C  
ATOM   1052  O   ILE A 140      -1.766  12.372  19.602  1.00 15.68           O  
ATOM   1053  CB  ILE A 140      -0.003  11.946  16.846  1.00  9.03           C  
ATOM   1054  CG1 ILE A 140       0.790  12.754  15.813  1.00  3.20           C  
ATOM   1055  CG2 ILE A 140      -1.486  11.914  16.524  1.00  7.97           C  
ATOM   1056  CD1 ILE A 140       0.623  12.287  14.411  1.00  2.00           C  
ATOM   1057  N   TRP A 141      -0.396  10.597  19.623  1.00 14.88           N  
ATOM   1058  CA  TRP A 141      -1.241   9.858  20.551  1.00 15.49           C  
ATOM   1059  C   TRP A 141      -1.222  10.475  21.942  1.00 14.39           C  
ATOM   1060  O   TRP A 141      -2.265  10.634  22.556  1.00 15.12           O  
ATOM   1061  CB  TRP A 141      -0.811   8.392  20.645  1.00 13.30           C  
ATOM   1062  CG  TRP A 141      -1.609   7.610  21.652  1.00 13.99           C  
ATOM   1063  CD1 TRP A 141      -1.166   7.109  22.840  1.00 13.36           C  
ATOM   1064  CD2 TRP A 141      -2.991   7.248  21.553  1.00 12.82           C  
ATOM   1065  NE1 TRP A 141      -2.187   6.458  23.493  1.00 13.08           N  
ATOM   1066  CE2 TRP A 141      -3.316   6.524  22.725  1.00 14.00           C  
ATOM   1067  CE3 TRP A 141      -3.982   7.456  20.591  1.00 13.02           C  
ATOM   1068  CZ2 TRP A 141      -4.592   6.005  22.953  1.00 20.35           C  
ATOM   1069  CZ3 TRP A 141      -5.249   6.941  20.816  1.00 19.13           C  
ATOM   1070  CH2 TRP A 141      -5.545   6.225  21.990  1.00 21.71           C  
ATOM   1071  N   ASN A 142      -0.031  10.822  22.425  1.00 19.10           N  
ATOM   1072  CA  ASN A 142       0.149  11.403  23.761  1.00 21.87           C  
ATOM   1073  C   ASN A 142      -0.736  12.618  24.035  1.00 21.95           C  
ATOM   1074  O   ASN A 142      -1.117  12.874  25.182  1.00 23.57           O  
ATOM   1075  CB  ASN A 142       1.617  11.784  23.990  1.00 21.31           C  
ATOM   1076  CG  ASN A 142       2.418  10.689  24.676  1.00 24.70           C  
ATOM   1077  OD1 ASN A 142       2.506   9.554  24.196  1.00 20.60           O  
ATOM   1078  ND2 ASN A 142       3.034  11.037  25.798  1.00 27.99           N  
ATOM   1079  N   GLN A 143      -1.028  13.382  22.987  1.00 19.78           N  
ATOM   1080  CA  GLN A 143      -1.859  14.559  23.124  1.00 18.54           C  
ATOM   1081  C   GLN A 143      -3.279  14.374  22.597  1.00 17.54           C  
ATOM   1082  O   GLN A 143      -3.988  15.344  22.356  1.00 18.35           O  
ATOM   1083  CB  GLN A 143      -1.166  15.771  22.498  1.00 19.85           C  
ATOM   1084  CG  GLN A 143      -0.726  15.594  21.063  1.00 27.32           C  
ATOM   1085  CD  GLN A 143       0.321  16.616  20.640  1.00 30.13           C  
ATOM   1086  OE1 GLN A 143       0.614  16.770  19.447  1.00 28.03           O  
ATOM   1087  NE2 GLN A 143       0.894  17.317  21.615  1.00 26.27           N  
ATOM   1088  N   GLY A 144      -3.688  13.116  22.443  1.00 17.92           N  
ATOM   1089  CA  GLY A 144      -5.029  12.784  21.985  1.00 20.01           C  
ATOM   1090  C   GLY A 144      -5.515  13.306  20.641  1.00 22.31           C  
ATOM   1091  O   GLY A 144      -6.684  13.691  20.510  1.00 24.12           O  
ATOM   1092  N   LEU A 145      -4.649  13.308  19.631  1.00 24.15           N  
ATOM   1093  CA  LEU A 145      -5.048  13.789  18.312  1.00 18.54           C  
ATOM   1094  C   LEU A 145      -5.697  12.676  17.483  1.00 18.92           C  
ATOM   1095  O   LEU A 145      -6.360  12.947  16.481  1.00 17.73           O  
ATOM   1096  CB  LEU A 145      -3.862  14.420  17.577  1.00 16.00           C  
ATOM   1097  CG  LEU A 145      -3.215  15.650  18.228  1.00 13.38           C  
ATOM   1098  CD1 LEU A 145      -2.154  16.184  17.315  1.00 14.15           C  
ATOM   1099  CD2 LEU A 145      -4.233  16.733  18.506  1.00 10.38           C  
ATOM   1100  N   VAL A 146      -5.509  11.423  17.897  1.00 15.73           N  
ATOM   1101  CA  VAL A 146      -6.120  10.301  17.190  1.00 17.23           C  
ATOM   1102  C   VAL A 146      -6.846   9.437  18.194  1.00 18.90           C  
ATOM   1103  O   VAL A 146      -6.421   9.306  19.341  1.00 22.13           O  
ATOM   1104  CB  VAL A 146      -5.120   9.448  16.356  1.00 12.97           C  
ATOM   1105  CG1 VAL A 146      -4.509  10.294  15.273  1.00  7.33           C  
ATOM   1106  CG2 VAL A 146      -4.050   8.823  17.234  1.00 11.98           C  
ATOM   1107  N   SER A 147      -7.962   8.877  17.756  1.00 21.43           N  
ATOM   1108  CA  SER A 147      -8.808   8.051  18.600  1.00 23.00           C  
ATOM   1109  C   SER A 147      -8.229   6.685  18.914  1.00 21.33           C  
ATOM   1110  O   SER A 147      -8.597   6.072  19.915  1.00 19.83           O  
ATOM   1111  CB  SER A 147     -10.173   7.908  17.936  1.00 24.60           C  
ATOM   1112  OG  SER A 147     -10.020   7.881  16.524  1.00 30.18           O  
ATOM   1113  N   GLN A 148      -7.327   6.210  18.060  1.00 22.07           N  
ATOM   1114  CA  GLN A 148      -6.719   4.903  18.266  1.00 19.70           C  
ATOM   1115  C   GLN A 148      -5.203   4.905  18.132  1.00 15.40           C  
ATOM   1116  O   GLN A 148      -4.641   5.593  17.281  1.00 15.06           O  
ATOM   1117  CB  GLN A 148      -7.348   3.876  17.325  1.00 20.64           C  
ATOM   1118  CG  GLN A 148      -8.824   3.626  17.617  1.00 29.47           C  
ATOM   1119  CD  GLN A 148      -9.483   2.678  16.634  1.00 34.31           C  
ATOM   1120  OE1 GLN A 148      -9.560   1.473  16.867  1.00 38.14           O  
ATOM   1121  NE2 GLN A 148      -9.976   3.224  15.532  1.00 38.24           N  
ATOM   1122  N   ASP A 149      -4.556   4.168  19.028  1.00 12.91           N  
ATOM   1123  CA  ASP A 149      -3.102   4.033  19.052  1.00  9.77           C  
ATOM   1124  C   ASP A 149      -2.670   2.988  18.029  1.00  9.32           C  
ATOM   1125  O   ASP A 149      -2.069   1.966  18.373  1.00 10.73           O  
ATOM   1126  CB  ASP A 149      -2.626   3.626  20.460  1.00  5.24           C  
ATOM   1127  CG  ASP A 149      -1.146   3.924  20.696  1.00  5.41           C  
ATOM   1128  OD1 ASP A 149      -0.550   4.663  19.890  1.00  9.32           O  
ATOM   1129  OD2 ASP A 149      -0.579   3.433  21.697  1.00  2.44           O  
ATOM   1130  N   LEU A 150      -3.001   3.234  16.770  1.00  7.98           N  
ATOM   1131  CA  LEU A 150      -2.645   2.324  15.697  1.00  7.59           C  
ATOM   1132  C   LEU A 150      -2.794   3.067  14.390  1.00  9.27           C  
ATOM   1133  O   LEU A 150      -3.523   4.066  14.324  1.00  8.23           O  
ATOM   1134  CB  LEU A 150      -3.567   1.100  15.702  1.00 11.46           C  
ATOM   1135  CG  LEU A 150      -5.078   1.256  15.494  1.00  8.23           C  
ATOM   1136  CD1 LEU A 150      -5.457   1.207  14.022  1.00  8.49           C  
ATOM   1137  CD2 LEU A 150      -5.742   0.115  16.189  1.00 10.25           C  
ATOM   1138  N   PHE A 151      -2.100   2.592  13.362  1.00  2.00           N  
ATOM   1139  CA  PHE A 151      -2.179   3.199  12.048  1.00  2.00           C  
ATOM   1140  C   PHE A 151      -2.033   2.092  11.026  1.00  3.46           C  
ATOM   1141  O   PHE A 151      -1.499   1.033  11.348  1.00  5.70           O  
ATOM   1142  CB  PHE A 151      -1.113   4.295  11.872  1.00  2.00           C  
ATOM   1143  CG  PHE A 151       0.298   3.828  12.079  1.00  4.55           C  
ATOM   1144  CD1 PHE A 151       0.848   3.779  13.356  1.00  4.28           C  
ATOM   1145  CD2 PHE A 151       1.074   3.421  10.997  1.00  2.23           C  
ATOM   1146  CE1 PHE A 151       2.141   3.335  13.549  1.00  3.32           C  
ATOM   1147  CE2 PHE A 151       2.373   2.974  11.180  1.00  2.00           C  
ATOM   1148  CZ  PHE A 151       2.909   2.927  12.454  1.00  6.72           C  
ATOM   1149  N   SER A 152      -2.570   2.289   9.828  1.00  3.87           N  
ATOM   1150  CA  SER A 152      -2.482   1.270   8.794  1.00  4.59           C  
ATOM   1151  C   SER A 152      -1.896   1.784   7.486  1.00  6.19           C  
ATOM   1152  O   SER A 152      -2.024   2.964   7.163  1.00 10.53           O  
ATOM   1153  CB  SER A 152      -3.843   0.589   8.577  1.00 11.67           C  
ATOM   1154  OG  SER A 152      -4.939   1.427   8.892  1.00 15.61           O  
ATOM   1155  N   VAL A 153      -1.265   0.892   6.728  1.00  5.36           N  
ATOM   1156  CA  VAL A 153      -0.621   1.274   5.480  1.00  5.28           C  
ATOM   1157  C   VAL A 153      -1.057   0.469   4.288  1.00  4.46           C  
ATOM   1158  O   VAL A 153      -1.091  -0.755   4.339  1.00  6.24           O  
ATOM   1159  CB  VAL A 153       0.922   1.078   5.559  1.00  4.50           C  
ATOM   1160  CG1 VAL A 153       1.580   1.561   4.284  1.00  2.00           C  
ATOM   1161  CG2 VAL A 153       1.503   1.803   6.753  1.00  6.54           C  
ATOM   1162  N   TYR A 154      -1.361   1.166   3.205  1.00  6.81           N  
ATOM   1163  CA  TYR A 154      -1.715   0.520   1.948  1.00  7.24           C  
ATOM   1164  C   TYR A 154      -0.762   1.097   0.910  1.00  6.89           C  
ATOM   1165  O   TYR A 154      -0.718   2.319   0.715  1.00  5.50           O  
ATOM   1166  CB  TYR A 154      -3.167   0.787   1.543  1.00  9.83           C  
ATOM   1167  CG  TYR A 154      -3.402   0.553   0.073  1.00  8.89           C  
ATOM   1168  CD1 TYR A 154      -3.124  -0.674  -0.512  1.00 10.11           C  
ATOM   1169  CD2 TYR A 154      -3.821   1.590  -0.753  1.00 15.28           C  
ATOM   1170  CE1 TYR A 154      -3.248  -0.855  -1.885  1.00 15.62           C  
ATOM   1171  CE2 TYR A 154      -3.945   1.417  -2.123  1.00 12.09           C  
ATOM   1172  CZ  TYR A 154      -3.652   0.200  -2.683  1.00 14.91           C  
ATOM   1173  OH  TYR A 154      -3.708   0.067  -4.053  1.00 24.51           O  
ATOM   1174  N   LEU A 155       0.002   0.229   0.252  1.00  5.45           N  
ATOM   1175  CA  LEU A 155       0.968   0.665  -0.751  1.00  5.49           C  
ATOM   1176  C   LEU A 155       0.579   0.151  -2.115  1.00  6.11           C  
ATOM   1177  O   LEU A 155       0.669  -1.041  -2.363  1.00  7.78           O  
ATOM   1178  CB  LEU A 155       2.367   0.150  -0.409  1.00  6.45           C  
ATOM   1179  CG  LEU A 155       2.944   0.556   0.949  1.00  5.31           C  
ATOM   1180  CD1 LEU A 155       4.201  -0.229   1.241  1.00  4.74           C  
ATOM   1181  CD2 LEU A 155       3.211   2.037   0.966  1.00  3.65           C  
ATOM   1182  N   SER A 156       0.199   1.058  -3.005  1.00  5.59           N  
ATOM   1183  CA  SER A 156      -0.213   0.697  -4.353  1.00  9.97           C  
ATOM   1184  C   SER A 156       0.878   0.058  -5.184  1.00 14.93           C  
ATOM   1185  O   SER A 156       2.069   0.230  -4.903  1.00 17.98           O  
ATOM   1186  CB  SER A 156      -0.695   1.944  -5.050  1.00  2.90           C  
ATOM   1187  OG  SER A 156       0.357   2.880  -5.019  1.00  3.92           O  
ATOM   1188  N   ALA A 157       0.467  -0.638  -6.243  1.00 17.72           N  
ATOM   1189  CA  ALA A 157       1.394  -1.306  -7.135  1.00 18.46           C  
ATOM   1190  C   ALA A 157       1.811  -0.529  -8.371  1.00 21.92           C  
ATOM   1191  O   ALA A 157       1.069   0.281  -8.911  1.00 20.91           O  
ATOM   1192  CB  ALA A 157       0.843  -2.661  -7.525  1.00 24.07           C  
ATOM   1193  N   ASP A 158       2.978  -0.862  -8.884  1.00 27.95           N  
ATOM   1194  CA  ASP A 158       3.538  -0.191 -10.030  1.00 32.41           C  
ATOM   1195  C   ASP A 158       3.116   1.216 -10.350  1.00 33.31           C  
ATOM   1196  O   ASP A 158       2.392   1.446 -11.319  1.00 32.66           O  
ATOM   1197  CB  ASP A 158       3.510  -1.091 -11.250  1.00 39.34           C  
ATOM   1198  CG  ASP A 158       4.864  -1.116 -11.970  1.00 45.84           C  
ATOM   1199  OD1 ASP A 158       5.910  -0.996 -11.275  1.00 48.02           O  
ATOM   1200  OD2 ASP A 158       4.870  -1.231 -13.223  1.00 47.07           O  
ATOM   1201  N   ASP A 159       3.514   2.143  -9.474  1.00 35.98           N  
ATOM   1202  CA  ASP A 159       3.297   3.565  -9.631  1.00 36.82           C  
ATOM   1203  C   ASP A 159       1.921   4.174  -9.418  1.00 33.64           C  
ATOM   1204  O   ASP A 159       1.823   5.401  -9.350  1.00 33.56           O  
ATOM   1205  CB  ASP A 159       3.888   4.004 -10.973  1.00 40.01           C  
ATOM   1206  CG  ASP A 159       5.402   4.139 -10.928  1.00 41.00           C  
ATOM   1207  OD1 ASP A 159       5.928   5.268 -10.684  1.00 41.92           O  
ATOM   1208  OD2 ASP A 159       6.076   3.101 -11.149  1.00 40.83           O  
ATOM   1209  N   GLN A 160       0.884   3.342  -9.276  1.00 31.80           N  
ATOM   1210  CA  GLN A 160      -0.490   3.813  -9.094  1.00 28.47           C  
ATOM   1211  C   GLN A 160      -0.591   4.699  -7.868  1.00 26.78           C  
ATOM   1212  O   GLN A 160       0.192   4.572  -6.907  1.00 26.67           O  
ATOM   1213  CB  GLN A 160      -1.459   2.630  -8.923  1.00 29.96           C  
ATOM   1214  CG  GLN A 160      -1.434   1.611 -10.052  1.00 38.54           C  
ATOM   1215  CD  GLN A 160      -1.541   2.237 -11.445  1.00 44.81           C  
ATOM   1216  OE1 GLN A 160      -2.551   2.868 -11.817  1.00 48.53           O  
ATOM   1217  NE2 GLN A 160      -0.503   2.031 -12.238  1.00 46.46           N  
ATOM   1218  N   SER A 161      -1.507   5.656  -7.928  1.00 23.87           N  
ATOM   1219  CA  SER A 161      -1.713   6.529  -6.782  1.00 21.05           C  
ATOM   1220  C   SER A 161      -2.763   5.871  -5.882  1.00 17.13           C  
ATOM   1221  O   SER A 161      -3.478   4.991  -6.323  1.00 13.22           O  
ATOM   1222  CB  SER A 161      -2.127   7.927  -7.222  1.00 16.38           C  
ATOM   1223  OG  SER A 161      -3.241   7.879  -8.087  1.00 22.96           O  
ATOM   1224  N   GLY A 162      -2.799   6.236  -4.610  1.00 17.36           N  
ATOM   1225  CA  GLY A 162      -3.749   5.630  -3.700  1.00 13.59           C  
ATOM   1226  C   GLY A 162      -3.049   5.128  -2.453  1.00 15.84           C  
ATOM   1227  O   GLY A 162      -3.719   4.679  -1.523  1.00 15.28           O  
ATOM   1228  N   SER A 163      -1.711   5.149  -2.453  1.00 12.48           N  
ATOM   1229  CA  SER A 163      -0.923   4.702  -1.306  1.00  8.68           C  
ATOM   1230  C   SER A 163      -1.337   5.612  -0.175  1.00  8.16           C  
ATOM   1231  O   SER A 163      -1.445   6.817  -0.388  1.00 10.48           O  
ATOM   1232  CB  SER A 163       0.570   4.910  -1.577  1.00  5.51           C  
ATOM   1233  OG  SER A 163       1.005   4.159  -2.683  1.00  3.06           O  
ATOM   1234  N   VAL A 164      -1.612   5.062   1.001  1.00  7.51           N  
ATOM   1235  CA  VAL A 164      -1.988   5.898   2.140  1.00  4.67           C  
ATOM   1236  C   VAL A 164      -1.471   5.339   3.429  1.00  2.10           C  
ATOM   1237  O   VAL A 164      -1.027   4.200   3.496  1.00  2.88           O  
ATOM   1238  CB  VAL A 164      -3.526   6.022   2.340  1.00  4.44           C  
ATOM   1239  CG1 VAL A 164      -4.131   6.936   1.311  1.00  5.96           C  
ATOM   1240  CG2 VAL A 164      -4.174   4.648   2.302  1.00  4.46           C  
ATOM   1241  N   VAL A 165      -1.479   6.191   4.436  1.00  2.00           N  
ATOM   1242  CA  VAL A 165      -1.123   5.807   5.784  1.00  5.62           C  
ATOM   1243  C   VAL A 165      -2.329   6.424   6.483  1.00  9.66           C  
ATOM   1244  O   VAL A 165      -2.671   7.591   6.234  1.00  9.20           O  
ATOM   1245  CB  VAL A 165       0.166   6.454   6.289  1.00  2.24           C  
ATOM   1246  CG1 VAL A 165       0.697   5.669   7.459  1.00  2.00           C  
ATOM   1247  CG2 VAL A 165       1.187   6.521   5.190  1.00  5.73           C  
ATOM   1248  N   ILE A 166      -3.063   5.598   7.212  1.00  8.48           N  
ATOM   1249  CA  ILE A 166      -4.245   6.051   7.916  1.00  7.85           C  
ATOM   1250  C   ILE A 166      -3.926   6.040   9.386  1.00  8.04           C  
ATOM   1251  O   ILE A 166      -3.654   4.989   9.950  1.00 12.23           O  
ATOM   1252  CB  ILE A 166      -5.401   5.085   7.677  1.00  9.91           C  
ATOM   1253  CG1 ILE A 166      -5.700   4.991   6.181  1.00 12.40           C  
ATOM   1254  CG2 ILE A 166      -6.626   5.514   8.470  1.00 10.12           C  
ATOM   1255  CD1 ILE A 166      -6.173   3.610   5.745  1.00 15.72           C  
ATOM   1256  N   PHE A 167      -3.941   7.200  10.017  1.00 10.15           N  
ATOM   1257  CA  PHE A 167      -3.646   7.260  11.437  1.00 10.93           C  
ATOM   1258  C   PHE A 167      -4.875   6.994  12.305  1.00 13.04           C  
ATOM   1259  O   PHE A 167      -5.972   7.469  12.018  1.00 16.78           O  
ATOM   1260  CB  PHE A 167      -3.013   8.606  11.789  1.00  8.94           C  
ATOM   1261  CG  PHE A 167      -1.681   8.836  11.132  1.00  5.19           C  
ATOM   1262  CD1 PHE A 167      -0.532   8.280  11.659  1.00 11.45           C  
ATOM   1263  CD2 PHE A 167      -1.583   9.585   9.978  1.00  6.47           C  
ATOM   1264  CE1 PHE A 167       0.700   8.468  11.039  1.00 13.66           C  
ATOM   1265  CE2 PHE A 167      -0.361   9.776   9.355  1.00  7.45           C  
ATOM   1266  CZ  PHE A 167       0.783   9.216   9.886  1.00 10.11           C  
ATOM   1267  N   GLY A 168      -4.688   6.188  13.341  1.00 15.23           N  
ATOM   1268  CA  GLY A 168      -5.772   5.878  14.253  1.00 19.76           C  
ATOM   1269  C   GLY A 168      -7.019   5.339  13.590  1.00 17.81           C  
ATOM   1270  O   GLY A 168      -8.133   5.671  13.990  1.00 21.72           O  
ATOM   1271  N   GLY A 169      -6.842   4.480  12.600  1.00 17.34           N  
ATOM   1272  CA  GLY A 169      -7.983   3.932  11.912  1.00 11.99           C  
ATOM   1273  C   GLY A 169      -7.596   2.823  10.974  1.00 13.25           C  
ATOM   1274  O   GLY A 169      -6.441   2.666  10.588  1.00 10.17           O  
ATOM   1275  N   ILE A 170      -8.598   2.058  10.593  1.00 13.37           N  
ATOM   1276  CA  ILE A 170      -8.420   0.934   9.714  1.00 10.50           C  
ATOM   1277  C   ILE A 170      -9.555   1.107   8.739  1.00 10.59           C  
ATOM   1278  O   ILE A 170     -10.662   1.458   9.137  1.00  9.21           O  
ATOM   1279  CB  ILE A 170      -8.603  -0.396  10.510  1.00 15.68           C  
ATOM   1280  CG1 ILE A 170      -7.432  -0.596  11.481  1.00 20.18           C  
ATOM   1281  CG2 ILE A 170      -8.738  -1.589   9.576  1.00 13.71           C  
ATOM   1282  CD1 ILE A 170      -7.637  -1.713  12.472  1.00 21.07           C  
ATOM   1283  N   ASP A 171      -9.269   0.935   7.459  1.00 12.48           N  
ATOM   1284  CA  ASP A 171     -10.299   1.045   6.453  1.00 11.71           C  
ATOM   1285  C   ASP A 171     -10.409  -0.287   5.743  1.00 12.51           C  
ATOM   1286  O   ASP A 171      -9.512  -0.675   4.992  1.00 10.33           O  
ATOM   1287  CB  ASP A 171      -9.979   2.141   5.465  1.00 13.55           C  
ATOM   1288  CG  ASP A 171     -11.187   2.567   4.692  1.00 15.37           C  
ATOM   1289  OD1 ASP A 171     -11.949   1.686   4.236  1.00 18.32           O  
ATOM   1290  OD2 ASP A 171     -11.396   3.786   4.574  1.00 20.85           O  
ATOM   1291  N   SER A 172     -11.549  -0.942   5.944  1.00 15.65           N  
ATOM   1292  CA  SER A 172     -11.823  -2.264   5.383  1.00 15.41           C  
ATOM   1293  C   SER A 172     -11.964  -2.394   3.864  1.00 13.97           C  
ATOM   1294  O   SER A 172     -12.029  -3.503   3.332  1.00 12.57           O  
ATOM   1295  CB  SER A 172     -13.016  -2.918   6.106  1.00 18.87           C  
ATOM   1296  OG  SER A 172     -14.165  -2.085   6.121  1.00 26.28           O  
ATOM   1297  N   SER A 173     -11.998  -1.274   3.157  1.00 13.67           N  
ATOM   1298  CA  SER A 173     -12.093  -1.331   1.705  1.00 15.36           C  
ATOM   1299  C   SER A 173     -10.704  -1.577   1.094  1.00 17.32           C  
ATOM   1300  O   SER A 173     -10.584  -1.883  -0.093  1.00 18.29           O  
ATOM   1301  CB  SER A 173     -12.639  -0.021   1.168  1.00 16.76           C  
ATOM   1302  OG  SER A 173     -11.683   1.008   1.342  1.00 25.31           O  
ATOM   1303  N   TYR A 174      -9.656  -1.433   1.904  1.00 15.88           N  
ATOM   1304  CA  TYR A 174      -8.297  -1.620   1.429  1.00 14.64           C  
ATOM   1305  C   TYR A 174      -7.801  -3.073   1.440  1.00 15.00           C  
ATOM   1306  O   TYR A 174      -6.690  -3.361   0.991  1.00 12.90           O  
ATOM   1307  CB  TYR A 174      -7.340  -0.701   2.198  1.00 17.59           C  
ATOM   1308  CG  TYR A 174      -7.467   0.774   1.846  1.00 17.62           C  
ATOM   1309  CD1 TYR A 174      -7.204   1.231   0.556  1.00 20.14           C  
ATOM   1310  CD2 TYR A 174      -7.888   1.703   2.790  1.00 19.07           C  
ATOM   1311  CE1 TYR A 174      -7.371   2.582   0.212  1.00 17.57           C  
ATOM   1312  CE2 TYR A 174      -8.056   3.047   2.459  1.00 17.29           C  
ATOM   1313  CZ  TYR A 174      -7.803   3.479   1.168  1.00 14.74           C  
ATOM   1314  OH  TYR A 174      -8.050   4.788   0.819  1.00 13.31           O  
ATOM   1315  N   TYR A 175      -8.624  -3.992   1.930  1.00 13.30           N  
ATOM   1316  CA  TYR A 175      -8.236  -5.392   1.957  1.00 15.05           C  
ATOM   1317  C   TYR A 175      -9.465  -6.275   1.849  1.00 12.84           C  
ATOM   1318  O   TYR A 175     -10.591  -5.802   1.965  1.00 13.53           O  
ATOM   1319  CB  TYR A 175      -7.455  -5.722   3.233  1.00 17.69           C  
ATOM   1320  CG  TYR A 175      -8.277  -5.667   4.498  1.00 23.87           C  
ATOM   1321  CD1 TYR A 175      -8.299  -4.519   5.285  1.00 23.41           C  
ATOM   1322  CD2 TYR A 175      -9.067  -6.754   4.892  1.00 25.76           C  
ATOM   1323  CE1 TYR A 175      -9.086  -4.451   6.427  1.00 19.79           C  
ATOM   1324  CE2 TYR A 175      -9.858  -6.692   6.033  1.00 20.72           C  
ATOM   1325  CZ  TYR A 175      -9.864  -5.538   6.790  1.00 18.16           C  
ATOM   1326  OH  TYR A 175     -10.653  -5.462   7.910  1.00 20.96           O  
ATOM   1327  N   THR A 176      -9.249  -7.554   1.600  1.00  9.78           N  
ATOM   1328  CA  THR A 176     -10.353  -8.485   1.495  1.00 12.50           C  
ATOM   1329  C   THR A 176     -10.221  -9.516   2.604  1.00 10.34           C  
ATOM   1330  O   THR A 176      -9.113  -9.829   3.027  1.00  9.27           O  
ATOM   1331  CB  THR A 176     -10.350  -9.218   0.155  1.00 12.97           C  
ATOM   1332  OG1 THR A 176      -9.101  -9.896  -0.005  1.00 20.54           O  
ATOM   1333  CG2 THR A 176     -10.563  -8.241  -0.986  1.00  9.26           C  
ATOM   1334  N   GLY A 177     -11.345 -10.031   3.081  1.00  5.35           N  
ATOM   1335  CA  GLY A 177     -11.288 -11.022   4.133  1.00  8.30           C  
ATOM   1336  C   GLY A 177     -11.046 -10.507   5.542  1.00  8.34           C  
ATOM   1337  O   GLY A 177     -11.346  -9.358   5.872  1.00  9.00           O  
ATOM   1338  N   SER A 178     -10.478 -11.370   6.370  1.00  7.65           N  
ATOM   1339  CA  SER A 178     -10.220 -11.058   7.762  1.00 14.89           C  
ATOM   1340  C   SER A 178      -8.759 -10.706   8.078  1.00 17.45           C  
ATOM   1341  O   SER A 178      -7.843 -11.152   7.391  1.00 24.15           O  
ATOM   1342  CB  SER A 178     -10.654 -12.257   8.600  1.00 12.82           C  
ATOM   1343  OG  SER A 178     -11.875 -12.783   8.103  1.00 18.00           O  
ATOM   1344  N   LEU A 179      -8.549  -9.910   9.122  1.00 17.03           N  
ATOM   1345  CA  LEU A 179      -7.210  -9.519   9.551  1.00 14.10           C  
ATOM   1346  C   LEU A 179      -6.679 -10.530  10.552  1.00 13.06           C  
ATOM   1347  O   LEU A 179      -7.401 -10.941  11.451  1.00 16.78           O  
ATOM   1348  CB  LEU A 179      -7.248  -8.156  10.246  1.00  8.61           C  
ATOM   1349  CG  LEU A 179      -7.151  -6.858   9.447  1.00 15.32           C  
ATOM   1350  CD1 LEU A 179      -7.268  -5.670  10.395  1.00 13.94           C  
ATOM   1351  CD2 LEU A 179      -5.824  -6.797   8.699  1.00 17.95           C  
ATOM   1352  N   ASN A 180      -5.410 -10.899  10.430  1.00 13.55           N  
ATOM   1353  CA  ASN A 180      -4.790 -11.825  11.378  1.00 15.09           C  
ATOM   1354  C   ASN A 180      -3.756 -11.004  12.153  1.00 15.04           C  
ATOM   1355  O   ASN A 180      -3.047 -10.188  11.568  1.00 15.24           O  
ATOM   1356  CB  ASN A 180      -4.144 -12.987  10.641  1.00 16.38           C  
ATOM   1357  CG  ASN A 180      -5.131 -13.730   9.789  1.00 20.95           C  
ATOM   1358  OD1 ASN A 180      -5.961 -14.488  10.303  1.00 14.56           O  
ATOM   1359  ND2 ASN A 180      -5.093 -13.475   8.475  1.00 23.77           N  
ATOM   1360  N   TRP A 181      -3.697 -11.186  13.468  1.00 13.49           N  
ATOM   1361  CA  TRP A 181      -2.792 -10.403  14.295  1.00 10.27           C  
ATOM   1362  C   TRP A 181      -1.552 -11.152  14.728  1.00 10.75           C  
ATOM   1363  O   TRP A 181      -1.631 -12.261  15.251  1.00 10.98           O  
ATOM   1364  CB  TRP A 181      -3.548  -9.814  15.493  1.00 11.99           C  
ATOM   1365  CG  TRP A 181      -4.680  -8.911  15.047  1.00 12.14           C  
ATOM   1366  CD1 TRP A 181      -5.964  -9.290  14.786  1.00  8.25           C  
ATOM   1367  CD2 TRP A 181      -4.586  -7.519  14.684  1.00  6.52           C  
ATOM   1368  NE1 TRP A 181      -6.672  -8.232  14.267  1.00 13.96           N  
ATOM   1369  CE2 TRP A 181      -5.857  -7.132  14.192  1.00  7.36           C  
ATOM   1370  CE3 TRP A 181      -3.560  -6.568  14.714  1.00  4.37           C  
ATOM   1371  CZ2 TRP A 181      -6.127  -5.839  13.734  1.00  3.50           C  
ATOM   1372  CZ3 TRP A 181      -3.825  -5.278  14.258  1.00 10.02           C  
ATOM   1373  CH2 TRP A 181      -5.105  -4.928  13.774  1.00 11.45           C  
ATOM   1374  N   VAL A 182      -0.409 -10.538  14.439  1.00  7.58           N  
ATOM   1375  CA  VAL A 182       0.906 -11.070  14.745  1.00  4.82           C  
ATOM   1376  C   VAL A 182       1.491 -10.250  15.892  1.00  8.00           C  
ATOM   1377  O   VAL A 182       1.552  -9.026  15.816  1.00 10.90           O  
ATOM   1378  CB  VAL A 182       1.841 -10.939  13.514  1.00  4.49           C  
ATOM   1379  CG1 VAL A 182       3.186 -11.520  13.808  1.00  2.00           C  
ATOM   1380  CG2 VAL A 182       1.235 -11.617  12.306  1.00  4.15           C  
ATOM   1381  N   PRO A 183       1.894 -10.901  16.985  1.00  6.26           N  
ATOM   1382  CA  PRO A 183       2.455 -10.125  18.089  1.00 10.91           C  
ATOM   1383  C   PRO A 183       3.894  -9.664  17.811  1.00 16.39           C  
ATOM   1384  O   PRO A 183       4.645 -10.321  17.060  1.00 18.95           O  
ATOM   1385  CB  PRO A 183       2.372 -11.104  19.259  1.00 10.27           C  
ATOM   1386  CG  PRO A 183       2.603 -12.404  18.606  1.00  7.05           C  
ATOM   1387  CD  PRO A 183       1.764 -12.315  17.356  1.00 10.55           C  
ATOM   1388  N   VAL A 184       4.240  -8.497  18.348  1.00 13.00           N  
ATOM   1389  CA  VAL A 184       5.572  -7.954  18.178  1.00  8.39           C  
ATOM   1390  C   VAL A 184       6.449  -8.641  19.223  1.00  7.59           C  
ATOM   1391  O   VAL A 184       6.014  -8.841  20.359  1.00  6.95           O  
ATOM   1392  CB  VAL A 184       5.562  -6.416  18.340  1.00  5.34           C  
ATOM   1393  CG1 VAL A 184       6.970  -5.863  18.406  1.00  4.69           C  
ATOM   1394  CG2 VAL A 184       4.846  -5.801  17.167  1.00  2.50           C  
ATOM   1395  N   THR A 185       7.618  -9.118  18.789  1.00  9.91           N  
ATOM   1396  CA  THR A 185       8.571  -9.805  19.665  1.00 13.40           C  
ATOM   1397  C   THR A 185       9.466  -8.774  20.358  1.00 15.37           C  
ATOM   1398  O   THR A 185       9.433  -8.628  21.585  1.00 23.47           O  
ATOM   1399  CB  THR A 185       9.452 -10.842  18.885  1.00 13.06           C  
ATOM   1400  OG1 THR A 185      10.039 -10.218  17.735  1.00 19.88           O  
ATOM   1401  CG2 THR A 185       8.622 -12.026  18.416  1.00 10.23           C  
ATOM   1402  N   VAL A 186      10.258  -8.047  19.576  1.00 15.29           N  
ATOM   1403  CA  VAL A 186      11.142  -7.024  20.128  1.00 11.54           C  
ATOM   1404  C   VAL A 186      10.620  -5.667  19.718  1.00 11.85           C  
ATOM   1405  O   VAL A 186      10.564  -5.332  18.532  1.00 10.12           O  
ATOM   1406  CB  VAL A 186      12.601  -7.180  19.626  1.00 18.21           C  
ATOM   1407  CG1 VAL A 186      13.473  -6.047  20.158  1.00 15.03           C  
ATOM   1408  CG2 VAL A 186      13.176  -8.550  20.041  1.00 11.78           C  
ATOM   1409  N   GLU A 187      10.190  -4.909  20.713  1.00 13.46           N  
ATOM   1410  CA  GLU A 187       9.672  -3.575  20.490  1.00 14.11           C  
ATOM   1411  C   GLU A 187      10.800  -2.570  20.231  1.00 14.07           C  
ATOM   1412  O   GLU A 187      11.476  -2.103  21.150  1.00 16.62           O  
ATOM   1413  CB  GLU A 187       8.824  -3.134  21.691  1.00 19.07           C  
ATOM   1414  CG  GLU A 187       7.525  -3.934  21.880  1.00 18.47           C  
ATOM   1415  CD  GLU A 187       6.745  -3.571  23.141  1.00 14.78           C  
ATOM   1416  OE1 GLU A 187       6.904  -2.455  23.680  1.00 16.61           O  
ATOM   1417  OE2 GLU A 187       5.956  -4.421  23.592  1.00 14.81           O  
ATOM   1418  N   GLY A 188      11.006  -2.268  18.961  1.00  9.92           N  
ATOM   1419  CA  GLY A 188      12.012  -1.315  18.537  1.00  5.84           C  
ATOM   1420  C   GLY A 188      11.526  -1.102  17.128  1.00  8.14           C  
ATOM   1421  O   GLY A 188      10.879  -0.101  16.793  1.00 10.60           O  
ATOM   1422  N   TYR A 189      11.780  -2.109  16.311  1.00  7.43           N  
ATOM   1423  CA  TYR A 189      11.299  -2.098  14.951  1.00  9.14           C  
ATOM   1424  C   TYR A 189       9.979  -2.854  15.101  1.00  9.98           C  
ATOM   1425  O   TYR A 189       9.578  -3.248  16.204  1.00  9.63           O  
ATOM   1426  CB  TYR A 189      12.218  -2.910  14.032  1.00 11.89           C  
ATOM   1427  CG  TYR A 189      13.659  -2.478  14.003  1.00 13.05           C  
ATOM   1428  CD1 TYR A 189      14.087  -1.453  13.157  1.00 16.80           C  
ATOM   1429  CD2 TYR A 189      14.605  -3.114  14.799  1.00 15.47           C  
ATOM   1430  CE1 TYR A 189      15.426  -1.074  13.104  1.00 18.55           C  
ATOM   1431  CE2 TYR A 189      15.939  -2.747  14.758  1.00 16.20           C  
ATOM   1432  CZ  TYR A 189      16.343  -1.730  13.909  1.00 17.41           C  
ATOM   1433  OH  TYR A 189      17.665  -1.380  13.864  1.00 19.66           O  
ATOM   1434  N   TRP A 190       9.252  -3.002  14.015  1.00  6.43           N  
ATOM   1435  CA  TRP A 190       8.048  -3.770  14.106  1.00  5.42           C  
ATOM   1436  C   TRP A 190       8.569  -5.152  13.767  1.00  6.81           C  
ATOM   1437  O   TRP A 190       8.659  -5.525  12.594  1.00  7.87           O  
ATOM   1438  CB  TRP A 190       7.019  -3.243  13.118  1.00  4.53           C  
ATOM   1439  CG  TRP A 190       6.401  -1.991  13.625  1.00  2.00           C  
ATOM   1440  CD1 TRP A 190       6.740  -0.711  13.295  1.00  3.48           C  
ATOM   1441  CD2 TRP A 190       5.334  -1.898  14.567  1.00  3.88           C  
ATOM   1442  NE1 TRP A 190       5.942   0.177  13.970  1.00  2.65           N  
ATOM   1443  CE2 TRP A 190       5.065  -0.527  14.761  1.00  6.74           C  
ATOM   1444  CE3 TRP A 190       4.568  -2.838  15.275  1.00  3.48           C  
ATOM   1445  CZ2 TRP A 190       4.062  -0.078  15.619  1.00  5.82           C  
ATOM   1446  CZ3 TRP A 190       3.574  -2.395  16.126  1.00  2.00           C  
ATOM   1447  CH2 TRP A 190       3.330  -1.032  16.294  1.00  4.83           C  
ATOM   1448  N   GLN A 191       9.068  -5.831  14.799  1.00  9.43           N  
ATOM   1449  CA  GLN A 191       9.638  -7.168  14.661  1.00  7.81           C  
ATOM   1450  C   GLN A 191       8.655  -8.272  15.024  1.00  9.12           C  
ATOM   1451  O   GLN A 191       8.003  -8.223  16.074  1.00  3.53           O  
ATOM   1452  CB  GLN A 191      10.909  -7.285  15.513  1.00  3.86           C  
ATOM   1453  CG  GLN A 191      11.709  -8.561  15.306  1.00  2.02           C  
ATOM   1454  CD  GLN A 191      13.091  -8.513  15.967  1.00  8.14           C  
ATOM   1455  OE1 GLN A 191      13.680  -7.446  16.146  1.00  9.38           O  
ATOM   1456  NE2 GLN A 191      13.617  -9.677  16.312  1.00  8.17           N  
ATOM   1457  N   ILE A 192       8.574  -9.284  14.165  1.00  9.81           N  
ATOM   1458  CA  ILE A 192       7.675 -10.419  14.375  1.00 10.73           C  
ATOM   1459  C   ILE A 192       8.442 -11.718  14.103  1.00 10.08           C  
ATOM   1460  O   ILE A 192       9.599 -11.677  13.693  1.00  9.95           O  
ATOM   1461  CB  ILE A 192       6.479 -10.325  13.419  1.00  6.36           C  
ATOM   1462  CG1 ILE A 192       6.965 -10.498  11.979  1.00  7.71           C  
ATOM   1463  CG2 ILE A 192       5.803  -8.969  13.574  1.00  2.17           C  
ATOM   1464  CD1 ILE A 192       5.895 -10.414  10.922  1.00 11.42           C  
ATOM   1465  N   THR A 193       7.816 -12.867  14.323  1.00 11.56           N  
ATOM   1466  CA  THR A 193       8.494 -14.133  14.070  1.00  8.59           C  
ATOM   1467  C   THR A 193       7.917 -14.779  12.812  1.00  7.61           C  
ATOM   1468  O   THR A 193       6.701 -14.749  12.612  1.00  7.99           O  
ATOM   1469  CB  THR A 193       8.352 -15.109  15.268  1.00  5.78           C  
ATOM   1470  OG1 THR A 193       8.648 -14.416  16.481  1.00  7.70           O  
ATOM   1471  CG2 THR A 193       9.335 -16.241  15.152  1.00  2.00           C  
ATOM   1472  N   VAL A 194       8.789 -15.276  11.931  1.00  5.67           N  
ATOM   1473  CA  VAL A 194       8.351 -15.954  10.708  1.00  4.16           C  
ATOM   1474  C   VAL A 194       8.613 -17.437  10.953  1.00  8.73           C  
ATOM   1475  O   VAL A 194       9.730 -17.824  11.267  1.00 11.66           O  
ATOM   1476  CB  VAL A 194       9.112 -15.483   9.470  1.00  2.00           C  
ATOM   1477  CG1 VAL A 194       8.567 -16.171   8.258  1.00  2.00           C  
ATOM   1478  CG2 VAL A 194       8.954 -14.002   9.292  1.00  2.70           C  
ATOM   1479  N   ASP A 195       7.576 -18.261  10.871  1.00  9.12           N  
ATOM   1480  CA  ASP A 195       7.715 -19.684  11.150  1.00  6.87           C  
ATOM   1481  C   ASP A 195       8.486 -20.509  10.149  1.00  5.67           C  
ATOM   1482  O   ASP A 195       9.093 -21.514  10.500  1.00 12.00           O  
ATOM   1483  CB  ASP A 195       6.352 -20.307  11.427  1.00  7.20           C  
ATOM   1484  CG  ASP A 195       5.637 -19.634  12.590  1.00 13.82           C  
ATOM   1485  OD1 ASP A 195       6.321 -19.268  13.573  1.00 14.13           O  
ATOM   1486  OD2 ASP A 195       4.398 -19.459  12.518  1.00  9.86           O  
ATOM   1487  N   SER A 196       8.454 -20.101   8.903  1.00  4.98           N  
ATOM   1488  CA  SER A 196       9.169 -20.806   7.865  1.00  7.24           C  
ATOM   1489  C   SER A 196       8.775 -20.177   6.550  1.00 10.02           C  
ATOM   1490  O   SER A 196       7.757 -19.474   6.461  1.00 13.18           O  
ATOM   1491  CB  SER A 196       8.862 -22.316   7.872  1.00 10.94           C  
ATOM   1492  OG  SER A 196       7.482 -22.612   7.699  1.00 16.05           O  
ATOM   1493  N   ILE A 197       9.652 -20.324   5.570  1.00  8.87           N  
ATOM   1494  CA  ILE A 197       9.422 -19.799   4.251  1.00  5.10           C  
ATOM   1495  C   ILE A 197       9.475 -21.050   3.418  1.00  6.71           C  
ATOM   1496  O   ILE A 197      10.491 -21.754   3.410  1.00  9.54           O  
ATOM   1497  CB  ILE A 197      10.547 -18.852   3.836  1.00  5.66           C  
ATOM   1498  CG1 ILE A 197      10.704 -17.737   4.868  1.00  3.86           C  
ATOM   1499  CG2 ILE A 197      10.264 -18.273   2.470  1.00  8.30           C  
ATOM   1500  CD1 ILE A 197      11.756 -16.717   4.502  1.00  2.00           C  
ATOM   1501  N   THR A 198       8.360 -21.387   2.790  1.00  7.22           N  
ATOM   1502  CA  THR A 198       8.318 -22.578   1.973  1.00  6.23           C  
ATOM   1503  C   THR A 198       8.107 -22.242   0.530  1.00  6.16           C  
ATOM   1504  O   THR A 198       7.704 -21.139   0.193  1.00  8.18           O  
ATOM   1505  CB  THR A 198       7.166 -23.477   2.357  1.00  5.83           C  
ATOM   1506  OG1 THR A 198       5.939 -22.833   2.004  1.00 13.87           O  
ATOM   1507  CG2 THR A 198       7.187 -23.778   3.847  1.00 10.48           C  
ATOM   1508  N   MET A 199       8.318 -23.247  -0.306  1.00 11.51           N  
ATOM   1509  CA  MET A 199       8.128 -23.169  -1.742  1.00 15.50           C  
ATOM   1510  C   MET A 199       7.735 -24.587  -2.137  1.00 17.90           C  
ATOM   1511  O   MET A 199       8.455 -25.546  -1.828  1.00 18.26           O  
ATOM   1512  CB  MET A 199       9.426 -22.788  -2.437  1.00 21.97           C  
ATOM   1513  CG  MET A 199       9.239 -22.496  -3.905  1.00 27.89           C  
ATOM   1514  SD  MET A 199      10.753 -22.029  -4.692  1.00 24.40           S  
ATOM   1515  CE  MET A 199      11.394 -23.701  -5.039  1.00 28.73           C  
ATOM   1516  N   ASN A 200       6.560 -24.728  -2.748  1.00 22.31           N  
ATOM   1517  CA  ASN A 200       6.044 -26.039  -3.159  1.00 25.29           C  
ATOM   1518  C   ASN A 200       5.976 -26.991  -1.950  1.00 22.30           C  
ATOM   1519  O   ASN A 200       6.198 -28.189  -2.080  1.00 25.00           O  
ATOM   1520  CB  ASN A 200       6.917 -26.669  -4.275  1.00 28.09           C  
ATOM   1521  CG  ASN A 200       6.747 -25.991  -5.643  1.00 30.89           C  
ATOM   1522  OD1 ASN A 200       5.803 -25.233  -5.881  1.00 34.44           O  
ATOM   1523  ND2 ASN A 200       7.672 -26.277  -6.550  1.00 33.24           N  
ATOM   1524  N   GLY A 201       5.694 -26.446  -0.772  1.00 20.12           N  
ATOM   1525  CA  GLY A 201       5.609 -27.260   0.428  1.00 15.40           C  
ATOM   1526  C   GLY A 201       6.913 -27.543   1.164  1.00 17.15           C  
ATOM   1527  O   GLY A 201       6.892 -28.130   2.249  1.00 20.13           O  
ATOM   1528  N   GLU A 202       8.040 -27.102   0.613  1.00 16.85           N  
ATOM   1529  CA  GLU A 202       9.346 -27.339   1.230  1.00 13.63           C  
ATOM   1530  C   GLU A 202       9.932 -26.096   1.887  1.00 12.36           C  
ATOM   1531  O   GLU A 202       9.914 -25.014   1.299  1.00 13.94           O  
ATOM   1532  CB  GLU A 202      10.338 -27.827   0.173  1.00 13.81           C  
ATOM   1533  CG  GLU A 202       9.845 -28.985  -0.672  1.00 21.09           C  
ATOM   1534  CD  GLU A 202      10.813 -29.352  -1.780  1.00 22.58           C  
ATOM   1535  OE1 GLU A 202      10.979 -28.541  -2.721  1.00 23.69           O  
ATOM   1536  OE2 GLU A 202      11.402 -30.454  -1.706  1.00 25.74           O  
ATOM   1537  N   ALA A 203      10.454 -26.248   3.101  1.00  8.96           N  
ATOM   1538  CA  ALA A 203      11.076 -25.137   3.808  1.00  5.31           C  
ATOM   1539  C   ALA A 203      12.394 -24.848   3.103  1.00 11.23           C  
ATOM   1540  O   ALA A 203      13.389 -25.540   3.339  1.00  9.41           O  
ATOM   1541  CB  ALA A 203      11.335 -25.513   5.223  1.00  2.00           C  
ATOM   1542  N   ILE A 204      12.397 -23.832   2.239  1.00 13.17           N  
ATOM   1543  CA  ILE A 204      13.592 -23.469   1.479  1.00 13.18           C  
ATOM   1544  C   ILE A 204      14.545 -22.560   2.226  1.00 14.93           C  
ATOM   1545  O   ILE A 204      15.693 -22.380   1.819  1.00 17.39           O  
ATOM   1546  CB  ILE A 204      13.247 -22.802   0.131  1.00 12.44           C  
ATOM   1547  CG1 ILE A 204      12.463 -21.512   0.344  1.00  8.95           C  
ATOM   1548  CG2 ILE A 204      12.475 -23.763  -0.753  1.00 11.57           C  
ATOM   1549  CD1 ILE A 204      12.255 -20.753  -0.927  1.00  8.77           C  
ATOM   1550  N   ALA A 205      14.052 -21.963   3.302  1.00 15.83           N  
ATOM   1551  CA  ALA A 205      14.847 -21.064   4.130  1.00 13.63           C  
ATOM   1552  C   ALA A 205      14.060 -20.808   5.398  1.00 13.65           C  
ATOM   1553  O   ALA A 205      12.851 -21.064   5.446  1.00 18.33           O  
ATOM   1554  CB  ALA A 205      15.093 -19.750   3.401  1.00 11.24           C  
ATOM   1555  N   CYS A 206      14.750 -20.327   6.426  1.00 12.36           N  
ATOM   1556  CA  CYS A 206      14.120 -20.010   7.702  1.00 12.72           C  
ATOM   1557  C   CYS A 206      13.214 -21.127   8.212  1.00 16.24           C  
ATOM   1558  O   CYS A 206      12.088 -20.883   8.619  1.00 18.90           O  
ATOM   1559  CB  CYS A 206      13.332 -18.715   7.544  1.00 12.65           C  
ATOM   1560  SG  CYS A 206      12.269 -18.339   8.907  1.00 12.99           S  
ATOM   1561  N   ALA A 207      13.722 -22.354   8.215  1.00 19.86           N  
ATOM   1562  CA  ALA A 207      12.940 -23.505   8.645  1.00 19.77           C  
ATOM   1563  C   ALA A 207      12.794 -23.683  10.153  1.00 23.47           C  
ATOM   1564  O   ALA A 207      11.951 -24.459  10.597  1.00 24.64           O  
ATOM   1565  CB  ALA A 207      13.495 -24.773   8.016  1.00 21.88           C  
ATOM   1566  N   GLU A 208      13.630 -23.003  10.935  1.00 24.06           N  
ATOM   1567  CA  GLU A 208      13.579 -23.106  12.400  1.00 23.23           C  
ATOM   1568  C   GLU A 208      12.867 -21.903  13.022  1.00 22.12           C  
ATOM   1569  O   GLU A 208      12.626 -21.852  14.239  1.00 19.43           O  
ATOM   1570  CB  GLU A 208      14.996 -23.190  12.992  1.00 29.17           C  
ATOM   1571  CG  GLU A 208      15.837 -24.387  12.541  1.00 35.50           C  
ATOM   1572  CD  GLU A 208      16.532 -25.086  13.705  1.00 41.10           C  
ATOM   1573  OE1 GLU A 208      17.217 -24.400  14.505  1.00 41.66           O  
ATOM   1574  OE2 GLU A 208      16.380 -26.325  13.824  1.00 42.53           O  
ATOM   1575  N   GLY A 209      12.491 -20.965  12.166  1.00 19.81           N  
ATOM   1576  CA  GLY A 209      11.849 -19.752  12.623  1.00 18.86           C  
ATOM   1577  C   GLY A 209      12.923 -18.692  12.545  1.00 17.48           C  
ATOM   1578  O   GLY A 209      14.116 -19.031  12.508  1.00 19.32           O  
ATOM   1579  N   CYS A 210      12.522 -17.428  12.437  1.00 16.19           N  
ATOM   1580  CA  CYS A 210      13.460 -16.308  12.363  1.00 14.38           C  
ATOM   1581  C   CYS A 210      12.706 -15.004  12.586  1.00 15.31           C  
ATOM   1582  O   CYS A 210      11.479 -14.995  12.654  1.00 20.04           O  
ATOM   1583  CB  CYS A 210      14.203 -16.285  11.027  1.00 15.50           C  
ATOM   1584  SG  CYS A 210      13.165 -16.131   9.559  1.00 22.33           S  
ATOM   1585  N   GLN A 211      13.444 -13.918  12.755  1.00 13.44           N  
ATOM   1586  CA  GLN A 211      12.882 -12.609  13.012  1.00 11.68           C  
ATOM   1587  C   GLN A 211      12.863 -11.800  11.742  1.00 10.80           C  
ATOM   1588  O   GLN A 211      13.805 -11.851  10.948  1.00 15.30           O  
ATOM   1589  CB  GLN A 211      13.723 -11.885  14.075  1.00  7.77           C  
ATOM   1590  CG  GLN A 211      13.878 -12.639  15.375  1.00  6.61           C  
ATOM   1591  CD  GLN A 211      12.572 -12.863  16.100  1.00  6.73           C  
ATOM   1592  OE1 GLN A 211      11.987 -11.932  16.638  1.00  6.53           O  
ATOM   1593  NE2 GLN A 211      12.112 -14.113  16.133  1.00 12.26           N  
ATOM   1594  N   ALA A 212      11.790 -11.037  11.575  1.00 10.75           N  
ATOM   1595  CA  ALA A 212      11.588 -10.175  10.419  1.00  8.29           C  
ATOM   1596  C   ALA A 212      11.013  -8.850  10.893  1.00  7.68           C  
ATOM   1597  O   ALA A 212      10.281  -8.796  11.886  1.00  7.49           O  
ATOM   1598  CB  ALA A 212      10.630 -10.825   9.454  1.00  2.00           C  
ATOM   1599  N   ILE A 213      11.414  -7.769  10.245  1.00  6.93           N  
ATOM   1600  CA  ILE A 213      10.879  -6.479  10.611  1.00  7.96           C  
ATOM   1601  C   ILE A 213      10.018  -6.030   9.450  1.00  4.50           C  
ATOM   1602  O   ILE A 213      10.305  -6.367   8.302  1.00  6.04           O  
ATOM   1603  CB  ILE A 213      11.994  -5.417  10.927  1.00  8.74           C  
ATOM   1604  CG1 ILE A 213      13.060  -5.376   9.842  1.00  9.84           C  
ATOM   1605  CG2 ILE A 213      12.670  -5.709  12.248  1.00  2.00           C  
ATOM   1606  CD1 ILE A 213      14.162  -4.356  10.126  1.00  6.74           C  
ATOM   1607  N   VAL A 214       8.887  -5.406   9.745  1.00  7.29           N  
ATOM   1608  CA  VAL A 214       8.025  -4.884   8.685  1.00 10.22           C  
ATOM   1609  C   VAL A 214       8.588  -3.507   8.364  1.00  8.28           C  
ATOM   1610  O   VAL A 214       8.640  -2.642   9.227  1.00 10.26           O  
ATOM   1611  CB  VAL A 214       6.573  -4.774   9.133  1.00 13.27           C  
ATOM   1612  CG1 VAL A 214       5.753  -4.056   8.052  1.00 10.24           C  
ATOM   1613  CG2 VAL A 214       6.016  -6.178   9.392  1.00 12.06           C  
ATOM   1614  N   ASP A 215       8.955  -3.284   7.114  1.00  5.61           N  
ATOM   1615  CA  ASP A 215       9.601  -2.039   6.774  1.00  5.28           C  
ATOM   1616  C   ASP A 215       9.126  -1.412   5.485  1.00  6.12           C  
ATOM   1617  O   ASP A 215       9.482  -1.859   4.406  1.00  9.99           O  
ATOM   1618  CB  ASP A 215      11.105  -2.310   6.675  1.00  2.43           C  
ATOM   1619  CG  ASP A 215      11.955  -1.069   6.834  1.00  8.10           C  
ATOM   1620  OD1 ASP A 215      11.449   0.056   6.669  1.00 12.28           O  
ATOM   1621  OD2 ASP A 215      13.157  -1.227   7.121  1.00  5.40           O  
ATOM   1622  N   THR A 216       8.318  -0.367   5.598  1.00  8.64           N  
ATOM   1623  CA  THR A 216       7.864   0.352   4.420  1.00  8.20           C  
ATOM   1624  C   THR A 216       9.075   1.082   3.814  1.00  8.71           C  
ATOM   1625  O   THR A 216       9.056   1.459   2.648  1.00 11.14           O  
ATOM   1626  CB  THR A 216       6.776   1.381   4.762  1.00  7.92           C  
ATOM   1627  OG1 THR A 216       7.179   2.129   5.917  1.00 13.92           O  
ATOM   1628  CG2 THR A 216       5.455   0.688   5.033  1.00  2.55           C  
ATOM   1629  N   GLY A 217      10.137   1.235   4.603  1.00  7.04           N  
ATOM   1630  CA  GLY A 217      11.336   1.909   4.135  1.00  6.59           C  
ATOM   1631  C   GLY A 217      12.289   1.107   3.257  1.00  7.25           C  
ATOM   1632  O   GLY A 217      13.117   1.704   2.587  1.00 10.09           O  
ATOM   1633  N   THR A 218      12.217  -0.223   3.292  1.00  4.87           N  
ATOM   1634  CA  THR A 218      13.086  -1.085   2.484  1.00  4.19           C  
ATOM   1635  C   THR A 218      12.259  -1.504   1.300  1.00  6.99           C  
ATOM   1636  O   THR A 218      11.140  -1.969   1.472  1.00  9.54           O  
ATOM   1637  CB  THR A 218      13.483  -2.330   3.259  1.00  4.22           C  
ATOM   1638  OG1 THR A 218      14.235  -1.932   4.406  1.00 10.51           O  
ATOM   1639  CG2 THR A 218      14.302  -3.274   2.404  1.00  8.54           C  
ATOM   1640  N   SER A 219      12.808  -1.399   0.099  1.00  6.63           N  
ATOM   1641  CA  SER A 219      12.016  -1.730  -1.071  1.00  5.33           C  
ATOM   1642  C   SER A 219      11.917  -3.181  -1.481  1.00  6.10           C  
ATOM   1643  O   SER A 219      10.961  -3.559  -2.143  1.00  8.92           O  
ATOM   1644  CB  SER A 219      12.410  -0.853  -2.259  1.00  4.66           C  
ATOM   1645  OG  SER A 219      13.786  -0.567  -2.253  1.00 14.31           O  
ATOM   1646  N   LEU A 220      12.840  -4.011  -1.014  1.00  5.78           N  
ATOM   1647  CA  LEU A 220      12.841  -5.415  -1.394  1.00  4.31           C  
ATOM   1648  C   LEU A 220      12.604  -6.351  -0.225  1.00  6.54           C  
ATOM   1649  O   LEU A 220      12.359  -5.906   0.887  1.00 11.26           O  
ATOM   1650  CB  LEU A 220      14.160  -5.762  -2.089  1.00  2.81           C  
ATOM   1651  CG  LEU A 220      14.488  -4.949  -3.340  1.00  2.00           C  
ATOM   1652  CD1 LEU A 220      15.773  -5.427  -3.897  1.00  2.29           C  
ATOM   1653  CD2 LEU A 220      13.401  -5.089  -4.372  1.00  2.47           C  
ATOM   1654  N   LEU A 221      12.628  -7.648  -0.504  1.00  7.74           N  
ATOM   1655  CA  LEU A 221      12.430  -8.688   0.499  1.00  9.30           C  
ATOM   1656  C   LEU A 221      13.855  -9.125   0.841  1.00 10.06           C  
ATOM   1657  O   LEU A 221      14.466  -9.907   0.117  1.00 12.13           O  
ATOM   1658  CB  LEU A 221      11.611  -9.832  -0.116  1.00  5.86           C  
ATOM   1659  CG  LEU A 221      10.535 -10.534   0.723  1.00 13.15           C  
ATOM   1660  CD1 LEU A 221       9.882  -9.575   1.695  1.00 16.06           C  
ATOM   1661  CD2 LEU A 221       9.481 -11.142  -0.189  1.00 12.00           C  
ATOM   1662  N   THR A 222      14.388  -8.585   1.931  1.00  9.70           N  
ATOM   1663  CA  THR A 222      15.762  -8.849   2.343  1.00  5.13           C  
ATOM   1664  C   THR A 222      15.965  -9.978   3.343  1.00  7.20           C  
ATOM   1665  O   THR A 222      15.123 -10.213   4.209  1.00  8.31           O  
ATOM   1666  CB  THR A 222      16.373  -7.575   2.906  1.00  2.00           C  
ATOM   1667  OG1 THR A 222      16.194  -6.506   1.967  1.00  5.21           O  
ATOM   1668  CG2 THR A 222      17.822  -7.757   3.151  1.00 10.53           C  
ATOM   1669  N   GLY A 223      17.094 -10.668   3.232  1.00  7.38           N  
ATOM   1670  CA  GLY A 223      17.383 -11.748   4.154  1.00  8.19           C  
ATOM   1671  C   GLY A 223      18.865 -12.017   4.286  1.00  8.53           C  
ATOM   1672  O   GLY A 223      19.655 -11.374   3.597  1.00 14.55           O  
ATOM   1673  N   PRO A 224      19.284 -12.894   5.219  1.00  7.60           N  
ATOM   1674  CA  PRO A 224      20.704 -13.223   5.406  1.00  7.63           C  
ATOM   1675  C   PRO A 224      21.243 -13.714   4.073  1.00  9.76           C  
ATOM   1676  O   PRO A 224      20.556 -14.420   3.338  1.00 15.47           O  
ATOM   1677  CB  PRO A 224      20.653 -14.360   6.409  1.00  5.04           C  
ATOM   1678  CG  PRO A 224      19.456 -14.014   7.232  1.00  9.78           C  
ATOM   1679  CD  PRO A 224      18.451 -13.570   6.223  1.00  4.79           C  
ATOM   1680  N   THR A 225      22.477 -13.361   3.770  1.00 13.47           N  
ATOM   1681  CA  THR A 225      23.091 -13.738   2.509  1.00 13.58           C  
ATOM   1682  C   THR A 225      22.968 -15.197   2.098  1.00 12.19           C  
ATOM   1683  O   THR A 225      22.554 -15.480   0.982  1.00 15.06           O  
ATOM   1684  CB  THR A 225      24.566 -13.298   2.482  1.00 16.87           C  
ATOM   1685  OG1 THR A 225      24.623 -11.864   2.464  1.00 19.58           O  
ATOM   1686  CG2 THR A 225      25.285 -13.857   1.263  1.00 23.31           C  
ATOM   1687  N   SER A 226      23.304 -16.133   2.974  1.00 11.07           N  
ATOM   1688  CA  SER A 226      23.218 -17.525   2.555  1.00 12.82           C  
ATOM   1689  C   SER A 226      21.831 -18.060   2.203  1.00  9.36           C  
ATOM   1690  O   SER A 226      21.657 -18.599   1.109  1.00 14.28           O  
ATOM   1691  CB  SER A 226      23.996 -18.461   3.488  1.00 16.11           C  
ATOM   1692  OG  SER A 226      25.394 -18.223   3.359  1.00 21.27           O  
ATOM   1693  N   PRO A 227      20.832 -17.942   3.107  1.00  8.52           N  
ATOM   1694  CA  PRO A 227      19.505 -18.459   2.745  1.00  6.15           C  
ATOM   1695  C   PRO A 227      18.896 -17.821   1.483  1.00  6.74           C  
ATOM   1696  O   PRO A 227      18.247 -18.498   0.677  1.00  8.70           O  
ATOM   1697  CB  PRO A 227      18.668 -18.212   4.014  1.00  6.68           C  
ATOM   1698  CG  PRO A 227      19.431 -17.212   4.802  1.00  6.89           C  
ATOM   1699  CD  PRO A 227      20.868 -17.575   4.533  1.00  9.34           C  
ATOM   1700  N   ILE A 228      19.141 -16.529   1.294  1.00  5.76           N  
ATOM   1701  CA  ILE A 228      18.656 -15.802   0.123  1.00  4.62           C  
ATOM   1702  C   ILE A 228      19.263 -16.360  -1.172  1.00  4.90           C  
ATOM   1703  O   ILE A 228      18.628 -16.316  -2.231  1.00 13.80           O  
ATOM   1704  CB  ILE A 228      18.982 -14.295   0.252  1.00  4.07           C  
ATOM   1705  CG1 ILE A 228      18.042 -13.632   1.250  1.00  2.00           C  
ATOM   1706  CG2 ILE A 228      18.880 -13.598  -1.071  1.00  2.54           C  
ATOM   1707  CD1 ILE A 228      16.644 -13.535   0.766  1.00  2.00           C  
ATOM   1708  N   ALA A 229      20.484 -16.883  -1.086  1.00  6.84           N  
ATOM   1709  CA  ALA A 229      21.188 -17.466  -2.231  1.00  4.69           C  
ATOM   1710  C   ALA A 229      20.460 -18.715  -2.711  1.00  6.20           C  
ATOM   1711  O   ALA A 229      20.415 -18.998  -3.900  1.00  2.71           O  
ATOM   1712  CB  ALA A 229      22.602 -17.812  -1.836  1.00  9.03           C  
ATOM   1713  N   ASN A 230      19.911 -19.472  -1.761  1.00 11.13           N  
ATOM   1714  CA  ASN A 230      19.147 -20.680  -2.069  1.00  9.69           C  
ATOM   1715  C   ASN A 230      17.864 -20.223  -2.746  1.00  9.95           C  
ATOM   1716  O   ASN A 230      17.456 -20.800  -3.740  1.00 15.62           O  
ATOM   1717  CB  ASN A 230      18.757 -21.457  -0.798  1.00 11.76           C  
ATOM   1718  CG  ASN A 230      19.949 -22.064  -0.065  1.00 12.61           C  
ATOM   1719  OD1 ASN A 230      20.829 -22.676  -0.673  1.00 16.92           O  
ATOM   1720  ND2 ASN A 230      19.958 -21.929   1.257  1.00  7.50           N  
ATOM   1721  N   ILE A 231      17.234 -19.176  -2.210  1.00  8.68           N  
ATOM   1722  CA  ILE A 231      15.989 -18.665  -2.771  1.00  6.11           C  
ATOM   1723  C   ILE A 231      16.206 -18.225  -4.192  1.00  9.00           C  
ATOM   1724  O   ILE A 231      15.451 -18.605  -5.085  1.00 12.89           O  
ATOM   1725  CB  ILE A 231      15.386 -17.527  -1.922  1.00  4.18           C  
ATOM   1726  CG1 ILE A 231      14.945 -18.099  -0.576  1.00  4.41           C  
ATOM   1727  CG2 ILE A 231      14.178 -16.915  -2.624  1.00  2.00           C  
ATOM   1728  CD1 ILE A 231      14.359 -17.106   0.378  1.00  6.79           C  
ATOM   1729  N   GLN A 232      17.274 -17.480  -4.430  1.00  8.37           N  
ATOM   1730  CA  GLN A 232      17.555 -17.041  -5.783  1.00  9.86           C  
ATOM   1731  C   GLN A 232      17.679 -18.191  -6.766  1.00 10.13           C  
ATOM   1732  O   GLN A 232      17.076 -18.145  -7.835  1.00 15.31           O  
ATOM   1733  CB  GLN A 232      18.797 -16.183  -5.837  1.00  6.51           C  
ATOM   1734  CG  GLN A 232      18.462 -14.792  -6.264  1.00 14.33           C  
ATOM   1735  CD  GLN A 232      18.660 -13.804  -5.174  1.00  8.21           C  
ATOM   1736  OE1 GLN A 232      18.424 -12.629  -5.356  1.00  8.77           O  
ATOM   1737  NE2 GLN A 232      19.122 -14.266  -4.032  1.00 15.81           N  
ATOM   1738  N   SER A 233      18.451 -19.217  -6.412  1.00 12.12           N  
ATOM   1739  CA  SER A 233      18.623 -20.385  -7.281  1.00 12.29           C  
ATOM   1740  C   SER A 233      17.338 -21.181  -7.475  1.00 12.08           C  
ATOM   1741  O   SER A 233      17.202 -21.920  -8.444  1.00 17.16           O  
ATOM   1742  CB  SER A 233      19.732 -21.306  -6.762  1.00 13.90           C  
ATOM   1743  OG  SER A 233      19.884 -21.217  -5.358  1.00 24.33           O  
ATOM   1744  N   ASP A 234      16.403 -21.046  -6.544  1.00 12.45           N  
ATOM   1745  CA  ASP A 234      15.130 -21.745  -6.645  1.00 13.05           C  
ATOM   1746  C   ASP A 234      14.211 -21.005  -7.620  1.00 13.98           C  
ATOM   1747  O   ASP A 234      13.309 -21.601  -8.215  1.00 13.52           O  
ATOM   1748  CB  ASP A 234      14.453 -21.856  -5.263  1.00 13.49           C  
ATOM   1749  CG  ASP A 234      15.010 -22.998  -4.409  1.00 13.78           C  
ATOM   1750  OD1 ASP A 234      15.766 -23.835  -4.930  1.00 16.84           O  
ATOM   1751  OD2 ASP A 234      14.679 -23.072  -3.208  1.00 17.04           O  
ATOM   1752  N   ILE A 235      14.442 -19.705  -7.788  1.00 12.04           N  
ATOM   1753  CA  ILE A 235      13.604 -18.915  -8.680  1.00  9.90           C  
ATOM   1754  C   ILE A 235      14.223 -18.700 -10.042  1.00  7.15           C  
ATOM   1755  O   ILE A 235      13.697 -17.940 -10.837  1.00 11.83           O  
ATOM   1756  CB  ILE A 235      13.237 -17.536  -8.072  1.00 10.28           C  
ATOM   1757  CG1 ILE A 235      14.421 -16.577  -8.153  1.00  9.95           C  
ATOM   1758  CG2 ILE A 235      12.798 -17.699  -6.622  1.00 10.25           C  
ATOM   1759  CD1 ILE A 235      14.144 -15.209  -7.571  1.00 12.76           C  
ATOM   1760  N   GLY A 236      15.343 -19.360 -10.306  1.00  8.24           N  
ATOM   1761  CA  GLY A 236      16.011 -19.221 -11.588  1.00  2.00           C  
ATOM   1762  C   GLY A 236      16.818 -17.949 -11.778  1.00  6.70           C  
ATOM   1763  O   GLY A 236      17.147 -17.605 -12.910  1.00 10.24           O  
ATOM   1764  N   ALA A 237      17.156 -17.254 -10.692  1.00 10.17           N  
ATOM   1765  CA  ALA A 237      17.931 -16.006 -10.777  1.00 10.36           C  
ATOM   1766  C   ALA A 237      19.426 -16.236 -10.698  1.00 10.00           C  
ATOM   1767  O   ALA A 237      19.930 -16.828  -9.751  1.00 15.34           O  
ATOM   1768  CB  ALA A 237      17.509 -15.027  -9.691  1.00  5.22           C  
ATOM   1769  N   SER A 238      20.132 -15.731 -11.691  1.00 12.40           N  
ATOM   1770  CA  SER A 238      21.570 -15.856 -11.764  1.00 12.57           C  
ATOM   1771  C   SER A 238      22.112 -14.442 -11.842  1.00 18.72           C  
ATOM   1772  O   SER A 238      21.388 -13.506 -12.214  1.00 19.83           O  
ATOM   1773  CB  SER A 238      21.965 -16.638 -13.014  1.00 13.60           C  
ATOM   1774  OG  SER A 238      21.533 -15.989 -14.200  1.00 18.61           O  
ATOM   1775  N   GLU A 239      23.372 -14.272 -11.467  1.00 24.21           N  
ATOM   1776  CA  GLU A 239      23.997 -12.962 -11.499  1.00 27.67           C  
ATOM   1777  C   GLU A 239      24.508 -12.680 -12.911  1.00 30.44           C  
ATOM   1778  O   GLU A 239      25.201 -13.520 -13.489  1.00 33.46           O  
ATOM   1779  CB  GLU A 239      25.152 -12.952 -10.504  1.00 33.04           C  
ATOM   1780  CG  GLU A 239      25.893 -11.633 -10.399  1.00 40.35           C  
ATOM   1781  CD  GLU A 239      27.355 -11.830 -10.058  1.00 42.31           C  
ATOM   1782  OE1 GLU A 239      27.658 -12.693  -9.199  1.00 42.62           O  
ATOM   1783  OE2 GLU A 239      28.197 -11.136 -10.671  1.00 43.25           O  
ATOM   1784  N   ASN A 240      24.126 -11.546 -13.495  1.00 31.59           N  
ATOM   1785  CA  ASN A 240      24.605 -11.203 -14.840  1.00 34.11           C  
ATOM   1786  C   ASN A 240      25.961 -10.507 -14.739  1.00 36.58           C  
ATOM   1787  O   ASN A 240      26.589 -10.503 -13.676  1.00 38.60           O  
ATOM   1788  CB  ASN A 240      23.601 -10.314 -15.599  1.00 33.22           C  
ATOM   1789  CG  ASN A 240      23.395  -8.951 -14.948  1.00 35.47           C  
ATOM   1790  OD1 ASN A 240      23.977  -8.653 -13.906  1.00 37.74           O  
ATOM   1791  ND2 ASN A 240      22.564  -8.115 -15.564  1.00 27.54           N  
ATOM   1792  N   SER A 241      26.419  -9.926 -15.842  1.00 39.05           N  
ATOM   1793  CA  SER A 241      27.697  -9.217 -15.855  1.00 40.05           C  
ATOM   1794  C   SER A 241      27.663  -8.061 -14.847  1.00 40.22           C  
ATOM   1795  O   SER A 241      28.594  -7.883 -14.056  1.00 39.66           O  
ATOM   1796  CB  SER A 241      27.983  -8.669 -17.262  1.00 41.24           C  
ATOM   1797  OG  SER A 241      27.606  -9.598 -18.267  1.00 38.93           O  
ATOM   1798  N   ASP A 242      26.545  -7.336 -14.839  1.00 39.47           N  
ATOM   1799  CA  ASP A 242      26.338  -6.174 -13.968  1.00 39.22           C  
ATOM   1800  C   ASP A 242      25.996  -6.485 -12.512  1.00 37.80           C  
ATOM   1801  O   ASP A 242      25.346  -5.675 -11.853  1.00 37.26           O  
ATOM   1802  CB  ASP A 242      25.238  -5.266 -14.553  1.00 42.71           C  
ATOM   1803  CG  ASP A 242      25.705  -4.466 -15.769  1.00 44.88           C  
ATOM   1804  OD1 ASP A 242      26.075  -3.282 -15.592  1.00 46.15           O  
ATOM   1805  OD2 ASP A 242      25.688  -5.006 -16.899  1.00 43.96           O  
ATOM   1806  N   GLY A 243      26.430  -7.640 -12.011  1.00 38.12           N  
ATOM   1807  CA  GLY A 243      26.136  -8.010 -10.636  1.00 37.63           C  
ATOM   1808  C   GLY A 243      24.657  -7.863 -10.320  1.00 36.04           C  
ATOM   1809  O   GLY A 243      24.272  -7.242  -9.327  1.00 36.34           O  
ATOM   1810  N   ASP A 244      23.823  -8.445 -11.172  1.00 37.31           N  
ATOM   1811  CA  ASP A 244      22.380  -8.367 -11.005  1.00 37.05           C  
ATOM   1812  C   ASP A 244      21.703  -9.728 -11.042  1.00 35.50           C  
ATOM   1813  O   ASP A 244      22.026 -10.562 -11.890  1.00 38.45           O  
ATOM   1814  CB  ASP A 244      21.788  -7.488 -12.098  1.00 37.06           C  
ATOM   1815  CG  ASP A 244      21.285  -6.180 -11.571  1.00 38.83           C  
ATOM   1816  OD1 ASP A 244      20.763  -6.167 -10.437  1.00 42.16           O  
ATOM   1817  OD2 ASP A 244      21.398  -5.170 -12.293  1.00 42.15           O  
ATOM   1818  N   MET A 245      20.772  -9.948 -10.116  1.00 31.79           N  
ATOM   1819  CA  MET A 245      20.025 -11.201 -10.046  1.00 27.33           C  
ATOM   1820  C   MET A 245      18.869 -11.088 -11.014  1.00 23.31           C  
ATOM   1821  O   MET A 245      17.801 -10.589 -10.661  1.00 24.36           O  
ATOM   1822  CB  MET A 245      19.490 -11.434  -8.636  1.00 31.92           C  
ATOM   1823  CG  MET A 245      20.565 -11.474  -7.588  1.00 34.63           C  
ATOM   1824  SD  MET A 245      21.947 -12.369  -8.253  1.00 41.83           S  
ATOM   1825  CE  MET A 245      21.308 -14.051  -8.254  1.00 37.27           C  
ATOM   1826  N   VAL A 246      19.093 -11.534 -12.242  1.00 20.53           N  
ATOM   1827  CA  VAL A 246      18.081 -11.446 -13.273  1.00 16.88           C  
ATOM   1828  C   VAL A 246      17.423 -12.782 -13.584  1.00 17.10           C  
ATOM   1829  O   VAL A 246      18.054 -13.839 -13.520  1.00 13.85           O  
ATOM   1830  CB  VAL A 246      18.670 -10.826 -14.557  1.00 17.27           C  
ATOM   1831  CG1 VAL A 246      19.204  -9.426 -14.254  1.00 17.34           C  
ATOM   1832  CG2 VAL A 246      19.790 -11.697 -15.103  1.00 17.19           C  
ATOM   1833  N   VAL A 247      16.125 -12.729 -13.846  1.00 17.31           N  
ATOM   1834  CA  VAL A 247      15.351 -13.912 -14.192  1.00 17.42           C  
ATOM   1835  C   VAL A 247      14.845 -13.582 -15.595  1.00 16.37           C  
ATOM   1836  O   VAL A 247      14.793 -12.407 -15.960  1.00 20.17           O  
ATOM   1837  CB  VAL A 247      14.122 -14.094 -13.244  1.00 17.06           C  
ATOM   1838  CG1 VAL A 247      13.475 -15.444 -13.485  1.00 19.22           C  
ATOM   1839  CG2 VAL A 247      14.528 -13.984 -11.783  1.00 10.62           C  
ATOM   1840  N   SER A 248      14.532 -14.587 -16.405  1.00 15.00           N  
ATOM   1841  CA  SER A 248      14.005 -14.325 -17.744  1.00 15.22           C  
ATOM   1842  C   SER A 248      12.511 -14.053 -17.586  1.00 14.40           C  
ATOM   1843  O   SER A 248      11.797 -14.815 -16.930  1.00 15.69           O  
ATOM   1844  CB  SER A 248      14.230 -15.522 -18.674  1.00 20.80           C  
ATOM   1845  OG  SER A 248      14.090 -15.143 -20.041  1.00 29.93           O  
ATOM   1846  N   CYS A 249      12.046 -12.962 -18.178  1.00 12.72           N  
ATOM   1847  CA  CYS A 249      10.653 -12.575 -18.086  1.00 16.69           C  
ATOM   1848  C   CYS A 249       9.676 -13.672 -18.496  1.00 20.86           C  
ATOM   1849  O   CYS A 249       8.531 -13.709 -18.026  1.00 26.02           O  
ATOM   1850  CB  CYS A 249      10.419 -11.307 -18.894  1.00 16.38           C  
ATOM   1851  SG  CYS A 249      11.413  -9.920 -18.298  1.00 19.59           S  
ATOM   1852  N   SER A 250      10.147 -14.605 -19.316  1.00 23.71           N  
ATOM   1853  CA  SER A 250       9.317 -15.712 -19.780  1.00 24.12           C  
ATOM   1854  C   SER A 250       9.123 -16.753 -18.684  1.00 24.86           C  
ATOM   1855  O   SER A 250       8.395 -17.727 -18.867  1.00 28.54           O  
ATOM   1856  CB  SER A 250       9.947 -16.356 -21.019  1.00 24.23           C  
ATOM   1857  OG  SER A 250      10.294 -15.356 -21.967  1.00 23.14           O  
ATOM   1858  N   ALA A 251       9.750 -16.520 -17.535  1.00 25.16           N  
ATOM   1859  CA  ALA A 251       9.667 -17.432 -16.396  1.00 25.01           C  
ATOM   1860  C   ALA A 251       8.593 -17.038 -15.372  1.00 24.58           C  
ATOM   1861  O   ALA A 251       8.095 -17.888 -14.633  1.00 23.96           O  
ATOM   1862  CB  ALA A 251      11.028 -17.533 -15.720  1.00 27.12           C  
ATOM   1863  N   ILE A 252       8.214 -15.763 -15.356  1.00 22.60           N  
ATOM   1864  CA  ILE A 252       7.214 -15.269 -14.419  1.00 23.01           C  
ATOM   1865  C   ILE A 252       5.952 -16.120 -14.367  1.00 27.36           C  
ATOM   1866  O   ILE A 252       5.501 -16.511 -13.296  1.00 29.52           O  
ATOM   1867  CB  ILE A 252       6.847 -13.803 -14.722  1.00 21.01           C  
ATOM   1868  CG1 ILE A 252       8.088 -12.924 -14.509  1.00 21.28           C  
ATOM   1869  CG2 ILE A 252       5.674 -13.346 -13.834  1.00 16.34           C  
ATOM   1870  CD1 ILE A 252       7.870 -11.441 -14.735  1.00 24.36           C  
ATOM   1871  N   SER A 253       5.429 -16.449 -15.538  1.00 32.06           N  
ATOM   1872  CA  SER A 253       4.214 -17.244 -15.671  1.00 31.18           C  
ATOM   1873  C   SER A 253       4.348 -18.659 -15.123  1.00 30.34           C  
ATOM   1874  O   SER A 253       3.353 -19.313 -14.808  1.00 31.67           O  
ATOM   1875  CB  SER A 253       3.843 -17.318 -17.152  1.00 33.20           C  
ATOM   1876  OG  SER A 253       4.083 -16.071 -17.793  1.00 33.40           O  
ATOM   1877  N   SER A 254       5.586 -19.111 -14.977  1.00 29.96           N  
ATOM   1878  CA  SER A 254       5.869 -20.467 -14.521  1.00 29.47           C  
ATOM   1879  C   SER A 254       6.392 -20.648 -13.085  1.00 28.54           C  
ATOM   1880  O   SER A 254       6.467 -21.771 -12.598  1.00 30.05           O  
ATOM   1881  CB  SER A 254       6.856 -21.098 -15.509  1.00 29.47           C  
ATOM   1882  OG  SER A 254       6.570 -20.665 -16.838  1.00 30.71           O  
ATOM   1883  N   LEU A 255       6.720 -19.561 -12.395  1.00 26.52           N  
ATOM   1884  CA  LEU A 255       7.264 -19.654 -11.041  1.00 22.75           C  
ATOM   1885  C   LEU A 255       6.227 -19.790  -9.929  1.00 22.23           C  
ATOM   1886  O   LEU A 255       5.223 -19.083  -9.912  1.00 25.26           O  
ATOM   1887  CB  LEU A 255       8.170 -18.446 -10.748  1.00 24.36           C  
ATOM   1888  CG  LEU A 255       9.350 -18.127 -11.671  1.00 18.23           C  
ATOM   1889  CD1 LEU A 255      10.013 -16.832 -11.233  1.00 17.77           C  
ATOM   1890  CD2 LEU A 255      10.335 -19.268 -11.663  1.00 14.50           C  
ATOM   1891  N   PRO A 256       6.463 -20.709  -8.975  1.00 22.89           N  
ATOM   1892  CA  PRO A 256       5.535 -20.915  -7.858  1.00 21.95           C  
ATOM   1893  C   PRO A 256       5.569 -19.758  -6.857  1.00 19.34           C  
ATOM   1894  O   PRO A 256       6.383 -18.843  -6.966  1.00 22.20           O  
ATOM   1895  CB  PRO A 256       6.040 -22.216  -7.234  1.00 23.27           C  
ATOM   1896  CG  PRO A 256       7.513 -22.169  -7.503  1.00 22.29           C  
ATOM   1897  CD  PRO A 256       7.559 -21.695  -8.933  1.00 21.57           C  
ATOM   1898  N   ASP A 257       4.674 -19.797  -5.886  1.00 13.51           N  
ATOM   1899  CA  ASP A 257       4.619 -18.750  -4.883  1.00 11.38           C  
ATOM   1900  C   ASP A 257       5.605 -19.097  -3.783  1.00  7.23           C  
ATOM   1901  O   ASP A 257       5.877 -20.272  -3.538  1.00  6.28           O  
ATOM   1902  CB  ASP A 257       3.206 -18.667  -4.265  1.00 14.43           C  
ATOM   1903  CG  ASP A 257       2.140 -18.168  -5.250  1.00 16.75           C  
ATOM   1904  OD1 ASP A 257       2.320 -18.284  -6.484  1.00 18.34           O  
ATOM   1905  OD2 ASP A 257       1.100 -17.658  -4.777  1.00 19.18           O  
ATOM   1906  N   ILE A 258       6.198 -18.074  -3.182  1.00  5.19           N  
ATOM   1907  CA  ILE A 258       7.091 -18.267  -2.050  1.00  3.47           C  
ATOM   1908  C   ILE A 258       6.125 -17.967  -0.924  1.00  7.39           C  
ATOM   1909  O   ILE A 258       5.374 -16.996  -1.004  1.00  7.11           O  
ATOM   1910  CB  ILE A 258       8.254 -17.255  -2.034  1.00  3.47           C  
ATOM   1911  CG1 ILE A 258       9.188 -17.556  -3.203  1.00  6.21           C  
ATOM   1912  CG2 ILE A 258       9.045 -17.367  -0.736  1.00  2.00           C  
ATOM   1913  CD1 ILE A 258      10.445 -16.771  -3.219  1.00 12.03           C  
ATOM   1914  N   VAL A 259       6.077 -18.830   0.080  1.00  6.91           N  
ATOM   1915  CA  VAL A 259       5.153 -18.635   1.179  1.00  4.94           C  
ATOM   1916  C   VAL A 259       5.846 -18.425   2.521  1.00  9.06           C  
ATOM   1917  O   VAL A 259       6.795 -19.124   2.868  1.00  9.56           O  
ATOM   1918  CB  VAL A 259       4.133 -19.817   1.256  1.00  5.12           C  
ATOM   1919  CG1 VAL A 259       3.203 -19.666   2.459  1.00  4.31           C  
ATOM   1920  CG2 VAL A 259       3.310 -19.874  -0.017  1.00  2.00           C  
ATOM   1921  N   PHE A 260       5.388 -17.408   3.242  1.00 10.64           N  
ATOM   1922  CA  PHE A 260       5.895 -17.073   4.568  1.00  8.25           C  
ATOM   1923  C   PHE A 260       4.808 -17.469   5.562  1.00  6.81           C  
ATOM   1924  O   PHE A 260       3.651 -17.057   5.422  1.00  8.56           O  
ATOM   1925  CB  PHE A 260       6.111 -15.561   4.701  1.00  8.26           C  
ATOM   1926  CG  PHE A 260       7.165 -15.004   3.796  1.00  7.17           C  
ATOM   1927  CD1 PHE A 260       8.373 -14.567   4.316  1.00  6.13           C  
ATOM   1928  CD2 PHE A 260       6.942 -14.888   2.435  1.00  9.56           C  
ATOM   1929  CE1 PHE A 260       9.347 -14.026   3.493  1.00  6.70           C  
ATOM   1930  CE2 PHE A 260       7.909 -14.349   1.600  1.00  6.84           C  
ATOM   1931  CZ  PHE A 260       9.113 -13.917   2.130  1.00 10.28           C  
ATOM   1932  N   THR A 261       5.143 -18.301   6.531  1.00  4.70           N  
ATOM   1933  CA  THR A 261       4.149 -18.682   7.520  1.00  8.39           C  
ATOM   1934  C   THR A 261       4.365 -17.797   8.742  1.00  9.84           C  
ATOM   1935  O   THR A 261       5.375 -17.912   9.430  1.00 13.98           O  
ATOM   1936  CB  THR A 261       4.284 -20.146   7.893  1.00  3.52           C  
ATOM   1937  OG1 THR A 261       4.213 -20.927   6.699  1.00  9.98           O  
ATOM   1938  CG2 THR A 261       3.183 -20.566   8.839  1.00  2.00           C  
ATOM   1939  N   ILE A 262       3.446 -16.880   8.987  1.00 10.33           N  
ATOM   1940  CA  ILE A 262       3.595 -15.996  10.123  1.00  8.60           C  
ATOM   1941  C   ILE A 262       2.534 -16.298  11.161  1.00 10.27           C  
ATOM   1942  O   ILE A 262       1.349 -16.034  10.961  1.00 13.78           O  
ATOM   1943  CB  ILE A 262       3.548 -14.531   9.691  1.00  5.61           C  
ATOM   1944  CG1 ILE A 262       4.641 -14.270   8.650  1.00  2.00           C  
ATOM   1945  CG2 ILE A 262       3.773 -13.638  10.884  1.00  6.17           C  
ATOM   1946  CD1 ILE A 262       4.498 -12.965   7.944  1.00  2.09           C  
ATOM   1947  N   ASN A 263       2.978 -16.884  12.265  1.00 11.48           N  
ATOM   1948  CA  ASN A 263       2.107 -17.254  13.366  1.00 12.16           C  
ATOM   1949  C   ASN A 263       0.984 -18.203  12.941  1.00 15.06           C  
ATOM   1950  O   ASN A 263      -0.193 -17.891  13.098  1.00 19.81           O  
ATOM   1951  CB  ASN A 263       1.544 -16.003  14.043  1.00 13.81           C  
ATOM   1952  CG  ASN A 263       0.861 -16.311  15.364  1.00 16.62           C  
ATOM   1953  OD1 ASN A 263       1.132 -17.332  15.995  1.00 20.53           O  
ATOM   1954  ND2 ASN A 263      -0.032 -15.427  15.787  1.00 13.71           N  
ATOM   1955  N   GLY A 264       1.366 -19.338  12.354  1.00 15.87           N  
ATOM   1956  CA  GLY A 264       0.411 -20.358  11.932  1.00 14.91           C  
ATOM   1957  C   GLY A 264      -0.358 -20.168  10.636  1.00 14.86           C  
ATOM   1958  O   GLY A 264      -0.969 -21.115  10.129  1.00 17.78           O  
ATOM   1959  N   VAL A 265      -0.330 -18.954  10.103  1.00 13.98           N  
ATOM   1960  CA  VAL A 265      -1.021 -18.613   8.864  1.00  9.03           C  
ATOM   1961  C   VAL A 265      -0.054 -18.437   7.687  1.00  8.78           C  
ATOM   1962  O   VAL A 265       1.042 -17.897   7.851  1.00 10.70           O  
ATOM   1963  CB  VAL A 265      -1.805 -17.328   9.070  1.00  6.28           C  
ATOM   1964  CG1 VAL A 265      -2.509 -16.917   7.793  1.00  6.01           C  
ATOM   1965  CG2 VAL A 265      -2.769 -17.525  10.208  1.00  7.53           C  
ATOM   1966  N   GLN A 266      -0.481 -18.858   6.500  1.00  5.39           N  
ATOM   1967  CA  GLN A 266       0.342 -18.768   5.295  1.00  8.58           C  
ATOM   1968  C   GLN A 266       0.083 -17.499   4.499  1.00 10.25           C  
ATOM   1969  O   GLN A 266      -1.066 -17.216   4.158  1.00 10.44           O  
ATOM   1970  CB  GLN A 266       0.079 -19.967   4.375  1.00  7.28           C  
ATOM   1971  CG  GLN A 266       0.195 -21.325   5.046  1.00 13.46           C  
ATOM   1972  CD  GLN A 266       0.395 -22.467   4.061  1.00 14.60           C  
ATOM   1973  OE1 GLN A 266       0.973 -23.489   4.407  1.00 17.68           O  
ATOM   1974  NE2 GLN A 266      -0.088 -22.302   2.833  1.00 17.52           N  
ATOM   1975  N   TYR A 267       1.148 -16.772   4.165  1.00  6.62           N  
ATOM   1976  CA  TYR A 267       1.030 -15.552   3.385  1.00  5.88           C  
ATOM   1977  C   TYR A 267       1.875 -15.724   2.141  1.00  7.21           C  
ATOM   1978  O   TYR A 267       3.067 -15.449   2.181  1.00  8.01           O  
ATOM   1979  CB  TYR A 267       1.545 -14.347   4.181  1.00  6.15           C  
ATOM   1980  CG  TYR A 267       0.708 -13.992   5.384  1.00  2.00           C  
ATOM   1981  CD1 TYR A 267      -0.418 -13.208   5.248  1.00  6.43           C  
ATOM   1982  CD2 TYR A 267       1.009 -14.491   6.645  1.00  4.72           C  
ATOM   1983  CE1 TYR A 267      -1.238 -12.931   6.327  1.00  5.46           C  
ATOM   1984  CE2 TYR A 267       0.195 -14.215   7.739  1.00  2.40           C  
ATOM   1985  CZ  TYR A 267      -0.932 -13.433   7.566  1.00  2.30           C  
ATOM   1986  OH  TYR A 267      -1.770 -13.139   8.621  1.00  5.54           O  
ATOM   1987  N   PRO A 268       1.294 -16.236   1.030  1.00  7.89           N  
ATOM   1988  CA  PRO A 268       2.092 -16.414  -0.190  1.00  6.27           C  
ATOM   1989  C   PRO A 268       2.421 -15.109  -0.897  1.00  8.71           C  
ATOM   1990  O   PRO A 268       1.692 -14.125  -0.798  1.00 10.12           O  
ATOM   1991  CB  PRO A 268       1.210 -17.314  -1.053  1.00  2.38           C  
ATOM   1992  CG  PRO A 268      -0.149 -16.912  -0.667  1.00  5.80           C  
ATOM   1993  CD  PRO A 268      -0.054 -16.806   0.840  1.00  5.70           C  
ATOM   1994  N   VAL A 269       3.547 -15.099  -1.587  1.00  6.81           N  
ATOM   1995  CA  VAL A 269       3.971 -13.932  -2.330  1.00  7.96           C  
ATOM   1996  C   VAL A 269       4.202 -14.539  -3.718  1.00  8.89           C  
ATOM   1997  O   VAL A 269       5.053 -15.416  -3.898  1.00 12.07           O  
ATOM   1998  CB  VAL A 269       5.239 -13.307  -1.699  1.00  6.08           C  
ATOM   1999  CG1 VAL A 269       5.543 -11.936  -2.321  1.00  2.00           C  
ATOM   2000  CG2 VAL A 269       5.028 -13.143  -0.216  1.00  2.00           C  
ATOM   2001  N   PRO A 270       3.345 -14.175  -4.680  1.00  6.69           N  
ATOM   2002  CA  PRO A 270       3.390 -14.655  -6.060  1.00  4.34           C  
ATOM   2003  C   PRO A 270       4.560 -14.127  -6.859  1.00  3.37           C  
ATOM   2004  O   PRO A 270       5.068 -13.047  -6.577  1.00  6.44           O  
ATOM   2005  CB  PRO A 270       2.040 -14.194  -6.616  1.00  4.83           C  
ATOM   2006  CG  PRO A 270       1.815 -12.901  -5.915  1.00  4.79           C  
ATOM   2007  CD  PRO A 270       2.254 -13.200  -4.492  1.00  5.94           C  
ATOM   2008  N   PRO A 271       4.960 -14.843  -7.921  1.00  2.76           N  
ATOM   2009  CA  PRO A 271       6.087 -14.400  -8.741  1.00  5.43           C  
ATOM   2010  C   PRO A 271       5.897 -13.028  -9.356  1.00  6.75           C  
ATOM   2011  O   PRO A 271       6.864 -12.365  -9.695  1.00 13.51           O  
ATOM   2012  CB  PRO A 271       6.195 -15.491  -9.798  1.00  5.21           C  
ATOM   2013  CG  PRO A 271       4.798 -15.991  -9.904  1.00  7.85           C  
ATOM   2014  CD  PRO A 271       4.377 -16.075  -8.473  1.00  2.77           C  
ATOM   2015  N   SER A 272       4.653 -12.574  -9.450  1.00 12.68           N  
ATOM   2016  CA  SER A 272       4.368 -11.264 -10.024  1.00  8.23           C  
ATOM   2017  C   SER A 272       4.696 -10.155  -9.049  1.00 10.48           C  
ATOM   2018  O   SER A 272       4.637  -8.975  -9.399  1.00 15.65           O  
ATOM   2019  CB  SER A 272       2.907 -11.173 -10.422  1.00  7.05           C  
ATOM   2020  OG  SER A 272       2.084 -11.379  -9.295  1.00 10.38           O  
ATOM   2021  N   ALA A 273       4.997 -10.531  -7.809  1.00  8.57           N  
ATOM   2022  CA  ALA A 273       5.346  -9.545  -6.808  1.00  6.66           C  
ATOM   2023  C   ALA A 273       6.836  -9.605  -6.447  1.00  3.46           C  
ATOM   2024  O   ALA A 273       7.442  -8.585  -6.135  1.00  2.00           O  
ATOM   2025  CB  ALA A 273       4.484  -9.724  -5.573  1.00  7.38           C  
ATOM   2026  N   TYR A 274       7.431 -10.794  -6.503  1.00  5.27           N  
ATOM   2027  CA  TYR A 274       8.836 -10.922  -6.141  1.00  2.00           C  
ATOM   2028  C   TYR A 274       9.828 -10.864  -7.281  1.00  4.65           C  
ATOM   2029  O   TYR A 274      11.031 -10.979  -7.057  1.00  6.64           O  
ATOM   2030  CB  TYR A 274       9.083 -12.130  -5.235  1.00  2.00           C  
ATOM   2031  CG  TYR A 274       8.984 -13.483  -5.885  1.00  2.44           C  
ATOM   2032  CD1 TYR A 274       9.926 -13.894  -6.829  1.00  3.36           C  
ATOM   2033  CD2 TYR A 274       7.967 -14.364  -5.542  1.00  2.00           C  
ATOM   2034  CE1 TYR A 274       9.855 -15.135  -7.420  1.00  2.00           C  
ATOM   2035  CE2 TYR A 274       7.891 -15.619  -6.126  1.00  2.51           C  
ATOM   2036  CZ  TYR A 274       8.841 -15.996  -7.065  1.00  2.00           C  
ATOM   2037  OH  TYR A 274       8.793 -17.236  -7.646  1.00  4.59           O  
ATOM   2038  N   ILE A 275       9.315 -10.757  -8.502  1.00  6.04           N  
ATOM   2039  CA  ILE A 275      10.136 -10.621  -9.699  1.00  7.80           C  
ATOM   2040  C   ILE A 275       9.711  -9.261 -10.233  1.00 13.19           C  
ATOM   2041  O   ILE A 275       8.612  -9.121 -10.750  1.00 15.46           O  
ATOM   2042  CB  ILE A 275       9.825 -11.680 -10.785  1.00  7.95           C  
ATOM   2043  CG1 ILE A 275      10.114 -13.093 -10.273  1.00  7.40           C  
ATOM   2044  CG2 ILE A 275      10.674 -11.414 -12.022  1.00  4.48           C  
ATOM   2045  CD1 ILE A 275      11.566 -13.337  -9.954  1.00  8.49           C  
ATOM   2046  N   LEU A 276      10.536  -8.246 -10.003  1.00 14.90           N  
ATOM   2047  CA  LEU A 276      10.250  -6.897 -10.469  1.00 18.22           C  
ATOM   2048  C   LEU A 276      10.631  -6.836 -11.955  1.00 22.39           C  
ATOM   2049  O   LEU A 276      11.464  -7.612 -12.424  1.00 23.88           O  
ATOM   2050  CB  LEU A 276      11.073  -5.872  -9.673  1.00 18.63           C  
ATOM   2051  CG  LEU A 276      11.179  -5.983  -8.142  1.00 16.94           C  
ATOM   2052  CD1 LEU A 276      12.282  -5.083  -7.646  1.00 18.96           C  
ATOM   2053  CD2 LEU A 276       9.877  -5.639  -7.464  1.00 11.55           C  
ATOM   2054  N   GLN A 277      10.017  -5.924 -12.695  1.00 24.97           N  
ATOM   2055  CA  GLN A 277      10.307  -5.776 -14.115  1.00 31.61           C  
ATOM   2056  C   GLN A 277      10.881  -4.369 -14.343  1.00 30.91           C  
ATOM   2057  O   GLN A 277      10.163  -3.381 -14.247  1.00 32.02           O  
ATOM   2058  CB  GLN A 277       9.023  -6.012 -14.941  1.00 35.96           C  
ATOM   2059  CG  GLN A 277       9.229  -6.235 -16.467  1.00 46.02           C  
ATOM   2060  CD  GLN A 277       8.093  -7.049 -17.140  1.00 49.12           C  
ATOM   2061  OE1 GLN A 277       8.082  -7.237 -18.370  1.00 48.18           O  
ATOM   2062  NE2 GLN A 277       7.154  -7.552 -16.332  1.00 51.26           N  
ATOM   2063  N   SER A 278      12.183  -4.286 -14.593  1.00 29.07           N  
ATOM   2064  CA  SER A 278      12.848  -3.013 -14.817  1.00 30.87           C  
ATOM   2065  C   SER A 278      13.371  -2.889 -16.251  1.00 35.86           C  
ATOM   2066  O   SER A 278      14.460  -3.386 -16.562  1.00 36.73           O  
ATOM   2067  CB  SER A 278      14.008  -2.834 -13.826  1.00 30.66           C  
ATOM   2068  OG  SER A 278      13.551  -2.596 -12.501  1.00 32.34           O  
ATOM   2069  N   GLU A 279      12.583  -2.240 -17.114  1.00 36.40           N  
ATOM   2070  CA  GLU A 279      12.937  -2.002 -18.518  1.00 37.59           C  
ATOM   2071  C   GLU A 279      13.194  -3.259 -19.352  1.00 38.62           C  
ATOM   2072  O   GLU A 279      14.325  -3.526 -19.772  1.00 37.55           O  
ATOM   2073  CB  GLU A 279      14.153  -1.065 -18.613  1.00 42.81           C  
ATOM   2074  CG  GLU A 279      13.991   0.282 -17.902  1.00 47.39           C  
ATOM   2075  CD  GLU A 279      15.327   0.932 -17.545  1.00 50.15           C  
ATOM   2076  OE1 GLU A 279      15.414   2.180 -17.601  1.00 53.62           O  
ATOM   2077  OE2 GLU A 279      16.287   0.203 -17.196  1.00 47.72           O  
ATOM   2078  N   GLY A 280      12.138  -4.023 -19.612  1.00 38.59           N  
ATOM   2079  CA  GLY A 280      12.291  -5.226 -20.416  1.00 41.00           C  
ATOM   2080  C   GLY A 280      13.164  -6.318 -19.823  1.00 41.43           C  
ATOM   2081  O   GLY A 280      13.484  -7.306 -20.502  1.00 43.36           O  
ATOM   2082  N   SER A 281      13.579  -6.120 -18.574  1.00 41.13           N  
ATOM   2083  CA  SER A 281      14.389  -7.094 -17.847  1.00 41.15           C  
ATOM   2084  C   SER A 281      13.659  -7.420 -16.538  1.00 36.37           C  
ATOM   2085  O   SER A 281      12.898  -6.592 -16.032  1.00 35.73           O  
ATOM   2086  CB  SER A 281      15.802  -6.542 -17.565  1.00 41.96           C  
ATOM   2087  OG  SER A 281      16.632  -6.576 -18.724  1.00 44.56           O  
ATOM   2088  N   CYS A 282      13.845  -8.630 -16.020  1.00 31.45           N  
ATOM   2089  CA  CYS A 282      13.194  -9.015 -14.776  1.00 24.63           C  
ATOM   2090  C   CYS A 282      14.224  -9.241 -13.700  1.00 19.72           C  
ATOM   2091  O   CYS A 282      15.053 -10.139 -13.810  1.00 21.72           O  
ATOM   2092  CB  CYS A 282      12.366 -10.288 -14.959  1.00 26.22           C  
ATOM   2093  SG  CYS A 282      10.859 -10.090 -15.936  1.00 17.96           S  
ATOM   2094  N   ILE A 283      14.189  -8.416 -12.666  1.00 15.36           N  
ATOM   2095  CA  ILE A 283      15.132  -8.559 -11.571  1.00 14.02           C  
ATOM   2096  C   ILE A 283      14.356  -9.014 -10.336  1.00 15.99           C  
ATOM   2097  O   ILE A 283      13.244  -8.535 -10.087  1.00 15.74           O  
ATOM   2098  CB  ILE A 283      15.918  -7.233 -11.295  1.00 14.84           C  
ATOM   2099  CG1 ILE A 283      15.070  -6.235 -10.527  1.00 18.76           C  
ATOM   2100  CG2 ILE A 283      16.312  -6.569 -12.610  1.00 13.05           C  
ATOM   2101  CD1 ILE A 283      14.003  -5.592 -11.360  1.00 29.86           C  
ATOM   2102  N   SER A 284      14.912  -9.962  -9.587  1.00 11.98           N  
ATOM   2103  CA  SER A 284      14.229 -10.450  -8.400  1.00  9.79           C  
ATOM   2104  C   SER A 284      14.169  -9.406  -7.292  1.00  7.10           C  
ATOM   2105  O   SER A 284      14.955  -8.460  -7.269  1.00  7.09           O  
ATOM   2106  CB  SER A 284      14.876 -11.732  -7.881  1.00 10.58           C  
ATOM   2107  OG  SER A 284      16.143 -11.471  -7.337  1.00 15.48           O  
ATOM   2108  N   GLY A 285      13.254  -9.616  -6.352  1.00  2.21           N  
ATOM   2109  CA  GLY A 285      13.076  -8.691  -5.255  1.00  2.00           C  
ATOM   2110  C   GLY A 285      13.586  -9.221  -3.941  1.00  4.18           C  
ATOM   2111  O   GLY A 285      13.005  -8.951  -2.895  1.00  7.30           O  
ATOM   2112  N   PHE A 286      14.629 -10.032  -4.002  1.00  2.65           N  
ATOM   2113  CA  PHE A 286      15.260 -10.585  -2.814  1.00  2.92           C  
ATOM   2114  C   PHE A 286      16.689 -10.075  -2.810  1.00  4.35           C  
ATOM   2115  O   PHE A 286      17.351 -10.074  -3.840  1.00  6.83           O  
ATOM   2116  CB  PHE A 286      15.278 -12.106  -2.865  1.00  3.37           C  
ATOM   2117  CG  PHE A 286      13.984 -12.737  -2.479  1.00  5.42           C  
ATOM   2118  CD1 PHE A 286      13.678 -12.951  -1.142  1.00  7.10           C  
ATOM   2119  CD2 PHE A 286      13.093 -13.160  -3.440  1.00  7.76           C  
ATOM   2120  CE1 PHE A 286      12.504 -13.586  -0.773  1.00 13.22           C  
ATOM   2121  CE2 PHE A 286      11.914 -13.797  -3.082  1.00  9.36           C  
ATOM   2122  CZ  PHE A 286      11.620 -14.011  -1.745  1.00 12.06           C  
ATOM   2123  N   GLN A 287      17.147  -9.571  -1.680  1.00  2.00           N  
ATOM   2124  CA  GLN A 287      18.503  -9.087  -1.601  1.00  3.77           C  
ATOM   2125  C   GLN A 287      19.069  -9.542  -0.274  1.00  7.17           C  
ATOM   2126  O   GLN A 287      18.362  -9.565   0.738  1.00  5.56           O  
ATOM   2127  CB  GLN A 287      18.569  -7.562  -1.731  1.00  5.35           C  
ATOM   2128  CG  GLN A 287      17.888  -6.790  -0.607  1.00 19.04           C  
ATOM   2129  CD  GLN A 287      18.285  -5.313  -0.547  1.00 20.79           C  
ATOM   2130  OE1 GLN A 287      17.554  -4.476   0.003  1.00 23.94           O  
ATOM   2131  NE2 GLN A 287      19.452  -4.993  -1.085  1.00 21.06           N  
ATOM   2132  N   GLY A 288      20.319  -9.996  -0.309  1.00 12.62           N  
ATOM   2133  CA  GLY A 288      20.989 -10.452   0.898  1.00 11.04           C  
ATOM   2134  C   GLY A 288      21.619  -9.298   1.655  1.00  8.69           C  
ATOM   2135  O   GLY A 288      22.138  -8.357   1.049  1.00  7.28           O  
ATOM   2136  N   MET A 289      21.524  -9.350   2.974  1.00  6.64           N  
ATOM   2137  CA  MET A 289      22.083  -8.335   3.842  1.00 10.94           C  
ATOM   2138  C   MET A 289      22.047  -8.933   5.212  1.00 14.00           C  
ATOM   2139  O   MET A 289      20.973  -9.113   5.781  1.00 14.50           O  
ATOM   2140  CB  MET A 289      21.211  -7.080   3.870  1.00 19.72           C  
ATOM   2141  CG  MET A 289      21.177  -6.246   2.599  1.00 26.28           C  
ATOM   2142  SD  MET A 289      21.475  -4.527   2.997  1.00 33.61           S  
ATOM   2143  CE  MET A 289      20.780  -4.447   4.659  1.00 28.16           C  
ATOM   2144  N   ASN A 290      23.209  -9.288   5.733  1.00 19.73           N  
ATOM   2145  CA  ASN A 290      23.259  -9.869   7.064  1.00 22.08           C  
ATOM   2146  C   ASN A 290      23.104  -8.705   8.020  1.00 22.63           C  
ATOM   2147  O   ASN A 290      23.806  -7.708   7.901  1.00 23.75           O  
ATOM   2148  CB  ASN A 290      24.582 -10.604   7.294  1.00 27.19           C  
ATOM   2149  CG  ASN A 290      24.737 -11.849   6.406  1.00 28.30           C  
ATOM   2150  OD1 ASN A 290      25.401 -11.804   5.373  1.00 28.27           O  
ATOM   2151  ND2 ASN A 290      24.139 -12.961   6.818  1.00 25.95           N  
ATOM   2152  N   VAL A 291      22.156  -8.808   8.937  1.00 22.34           N  
ATOM   2153  CA  VAL A 291      21.900  -7.742   9.890  1.00 24.99           C  
ATOM   2154  C   VAL A 291      21.737  -8.387  11.249  1.00 27.65           C  
ATOM   2155  O   VAL A 291      20.624  -8.743  11.646  1.00 29.44           O  
ATOM   2156  CB  VAL A 291      20.593  -6.957   9.560  1.00 22.60           C  
ATOM   2157  CG1 VAL A 291      20.438  -5.783  10.518  1.00 28.08           C  
ATOM   2158  CG2 VAL A 291      20.607  -6.452   8.126  1.00 24.67           C  
ATOM   2159  N   PRO A 292      22.859  -8.646  11.938  1.00 29.16           N  
ATOM   2160  CA  PRO A 292      22.784  -9.264  13.260  1.00 31.22           C  
ATOM   2161  C   PRO A 292      22.297  -8.277  14.317  1.00 32.90           C  
ATOM   2162  O   PRO A 292      22.697  -7.108  14.342  1.00 33.79           O  
ATOM   2163  CB  PRO A 292      24.238  -9.687  13.525  1.00 31.37           C  
ATOM   2164  CG  PRO A 292      24.834  -9.807  12.155  1.00 29.20           C  
ATOM   2165  CD  PRO A 292      24.252  -8.599  11.474  1.00 30.70           C  
ATOM   2166  N   THR A 293      21.359  -8.743  15.123  1.00 36.01           N  
ATOM   2167  CA  THR A 293      20.790  -7.990  16.235  1.00 42.33           C  
ATOM   2168  C   THR A 293      21.009  -9.017  17.355  1.00 47.21           C  
ATOM   2169  O   THR A 293      21.436 -10.148  17.059  1.00 50.28           O  
ATOM   2170  CB  THR A 293      19.273  -7.702  16.008  1.00 36.53           C  
ATOM   2171  OG1 THR A 293      19.120  -6.856  14.868  1.00 35.10           O  
ATOM   2172  CG2 THR A 293      18.660  -6.990  17.199  1.00 38.93           C  
ATOM   2173  N   GLU A 294      20.784  -8.653  18.619  1.00 46.30           N  
ATOM   2174  CA  GLU A 294      20.984  -9.628  19.695  1.00 48.55           C  
ATOM   2175  C   GLU A 294      20.169 -10.907  19.419  1.00 49.44           C  
ATOM   2176  O   GLU A 294      20.654 -12.022  19.646  1.00 49.14           O  
ATOM   2177  CB  GLU A 294      20.650  -9.031  21.068  1.00 50.67           C  
ATOM   2178  CG  GLU A 294      21.152  -9.887  22.241  1.00 53.30           C  
ATOM   2179  CD  GLU A 294      21.161  -9.153  23.583  1.00 58.52           C  
ATOM   2180  OE1 GLU A 294      21.469  -7.934  23.612  1.00 58.74           O  
ATOM   2181  OE2 GLU A 294      20.886  -9.810  24.617  1.00 55.68           O  
ATOM   2182  N   SER A 295      18.972 -10.730  18.848  1.00 50.05           N  
ATOM   2183  CA  SER A 295      18.076 -11.839  18.481  1.00 46.73           C  
ATOM   2184  C   SER A 295      18.484 -12.520  17.154  1.00 45.61           C  
ATOM   2185  O   SER A 295      17.696 -13.257  16.548  1.00 42.28           O  
ATOM   2186  CB  SER A 295      16.615 -11.353  18.420  1.00 45.38           C  
ATOM   2187  OG  SER A 295      16.489 -10.104  17.747  1.00 45.58           O  
ATOM   2188  N   GLY A 296      19.724 -12.272  16.723  1.00 44.39           N  
ATOM   2189  CA  GLY A 296      20.246 -12.872  15.508  1.00 38.14           C  
ATOM   2190  C   GLY A 296      20.097 -12.112  14.205  1.00 35.10           C  
ATOM   2191  O   GLY A 296      20.019 -10.886  14.176  1.00 32.51           O  
ATOM   2192  N   GLU A 297      20.078 -12.880  13.119  1.00 34.20           N  
ATOM   2193  CA  GLU A 297      19.956 -12.379  11.750  1.00 32.61           C  
ATOM   2194  C   GLU A 297      18.518 -11.962  11.421  1.00 26.42           C  
ATOM   2195  O   GLU A 297      17.577 -12.749  11.610  1.00 23.01           O  
ATOM   2196  CB  GLU A 297      20.402 -13.475  10.766  1.00 37.73           C  
ATOM   2197  CG  GLU A 297      21.851 -13.951  10.924  1.00 43.03           C  
ATOM   2198  CD  GLU A 297      22.794 -13.361   9.871  1.00 50.15           C  
ATOM   2199  OE1 GLU A 297      23.749 -14.068   9.463  1.00 49.88           O  
ATOM   2200  OE2 GLU A 297      22.583 -12.198   9.447  1.00 51.02           O  
ATOM   2201  N   LEU A 298      18.366 -10.754  10.878  1.00 18.15           N  
ATOM   2202  CA  LEU A 298      17.058 -10.223  10.520  1.00 12.29           C  
ATOM   2203  C   LEU A 298      16.706 -10.264   9.039  1.00 14.49           C  
ATOM   2204  O   LEU A 298      17.552  -9.995   8.170  1.00 14.10           O  
ATOM   2205  CB  LEU A 298      16.922  -8.772  10.980  1.00 12.13           C  
ATOM   2206  CG  LEU A 298      16.736  -8.435  12.455  1.00 14.09           C  
ATOM   2207  CD1 LEU A 298      16.501  -6.933  12.570  1.00 19.08           C  
ATOM   2208  CD2 LEU A 298      15.549  -9.181  13.022  1.00 13.97           C  
ATOM   2209  N   TRP A 299      15.447 -10.607   8.769  1.00 10.09           N  
ATOM   2210  CA  TRP A 299      14.894 -10.620   7.419  1.00  7.28           C  
ATOM   2211  C   TRP A 299      14.044  -9.348   7.389  1.00  4.26           C  
ATOM   2212  O   TRP A 299      13.527  -8.914   8.416  1.00  2.20           O  
ATOM   2213  CB  TRP A 299      13.991 -11.843   7.184  1.00  5.49           C  
ATOM   2214  CG  TRP A 299      14.715 -13.157   7.026  1.00  4.98           C  
ATOM   2215  CD1 TRP A 299      15.341 -13.868   8.001  1.00  4.91           C  
ATOM   2216  CD2 TRP A 299      14.848 -13.925   5.821  1.00  6.49           C  
ATOM   2217  NE1 TRP A 299      15.848 -15.034   7.485  1.00  7.68           N  
ATOM   2218  CE2 TRP A 299      15.559 -15.095   6.145  1.00  4.19           C  
ATOM   2219  CE3 TRP A 299      14.436 -13.740   4.491  1.00 11.42           C  
ATOM   2220  CZ2 TRP A 299      15.869 -16.076   5.199  1.00  2.99           C  
ATOM   2221  CZ3 TRP A 299      14.752 -14.725   3.541  1.00  6.95           C  
ATOM   2222  CH2 TRP A 299      15.454 -15.874   3.907  1.00  2.00           C  
ATOM   2223  N   ILE A 300      13.886  -8.746   6.227  1.00  4.55           N  
ATOM   2224  CA  ILE A 300      13.099  -7.529   6.140  1.00  6.13           C  
ATOM   2225  C   ILE A 300      11.961  -7.624   5.132  1.00  7.15           C  
ATOM   2226  O   ILE A 300      12.186  -7.661   3.924  1.00  9.57           O  
ATOM   2227  CB  ILE A 300      13.979  -6.308   5.777  1.00  4.19           C  
ATOM   2228  CG1 ILE A 300      14.989  -6.028   6.891  1.00  3.77           C  
ATOM   2229  CG2 ILE A 300      13.103  -5.090   5.514  1.00  5.75           C  
ATOM   2230  CD1 ILE A 300      15.937  -4.869   6.578  1.00  2.00           C  
ATOM   2231  N   LEU A 301      10.737  -7.608   5.636  1.00  8.31           N  
ATOM   2232  CA  LEU A 301       9.561  -7.666   4.786  1.00  6.11           C  
ATOM   2233  C   LEU A 301       9.363  -6.234   4.318  1.00  3.47           C  
ATOM   2234  O   LEU A 301       8.717  -5.435   4.983  1.00 10.26           O  
ATOM   2235  CB  LEU A 301       8.360  -8.150   5.603  1.00  5.90           C  
ATOM   2236  CG  LEU A 301       8.627  -9.436   6.398  1.00  6.33           C  
ATOM   2237  CD1 LEU A 301       7.436  -9.781   7.277  1.00  7.30           C  
ATOM   2238  CD2 LEU A 301       8.988 -10.589   5.441  1.00  2.23           C  
ATOM   2239  N   GLY A 302      10.026  -5.874   3.236  1.00  2.00           N  
ATOM   2240  CA  GLY A 302       9.898  -4.521   2.740  1.00  3.54           C  
ATOM   2241  C   GLY A 302       8.657  -4.300   1.900  1.00  7.49           C  
ATOM   2242  O   GLY A 302       7.665  -5.023   2.033  1.00  9.35           O  
ATOM   2243  N   ASP A 303       8.746  -3.344   0.976  1.00  8.36           N  
ATOM   2244  CA  ASP A 303       7.640  -2.986   0.095  1.00  5.35           C  
ATOM   2245  C   ASP A 303       7.098  -4.138  -0.719  1.00  9.02           C  
ATOM   2246  O   ASP A 303       5.904  -4.179  -0.974  1.00 11.51           O  
ATOM   2247  CB  ASP A 303       8.017  -1.826  -0.822  1.00  2.00           C  
ATOM   2248  CG  ASP A 303       8.287  -0.545  -0.058  1.00  8.07           C  
ATOM   2249  OD1 ASP A 303       8.026  -0.508   1.167  1.00  6.83           O  
ATOM   2250  OD2 ASP A 303       8.767   0.429  -0.677  1.00 14.54           O  
ATOM   2251  N   VAL A 304       7.963  -5.064  -1.138  1.00  9.02           N  
ATOM   2252  CA  VAL A 304       7.525  -6.232  -1.907  1.00  5.20           C  
ATOM   2253  C   VAL A 304       6.449  -7.020  -1.155  1.00  4.80           C  
ATOM   2254  O   VAL A 304       5.440  -7.435  -1.728  1.00  4.35           O  
ATOM   2255  CB  VAL A 304       8.720  -7.157  -2.257  1.00  6.15           C  
ATOM   2256  CG1 VAL A 304       8.229  -8.575  -2.588  1.00  4.47           C  
ATOM   2257  CG2 VAL A 304       9.482  -6.583  -3.448  1.00  2.00           C  
ATOM   2258  N   PHE A 305       6.664  -7.213   0.138  1.00  5.63           N  
ATOM   2259  CA  PHE A 305       5.704  -7.928   0.952  1.00  6.37           C  
ATOM   2260  C   PHE A 305       4.516  -7.004   1.233  1.00  8.64           C  
ATOM   2261  O   PHE A 305       3.379  -7.301   0.882  1.00  6.39           O  
ATOM   2262  CB  PHE A 305       6.364  -8.366   2.264  1.00  8.43           C  
ATOM   2263  CG  PHE A 305       5.435  -9.087   3.203  1.00 11.60           C  
ATOM   2264  CD1 PHE A 305       5.190 -10.452   3.047  1.00 12.17           C  
ATOM   2265  CD2 PHE A 305       4.793  -8.397   4.235  1.00  9.86           C  
ATOM   2266  CE1 PHE A 305       4.313 -11.127   3.909  1.00 13.12           C  
ATOM   2267  CE2 PHE A 305       3.925  -9.046   5.093  1.00 11.86           C  
ATOM   2268  CZ  PHE A 305       3.677 -10.420   4.936  1.00 12.95           C  
ATOM   2269  N   ILE A 306       4.808  -5.847   1.811  1.00  9.24           N  
ATOM   2270  CA  ILE A 306       3.784  -4.873   2.171  1.00  9.31           C  
ATOM   2271  C   ILE A 306       2.792  -4.528   1.054  1.00  7.19           C  
ATOM   2272  O   ILE A 306       1.617  -4.287   1.315  1.00  8.48           O  
ATOM   2273  CB  ILE A 306       4.436  -3.591   2.738  1.00  9.85           C  
ATOM   2274  CG1 ILE A 306       5.454  -3.972   3.817  1.00  9.50           C  
ATOM   2275  CG2 ILE A 306       3.384  -2.692   3.348  1.00  9.60           C  
ATOM   2276  CD1 ILE A 306       6.193  -2.809   4.403  1.00 12.61           C  
ATOM   2277  N   ARG A 307       3.250  -4.531  -0.187  1.00  3.35           N  
ATOM   2278  CA  ARG A 307       2.371  -4.220  -1.309  1.00  6.63           C  
ATOM   2279  C   ARG A 307       1.298  -5.288  -1.461  1.00  9.08           C  
ATOM   2280  O   ARG A 307       0.251  -5.051  -2.055  1.00 12.63           O  
ATOM   2281  CB  ARG A 307       3.155  -4.129  -2.628  1.00  3.07           C  
ATOM   2282  CG  ARG A 307       3.662  -2.739  -2.984  1.00  2.00           C  
ATOM   2283  CD  ARG A 307       3.957  -2.620  -4.460  1.00  2.00           C  
ATOM   2284  NE  ARG A 307       5.046  -3.490  -4.864  1.00  4.51           N  
ATOM   2285  CZ  ARG A 307       6.330  -3.162  -4.789  1.00  8.49           C  
ATOM   2286  NH1 ARG A 307       6.684  -1.971  -4.328  1.00  3.80           N  
ATOM   2287  NH2 ARG A 307       7.264  -4.036  -5.152  1.00  5.49           N  
ATOM   2288  N   GLN A 308       1.585  -6.481  -0.956  1.00 10.53           N  
ATOM   2289  CA  GLN A 308       0.665  -7.600  -1.053  1.00  7.16           C  
ATOM   2290  C   GLN A 308      -0.315  -7.674   0.117  1.00  4.98           C  
ATOM   2291  O   GLN A 308      -1.394  -8.227  -0.014  1.00  5.29           O  
ATOM   2292  CB  GLN A 308       1.477  -8.900  -1.166  1.00 11.32           C  
ATOM   2293  CG  GLN A 308       1.147  -9.778  -2.366  1.00 13.37           C  
ATOM   2294  CD  GLN A 308       1.188  -9.019  -3.674  1.00 16.20           C  
ATOM   2295  OE1 GLN A 308       0.364  -9.237  -4.553  1.00 19.35           O  
ATOM   2296  NE2 GLN A 308       2.154  -8.130  -3.813  1.00 21.61           N  
ATOM   2297  N   TYR A 309       0.018  -7.054   1.235  1.00  3.72           N  
ATOM   2298  CA  TYR A 309      -0.854  -7.123   2.389  1.00  5.25           C  
ATOM   2299  C   TYR A 309      -1.094  -5.824   3.114  1.00  5.67           C  
ATOM   2300  O   TYR A 309      -0.156  -5.087   3.406  1.00  5.07           O  
ATOM   2301  CB  TYR A 309      -0.306  -8.142   3.379  1.00  5.42           C  
ATOM   2302  CG  TYR A 309      -0.277  -9.522   2.801  1.00  9.53           C  
ATOM   2303  CD1 TYR A 309      -1.457 -10.210   2.566  1.00  9.76           C  
ATOM   2304  CD2 TYR A 309       0.925 -10.115   2.404  1.00 11.39           C  
ATOM   2305  CE1 TYR A 309      -1.452 -11.455   1.939  1.00 11.02           C  
ATOM   2306  CE2 TYR A 309       0.935 -11.365   1.773  1.00  7.22           C  
ATOM   2307  CZ  TYR A 309      -0.260 -12.018   1.545  1.00  3.70           C  
ATOM   2308  OH  TYR A 309      -0.288 -13.223   0.905  1.00 10.45           O  
ATOM   2309  N   PHE A 310      -2.366  -5.557   3.403  1.00  6.37           N  
ATOM   2310  CA  PHE A 310      -2.765  -4.362   4.134  1.00  6.60           C  
ATOM   2311  C   PHE A 310      -2.254  -4.619   5.543  1.00  7.98           C  
ATOM   2312  O   PHE A 310      -2.592  -5.643   6.171  1.00  8.52           O  
ATOM   2313  CB  PHE A 310      -4.288  -4.189   4.127  1.00  2.02           C  
ATOM   2314  CG  PHE A 310      -4.763  -2.915   4.774  1.00  2.57           C  
ATOM   2315  CD1 PHE A 310      -4.596  -1.691   4.140  1.00  3.81           C  
ATOM   2316  CD2 PHE A 310      -5.374  -2.934   6.018  1.00  3.34           C  
ATOM   2317  CE1 PHE A 310      -5.031  -0.508   4.733  1.00  3.63           C  
ATOM   2318  CE2 PHE A 310      -5.810  -1.751   6.609  1.00  6.99           C  
ATOM   2319  CZ  PHE A 310      -5.635  -0.542   5.964  1.00  3.64           C  
ATOM   2320  N   THR A 311      -1.397  -3.711   6.000  1.00  5.43           N  
ATOM   2321  CA  THR A 311      -0.773  -3.831   7.301  1.00  5.56           C  
ATOM   2322  C   THR A 311      -1.293  -2.808   8.284  1.00  3.91           C  
ATOM   2323  O   THR A 311      -1.444  -1.643   7.943  1.00  5.89           O  
ATOM   2324  CB  THR A 311       0.771  -3.708   7.178  1.00  6.02           C  
ATOM   2325  OG1 THR A 311       1.225  -4.459   6.039  1.00  9.21           O  
ATOM   2326  CG2 THR A 311       1.442  -4.288   8.405  1.00  6.90           C  
ATOM   2327  N   VAL A 312      -1.577  -3.266   9.499  1.00  5.49           N  
ATOM   2328  CA  VAL A 312      -2.075  -2.426  10.574  1.00  7.29           C  
ATOM   2329  C   VAL A 312      -1.064  -2.445  11.714  1.00  6.91           C  
ATOM   2330  O   VAL A 312      -0.791  -3.495  12.280  1.00 10.60           O  
ATOM   2331  CB  VAL A 312      -3.433  -2.947  11.122  1.00  8.73           C  
ATOM   2332  CG1 VAL A 312      -3.898  -2.077  12.282  1.00  6.59           C  
ATOM   2333  CG2 VAL A 312      -4.480  -2.963  10.025  1.00  2.00           C  
ATOM   2334  N   PHE A 313      -0.481  -1.298  12.024  1.00  6.40           N  
ATOM   2335  CA  PHE A 313       0.484  -1.218  13.109  1.00  7.28           C  
ATOM   2336  C   PHE A 313      -0.220  -0.858  14.409  1.00 10.14           C  
ATOM   2337  O   PHE A 313      -0.558   0.303  14.640  1.00 13.21           O  
ATOM   2338  CB  PHE A 313       1.571  -0.225  12.746  1.00  2.90           C  
ATOM   2339  CG  PHE A 313       2.285  -0.578  11.483  1.00  3.34           C  
ATOM   2340  CD1 PHE A 313       3.478  -1.294  11.518  1.00  3.88           C  
ATOM   2341  CD2 PHE A 313       1.745  -0.233  10.250  1.00  5.73           C  
ATOM   2342  CE1 PHE A 313       4.125  -1.664  10.339  1.00  5.72           C  
ATOM   2343  CE2 PHE A 313       2.374  -0.594   9.063  1.00  5.71           C  
ATOM   2344  CZ  PHE A 313       3.571  -1.314   9.104  1.00  7.72           C  
ATOM   2345  N   ASP A 314      -0.475  -1.880  15.226  1.00 10.55           N  
ATOM   2346  CA  ASP A 314      -1.190  -1.746  16.493  1.00  9.03           C  
ATOM   2347  C   ASP A 314      -0.266  -1.462  17.662  1.00  7.39           C  
ATOM   2348  O   ASP A 314       0.288  -2.372  18.276  1.00  6.21           O  
ATOM   2349  CB  ASP A 314      -2.012  -3.020  16.758  1.00 10.59           C  
ATOM   2350  CG  ASP A 314      -3.067  -2.841  17.840  1.00 11.55           C  
ATOM   2351  OD1 ASP A 314      -3.255  -1.719  18.330  1.00 16.12           O  
ATOM   2352  OD2 ASP A 314      -3.737  -3.832  18.197  1.00 19.39           O  
ATOM   2353  N   ARG A 315      -0.165  -0.195  18.024  1.00  7.92           N  
ATOM   2354  CA  ARG A 315       0.700   0.186  19.121  1.00  9.17           C  
ATOM   2355  C   ARG A 315       0.003  -0.027  20.441  1.00 11.85           C  
ATOM   2356  O   ARG A 315       0.654  -0.125  21.478  1.00 14.33           O  
ATOM   2357  CB  ARG A 315       1.150   1.642  18.981  1.00 11.54           C  
ATOM   2358  CG  ARG A 315       2.289   1.878  17.999  1.00  6.76           C  
ATOM   2359  CD  ARG A 315       3.592   1.308  18.513  1.00  7.74           C  
ATOM   2360  NE  ARG A 315       3.925   1.790  19.850  1.00  8.57           N  
ATOM   2361  CZ  ARG A 315       4.494   2.960  20.103  1.00  4.22           C  
ATOM   2362  NH1 ARG A 315       4.801   3.772  19.109  1.00  8.62           N  
ATOM   2363  NH2 ARG A 315       4.736   3.324  21.352  1.00  5.36           N  
ATOM   2364  N   ALA A 316      -1.324  -0.070  20.412  1.00 11.83           N  
ATOM   2365  CA  ALA A 316      -2.094  -0.294  21.634  1.00 12.73           C  
ATOM   2366  C   ALA A 316      -1.781  -1.680  22.180  1.00 10.59           C  
ATOM   2367  O   ALA A 316      -1.522  -1.837  23.371  1.00 17.16           O  
ATOM   2368  CB  ALA A 316      -3.584  -0.138  21.371  1.00  8.91           C  
ATOM   2369  N   ASN A 317      -1.745  -2.672  21.297  1.00 12.80           N  
ATOM   2370  CA  ASN A 317      -1.442  -4.040  21.700  1.00 12.52           C  
ATOM   2371  C   ASN A 317      -0.074  -4.548  21.263  1.00 18.58           C  
ATOM   2372  O   ASN A 317       0.290  -5.675  21.596  1.00 22.21           O  
ATOM   2373  CB  ASN A 317      -2.511  -5.005  21.197  1.00 17.44           C  
ATOM   2374  CG  ASN A 317      -3.767  -4.944  22.016  1.00 17.73           C  
ATOM   2375  OD1 ASN A 317      -4.654  -4.137  21.755  1.00 15.73           O  
ATOM   2376  ND2 ASN A 317      -3.845  -5.792  23.034  1.00 26.51           N  
ATOM   2377  N   ASN A 318       0.662  -3.754  20.485  1.00 17.06           N  
ATOM   2378  CA  ASN A 318       1.994  -4.144  20.032  1.00 14.93           C  
ATOM   2379  C   ASN A 318       1.933  -5.401  19.193  1.00 12.04           C  
ATOM   2380  O   ASN A 318       2.536  -6.423  19.517  1.00 13.99           O  
ATOM   2381  CB  ASN A 318       2.913  -4.348  21.235  1.00 15.49           C  
ATOM   2382  CG  ASN A 318       3.137  -3.071  22.005  1.00 19.49           C  
ATOM   2383  OD1 ASN A 318       3.913  -2.226  21.580  1.00 24.38           O  
ATOM   2384  ND2 ASN A 318       2.456  -2.914  23.133  1.00 18.05           N  
ATOM   2385  N   GLN A 319       1.200  -5.302  18.097  1.00 12.68           N  
ATOM   2386  CA  GLN A 319       1.008  -6.406  17.167  1.00 13.82           C  
ATOM   2387  C   GLN A 319       0.723  -5.791  15.814  1.00 12.36           C  
ATOM   2388  O   GLN A 319       0.334  -4.630  15.747  1.00 14.93           O  
ATOM   2389  CB  GLN A 319      -0.207  -7.223  17.596  1.00 11.54           C  
ATOM   2390  CG  GLN A 319      -1.448  -6.381  17.733  1.00 13.16           C  
ATOM   2391  CD  GLN A 319      -2.652  -7.155  18.207  1.00 15.93           C  
ATOM   2392  OE1 GLN A 319      -3.788  -6.716  18.020  1.00 17.51           O  
ATOM   2393  NE2 GLN A 319      -2.421  -8.299  18.837  1.00 12.74           N  
ATOM   2394  N   VAL A 320       0.932  -6.538  14.739  1.00 10.08           N  
ATOM   2395  CA  VAL A 320       0.647  -6.011  13.415  1.00 11.44           C  
ATOM   2396  C   VAL A 320      -0.445  -6.876  12.801  1.00 11.40           C  
ATOM   2397  O   VAL A 320      -0.469  -8.091  13.001  1.00 13.55           O  
ATOM   2398  CB  VAL A 320       1.924  -5.947  12.487  1.00 12.05           C  
ATOM   2399  CG1 VAL A 320       3.194  -5.834  13.314  1.00 16.14           C  
ATOM   2400  CG2 VAL A 320       1.995  -7.125  11.531  1.00 14.51           C  
ATOM   2401  N   GLY A 321      -1.385  -6.246  12.115  1.00 10.07           N  
ATOM   2402  CA  GLY A 321      -2.454  -6.993  11.487  1.00  8.11           C  
ATOM   2403  C   GLY A 321      -2.184  -7.073  10.010  1.00  4.37           C  
ATOM   2404  O   GLY A 321      -1.786  -6.087   9.418  1.00  7.05           O  
ATOM   2405  N   LEU A 322      -2.414  -8.226   9.405  1.00  4.87           N  
ATOM   2406  CA  LEU A 322      -2.172  -8.384   7.980  1.00  6.03           C  
ATOM   2407  C   LEU A 322      -3.409  -8.919   7.280  1.00  5.39           C  
ATOM   2408  O   LEU A 322      -4.150  -9.717   7.848  1.00  7.14           O  
ATOM   2409  CB  LEU A 322      -1.023  -9.363   7.767  1.00  6.35           C  
ATOM   2410  CG  LEU A 322       0.345  -8.967   8.311  1.00  2.56           C  
ATOM   2411  CD1 LEU A 322       1.186 -10.209   8.502  1.00  5.69           C  
ATOM   2412  CD2 LEU A 322       1.001  -8.006   7.367  1.00  2.00           C  
ATOM   2413  N   ALA A 323      -3.639  -8.479   6.052  1.00  4.03           N  
ATOM   2414  CA  ALA A 323      -4.780  -8.956   5.287  1.00  2.00           C  
ATOM   2415  C   ALA A 323      -4.473  -8.714   3.838  1.00  2.00           C  
ATOM   2416  O   ALA A 323      -3.817  -7.743   3.510  1.00  6.52           O  
ATOM   2417  CB  ALA A 323      -6.042  -8.203   5.667  1.00  2.00           C  
ATOM   2418  N   PRO A 324      -4.885  -9.629   2.958  1.00  2.00           N  
ATOM   2419  CA  PRO A 324      -4.665  -9.514   1.519  1.00  2.00           C  
ATOM   2420  C   PRO A 324      -5.261  -8.204   1.026  1.00  6.38           C  
ATOM   2421  O   PRO A 324      -6.319  -7.781   1.484  1.00 11.20           O  
ATOM   2422  CB  PRO A 324      -5.453 -10.701   0.971  1.00  2.12           C  
ATOM   2423  CG  PRO A 324      -5.279 -11.718   2.029  1.00  2.06           C  
ATOM   2424  CD  PRO A 324      -5.517 -10.920   3.283  1.00  3.54           C  
ATOM   2425  N   VAL A 325      -4.555  -7.518   0.146  1.00 10.86           N  
ATOM   2426  CA  VAL A 325      -5.082  -6.274  -0.377  1.00 11.85           C  
ATOM   2427  C   VAL A 325      -6.140  -6.630  -1.431  1.00 13.72           C  
ATOM   2428  O   VAL A 325      -6.124  -7.741  -1.960  1.00 12.18           O  
ATOM   2429  CB  VAL A 325      -3.962  -5.411  -0.949  1.00  6.40           C  
ATOM   2430  CG1 VAL A 325      -2.965  -5.104   0.137  1.00  3.77           C  
ATOM   2431  CG2 VAL A 325      -3.283  -6.127  -2.094  1.00 15.22           C  
ATOM   2432  N   ALA A 326      -7.065  -5.703  -1.690  1.00 15.64           N  
ATOM   2433  CA  ALA A 326      -8.166  -5.886  -2.644  1.00 17.86           C  
ATOM   2434  C   ALA A 326      -7.836  -5.574  -4.111  1.00 21.52           C  
ATOM   2435  O   ALA A 326      -8.311  -6.317  -5.007  1.00 25.18           O  
ATOM   2436  CB  ALA A 326      -9.364  -5.053  -2.201  1.00 20.19           C  
ATOM   2437  OXT ALA A 326      -7.158  -4.552  -4.357  1.00 25.02           O  
TER    2438      ALA A 326                                                      
HETATM 2439  O   HOH A 327       1.614   5.514  20.873  1.00 24.31           O  
HETATM 2440  O   HOH A 328      22.314 -22.825  -3.214  1.00 12.47           O  
HETATM 2441  O   HOH A 329      15.929  14.958  -6.418  1.00 20.69           O  
HETATM 2442  O   HOH A 331      16.729   2.367  12.042  1.00 18.31           O  
HETATM 2443  O   HOH A 332      -1.591   7.084 -12.039  1.00 17.04           O  
HETATM 2444  O   HOH A 334      14.340 -13.379  20.065  1.00 36.35           O  
HETATM 2445  O   HOH A 337      16.739  -0.002   8.830  1.00 34.52           O  
HETATM 2446  O   HOH A 338      15.931  -3.147  -8.025  1.00 31.66           O  
HETATM 2447  O   HOH A 339      14.351   1.171   6.416  1.00 33.82           O  
HETATM 2448  O   HOH A 340      -7.965  14.959   7.220  1.00 34.45           O  
HETATM 2449  O   HOH A 341       7.166  34.629  11.240  1.00 25.39           O  
HETATM 2450  O   HOH A 342      19.920  27.547  22.479  1.00 26.20           O  
HETATM 2451  O   HOH A 343      27.886  14.952  18.466  1.00 33.77           O  
HETATM 2452  O   HOH A 344      11.948  23.613  24.883  1.00 32.35           O  
HETATM 2453  O   HOH A 345      27.887  -9.443   4.011  1.00 34.49           O  
HETATM 2454  O   HOH A 348      30.275  12.592  22.473  1.00 30.34           O  
HETATM 2455  O   HOH A 349      23.902 -18.105 -16.054  1.00 35.86           O  
HETATM 2456  O   HOH A 350       5.578  17.317  24.085  1.00 41.15           O  
HETATM 2457  O   HOH A 351       3.182  -5.512 -10.434  1.00 37.70           O  
HETATM 2458  O   HOH A 352       3.980   1.577 -14.458  1.00 28.26           O  
HETATM 2459  O   HOH A 353      18.321 -15.743 -16.058  1.00 39.86           O  
HETATM 2460  O   HOH A 354      15.933 -29.919  15.252  1.00 24.47           O  
HETATM 2461  O   HOH A 356      -3.983  18.889  23.278  1.00 39.28           O  
HETATM 2462  O   HOH A 358      -6.373 -10.233  18.459  1.00 42.84           O  
HETATM 2463  O   HOH A 359      12.747   7.871 -13.646  1.00 29.20           O  
HETATM 2464  O   HOH A 360      15.141  32.273  18.465  1.00 42.08           O  
HETATM 2465  O   HOH A 362      21.510  27.549  16.055  1.00 42.15           O  
HETATM 2466  O   HOH A 369      19.123 -20.464  12.037  1.00 21.67           O  
HETATM 2467  O   HOH A 370       8.756  34.633  14.447  1.00 29.62           O  
HETATM 2468  O   HOH A 371     -17.528   4.722   4.013  1.00 34.05           O  
HETATM 2469  O   HOH A 372       0.000  28.335  17.660  1.00 37.82           O  
HETATM 2470  O   HOH A 374       3.982 -30.700   2.408  1.00 31.25           O  
HETATM 2471  O   HOH A 375      30.279  -1.572 -16.053  1.00 22.17           O  
HETATM 2472  O   HOH A 376      -6.372  -7.870  20.872  1.00 23.93           O  
HETATM 2473  O   HOH A 380      16.731   6.297   4.013  1.00 23.74           O  
HETATM 2474  O   HOH A 381       5.576  -5.511  28.098  1.00 37.84           O  
HETATM 2475  O   HOH A 384       8.764 -23.614 -16.858  1.00 31.53           O  
HETATM 2476  O   HOH A 390      24.699 -14.170  16.854  1.00 25.83           O  
HETATM 2477  O   HOH A 391      25.502  25.202  13.648  1.00 32.62           O  
HETATM 2478  O   HOH A 392      11.154  31.483  15.251  1.00 29.30           O  
HETATM 2479  O   HOH A 394      18.326  -2.362   2.410  1.00 36.30           O  
HETATM 2480  O   HOH A 395       0.794  25.185  23.273  1.00 36.31           O  
HETATM 2481  O   HOH A 401      -7.171  18.103  17.658  1.00 40.06           O  
HETATM 2482  O   HOH A 402      19.922   0.791   0.798  1.00 38.55           O  
HETATM 2483  O   HOH A 410       2.381  11.034  -9.643  1.00 31.93           O  
HETATM 2484  O   HOH A 412      31.868   5.510  13.647  1.00 35.43           O  
HETATM 2485  O   HOH A 413      15.137  18.889  -7.228  1.00 43.07           O  
HETATM 2486  O   HOH A 414      25.495  -3.936   3.208  1.00 33.13           O  
HETATM 2487  O   HOH A 415       7.173  19.665  -1.609  1.00 30.57           O  
HETATM 2488  O   HOH A 418      16.729  -3.148  18.462  1.00 22.35           O  
HETATM 2489  O   HOH A 420      27.084   7.869   4.013  1.00 39.27           O  
HETATM 2490  O   HOH A 426      -9.562  18.106  15.250  1.00 35.93           O  
HETATM 2491  O   HOH A 428       9.563 -31.483   2.412  1.00 36.97           O  
HETATM 2492  O   HOH A 429     -20.714   3.935   3.213  1.00 26.83           O  
HETATM 2493  O   HOH A 432      19.117  -3.143  -9.631  1.00 31.14           O  
HETATM 2494  O   HOH A 435      35.058  13.380  23.277  1.00 34.95           O  
HETATM 2495  O   HOH A 444      -0.797 -14.166  -3.211  1.00 33.50           O  
HETATM 2496  O   HOH A 449       3.187  -9.446 -13.645  1.00 39.95           O  
HETATM 2497  O   HOH A 450      23.105  21.251  26.487  1.00 42.00           O  
HETATM 2498  O   HOH A 453      11.944  25.972   3.204  1.00 37.47           O  
HETATM 2499  O   HOH A 456      22.309   0.788   9.632  1.00 45.04           O  
HETATM 2500  O   HOH A 459     -23.104   3.933   6.420  1.00 29.56           O  
HETATM 2501  O   HOH A 460      18.320  17.322  -8.037  1.00 31.52           O  
HETATM 2502  O   HOH A 464      16.728   0.783   0.799  1.00 24.19           O  
HETATM 2503  O   HOH A 465     -20.717  -1.574  19.264  1.00 30.32           O  
HETATM 2504  O   HOH A 466      17.529  -2.360 -12.841  1.00 33.68           O  
HETATM 2505  O   HOH A 469      23.905  12.662  19.260  1.00 31.73           O  
HETATM 2506  O   HOH A 470      -8.770  -7.870  18.460  1.00 32.20           O  
HETATM 2507  O   HOH A 473     -13.546  18.891  14.445  1.00 32.06           O  
HETATM 2508  O   HOH A 475      19.915  27.550  19.261  1.00 30.64           O  
HETATM 2509  O   HOH A 476      15.139  14.170 -11.239  1.00 33.16           O  
HETATM 2510  O   HOH A 477       0.794  32.267  16.056  1.00 37.73           O  
HETATM 2511  O   HOH A 478       1.593  -7.085 -16.052  1.00 34.97           O  
HETATM 2512  O   HOH A 479      18.346 -24.408  -4.817  1.00 27.30           O  
HETATM 2513  O   HOH A 486      15.939   2.353  -3.210  1.00 34.56           O  
HETATM 2514  O   HOH A 489      13.545 -28.336  25.683  1.00 24.35           O  
HETATM 2515  O   HOH A 490      25.495  -1.574  -0.803  1.00 44.41           O  
HETATM 2516  O   HOH A 493      11.947  36.213  12.042  1.00 29.01           O  
HETATM 2517  O   HOH A 495     -10.358  -2.361  15.249  1.00 36.52           O  
HETATM 2518  O   HOH A 496      -3.187  24.399  19.265  1.00 34.49           O  
HETATM 2519  O   HOH A 498      -7.167  -1.568  -2.406  1.00 24.98           O  
HETATM 2520  O   HOH A 503      -0.002 -16.530 -14.452  1.00 43.75           O  
HETATM 2521  O   HOH A 520       2.379   8.273  -9.642  1.00 34.33           O  
HETATM 2522  O   HOH A 522      -3.984  28.337  16.856  1.00 37.05           O  
HETATM 2523  O   HOH A 524      22.309   4.725  21.672  1.00 33.27           O  
HETATM 2524  O   HOH A 525     -11.949   9.445  23.279  1.00 35.33           O  
HETATM 2525  O   HOH A 529       1.595 -14.162 -12.436  1.00 42.00           O  
HETATM 2526  O   HOH A 536      -3.185   3.148 -16.056  1.00 46.34           O  
HETATM 2527  O   HOH A 537      -6.379  -1.571  19.266  1.00 32.51           O  
HETATM 2528  O   HOH A 538      20.718  10.233 -12.039  1.00 42.08           O  
HETATM 2529  O   HOH A 541      10.363  -1.582  -9.635  1.00 31.51           O  
HETATM 2530  O   HOH A 547      23.102  -3.147   6.422  1.00 35.88           O  
HETATM 2531  O   HOH A 558       2.390  38.568   8.829  1.00 31.92           O  
HETATM 2532  O   HOH A 561       2.387  10.234 -12.847  1.00 34.04           O  
HETATM 2533  O   HOH A 564      -3.981  -9.448  -8.828  1.00 34.93           O  
HETATM 2534  O   HOH A 567       5.576 -11.808  22.474  1.00 28.52           O  
HETATM 2535  O   HOH A 576      -1.598 -15.735  -6.421  1.00 25.14           O  
HETATM 2536  O   HOH A 578      31.868 -10.233 -16.056  1.00 45.09           O  
HETATM 2537  O   HOH A 579     -10.357 -11.806  15.250  1.00 29.21           O  
HETATM 2538  O   HOH A 581       9.798  -2.651  -4.384  1.00 25.11           O  
HETATM 2539  O   HOH A 582      10.124  -2.037  11.533  1.00 11.23           O  
HETATM 2540  O   HOH A 583      11.003  12.959  16.340  1.00 12.01           O  
HETATM 2541  O   HOH A 584      13.740  13.230  15.547  1.00 19.34           O  
HETATM 2542  O   HOH A 585       8.788  10.105  14.063  1.00 16.34           O  
HETATM 2543  O   HOH A 586      28.711  16.678   0.678  1.00 23.20           O  
HETATM 2544  O   HOH A 587      13.616  25.656   0.865  1.00 26.18           O  
HETATM 2545  O   HOH A 588      18.319   4.869  13.389  1.00 47.67           O  
HETATM 2546  O   HOH A 589      -1.195  17.218   6.494  1.00 32.14           O  
HETATM 2547  O   HOH A 590      -5.377  18.042  14.932  1.00 24.16           O  
HETATM 2548  O   HOH A 591      19.322   4.637  19.054  1.00 41.57           O  
HETATM 2549  O   HOH A 592      19.989   6.317  21.639  1.00 33.69           O  
HETATM 2550  O   HOH A 593      -6.252   2.378  20.968  1.00 21.82           O  
HETATM 2551  O   HOH A 594      -0.731  -2.334   1.426  1.00 20.20           O  
HETATM 2552  O   HOH A 595      -0.791  -3.317  -3.636  1.00 27.76           O  
HETATM 2553  O   HOH A 596       5.611 -13.091  16.161  1.00 23.90           O  
HETATM 2554  O   HOH A 597      13.052  -4.812  17.080  1.00 17.12           O  
HETATM 2555  O   HOH A 599       2.325 -22.028  -5.419  1.00 34.66           O  
HETATM 2556  O   HOH A 600      17.474 -17.691   8.649  1.00 27.12           O  
HETATM 2557  O   HOH A 601      17.910 -20.543   7.121  1.00 25.29           O  
HETATM 2558  O   HOH A 602      16.197 -20.847  10.429  1.00 14.18           O  
HETATM 2559  O   HOH A 603      -2.515 -13.848  -0.844  1.00 21.61           O  
HETATM 2560  O   HOH A 604      18.028  15.524   2.086  1.00 22.33           O  
HETATM 2561  O   HOH A 605       9.738   3.012   0.801  1.00 34.31           O  
HETATM 2562  O   HOH A 606       4.045  13.831  -1.731  1.00 35.93           O  
HETATM 2563  O   HOH A 607       1.364  13.487   1.065  1.00 33.85           O  
HETATM 2564  O   HOH A 608      15.419   6.046  14.485  1.00 34.54           O  
HETATM 2565  O   HOH A 611      17.643  13.542   0.332  1.00 17.26           O  
HETATM 2566  O   HOH A 612       6.752  24.467  18.556  1.00 26.33           O  
HETATM 2567  O   HOH A 613       7.508  16.163  20.830  1.00 23.64           O  
HETATM 2568  O   HOH A 614       4.770   3.987  16.256  1.00 23.21           O  
HETATM 2569  O   HOH A 616      -7.106  15.284  15.456  1.00 40.48           O  
HETATM 2570  O   HOH A 617     -12.993  -5.956   4.065  1.00 25.40           O  
HETATM 2571  O   HOH A 618       4.996 -16.289  14.072  1.00 27.03           O  
HETATM 2572  O   HOH A 619      20.321 -10.289   8.113  1.00 20.52           O  
HETATM 2573  O   HOH A 620      23.936 -15.621   6.068  1.00 37.32           O  
HETATM 2574  O   HOH A 621      21.990 -18.179  -5.966  1.00 25.00           O  
HETATM 2575  O   HOH A 622      15.494 -10.624 -17.837  1.00 20.33           O  
HETATM 2576  O   HOH A 623       5.970 -12.435 -19.948  1.00 36.73           O  
HETATM 2577  O   HOH A 624       6.769  -9.047 -12.643  1.00 36.31           O  
HETATM 2578  O   HOH A 625       6.680  -6.053  -6.828  1.00 33.49           O  
HETATM 2579  O   HOH A 626      15.872  -1.782 -21.570  1.00 32.14           O  
HETATM 2580  O   HOH A 627      15.915 -14.391  12.956  1.00 21.13           O  
HETATM 2581  O   HOH A 629       3.375   0.006  22.707  1.00 27.48           O  
CONECT  353  384                                                                
CONECT  384  353                                                                
CONECT 1560 1584                                                                
CONECT 1584 1560                                                                
CONECT 1851 2093                                                                
CONECT 2093 1851                                                                
MASTER      271    0    0   11   26    0    0    6 2580    1    6   26          
END                                                                             
