# Supplementary material for: A new benchmark illustrates that integration of geometric constraints inferred from enzyme reaction chemistry can increase enzyme active site modeling accuracy
Source: PLoS One. 2019 Apr 4;14(4):e0214126. doi: 10.1371/journal.pone.0214126 (PMC6448891; doi:10.1371/journal.pone.0214126)
Supplement: S1 Files — (GZ) [file pone.0214126.s008.gz › benchmark-lite/templates/3veu/1flh.pdb.clean2]

ATOM      1  N   VAL A   1     -10.101   8.362  11.265  1.00 47.81           N  
ATOM      2  CA  VAL A   1      -9.593   8.088   9.894  1.00 46.96           C  
ATOM      3  C   VAL A   1      -8.906   9.330   9.255  1.00 47.49           C  
ATOM      4  O   VAL A   1      -9.480  10.002   8.388  1.00 47.58           O  
ATOM      5  CB  VAL A   1     -10.741   7.496   8.981  1.00 48.22           C  
ATOM      6  CG1 VAL A   1     -11.874   8.513   8.772  1.00 46.69           C  
ATOM      7  CG2 VAL A   1     -10.185   6.996   7.645  1.00 47.54           C  
ATOM      8 1H   VAL A   1     -10.532   7.538  11.632  1.00  0.00           H  
ATOM      9 2H   VAL A   1      -9.340   8.631  11.855  1.00  0.00           H  
ATOM     10 3H   VAL A   1     -10.773   9.102  11.230  1.00  0.00           H  
ATOM     11  HA  VAL A   1      -8.790   7.353   9.963  1.00  0.00           H  
ATOM     12  HB  VAL A   1     -11.212   6.662   9.501  1.00  0.00           H  
ATOM     13 1HG1 VAL A   1     -12.646   8.073   8.140  1.00  0.00           H  
ATOM     14 2HG1 VAL A   1     -12.305   8.781   9.737  1.00  0.00           H  
ATOM     15 3HG1 VAL A   1     -11.477   9.406   8.290  1.00  0.00           H  
ATOM     16 1HG2 VAL A   1     -10.998   6.594   7.040  1.00  0.00           H  
ATOM     17 2HG2 VAL A   1      -9.712   7.823   7.115  1.00  0.00           H  
ATOM     18 3HG2 VAL A   1      -9.448   6.214   7.827  1.00  0.00           H  
ATOM     19  N   ASP A   2      -7.701   9.657   9.739  1.00 42.63           N  
ATOM     20  CA  ASP A   2      -6.906  10.778   9.218  1.00 32.47           C  
ATOM     21  C   ASP A   2      -5.979  10.128   8.194  1.00 28.44           C  
ATOM     22  O   ASP A   2      -5.223   9.219   8.539  1.00 29.21           O  
ATOM     23  CB  ASP A   2      -6.086  11.419  10.341  1.00 32.57           C  
ATOM     24  CG  ASP A   2      -6.903  12.379  11.196  1.00 32.95           C  
ATOM     25  OD1 ASP A   2      -7.292  13.447  10.670  1.00 34.21           O  
ATOM     26  OD2 ASP A   2      -7.134  12.083  12.393  1.00 30.68           O  
ATOM     27  H   ASP A   2      -7.331   9.101  10.497  1.00  0.00           H  
ATOM     28  HA  ASP A   2      -7.587  11.526   8.812  1.00  0.00           H  
ATOM     29 1HB  ASP A   2      -5.678  10.639  10.984  1.00  0.00           H  
ATOM     30 2HB  ASP A   2      -5.244  11.963   9.912  1.00  0.00           H  
ATOM     31  N   GLU A   3      -6.043  10.565   6.942  1.00 23.88           N  
ATOM     32  CA  GLU A   3      -5.234   9.940   5.905  1.00 22.23           C  
ATOM     33  C   GLU A   3      -4.139  10.781   5.271  1.00 21.45           C  
ATOM     34  O   GLU A   3      -4.325  11.962   4.972  1.00 22.59           O  
ATOM     35  CB  GLU A   3      -6.144   9.352   4.826  1.00 25.32           C  
ATOM     36  CG  GLU A   3      -7.055   8.234   5.348  1.00 35.52           C  
ATOM     37  CD  GLU A   3      -8.174   7.835   4.383  1.00 42.37           C  
ATOM     38  OE1 GLU A   3      -8.397   8.546   3.375  1.00 45.26           O  
ATOM     39  OE2 GLU A   3      -8.844   6.806   4.647  1.00 45.44           O  
ATOM     40  H   GLU A   3      -6.651  11.333   6.696  1.00  0.00           H  
ATOM     41  HA  GLU A   3      -4.653   9.135   6.357  1.00  0.00           H  
ATOM     42 1HB  GLU A   3      -6.769  10.141   4.408  1.00  0.00           H  
ATOM     43 2HB  GLU A   3      -5.535   8.952   4.015  1.00  0.00           H  
ATOM     44 1HG  GLU A   3      -6.450   7.351   5.550  1.00  0.00           H  
ATOM     45 2HG  GLU A   3      -7.505   8.555   6.287  1.00  0.00           H  
ATOM     46  N   GLN A   4      -2.989  10.148   5.067  1.00 16.76           N  
ATOM     47  CA  GLN A   4      -1.843  10.796   4.461  1.00  9.67           C  
ATOM     48  C   GLN A   4      -1.523  10.102   3.162  1.00  7.60           C  
ATOM     49  O   GLN A   4      -1.000   9.001   3.170  1.00 14.38           O  
ATOM     50  CB  GLN A   4      -0.627  10.696   5.382  1.00  5.62           C  
ATOM     51  CG  GLN A   4       0.662  11.162   4.737  1.00  3.37           C  
ATOM     52  CD  GLN A   4       0.843  12.661   4.785  1.00  3.03           C  
ATOM     53  OE1 GLN A   4       0.703  13.269   5.831  1.00  5.93           O  
ATOM     54  NE2 GLN A   4       1.188  13.258   3.661  1.00  2.96           N  
ATOM     55  H   GLN A   4      -2.916   9.180   5.346  1.00  0.00           H  
ATOM     56  HA  GLN A   4      -2.081  11.849   4.309  1.00  0.00           H  
ATOM     57 1HB  GLN A   4      -0.798  11.295   6.277  1.00  0.00           H  
ATOM     58 2HB  GLN A   4      -0.496   9.662   5.700  1.00  0.00           H  
ATOM     59 1HG  GLN A   4       1.503  10.706   5.259  1.00  0.00           H  
ATOM     60 2HG  GLN A   4       0.663  10.858   3.690  1.00  0.00           H  
ATOM     61 1HE2 GLN A   4       1.320  14.250   3.641  1.00  0.00           H  
ATOM     62 2HE2 GLN A   4       1.318  12.720   2.828  1.00  0.00           H  
ATOM     63  N   PRO A   5      -1.934  10.677   2.031  1.00  8.17           N  
ATOM     64  CA  PRO A   5      -1.620  10.022   0.763  1.00  4.05           C  
ATOM     65  C   PRO A   5      -0.112  10.014   0.547  1.00  4.36           C  
ATOM     66  O   PRO A   5       0.596  10.889   1.052  1.00  7.97           O  
ATOM     67  CB  PRO A   5      -2.347  10.895  -0.267  1.00  4.50           C  
ATOM     68  CG  PRO A   5      -2.506  12.226   0.418  1.00  3.57           C  
ATOM     69  CD  PRO A   5      -2.825  11.831   1.826  1.00  9.16           C  
ATOM     70  HA  PRO A   5      -2.029   9.001   0.772  1.00  0.00           H  
ATOM     71 1HB  PRO A   5      -1.754  10.960  -1.191  1.00  0.00           H  
ATOM     72 2HB  PRO A   5      -3.310  10.437  -0.536  1.00  0.00           H  
ATOM     73 1HG  PRO A   5      -1.581  12.814   0.325  1.00  0.00           H  
ATOM     74 2HG  PRO A   5      -3.303  12.810  -0.066  1.00  0.00           H  
ATOM     75 1HD  PRO A   5      -2.588  12.664   2.504  1.00  0.00           H  
ATOM     76 2HD  PRO A   5      -3.889  11.562   1.900  1.00  0.00           H  
ATOM     77  N   LEU A   6       0.379   8.995  -0.154  1.00  3.71           N  
ATOM     78  CA  LEU A   6       1.804   8.861  -0.442  1.00  2.86           C  
ATOM     79  C   LEU A   6       1.986   8.798  -1.947  1.00  6.75           C  
ATOM     80  O   LEU A   6       1.082   8.376  -2.678  1.00  5.81           O  
ATOM     81  CB  LEU A   6       2.384   7.586   0.181  1.00  2.00           C  
ATOM     82  CG  LEU A   6       2.256   7.319   1.684  1.00  4.05           C  
ATOM     83  CD1 LEU A   6       3.078   6.092   2.057  1.00  2.79           C  
ATOM     84  CD2 LEU A   6       2.715   8.537   2.482  1.00  5.93           C  
ATOM     85  H   LEU A   6      -0.260   8.292  -0.497  1.00  0.00           H  
ATOM     86  HA  LEU A   6       2.325   9.716  -0.013  1.00  0.00           H  
ATOM     87 1HB  LEU A   6       1.922   6.724  -0.298  1.00  0.00           H  
ATOM     88 2HB  LEU A   6       3.455   7.557  -0.020  1.00  0.00           H  
ATOM     89  HG  LEU A   6       1.215   7.106   1.929  1.00  0.00           H  
ATOM     90 1HD1 LEU A   6       2.986   5.903   3.127  1.00  0.00           H  
ATOM     91 2HD1 LEU A   6       2.712   5.227   1.504  1.00  0.00           H  
ATOM     92 3HD1 LEU A   6       4.124   6.266   1.809  1.00  0.00           H  
ATOM     93 1HD2 LEU A   6       2.617   8.331   3.548  1.00  0.00           H  
ATOM     94 2HD2 LEU A   6       3.758   8.753   2.248  1.00  0.00           H  
ATOM     95 3HD2 LEU A   6       2.098   9.397   2.220  1.00  0.00           H  
ATOM     96  N   GLU A   7       3.158   9.204  -2.411  1.00  8.69           N  
ATOM     97  CA  GLU A   7       3.462   9.186  -3.832  1.00 12.94           C  
ATOM     98  C   GLU A   7       4.266   7.923  -4.099  1.00 12.32           C  
ATOM     99  O   GLU A   7       5.286   7.683  -3.448  1.00 13.92           O  
ATOM    100  CB  GLU A   7       4.264  10.438  -4.211  1.00 13.84           C  
ATOM    101  CG  GLU A   7       4.015  10.971  -5.606  1.00 21.83           C  
ATOM    102  CD  GLU A   7       4.909  10.328  -6.636  1.00 31.49           C  
ATOM    103  OE1 GLU A   7       6.110  10.161  -6.340  1.00 39.15           O  
ATOM    104  OE2 GLU A   7       4.427  10.003  -7.746  1.00 37.53           O  
ATOM    105  H   GLU A   7       3.858   9.534  -1.762  1.00  0.00           H  
ATOM    106  HA  GLU A   7       2.523   9.186  -4.387  1.00  0.00           H  
ATOM    107 1HB  GLU A   7       4.036  11.242  -3.511  1.00  0.00           H  
ATOM    108 2HB  GLU A   7       5.330  10.226  -4.130  1.00  0.00           H  
ATOM    109 1HG  GLU A   7       2.975  10.788  -5.873  1.00  0.00           H  
ATOM    110 2HG  GLU A   7       4.177  12.048  -5.606  1.00  0.00           H  
ATOM    111  N   ASN A   8       3.751   7.070  -4.973  1.00 10.63           N  
ATOM    112  CA  ASN A   8       4.453   5.848  -5.315  1.00 11.43           C  
ATOM    113  C   ASN A   8       5.542   6.220  -6.320  1.00 16.23           C  
ATOM    114  O   ASN A   8       5.261   6.753  -7.398  1.00 16.74           O  
ATOM    115  CB  ASN A   8       3.488   4.839  -5.929  1.00  9.60           C  
ATOM    116  CG  ASN A   8       4.177   3.568  -6.386  1.00  8.97           C  
ATOM    117  OD1 ASN A   8       5.349   3.575  -6.728  1.00  6.02           O  
ATOM    118  ND2 ASN A   8       3.432   2.474  -6.429  1.00 10.42           N  
ATOM    119  H   ASN A   8       2.861   7.265  -5.410  1.00  0.00           H  
ATOM    120  HA  ASN A   8       4.872   5.422  -4.402  1.00  0.00           H  
ATOM    121 1HB  ASN A   8       2.721   4.578  -5.199  1.00  0.00           H  
ATOM    122 2HB  ASN A   8       2.985   5.290  -6.784  1.00  0.00           H  
ATOM    123 1HD2 ASN A   8       3.834   1.606  -6.723  1.00  0.00           H  
ATOM    124 2HD2 ASN A   8       2.468   2.515  -6.168  1.00  0.00           H  
ATOM    125  N   TYR A   9       6.785   5.928  -5.969  1.00 17.11           N  
ATOM    126  CA  TYR A   9       7.906   6.236  -6.846  1.00 16.89           C  
ATOM    127  C   TYR A   9       8.550   4.975  -7.419  1.00 14.76           C  
ATOM    128  O   TYR A   9       9.290   4.281  -6.720  1.00 12.04           O  
ATOM    129  CB  TYR A   9       8.967   7.043  -6.097  1.00 16.79           C  
ATOM    130  CG  TYR A   9      10.062   7.568  -7.001  1.00 18.83           C  
ATOM    131  CD1 TYR A   9       9.821   8.647  -7.840  1.00 15.83           C  
ATOM    132  CD2 TYR A   9      11.328   6.978  -7.030  1.00 16.79           C  
ATOM    133  CE1 TYR A   9      10.796   9.129  -8.680  1.00 16.86           C  
ATOM    134  CE2 TYR A   9      12.318   7.456  -7.881  1.00 14.25           C  
ATOM    135  CZ  TYR A   9      12.038   8.535  -8.703  1.00 18.22           C  
ATOM    136  OH  TYR A   9      12.990   9.045  -9.557  1.00 22.92           O  
ATOM    137  H   TYR A   9       6.964   5.484  -5.079  1.00  0.00           H  
ATOM    138  HA  TYR A   9       7.538   6.834  -7.680  1.00  0.00           H  
ATOM    139 1HB  TYR A   9       8.495   7.889  -5.596  1.00  0.00           H  
ATOM    140 2HB  TYR A   9       9.422   6.420  -5.327  1.00  0.00           H  
ATOM    141  HD1 TYR A   9       8.843   9.129  -7.841  1.00  0.00           H  
ATOM    142  HD2 TYR A   9      11.550   6.131  -6.381  1.00  0.00           H  
ATOM    143  HE1 TYR A   9      10.584   9.977  -9.330  1.00  0.00           H  
ATOM    144  HE2 TYR A   9      13.300   6.982  -7.896  1.00  0.00           H  
ATOM    145  HH  TYR A   9      13.803   8.541  -9.466  1.00  0.00           H  
ATOM    146  N   LEU A  10       8.250   4.670  -8.679  1.00 14.53           N  
ATOM    147  CA  LEU A  10       8.821   3.505  -9.355  1.00 15.46           C  
ATOM    148  C   LEU A  10       8.706   2.213  -8.538  1.00 16.75           C  
ATOM    149  O   LEU A  10       9.479   1.264  -8.732  1.00 18.87           O  
ATOM    150  CB  LEU A  10      10.294   3.771  -9.666  1.00 18.29           C  
ATOM    151  CG  LEU A  10      10.651   5.021 -10.468  1.00 19.16           C  
ATOM    152  CD1 LEU A  10      12.175   5.190 -10.493  1.00 16.52           C  
ATOM    153  CD2 LEU A  10      10.067   4.921 -11.878  1.00 15.35           C  
ATOM    154  H   LEU A  10       7.607   5.264  -9.182  1.00  0.00           H  
ATOM    155  HA  LEU A  10       8.281   3.348 -10.288  1.00  0.00           H  
ATOM    156 1HB  LEU A  10      10.840   3.844  -8.727  1.00  0.00           H  
ATOM    157 2HB  LEU A  10      10.689   2.924 -10.227  1.00  0.00           H  
ATOM    158  HG  LEU A  10      10.242   5.901  -9.972  1.00  0.00           H  
ATOM    159 1HD1 LEU A  10      12.433   6.082 -11.065  1.00  0.00           H  
ATOM    160 2HD1 LEU A  10      12.546   5.294  -9.473  1.00  0.00           H  
ATOM    161 3HD1 LEU A  10      12.630   4.317 -10.959  1.00  0.00           H  
ATOM    162 1HD2 LEU A  10      10.325   5.817 -12.443  1.00  0.00           H  
ATOM    163 2HD2 LEU A  10      10.476   4.044 -12.380  1.00  0.00           H  
ATOM    164 3HD2 LEU A  10       8.982   4.831 -11.817  1.00  0.00           H  
ATOM    165  N   ASP A  11       7.753   2.191  -7.609  1.00 15.60           N  
ATOM    166  CA  ASP A  11       7.536   1.045  -6.732  1.00 14.97           C  
ATOM    167  C   ASP A  11       8.706   0.856  -5.786  1.00 14.71           C  
ATOM    168  O   ASP A  11       8.669   0.003  -4.903  1.00 16.96           O  
ATOM    169  CB  ASP A  11       7.329  -0.234  -7.546  1.00 17.30           C  
ATOM    170  CG  ASP A  11       5.873  -0.589  -7.718  1.00 21.47           C  
ATOM    171  OD1 ASP A  11       5.009   0.287  -7.504  1.00 24.54           O  
ATOM    172  OD2 ASP A  11       5.590  -1.757  -8.059  1.00 26.39           O  
ATOM    173  H   ASP A  11       7.160   3.003  -7.513  1.00  0.00           H  
ATOM    174  HA  ASP A  11       6.638   1.227  -6.141  1.00  0.00           H  
ATOM    175 1HB  ASP A  11       7.778  -0.115  -8.532  1.00  0.00           H  
ATOM    176 2HB  ASP A  11       7.836  -1.065  -7.054  1.00  0.00           H  
ATOM    177  N   MET A  12       9.738   1.666  -5.966  1.00 13.51           N  
ATOM    178  CA  MET A  12      10.918   1.569  -5.144  1.00 13.89           C  
ATOM    179  C   MET A  12      10.846   2.487  -3.940  1.00 12.79           C  
ATOM    180  O   MET A  12      11.403   2.161  -2.893  1.00 17.95           O  
ATOM    181  CB  MET A  12      12.183   1.822  -5.979  1.00 17.00           C  
ATOM    182  CG  MET A  12      12.377   0.846  -7.171  1.00 20.72           C  
ATOM    183  SD  MET A  12      12.394  -0.954  -6.792  1.00 24.76           S  
ATOM    184  CE  MET A  12      14.081  -1.188  -6.183  1.00 22.50           C  
ATOM    185  H   MET A  12       9.701   2.367  -6.693  1.00  0.00           H  
ATOM    186  HA  MET A  12      10.970   0.562  -4.732  1.00  0.00           H  
ATOM    187 1HB  MET A  12      12.158   2.834  -6.379  1.00  0.00           H  
ATOM    188 2HB  MET A  12      13.063   1.745  -5.339  1.00  0.00           H  
ATOM    189 1HG  MET A  12      11.577   0.993  -7.895  1.00  0.00           H  
ATOM    190 2HG  MET A  12      13.326   1.058  -7.664  1.00  0.00           H  
ATOM    191 1HE  MET A  12      14.230  -2.235  -5.916  1.00  0.00           H  
ATOM    192 2HE  MET A  12      14.791  -0.906  -6.961  1.00  0.00           H  
ATOM    193 3HE  MET A  12      14.240  -0.563  -5.303  1.00  0.00           H  
ATOM    194  N   GLU A  13      10.094   3.581  -4.040  1.00 12.41           N  
ATOM    195  CA  GLU A  13       9.985   4.517  -2.915  1.00 13.82           C  
ATOM    196  C   GLU A  13       8.585   5.053  -2.633  1.00 11.53           C  
ATOM    197  O   GLU A  13       7.797   5.238  -3.551  1.00 13.06           O  
ATOM    198  CB  GLU A  13      10.929   5.703  -3.126  1.00 18.46           C  
ATOM    199  CG  GLU A  13      12.139   5.722  -2.201  1.00 17.42           C  
ATOM    200  CD  GLU A  13      13.432   5.885  -2.965  1.00 23.27           C  
ATOM    201  OE1 GLU A  13      13.467   6.724  -3.894  1.00 21.47           O  
ATOM    202  OE2 GLU A  13      14.408   5.162  -2.648  1.00 23.67           O  
ATOM    203  H   GLU A  13       9.591   3.777  -4.893  1.00  0.00           H  
ATOM    204  HA  GLU A  13      10.273   3.995  -2.002  1.00  0.00           H  
ATOM    205 1HB  GLU A  13      11.295   5.698  -4.153  1.00  0.00           H  
ATOM    206 2HB  GLU A  13      10.382   6.634  -2.978  1.00  0.00           H  
ATOM    207 1HG  GLU A  13      12.031   6.545  -1.495  1.00  0.00           H  
ATOM    208 2HG  GLU A  13      12.163   4.793  -1.632  1.00  0.00           H  
ATOM    209  N   TYR A  14       8.283   5.302  -1.359  1.00  8.99           N  
ATOM    210  CA  TYR A  14       6.985   5.864  -0.962  1.00  7.12           C  
ATOM    211  C   TYR A  14       7.185   7.011   0.045  1.00  6.59           C  
ATOM    212  O   TYR A  14       7.739   6.809   1.128  1.00  7.90           O  
ATOM    213  CB  TYR A  14       6.085   4.784  -0.363  1.00  2.00           C  
ATOM    214  CG  TYR A  14       5.756   3.681  -1.329  1.00  2.00           C  
ATOM    215  CD1 TYR A  14       6.546   2.535  -1.404  1.00  3.13           C  
ATOM    216  CD2 TYR A  14       4.642   3.766  -2.149  1.00  3.02           C  
ATOM    217  CE1 TYR A  14       6.234   1.504  -2.269  1.00  5.30           C  
ATOM    218  CE2 TYR A  14       4.311   2.734  -3.017  1.00  5.26           C  
ATOM    219  CZ  TYR A  14       5.108   1.607  -3.074  1.00  8.60           C  
ATOM    220  OH  TYR A  14       4.766   0.577  -3.915  1.00  6.81           O  
ATOM    221  H   TYR A  14       8.969   5.097  -0.647  1.00  0.00           H  
ATOM    222  HA  TYR A  14       6.497   6.267  -1.849  1.00  0.00           H  
ATOM    223 1HB  TYR A  14       6.573   4.345   0.509  1.00  0.00           H  
ATOM    224 2HB  TYR A  14       5.153   5.234  -0.024  1.00  0.00           H  
ATOM    225  HD1 TYR A  14       7.430   2.440  -0.772  1.00  0.00           H  
ATOM    226  HD2 TYR A  14       4.010   4.654  -2.120  1.00  0.00           H  
ATOM    227  HE1 TYR A  14       6.866   0.617  -2.311  1.00  0.00           H  
ATOM    228  HE2 TYR A  14       3.427   2.816  -3.649  1.00  0.00           H  
ATOM    229  HH  TYR A  14       3.958   0.802  -4.382  1.00  0.00           H  
ATOM    230  N   PHE A  15       6.743   8.212  -0.311  1.00  4.66           N  
ATOM    231  CA  PHE A  15       6.898   9.364   0.576  1.00  8.04           C  
ATOM    232  C   PHE A  15       5.692  10.283   0.522  1.00  8.87           C  
ATOM    233  O   PHE A  15       4.932  10.252  -0.436  1.00 12.32           O  
ATOM    234  CB  PHE A  15       8.163  10.159   0.222  1.00  6.10           C  
ATOM    235  CG  PHE A  15       8.404  10.276  -1.248  1.00  9.83           C  
ATOM    236  CD1 PHE A  15       7.826  11.301  -1.982  1.00 12.35           C  
ATOM    237  CD2 PHE A  15       9.174   9.317  -1.917  1.00 11.98           C  
ATOM    238  CE1 PHE A  15       8.002  11.368  -3.371  1.00 15.48           C  
ATOM    239  CE2 PHE A  15       9.356   9.378  -3.302  1.00 10.24           C  
ATOM    240  CZ  PHE A  15       8.768  10.403  -4.027  1.00  7.32           C  
ATOM    241  H   PHE A  15       6.292   8.337  -1.206  1.00  0.00           H  
ATOM    242  HA  PHE A  15       6.993   9.002   1.601  1.00  0.00           H  
ATOM    243 1HB  PHE A  15       8.089  11.163   0.637  1.00  0.00           H  
ATOM    244 2HB  PHE A  15       9.031   9.681   0.674  1.00  0.00           H  
ATOM    245  HD1 PHE A  15       7.232  12.056  -1.466  1.00  0.00           H  
ATOM    246  HD2 PHE A  15       9.634   8.513  -1.342  1.00  0.00           H  
ATOM    247  HE1 PHE A  15       7.540  12.175  -3.940  1.00  0.00           H  
ATOM    248  HE2 PHE A  15       9.956   8.625  -3.813  1.00  0.00           H  
ATOM    249  HZ  PHE A  15       8.903  10.454  -5.107  1.00  0.00           H  
ATOM    250  N   GLY A  16       5.530  11.115   1.539  1.00 13.13           N  
ATOM    251  CA  GLY A  16       4.403  12.017   1.560  1.00  9.05           C  
ATOM    252  C   GLY A  16       4.850  13.431   1.816  1.00  9.02           C  
ATOM    253  O   GLY A  16       6.011  13.664   2.158  1.00  9.58           O  
ATOM    254  H   GLY A  16       6.186  11.130   2.307  1.00  0.00           H  
ATOM    255 1HA  GLY A  16       3.876  11.963   0.607  1.00  0.00           H  
ATOM    256 2HA  GLY A  16       3.702  11.705   2.333  1.00  0.00           H  
ATOM    257  N   THR A  17       3.928  14.369   1.637  1.00  8.20           N  
ATOM    258  CA  THR A  17       4.143  15.790   1.840  1.00  6.25           C  
ATOM    259  C   THR A  17       3.643  16.261   3.224  1.00  6.20           C  
ATOM    260  O   THR A  17       2.460  16.142   3.544  1.00 10.99           O  
ATOM    261  CB  THR A  17       3.403  16.565   0.745  1.00  6.89           C  
ATOM    262  OG1 THR A  17       3.802  16.081  -0.543  1.00 11.19           O  
ATOM    263  CG2 THR A  17       3.671  18.064   0.864  1.00 13.90           C  
ATOM    264  H   THR A  17       3.019  14.047   1.338  1.00  0.00           H  
ATOM    265  HA  THR A  17       5.212  15.992   1.767  1.00  0.00           H  
ATOM    266  HB  THR A  17       2.331  16.388   0.835  1.00  0.00           H  
ATOM    267  HG1 THR A  17       4.446  15.377  -0.434  1.00  0.00           H  
ATOM    268 1HG2 THR A  17       3.135  18.593   0.076  1.00  0.00           H  
ATOM    269 2HG2 THR A  17       3.330  18.418   1.837  1.00  0.00           H  
ATOM    270 3HG2 THR A  17       4.739  18.251   0.764  1.00  0.00           H  
ATOM    271  N   ILE A  18       4.550  16.736   4.072  1.00  7.68           N  
ATOM    272  CA  ILE A  18       4.154  17.231   5.381  1.00  5.03           C  
ATOM    273  C   ILE A  18       4.614  18.683   5.477  1.00  5.14           C  
ATOM    274  O   ILE A  18       5.404  19.131   4.656  1.00  2.00           O  
ATOM    275  CB  ILE A  18       4.762  16.429   6.553  1.00  5.71           C  
ATOM    276  CG1 ILE A  18       6.293  16.518   6.551  1.00  4.79           C  
ATOM    277  CG2 ILE A  18       4.248  15.011   6.530  1.00  3.60           C  
ATOM    278  CD1 ILE A  18       6.927  15.914   7.802  1.00  2.28           C  
ATOM    279  H   ILE A  18       5.526  16.757   3.813  1.00  0.00           H  
ATOM    280  HA  ILE A  18       3.071  17.154   5.467  1.00  0.00           H  
ATOM    281  HB  ILE A  18       4.482  16.896   7.497  1.00  0.00           H  
ATOM    282 1HG1 ILE A  18       6.686  16.002   5.676  1.00  0.00           H  
ATOM    283 2HG1 ILE A  18       6.597  17.563   6.477  1.00  0.00           H  
ATOM    284 1HG2 ILE A  18       4.682  14.453   7.359  1.00  0.00           H  
ATOM    285 2HG2 ILE A  18       3.163  15.016   6.625  1.00  0.00           H  
ATOM    286 3HG2 ILE A  18       4.528  14.538   5.589  1.00  0.00           H  
ATOM    287 1HD1 ILE A  18       8.012  16.008   7.742  1.00  0.00           H  
ATOM    288 2HD1 ILE A  18       6.566  16.443   8.685  1.00  0.00           H  
ATOM    289 3HD1 ILE A  18       6.658  14.861   7.874  1.00  0.00           H  
ATOM    290  N   GLY A  19       4.095  19.402   6.466  1.00  4.58           N  
ATOM    291  CA  GLY A  19       4.455  20.786   6.656  1.00  3.38           C  
ATOM    292  C   GLY A  19       4.991  21.006   8.053  1.00  4.27           C  
ATOM    293  O   GLY A  19       4.568  20.330   8.991  1.00  2.00           O  
ATOM    294  H   GLY A  19       3.435  18.974   7.099  1.00  0.00           H  
ATOM    295 1HA  GLY A  19       5.205  21.072   5.918  1.00  0.00           H  
ATOM    296 2HA  GLY A  19       3.582  21.415   6.487  1.00  0.00           H  
ATOM    297  N   ILE A  20       5.931  21.940   8.186  1.00  6.54           N  
ATOM    298  CA  ILE A  20       6.541  22.274   9.473  1.00  7.12           C  
ATOM    299  C   ILE A  20       6.549  23.789   9.645  1.00  3.49           C  
ATOM    300  O   ILE A  20       6.678  24.533   8.686  1.00  3.10           O  
ATOM    301  CB  ILE A  20       7.996  21.757   9.586  1.00  5.53           C  
ATOM    302  CG1 ILE A  20       8.069  20.297   9.156  1.00  5.46           C  
ATOM    303  CG2 ILE A  20       8.487  21.903  11.026  1.00  2.00           C  
ATOM    304  CD1 ILE A  20       9.392  19.642   9.401  1.00  9.81           C  
ATOM    305  H   ILE A  20       6.229  22.434   7.357  1.00  0.00           H  
ATOM    306  HA  ILE A  20       5.959  21.803  10.264  1.00  0.00           H  
ATOM    307  HB  ILE A  20       8.640  22.337   8.926  1.00  0.00           H  
ATOM    308 1HG1 ILE A  20       7.309  19.724   9.685  1.00  0.00           H  
ATOM    309 2HG1 ILE A  20       7.852  20.220   8.090  1.00  0.00           H  
ATOM    310 1HG2 ILE A  20       9.511  21.537  11.100  1.00  0.00           H  
ATOM    311 2HG2 ILE A  20       8.455  22.952  11.316  1.00  0.00           H  
ATOM    312 3HG2 ILE A  20       7.846  21.323  11.690  1.00  0.00           H  
ATOM    313 1HD1 ILE A  20       9.353  18.606   9.064  1.00  0.00           H  
ATOM    314 2HD1 ILE A  20      10.169  20.173   8.850  1.00  0.00           H  
ATOM    315 3HD1 ILE A  20       9.619  19.668  10.466  1.00  0.00           H  
ATOM    316  N   GLY A  21       6.421  24.241  10.876  1.00  3.18           N  
ATOM    317  CA  GLY A  21       6.412  25.659  11.120  1.00  8.59           C  
ATOM    318  C   GLY A  21       5.027  26.190  10.849  1.00 16.02           C  
ATOM    319  O   GLY A  21       4.108  25.425  10.548  1.00 18.38           O  
ATOM    320  H   GLY A  21       6.328  23.607  11.657  1.00  0.00           H  
ATOM    321 1HA  GLY A  21       6.709  25.853  12.151  1.00  0.00           H  
ATOM    322 2HA  GLY A  21       7.147  26.143  10.478  1.00  0.00           H  
ATOM    323  N   THR A  22       4.869  27.498  11.012  1.00 18.25           N  
ATOM    324  CA  THR A  22       3.608  28.185  10.776  1.00 17.51           C  
ATOM    325  C   THR A  22       3.978  29.621  10.409  1.00 16.71           C  
ATOM    326  O   THR A  22       4.532  30.354  11.231  1.00 17.17           O  
ATOM    327  CB  THR A  22       2.681  28.155  12.012  1.00 17.33           C  
ATOM    328  OG1 THR A  22       3.455  28.360  13.192  1.00 17.22           O  
ATOM    329  CG2 THR A  22       1.934  26.822  12.113  1.00 22.02           C  
ATOM    330  H   THR A  22       5.671  28.032  11.315  1.00  0.00           H  
ATOM    331  HA  THR A  22       3.088  27.683   9.959  1.00  0.00           H  
ATOM    332  HB  THR A  22       1.952  28.962  11.939  1.00  0.00           H  
ATOM    333  HG1 THR A  22       4.378  28.471  12.953  1.00  0.00           H  
ATOM    334 1HG2 THR A  22       1.290  26.832  12.992  1.00  0.00           H  
ATOM    335 2HG2 THR A  22       1.327  26.676  11.220  1.00  0.00           H  
ATOM    336 3HG2 THR A  22       2.653  26.008  12.199  1.00  0.00           H  
ATOM    337  N   PRO A  23       3.768  30.007   9.141  1.00 16.42           N  
ATOM    338  CA  PRO A  23       3.217  29.225   8.024  1.00 16.96           C  
ATOM    339  C   PRO A  23       3.931  27.884   7.752  1.00 16.49           C  
ATOM    340  O   PRO A  23       5.151  27.754   7.948  1.00 18.47           O  
ATOM    341  CB  PRO A  23       3.350  30.187   6.846  1.00 17.86           C  
ATOM    342  CG  PRO A  23       3.184  31.516   7.501  1.00 17.65           C  
ATOM    343  CD  PRO A  23       4.062  31.383   8.709  1.00 12.58           C  
ATOM    344  HA  PRO A  23       2.162  28.994   8.230  1.00  0.00           H  
ATOM    345 1HB  PRO A  23       4.327  30.052   6.359  1.00  0.00           H  
ATOM    346 2HB  PRO A  23       2.581  29.966   6.091  1.00  0.00           H  
ATOM    347 1HG  PRO A  23       3.492  32.319   6.815  1.00  0.00           H  
ATOM    348 2HG  PRO A  23       2.125  31.692   7.740  1.00  0.00           H  
ATOM    349 1HD  PRO A  23       5.114  31.513   8.415  1.00  0.00           H  
ATOM    350 2HD  PRO A  23       3.773  32.135   9.458  1.00  0.00           H  
ATOM    351  N   ALA A  24       3.156  26.888   7.336  1.00 11.63           N  
ATOM    352  CA  ALA A  24       3.694  25.566   7.066  1.00 11.44           C  
ATOM    353  C   ALA A  24       4.637  25.544   5.869  1.00 13.70           C  
ATOM    354  O   ALA A  24       4.292  26.013   4.775  1.00 17.03           O  
ATOM    355  CB  ALA A  24       2.562  24.558   6.876  1.00  7.46           C  
ATOM    356  H   ALA A  24       2.168  27.054   7.204  1.00  0.00           H  
ATOM    357  HA  ALA A  24       4.295  25.263   7.924  1.00  0.00           H  
ATOM    358 1HB  ALA A  24       2.982  23.573   6.675  1.00  0.00           H  
ATOM    359 2HB  ALA A  24       1.956  24.516   7.781  1.00  0.00           H  
ATOM    360 3HB  ALA A  24       1.939  24.865   6.037  1.00  0.00           H  
ATOM    361  N   GLN A  25       5.855  25.073   6.112  1.00 11.65           N  
ATOM    362  CA  GLN A  25       6.868  24.933   5.075  1.00  8.88           C  
ATOM    363  C   GLN A  25       6.722  23.456   4.711  1.00  8.14           C  
ATOM    364  O   GLN A  25       6.597  22.620   5.599  1.00  5.86           O  
ATOM    365  CB  GLN A  25       8.252  25.245   5.648  1.00  8.71           C  
ATOM    366  CG  GLN A  25       8.397  26.701   6.104  1.00  9.98           C  
ATOM    367  CD  GLN A  25       9.739  27.011   6.749  1.00  6.14           C  
ATOM    368  OE1 GLN A  25      10.784  26.904   6.117  1.00 10.63           O  
ATOM    369  NE2 GLN A  25       9.709  27.424   8.003  1.00  2.63           N  
ATOM    370  H   GLN A  25       6.080  24.803   7.059  1.00  0.00           H  
ATOM    371  HA  GLN A  25       6.648  25.644   4.279  1.00  0.00           H  
ATOM    372 1HB  GLN A  25       8.449  24.593   6.499  1.00  0.00           H  
ATOM    373 2HB  GLN A  25       9.012  25.039   4.895  1.00  0.00           H  
ATOM    374 1HG  GLN A  25       8.289  27.355   5.238  1.00  0.00           H  
ATOM    375 2HG  GLN A  25       7.621  26.920   6.837  1.00  0.00           H  
ATOM    376 1HE2 GLN A  25      10.562  27.643   8.479  1.00  0.00           H  
ATOM    377 2HE2 GLN A  25       8.834  27.518   8.478  1.00  0.00           H  
ATOM    378  N   ASP A  26       6.660  23.145   3.420  1.00  9.80           N  
ATOM    379  CA  ASP A  26       6.454  21.766   2.983  1.00 10.48           C  
ATOM    380  C   ASP A  26       7.701  20.977   2.652  1.00 11.33           C  
ATOM    381  O   ASP A  26       8.675  21.534   2.155  1.00 15.04           O  
ATOM    382  CB  ASP A  26       5.436  21.695   1.823  1.00 15.50           C  
ATOM    383  CG  ASP A  26       5.752  22.652   0.680  1.00 19.84           C  
ATOM    384  OD1 ASP A  26       6.029  22.170  -0.440  1.00 21.88           O  
ATOM    385  OD2 ASP A  26       5.701  23.885   0.889  1.00 24.79           O  
ATOM    386  H   ASP A  26       6.757  23.872   2.726  1.00  0.00           H  
ATOM    387  HA  ASP A  26       6.058  21.193   3.822  1.00  0.00           H  
ATOM    388 1HB  ASP A  26       5.409  20.681   1.424  1.00  0.00           H  
ATOM    389 2HB  ASP A  26       4.439  21.926   2.199  1.00  0.00           H  
ATOM    390  N   PHE A  27       7.654  19.675   2.926  1.00  6.11           N  
ATOM    391  CA  PHE A  27       8.769  18.777   2.678  1.00  3.52           C  
ATOM    392  C   PHE A  27       8.207  17.409   2.311  1.00  4.12           C  
ATOM    393  O   PHE A  27       7.137  17.031   2.774  1.00  5.69           O  
ATOM    394  CB  PHE A  27       9.619  18.592   3.952  1.00  4.86           C  
ATOM    395  CG  PHE A  27      10.148  19.864   4.534  1.00  7.73           C  
ATOM    396  CD1 PHE A  27      11.320  20.424   4.063  1.00  8.66           C  
ATOM    397  CD2 PHE A  27       9.462  20.518   5.541  1.00 10.52           C  
ATOM    398  CE1 PHE A  27      11.795  21.619   4.580  1.00 10.46           C  
ATOM    399  CE2 PHE A  27       9.927  21.712   6.063  1.00  8.67           C  
ATOM    400  CZ  PHE A  27      11.095  22.262   5.582  1.00  8.34           C  
ATOM    401  H   PHE A  27       6.803  19.304   3.323  1.00  0.00           H  
ATOM    402  HA  PHE A  27       9.400  19.214   1.902  1.00  0.00           H  
ATOM    403 1HB  PHE A  27       9.023  18.097   4.718  1.00  0.00           H  
ATOM    404 2HB  PHE A  27      10.469  17.947   3.732  1.00  0.00           H  
ATOM    405  HD1 PHE A  27      11.874  19.915   3.274  1.00  0.00           H  
ATOM    406  HD2 PHE A  27       8.538  20.081   5.921  1.00  0.00           H  
ATOM    407  HE1 PHE A  27      12.719  22.049   4.195  1.00  0.00           H  
ATOM    408  HE2 PHE A  27       9.373  22.217   6.853  1.00  0.00           H  
ATOM    409  HZ  PHE A  27      11.466  23.200   5.992  1.00  0.00           H  
ATOM    410  N   THR A  28       8.907  16.684   1.452  1.00  3.62           N  
ATOM    411  CA  THR A  28       8.507  15.332   1.101  1.00  6.39           C  
ATOM    412  C   THR A  28       9.328  14.464   2.051  1.00  6.34           C  
ATOM    413  O   THR A  28      10.524  14.712   2.227  1.00  7.86           O  
ATOM    414  CB  THR A  28       8.870  14.981  -0.343  1.00  3.44           C  
ATOM    415  OG1 THR A  28      10.190  15.442  -0.617  1.00 11.52           O  
ATOM    416  CG2 THR A  28       7.908  15.630  -1.304  1.00  6.16           C  
ATOM    417  H   THR A  28       9.737  17.077   1.031  1.00  0.00           H  
ATOM    418  HA  THR A  28       7.424  15.254   1.202  1.00  0.00           H  
ATOM    419  HB  THR A  28       8.832  13.900  -0.475  1.00  0.00           H  
ATOM    420  HG1 THR A  28      10.549  15.867   0.166  1.00  0.00           H  
ATOM    421 1HG2 THR A  28       8.182  15.368  -2.326  1.00  0.00           H  
ATOM    422 2HG2 THR A  28       6.897  15.280  -1.098  1.00  0.00           H  
ATOM    423 3HG2 THR A  28       7.948  16.712  -1.184  1.00  0.00           H  
ATOM    424  N   VAL A  29       8.693  13.495   2.708  1.00  6.04           N  
ATOM    425  CA  VAL A  29       9.407  12.633   3.646  1.00  5.82           C  
ATOM    426  C   VAL A  29       8.951  11.191   3.524  1.00  6.71           C  
ATOM    427  O   VAL A  29       7.767  10.925   3.281  1.00  7.74           O  
ATOM    428  CB  VAL A  29       9.191  13.072   5.110  1.00  2.53           C  
ATOM    429  CG1 VAL A  29       9.640  14.502   5.331  1.00  2.00           C  
ATOM    430  CG2 VAL A  29       7.747  12.918   5.496  1.00  5.02           C  
ATOM    431  H   VAL A  29       7.705  13.349   2.560  1.00  0.00           H  
ATOM    432  HA  VAL A  29      10.474  12.696   3.430  1.00  0.00           H  
ATOM    433  HB  VAL A  29       9.805  12.450   5.761  1.00  0.00           H  
ATOM    434 1HG1 VAL A  29       9.474  14.779   6.373  1.00  0.00           H  
ATOM    435 2HG1 VAL A  29      10.701  14.590   5.097  1.00  0.00           H  
ATOM    436 3HG1 VAL A  29       9.068  15.167   4.684  1.00  0.00           H  
ATOM    437 1HG2 VAL A  29       7.612  13.231   6.531  1.00  0.00           H  
ATOM    438 2HG2 VAL A  29       7.128  13.537   4.846  1.00  0.00           H  
ATOM    439 3HG2 VAL A  29       7.452  11.874   5.391  1.00  0.00           H  
ATOM    440  N   VAL A  30       9.878  10.257   3.695  1.00  4.18           N  
ATOM    441  CA  VAL A  30       9.520   8.847   3.624  1.00  7.50           C  
ATOM    442  C   VAL A  30       8.818   8.450   4.916  1.00  5.13           C  
ATOM    443  O   VAL A  30       9.244   8.857   5.988  1.00  9.77           O  
ATOM    444  CB  VAL A  30      10.766   7.957   3.499  1.00 11.83           C  
ATOM    445  CG1 VAL A  30      10.381   6.533   3.137  1.00 11.38           C  
ATOM    446  CG2 VAL A  30      11.679   8.505   2.478  1.00 13.42           C  
ATOM    447  H   VAL A  30      10.838  10.512   3.876  1.00  0.00           H  
ATOM    448  HA  VAL A  30       8.901   8.691   2.740  1.00  0.00           H  
ATOM    449  HB  VAL A  30      11.276   7.925   4.462  1.00  0.00           H  
ATOM    450 1HG1 VAL A  30      11.281   5.922   3.055  1.00  0.00           H  
ATOM    451 2HG1 VAL A  30       9.734   6.123   3.912  1.00  0.00           H  
ATOM    452 3HG1 VAL A  30       9.853   6.530   2.184  1.00  0.00           H  
ATOM    453 1HG2 VAL A  30      12.559   7.868   2.397  1.00  0.00           H  
ATOM    454 2HG2 VAL A  30      11.168   8.542   1.516  1.00  0.00           H  
ATOM    455 3HG2 VAL A  30      11.985   9.511   2.766  1.00  0.00           H  
ATOM    456  N   PHE A  31       7.721   7.705   4.827  1.00  7.17           N  
ATOM    457  CA  PHE A  31       7.044   7.238   6.036  1.00  5.21           C  
ATOM    458  C   PHE A  31       7.634   5.856   6.263  1.00  6.75           C  
ATOM    459  O   PHE A  31       7.251   4.858   5.641  1.00  3.54           O  
ATOM    460  CB  PHE A  31       5.542   7.259   5.862  1.00  2.00           C  
ATOM    461  CG  PHE A  31       4.977   8.645   5.877  1.00  2.36           C  
ATOM    462  CD1 PHE A  31       5.274   9.544   4.856  1.00  5.71           C  
ATOM    463  CD2 PHE A  31       4.178   9.076   6.924  1.00  4.45           C  
ATOM    464  CE1 PHE A  31       4.777  10.850   4.880  1.00  5.61           C  
ATOM    465  CE2 PHE A  31       3.680  10.380   6.954  1.00  3.96           C  
ATOM    466  CZ  PHE A  31       3.984  11.265   5.931  1.00  2.00           C  
ATOM    467  H   PHE A  31       7.344   7.454   3.924  1.00  0.00           H  
ATOM    468  HA  PHE A  31       7.304   7.906   6.858  1.00  0.00           H  
ATOM    469 1HB  PHE A  31       5.279   6.784   4.918  1.00  0.00           H  
ATOM    470 2HB  PHE A  31       5.075   6.682   6.660  1.00  0.00           H  
ATOM    471  HD1 PHE A  31       5.904   9.219   4.027  1.00  0.00           H  
ATOM    472  HD2 PHE A  31       3.938   8.382   7.730  1.00  0.00           H  
ATOM    473  HE1 PHE A  31       5.016  11.538   4.070  1.00  0.00           H  
ATOM    474  HE2 PHE A  31       3.052  10.703   7.784  1.00  0.00           H  
ATOM    475  HZ  PHE A  31       3.600  12.284   5.956  1.00  0.00           H  
ATOM    476  N   ASP A  32       8.618   5.840   7.151  1.00  6.09           N  
ATOM    477  CA  ASP A  32       9.424   4.668   7.426  1.00  3.96           C  
ATOM    478  C   ASP A  32       9.172   3.947   8.738  1.00  4.13           C  
ATOM    479  O   ASP A  32       9.488   4.454   9.800  1.00  9.42           O  
ATOM    480  CB  ASP A  32      10.886   5.135   7.275  1.00  6.03           C  
ATOM    481  CG  ASP A  32      11.919   4.087   7.633  1.00  7.36           C  
ATOM    482  OD1 ASP A  32      11.698   2.873   7.445  1.00 11.60           O  
ATOM    483  OD2 ASP A  32      13.006   4.516   8.072  1.00  7.67           O  
ATOM    484  H   ASP A  32       8.805   6.695   7.655  1.00  0.00           H  
ATOM    485  HA  ASP A  32       9.180   3.900   6.692  1.00  0.00           H  
ATOM    486 1HB  ASP A  32      11.065   5.442   6.244  1.00  0.00           H  
ATOM    487 2HB  ASP A  32      11.058   6.004   7.910  1.00  0.00           H  
ATOM    488  N   THR A  33       8.644   2.732   8.649  1.00  2.00           N  
ATOM    489  CA  THR A  33       8.369   1.924   9.826  1.00  2.12           C  
ATOM    490  C   THR A  33       9.657   1.282  10.371  1.00  4.08           C  
ATOM    491  O   THR A  33       9.646   0.595  11.387  1.00  5.17           O  
ATOM    492  CB  THR A  33       7.322   0.846   9.498  1.00  2.66           C  
ATOM    493  OG1 THR A  33       7.761   0.067   8.377  1.00  4.40           O  
ATOM    494  CG2 THR A  33       6.015   1.509   9.111  1.00  2.00           C  
ATOM    495  H   THR A  33       8.428   2.360   7.735  1.00  0.00           H  
ATOM    496  HA  THR A  33       7.971   2.573  10.606  1.00  0.00           H  
ATOM    497  HB  THR A  33       7.167   0.212  10.371  1.00  0.00           H  
ATOM    498  HG1 THR A  33       8.614   0.391   8.077  1.00  0.00           H  
ATOM    499 1HG2 THR A  33       5.274   0.744   8.879  1.00  0.00           H  
ATOM    500 2HG2 THR A  33       5.658   2.121   9.939  1.00  0.00           H  
ATOM    501 3HG2 THR A  33       6.172   2.139   8.236  1.00  0.00           H  
ATOM    502  N   GLY A  34      10.774   1.559   9.713  1.00  3.41           N  
ATOM    503  CA  GLY A  34      12.051   1.013  10.138  1.00  2.00           C  
ATOM    504  C   GLY A  34      12.857   1.962  11.005  1.00  6.49           C  
ATOM    505  O   GLY A  34      13.938   1.602  11.469  1.00  5.61           O  
ATOM    506  H   GLY A  34      10.741   2.160   8.902  1.00  0.00           H  
ATOM    507 1HA  GLY A  34      11.885   0.091  10.696  1.00  0.00           H  
ATOM    508 2HA  GLY A  34      12.646   0.755   9.262  1.00  0.00           H  
ATOM    509  N   SER A  35      12.373   3.190  11.181  1.00  5.56           N  
ATOM    510  CA  SER A  35      13.052   4.186  12.013  1.00  5.49           C  
ATOM    511  C   SER A  35      12.029   4.896  12.897  1.00  3.20           C  
ATOM    512  O   SER A  35      10.831   4.681  12.746  1.00  3.99           O  
ATOM    513  CB  SER A  35      13.833   5.197  11.157  1.00  6.28           C  
ATOM    514  OG  SER A  35      12.995   5.902  10.260  1.00  6.00           O  
ATOM    515  H   SER A  35      11.508   3.439  10.723  1.00  0.00           H  
ATOM    516  HA  SER A  35      13.761   3.670  12.661  1.00  0.00           H  
ATOM    517 1HB  SER A  35      14.337   5.912  11.807  1.00  0.00           H  
ATOM    518 2HB  SER A  35      14.601   4.675  10.588  1.00  0.00           H  
ATOM    519  HG  SER A  35      12.108   5.566  10.408  1.00  0.00           H  
ATOM    520  N   SER A  36      12.493   5.774  13.781  1.00  2.00           N  
ATOM    521  CA  SER A  36      11.594   6.471  14.683  1.00  2.00           C  
ATOM    522  C   SER A  36      11.798   7.968  14.755  1.00  2.17           C  
ATOM    523  O   SER A  36      10.962   8.683  15.295  1.00  8.29           O  
ATOM    524  CB  SER A  36      11.714   5.860  16.068  1.00  3.02           C  
ATOM    525  OG  SER A  36      11.569   4.453  15.984  1.00  9.57           O  
ATOM    526  H   SER A  36      13.484   5.963  13.831  1.00  0.00           H  
ATOM    527  HA  SER A  36      10.573   6.346  14.319  1.00  0.00           H  
ATOM    528 1HB  SER A  36      12.683   6.115  16.496  1.00  0.00           H  
ATOM    529 2HB  SER A  36      10.948   6.281  16.719  1.00  0.00           H  
ATOM    530  HG  SER A  36      11.431   4.256  15.054  1.00  0.00           H  
ATOM    531  N   ASN A  37      12.905   8.446  14.207  1.00  4.52           N  
ATOM    532  CA  ASN A  37      13.207   9.875  14.216  1.00  6.10           C  
ATOM    533  C   ASN A  37      12.639  10.611  13.016  1.00  5.89           C  
ATOM    534  O   ASN A  37      12.513  10.038  11.931  1.00  9.12           O  
ATOM    535  CB  ASN A  37      14.726  10.099  14.255  1.00  2.20           C  
ATOM    536  CG  ASN A  37      15.307   9.893  15.627  1.00  5.00           C  
ATOM    537  OD1 ASN A  37      15.690   8.781  15.987  1.00  5.71           O  
ATOM    538  ND2 ASN A  37      15.356  10.960  16.416  1.00  2.00           N  
ATOM    539  H   ASN A  37      13.556   7.808  13.772  1.00  0.00           H  
ATOM    540  HA  ASN A  37      12.765  10.317  15.110  1.00  0.00           H  
ATOM    541 1HB  ASN A  37      15.213   9.413  13.561  1.00  0.00           H  
ATOM    542 2HB  ASN A  37      14.953  11.113  13.926  1.00  0.00           H  
ATOM    543 1HD2 ASN A  37      15.732  10.882  17.340  1.00  0.00           H  
ATOM    544 2HD2 ASN A  37      15.017  11.841  16.087  1.00  0.00           H  
ATOM    545  N   LEU A  38      12.229  11.857  13.228  1.00  8.81           N  
ATOM    546  CA  LEU A  38      11.725  12.699  12.139  1.00  8.30           C  
ATOM    547  C   LEU A  38      12.762  13.810  11.961  1.00  9.79           C  
ATOM    548  O   LEU A  38      13.219  14.398  12.956  1.00  8.91           O  
ATOM    549  CB  LEU A  38      10.351  13.308  12.469  1.00  2.00           C  
ATOM    550  CG  LEU A  38       9.971  14.640  11.798  1.00  2.00           C  
ATOM    551  CD1 LEU A  38       9.726  14.472  10.325  1.00  3.55           C  
ATOM    552  CD2 LEU A  38       8.741  15.243  12.449  1.00  2.36           C  
ATOM    553  H   LEU A  38      12.266  12.234  14.164  1.00  0.00           H  
ATOM    554  HA  LEU A  38      11.612  12.082  11.248  1.00  0.00           H  
ATOM    555 1HB  LEU A  38       9.579  12.592  12.194  1.00  0.00           H  
ATOM    556 2HB  LEU A  38      10.295  13.476  13.544  1.00  0.00           H  
ATOM    557  HG  LEU A  38      10.798  15.344  11.893  1.00  0.00           H  
ATOM    558 1HD1 LEU A  38       9.461  15.435   9.888  1.00  0.00           H  
ATOM    559 2HD1 LEU A  38      10.630  14.094   9.847  1.00  0.00           H  
ATOM    560 3HD1 LEU A  38       8.911  13.767  10.170  1.00  0.00           H  
ATOM    561 1HD2 LEU A  38       8.493  16.184  11.957  1.00  0.00           H  
ATOM    562 2HD2 LEU A  38       7.903  14.552  12.353  1.00  0.00           H  
ATOM    563 3HD2 LEU A  38       8.941  15.427  13.505  1.00  0.00           H  
ATOM    564  N   TRP A  39      13.193  14.023  10.714  1.00  8.94           N  
ATOM    565  CA  TRP A  39      14.155  15.071  10.373  1.00  3.40           C  
ATOM    566  C   TRP A  39      13.999  15.484   8.918  1.00  3.06           C  
ATOM    567  O   TRP A  39      13.558  14.687   8.070  1.00  2.65           O  
ATOM    568  CB  TRP A  39      15.602  14.627  10.639  1.00  5.87           C  
ATOM    569  CG  TRP A  39      16.138  13.536   9.724  1.00  7.38           C  
ATOM    570  CD1 TRP A  39      16.181  12.200   9.993  1.00  4.39           C  
ATOM    571  CD2 TRP A  39      16.727  13.700   8.423  1.00  6.95           C  
ATOM    572  NE1 TRP A  39      16.754  11.523   8.952  1.00  6.04           N  
ATOM    573  CE2 TRP A  39      17.100  12.413   7.970  1.00  6.67           C  
ATOM    574  CE3 TRP A  39      16.978  14.805   7.596  1.00  6.16           C  
ATOM    575  CZ2 TRP A  39      17.712  12.196   6.725  1.00  3.84           C  
ATOM    576  CZ3 TRP A  39      17.592  14.590   6.351  1.00  6.36           C  
ATOM    577  CH2 TRP A  39      17.948  13.295   5.932  1.00  2.00           C  
ATOM    578  H   TRP A  39      12.833  13.429   9.981  1.00  0.00           H  
ATOM    579  HA  TRP A  39      13.951  15.943  10.994  1.00  0.00           H  
ATOM    580 1HB  TRP A  39      16.269  15.484  10.542  1.00  0.00           H  
ATOM    581 2HB  TRP A  39      15.688  14.259  11.661  1.00  0.00           H  
ATOM    582  HD1 TRP A  39      15.812  11.736  10.906  1.00  0.00           H  
ATOM    583  HE1 TRP A  39      16.902  10.525   8.909  1.00  0.00           H  
ATOM    584  HE3 TRP A  39      16.700  15.810   7.913  1.00  0.00           H  
ATOM    585  HZ2 TRP A  39      17.994  11.200   6.384  1.00  0.00           H  
ATOM    586  HZ3 TRP A  39      17.787  15.454   5.716  1.00  0.00           H  
ATOM    587  HH2 TRP A  39      18.421  13.161   4.959  1.00  0.00           H  
ATOM    588  N   VAL A  40      14.334  16.746   8.651  1.00  6.39           N  
ATOM    589  CA  VAL A  40      14.292  17.341   7.309  1.00  3.92           C  
ATOM    590  C   VAL A  40      15.499  18.265   7.180  1.00  3.16           C  
ATOM    591  O   VAL A  40      16.084  18.669   8.180  1.00  4.63           O  
ATOM    592  CB  VAL A  40      13.010  18.169   7.072  1.00  2.24           C  
ATOM    593  CG1 VAL A  40      11.800  17.265   7.060  1.00  2.00           C  
ATOM    594  CG2 VAL A  40      12.871  19.274   8.121  1.00  2.00           C  
ATOM    595  H   VAL A  40      14.633  17.313   9.432  1.00  0.00           H  
ATOM    596  HA  VAL A  40      14.308  16.536   6.573  1.00  0.00           H  
ATOM    597  HB  VAL A  40      13.060  18.623   6.082  1.00  0.00           H  
ATOM    598 1HG1 VAL A  40      10.902  17.861   6.892  1.00  0.00           H  
ATOM    599 2HG1 VAL A  40      11.902  16.531   6.261  1.00  0.00           H  
ATOM    600 3HG1 VAL A  40      11.720  16.752   8.018  1.00  0.00           H  
ATOM    601 1HG2 VAL A  40      11.961  19.843   7.932  1.00  0.00           H  
ATOM    602 2HG2 VAL A  40      12.821  18.828   9.115  1.00  0.00           H  
ATOM    603 3HG2 VAL A  40      13.733  19.939   8.065  1.00  0.00           H  
ATOM    604  N   PRO A  41      15.918  18.581   5.954  1.00  3.51           N  
ATOM    605  CA  PRO A  41      17.075  19.473   5.818  1.00  3.71           C  
ATOM    606  C   PRO A  41      16.759  20.848   6.415  1.00  4.72           C  
ATOM    607  O   PRO A  41      15.604  21.232   6.482  1.00  7.03           O  
ATOM    608  CB  PRO A  41      17.252  19.562   4.301  1.00  7.83           C  
ATOM    609  CG  PRO A  41      16.655  18.282   3.789  1.00  9.92           C  
ATOM    610  CD  PRO A  41      15.436  18.128   4.639  1.00  3.94           C  
ATOM    611  HA  PRO A  41      17.950  19.005   6.293  1.00  0.00           H  
ATOM    612 1HB  PRO A  41      16.742  20.457   3.915  1.00  0.00           H  
ATOM    613 2HB  PRO A  41      18.318  19.667   4.052  1.00  0.00           H  
ATOM    614 1HG  PRO A  41      16.433  18.369   2.715  1.00  0.00           H  
ATOM    615 2HG  PRO A  41      17.374  17.457   3.899  1.00  0.00           H  
ATOM    616 1HD  PRO A  41      14.632  18.770   4.248  1.00  0.00           H  
ATOM    617 2HD  PRO A  41      15.123  17.074   4.644  1.00  0.00           H  
ATOM    618  N   SER A  42      17.766  21.585   6.865  1.00  6.63           N  
ATOM    619  CA  SER A  42      17.529  22.918   7.422  1.00  5.10           C  
ATOM    620  C   SER A  42      18.420  23.853   6.650  1.00  6.01           C  
ATOM    621  O   SER A  42      19.299  23.400   5.931  1.00  6.33           O  
ATOM    622  CB  SER A  42      17.919  22.984   8.894  1.00  2.63           C  
ATOM    623  OG  SER A  42      19.301  23.207   9.038  1.00  6.46           O  
ATOM    624  H   SER A  42      18.710  21.229   6.826  1.00  0.00           H  
ATOM    625  HA  SER A  42      16.464  23.143   7.342  1.00  0.00           H  
ATOM    626 1HB  SER A  42      17.365  23.786   9.382  1.00  0.00           H  
ATOM    627 2HB  SER A  42      17.645  22.051   9.385  1.00  0.00           H  
ATOM    628  HG  SER A  42      19.654  23.262   8.147  1.00  0.00           H  
ATOM    629  N   VAL A  43      18.216  25.154   6.807  1.00  8.06           N  
ATOM    630  CA  VAL A  43      19.039  26.125   6.096  1.00  9.27           C  
ATOM    631  C   VAL A  43      20.509  26.115   6.545  1.00 10.33           C  
ATOM    632  O   VAL A  43      21.379  26.607   5.829  1.00 12.07           O  
ATOM    633  CB  VAL A  43      18.447  27.566   6.168  1.00 10.31           C  
ATOM    634  CG1 VAL A  43      17.124  27.624   5.425  1.00  5.68           C  
ATOM    635  CG2 VAL A  43      18.286  28.024   7.621  1.00  9.18           C  
ATOM    636  H   VAL A  43      17.486  25.484   7.422  1.00  0.00           H  
ATOM    637  HA  VAL A  43      19.085  25.836   5.045  1.00  0.00           H  
ATOM    638  HB  VAL A  43      19.121  28.252   5.654  1.00  0.00           H  
ATOM    639 1HG1 VAL A  43      16.719  28.635   5.481  1.00  0.00           H  
ATOM    640 2HG1 VAL A  43      17.281  27.354   4.381  1.00  0.00           H  
ATOM    641 3HG1 VAL A  43      16.421  26.927   5.880  1.00  0.00           H  
ATOM    642 1HG2 VAL A  43      17.872  29.032   7.641  1.00  0.00           H  
ATOM    643 2HG2 VAL A  43      17.613  27.344   8.144  1.00  0.00           H  
ATOM    644 3HG2 VAL A  43      19.259  28.022   8.113  1.00  0.00           H  
ATOM    645  N   TYR A  44      20.771  25.479   7.688  1.00 10.82           N  
ATOM    646  CA  TYR A  44      22.105  25.362   8.274  1.00  9.07           C  
ATOM    647  C   TYR A  44      22.942  24.267   7.628  1.00  9.50           C  
ATOM    648  O   TYR A  44      24.046  23.987   8.087  1.00  7.16           O  
ATOM    649  CB  TYR A  44      22.001  25.029   9.770  1.00  9.30           C  
ATOM    650  CG  TYR A  44      21.089  25.934  10.581  1.00 13.93           C  
ATOM    651  CD1 TYR A  44      20.936  27.277  10.255  1.00 16.53           C  
ATOM    652  CD2 TYR A  44      20.391  25.442  11.689  1.00 19.02           C  
ATOM    653  CE1 TYR A  44      20.118  28.113  11.007  1.00 17.35           C  
ATOM    654  CE2 TYR A  44      19.567  26.266  12.446  1.00 19.89           C  
ATOM    655  CZ  TYR A  44      19.437  27.604  12.098  1.00 19.22           C  
ATOM    656  OH  TYR A  44      18.626  28.443  12.828  1.00 21.11           O  
ATOM    657  H   TYR A  44      19.986  25.058   8.164  1.00  0.00           H  
ATOM    658  HA  TYR A  44      22.617  26.318   8.162  1.00  0.00           H  
ATOM    659 1HB  TYR A  44      21.635  24.008   9.891  1.00  0.00           H  
ATOM    660 2HB  TYR A  44      22.991  25.078  10.223  1.00  0.00           H  
ATOM    661  HD1 TYR A  44      21.463  27.693   9.396  1.00  0.00           H  
ATOM    662  HD2 TYR A  44      20.489  24.394  11.973  1.00  0.00           H  
ATOM    663  HE1 TYR A  44      20.013  29.162  10.733  1.00  0.00           H  
ATOM    664  HE2 TYR A  44      19.031  25.861  13.304  1.00  0.00           H  
ATOM    665  HH  TYR A  44      18.221  27.950  13.545  1.00  0.00           H  
ATOM    666  N   CYS A  45      22.403  23.599   6.615  1.00 10.22           N  
ATOM    667  CA  CYS A  45      23.141  22.527   5.955  1.00 11.33           C  
ATOM    668  C   CYS A  45      23.550  22.921   4.557  1.00 12.30           C  
ATOM    669  O   CYS A  45      22.761  23.507   3.818  1.00  6.28           O  
ATOM    670  CB  CYS A  45      22.301  21.253   5.883  1.00 10.06           C  
ATOM    671  SG  CYS A  45      23.165  19.897   5.114  1.00 13.14           S  
ATOM    672  H   CYS A  45      21.474  23.828   6.292  1.00  0.00           H  
ATOM    673  HA  CYS A  45      24.039  22.316   6.536  1.00  0.00           H  
ATOM    674 1HB  CYS A  45      22.007  20.954   6.889  1.00  0.00           H  
ATOM    675 2HB  CYS A  45      21.389  21.450   5.320  1.00  0.00           H  
ATOM    676  N   SER A  46      24.776  22.573   4.181  1.00 13.08           N  
ATOM    677  CA  SER A  46      25.270  22.908   2.852  1.00 16.99           C  
ATOM    678  C   SER A  46      25.876  21.713   2.136  1.00 15.75           C  
ATOM    679  O   SER A  46      26.543  21.870   1.110  1.00 16.98           O  
ATOM    680  CB  SER A  46      26.271  24.069   2.919  1.00 20.34           C  
ATOM    681  OG  SER A  46      27.276  23.827   3.893  1.00 28.61           O  
ATOM    682  H   SER A  46      25.378  22.071   4.818  1.00  0.00           H  
ATOM    683  HA  SER A  46      24.424  23.216   2.236  1.00  0.00           H  
ATOM    684 1HB  SER A  46      26.736  24.206   1.943  1.00  0.00           H  
ATOM    685 2HB  SER A  46      25.743  24.990   3.162  1.00  0.00           H  
ATOM    686  HG  SER A  46      27.071  22.971   4.278  1.00  0.00           H  
ATOM    687  N   SER A  47      25.616  20.522   2.671  1.00 13.68           N  
ATOM    688  CA  SER A  47      26.100  19.275   2.084  1.00 11.98           C  
ATOM    689  C   SER A  47      25.459  19.157   0.714  1.00 12.63           C  
ATOM    690  O   SER A  47      24.441  19.795   0.476  1.00 13.99           O  
ATOM    691  CB  SER A  47      25.682  18.105   2.949  1.00 11.98           C  
ATOM    692  OG  SER A  47      26.075  18.326   4.287  1.00  7.10           O  
ATOM    693  H   SER A  47      25.062  20.486   3.515  1.00  0.00           H  
ATOM    694  HA  SER A  47      27.189  19.313   2.041  1.00  0.00           H  
ATOM    695 1HB  SER A  47      24.601  17.978   2.892  1.00  0.00           H  
ATOM    696 2HB  SER A  47      26.139  17.192   2.570  1.00  0.00           H  
ATOM    697  HG  SER A  47      26.514  19.180   4.296  1.00  0.00           H  
ATOM    698  N   LEU A  48      26.036  18.350  -0.178  1.00 14.32           N  
ATOM    699  CA  LEU A  48      25.505  18.200  -1.541  1.00 10.03           C  
ATOM    700  C   LEU A  48      24.004  17.946  -1.530  1.00  9.76           C  
ATOM    701  O   LEU A  48      23.232  18.609  -2.234  1.00  7.46           O  
ATOM    702  CB  LEU A  48      26.198  17.045  -2.281  1.00  9.37           C  
ATOM    703  CG  LEU A  48      26.672  17.283  -3.729  1.00 12.86           C  
ATOM    704  CD1 LEU A  48      26.636  15.972  -4.512  1.00  4.82           C  
ATOM    705  CD2 LEU A  48      25.816  18.344  -4.439  1.00 11.14           C  
ATOM    706  H   LEU A  48      26.859  17.829   0.090  1.00  0.00           H  
ATOM    707  HA  LEU A  48      25.695  19.122  -2.090  1.00  0.00           H  
ATOM    708 1HB  LEU A  48      27.080  16.750  -1.715  1.00  0.00           H  
ATOM    709 2HB  LEU A  48      25.515  16.196  -2.318  1.00  0.00           H  
ATOM    710  HG  LEU A  48      27.707  17.626  -3.721  1.00  0.00           H  
ATOM    711 1HD1 LEU A  48      26.972  16.149  -5.534  1.00  0.00           H  
ATOM    712 2HD1 LEU A  48      27.294  15.245  -4.035  1.00  0.00           H  
ATOM    713 3HD1 LEU A  48      25.618  15.586  -4.528  1.00  0.00           H  
ATOM    714 1HD2 LEU A  48      26.181  18.485  -5.457  1.00  0.00           H  
ATOM    715 2HD2 LEU A  48      24.777  18.014  -4.468  1.00  0.00           H  
ATOM    716 3HD2 LEU A  48      25.882  19.287  -3.896  1.00  0.00           H  
ATOM    717  N   ALA A  49      23.590  16.999  -0.698  1.00  7.03           N  
ATOM    718  CA  ALA A  49      22.188  16.645  -0.598  1.00  7.12           C  
ATOM    719  C   ALA A  49      21.306  17.851  -0.309  1.00 11.86           C  
ATOM    720  O   ALA A  49      20.149  17.903  -0.755  1.00 10.83           O  
ATOM    721  CB  ALA A  49      22.003  15.614   0.466  1.00  9.16           C  
ATOM    722  H   ALA A  49      24.262  16.513  -0.122  1.00  0.00           H  
ATOM    723  HA  ALA A  49      21.874  16.231  -1.556  1.00  0.00           H  
ATOM    724 1HB  ALA A  49      20.948  15.351   0.538  1.00  0.00           H  
ATOM    725 2HB  ALA A  49      22.583  14.725   0.216  1.00  0.00           H  
ATOM    726 3HB  ALA A  49      22.343  16.012   1.421  1.00  0.00           H  
ATOM    727  N   CYS A  50      21.858  18.823   0.419  1.00 11.02           N  
ATOM    728  CA  CYS A  50      21.122  20.021   0.790  1.00  5.62           C  
ATOM    729  C   CYS A  50      21.026  21.099  -0.261  1.00  9.84           C  
ATOM    730  O   CYS A  50      20.228  22.020  -0.095  1.00 15.81           O  
ATOM    731  CB  CYS A  50      21.670  20.624   2.063  1.00  2.00           C  
ATOM    732  SG  CYS A  50      21.476  19.580   3.489  1.00  2.00           S  
ATOM    733  H   CYS A  50      22.817  18.721   0.721  1.00  0.00           H  
ATOM    734  HA  CYS A  50      20.080  19.748   0.960  1.00  0.00           H  
ATOM    735 1HB  CYS A  50      22.732  20.836   1.937  1.00  0.00           H  
ATOM    736 2HB  CYS A  50      21.168  21.571   2.262  1.00  0.00           H  
ATOM    737  N   THR A  51      21.795  21.004  -1.345  1.00  8.69           N  
ATOM    738  CA  THR A  51      21.714  22.050  -2.374  1.00 11.32           C  
ATOM    739  C   THR A  51      20.470  21.888  -3.245  1.00  8.27           C  
ATOM    740  O   THR A  51      19.975  22.846  -3.817  1.00  8.80           O  
ATOM    741  CB  THR A  51      22.978  22.107  -3.287  1.00 11.24           C  
ATOM    742  OG1 THR A  51      23.129  20.865  -3.986  1.00 22.70           O  
ATOM    743  CG2 THR A  51      24.244  22.375  -2.460  1.00  9.18           C  
ATOM    744  H   THR A  51      22.432  20.232  -1.478  1.00  0.00           H  
ATOM    745  HA  THR A  51      21.626  23.017  -1.878  1.00  0.00           H  
ATOM    746  HB  THR A  51      22.861  22.904  -4.021  1.00  0.00           H  
ATOM    747  HG1 THR A  51      22.417  20.270  -3.738  1.00  0.00           H  
ATOM    748 1HG2 THR A  51      25.110  22.410  -3.121  1.00  0.00           H  
ATOM    749 2HG2 THR A  51      24.144  23.328  -1.941  1.00  0.00           H  
ATOM    750 3HG2 THR A  51      24.377  21.577  -1.730  1.00  0.00           H  
ATOM    751  N   ASN A  52      19.938  20.675  -3.301  1.00  6.42           N  
ATOM    752  CA  ASN A  52      18.773  20.414  -4.131  1.00  6.65           C  
ATOM    753  C   ASN A  52      17.604  19.820  -3.365  1.00  8.51           C  
ATOM    754  O   ASN A  52      16.899  18.951  -3.864  1.00 12.21           O  
ATOM    755  CB  ASN A  52      19.147  19.484  -5.283  1.00  5.29           C  
ATOM    756  CG  ASN A  52      19.393  18.059  -4.831  1.00  2.65           C  
ATOM    757  OD1 ASN A  52      19.282  17.126  -5.618  1.00  6.95           O  
ATOM    758  ND2 ASN A  52      19.729  17.881  -3.565  1.00  2.00           N  
ATOM    759  H   ASN A  52      20.340  19.919  -2.765  1.00  0.00           H  
ATOM    760  HA  ASN A  52      18.422  21.361  -4.543  1.00  0.00           H  
ATOM    761 1HB  ASN A  52      18.347  19.483  -6.024  1.00  0.00           H  
ATOM    762 2HB  ASN A  52      20.047  19.856  -5.773  1.00  0.00           H  
ATOM    763 1HD2 ASN A  52      19.902  16.959  -3.218  1.00  0.00           H  
ATOM    764 2HD2 ASN A  52      19.810  18.668  -2.954  1.00  0.00           H  
ATOM    765  N   HIS A  53      17.393  20.279  -2.148  1.00  5.87           N  
ATOM    766  CA  HIS A  53      16.292  19.767  -1.371  1.00  3.38           C  
ATOM    767  C   HIS A  53      15.757  20.880  -0.519  1.00  2.20           C  
ATOM    768  O   HIS A  53      16.449  21.860  -0.293  1.00  8.68           O  
ATOM    769  CB  HIS A  53      16.741  18.593  -0.506  1.00  8.52           C  
ATOM    770  CG  HIS A  53      16.740  17.273  -1.221  1.00  6.63           C  
ATOM    771  ND1 HIS A  53      17.888  16.555  -1.462  1.00 12.09           N  
ATOM    772  CD2 HIS A  53      15.721  16.507  -1.675  1.00  9.65           C  
ATOM    773  CE1 HIS A  53      17.581  15.401  -2.027  1.00  7.96           C  
ATOM    774  NE2 HIS A  53      16.268  15.348  -2.165  1.00 10.72           N  
ATOM    775  H   HIS A  53      17.991  20.987  -1.747  1.00  0.00           H  
ATOM    776  HA  HIS A  53      15.509  19.412  -2.040  1.00  0.00           H  
ATOM    777 1HB  HIS A  53      17.751  18.778  -0.137  1.00  0.00           H  
ATOM    778 2HB  HIS A  53      16.086  18.509   0.361  1.00  0.00           H  
ATOM    779  HD2 HIS A  53      14.661  16.762  -1.649  1.00  0.00           H  
ATOM    780  HE1 HIS A  53      18.290  14.629  -2.326  1.00  0.00           H  
ATOM    781  HE2 HIS A  53      15.746  14.581  -2.565  1.00  0.00           H  
ATOM    782  N   ASN A  54      14.500  20.752  -0.114  1.00  4.80           N  
ATOM    783  CA  ASN A  54      13.836  21.732   0.725  1.00  4.89           C  
ATOM    784  C   ASN A  54      14.485  21.806   2.089  1.00  8.95           C  
ATOM    785  O   ASN A  54      14.566  20.803   2.795  1.00  6.70           O  
ATOM    786  CB  ASN A  54      12.367  21.367   0.895  1.00 10.44           C  
ATOM    787  CG  ASN A  54      11.543  21.705  -0.314  1.00 12.23           C  
ATOM    788  OD1 ASN A  54      11.993  21.542  -1.442  1.00 22.19           O  
ATOM    789  ND2 ASN A  54      10.321  22.170  -0.092  1.00 20.83           N  
ATOM    790  H   ASN A  54      13.991  19.931  -0.409  1.00  0.00           H  
ATOM    791  HA  ASN A  54      13.902  22.706   0.238  1.00  0.00           H  
ATOM    792 1HB  ASN A  54      12.278  20.298   1.093  1.00  0.00           H  
ATOM    793 2HB  ASN A  54      11.958  21.895   1.757  1.00  0.00           H  
ATOM    794 1HD2 ASN A  54       9.730  22.411  -0.862  1.00  0.00           H  
ATOM    795 2HD2 ASN A  54       9.991  22.280   0.845  1.00  0.00           H  
ATOM    796  N   ARG A  55      14.928  23.012   2.448  1.00 12.89           N  
ATOM    797  CA  ARG A  55      15.596  23.279   3.718  1.00 11.24           C  
ATOM    798  C   ARG A  55      14.725  24.133   4.616  1.00 12.23           C  
ATOM    799  O   ARG A  55      14.318  25.223   4.221  1.00 12.90           O  
ATOM    800  CB  ARG A  55      16.927  23.989   3.471  1.00 12.66           C  
ATOM    801  CG  ARG A  55      18.023  23.100   2.916  1.00 10.41           C  
ATOM    802  CD  ARG A  55      19.218  23.926   2.562  1.00  8.00           C  
ATOM    803  NE  ARG A  55      18.857  24.923   1.565  1.00 17.24           N  
ATOM    804  CZ  ARG A  55      19.289  26.183   1.559  1.00 22.88           C  
ATOM    805  NH1 ARG A  55      20.115  26.621   2.503  1.00 14.59           N  
ATOM    806  NH2 ARG A  55      18.857  27.020   0.618  1.00 25.92           N  
ATOM    807  H   ARG A  55      14.787  23.771   1.797  1.00  0.00           H  
ATOM    808  HA  ARG A  55      15.791  22.327   4.213  1.00  0.00           H  
ATOM    809 1HB  ARG A  55      16.777  24.809   2.770  1.00  0.00           H  
ATOM    810 2HB  ARG A  55      17.289  24.419   4.405  1.00  0.00           H  
ATOM    811 1HG  ARG A  55      18.306  22.361   3.666  1.00  0.00           H  
ATOM    812 2HG  ARG A  55      17.661  22.590   2.022  1.00  0.00           H  
ATOM    813 1HD  ARG A  55      19.589  24.430   3.454  1.00  0.00           H  
ATOM    814 2HD  ARG A  55      19.998  23.282   2.158  1.00  0.00           H  
ATOM    815  HE  ARG A  55      18.232  24.640   0.822  1.00  0.00           H  
ATOM    816 1HH1 ARG A  55      20.422  25.996   3.235  1.00  0.00           H  
ATOM    817 2HH1 ARG A  55      20.436  27.578   2.488  1.00  0.00           H  
ATOM    818 1HH2 ARG A  55      18.206  26.698  -0.085  1.00  0.00           H  
ATOM    819 2HH2 ARG A  55      19.179  27.976   0.607  1.00  0.00           H  
ATOM    820  N   PHE A  56      14.468  23.634   5.825  1.00 10.09           N  
ATOM    821  CA  PHE A  56      13.635  24.306   6.799  1.00  2.00           C  
ATOM    822  C   PHE A  56      14.338  25.543   7.310  1.00  6.67           C  
ATOM    823  O   PHE A  56      15.531  25.508   7.633  1.00  7.84           O  
ATOM    824  CB  PHE A  56      13.296  23.358   7.956  1.00  2.00           C  
ATOM    825  CG  PHE A  56      12.362  23.956   8.991  1.00  2.00           C  
ATOM    826  CD1 PHE A  56      11.031  24.233   8.681  1.00  4.32           C  
ATOM    827  CD2 PHE A  56      12.824  24.280  10.263  1.00  2.50           C  
ATOM    828  CE1 PHE A  56      10.179  24.828   9.623  1.00  2.02           C  
ATOM    829  CE2 PHE A  56      11.977  24.873  11.206  1.00  2.00           C  
ATOM    830  CZ  PHE A  56      10.654  25.147  10.883  1.00  2.00           C  
ATOM    831  H   PHE A  56      14.880  22.743   6.061  1.00  0.00           H  
ATOM    832  HA  PHE A  56      12.707  24.608   6.311  1.00  0.00           H  
ATOM    833 1HB  PHE A  56      12.830  22.456   7.562  1.00  0.00           H  
ATOM    834 2HB  PHE A  56      14.213  23.059   8.462  1.00  0.00           H  
ATOM    835  HD1 PHE A  56      10.651  23.981   7.690  1.00  0.00           H  
ATOM    836  HD2 PHE A  56      13.862  24.067  10.521  1.00  0.00           H  
ATOM    837  HE1 PHE A  56       9.142  25.039   9.362  1.00  0.00           H  
ATOM    838  HE2 PHE A  56      12.358  25.121  12.196  1.00  0.00           H  
ATOM    839  HZ  PHE A  56       9.993  25.611  11.614  1.00  0.00           H  
ATOM    840  N   ASN A  57      13.594  26.641   7.348  1.00  4.80           N  
ATOM    841  CA  ASN A  57      14.108  27.920   7.820  1.00  8.13           C  
ATOM    842  C   ASN A  57      13.437  28.309   9.136  1.00  9.13           C  
ATOM    843  O   ASN A  57      12.325  28.842   9.149  1.00 10.67           O  
ATOM    844  CB  ASN A  57      13.844  29.011   6.781  1.00 11.92           C  
ATOM    845  CG  ASN A  57      14.595  30.296   7.076  1.00 16.17           C  
ATOM    846  OD1 ASN A  57      15.154  30.479   8.157  1.00 17.44           O  
ATOM    847  ND2 ASN A  57      14.620  31.187   6.105  1.00 16.77           N  
ATOM    848  H   ASN A  57      12.635  26.581   7.036  1.00  0.00           H  
ATOM    849  HA  ASN A  57      15.185  27.827   7.966  1.00  0.00           H  
ATOM    850 1HB  ASN A  57      14.138  28.652   5.794  1.00  0.00           H  
ATOM    851 2HB  ASN A  57      12.777  29.229   6.746  1.00  0.00           H  
ATOM    852 1HD2 ASN A  57      15.099  32.056   6.235  1.00  0.00           H  
ATOM    853 2HD2 ASN A  57      14.161  30.995   5.238  1.00  0.00           H  
ATOM    854  N   PRO A  58      14.117  28.069  10.259  1.00 10.46           N  
ATOM    855  CA  PRO A  58      13.605  28.381  11.592  1.00 10.46           C  
ATOM    856  C   PRO A  58      13.087  29.808  11.723  1.00 15.96           C  
ATOM    857  O   PRO A  58      12.074  30.051  12.374  1.00 20.91           O  
ATOM    858  CB  PRO A  58      14.834  28.166  12.472  1.00 12.58           C  
ATOM    859  CG  PRO A  58      15.572  27.072  11.760  1.00  8.65           C  
ATOM    860  CD  PRO A  58      15.482  27.516  10.334  1.00 11.96           C  
ATOM    861  HA  PRO A  58      12.803  27.672  11.846  1.00  0.00           H  
ATOM    862 1HB  PRO A  58      15.408  29.101  12.551  1.00  0.00           H  
ATOM    863 2HB  PRO A  58      14.524  27.892  13.491  1.00  0.00           H  
ATOM    864 1HG  PRO A  58      16.602  26.999  12.139  1.00  0.00           H  
ATOM    865 2HG  PRO A  58      15.093  26.101  11.955  1.00  0.00           H  
ATOM    866 1HD  PRO A  58      16.248  28.281  10.139  1.00  0.00           H  
ATOM    867 2HD  PRO A  58      15.621  26.650   9.670  1.00  0.00           H  
ATOM    868  N   GLU A  59      13.765  30.740  11.065  1.00 21.91           N  
ATOM    869  CA  GLU A  59      13.426  32.158  11.107  1.00 24.38           C  
ATOM    870  C   GLU A  59      12.014  32.525  10.638  1.00 23.42           C  
ATOM    871  O   GLU A  59      11.439  33.511  11.104  1.00 23.33           O  
ATOM    872  CB  GLU A  59      14.474  32.939  10.299  1.00 31.11           C  
ATOM    873  CG  GLU A  59      14.230  34.449  10.183  1.00 41.29           C  
ATOM    874  CD  GLU A  59      15.245  35.165   9.282  1.00 45.92           C  
ATOM    875  OE1 GLU A  59      16.161  35.825   9.832  1.00 50.05           O  
ATOM    876  OE2 GLU A  59      15.113  35.089   8.034  1.00 40.62           O  
ATOM    877  H   GLU A  59      14.554  30.439  10.511  1.00  0.00           H  
ATOM    878  HA  GLU A  59      13.447  32.488  12.146  1.00  0.00           H  
ATOM    879 1HB  GLU A  59      15.457  32.804  10.751  1.00  0.00           H  
ATOM    880 2HB  GLU A  59      14.523  32.541   9.285  1.00  0.00           H  
ATOM    881 1HG  GLU A  59      13.231  34.615   9.780  1.00  0.00           H  
ATOM    882 2HG  GLU A  59      14.268  34.890  11.178  1.00  0.00           H  
ATOM    883  N   ASP A  60      11.459  31.734   9.726  1.00 21.16           N  
ATOM    884  CA  ASP A  60      10.133  31.989   9.162  1.00 18.70           C  
ATOM    885  C   ASP A  60       8.980  31.363   9.910  1.00 15.71           C  
ATOM    886  O   ASP A  60       7.844  31.422   9.446  1.00 14.76           O  
ATOM    887  CB  ASP A  60      10.082  31.491   7.720  1.00 23.56           C  
ATOM    888  CG  ASP A  60      10.940  32.320   6.784  1.00 30.58           C  
ATOM    889  OD1 ASP A  60      10.365  33.086   5.972  1.00 34.52           O  
ATOM    890  OD2 ASP A  60      12.182  32.199   6.856  1.00 29.42           O  
ATOM    891  H   ASP A  60      11.979  30.926   9.414  1.00  0.00           H  
ATOM    892  HA  ASP A  60       9.953  33.064   9.173  1.00  0.00           H  
ATOM    893 1HB  ASP A  60      10.420  30.455   7.681  1.00  0.00           H  
ATOM    894 2HB  ASP A  60       9.052  31.513   7.364  1.00  0.00           H  
ATOM    895  N   SER A  61       9.270  30.744  11.047  1.00 14.50           N  
ATOM    896  CA  SER A  61       8.248  30.071  11.827  1.00 12.38           C  
ATOM    897  C   SER A  61       8.104  30.723  13.195  1.00 12.69           C  
ATOM    898  O   SER A  61       9.031  30.735  14.000  1.00 12.65           O  
ATOM    899  CB  SER A  61       8.590  28.578  11.945  1.00  9.61           C  
ATOM    900  OG  SER A  61       7.616  27.844  12.678  1.00  7.31           O  
ATOM    901  H   SER A  61      10.224  30.740  11.379  1.00  0.00           H  
ATOM    902  HA  SER A  61       7.293  30.178  11.312  1.00  0.00           H  
ATOM    903 1HB  SER A  61       8.677  28.145  10.949  1.00  0.00           H  
ATOM    904 2HB  SER A  61       9.555  28.464  12.436  1.00  0.00           H  
ATOM    905  HG  SER A  61       6.945  28.480  12.938  1.00  0.00           H  
ATOM    906  N   SER A  62       6.924  31.272  13.446  1.00 15.41           N  
ATOM    907  CA  SER A  62       6.635  31.928  14.704  1.00 17.35           C  
ATOM    908  C   SER A  62       6.448  30.926  15.832  1.00 17.77           C  
ATOM    909  O   SER A  62       6.374  31.307  17.003  1.00 21.59           O  
ATOM    910  CB  SER A  62       5.366  32.756  14.560  1.00 20.36           C  
ATOM    911  OG  SER A  62       4.242  31.914  14.354  1.00 24.03           O  
ATOM    912  H   SER A  62       6.206  31.230  12.737  1.00  0.00           H  
ATOM    913  HA  SER A  62       7.468  32.588  14.950  1.00  0.00           H  
ATOM    914 1HB  SER A  62       5.220  33.356  15.458  1.00  0.00           H  
ATOM    915 2HB  SER A  62       5.473  33.443  13.721  1.00  0.00           H  
ATOM    916  HG  SER A  62       4.580  31.015  14.359  1.00  0.00           H  
ATOM    917  N   THR A  63       6.363  29.648  15.486  1.00 15.31           N  
ATOM    918  CA  THR A  63       6.156  28.625  16.497  1.00 14.79           C  
ATOM    919  C   THR A  63       7.354  27.720  16.806  1.00 13.95           C  
ATOM    920  O   THR A  63       7.247  26.792  17.604  1.00 16.52           O  
ATOM    921  CB  THR A  63       4.890  27.771  16.174  1.00 15.25           C  
ATOM    922  OG1 THR A  63       4.979  27.224  14.853  1.00  7.58           O  
ATOM    923  CG2 THR A  63       3.637  28.633  16.264  1.00 11.03           C  
ATOM    924  H   THR A  63       6.441  29.374  14.517  1.00  0.00           H  
ATOM    925  HA  THR A  63       6.005  29.115  17.459  1.00  0.00           H  
ATOM    926  HB  THR A  63       4.814  26.949  16.886  1.00  0.00           H  
ATOM    927  HG1 THR A  63       5.804  27.502  14.447  1.00  0.00           H  
ATOM    928 1HG2 THR A  63       2.761  28.026  16.037  1.00  0.00           H  
ATOM    929 2HG2 THR A  63       3.546  29.039  17.271  1.00  0.00           H  
ATOM    930 3HG2 THR A  63       3.706  29.451  15.548  1.00  0.00           H  
ATOM    931  N   TYR A  64       8.502  28.007  16.210  1.00 10.53           N  
ATOM    932  CA  TYR A  64       9.689  27.195  16.439  1.00 11.80           C  
ATOM    933  C   TYR A  64      10.269  27.393  17.841  1.00 13.95           C  
ATOM    934  O   TYR A  64      10.312  28.494  18.362  1.00 18.07           O  
ATOM    935  CB  TYR A  64      10.746  27.505  15.366  1.00 10.86           C  
ATOM    936  CG  TYR A  64      12.051  26.740  15.474  1.00  8.16           C  
ATOM    937  CD1 TYR A  64      12.129  25.391  15.141  1.00  6.80           C  
ATOM    938  CD2 TYR A  64      13.223  27.388  15.857  1.00 13.78           C  
ATOM    939  CE1 TYR A  64      13.352  24.707  15.181  1.00 10.42           C  
ATOM    940  CE2 TYR A  64      14.452  26.718  15.900  1.00 11.24           C  
ATOM    941  CZ  TYR A  64      14.509  25.382  15.559  1.00 14.55           C  
ATOM    942  OH  TYR A  64      15.730  24.736  15.583  1.00 21.62           O  
ATOM    943  H   TYR A  64       8.561  28.799  15.587  1.00  0.00           H  
ATOM    944  HA  TYR A  64       9.408  26.144  16.367  1.00  0.00           H  
ATOM    945 1HB  TYR A  64      10.335  27.294  14.378  1.00  0.00           H  
ATOM    946 2HB  TYR A  64      10.996  28.565  15.397  1.00  0.00           H  
ATOM    947  HD1 TYR A  64      11.230  24.850  14.843  1.00  0.00           H  
ATOM    948  HD2 TYR A  64      13.198  28.442  16.134  1.00  0.00           H  
ATOM    949  HE1 TYR A  64      13.394  23.651  14.917  1.00  0.00           H  
ATOM    950  HE2 TYR A  64      15.354  27.252  16.202  1.00  0.00           H  
ATOM    951  HH  TYR A  64      16.413  25.355  15.853  1.00  0.00           H  
ATOM    952  N   GLN A  65      10.724  26.308  18.442  1.00 18.09           N  
ATOM    953  CA  GLN A  65      11.324  26.346  19.758  1.00 22.43           C  
ATOM    954  C   GLN A  65      12.649  25.619  19.586  1.00 25.48           C  
ATOM    955  O   GLN A  65      12.661  24.419  19.294  1.00 21.84           O  
ATOM    956  CB  GLN A  65      10.471  25.569  20.754  1.00 27.35           C  
ATOM    957  CG  GLN A  65      10.185  26.298  22.046  1.00 40.50           C  
ATOM    958  CD  GLN A  65       8.856  27.033  22.006  1.00 47.01           C  
ATOM    959  OE1 GLN A  65       8.763  28.158  21.498  1.00 48.81           O  
ATOM    960  NE2 GLN A  65       7.814  26.399  22.551  1.00 49.90           N  
ATOM    961  H   GLN A  65      10.648  25.423  17.961  1.00  0.00           H  
ATOM    962  HA  GLN A  65      11.380  27.385  20.083  1.00  0.00           H  
ATOM    963 1HB  GLN A  65       9.514  25.319  20.296  1.00  0.00           H  
ATOM    964 2HB  GLN A  65      10.968  24.632  21.006  1.00  0.00           H  
ATOM    965 1HG  GLN A  65      10.154  25.574  22.860  1.00  0.00           H  
ATOM    966 2HG  GLN A  65      10.976  27.026  22.223  1.00  0.00           H  
ATOM    967 1HE2 GLN A  65       6.911  26.831  22.556  1.00  0.00           H  
ATOM    968 2HE2 GLN A  65       7.935  25.492  22.955  1.00  0.00           H  
ATOM    969  N   SER A  66      13.757  26.346  19.708  1.00 26.79           N  
ATOM    970  CA  SER A  66      15.080  25.745  19.564  1.00 28.79           C  
ATOM    971  C   SER A  66      15.507  25.109  20.876  1.00 28.53           C  
ATOM    972  O   SER A  66      14.881  25.338  21.914  1.00 27.35           O  
ATOM    973  CB  SER A  66      16.115  26.792  19.124  1.00 30.74           C  
ATOM    974  OG  SER A  66      16.139  27.914  19.994  1.00 36.75           O  
ATOM    975  H   SER A  66      13.684  27.334  19.904  1.00  0.00           H  
ATOM    976  HA  SER A  66      15.027  24.970  18.798  1.00  0.00           H  
ATOM    977 1HB  SER A  66      17.105  26.337  19.100  1.00  0.00           H  
ATOM    978 2HB  SER A  66      15.885  27.128  18.114  1.00  0.00           H  
ATOM    979  HG  SER A  66      15.479  27.739  20.669  1.00  0.00           H  
ATOM    980  N   THR A  67      16.529  24.262  20.821  1.00 27.80           N  
ATOM    981  CA  THR A  67      17.033  23.617  22.025  1.00 26.65           C  
ATOM    982  C   THR A  67      18.539  23.489  21.911  1.00 27.55           C  
ATOM    983  O   THR A  67      19.122  23.728  20.852  1.00 26.28           O  
ATOM    984  CB  THR A  67      16.408  22.202  22.278  1.00 23.60           C  
ATOM    985  OG1 THR A  67      16.900  21.262  21.322  1.00 15.12           O  
ATOM    986  CG2 THR A  67      14.895  22.247  22.205  1.00 22.55           C  
ATOM    987  H   THR A  67      16.967  24.059  19.934  1.00  0.00           H  
ATOM    988  HA  THR A  67      16.780  24.240  22.883  1.00  0.00           H  
ATOM    989  HB  THR A  67      16.701  21.846  23.266  1.00  0.00           H  
ATOM    990  HG1 THR A  67      17.511  21.702  20.727  1.00  0.00           H  
ATOM    991 1HG2 THR A  67      14.492  21.250  22.385  1.00  0.00           H  
ATOM    992 2HG2 THR A  67      14.515  22.935  22.960  1.00  0.00           H  
ATOM    993 3HG2 THR A  67      14.589  22.588  21.217  1.00  0.00           H  
ATOM    994  N   SER A  68      19.164  23.111  23.014  1.00 32.20           N  
ATOM    995  CA  SER A  68      20.608  22.938  23.062  1.00 34.25           C  
ATOM    996  C   SER A  68      21.068  21.646  22.334  1.00 34.94           C  
ATOM    997  O   SER A  68      22.039  21.667  21.576  1.00 35.81           O  
ATOM    998  CB  SER A  68      21.052  22.921  24.534  1.00 37.41           C  
ATOM    999  OG  SER A  68      20.430  23.963  25.285  1.00 39.44           O  
ATOM   1000  H   SER A  68      18.620  22.938  23.847  1.00  0.00           H  
ATOM   1001  HA  SER A  68      21.075  23.781  22.550  1.00  0.00           H  
ATOM   1002 1HB  SER A  68      20.801  21.958  24.978  1.00  0.00           H  
ATOM   1003 2HB  SER A  68      22.134  23.035  24.589  1.00  0.00           H  
ATOM   1004  HG  SER A  68      19.868  24.435  24.667  1.00  0.00           H  
ATOM   1005  N   GLU A  69      20.310  20.561  22.524  1.00 32.40           N  
ATOM   1006  CA  GLU A  69      20.597  19.235  21.964  1.00 28.39           C  
ATOM   1007  C   GLU A  69      20.710  19.013  20.453  1.00 25.50           C  
ATOM   1008  O   GLU A  69      20.023  19.650  19.656  1.00 24.22           O  
ATOM   1009  CB  GLU A  69      19.638  18.199  22.557  1.00 30.82           C  
ATOM   1010  CG  GLU A  69      20.000  17.778  23.979  1.00 34.76           C  
ATOM   1011  CD  GLU A  69      19.929  16.270  24.179  1.00 38.31           C  
ATOM   1012  OE1 GLU A  69      19.468  15.835  25.259  1.00 42.62           O  
ATOM   1013  OE2 GLU A  69      20.338  15.516  23.263  1.00 33.39           O  
ATOM   1014  H   GLU A  69      19.487  20.686  23.096  1.00  0.00           H  
ATOM   1015  HA  GLU A  69      21.619  18.962  22.228  1.00  0.00           H  
ATOM   1016 1HB  GLU A  69      18.626  18.603  22.566  1.00  0.00           H  
ATOM   1017 2HB  GLU A  69      19.629  17.309  21.928  1.00  0.00           H  
ATOM   1018 1HG  GLU A  69      21.011  18.118  24.201  1.00  0.00           H  
ATOM   1019 2HG  GLU A  69      19.321  18.267  24.676  1.00  0.00           H  
ATOM   1020  N   THR A  70      21.526  18.017  20.102  1.00 24.15           N  
ATOM   1021  CA  THR A  70      21.811  17.627  18.726  1.00 23.89           C  
ATOM   1022  C   THR A  70      21.426  16.170  18.452  1.00 23.01           C  
ATOM   1023  O   THR A  70      21.381  15.334  19.365  1.00 22.97           O  
ATOM   1024  CB  THR A  70      23.324  17.770  18.412  1.00 27.59           C  
ATOM   1025  OG1 THR A  70      24.079  16.931  19.297  1.00 31.05           O  
ATOM   1026  CG2 THR A  70      23.783  19.209  18.589  1.00 27.40           C  
ATOM   1027  H   THR A  70      21.966  17.512  20.858  1.00  0.00           H  
ATOM   1028  HA  THR A  70      21.256  18.286  18.058  1.00  0.00           H  
ATOM   1029  HB  THR A  70      23.513  17.463  17.384  1.00  0.00           H  
ATOM   1030  HG1 THR A  70      23.479  16.468  19.887  1.00  0.00           H  
ATOM   1031 1HG2 THR A  70      24.847  19.282  18.363  1.00  0.00           H  
ATOM   1032 2HG2 THR A  70      23.223  19.855  17.914  1.00  0.00           H  
ATOM   1033 3HG2 THR A  70      23.609  19.522  19.618  1.00  0.00           H  
ATOM   1034  N   VAL A  71      21.146  15.870  17.191  1.00 19.53           N  
ATOM   1035  CA  VAL A  71      20.781  14.527  16.789  1.00 14.84           C  
ATOM   1036  C   VAL A  71      21.759  14.084  15.706  1.00 14.49           C  
ATOM   1037  O   VAL A  71      22.280  14.910  14.950  1.00 13.24           O  
ATOM   1038  CB  VAL A  71      19.317  14.463  16.275  1.00 18.03           C  
ATOM   1039  CG1 VAL A  71      19.133  15.296  15.002  1.00 15.08           C  
ATOM   1040  CG2 VAL A  71      18.901  13.021  16.052  1.00 18.01           C  
ATOM   1041  H   VAL A  71      21.189  16.598  16.492  1.00  0.00           H  
ATOM   1042  HA  VAL A  71      20.865  13.871  17.656  1.00  0.00           H  
ATOM   1043  HB  VAL A  71      18.661  14.917  17.018  1.00  0.00           H  
ATOM   1044 1HG1 VAL A  71      18.097  15.229  14.670  1.00  0.00           H  
ATOM   1045 2HG1 VAL A  71      19.380  16.337  15.209  1.00  0.00           H  
ATOM   1046 3HG1 VAL A  71      19.789  14.915  14.220  1.00  0.00           H  
ATOM   1047 1HG2 VAL A  71      17.873  12.990  15.693  1.00  0.00           H  
ATOM   1048 2HG2 VAL A  71      19.558  12.563  15.313  1.00  0.00           H  
ATOM   1049 3HG2 VAL A  71      18.973  12.472  16.991  1.00  0.00           H  
ATOM   1050  N   SER A  72      22.059  12.792  15.691  1.00 12.37           N  
ATOM   1051  CA  SER A  72      22.972  12.209  14.730  1.00 13.75           C  
ATOM   1052  C   SER A  72      22.308  10.909  14.319  1.00 14.93           C  
ATOM   1053  O   SER A  72      22.214   9.988  15.127  1.00 17.81           O  
ATOM   1054  CB  SER A  72      24.311  11.928  15.411  1.00 17.25           C  
ATOM   1055  OG  SER A  72      25.230  11.327  14.518  1.00 25.00           O  
ATOM   1056  H   SER A  72      21.627  12.197  16.383  1.00  0.00           H  
ATOM   1057  HA  SER A  72      23.124  12.923  13.920  1.00  0.00           H  
ATOM   1058 1HB  SER A  72      24.730  12.860  15.789  1.00  0.00           H  
ATOM   1059 2HB  SER A  72      24.154  11.271  16.265  1.00  0.00           H  
ATOM   1060  HG  SER A  72      24.769  11.243  13.680  1.00  0.00           H  
ATOM   1061  N   ILE A  73      21.806  10.846  13.090  1.00 13.46           N  
ATOM   1062  CA  ILE A  73      21.118   9.653  12.620  1.00 17.79           C  
ATOM   1063  C   ILE A  73      21.867   8.930  11.528  1.00 22.95           C  
ATOM   1064  O   ILE A  73      22.173   9.515  10.497  1.00 27.08           O  
ATOM   1065  CB  ILE A  73      19.712   9.983  12.088  1.00 18.45           C  
ATOM   1066  CG1 ILE A  73      18.989  10.919  13.062  1.00 21.17           C  
ATOM   1067  CG2 ILE A  73      18.911   8.704  11.947  1.00 18.38           C  
ATOM   1068  CD1 ILE A  73      17.660  11.432  12.572  1.00 21.07           C  
ATOM   1069  H   ILE A  73      21.901  11.636  12.468  1.00  0.00           H  
ATOM   1070  HA  ILE A  73      21.010   8.964  13.457  1.00  0.00           H  
ATOM   1071  HB  ILE A  73      19.796  10.468  11.116  1.00  0.00           H  
ATOM   1072 1HG1 ILE A  73      18.819  10.401  14.005  1.00  0.00           H  
ATOM   1073 2HG1 ILE A  73      19.620  11.782  13.273  1.00  0.00           H  
ATOM   1074 1HG2 ILE A  73      17.915   8.938  11.571  1.00  0.00           H  
ATOM   1075 2HG2 ILE A  73      19.414   8.035  11.250  1.00  0.00           H  
ATOM   1076 3HG2 ILE A  73      18.827   8.218  12.919  1.00  0.00           H  
ATOM   1077 1HD1 ILE A  73      17.222  12.086  13.326  1.00  0.00           H  
ATOM   1078 2HD1 ILE A  73      17.804  11.990  11.646  1.00  0.00           H  
ATOM   1079 3HD1 ILE A  73      16.991  10.592  12.389  1.00  0.00           H  
ATOM   1080  N   THR A  74      22.136   7.645  11.743  1.00 26.97           N  
ATOM   1081  CA  THR A  74      22.845   6.830  10.760  1.00 29.31           C  
ATOM   1082  C   THR A  74      21.890   5.848  10.075  1.00 30.30           C  
ATOM   1083  O   THR A  74      21.330   4.954  10.720  1.00 31.80           O  
ATOM   1084  CB  THR A  74      24.014   6.046  11.415  1.00 30.22           C  
ATOM   1085  OG1 THR A  74      24.936   6.961  12.029  1.00 31.42           O  
ATOM   1086  CG2 THR A  74      24.750   5.234  10.368  1.00 31.00           C  
ATOM   1087  H   THR A  74      21.841   7.222  12.611  1.00  0.00           H  
ATOM   1088  HA  THR A  74      23.261   7.490   9.999  1.00  0.00           H  
ATOM   1089  HB  THR A  74      23.620   5.377  12.180  1.00  0.00           H  
ATOM   1090  HG1 THR A  74      24.627   7.861  11.900  1.00  0.00           H  
ATOM   1091 1HG2 THR A  74      25.567   4.688  10.839  1.00  0.00           H  
ATOM   1092 2HG2 THR A  74      24.061   4.528   9.905  1.00  0.00           H  
ATOM   1093 3HG2 THR A  74      25.151   5.901   9.606  1.00  0.00           H  
ATOM   1094  N   TYR A  75      21.694   6.022   8.774  1.00 30.94           N  
ATOM   1095  CA  TYR A  75      20.800   5.150   8.029  1.00 33.90           C  
ATOM   1096  C   TYR A  75      21.531   4.076   7.247  1.00 38.97           C  
ATOM   1097  O   TYR A  75      22.751   4.151   7.082  1.00 42.47           O  
ATOM   1098  CB  TYR A  75      19.914   5.972   7.103  1.00 30.62           C  
ATOM   1099  CG  TYR A  75      18.841   6.688   7.862  1.00 29.89           C  
ATOM   1100  CD1 TYR A  75      17.768   5.981   8.407  1.00 31.53           C  
ATOM   1101  CD2 TYR A  75      18.918   8.057   8.093  1.00 27.05           C  
ATOM   1102  CE1 TYR A  75      16.805   6.616   9.171  1.00 31.16           C  
ATOM   1103  CE2 TYR A  75      17.961   8.702   8.852  1.00 29.21           C  
ATOM   1104  CZ  TYR A  75      16.905   7.976   9.394  1.00 30.42           C  
ATOM   1105  OH  TYR A  75      15.968   8.596  10.188  1.00 31.78           O  
ATOM   1106  H   TYR A  75      22.170   6.769   8.289  1.00  0.00           H  
ATOM   1107  HA  TYR A  75      20.167   4.616   8.738  1.00  0.00           H  
ATOM   1108 1HB  TYR A  75      20.524   6.700   6.566  1.00  0.00           H  
ATOM   1109 2HB  TYR A  75      19.457   5.318   6.361  1.00  0.00           H  
ATOM   1110  HD1 TYR A  75      17.678   4.908   8.234  1.00  0.00           H  
ATOM   1111  HD2 TYR A  75      19.741   8.635   7.672  1.00  0.00           H  
ATOM   1112  HE1 TYR A  75      15.976   6.045   9.587  1.00  0.00           H  
ATOM   1113  HE2 TYR A  75      18.034   9.776   9.024  1.00  0.00           H  
ATOM   1114  HH  TYR A  75      16.186   9.528  10.270  1.00  0.00           H  
ATOM   1115  N   GLY A  76      20.779   3.068   6.790  1.00 42.10           N  
ATOM   1116  CA  GLY A  76      21.343   1.968   6.014  1.00 42.12           C  
ATOM   1117  C   GLY A  76      22.291   2.456   4.933  1.00 42.43           C  
ATOM   1118  O   GLY A  76      23.213   1.740   4.530  1.00 44.57           O  
ATOM   1119  H   GLY A  76      19.789   3.072   6.991  1.00  0.00           H  
ATOM   1120 1HA  GLY A  76      21.877   1.290   6.679  1.00  0.00           H  
ATOM   1121 2HA  GLY A  76      20.537   1.398   5.553  1.00  0.00           H  
ATOM   1122  N   THR A  77      22.016   3.664   4.443  1.00 41.13           N  
ATOM   1123  CA  THR A  77      22.826   4.345   3.436  1.00 42.28           C  
ATOM   1124  C   THR A  77      22.636   5.853   3.659  1.00 38.68           C  
ATOM   1125  O   THR A  77      21.518   6.372   3.584  1.00 35.68           O  
ATOM   1126  CB  THR A  77      22.417   3.983   1.982  1.00 44.75           C  
ATOM   1127  OG1 THR A  77      22.413   2.558   1.812  1.00 46.55           O  
ATOM   1128  CG2 THR A  77      23.410   4.599   0.988  1.00 46.43           C  
ATOM   1129  H   THR A  77      21.191   4.122   4.803  1.00  0.00           H  
ATOM   1130  HA  THR A  77      23.866   4.044   3.567  1.00  0.00           H  
ATOM   1131  HB  THR A  77      21.417   4.366   1.779  1.00  0.00           H  
ATOM   1132  HG1 THR A  77      22.665   2.137   2.638  1.00  0.00           H  
ATOM   1133 1HG2 THR A  77      23.115   4.340  -0.029  1.00  0.00           H  
ATOM   1134 2HG2 THR A  77      23.412   5.683   1.101  1.00  0.00           H  
ATOM   1135 3HG2 THR A  77      24.409   4.212   1.185  1.00  0.00           H  
ATOM   1136  N   GLY A  78      23.726   6.540   3.971  1.00 34.46           N  
ATOM   1137  CA  GLY A  78      23.640   7.964   4.209  1.00 35.06           C  
ATOM   1138  C   GLY A  78      23.304   8.263   5.654  1.00 30.64           C  
ATOM   1139  O   GLY A  78      22.631   7.484   6.335  1.00 32.07           O  
ATOM   1140  H   GLY A  78      24.623   6.082   4.046  1.00  0.00           H  
ATOM   1141 1HA  GLY A  78      24.589   8.434   3.949  1.00  0.00           H  
ATOM   1142 2HA  GLY A  78      22.879   8.396   3.560  1.00  0.00           H  
ATOM   1143  N   SER A  79      23.804   9.393   6.127  1.00 28.29           N  
ATOM   1144  CA  SER A  79      23.577   9.822   7.490  1.00 22.18           C  
ATOM   1145  C   SER A  79      23.094  11.262   7.524  1.00 19.77           C  
ATOM   1146  O   SER A  79      22.774  11.858   6.491  1.00 18.04           O  
ATOM   1147  CB  SER A  79      24.862   9.672   8.305  1.00 20.14           C  
ATOM   1148  OG  SER A  79      25.972  10.221   7.617  1.00 21.29           O  
ATOM   1149  H   SER A  79      24.361   9.972   5.515  1.00  0.00           H  
ATOM   1150  HA  SER A  79      22.805   9.188   7.928  1.00  0.00           H  
ATOM   1151 1HB  SER A  79      24.744  10.173   9.265  1.00  0.00           H  
ATOM   1152 2HB  SER A  79      25.044   8.617   8.507  1.00  0.00           H  
ATOM   1153  HG  SER A  79      25.628  10.559   6.787  1.00  0.00           H  
ATOM   1154  N   MET A  80      23.023  11.809   8.726  1.00 15.86           N  
ATOM   1155  CA  MET A  80      22.588  13.167   8.913  1.00 13.31           C  
ATOM   1156  C   MET A  80      22.851  13.514  10.344  1.00 16.27           C  
ATOM   1157  O   MET A  80      22.490  12.734  11.230  1.00 18.74           O  
ATOM   1158  CB  MET A  80      21.085  13.279   8.643  1.00 12.30           C  
ATOM   1159  CG  MET A  80      20.408  14.532   9.207  1.00 10.48           C  
ATOM   1160  SD  MET A  80      19.992  14.409  10.980  1.00 14.15           S  
ATOM   1161  CE  MET A  80      18.897  15.772  11.186  1.00  9.69           C  
ATOM   1162  H   MET A  80      23.281  11.259   9.533  1.00  0.00           H  
ATOM   1163  HA  MET A  80      23.121  13.801   8.205  1.00  0.00           H  
ATOM   1164 1HB  MET A  80      20.907  13.270   7.569  1.00  0.00           H  
ATOM   1165 2HB  MET A  80      20.573  12.414   9.067  1.00  0.00           H  
ATOM   1166 1HG  MET A  80      21.066  15.391   9.077  1.00  0.00           H  
ATOM   1167 2HG  MET A  80      19.485  14.724   8.660  1.00  0.00           H  
ATOM   1168 1HE  MET A  80      18.564  15.818  12.223  1.00  0.00           H  
ATOM   1169 2HE  MET A  80      19.415  16.697  10.929  1.00  0.00           H  
ATOM   1170 3HE  MET A  80      18.033  15.647  10.533  1.00  0.00           H  
ATOM   1171  N   THR A  81      23.560  14.621  10.573  1.00 14.55           N  
ATOM   1172  CA  THR A  81      23.790  15.098  11.931  1.00 11.95           C  
ATOM   1173  C   THR A  81      23.128  16.468  11.942  1.00 11.20           C  
ATOM   1174  O   THR A  81      22.970  17.080  10.880  1.00 12.65           O  
ATOM   1175  CB  THR A  81      25.285  15.235  12.305  1.00 11.70           C  
ATOM   1176  OG1 THR A  81      25.913  16.208  11.469  1.00 16.12           O  
ATOM   1177  CG2 THR A  81      25.999  13.907  12.186  1.00 10.57           C  
ATOM   1178  H   THR A  81      23.946  15.140   9.797  1.00  0.00           H  
ATOM   1179  HA  THR A  81      23.353  14.382  12.628  1.00  0.00           H  
ATOM   1180  HB  THR A  81      25.372  15.592  13.331  1.00  0.00           H  
ATOM   1181  HG1 THR A  81      25.267  16.566  10.855  1.00  0.00           H  
ATOM   1182 1HG2 THR A  81      27.048  14.032  12.455  1.00  0.00           H  
ATOM   1183 2HG2 THR A  81      25.536  13.184  12.857  1.00  0.00           H  
ATOM   1184 3HG2 THR A  81      25.929  13.547  11.160  1.00  0.00           H  
ATOM   1185  N   GLY A  82      22.689  16.924  13.110  1.00 11.80           N  
ATOM   1186  CA  GLY A  82      22.056  18.228  13.207  1.00 11.94           C  
ATOM   1187  C   GLY A  82      21.561  18.483  14.614  1.00 14.06           C  
ATOM   1188  O   GLY A  82      21.980  17.787  15.541  1.00 16.15           O  
ATOM   1189  H   GLY A  82      22.793  16.364  13.944  1.00  0.00           H  
ATOM   1190 1HA  GLY A  82      22.769  19.001  12.919  1.00  0.00           H  
ATOM   1191 2HA  GLY A  82      21.224  18.281  12.506  1.00  0.00           H  
ATOM   1192  N   ILE A  83      20.711  19.491  14.786  1.00 11.77           N  
ATOM   1193  CA  ILE A  83      20.154  19.800  16.100  1.00 13.16           C  
ATOM   1194  C   ILE A  83      18.710  19.329  16.143  1.00 12.07           C  
ATOM   1195  O   ILE A  83      18.203  18.801  15.162  1.00 18.25           O  
ATOM   1196  CB  ILE A  83      20.205  21.315  16.423  1.00 13.73           C  
ATOM   1197  CG1 ILE A  83      19.717  22.134  15.233  1.00 15.21           C  
ATOM   1198  CG2 ILE A  83      21.602  21.731  16.805  1.00 14.70           C  
ATOM   1199  CD1 ILE A  83      19.795  23.605  15.464  1.00 19.31           C  
ATOM   1200  H   ILE A  83      20.443  20.056  13.993  1.00  0.00           H  
ATOM   1201  HA  ILE A  83      20.742  19.281  16.856  1.00  0.00           H  
ATOM   1202  HB  ILE A  83      19.534  21.533  17.253  1.00  0.00           H  
ATOM   1203 1HG1 ILE A  83      20.311  21.887  14.354  1.00  0.00           H  
ATOM   1204 2HG1 ILE A  83      18.682  21.872  15.011  1.00  0.00           H  
ATOM   1205 1HG2 ILE A  83      21.616  22.798  17.027  1.00  0.00           H  
ATOM   1206 2HG2 ILE A  83      21.920  21.173  17.685  1.00  0.00           H  
ATOM   1207 3HG2 ILE A  83      22.282  21.524  15.979  1.00  0.00           H  
ATOM   1208 1HD1 ILE A  83      19.433  24.132  14.581  1.00  0.00           H  
ATOM   1209 2HD1 ILE A  83      19.179  23.872  16.323  1.00  0.00           H  
ATOM   1210 3HD1 ILE A  83      20.829  23.888  15.656  1.00  0.00           H  
ATOM   1211  N   LEU A  84      18.066  19.487  17.290  1.00 10.67           N  
ATOM   1212  CA  LEU A  84      16.676  19.099  17.460  1.00 10.10           C  
ATOM   1213  C   LEU A  84      15.897  20.357  17.832  1.00 10.47           C  
ATOM   1214  O   LEU A  84      16.369  21.147  18.639  1.00 15.80           O  
ATOM   1215  CB  LEU A  84      16.536  18.072  18.598  1.00  6.56           C  
ATOM   1216  CG  LEU A  84      17.065  16.644  18.453  1.00  4.46           C  
ATOM   1217  CD1 LEU A  84      16.835  15.887  19.744  1.00  2.00           C  
ATOM   1218  CD2 LEU A  84      16.398  15.934  17.301  1.00  7.38           C  
ATOM   1219  H   LEU A  84      18.563  19.892  18.071  1.00  0.00           H  
ATOM   1220  HA  LEU A  84      16.329  18.641  16.534  1.00  0.00           H  
ATOM   1221 1HB  LEU A  84      17.037  18.463  19.482  1.00  0.00           H  
ATOM   1222 2HB  LEU A  84      15.478  17.952  18.829  1.00  0.00           H  
ATOM   1223  HG  LEU A  84      18.140  16.671  18.271  1.00  0.00           H  
ATOM   1224 1HD1 LEU A  84      17.212  14.869  19.641  1.00  0.00           H  
ATOM   1225 2HD1 LEU A  84      17.360  16.387  20.558  1.00  0.00           H  
ATOM   1226 3HD1 LEU A  84      15.768  15.858  19.963  1.00  0.00           H  
ATOM   1227 1HD2 LEU A  84      16.793  14.921  17.220  1.00  0.00           H  
ATOM   1228 2HD2 LEU A  84      15.322  15.891  17.474  1.00  0.00           H  
ATOM   1229 3HD2 LEU A  84      16.596  16.476  16.376  1.00  0.00           H  
ATOM   1230  N   GLY A  85      14.711  20.539  17.261  1.00 10.91           N  
ATOM   1231  CA  GLY A  85      13.892  21.700  17.577  1.00  5.84           C  
ATOM   1232  C   GLY A  85      12.434  21.307  17.786  1.00  9.83           C  
ATOM   1233  O   GLY A  85      12.073  20.151  17.577  1.00 10.70           O  
ATOM   1234  H   GLY A  85      14.368  19.862  16.595  1.00  0.00           H  
ATOM   1235 1HA  GLY A  85      14.275  22.182  18.477  1.00  0.00           H  
ATOM   1236 2HA  GLY A  85      13.964  22.427  16.769  1.00  0.00           H  
ATOM   1237  N   TYR A  86      11.598  22.256  18.203  1.00  7.23           N  
ATOM   1238  CA  TYR A  86      10.174  22.012  18.430  1.00  5.98           C  
ATOM   1239  C   TYR A  86       9.366  22.938  17.523  1.00  7.59           C  
ATOM   1240  O   TYR A  86       9.705  24.109  17.366  1.00  8.99           O  
ATOM   1241  CB  TYR A  86       9.793  22.300  19.883  1.00  4.31           C  
ATOM   1242  CG  TYR A  86      10.194  21.245  20.891  1.00  7.36           C  
ATOM   1243  CD1 TYR A  86      11.386  21.345  21.603  1.00  8.10           C  
ATOM   1244  CD2 TYR A  86       9.362  20.157  21.154  1.00  9.43           C  
ATOM   1245  CE1 TYR A  86      11.736  20.386  22.557  1.00  7.62           C  
ATOM   1246  CE2 TYR A  86       9.700  19.198  22.097  1.00  3.45           C  
ATOM   1247  CZ  TYR A  86      10.886  19.310  22.795  1.00  6.96           C  
ATOM   1248  OH  TYR A  86      11.227  18.336  23.720  1.00 10.50           O  
ATOM   1249  H   TYR A  86      11.971  23.180  18.367  1.00  0.00           H  
ATOM   1250  HA  TYR A  86       9.965  20.962  18.221  1.00  0.00           H  
ATOM   1251 1HB  TYR A  86      10.251  23.238  20.201  1.00  0.00           H  
ATOM   1252 2HB  TYR A  86       8.713  22.421  19.959  1.00  0.00           H  
ATOM   1253  HD1 TYR A  86      12.062  22.181  21.420  1.00  0.00           H  
ATOM   1254  HD2 TYR A  86       8.423  20.046  20.612  1.00  0.00           H  
ATOM   1255  HE1 TYR A  86      12.673  20.480  23.105  1.00  0.00           H  
ATOM   1256  HE2 TYR A  86       9.030  18.358  22.285  1.00  0.00           H  
ATOM   1257  HH  TYR A  86      10.538  17.668  23.748  1.00  0.00           H  
ATOM   1258  N   ASP A  87       8.293  22.419  16.945  1.00  7.66           N  
ATOM   1259  CA  ASP A  87       7.432  23.193  16.063  1.00  8.00           C  
ATOM   1260  C   ASP A  87       6.171  22.375  15.866  1.00 11.47           C  
ATOM   1261  O   ASP A  87       5.999  21.310  16.477  1.00 15.69           O  
ATOM   1262  CB  ASP A  87       8.097  23.445  14.704  1.00 10.21           C  
ATOM   1263  CG  ASP A  87       7.676  24.772  14.081  1.00 13.96           C  
ATOM   1264  OD1 ASP A  87       6.521  25.186  14.267  1.00  9.01           O  
ATOM   1265  OD2 ASP A  87       8.509  25.427  13.418  1.00 17.37           O  
ATOM   1266  H   ASP A  87       8.069  21.451  17.126  1.00  0.00           H  
ATOM   1267  HA  ASP A  87       7.238  24.159  16.530  1.00  0.00           H  
ATOM   1268 1HB  ASP A  87       9.181  23.441  14.823  1.00  0.00           H  
ATOM   1269 2HB  ASP A  87       7.840  22.638  14.018  1.00  0.00           H  
ATOM   1270  N   THR A  88       5.277  22.882  15.036  1.00 13.25           N  
ATOM   1271  CA  THR A  88       4.031  22.208  14.757  1.00 11.83           C  
ATOM   1272  C   THR A  88       4.114  21.550  13.379  1.00 12.57           C  
ATOM   1273  O   THR A  88       4.424  22.210  12.371  1.00 10.94           O  
ATOM   1274  CB  THR A  88       2.864  23.198  14.844  1.00  8.71           C  
ATOM   1275  OG1 THR A  88       2.919  23.873  16.112  1.00  9.91           O  
ATOM   1276  CG2 THR A  88       1.538  22.465  14.743  1.00 10.84           C  
ATOM   1277  H   THR A  88       5.471  23.765  14.585  1.00  0.00           H  
ATOM   1278  HA  THR A  88       3.886  21.427  15.504  1.00  0.00           H  
ATOM   1279  HB  THR A  88       2.938  23.920  14.031  1.00  0.00           H  
ATOM   1280  HG1 THR A  88       3.672  23.550  16.613  1.00  0.00           H  
ATOM   1281 1HG2 THR A  88       0.720  23.182  14.806  1.00  0.00           H  
ATOM   1282 2HG2 THR A  88       1.486  21.937  13.791  1.00  0.00           H  
ATOM   1283 3HG2 THR A  88       1.455  21.749  15.559  1.00  0.00           H  
ATOM   1284  N   VAL A  89       3.881  20.239  13.356  1.00  9.07           N  
ATOM   1285  CA  VAL A  89       3.938  19.461  12.128  1.00  6.99           C  
ATOM   1286  C   VAL A  89       2.528  19.179  11.644  1.00  6.45           C  
ATOM   1287  O   VAL A  89       1.641  18.931  12.450  1.00 10.04           O  
ATOM   1288  CB  VAL A  89       4.697  18.130  12.371  1.00  7.51           C  
ATOM   1289  CG1 VAL A  89       4.700  17.253  11.116  1.00  5.98           C  
ATOM   1290  CG2 VAL A  89       6.133  18.424  12.810  1.00  7.79           C  
ATOM   1291  H   VAL A  89       3.657  19.773  14.224  1.00  0.00           H  
ATOM   1292  HA  VAL A  89       4.476  20.040  11.376  1.00  0.00           H  
ATOM   1293  HB  VAL A  89       4.185  17.568  13.152  1.00  0.00           H  
ATOM   1294 1HG1 VAL A  89       5.240  16.328  11.320  1.00  0.00           H  
ATOM   1295 2HG1 VAL A  89       3.674  17.019  10.833  1.00  0.00           H  
ATOM   1296 3HG1 VAL A  89       5.190  17.786  10.301  1.00  0.00           H  
ATOM   1297 1HG2 VAL A  89       6.661  17.486  12.980  1.00  0.00           H  
ATOM   1298 2HG2 VAL A  89       6.643  18.992  12.031  1.00  0.00           H  
ATOM   1299 3HG2 VAL A  89       6.120  19.005  13.733  1.00  0.00           H  
ATOM   1300  N   GLN A  90       2.310  19.302  10.337  1.00  8.08           N  
ATOM   1301  CA  GLN A  90       1.009  19.037   9.718  1.00  7.25           C  
ATOM   1302  C   GLN A  90       1.092  17.725   8.931  1.00  6.34           C  
ATOM   1303  O   GLN A  90       1.439  17.726   7.748  1.00  9.63           O  
ATOM   1304  CB  GLN A  90       0.644  20.159   8.743  1.00  4.11           C  
ATOM   1305  CG  GLN A  90       0.641  21.548   9.346  1.00  9.89           C  
ATOM   1306  CD  GLN A  90      -0.462  21.755  10.363  1.00  9.18           C  
ATOM   1307  OE1 GLN A  90      -1.553  21.204  10.238  1.00 14.37           O  
ATOM   1308  NE2 GLN A  90      -0.183  22.559  11.376  1.00  8.40           N  
ATOM   1309  H   GLN A  90       3.082  19.592   9.754  1.00  0.00           H  
ATOM   1310  HA  GLN A  90       0.254  18.997  10.503  1.00  0.00           H  
ATOM   1311 1HB  GLN A  90       1.348  20.161   7.911  1.00  0.00           H  
ATOM   1312 2HB  GLN A  90      -0.348  19.975   8.332  1.00  0.00           H  
ATOM   1313 1HG  GLN A  90       1.594  21.718   9.847  1.00  0.00           H  
ATOM   1314 2HG  GLN A  90       0.503  22.279   8.549  1.00  0.00           H  
ATOM   1315 1HE2 GLN A  90      -0.872  22.735  12.080  1.00  0.00           H  
ATOM   1316 2HE2 GLN A  90       0.717  22.992  11.439  1.00  0.00           H  
ATOM   1317  N   VAL A  91       0.769  16.610   9.563  1.00  6.44           N  
ATOM   1318  CA  VAL A  91       0.837  15.331   8.865  1.00 10.55           C  
ATOM   1319  C   VAL A  91      -0.526  14.606   8.798  1.00 10.66           C  
ATOM   1320  O   VAL A  91      -1.129  14.297   9.827  1.00 11.43           O  
ATOM   1321  CB  VAL A  91       1.945  14.435   9.493  1.00 11.92           C  
ATOM   1322  CG1 VAL A  91       1.811  14.406  11.009  1.00 12.96           C  
ATOM   1323  CG2 VAL A  91       1.896  13.027   8.923  1.00 11.77           C  
ATOM   1324  H   VAL A  91       0.474  16.628  10.529  1.00  0.00           H  
ATOM   1325  HA  VAL A  91       1.088  15.520   7.820  1.00  0.00           H  
ATOM   1326  HB  VAL A  91       2.920  14.872   9.275  1.00  0.00           H  
ATOM   1327 1HG1 VAL A  91       2.594  13.775  11.432  1.00  0.00           H  
ATOM   1328 2HG1 VAL A  91       1.909  15.418  11.402  1.00  0.00           H  
ATOM   1329 3HG1 VAL A  91       0.835  14.003  11.280  1.00  0.00           H  
ATOM   1330 1HG2 VAL A  91       2.680  12.423   9.378  1.00  0.00           H  
ATOM   1331 2HG2 VAL A  91       0.924  12.581   9.137  1.00  0.00           H  
ATOM   1332 3HG2 VAL A  91       2.048  13.066   7.844  1.00  0.00           H  
ATOM   1333  N   GLY A  92      -1.017  14.373   7.582  1.00  8.61           N  
ATOM   1334  CA  GLY A  92      -2.292  13.696   7.395  1.00 10.60           C  
ATOM   1335  C   GLY A  92      -3.492  14.426   7.972  1.00 13.18           C  
ATOM   1336  O   GLY A  92      -4.388  13.796   8.515  1.00 14.08           O  
ATOM   1337  H   GLY A  92      -0.495  14.672   6.771  1.00  0.00           H  
ATOM   1338 1HA  GLY A  92      -2.473  13.548   6.330  1.00  0.00           H  
ATOM   1339 2HA  GLY A  92      -2.250  12.709   7.854  1.00  0.00           H  
ATOM   1340  N   GLY A  93      -3.513  15.752   7.873  1.00 14.40           N  
ATOM   1341  CA  GLY A  93      -4.627  16.517   8.407  1.00 14.30           C  
ATOM   1342  C   GLY A  93      -4.569  16.844   9.896  1.00 14.08           C  
ATOM   1343  O   GLY A  93      -5.378  17.628  10.384  1.00 15.43           O  
ATOM   1344  H   GLY A  93      -2.751  16.240   7.424  1.00  0.00           H  
ATOM   1345 1HA  GLY A  93      -4.706  17.465   7.875  1.00  0.00           H  
ATOM   1346 2HA  GLY A  93      -5.556  15.975   8.236  1.00  0.00           H  
ATOM   1347  N   ILE A  94      -3.597  16.267  10.597  1.00 16.07           N  
ATOM   1348  CA  ILE A  94      -3.378  16.454  12.045  1.00 14.03           C  
ATOM   1349  C   ILE A  94      -2.411  17.604  12.371  1.00 14.78           C  
ATOM   1350  O   ILE A  94      -1.338  17.705  11.773  1.00 12.80           O  
ATOM   1351  CB  ILE A  94      -2.769  15.158  12.672  1.00  5.81           C  
ATOM   1352  CG1 ILE A  94      -3.754  14.005  12.588  1.00  7.65           C  
ATOM   1353  CG2 ILE A  94      -2.378  15.373  14.095  1.00  2.25           C  
ATOM   1354  CD1 ILE A  94      -3.177  12.685  13.071  1.00 12.34           C  
ATOM   1355  H   ILE A  94      -2.976  15.661  10.080  1.00  0.00           H  
ATOM   1356  HA  ILE A  94      -4.339  16.653  12.517  1.00  0.00           H  
ATOM   1357  HB  ILE A  94      -1.882  14.865  12.111  1.00  0.00           H  
ATOM   1358 1HG1 ILE A  94      -4.636  14.236  13.184  1.00  0.00           H  
ATOM   1359 2HG1 ILE A  94      -4.082  13.881  11.556  1.00  0.00           H  
ATOM   1360 1HG2 ILE A  94      -1.959  14.452  14.500  1.00  0.00           H  
ATOM   1361 2HG2 ILE A  94      -1.633  16.166  14.152  1.00  0.00           H  
ATOM   1362 3HG2 ILE A  94      -3.256  15.658  14.675  1.00  0.00           H  
ATOM   1363 1HD1 ILE A  94      -3.933  11.904  12.984  1.00  0.00           H  
ATOM   1364 2HD1 ILE A  94      -2.311  12.422  12.463  1.00  0.00           H  
ATOM   1365 3HD1 ILE A  94      -2.874  12.780  14.113  1.00  0.00           H  
ATOM   1366  N   SER A  95      -2.779  18.455  13.330  1.00 16.70           N  
ATOM   1367  CA  SER A  95      -1.907  19.552  13.756  1.00 15.66           C  
ATOM   1368  C   SER A  95      -1.096  19.086  14.967  1.00 12.89           C  
ATOM   1369  O   SER A  95      -1.410  19.381  16.120  1.00 14.81           O  
ATOM   1370  CB  SER A  95      -2.710  20.820  14.066  1.00 20.17           C  
ATOM   1371  OG  SER A  95      -3.229  21.399  12.867  1.00 28.97           O  
ATOM   1372  H   SER A  95      -3.679  18.342  13.773  1.00  0.00           H  
ATOM   1373  HA  SER A  95      -1.214  19.779  12.944  1.00  0.00           H  
ATOM   1374 1HB  SER A  95      -3.530  20.576  14.741  1.00  0.00           H  
ATOM   1375 2HB  SER A  95      -2.071  21.540  14.575  1.00  0.00           H  
ATOM   1376  HG  SER A  95      -2.935  20.831  12.150  1.00  0.00           H  
ATOM   1377  N   ASP A  96      -0.072  18.300  14.667  1.00 12.33           N  
ATOM   1378  CA  ASP A  96       0.813  17.721  15.656  1.00  9.70           C  
ATOM   1379  C   ASP A  96       1.612  18.831  16.299  1.00  9.72           C  
ATOM   1380  O   ASP A  96       2.674  19.218  15.827  1.00 11.21           O  
ATOM   1381  CB  ASP A  96       1.727  16.694  14.978  1.00  7.33           C  
ATOM   1382  CG  ASP A  96       2.631  15.979  15.945  1.00  3.31           C  
ATOM   1383  OD1 ASP A  96       2.450  16.117  17.164  1.00  3.55           O  
ATOM   1384  OD2 ASP A  96       3.532  15.267  15.477  1.00  4.99           O  
ATOM   1385  H   ASP A  96       0.087  18.103  13.689  1.00  0.00           H  
ATOM   1386  HA  ASP A  96       0.207  17.219  16.411  1.00  0.00           H  
ATOM   1387 1HB  ASP A  96       1.119  15.953  14.458  1.00  0.00           H  
ATOM   1388 2HB  ASP A  96       2.344  17.193  14.231  1.00  0.00           H  
ATOM   1389  N   THR A  97       1.045  19.369  17.360  1.00  9.65           N  
ATOM   1390  CA  THR A  97       1.655  20.436  18.116  1.00  6.62           C  
ATOM   1391  C   THR A  97       2.861  19.916  18.891  1.00  6.59           C  
ATOM   1392  O   THR A  97       2.938  18.739  19.216  1.00  6.22           O  
ATOM   1393  CB  THR A  97       0.626  21.021  19.096  1.00  5.84           C  
ATOM   1394  OG1 THR A  97      -0.113  19.955  19.716  1.00 10.81           O  
ATOM   1395  CG2 THR A  97      -0.340  21.917  18.354  1.00  7.60           C  
ATOM   1396  H   THR A  97       0.145  19.013  17.649  1.00  0.00           H  
ATOM   1397  HA  THR A  97       1.971  21.215  17.422  1.00  0.00           H  
ATOM   1398  HB  THR A  97       1.142  21.599  19.863  1.00  0.00           H  
ATOM   1399  HG1 THR A  97       0.200  19.112  19.380  1.00  0.00           H  
ATOM   1400 1HG2 THR A  97      -1.066  22.328  19.055  1.00  0.00           H  
ATOM   1401 2HG2 THR A  97       0.209  22.731  17.880  1.00  0.00           H  
ATOM   1402 3HG2 THR A  97      -0.860  21.339  17.591  1.00  0.00           H  
ATOM   1403  N   ASN A  98       3.813  20.802  19.157  1.00  9.98           N  
ATOM   1404  CA  ASN A  98       5.026  20.482  19.910  1.00 10.86           C  
ATOM   1405  C   ASN A  98       5.695  19.196  19.491  1.00  9.41           C  
ATOM   1406  O   ASN A  98       5.912  18.311  20.319  1.00  6.84           O  
ATOM   1407  CB  ASN A  98       4.747  20.397  21.407  1.00 16.98           C  
ATOM   1408  CG  ASN A  98       3.658  21.333  21.852  1.00 24.09           C  
ATOM   1409  OD1 ASN A  98       2.670  20.899  22.455  1.00 30.62           O  
ATOM   1410  ND2 ASN A  98       3.812  22.622  21.552  1.00 22.82           N  
ATOM   1411  H   ASN A  98       3.680  21.743  18.815  1.00  0.00           H  
ATOM   1412  HA  ASN A  98       5.756  21.276  19.744  1.00  0.00           H  
ATOM   1413 1HB  ASN A  98       4.459  19.377  21.666  1.00  0.00           H  
ATOM   1414 2HB  ASN A  98       5.656  20.631  21.961  1.00  0.00           H  
ATOM   1415 1HD2 ASN A  98       3.115  23.286  21.826  1.00  0.00           H  
ATOM   1416 2HD2 ASN A  98       4.623  22.926  21.053  1.00  0.00           H  
ATOM   1417  N   GLN A  99       6.017  19.092  18.210  1.00  9.33           N  
ATOM   1418  CA  GLN A  99       6.690  17.908  17.711  1.00  8.23           C  
ATOM   1419  C   GLN A  99       8.180  18.158  17.576  1.00  9.42           C  
ATOM   1420  O   GLN A  99       8.601  18.974  16.754  1.00 11.75           O  
ATOM   1421  CB  GLN A  99       6.121  17.487  16.357  1.00  7.53           C  
ATOM   1422  CG  GLN A  99       6.816  16.282  15.748  1.00  6.30           C  
ATOM   1423  CD  GLN A  99       6.822  15.101  16.674  1.00  4.83           C  
ATOM   1424  OE1 GLN A  99       5.776  14.652  17.112  1.00  7.03           O  
ATOM   1425  NE2 GLN A  99       7.999  14.588  16.979  1.00 10.78           N  
ATOM   1426  H   GLN A  99       5.796  19.839  17.568  1.00  0.00           H  
ATOM   1427  HA  GLN A  99       6.531  17.095  18.419  1.00  0.00           H  
ATOM   1428 1HB  GLN A  99       5.062  17.251  16.465  1.00  0.00           H  
ATOM   1429 2HB  GLN A  99       6.201  18.317  15.655  1.00  0.00           H  
ATOM   1430 1HG  GLN A  99       6.295  15.999  14.833  1.00  0.00           H  
ATOM   1431 2HG  GLN A  99       7.849  16.547  15.522  1.00  0.00           H  
ATOM   1432 1HE2 GLN A  99       8.058  13.799  17.593  1.00  0.00           H  
ATOM   1433 2HE2 GLN A  99       8.833  14.987  16.597  1.00  0.00           H  
ATOM   1434  N   ILE A 100       8.981  17.501  18.408  1.00 10.13           N  
ATOM   1435  CA  ILE A 100      10.421  17.664  18.289  1.00  8.96           C  
ATOM   1436  C   ILE A 100      10.881  16.863  17.073  1.00 10.07           C  
ATOM   1437  O   ILE A 100      10.393  15.758  16.813  1.00 11.91           O  
ATOM   1438  CB  ILE A 100      11.171  17.165  19.512  1.00  7.81           C  
ATOM   1439  CG1 ILE A 100      12.661  17.496  19.370  1.00  9.53           C  
ATOM   1440  CG2 ILE A 100      10.969  15.672  19.666  1.00 10.13           C  
ATOM   1441  CD1 ILE A 100      13.490  17.171  20.590  1.00  2.00           C  
ATOM   1442  H   ILE A 100       8.612  16.890  19.123  1.00  0.00           H  
ATOM   1443  HA  ILE A 100      10.641  18.725  18.179  1.00  0.00           H  
ATOM   1444  HB  ILE A 100      10.796  17.672  20.401  1.00  0.00           H  
ATOM   1445 1HG1 ILE A 100      13.076  16.948  18.525  1.00  0.00           H  
ATOM   1446 2HG1 ILE A 100      12.779  18.559  19.158  1.00  0.00           H  
ATOM   1447 1HG2 ILE A 100      11.510  15.320  20.544  1.00  0.00           H  
ATOM   1448 2HG2 ILE A 100       9.907  15.459  19.784  1.00  0.00           H  
ATOM   1449 3HG2 ILE A 100      11.345  15.161  18.780  1.00  0.00           H  
ATOM   1450 1HD1 ILE A 100      14.531  17.437  20.404  1.00  0.00           H  
ATOM   1451 2HD1 ILE A 100      13.118  17.737  21.444  1.00  0.00           H  
ATOM   1452 3HD1 ILE A 100      13.421  16.105  20.803  1.00  0.00           H  
ATOM   1453  N   PHE A 101      11.822  17.420  16.332  1.00  6.50           N  
ATOM   1454  CA  PHE A 101      12.328  16.762  15.150  1.00  6.85           C  
ATOM   1455  C   PHE A 101      13.754  17.232  14.945  1.00  7.65           C  
ATOM   1456  O   PHE A 101      14.202  18.148  15.627  1.00  7.71           O  
ATOM   1457  CB  PHE A 101      11.446  17.101  13.940  1.00  5.61           C  
ATOM   1458  CG  PHE A 101      11.376  18.570  13.623  1.00  6.11           C  
ATOM   1459  CD1 PHE A 101      10.780  19.460  14.508  1.00  5.35           C  
ATOM   1460  CD2 PHE A 101      11.937  19.066  12.460  1.00  2.00           C  
ATOM   1461  CE1 PHE A 101      10.744  20.797  14.232  1.00  2.00           C  
ATOM   1462  CE2 PHE A 101      11.901  20.407  12.182  1.00  2.00           C  
ATOM   1463  CZ  PHE A 101      11.309  21.275  13.071  1.00  2.00           C  
ATOM   1464  H   PHE A 101      12.197  18.321  16.592  1.00  0.00           H  
ATOM   1465  HA  PHE A 101      12.300  15.684  15.315  1.00  0.00           H  
ATOM   1466 1HB  PHE A 101      11.823  16.584  13.059  1.00  0.00           H  
ATOM   1467 2HB  PHE A 101      10.432  16.746  14.118  1.00  0.00           H  
ATOM   1468  HD1 PHE A 101      10.340  19.080  15.430  1.00  0.00           H  
ATOM   1469  HD2 PHE A 101      12.405  18.376  11.757  1.00  0.00           H  
ATOM   1470  HE1 PHE A 101      10.268  21.484  14.931  1.00  0.00           H  
ATOM   1471  HE2 PHE A 101      12.339  20.788  11.259  1.00  0.00           H  
ATOM   1472  HZ  PHE A 101      11.288  22.342  12.852  1.00  0.00           H  
ATOM   1473  N   GLY A 102      14.474  16.594  14.028  1.00 13.57           N  
ATOM   1474  CA  GLY A 102      15.855  16.967  13.770  1.00 12.97           C  
ATOM   1475  C   GLY A 102      16.015  17.852  12.553  1.00 14.90           C  
ATOM   1476  O   GLY A 102      15.306  17.676  11.560  1.00 15.07           O  
ATOM   1477  H   GLY A 102      14.062  15.838  13.500  1.00  0.00           H  
ATOM   1478 1HA  GLY A 102      16.259  17.490  14.637  1.00  0.00           H  
ATOM   1479 2HA  GLY A 102      16.454  16.068  13.629  1.00  0.00           H  
ATOM   1480  N   LEU A 103      16.900  18.844  12.660  1.00 14.93           N  
ATOM   1481  CA  LEU A 103      17.216  19.764  11.567  1.00 11.55           C  
ATOM   1482  C   LEU A 103      18.637  19.408  11.142  1.00 10.17           C  
ATOM   1483  O   LEU A 103      19.552  19.436  11.963  1.00 10.64           O  
ATOM   1484  CB  LEU A 103      17.198  21.218  12.033  1.00 12.90           C  
ATOM   1485  CG  LEU A 103      15.887  21.950  12.292  1.00 15.05           C  
ATOM   1486  CD1 LEU A 103      15.284  21.441  13.586  1.00 16.80           C  
ATOM   1487  CD2 LEU A 103      16.163  23.456  12.386  1.00 15.82           C  
ATOM   1488  H   LEU A 103      17.369  18.955  13.547  1.00  0.00           H  
ATOM   1489  HA  LEU A 103      16.462  19.649  10.789  1.00  0.00           H  
ATOM   1490 1HB  LEU A 103      17.744  21.288  12.972  1.00  0.00           H  
ATOM   1491 2HB  LEU A 103      17.713  21.827  11.291  1.00  0.00           H  
ATOM   1492  HG  LEU A 103      15.193  21.755  11.474  1.00  0.00           H  
ATOM   1493 1HD1 LEU A 103      14.345  21.960  13.779  1.00  0.00           H  
ATOM   1494 2HD1 LEU A 103      15.096  20.370  13.503  1.00  0.00           H  
ATOM   1495 3HD1 LEU A 103      15.976  21.626  14.407  1.00  0.00           H  
ATOM   1496 1HD2 LEU A 103      15.228  23.987  12.571  1.00  0.00           H  
ATOM   1497 2HD2 LEU A 103      16.857  23.648  13.204  1.00  0.00           H  
ATOM   1498 3HD2 LEU A 103      16.600  23.805  11.450  1.00  0.00           H  
ATOM   1499  N   SER A 104      18.832  19.078   9.872  1.00  9.75           N  
ATOM   1500  CA  SER A 104      20.154  18.693   9.417  1.00  7.58           C  
ATOM   1501  C   SER A 104      21.066  19.879   9.255  1.00  9.26           C  
ATOM   1502  O   SER A 104      20.619  20.983   8.951  1.00 10.56           O  
ATOM   1503  CB  SER A 104      20.072  17.938   8.098  1.00  4.26           C  
ATOM   1504  OG  SER A 104      19.695  18.807   7.051  1.00  7.21           O  
ATOM   1505  H   SER A 104      18.068  19.091   9.211  1.00  0.00           H  
ATOM   1506  HA  SER A 104      20.600  18.036  10.165  1.00  0.00           H  
ATOM   1507 1HB  SER A 104      21.039  17.488   7.876  1.00  0.00           H  
ATOM   1508 2HB  SER A 104      19.348  17.129   8.186  1.00  0.00           H  
ATOM   1509  HG  SER A 104      19.585  19.672   7.452  1.00  0.00           H  
ATOM   1510  N   GLU A 105      22.348  19.628   9.497  1.00 14.48           N  
ATOM   1511  CA  GLU A 105      23.414  20.610   9.357  1.00 14.64           C  
ATOM   1512  C   GLU A 105      24.386  19.983   8.361  1.00 14.56           C  
ATOM   1513  O   GLU A 105      24.959  20.666   7.506  1.00 17.55           O  
ATOM   1514  CB  GLU A 105      24.060  20.892  10.715  1.00 17.33           C  
ATOM   1515  CG  GLU A 105      23.126  21.692  11.655  1.00 27.49           C  
ATOM   1516  CD  GLU A 105      23.649  21.834  13.087  1.00 32.58           C  
ATOM   1517  OE1 GLU A 105      22.912  21.475  14.034  1.00 36.24           O  
ATOM   1518  OE2 GLU A 105      24.788  22.313  13.269  1.00 32.63           O  
ATOM   1519  H   GLU A 105      22.578  18.691   9.796  1.00  0.00           H  
ATOM   1520  HA  GLU A 105      22.983  21.536   8.976  1.00  0.00           H  
ATOM   1521 1HB  GLU A 105      24.324  19.950  11.195  1.00  0.00           H  
ATOM   1522 2HB  GLU A 105      24.982  21.454  10.569  1.00  0.00           H  
ATOM   1523 1HG  GLU A 105      22.984  22.691  11.245  1.00  0.00           H  
ATOM   1524 2HG  GLU A 105      22.154  21.201  11.688  1.00  0.00           H  
ATOM   1525  N   THR A 106      24.515  18.663   8.432  1.00 14.35           N  
ATOM   1526  CA  THR A 106      25.356  17.929   7.501  1.00 13.65           C  
ATOM   1527  C   THR A 106      24.635  16.651   7.104  1.00 10.06           C  
ATOM   1528  O   THR A 106      23.912  16.058   7.906  1.00  2.18           O  
ATOM   1529  CB  THR A 106      26.748  17.537   8.084  1.00 14.84           C  
ATOM   1530  OG1 THR A 106      26.617  16.398   8.944  1.00 17.71           O  
ATOM   1531  CG2 THR A 106      27.368  18.681   8.847  1.00 14.10           C  
ATOM   1532  H   THR A 106      24.017  18.156   9.150  1.00  0.00           H  
ATOM   1533  HA  THR A 106      25.541  18.559   6.631  1.00  0.00           H  
ATOM   1534  HB  THR A 106      27.417  17.256   7.271  1.00  0.00           H  
ATOM   1535  HG1 THR A 106      25.697  16.124   8.973  1.00  0.00           H  
ATOM   1536 1HG2 THR A 106      28.337  18.374   9.239  1.00  0.00           H  
ATOM   1537 2HG2 THR A 106      27.499  19.534   8.181  1.00  0.00           H  
ATOM   1538 3HG2 THR A 106      26.716  18.963   9.673  1.00  0.00           H  
ATOM   1539  N   GLU A 107      24.839  16.261   5.854  1.00  9.86           N  
ATOM   1540  CA  GLU A 107      24.286  15.049   5.277  1.00 12.00           C  
ATOM   1541  C   GLU A 107      25.392  14.597   4.339  1.00 12.74           C  
ATOM   1542  O   GLU A 107      25.384  14.943   3.148  1.00 14.15           O  
ATOM   1543  CB  GLU A 107      23.012  15.340   4.479  1.00 10.68           C  
ATOM   1544  CG  GLU A 107      21.778  15.571   5.326  1.00  6.55           C  
ATOM   1545  CD  GLU A 107      20.591  16.049   4.521  1.00  6.02           C  
ATOM   1546  OE1 GLU A 107      20.325  15.465   3.456  1.00  9.43           O  
ATOM   1547  OE2 GLU A 107      19.918  17.009   4.949  1.00  7.52           O  
ATOM   1548  H   GLU A 107      25.419  16.858   5.282  1.00  0.00           H  
ATOM   1549  HA  GLU A 107      24.031  14.365   6.087  1.00  0.00           H  
ATOM   1550 1HB  GLU A 107      23.163  16.226   3.862  1.00  0.00           H  
ATOM   1551 2HB  GLU A 107      22.804  14.506   3.808  1.00  0.00           H  
ATOM   1552 1HG  GLU A 107      21.512  14.639   5.824  1.00  0.00           H  
ATOM   1553 2HG  GLU A 107      22.010  16.308   6.094  1.00  0.00           H  
ATOM   1554  N   PRO A 108      26.410  13.893   4.884  1.00 14.33           N  
ATOM   1555  CA  PRO A 108      27.548  13.396   4.103  1.00 12.17           C  
ATOM   1556  C   PRO A 108      27.153  12.408   3.022  1.00 13.05           C  
ATOM   1557  O   PRO A 108      26.238  11.602   3.193  1.00 16.62           O  
ATOM   1558  CB  PRO A 108      28.427  12.716   5.161  1.00 12.07           C  
ATOM   1559  CG  PRO A 108      28.090  13.431   6.423  1.00 12.50           C  
ATOM   1560  CD  PRO A 108      26.583  13.551   6.308  1.00 15.72           C  
ATOM   1561  HA  PRO A 108      28.072  14.248   3.645  1.00  0.00           H  
ATOM   1562 1HB  PRO A 108      28.200  11.641   5.204  1.00  0.00           H  
ATOM   1563 2HB  PRO A 108      29.488  12.810   4.886  1.00  0.00           H  
ATOM   1564 1HG  PRO A 108      28.429  12.848   7.292  1.00  0.00           H  
ATOM   1565 2HG  PRO A 108      28.615  14.397   6.464  1.00  0.00           H  
ATOM   1566 1HD  PRO A 108      26.117  12.588   6.563  1.00  0.00           H  
ATOM   1567 2HD  PRO A 108      26.226  14.345   6.980  1.00  0.00           H  
ATOM   1568  N   GLY A 109      27.854  12.484   1.901  1.00 14.43           N  
ATOM   1569  CA  GLY A 109      27.595  11.573   0.811  1.00 13.81           C  
ATOM   1570  C   GLY A 109      26.684  12.158  -0.230  1.00 16.81           C  
ATOM   1571  O   GLY A 109      26.190  13.279  -0.097  1.00 19.46           O  
ATOM   1572  H   GLY A 109      28.578  13.181   1.798  1.00  0.00           H  
ATOM   1573 1HA  GLY A 109      28.537  11.293   0.339  1.00  0.00           H  
ATOM   1574 2HA  GLY A 109      27.147  10.659   1.199  1.00  0.00           H  
ATOM   1575  N   SER A 110      26.476  11.392  -1.288  1.00 17.67           N  
ATOM   1576  CA  SER A 110      25.627  11.828  -2.367  1.00 20.46           C  
ATOM   1577  C   SER A 110      24.347  11.015  -2.443  1.00 23.21           C  
ATOM   1578  O   SER A 110      23.440  11.395  -3.177  1.00 26.42           O  
ATOM   1579  CB  SER A 110      26.389  11.779  -3.692  1.00 18.26           C  
ATOM   1580  OG  SER A 110      26.969  10.503  -3.896  1.00 19.57           O  
ATOM   1581  H   SER A 110      26.918  10.485  -1.345  1.00  0.00           H  
ATOM   1582  HA  SER A 110      25.324  12.858  -2.174  1.00  0.00           H  
ATOM   1583 1HB  SER A 110      25.708  12.008  -4.512  1.00  0.00           H  
ATOM   1584 2HB  SER A 110      27.168  12.540  -3.692  1.00  0.00           H  
ATOM   1585  HG  SER A 110      26.730   9.978  -3.129  1.00  0.00           H  
ATOM   1586  N   PHE A 111      24.250   9.922  -1.680  1.00 22.98           N  
ATOM   1587  CA  PHE A 111      23.033   9.102  -1.704  1.00 25.64           C  
ATOM   1588  C   PHE A 111      21.798   9.994  -1.605  1.00 27.12           C  
ATOM   1589  O   PHE A 111      20.995  10.079  -2.538  1.00 29.47           O  
ATOM   1590  CB  PHE A 111      22.987   8.090  -0.554  1.00 28.91           C  
ATOM   1591  CG  PHE A 111      21.617   7.470  -0.358  1.00 35.53           C  
ATOM   1592  CD1 PHE A 111      20.912   6.939  -1.442  1.00 37.72           C  
ATOM   1593  CD2 PHE A 111      21.007   7.467   0.891  1.00 35.70           C  
ATOM   1594  CE1 PHE A 111      19.620   6.425  -1.283  1.00 36.66           C  
ATOM   1595  CE2 PHE A 111      19.710   6.952   1.057  1.00 35.00           C  
ATOM   1596  CZ  PHE A 111      19.021   6.433  -0.033  1.00 34.27           C  
ATOM   1597  H   PHE A 111      25.015   9.650  -1.079  1.00  0.00           H  
ATOM   1598  HA  PHE A 111      23.012   8.542  -2.640  1.00  0.00           H  
ATOM   1599 1HB  PHE A 111      23.704   7.292  -0.743  1.00  0.00           H  
ATOM   1600 2HB  PHE A 111      23.280   8.580   0.373  1.00  0.00           H  
ATOM   1601  HD1 PHE A 111      21.380   6.926  -2.427  1.00  0.00           H  
ATOM   1602  HD2 PHE A 111      21.545   7.874   1.748  1.00  0.00           H  
ATOM   1603  HE1 PHE A 111      19.086   6.019  -2.142  1.00  0.00           H  
ATOM   1604  HE2 PHE A 111      19.244   6.960   2.042  1.00  0.00           H  
ATOM   1605  HZ  PHE A 111      18.015   6.036   0.093  1.00  0.00           H  
ATOM   1606  N   LEU A 112      21.685  10.698  -0.482  1.00 24.88           N  
ATOM   1607  CA  LEU A 112      20.565  11.589  -0.250  1.00 16.29           C  
ATOM   1608  C   LEU A 112      20.467  12.676  -1.323  1.00 13.65           C  
ATOM   1609  O   LEU A 112      19.425  13.289  -1.487  1.00 11.07           O  
ATOM   1610  CB  LEU A 112      20.644  12.152   1.170  1.00 13.85           C  
ATOM   1611  CG  LEU A 112      20.323  11.070   2.212  1.00 11.22           C  
ATOM   1612  CD1 LEU A 112      20.893  11.422   3.562  1.00 14.14           C  
ATOM   1613  CD2 LEU A 112      18.829  10.825   2.295  1.00  5.75           C  
ATOM   1614  H   LEU A 112      22.398  10.609   0.228  1.00  0.00           H  
ATOM   1615  HA  LEU A 112      19.642  11.020  -0.357  1.00  0.00           H  
ATOM   1616 1HB  LEU A 112      21.647  12.543   1.333  1.00  0.00           H  
ATOM   1617 2HB  LEU A 112      19.937  12.977   1.257  1.00  0.00           H  
ATOM   1618  HG  LEU A 112      20.816  10.138   1.933  1.00  0.00           H  
ATOM   1619 1HD1 LEU A 112      20.648  10.636   4.277  1.00  0.00           H  
ATOM   1620 2HD1 LEU A 112      21.976  11.518   3.486  1.00  0.00           H  
ATOM   1621 3HD1 LEU A 112      20.468  12.366   3.901  1.00  0.00           H  
ATOM   1622 1HD2 LEU A 112      18.627  10.054   3.039  1.00  0.00           H  
ATOM   1623 2HD2 LEU A 112      18.324  11.748   2.582  1.00  0.00           H  
ATOM   1624 3HD2 LEU A 112      18.460  10.497   1.323  1.00  0.00           H  
ATOM   1625  N   TYR A 113      21.544  12.909  -2.069  1.00 10.72           N  
ATOM   1626  CA  TYR A 113      21.487  13.904  -3.133  1.00 10.86           C  
ATOM   1627  C   TYR A 113      20.621  13.318  -4.240  1.00 11.05           C  
ATOM   1628  O   TYR A 113      19.931  14.039  -4.973  1.00 11.79           O  
ATOM   1629  CB  TYR A 113      22.876  14.225  -3.695  1.00  7.28           C  
ATOM   1630  CG  TYR A 113      22.825  15.127  -4.916  1.00  5.83           C  
ATOM   1631  CD1 TYR A 113      22.691  16.506  -4.780  1.00  7.35           C  
ATOM   1632  CD2 TYR A 113      22.874  14.598  -6.203  1.00  3.61           C  
ATOM   1633  CE1 TYR A 113      22.607  17.331  -5.887  1.00  4.26           C  
ATOM   1634  CE2 TYR A 113      22.787  15.413  -7.312  1.00  4.88           C  
ATOM   1635  CZ  TYR A 113      22.656  16.780  -7.145  1.00  5.43           C  
ATOM   1636  OH  TYR A 113      22.586  17.606  -8.237  1.00  9.17           O  
ATOM   1637  H   TYR A 113      22.406  12.406  -1.911  1.00  0.00           H  
ATOM   1638  HA  TYR A 113      21.070  14.825  -2.724  1.00  0.00           H  
ATOM   1639 1HB  TYR A 113      23.476  14.712  -2.926  1.00  0.00           H  
ATOM   1640 2HB  TYR A 113      23.381  13.299  -3.966  1.00  0.00           H  
ATOM   1641  HD1 TYR A 113      22.650  16.954  -3.787  1.00  0.00           H  
ATOM   1642  HD2 TYR A 113      22.982  13.523  -6.347  1.00  0.00           H  
ATOM   1643  HE1 TYR A 113      22.502  18.408  -5.757  1.00  0.00           H  
ATOM   1644  HE2 TYR A 113      22.821  14.979  -8.312  1.00  0.00           H  
ATOM   1645  HH  TYR A 113      22.642  17.080  -9.039  1.00  0.00           H  
ATOM   1646  N   TYR A 114      20.687  12.002  -4.376  1.00 10.45           N  
ATOM   1647  CA  TYR A 114      19.914  11.324  -5.391  1.00 13.81           C  
ATOM   1648  C   TYR A 114      18.488  10.972  -4.967  1.00 15.37           C  
ATOM   1649  O   TYR A 114      17.591  10.927  -5.808  1.00 15.36           O  
ATOM   1650  CB  TYR A 114      20.683  10.108  -5.885  1.00 16.64           C  
ATOM   1651  CG  TYR A 114      21.961  10.497  -6.588  1.00 12.76           C  
ATOM   1652  CD1 TYR A 114      21.928  11.127  -7.830  1.00 16.81           C  
ATOM   1653  CD2 TYR A 114      23.200  10.219  -6.026  1.00 15.95           C  
ATOM   1654  CE1 TYR A 114      23.108  11.465  -8.502  1.00 20.01           C  
ATOM   1655  CE2 TYR A 114      24.385  10.554  -6.687  1.00 16.98           C  
ATOM   1656  CZ  TYR A 114      24.327  11.166  -7.923  1.00 18.04           C  
ATOM   1657  OH  TYR A 114      25.486  11.436  -8.598  1.00 21.72           O  
ATOM   1658  H   TYR A 114      21.282  11.459  -3.767  1.00  0.00           H  
ATOM   1659  HA  TYR A 114      19.758  12.011  -6.223  1.00  0.00           H  
ATOM   1660 1HB  TYR A 114      20.922   9.460  -5.040  1.00  0.00           H  
ATOM   1661 2HB  TYR A 114      20.058   9.536  -6.570  1.00  0.00           H  
ATOM   1662  HD1 TYR A 114      20.971  11.365  -8.295  1.00  0.00           H  
ATOM   1663  HD2 TYR A 114      23.260   9.730  -5.053  1.00  0.00           H  
ATOM   1664  HE1 TYR A 114      23.060  11.958  -9.473  1.00  0.00           H  
ATOM   1665  HE2 TYR A 114      25.348  10.331  -6.227  1.00  0.00           H  
ATOM   1666  HH  TYR A 114      26.235  11.139  -8.077  1.00  0.00           H  
ATOM   1667  N   ALA A 115      18.275  10.799  -3.662  1.00 14.55           N  
ATOM   1668  CA  ALA A 115      16.967  10.468  -3.088  1.00 11.64           C  
ATOM   1669  C   ALA A 115      15.906  11.512  -3.440  1.00 11.74           C  
ATOM   1670  O   ALA A 115      16.158  12.710  -3.346  1.00 15.76           O  
ATOM   1671  CB  ALA A 115      17.089  10.348  -1.575  1.00  7.72           C  
ATOM   1672  H   ALA A 115      19.069  10.905  -3.047  1.00  0.00           H  
ATOM   1673  HA  ALA A 115      16.649   9.510  -3.500  1.00  0.00           H  
ATOM   1674 1HB  ALA A 115      16.116  10.102  -1.150  1.00  0.00           H  
ATOM   1675 2HB  ALA A 115      17.802   9.561  -1.329  1.00  0.00           H  
ATOM   1676 3HB  ALA A 115      17.436  11.294  -1.162  1.00  0.00           H  
ATOM   1677  N   PRO A 116      14.694  11.073  -3.836  1.00 12.56           N  
ATOM   1678  CA  PRO A 116      13.608  12.000  -4.195  1.00 12.36           C  
ATOM   1679  C   PRO A 116      12.846  12.666  -3.034  1.00 11.36           C  
ATOM   1680  O   PRO A 116      11.868  13.369  -3.255  1.00 11.57           O  
ATOM   1681  CB  PRO A 116      12.689  11.127  -5.034  1.00  8.76           C  
ATOM   1682  CG  PRO A 116      12.829   9.794  -4.373  1.00 13.02           C  
ATOM   1683  CD  PRO A 116      14.328   9.690  -4.190  1.00 11.41           C  
ATOM   1684  HA  PRO A 116      14.021  12.828  -4.790  1.00  0.00           H  
ATOM   1685 1HB  PRO A 116      11.665  11.528  -5.011  1.00  0.00           H  
ATOM   1686 2HB  PRO A 116      13.015  11.138  -6.084  1.00  0.00           H  
ATOM   1687 1HG  PRO A 116      12.264   9.777  -3.429  1.00  0.00           H  
ATOM   1688 2HG  PRO A 116      12.404   9.006  -5.012  1.00  0.00           H  
ATOM   1689 1HD  PRO A 116      14.551   8.982  -3.378  1.00  0.00           H  
ATOM   1690 2HD  PRO A 116      14.791   9.359  -5.131  1.00  0.00           H  
ATOM   1691  N   PHE A 117      13.311  12.482  -1.810  1.00  8.32           N  
ATOM   1692  CA  PHE A 117      12.655  13.083  -0.656  1.00 11.29           C  
ATOM   1693  C   PHE A 117      13.663  13.902   0.144  1.00 13.34           C  
ATOM   1694  O   PHE A 117      14.870  13.673   0.053  1.00 14.54           O  
ATOM   1695  CB  PHE A 117      12.065  11.993   0.230  1.00 11.08           C  
ATOM   1696  CG  PHE A 117      13.034  10.895   0.545  1.00 13.16           C  
ATOM   1697  CD1 PHE A 117      13.931  11.024   1.605  1.00 11.78           C  
ATOM   1698  CD2 PHE A 117      13.072   9.741  -0.236  1.00  8.81           C  
ATOM   1699  CE1 PHE A 117      14.856  10.020   1.876  1.00 14.88           C  
ATOM   1700  CE2 PHE A 117      13.992   8.734   0.029  1.00  4.14           C  
ATOM   1701  CZ  PHE A 117      14.886   8.869   1.083  1.00  6.33           C  
ATOM   1702  H   PHE A 117      14.135  11.916  -1.668  1.00  0.00           H  
ATOM   1703  HA  PHE A 117      11.848  13.725  -1.012  1.00  0.00           H  
ATOM   1704 1HB  PHE A 117      11.724  12.431   1.167  1.00  0.00           H  
ATOM   1705 2HB  PHE A 117      11.197  11.556  -0.261  1.00  0.00           H  
ATOM   1706  HD1 PHE A 117      13.900  11.922   2.222  1.00  0.00           H  
ATOM   1707  HD2 PHE A 117      12.371   9.634  -1.064  1.00  0.00           H  
ATOM   1708  HE1 PHE A 117      15.554  10.133   2.705  1.00  0.00           H  
ATOM   1709  HE2 PHE A 117      14.013   7.838  -0.591  1.00  0.00           H  
ATOM   1710  HZ  PHE A 117      15.609   8.082   1.291  1.00  0.00           H  
ATOM   1711  N   ASP A 118      13.163  14.855   0.925  1.00 10.27           N  
ATOM   1712  CA  ASP A 118      14.015  15.707   1.745  1.00  7.24           C  
ATOM   1713  C   ASP A 118      14.422  15.000   3.018  1.00  4.10           C  
ATOM   1714  O   ASP A 118      15.586  14.970   3.383  1.00  5.88           O  
ATOM   1715  CB  ASP A 118      13.275  16.986   2.123  1.00  4.63           C  
ATOM   1716  CG  ASP A 118      12.564  17.615   0.948  1.00  8.30           C  
ATOM   1717  OD1 ASP A 118      13.091  17.579  -0.184  1.00  6.89           O  
ATOM   1718  OD2 ASP A 118      11.464  18.150   1.157  1.00 14.73           O  
ATOM   1719  H   ASP A 118      12.162  14.991   0.949  1.00  0.00           H  
ATOM   1720  HA  ASP A 118      14.900  15.972   1.165  1.00  0.00           H  
ATOM   1721 1HB  ASP A 118      12.543  16.767   2.900  1.00  0.00           H  
ATOM   1722 2HB  ASP A 118      13.982  17.708   2.533  1.00  0.00           H  
ATOM   1723  N   GLY A 119      13.450  14.415   3.691  1.00  5.93           N  
ATOM   1724  CA  GLY A 119      13.747  13.762   4.942  1.00  5.69           C  
ATOM   1725  C   GLY A 119      13.032  12.451   5.165  1.00  7.29           C  
ATOM   1726  O   GLY A 119      12.513  11.802   4.229  1.00  4.02           O  
ATOM   1727  H   GLY A 119      12.500  14.414   3.349  1.00  0.00           H  
ATOM   1728 1HA  GLY A 119      14.818  13.570   5.007  1.00  0.00           H  
ATOM   1729 2HA  GLY A 119      13.489  14.424   5.768  1.00  0.00           H  
ATOM   1730  N   ILE A 120      12.995  12.075   6.435  1.00  2.00           N  
ATOM   1731  CA  ILE A 120      12.395  10.828   6.843  1.00  3.97           C  
ATOM   1732  C   ILE A 120      11.498  11.045   8.055  1.00  3.77           C  
ATOM   1733  O   ILE A 120      11.800  11.866   8.932  1.00  2.00           O  
ATOM   1734  CB  ILE A 120      13.507   9.779   7.164  1.00  4.78           C  
ATOM   1735  CG1 ILE A 120      14.448   9.638   5.964  1.00  4.12           C  
ATOM   1736  CG2 ILE A 120      12.903   8.423   7.483  1.00  2.00           C  
ATOM   1737  CD1 ILE A 120      15.474   8.553   6.109  1.00 10.64           C  
ATOM   1738  H   ILE A 120      13.399  12.679   7.136  1.00  0.00           H  
ATOM   1739  HA  ILE A 120      11.784  10.454   6.023  1.00  0.00           H  
ATOM   1740  HB  ILE A 120      14.085  10.114   8.025  1.00  0.00           H  
ATOM   1741 1HG1 ILE A 120      13.865   9.433   5.067  1.00  0.00           H  
ATOM   1742 2HG1 ILE A 120      14.975  10.579   5.802  1.00  0.00           H  
ATOM   1743 1HG2 ILE A 120      13.700   7.712   7.702  1.00  0.00           H  
ATOM   1744 2HG2 ILE A 120      12.248   8.511   8.349  1.00  0.00           H  
ATOM   1745 3HG2 ILE A 120      12.327   8.071   6.627  1.00  0.00           H  
ATOM   1746 1HD1 ILE A 120      16.099   8.521   5.216  1.00  0.00           H  
ATOM   1747 2HD1 ILE A 120      16.097   8.755   6.981  1.00  0.00           H  
ATOM   1748 3HD1 ILE A 120      14.974   7.594   6.235  1.00  0.00           H  
ATOM   1749  N   LEU A 121      10.371  10.339   8.059  1.00  2.00           N  
ATOM   1750  CA  LEU A 121       9.396  10.386   9.140  1.00  2.76           C  
ATOM   1751  C   LEU A 121       9.258   8.952   9.652  1.00  6.25           C  
ATOM   1752  O   LEU A 121       8.597   8.105   9.016  1.00  2.00           O  
ATOM   1753  CB  LEU A 121       8.049  10.910   8.636  1.00  4.27           C  
ATOM   1754  CG  LEU A 121       7.117  11.504   9.693  1.00  2.63           C  
ATOM   1755  CD1 LEU A 121       6.172  12.529   9.075  1.00  3.55           C  
ATOM   1756  CD2 LEU A 121       6.358  10.391  10.388  1.00  5.13           C  
ATOM   1757  H   LEU A 121      10.195   9.743   7.263  1.00  0.00           H  
ATOM   1758  HA  LEU A 121       9.765  11.064   9.909  1.00  0.00           H  
ATOM   1759 1HB  LEU A 121       8.234  11.683   7.892  1.00  0.00           H  
ATOM   1760 2HB  LEU A 121       7.516  10.091   8.154  1.00  0.00           H  
ATOM   1761  HG  LEU A 121       7.705  12.055  10.428  1.00  0.00           H  
ATOM   1762 1HD1 LEU A 121       5.520  12.936   9.848  1.00  0.00           H  
ATOM   1763 2HD1 LEU A 121       6.753  13.337   8.629  1.00  0.00           H  
ATOM   1764 3HD1 LEU A 121       5.567  12.049   8.307  1.00  0.00           H  
ATOM   1765 1HD2 LEU A 121       5.695  10.818  11.141  1.00  0.00           H  
ATOM   1766 2HD2 LEU A 121       5.768   9.840   9.655  1.00  0.00           H  
ATOM   1767 3HD2 LEU A 121       7.064   9.713  10.868  1.00  0.00           H  
ATOM   1768  N   GLY A 122       9.954   8.690  10.764  1.00  2.00           N  
ATOM   1769  CA  GLY A 122       9.959   7.383  11.392  1.00  2.00           C  
ATOM   1770  C   GLY A 122       8.703   7.005  12.147  1.00  3.70           C  
ATOM   1771  O   GLY A 122       8.140   7.799  12.905  1.00  2.00           O  
ATOM   1772  H   GLY A 122      10.495   9.436  11.177  1.00  0.00           H  
ATOM   1773 1HA  GLY A 122      10.122   6.616  10.635  1.00  0.00           H  
ATOM   1774 2HA  GLY A 122      10.788   7.321  12.096  1.00  0.00           H  
ATOM   1775  N   LEU A 123       8.340   5.734  12.020  1.00  8.80           N  
ATOM   1776  CA  LEU A 123       7.141   5.189  12.643  1.00  7.88           C  
ATOM   1777  C   LEU A 123       7.373   3.934  13.486  1.00  7.95           C  
ATOM   1778  O   LEU A 123       6.436   3.176  13.722  1.00 10.75           O  
ATOM   1779  CB  LEU A 123       6.098   4.897  11.563  1.00  7.42           C  
ATOM   1780  CG  LEU A 123       5.520   6.061  10.750  1.00  7.89           C  
ATOM   1781  CD1 LEU A 123       4.957   5.539   9.426  1.00  8.33           C  
ATOM   1782  CD2 LEU A 123       4.440   6.783  11.553  1.00  2.48           C  
ATOM   1783  H   LEU A 123       8.926   5.126  11.466  1.00  0.00           H  
ATOM   1784  HA  LEU A 123       6.743   5.931  13.334  1.00  0.00           H  
ATOM   1785 1HB  LEU A 123       6.533   4.213  10.836  1.00  0.00           H  
ATOM   1786 2HB  LEU A 123       5.244   4.405  12.028  1.00  0.00           H  
ATOM   1787  HG  LEU A 123       6.315   6.767  10.509  1.00  0.00           H  
ATOM   1788 1HD1 LEU A 123       4.548   6.370   8.852  1.00  0.00           H  
ATOM   1789 2HD1 LEU A 123       5.753   5.062   8.855  1.00  0.00           H  
ATOM   1790 3HD1 LEU A 123       4.169   4.814   9.627  1.00  0.00           H  
ATOM   1791 1HD2 LEU A 123       4.039   7.608  10.964  1.00  0.00           H  
ATOM   1792 2HD2 LEU A 123       3.638   6.085  11.794  1.00  0.00           H  
ATOM   1793 3HD2 LEU A 123       4.871   7.172  12.475  1.00  0.00           H  
ATOM   1794  N   ALA A 124       8.610   3.682  13.906  1.00  9.68           N  
ATOM   1795  CA  ALA A 124       8.886   2.513  14.746  1.00  9.21           C  
ATOM   1796  C   ALA A 124       8.770   2.977  16.188  1.00  8.13           C  
ATOM   1797  O   ALA A 124       8.331   4.099  16.440  1.00  4.04           O  
ATOM   1798  CB  ALA A 124      10.276   1.934  14.475  1.00  3.81           C  
ATOM   1799  H   ALA A 124       9.371   4.294  13.650  1.00  0.00           H  
ATOM   1800  HA  ALA A 124       8.147   1.747  14.513  1.00  0.00           H  
ATOM   1801 1HB  ALA A 124      10.442   1.069  15.118  1.00  0.00           H  
ATOM   1802 2HB  ALA A 124      10.346   1.629  13.431  1.00  0.00           H  
ATOM   1803 3HB  ALA A 124      11.031   2.690  14.683  1.00  0.00           H  
ATOM   1804  N   TYR A 125       9.174   2.131  17.128  1.00 10.01           N  
ATOM   1805  CA  TYR A 125       9.098   2.467  18.551  1.00 11.27           C  
ATOM   1806  C   TYR A 125      10.130   3.505  18.995  1.00 13.03           C  
ATOM   1807  O   TYR A 125      11.162   3.672  18.349  1.00 14.00           O  
ATOM   1808  CB  TYR A 125       9.272   1.206  19.388  1.00  8.76           C  
ATOM   1809  CG  TYR A 125       8.125   0.236  19.287  1.00  8.83           C  
ATOM   1810  CD1 TYR A 125       7.949  -0.557  18.155  1.00 10.82           C  
ATOM   1811  CD2 TYR A 125       7.227   0.086  20.341  1.00  9.18           C  
ATOM   1812  CE1 TYR A 125       6.910  -1.477  18.083  1.00 11.49           C  
ATOM   1813  CE2 TYR A 125       6.189  -0.828  20.275  1.00  5.39           C  
ATOM   1814  CZ  TYR A 125       6.037  -1.601  19.150  1.00 10.17           C  
ATOM   1815  OH  TYR A 125       5.008  -2.503  19.096  1.00 18.91           O  
ATOM   1816  H   TYR A 125       9.544   1.232  16.854  1.00  0.00           H  
ATOM   1817  HA  TYR A 125       8.116   2.895  18.754  1.00  0.00           H  
ATOM   1818 1HB  TYR A 125      10.181   0.687  19.080  1.00  0.00           H  
ATOM   1819 2HB  TYR A 125       9.391   1.479  20.436  1.00  0.00           H  
ATOM   1820  HD1 TYR A 125       8.631  -0.460  17.310  1.00  0.00           H  
ATOM   1821  HD2 TYR A 125       7.334   0.695  21.239  1.00  0.00           H  
ATOM   1822  HE1 TYR A 125       6.786  -2.090  17.191  1.00  0.00           H  
ATOM   1823  HE2 TYR A 125       5.498  -0.930  21.112  1.00  0.00           H  
ATOM   1824  HH  TYR A 125       4.504  -2.462  19.913  1.00  0.00           H  
ATOM   1825  N   PRO A 126       9.895   4.175  20.146  1.00 16.57           N  
ATOM   1826  CA  PRO A 126      10.828   5.187  20.664  1.00 17.59           C  
ATOM   1827  C   PRO A 126      12.193   4.601  21.068  1.00 18.84           C  
ATOM   1828  O   PRO A 126      13.232   5.259  20.942  1.00 20.20           O  
ATOM   1829  CB  PRO A 126      10.082   5.742  21.874  1.00 18.25           C  
ATOM   1830  CG  PRO A 126       9.305   4.555  22.357  1.00 17.11           C  
ATOM   1831  CD  PRO A 126       8.751   4.018  21.065  1.00 17.70           C  
ATOM   1832  HA  PRO A 126      10.979   5.964  19.901  1.00  0.00           H  
ATOM   1833 1HB  PRO A 126      10.799   6.128  22.614  1.00  0.00           H  
ATOM   1834 2HB  PRO A 126       9.448   6.588  21.570  1.00  0.00           H  
ATOM   1835 1HG  PRO A 126       9.969   3.856  22.886  1.00  0.00           H  
ATOM   1836 2HG  PRO A 126       8.537   4.872  23.078  1.00  0.00           H  
ATOM   1837 1HD  PRO A 126       8.468   2.963  21.197  1.00  0.00           H  
ATOM   1838 2HD  PRO A 126       7.881   4.618  20.761  1.00  0.00           H  
ATOM   1839  N   SER A 127      12.189   3.355  21.526  1.00 17.52           N  
ATOM   1840  CA  SER A 127      13.414   2.688  21.930  1.00 22.10           C  
ATOM   1841  C   SER A 127      14.545   2.722  20.891  1.00 22.96           C  
ATOM   1842  O   SER A 127      15.699   2.485  21.243  1.00 29.00           O  
ATOM   1843  CB  SER A 127      13.120   1.251  22.356  1.00 17.64           C  
ATOM   1844  OG  SER A 127      12.320   0.602  21.392  1.00 26.19           O  
ATOM   1845  H   SER A 127      11.312   2.858  21.595  1.00  0.00           H  
ATOM   1846  HA  SER A 127      13.837   3.226  22.780  1.00  0.00           H  
ATOM   1847 1HB  SER A 127      14.058   0.710  22.484  1.00  0.00           H  
ATOM   1848 2HB  SER A 127      12.610   1.254  23.319  1.00  0.00           H  
ATOM   1849  HG  SER A 127      12.163   1.248  20.700  1.00  0.00           H  
ATOM   1850  N   ILE A 128      14.234   2.989  19.622  1.00 19.59           N  
ATOM   1851  CA  ILE A 128      15.280   3.067  18.592  1.00 14.56           C  
ATOM   1852  C   ILE A 128      15.388   4.477  17.992  1.00  9.08           C  
ATOM   1853  O   ILE A 128      15.882   4.671  16.882  1.00  6.50           O  
ATOM   1854  CB  ILE A 128      15.119   1.996  17.452  1.00 12.22           C  
ATOM   1855  CG1 ILE A 128      13.788   2.154  16.715  1.00  9.17           C  
ATOM   1856  CG2 ILE A 128      15.262   0.595  18.019  1.00  9.36           C  
ATOM   1857  CD1 ILE A 128      13.750   1.445  15.383  1.00  6.80           C  
ATOM   1858  H   ILE A 128      13.271   3.141  19.358  1.00  0.00           H  
ATOM   1859  HA  ILE A 128      16.245   2.890  19.065  1.00  0.00           H  
ATOM   1860  HB  ILE A 128      15.887   2.152  16.695  1.00  0.00           H  
ATOM   1861 1HG1 ILE A 128      12.981   1.766  17.335  1.00  0.00           H  
ATOM   1862 2HG1 ILE A 128      13.589   3.213  16.546  1.00  0.00           H  
ATOM   1863 1HG2 ILE A 128      15.147  -0.135  17.218  1.00  0.00           H  
ATOM   1864 2HG2 ILE A 128      16.246   0.485  18.472  1.00  0.00           H  
ATOM   1865 3HG2 ILE A 128      14.494   0.428  18.775  1.00  0.00           H  
ATOM   1866 1HD1 ILE A 128      12.777   1.600  14.916  1.00  0.00           H  
ATOM   1867 2HD1 ILE A 128      14.531   1.845  14.735  1.00  0.00           H  
ATOM   1868 3HD1 ILE A 128      13.913   0.379  15.534  1.00  0.00           H  
ATOM   1869  N   SER A 129      14.911   5.464  18.730  1.00  7.81           N  
ATOM   1870  CA  SER A 129      14.977   6.823  18.248  1.00  9.99           C  
ATOM   1871  C   SER A 129      16.258   7.407  18.789  1.00 14.28           C  
ATOM   1872  O   SER A 129      16.504   7.384  20.008  1.00 15.41           O  
ATOM   1873  CB  SER A 129      13.784   7.645  18.733  1.00 10.05           C  
ATOM   1874  OG  SER A 129      13.691   8.878  18.023  1.00  7.75           O  
ATOM   1875  H   SER A 129      14.498   5.282  19.633  1.00  0.00           H  
ATOM   1876  HA  SER A 129      14.957   6.805  17.157  1.00  0.00           H  
ATOM   1877 1HB  SER A 129      12.867   7.072  18.595  1.00  0.00           H  
ATOM   1878 2HB  SER A 129      13.888   7.843  19.799  1.00  0.00           H  
ATOM   1879  HG  SER A 129      14.423   8.881  17.401  1.00  0.00           H  
ATOM   1880  N   SER A 130      17.104   7.866  17.875  1.00 13.20           N  
ATOM   1881  CA  SER A 130      18.365   8.474  18.247  1.00 14.77           C  
ATOM   1882  C   SER A 130      18.080   9.679  19.146  1.00 15.82           C  
ATOM   1883  O   SER A 130      17.164  10.461  18.872  1.00 15.89           O  
ATOM   1884  CB  SER A 130      19.128   8.908  16.993  1.00 14.77           C  
ATOM   1885  OG  SER A 130      19.406   7.797  16.158  1.00 19.79           O  
ATOM   1886  H   SER A 130      16.864   7.790  16.897  1.00  0.00           H  
ATOM   1887  HA  SER A 130      18.961   7.735  18.784  1.00  0.00           H  
ATOM   1888 1HB  SER A 130      18.538   9.641  16.444  1.00  0.00           H  
ATOM   1889 2HB  SER A 130      20.060   9.390  17.283  1.00  0.00           H  
ATOM   1890  HG  SER A 130      19.035   7.032  16.603  1.00  0.00           H  
ATOM   1891  N   SER A 131      18.834   9.787  20.242  1.00 15.79           N  
ATOM   1892  CA  SER A 131      18.697  10.877  21.211  1.00 10.10           C  
ATOM   1893  C   SER A 131      17.362  10.908  21.965  1.00  8.96           C  
ATOM   1894  O   SER A 131      17.033  11.913  22.588  1.00 10.53           O  
ATOM   1895  CB  SER A 131      18.952  12.231  20.543  1.00  7.49           C  
ATOM   1896  OG  SER A 131      20.226  12.272  19.915  1.00 12.90           O  
ATOM   1897  H   SER A 131      19.531   9.074  20.399  1.00  0.00           H  
ATOM   1898  HA  SER A 131      19.438  10.734  21.999  1.00  0.00           H  
ATOM   1899 1HB  SER A 131      18.177  12.422  19.801  1.00  0.00           H  
ATOM   1900 2HB  SER A 131      18.892  13.022  21.290  1.00  0.00           H  
ATOM   1901  HG  SER A 131      20.625  11.413  20.070  1.00  0.00           H  
ATOM   1902  N   GLY A 132      16.621   9.802  21.942  1.00  8.52           N  
ATOM   1903  CA  GLY A 132      15.340   9.746  22.630  1.00  9.54           C  
ATOM   1904  C   GLY A 132      14.286  10.731  22.134  1.00 11.67           C  
ATOM   1905  O   GLY A 132      13.405  11.145  22.887  1.00 15.47           O  
ATOM   1906  H   GLY A 132      16.947   8.987  21.442  1.00  0.00           H  
ATOM   1907 1HA  GLY A 132      14.921   8.744  22.537  1.00  0.00           H  
ATOM   1908 2HA  GLY A 132      15.489   9.935  23.692  1.00  0.00           H  
ATOM   1909  N   ALA A 133      14.382  11.130  20.872  1.00  8.60           N  
ATOM   1910  CA  ALA A 133      13.427  12.052  20.305  1.00  5.38           C  
ATOM   1911  C   ALA A 133      12.106  11.324  20.148  1.00  8.94           C  
ATOM   1912  O   ALA A 133      12.036  10.273  19.524  1.00 12.50           O  
ATOM   1913  CB  ALA A 133      13.911  12.555  18.947  1.00  4.35           C  
ATOM   1914  H   ALA A 133      15.135  10.785  20.294  1.00  0.00           H  
ATOM   1915  HA  ALA A 133      13.333  12.901  20.982  1.00  0.00           H  
ATOM   1916 1HB  ALA A 133      13.179  13.249  18.534  1.00  0.00           H  
ATOM   1917 2HB  ALA A 133      14.867  13.065  19.067  1.00  0.00           H  
ATOM   1918 3HB  ALA A 133      14.033  11.711  18.269  1.00  0.00           H  
ATOM   1919  N   THR A 134      11.061  11.884  20.731  1.00 11.38           N  
ATOM   1920  CA  THR A 134       9.727  11.323  20.653  1.00  9.48           C  
ATOM   1921  C   THR A 134       9.246  11.230  19.195  1.00  9.42           C  
ATOM   1922  O   THR A 134       9.293  12.230  18.455  1.00  7.62           O  
ATOM   1923  CB  THR A 134       8.762  12.215  21.432  1.00 10.16           C  
ATOM   1924  OG1 THR A 134       9.227  12.344  22.781  1.00 14.70           O  
ATOM   1925  CG2 THR A 134       7.362  11.621  21.431  1.00 16.20           C  
ATOM   1926  H   THR A 134      11.206  12.738  21.250  1.00  0.00           H  
ATOM   1927  HA  THR A 134       9.742  10.330  21.103  1.00  0.00           H  
ATOM   1928  HB  THR A 134       8.730  13.203  20.974  1.00  0.00           H  
ATOM   1929  HG1 THR A 134      10.038  11.841  22.889  1.00  0.00           H  
ATOM   1930 1HG2 THR A 134       6.690  12.272  21.991  1.00  0.00           H  
ATOM   1931 2HG2 THR A 134       7.007  11.529  20.405  1.00  0.00           H  
ATOM   1932 3HG2 THR A 134       7.384  10.637  21.897  1.00  0.00           H  
ATOM   1933  N   PRO A 135       8.829  10.019  18.750  1.00  5.70           N  
ATOM   1934  CA  PRO A 135       8.352   9.860  17.377  1.00  6.54           C  
ATOM   1935  C   PRO A 135       7.066  10.636  17.176  1.00  7.06           C  
ATOM   1936  O   PRO A 135       6.330  10.925  18.121  1.00  8.04           O  
ATOM   1937  CB  PRO A 135       8.101   8.359  17.271  1.00  3.63           C  
ATOM   1938  CG  PRO A 135       9.081   7.796  18.200  1.00  2.00           C  
ATOM   1939  CD  PRO A 135       8.976   8.698  19.384  1.00  3.40           C  
ATOM   1940  HA  PRO A 135       9.142  10.177  16.681  1.00  0.00           H  
ATOM   1941 1HB  PRO A 135       7.060   8.132  17.543  1.00  0.00           H  
ATOM   1942 2HB  PRO A 135       8.242   8.026  16.232  1.00  0.00           H  
ATOM   1943 1HG  PRO A 135       8.832   6.749  18.426  1.00  0.00           H  
ATOM   1944 2HG  PRO A 135      10.081   7.793  17.741  1.00  0.00           H  
ATOM   1945 1HD  PRO A 135       8.093   8.422  19.979  1.00  0.00           H  
ATOM   1946 2HD  PRO A 135       9.891   8.618  19.989  1.00  0.00           H  
ATOM   1947  N   VAL A 136       6.786  10.943  15.925  1.00  7.80           N  
ATOM   1948  CA  VAL A 136       5.601  11.670  15.569  1.00  4.24           C  
ATOM   1949  C   VAL A 136       4.335  10.974  16.052  1.00  8.83           C  
ATOM   1950  O   VAL A 136       3.512  11.620  16.678  1.00 14.55           O  
ATOM   1951  CB  VAL A 136       5.568  11.883  14.067  1.00  2.00           C  
ATOM   1952  CG1 VAL A 136       4.200  12.321  13.613  1.00  5.57           C  
ATOM   1953  CG2 VAL A 136       6.597  12.917  13.696  1.00  2.00           C  
ATOM   1954  H   VAL A 136       7.425  10.657  15.197  1.00  0.00           H  
ATOM   1955  HA  VAL A 136       5.628  12.640  16.066  1.00  0.00           H  
ATOM   1956  HB  VAL A 136       5.793  10.939  13.570  1.00  0.00           H  
ATOM   1957 1HG1 VAL A 136       4.204  12.466  12.532  1.00  0.00           H  
ATOM   1958 2HG1 VAL A 136       3.468  11.556  13.873  1.00  0.00           H  
ATOM   1959 3HG1 VAL A 136       3.937  13.258  14.103  1.00  0.00           H  
ATOM   1960 1HG2 VAL A 136       6.581  13.076  12.618  1.00  0.00           H  
ATOM   1961 2HG2 VAL A 136       6.371  13.854  14.205  1.00  0.00           H  
ATOM   1962 3HG2 VAL A 136       7.586  12.570  13.997  1.00  0.00           H  
ATOM   1963  N   PHE A 137       4.190   9.661  15.833  1.00 10.15           N  
ATOM   1964  CA  PHE A 137       2.957   8.970  16.254  1.00  9.98           C  
ATOM   1965  C   PHE A 137       2.763   8.914  17.740  1.00 12.99           C  
ATOM   1966  O   PHE A 137       1.633   8.875  18.224  1.00 13.34           O  
ATOM   1967  CB  PHE A 137       2.850   7.553  15.720  1.00 12.63           C  
ATOM   1968  CG  PHE A 137       1.474   6.962  15.889  1.00 13.60           C  
ATOM   1969  CD1 PHE A 137       0.359   7.593  15.326  1.00 13.04           C  
ATOM   1970  CD2 PHE A 137       1.280   5.812  16.630  1.00 11.83           C  
ATOM   1971  CE1 PHE A 137      -0.922   7.088  15.511  1.00  9.62           C  
ATOM   1972  CE2 PHE A 137      -0.004   5.300  16.817  1.00 14.63           C  
ATOM   1973  CZ  PHE A 137      -1.104   5.939  16.258  1.00 13.92           C  
ATOM   1974  H   PHE A 137       4.920   9.131  15.379  1.00  0.00           H  
ATOM   1975  HA  PHE A 137       2.100   9.526  15.870  1.00  0.00           H  
ATOM   1976 1HB  PHE A 137       3.105   7.543  14.661  1.00  0.00           H  
ATOM   1977 2HB  PHE A 137       3.568   6.915  16.235  1.00  0.00           H  
ATOM   1978  HD1 PHE A 137       0.502   8.496  14.732  1.00  0.00           H  
ATOM   1979  HD2 PHE A 137       2.138   5.305  17.072  1.00  0.00           H  
ATOM   1980  HE1 PHE A 137      -1.777   7.598  15.068  1.00  0.00           H  
ATOM   1981  HE2 PHE A 137      -0.142   4.394  17.406  1.00  0.00           H  
ATOM   1982  HZ  PHE A 137      -2.106   5.538  16.408  1.00  0.00           H  
ATOM   1983  N   ASP A 138       3.876   8.839  18.459  1.00 15.64           N  
ATOM   1984  CA  ASP A 138       3.850   8.819  19.915  1.00 13.56           C  
ATOM   1985  C   ASP A 138       3.388  10.192  20.403  1.00 14.46           C  
ATOM   1986  O   ASP A 138       2.538  10.291  21.282  1.00 15.07           O  
ATOM   1987  CB  ASP A 138       5.238   8.501  20.458  1.00 10.91           C  
ATOM   1988  CG  ASP A 138       5.607   7.052  20.289  1.00 14.18           C  
ATOM   1989  OD1 ASP A 138       5.799   6.594  19.140  1.00 18.29           O  
ATOM   1990  OD2 ASP A 138       5.705   6.369  21.319  1.00 14.36           O  
ATOM   1991  H   ASP A 138       4.765   8.795  17.982  1.00  0.00           H  
ATOM   1992  HA  ASP A 138       3.158   8.040  20.238  1.00  0.00           H  
ATOM   1993 1HB  ASP A 138       5.979   9.115  19.945  1.00  0.00           H  
ATOM   1994 2HB  ASP A 138       5.281   8.754  21.518  1.00  0.00           H  
ATOM   1995  N   ASN A 139       3.920  11.247  19.795  1.00 13.79           N  
ATOM   1996  CA  ASN A 139       3.547  12.605  20.164  1.00 13.90           C  
ATOM   1997  C   ASN A 139       2.065  12.832  19.841  1.00 11.66           C  
ATOM   1998  O   ASN A 139       1.332  13.383  20.654  1.00 15.33           O  
ATOM   1999  CB  ASN A 139       4.439  13.623  19.429  1.00 14.75           C  
ATOM   2000  CG  ASN A 139       4.423  15.020  20.070  1.00 14.86           C  
ATOM   2001  OD1 ASN A 139       4.701  15.180  21.258  1.00 16.06           O  
ATOM   2002  ND2 ASN A 139       4.172  16.037  19.261  1.00 16.93           N  
ATOM   2003  H   ASN A 139       4.598  11.106  19.060  1.00  0.00           H  
ATOM   2004  HA  ASN A 139       3.692  12.724  21.239  1.00  0.00           H  
ATOM   2005 1HB  ASN A 139       5.468  13.262  19.415  1.00  0.00           H  
ATOM   2006 2HB  ASN A 139       4.110  13.715  18.394  1.00  0.00           H  
ATOM   2007 1HD2 ASN A 139       4.149  16.970  19.622  1.00  0.00           H  
ATOM   2008 2HD2 ASN A 139       4.006  15.873  18.289  1.00  0.00           H  
ATOM   2009  N   ILE A 140       1.620  12.366  18.682  1.00  5.89           N  
ATOM   2010  CA  ILE A 140       0.226  12.520  18.267  1.00  8.90           C  
ATOM   2011  C   ILE A 140      -0.727  11.822  19.235  1.00 12.49           C  
ATOM   2012  O   ILE A 140      -1.766  12.372  19.602  1.00 15.68           O  
ATOM   2013  CB  ILE A 140      -0.003  11.946  16.846  1.00  9.03           C  
ATOM   2014  CG1 ILE A 140       0.790  12.754  15.813  1.00  3.20           C  
ATOM   2015  CG2 ILE A 140      -1.486  11.914  16.524  1.00  7.97           C  
ATOM   2016  CD1 ILE A 140       0.623  12.287  14.411  1.00  2.00           C  
ATOM   2017  H   ILE A 140       2.266  11.890  18.069  1.00  0.00           H  
ATOM   2018  HA  ILE A 140      -0.014  13.582  18.249  1.00  0.00           H  
ATOM   2019  HB  ILE A 140       0.394  10.933  16.795  1.00  0.00           H  
ATOM   2020 1HG1 ILE A 140       0.486  13.799  15.858  1.00  0.00           H  
ATOM   2021 2HG1 ILE A 140       1.852  12.712  16.056  1.00  0.00           H  
ATOM   2022 1HG2 ILE A 140      -1.632  11.509  15.523  1.00  0.00           H  
ATOM   2023 2HG2 ILE A 140      -2.002  11.285  17.248  1.00  0.00           H  
ATOM   2024 3HG2 ILE A 140      -1.890  12.926  16.569  1.00  0.00           H  
ATOM   2025 1HD1 ILE A 140       1.218  12.913  13.746  1.00  0.00           H  
ATOM   2026 2HD1 ILE A 140       0.956  11.252  14.330  1.00  0.00           H  
ATOM   2027 3HD1 ILE A 140      -0.427  12.354  14.128  1.00  0.00           H  
ATOM   2028  N   TRP A 141      -0.396  10.597  19.623  1.00 14.88           N  
ATOM   2029  CA  TRP A 141      -1.241   9.858  20.551  1.00 15.49           C  
ATOM   2030  C   TRP A 141      -1.222  10.475  21.942  1.00 14.39           C  
ATOM   2031  O   TRP A 141      -2.265  10.634  22.556  1.00 15.12           O  
ATOM   2032  CB  TRP A 141      -0.811   8.392  20.645  1.00 13.30           C  
ATOM   2033  CG  TRP A 141      -1.609   7.610  21.652  1.00 13.99           C  
ATOM   2034  CD1 TRP A 141      -1.166   7.109  22.840  1.00 13.36           C  
ATOM   2035  CD2 TRP A 141      -2.991   7.248  21.553  1.00 12.82           C  
ATOM   2036  NE1 TRP A 141      -2.187   6.458  23.493  1.00 13.08           N  
ATOM   2037  CE2 TRP A 141      -3.316   6.524  22.725  1.00 14.00           C  
ATOM   2038  CE3 TRP A 141      -3.982   7.456  20.591  1.00 13.02           C  
ATOM   2039  CZ2 TRP A 141      -4.592   6.005  22.953  1.00 20.35           C  
ATOM   2040  CZ3 TRP A 141      -5.249   6.941  20.816  1.00 19.13           C  
ATOM   2041  CH2 TRP A 141      -5.545   6.225  21.990  1.00 21.71           C  
ATOM   2042  H   TRP A 141       0.449  10.165  19.276  1.00  0.00           H  
ATOM   2043  HA  TRP A 141      -2.267   9.890  20.185  1.00  0.00           H  
ATOM   2044 1HB  TRP A 141      -0.920   7.917  19.670  1.00  0.00           H  
ATOM   2045 2HB  TRP A 141       0.243   8.339  20.919  1.00  0.00           H  
ATOM   2046  HD1 TRP A 141      -0.150   7.209  23.218  1.00  0.00           H  
ATOM   2047  HE1 TRP A 141      -2.115   6.004  24.392  1.00  0.00           H  
ATOM   2048  HE3 TRP A 141      -3.762   8.015  19.682  1.00  0.00           H  
ATOM   2049  HZ2 TRP A 141      -4.837   5.446  23.857  1.00  0.00           H  
ATOM   2050  HZ3 TRP A 141      -6.013   7.105  20.056  1.00  0.00           H  
ATOM   2051  HH2 TRP A 141      -6.553   5.837  22.136  1.00  0.00           H  
ATOM   2052  N   ASN A 142      -0.031  10.822  22.425  1.00 19.10           N  
ATOM   2053  CA  ASN A 142       0.149  11.403  23.761  1.00 21.87           C  
ATOM   2054  C   ASN A 142      -0.736  12.618  24.035  1.00 21.95           C  
ATOM   2055  O   ASN A 142      -1.117  12.874  25.182  1.00 23.57           O  
ATOM   2056  CB  ASN A 142       1.617  11.784  23.990  1.00 21.31           C  
ATOM   2057  CG  ASN A 142       2.418  10.689  24.676  1.00 24.70           C  
ATOM   2058  OD1 ASN A 142       2.506   9.554  24.196  1.00 20.60           O  
ATOM   2059  ND2 ASN A 142       3.034  11.037  25.798  1.00 27.99           N  
ATOM   2060  H   ASN A 142       0.779  10.675  21.839  1.00  0.00           H  
ATOM   2061  HA  ASN A 142      -0.137  10.657  24.504  1.00  0.00           H  
ATOM   2062 1HB  ASN A 142       2.088  12.010  23.033  1.00  0.00           H  
ATOM   2063 2HB  ASN A 142       1.668  12.685  24.601  1.00  0.00           H  
ATOM   2064 1HD2 ASN A 142       3.578  10.364  26.299  1.00  0.00           H  
ATOM   2065 2HD2 ASN A 142       2.954  11.972  26.143  1.00  0.00           H  
ATOM   2066  N   GLN A 143      -1.028  13.382  22.987  1.00 19.78           N  
ATOM   2067  CA  GLN A 143      -1.859  14.559  23.124  1.00 18.54           C  
ATOM   2068  C   GLN A 143      -3.279  14.374  22.597  1.00 17.54           C  
ATOM   2069  O   GLN A 143      -3.988  15.344  22.356  1.00 18.35           O  
ATOM   2070  CB  GLN A 143      -1.166  15.771  22.498  1.00 19.85           C  
ATOM   2071  CG  GLN A 143      -0.726  15.594  21.063  1.00 27.32           C  
ATOM   2072  CD  GLN A 143       0.321  16.616  20.640  1.00 30.13           C  
ATOM   2073  OE1 GLN A 143       0.614  16.770  19.447  1.00 28.03           O  
ATOM   2074  NE2 GLN A 143       0.894  17.317  21.615  1.00 26.27           N  
ATOM   2075  H   GLN A 143      -0.665  13.140  22.076  1.00  0.00           H  
ATOM   2076  HA  GLN A 143      -2.013  14.752  24.186  1.00  0.00           H  
ATOM   2077 1HB  GLN A 143      -1.836  16.630  22.529  1.00  0.00           H  
ATOM   2078 2HB  GLN A 143      -0.281  16.025  23.081  1.00  0.00           H  
ATOM   2079 1HG  GLN A 143      -0.297  14.599  20.946  1.00  0.00           H  
ATOM   2080 2HG  GLN A 143      -1.593  15.706  20.412  1.00  0.00           H  
ATOM   2081 1HE2 GLN A 143       1.589  18.003  21.397  1.00  0.00           H  
ATOM   2082 2HE2 GLN A 143       0.630  17.159  22.567  1.00  0.00           H  
ATOM   2083  N   GLY A 144      -3.688  13.116  22.443  1.00 17.92           N  
ATOM   2084  CA  GLY A 144      -5.029  12.784  21.985  1.00 20.01           C  
ATOM   2085  C   GLY A 144      -5.515  13.306  20.641  1.00 22.31           C  
ATOM   2086  O   GLY A 144      -6.684  13.691  20.510  1.00 24.12           O  
ATOM   2087  H   GLY A 144      -3.041  12.369  22.653  1.00  0.00           H  
ATOM   2088 1HA  GLY A 144      -5.136  11.701  21.926  1.00  0.00           H  
ATOM   2089 2HA  GLY A 144      -5.760  13.140  22.711  1.00  0.00           H  
ATOM   2090  N   LEU A 145      -4.649  13.308  19.631  1.00 24.15           N  
ATOM   2091  CA  LEU A 145      -5.048  13.789  18.312  1.00 18.54           C  
ATOM   2092  C   LEU A 145      -5.697  12.676  17.483  1.00 18.92           C  
ATOM   2093  O   LEU A 145      -6.360  12.947  16.481  1.00 17.73           O  
ATOM   2094  CB  LEU A 145      -3.862  14.420  17.577  1.00 16.00           C  
ATOM   2095  CG  LEU A 145      -3.215  15.650  18.228  1.00 13.38           C  
ATOM   2096  CD1 LEU A 145      -2.154  16.184  17.315  1.00 14.15           C  
ATOM   2097  CD2 LEU A 145      -4.233  16.733  18.506  1.00 10.38           C  
ATOM   2098  H   LEU A 145      -3.705  12.976  19.769  1.00  0.00           H  
ATOM   2099  HA  LEU A 145      -5.818  14.549  18.440  1.00  0.00           H  
ATOM   2100 1HB  LEU A 145      -3.081  13.669  17.468  1.00  0.00           H  
ATOM   2101 2HB  LEU A 145      -4.190  14.720  16.582  1.00  0.00           H  
ATOM   2102  HG  LEU A 145      -2.753  15.361  19.173  1.00  0.00           H  
ATOM   2103 1HD1 LEU A 145      -1.689  17.058  17.770  1.00  0.00           H  
ATOM   2104 2HD1 LEU A 145      -1.398  15.417  17.148  1.00  0.00           H  
ATOM   2105 3HD1 LEU A 145      -2.602  16.466  16.363  1.00  0.00           H  
ATOM   2106 1HD2 LEU A 145      -3.738  17.588  18.968  1.00  0.00           H  
ATOM   2107 2HD2 LEU A 145      -4.698  17.045  17.570  1.00  0.00           H  
ATOM   2108 3HD2 LEU A 145      -4.998  16.349  19.181  1.00  0.00           H  
ATOM   2109  N   VAL A 146      -5.509  11.423  17.897  1.00 15.73           N  
ATOM   2110  CA  VAL A 146      -6.120  10.301  17.190  1.00 17.23           C  
ATOM   2111  C   VAL A 146      -6.846   9.437  18.194  1.00 18.90           C  
ATOM   2112  O   VAL A 146      -6.421   9.306  19.341  1.00 22.13           O  
ATOM   2113  CB  VAL A 146      -5.120   9.448  16.356  1.00 12.97           C  
ATOM   2114  CG1 VAL A 146      -4.509  10.294  15.273  1.00  7.33           C  
ATOM   2115  CG2 VAL A 146      -4.050   8.823  17.234  1.00 11.98           C  
ATOM   2116  H   VAL A 146      -4.938  11.240  18.710  1.00  0.00           H  
ATOM   2117  HA  VAL A 146      -6.858  10.694  16.490  1.00  0.00           H  
ATOM   2118  HB  VAL A 146      -5.668   8.651  15.853  1.00  0.00           H  
ATOM   2119 1HG1 VAL A 146      -3.810   9.692  14.692  1.00  0.00           H  
ATOM   2120 2HG1 VAL A 146      -5.295  10.670  14.618  1.00  0.00           H  
ATOM   2121 3HG1 VAL A 146      -3.978  11.133  15.723  1.00  0.00           H  
ATOM   2122 1HG2 VAL A 146      -3.371   8.235  16.617  1.00  0.00           H  
ATOM   2123 2HG2 VAL A 146      -3.491   9.609  17.742  1.00  0.00           H  
ATOM   2124 3HG2 VAL A 146      -4.520   8.176  17.975  1.00  0.00           H  
ATOM   2125  N   SER A 147      -7.962   8.877  17.756  1.00 21.43           N  
ATOM   2126  CA  SER A 147      -8.808   8.051  18.600  1.00 23.00           C  
ATOM   2127  C   SER A 147      -8.229   6.685  18.914  1.00 21.33           C  
ATOM   2128  O   SER A 147      -8.597   6.072  19.915  1.00 19.83           O  
ATOM   2129  CB  SER A 147     -10.173   7.908  17.936  1.00 24.60           C  
ATOM   2130  OG  SER A 147     -10.020   7.881  16.524  1.00 30.18           O  
ATOM   2131  H   SER A 147      -8.230   9.035  16.795  1.00  0.00           H  
ATOM   2132  HA  SER A 147      -8.923   8.546  19.565  1.00  0.00           H  
ATOM   2133 1HB  SER A 147     -10.651   6.992  18.282  1.00  0.00           H  
ATOM   2134 2HB  SER A 147     -10.810   8.741  18.231  1.00  0.00           H  
ATOM   2135  HG  SER A 147      -9.078   7.962  16.358  1.00  0.00           H  
ATOM   2136  N   GLN A 148      -7.327   6.210  18.060  1.00 22.07           N  
ATOM   2137  CA  GLN A 148      -6.719   4.903  18.266  1.00 19.70           C  
ATOM   2138  C   GLN A 148      -5.203   4.905  18.132  1.00 15.40           C  
ATOM   2139  O   GLN A 148      -4.641   5.593  17.281  1.00 15.06           O  
ATOM   2140  CB  GLN A 148      -7.348   3.876  17.325  1.00 20.64           C  
ATOM   2141  CG  GLN A 148      -8.824   3.626  17.617  1.00 29.47           C  
ATOM   2142  CD  GLN A 148      -9.483   2.678  16.634  1.00 34.31           C  
ATOM   2143  OE1 GLN A 148      -9.560   1.473  16.867  1.00 38.14           O  
ATOM   2144  NE2 GLN A 148      -9.976   3.224  15.532  1.00 38.24           N  
ATOM   2145  H   GLN A 148      -7.056   6.758  17.256  1.00  0.00           H  
ATOM   2146  HA  GLN A 148      -6.902   4.595  19.295  1.00  0.00           H  
ATOM   2147 1HB  GLN A 148      -7.250   4.219  16.295  1.00  0.00           H  
ATOM   2148 2HB  GLN A 148      -6.812   2.931  17.408  1.00  0.00           H  
ATOM   2149 1HG  GLN A 148      -8.918   3.191  18.612  1.00  0.00           H  
ATOM   2150 2HG  GLN A 148      -9.358   4.575  17.572  1.00  0.00           H  
ATOM   2151 1HE2 GLN A 148     -10.423   2.649  14.845  1.00  0.00           H  
ATOM   2152 2HE2 GLN A 148      -9.902   4.211  15.386  1.00  0.00           H  
ATOM   2153  N   ASP A 149      -4.556   4.168  19.028  1.00 12.91           N  
ATOM   2154  CA  ASP A 149      -3.102   4.033  19.052  1.00  9.77           C  
ATOM   2155  C   ASP A 149      -2.670   2.988  18.029  1.00  9.32           C  
ATOM   2156  O   ASP A 149      -2.069   1.966  18.373  1.00 10.73           O  
ATOM   2157  CB  ASP A 149      -2.626   3.626  20.460  1.00  5.24           C  
ATOM   2158  CG  ASP A 149      -1.146   3.924  20.696  1.00  5.41           C  
ATOM   2159  OD1 ASP A 149      -0.550   4.663  19.890  1.00  9.32           O  
ATOM   2160  OD2 ASP A 149      -0.579   3.433  21.697  1.00  2.44           O  
ATOM   2161  H   ASP A 149      -5.107   3.682  19.721  1.00  0.00           H  
ATOM   2162  HA  ASP A 149      -2.661   4.997  18.798  1.00  0.00           H  
ATOM   2163 1HB  ASP A 149      -3.213   4.157  21.210  1.00  0.00           H  
ATOM   2164 2HB  ASP A 149      -2.795   2.559  20.607  1.00  0.00           H  
ATOM   2165  N   LEU A 150      -3.001   3.234  16.770  1.00  7.98           N  
ATOM   2166  CA  LEU A 150      -2.645   2.324  15.697  1.00  7.59           C  
ATOM   2167  C   LEU A 150      -2.794   3.067  14.390  1.00  9.27           C  
ATOM   2168  O   LEU A 150      -3.523   4.066  14.324  1.00  8.23           O  
ATOM   2169  CB  LEU A 150      -3.567   1.100  15.702  1.00 11.46           C  
ATOM   2170  CG  LEU A 150      -5.078   1.256  15.494  1.00  8.23           C  
ATOM   2171  CD1 LEU A 150      -5.457   1.207  14.022  1.00  8.49           C  
ATOM   2172  CD2 LEU A 150      -5.742   0.115  16.189  1.00 10.25           C  
ATOM   2173  H   LEU A 150      -3.514   4.076  16.551  1.00  0.00           H  
ATOM   2174  HA  LEU A 150      -1.621   1.988  15.854  1.00  0.00           H  
ATOM   2175 1HB  LEU A 150      -3.243   0.418  14.917  1.00  0.00           H  
ATOM   2176 2HB  LEU A 150      -3.465   0.592  16.661  1.00  0.00           H  
ATOM   2177  HG  LEU A 150      -5.408   2.205  15.917  1.00  0.00           H  
ATOM   2178 1HD1 LEU A 150      -6.536   1.322  13.920  1.00  0.00           H  
ATOM   2179 2HD1 LEU A 150      -4.955   2.015  13.490  1.00  0.00           H  
ATOM   2180 3HD1 LEU A 150      -5.153   0.250  13.600  1.00  0.00           H  
ATOM   2181 1HD2 LEU A 150      -6.823   0.192  16.064  1.00  0.00           H  
ATOM   2182 2HD2 LEU A 150      -5.393  -0.825  15.761  1.00  0.00           H  
ATOM   2183 3HD2 LEU A 150      -5.497   0.143  17.251  1.00  0.00           H  
ATOM   2184  N   PHE A 151      -2.100   2.592  13.362  1.00  2.00           N  
ATOM   2185  CA  PHE A 151      -2.179   3.199  12.048  1.00  2.00           C  
ATOM   2186  C   PHE A 151      -2.033   2.092  11.026  1.00  3.46           C  
ATOM   2187  O   PHE A 151      -1.499   1.033  11.348  1.00  5.70           O  
ATOM   2188  CB  PHE A 151      -1.113   4.295  11.872  1.00  2.00           C  
ATOM   2189  CG  PHE A 151       0.298   3.828  12.079  1.00  4.55           C  
ATOM   2190  CD1 PHE A 151       0.848   3.779  13.356  1.00  4.28           C  
ATOM   2191  CD2 PHE A 151       1.074   3.421  10.997  1.00  2.23           C  
ATOM   2192  CE1 PHE A 151       2.141   3.335  13.549  1.00  3.32           C  
ATOM   2193  CE2 PHE A 151       2.373   2.974  11.180  1.00  2.00           C  
ATOM   2194  CZ  PHE A 151       2.909   2.927  12.454  1.00  6.72           C  
ATOM   2195  H   PHE A 151      -1.503   1.789  13.498  1.00  0.00           H  
ATOM   2196  HA  PHE A 151      -3.162   3.659  11.938  1.00  0.00           H  
ATOM   2197 1HB  PHE A 151      -1.183   4.712  10.868  1.00  0.00           H  
ATOM   2198 2HB  PHE A 151      -1.303   5.104  12.576  1.00  0.00           H  
ATOM   2199  HD1 PHE A 151       0.245   4.095  14.208  1.00  0.00           H  
ATOM   2200  HD2 PHE A 151       0.647   3.460   9.994  1.00  0.00           H  
ATOM   2201  HE1 PHE A 151       2.561   3.303  14.554  1.00  0.00           H  
ATOM   2202  HE2 PHE A 151       2.972   2.661  10.325  1.00  0.00           H  
ATOM   2203  HZ  PHE A 151       3.928   2.574  12.603  1.00  0.00           H  
ATOM   2204  N   SER A 152      -2.570   2.289   9.828  1.00  3.87           N  
ATOM   2205  CA  SER A 152      -2.482   1.270   8.794  1.00  4.59           C  
ATOM   2206  C   SER A 152      -1.896   1.784   7.486  1.00  6.19           C  
ATOM   2207  O   SER A 152      -2.024   2.964   7.163  1.00 10.53           O  
ATOM   2208  CB  SER A 152      -3.843   0.589   8.577  1.00 11.67           C  
ATOM   2209  OG  SER A 152      -4.939   1.427   8.892  1.00 15.61           O  
ATOM   2210  H   SER A 152      -3.047   3.156   9.625  1.00  0.00           H  
ATOM   2211  HA  SER A 152      -1.765   0.513   9.114  1.00  0.00           H  
ATOM   2212 1HB  SER A 152      -3.932   0.278   7.537  1.00  0.00           H  
ATOM   2213 2HB  SER A 152      -3.903  -0.307   9.193  1.00  0.00           H  
ATOM   2214  HG  SER A 152      -4.560   2.261   9.180  1.00  0.00           H  
ATOM   2215  N   VAL A 153      -1.265   0.892   6.728  1.00  5.36           N  
ATOM   2216  CA  VAL A 153      -0.621   1.274   5.480  1.00  5.28           C  
ATOM   2217  C   VAL A 153      -1.057   0.469   4.288  1.00  4.46           C  
ATOM   2218  O   VAL A 153      -1.091  -0.755   4.339  1.00  6.24           O  
ATOM   2219  CB  VAL A 153       0.922   1.078   5.559  1.00  4.50           C  
ATOM   2220  CG1 VAL A 153       1.580   1.561   4.284  1.00  2.00           C  
ATOM   2221  CG2 VAL A 153       1.503   1.803   6.753  1.00  6.54           C  
ATOM   2222  H   VAL A 153      -1.231  -0.073   7.024  1.00  0.00           H  
ATOM   2223  HA  VAL A 153      -0.823   2.330   5.295  1.00  0.00           H  
ATOM   2224  HB  VAL A 153       1.140   0.014   5.652  1.00  0.00           H  
ATOM   2225 1HG1 VAL A 153       2.659   1.417   4.354  1.00  0.00           H  
ATOM   2226 2HG1 VAL A 153       1.193   0.994   3.438  1.00  0.00           H  
ATOM   2227 3HG1 VAL A 153       1.364   2.620   4.142  1.00  0.00           H  
ATOM   2228 1HG2 VAL A 153       2.581   1.648   6.783  1.00  0.00           H  
ATOM   2229 2HG2 VAL A 153       1.291   2.869   6.670  1.00  0.00           H  
ATOM   2230 3HG2 VAL A 153       1.055   1.415   7.668  1.00  0.00           H  
ATOM   2231  N   TYR A 154      -1.361   1.166   3.205  1.00  6.81           N  
ATOM   2232  CA  TYR A 154      -1.715   0.520   1.948  1.00  7.24           C  
ATOM   2233  C   TYR A 154      -0.762   1.097   0.910  1.00  6.89           C  
ATOM   2234  O   TYR A 154      -0.718   2.319   0.715  1.00  5.50           O  
ATOM   2235  CB  TYR A 154      -3.167   0.787   1.543  1.00  9.83           C  
ATOM   2236  CG  TYR A 154      -3.402   0.553   0.073  1.00  8.89           C  
ATOM   2237  CD1 TYR A 154      -3.124  -0.674  -0.512  1.00 10.11           C  
ATOM   2238  CD2 TYR A 154      -3.821   1.590  -0.753  1.00 15.28           C  
ATOM   2239  CE1 TYR A 154      -3.248  -0.855  -1.885  1.00 15.62           C  
ATOM   2240  CE2 TYR A 154      -3.945   1.417  -2.123  1.00 12.09           C  
ATOM   2241  CZ  TYR A 154      -3.652   0.200  -2.683  1.00 14.91           C  
ATOM   2242  OH  TYR A 154      -3.708   0.067  -4.053  1.00 24.51           O  
ATOM   2243  H   TYR A 154      -1.347   2.175   3.253  1.00  0.00           H  
ATOM   2244  HA  TYR A 154      -1.597  -0.557   2.067  1.00  0.00           H  
ATOM   2245 1HB  TYR A 154      -3.830   0.138   2.116  1.00  0.00           H  
ATOM   2246 2HB  TYR A 154      -3.428   1.817   1.784  1.00  0.00           H  
ATOM   2247  HD1 TYR A 154      -2.803  -1.513   0.106  1.00  0.00           H  
ATOM   2248  HD2 TYR A 154      -4.059   2.564  -0.326  1.00  0.00           H  
ATOM   2249  HE1 TYR A 154      -3.026  -1.825  -2.329  1.00  0.00           H  
ATOM   2250  HE2 TYR A 154      -4.273   2.247  -2.750  1.00  0.00           H  
ATOM   2251  HH  TYR A 154      -3.962   0.906  -4.445  1.00  0.00           H  
ATOM   2252  N   LEU A 155       0.002   0.229   0.252  1.00  5.45           N  
ATOM   2253  CA  LEU A 155       0.968   0.665  -0.751  1.00  5.49           C  
ATOM   2254  C   LEU A 155       0.579   0.151  -2.115  1.00  6.11           C  
ATOM   2255  O   LEU A 155       0.669  -1.041  -2.363  1.00  7.78           O  
ATOM   2256  CB  LEU A 155       2.367   0.150  -0.409  1.00  6.45           C  
ATOM   2257  CG  LEU A 155       2.944   0.556   0.949  1.00  5.31           C  
ATOM   2258  CD1 LEU A 155       4.201  -0.229   1.241  1.00  4.74           C  
ATOM   2259  CD2 LEU A 155       3.211   2.037   0.966  1.00  3.65           C  
ATOM   2260  H   LEU A 155      -0.089  -0.757   0.452  1.00  0.00           H  
ATOM   2261  HA  LEU A 155       0.991   1.754  -0.758  1.00  0.00           H  
ATOM   2262 1HB  LEU A 155       2.353  -0.938  -0.437  1.00  0.00           H  
ATOM   2263 2HB  LEU A 155       3.063   0.503  -1.170  1.00  0.00           H  
ATOM   2264  HG  LEU A 155       2.231   0.309   1.736  1.00  0.00           H  
ATOM   2265 1HD1 LEU A 155       4.600   0.070   2.210  1.00  0.00           H  
ATOM   2266 2HD1 LEU A 155       3.969  -1.294   1.258  1.00  0.00           H  
ATOM   2267 3HD1 LEU A 155       4.942  -0.031   0.467  1.00  0.00           H  
ATOM   2268 1HD2 LEU A 155       3.621   2.322   1.935  1.00  0.00           H  
ATOM   2269 2HD2 LEU A 155       3.926   2.287   0.182  1.00  0.00           H  
ATOM   2270 3HD2 LEU A 155       2.280   2.577   0.793  1.00  0.00           H  
ATOM   2271  N   SER A 156       0.199   1.058  -3.005  1.00  5.59           N  
ATOM   2272  CA  SER A 156      -0.213   0.697  -4.353  1.00  9.97           C  
ATOM   2273  C   SER A 156       0.878   0.058  -5.184  1.00 14.93           C  
ATOM   2274  O   SER A 156       2.069   0.230  -4.903  1.00 17.98           O  
ATOM   2275  CB  SER A 156      -0.695   1.944  -5.050  1.00  2.90           C  
ATOM   2276  OG  SER A 156       0.357   2.880  -5.019  1.00  3.92           O  
ATOM   2277  H   SER A 156       0.197   2.031  -2.734  1.00  0.00           H  
ATOM   2278  HA  SER A 156      -1.029  -0.024  -4.284  1.00  0.00           H  
ATOM   2279 1HB  SER A 156      -0.982   1.701  -6.073  1.00  0.00           H  
ATOM   2280 2HB  SER A 156      -1.581   2.324  -4.543  1.00  0.00           H  
ATOM   2281  HG  SER A 156       1.081   2.449  -4.559  1.00  0.00           H  
ATOM   2282  N   ALA A 157       0.467  -0.638  -6.243  1.00 17.72           N  
ATOM   2283  CA  ALA A 157       1.394  -1.306  -7.135  1.00 18.46           C  
ATOM   2284  C   ALA A 157       1.811  -0.529  -8.371  1.00 21.92           C  
ATOM   2285  O   ALA A 157       1.069   0.281  -8.911  1.00 20.91           O  
ATOM   2286  CB  ALA A 157       0.843  -2.661  -7.525  1.00 24.07           C  
ATOM   2287  H   ALA A 157      -0.524  -0.700  -6.427  1.00  0.00           H  
ATOM   2288  HA  ALA A 157       2.336  -1.442  -6.604  1.00  0.00           H  
ATOM   2289 1HB  ALA A 157       1.543  -3.159  -8.195  1.00  0.00           H  
ATOM   2290 2HB  ALA A 157       0.703  -3.268  -6.630  1.00  0.00           H  
ATOM   2291 3HB  ALA A 157      -0.113  -2.533  -8.030  1.00  0.00           H  
ATOM   2292  N   ASP A 158       2.978  -0.862  -8.884  1.00 27.95           N  
ATOM   2293  CA  ASP A 158       3.538  -0.191 -10.030  1.00 32.41           C  
ATOM   2294  C   ASP A 158       3.116   1.216 -10.350  1.00 33.31           C  
ATOM   2295  O   ASP A 158       2.392   1.446 -11.319  1.00 32.66           O  
ATOM   2296  CB  ASP A 158       3.510  -1.091 -11.250  1.00 39.34           C  
ATOM   2297  CG  ASP A 158       4.864  -1.116 -11.970  1.00 45.84           C  
ATOM   2298  OD1 ASP A 158       5.910  -0.996 -11.275  1.00 48.02           O  
ATOM   2299  OD2 ASP A 158       4.870  -1.231 -13.223  1.00 47.07           O  
ATOM   2300  H   ASP A 158       3.495  -1.616  -8.454  1.00  0.00           H  
ATOM   2301  HA  ASP A 158       4.576   0.061  -9.811  1.00  0.00           H  
ATOM   2302 1HB  ASP A 158       3.245  -2.105 -10.949  1.00  0.00           H  
ATOM   2303 2HB  ASP A 158       2.742  -0.743 -11.941  1.00  0.00           H  
ATOM   2304  N   ASP A 159       3.514   2.143  -9.474  1.00 35.98           N  
ATOM   2305  CA  ASP A 159       3.297   3.565  -9.631  1.00 36.82           C  
ATOM   2306  C   ASP A 159       1.921   4.174  -9.418  1.00 33.64           C  
ATOM   2307  O   ASP A 159       1.823   5.401  -9.350  1.00 33.56           O  
ATOM   2308  CB  ASP A 159       3.888   4.004 -10.973  1.00 40.01           C  
ATOM   2309  CG  ASP A 159       5.402   4.139 -10.928  1.00 41.00           C  
ATOM   2310  OD1 ASP A 159       5.928   5.268 -10.684  1.00 41.92           O  
ATOM   2311  OD2 ASP A 159       6.076   3.101 -11.149  1.00 40.83           O  
ATOM   2312  H   ASP A 159       3.997   1.807  -8.653  1.00  0.00           H  
ATOM   2313  HA  ASP A 159       3.808   4.085  -8.820  1.00  0.00           H  
ATOM   2314 1HB  ASP A 159       3.622   3.279 -11.742  1.00  0.00           H  
ATOM   2315 2HB  ASP A 159       3.458   4.963 -11.264  1.00  0.00           H  
ATOM   2316  N   GLN A 160       0.884   3.342  -9.276  1.00 31.80           N  
ATOM   2317  CA  GLN A 160      -0.490   3.813  -9.094  1.00 28.47           C  
ATOM   2318  C   GLN A 160      -0.591   4.699  -7.868  1.00 26.78           C  
ATOM   2319  O   GLN A 160       0.192   4.572  -6.907  1.00 26.67           O  
ATOM   2320  CB  GLN A 160      -1.459   2.630  -8.923  1.00 29.96           C  
ATOM   2321  CG  GLN A 160      -1.434   1.611 -10.052  1.00 38.54           C  
ATOM   2322  CD  GLN A 160      -1.541   2.237 -11.445  1.00 44.81           C  
ATOM   2323  OE1 GLN A 160      -2.551   2.868 -11.817  1.00 48.53           O  
ATOM   2324  NE2 GLN A 160      -0.503   2.031 -12.238  1.00 46.46           N  
ATOM   2325  H   GLN A 160       1.065   2.349  -9.296  1.00  0.00           H  
ATOM   2326  HA  GLN A 160      -0.784   4.373  -9.981  1.00  0.00           H  
ATOM   2327 1HB  GLN A 160      -1.228   2.102  -7.998  1.00  0.00           H  
ATOM   2328 2HB  GLN A 160      -2.479   3.004  -8.840  1.00  0.00           H  
ATOM   2329 1HG  GLN A 160      -0.495   1.059 -10.008  1.00  0.00           H  
ATOM   2330 2HG  GLN A 160      -2.275   0.928  -9.930  1.00  0.00           H  
ATOM   2331 1HE2 GLN A 160      -0.498   2.409 -13.165  1.00  0.00           H  
ATOM   2332 2HE2 GLN A 160       0.278   1.498 -11.912  1.00  0.00           H  
ATOM   2333  N   SER A 161      -1.507   5.656  -7.928  1.00 23.87           N  
ATOM   2334  CA  SER A 161      -1.713   6.529  -6.782  1.00 21.05           C  
ATOM   2335  C   SER A 161      -2.763   5.871  -5.882  1.00 17.13           C  
ATOM   2336  O   SER A 161      -3.478   4.991  -6.323  1.00 13.22           O  
ATOM   2337  CB  SER A 161      -2.127   7.927  -7.222  1.00 16.38           C  
ATOM   2338  OG  SER A 161      -3.241   7.879  -8.087  1.00 22.96           O  
ATOM   2339  H   SER A 161      -2.067   5.792  -8.757  1.00  0.00           H  
ATOM   2340  HA  SER A 161      -0.774   6.607  -6.233  1.00  0.00           H  
ATOM   2341 1HB  SER A 161      -2.371   8.527  -6.346  1.00  0.00           H  
ATOM   2342 2HB  SER A 161      -1.293   8.411  -7.728  1.00  0.00           H  
ATOM   2343  HG  SER A 161      -3.462   6.950  -8.182  1.00  0.00           H  
ATOM   2344  N   GLY A 162      -2.799   6.236  -4.610  1.00 17.36           N  
ATOM   2345  CA  GLY A 162      -3.749   5.630  -3.700  1.00 13.59           C  
ATOM   2346  C   GLY A 162      -3.049   5.128  -2.453  1.00 15.84           C  
ATOM   2347  O   GLY A 162      -3.719   4.679  -1.523  1.00 15.28           O  
ATOM   2348  H   GLY A 162      -2.165   6.940  -4.262  1.00  0.00           H  
ATOM   2349 1HA  GLY A 162      -4.512   6.361  -3.431  1.00  0.00           H  
ATOM   2350 2HA  GLY A 162      -4.256   4.806  -4.200  1.00  0.00           H  
ATOM   2351  N   SER A 163      -1.711   5.149  -2.453  1.00 12.48           N  
ATOM   2352  CA  SER A 163      -0.923   4.702  -1.306  1.00  8.68           C  
ATOM   2353  C   SER A 163      -1.337   5.612  -0.175  1.00  8.16           C  
ATOM   2354  O   SER A 163      -1.445   6.817  -0.388  1.00 10.48           O  
ATOM   2355  CB  SER A 163       0.570   4.910  -1.577  1.00  5.51           C  
ATOM   2356  OG  SER A 163       1.005   4.159  -2.683  1.00  3.06           O  
ATOM   2357  H   SER A 163      -1.233   5.486  -3.277  1.00  0.00           H  
ATOM   2358  HA  SER A 163      -1.107   3.638  -1.153  1.00  0.00           H  
ATOM   2359 1HB  SER A 163       0.763   5.967  -1.760  1.00  0.00           H  
ATOM   2360 2HB  SER A 163       1.143   4.621  -0.697  1.00  0.00           H  
ATOM   2361  HG  SER A 163       0.232   3.687  -3.003  1.00  0.00           H  
ATOM   2362  N   VAL A 164      -1.612   5.062   1.001  1.00  7.51           N  
ATOM   2363  CA  VAL A 164      -1.988   5.898   2.140  1.00  4.67           C  
ATOM   2364  C   VAL A 164      -1.471   5.339   3.429  1.00  2.10           C  
ATOM   2365  O   VAL A 164      -1.027   4.200   3.496  1.00  2.88           O  
ATOM   2366  CB  VAL A 164      -3.526   6.022   2.340  1.00  4.44           C  
ATOM   2367  CG1 VAL A 164      -4.131   6.936   1.311  1.00  5.96           C  
ATOM   2368  CG2 VAL A 164      -4.174   4.648   2.302  1.00  4.46           C  
ATOM   2369  H   VAL A 164      -1.564   4.060   1.121  1.00  0.00           H  
ATOM   2370  HA  VAL A 164      -1.604   6.905   1.972  1.00  0.00           H  
ATOM   2371  HB  VAL A 164      -3.721   6.487   3.307  1.00  0.00           H  
ATOM   2372 1HG1 VAL A 164      -5.207   7.005   1.474  1.00  0.00           H  
ATOM   2373 2HG1 VAL A 164      -3.687   7.927   1.399  1.00  0.00           H  
ATOM   2374 3HG1 VAL A 164      -3.940   6.538   0.314  1.00  0.00           H  
ATOM   2375 1HG2 VAL A 164      -5.250   4.749   2.444  1.00  0.00           H  
ATOM   2376 2HG2 VAL A 164      -3.977   4.179   1.338  1.00  0.00           H  
ATOM   2377 3HG2 VAL A 164      -3.760   4.028   3.098  1.00  0.00           H  
ATOM   2378  N   VAL A 165      -1.479   6.191   4.436  1.00  2.00           N  
ATOM   2379  CA  VAL A 165      -1.123   5.807   5.784  1.00  5.62           C  
ATOM   2380  C   VAL A 165      -2.329   6.424   6.483  1.00  9.66           C  
ATOM   2381  O   VAL A 165      -2.671   7.591   6.234  1.00  9.20           O  
ATOM   2382  CB  VAL A 165       0.166   6.454   6.289  1.00  2.24           C  
ATOM   2383  CG1 VAL A 165       0.697   5.669   7.459  1.00  2.00           C  
ATOM   2384  CG2 VAL A 165       1.187   6.521   5.190  1.00  5.73           C  
ATOM   2385  H   VAL A 165      -1.745   7.148   4.251  1.00  0.00           H  
ATOM   2386  HA  VAL A 165      -0.969   4.728   5.807  1.00  0.00           H  
ATOM   2387  HB  VAL A 165      -0.056   7.464   6.634  1.00  0.00           H  
ATOM   2388 1HG1 VAL A 165       1.617   6.131   7.820  1.00  0.00           H  
ATOM   2389 2HG1 VAL A 165      -0.043   5.663   8.259  1.00  0.00           H  
ATOM   2390 3HG1 VAL A 165       0.904   4.646   7.147  1.00  0.00           H  
ATOM   2391 1HG2 VAL A 165       2.098   6.985   5.567  1.00  0.00           H  
ATOM   2392 2HG2 VAL A 165       1.411   5.513   4.840  1.00  0.00           H  
ATOM   2393 3HG2 VAL A 165       0.794   7.113   4.364  1.00  0.00           H  
ATOM   2394  N   ILE A 166      -3.063   5.598   7.212  1.00  8.48           N  
ATOM   2395  CA  ILE A 166      -4.245   6.051   7.916  1.00  7.85           C  
ATOM   2396  C   ILE A 166      -3.926   6.040   9.386  1.00  8.04           C  
ATOM   2397  O   ILE A 166      -3.654   4.989   9.950  1.00 12.23           O  
ATOM   2398  CB  ILE A 166      -5.401   5.085   7.677  1.00  9.91           C  
ATOM   2399  CG1 ILE A 166      -5.700   4.991   6.181  1.00 12.40           C  
ATOM   2400  CG2 ILE A 166      -6.626   5.514   8.470  1.00 10.12           C  
ATOM   2401  CD1 ILE A 166      -6.173   3.610   5.745  1.00 15.72           C  
ATOM   2402  H   ILE A 166      -2.792   4.627   7.279  1.00  0.00           H  
ATOM   2403  HA  ILE A 166      -4.522   7.032   7.531  1.00  0.00           H  
ATOM   2404  HB  ILE A 166      -5.109   4.084   7.991  1.00  0.00           H  
ATOM   2405 1HG1 ILE A 166      -6.467   5.718   5.917  1.00  0.00           H  
ATOM   2406 2HG1 ILE A 166      -4.803   5.243   5.614  1.00  0.00           H  
ATOM   2407 1HG2 ILE A 166      -7.441   4.814   8.287  1.00  0.00           H  
ATOM   2408 2HG2 ILE A 166      -6.387   5.522   9.533  1.00  0.00           H  
ATOM   2409 3HG2 ILE A 166      -6.929   6.514   8.158  1.00  0.00           H  
ATOM   2410 1HD1 ILE A 166      -6.367   3.614   4.672  1.00  0.00           H  
ATOM   2411 2HD1 ILE A 166      -5.402   2.873   5.972  1.00  0.00           H  
ATOM   2412 3HD1 ILE A 166      -7.088   3.354   6.277  1.00  0.00           H  
ATOM   2413  N   PHE A 167      -3.941   7.200  10.017  1.00 10.15           N  
ATOM   2414  CA  PHE A 167      -3.646   7.260  11.437  1.00 10.93           C  
ATOM   2415  C   PHE A 167      -4.875   6.994  12.305  1.00 13.04           C  
ATOM   2416  O   PHE A 167      -5.972   7.469  12.018  1.00 16.78           O  
ATOM   2417  CB  PHE A 167      -3.013   8.606  11.789  1.00  8.94           C  
ATOM   2418  CG  PHE A 167      -1.681   8.836  11.132  1.00  5.19           C  
ATOM   2419  CD1 PHE A 167      -0.532   8.280  11.659  1.00 11.45           C  
ATOM   2420  CD2 PHE A 167      -1.583   9.585   9.978  1.00  6.47           C  
ATOM   2421  CE1 PHE A 167       0.700   8.468  11.039  1.00 13.66           C  
ATOM   2422  CE2 PHE A 167      -0.361   9.776   9.355  1.00  7.45           C  
ATOM   2423  CZ  PHE A 167       0.783   9.216   9.886  1.00 10.11           C  
ATOM   2424  H   PHE A 167      -4.156   8.054   9.523  1.00  0.00           H  
ATOM   2425  HA  PHE A 167      -2.938   6.466  11.677  1.00  0.00           H  
ATOM   2426 1HB  PHE A 167      -3.683   9.412  11.493  1.00  0.00           H  
ATOM   2427 2HB  PHE A 167      -2.878   8.673  12.868  1.00  0.00           H  
ATOM   2428  HD1 PHE A 167      -0.598   7.687  12.572  1.00  0.00           H  
ATOM   2429  HD2 PHE A 167      -2.485  10.029   9.556  1.00  0.00           H  
ATOM   2430  HE1 PHE A 167       1.598   8.023  11.466  1.00  0.00           H  
ATOM   2431  HE2 PHE A 167      -0.303  10.371   8.444  1.00  0.00           H  
ATOM   2432  HZ  PHE A 167       1.746   9.364   9.400  1.00  0.00           H  
ATOM   2433  N   GLY A 168      -4.688   6.188  13.341  1.00 15.23           N  
ATOM   2434  CA  GLY A 168      -5.772   5.878  14.253  1.00 19.76           C  
ATOM   2435  C   GLY A 168      -7.019   5.339  13.590  1.00 17.81           C  
ATOM   2436  O   GLY A 168      -8.133   5.671  13.990  1.00 21.72           O  
ATOM   2437  H   GLY A 168      -3.778   5.781  13.502  1.00  0.00           H  
ATOM   2438 1HA  GLY A 168      -5.435   5.141  14.982  1.00  0.00           H  
ATOM   2439 2HA  GLY A 168      -6.048   6.774  14.807  1.00  0.00           H  
ATOM   2440  N   GLY A 169      -6.842   4.480  12.600  1.00 17.34           N  
ATOM   2441  CA  GLY A 169      -7.983   3.932  11.912  1.00 11.99           C  
ATOM   2442  C   GLY A 169      -7.596   2.823  10.974  1.00 13.25           C  
ATOM   2443  O   GLY A 169      -6.441   2.666  10.588  1.00 10.17           O  
ATOM   2444  H   GLY A 169      -5.914   4.199  12.316  1.00  0.00           H  
ATOM   2445 1HA  GLY A 169      -8.700   3.553  12.641  1.00  0.00           H  
ATOM   2446 2HA  GLY A 169      -8.482   4.721  11.350  1.00  0.00           H  
ATOM   2447  N   ILE A 170      -8.598   2.058  10.593  1.00 13.37           N  
ATOM   2448  CA  ILE A 170      -8.420   0.934   9.714  1.00 10.50           C  
ATOM   2449  C   ILE A 170      -9.555   1.107   8.739  1.00 10.59           C  
ATOM   2450  O   ILE A 170     -10.662   1.458   9.137  1.00  9.21           O  
ATOM   2451  CB  ILE A 170      -8.603  -0.396  10.510  1.00 15.68           C  
ATOM   2452  CG1 ILE A 170      -7.432  -0.596  11.481  1.00 20.18           C  
ATOM   2453  CG2 ILE A 170      -8.738  -1.589   9.576  1.00 13.71           C  
ATOM   2454  CD1 ILE A 170      -7.637  -1.713  12.472  1.00 21.07           C  
ATOM   2455  H   ILE A 170      -9.524   2.274  10.934  1.00  0.00           H  
ATOM   2456  HA  ILE A 170      -7.409   0.968   9.310  1.00  0.00           H  
ATOM   2457  HB  ILE A 170      -9.503  -0.333  11.122  1.00  0.00           H  
ATOM   2458 1HG1 ILE A 170      -6.524  -0.806  10.917  1.00  0.00           H  
ATOM   2459 2HG1 ILE A 170      -7.262   0.324  12.041  1.00  0.00           H  
ATOM   2460 1HG2 ILE A 170      -8.863  -2.498  10.163  1.00  0.00           H  
ATOM   2461 2HG2 ILE A 170      -9.606  -1.451   8.932  1.00  0.00           H  
ATOM   2462 3HG2 ILE A 170      -7.841  -1.674   8.962  1.00  0.00           H  
ATOM   2463 1HD1 ILE A 170      -6.765  -1.788  13.122  1.00  0.00           H  
ATOM   2464 2HD1 ILE A 170      -8.522  -1.507  13.075  1.00  0.00           H  
ATOM   2465 3HD1 ILE A 170      -7.773  -2.652  11.938  1.00  0.00           H  
ATOM   2466  N   ASP A 171      -9.269   0.935   7.459  1.00 12.48           N  
ATOM   2467  CA  ASP A 171     -10.299   1.045   6.453  1.00 11.71           C  
ATOM   2468  C   ASP A 171     -10.409  -0.287   5.743  1.00 12.51           C  
ATOM   2469  O   ASP A 171      -9.512  -0.675   4.992  1.00 10.33           O  
ATOM   2470  CB  ASP A 171      -9.979   2.141   5.465  1.00 13.55           C  
ATOM   2471  CG  ASP A 171     -11.187   2.567   4.692  1.00 15.37           C  
ATOM   2472  OD1 ASP A 171     -11.949   1.686   4.236  1.00 18.32           O  
ATOM   2473  OD2 ASP A 171     -11.396   3.786   4.574  1.00 20.85           O  
ATOM   2474  H   ASP A 171      -8.323   0.724   7.174  1.00  0.00           H  
ATOM   2475  HA  ASP A 171     -11.240   1.292   6.946  1.00  0.00           H  
ATOM   2476 1HB  ASP A 171      -9.572   3.002   5.996  1.00  0.00           H  
ATOM   2477 2HB  ASP A 171      -9.214   1.793   4.770  1.00  0.00           H  
ATOM   2478  N   SER A 172     -11.549  -0.942   5.944  1.00 15.65           N  
ATOM   2479  CA  SER A 172     -11.823  -2.264   5.383  1.00 15.41           C  
ATOM   2480  C   SER A 172     -11.964  -2.394   3.864  1.00 13.97           C  
ATOM   2481  O   SER A 172     -12.029  -3.503   3.332  1.00 12.57           O  
ATOM   2482  CB  SER A 172     -13.016  -2.918   6.106  1.00 18.87           C  
ATOM   2483  OG  SER A 172     -14.165  -2.085   6.121  1.00 26.28           O  
ATOM   2484  H   SER A 172     -12.252  -0.494   6.514  1.00  0.00           H  
ATOM   2485  HA  SER A 172     -10.941  -2.890   5.527  1.00  0.00           H  
ATOM   2486 1HB  SER A 172     -13.268  -3.858   5.615  1.00  0.00           H  
ATOM   2487 2HB  SER A 172     -12.736  -3.150   7.133  1.00  0.00           H  
ATOM   2488  HG  SER A 172     -13.915  -1.281   5.659  1.00  0.00           H  
ATOM   2489  N   SER A 173     -11.998  -1.274   3.157  1.00 13.67           N  
ATOM   2490  CA  SER A 173     -12.093  -1.331   1.705  1.00 15.36           C  
ATOM   2491  C   SER A 173     -10.704  -1.577   1.094  1.00 17.32           C  
ATOM   2492  O   SER A 173     -10.584  -1.883  -0.093  1.00 18.29           O  
ATOM   2493  CB  SER A 173     -12.639  -0.021   1.168  1.00 16.76           C  
ATOM   2494  OG  SER A 173     -11.683   1.008   1.342  1.00 25.31           O  
ATOM   2495  H   SER A 173     -11.959  -0.373   3.612  1.00  0.00           H  
ATOM   2496  HA  SER A 173     -12.778  -2.136   1.434  1.00  0.00           H  
ATOM   2497 1HB  SER A 173     -12.882  -0.134   0.112  1.00  0.00           H  
ATOM   2498 2HB  SER A 173     -13.561   0.230   1.691  1.00  0.00           H  
ATOM   2499  HG  SER A 173     -10.925   0.596   1.763  1.00  0.00           H  
ATOM   2500  N   TYR A 174      -9.656  -1.433   1.904  1.00 15.88           N  
ATOM   2501  CA  TYR A 174      -8.297  -1.620   1.429  1.00 14.64           C  
ATOM   2502  C   TYR A 174      -7.801  -3.073   1.440  1.00 15.00           C  
ATOM   2503  O   TYR A 174      -6.690  -3.361   0.991  1.00 12.90           O  
ATOM   2504  CB  TYR A 174      -7.340  -0.701   2.198  1.00 17.59           C  
ATOM   2505  CG  TYR A 174      -7.467   0.774   1.846  1.00 17.62           C  
ATOM   2506  CD1 TYR A 174      -7.204   1.231   0.556  1.00 20.14           C  
ATOM   2507  CD2 TYR A 174      -7.888   1.703   2.790  1.00 19.07           C  
ATOM   2508  CE1 TYR A 174      -7.371   2.582   0.212  1.00 17.57           C  
ATOM   2509  CE2 TYR A 174      -8.056   3.047   2.459  1.00 17.29           C  
ATOM   2510  CZ  TYR A 174      -7.803   3.479   1.168  1.00 14.74           C  
ATOM   2511  OH  TYR A 174      -8.050   4.788   0.819  1.00 13.31           O  
ATOM   2512  H   TYR A 174      -9.810  -1.188   2.872  1.00  0.00           H  
ATOM   2513  HA  TYR A 174      -8.261  -1.359   0.371  1.00  0.00           H  
ATOM   2514 1HB  TYR A 174      -7.517  -0.806   3.269  1.00  0.00           H  
ATOM   2515 2HB  TYR A 174      -6.311  -1.004   2.005  1.00  0.00           H  
ATOM   2516  HD1 TYR A 174      -6.861   0.535  -0.210  1.00  0.00           H  
ATOM   2517  HD2 TYR A 174      -8.093   1.386   3.813  1.00  0.00           H  
ATOM   2518  HE1 TYR A 174      -7.159   2.916  -0.803  1.00  0.00           H  
ATOM   2519  HE2 TYR A 174      -8.386   3.758   3.217  1.00  0.00           H  
ATOM   2520  HH  TYR A 174      -8.392   5.262   1.581  1.00  0.00           H  
ATOM   2521  N   TYR A 175      -8.624  -3.992   1.930  1.00 13.30           N  
ATOM   2522  CA  TYR A 175      -8.236  -5.392   1.957  1.00 15.05           C  
ATOM   2523  C   TYR A 175      -9.465  -6.275   1.849  1.00 12.84           C  
ATOM   2524  O   TYR A 175     -10.591  -5.802   1.965  1.00 13.53           O  
ATOM   2525  CB  TYR A 175      -7.455  -5.722   3.233  1.00 17.69           C  
ATOM   2526  CG  TYR A 175      -8.277  -5.667   4.498  1.00 23.87           C  
ATOM   2527  CD1 TYR A 175      -8.299  -4.519   5.285  1.00 23.41           C  
ATOM   2528  CD2 TYR A 175      -9.067  -6.754   4.892  1.00 25.76           C  
ATOM   2529  CE1 TYR A 175      -9.086  -4.451   6.427  1.00 19.79           C  
ATOM   2530  CE2 TYR A 175      -9.858  -6.692   6.033  1.00 20.72           C  
ATOM   2531  CZ  TYR A 175      -9.864  -5.538   6.790  1.00 18.16           C  
ATOM   2532  OH  TYR A 175     -10.653  -5.462   7.910  1.00 20.96           O  
ATOM   2533  H   TYR A 175      -9.530  -3.725   2.289  1.00  0.00           H  
ATOM   2534  HA  TYR A 175      -7.592  -5.589   1.099  1.00  0.00           H  
ATOM   2535 1HB  TYR A 175      -7.032  -6.724   3.152  1.00  0.00           H  
ATOM   2536 2HB  TYR A 175      -6.625  -5.024   3.342  1.00  0.00           H  
ATOM   2537  HD1 TYR A 175      -7.693  -3.656   5.008  1.00  0.00           H  
ATOM   2538  HD2 TYR A 175      -9.068  -7.670   4.301  1.00  0.00           H  
ATOM   2539  HE1 TYR A 175      -9.091  -3.545   7.032  1.00  0.00           H  
ATOM   2540  HE2 TYR A 175     -10.465  -7.550   6.323  1.00  0.00           H  
ATOM   2541  HH  TYR A 175     -11.130  -6.288   8.021  1.00  0.00           H  
ATOM   2542  N   THR A 176      -9.249  -7.554   1.600  1.00  9.78           N  
ATOM   2543  CA  THR A 176     -10.353  -8.485   1.495  1.00 12.50           C  
ATOM   2544  C   THR A 176     -10.221  -9.516   2.604  1.00 10.34           C  
ATOM   2545  O   THR A 176      -9.113  -9.829   3.027  1.00  9.27           O  
ATOM   2546  CB  THR A 176     -10.350  -9.218   0.155  1.00 12.97           C  
ATOM   2547  OG1 THR A 176      -9.101  -9.896  -0.005  1.00 20.54           O  
ATOM   2548  CG2 THR A 176     -10.563  -8.241  -0.986  1.00  9.26           C  
ATOM   2549  H   THR A 176      -8.306  -7.894   1.480  1.00  0.00           H  
ATOM   2550  HA  THR A 176     -11.286  -7.926   1.571  1.00  0.00           H  
ATOM   2551  HB  THR A 176     -11.148  -9.960   0.144  1.00  0.00           H  
ATOM   2552  HG1 THR A 176      -8.550  -9.736   0.765  1.00  0.00           H  
ATOM   2553 1HG2 THR A 176     -10.558  -8.781  -1.933  1.00  0.00           H  
ATOM   2554 2HG2 THR A 176     -11.521  -7.737  -0.860  1.00  0.00           H  
ATOM   2555 3HG2 THR A 176      -9.763  -7.502  -0.986  1.00  0.00           H  
ATOM   2556  N   GLY A 177     -11.345 -10.031   3.081  1.00  5.35           N  
ATOM   2557  CA  GLY A 177     -11.288 -11.022   4.133  1.00  8.30           C  
ATOM   2558  C   GLY A 177     -11.046 -10.507   5.542  1.00  8.34           C  
ATOM   2559  O   GLY A 177     -11.346  -9.358   5.872  1.00  9.00           O  
ATOM   2560  H   GLY A 177     -12.245  -9.744   2.723  1.00  0.00           H  
ATOM   2561 1HA  GLY A 177     -12.224 -11.581   4.158  1.00  0.00           H  
ATOM   2562 2HA  GLY A 177     -10.494 -11.736   3.918  1.00  0.00           H  
ATOM   2563  N   SER A 178     -10.478 -11.370   6.370  1.00  7.65           N  
ATOM   2564  CA  SER A 178     -10.220 -11.058   7.762  1.00 14.89           C  
ATOM   2565  C   SER A 178      -8.759 -10.706   8.078  1.00 17.45           C  
ATOM   2566  O   SER A 178      -7.843 -11.152   7.391  1.00 24.15           O  
ATOM   2567  CB  SER A 178     -10.654 -12.257   8.600  1.00 12.82           C  
ATOM   2568  OG  SER A 178     -11.875 -12.783   8.103  1.00 18.00           O  
ATOM   2569  H   SER A 178     -10.217 -12.278   6.013  1.00  0.00           H  
ATOM   2570  HA  SER A 178     -10.810 -10.182   8.035  1.00  0.00           H  
ATOM   2571 1HB  SER A 178      -9.878 -13.021   8.571  1.00  0.00           H  
ATOM   2572 2HB  SER A 178     -10.773 -11.951   9.638  1.00  0.00           H  
ATOM   2573  HG  SER A 178     -12.114 -12.234   7.352  1.00  0.00           H  
ATOM   2574  N   LEU A 179      -8.549  -9.910   9.122  1.00 17.03           N  
ATOM   2575  CA  LEU A 179      -7.210  -9.519   9.551  1.00 14.10           C  
ATOM   2576  C   LEU A 179      -6.679 -10.530  10.552  1.00 13.06           C  
ATOM   2577  O   LEU A 179      -7.401 -10.941  11.451  1.00 16.78           O  
ATOM   2578  CB  LEU A 179      -7.248  -8.156  10.246  1.00  8.61           C  
ATOM   2579  CG  LEU A 179      -7.151  -6.858   9.447  1.00 15.32           C  
ATOM   2580  CD1 LEU A 179      -7.268  -5.670  10.395  1.00 13.94           C  
ATOM   2581  CD2 LEU A 179      -5.824  -6.797   8.699  1.00 17.95           C  
ATOM   2582  H   LEU A 179      -9.349  -9.566   9.633  1.00  0.00           H  
ATOM   2583  HA  LEU A 179      -6.573  -9.444   8.670  1.00  0.00           H  
ATOM   2584 1HB  LEU A 179      -8.183  -8.073  10.797  1.00  0.00           H  
ATOM   2585 2HB  LEU A 179      -6.425  -8.106  10.958  1.00  0.00           H  
ATOM   2586  HG  LEU A 179      -7.968  -6.812   8.727  1.00  0.00           H  
ATOM   2587 1HD1 LEU A 179      -7.199  -4.743   9.826  1.00  0.00           H  
ATOM   2588 2HD1 LEU A 179      -8.228  -5.708  10.910  1.00  0.00           H  
ATOM   2589 3HD1 LEU A 179      -6.461  -5.708  11.126  1.00  0.00           H  
ATOM   2590 1HD2 LEU A 179      -5.768  -5.867   8.133  1.00  0.00           H  
ATOM   2591 2HD2 LEU A 179      -5.001  -6.837   9.413  1.00  0.00           H  
ATOM   2592 3HD2 LEU A 179      -5.752  -7.643   8.015  1.00  0.00           H  
ATOM   2593  N   ASN A 180      -5.410 -10.899  10.430  1.00 13.55           N  
ATOM   2594  CA  ASN A 180      -4.790 -11.825  11.378  1.00 15.09           C  
ATOM   2595  C   ASN A 180      -3.756 -11.004  12.153  1.00 15.04           C  
ATOM   2596  O   ASN A 180      -3.047 -10.188  11.568  1.00 15.24           O  
ATOM   2597  CB  ASN A 180      -4.144 -12.987  10.641  1.00 16.38           C  
ATOM   2598  CG  ASN A 180      -5.131 -13.730   9.789  1.00 20.95           C  
ATOM   2599  OD1 ASN A 180      -5.961 -14.488  10.303  1.00 14.56           O  
ATOM   2600  ND2 ASN A 180      -5.093 -13.475   8.475  1.00 23.77           N  
ATOM   2601  H   ASN A 180      -4.858 -10.534   9.667  1.00  0.00           H  
ATOM   2602  HA  ASN A 180      -5.566 -12.218  12.036  1.00  0.00           H  
ATOM   2603 1HB  ASN A 180      -3.336 -12.614  10.010  1.00  0.00           H  
ATOM   2604 2HB  ASN A 180      -3.704 -13.676  11.362  1.00  0.00           H  
ATOM   2605 1HD2 ASN A 180      -5.727 -13.940   7.857  1.00  0.00           H  
ATOM   2606 2HD2 ASN A 180      -4.431 -12.820   8.112  1.00  0.00           H  
ATOM   2607  N   TRP A 181      -3.697 -11.186  13.468  1.00 13.49           N  
ATOM   2608  CA  TRP A 181      -2.792 -10.403  14.295  1.00 10.27           C  
ATOM   2609  C   TRP A 181      -1.552 -11.152  14.728  1.00 10.75           C  
ATOM   2610  O   TRP A 181      -1.631 -12.261  15.251  1.00 10.98           O  
ATOM   2611  CB  TRP A 181      -3.548  -9.814  15.493  1.00 11.99           C  
ATOM   2612  CG  TRP A 181      -4.680  -8.911  15.047  1.00 12.14           C  
ATOM   2613  CD1 TRP A 181      -5.964  -9.290  14.786  1.00  8.25           C  
ATOM   2614  CD2 TRP A 181      -4.586  -7.519  14.684  1.00  6.52           C  
ATOM   2615  NE1 TRP A 181      -6.672  -8.232  14.267  1.00 13.96           N  
ATOM   2616  CE2 TRP A 181      -5.857  -7.132  14.192  1.00  7.36           C  
ATOM   2617  CE3 TRP A 181      -3.560  -6.568  14.714  1.00  4.37           C  
ATOM   2618  CZ2 TRP A 181      -6.127  -5.839  13.734  1.00  3.50           C  
ATOM   2619  CZ3 TRP A 181      -3.825  -5.278  14.258  1.00 10.02           C  
ATOM   2620  CH2 TRP A 181      -5.105  -4.928  13.774  1.00 11.45           C  
ATOM   2621  H   TRP A 181      -4.288 -11.878  13.905  1.00  0.00           H  
ATOM   2622  HA  TRP A 181      -2.394  -9.585  13.694  1.00  0.00           H  
ATOM   2623 1HB  TRP A 181      -3.950 -10.623  16.103  1.00  0.00           H  
ATOM   2624 2HB  TRP A 181      -2.857  -9.247  16.116  1.00  0.00           H  
ATOM   2625  HD1 TRP A 181      -6.368 -10.285  14.963  1.00  0.00           H  
ATOM   2626  HE1 TRP A 181      -7.641  -8.255  13.983  1.00  0.00           H  
ATOM   2627  HE3 TRP A 181      -2.572  -6.833  15.090  1.00  0.00           H  
ATOM   2628  HZ2 TRP A 181      -7.109  -5.551  13.358  1.00  0.00           H  
ATOM   2629  HZ3 TRP A 181      -3.019  -4.544  14.283  1.00  0.00           H  
ATOM   2630  HH2 TRP A 181      -5.281  -3.910  13.424  1.00  0.00           H  
ATOM   2631  N   VAL A 182      -0.409 -10.538  14.439  1.00  7.58           N  
ATOM   2632  CA  VAL A 182       0.906 -11.070  14.745  1.00  4.82           C  
ATOM   2633  C   VAL A 182       1.491 -10.250  15.892  1.00  8.00           C  
ATOM   2634  O   VAL A 182       1.552  -9.026  15.816  1.00 10.90           O  
ATOM   2635  CB  VAL A 182       1.841 -10.939  13.514  1.00  4.49           C  
ATOM   2636  CG1 VAL A 182       3.186 -11.520  13.808  1.00  2.00           C  
ATOM   2637  CG2 VAL A 182       1.235 -11.617  12.306  1.00  4.15           C  
ATOM   2638  H   VAL A 182      -0.482  -9.643  13.976  1.00  0.00           H  
ATOM   2639  HA  VAL A 182       0.802 -12.127  14.995  1.00  0.00           H  
ATOM   2640  HB  VAL A 182       1.989  -9.882  13.293  1.00  0.00           H  
ATOM   2641 1HG1 VAL A 182       3.826 -11.417  12.931  1.00  0.00           H  
ATOM   2642 2HG1 VAL A 182       3.635 -10.991  14.648  1.00  0.00           H  
ATOM   2643 3HG1 VAL A 182       3.080 -12.576  14.057  1.00  0.00           H  
ATOM   2644 1HG2 VAL A 182       1.907 -11.512  11.455  1.00  0.00           H  
ATOM   2645 2HG2 VAL A 182       1.083 -12.675  12.521  1.00  0.00           H  
ATOM   2646 3HG2 VAL A 182       0.277 -11.153  12.071  1.00  0.00           H  
ATOM   2647  N   PRO A 183       1.894 -10.901  16.985  1.00  6.26           N  
ATOM   2648  CA  PRO A 183       2.455 -10.125  18.089  1.00 10.91           C  
ATOM   2649  C   PRO A 183       3.894  -9.664  17.811  1.00 16.39           C  
ATOM   2650  O   PRO A 183       4.645 -10.321  17.060  1.00 18.95           O  
ATOM   2651  CB  PRO A 183       2.372 -11.104  19.259  1.00 10.27           C  
ATOM   2652  CG  PRO A 183       2.603 -12.404  18.606  1.00  7.05           C  
ATOM   2653  CD  PRO A 183       1.764 -12.315  17.356  1.00 10.55           C  
ATOM   2654  HA  PRO A 183       1.826  -9.240  18.266  1.00  0.00           H  
ATOM   2655 1HB  PRO A 183       3.129 -10.850  20.016  1.00  0.00           H  
ATOM   2656 2HB  PRO A 183       1.390 -11.024  19.747  1.00  0.00           H  
ATOM   2657 1HG  PRO A 183       3.675 -12.541  18.400  1.00  0.00           H  
ATOM   2658 2HG  PRO A 183       2.301 -13.224  19.274  1.00  0.00           H  
ATOM   2659 1HD  PRO A 183       2.180 -12.982  16.586  1.00  0.00           H  
ATOM   2660 2HD  PRO A 183       0.726 -12.593  17.590  1.00  0.00           H  
ATOM   2661  N   VAL A 184       4.240  -8.497  18.348  1.00 13.00           N  
ATOM   2662  CA  VAL A 184       5.572  -7.954  18.178  1.00  8.39           C  
ATOM   2663  C   VAL A 184       6.449  -8.641  19.223  1.00  7.59           C  
ATOM   2664  O   VAL A 184       6.014  -8.841  20.359  1.00  6.95           O  
ATOM   2665  CB  VAL A 184       5.562  -6.416  18.340  1.00  5.34           C  
ATOM   2666  CG1 VAL A 184       6.970  -5.863  18.406  1.00  4.69           C  
ATOM   2667  CG2 VAL A 184       4.846  -5.801  17.167  1.00  2.50           C  
ATOM   2668  H   VAL A 184       3.562  -7.977  18.886  1.00  0.00           H  
ATOM   2669  HA  VAL A 184       5.918  -8.194  17.172  1.00  0.00           H  
ATOM   2670  HB  VAL A 184       5.045  -6.161  19.265  1.00  0.00           H  
ATOM   2671 1HG1 VAL A 184       6.930  -4.779  18.520  1.00  0.00           H  
ATOM   2672 2HG1 VAL A 184       7.492  -6.298  19.258  1.00  0.00           H  
ATOM   2673 3HG1 VAL A 184       7.502  -6.111  17.488  1.00  0.00           H  
ATOM   2674 1HG2 VAL A 184       4.835  -4.717  17.275  1.00  0.00           H  
ATOM   2675 2HG2 VAL A 184       5.362  -6.069  16.245  1.00  0.00           H  
ATOM   2676 3HG2 VAL A 184       3.822  -6.172  17.130  1.00  0.00           H  
ATOM   2677  N   THR A 185       7.618  -9.118  18.789  1.00  9.91           N  
ATOM   2678  CA  THR A 185       8.571  -9.805  19.665  1.00 13.40           C  
ATOM   2679  C   THR A 185       9.466  -8.774  20.358  1.00 15.37           C  
ATOM   2680  O   THR A 185       9.433  -8.628  21.585  1.00 23.47           O  
ATOM   2681  CB  THR A 185       9.452 -10.842  18.885  1.00 13.06           C  
ATOM   2682  OG1 THR A 185      10.039 -10.218  17.735  1.00 19.88           O  
ATOM   2683  CG2 THR A 185       8.622 -12.026  18.416  1.00 10.23           C  
ATOM   2684  H   THR A 185       7.847  -8.995  17.813  1.00  0.00           H  
ATOM   2685  HA  THR A 185       8.011 -10.349  20.426  1.00  0.00           H  
ATOM   2686  HB  THR A 185      10.247 -11.206  19.535  1.00  0.00           H  
ATOM   2687  HG1 THR A 185       9.763  -9.299  17.694  1.00  0.00           H  
ATOM   2688 1HG2 THR A 185       9.260 -12.728  17.879  1.00  0.00           H  
ATOM   2689 2HG2 THR A 185       8.179 -12.524  19.278  1.00  0.00           H  
ATOM   2690 3HG2 THR A 185       7.831 -11.676  17.754  1.00  0.00           H  
ATOM   2691  N   VAL A 186      10.258  -8.047  19.576  1.00 15.29           N  
ATOM   2692  CA  VAL A 186      11.142  -7.024  20.128  1.00 11.54           C  
ATOM   2693  C   VAL A 186      10.620  -5.667  19.718  1.00 11.85           C  
ATOM   2694  O   VAL A 186      10.564  -5.332  18.532  1.00 10.12           O  
ATOM   2695  CB  VAL A 186      12.601  -7.180  19.626  1.00 18.21           C  
ATOM   2696  CG1 VAL A 186      13.473  -6.047  20.158  1.00 15.03           C  
ATOM   2697  CG2 VAL A 186      13.176  -8.550  20.041  1.00 11.78           C  
ATOM   2698  H   VAL A 186      10.250  -8.204  18.578  1.00  0.00           H  
ATOM   2699  HA  VAL A 186      11.150  -7.123  21.214  1.00  0.00           H  
ATOM   2700  HB  VAL A 186      12.612  -7.103  18.539  1.00  0.00           H  
ATOM   2701 1HG1 VAL A 186      14.494  -6.172  19.795  1.00  0.00           H  
ATOM   2702 2HG1 VAL A 186      13.080  -5.092  19.811  1.00  0.00           H  
ATOM   2703 3HG1 VAL A 186      13.471  -6.067  21.248  1.00  0.00           H  
ATOM   2704 1HG2 VAL A 186      14.200  -8.640  19.679  1.00  0.00           H  
ATOM   2705 2HG2 VAL A 186      13.167  -8.634  21.128  1.00  0.00           H  
ATOM   2706 3HG2 VAL A 186      12.568  -9.346  19.610  1.00  0.00           H  
ATOM   2707  N   GLU A 187      10.190  -4.909  20.713  1.00 13.46           N  
ATOM   2708  CA  GLU A 187       9.672  -3.575  20.490  1.00 14.11           C  
ATOM   2709  C   GLU A 187      10.800  -2.570  20.231  1.00 14.07           C  
ATOM   2710  O   GLU A 187      11.476  -2.103  21.150  1.00 16.62           O  
ATOM   2711  CB  GLU A 187       8.824  -3.134  21.691  1.00 19.07           C  
ATOM   2712  CG  GLU A 187       7.525  -3.934  21.880  1.00 18.47           C  
ATOM   2713  CD  GLU A 187       6.745  -3.571  23.141  1.00 14.78           C  
ATOM   2714  OE1 GLU A 187       6.904  -2.455  23.680  1.00 16.61           O  
ATOM   2715  OE2 GLU A 187       5.956  -4.421  23.592  1.00 14.81           O  
ATOM   2716  H   GLU A 187      10.225  -5.272  21.655  1.00  0.00           H  
ATOM   2717  HA  GLU A 187       9.042  -3.593  19.600  1.00  0.00           H  
ATOM   2718 1HB  GLU A 187       9.411  -3.228  22.605  1.00  0.00           H  
ATOM   2719 2HB  GLU A 187       8.556  -2.083  21.581  1.00  0.00           H  
ATOM   2720 1HG  GLU A 187       6.878  -3.765  21.020  1.00  0.00           H  
ATOM   2721 2HG  GLU A 187       7.766  -4.995  21.915  1.00  0.00           H  
ATOM   2722  N   GLY A 188      11.006  -2.268  18.961  1.00  9.92           N  
ATOM   2723  CA  GLY A 188      12.012  -1.315  18.537  1.00  5.84           C  
ATOM   2724  C   GLY A 188      11.526  -1.102  17.128  1.00  8.14           C  
ATOM   2725  O   GLY A 188      10.879  -0.101  16.793  1.00 10.60           O  
ATOM   2726  H   GLY A 188      10.435  -2.724  18.264  1.00  0.00           H  
ATOM   2727 1HA  GLY A 188      11.984  -0.442  19.189  1.00  0.00           H  
ATOM   2728 2HA  GLY A 188      13.001  -1.761  18.639  1.00  0.00           H  
ATOM   2729  N   TYR A 189      11.780  -2.109  16.311  1.00  7.43           N  
ATOM   2730  CA  TYR A 189      11.299  -2.098  14.951  1.00  9.14           C  
ATOM   2731  C   TYR A 189       9.979  -2.854  15.101  1.00  9.98           C  
ATOM   2732  O   TYR A 189       9.578  -3.248  16.204  1.00  9.63           O  
ATOM   2733  CB  TYR A 189      12.218  -2.910  14.032  1.00 11.89           C  
ATOM   2734  CG  TYR A 189      13.659  -2.478  14.003  1.00 13.05           C  
ATOM   2735  CD1 TYR A 189      14.087  -1.453  13.157  1.00 16.80           C  
ATOM   2736  CD2 TYR A 189      14.605  -3.114  14.799  1.00 15.47           C  
ATOM   2737  CE1 TYR A 189      15.426  -1.074  13.104  1.00 18.55           C  
ATOM   2738  CE2 TYR A 189      15.939  -2.747  14.758  1.00 16.20           C  
ATOM   2739  CZ  TYR A 189      16.343  -1.730  13.909  1.00 17.41           C  
ATOM   2740  OH  TYR A 189      17.665  -1.380  13.864  1.00 19.66           O  
ATOM   2741  H   TYR A 189      12.317  -2.900  16.636  1.00  0.00           H  
ATOM   2742  HA  TYR A 189      11.285  -1.067  14.597  1.00  0.00           H  
ATOM   2743 1HB  TYR A 189      12.202  -3.958  14.335  1.00  0.00           H  
ATOM   2744 2HB  TYR A 189      11.846  -2.859  13.009  1.00  0.00           H  
ATOM   2745  HD1 TYR A 189      13.368  -0.934  12.523  1.00  0.00           H  
ATOM   2746  HD2 TYR A 189      14.301  -3.918  15.470  1.00  0.00           H  
ATOM   2747  HE1 TYR A 189      15.739  -0.271  12.437  1.00  0.00           H  
ATOM   2748  HE2 TYR A 189      16.665  -3.258  15.391  1.00  0.00           H  
ATOM   2749  HH  TYR A 189      18.162  -1.931  14.474  1.00  0.00           H  
ATOM   2750  N   TRP A 190       9.252  -3.002  14.015  1.00  6.43           N  
ATOM   2751  CA  TRP A 190       8.048  -3.770  14.106  1.00  5.42           C  
ATOM   2752  C   TRP A 190       8.569  -5.152  13.767  1.00  6.81           C  
ATOM   2753  O   TRP A 190       8.659  -5.525  12.594  1.00  7.87           O  
ATOM   2754  CB  TRP A 190       7.019  -3.243  13.118  1.00  4.53           C  
ATOM   2755  CG  TRP A 190       6.401  -1.991  13.625  1.00  2.00           C  
ATOM   2756  CD1 TRP A 190       6.740  -0.711  13.295  1.00  3.48           C  
ATOM   2757  CD2 TRP A 190       5.334  -1.898  14.567  1.00  3.88           C  
ATOM   2758  NE1 TRP A 190       5.942   0.177  13.970  1.00  2.65           N  
ATOM   2759  CE2 TRP A 190       5.065  -0.527  14.761  1.00  6.74           C  
ATOM   2760  CE3 TRP A 190       4.568  -2.838  15.275  1.00  3.48           C  
ATOM   2761  CZ2 TRP A 190       4.062  -0.078  15.619  1.00  5.82           C  
ATOM   2762  CZ3 TRP A 190       3.574  -2.395  16.126  1.00  2.00           C  
ATOM   2763  CH2 TRP A 190       3.330  -1.032  16.294  1.00  4.83           C  
ATOM   2764  H   TRP A 190       9.511  -2.596  13.127  1.00  0.00           H  
ATOM   2765  HA  TRP A 190       7.650  -3.671  15.116  1.00  0.00           H  
ATOM   2766 1HB  TRP A 190       7.499  -3.056  12.157  1.00  0.00           H  
ATOM   2767 2HB  TRP A 190       6.249  -3.997  12.958  1.00  0.00           H  
ATOM   2768  HD1 TRP A 190       7.529  -0.436  12.598  1.00  0.00           H  
ATOM   2769  HE1 TRP A 190       5.990   1.183  13.899  1.00  0.00           H  
ATOM   2770  HE3 TRP A 190       4.758  -3.903  15.149  1.00  0.00           H  
ATOM   2771  HZ2 TRP A 190       3.852   0.982  15.760  1.00  0.00           H  
ATOM   2772  HZ3 TRP A 190       2.984  -3.137  16.665  1.00  0.00           H  
ATOM   2773  HH2 TRP A 190       2.541  -0.717  16.977  1.00  0.00           H  
ATOM   2774  N   GLN A 191       9.068  -5.831  14.799  1.00  9.43           N  
ATOM   2775  CA  GLN A 191       9.638  -7.168  14.661  1.00  7.81           C  
ATOM   2776  C   GLN A 191       8.655  -8.272  15.024  1.00  9.12           C  
ATOM   2777  O   GLN A 191       8.003  -8.223  16.074  1.00  3.53           O  
ATOM   2778  CB  GLN A 191      10.909  -7.285  15.513  1.00  3.86           C  
ATOM   2779  CG  GLN A 191      11.709  -8.561  15.306  1.00  2.02           C  
ATOM   2780  CD  GLN A 191      13.091  -8.513  15.967  1.00  8.14           C  
ATOM   2781  OE1 GLN A 191      13.680  -7.446  16.146  1.00  9.38           O  
ATOM   2782  NE2 GLN A 191      13.617  -9.677  16.312  1.00  8.17           N  
ATOM   2783  H   GLN A 191       9.048  -5.397  15.711  1.00  0.00           H  
ATOM   2784  HA  GLN A 191       9.898  -7.327  13.615  1.00  0.00           H  
ATOM   2785 1HB  GLN A 191      11.570  -6.445  15.298  1.00  0.00           H  
ATOM   2786 2HB  GLN A 191      10.645  -7.231  16.569  1.00  0.00           H  
ATOM   2787 1HG  GLN A 191      11.158  -9.397  15.737  1.00  0.00           H  
ATOM   2788 2HG  GLN A 191      11.852  -8.719  14.237  1.00  0.00           H  
ATOM   2789 1HE2 GLN A 191      14.517  -9.710  16.748  1.00  0.00           H  
ATOM   2790 2HE2 GLN A 191      13.115 -10.524  16.138  1.00  0.00           H  
ATOM   2791  N   ILE A 192       8.574  -9.284  14.165  1.00  9.81           N  
ATOM   2792  CA  ILE A 192       7.675 -10.419  14.375  1.00 10.73           C  
ATOM   2793  C   ILE A 192       8.442 -11.718  14.103  1.00 10.08           C  
ATOM   2794  O   ILE A 192       9.599 -11.677  13.693  1.00  9.95           O  
ATOM   2795  CB  ILE A 192       6.479 -10.325  13.419  1.00  6.36           C  
ATOM   2796  CG1 ILE A 192       6.965 -10.498  11.979  1.00  7.71           C  
ATOM   2797  CG2 ILE A 192       5.803  -8.969  13.574  1.00  2.17           C  
ATOM   2798  CD1 ILE A 192       5.895 -10.414  10.922  1.00 11.42           C  
ATOM   2799  H   ILE A 192       9.156  -9.263  13.340  1.00  0.00           H  
ATOM   2800  HA  ILE A 192       7.310 -10.385  15.401  1.00  0.00           H  
ATOM   2801  HB  ILE A 192       5.764 -11.113  13.652  1.00  0.00           H  
ATOM   2802 1HG1 ILE A 192       7.709  -9.735  11.752  1.00  0.00           H  
ATOM   2803 2HG1 ILE A 192       7.451 -11.468  11.873  1.00  0.00           H  
ATOM   2804 1HG2 ILE A 192       4.955  -8.906  12.893  1.00  0.00           H  
ATOM   2805 2HG2 ILE A 192       5.455  -8.851  14.599  1.00  0.00           H  
ATOM   2806 3HG2 ILE A 192       6.516  -8.178  13.340  1.00  0.00           H  
ATOM   2807 1HD1 ILE A 192       6.344 -10.550   9.938  1.00  0.00           H  
ATOM   2808 2HD1 ILE A 192       5.152 -11.194  11.093  1.00  0.00           H  
ATOM   2809 3HD1 ILE A 192       5.414  -9.438  10.969  1.00  0.00           H  
ATOM   2810  N   THR A 193       7.816 -12.867  14.323  1.00 11.56           N  
ATOM   2811  CA  THR A 193       8.494 -14.133  14.070  1.00  8.59           C  
ATOM   2812  C   THR A 193       7.917 -14.779  12.812  1.00  7.61           C  
ATOM   2813  O   THR A 193       6.701 -14.749  12.612  1.00  7.99           O  
ATOM   2814  CB  THR A 193       8.352 -15.109  15.268  1.00  5.78           C  
ATOM   2815  OG1 THR A 193       8.648 -14.416  16.481  1.00  7.70           O  
ATOM   2816  CG2 THR A 193       9.335 -16.241  15.152  1.00  2.00           C  
ATOM   2817  H   THR A 193       6.866 -12.878  14.667  1.00  0.00           H  
ATOM   2818  HA  THR A 193       9.555 -13.933  13.921  1.00  0.00           H  
ATOM   2819  HB  THR A 193       7.341 -15.516  15.288  1.00  0.00           H  
ATOM   2820  HG1 THR A 193       8.868 -13.503  16.282  1.00  0.00           H  
ATOM   2821 1HG2 THR A 193       9.218 -16.913  16.002  1.00  0.00           H  
ATOM   2822 2HG2 THR A 193       9.152 -16.789  14.228  1.00  0.00           H  
ATOM   2823 3HG2 THR A 193      10.349 -15.843  15.142  1.00  0.00           H  
ATOM   2824  N   VAL A 194       8.789 -15.276  11.931  1.00  5.67           N  
ATOM   2825  CA  VAL A 194       8.351 -15.954  10.708  1.00  4.16           C  
ATOM   2826  C   VAL A 194       8.613 -17.437  10.953  1.00  8.73           C  
ATOM   2827  O   VAL A 194       9.730 -17.824  11.267  1.00 11.66           O  
ATOM   2828  CB  VAL A 194       9.112 -15.483   9.470  1.00  2.00           C  
ATOM   2829  CG1 VAL A 194       8.567 -16.171   8.258  1.00  2.00           C  
ATOM   2830  CG2 VAL A 194       8.954 -14.002   9.292  1.00  2.70           C  
ATOM   2831  H   VAL A 194       9.778 -15.181  12.114  1.00  0.00           H  
ATOM   2832  HA  VAL A 194       7.295 -15.733  10.549  1.00  0.00           H  
ATOM   2833  HB  VAL A 194      10.169 -15.720   9.593  1.00  0.00           H  
ATOM   2834 1HG1 VAL A 194       9.110 -15.835   7.374  1.00  0.00           H  
ATOM   2835 2HG1 VAL A 194       8.684 -17.249   8.368  1.00  0.00           H  
ATOM   2836 3HG1 VAL A 194       7.510 -15.929   8.147  1.00  0.00           H  
ATOM   2837 1HG2 VAL A 194       9.502 -13.682   8.407  1.00  0.00           H  
ATOM   2838 2HG2 VAL A 194       7.898 -13.760   9.172  1.00  0.00           H  
ATOM   2839 3HG2 VAL A 194       9.347 -13.486  10.168  1.00  0.00           H  
ATOM   2840  N   ASP A 195       7.576 -18.261  10.871  1.00  9.12           N  
ATOM   2841  CA  ASP A 195       7.715 -19.684  11.150  1.00  6.87           C  
ATOM   2842  C   ASP A 195       8.486 -20.509  10.149  1.00  5.67           C  
ATOM   2843  O   ASP A 195       9.093 -21.514  10.500  1.00 12.00           O  
ATOM   2844  CB  ASP A 195       6.352 -20.307  11.427  1.00  7.20           C  
ATOM   2845  CG  ASP A 195       5.637 -19.634  12.590  1.00 13.82           C  
ATOM   2846  OD1 ASP A 195       6.321 -19.268  13.573  1.00 14.13           O  
ATOM   2847  OD2 ASP A 195       4.398 -19.459  12.518  1.00  9.86           O  
ATOM   2848  H   ASP A 195       6.671 -17.897  10.610  1.00  0.00           H  
ATOM   2849  HA  ASP A 195       8.340 -19.804  12.035  1.00  0.00           H  
ATOM   2850 1HB  ASP A 195       5.729 -20.231  10.535  1.00  0.00           H  
ATOM   2851 2HB  ASP A 195       6.475 -21.367  11.651  1.00  0.00           H  
ATOM   2852  N   SER A 196       8.454 -20.101   8.903  1.00  4.98           N  
ATOM   2853  CA  SER A 196       9.169 -20.806   7.865  1.00  7.24           C  
ATOM   2854  C   SER A 196       8.775 -20.177   6.550  1.00 10.02           C  
ATOM   2855  O   SER A 196       7.757 -19.474   6.461  1.00 13.18           O  
ATOM   2856  CB  SER A 196       8.862 -22.316   7.872  1.00 10.94           C  
ATOM   2857  OG  SER A 196       7.482 -22.612   7.699  1.00 16.05           O  
ATOM   2858  H   SER A 196       7.920 -19.278   8.661  1.00  0.00           H  
ATOM   2859  HA  SER A 196      10.239 -20.682   8.036  1.00  0.00           H  
ATOM   2860 1HB  SER A 196       9.421 -22.805   7.075  1.00  0.00           H  
ATOM   2861 2HB  SER A 196       9.191 -22.750   8.815  1.00  0.00           H  
ATOM   2862  HG  SER A 196       7.038 -21.765   7.614  1.00  0.00           H  
ATOM   2863  N   ILE A 197       9.652 -20.324   5.570  1.00  8.87           N  
ATOM   2864  CA  ILE A 197       9.422 -19.799   4.251  1.00  5.10           C  
ATOM   2865  C   ILE A 197       9.475 -21.050   3.418  1.00  6.71           C  
ATOM   2866  O   ILE A 197      10.491 -21.754   3.410  1.00  9.54           O  
ATOM   2867  CB  ILE A 197      10.547 -18.852   3.836  1.00  5.66           C  
ATOM   2868  CG1 ILE A 197      10.704 -17.737   4.868  1.00  3.86           C  
ATOM   2869  CG2 ILE A 197      10.264 -18.273   2.470  1.00  8.30           C  
ATOM   2870  CD1 ILE A 197      11.756 -16.717   4.502  1.00  2.00           C  
ATOM   2871  H   ILE A 197      10.510 -20.822   5.759  1.00  0.00           H  
ATOM   2872  HA  ILE A 197       8.487 -19.240   4.260  1.00  0.00           H  
ATOM   2873  HB  ILE A 197      11.489 -19.399   3.803  1.00  0.00           H  
ATOM   2874 1HG1 ILE A 197       9.753 -17.220   4.992  1.00  0.00           H  
ATOM   2875 2HG1 ILE A 197      10.968 -18.169   5.833  1.00  0.00           H  
ATOM   2876 1HG2 ILE A 197      11.072 -17.600   2.186  1.00  0.00           H  
ATOM   2877 2HG2 ILE A 197      10.191 -19.079   1.741  1.00  0.00           H  
ATOM   2878 3HG2 ILE A 197       9.324 -17.721   2.496  1.00  0.00           H  
ATOM   2879 1HD1 ILE A 197      11.812 -15.956   5.281  1.00  0.00           H  
ATOM   2880 2HD1 ILE A 197      12.724 -17.210   4.407  1.00  0.00           H  
ATOM   2881 3HD1 ILE A 197      11.493 -16.247   3.555  1.00  0.00           H  
ATOM   2882  N   THR A 198       8.360 -21.387   2.790  1.00  7.22           N  
ATOM   2883  CA  THR A 198       8.318 -22.578   1.973  1.00  6.23           C  
ATOM   2884  C   THR A 198       8.107 -22.242   0.530  1.00  6.16           C  
ATOM   2885  O   THR A 198       7.704 -21.139   0.193  1.00  8.18           O  
ATOM   2886  CB  THR A 198       7.166 -23.477   2.357  1.00  5.83           C  
ATOM   2887  OG1 THR A 198       5.939 -22.833   2.004  1.00 13.87           O  
ATOM   2888  CG2 THR A 198       7.187 -23.778   3.847  1.00 10.48           C  
ATOM   2889  H   THR A 198       7.529 -20.818   2.874  1.00  0.00           H  
ATOM   2890  HA  THR A 198       9.245 -23.133   2.122  1.00  0.00           H  
ATOM   2891  HB  THR A 198       7.236 -24.414   1.805  1.00  0.00           H  
ATOM   2892  HG1 THR A 198       6.129 -21.980   1.605  1.00  0.00           H  
ATOM   2893 1HG2 THR A 198       6.348 -24.427   4.099  1.00  0.00           H  
ATOM   2894 2HG2 THR A 198       8.122 -24.276   4.104  1.00  0.00           H  
ATOM   2895 3HG2 THR A 198       7.106 -22.847   4.407  1.00  0.00           H  
ATOM   2896  N   MET A 199       8.318 -23.247  -0.306  1.00 11.51           N  
ATOM   2897  CA  MET A 199       8.128 -23.169  -1.742  1.00 15.50           C  
ATOM   2898  C   MET A 199       7.735 -24.587  -2.137  1.00 17.90           C  
ATOM   2899  O   MET A 199       8.455 -25.546  -1.828  1.00 18.26           O  
ATOM   2900  CB  MET A 199       9.426 -22.788  -2.437  1.00 21.97           C  
ATOM   2901  CG  MET A 199       9.239 -22.496  -3.905  1.00 27.89           C  
ATOM   2902  SD  MET A 199      10.753 -22.029  -4.692  1.00 24.40           S  
ATOM   2903  CE  MET A 199      11.394 -23.701  -5.039  1.00 28.73           C  
ATOM   2904  H   MET A 199       8.631 -24.116   0.102  1.00  0.00           H  
ATOM   2905  HA  MET A 199       7.385 -22.400  -1.951  1.00  0.00           H  
ATOM   2906 1HB  MET A 199       9.851 -21.908  -1.957  1.00  0.00           H  
ATOM   2907 2HB  MET A 199      10.148 -23.599  -2.331  1.00  0.00           H  
ATOM   2908 1HG  MET A 199       8.844 -23.380  -4.404  1.00  0.00           H  
ATOM   2909 2HG  MET A 199       8.519 -21.687  -4.026  1.00  0.00           H  
ATOM   2910 1HE  MET A 199      12.358 -23.624  -5.542  1.00  0.00           H  
ATOM   2911 2HE  MET A 199      11.515 -24.246  -4.102  1.00  0.00           H  
ATOM   2912 3HE  MET A 199      10.692 -24.234  -5.681  1.00  0.00           H  
ATOM   2913  N   ASN A 200       6.560 -24.728  -2.748  1.00 22.31           N  
ATOM   2914  CA  ASN A 200       6.044 -26.039  -3.159  1.00 25.29           C  
ATOM   2915  C   ASN A 200       5.976 -26.991  -1.950  1.00 22.30           C  
ATOM   2916  O   ASN A 200       6.198 -28.189  -2.080  1.00 25.00           O  
ATOM   2917  CB  ASN A 200       6.917 -26.669  -4.275  1.00 28.09           C  
ATOM   2918  CG  ASN A 200       6.747 -25.991  -5.643  1.00 30.89           C  
ATOM   2919  OD1 ASN A 200       5.803 -25.233  -5.881  1.00 34.44           O  
ATOM   2920  ND2 ASN A 200       7.672 -26.277  -6.550  1.00 33.24           N  
ATOM   2921  H   ASN A 200       6.009 -23.902  -2.933  1.00  0.00           H  
ATOM   2922  HA  ASN A 200       5.035 -25.906  -3.551  1.00  0.00           H  
ATOM   2923 1HB  ASN A 200       7.969 -26.610  -3.991  1.00  0.00           H  
ATOM   2924 2HB  ASN A 200       6.665 -27.724  -4.382  1.00  0.00           H  
ATOM   2925 1HD2 ASN A 200       7.621 -25.869  -7.462  1.00  0.00           H  
ATOM   2926 2HD2 ASN A 200       8.420 -26.900  -6.322  1.00  0.00           H  
ATOM   2927  N   GLY A 201       5.694 -26.446  -0.772  1.00 20.12           N  
ATOM   2928  CA  GLY A 201       5.609 -27.260   0.428  1.00 15.40           C  
ATOM   2929  C   GLY A 201       6.913 -27.543   1.164  1.00 17.15           C  
ATOM   2930  O   GLY A 201       6.892 -28.130   2.249  1.00 20.13           O  
ATOM   2931  H   GLY A 201       5.535 -25.451  -0.704  1.00  0.00           H  
ATOM   2932 1HA  GLY A 201       4.943 -26.782   1.146  1.00  0.00           H  
ATOM   2933 2HA  GLY A 201       5.174 -28.228   0.181  1.00  0.00           H  
ATOM   2934  N   GLU A 202       8.040 -27.102   0.613  1.00 16.85           N  
ATOM   2935  CA  GLU A 202       9.346 -27.339   1.230  1.00 13.63           C  
ATOM   2936  C   GLU A 202       9.932 -26.096   1.887  1.00 12.36           C  
ATOM   2937  O   GLU A 202       9.914 -25.014   1.299  1.00 13.94           O  
ATOM   2938  CB  GLU A 202      10.338 -27.827   0.173  1.00 13.81           C  
ATOM   2939  CG  GLU A 202       9.845 -28.985  -0.672  1.00 21.09           C  
ATOM   2940  CD  GLU A 202      10.813 -29.352  -1.780  1.00 22.58           C  
ATOM   2941  OE1 GLU A 202      10.979 -28.541  -2.721  1.00 23.69           O  
ATOM   2942  OE2 GLU A 202      11.402 -30.454  -1.706  1.00 25.74           O  
ATOM   2943  H   GLU A 202       7.992 -26.589  -0.256  1.00  0.00           H  
ATOM   2944  HA  GLU A 202       9.233 -28.110   1.993  1.00  0.00           H  
ATOM   2945 1HB  GLU A 202      10.585 -27.006  -0.501  1.00  0.00           H  
ATOM   2946 2HB  GLU A 202      11.262 -28.141   0.659  1.00  0.00           H  
ATOM   2947 1HG  GLU A 202       9.696 -29.853  -0.030  1.00  0.00           H  
ATOM   2948 2HG  GLU A 202       8.882 -28.720  -1.107  1.00  0.00           H  
ATOM   2949  N   ALA A 203      10.454 -26.248   3.101  1.00  8.96           N  
ATOM   2950  CA  ALA A 203      11.076 -25.137   3.808  1.00  5.31           C  
ATOM   2951  C   ALA A 203      12.394 -24.848   3.103  1.00 11.23           C  
ATOM   2952  O   ALA A 203      13.389 -25.540   3.339  1.00  9.41           O  
ATOM   2953  CB  ALA A 203      11.335 -25.513   5.223  1.00  2.00           C  
ATOM   2954  H   ALA A 203      10.419 -27.155   3.544  1.00  0.00           H  
ATOM   2955  HA  ALA A 203      10.387 -24.293   3.785  1.00  0.00           H  
ATOM   2956 1HB  ALA A 203      11.800 -24.675   5.743  1.00  0.00           H  
ATOM   2957 2HB  ALA A 203      10.393 -25.765   5.711  1.00  0.00           H  
ATOM   2958 3HB  ALA A 203      12.001 -26.374   5.254  1.00  0.00           H  
ATOM   2959  N   ILE A 204      12.397 -23.832   2.239  1.00 13.17           N  
ATOM   2960  CA  ILE A 204      13.592 -23.469   1.479  1.00 13.18           C  
ATOM   2961  C   ILE A 204      14.545 -22.560   2.226  1.00 14.93           C  
ATOM   2962  O   ILE A 204      15.693 -22.380   1.819  1.00 17.39           O  
ATOM   2963  CB  ILE A 204      13.247 -22.802   0.131  1.00 12.44           C  
ATOM   2964  CG1 ILE A 204      12.463 -21.512   0.344  1.00  8.95           C  
ATOM   2965  CG2 ILE A 204      12.475 -23.763  -0.753  1.00 11.57           C  
ATOM   2966  CD1 ILE A 204      12.255 -20.753  -0.927  1.00  8.77           C  
ATOM   2967  H   ILE A 204      11.549 -23.299   2.107  1.00  0.00           H  
ATOM   2968  HA  ILE A 204      14.155 -24.377   1.266  1.00  0.00           H  
ATOM   2969  HB  ILE A 204      14.166 -22.513  -0.378  1.00  0.00           H  
ATOM   2970 1HG1 ILE A 204      11.492 -21.744   0.781  1.00  0.00           H  
ATOM   2971 2HG1 ILE A 204      12.995 -20.876   1.052  1.00  0.00           H  
ATOM   2972 1HG2 ILE A 204      12.239 -23.277  -1.699  1.00  0.00           H  
ATOM   2973 2HG2 ILE A 204      13.079 -24.649  -0.941  1.00  0.00           H  
ATOM   2974 3HG2 ILE A 204      11.550 -24.054  -0.254  1.00  0.00           H  
ATOM   2975 1HD1 ILE A 204      11.692 -19.843  -0.719  1.00  0.00           H  
ATOM   2976 2HD1 ILE A 204      13.222 -20.491  -1.357  1.00  0.00           H  
ATOM   2977 3HD1 ILE A 204      11.699 -21.370  -1.632  1.00  0.00           H  
ATOM   2978  N   ALA A 205      14.052 -21.963   3.302  1.00 15.83           N  
ATOM   2979  CA  ALA A 205      14.847 -21.064   4.130  1.00 13.63           C  
ATOM   2980  C   ALA A 205      14.060 -20.808   5.398  1.00 13.65           C  
ATOM   2981  O   ALA A 205      12.851 -21.064   5.446  1.00 18.33           O  
ATOM   2982  CB  ALA A 205      15.093 -19.750   3.401  1.00 11.24           C  
ATOM   2983  H   ALA A 205      13.090 -22.141   3.553  1.00  0.00           H  
ATOM   2984  HA  ALA A 205      15.806 -21.544   4.326  1.00  0.00           H  
ATOM   2985 1HB  ALA A 205      15.688 -19.090   4.032  1.00  0.00           H  
ATOM   2986 2HB  ALA A 205      15.629 -19.944   2.472  1.00  0.00           H  
ATOM   2987 3HB  ALA A 205      14.139 -19.275   3.177  1.00  0.00           H  
ATOM   2988  N   CYS A 206      14.750 -20.327   6.426  1.00 12.36           N  
ATOM   2989  CA  CYS A 206      14.120 -20.010   7.702  1.00 12.72           C  
ATOM   2990  C   CYS A 206      13.214 -21.127   8.212  1.00 16.24           C  
ATOM   2991  O   CYS A 206      12.088 -20.883   8.619  1.00 18.90           O  
ATOM   2992  CB  CYS A 206      13.332 -18.715   7.544  1.00 12.65           C  
ATOM   2993  SG  CYS A 206      12.269 -18.339   8.907  1.00 12.99           S  
ATOM   2994  H   CYS A 206      15.743 -20.177   6.317  1.00  0.00           H  
ATOM   2995  HA  CYS A 206      14.902 -19.873   8.449  1.00  0.00           H  
ATOM   2996 1HB  CYS A 206      14.023 -17.881   7.418  1.00  0.00           H  
ATOM   2997 2HB  CYS A 206      12.718 -18.770   6.645  1.00  0.00           H  
ATOM   2998  N   ALA A 207      13.722 -22.354   8.215  1.00 19.86           N  
ATOM   2999  CA  ALA A 207      12.940 -23.505   8.645  1.00 19.77           C  
ATOM   3000  C   ALA A 207      12.794 -23.683  10.153  1.00 23.47           C  
ATOM   3001  O   ALA A 207      11.951 -24.459  10.597  1.00 24.64           O  
ATOM   3002  CB  ALA A 207      13.495 -24.773   8.016  1.00 21.88           C  
ATOM   3003  H   ALA A 207      14.675 -22.493   7.911  1.00  0.00           H  
ATOM   3004  HA  ALA A 207      11.913 -23.361   8.310  1.00  0.00           H  
ATOM   3005 1HB  ALA A 207      12.905 -25.629   8.342  1.00  0.00           H  
ATOM   3006 2HB  ALA A 207      13.447 -24.692   6.930  1.00  0.00           H  
ATOM   3007 3HB  ALA A 207      14.531 -24.908   8.324  1.00  0.00           H  
ATOM   3008  N   GLU A 208      13.630 -23.003  10.935  1.00 24.06           N  
ATOM   3009  CA  GLU A 208      13.579 -23.106  12.400  1.00 23.23           C  
ATOM   3010  C   GLU A 208      12.867 -21.903  13.022  1.00 22.12           C  
ATOM   3011  O   GLU A 208      12.626 -21.852  14.239  1.00 19.43           O  
ATOM   3012  CB  GLU A 208      14.996 -23.190  12.992  1.00 29.17           C  
ATOM   3013  CG  GLU A 208      15.837 -24.387  12.541  1.00 35.50           C  
ATOM   3014  CD  GLU A 208      16.532 -25.086  13.705  1.00 41.10           C  
ATOM   3015  OE1 GLU A 208      17.217 -24.400  14.505  1.00 41.66           O  
ATOM   3016  OE2 GLU A 208      16.380 -26.325  13.824  1.00 42.53           O  
ATOM   3017  H   GLU A 208      14.318 -22.400  10.508  1.00  0.00           H  
ATOM   3018  HA  GLU A 208      13.040 -24.016  12.664  1.00  0.00           H  
ATOM   3019 1HB  GLU A 208      15.553 -22.290  12.731  1.00  0.00           H  
ATOM   3020 2HB  GLU A 208      14.934 -23.233  14.079  1.00  0.00           H  
ATOM   3021 1HG  GLU A 208      15.190 -25.102  12.033  1.00  0.00           H  
ATOM   3022 2HG  GLU A 208      16.584 -24.044  11.827  1.00  0.00           H  
ATOM   3023  N   GLY A 209      12.491 -20.965  12.166  1.00 19.81           N  
ATOM   3024  CA  GLY A 209      11.849 -19.752  12.623  1.00 18.86           C  
ATOM   3025  C   GLY A 209      12.923 -18.692  12.545  1.00 17.48           C  
ATOM   3026  O   GLY A 209      14.116 -19.031  12.508  1.00 19.32           O  
ATOM   3027  H   GLY A 209      12.653 -21.094  11.177  1.00  0.00           H  
ATOM   3028 1HA  GLY A 209      10.990 -19.533  11.988  1.00  0.00           H  
ATOM   3029 2HA  GLY A 209      11.471 -19.899  13.634  1.00  0.00           H  
ATOM   3030  N   CYS A 210      12.522 -17.428  12.437  1.00 16.19           N  
ATOM   3031  CA  CYS A 210      13.460 -16.308  12.363  1.00 14.38           C  
ATOM   3032  C   CYS A 210      12.706 -15.004  12.586  1.00 15.31           C  
ATOM   3033  O   CYS A 210      11.479 -14.995  12.654  1.00 20.04           O  
ATOM   3034  CB  CYS A 210      14.203 -16.285  11.027  1.00 15.50           C  
ATOM   3035  SG  CYS A 210      13.165 -16.131   9.559  1.00 22.33           S  
ATOM   3036  H   CYS A 210      11.530 -17.242  12.405  1.00  0.00           H  
ATOM   3037  HA  CYS A 210      14.197 -16.421  13.159  1.00  0.00           H  
ATOM   3038 1HB  CYS A 210      14.904 -15.450  11.015  1.00  0.00           H  
ATOM   3039 2HB  CYS A 210      14.783 -17.201  10.917  1.00  0.00           H  
ATOM   3040  N   GLN A 211      13.444 -13.918  12.755  1.00 13.44           N  
ATOM   3041  CA  GLN A 211      12.882 -12.609  13.012  1.00 11.68           C  
ATOM   3042  C   GLN A 211      12.863 -11.800  11.742  1.00 10.80           C  
ATOM   3043  O   GLN A 211      13.805 -11.851  10.948  1.00 15.30           O  
ATOM   3044  CB  GLN A 211      13.723 -11.885  14.075  1.00  7.77           C  
ATOM   3045  CG  GLN A 211      13.878 -12.639  15.375  1.00  6.61           C  
ATOM   3046  CD  GLN A 211      12.572 -12.863  16.100  1.00  6.73           C  
ATOM   3047  OE1 GLN A 211      11.987 -11.932  16.638  1.00  6.53           O  
ATOM   3048  NE2 GLN A 211      12.112 -14.113  16.133  1.00 12.26           N  
ATOM   3049  H   GLN A 211      14.447 -14.020  12.700  1.00  0.00           H  
ATOM   3050  HA  GLN A 211      11.867 -12.736  13.388  1.00  0.00           H  
ATOM   3051 1HB  GLN A 211      14.721 -11.693  13.681  1.00  0.00           H  
ATOM   3052 2HB  GLN A 211      13.270 -10.920  14.302  1.00  0.00           H  
ATOM   3053 1HG  GLN A 211      14.314 -13.616  15.167  1.00  0.00           H  
ATOM   3054 2HG  GLN A 211      14.532 -12.071  16.037  1.00  0.00           H  
ATOM   3055 1HE2 GLN A 211      11.251 -14.318  16.600  1.00  0.00           H  
ATOM   3056 2HE2 GLN A 211      12.627 -14.848  15.691  1.00  0.00           H  
ATOM   3057  N   ALA A 212      11.790 -11.037  11.575  1.00 10.75           N  
ATOM   3058  CA  ALA A 212      11.588 -10.175  10.419  1.00  8.29           C  
ATOM   3059  C   ALA A 212      11.013  -8.850  10.893  1.00  7.68           C  
ATOM   3060  O   ALA A 212      10.281  -8.796  11.886  1.00  7.49           O  
ATOM   3061  CB  ALA A 212      10.630 -10.825   9.454  1.00  2.00           C  
ATOM   3062  H   ALA A 212      11.084 -11.066  12.297  1.00  0.00           H  
ATOM   3063  HA  ALA A 212      12.551 -10.037   9.927  1.00  0.00           H  
ATOM   3064 1HB  ALA A 212      10.484 -10.174   8.592  1.00  0.00           H  
ATOM   3065 2HB  ALA A 212      11.039 -11.780   9.123  1.00  0.00           H  
ATOM   3066 3HB  ALA A 212       9.674 -10.992   9.948  1.00  0.00           H  
ATOM   3067  N   ILE A 213      11.414  -7.769  10.245  1.00  6.93           N  
ATOM   3068  CA  ILE A 213      10.879  -6.479  10.611  1.00  7.96           C  
ATOM   3069  C   ILE A 213      10.018  -6.030   9.450  1.00  4.50           C  
ATOM   3070  O   ILE A 213      10.305  -6.367   8.302  1.00  6.04           O  
ATOM   3071  CB  ILE A 213      11.994  -5.417  10.927  1.00  8.74           C  
ATOM   3072  CG1 ILE A 213      13.060  -5.376   9.842  1.00  9.84           C  
ATOM   3073  CG2 ILE A 213      12.670  -5.709  12.248  1.00  2.00           C  
ATOM   3074  CD1 ILE A 213      14.162  -4.356  10.126  1.00  6.74           C  
ATOM   3075  H   ILE A 213      12.089  -7.827   9.496  1.00  0.00           H  
ATOM   3076  HA  ILE A 213      10.278  -6.597  11.512  1.00  0.00           H  
ATOM   3077  HB  ILE A 213      11.547  -4.425  10.978  1.00  0.00           H  
ATOM   3078 1HG1 ILE A 213      13.514  -6.361   9.741  1.00  0.00           H  
ATOM   3079 2HG1 ILE A 213      12.597  -5.130   8.886  1.00  0.00           H  
ATOM   3080 1HG2 ILE A 213      13.436  -4.958  12.438  1.00  0.00           H  
ATOM   3081 2HG2 ILE A 213      11.931  -5.684  13.048  1.00  0.00           H  
ATOM   3082 3HG2 ILE A 213      13.131  -6.696  12.211  1.00  0.00           H  
ATOM   3083 1HD1 ILE A 213      14.892  -4.374   9.316  1.00  0.00           H  
ATOM   3084 2HD1 ILE A 213      13.725  -3.359  10.199  1.00  0.00           H  
ATOM   3085 3HD1 ILE A 213      14.656  -4.606  11.064  1.00  0.00           H  
ATOM   3086  N   VAL A 214       8.887  -5.406   9.745  1.00  7.29           N  
ATOM   3087  CA  VAL A 214       8.025  -4.884   8.685  1.00 10.22           C  
ATOM   3088  C   VAL A 214       8.588  -3.507   8.364  1.00  8.28           C  
ATOM   3089  O   VAL A 214       8.640  -2.642   9.227  1.00 10.26           O  
ATOM   3090  CB  VAL A 214       6.573  -4.774   9.133  1.00 13.27           C  
ATOM   3091  CG1 VAL A 214       5.753  -4.056   8.052  1.00 10.24           C  
ATOM   3092  CG2 VAL A 214       6.016  -6.178   9.392  1.00 12.06           C  
ATOM   3093  H   VAL A 214       8.610  -5.285  10.709  1.00  0.00           H  
ATOM   3094  HA  VAL A 214       8.064  -5.570   7.838  1.00  0.00           H  
ATOM   3095  HB  VAL A 214       6.529  -4.184  10.048  1.00  0.00           H  
ATOM   3096 1HG1 VAL A 214       4.714  -3.978   8.375  1.00  0.00           H  
ATOM   3097 2HG1 VAL A 214       6.158  -3.057   7.891  1.00  0.00           H  
ATOM   3098 3HG1 VAL A 214       5.802  -4.622   7.122  1.00  0.00           H  
ATOM   3099 1HG2 VAL A 214       4.978  -6.104   9.713  1.00  0.00           H  
ATOM   3100 2HG2 VAL A 214       6.072  -6.766   8.476  1.00  0.00           H  
ATOM   3101 3HG2 VAL A 214       6.603  -6.664  10.171  1.00  0.00           H  
ATOM   3102  N   ASP A 215       8.955  -3.284   7.114  1.00  5.61           N  
ATOM   3103  CA  ASP A 215       9.601  -2.039   6.774  1.00  5.28           C  
ATOM   3104  C   ASP A 215       9.126  -1.412   5.485  1.00  6.12           C  
ATOM   3105  O   ASP A 215       9.482  -1.859   4.406  1.00  9.99           O  
ATOM   3106  CB  ASP A 215      11.105  -2.310   6.675  1.00  2.43           C  
ATOM   3107  CG  ASP A 215      11.955  -1.069   6.834  1.00  8.10           C  
ATOM   3108  OD1 ASP A 215      11.449   0.056   6.669  1.00 12.28           O  
ATOM   3109  OD2 ASP A 215      13.157  -1.227   7.121  1.00  5.40           O  
ATOM   3110  H   ASP A 215       8.793  -3.968   6.389  1.00  0.00           H  
ATOM   3111  HA  ASP A 215       9.403  -1.318   7.568  1.00  0.00           H  
ATOM   3112 1HB  ASP A 215      11.397  -3.026   7.444  1.00  0.00           H  
ATOM   3113 2HB  ASP A 215      11.331  -2.758   5.707  1.00  0.00           H  
ATOM   3114  N   THR A 216       8.318  -0.367   5.598  1.00  8.64           N  
ATOM   3115  CA  THR A 216       7.864   0.352   4.420  1.00  8.20           C  
ATOM   3116  C   THR A 216       9.075   1.082   3.814  1.00  8.71           C  
ATOM   3117  O   THR A 216       9.056   1.459   2.648  1.00 11.14           O  
ATOM   3118  CB  THR A 216       6.776   1.381   4.762  1.00  7.92           C  
ATOM   3119  OG1 THR A 216       7.179   2.129   5.917  1.00 13.92           O  
ATOM   3120  CG2 THR A 216       5.455   0.688   5.033  1.00  2.55           C  
ATOM   3121  H   THR A 216       8.010  -0.061   6.510  1.00  0.00           H  
ATOM   3122  HA  THR A 216       7.439  -0.366   3.719  1.00  0.00           H  
ATOM   3123  HB  THR A 216       6.653   2.071   3.928  1.00  0.00           H  
ATOM   3124  HG1 THR A 216       8.037   1.818   6.215  1.00  0.00           H  
ATOM   3125 1HG2 THR A 216       4.696   1.432   5.273  1.00  0.00           H  
ATOM   3126 2HG2 THR A 216       5.149   0.130   4.149  1.00  0.00           H  
ATOM   3127 3HG2 THR A 216       5.569   0.003   5.872  1.00  0.00           H  
ATOM   3128  N   GLY A 217      10.137   1.235   4.603  1.00  7.04           N  
ATOM   3129  CA  GLY A 217      11.336   1.909   4.135  1.00  6.59           C  
ATOM   3130  C   GLY A 217      12.289   1.107   3.257  1.00  7.25           C  
ATOM   3131  O   GLY A 217      13.117   1.704   2.587  1.00 10.09           O  
ATOM   3132  H   GLY A 217      10.111   0.876   5.547  1.00  0.00           H  
ATOM   3133 1HA  GLY A 217      11.056   2.793   3.561  1.00  0.00           H  
ATOM   3134 2HA  GLY A 217      11.918   2.252   4.990  1.00  0.00           H  
ATOM   3135  N   THR A 218      12.217  -0.223   3.292  1.00  4.87           N  
ATOM   3136  CA  THR A 218      13.086  -1.085   2.484  1.00  4.19           C  
ATOM   3137  C   THR A 218      12.259  -1.504   1.300  1.00  6.99           C  
ATOM   3138  O   THR A 218      11.140  -1.969   1.472  1.00  9.54           O  
ATOM   3139  CB  THR A 218      13.483  -2.330   3.259  1.00  4.22           C  
ATOM   3140  OG1 THR A 218      14.235  -1.932   4.406  1.00 10.51           O  
ATOM   3141  CG2 THR A 218      14.302  -3.274   2.404  1.00  8.54           C  
ATOM   3142  H   THR A 218      11.533  -0.647   3.902  1.00  0.00           H  
ATOM   3143  HA  THR A 218      13.991  -0.529   2.236  1.00  0.00           H  
ATOM   3144  HB  THR A 218      12.586  -2.851   3.595  1.00  0.00           H  
ATOM   3145  HG1 THR A 218      14.314  -0.975   4.420  1.00  0.00           H  
ATOM   3146 1HG2 THR A 218      14.569  -4.154   2.988  1.00  0.00           H  
ATOM   3147 2HG2 THR A 218      13.718  -3.578   1.536  1.00  0.00           H  
ATOM   3148 3HG2 THR A 218      15.209  -2.770   2.072  1.00  0.00           H  
ATOM   3149  N   SER A 219      12.808  -1.399   0.099  1.00  6.63           N  
ATOM   3150  CA  SER A 219      12.016  -1.730  -1.071  1.00  5.33           C  
ATOM   3151  C   SER A 219      11.917  -3.181  -1.481  1.00  6.10           C  
ATOM   3152  O   SER A 219      10.961  -3.559  -2.143  1.00  8.92           O  
ATOM   3153  CB  SER A 219      12.410  -0.853  -2.259  1.00  4.66           C  
ATOM   3154  OG  SER A 219      13.786  -0.567  -2.253  1.00 14.31           O  
ATOM   3155  H   SER A 219      13.763  -1.095  -0.024  1.00  0.00           H  
ATOM   3156  HA  SER A 219      10.965  -1.548  -0.840  1.00  0.00           H  
ATOM   3157 1HB  SER A 219      12.150  -1.360  -3.188  1.00  0.00           H  
ATOM   3158 2HB  SER A 219      11.847   0.079  -2.226  1.00  0.00           H  
ATOM   3159  HG  SER A 219      14.145  -1.008  -1.479  1.00  0.00           H  
ATOM   3160  N   LEU A 220      12.840  -4.011  -1.014  1.00  5.78           N  
ATOM   3161  CA  LEU A 220      12.841  -5.415  -1.394  1.00  4.31           C  
ATOM   3162  C   LEU A 220      12.604  -6.351  -0.225  1.00  6.54           C  
ATOM   3163  O   LEU A 220      12.359  -5.906   0.887  1.00 11.26           O  
ATOM   3164  CB  LEU A 220      14.160  -5.762  -2.089  1.00  2.81           C  
ATOM   3165  CG  LEU A 220      14.488  -4.949  -3.340  1.00  2.00           C  
ATOM   3166  CD1 LEU A 220      15.773  -5.427  -3.897  1.00  2.29           C  
ATOM   3167  CD2 LEU A 220      13.401  -5.089  -4.372  1.00  2.47           C  
ATOM   3168  H   LEU A 220      13.554  -3.671  -0.386  1.00  0.00           H  
ATOM   3169  HA  LEU A 220      12.019  -5.586  -2.088  1.00  0.00           H  
ATOM   3170 1HB  LEU A 220      14.974  -5.619  -1.380  1.00  0.00           H  
ATOM   3171 2HB  LEU A 220      14.136  -6.813  -2.376  1.00  0.00           H  
ATOM   3172  HG  LEU A 220      14.585  -3.896  -3.075  1.00  0.00           H  
ATOM   3173 1HD1 LEU A 220      16.018  -4.853  -4.791  1.00  0.00           H  
ATOM   3174 2HD1 LEU A 220      16.562  -5.297  -3.156  1.00  0.00           H  
ATOM   3175 3HD1 LEU A 220      15.687  -6.482  -4.155  1.00  0.00           H  
ATOM   3176 1HD2 LEU A 220      13.658  -4.500  -5.253  1.00  0.00           H  
ATOM   3177 2HD2 LEU A 220      13.299  -6.137  -4.653  1.00  0.00           H  
ATOM   3178 3HD2 LEU A 220      12.458  -4.731  -3.958  1.00  0.00           H  
ATOM   3179  N   LEU A 221      12.628  -7.648  -0.504  1.00  7.74           N  
ATOM   3180  CA  LEU A 221      12.430  -8.688   0.499  1.00  9.30           C  
ATOM   3181  C   LEU A 221      13.855  -9.125   0.841  1.00 10.06           C  
ATOM   3182  O   LEU A 221      14.466  -9.907   0.117  1.00 12.13           O  
ATOM   3183  CB  LEU A 221      11.611  -9.832  -0.116  1.00  5.86           C  
ATOM   3184  CG  LEU A 221      10.535 -10.534   0.723  1.00 13.15           C  
ATOM   3185  CD1 LEU A 221       9.882  -9.575   1.695  1.00 16.06           C  
ATOM   3186  CD2 LEU A 221       9.481 -11.142  -0.189  1.00 12.00           C  
ATOM   3187  H   LEU A 221      12.793  -7.915  -1.464  1.00  0.00           H  
ATOM   3188  HA  LEU A 221      11.879  -8.261   1.336  1.00  0.00           H  
ATOM   3189 1HB  LEU A 221      11.094  -9.455  -0.997  1.00  0.00           H  
ATOM   3190 2HB  LEU A 221      12.296 -10.619  -0.431  1.00  0.00           H  
ATOM   3191  HG  LEU A 221      10.995 -11.324   1.317  1.00  0.00           H  
ATOM   3192 1HD1 LEU A 221       9.125 -10.103   2.274  1.00  0.00           H  
ATOM   3193 2HD1 LEU A 221      10.637  -9.170   2.370  1.00  0.00           H  
ATOM   3194 3HD1 LEU A 221       9.414  -8.761   1.143  1.00  0.00           H  
ATOM   3195 1HD2 LEU A 221       8.721 -11.639   0.414  1.00  0.00           H  
ATOM   3196 2HD2 LEU A 221       9.016 -10.355  -0.783  1.00  0.00           H  
ATOM   3197 3HD2 LEU A 221       9.950 -11.868  -0.853  1.00  0.00           H  
ATOM   3198  N   THR A 222      14.388  -8.585   1.931  1.00  9.70           N  
ATOM   3199  CA  THR A 222      15.762  -8.849   2.343  1.00  5.13           C  
ATOM   3200  C   THR A 222      15.965  -9.978   3.343  1.00  7.20           C  
ATOM   3201  O   THR A 222      15.123 -10.213   4.209  1.00  8.31           O  
ATOM   3202  CB  THR A 222      16.373  -7.575   2.906  1.00  2.00           C  
ATOM   3203  OG1 THR A 222      16.194  -6.506   1.967  1.00  5.21           O  
ATOM   3204  CG2 THR A 222      17.822  -7.757   3.151  1.00 10.53           C  
ATOM   3205  H   THR A 222      13.816  -7.970   2.491  1.00  0.00           H  
ATOM   3206  HA  THR A 222      16.331  -9.163   1.468  1.00  0.00           H  
ATOM   3207  HB  THR A 222      15.881  -7.320   3.844  1.00  0.00           H  
ATOM   3208  HG1 THR A 222      15.729  -6.835   1.194  1.00  0.00           H  
ATOM   3209 1HG2 THR A 222      18.241  -6.835   3.554  1.00  0.00           H  
ATOM   3210 2HG2 THR A 222      17.971  -8.567   3.865  1.00  0.00           H  
ATOM   3211 3HG2 THR A 222      18.321  -8.003   2.215  1.00  0.00           H  
ATOM   3212  N   GLY A 223      17.094 -10.668   3.232  1.00  7.38           N  
ATOM   3213  CA  GLY A 223      17.383 -11.748   4.154  1.00  8.19           C  
ATOM   3214  C   GLY A 223      18.865 -12.017   4.286  1.00  8.53           C  
ATOM   3215  O   GLY A 223      19.655 -11.374   3.597  1.00 14.55           O  
ATOM   3216  H   GLY A 223      17.762 -10.449   2.506  1.00  0.00           H  
ATOM   3217 1HA  GLY A 223      16.977 -11.506   5.137  1.00  0.00           H  
ATOM   3218 2HA  GLY A 223      16.886 -12.657   3.817  1.00  0.00           H  
ATOM   3219  N   PRO A 224      19.284 -12.894   5.219  1.00  7.60           N  
ATOM   3220  CA  PRO A 224      20.704 -13.223   5.406  1.00  7.63           C  
ATOM   3221  C   PRO A 224      21.243 -13.714   4.073  1.00  9.76           C  
ATOM   3222  O   PRO A 224      20.556 -14.420   3.338  1.00 15.47           O  
ATOM   3223  CB  PRO A 224      20.653 -14.360   6.409  1.00  5.04           C  
ATOM   3224  CG  PRO A 224      19.456 -14.014   7.232  1.00  9.78           C  
ATOM   3225  CD  PRO A 224      18.451 -13.570   6.223  1.00  4.79           C  
ATOM   3226  HA  PRO A 224      21.226 -12.349   5.823  1.00  0.00           H  
ATOM   3227 1HB  PRO A 224      20.563 -15.322   5.883  1.00  0.00           H  
ATOM   3228 2HB  PRO A 224      21.589 -14.395   6.986  1.00  0.00           H  
ATOM   3229 1HG  PRO A 224      19.127 -14.890   7.810  1.00  0.00           H  
ATOM   3230 2HG  PRO A 224      19.710 -13.230   7.960  1.00  0.00           H  
ATOM   3231 1HD  PRO A 224      17.936 -14.448   5.806  1.00  0.00           H  
ATOM   3232 2HD  PRO A 224      17.731 -12.887   6.698  1.00  0.00           H  
ATOM   3233  N   THR A 225      22.477 -13.361   3.770  1.00 13.47           N  
ATOM   3234  CA  THR A 225      23.091 -13.738   2.509  1.00 13.58           C  
ATOM   3235  C   THR A 225      22.968 -15.197   2.098  1.00 12.19           C  
ATOM   3236  O   THR A 225      22.554 -15.480   0.982  1.00 15.06           O  
ATOM   3237  CB  THR A 225      24.566 -13.298   2.482  1.00 16.87           C  
ATOM   3238  OG1 THR A 225      24.623 -11.864   2.464  1.00 19.58           O  
ATOM   3239  CG2 THR A 225      25.285 -13.857   1.263  1.00 23.31           C  
ATOM   3240  H   THR A 225      23.009 -12.814   4.432  1.00  0.00           H  
ATOM   3241  HA  THR A 225      22.560 -13.234   1.701  1.00  0.00           H  
ATOM   3242  HB  THR A 225      25.069 -13.655   3.381  1.00  0.00           H  
ATOM   3243  HG1 THR A 225      23.731 -11.509   2.473  1.00  0.00           H  
ATOM   3244 1HG2 THR A 225      26.324 -13.530   1.272  1.00  0.00           H  
ATOM   3245 2HG2 THR A 225      25.247 -14.946   1.286  1.00  0.00           H  
ATOM   3246 3HG2 THR A 225      24.799 -13.496   0.357  1.00  0.00           H  
ATOM   3247  N   SER A 226      23.304 -16.133   2.974  1.00 11.07           N  
ATOM   3248  CA  SER A 226      23.218 -17.525   2.555  1.00 12.82           C  
ATOM   3249  C   SER A 226      21.831 -18.060   2.203  1.00  9.36           C  
ATOM   3250  O   SER A 226      21.657 -18.599   1.109  1.00 14.28           O  
ATOM   3251  CB  SER A 226      23.996 -18.461   3.488  1.00 16.11           C  
ATOM   3252  OG  SER A 226      25.394 -18.223   3.359  1.00 21.27           O  
ATOM   3253  H   SER A 226      23.614 -15.920   3.911  1.00  0.00           H  
ATOM   3254  HA  SER A 226      23.651 -17.614   1.557  1.00  0.00           H  
ATOM   3255 1HB  SER A 226      23.679 -18.294   4.517  1.00  0.00           H  
ATOM   3256 2HB  SER A 226      23.766 -19.496   3.239  1.00  0.00           H  
ATOM   3257  HG  SER A 226      25.484 -17.524   2.707  1.00  0.00           H  
ATOM   3258  N   PRO A 227      20.832 -17.942   3.107  1.00  8.52           N  
ATOM   3259  CA  PRO A 227      19.505 -18.459   2.745  1.00  6.15           C  
ATOM   3260  C   PRO A 227      18.896 -17.821   1.483  1.00  6.74           C  
ATOM   3261  O   PRO A 227      18.247 -18.498   0.677  1.00  8.70           O  
ATOM   3262  CB  PRO A 227      18.668 -18.212   4.014  1.00  6.68           C  
ATOM   3263  CG  PRO A 227      19.431 -17.212   4.802  1.00  6.89           C  
ATOM   3264  CD  PRO A 227      20.868 -17.575   4.533  1.00  9.34           C  
ATOM   3265  HA  PRO A 227      19.582 -19.535   2.531  1.00  0.00           H  
ATOM   3266 1HB  PRO A 227      17.667 -17.849   3.739  1.00  0.00           H  
ATOM   3267 2HB  PRO A 227      18.529 -19.155   4.562  1.00  0.00           H  
ATOM   3268 1HG  PRO A 227      19.174 -16.194   4.474  1.00  0.00           H  
ATOM   3269 2HG  PRO A 227      19.161 -17.280   5.866  1.00  0.00           H  
ATOM   3270 1HD  PRO A 227      21.509 -16.701   4.720  1.00  0.00           H  
ATOM   3271 2HD  PRO A 227      21.161 -18.416   5.178  1.00  0.00           H  
ATOM   3272  N   ILE A 228      19.141 -16.529   1.294  1.00  5.76           N  
ATOM   3273  CA  ILE A 228      18.656 -15.802   0.123  1.00  4.62           C  
ATOM   3274  C   ILE A 228      19.263 -16.360  -1.172  1.00  4.90           C  
ATOM   3275  O   ILE A 228      18.628 -16.316  -2.231  1.00 13.80           O  
ATOM   3276  CB  ILE A 228      18.982 -14.295   0.252  1.00  4.07           C  
ATOM   3277  CG1 ILE A 228      18.042 -13.632   1.250  1.00  2.00           C  
ATOM   3278  CG2 ILE A 228      18.880 -13.598  -1.071  1.00  2.54           C  
ATOM   3279  CD1 ILE A 228      16.644 -13.535   0.766  1.00  2.00           C  
ATOM   3280  H   ILE A 228      19.683 -16.036   1.989  1.00  0.00           H  
ATOM   3281  HA  ILE A 228      17.575 -15.922   0.065  1.00  0.00           H  
ATOM   3282  HB  ILE A 228      19.997 -14.173   0.629  1.00  0.00           H  
ATOM   3283 1HG1 ILE A 228      18.047 -14.195   2.183  1.00  0.00           H  
ATOM   3284 2HG1 ILE A 228      18.399 -12.626   1.474  1.00  0.00           H  
ATOM   3285 1HG2 ILE A 228      19.114 -12.541  -0.945  1.00  0.00           H  
ATOM   3286 2HG2 ILE A 228      19.584 -14.044  -1.772  1.00  0.00           H  
ATOM   3287 3HG2 ILE A 228      17.867 -13.701  -1.459  1.00  0.00           H  
ATOM   3288 1HD1 ILE A 228      16.029 -13.052   1.526  1.00  0.00           H  
ATOM   3289 2HD1 ILE A 228      16.616 -12.946  -0.151  1.00  0.00           H  
ATOM   3290 3HD1 ILE A 228      16.258 -14.534   0.568  1.00  0.00           H  
ATOM   3291  N   ALA A 229      20.484 -16.883  -1.086  1.00  6.84           N  
ATOM   3292  CA  ALA A 229      21.188 -17.466  -2.231  1.00  4.69           C  
ATOM   3293  C   ALA A 229      20.460 -18.715  -2.711  1.00  6.20           C  
ATOM   3294  O   ALA A 229      20.415 -18.998  -3.900  1.00  2.71           O  
ATOM   3295  CB  ALA A 229      22.602 -17.812  -1.836  1.00  9.03           C  
ATOM   3296  H   ALA A 229      20.937 -16.872  -0.183  1.00  0.00           H  
ATOM   3297  HA  ALA A 229      21.210 -16.724  -3.029  1.00  0.00           H  
ATOM   3298 1HB  ALA A 229      23.123 -18.245  -2.690  1.00  0.00           H  
ATOM   3299 2HB  ALA A 229      23.121 -16.909  -1.514  1.00  0.00           H  
ATOM   3300 3HB  ALA A 229      22.585 -18.531  -1.019  1.00  0.00           H  
ATOM   3301  N   ASN A 230      19.911 -19.472  -1.761  1.00 11.13           N  
ATOM   3302  CA  ASN A 230      19.147 -20.680  -2.069  1.00  9.69           C  
ATOM   3303  C   ASN A 230      17.864 -20.223  -2.746  1.00  9.95           C  
ATOM   3304  O   ASN A 230      17.456 -20.800  -3.740  1.00 15.62           O  
ATOM   3305  CB  ASN A 230      18.757 -21.457  -0.798  1.00 11.76           C  
ATOM   3306  CG  ASN A 230      19.949 -22.064  -0.065  1.00 12.61           C  
ATOM   3307  OD1 ASN A 230      20.829 -22.676  -0.673  1.00 16.92           O  
ATOM   3308  ND2 ASN A 230      19.958 -21.929   1.257  1.00  7.50           N  
ATOM   3309  H   ASN A 230      20.030 -19.198  -0.796  1.00  0.00           H  
ATOM   3310  HA  ASN A 230      19.767 -21.334  -2.685  1.00  0.00           H  
ATOM   3311 1HB  ASN A 230      18.234 -20.791  -0.110  1.00  0.00           H  
ATOM   3312 2HB  ASN A 230      18.070 -22.262  -1.060  1.00  0.00           H  
ATOM   3313 1HD2 ASN A 230      20.714 -22.306   1.793  1.00  0.00           H  
ATOM   3314 2HD2 ASN A 230      19.210 -21.451   1.716  1.00  0.00           H  
ATOM   3315  N   ILE A 231      17.234 -19.176  -2.210  1.00  8.68           N  
ATOM   3316  CA  ILE A 231      15.989 -18.665  -2.771  1.00  6.11           C  
ATOM   3317  C   ILE A 231      16.206 -18.225  -4.192  1.00  9.00           C  
ATOM   3318  O   ILE A 231      15.451 -18.605  -5.085  1.00 12.89           O  
ATOM   3319  CB  ILE A 231      15.386 -17.527  -1.922  1.00  4.18           C  
ATOM   3320  CG1 ILE A 231      14.945 -18.099  -0.576  1.00  4.41           C  
ATOM   3321  CG2 ILE A 231      14.178 -16.915  -2.624  1.00  2.00           C  
ATOM   3322  CD1 ILE A 231      14.359 -17.106   0.378  1.00  6.79           C  
ATOM   3323  H   ILE A 231      17.628 -18.726  -1.396  1.00  0.00           H  
ATOM   3324  HA  ILE A 231      15.264 -19.477  -2.800  1.00  0.00           H  
ATOM   3325  HB  ILE A 231      16.135 -16.751  -1.769  1.00  0.00           H  
ATOM   3326 1HG1 ILE A 231      14.200 -18.877  -0.738  1.00  0.00           H  
ATOM   3327 2HG1 ILE A 231      15.798 -18.563  -0.081  1.00  0.00           H  
ATOM   3328 1HG2 ILE A 231      13.767 -16.115  -2.009  1.00  0.00           H  
ATOM   3329 2HG2 ILE A 231      14.484 -16.511  -3.588  1.00  0.00           H  
ATOM   3330 3HG2 ILE A 231      13.419 -17.682  -2.777  1.00  0.00           H  
ATOM   3331 1HD1 ILE A 231      14.079 -17.611   1.303  1.00  0.00           H  
ATOM   3332 2HD1 ILE A 231      15.096 -16.332   0.596  1.00  0.00           H  
ATOM   3333 3HD1 ILE A 231      13.476 -16.651  -0.068  1.00  0.00           H  
ATOM   3334  N   GLN A 232      17.274 -17.480  -4.430  1.00  8.37           N  
ATOM   3335  CA  GLN A 232      17.555 -17.041  -5.783  1.00  9.86           C  
ATOM   3336  C   GLN A 232      17.679 -18.191  -6.766  1.00 10.13           C  
ATOM   3337  O   GLN A 232      17.076 -18.145  -7.835  1.00 15.31           O  
ATOM   3338  CB  GLN A 232      18.797 -16.183  -5.837  1.00  6.51           C  
ATOM   3339  CG  GLN A 232      18.462 -14.792  -6.264  1.00 14.33           C  
ATOM   3340  CD  GLN A 232      18.660 -13.804  -5.174  1.00  8.21           C  
ATOM   3341  OE1 GLN A 232      18.424 -12.629  -5.356  1.00  8.77           O  
ATOM   3342  NE2 GLN A 232      19.122 -14.266  -4.032  1.00 15.81           N  
ATOM   3343  H   GLN A 232      17.900 -17.210  -3.685  1.00  0.00           H  
ATOM   3344  HA  GLN A 232      16.714 -16.444  -6.135  1.00  0.00           H  
ATOM   3345 1HB  GLN A 232      19.269 -16.163  -4.855  1.00  0.00           H  
ATOM   3346 2HB  GLN A 232      19.511 -16.620  -6.534  1.00  0.00           H  
ATOM   3347 1HG  GLN A 232      19.105 -14.514  -7.099  1.00  0.00           H  
ATOM   3348 2HG  GLN A 232      17.417 -14.759  -6.571  1.00  0.00           H  
ATOM   3349 1HE2 GLN A 232      19.274 -13.642  -3.264  1.00  0.00           H  
ATOM   3350 2HE2 GLN A 232      19.322 -15.241  -3.930  1.00  0.00           H  
ATOM   3351  N   SER A 233      18.451 -19.217  -6.412  1.00 12.12           N  
ATOM   3352  CA  SER A 233      18.623 -20.385  -7.281  1.00 12.29           C  
ATOM   3353  C   SER A 233      17.338 -21.181  -7.475  1.00 12.08           C  
ATOM   3354  O   SER A 233      17.202 -21.920  -8.444  1.00 17.16           O  
ATOM   3355  CB  SER A 233      19.732 -21.306  -6.762  1.00 13.90           C  
ATOM   3356  OG  SER A 233      19.884 -21.217  -5.358  1.00 24.33           O  
ATOM   3357  H   SER A 233      18.930 -19.190  -5.523  1.00  0.00           H  
ATOM   3358  HA  SER A 233      18.905 -20.038  -8.276  1.00  0.00           H  
ATOM   3359 1HB  SER A 233      19.504 -22.337  -7.031  1.00  0.00           H  
ATOM   3360 2HB  SER A 233      20.675 -21.044  -7.240  1.00  0.00           H  
ATOM   3361  HG  SER A 233      19.232 -20.578  -5.061  1.00  0.00           H  
ATOM   3362  N   ASP A 234      16.403 -21.046  -6.544  1.00 12.45           N  
ATOM   3363  CA  ASP A 234      15.130 -21.745  -6.645  1.00 13.05           C  
ATOM   3364  C   ASP A 234      14.211 -21.005  -7.620  1.00 13.98           C  
ATOM   3365  O   ASP A 234      13.309 -21.601  -8.215  1.00 13.52           O  
ATOM   3366  CB  ASP A 234      14.453 -21.856  -5.263  1.00 13.49           C  
ATOM   3367  CG  ASP A 234      15.010 -22.998  -4.409  1.00 13.78           C  
ATOM   3368  OD1 ASP A 234      15.766 -23.835  -4.930  1.00 16.84           O  
ATOM   3369  OD2 ASP A 234      14.679 -23.072  -3.208  1.00 17.04           O  
ATOM   3370  H   ASP A 234      16.574 -20.448  -5.748  1.00  0.00           H  
ATOM   3371  HA  ASP A 234      15.317 -22.752  -7.020  1.00  0.00           H  
ATOM   3372 1HB  ASP A 234      14.583 -20.921  -4.718  1.00  0.00           H  
ATOM   3373 2HB  ASP A 234      13.382 -22.012  -5.394  1.00  0.00           H  
ATOM   3374  N   ILE A 235      14.442 -19.705  -7.788  1.00 12.04           N  
ATOM   3375  CA  ILE A 235      13.604 -18.915  -8.680  1.00  9.90           C  
ATOM   3376  C   ILE A 235      14.223 -18.700 -10.042  1.00  7.15           C  
ATOM   3377  O   ILE A 235      13.697 -17.940 -10.837  1.00 11.83           O  
ATOM   3378  CB  ILE A 235      13.237 -17.536  -8.072  1.00 10.28           C  
ATOM   3379  CG1 ILE A 235      14.421 -16.577  -8.153  1.00  9.95           C  
ATOM   3380  CG2 ILE A 235      12.798 -17.699  -6.622  1.00 10.25           C  
ATOM   3381  CD1 ILE A 235      14.144 -15.209  -7.571  1.00 12.76           C  
ATOM   3382  H   ILE A 235      15.201 -19.254  -7.298  1.00  0.00           H  
ATOM   3383  HA  ILE A 235      12.677 -19.459  -8.855  1.00  0.00           H  
ATOM   3384  HB  ILE A 235      12.422 -17.092  -8.643  1.00  0.00           H  
ATOM   3385 1HG1 ILE A 235      15.273 -17.005  -7.625  1.00  0.00           H  
ATOM   3386 2HG1 ILE A 235      14.715 -16.448  -9.195  1.00  0.00           H  
ATOM   3387 1HG2 ILE A 235      12.544 -16.724  -6.207  1.00  0.00           H  
ATOM   3388 2HG2 ILE A 235      11.926 -18.351  -6.577  1.00  0.00           H  
ATOM   3389 3HG2 ILE A 235      13.610 -18.139  -6.043  1.00  0.00           H  
ATOM   3390 1HD1 ILE A 235      15.034 -14.586  -7.667  1.00  0.00           H  
ATOM   3391 2HD1 ILE A 235      13.316 -14.745  -8.109  1.00  0.00           H  
ATOM   3392 3HD1 ILE A 235      13.883 -15.308  -6.518  1.00  0.00           H  
ATOM   3393  N   GLY A 236      15.343 -19.360 -10.306  1.00  8.24           N  
ATOM   3394  CA  GLY A 236      16.011 -19.221 -11.588  1.00  2.00           C  
ATOM   3395  C   GLY A 236      16.818 -17.949 -11.778  1.00  6.70           C  
ATOM   3396  O   GLY A 236      17.147 -17.605 -12.910  1.00 10.24           O  
ATOM   3397  H   GLY A 236      15.742 -19.970  -9.607  1.00  0.00           H  
ATOM   3398 1HA  GLY A 236      16.690 -20.061 -11.737  1.00  0.00           H  
ATOM   3399 2HA  GLY A 236      15.273 -19.259 -12.388  1.00  0.00           H  
ATOM   3400  N   ALA A 237      17.156 -17.254 -10.692  1.00 10.17           N  
ATOM   3401  CA  ALA A 237      17.931 -16.006 -10.777  1.00 10.36           C  
ATOM   3402  C   ALA A 237      19.426 -16.236 -10.698  1.00 10.00           C  
ATOM   3403  O   ALA A 237      19.930 -16.828  -9.751  1.00 15.34           O  
ATOM   3404  CB  ALA A 237      17.509 -15.027  -9.691  1.00  5.22           C  
ATOM   3405  H   ALA A 237      16.871 -17.595  -9.785  1.00  0.00           H  
ATOM   3406  HA  ALA A 237      17.737 -15.552 -11.749  1.00  0.00           H  
ATOM   3407 1HB  ALA A 237      18.097 -14.113  -9.776  1.00  0.00           H  
ATOM   3408 2HB  ALA A 237      16.451 -14.790  -9.806  1.00  0.00           H  
ATOM   3409 3HB  ALA A 237      17.676 -15.475  -8.713  1.00  0.00           H  
ATOM   3410  N   SER A 238      20.132 -15.731 -11.691  1.00 12.40           N  
ATOM   3411  CA  SER A 238      21.570 -15.856 -11.764  1.00 12.57           C  
ATOM   3412  C   SER A 238      22.112 -14.442 -11.842  1.00 18.72           C  
ATOM   3413  O   SER A 238      21.388 -13.506 -12.214  1.00 19.83           O  
ATOM   3414  CB  SER A 238      21.965 -16.638 -13.014  1.00 13.60           C  
ATOM   3415  OG  SER A 238      21.533 -15.989 -14.200  1.00 18.61           O  
ATOM   3416  H   SER A 238      19.643 -15.239 -12.425  1.00  0.00           H  
ATOM   3417  HA  SER A 238      21.915 -16.401 -10.884  1.00  0.00           H  
ATOM   3418 1HB  SER A 238      23.048 -16.755 -13.043  1.00  0.00           H  
ATOM   3419 2HB  SER A 238      21.529 -17.635 -12.972  1.00  0.00           H  
ATOM   3420  HG  SER A 238      21.083 -15.190 -13.916  1.00  0.00           H  
ATOM   3421  N   GLU A 239      23.372 -14.272 -11.467  1.00 24.21           N  
ATOM   3422  CA  GLU A 239      23.997 -12.962 -11.499  1.00 27.67           C  
ATOM   3423  C   GLU A 239      24.508 -12.680 -12.911  1.00 30.44           C  
ATOM   3424  O   GLU A 239      25.201 -13.520 -13.489  1.00 33.46           O  
ATOM   3425  CB  GLU A 239      25.152 -12.952 -10.504  1.00 33.04           C  
ATOM   3426  CG  GLU A 239      25.893 -11.633 -10.399  1.00 40.35           C  
ATOM   3427  CD  GLU A 239      27.355 -11.830 -10.058  1.00 42.31           C  
ATOM   3428  OE1 GLU A 239      27.658 -12.693  -9.199  1.00 42.62           O  
ATOM   3429  OE2 GLU A 239      28.197 -11.136 -10.671  1.00 43.25           O  
ATOM   3430  H   GLU A 239      23.911 -15.066 -11.152  1.00  0.00           H  
ATOM   3431  HA  GLU A 239      23.256 -12.218 -11.206  1.00  0.00           H  
ATOM   3432 1HB  GLU A 239      24.778 -13.200  -9.510  1.00  0.00           H  
ATOM   3433 2HB  GLU A 239      25.878 -13.717 -10.781  1.00  0.00           H  
ATOM   3434 1HG  GLU A 239      25.813 -11.106 -11.350  1.00  0.00           H  
ATOM   3435 2HG  GLU A 239      25.417 -11.021  -9.634  1.00  0.00           H  
ATOM   3436  N   ASN A 240      24.126 -11.546 -13.495  1.00 31.59           N  
ATOM   3437  CA  ASN A 240      24.605 -11.203 -14.840  1.00 34.11           C  
ATOM   3438  C   ASN A 240      25.961 -10.507 -14.739  1.00 36.58           C  
ATOM   3439  O   ASN A 240      26.589 -10.503 -13.676  1.00 38.60           O  
ATOM   3440  CB  ASN A 240      23.601 -10.314 -15.599  1.00 33.22           C  
ATOM   3441  CG  ASN A 240      23.395  -8.951 -14.948  1.00 35.47           C  
ATOM   3442  OD1 ASN A 240      23.977  -8.653 -13.906  1.00 37.74           O  
ATOM   3443  ND2 ASN A 240      22.564  -8.115 -15.564  1.00 27.54           N  
ATOM   3444  H   ASN A 240      23.503 -10.911 -13.018  1.00  0.00           H  
ATOM   3445  HA  ASN A 240      24.733 -12.126 -15.408  1.00  0.00           H  
ATOM   3446 1HB  ASN A 240      23.951 -10.161 -16.621  1.00  0.00           H  
ATOM   3447 2HB  ASN A 240      22.637 -10.820 -15.655  1.00  0.00           H  
ATOM   3448 1HD2 ASN A 240      22.392  -7.207 -15.180  1.00  0.00           H  
ATOM   3449 2HD2 ASN A 240      22.111  -8.394 -16.410  1.00  0.00           H  
ATOM   3450  N   SER A 241      26.419  -9.926 -15.842  1.00 39.05           N  
ATOM   3451  CA  SER A 241      27.697  -9.217 -15.855  1.00 40.05           C  
ATOM   3452  C   SER A 241      27.663  -8.061 -14.847  1.00 40.22           C  
ATOM   3453  O   SER A 241      28.594  -7.883 -14.056  1.00 39.66           O  
ATOM   3454  CB  SER A 241      27.983  -8.669 -17.262  1.00 41.24           C  
ATOM   3455  OG  SER A 241      27.606  -9.598 -18.267  1.00 38.93           O  
ATOM   3456  H   SER A 241      25.874  -9.974 -16.691  1.00  0.00           H  
ATOM   3457  HA  SER A 241      28.486  -9.920 -15.584  1.00  0.00           H  
ATOM   3458 1HB  SER A 241      27.438  -7.737 -17.407  1.00  0.00           H  
ATOM   3459 2HB  SER A 241      29.045  -8.445 -17.356  1.00  0.00           H  
ATOM   3460  HG  SER A 241      27.255 -10.362 -17.803  1.00  0.00           H  
ATOM   3461  N   ASP A 242      26.545  -7.336 -14.839  1.00 39.47           N  
ATOM   3462  CA  ASP A 242      26.338  -6.174 -13.968  1.00 39.22           C  
ATOM   3463  C   ASP A 242      25.996  -6.485 -12.512  1.00 37.80           C  
ATOM   3464  O   ASP A 242      25.346  -5.675 -11.853  1.00 37.26           O  
ATOM   3465  CB  ASP A 242      25.238  -5.266 -14.553  1.00 42.71           C  
ATOM   3466  CG  ASP A 242      25.705  -4.466 -15.769  1.00 44.88           C  
ATOM   3467  OD1 ASP A 242      26.075  -3.282 -15.592  1.00 46.15           O  
ATOM   3468  OD2 ASP A 242      25.688  -5.006 -16.899  1.00 43.96           O  
ATOM   3469  H   ASP A 242      25.809  -7.613 -15.472  1.00  0.00           H  
ATOM   3470  HA  ASP A 242      27.270  -5.610 -13.916  1.00  0.00           H  
ATOM   3471 1HB  ASP A 242      24.382  -5.874 -14.846  1.00  0.00           H  
ATOM   3472 2HB  ASP A 242      24.898  -4.568 -13.788  1.00  0.00           H  
ATOM   3473  N   GLY A 243      26.430  -7.640 -12.011  1.00 38.12           N  
ATOM   3474  CA  GLY A 243      26.136  -8.010 -10.636  1.00 37.63           C  
ATOM   3475  C   GLY A 243      24.657  -7.863 -10.320  1.00 36.04           C  
ATOM   3476  O   GLY A 243      24.272  -7.242  -9.327  1.00 36.34           O  
ATOM   3477  H   GLY A 243      26.970  -8.271 -12.586  1.00  0.00           H  
ATOM   3478 1HA  GLY A 243      26.444  -9.041 -10.463  1.00  0.00           H  
ATOM   3479 2HA  GLY A 243      26.716  -7.384  -9.959  1.00  0.00           H  
ATOM   3480  N   ASP A 244      23.823  -8.445 -11.172  1.00 37.31           N  
ATOM   3481  CA  ASP A 244      22.380  -8.367 -11.005  1.00 37.05           C  
ATOM   3482  C   ASP A 244      21.703  -9.728 -11.042  1.00 35.50           C  
ATOM   3483  O   ASP A 244      22.026 -10.562 -11.890  1.00 38.45           O  
ATOM   3484  CB  ASP A 244      21.788  -7.488 -12.098  1.00 37.06           C  
ATOM   3485  CG  ASP A 244      21.285  -6.180 -11.571  1.00 38.83           C  
ATOM   3486  OD1 ASP A 244      20.763  -6.167 -10.437  1.00 42.16           O  
ATOM   3487  OD2 ASP A 244      21.398  -5.170 -12.293  1.00 42.15           O  
ATOM   3488  H   ASP A 244      24.200  -8.956 -11.957  1.00  0.00           H  
ATOM   3489  HA  ASP A 244      22.168  -7.920 -10.033  1.00  0.00           H  
ATOM   3490 1HB  ASP A 244      22.544  -7.294 -12.859  1.00  0.00           H  
ATOM   3491 2HB  ASP A 244      20.964  -8.014 -12.582  1.00  0.00           H  
ATOM   3492  N   MET A 245      20.772  -9.948 -10.116  1.00 31.79           N  
ATOM   3493  CA  MET A 245      20.025 -11.201 -10.046  1.00 27.33           C  
ATOM   3494  C   MET A 245      18.869 -11.088 -11.014  1.00 23.31           C  
ATOM   3495  O   MET A 245      17.801 -10.589 -10.661  1.00 24.36           O  
ATOM   3496  CB  MET A 245      19.490 -11.434  -8.636  1.00 31.92           C  
ATOM   3497  CG  MET A 245      20.565 -11.474  -7.588  1.00 34.63           C  
ATOM   3498  SD  MET A 245      21.947 -12.369  -8.253  1.00 41.83           S  
ATOM   3499  CE  MET A 245      21.308 -14.051  -8.254  1.00 37.27           C  
ATOM   3500  H   MET A 245      20.579  -9.222  -9.441  1.00  0.00           H  
ATOM   3501  HA  MET A 245      20.698 -12.020 -10.300  1.00  0.00           H  
ATOM   3502 1HB  MET A 245      18.788 -10.642  -8.378  1.00  0.00           H  
ATOM   3503 2HB  MET A 245      18.944 -12.378  -8.605  1.00  0.00           H  
ATOM   3504 1HG  MET A 245      20.853 -10.457  -7.323  1.00  0.00           H  
ATOM   3505 2HG  MET A 245      20.182 -11.963  -6.693  1.00  0.00           H  
ATOM   3506 1HE  MET A 245      22.067 -14.728  -8.647  1.00  0.00           H  
ATOM   3507 2HE  MET A 245      21.051 -14.344  -7.235  1.00  0.00           H  
ATOM   3508 3HE  MET A 245      20.417 -14.102  -8.881  1.00  0.00           H  
ATOM   3509  N   VAL A 246      19.093 -11.534 -12.242  1.00 20.53           N  
ATOM   3510  CA  VAL A 246      18.081 -11.446 -13.273  1.00 16.88           C  
ATOM   3511  C   VAL A 246      17.423 -12.782 -13.584  1.00 17.10           C  
ATOM   3512  O   VAL A 246      18.054 -13.839 -13.520  1.00 13.85           O  
ATOM   3513  CB  VAL A 246      18.670 -10.826 -14.557  1.00 17.27           C  
ATOM   3514  CG1 VAL A 246      19.204  -9.426 -14.254  1.00 17.34           C  
ATOM   3515  CG2 VAL A 246      19.790 -11.697 -15.103  1.00 17.19           C  
ATOM   3516  H   VAL A 246      19.988 -11.944 -12.465  1.00  0.00           H  
ATOM   3517  HA  VAL A 246      17.276 -10.804 -12.914  1.00  0.00           H  
ATOM   3518  HB  VAL A 246      17.881 -10.745 -15.305  1.00  0.00           H  
ATOM   3519 1HG1 VAL A 246      19.619  -8.990 -15.163  1.00  0.00           H  
ATOM   3520 2HG1 VAL A 246      18.392  -8.798 -13.890  1.00  0.00           H  
ATOM   3521 3HG1 VAL A 246      19.983  -9.490 -13.495  1.00  0.00           H  
ATOM   3522 1HG2 VAL A 246      20.193 -11.245 -16.009  1.00  0.00           H  
ATOM   3523 2HG2 VAL A 246      20.580 -11.783 -14.357  1.00  0.00           H  
ATOM   3524 3HG2 VAL A 246      19.400 -12.688 -15.335  1.00  0.00           H  
ATOM   3525  N   VAL A 247      16.125 -12.729 -13.846  1.00 17.31           N  
ATOM   3526  CA  VAL A 247      15.351 -13.912 -14.192  1.00 17.42           C  
ATOM   3527  C   VAL A 247      14.845 -13.582 -15.595  1.00 16.37           C  
ATOM   3528  O   VAL A 247      14.793 -12.407 -15.960  1.00 20.17           O  
ATOM   3529  CB  VAL A 247      14.122 -14.094 -13.244  1.00 17.06           C  
ATOM   3530  CG1 VAL A 247      13.475 -15.444 -13.485  1.00 19.22           C  
ATOM   3531  CG2 VAL A 247      14.528 -13.984 -11.783  1.00 10.62           C  
ATOM   3532  H   VAL A 247      15.661 -11.833 -13.803  1.00  0.00           H  
ATOM   3533  HA  VAL A 247      15.992 -14.788 -14.087  1.00  0.00           H  
ATOM   3534  HB  VAL A 247      13.388 -13.319 -13.463  1.00  0.00           H  
ATOM   3535 1HG1 VAL A 247      12.619 -15.561 -12.820  1.00  0.00           H  
ATOM   3536 2HG1 VAL A 247      13.141 -15.507 -14.520  1.00  0.00           H  
ATOM   3537 3HG1 VAL A 247      14.198 -16.235 -13.287  1.00  0.00           H  
ATOM   3538 1HG2 VAL A 247      13.650 -14.114 -11.151  1.00  0.00           H  
ATOM   3539 2HG2 VAL A 247      15.262 -14.756 -11.550  1.00  0.00           H  
ATOM   3540 3HG2 VAL A 247      14.964 -13.002 -11.599  1.00  0.00           H  
ATOM   3541  N   SER A 248      14.532 -14.587 -16.405  1.00 15.00           N  
ATOM   3542  CA  SER A 248      14.005 -14.325 -17.744  1.00 15.22           C  
ATOM   3543  C   SER A 248      12.511 -14.053 -17.586  1.00 14.40           C  
ATOM   3544  O   SER A 248      11.797 -14.815 -16.930  1.00 15.69           O  
ATOM   3545  CB  SER A 248      14.230 -15.522 -18.674  1.00 20.80           C  
ATOM   3546  OG  SER A 248      14.090 -15.143 -20.041  1.00 29.93           O  
ATOM   3547  H   SER A 248      14.655 -15.543 -16.103  1.00  0.00           H  
ATOM   3548  HA  SER A 248      14.531 -13.465 -18.161  1.00  0.00           H  
ATOM   3549 1HB  SER A 248      15.227 -15.929 -18.508  1.00  0.00           H  
ATOM   3550 2HB  SER A 248      13.513 -16.306 -18.437  1.00  0.00           H  
ATOM   3551  HG  SER A 248      13.884 -14.205 -20.036  1.00  0.00           H  
ATOM   3552  N   CYS A 249      12.046 -12.962 -18.178  1.00 12.72           N  
ATOM   3553  CA  CYS A 249      10.653 -12.575 -18.086  1.00 16.69           C  
ATOM   3554  C   CYS A 249       9.676 -13.672 -18.496  1.00 20.86           C  
ATOM   3555  O   CYS A 249       8.531 -13.709 -18.026  1.00 26.02           O  
ATOM   3556  CB  CYS A 249      10.419 -11.307 -18.894  1.00 16.38           C  
ATOM   3557  SG  CYS A 249      11.413  -9.920 -18.298  1.00 19.59           S  
ATOM   3558  H   CYS A 249      12.683 -12.385 -18.708  1.00  0.00           H  
ATOM   3559  HA  CYS A 249      10.417 -12.379 -17.040  1.00  0.00           H  
ATOM   3560 1HB  CYS A 249      10.661 -11.493 -19.941  1.00  0.00           H  
ATOM   3561 2HB  CYS A 249       9.365 -11.034 -18.845  1.00  0.00           H  
ATOM   3562  N   SER A 250      10.147 -14.605 -19.316  1.00 23.71           N  
ATOM   3563  CA  SER A 250       9.317 -15.712 -19.780  1.00 24.12           C  
ATOM   3564  C   SER A 250       9.123 -16.753 -18.684  1.00 24.86           C  
ATOM   3565  O   SER A 250       8.395 -17.727 -18.867  1.00 28.54           O  
ATOM   3566  CB  SER A 250       9.947 -16.356 -21.019  1.00 24.23           C  
ATOM   3567  OG  SER A 250      10.294 -15.356 -21.967  1.00 23.14           O  
ATOM   3568  H   SER A 250      11.106 -14.546 -19.626  1.00  0.00           H  
ATOM   3569  HA  SER A 250       8.335 -15.320 -20.047  1.00  0.00           H  
ATOM   3570 1HB  SER A 250      10.834 -16.918 -20.726  1.00  0.00           H  
ATOM   3571 2HB  SER A 250       9.244 -17.061 -21.460  1.00  0.00           H  
ATOM   3572  HG  SER A 250      10.037 -14.518 -21.574  1.00  0.00           H  
ATOM   3573  N   ALA A 251       9.750 -16.520 -17.535  1.00 25.16           N  
ATOM   3574  CA  ALA A 251       9.667 -17.432 -16.396  1.00 25.01           C  
ATOM   3575  C   ALA A 251       8.593 -17.038 -15.372  1.00 24.58           C  
ATOM   3576  O   ALA A 251       8.095 -17.888 -14.633  1.00 23.96           O  
ATOM   3577  CB  ALA A 251      11.028 -17.533 -15.720  1.00 27.12           C  
ATOM   3578  H   ALA A 251      10.303 -15.679 -17.453  1.00  0.00           H  
ATOM   3579  HA  ALA A 251       9.378 -18.414 -16.769  1.00  0.00           H  
ATOM   3580 1HB  ALA A 251      10.963 -18.214 -14.871  1.00  0.00           H  
ATOM   3581 2HB  ALA A 251      11.761 -17.911 -16.433  1.00  0.00           H  
ATOM   3582 3HB  ALA A 251      11.335 -16.548 -15.372  1.00  0.00           H  
ATOM   3583  N   ILE A 252       8.214 -15.763 -15.356  1.00 22.60           N  
ATOM   3584  CA  ILE A 252       7.214 -15.269 -14.419  1.00 23.01           C  
ATOM   3585  C   ILE A 252       5.952 -16.120 -14.367  1.00 27.36           C  
ATOM   3586  O   ILE A 252       5.501 -16.511 -13.296  1.00 29.52           O  
ATOM   3587  CB  ILE A 252       6.847 -13.803 -14.722  1.00 21.01           C  
ATOM   3588  CG1 ILE A 252       8.088 -12.924 -14.509  1.00 21.28           C  
ATOM   3589  CG2 ILE A 252       5.674 -13.346 -13.834  1.00 16.34           C  
ATOM   3590  CD1 ILE A 252       7.870 -11.441 -14.735  1.00 24.36           C  
ATOM   3591  H   ILE A 252       8.633 -15.120 -16.013  1.00  0.00           H  
ATOM   3592  HA  ILE A 252       7.629 -15.318 -13.413  1.00  0.00           H  
ATOM   3593  HB  ILE A 252       6.556 -13.710 -15.768  1.00  0.00           H  
ATOM   3594 1HG1 ILE A 252       8.454 -13.052 -13.491  1.00  0.00           H  
ATOM   3595 2HG1 ILE A 252       8.882 -13.246 -15.184  1.00  0.00           H  
ATOM   3596 1HG2 ILE A 252       5.429 -12.309 -14.061  1.00  0.00           H  
ATOM   3597 2HG2 ILE A 252       4.806 -13.975 -14.027  1.00  0.00           H  
ATOM   3598 3HG2 ILE A 252       5.957 -13.431 -12.785  1.00  0.00           H  
ATOM   3599 1HD1 ILE A 252       8.803 -10.905 -14.561  1.00  0.00           H  
ATOM   3600 2HD1 ILE A 252       7.542 -11.274 -15.761  1.00  0.00           H  
ATOM   3601 3HD1 ILE A 252       7.109 -11.076 -14.046  1.00  0.00           H  
ATOM   3602  N   SER A 253       5.429 -16.449 -15.538  1.00 32.06           N  
ATOM   3603  CA  SER A 253       4.214 -17.244 -15.671  1.00 31.18           C  
ATOM   3604  C   SER A 253       4.348 -18.659 -15.123  1.00 30.34           C  
ATOM   3605  O   SER A 253       3.353 -19.313 -14.808  1.00 31.67           O  
ATOM   3606  CB  SER A 253       3.843 -17.318 -17.152  1.00 33.20           C  
ATOM   3607  OG  SER A 253       4.083 -16.071 -17.793  1.00 33.40           O  
ATOM   3608  H   SER A 253       5.901 -16.129 -16.371  1.00  0.00           H  
ATOM   3609  HA  SER A 253       3.414 -16.749 -15.118  1.00  0.00           H  
ATOM   3610 1HB  SER A 253       4.428 -18.100 -17.635  1.00  0.00           H  
ATOM   3611 2HB  SER A 253       2.792 -17.588 -17.251  1.00  0.00           H  
ATOM   3612  HG  SER A 253       4.426 -15.486 -17.113  1.00  0.00           H  
ATOM   3613  N   SER A 254       5.586 -19.111 -14.977  1.00 29.96           N  
ATOM   3614  CA  SER A 254       5.869 -20.467 -14.521  1.00 29.47           C  
ATOM   3615  C   SER A 254       6.392 -20.648 -13.085  1.00 28.54           C  
ATOM   3616  O   SER A 254       6.467 -21.771 -12.598  1.00 30.05           O  
ATOM   3617  CB  SER A 254       6.856 -21.098 -15.509  1.00 29.47           C  
ATOM   3618  OG  SER A 254       6.570 -20.665 -16.838  1.00 30.71           O  
ATOM   3619  H   SER A 254       6.356 -18.493 -15.190  1.00  0.00           H  
ATOM   3620  HA  SER A 254       4.936 -21.032 -14.516  1.00  0.00           H  
ATOM   3621 1HB  SER A 254       7.873 -20.818 -15.236  1.00  0.00           H  
ATOM   3622 2HB  SER A 254       6.788 -22.183 -15.448  1.00  0.00           H  
ATOM   3623  HG  SER A 254       5.815 -20.076 -16.768  1.00  0.00           H  
ATOM   3624  N   LEU A 255       6.720 -19.561 -12.395  1.00 26.52           N  
ATOM   3625  CA  LEU A 255       7.264 -19.654 -11.041  1.00 22.75           C  
ATOM   3626  C   LEU A 255       6.227 -19.790  -9.929  1.00 22.23           C  
ATOM   3627  O   LEU A 255       5.223 -19.083  -9.912  1.00 25.26           O  
ATOM   3628  CB  LEU A 255       8.170 -18.446 -10.748  1.00 24.36           C  
ATOM   3629  CG  LEU A 255       9.350 -18.127 -11.671  1.00 18.23           C  
ATOM   3630  CD1 LEU A 255      10.013 -16.832 -11.233  1.00 17.77           C  
ATOM   3631  CD2 LEU A 255      10.335 -19.268 -11.663  1.00 14.50           C  
ATOM   3632  H   LEU A 255       6.592 -18.650 -12.812  1.00  0.00           H  
ATOM   3633  HA  LEU A 255       7.859 -20.564 -10.969  1.00  0.00           H  
ATOM   3634 1HB  LEU A 255       7.558 -17.546 -10.743  1.00  0.00           H  
ATOM   3635 2HB  LEU A 255       8.605 -18.570  -9.757  1.00  0.00           H  
ATOM   3636  HG  LEU A 255       8.986 -17.975 -12.688  1.00  0.00           H  
ATOM   3637 1HD1 LEU A 255      10.851 -16.611 -11.894  1.00  0.00           H  
ATOM   3638 2HD1 LEU A 255       9.289 -16.018 -11.282  1.00  0.00           H  
ATOM   3639 3HD1 LEU A 255      10.375 -16.936 -10.211  1.00  0.00           H  
ATOM   3640 1HD2 LEU A 255      11.170 -19.032 -12.323  1.00  0.00           H  
ATOM   3641 2HD2 LEU A 255      10.706 -19.422 -10.649  1.00  0.00           H  
ATOM   3642 3HD2 LEU A 255       9.843 -20.176 -12.011  1.00  0.00           H  
ATOM   3643  N   PRO A 256       6.463 -20.709  -8.975  1.00 22.89           N  
ATOM   3644  CA  PRO A 256       5.535 -20.915  -7.858  1.00 21.95           C  
ATOM   3645  C   PRO A 256       5.569 -19.758  -6.857  1.00 19.34           C  
ATOM   3646  O   PRO A 256       6.383 -18.843  -6.966  1.00 22.20           O  
ATOM   3647  CB  PRO A 256       6.040 -22.216  -7.234  1.00 23.27           C  
ATOM   3648  CG  PRO A 256       7.513 -22.169  -7.503  1.00 22.29           C  
ATOM   3649  CD  PRO A 256       7.559 -21.695  -8.933  1.00 21.57           C  
ATOM   3650  HA  PRO A 256       4.515 -21.035  -8.252  1.00  0.00           H  
ATOM   3651 1HB  PRO A 256       5.792 -22.241  -6.163  1.00  0.00           H  
ATOM   3652 2HB  PRO A 256       5.538 -23.077  -7.700  1.00  0.00           H  
ATOM   3653 1HG  PRO A 256       8.007 -21.488  -6.794  1.00  0.00           H  
ATOM   3654 2HG  PRO A 256       7.959 -23.163  -7.351  1.00  0.00           H  
ATOM   3655 1HD  PRO A 256       8.537 -21.233  -9.136  1.00  0.00           H  
ATOM   3656 2HD  PRO A 256       7.384 -22.546  -9.608  1.00  0.00           H  
ATOM   3657  N   ASP A 257       4.674 -19.797  -5.886  1.00 13.51           N  
ATOM   3658  CA  ASP A 257       4.619 -18.750  -4.883  1.00 11.38           C  
ATOM   3659  C   ASP A 257       5.605 -19.097  -3.783  1.00  7.23           C  
ATOM   3660  O   ASP A 257       5.877 -20.272  -3.538  1.00  6.28           O  
ATOM   3661  CB  ASP A 257       3.206 -18.667  -4.265  1.00 14.43           C  
ATOM   3662  CG  ASP A 257       2.140 -18.168  -5.250  1.00 16.75           C  
ATOM   3663  OD1 ASP A 257       2.320 -18.284  -6.484  1.00 18.34           O  
ATOM   3664  OD2 ASP A 257       1.100 -17.658  -4.777  1.00 19.18           O  
ATOM   3665  H   ASP A 257       4.017 -20.562  -5.835  1.00  0.00           H  
ATOM   3666  HA  ASP A 257       4.845 -17.798  -5.364  1.00  0.00           H  
ATOM   3667 1HB  ASP A 257       2.908 -19.652  -3.904  1.00  0.00           H  
ATOM   3668 2HB  ASP A 257       3.223 -17.995  -3.406  1.00  0.00           H  
ATOM   3669  N   ILE A 258       6.198 -18.074  -3.182  1.00  5.19           N  
ATOM   3670  CA  ILE A 258       7.091 -18.267  -2.050  1.00  3.47           C  
ATOM   3671  C   ILE A 258       6.125 -17.967  -0.924  1.00  7.39           C  
ATOM   3672  O   ILE A 258       5.374 -16.996  -1.004  1.00  7.11           O  
ATOM   3673  CB  ILE A 258       8.254 -17.255  -2.034  1.00  3.47           C  
ATOM   3674  CG1 ILE A 258       9.188 -17.556  -3.203  1.00  6.21           C  
ATOM   3675  CG2 ILE A 258       9.045 -17.367  -0.736  1.00  2.00           C  
ATOM   3676  CD1 ILE A 258      10.445 -16.771  -3.219  1.00 12.03           C  
ATOM   3677  H   ILE A 258       6.025 -17.137  -3.518  1.00  0.00           H  
ATOM   3678  HA  ILE A 258       7.523 -19.265  -2.117  1.00  0.00           H  
ATOM   3679  HB  ILE A 258       7.857 -16.244  -2.119  1.00  0.00           H  
ATOM   3680 1HG1 ILE A 258       9.458 -18.611  -3.190  1.00  0.00           H  
ATOM   3681 2HG1 ILE A 258       8.669 -17.364  -4.142  1.00  0.00           H  
ATOM   3682 1HG2 ILE A 258       9.862 -16.645  -0.744  1.00  0.00           H  
ATOM   3683 2HG2 ILE A 258       8.389 -17.162   0.109  1.00  0.00           H  
ATOM   3684 3HG2 ILE A 258       9.452 -18.374  -0.644  1.00  0.00           H  
ATOM   3685 1HD1 ILE A 258      11.041 -17.056  -4.087  1.00  0.00           H  
ATOM   3686 2HD1 ILE A 258      10.209 -15.708  -3.274  1.00  0.00           H  
ATOM   3687 3HD1 ILE A 258      11.010 -16.972  -2.310  1.00  0.00           H  
ATOM   3688  N   VAL A 259       6.077 -18.830   0.080  1.00  6.91           N  
ATOM   3689  CA  VAL A 259       5.153 -18.635   1.179  1.00  4.94           C  
ATOM   3690  C   VAL A 259       5.846 -18.425   2.521  1.00  9.06           C  
ATOM   3691  O   VAL A 259       6.795 -19.124   2.868  1.00  9.56           O  
ATOM   3692  CB  VAL A 259       4.133 -19.817   1.256  1.00  5.12           C  
ATOM   3693  CG1 VAL A 259       3.203 -19.666   2.459  1.00  4.31           C  
ATOM   3694  CG2 VAL A 259       3.310 -19.874  -0.017  1.00  2.00           C  
ATOM   3695  H   VAL A 259       6.687 -19.635   0.087  1.00  0.00           H  
ATOM   3696  HA  VAL A 259       4.601 -17.710   1.007  1.00  0.00           H  
ATOM   3697  HB  VAL A 259       4.682 -20.751   1.376  1.00  0.00           H  
ATOM   3698 1HG1 VAL A 259       2.505 -20.503   2.487  1.00  0.00           H  
ATOM   3699 2HG1 VAL A 259       3.793 -19.656   3.376  1.00  0.00           H  
ATOM   3700 3HG1 VAL A 259       2.646 -18.733   2.374  1.00  0.00           H  
ATOM   3701 1HG2 VAL A 259       2.602 -20.700   0.044  1.00  0.00           H  
ATOM   3702 2HG2 VAL A 259       2.765 -18.938  -0.140  1.00  0.00           H  
ATOM   3703 3HG2 VAL A 259       3.971 -20.025  -0.871  1.00  0.00           H  
ATOM   3704  N   PHE A 260       5.388 -17.408   3.242  1.00 10.64           N  
ATOM   3705  CA  PHE A 260       5.895 -17.073   4.568  1.00  8.25           C  
ATOM   3706  C   PHE A 260       4.808 -17.469   5.562  1.00  6.81           C  
ATOM   3707  O   PHE A 260       3.651 -17.057   5.422  1.00  8.56           O  
ATOM   3708  CB  PHE A 260       6.111 -15.561   4.701  1.00  8.26           C  
ATOM   3709  CG  PHE A 260       7.165 -15.004   3.796  1.00  7.17           C  
ATOM   3710  CD1 PHE A 260       8.373 -14.567   4.316  1.00  6.13           C  
ATOM   3711  CD2 PHE A 260       6.942 -14.888   2.435  1.00  9.56           C  
ATOM   3712  CE1 PHE A 260       9.347 -14.026   3.493  1.00  6.70           C  
ATOM   3713  CE2 PHE A 260       7.909 -14.349   1.600  1.00  6.84           C  
ATOM   3714  CZ  PHE A 260       9.113 -13.917   2.130  1.00 10.28           C  
ATOM   3715  H   PHE A 260       4.651 -16.846   2.840  1.00  0.00           H  
ATOM   3716  HA  PHE A 260       6.854 -17.574   4.709  1.00  0.00           H  
ATOM   3717 1HB  PHE A 260       5.178 -15.040   4.487  1.00  0.00           H  
ATOM   3718 2HB  PHE A 260       6.391 -15.323   5.726  1.00  0.00           H  
ATOM   3719  HD1 PHE A 260       8.554 -14.653   5.388  1.00  0.00           H  
ATOM   3720  HD2 PHE A 260       5.993 -15.229   2.020  1.00  0.00           H  
ATOM   3721  HE1 PHE A 260      10.292 -13.689   3.917  1.00  0.00           H  
ATOM   3722  HE2 PHE A 260       7.724 -14.264   0.529  1.00  0.00           H  
ATOM   3723  HZ  PHE A 260       9.874 -13.491   1.478  1.00  0.00           H  
ATOM   3724  N   THR A 261       5.143 -18.301   6.531  1.00  4.70           N  
ATOM   3725  CA  THR A 261       4.149 -18.682   7.520  1.00  8.39           C  
ATOM   3726  C   THR A 261       4.365 -17.797   8.742  1.00  9.84           C  
ATOM   3727  O   THR A 261       5.375 -17.912   9.430  1.00 13.98           O  
ATOM   3728  CB  THR A 261       4.284 -20.146   7.893  1.00  3.52           C  
ATOM   3729  OG1 THR A 261       4.213 -20.927   6.699  1.00  9.98           O  
ATOM   3730  CG2 THR A 261       3.183 -20.566   8.839  1.00  2.00           C  
ATOM   3731  H   THR A 261       6.077 -18.680   6.601  1.00  0.00           H  
ATOM   3732  HA  THR A 261       3.158 -18.527   7.092  1.00  0.00           H  
ATOM   3733  HB  THR A 261       5.247 -20.311   8.375  1.00  0.00           H  
ATOM   3734  HG1 THR A 261       4.097 -20.346   5.944  1.00  0.00           H  
ATOM   3735 1HG2 THR A 261       3.302 -21.619   9.091  1.00  0.00           H  
ATOM   3736 2HG2 THR A 261       3.236 -19.966   9.748  1.00  0.00           H  
ATOM   3737 3HG2 THR A 261       2.216 -20.415   8.361  1.00  0.00           H  
ATOM   3738  N   ILE A 262       3.446 -16.880   8.987  1.00 10.33           N  
ATOM   3739  CA  ILE A 262       3.595 -15.996  10.123  1.00  8.60           C  
ATOM   3740  C   ILE A 262       2.534 -16.298  11.161  1.00 10.27           C  
ATOM   3741  O   ILE A 262       1.349 -16.034  10.961  1.00 13.78           O  
ATOM   3742  CB  ILE A 262       3.548 -14.531   9.691  1.00  5.61           C  
ATOM   3743  CG1 ILE A 262       4.641 -14.270   8.650  1.00  2.00           C  
ATOM   3744  CG2 ILE A 262       3.773 -13.638  10.884  1.00  6.17           C  
ATOM   3745  CD1 ILE A 262       4.498 -12.965   7.944  1.00  2.09           C  
ATOM   3746  H   ILE A 262       2.636 -16.784   8.392  1.00  0.00           H  
ATOM   3747  HA  ILE A 262       4.563 -16.186  10.584  1.00  0.00           H  
ATOM   3748  HB  ILE A 262       2.573 -14.311   9.256  1.00  0.00           H  
ATOM   3749 1HG1 ILE A 262       5.617 -14.292   9.134  1.00  0.00           H  
ATOM   3750 2HG1 ILE A 262       4.630 -15.064   7.903  1.00  0.00           H  
ATOM   3751 1HG2 ILE A 262       3.739 -12.595  10.569  1.00  0.00           H  
ATOM   3752 2HG2 ILE A 262       2.996 -13.819  11.625  1.00  0.00           H  
ATOM   3753 3HG2 ILE A 262       4.748 -13.853  11.321  1.00  0.00           H  
ATOM   3754 1HD1 ILE A 262       5.307 -12.851   7.222  1.00  0.00           H  
ATOM   3755 2HD1 ILE A 262       3.540 -12.936   7.423  1.00  0.00           H  
ATOM   3756 3HD1 ILE A 262       4.542 -12.153   8.668  1.00  0.00           H  
ATOM   3757  N   ASN A 263       2.978 -16.884  12.265  1.00 11.48           N  
ATOM   3758  CA  ASN A 263       2.107 -17.254  13.366  1.00 12.16           C  
ATOM   3759  C   ASN A 263       0.984 -18.203  12.941  1.00 15.06           C  
ATOM   3760  O   ASN A 263      -0.193 -17.891  13.098  1.00 19.81           O  
ATOM   3761  CB  ASN A 263       1.544 -16.003  14.043  1.00 13.81           C  
ATOM   3762  CG  ASN A 263       0.861 -16.311  15.364  1.00 16.62           C  
ATOM   3763  OD1 ASN A 263       1.132 -17.332  15.995  1.00 20.53           O  
ATOM   3764  ND2 ASN A 263      -0.032 -15.427  15.787  1.00 13.71           N  
ATOM   3765  H   ASN A 263       3.967 -17.077  12.334  1.00  0.00           H  
ATOM   3766  HA  ASN A 263       2.692 -17.814  14.097  1.00  0.00           H  
ATOM   3767 1HB  ASN A 263       2.351 -15.291  14.222  1.00  0.00           H  
ATOM   3768 2HB  ASN A 263       0.825 -15.522  13.379  1.00  0.00           H  
ATOM   3769 1HD2 ASN A 263      -0.514 -15.577  16.651  1.00  0.00           H  
ATOM   3770 2HD2 ASN A 263      -0.224 -14.611  15.243  1.00  0.00           H  
ATOM   3771  N   GLY A 264       1.366 -19.338  12.354  1.00 15.87           N  
ATOM   3772  CA  GLY A 264       0.411 -20.358  11.932  1.00 14.91           C  
ATOM   3773  C   GLY A 264      -0.358 -20.168  10.636  1.00 14.86           C  
ATOM   3774  O   GLY A 264      -0.969 -21.115  10.129  1.00 17.78           O  
ATOM   3775  H   GLY A 264       2.352 -19.493  12.198  1.00  0.00           H  
ATOM   3776 1HA  GLY A 264       0.923 -21.314  11.825  1.00  0.00           H  
ATOM   3777 2HA  GLY A 264      -0.349 -20.485  12.702  1.00  0.00           H  
ATOM   3778  N   VAL A 265      -0.330 -18.954  10.103  1.00 13.98           N  
ATOM   3779  CA  VAL A 265      -1.021 -18.613   8.864  1.00  9.03           C  
ATOM   3780  C   VAL A 265      -0.054 -18.437   7.687  1.00  8.78           C  
ATOM   3781  O   VAL A 265       1.042 -17.897   7.851  1.00 10.70           O  
ATOM   3782  CB  VAL A 265      -1.805 -17.328   9.070  1.00  6.28           C  
ATOM   3783  CG1 VAL A 265      -2.509 -16.917   7.793  1.00  6.01           C  
ATOM   3784  CG2 VAL A 265      -2.769 -17.525  10.208  1.00  7.53           C  
ATOM   3785  H   VAL A 265       0.197 -18.240  10.585  1.00  0.00           H  
ATOM   3786  HA  VAL A 265      -1.711 -19.421   8.619  1.00  0.00           H  
ATOM   3787  HB  VAL A 265      -1.109 -16.522   9.305  1.00  0.00           H  
ATOM   3788 1HG1 VAL A 265      -3.064 -15.994   7.964  1.00  0.00           H  
ATOM   3789 2HG1 VAL A 265      -1.772 -16.756   7.007  1.00  0.00           H  
ATOM   3790 3HG1 VAL A 265      -3.200 -17.703   7.489  1.00  0.00           H  
ATOM   3791 1HG2 VAL A 265      -3.337 -16.609  10.366  1.00  0.00           H  
ATOM   3792 2HG2 VAL A 265      -3.453 -18.340   9.969  1.00  0.00           H  
ATOM   3793 3HG2 VAL A 265      -2.216 -17.770  11.115  1.00  0.00           H  
ATOM   3794  N   GLN A 266      -0.481 -18.858   6.500  1.00  5.39           N  
ATOM   3795  CA  GLN A 266       0.342 -18.768   5.295  1.00  8.58           C  
ATOM   3796  C   GLN A 266       0.083 -17.499   4.499  1.00 10.25           C  
ATOM   3797  O   GLN A 266      -1.066 -17.216   4.158  1.00 10.44           O  
ATOM   3798  CB  GLN A 266       0.079 -19.967   4.375  1.00  7.28           C  
ATOM   3799  CG  GLN A 266       0.195 -21.325   5.046  1.00 13.46           C  
ATOM   3800  CD  GLN A 266       0.395 -22.467   4.061  1.00 14.60           C  
ATOM   3801  OE1 GLN A 266       0.973 -23.489   4.407  1.00 17.68           O  
ATOM   3802  NE2 GLN A 266      -0.088 -22.302   2.833  1.00 17.52           N  
ATOM   3803  H   GLN A 266      -1.408 -19.253   6.434  1.00  0.00           H  
ATOM   3804  HA  GLN A 266       1.391 -18.779   5.591  1.00  0.00           H  
ATOM   3805 1HB  GLN A 266      -0.924 -19.891   3.956  1.00  0.00           H  
ATOM   3806 2HB  GLN A 266       0.783 -19.949   3.543  1.00  0.00           H  
ATOM   3807 1HG  GLN A 266       1.050 -21.313   5.722  1.00  0.00           H  
ATOM   3808 2HG  GLN A 266      -0.720 -21.522   5.605  1.00  0.00           H  
ATOM   3809 1HE2 GLN A 266       0.020 -23.027   2.151  1.00  0.00           H  
ATOM   3810 2HE2 GLN A 266      -0.559 -21.454   2.590  1.00  0.00           H  
ATOM   3811  N   TYR A 267       1.148 -16.772   4.165  1.00  6.62           N  
ATOM   3812  CA  TYR A 267       1.030 -15.552   3.385  1.00  5.88           C  
ATOM   3813  C   TYR A 267       1.875 -15.724   2.141  1.00  7.21           C  
ATOM   3814  O   TYR A 267       3.067 -15.449   2.181  1.00  8.01           O  
ATOM   3815  CB  TYR A 267       1.545 -14.347   4.181  1.00  6.15           C  
ATOM   3816  CG  TYR A 267       0.708 -13.992   5.384  1.00  2.00           C  
ATOM   3817  CD1 TYR A 267      -0.418 -13.208   5.248  1.00  6.43           C  
ATOM   3818  CD2 TYR A 267       1.009 -14.491   6.645  1.00  4.72           C  
ATOM   3819  CE1 TYR A 267      -1.238 -12.931   6.327  1.00  5.46           C  
ATOM   3820  CE2 TYR A 267       0.195 -14.215   7.739  1.00  2.40           C  
ATOM   3821  CZ  TYR A 267      -0.932 -13.433   7.566  1.00  2.30           C  
ATOM   3822  OH  TYR A 267      -1.770 -13.139   8.621  1.00  5.54           O  
ATOM   3823  H   TYR A 267       2.063 -17.079   4.463  1.00  0.00           H  
ATOM   3824  HA  TYR A 267      -0.023 -15.390   3.154  1.00  0.00           H  
ATOM   3825 1HB  TYR A 267       2.561 -14.546   4.526  1.00  0.00           H  
ATOM   3826 2HB  TYR A 267       1.586 -13.473   3.532  1.00  0.00           H  
ATOM   3827  HD1 TYR A 267      -0.678 -12.792   4.274  1.00  0.00           H  
ATOM   3828  HD2 TYR A 267       1.895 -15.109   6.789  1.00  0.00           H  
ATOM   3829  HE1 TYR A 267      -2.122 -12.309   6.194  1.00  0.00           H  
ATOM   3830  HE2 TYR A 267       0.449 -14.614   8.722  1.00  0.00           H  
ATOM   3831  HH  TYR A 267      -1.435 -13.553   9.420  1.00  0.00           H  
ATOM   3832  N   PRO A 268       1.294 -16.236   1.030  1.00  7.89           N  
ATOM   3833  CA  PRO A 268       2.092 -16.414  -0.190  1.00  6.27           C  
ATOM   3834  C   PRO A 268       2.421 -15.109  -0.897  1.00  8.71           C  
ATOM   3835  O   PRO A 268       1.692 -14.125  -0.798  1.00 10.12           O  
ATOM   3836  CB  PRO A 268       1.210 -17.314  -1.053  1.00  2.38           C  
ATOM   3837  CG  PRO A 268      -0.149 -16.912  -0.667  1.00  5.80           C  
ATOM   3838  CD  PRO A 268      -0.054 -16.806   0.840  1.00  5.70           C  
ATOM   3839  HA  PRO A 268       3.036 -16.917   0.065  1.00  0.00           H  
ATOM   3840 1HB  PRO A 268       1.430 -17.147  -2.118  1.00  0.00           H  
ATOM   3841 2HB  PRO A 268       1.430 -18.371  -0.842  1.00  0.00           H  
ATOM   3842 1HG  PRO A 268      -0.418 -15.964  -1.155  1.00  0.00           H  
ATOM   3843 2HG  PRO A 268      -0.878 -17.662  -1.007  1.00  0.00           H  
ATOM   3844 1HD  PRO A 268      -0.842 -16.135   1.211  1.00  0.00           H  
ATOM   3845 2HD  PRO A 268      -0.154 -17.807   1.286  1.00  0.00           H  
ATOM   3846  N   VAL A 269       3.547 -15.099  -1.587  1.00  6.81           N  
ATOM   3847  CA  VAL A 269       3.971 -13.932  -2.330  1.00  7.96           C  
ATOM   3848  C   VAL A 269       4.202 -14.539  -3.718  1.00  8.89           C  
ATOM   3849  O   VAL A 269       5.053 -15.416  -3.898  1.00 12.07           O  
ATOM   3850  CB  VAL A 269       5.239 -13.307  -1.699  1.00  6.08           C  
ATOM   3851  CG1 VAL A 269       5.543 -11.936  -2.321  1.00  2.00           C  
ATOM   3852  CG2 VAL A 269       5.028 -13.143  -0.216  1.00  2.00           C  
ATOM   3853  H   VAL A 269       4.127 -15.926  -1.597  1.00  0.00           H  
ATOM   3854  HA  VAL A 269       3.170 -13.193  -2.300  1.00  0.00           H  
ATOM   3855  HB  VAL A 269       6.087 -13.967  -1.881  1.00  0.00           H  
ATOM   3856 1HG1 VAL A 269       6.439 -11.518  -1.861  1.00  0.00           H  
ATOM   3857 2HG1 VAL A 269       5.706 -12.051  -3.392  1.00  0.00           H  
ATOM   3858 3HG1 VAL A 269       4.702 -11.265  -2.151  1.00  0.00           H  
ATOM   3859 1HG2 VAL A 269       5.919 -12.704   0.232  1.00  0.00           H  
ATOM   3860 2HG2 VAL A 269       4.173 -12.490  -0.040  1.00  0.00           H  
ATOM   3861 3HG2 VAL A 269       4.838 -14.117   0.235  1.00  0.00           H  
ATOM   3862  N   PRO A 270       3.345 -14.175  -4.680  1.00  6.69           N  
ATOM   3863  CA  PRO A 270       3.390 -14.655  -6.060  1.00  4.34           C  
ATOM   3864  C   PRO A 270       4.560 -14.127  -6.859  1.00  3.37           C  
ATOM   3865  O   PRO A 270       5.068 -13.047  -6.577  1.00  6.44           O  
ATOM   3866  CB  PRO A 270       2.040 -14.194  -6.616  1.00  4.83           C  
ATOM   3867  CG  PRO A 270       1.815 -12.901  -5.915  1.00  4.79           C  
ATOM   3868  CD  PRO A 270       2.254 -13.200  -4.492  1.00  5.94           C  
ATOM   3869  HA  PRO A 270       3.466 -15.752  -6.059  1.00  0.00           H  
ATOM   3870 1HB  PRO A 270       2.098 -14.094  -7.710  1.00  0.00           H  
ATOM   3871 2HB  PRO A 270       1.268 -14.948  -6.402  1.00  0.00           H  
ATOM   3872 1HG  PRO A 270       2.402 -12.103  -6.393  1.00  0.00           H  
ATOM   3873 2HG  PRO A 270       0.758 -12.607  -5.991  1.00  0.00           H  
ATOM   3874 1HD  PRO A 270       2.612 -12.275  -4.016  1.00  0.00           H  
ATOM   3875 2HD  PRO A 270       1.410 -13.625  -3.929  1.00  0.00           H  
ATOM   3876  N   PRO A 271       4.960 -14.843  -7.921  1.00  2.76           N  
ATOM   3877  CA  PRO A 271       6.087 -14.400  -8.741  1.00  5.43           C  
ATOM   3878  C   PRO A 271       5.897 -13.028  -9.356  1.00  6.75           C  
ATOM   3879  O   PRO A 271       6.864 -12.365  -9.695  1.00 13.51           O  
ATOM   3880  CB  PRO A 271       6.195 -15.491  -9.798  1.00  5.21           C  
ATOM   3881  CG  PRO A 271       4.798 -15.991  -9.904  1.00  7.85           C  
ATOM   3882  CD  PRO A 271       4.377 -16.075  -8.473  1.00  2.77           C  
ATOM   3883  HA  PRO A 271       6.994 -14.364  -8.120  1.00  0.00           H  
ATOM   3884 1HB  PRO A 271       6.581 -15.068 -10.737  1.00  0.00           H  
ATOM   3885 2HB  PRO A 271       6.912 -16.260  -9.473  1.00  0.00           H  
ATOM   3886 1HG  PRO A 271       4.190 -15.296 -10.502  1.00  0.00           H  
ATOM   3887 2HG  PRO A 271       4.780 -16.959 -10.426  1.00  0.00           H  
ATOM   3888 1HD  PRO A 271       3.279 -16.082  -8.413  1.00  0.00           H  
ATOM   3889 2HD  PRO A 271       4.796 -16.985  -8.020  1.00  0.00           H  
ATOM   3890  N   SER A 272       4.653 -12.574  -9.450  1.00 12.68           N  
ATOM   3891  CA  SER A 272       4.368 -11.264 -10.024  1.00  8.23           C  
ATOM   3892  C   SER A 272       4.696 -10.155  -9.049  1.00 10.48           C  
ATOM   3893  O   SER A 272       4.637  -8.975  -9.399  1.00 15.65           O  
ATOM   3894  CB  SER A 272       2.907 -11.173 -10.422  1.00  7.05           C  
ATOM   3895  OG  SER A 272       2.084 -11.379  -9.295  1.00 10.38           O  
ATOM   3896  H   SER A 272       3.887 -13.143  -9.119  1.00  0.00           H  
ATOM   3897  HA  SER A 272       4.983 -11.135 -10.915  1.00  0.00           H  
ATOM   3898 1HB  SER A 272       2.709 -10.194 -10.857  1.00  0.00           H  
ATOM   3899 2HB  SER A 272       2.691 -11.919 -11.185  1.00  0.00           H  
ATOM   3900  HG  SER A 272       2.679 -11.526  -8.556  1.00  0.00           H  
ATOM   3901  N   ALA A 273       4.997 -10.531  -7.809  1.00  8.57           N  
ATOM   3902  CA  ALA A 273       5.346  -9.545  -6.808  1.00  6.66           C  
ATOM   3903  C   ALA A 273       6.836  -9.605  -6.447  1.00  3.46           C  
ATOM   3904  O   ALA A 273       7.442  -8.585  -6.135  1.00  2.00           O  
ATOM   3905  CB  ALA A 273       4.484  -9.724  -5.573  1.00  7.38           C  
ATOM   3906  H   ALA A 273       4.985 -11.508  -7.554  1.00  0.00           H  
ATOM   3907  HA  ALA A 273       5.162  -8.556  -7.228  1.00  0.00           H  
ATOM   3908 1HB  ALA A 273       4.756  -8.977  -4.828  1.00  0.00           H  
ATOM   3909 2HB  ALA A 273       3.434  -9.603  -5.841  1.00  0.00           H  
ATOM   3910 3HB  ALA A 273       4.641 -10.720  -5.162  1.00  0.00           H  
ATOM   3911  N   TYR A 274       7.431 -10.794  -6.503  1.00  5.27           N  
ATOM   3912  CA  TYR A 274       8.836 -10.922  -6.141  1.00  2.00           C  
ATOM   3913  C   TYR A 274       9.828 -10.864  -7.281  1.00  4.65           C  
ATOM   3914  O   TYR A 274      11.031 -10.979  -7.057  1.00  6.64           O  
ATOM   3915  CB  TYR A 274       9.083 -12.130  -5.235  1.00  2.00           C  
ATOM   3916  CG  TYR A 274       8.984 -13.483  -5.885  1.00  2.44           C  
ATOM   3917  CD1 TYR A 274       9.926 -13.894  -6.829  1.00  3.36           C  
ATOM   3918  CD2 TYR A 274       7.967 -14.364  -5.542  1.00  2.00           C  
ATOM   3919  CE1 TYR A 274       9.855 -15.135  -7.420  1.00  2.00           C  
ATOM   3920  CE2 TYR A 274       7.891 -15.619  -6.126  1.00  2.51           C  
ATOM   3921  CZ  TYR A 274       8.841 -15.996  -7.065  1.00  2.00           C  
ATOM   3922  OH  TYR A 274       8.793 -17.236  -7.646  1.00  4.59           O  
ATOM   3923  H   TYR A 274       6.921 -11.616  -6.794  1.00  0.00           H  
ATOM   3924  HA  TYR A 274       9.136 -10.026  -5.597  1.00  0.00           H  
ATOM   3925 1HB  TYR A 274      10.081 -12.061  -4.800  1.00  0.00           H  
ATOM   3926 2HB  TYR A 274       8.367 -12.121  -4.414  1.00  0.00           H  
ATOM   3927  HD1 TYR A 274      10.740 -13.227  -7.113  1.00  0.00           H  
ATOM   3928  HD2 TYR A 274       7.217 -14.071  -4.807  1.00  0.00           H  
ATOM   3929  HE1 TYR A 274      10.603 -15.432  -8.154  1.00  0.00           H  
ATOM   3930  HE2 TYR A 274       7.088 -16.302  -5.847  1.00  0.00           H  
ATOM   3931  HH  TYR A 274       8.043 -17.723  -7.296  1.00  0.00           H  
ATOM   3932  N   ILE A 275       9.315 -10.757  -8.502  1.00  6.04           N  
ATOM   3933  CA  ILE A 275      10.136 -10.621  -9.699  1.00  7.80           C  
ATOM   3934  C   ILE A 275       9.711  -9.261 -10.233  1.00 13.19           C  
ATOM   3935  O   ILE A 275       8.612  -9.121 -10.750  1.00 15.46           O  
ATOM   3936  CB  ILE A 275       9.825 -11.680 -10.785  1.00  7.95           C  
ATOM   3937  CG1 ILE A 275      10.114 -13.093 -10.273  1.00  7.40           C  
ATOM   3938  CG2 ILE A 275      10.674 -11.414 -12.022  1.00  4.48           C  
ATOM   3939  CD1 ILE A 275      11.566 -13.337  -9.954  1.00  8.49           C  
ATOM   3940  H   ILE A 275       8.309 -10.772  -8.594  1.00  0.00           H  
ATOM   3941  HA  ILE A 275      11.181 -10.747  -9.418  1.00  0.00           H  
ATOM   3942  HB  ILE A 275       8.770 -11.627 -11.054  1.00  0.00           H  
ATOM   3943 1HG1 ILE A 275       9.530 -13.280  -9.373  1.00  0.00           H  
ATOM   3944 2HG1 ILE A 275       9.802 -13.822 -11.021  1.00  0.00           H  
ATOM   3945 1HG2 ILE A 275      10.452 -12.162 -12.783  1.00  0.00           H  
ATOM   3946 2HG2 ILE A 275      10.448 -10.422 -12.412  1.00  0.00           H  
ATOM   3947 3HG2 ILE A 275      11.730 -11.468 -11.757  1.00  0.00           H  
ATOM   3948 1HD1 ILE A 275      11.693 -14.359  -9.597  1.00  0.00           H  
ATOM   3949 2HD1 ILE A 275      12.166 -13.189 -10.852  1.00  0.00           H  
ATOM   3950 3HD1 ILE A 275      11.890 -12.641  -9.182  1.00  0.00           H  
ATOM   3951  N   LEU A 276      10.536  -8.246 -10.003  1.00 14.90           N  
ATOM   3952  CA  LEU A 276      10.250  -6.897 -10.469  1.00 18.22           C  
ATOM   3953  C   LEU A 276      10.631  -6.836 -11.955  1.00 22.39           C  
ATOM   3954  O   LEU A 276      11.464  -7.612 -12.424  1.00 23.88           O  
ATOM   3955  CB  LEU A 276      11.073  -5.872  -9.673  1.00 18.63           C  
ATOM   3956  CG  LEU A 276      11.179  -5.983  -8.142  1.00 16.94           C  
ATOM   3957  CD1 LEU A 276      12.282  -5.083  -7.646  1.00 18.96           C  
ATOM   3958  CD2 LEU A 276       9.877  -5.639  -7.464  1.00 11.55           C  
ATOM   3959  H   LEU A 276      11.388  -8.418  -9.488  1.00  0.00           H  
ATOM   3960  HA  LEU A 276       9.191  -6.694 -10.311  1.00  0.00           H  
ATOM   3961 1HB  LEU A 276      12.100  -5.896 -10.034  1.00  0.00           H  
ATOM   3962 2HB  LEU A 276      10.667  -4.878  -9.861  1.00  0.00           H  
ATOM   3963  HG  LEU A 276      11.447  -7.004  -7.869  1.00  0.00           H  
ATOM   3964 1HD1 LEU A 276      12.356  -5.162  -6.561  1.00  0.00           H  
ATOM   3965 2HD1 LEU A 276      13.228  -5.384  -8.097  1.00  0.00           H  
ATOM   3966 3HD1 LEU A 276      12.061  -4.052  -7.920  1.00  0.00           H  
ATOM   3967 1HD2 LEU A 276       9.994  -5.730  -6.384  1.00  0.00           H  
ATOM   3968 2HD2 LEU A 276       9.596  -4.615  -7.713  1.00  0.00           H  
ATOM   3969 3HD2 LEU A 276       9.098  -6.322  -7.804  1.00  0.00           H  
ATOM   3970  N   GLN A 277      10.017  -5.924 -12.695  1.00 24.97           N  
ATOM   3971  CA  GLN A 277      10.307  -5.776 -14.115  1.00 31.61           C  
ATOM   3972  C   GLN A 277      10.881  -4.369 -14.343  1.00 30.91           C  
ATOM   3973  O   GLN A 277      10.163  -3.381 -14.247  1.00 32.02           O  
ATOM   3974  CB  GLN A 277       9.023  -6.012 -14.941  1.00 35.96           C  
ATOM   3975  CG  GLN A 277       9.229  -6.235 -16.467  1.00 46.02           C  
ATOM   3976  CD  GLN A 277       8.093  -7.049 -17.140  1.00 49.12           C  
ATOM   3977  OE1 GLN A 277       8.082  -7.237 -18.370  1.00 48.18           O  
ATOM   3978  NE2 GLN A 277       7.154  -7.552 -16.332  1.00 51.26           N  
ATOM   3979  H   GLN A 277       9.333  -5.317 -12.267  1.00  0.00           H  
ATOM   3980  HA  GLN A 277      11.050  -6.522 -14.396  1.00  0.00           H  
ATOM   3981 1HB  GLN A 277       8.499  -6.888 -14.557  1.00  0.00           H  
ATOM   3982 2HB  GLN A 277       8.356  -5.157 -14.829  1.00  0.00           H  
ATOM   3983 1HG  GLN A 277       9.277  -5.265 -16.962  1.00  0.00           H  
ATOM   3984 2HG  GLN A 277      10.160  -6.780 -16.622  1.00  0.00           H  
ATOM   3985 1HE2 GLN A 277       6.398  -8.085 -16.714  1.00  0.00           H  
ATOM   3986 2HE2 GLN A 277       7.206  -7.396 -15.346  1.00  0.00           H  
ATOM   3987  N   SER A 278      12.183  -4.286 -14.593  1.00 29.07           N  
ATOM   3988  CA  SER A 278      12.848  -3.013 -14.817  1.00 30.87           C  
ATOM   3989  C   SER A 278      13.371  -2.889 -16.251  1.00 35.86           C  
ATOM   3990  O   SER A 278      14.460  -3.386 -16.562  1.00 36.73           O  
ATOM   3991  CB  SER A 278      14.008  -2.834 -13.826  1.00 30.66           C  
ATOM   3992  OG  SER A 278      13.551  -2.596 -12.501  1.00 32.34           O  
ATOM   3993  H   SER A 278      12.725  -5.137 -14.628  1.00  0.00           H  
ATOM   3994  HA  SER A 278      12.125  -2.212 -14.657  1.00  0.00           H  
ATOM   3995 1HB  SER A 278      14.632  -3.727 -13.831  1.00  0.00           H  
ATOM   3996 2HB  SER A 278      14.631  -1.998 -14.142  1.00  0.00           H  
ATOM   3997  HG  SER A 278      12.592  -2.605 -12.546  1.00  0.00           H  
ATOM   3998  N   GLU A 279      12.583  -2.240 -17.114  1.00 36.40           N  
ATOM   3999  CA  GLU A 279      12.937  -2.002 -18.518  1.00 37.59           C  
ATOM   4000  C   GLU A 279      13.194  -3.259 -19.352  1.00 38.62           C  
ATOM   4001  O   GLU A 279      14.325  -3.526 -19.772  1.00 37.55           O  
ATOM   4002  CB  GLU A 279      14.153  -1.065 -18.613  1.00 42.81           C  
ATOM   4003  CG  GLU A 279      13.991   0.282 -17.902  1.00 47.39           C  
ATOM   4004  CD  GLU A 279      15.327   0.932 -17.545  1.00 50.15           C  
ATOM   4005  OE1 GLU A 279      15.414   2.180 -17.601  1.00 53.62           O  
ATOM   4006  OE2 GLU A 279      16.287   0.203 -17.196  1.00 47.72           O  
ATOM   4007  H   GLU A 279      11.698  -1.901 -16.765  1.00  0.00           H  
ATOM   4008  HA  GLU A 279      12.090  -1.526 -19.013  1.00  0.00           H  
ATOM   4009 1HB  GLU A 279      15.027  -1.558 -18.187  1.00  0.00           H  
ATOM   4010 2HB  GLU A 279      14.372  -0.859 -19.661  1.00  0.00           H  
ATOM   4011 1HG  GLU A 279      13.433   0.958 -18.550  1.00  0.00           H  
ATOM   4012 2HG  GLU A 279      13.411   0.133 -16.992  1.00  0.00           H  
ATOM   4013  N   GLY A 280      12.138  -4.023 -19.612  1.00 38.59           N  
ATOM   4014  CA  GLY A 280      12.291  -5.226 -20.416  1.00 41.00           C  
ATOM   4015  C   GLY A 280      13.164  -6.318 -19.823  1.00 41.43           C  
ATOM   4016  O   GLY A 280      13.484  -7.306 -20.502  1.00 43.36           O  
ATOM   4017  H   GLY A 280      11.224  -3.781 -19.258  1.00  0.00           H  
ATOM   4018 1HA  GLY A 280      11.311  -5.665 -20.604  1.00  0.00           H  
ATOM   4019 2HA  GLY A 280      12.717  -4.965 -21.384  1.00  0.00           H  
ATOM   4020  N   SER A 281      13.579  -6.120 -18.574  1.00 41.13           N  
ATOM   4021  CA  SER A 281      14.389  -7.094 -17.847  1.00 41.15           C  
ATOM   4022  C   SER A 281      13.659  -7.420 -16.538  1.00 36.37           C  
ATOM   4023  O   SER A 281      12.898  -6.592 -16.032  1.00 35.73           O  
ATOM   4024  CB  SER A 281      15.802  -6.542 -17.565  1.00 41.96           C  
ATOM   4025  OG  SER A 281      16.632  -6.576 -18.724  1.00 44.56           O  
ATOM   4026  H   SER A 281      13.319  -5.258 -18.117  1.00  0.00           H  
ATOM   4027  HA  SER A 281      14.487  -7.990 -18.461  1.00  0.00           H  
ATOM   4028 1HB  SER A 281      15.727  -5.514 -17.210  1.00  0.00           H  
ATOM   4029 2HB  SER A 281      16.270  -7.127 -16.775  1.00  0.00           H  
ATOM   4030  HG  SER A 281      16.092  -6.948 -19.426  1.00  0.00           H  
ATOM   4031  N   CYS A 282      13.845  -8.630 -16.020  1.00 31.45           N  
ATOM   4032  CA  CYS A 282      13.194  -9.015 -14.776  1.00 24.63           C  
ATOM   4033  C   CYS A 282      14.224  -9.241 -13.700  1.00 19.72           C  
ATOM   4034  O   CYS A 282      15.053 -10.139 -13.810  1.00 21.72           O  
ATOM   4035  CB  CYS A 282      12.366 -10.288 -14.959  1.00 26.22           C  
ATOM   4036  SG  CYS A 282      10.859 -10.090 -15.936  1.00 17.96           S  
ATOM   4037  H   CYS A 282      14.443  -9.295 -16.489  1.00  0.00           H  
ATOM   4038  HA  CYS A 282      12.524  -8.210 -14.473  1.00  0.00           H  
ATOM   4039 1HB  CYS A 282      12.974 -11.051 -15.446  1.00  0.00           H  
ATOM   4040 2HB  CYS A 282      12.075 -10.676 -13.983  1.00  0.00           H  
ATOM   4041  N   ILE A 283      14.189  -8.416 -12.666  1.00 15.36           N  
ATOM   4042  CA  ILE A 283      15.132  -8.559 -11.571  1.00 14.02           C  
ATOM   4043  C   ILE A 283      14.356  -9.014 -10.336  1.00 15.99           C  
ATOM   4044  O   ILE A 283      13.244  -8.535 -10.087  1.00 15.74           O  
ATOM   4045  CB  ILE A 283      15.918  -7.233 -11.295  1.00 14.84           C  
ATOM   4046  CG1 ILE A 283      15.070  -6.235 -10.527  1.00 18.76           C  
ATOM   4047  CG2 ILE A 283      16.312  -6.569 -12.610  1.00 13.05           C  
ATOM   4048  CD1 ILE A 283      14.003  -5.592 -11.360  1.00 29.86           C  
ATOM   4049  H   ILE A 283      13.502  -7.676 -12.630  1.00  0.00           H  
ATOM   4050  HA  ILE A 283      15.856  -9.328 -11.837  1.00  0.00           H  
ATOM   4051  HB  ILE A 283      16.819  -7.456 -10.725  1.00  0.00           H  
ATOM   4052 1HG1 ILE A 283      14.594  -6.735  -9.684  1.00  0.00           H  
ATOM   4053 2HG1 ILE A 283      15.709  -5.450 -10.122  1.00  0.00           H  
ATOM   4054 1HG2 ILE A 283      16.857  -5.648 -12.404  1.00  0.00           H  
ATOM   4055 2HG2 ILE A 283      16.946  -7.245 -13.183  1.00  0.00           H  
ATOM   4056 3HG2 ILE A 283      15.415  -6.338 -13.184  1.00  0.00           H  
ATOM   4057 1HD1 ILE A 283      13.436  -4.891 -10.747  1.00  0.00           H  
ATOM   4058 2HD1 ILE A 283      14.463  -5.058 -12.192  1.00  0.00           H  
ATOM   4059 3HD1 ILE A 283      13.333  -6.358 -11.747  1.00  0.00           H  
ATOM   4060  N   SER A 284      14.912  -9.962  -9.587  1.00 11.98           N  
ATOM   4061  CA  SER A 284      14.229 -10.450  -8.400  1.00  9.79           C  
ATOM   4062  C   SER A 284      14.169  -9.406  -7.292  1.00  7.10           C  
ATOM   4063  O   SER A 284      14.955  -8.460  -7.269  1.00  7.09           O  
ATOM   4064  CB  SER A 284      14.876 -11.732  -7.881  1.00 10.58           C  
ATOM   4065  OG  SER A 284      16.143 -11.471  -7.337  1.00 15.48           O  
ATOM   4066  H   SER A 284      15.811 -10.352  -9.833  1.00  0.00           H  
ATOM   4067  HA  SER A 284      13.193 -10.670  -8.663  1.00  0.00           H  
ATOM   4068 1HB  SER A 284      14.236 -12.181  -7.121  1.00  0.00           H  
ATOM   4069 2HB  SER A 284      14.968 -12.449  -8.696  1.00  0.00           H  
ATOM   4070  HG  SER A 284      16.283 -10.526  -7.433  1.00  0.00           H  
ATOM   4071  N   GLY A 285      13.254  -9.616  -6.352  1.00  2.21           N  
ATOM   4072  CA  GLY A 285      13.076  -8.691  -5.255  1.00  2.00           C  
ATOM   4073  C   GLY A 285      13.586  -9.221  -3.941  1.00  4.18           C  
ATOM   4074  O   GLY A 285      13.005  -8.951  -2.895  1.00  7.30           O  
ATOM   4075  H   GLY A 285      12.669 -10.438  -6.402  1.00  0.00           H  
ATOM   4076 1HA  GLY A 285      13.593  -7.758  -5.478  1.00  0.00           H  
ATOM   4077 2HA  GLY A 285      12.018  -8.454  -5.147  1.00  0.00           H  
ATOM   4078  N   PHE A 286      14.629 -10.032  -4.002  1.00  2.65           N  
ATOM   4079  CA  PHE A 286      15.260 -10.585  -2.814  1.00  2.92           C  
ATOM   4080  C   PHE A 286      16.689 -10.075  -2.810  1.00  4.35           C  
ATOM   4081  O   PHE A 286      17.351 -10.074  -3.840  1.00  6.83           O  
ATOM   4082  CB  PHE A 286      15.278 -12.106  -2.865  1.00  3.37           C  
ATOM   4083  CG  PHE A 286      13.984 -12.737  -2.479  1.00  5.42           C  
ATOM   4084  CD1 PHE A 286      13.678 -12.951  -1.142  1.00  7.10           C  
ATOM   4085  CD2 PHE A 286      13.093 -13.160  -3.440  1.00  7.76           C  
ATOM   4086  CE1 PHE A 286      12.504 -13.586  -0.773  1.00 13.22           C  
ATOM   4087  CE2 PHE A 286      11.914 -13.797  -3.082  1.00  9.36           C  
ATOM   4088  CZ  PHE A 286      11.620 -14.011  -1.745  1.00 12.06           C  
ATOM   4089  H   PHE A 286      14.997 -10.273  -4.911  1.00  0.00           H  
ATOM   4090  HA  PHE A 286      14.684 -10.276  -1.941  1.00  0.00           H  
ATOM   4091 1HB  PHE A 286      15.528 -12.433  -3.873  1.00  0.00           H  
ATOM   4092 2HB  PHE A 286      16.052 -12.483  -2.198  1.00  0.00           H  
ATOM   4093  HD1 PHE A 286      14.375 -12.612  -0.375  1.00  0.00           H  
ATOM   4094  HD2 PHE A 286      13.324 -12.992  -4.493  1.00  0.00           H  
ATOM   4095  HE1 PHE A 286      12.281 -13.748   0.281  1.00  0.00           H  
ATOM   4096  HE2 PHE A 286      11.219 -14.130  -3.852  1.00  0.00           H  
ATOM   4097  HZ  PHE A 286      10.696 -14.514  -1.461  1.00  0.00           H  
ATOM   4098  N   GLN A 287      17.147  -9.571  -1.680  1.00  2.00           N  
ATOM   4099  CA  GLN A 287      18.503  -9.087  -1.601  1.00  3.77           C  
ATOM   4100  C   GLN A 287      19.069  -9.542  -0.274  1.00  7.17           C  
ATOM   4101  O   GLN A 287      18.362  -9.565   0.738  1.00  5.56           O  
ATOM   4102  CB  GLN A 287      18.569  -7.562  -1.731  1.00  5.35           C  
ATOM   4103  CG  GLN A 287      17.888  -6.790  -0.607  1.00 19.04           C  
ATOM   4104  CD  GLN A 287      18.285  -5.313  -0.547  1.00 20.79           C  
ATOM   4105  OE1 GLN A 287      17.554  -4.476   0.003  1.00 23.94           O  
ATOM   4106  NE2 GLN A 287      19.452  -4.993  -1.085  1.00 21.06           N  
ATOM   4107  H   GLN A 287      16.557  -9.518  -0.862  1.00  0.00           H  
ATOM   4108  HA  GLN A 287      19.073  -9.521  -2.422  1.00  0.00           H  
ATOM   4109 1HB  GLN A 287      19.611  -7.244  -1.764  1.00  0.00           H  
ATOM   4110 2HB  GLN A 287      18.104  -7.256  -2.668  1.00  0.00           H  
ATOM   4111 1HG  GLN A 287      16.808  -6.836  -0.750  1.00  0.00           H  
ATOM   4112 2HG  GLN A 287      18.158  -7.244   0.347  1.00  0.00           H  
ATOM   4113 1HE2 GLN A 287      19.764  -4.042  -1.075  1.00  0.00           H  
ATOM   4114 2HE2 GLN A 287      20.022  -5.701  -1.501  1.00  0.00           H  
ATOM   4115  N   GLY A 288      20.319  -9.996  -0.309  1.00 12.62           N  
ATOM   4116  CA  GLY A 288      20.989 -10.452   0.898  1.00 11.04           C  
ATOM   4117  C   GLY A 288      21.619  -9.298   1.655  1.00  8.69           C  
ATOM   4118  O   GLY A 288      22.138  -8.357   1.049  1.00  7.28           O  
ATOM   4119  H   GLY A 288      20.815 -10.026  -1.188  1.00  0.00           H  
ATOM   4120 1HA  GLY A 288      20.272 -10.962   1.542  1.00  0.00           H  
ATOM   4121 2HA  GLY A 288      21.758 -11.178   0.635  1.00  0.00           H  
ATOM   4122  N   MET A 289      21.524  -9.350   2.974  1.00  6.64           N  
ATOM   4123  CA  MET A 289      22.083  -8.335   3.842  1.00 10.94           C  
ATOM   4124  C   MET A 289      22.047  -8.933   5.212  1.00 14.00           C  
ATOM   4125  O   MET A 289      20.973  -9.113   5.781  1.00 14.50           O  
ATOM   4126  CB  MET A 289      21.211  -7.080   3.870  1.00 19.72           C  
ATOM   4127  CG  MET A 289      21.177  -6.246   2.599  1.00 26.28           C  
ATOM   4128  SD  MET A 289      21.475  -4.527   2.997  1.00 33.61           S  
ATOM   4129  CE  MET A 289      20.780  -4.447   4.659  1.00 28.16           C  
ATOM   4130  H   MET A 289      21.039 -10.135   3.384  1.00  0.00           H  
ATOM   4131  HA  MET A 289      23.066  -8.057   3.461  1.00  0.00           H  
ATOM   4132 1HB  MET A 289      20.181  -7.358   4.089  1.00  0.00           H  
ATOM   4133 2HB  MET A 289      21.549  -6.419   4.669  1.00  0.00           H  
ATOM   4134 1HG  MET A 289      21.939  -6.605   1.908  1.00  0.00           H  
ATOM   4135 2HG  MET A 289      20.204  -6.353   2.120  1.00  0.00           H  
ATOM   4136 1HE  MET A 289      20.888  -3.435   5.050  1.00  0.00           H  
ATOM   4137 2HE  MET A 289      19.723  -4.713   4.625  1.00  0.00           H  
ATOM   4138 3HE  MET A 289      21.309  -5.145   5.309  1.00  0.00           H  
ATOM   4139  N   ASN A 290      23.209  -9.288   5.733  1.00 19.73           N  
ATOM   4140  CA  ASN A 290      23.259  -9.869   7.064  1.00 22.08           C  
ATOM   4141  C   ASN A 290      23.104  -8.705   8.020  1.00 22.63           C  
ATOM   4142  O   ASN A 290      23.806  -7.708   7.901  1.00 23.75           O  
ATOM   4143  CB  ASN A 290      24.582 -10.604   7.294  1.00 27.19           C  
ATOM   4144  CG  ASN A 290      24.737 -11.849   6.406  1.00 28.30           C  
ATOM   4145  OD1 ASN A 290      25.401 -11.804   5.373  1.00 28.27           O  
ATOM   4146  ND2 ASN A 290      24.139 -12.961   6.818  1.00 25.95           N  
ATOM   4147  H   ASN A 290      24.069  -9.162   5.219  1.00  0.00           H  
ATOM   4148  HA  ASN A 290      22.445 -10.589   7.158  1.00  0.00           H  
ATOM   4149 1HB  ASN A 290      25.414  -9.927   7.094  1.00  0.00           H  
ATOM   4150 2HB  ASN A 290      24.652 -10.910   8.338  1.00  0.00           H  
ATOM   4151 1HD2 ASN A 290      24.210 -13.798   6.275  1.00  0.00           H  
ATOM   4152 2HD2 ASN A 290      23.618 -12.962   7.671  1.00  0.00           H  
ATOM   4153  N   VAL A 291      22.156  -8.808   8.937  1.00 22.34           N  
ATOM   4154  CA  VAL A 291      21.900  -7.742   9.890  1.00 24.99           C  
ATOM   4155  C   VAL A 291      21.737  -8.387  11.249  1.00 27.65           C  
ATOM   4156  O   VAL A 291      20.624  -8.743  11.646  1.00 29.44           O  
ATOM   4157  CB  VAL A 291      20.593  -6.957   9.560  1.00 22.60           C  
ATOM   4158  CG1 VAL A 291      20.438  -5.783  10.518  1.00 28.08           C  
ATOM   4159  CG2 VAL A 291      20.607  -6.452   8.126  1.00 24.67           C  
ATOM   4160  H   VAL A 291      21.596  -9.648   8.976  1.00  0.00           H  
ATOM   4161  HA  VAL A 291      22.731  -7.037   9.852  1.00  0.00           H  
ATOM   4162  HB  VAL A 291      19.738  -7.620   9.693  1.00  0.00           H  
ATOM   4163 1HG1 VAL A 291      19.523  -5.239  10.282  1.00  0.00           H  
ATOM   4164 2HG1 VAL A 291      20.386  -6.153  11.542  1.00  0.00           H  
ATOM   4165 3HG1 VAL A 291      21.293  -5.115  10.416  1.00  0.00           H  
ATOM   4166 1HG2 VAL A 291      19.684  -5.909   7.922  1.00  0.00           H  
ATOM   4167 2HG2 VAL A 291      21.459  -5.787   7.983  1.00  0.00           H  
ATOM   4168 3HG2 VAL A 291      20.688  -7.298   7.443  1.00  0.00           H  
ATOM   4169  N   PRO A 292      22.859  -8.646  11.938  1.00 29.16           N  
ATOM   4170  CA  PRO A 292      22.784  -9.264  13.260  1.00 31.22           C  
ATOM   4171  C   PRO A 292      22.297  -8.277  14.317  1.00 32.90           C  
ATOM   4172  O   PRO A 292      22.697  -7.108  14.342  1.00 33.79           O  
ATOM   4173  CB  PRO A 292      24.238  -9.687  13.525  1.00 31.37           C  
ATOM   4174  CG  PRO A 292      24.834  -9.807  12.155  1.00 29.20           C  
ATOM   4175  CD  PRO A 292      24.252  -8.599  11.474  1.00 30.70           C  
ATOM   4176  HA  PRO A 292      22.121 -10.140  13.213  1.00  0.00           H  
ATOM   4177 1HB  PRO A 292      24.742  -8.933  14.148  1.00  0.00           H  
ATOM   4178 2HB  PRO A 292      24.258 -10.633  14.086  1.00  0.00           H  
ATOM   4179 1HG  PRO A 292      25.932  -9.803  12.217  1.00  0.00           H  
ATOM   4180 2HG  PRO A 292      24.545 -10.765  11.698  1.00  0.00           H  
ATOM   4181 1HD  PRO A 292      24.778  -7.696  11.816  1.00  0.00           H  
ATOM   4182 2HD  PRO A 292      24.344  -8.712  10.384  1.00  0.00           H  
ATOM   4183  N   THR A 293      21.359  -8.743  15.123  1.00 36.01           N  
ATOM   4184  CA  THR A 293      20.790  -7.990  16.235  1.00 42.33           C  
ATOM   4185  C   THR A 293      21.009  -9.017  17.355  1.00 47.21           C  
ATOM   4186  O   THR A 293      21.436 -10.148  17.059  1.00 50.28           O  
ATOM   4187  CB  THR A 293      19.273  -7.702  16.008  1.00 36.53           C  
ATOM   4188  OG1 THR A 293      19.120  -6.856  14.868  1.00 35.10           O  
ATOM   4189  CG2 THR A 293      18.660  -6.990  17.199  1.00 38.93           C  
ATOM   4190  H   THR A 293      21.028  -9.680  14.943  1.00  0.00           H  
ATOM   4191  HA  THR A 293      21.311  -7.035  16.309  1.00  0.00           H  
ATOM   4192  HB  THR A 293      18.744  -8.642  15.852  1.00  0.00           H  
ATOM   4193  HG1 THR A 293      19.984  -6.656  14.500  1.00  0.00           H  
ATOM   4194 1HG2 THR A 293      17.603  -6.805  17.008  1.00  0.00           H  
ATOM   4195 2HG2 THR A 293      18.765  -7.612  18.088  1.00  0.00           H  
ATOM   4196 3HG2 THR A 293      19.171  -6.041  17.358  1.00  0.00           H  
ATOM   4197  N   GLU A 294      20.784  -8.653  18.619  1.00 46.30           N  
ATOM   4198  CA  GLU A 294      20.984  -9.628  19.695  1.00 48.55           C  
ATOM   4199  C   GLU A 294      20.169 -10.907  19.419  1.00 49.44           C  
ATOM   4200  O   GLU A 294      20.654 -12.022  19.646  1.00 49.14           O  
ATOM   4201  CB  GLU A 294      20.650  -9.031  21.068  1.00 50.67           C  
ATOM   4202  CG  GLU A 294      21.152  -9.887  22.241  1.00 53.30           C  
ATOM   4203  CD  GLU A 294      21.161  -9.153  23.583  1.00 58.52           C  
ATOM   4204  OE1 GLU A 294      21.469  -7.934  23.612  1.00 58.74           O  
ATOM   4205  OE2 GLU A 294      20.886  -9.810  24.617  1.00 55.68           O  
ATOM   4206  H   GLU A 294      20.478  -7.719  18.852  1.00  0.00           H  
ATOM   4207  HA  GLU A 294      22.033  -9.926  19.701  1.00  0.00           H  
ATOM   4208 1HB  GLU A 294      21.093  -8.038  21.151  1.00  0.00           H  
ATOM   4209 2HB  GLU A 294      19.570  -8.916  21.162  1.00  0.00           H  
ATOM   4210 1HG  GLU A 294      20.514 -10.766  22.335  1.00  0.00           H  
ATOM   4211 2HG  GLU A 294      22.163 -10.228  22.022  1.00  0.00           H  
ATOM   4212  N   SER A 295      18.972 -10.730  18.848  1.00 50.05           N  
ATOM   4213  CA  SER A 295      18.076 -11.839  18.481  1.00 46.73           C  
ATOM   4214  C   SER A 295      18.484 -12.520  17.154  1.00 45.61           C  
ATOM   4215  O   SER A 295      17.696 -13.257  16.548  1.00 42.28           O  
ATOM   4216  CB  SER A 295      16.615 -11.353  18.420  1.00 45.38           C  
ATOM   4217  OG  SER A 295      16.489 -10.104  17.747  1.00 45.58           O  
ATOM   4218  H   SER A 295      18.680  -9.781  18.665  1.00  0.00           H  
ATOM   4219  HA  SER A 295      18.154 -12.614  19.244  1.00  0.00           H  
ATOM   4220 1HB  SER A 295      16.006 -12.096  17.906  1.00  0.00           H  
ATOM   4221 2HB  SER A 295      16.223 -11.252  19.431  1.00  0.00           H  
ATOM   4222  HG  SER A 295      17.378  -9.855  17.483  1.00  0.00           H  
ATOM   4223  N   GLY A 296      19.724 -12.272  16.723  1.00 44.39           N  
ATOM   4224  CA  GLY A 296      20.246 -12.872  15.508  1.00 38.14           C  
ATOM   4225  C   GLY A 296      20.097 -12.112  14.205  1.00 35.10           C  
ATOM   4226  O   GLY A 296      20.019 -10.886  14.176  1.00 32.51           O  
ATOM   4227  H   GLY A 296      20.314 -11.650  17.257  1.00  0.00           H  
ATOM   4228 1HA  GLY A 296      21.314 -13.057  15.623  1.00  0.00           H  
ATOM   4229 2HA  GLY A 296      19.768 -13.837  15.345  1.00  0.00           H  
ATOM   4230  N   GLU A 297      20.078 -12.880  13.119  1.00 34.20           N  
ATOM   4231  CA  GLU A 297      19.956 -12.379  11.750  1.00 32.61           C  
ATOM   4232  C   GLU A 297      18.518 -11.962  11.421  1.00 26.42           C  
ATOM   4233  O   GLU A 297      17.577 -12.749  11.610  1.00 23.01           O  
ATOM   4234  CB  GLU A 297      20.402 -13.475  10.766  1.00 37.73           C  
ATOM   4235  CG  GLU A 297      21.851 -13.951  10.924  1.00 43.03           C  
ATOM   4236  CD  GLU A 297      22.794 -13.361   9.871  1.00 50.15           C  
ATOM   4237  OE1 GLU A 297      23.749 -14.068   9.463  1.00 49.88           O  
ATOM   4238  OE2 GLU A 297      22.583 -12.198   9.447  1.00 51.02           O  
ATOM   4239  H   GLU A 297      20.154 -13.875  13.274  1.00  0.00           H  
ATOM   4240  HA  GLU A 297      20.607 -11.511  11.640  1.00  0.00           H  
ATOM   4241 1HB  GLU A 297      19.759 -14.348  10.878  1.00  0.00           H  
ATOM   4242 2HB  GLU A 297      20.288 -13.114   9.744  1.00  0.00           H  
ATOM   4243 1HG  GLU A 297      22.210 -13.668  11.913  1.00  0.00           H  
ATOM   4244 2HG  GLU A 297      21.875 -15.038  10.856  1.00  0.00           H  
ATOM   4245  N   LEU A 298      18.366 -10.754  10.878  1.00 18.15           N  
ATOM   4246  CA  LEU A 298      17.058 -10.223  10.520  1.00 12.29           C  
ATOM   4247  C   LEU A 298      16.706 -10.264   9.039  1.00 14.49           C  
ATOM   4248  O   LEU A 298      17.552  -9.995   8.170  1.00 14.10           O  
ATOM   4249  CB  LEU A 298      16.922  -8.772  10.980  1.00 12.13           C  
ATOM   4250  CG  LEU A 298      16.736  -8.435  12.455  1.00 14.09           C  
ATOM   4251  CD1 LEU A 298      16.501  -6.933  12.570  1.00 19.08           C  
ATOM   4252  CD2 LEU A 298      15.549  -9.181  13.022  1.00 13.97           C  
ATOM   4253  H   LEU A 298      19.188 -10.191  10.711  1.00  0.00           H  
ATOM   4254  HA  LEU A 298      16.295 -10.818  11.020  1.00  0.00           H  
ATOM   4255 1HB  LEU A 298      17.814  -8.227  10.677  1.00  0.00           H  
ATOM   4256 2HB  LEU A 298      16.062  -8.328  10.479  1.00  0.00           H  
ATOM   4257  HG  LEU A 298      17.631  -8.720  13.009  1.00  0.00           H  
ATOM   4258 1HD1 LEU A 298      16.365  -6.665  13.618  1.00  0.00           H  
ATOM   4259 2HD1 LEU A 298      17.362  -6.398  12.169  1.00  0.00           H  
ATOM   4260 3HD1 LEU A 298      15.609  -6.660  12.007  1.00  0.00           H  
ATOM   4261 1HD2 LEU A 298      15.431  -8.929  14.076  1.00  0.00           H  
ATOM   4262 2HD2 LEU A 298      14.648  -8.898  12.478  1.00  0.00           H  
ATOM   4263 3HD2 LEU A 298      15.712 -10.254  12.921  1.00  0.00           H  
ATOM   4264  N   TRP A 299      15.447 -10.607   8.769  1.00 10.09           N  
ATOM   4265  CA  TRP A 299      14.894 -10.620   7.419  1.00  7.28           C  
ATOM   4266  C   TRP A 299      14.044  -9.348   7.389  1.00  4.26           C  
ATOM   4267  O   TRP A 299      13.527  -8.914   8.416  1.00  2.20           O  
ATOM   4268  CB  TRP A 299      13.991 -11.843   7.184  1.00  5.49           C  
ATOM   4269  CG  TRP A 299      14.715 -13.157   7.026  1.00  4.98           C  
ATOM   4270  CD1 TRP A 299      15.341 -13.868   8.001  1.00  4.91           C  
ATOM   4271  CD2 TRP A 299      14.848 -13.925   5.821  1.00  6.49           C  
ATOM   4272  NE1 TRP A 299      15.848 -15.034   7.485  1.00  7.68           N  
ATOM   4273  CE2 TRP A 299      15.559 -15.095   6.145  1.00  4.19           C  
ATOM   4274  CE3 TRP A 299      14.436 -13.740   4.491  1.00 11.42           C  
ATOM   4275  CZ2 TRP A 299      15.869 -16.076   5.199  1.00  2.99           C  
ATOM   4276  CZ3 TRP A 299      14.752 -14.725   3.541  1.00  6.95           C  
ATOM   4277  CH2 TRP A 299      15.454 -15.874   3.907  1.00  2.00           C  
ATOM   4278  H   TRP A 299      14.856 -10.869   9.545  1.00  0.00           H  
ATOM   4279  HA  TRP A 299      15.719 -10.668   6.708  1.00  0.00           H  
ATOM   4280 1HB  TRP A 299      13.299 -11.950   8.020  1.00  0.00           H  
ATOM   4281 2HB  TRP A 299      13.396 -11.688   6.284  1.00  0.00           H  
ATOM   4282  HD1 TRP A 299      15.428 -13.557   9.041  1.00  0.00           H  
ATOM   4283  HE1 TRP A 299      16.354 -15.737   8.005  1.00  0.00           H  
ATOM   4284  HE3 TRP A 299      13.879 -12.849   4.204  1.00  0.00           H  
ATOM   4285  HZ2 TRP A 299      16.420 -16.980   5.461  1.00  0.00           H  
ATOM   4286  HZ3 TRP A 299      14.436 -14.570   2.509  1.00  0.00           H  
ATOM   4287  HH2 TRP A 299      15.677 -16.626   3.149  1.00  0.00           H  
ATOM   4288  N   ILE A 300      13.886  -8.746   6.227  1.00  4.55           N  
ATOM   4289  CA  ILE A 300      13.099  -7.529   6.140  1.00  6.13           C  
ATOM   4290  C   ILE A 300      11.961  -7.624   5.132  1.00  7.15           C  
ATOM   4291  O   ILE A 300      12.186  -7.661   3.924  1.00  9.57           O  
ATOM   4292  CB  ILE A 300      13.979  -6.308   5.777  1.00  4.19           C  
ATOM   4293  CG1 ILE A 300      14.989  -6.028   6.891  1.00  3.77           C  
ATOM   4294  CG2 ILE A 300      13.103  -5.090   5.514  1.00  5.75           C  
ATOM   4295  CD1 ILE A 300      15.937  -4.869   6.578  1.00  2.00           C  
ATOM   4296  H   ILE A 300      14.307  -9.121   5.389  1.00  0.00           H  
ATOM   4297  HA  ILE A 300      12.644  -7.342   7.112  1.00  0.00           H  
ATOM   4298  HB  ILE A 300      14.559  -6.531   4.882  1.00  0.00           H  
ATOM   4299 1HG1 ILE A 300      14.458  -5.799   7.814  1.00  0.00           H  
ATOM   4300 2HG1 ILE A 300      15.588  -6.921   7.073  1.00  0.00           H  
ATOM   4301 1HG2 ILE A 300      13.732  -4.237   5.260  1.00  0.00           H  
ATOM   4302 2HG2 ILE A 300      12.427  -5.300   4.687  1.00  0.00           H  
ATOM   4303 3HG2 ILE A 300      12.523  -4.859   6.408  1.00  0.00           H  
ATOM   4304 1HD1 ILE A 300      16.626  -4.727   7.411  1.00  0.00           H  
ATOM   4305 2HD1 ILE A 300      16.503  -5.096   5.674  1.00  0.00           H  
ATOM   4306 3HD1 ILE A 300      15.360  -3.958   6.426  1.00  0.00           H  
ATOM   4307  N   LEU A 301      10.737  -7.608   5.636  1.00  8.31           N  
ATOM   4308  CA  LEU A 301       9.561  -7.666   4.786  1.00  6.11           C  
ATOM   4309  C   LEU A 301       9.363  -6.234   4.318  1.00  3.47           C  
ATOM   4310  O   LEU A 301       8.717  -5.435   4.983  1.00 10.26           O  
ATOM   4311  CB  LEU A 301       8.360  -8.150   5.603  1.00  5.90           C  
ATOM   4312  CG  LEU A 301       8.627  -9.436   6.398  1.00  6.33           C  
ATOM   4313  CD1 LEU A 301       7.436  -9.781   7.277  1.00  7.30           C  
ATOM   4314  CD2 LEU A 301       8.988 -10.589   5.441  1.00  2.23           C  
ATOM   4315  H   LEU A 301      10.618  -7.554   6.638  1.00  0.00           H  
ATOM   4316  HA  LEU A 301       9.752  -8.374   3.980  1.00  0.00           H  
ATOM   4317 1HB  LEU A 301       8.074  -7.363   6.299  1.00  0.00           H  
ATOM   4318 2HB  LEU A 301       7.526  -8.327   4.924  1.00  0.00           H  
ATOM   4319  HG  LEU A 301       9.456  -9.272   7.087  1.00  0.00           H  
ATOM   4320 1HD1 LEU A 301       7.646 -10.695   7.832  1.00  0.00           H  
ATOM   4321 2HD1 LEU A 301       7.253  -8.966   7.978  1.00  0.00           H  
ATOM   4322 3HD1 LEU A 301       6.555  -9.929   6.654  1.00  0.00           H  
ATOM   4323 1HD2 LEU A 301       9.176 -11.495   6.018  1.00  0.00           H  
ATOM   4324 2HD2 LEU A 301       8.161 -10.762   4.752  1.00  0.00           H  
ATOM   4325 3HD2 LEU A 301       9.883 -10.326   4.876  1.00  0.00           H  
ATOM   4326  N   GLY A 302      10.026  -5.874   3.236  1.00  2.00           N  
ATOM   4327  CA  GLY A 302       9.898  -4.521   2.740  1.00  3.54           C  
ATOM   4328  C   GLY A 302       8.657  -4.300   1.900  1.00  7.49           C  
ATOM   4329  O   GLY A 302       7.665  -5.023   2.033  1.00  9.35           O  
ATOM   4330  H   GLY A 302      10.623  -6.524   2.744  1.00  0.00           H  
ATOM   4331 1HA  GLY A 302       9.875  -3.826   3.580  1.00  0.00           H  
ATOM   4332 2HA  GLY A 302      10.771  -4.270   2.139  1.00  0.00           H  
ATOM   4333  N   ASP A 303       8.746  -3.344   0.976  1.00  8.36           N  
ATOM   4334  CA  ASP A 303       7.640  -2.986   0.095  1.00  5.35           C  
ATOM   4335  C   ASP A 303       7.098  -4.138  -0.719  1.00  9.02           C  
ATOM   4336  O   ASP A 303       5.904  -4.179  -0.974  1.00 11.51           O  
ATOM   4337  CB  ASP A 303       8.017  -1.826  -0.822  1.00  2.00           C  
ATOM   4338  CG  ASP A 303       8.287  -0.545  -0.058  1.00  8.07           C  
ATOM   4339  OD1 ASP A 303       8.026  -0.508   1.167  1.00  6.83           O  
ATOM   4340  OD2 ASP A 303       8.767   0.429  -0.677  1.00 14.54           O  
ATOM   4341  H   ASP A 303       9.623  -2.851   0.890  1.00  0.00           H  
ATOM   4342  HA  ASP A 303       6.795  -2.675   0.710  1.00  0.00           H  
ATOM   4343 1HB  ASP A 303       8.907  -2.089  -1.394  1.00  0.00           H  
ATOM   4344 2HB  ASP A 303       7.211  -1.648  -1.534  1.00  0.00           H  
ATOM   4345  N   VAL A 304       7.963  -5.064  -1.138  1.00  9.02           N  
ATOM   4346  CA  VAL A 304       7.525  -6.232  -1.907  1.00  5.20           C  
ATOM   4347  C   VAL A 304       6.449  -7.020  -1.155  1.00  4.80           C  
ATOM   4348  O   VAL A 304       5.440  -7.435  -1.728  1.00  4.35           O  
ATOM   4349  CB  VAL A 304       8.720  -7.157  -2.257  1.00  6.15           C  
ATOM   4350  CG1 VAL A 304       8.229  -8.575  -2.588  1.00  4.47           C  
ATOM   4351  CG2 VAL A 304       9.482  -6.583  -3.448  1.00  2.00           C  
ATOM   4352  H   VAL A 304       8.944  -4.958  -0.920  1.00  0.00           H  
ATOM   4353  HA  VAL A 304       7.078  -5.885  -2.839  1.00  0.00           H  
ATOM   4354  HB  VAL A 304       9.383  -7.221  -1.394  1.00  0.00           H  
ATOM   4355 1HG1 VAL A 304       9.083  -9.208  -2.830  1.00  0.00           H  
ATOM   4356 2HG1 VAL A 304       7.704  -8.988  -1.727  1.00  0.00           H  
ATOM   4357 3HG1 VAL A 304       7.553  -8.536  -3.442  1.00  0.00           H  
ATOM   4358 1HG2 VAL A 304      10.321  -7.234  -3.691  1.00  0.00           H  
ATOM   4359 2HG2 VAL A 304       8.815  -6.514  -4.308  1.00  0.00           H  
ATOM   4360 3HG2 VAL A 304       9.855  -5.590  -3.197  1.00  0.00           H  
ATOM   4361  N   PHE A 305       6.664  -7.213   0.138  1.00  5.63           N  
ATOM   4362  CA  PHE A 305       5.704  -7.928   0.952  1.00  6.37           C  
ATOM   4363  C   PHE A 305       4.516  -7.004   1.233  1.00  8.64           C  
ATOM   4364  O   PHE A 305       3.379  -7.301   0.882  1.00  6.39           O  
ATOM   4365  CB  PHE A 305       6.364  -8.366   2.264  1.00  8.43           C  
ATOM   4366  CG  PHE A 305       5.435  -9.087   3.203  1.00 11.60           C  
ATOM   4367  CD1 PHE A 305       5.190 -10.452   3.047  1.00 12.17           C  
ATOM   4368  CD2 PHE A 305       4.793  -8.397   4.235  1.00  9.86           C  
ATOM   4369  CE1 PHE A 305       4.313 -11.127   3.909  1.00 13.12           C  
ATOM   4370  CE2 PHE A 305       3.925  -9.046   5.093  1.00 11.86           C  
ATOM   4371  CZ  PHE A 305       3.677 -10.420   4.936  1.00 12.95           C  
ATOM   4372  H   PHE A 305       7.507  -6.859   0.568  1.00  0.00           H  
ATOM   4373  HA  PHE A 305       5.378  -8.814   0.405  1.00  0.00           H  
ATOM   4374 1HB  PHE A 305       7.204  -9.024   2.046  1.00  0.00           H  
ATOM   4375 2HB  PHE A 305       6.759  -7.493   2.782  1.00  0.00           H  
ATOM   4376  HD1 PHE A 305       5.690 -10.994   2.244  1.00  0.00           H  
ATOM   4377  HD2 PHE A 305       4.984  -7.330   4.358  1.00  0.00           H  
ATOM   4378  HE1 PHE A 305       4.132 -12.193   3.776  1.00  0.00           H  
ATOM   4379  HE2 PHE A 305       3.432  -8.492   5.891  1.00  0.00           H  
ATOM   4380  HZ  PHE A 305       2.992 -10.933   5.609  1.00  0.00           H  
ATOM   4381  N   ILE A 306       4.808  -5.847   1.811  1.00  9.24           N  
ATOM   4382  CA  ILE A 306       3.784  -4.873   2.171  1.00  9.31           C  
ATOM   4383  C   ILE A 306       2.792  -4.528   1.054  1.00  7.19           C  
ATOM   4384  O   ILE A 306       1.617  -4.287   1.315  1.00  8.48           O  
ATOM   4385  CB  ILE A 306       4.436  -3.591   2.738  1.00  9.85           C  
ATOM   4386  CG1 ILE A 306       5.454  -3.972   3.817  1.00  9.50           C  
ATOM   4387  CG2 ILE A 306       3.384  -2.692   3.348  1.00  9.60           C  
ATOM   4388  CD1 ILE A 306       6.193  -2.809   4.403  1.00 12.61           C  
ATOM   4389  H   ILE A 306       5.776  -5.638   2.007  1.00  0.00           H  
ATOM   4390  HA  ILE A 306       3.147  -5.309   2.939  1.00  0.00           H  
ATOM   4391  HB  ILE A 306       4.940  -3.054   1.935  1.00  0.00           H  
ATOM   4392 1HG1 ILE A 306       4.946  -4.493   4.628  1.00  0.00           H  
ATOM   4393 2HG1 ILE A 306       6.189  -4.660   3.398  1.00  0.00           H  
ATOM   4394 1HG2 ILE A 306       3.858  -1.794   3.744  1.00  0.00           H  
ATOM   4395 2HG2 ILE A 306       2.658  -2.413   2.586  1.00  0.00           H  
ATOM   4396 3HG2 ILE A 306       2.877  -3.221   4.156  1.00  0.00           H  
ATOM   4397 1HD1 ILE A 306       6.894  -3.166   5.158  1.00  0.00           H  
ATOM   4398 2HD1 ILE A 306       6.741  -2.292   3.615  1.00  0.00           H  
ATOM   4399 3HD1 ILE A 306       5.484  -2.122   4.863  1.00  0.00           H  
ATOM   4400  N   ARG A 307       3.250  -4.531  -0.187  1.00  3.35           N  
ATOM   4401  CA  ARG A 307       2.371  -4.220  -1.309  1.00  6.63           C  
ATOM   4402  C   ARG A 307       1.298  -5.288  -1.461  1.00  9.08           C  
ATOM   4403  O   ARG A 307       0.251  -5.051  -2.055  1.00 12.63           O  
ATOM   4404  CB  ARG A 307       3.155  -4.129  -2.628  1.00  3.07           C  
ATOM   4405  CG  ARG A 307       3.662  -2.739  -2.984  1.00  2.00           C  
ATOM   4406  CD  ARG A 307       3.957  -2.620  -4.460  1.00  2.00           C  
ATOM   4407  NE  ARG A 307       5.046  -3.490  -4.864  1.00  4.51           N  
ATOM   4408  CZ  ARG A 307       6.330  -3.162  -4.789  1.00  8.49           C  
ATOM   4409  NH1 ARG A 307       6.684  -1.971  -4.328  1.00  3.80           N  
ATOM   4410  NH2 ARG A 307       7.264  -4.036  -5.152  1.00  5.49           N  
ATOM   4411  H   ARG A 307       4.219  -4.750  -0.367  1.00  0.00           H  
ATOM   4412  HA  ARG A 307       1.903  -3.253  -1.124  1.00  0.00           H  
ATOM   4413 1HB  ARG A 307       4.019  -4.791  -2.584  1.00  0.00           H  
ATOM   4414 2HB  ARG A 307       2.525  -4.468  -3.450  1.00  0.00           H  
ATOM   4415 1HG  ARG A 307       2.906  -1.998  -2.722  1.00  0.00           H  
ATOM   4416 2HG  ARG A 307       4.579  -2.533  -2.431  1.00  0.00           H  
ATOM   4417 1HD  ARG A 307       3.071  -2.894  -5.031  1.00  0.00           H  
ATOM   4418 2HD  ARG A 307       4.236  -1.593  -4.694  1.00  0.00           H  
ATOM   4419  HE  ARG A 307       4.808  -4.404  -5.225  1.00  0.00           H  
ATOM   4420 1HH1 ARG A 307       5.977  -1.313  -4.034  1.00  0.00           H  
ATOM   4421 2HH1 ARG A 307       7.661  -1.722  -4.271  1.00  0.00           H  
ATOM   4422 1HH2 ARG A 307       6.997  -4.952  -5.486  1.00  0.00           H  
ATOM   4423 2HH2 ARG A 307       8.240  -3.785  -5.094  1.00  0.00           H  
ATOM   4424  N   GLN A 308       1.585  -6.481  -0.956  1.00 10.53           N  
ATOM   4425  CA  GLN A 308       0.665  -7.600  -1.053  1.00  7.16           C  
ATOM   4426  C   GLN A 308      -0.315  -7.674   0.117  1.00  4.98           C  
ATOM   4427  O   GLN A 308      -1.394  -8.227  -0.014  1.00  5.29           O  
ATOM   4428  CB  GLN A 308       1.477  -8.900  -1.166  1.00 11.32           C  
ATOM   4429  CG  GLN A 308       1.147  -9.778  -2.366  1.00 13.37           C  
ATOM   4430  CD  GLN A 308       1.188  -9.019  -3.674  1.00 16.20           C  
ATOM   4431  OE1 GLN A 308       0.364  -9.237  -4.553  1.00 19.35           O  
ATOM   4432  NE2 GLN A 308       2.154  -8.130  -3.813  1.00 21.61           N  
ATOM   4433  H   GLN A 308       2.472  -6.612  -0.490  1.00  0.00           H  
ATOM   4434  HA  GLN A 308       0.058  -7.472  -1.949  1.00  0.00           H  
ATOM   4435 1HB  GLN A 308       2.539  -8.662  -1.222  1.00  0.00           H  
ATOM   4436 2HB  GLN A 308       1.324  -9.504  -0.272  1.00  0.00           H  
ATOM   4437 1HG  GLN A 308       1.874 -10.588  -2.421  1.00  0.00           H  
ATOM   4438 2HG  GLN A 308       0.143 -10.184  -2.241  1.00  0.00           H  
ATOM   4439 1HE2 GLN A 308       2.228  -7.599  -4.658  1.00  0.00           H  
ATOM   4440 2HE2 GLN A 308       2.812  -7.986  -3.074  1.00  0.00           H  
ATOM   4441  N   TYR A 309       0.018  -7.054   1.235  1.00  3.72           N  
ATOM   4442  CA  TYR A 309      -0.854  -7.123   2.389  1.00  5.25           C  
ATOM   4443  C   TYR A 309      -1.094  -5.824   3.114  1.00  5.67           C  
ATOM   4444  O   TYR A 309      -0.156  -5.087   3.406  1.00  5.07           O  
ATOM   4445  CB  TYR A 309      -0.306  -8.142   3.379  1.00  5.42           C  
ATOM   4446  CG  TYR A 309      -0.277  -9.522   2.801  1.00  9.53           C  
ATOM   4447  CD1 TYR A 309      -1.457 -10.210   2.566  1.00  9.76           C  
ATOM   4448  CD2 TYR A 309       0.925 -10.115   2.404  1.00 11.39           C  
ATOM   4449  CE1 TYR A 309      -1.452 -11.455   1.939  1.00 11.02           C  
ATOM   4450  CE2 TYR A 309       0.935 -11.365   1.773  1.00  7.22           C  
ATOM   4451  CZ  TYR A 309      -0.260 -12.018   1.545  1.00  3.70           C  
ATOM   4452  OH  TYR A 309      -0.288 -13.223   0.905  1.00 10.45           O  
ATOM   4453  H   TYR A 309       0.878  -6.528   1.299  1.00  0.00           H  
ATOM   4454  HA  TYR A 309      -1.842  -7.443   2.057  1.00  0.00           H  
ATOM   4455 1HB  TYR A 309       0.704  -7.856   3.674  1.00  0.00           H  
ATOM   4456 2HB  TYR A 309      -0.922  -8.143   4.278  1.00  0.00           H  
ATOM   4457  HD1 TYR A 309      -2.410  -9.779   2.873  1.00  0.00           H  
ATOM   4458  HD2 TYR A 309       1.871  -9.604   2.585  1.00  0.00           H  
ATOM   4459  HE1 TYR A 309      -2.390 -11.980   1.763  1.00  0.00           H  
ATOM   4460  HE2 TYR A 309       1.880 -11.814   1.468  1.00  0.00           H  
ATOM   4461  HH  TYR A 309       0.607 -13.483   0.676  1.00  0.00           H  
ATOM   4462  N   PHE A 310      -2.366  -5.557   3.403  1.00  6.37           N  
ATOM   4463  CA  PHE A 310      -2.765  -4.362   4.134  1.00  6.60           C  
ATOM   4464  C   PHE A 310      -2.254  -4.619   5.543  1.00  7.98           C  
ATOM   4465  O   PHE A 310      -2.592  -5.643   6.171  1.00  8.52           O  
ATOM   4466  CB  PHE A 310      -4.288  -4.189   4.127  1.00  2.02           C  
ATOM   4467  CG  PHE A 310      -4.763  -2.915   4.774  1.00  2.57           C  
ATOM   4468  CD1 PHE A 310      -4.596  -1.691   4.140  1.00  3.81           C  
ATOM   4469  CD2 PHE A 310      -5.374  -2.934   6.018  1.00  3.34           C  
ATOM   4470  CE1 PHE A 310      -5.031  -0.508   4.733  1.00  3.63           C  
ATOM   4471  CE2 PHE A 310      -5.810  -1.751   6.609  1.00  6.99           C  
ATOM   4472  CZ  PHE A 310      -5.635  -0.542   5.964  1.00  3.64           C  
ATOM   4473  H   PHE A 310      -3.076  -6.210   3.102  1.00  0.00           H  
ATOM   4474  HA  PHE A 310      -2.320  -3.493   3.647  1.00  0.00           H  
ATOM   4475 1HB  PHE A 310      -4.651  -4.202   3.100  1.00  0.00           H  
ATOM   4476 2HB  PHE A 310      -4.751  -5.026   4.648  1.00  0.00           H  
ATOM   4477  HD1 PHE A 310      -4.116  -1.659   3.161  1.00  0.00           H  
ATOM   4478  HD2 PHE A 310      -5.515  -3.885   6.533  1.00  0.00           H  
ATOM   4479  HE1 PHE A 310      -4.891   0.442   4.218  1.00  0.00           H  
ATOM   4480  HE2 PHE A 310      -6.291  -1.782   7.586  1.00  0.00           H  
ATOM   4481  HZ  PHE A 310      -5.974   0.381   6.431  1.00  0.00           H  
ATOM   4482  N   THR A 311      -1.397  -3.711   6.000  1.00  5.43           N  
ATOM   4483  CA  THR A 311      -0.773  -3.831   7.301  1.00  5.56           C  
ATOM   4484  C   THR A 311      -1.293  -2.808   8.284  1.00  3.91           C  
ATOM   4485  O   THR A 311      -1.444  -1.643   7.943  1.00  5.89           O  
ATOM   4486  CB  THR A 311       0.771  -3.708   7.178  1.00  6.02           C  
ATOM   4487  OG1 THR A 311       1.225  -4.459   6.039  1.00  9.21           O  
ATOM   4488  CG2 THR A 311       1.442  -4.288   8.405  1.00  6.90           C  
ATOM   4489  H   THR A 311      -1.176  -2.914   5.420  1.00  0.00           H  
ATOM   4490  HA  THR A 311      -1.013  -4.813   7.710  1.00  0.00           H  
ATOM   4491  HB  THR A 311       1.046  -2.658   7.080  1.00  0.00           H  
ATOM   4492  HG1 THR A 311       0.472  -4.870   5.607  1.00  0.00           H  
ATOM   4493 1HG2 THR A 311       2.523  -4.195   8.306  1.00  0.00           H  
ATOM   4494 2HG2 THR A 311       1.110  -3.747   9.291  1.00  0.00           H  
ATOM   4495 3HG2 THR A 311       1.176  -5.340   8.502  1.00  0.00           H  
ATOM   4496  N   VAL A 312      -1.577  -3.266   9.499  1.00  5.49           N  
ATOM   4497  CA  VAL A 312      -2.075  -2.426  10.574  1.00  7.29           C  
ATOM   4498  C   VAL A 312      -1.064  -2.445  11.714  1.00  6.91           C  
ATOM   4499  O   VAL A 312      -0.791  -3.495  12.280  1.00 10.60           O  
ATOM   4500  CB  VAL A 312      -3.433  -2.947  11.122  1.00  8.73           C  
ATOM   4501  CG1 VAL A 312      -3.898  -2.077  12.282  1.00  6.59           C  
ATOM   4502  CG2 VAL A 312      -4.480  -2.963  10.025  1.00  2.00           C  
ATOM   4503  H   VAL A 312      -1.435  -4.251   9.670  1.00  0.00           H  
ATOM   4504  HA  VAL A 312      -2.230  -1.420  10.183  1.00  0.00           H  
ATOM   4505  HB  VAL A 312      -3.297  -3.960  11.502  1.00  0.00           H  
ATOM   4506 1HG1 VAL A 312      -4.850  -2.451  12.659  1.00  0.00           H  
ATOM   4507 2HG1 VAL A 312      -3.156  -2.107  13.080  1.00  0.00           H  
ATOM   4508 3HG1 VAL A 312      -4.023  -1.050  11.939  1.00  0.00           H  
ATOM   4509 1HG2 VAL A 312      -5.423  -3.331  10.428  1.00  0.00           H  
ATOM   4510 2HG2 VAL A 312      -4.619  -1.953   9.640  1.00  0.00           H  
ATOM   4511 3HG2 VAL A 312      -4.151  -3.617   9.217  1.00  0.00           H  
ATOM   4512  N   PHE A 313      -0.481  -1.298  12.024  1.00  6.40           N  
ATOM   4513  CA  PHE A 313       0.484  -1.218  13.109  1.00  7.28           C  
ATOM   4514  C   PHE A 313      -0.220  -0.858  14.409  1.00 10.14           C  
ATOM   4515  O   PHE A 313      -0.558   0.303  14.640  1.00 13.21           O  
ATOM   4516  CB  PHE A 313       1.571  -0.225  12.746  1.00  2.90           C  
ATOM   4517  CG  PHE A 313       2.285  -0.578  11.483  1.00  3.34           C  
ATOM   4518  CD1 PHE A 313       3.478  -1.294  11.518  1.00  3.88           C  
ATOM   4519  CD2 PHE A 313       1.745  -0.233  10.250  1.00  5.73           C  
ATOM   4520  CE1 PHE A 313       4.125  -1.664  10.339  1.00  5.72           C  
ATOM   4521  CE2 PHE A 313       2.374  -0.594   9.063  1.00  5.71           C  
ATOM   4522  CZ  PHE A 313       3.571  -1.314   9.104  1.00  7.72           C  
ATOM   4523  H   PHE A 313      -0.706  -0.463  11.503  1.00  0.00           H  
ATOM   4524  HA  PHE A 313       0.931  -2.203  13.248  1.00  0.00           H  
ATOM   4525 1HB  PHE A 313       1.135   0.767  12.633  1.00  0.00           H  
ATOM   4526 2HB  PHE A 313       2.299  -0.172  13.554  1.00  0.00           H  
ATOM   4527  HD1 PHE A 313       3.907  -1.567  12.482  1.00  0.00           H  
ATOM   4528  HD2 PHE A 313       0.811   0.329  10.223  1.00  0.00           H  
ATOM   4529  HE1 PHE A 313       5.059  -2.224  10.383  1.00  0.00           H  
ATOM   4530  HE2 PHE A 313       1.938  -0.317   8.103  1.00  0.00           H  
ATOM   4531  HZ  PHE A 313       4.072  -1.600   8.180  1.00  0.00           H  
ATOM   4532  N   ASP A 314      -0.475  -1.880  15.226  1.00 10.55           N  
ATOM   4533  CA  ASP A 314      -1.190  -1.746  16.493  1.00  9.03           C  
ATOM   4534  C   ASP A 314      -0.266  -1.462  17.662  1.00  7.39           C  
ATOM   4535  O   ASP A 314       0.288  -2.372  18.276  1.00  6.21           O  
ATOM   4536  CB  ASP A 314      -2.012  -3.020  16.758  1.00 10.59           C  
ATOM   4537  CG  ASP A 314      -3.067  -2.841  17.840  1.00 11.55           C  
ATOM   4538  OD1 ASP A 314      -3.255  -1.719  18.330  1.00 16.12           O  
ATOM   4539  OD2 ASP A 314      -3.737  -3.832  18.197  1.00 19.39           O  
ATOM   4540  H   ASP A 314      -0.149  -2.792  14.939  1.00  0.00           H  
ATOM   4541  HA  ASP A 314      -1.866  -0.894  16.420  1.00  0.00           H  
ATOM   4542 1HB  ASP A 314      -2.510  -3.330  15.839  1.00  0.00           H  
ATOM   4543 2HB  ASP A 314      -1.344  -3.828  17.057  1.00  0.00           H  
ATOM   4544  N   ARG A 315      -0.165  -0.195  18.024  1.00  7.92           N  
ATOM   4545  CA  ARG A 315       0.700   0.186  19.121  1.00  9.17           C  
ATOM   4546  C   ARG A 315       0.003  -0.027  20.441  1.00 11.85           C  
ATOM   4547  O   ARG A 315       0.654  -0.125  21.478  1.00 14.33           O  
ATOM   4548  CB  ARG A 315       1.150   1.642  18.981  1.00 11.54           C  
ATOM   4549  CG  ARG A 315       2.289   1.878  17.999  1.00  6.76           C  
ATOM   4550  CD  ARG A 315       3.592   1.308  18.513  1.00  7.74           C  
ATOM   4551  NE  ARG A 315       3.925   1.790  19.850  1.00  8.57           N  
ATOM   4552  CZ  ARG A 315       4.494   2.960  20.103  1.00  4.22           C  
ATOM   4553  NH1 ARG A 315       4.801   3.772  19.109  1.00  8.62           N  
ATOM   4554  NH2 ARG A 315       4.736   3.324  21.352  1.00  5.36           N  
ATOM   4555  H   ARG A 315      -0.689   0.520  17.540  1.00  0.00           H  
ATOM   4556  HA  ARG A 315       1.584  -0.452  19.102  1.00  0.00           H  
ATOM   4557 1HB  ARG A 315       0.309   2.253  18.657  1.00  0.00           H  
ATOM   4558 2HB  ARG A 315       1.473   2.018  19.952  1.00  0.00           H  
ATOM   4559 1HG  ARG A 315       2.055   1.399  17.048  1.00  0.00           H  
ATOM   4560 2HG  ARG A 315       2.419   2.950  17.843  1.00  0.00           H  
ATOM   4561 1HD  ARG A 315       3.522   0.222  18.557  1.00  0.00           H  
ATOM   4562 2HD  ARG A 315       4.403   1.592  17.843  1.00  0.00           H  
ATOM   4563  HE  ARG A 315       3.706   1.190  20.634  1.00  0.00           H  
ATOM   4564 1HH1 ARG A 315       4.602   3.502  18.156  1.00  0.00           H  
ATOM   4565 2HH1 ARG A 315       5.234   4.663  19.301  1.00  0.00           H  
ATOM   4566 1HH2 ARG A 315       4.487   2.709  22.115  1.00  0.00           H  
ATOM   4567 2HH2 ARG A 315       5.169   4.215  21.543  1.00  0.00           H  
ATOM   4568  N   ALA A 316      -1.324  -0.070  20.412  1.00 11.83           N  
ATOM   4569  CA  ALA A 316      -2.094  -0.294  21.634  1.00 12.73           C  
ATOM   4570  C   ALA A 316      -1.781  -1.680  22.180  1.00 10.59           C  
ATOM   4571  O   ALA A 316      -1.522  -1.837  23.371  1.00 17.16           O  
ATOM   4572  CB  ALA A 316      -3.584  -0.138  21.371  1.00  8.91           C  
ATOM   4573  H   ALA A 316      -1.814   0.053  19.537  1.00  0.00           H  
ATOM   4574  HA  ALA A 316      -1.789   0.452  22.368  1.00  0.00           H  
ATOM   4575 1HB  ALA A 316      -4.136  -0.309  22.295  1.00  0.00           H  
ATOM   4576 2HB  ALA A 316      -3.786   0.870  21.009  1.00  0.00           H  
ATOM   4577 3HB  ALA A 316      -3.898  -0.862  20.621  1.00  0.00           H  
ATOM   4578  N   ASN A 317      -1.745  -2.672  21.297  1.00 12.80           N  
ATOM   4579  CA  ASN A 317      -1.442  -4.040  21.700  1.00 12.52           C  
ATOM   4580  C   ASN A 317      -0.074  -4.548  21.263  1.00 18.58           C  
ATOM   4581  O   ASN A 317       0.290  -5.675  21.596  1.00 22.21           O  
ATOM   4582  CB  ASN A 317      -2.511  -5.005  21.197  1.00 17.44           C  
ATOM   4583  CG  ASN A 317      -3.767  -4.944  22.016  1.00 17.73           C  
ATOM   4584  OD1 ASN A 317      -4.654  -4.137  21.755  1.00 15.73           O  
ATOM   4585  ND2 ASN A 317      -3.845  -5.792  23.034  1.00 26.51           N  
ATOM   4586  H   ASN A 317      -1.932  -2.476  20.324  1.00  0.00           H  
ATOM   4587  HA  ASN A 317      -1.423  -4.084  22.790  1.00  0.00           H  
ATOM   4588 1HB  ASN A 317      -2.753  -4.771  20.159  1.00  0.00           H  
ATOM   4589 2HB  ASN A 317      -2.122  -6.023  21.221  1.00  0.00           H  
ATOM   4590 1HD2 ASN A 317      -4.658  -5.800  23.617  1.00  0.00           H  
ATOM   4591 2HD2 ASN A 317      -3.092  -6.423  23.218  1.00  0.00           H  
ATOM   4592  N   ASN A 318       0.662  -3.754  20.485  1.00 17.06           N  
ATOM   4593  CA  ASN A 318       1.994  -4.144  20.032  1.00 14.93           C  
ATOM   4594  C   ASN A 318       1.933  -5.401  19.193  1.00 12.04           C  
ATOM   4595  O   ASN A 318       2.536  -6.423  19.517  1.00 13.99           O  
ATOM   4596  CB  ASN A 318       2.913  -4.348  21.235  1.00 15.49           C  
ATOM   4597  CG  ASN A 318       3.137  -3.071  22.005  1.00 19.49           C  
ATOM   4598  OD1 ASN A 318       3.913  -2.226  21.580  1.00 24.38           O  
ATOM   4599  ND2 ASN A 318       2.456  -2.914  23.133  1.00 18.05           N  
ATOM   4600  H   ASN A 318       0.288  -2.859  20.202  1.00  0.00           H  
ATOM   4601  HA  ASN A 318       2.397  -3.343  19.411  1.00  0.00           H  
ATOM   4602 1HB  ASN A 318       2.479  -5.094  21.902  1.00  0.00           H  
ATOM   4603 2HB  ASN A 318       3.875  -4.732  20.897  1.00  0.00           H  
ATOM   4604 1HD2 ASN A 318       2.573  -2.082  23.676  1.00  0.00           H  
ATOM   4605 2HD2 ASN A 318       1.826  -3.627  23.440  1.00  0.00           H  
ATOM   4606  N   GLN A 319       1.200  -5.302  18.097  1.00 12.68           N  
ATOM   4607  CA  GLN A 319       1.008  -6.406  17.167  1.00 13.82           C  
ATOM   4608  C   GLN A 319       0.723  -5.791  15.814  1.00 12.36           C  
ATOM   4609  O   GLN A 319       0.334  -4.630  15.747  1.00 14.93           O  
ATOM   4610  CB  GLN A 319      -0.207  -7.223  17.596  1.00 11.54           C  
ATOM   4611  CG  GLN A 319      -1.448  -6.381  17.733  1.00 13.16           C  
ATOM   4612  CD  GLN A 319      -2.652  -7.155  18.207  1.00 15.93           C  
ATOM   4613  OE1 GLN A 319      -3.788  -6.716  18.020  1.00 17.51           O  
ATOM   4614  NE2 GLN A 319      -2.421  -8.299  18.837  1.00 12.74           N  
ATOM   4615  H   GLN A 319       0.757  -4.415  17.906  1.00  0.00           H  
ATOM   4616  HA  GLN A 319       1.894  -7.040  17.195  1.00  0.00           H  
ATOM   4617 1HB  GLN A 319      -0.393  -8.009  16.865  1.00  0.00           H  
ATOM   4618 2HB  GLN A 319      -0.002  -7.706  18.551  1.00  0.00           H  
ATOM   4619 1HG  GLN A 319      -1.258  -5.588  18.456  1.00  0.00           H  
ATOM   4620 2HG  GLN A 319      -1.692  -5.951  16.762  1.00  0.00           H  
ATOM   4621 1HE2 GLN A 319      -3.187  -8.850  19.171  1.00  0.00           H  
ATOM   4622 2HE2 GLN A 319      -1.482  -8.612  18.978  1.00  0.00           H  
ATOM   4623  N   VAL A 320       0.932  -6.538  14.739  1.00 10.08           N  
ATOM   4624  CA  VAL A 320       0.647  -6.011  13.415  1.00 11.44           C  
ATOM   4625  C   VAL A 320      -0.445  -6.876  12.801  1.00 11.40           C  
ATOM   4626  O   VAL A 320      -0.469  -8.091  13.001  1.00 13.55           O  
ATOM   4627  CB  VAL A 320       1.924  -5.947  12.487  1.00 12.05           C  
ATOM   4628  CG1 VAL A 320       3.194  -5.834  13.314  1.00 16.14           C  
ATOM   4629  CG2 VAL A 320       1.995  -7.125  11.531  1.00 14.51           C  
ATOM   4630  H   VAL A 320       1.290  -7.478  14.828  1.00  0.00           H  
ATOM   4631  HA  VAL A 320       0.270  -4.993  13.521  1.00  0.00           H  
ATOM   4632  HB  VAL A 320       1.890  -5.029  11.900  1.00  0.00           H  
ATOM   4633 1HG1 VAL A 320       4.058  -5.791  12.650  1.00  0.00           H  
ATOM   4634 2HG1 VAL A 320       3.156  -4.927  13.917  1.00  0.00           H  
ATOM   4635 3HG1 VAL A 320       3.282  -6.702  13.967  1.00  0.00           H  
ATOM   4636 1HG2 VAL A 320       2.888  -7.038  10.913  1.00  0.00           H  
ATOM   4637 2HG2 VAL A 320       2.036  -8.054  12.100  1.00  0.00           H  
ATOM   4638 3HG2 VAL A 320       1.111  -7.129  10.893  1.00  0.00           H  
ATOM   4639  N   GLY A 321      -1.385  -6.246  12.115  1.00 10.07           N  
ATOM   4640  CA  GLY A 321      -2.454  -6.993  11.487  1.00  8.11           C  
ATOM   4641  C   GLY A 321      -2.184  -7.073  10.010  1.00  4.37           C  
ATOM   4642  O   GLY A 321      -1.786  -6.087   9.418  1.00  7.05           O  
ATOM   4643  H   GLY A 321      -1.367  -5.240  12.022  1.00  0.00           H  
ATOM   4644 1HA  GLY A 321      -2.510  -7.988  11.928  1.00  0.00           H  
ATOM   4645 2HA  GLY A 321      -3.406  -6.501  11.683  1.00  0.00           H  
ATOM   4646  N   LEU A 322      -2.414  -8.226   9.405  1.00  4.87           N  
ATOM   4647  CA  LEU A 322      -2.172  -8.384   7.980  1.00  6.03           C  
ATOM   4648  C   LEU A 322      -3.409  -8.919   7.280  1.00  5.39           C  
ATOM   4649  O   LEU A 322      -4.150  -9.717   7.848  1.00  7.14           O  
ATOM   4650  CB  LEU A 322      -1.023  -9.363   7.767  1.00  6.35           C  
ATOM   4651  CG  LEU A 322       0.345  -8.967   8.311  1.00  2.56           C  
ATOM   4652  CD1 LEU A 322       1.186 -10.209   8.502  1.00  5.69           C  
ATOM   4653  CD2 LEU A 322       1.001  -8.006   7.367  1.00  2.00           C  
ATOM   4654  H   LEU A 322      -2.763  -9.012   9.935  1.00  0.00           H  
ATOM   4655  HA  LEU A 322      -1.897  -7.414   7.566  1.00  0.00           H  
ATOM   4656 1HB  LEU A 322      -1.285 -10.312   8.232  1.00  0.00           H  
ATOM   4657 2HB  LEU A 322      -0.901  -9.528   6.697  1.00  0.00           H  
ATOM   4658  HG  LEU A 322       0.226  -8.493   9.286  1.00  0.00           H  
ATOM   4659 1HD1 LEU A 322       2.165  -9.929   8.891  1.00  0.00           H  
ATOM   4660 2HD1 LEU A 322       0.693 -10.877   9.208  1.00  0.00           H  
ATOM   4661 3HD1 LEU A 322       1.308 -10.716   7.546  1.00  0.00           H  
ATOM   4662 1HD2 LEU A 322       1.979  -7.723   7.757  1.00  0.00           H  
ATOM   4663 2HD2 LEU A 322       1.122  -8.479   6.392  1.00  0.00           H  
ATOM   4664 3HD2 LEU A 322       0.380  -7.116   7.264  1.00  0.00           H  
ATOM   4665  N   ALA A 323      -3.639  -8.479   6.052  1.00  4.03           N  
ATOM   4666  CA  ALA A 323      -4.780  -8.956   5.287  1.00  2.00           C  
ATOM   4667  C   ALA A 323      -4.473  -8.714   3.838  1.00  2.00           C  
ATOM   4668  O   ALA A 323      -3.817  -7.743   3.510  1.00  6.52           O  
ATOM   4669  CB  ALA A 323      -6.042  -8.203   5.667  1.00  2.00           C  
ATOM   4670  H   ALA A 323      -3.016  -7.802   5.636  1.00  0.00           H  
ATOM   4671  HA  ALA A 323      -4.923 -10.012   5.515  1.00  0.00           H  
ATOM   4672 1HB  ALA A 323      -6.880  -8.579   5.081  1.00  0.00           H  
ATOM   4673 2HB  ALA A 323      -6.247  -8.348   6.728  1.00  0.00           H  
ATOM   4674 3HB  ALA A 323      -5.906  -7.142   5.466  1.00  0.00           H  
ATOM   4675  N   PRO A 324      -4.885  -9.629   2.958  1.00  2.00           N  
ATOM   4676  CA  PRO A 324      -4.665  -9.514   1.519  1.00  2.00           C  
ATOM   4677  C   PRO A 324      -5.261  -8.204   1.026  1.00  6.38           C  
ATOM   4678  O   PRO A 324      -6.319  -7.781   1.484  1.00 11.20           O  
ATOM   4679  CB  PRO A 324      -5.453 -10.701   0.971  1.00  2.12           C  
ATOM   4680  CG  PRO A 324      -5.279 -11.718   2.029  1.00  2.06           C  
ATOM   4681  CD  PRO A 324      -5.517 -10.920   3.283  1.00  3.54           C  
ATOM   4682  HA  PRO A 324      -3.590  -9.617   1.308  1.00  0.00           H  
ATOM   4683 1HB  PRO A 324      -6.501 -10.412   0.805  1.00  0.00           H  
ATOM   4684 2HB  PRO A 324      -5.045 -11.005  -0.004  1.00  0.00           H  
ATOM   4685 1HG  PRO A 324      -5.995 -12.541   1.886  1.00  0.00           H  
ATOM   4686 2HG  PRO A 324      -4.273 -12.159   1.970  1.00  0.00           H  
ATOM   4687 1HD  PRO A 324      -6.599 -10.819   3.454  1.00  0.00           H  
ATOM   4688 2HD  PRO A 324      -5.035 -11.422   4.135  1.00  0.00           H  
ATOM   4689  N   VAL A 325      -4.555  -7.518   0.146  1.00 10.86           N  
ATOM   4690  CA  VAL A 325      -5.082  -6.274  -0.377  1.00 11.85           C  
ATOM   4691  C   VAL A 325      -6.140  -6.630  -1.431  1.00 13.72           C  
ATOM   4692  O   VAL A 325      -6.124  -7.741  -1.960  1.00 12.18           O  
ATOM   4693  CB  VAL A 325      -3.962  -5.411  -0.949  1.00  6.40           C  
ATOM   4694  CG1 VAL A 325      -2.965  -5.104   0.137  1.00  3.77           C  
ATOM   4695  CG2 VAL A 325      -3.283  -6.127  -2.094  1.00 15.22           C  
ATOM   4696  H   VAL A 325      -3.653  -7.842  -0.172  1.00  0.00           H  
ATOM   4697  HA  VAL A 325      -5.557  -5.729   0.440  1.00  0.00           H  
ATOM   4698  HB  VAL A 325      -4.386  -4.474  -1.310  1.00  0.00           H  
ATOM   4699 1HG1 VAL A 325      -2.163  -4.487  -0.269  1.00  0.00           H  
ATOM   4700 2HG1 VAL A 325      -3.461  -4.567   0.945  1.00  0.00           H  
ATOM   4701 3HG1 VAL A 325      -2.547  -6.034   0.521  1.00  0.00           H  
ATOM   4702 1HG2 VAL A 325      -2.486  -5.500  -2.494  1.00  0.00           H  
ATOM   4703 2HG2 VAL A 325      -2.861  -7.067  -1.737  1.00  0.00           H  
ATOM   4704 3HG2 VAL A 325      -4.012  -6.331  -2.879  1.00  0.00           H  
ATOM   4705  N   ALA A 326      -7.065  -5.703  -1.690  1.00 15.64           N  
ATOM   4706  CA  ALA A 326      -8.166  -5.886  -2.644  1.00 17.86           C  
ATOM   4707  C   ALA A 326      -7.836  -5.574  -4.111  1.00 21.52           C  
ATOM   4708  O   ALA A 326      -8.311  -6.317  -5.007  1.00 25.18           O  
ATOM   4709  OXT ALA A 326      -7.158  -4.552  -4.357  1.00 25.02           O  
ATOM   4710  CB  ALA A 326      -9.364  -5.053  -2.201  1.00 20.19           C  
ATOM   4711  H   ALA A 326      -6.987  -4.829  -1.190  1.00  0.00           H  
ATOM   4712  HA  ALA A 326      -8.440  -6.941  -2.646  1.00  0.00           H  
ATOM   4713 1HB  ALA A 326     -10.182  -5.188  -2.908  1.00  0.00           H  
ATOM   4714 2HB  ALA A 326      -9.684  -5.375  -1.210  1.00  0.00           H  
ATOM   4715 3HB  ALA A 326      -9.083  -4.002  -2.168  1.00  0.00           H  
TER                                                                             
