# Supplementary material for: A new benchmark illustrates that integration of geometric constraints inferred from enzyme reaction chemistry can increase enzyme active site modeling accuracy
Source: PLoS One. 2019 Apr 4;14(4):e0214126. doi: 10.1371/journal.pone.0214126 (PMC6448891; doi:10.1371/journal.pone.0214126)
Supplement: S1 Files — (GZ) [file pone.0214126.s008.gz › benchmark-lite/templates/3veu/1flh.pdb.pdb]

REMARK query_anchored_aln ------VEMV-NLRGKSGQGYYVEMTVGSPPQTLNILVDTGSSNFAVGAAPHPFLHRYYQRQLSSTYRDLRKGVYVPYTQGKWEGELGTDLVSIPH--NVTVRANIAAITESDKFFINGSNWEGILGLAYAEIARP--SLEPFFDSLVKQTHVPNLFSLQLC------NQS----SVGGSMIIGGIDHSLYTGSLWYTPIRREWYYEVIIVRVEINGQDLKMDCK----DKSIVDSGTTNLRLPKKVFEAAVKSIKA-------PDGFW-GEQLVCW----TPWNIFPVISLYLM------SFRITILPQQYLRPVE-------DCYKFAISQSSTGTVMGAVIMEGFYVVFDRARKRIGFAVSA----------------------------
ATOM      1  N   VAL A   7     -10.101   8.362  11.265  1.00  0.00           N  
ATOM      2  CA  VAL A   7      -9.593   8.088   9.894  1.00  0.00           C  
ATOM      3  C   VAL A   7      -8.906   9.330   9.255  1.00  0.00           C  
ATOM      4  O   VAL A   7      -9.480  10.002   8.388  1.00  0.00           O  
ATOM      5  CB  VAL A   7     -10.751   7.631   8.987  1.00  0.00           C  
ATOM      6  CG1 VAL A   7     -10.246   7.349   7.580  1.00  0.00           C  
ATOM      7  CG2 VAL A   7     -11.417   6.398   9.579  1.00  0.00           C  
ATOM      8  H   VAL A   7     -10.913   8.951  11.380  1.00  0.00           H  
ATOM      9  HA  VAL A   7      -8.853   7.289   9.952  1.00  0.00           H  
ATOM     10  HB  VAL A   7     -11.481   8.437   8.911  1.00  0.00           H  
ATOM     11 1HG1 VAL A   7     -11.078   7.027   6.953  1.00  0.00           H  
ATOM     12 2HG1 VAL A   7      -9.806   8.254   7.163  1.00  0.00           H  
ATOM     13 3HG1 VAL A   7      -9.493   6.561   7.615  1.00  0.00           H  
ATOM     14 1HG2 VAL A   7     -12.235   6.081   8.933  1.00  0.00           H  
ATOM     15 2HG2 VAL A   7     -10.686   5.594   9.661  1.00  0.00           H  
ATOM     16 3HG2 VAL A   7     -11.807   6.635  10.569  1.00  0.00           H  
ATOM     17  N   GLU A   8      -7.701   9.657   9.739  1.00  0.00           N  
ATOM     18  CA  GLU A   8      -6.906  10.778   9.218  1.00  0.00           C  
ATOM     19  C   GLU A   8      -5.979  10.128   8.194  1.00  0.00           C  
ATOM     20  O   GLU A   8      -5.223   9.219   8.539  1.00  0.00           O  
ATOM     21  CB  GLU A   8      -6.116  11.496  10.315  1.00  0.00           C  
ATOM     22  CG  GLU A   8      -6.979  12.197  11.354  1.00  0.00           C  
ATOM     23  CD  GLU A   8      -7.708  13.390  10.802  1.00  0.00           C  
ATOM     24  OE1 GLU A   8      -7.156  14.065   9.967  1.00  0.00           O  
ATOM     25  OE2 GLU A   8      -8.819  13.626  11.215  1.00  0.00           O  
ATOM     26  H   GLU A   8      -7.331   9.101  10.497  1.00  0.00           H  
ATOM     27  HA  GLU A   8      -7.585  11.504   8.770  1.00  0.00           H  
ATOM     28 1HB  GLU A   8      -5.482  10.779  10.835  1.00  0.00           H  
ATOM     29 2HB  GLU A   8      -5.463  12.243   9.863  1.00  0.00           H  
ATOM     30 1HG  GLU A   8      -7.709  11.488  11.744  1.00  0.00           H  
ATOM     31 2HG  GLU A   8      -6.346  12.515  12.182  1.00  0.00           H  
ATOM     32  N   MET A   9      -6.043  10.565   6.942  1.00  0.00           N  
ATOM     33  CA  MET A   9      -5.234   9.940   5.905  1.00  0.00           C  
ATOM     34  C   MET A   9      -4.139  10.781   5.271  1.00  0.00           C  
ATOM     35  O   MET A   9      -4.325  11.962   4.972  1.00  0.00           O  
ATOM     36  CB  MET A   9      -6.166   9.434   4.806  1.00  0.00           C  
ATOM     37  CG  MET A   9      -5.458   8.734   3.654  1.00  0.00           C  
ATOM     38  SD  MET A   9      -6.605   8.119   2.404  1.00  0.00           S  
ATOM     39  CE  MET A   9      -7.364   6.757   3.284  1.00  0.00           C  
ATOM     40  H   MET A   9      -6.651  11.333   6.696  1.00  0.00           H  
ATOM     41  HA  MET A   9      -4.696   9.100   6.345  1.00  0.00           H  
ATOM     42 1HB  MET A   9      -6.883   8.734   5.231  1.00  0.00           H  
ATOM     43 2HB  MET A   9      -6.730  10.271   4.393  1.00  0.00           H  
ATOM     44 1HG  MET A   9      -4.768   9.428   3.176  1.00  0.00           H  
ATOM     45 2HG  MET A   9      -4.883   7.892   4.037  1.00  0.00           H  
ATOM     46 1HE  MET A   9      -8.100   6.274   2.640  1.00  0.00           H  
ATOM     47 2HE  MET A   9      -6.598   6.034   3.567  1.00  0.00           H  
ATOM     48 3HE  MET A   9      -7.858   7.133   4.181  1.00  0.00           H  
ATOM     49  N   VAL A  10      -2.989  10.148   5.067  1.00  0.00           N  
ATOM     50  CA  VAL A  10      -1.843  10.796   4.461  1.00  0.00           C  
ATOM     51  C   VAL A  10      -1.523  10.102   3.162  1.00  0.00           C  
ATOM     52  O   VAL A  10      -1.000   9.001   3.170  1.00  0.00           O  
ATOM     53  CB  VAL A  10      -0.620  10.745   5.396  1.00  0.00           C  
ATOM     54  CG1 VAL A  10       0.598  11.351   4.714  1.00  0.00           C  
ATOM     55  CG2 VAL A  10      -0.930  11.476   6.694  1.00  0.00           C  
ATOM     56  H   VAL A  10      -2.916   9.180   5.346  1.00  0.00           H  
ATOM     57  HA  VAL A  10      -2.093  11.842   4.279  1.00  0.00           H  
ATOM     58  HB  VAL A  10      -0.382   9.704   5.612  1.00  0.00           H  
ATOM     59 1HG1 VAL A  10       1.453  11.306   5.389  1.00  0.00           H  
ATOM     60 2HG1 VAL A  10       0.822  10.790   3.807  1.00  0.00           H  
ATOM     61 3HG1 VAL A  10       0.392  12.390   4.458  1.00  0.00           H  
ATOM     62 1HG2 VAL A  10      -0.061  11.436   7.350  1.00  0.00           H  
ATOM     63 2HG2 VAL A  10      -1.173  12.516   6.477  1.00  0.00           H  
ATOM     64 3HG2 VAL A  10      -1.778  11.000   7.186  1.00  0.00           H  
ATOM     65  N   ASN A  12      -1.934  10.677   2.031  1.00  0.00           N  
ATOM     66  CA  ASN A  12      -1.620  10.022   0.763  1.00  0.00           C  
ATOM     67  C   ASN A  12      -0.112  10.014   0.547  1.00  0.00           C  
ATOM     68  O   ASN A  12       0.596  10.889   1.052  1.00  0.00           O  
ATOM     69  CB  ASN A  12      -2.330  10.703  -0.393  1.00  0.00           C  
ATOM     70  CG  ASN A  12      -3.822  10.532  -0.336  1.00  0.00           C  
ATOM     71  OD1 ASN A  12      -4.325   9.524   0.174  1.00  0.00           O  
ATOM     72  ND2 ASN A  12      -4.540  11.498  -0.850  1.00  0.00           N  
ATOM     73  H   ASN A  12      -2.115  11.671   2.040  1.00  0.00           H  
ATOM     74  HA  ASN A  12      -1.961   8.987   0.814  1.00  0.00           H  
ATOM     75 1HB  ASN A  12      -2.097  11.768  -0.387  1.00  0.00           H  
ATOM     76 2HB  ASN A  12      -1.965  10.294  -1.335  1.00  0.00           H  
ATOM     77 1HD2 ASN A  12      -5.539  11.439  -0.840  1.00  0.00           H  
ATOM     78 2HD2 ASN A  12      -4.091  12.295  -1.252  1.00  0.00           H  
ATOM     79  N   LEU A  13       0.379   8.995  -0.154  1.00  0.00           N  
ATOM     80  CA  LEU A  13       1.804   8.861  -0.442  1.00  0.00           C  
ATOM     81  C   LEU A  13       1.986   8.798  -1.947  1.00  0.00           C  
ATOM     82  O   LEU A  13       1.082   8.376  -2.678  1.00  0.00           O  
ATOM     83  CB  LEU A  13       2.384   7.603   0.217  1.00  0.00           C  
ATOM     84  CG  LEU A  13       2.472   7.635   1.748  1.00  0.00           C  
ATOM     85  CD1 LEU A  13       1.111   7.298   2.342  1.00  0.00           C  
ATOM     86  CD2 LEU A  13       3.532   6.649   2.216  1.00  0.00           C  
ATOM     87  H   LEU A  13      -0.260   8.292  -0.497  1.00  0.00           H  
ATOM     88  HA  LEU A  13       2.322   9.730  -0.038  1.00  0.00           H  
ATOM     89 1HB  LEU A  13       1.769   6.750  -0.062  1.00  0.00           H  
ATOM     90 2HB  LEU A  13       3.391   7.441  -0.169  1.00  0.00           H  
ATOM     91  HG  LEU A  13       2.740   8.639   2.077  1.00  0.00           H  
ATOM     92 1HD1 LEU A  13       1.174   7.321   3.430  1.00  0.00           H  
ATOM     93 2HD1 LEU A  13       0.376   8.030   2.007  1.00  0.00           H  
ATOM     94 3HD1 LEU A  13       0.809   6.303   2.017  1.00  0.00           H  
ATOM     95 1HD2 LEU A  13       3.595   6.672   3.305  1.00  0.00           H  
ATOM     96 2HD2 LEU A  13       3.265   5.644   1.890  1.00  0.00           H  
ATOM     97 3HD2 LEU A  13       4.498   6.924   1.791  1.00  0.00           H  
ATOM     98  N   ARG A  14       3.158   9.204  -2.411  1.00  0.00           N  
ATOM     99  CA  ARG A  14       3.462   9.186  -3.832  1.00  0.00           C  
ATOM    100  C   ARG A  14       4.266   7.923  -4.099  1.00  0.00           C  
ATOM    101  O   ARG A  14       5.286   7.683  -3.448  1.00  0.00           O  
ATOM    102  CB  ARG A  14       4.250  10.417  -4.255  1.00  0.00           C  
ATOM    103  CG  ARG A  14       4.585  10.484  -5.737  1.00  0.00           C  
ATOM    104  CD  ARG A  14       3.387  10.796  -6.557  1.00  0.00           C  
ATOM    105  NE  ARG A  14       3.713  10.921  -7.968  1.00  0.00           N  
ATOM    106  CZ  ARG A  14       2.817  11.176  -8.941  1.00  0.00           C  
ATOM    107  NH1 ARG A  14       1.547  11.331  -8.640  1.00  0.00           N  
ATOM    108  NH2 ARG A  14       3.215  11.271 -10.198  1.00  0.00           N  
ATOM    109  H   ARG A  14       3.858   9.534  -1.762  1.00  0.00           H  
ATOM    110  HA  ARG A  14       2.523   9.179  -4.387  1.00  0.00           H  
ATOM    111 1HB  ARG A  14       3.686  11.314  -4.004  1.00  0.00           H  
ATOM    112 2HB  ARG A  14       5.189  10.455  -3.703  1.00  0.00           H  
ATOM    113 1HG  ARG A  14       5.330  11.262  -5.907  1.00  0.00           H  
ATOM    114 2HG  ARG A  14       4.984   9.523  -6.064  1.00  0.00           H  
ATOM    115 1HD  ARG A  14       2.652   9.999  -6.446  1.00  0.00           H  
ATOM    116 2HD  ARG A  14       2.953  11.738  -6.223  1.00  0.00           H  
ATOM    117  HE  ARG A  14       4.681  10.808  -8.239  1.00  0.00           H  
ATOM    118 1HH1 ARG A  14       1.243  11.259  -7.680  1.00  0.00           H  
ATOM    119 2HH1 ARG A  14       0.875  11.523  -9.369  1.00  0.00           H  
ATOM    120 1HH2 ARG A  14       4.192  11.152 -10.429  1.00  0.00           H  
ATOM    121 2HH2 ARG A  14       2.543  11.462 -10.927  1.00  0.00           H  
ATOM    122  N   GLY A  15       3.751   7.070  -4.973  1.00  0.00           N  
ATOM    123  CA  GLY A  15       4.453   5.848  -5.315  1.00  0.00           C  
ATOM    124  C   GLY A  15       5.542   6.220  -6.320  1.00  0.00           C  
ATOM    125  O   GLY A  15       5.261   6.753  -7.398  1.00  0.00           O  
ATOM    126  H   GLY A  15       2.861   7.265  -5.410  1.00  0.00           H  
ATOM    127 1HA  GLY A  15       4.871   5.404  -4.412  1.00  0.00           H  
ATOM    128 2HA  GLY A  15       3.749   5.128  -5.730  1.00  0.00           H  
ATOM    129  N   LYS A  16       6.785   5.928  -5.969  1.00  0.00           N  
ATOM    130  CA  LYS A  16       7.906   6.236  -6.846  1.00  0.00           C  
ATOM    131  C   LYS A  16       8.550   4.975  -7.419  1.00  0.00           C  
ATOM    132  O   LYS A  16       9.290   4.281  -6.720  1.00  0.00           O  
ATOM    133  CB  LYS A  16       8.952   7.062  -6.095  1.00  0.00           C  
ATOM    134  CG  LYS A  16      10.183   7.416  -6.917  1.00  0.00           C  
ATOM    135  CD  LYS A  16       9.839   8.385  -8.038  1.00  0.00           C  
ATOM    136  CE  LYS A  16      11.082   8.808  -8.807  1.00  0.00           C  
ATOM    137  NZ  LYS A  16      10.756   9.729  -9.929  1.00  0.00           N  
ATOM    138  H   LYS A  16       6.964   5.484  -5.079  1.00  0.00           H  
ATOM    139  HA  LYS A  16       7.536   6.821  -7.689  1.00  0.00           H  
ATOM    140 1HB  LYS A  16       8.501   7.993  -5.749  1.00  0.00           H  
ATOM    141 2HB  LYS A  16       9.284   6.513  -5.214  1.00  0.00           H  
ATOM    142 1HG  LYS A  16      10.934   7.873  -6.271  1.00  0.00           H  
ATOM    143 2HG  LYS A  16      10.605   6.509  -7.350  1.00  0.00           H  
ATOM    144 1HD  LYS A  16       9.139   7.911  -8.728  1.00  0.00           H  
ATOM    145 2HD  LYS A  16       9.364   9.272  -7.619  1.00  0.00           H  
ATOM    146 1HE  LYS A  16      11.774   9.309  -8.131  1.00  0.00           H  
ATOM    147 2HE  LYS A  16      11.578   7.926  -9.210  1.00  0.00           H  
ATOM    148 1HZ  LYS A  16      11.606   9.986 -10.413  1.00  0.00           H  
ATOM    149 2HZ  LYS A  16      10.129   9.268 -10.573  1.00  0.00           H  
ATOM    150 3HZ  LYS A  16      10.313  10.561  -9.565  1.00  0.00           H  
ATOM    151  N   SER A  17       8.250   4.670  -8.679  1.00  0.00           N  
ATOM    152  CA  SER A  17       8.821   3.505  -9.355  1.00  0.00           C  
ATOM    153  C   SER A  17       8.706   2.213  -8.538  1.00  0.00           C  
ATOM    154  O   SER A  17       9.479   1.264  -8.732  1.00  0.00           O  
ATOM    155  CB  SER A  17      10.279   3.770  -9.674  1.00  0.00           C  
ATOM    156  OG  SER A  17      10.415   4.884 -10.514  1.00  0.00           O  
ATOM    157  H   SER A  17       7.607   5.264  -9.182  1.00  0.00           H  
ATOM    158  HA  SER A  17       8.275   3.343 -10.285  1.00  0.00           H  
ATOM    159 1HB  SER A  17      10.829   3.940  -8.749  1.00  0.00           H  
ATOM    160 2HB  SER A  17      10.712   2.894 -10.155  1.00  0.00           H  
ATOM    161  HG  SER A  17      11.103   4.657 -11.145  1.00  0.00           H  
ATOM    162  N   GLY A  18       7.753   2.191  -7.609  1.00  0.00           N  
ATOM    163  CA  GLY A  18       7.536   1.045  -6.732  1.00  0.00           C  
ATOM    164  C   GLY A  18       8.706   0.856  -5.786  1.00  0.00           C  
ATOM    165  O   GLY A  18       8.669   0.003  -4.903  1.00  0.00           O  
ATOM    166  H   GLY A  18       7.160   3.003  -7.513  1.00  0.00           H  
ATOM    167 1HA  GLY A  18       6.619   1.192  -6.161  1.00  0.00           H  
ATOM    168 2HA  GLY A  18       7.399   0.147  -7.334  1.00  0.00           H  
ATOM    169  N   GLN A  19       9.738   1.666  -5.966  1.00  0.00           N  
ATOM    170  CA  GLN A  19      10.918   1.569  -5.144  1.00  0.00           C  
ATOM    171  C   GLN A  19      10.846   2.487  -3.940  1.00  0.00           C  
ATOM    172  O   GLN A  19      11.403   2.161  -2.893  1.00  0.00           O  
ATOM    173  CB  GLN A  19      12.165   1.891  -5.972  1.00  0.00           C  
ATOM    174  CG  GLN A  19      12.464   0.881  -7.066  1.00  0.00           C  
ATOM    175  CD  GLN A  19      13.685   1.256  -7.883  1.00  0.00           C  
ATOM    176  OE1 GLN A  19      14.048   2.432  -7.979  1.00  0.00           O  
ATOM    177  NE2 GLN A  19      14.329   0.258  -8.477  1.00  0.00           N  
ATOM    178  H   GLN A  19       9.701   2.367  -6.693  1.00  0.00           H  
ATOM    179  HA  GLN A  19      10.997   0.548  -4.772  1.00  0.00           H  
ATOM    180 1HB  GLN A  19      12.049   2.869  -6.439  1.00  0.00           H  
ATOM    181 2HB  GLN A  19      13.034   1.943  -5.316  1.00  0.00           H  
ATOM    182 1HG  GLN A  19      12.644  -0.092  -6.609  1.00  0.00           H  
ATOM    183 2HG  GLN A  19      11.607   0.825  -7.738  1.00  0.00           H  
ATOM    184 1HE2 GLN A  19      15.142   0.444  -9.030  1.00  0.00           H  
ATOM    185 2HE2 GLN A  19      14.001  -0.681  -8.373  1.00  0.00           H  
ATOM    186  N   GLY A  20      10.094   3.581  -4.040  1.00  0.00           N  
ATOM    187  CA  GLY A  20       9.985   4.517  -2.915  1.00  0.00           C  
ATOM    188  C   GLY A  20       8.585   5.053  -2.633  1.00  0.00           C  
ATOM    189  O   GLY A  20       7.797   5.238  -3.551  1.00  0.00           O  
ATOM    190  H   GLY A  20       9.591   3.777  -4.893  1.00  0.00           H  
ATOM    191 1HA  GLY A  20      10.337   4.033  -2.004  1.00  0.00           H  
ATOM    192 2HA  GLY A  20      10.631   5.376  -3.093  1.00  0.00           H  
ATOM    193  N   TYR A  21       8.283   5.302  -1.359  1.00  0.00           N  
ATOM    194  CA  TYR A  21       6.985   5.864  -0.962  1.00  0.00           C  
ATOM    195  C   TYR A  21       7.185   7.011   0.045  1.00  0.00           C  
ATOM    196  O   TYR A  21       7.739   6.809   1.128  1.00  0.00           O  
ATOM    197  CB  TYR A  21       6.085   4.778  -0.368  1.00  0.00           C  
ATOM    198  CG  TYR A  21       4.719   5.277   0.049  1.00  0.00           C  
ATOM    199  CD1 TYR A  21       3.743   5.509  -0.910  1.00  0.00           C  
ATOM    200  CD2 TYR A  21       4.443   5.503   1.389  1.00  0.00           C  
ATOM    201  CE1 TYR A  21       2.496   5.965  -0.529  1.00  0.00           C  
ATOM    202  CE2 TYR A  21       3.196   5.960   1.769  1.00  0.00           C  
ATOM    203  CZ  TYR A  21       2.225   6.190   0.816  1.00  0.00           C  
ATOM    204  OH  TYR A  21       0.983   6.644   1.196  1.00  0.00           O  
ATOM    205  H   TYR A  21       8.969   5.097  -0.647  1.00  0.00           H  
ATOM    206  HA  TYR A  21       6.499   6.271  -1.849  1.00  0.00           H  
ATOM    207 1HB  TYR A  21       5.947   3.980  -1.099  1.00  0.00           H  
ATOM    208 2HB  TYR A  21       6.569   4.342   0.505  1.00  0.00           H  
ATOM    209  HD1 TYR A  21       3.961   5.331  -1.963  1.00  0.00           H  
ATOM    210  HD2 TYR A  21       5.210   5.322   2.142  1.00  0.00           H  
ATOM    211  HE1 TYR A  21       1.729   6.147  -1.281  1.00  0.00           H  
ATOM    212  HE2 TYR A  21       2.979   6.138   2.823  1.00  0.00           H  
ATOM    213  HH  TYR A  21       0.431   6.752   0.417  1.00  0.00           H  
ATOM    214  N   TYR A  22       6.743   8.212  -0.311  1.00  0.00           N  
ATOM    215  CA  TYR A  22       6.898   9.364   0.576  1.00  0.00           C  
ATOM    216  C   TYR A  22       5.692  10.283   0.522  1.00  0.00           C  
ATOM    217  O   TYR A  22       4.932  10.252  -0.436  1.00  0.00           O  
ATOM    218  CB  TYR A  22       8.166  10.144   0.223  1.00  0.00           C  
ATOM    219  CG  TYR A  22       8.122  10.796  -1.142  1.00  0.00           C  
ATOM    220  CD1 TYR A  22       7.262  11.859  -1.375  1.00  0.00           C  
ATOM    221  CD2 TYR A  22       8.940  10.329  -2.160  1.00  0.00           C  
ATOM    222  CE1 TYR A  22       7.222  12.454  -2.622  1.00  0.00           C  
ATOM    223  CE2 TYR A  22       8.900  10.924  -3.406  1.00  0.00           C  
ATOM    224  CZ  TYR A  22       8.045  11.982  -3.638  1.00  0.00           C  
ATOM    225  OH  TYR A  22       8.004  12.574  -4.879  1.00  0.00           O  
ATOM    226  H   TYR A  22       6.292   8.337  -1.206  1.00  0.00           H  
ATOM    227  HA  TYR A  22       6.985   9.002   1.601  1.00  0.00           H  
ATOM    228 1HB  TYR A  22       8.333  10.924   0.967  1.00  0.00           H  
ATOM    229 2HB  TYR A  22       9.025   9.475   0.252  1.00  0.00           H  
ATOM    230  HD1 TYR A  22       6.619  12.226  -0.575  1.00  0.00           H  
ATOM    231  HD2 TYR A  22       9.615   9.493  -1.977  1.00  0.00           H  
ATOM    232  HE1 TYR A  22       6.547  13.289  -2.805  1.00  0.00           H  
ATOM    233  HE2 TYR A  22       9.543  10.557  -4.206  1.00  0.00           H  
ATOM    234  HH  TYR A  22       7.362  13.288  -4.871  1.00  0.00           H  
ATOM    235  N   VAL A  23       5.530  11.115   1.539  1.00  0.00           N  
ATOM    236  CA  VAL A  23       4.403  12.017   1.560  1.00  0.00           C  
ATOM    237  C   VAL A  23       4.850  13.431   1.816  1.00  0.00           C  
ATOM    238  O   VAL A  23       6.011  13.664   2.158  1.00  0.00           O  
ATOM    239  CB  VAL A  23       3.397  11.595   2.647  1.00  0.00           C  
ATOM    240  CG1 VAL A  23       2.877  10.191   2.375  1.00  0.00           C  
ATOM    241  CG2 VAL A  23       4.053  11.670   4.017  1.00  0.00           C  
ATOM    242  H   VAL A  23       6.186  11.130   2.307  1.00  0.00           H  
ATOM    243  HA  VAL A  23       3.907  11.974   0.590  1.00  0.00           H  
ATOM    244  HB  VAL A  23       2.539  12.267   2.616  1.00  0.00           H  
ATOM    245 1HG1 VAL A  23       2.166   9.909   3.153  1.00  0.00           H  
ATOM    246 2HG1 VAL A  23       2.379  10.169   1.405  1.00  0.00           H  
ATOM    247 3HG1 VAL A  23       3.709   9.488   2.373  1.00  0.00           H  
ATOM    248 1HG2 VAL A  23       3.336  11.371   4.781  1.00  0.00           H  
ATOM    249 2HG2 VAL A  23       4.914  11.002   4.046  1.00  0.00           H  
ATOM    250 3HG2 VAL A  23       4.381  12.692   4.208  1.00  0.00           H  
ATOM    251  N   GLU A  24       3.928  14.369   1.637  1.00  0.00           N  
ATOM    252  CA  GLU A  24       4.143  15.790   1.840  1.00  0.00           C  
ATOM    253  C   GLU A  24       3.643  16.261   3.224  1.00  0.00           C  
ATOM    254  O   GLU A  24       2.460  16.142   3.544  1.00  0.00           O  
ATOM    255  CB  GLU A  24       3.444  16.581   0.732  1.00  0.00           C  
ATOM    256  CG  GLU A  24       3.634  18.089   0.821  1.00  0.00           C  
ATOM    257  CD  GLU A  24       2.942  18.832  -0.287  1.00  0.00           C  
ATOM    258  OE1 GLU A  24       2.347  18.195  -1.123  1.00  0.00           O  
ATOM    259  OE2 GLU A  24       3.009  20.039  -0.299  1.00  0.00           O  
ATOM    260  H   GLU A  24       3.019  14.047   1.338  1.00  0.00           H  
ATOM    261  HA  GLU A  24       5.215  15.988   1.796  1.00  0.00           H  
ATOM    262 1HB  GLU A  24       3.816  16.254  -0.239  1.00  0.00           H  
ATOM    263 2HB  GLU A  24       2.374  16.377   0.759  1.00  0.00           H  
ATOM    264 1HG  GLU A  24       3.244  18.438   1.776  1.00  0.00           H  
ATOM    265 2HG  GLU A  24       4.700  18.313   0.792  1.00  0.00           H  
ATOM    266  N   MET A  25       4.550  16.736   4.072  1.00  0.00           N  
ATOM    267  CA  MET A  25       4.154  17.231   5.381  1.00  0.00           C  
ATOM    268  C   MET A  25       4.614  18.683   5.477  1.00  0.00           C  
ATOM    269  O   MET A  25       5.404  19.131   4.656  1.00  0.00           O  
ATOM    270  CB  MET A  25       4.753  16.379   6.498  1.00  0.00           C  
ATOM    271  CG  MET A  25       6.275  16.354   6.524  1.00  0.00           C  
ATOM    272  SD  MET A  25       6.982  17.813   7.314  1.00  0.00           S  
ATOM    273  CE  MET A  25       6.538  17.520   9.024  1.00  0.00           C  
ATOM    274  H   MET A  25       5.526  16.757   3.813  1.00  0.00           H  
ATOM    275  HA  MET A  25       3.068  17.179   5.456  1.00  0.00           H  
ATOM    276 1HB  MET A  25       4.410  16.751   7.463  1.00  0.00           H  
ATOM    277 2HB  MET A  25       4.403  15.351   6.400  1.00  0.00           H  
ATOM    278 1HG  MET A  25       6.615  15.470   7.063  1.00  0.00           H  
ATOM    279 2HG  MET A  25       6.655  16.297   5.504  1.00  0.00           H  
ATOM    280 1HE  MET A  25       6.907  18.340   9.641  1.00  0.00           H  
ATOM    281 2HE  MET A  25       5.452  17.459   9.112  1.00  0.00           H  
ATOM    282 3HE  MET A  25       6.983  16.583   9.360  1.00  0.00           H  
ATOM    283  N   THR A  26       4.095  19.402   6.466  1.00  0.00           N  
ATOM    284  CA  THR A  26       4.455  20.786   6.656  1.00  0.00           C  
ATOM    285  C   THR A  26       4.991  21.006   8.053  1.00  0.00           C  
ATOM    286  O   THR A  26       4.568  20.330   8.991  1.00  0.00           O  
ATOM    287  CB  THR A  26       3.253  21.715   6.404  1.00  0.00           C  
ATOM    288  OG1 THR A  26       2.207  21.410   7.335  1.00  0.00           O  
ATOM    289  CG2 THR A  26       2.731  21.539   4.986  1.00  0.00           C  
ATOM    290  H   THR A  26       3.435  18.974   7.099  1.00  0.00           H  
ATOM    291  HA  THR A  26       5.239  21.041   5.943  1.00  0.00           H  
ATOM    292  HB  THR A  26       3.557  22.751   6.547  1.00  0.00           H  
ATOM    293  HG1 THR A  26       1.607  22.157   7.397  1.00  0.00           H  
ATOM    294 1HG2 THR A  26       1.882  22.203   4.826  1.00  0.00           H  
ATOM    295 2HG2 THR A  26       3.521  21.781   4.275  1.00  0.00           H  
ATOM    296 3HG2 THR A  26       2.416  20.507   4.840  1.00  0.00           H  
ATOM    297  N   VAL A  27       5.931  21.940   8.186  1.00  0.00           N  
ATOM    298  CA  VAL A  27       6.541  22.274   9.473  1.00  0.00           C  
ATOM    299  C   VAL A  27       6.549  23.789   9.645  1.00  0.00           C  
ATOM    300  O   VAL A  27       6.678  24.533   8.686  1.00  0.00           O  
ATOM    301  CB  VAL A  27       7.980  21.732   9.557  1.00  0.00           C  
ATOM    302  CG1 VAL A  27       8.855  22.377   8.492  1.00  0.00           C  
ATOM    303  CG2 VAL A  27       8.548  21.981  10.945  1.00  0.00           C  
ATOM    304  H   VAL A  27       6.229  22.434   7.357  1.00  0.00           H  
ATOM    305  HA  VAL A  27       5.952  21.812  10.266  1.00  0.00           H  
ATOM    306  HB  VAL A  27       7.967  20.660   9.356  1.00  0.00           H  
ATOM    307 1HG1 VAL A  27       9.869  21.982   8.566  1.00  0.00           H  
ATOM    308 2HG1 VAL A  27       8.450  22.155   7.505  1.00  0.00           H  
ATOM    309 3HG1 VAL A  27       8.875  23.456   8.643  1.00  0.00           H  
ATOM    310 1HG2 VAL A  27       9.565  21.595  10.998  1.00  0.00           H  
ATOM    311 2HG2 VAL A  27       8.555  23.052  11.148  1.00  0.00           H  
ATOM    312 3HG2 VAL A  27       7.929  21.476  11.688  1.00  0.00           H  
ATOM    313  N   GLY A  28       6.421  24.241  10.876  1.00  0.00           N  
ATOM    314  CA  GLY A  28       6.412  25.659  11.120  1.00  0.00           C  
ATOM    315  C   GLY A  28       5.027  26.190  10.849  1.00  0.00           C  
ATOM    316  O   GLY A  28       4.108  25.425  10.548  1.00  0.00           O  
ATOM    317  H   GLY A  28       6.328  23.607  11.657  1.00  0.00           H  
ATOM    318 1HA  GLY A  28       6.709  25.853  12.151  1.00  0.00           H  
ATOM    319 2HA  GLY A  28       7.147  26.143  10.478  1.00  0.00           H  
ATOM    320  N   SER A  29       4.869  27.498  11.012  1.00  0.00           N  
ATOM    321  CA  SER A  29       3.608  28.185  10.776  1.00  0.00           C  
ATOM    322  C   SER A  29       3.978  29.621  10.409  1.00  0.00           C  
ATOM    323  O   SER A  29       4.532  30.354  11.231  1.00  0.00           O  
ATOM    324  CB  SER A  29       2.714  28.143  12.000  1.00  0.00           C  
ATOM    325  OG  SER A  29       1.516  28.833  11.770  1.00  0.00           O  
ATOM    326  H   SER A  29       5.671  28.032  11.315  1.00  0.00           H  
ATOM    327  HA  SER A  29       3.088  27.683   9.959  1.00  0.00           H  
ATOM    328 1HB  SER A  29       2.497  27.107  12.257  1.00  0.00           H  
ATOM    329 2HB  SER A  29       3.235  28.588  12.846  1.00  0.00           H  
ATOM    330  HG  SER A  29       1.324  29.309  12.582  1.00  0.00           H  
ATOM    331  N   PRO A  30       3.768  30.007   9.141  1.00  0.00           N  
ATOM    332  CA  PRO A  30       3.217  29.225   8.024  1.00  0.00           C  
ATOM    333  C   PRO A  30       3.931  27.884   7.752  1.00  0.00           C  
ATOM    334  O   PRO A  30       5.151  27.754   7.948  1.00  0.00           O  
ATOM    335  CB  PRO A  30       3.393  30.189   6.847  1.00  0.00           C  
ATOM    336  CG  PRO A  30       3.374  31.541   7.475  1.00  0.00           C  
ATOM    337  CD  PRO A  30       4.099  31.357   8.781  1.00  0.00           C  
ATOM    338  HA  PRO A  30       2.155  29.016   8.218  1.00  0.00           H  
ATOM    339 1HB  PRO A  30       4.337  29.975   6.323  1.00  0.00           H  
ATOM    340 2HB  PRO A  30       2.582  30.045   6.118  1.00  0.00           H  
ATOM    341 1HG  PRO A  30       3.865  32.273   6.817  1.00  0.00           H  
ATOM    342 2HG  PRO A  30       2.337  31.882   7.611  1.00  0.00           H  
ATOM    343 1HD  PRO A  30       5.180  31.481   8.621  1.00  0.00           H  
ATOM    344 2HD  PRO A  30       3.729  32.090   9.513  1.00  0.00           H  
ATOM    345  N   PRO A  31       3.156  26.888   7.336  1.00  0.00           N  
ATOM    346  CA  PRO A  31       3.694  25.566   7.066  1.00  0.00           C  
ATOM    347  C   PRO A  31       4.637  25.544   5.869  1.00  0.00           C  
ATOM    348  O   PRO A  31       4.292  26.013   4.775  1.00  0.00           O  
ATOM    349  CB  PRO A  31       2.430  24.743   6.797  1.00  0.00           C  
ATOM    350  CG  PRO A  31       1.426  25.750   6.350  1.00  0.00           C  
ATOM    351  CD  PRO A  31       1.790  27.001   7.104  1.00  0.00           C  
ATOM    352  HA  PRO A  31       4.224  25.202   7.959  1.00  0.00           H  
ATOM    353 1HB  PRO A  31       2.635  23.977   6.034  1.00  0.00           H  
ATOM    354 2HB  PRO A  31       2.125  24.213   7.711  1.00  0.00           H  
ATOM    355 1HG  PRO A  31       1.481  25.882   5.259  1.00  0.00           H  
ATOM    356 2HG  PRO A  31       0.409  25.399   6.577  1.00  0.00           H  
ATOM    357 1HD  PRO A  31       1.582  27.881   6.478  1.00  0.00           H  
ATOM    358 2HD  PRO A  31       1.213  27.047   8.040  1.00  0.00           H  
ATOM    359  N   GLN A  32       5.855  25.073   6.112  1.00  0.00           N  
ATOM    360  CA  GLN A  32       6.868  24.933   5.075  1.00  0.00           C  
ATOM    361  C   GLN A  32       6.722  23.456   4.711  1.00  0.00           C  
ATOM    362  O   GLN A  32       6.597  22.620   5.599  1.00  0.00           O  
ATOM    363  CB  GLN A  32       8.278  25.280   5.560  1.00  0.00           C  
ATOM    364  CG  GLN A  32       8.457  26.733   5.966  1.00  0.00           C  
ATOM    365  CD  GLN A  32       9.866  27.032   6.441  1.00  0.00           C  
ATOM    366  OE1 GLN A  32      10.839  26.459   5.944  1.00  0.00           O  
ATOM    367  NE2 GLN A  32       9.983  27.934   7.409  1.00  0.00           N  
ATOM    368  H   GLN A  32       6.080  24.803   7.059  1.00  0.00           H  
ATOM    369  HA  GLN A  32       6.627  25.617   4.261  1.00  0.00           H  
ATOM    370 1HB  GLN A  32       8.531  24.658   6.418  1.00  0.00           H  
ATOM    371 2HB  GLN A  32       8.998  25.060   4.772  1.00  0.00           H  
ATOM    372 1HG  GLN A  32       8.244  27.369   5.106  1.00  0.00           H  
ATOM    373 2HG  GLN A  32       7.766  26.960   6.778  1.00  0.00           H  
ATOM    374 1HE2 GLN A  32      10.888  28.173   7.764  1.00  0.00           H  
ATOM    375 2HE2 GLN A  32       9.168  28.375   7.785  1.00  0.00           H  
ATOM    376  N   THR A  33       6.660  23.145   3.420  1.00  0.00           N  
ATOM    377  CA  THR A  33       6.454  21.766   2.983  1.00  0.00           C  
ATOM    378  C   THR A  33       7.701  20.977   2.652  1.00  0.00           C  
ATOM    379  O   THR A  33       8.675  21.534   2.155  1.00  0.00           O  
ATOM    380  CB  THR A  33       5.530  21.739   1.751  1.00  0.00           C  
ATOM    381  OG1 THR A  33       6.139  22.469   0.678  1.00  0.00           O  
ATOM    382  CG2 THR A  33       4.182  22.362   2.082  1.00  0.00           C  
ATOM    383  H   THR A  33       6.757  23.872   2.726  1.00  0.00           H  
ATOM    384  HA  THR A  33       5.979  21.214   3.794  1.00  0.00           H  
ATOM    385  HB  THR A  33       5.379  20.708   1.432  1.00  0.00           H  
ATOM    386  HG1 THR A  33       5.742  22.202  -0.155  1.00  0.00           H  
ATOM    387 1HG2 THR A  33       3.543  22.334   1.200  1.00  0.00           H  
ATOM    388 2HG2 THR A  33       3.712  21.803   2.890  1.00  0.00           H  
ATOM    389 3HG2 THR A  33       4.326  23.396   2.393  1.00  0.00           H  
ATOM    390  N   LEU A  34       7.654  19.675   2.926  1.00  0.00           N  
ATOM    391  CA  LEU A  34       8.769  18.777   2.678  1.00  0.00           C  
ATOM    392  C   LEU A  34       8.207  17.409   2.311  1.00  0.00           C  
ATOM    393  O   LEU A  34       7.137  17.031   2.774  1.00  0.00           O  
ATOM    394  CB  LEU A  34       9.675  18.673   3.911  1.00  0.00           C  
ATOM    395  CG  LEU A  34      10.411  19.960   4.306  1.00  0.00           C  
ATOM    396  CD1 LEU A  34       9.512  20.808   5.195  1.00  0.00           C  
ATOM    397  CD2 LEU A  34      11.707  19.604   5.020  1.00  0.00           C  
ATOM    398  H   LEU A  34       6.803  19.304   3.323  1.00  0.00           H  
ATOM    399  HA  LEU A  34       9.357  19.176   1.852  1.00  0.00           H  
ATOM    400 1HB  LEU A  34       9.069  18.364   4.762  1.00  0.00           H  
ATOM    401 2HB  LEU A  34      10.425  17.904   3.728  1.00  0.00           H  
ATOM    402  HG  LEU A  34      10.637  20.539   3.411  1.00  0.00           H  
ATOM    403 1HD1 LEU A  34      10.035  21.722   5.475  1.00  0.00           H  
ATOM    404 2HD1 LEU A  34       8.602  21.064   4.653  1.00  0.00           H  
ATOM    405 3HD1 LEU A  34       9.255  20.247   6.093  1.00  0.00           H  
ATOM    406 1HD2 LEU A  34      12.231  20.519   5.299  1.00  0.00           H  
ATOM    407 2HD2 LEU A  34      11.482  19.026   5.916  1.00  0.00           H  
ATOM    408 3HD2 LEU A  34      12.338  19.013   4.355  1.00  0.00           H  
ATOM    409  N   ASN A  35       8.907  16.684   1.452  1.00  0.00           N  
ATOM    410  CA  ASN A  35       8.507  15.332   1.101  1.00  0.00           C  
ATOM    411  C   ASN A  35       9.328  14.464   2.051  1.00  0.00           C  
ATOM    412  O   ASN A  35      10.524  14.712   2.227  1.00  0.00           O  
ATOM    413  CB  ASN A  35       8.762  15.005  -0.359  1.00  0.00           C  
ATOM    414  CG  ASN A  35       7.901  15.812  -1.291  1.00  0.00           C  
ATOM    415  OD1 ASN A  35       6.751  15.448  -1.565  1.00  0.00           O  
ATOM    416  ND2 ASN A  35       8.434  16.901  -1.782  1.00  0.00           N  
ATOM    417  H   ASN A  35       9.737  17.077   1.031  1.00  0.00           H  
ATOM    418  HA  ASN A  35       7.435  15.231   1.278  1.00  0.00           H  
ATOM    419 1HB  ASN A  35       9.810  15.193  -0.597  1.00  0.00           H  
ATOM    420 2HB  ASN A  35       8.572  13.946  -0.533  1.00  0.00           H  
ATOM    421 1HD2 ASN A  35       7.907  17.477  -2.408  1.00  0.00           H  
ATOM    422 2HD2 ASN A  35       9.367  17.157  -1.533  1.00  0.00           H  
ATOM    423  N   ILE A  36       8.693  13.495   2.708  1.00  0.00           N  
ATOM    424  CA  ILE A  36       9.407  12.633   3.646  1.00  0.00           C  
ATOM    425  C   ILE A  36       8.951  11.191   3.524  1.00  0.00           C  
ATOM    426  O   ILE A  36       7.767  10.925   3.281  1.00  0.00           O  
ATOM    427  CB  ILE A  36       9.208  13.111   5.096  1.00  0.00           C  
ATOM    428  CG1 ILE A  36       7.727  13.047   5.480  1.00  0.00           C  
ATOM    429  CG2 ILE A  36       9.746  14.522   5.270  1.00  0.00           C  
ATOM    430  CD1 ILE A  36       7.306  11.723   6.075  1.00  0.00           C  
ATOM    431  H   ILE A  36       7.705  13.349   2.560  1.00  0.00           H  
ATOM    432  HA  ILE A  36      10.470  12.675   3.414  1.00  0.00           H  
ATOM    433  HB  ILE A  36       9.738  12.443   5.775  1.00  0.00           H  
ATOM    434 1HG1 ILE A  36       7.505  13.832   6.202  1.00  0.00           H  
ATOM    435 2HG1 ILE A  36       7.114  13.234   4.598  1.00  0.00           H  
ATOM    436 1HG2 ILE A  36       9.597  14.844   6.300  1.00  0.00           H  
ATOM    437 2HG2 ILE A  36      10.810  14.537   5.036  1.00  0.00           H  
ATOM    438 3HG2 ILE A  36       9.218  15.199   4.598  1.00  0.00           H  
ATOM    439 1HD1 ILE A  36       6.245  11.755   6.321  1.00  0.00           H  
ATOM    440 2HD1 ILE A  36       7.487  10.926   5.353  1.00  0.00           H  
ATOM    441 3HD1 ILE A  36       7.882  11.532   6.980  1.00  0.00           H  
ATOM    442  N   LEU A  37       9.878  10.257   3.695  1.00  0.00           N  
ATOM    443  CA  LEU A  37       9.520   8.847   3.624  1.00  0.00           C  
ATOM    444  C   LEU A  37       8.818   8.450   4.916  1.00  0.00           C  
ATOM    445  O   LEU A  37       9.244   8.857   5.988  1.00  0.00           O  
ATOM    446  CB  LEU A  37      10.765   7.978   3.406  1.00  0.00           C  
ATOM    447  CG  LEU A  37      10.503   6.484   3.180  1.00  0.00           C  
ATOM    448  CD1 LEU A  37      11.650   5.882   2.381  1.00  0.00           C  
ATOM    449  CD2 LEU A  37      10.347   5.787   4.523  1.00  0.00           C  
ATOM    450  H   LEU A  37      10.838  10.512   3.876  1.00  0.00           H  
ATOM    451  HA  LEU A  37       8.847   8.703   2.779  1.00  0.00           H  
ATOM    452 1HB  LEU A  37      11.304   8.355   2.538  1.00  0.00           H  
ATOM    453 2HB  LEU A  37      11.412   8.073   4.279  1.00  0.00           H  
ATOM    454  HG  LEU A  37       9.589   6.359   2.598  1.00  0.00           H  
ATOM    455 1HD1 LEU A  37      11.463   4.820   2.220  1.00  0.00           H  
ATOM    456 2HD1 LEU A  37      11.726   6.386   1.417  1.00  0.00           H  
ATOM    457 3HD1 LEU A  37      12.582   6.006   2.931  1.00  0.00           H  
ATOM    458 1HD2 LEU A  37      10.159   4.724   4.362  1.00  0.00           H  
ATOM    459 2HD2 LEU A  37      11.260   5.910   5.106  1.00  0.00           H  
ATOM    460 3HD2 LEU A  37       9.509   6.225   5.066  1.00  0.00           H  
ATOM    461  N   VAL A  38       7.721   7.705   4.827  1.00  0.00           N  
ATOM    462  CA  VAL A  38       7.044   7.238   6.036  1.00  0.00           C  
ATOM    463  C   VAL A  38       7.634   5.856   6.263  1.00  0.00           C  
ATOM    464  O   VAL A  38       7.251   4.858   5.641  1.00  0.00           O  
ATOM    465  CB  VAL A  38       5.515   7.168   5.865  1.00  0.00           C  
ATOM    466  CG1 VAL A  38       4.858   6.678   7.146  1.00  0.00           C  
ATOM    467  CG2 VAL A  38       4.975   8.534   5.470  1.00  0.00           C  
ATOM    468  H   VAL A  38       7.344   7.454   3.924  1.00  0.00           H  
ATOM    469  HA  VAL A  38       7.255   7.940   6.844  1.00  0.00           H  
ATOM    470  HB  VAL A  38       5.279   6.443   5.085  1.00  0.00           H  
ATOM    471 1HG1 VAL A  38       3.777   6.634   7.007  1.00  0.00           H  
ATOM    472 2HG1 VAL A  38       5.232   5.684   7.390  1.00  0.00           H  
ATOM    473 3HG1 VAL A  38       5.090   7.364   7.960  1.00  0.00           H  
ATOM    474 1HG2 VAL A  38       3.893   8.476   5.350  1.00  0.00           H  
ATOM    475 2HG2 VAL A  38       5.216   9.259   6.247  1.00  0.00           H  
ATOM    476 3HG2 VAL A  38       5.428   8.846   4.529  1.00  0.00           H  
ATOM    477  N   ASP A  39       8.618   5.840   7.151  1.00  0.00           N  
ATOM    478  CA  ASP A  39       9.424   4.668   7.426  1.00  0.00           C  
ATOM    479  C   ASP A  39       9.172   3.947   8.738  1.00  0.00           C  
ATOM    480  O   ASP A  39       9.488   4.454   9.800  1.00  0.00           O  
ATOM    481  CB  ASP A  39      10.902   5.064   7.371  1.00  0.00           C  
ATOM    482  CG  ASP A  39      11.840   3.883   7.580  1.00  0.00           C  
ATOM    483  OD1 ASP A  39      11.409   2.768   7.399  1.00  0.00           O  
ATOM    484  OD2 ASP A  39      12.977   4.106   7.919  1.00  0.00           O  
ATOM    485  H   ASP A  39       8.805   6.695   7.655  1.00  0.00           H  
ATOM    486  HA  ASP A  39       9.219   3.920   6.660  1.00  0.00           H  
ATOM    487 1HB  ASP A  39      11.121   5.517   6.404  1.00  0.00           H  
ATOM    488 2HB  ASP A  39      11.107   5.812   8.138  1.00  0.00           H  
ATOM    489  N   THR A  40       8.644   2.732   8.649  1.00  0.00           N  
ATOM    490  CA  THR A  40       8.369   1.924   9.826  1.00  0.00           C  
ATOM    491  C   THR A  40       9.657   1.282  10.371  1.00  0.00           C  
ATOM    492  O   THR A  40       9.646   0.595  11.387  1.00  0.00           O  
ATOM    493  CB  THR A  40       7.331   0.832   9.510  1.00  0.00           C  
ATOM    494  OG1 THR A  40       7.831  -0.020   8.471  1.00  0.00           O  
ATOM    495  CG2 THR A  40       6.019   1.457   9.061  1.00  0.00           C  
ATOM    496  H   THR A  40       8.428   2.360   7.735  1.00  0.00           H  
ATOM    497  HA  THR A  40       7.963   2.572  10.603  1.00  0.00           H  
ATOM    498  HB  THR A  40       7.153   0.230  10.401  1.00  0.00           H  
ATOM    499  HG1 THR A  40       8.181  -0.826   8.859  1.00  0.00           H  
ATOM    500 1HG2 THR A  40       5.297   0.670   8.842  1.00  0.00           H  
ATOM    501 2HG2 THR A  40       5.630   2.096   9.853  1.00  0.00           H  
ATOM    502 3HG2 THR A  40       6.188   2.052   8.164  1.00  0.00           H  
ATOM    503  N   GLY A  41      10.774   1.559   9.713  1.00  0.00           N  
ATOM    504  CA  GLY A  41      12.051   1.013  10.138  1.00  0.00           C  
ATOM    505  C   GLY A  41      12.857   1.962  11.005  1.00  0.00           C  
ATOM    506  O   GLY A  41      13.938   1.602  11.469  1.00  0.00           O  
ATOM    507  H   GLY A  41      10.741   2.160   8.902  1.00  0.00           H  
ATOM    508 1HA  GLY A  41      11.885   0.091  10.696  1.00  0.00           H  
ATOM    509 2HA  GLY A  41      12.646   0.755   9.262  1.00  0.00           H  
ATOM    510  N   SER A  42      12.373   3.190  11.181  1.00  0.00           N  
ATOM    511  CA  SER A  42      13.052   4.186  12.013  1.00  0.00           C  
ATOM    512  C   SER A  42      12.029   4.896  12.897  1.00  0.00           C  
ATOM    513  O   SER A  42      10.831   4.681  12.746  1.00  0.00           O  
ATOM    514  CB  SER A  42      13.786   5.193  11.149  1.00  0.00           C  
ATOM    515  OG  SER A  42      12.886   5.975  10.414  1.00  0.00           O  
ATOM    516  H   SER A  42      11.508   3.439  10.723  1.00  0.00           H  
ATOM    517  HA  SER A  42      13.780   3.673  12.643  1.00  0.00           H  
ATOM    518 1HB  SER A  42      14.399   5.836  11.781  1.00  0.00           H  
ATOM    519 2HB  SER A  42      14.456   4.669  10.469  1.00  0.00           H  
ATOM    520  HG  SER A  42      12.869   5.599   9.531  1.00  0.00           H  
ATOM    521  N   SER A  43      12.493   5.774  13.781  1.00  0.00           N  
ATOM    522  CA  SER A  43      11.594   6.471  14.683  1.00  0.00           C  
ATOM    523  C   SER A  43      11.798   7.968  14.755  1.00  0.00           C  
ATOM    524  O   SER A  43      10.962   8.683  15.295  1.00  0.00           O  
ATOM    525  CB  SER A  43      11.738   5.889  16.076  1.00  0.00           C  
ATOM    526  OG  SER A  43      11.358   4.541  16.099  1.00  0.00           O  
ATOM    527  H   SER A  43      13.484   5.963  13.831  1.00  0.00           H  
ATOM    528  HA  SER A  43      10.571   6.323  14.335  1.00  0.00           H  
ATOM    529 1HB  SER A  43      12.773   5.984  16.404  1.00  0.00           H  
ATOM    530 2HB  SER A  43      11.121   6.456  16.772  1.00  0.00           H  
ATOM    531  HG  SER A  43      11.476   4.248  17.006  1.00  0.00           H  
ATOM    532  N   ASN A  44      12.905   8.446  14.207  1.00  0.00           N  
ATOM    533  CA  ASN A  44      13.207   9.875  14.216  1.00  0.00           C  
ATOM    534  C   ASN A  44      12.639  10.611  13.016  1.00  0.00           C  
ATOM    535  O   ASN A  44      12.513  10.038  11.931  1.00  0.00           O  
ATOM    536  CB  ASN A  44      14.707  10.092  14.296  1.00  0.00           C  
ATOM    537  CG  ASN A  44      15.286   9.648  15.610  1.00  0.00           C  
ATOM    538  OD1 ASN A  44      15.739   8.506  15.749  1.00  0.00           O  
ATOM    539  ND2 ASN A  44      15.280  10.528  16.578  1.00  0.00           N  
ATOM    540  H   ASN A  44      13.556   7.808  13.772  1.00  0.00           H  
ATOM    541  HA  ASN A  44      12.740  10.322  15.095  1.00  0.00           H  
ATOM    542 1HB  ASN A  44      15.198   9.543  13.491  1.00  0.00           H  
ATOM    543 2HB  ASN A  44      14.929  11.150  14.153  1.00  0.00           H  
ATOM    544 1HD2 ASN A  44      15.653  10.288  17.475  1.00  0.00           H  
ATOM    545 2HD2 ASN A  44      14.903  11.441  16.422  1.00  0.00           H  
ATOM    546  N   PHE A  45      12.229  11.857  13.228  1.00  0.00           N  
ATOM    547  CA  PHE A  45      11.725  12.699  12.139  1.00  0.00           C  
ATOM    548  C   PHE A  45      12.762  13.810  11.961  1.00  0.00           C  
ATOM    549  O   PHE A  45      13.219  14.398  12.956  1.00  0.00           O  
ATOM    550  CB  PHE A  45      10.346  13.281  12.456  1.00  0.00           C  
ATOM    551  CG  PHE A  45       9.802  14.173  11.376  1.00  0.00           C  
ATOM    552  CD1 PHE A  45      10.269  14.073  10.074  1.00  0.00           C  
ATOM    553  CD2 PHE A  45       8.824  15.113  11.660  1.00  0.00           C  
ATOM    554  CE1 PHE A  45       9.769  14.893   9.080  1.00  0.00           C  
ATOM    555  CE2 PHE A  45       8.321  15.933  10.669  1.00  0.00           C  
ATOM    556  CZ  PHE A  45       8.795  15.823   9.377  1.00  0.00           C  
ATOM    557  H   PHE A  45      12.266  12.234  14.164  1.00  0.00           H  
ATOM    558  HA  PHE A  45      11.632  12.086  11.242  1.00  0.00           H  
ATOM    559 1HB  PHE A  45       9.637  12.470  12.616  1.00  0.00           H  
ATOM    560 2HB  PHE A  45      10.398  13.857  13.379  1.00  0.00           H  
ATOM    561  HD1 PHE A  45      11.038  13.337   9.839  1.00  0.00           H  
ATOM    562  HD2 PHE A  45       8.450  15.200  12.681  1.00  0.00           H  
ATOM    563  HE1 PHE A  45      10.145  14.804   8.061  1.00  0.00           H  
ATOM    564  HE2 PHE A  45       7.552  16.668  10.905  1.00  0.00           H  
ATOM    565  HZ  PHE A  45       8.401  16.470   8.595  1.00  0.00           H  
ATOM    566  N   ALA A  46      13.193  14.023  10.714  1.00  0.00           N  
ATOM    567  CA  ALA A  46      14.155  15.071  10.373  1.00  0.00           C  
ATOM    568  C   ALA A  46      13.999  15.484   8.918  1.00  0.00           C  
ATOM    569  O   ALA A  46      13.558  14.687   8.070  1.00  0.00           O  
ATOM    570  CB  ALA A  46      15.578  14.603  10.642  1.00  0.00           C  
ATOM    571  H   ALA A  46      12.833  13.429   9.981  1.00  0.00           H  
ATOM    572  HA  ALA A  46      13.947  15.938  11.000  1.00  0.00           H  
ATOM    573 1HB  ALA A  46      16.277  15.397  10.382  1.00  0.00           H  
ATOM    574 2HB  ALA A  46      15.686  14.356  11.698  1.00  0.00           H  
ATOM    575 3HB  ALA A  46      15.790  13.721  10.040  1.00  0.00           H  
ATOM    576  N   VAL A  47      14.334  16.746   8.651  1.00  0.00           N  
ATOM    577  CA  VAL A  47      14.292  17.341   7.309  1.00  0.00           C  
ATOM    578  C   VAL A  47      15.499  18.265   7.180  1.00  0.00           C  
ATOM    579  O   VAL A  47      16.084  18.669   8.180  1.00  0.00           O  
ATOM    580  CB  VAL A  47      12.990  18.134   7.085  1.00  0.00           C  
ATOM    581  CG1 VAL A  47      11.783  17.213   7.184  1.00  0.00           C  
ATOM    582  CG2 VAL A  47      12.892  19.264   8.098  1.00  0.00           C  
ATOM    583  H   VAL A  47      14.633  17.313   9.432  1.00  0.00           H  
ATOM    584  HA  VAL A  47      14.332  16.537   6.573  1.00  0.00           H  
ATOM    585  HB  VAL A  47      12.997  18.547   6.076  1.00  0.00           H  
ATOM    586 1HG1 VAL A  47      10.872  17.790   7.023  1.00  0.00           H  
ATOM    587 2HG1 VAL A  47      11.857  16.433   6.427  1.00  0.00           H  
ATOM    588 3HG1 VAL A  47      11.753  16.758   8.174  1.00  0.00           H  
ATOM    589 1HG2 VAL A  47      11.970  19.821   7.933  1.00  0.00           H  
ATOM    590 2HG2 VAL A  47      12.891  18.850   9.106  1.00  0.00           H  
ATOM    591 3HG2 VAL A  47      13.745  19.933   7.981  1.00  0.00           H  
ATOM    592  N   GLY A  48      15.918  18.581   5.954  1.00  0.00           N  
ATOM    593  CA  GLY A  48      17.075  19.473   5.818  1.00  0.00           C  
ATOM    594  C   GLY A  48      16.759  20.848   6.415  1.00  0.00           C  
ATOM    595  O   GLY A  48      15.604  21.232   6.482  1.00  0.00           O  
ATOM    596  H   GLY A  48      15.468  18.229   5.121  1.00  0.00           H  
ATOM    597 1HA  GLY A  48      17.935  19.033   6.323  1.00  0.00           H  
ATOM    598 2HA  GLY A  48      17.336  19.572   4.765  1.00  0.00           H  
ATOM    599  N   ALA A  49      17.766  21.585   6.865  1.00  0.00           N  
ATOM    600  CA  ALA A  49      17.529  22.918   7.422  1.00  0.00           C  
ATOM    601  C   ALA A  49      18.420  23.853   6.650  1.00  0.00           C  
ATOM    602  O   ALA A  49      19.299  23.400   5.931  1.00  0.00           O  
ATOM    603  CB  ALA A  49      17.824  22.978   8.914  1.00  0.00           C  
ATOM    604  H   ALA A  49      18.710  21.229   6.826  1.00  0.00           H  
ATOM    605  HA  ALA A  49      16.477  23.164   7.276  1.00  0.00           H  
ATOM    606 1HB  ALA A  49      17.633  23.987   9.282  1.00  0.00           H  
ATOM    607 2HB  ALA A  49      17.181  22.273   9.440  1.00  0.00           H  
ATOM    608 3HB  ALA A  49      18.866  22.720   9.089  1.00  0.00           H  
ATOM    609  N   ALA A  50      18.216  25.154   6.807  1.00  0.00           N  
ATOM    610  CA  ALA A  50      19.039  26.125   6.096  1.00  0.00           C  
ATOM    611  C   ALA A  50      20.509  26.115   6.545  1.00  0.00           C  
ATOM    612  O   ALA A  50      21.379  26.607   5.829  1.00  0.00           O  
ATOM    613  CB  ALA A  50      18.450  27.517   6.269  1.00  0.00           C  
ATOM    614  H   ALA A  50      17.486  25.484   7.422  1.00  0.00           H  
ATOM    615  HA  ALA A  50      19.035  25.862   5.038  1.00  0.00           H  
ATOM    616 1HB  ALA A  50      19.066  28.242   5.737  1.00  0.00           H  
ATOM    617 2HB  ALA A  50      17.437  27.537   5.866  1.00  0.00           H  
ATOM    618 3HB  ALA A  50      18.423  27.772   7.327  1.00  0.00           H  
ATOM    619  N   PRO A  51      20.771  25.479   7.688  1.00  0.00           N  
ATOM    620  CA  PRO A  51      22.105  25.362   8.274  1.00  0.00           C  
ATOM    621  C   PRO A  51      22.942  24.267   7.628  1.00  0.00           C  
ATOM    622  O   PRO A  51      24.046  23.987   8.087  1.00  0.00           O  
ATOM    623  CB  PRO A  51      21.799  25.036   9.739  1.00  0.00           C  
ATOM    624  CG  PRO A  51      20.373  25.432   9.912  1.00  0.00           C  
ATOM    625  CD  PRO A  51      19.745  25.165   8.570  1.00  0.00           C  
ATOM    626  HA  PRO A  51      22.626  26.326   8.182  1.00  0.00           H  
ATOM    627 1HB  PRO A  51      21.972  23.966   9.930  1.00  0.00           H  
ATOM    628 2HB  PRO A  51      22.480  25.594  10.399  1.00  0.00           H  
ATOM    629 1HG  PRO A  51      19.911  24.845  10.720  1.00  0.00           H  
ATOM    630 2HG  PRO A  51      20.305  26.489  10.209  1.00  0.00           H  
ATOM    631 1HD  PRO A  51      19.432  24.112   8.514  1.00  0.00           H  
ATOM    632 2HD  PRO A  51      18.883  25.834   8.429  1.00  0.00           H  
ATOM    633  N   HIS A  52      23.590  16.999  -0.698  1.00  0.00           N  
ATOM    634  CA  HIS A  52      22.188  16.645  -0.598  1.00  0.00           C  
ATOM    635  C   HIS A  52      21.306  17.851  -0.309  1.00  0.00           C  
ATOM    636  O   HIS A  52      20.149  17.903  -0.755  1.00  0.00           O  
ATOM    637  CB  HIS A  52      21.984  15.589   0.493  1.00  0.00           C  
ATOM    638  CG  HIS A  52      22.621  14.270   0.180  1.00  0.00           C  
ATOM    639  ND1 HIS A  52      22.785  13.280   1.126  1.00  0.00           N  
ATOM    640  CD2 HIS A  52      23.134  13.779  -0.972  1.00  0.00           C  
ATOM    641  CE1 HIS A  52      23.372  12.236   0.568  1.00  0.00           C  
ATOM    642  NE2 HIS A  52      23.594  12.513  -0.704  1.00  0.00           N  
ATOM    643  H   HIS A  52      24.162  16.550  -1.399  1.00  0.00           H  
ATOM    644  HA  HIS A  52      21.850  16.227  -1.546  1.00  0.00           H  
ATOM    645 1HB  HIS A  52      22.398  15.953   1.434  1.00  0.00           H  
ATOM    646 2HB  HIS A  52      20.918  15.425   0.646  1.00  0.00           H  
ATOM    647  HD1 HIS A  52      22.444  13.299   2.066  1.00  0.00           H  
ATOM    648  HD2 HIS A  52      23.228  14.192  -1.977  1.00  0.00           H  
ATOM    649  HE1 HIS A  52      23.590  11.343   1.153  1.00  0.00           H  
ATOM    650  N   PRO A  53      21.858  18.823   0.419  1.00  0.00           N  
ATOM    651  CA  PRO A  53      21.122  20.021   0.790  1.00  0.00           C  
ATOM    652  C   PRO A  53      21.026  21.099  -0.261  1.00  0.00           C  
ATOM    653  O   PRO A  53      20.228  22.020  -0.095  1.00  0.00           O  
ATOM    654  CB  PRO A  53      21.922  20.519   1.998  1.00  0.00           C  
ATOM    655  CG  PRO A  53      22.689  19.322   2.447  1.00  0.00           C  
ATOM    656  CD  PRO A  53      22.981  18.567   1.177  1.00  0.00           C  
ATOM    657  HA  PRO A  53      20.096  19.742   1.073  1.00  0.00           H  
ATOM    658 1HB  PRO A  53      22.572  21.355   1.700  1.00  0.00           H  
ATOM    659 2HB  PRO A  53      21.239  20.902   2.770  1.00  0.00           H  
ATOM    660 1HG  PRO A  53      23.603  19.632   2.975  1.00  0.00           H  
ATOM    661 2HG  PRO A  53      22.093  18.735   3.161  1.00  0.00           H  
ATOM    662 1HD  PRO A  53      23.903  18.958   0.721  1.00  0.00           H  
ATOM    663 2HD  PRO A  53      23.085  17.495   1.403  1.00  0.00           H  
ATOM    664  N   PHE A  54      21.795  21.004  -1.345  1.00  0.00           N  
ATOM    665  CA  PHE A  54      21.714  22.050  -2.374  1.00  0.00           C  
ATOM    666  C   PHE A  54      20.470  21.888  -3.245  1.00  0.00           C  
ATOM    667  O   PHE A  54      19.975  22.846  -3.817  1.00  0.00           O  
ATOM    668  CB  PHE A  54      22.962  22.027  -3.259  1.00  0.00           C  
ATOM    669  CG  PHE A  54      24.202  22.521  -2.570  1.00  0.00           C  
ATOM    670  CD1 PHE A  54      25.094  21.629  -1.993  1.00  0.00           C  
ATOM    671  CD2 PHE A  54      24.480  23.877  -2.498  1.00  0.00           C  
ATOM    672  CE1 PHE A  54      26.235  22.082  -1.359  1.00  0.00           C  
ATOM    673  CE2 PHE A  54      25.620  24.333  -1.867  1.00  0.00           C  
ATOM    674  CZ  PHE A  54      26.499  23.434  -1.296  1.00  0.00           C  
ATOM    675  H   PHE A  54      22.432  20.232  -1.478  1.00  0.00           H  
ATOM    676  HA  PHE A  54      21.656  23.020  -1.878  1.00  0.00           H  
ATOM    677 1HB  PHE A  54      23.145  21.009  -3.602  1.00  0.00           H  
ATOM    678 2HB  PHE A  54      22.794  22.644  -4.141  1.00  0.00           H  
ATOM    679  HD1 PHE A  54      24.886  20.560  -2.044  1.00  0.00           H  
ATOM    680  HD2 PHE A  54      23.786  24.587  -2.949  1.00  0.00           H  
ATOM    681  HE1 PHE A  54      26.927  21.371  -0.909  1.00  0.00           H  
ATOM    682  HE2 PHE A  54      25.827  25.402  -1.817  1.00  0.00           H  
ATOM    683  HZ  PHE A  54      27.398  23.792  -0.796  1.00  0.00           H  
ATOM    684  N   LEU A  55      19.938  20.675  -3.301  1.00  0.00           N  
ATOM    685  CA  LEU A  55      18.773  20.414  -4.131  1.00  0.00           C  
ATOM    686  C   LEU A  55      17.604  19.820  -3.365  1.00  0.00           C  
ATOM    687  O   LEU A  55      16.899  18.951  -3.864  1.00  0.00           O  
ATOM    688  CB  LEU A  55      19.159  19.467  -5.274  1.00  0.00           C  
ATOM    689  CG  LEU A  55      20.203  20.005  -6.261  1.00  0.00           C  
ATOM    690  CD1 LEU A  55      20.639  18.887  -7.198  1.00  0.00           C  
ATOM    691  CD2 LEU A  55      19.612  21.171  -7.039  1.00  0.00           C  
ATOM    692  H   LEU A  55      20.340  19.919  -2.765  1.00  0.00           H  
ATOM    693  HA  LEU A  55      18.430  21.358  -4.552  1.00  0.00           H  
ATOM    694 1HB  LEU A  55      19.552  18.547  -4.845  1.00  0.00           H  
ATOM    695 2HB  LEU A  55      18.261  19.223  -5.842  1.00  0.00           H  
ATOM    696  HG  LEU A  55      21.082  20.342  -5.712  1.00  0.00           H  
ATOM    697 1HD1 LEU A  55      21.381  19.270  -7.899  1.00  0.00           H  
ATOM    698 2HD1 LEU A  55      21.076  18.075  -6.617  1.00  0.00           H  
ATOM    699 3HD1 LEU A  55      19.776  18.517  -7.750  1.00  0.00           H  
ATOM    700 1HD2 LEU A  55      20.355  21.555  -7.739  1.00  0.00           H  
ATOM    701 2HD2 LEU A  55      18.733  20.834  -7.589  1.00  0.00           H  
ATOM    702 3HD2 LEU A  55      19.325  21.963  -6.346  1.00  0.00           H  
ATOM    703  N   HIS A  56      17.393  20.279  -2.148  1.00  0.00           N  
ATOM    704  CA  HIS A  56      16.292  19.767  -1.371  1.00  0.00           C  
ATOM    705  C   HIS A  56      15.757  20.880  -0.519  1.00  0.00           C  
ATOM    706  O   HIS A  56      16.449  21.860  -0.293  1.00  0.00           O  
ATOM    707  CB  HIS A  56      16.722  18.586  -0.495  1.00  0.00           C  
ATOM    708  CG  HIS A  56      17.206  17.403  -1.275  1.00  0.00           C  
ATOM    709  ND1 HIS A  56      18.211  17.493  -2.216  1.00  0.00           N  
ATOM    710  CD2 HIS A  56      16.823  16.105  -1.256  1.00  0.00           C  
ATOM    711  CE1 HIS A  56      18.426  16.299  -2.741  1.00  0.00           C  
ATOM    712  NE2 HIS A  56      17.597  15.441  -2.176  1.00  0.00           N  
ATOM    713  H   HIS A  56      17.991  20.987  -1.747  1.00  0.00           H  
ATOM    714  HA  HIS A  56      15.508  19.413  -2.040  1.00  0.00           H  
ATOM    715 1HB  HIS A  56      17.521  18.902   0.176  1.00  0.00           H  
ATOM    716 2HB  HIS A  56      15.883  18.267   0.123  1.00  0.00           H  
ATOM    717  HD2 HIS A  56      16.046  15.668  -0.628  1.00  0.00           H  
ATOM    718  HE1 HIS A  56      19.162  16.064  -3.509  1.00  0.00           H  
ATOM    719  HE2 HIS A  56      17.537  14.454  -2.383  1.00  0.00           H  
ATOM    720  N   ARG A  57      14.500  20.752  -0.114  1.00  0.00           N  
ATOM    721  CA  ARG A  57      13.836  21.732   0.725  1.00  0.00           C  
ATOM    722  C   ARG A  57      14.485  21.806   2.089  1.00  0.00           C  
ATOM    723  O   ARG A  57      14.566  20.803   2.795  1.00  0.00           O  
ATOM    724  CB  ARG A  57      12.362  21.392   0.886  1.00  0.00           C  
ATOM    725  CG  ARG A  57      11.562  21.384  -0.407  1.00  0.00           C  
ATOM    726  CD  ARG A  57      11.352  22.757  -0.932  1.00  0.00           C  
ATOM    727  NE  ARG A  57      10.497  22.764  -2.108  1.00  0.00           N  
ATOM    728  CZ  ARG A  57      10.159  23.868  -2.802  1.00  0.00           C  
ATOM    729  NH1 ARG A  57      10.609  25.045  -2.425  1.00  0.00           N  
ATOM    730  NH2 ARG A  57       9.374  23.769  -3.860  1.00  0.00           N  
ATOM    731  H   ARG A  57      13.991  19.931  -0.409  1.00  0.00           H  
ATOM    732  HA  ARG A  57      13.916  22.708   0.246  1.00  0.00           H  
ATOM    733 1HB  ARG A  57      12.263  20.407   1.340  1.00  0.00           H  
ATOM    734 2HB  ARG A  57      11.894  22.111   1.558  1.00  0.00           H  
ATOM    735 1HG  ARG A  57      12.097  20.807  -1.162  1.00  0.00           H  
ATOM    736 2HG  ARG A  57      10.586  20.931  -0.229  1.00  0.00           H  
ATOM    737 1HD  ARG A  57      10.881  23.371  -0.165  1.00  0.00           H  
ATOM    738 2HD  ARG A  57      12.312  23.193  -1.206  1.00  0.00           H  
ATOM    739  HE  ARG A  57      10.131  21.877  -2.428  1.00  0.00           H  
ATOM    740 1HH1 ARG A  57      11.209  25.121  -1.616  1.00  0.00           H  
ATOM    741 2HH1 ARG A  57      10.355  25.872  -2.945  1.00  0.00           H  
ATOM    742 1HH2 ARG A  57       9.027  22.864  -4.150  1.00  0.00           H  
ATOM    743 2HH2 ARG A  57       9.120  24.596  -4.380  1.00  0.00           H  
ATOM    744  N   TYR A  58      14.928  23.012   2.448  1.00  0.00           N  
ATOM    745  CA  TYR A  58      15.596  23.279   3.718  1.00  0.00           C  
ATOM    746  C   TYR A  58      14.725  24.133   4.616  1.00  0.00           C  
ATOM    747  O   TYR A  58      14.318  25.223   4.221  1.00  0.00           O  
ATOM    748  CB  TYR A  58      16.946  23.961   3.487  1.00  0.00           C  
ATOM    749  CG  TYR A  58      17.957  23.089   2.775  1.00  0.00           C  
ATOM    750  CD1 TYR A  58      17.787  22.785   1.432  1.00  0.00           C  
ATOM    751  CD2 TYR A  58      19.053  22.594   3.465  1.00  0.00           C  
ATOM    752  CE1 TYR A  58      18.710  21.988   0.782  1.00  0.00           C  
ATOM    753  CE2 TYR A  58      19.976  21.797   2.815  1.00  0.00           C  
ATOM    754  CZ  TYR A  58      19.807  21.495   1.479  1.00  0.00           C  
ATOM    755  OH  TYR A  58      20.726  20.701   0.832  1.00  0.00           O  
ATOM    756  H   TYR A  58      14.787  23.771   1.797  1.00  0.00           H  
ATOM    757  HA  TYR A  58      15.770  22.329   4.224  1.00  0.00           H  
ATOM    758 1HB  TYR A  58      16.801  24.866   2.895  1.00  0.00           H  
ATOM    759 2HB  TYR A  58      17.371  24.261   4.444  1.00  0.00           H  
ATOM    760  HD1 TYR A  58      16.925  23.174   0.890  1.00  0.00           H  
ATOM    761  HD2 TYR A  58      19.186  22.832   4.520  1.00  0.00           H  
ATOM    762  HE1 TYR A  58      18.576  21.749  -0.272  1.00  0.00           H  
ATOM    763  HE2 TYR A  58      20.838  21.407   3.357  1.00  0.00           H  
ATOM    764  HH  TYR A  58      20.462  20.589  -0.085  1.00  0.00           H  
ATOM    765  N   TYR A  59      14.468  23.634   5.825  1.00  0.00           N  
ATOM    766  CA  TYR A  59      13.635  24.306   6.799  1.00  0.00           C  
ATOM    767  C   TYR A  59      14.338  25.543   7.310  1.00  0.00           C  
ATOM    768  O   TYR A  59      15.531  25.508   7.633  1.00  0.00           O  
ATOM    769  CB  TYR A  59      13.285  23.368   7.957  1.00  0.00           C  
ATOM    770  CG  TYR A  59      12.389  23.996   9.001  1.00  0.00           C  
ATOM    771  CD1 TYR A  59      11.200  24.600   8.622  1.00  0.00           C  
ATOM    772  CD2 TYR A  59      12.757  23.967  10.338  1.00  0.00           C  
ATOM    773  CE1 TYR A  59      10.381  25.173   9.576  1.00  0.00           C  
ATOM    774  CE2 TYR A  59      11.939  24.540  11.292  1.00  0.00           C  
ATOM    775  CZ  TYR A  59      10.755  25.141  10.915  1.00  0.00           C  
ATOM    776  OH  TYR A  59       9.940  25.712  11.865  1.00  0.00           O  
ATOM    777  H   TYR A  59      14.880  22.743   6.061  1.00  0.00           H  
ATOM    778  HA  TYR A  59      12.709  24.612   6.310  1.00  0.00           H  
ATOM    779 1HB  TYR A  59      12.784  22.480   7.567  1.00  0.00           H  
ATOM    780 2HB  TYR A  59      14.200  23.039   8.447  1.00  0.00           H  
ATOM    781  HD1 TYR A  59      10.910  24.623   7.571  1.00  0.00           H  
ATOM    782  HD2 TYR A  59      13.692  23.493  10.636  1.00  0.00           H  
ATOM    783  HE1 TYR A  59       9.447  25.648   9.278  1.00  0.00           H  
ATOM    784  HE2 TYR A  59      12.228  24.518  12.343  1.00  0.00           H  
ATOM    785  HH  TYR A  59      10.338  25.606  12.733  1.00  0.00           H  
ATOM    786  N   GLN A  60      13.594  26.641   7.348  1.00  0.00           N  
ATOM    787  CA  GLN A  60      14.108  27.920   7.820  1.00  0.00           C  
ATOM    788  C   GLN A  60      13.437  28.309   9.136  1.00  0.00           C  
ATOM    789  O   GLN A  60      12.325  28.842   9.149  1.00  0.00           O  
ATOM    790  CB  GLN A  60      13.887  29.012   6.770  1.00  0.00           C  
ATOM    791  CG  GLN A  60      14.648  28.791   5.473  1.00  0.00           C  
ATOM    792  CD  GLN A  60      14.392  29.889   4.458  1.00  0.00           C  
ATOM    793  OE1 GLN A  60      14.212  31.056   4.817  1.00  0.00           O  
ATOM    794  NE2 GLN A  60      14.375  29.522   3.182  1.00  0.00           N  
ATOM    795  H   GLN A  60      12.635  26.581   7.036  1.00  0.00           H  
ATOM    796  HA  GLN A  60      15.179  27.819   7.995  1.00  0.00           H  
ATOM    797 1HB  GLN A  60      12.826  29.077   6.530  1.00  0.00           H  
ATOM    798 2HB  GLN A  60      14.190  29.976   7.178  1.00  0.00           H  
ATOM    799 1HG  GLN A  60      15.716  28.768   5.690  1.00  0.00           H  
ATOM    800 2HG  GLN A  60      14.335  27.843   5.037  1.00  0.00           H  
ATOM    801 1HE2 GLN A  60      14.211  30.203   2.467  1.00  0.00           H  
ATOM    802 2HE2 GLN A  60      14.526  28.565   2.935  1.00  0.00           H  
ATOM    803  N   ARG A  61      14.117  28.069  10.259  1.00  0.00           N  
ATOM    804  CA  ARG A  61      13.605  28.381  11.592  1.00  0.00           C  
ATOM    805  C   ARG A  61      13.087  29.808  11.723  1.00  0.00           C  
ATOM    806  O   ARG A  61      12.074  30.051  12.374  1.00  0.00           O  
ATOM    807  CB  ARG A  61      14.692  28.158  12.633  1.00  0.00           C  
ATOM    808  CG  ARG A  61      15.873  29.110  12.538  1.00  0.00           C  
ATOM    809  CD  ARG A  61      16.930  28.775  13.527  1.00  0.00           C  
ATOM    810  NE  ARG A  61      18.053  29.696  13.454  1.00  0.00           N  
ATOM    811  CZ  ARG A  61      19.148  29.630  14.236  1.00  0.00           C  
ATOM    812  NH1 ARG A  61      19.253  28.683  15.142  1.00  0.00           N  
ATOM    813  NH2 ARG A  61      20.118  30.516  14.091  1.00  0.00           N  
ATOM    814  H   ARG A  61      15.031  27.650  10.169  1.00  0.00           H  
ATOM    815  HA  ARG A  61      12.769  27.714  11.806  1.00  0.00           H  
ATOM    816 1HB  ARG A  61      14.266  28.259  13.630  1.00  0.00           H  
ATOM    817 2HB  ARG A  61      15.079  27.143  12.543  1.00  0.00           H  
ATOM    818 1HG  ARG A  61      16.308  29.053  11.540  1.00  0.00           H  
ATOM    819 2HG  ARG A  61      15.536  30.130  12.729  1.00  0.00           H  
ATOM    820 1HD  ARG A  61      16.514  28.824  14.534  1.00  0.00           H  
ATOM    821 2HD  ARG A  61      17.301  27.769  13.336  1.00  0.00           H  
ATOM    822  HE  ARG A  61      18.008  30.438  12.769  1.00  0.00           H  
ATOM    823 1HH1 ARG A  61      18.512  28.005  15.252  1.00  0.00           H  
ATOM    824 2HH1 ARG A  61      20.074  28.633  15.727  1.00  0.00           H  
ATOM    825 1HH2 ARG A  61      20.037  31.244  13.394  1.00  0.00           H  
ATOM    826 2HH2 ARG A  61      20.938  30.467  14.676  1.00  0.00           H  
ATOM    827  N   GLN A  62      13.765  30.740  11.065  1.00  0.00           N  
ATOM    828  CA  GLN A  62      13.426  32.158  11.107  1.00  0.00           C  
ATOM    829  C   GLN A  62      12.014  32.525  10.638  1.00  0.00           C  
ATOM    830  O   GLN A  62      11.439  33.511  11.104  1.00  0.00           O  
ATOM    831  CB  GLN A  62      14.444  32.938  10.271  1.00  0.00           C  
ATOM    832  CG  GLN A  62      14.364  32.665   8.779  1.00  0.00           C  
ATOM    833  CD  GLN A  62      15.441  33.394   7.998  1.00  0.00           C  
ATOM    834  OE1 GLN A  62      16.167  34.229   8.546  1.00  0.00           O  
ATOM    835  NE2 GLN A  62      15.552  33.083   6.712  1.00  0.00           N  
ATOM    836  H   GLN A  62      14.554  30.439  10.511  1.00  0.00           H  
ATOM    837  HA  GLN A  62      13.475  32.495  12.142  1.00  0.00           H  
ATOM    838 1HB  GLN A  62      14.300  34.007  10.426  1.00  0.00           H  
ATOM    839 2HB  GLN A  62      15.453  32.692  10.604  1.00  0.00           H  
ATOM    840 1HG  GLN A  62      14.483  31.595   8.608  1.00  0.00           H  
ATOM    841 2HG  GLN A  62      13.393  32.997   8.411  1.00  0.00           H  
ATOM    842 1HE2 GLN A  62      16.245  33.531   6.146  1.00  0.00           H  
ATOM    843 2HE2 GLN A  62      14.943  32.400   6.308  1.00  0.00           H  
ATOM    844  N   LEU A  63      11.459  31.734   9.726  1.00  0.00           N  
ATOM    845  CA  LEU A  63      10.133  31.989   9.162  1.00  0.00           C  
ATOM    846  C   LEU A  63       8.980  31.363   9.910  1.00  0.00           C  
ATOM    847  O   LEU A  63       7.844  31.422   9.446  1.00  0.00           O  
ATOM    848  CB  LEU A  63      10.095  31.493   7.711  1.00  0.00           C  
ATOM    849  CG  LEU A  63      11.055  32.195   6.742  1.00  0.00           C  
ATOM    850  CD1 LEU A  63      10.974  31.529   5.375  1.00  0.00           C  
ATOM    851  CD2 LEU A  63      10.697  33.671   6.653  1.00  0.00           C  
ATOM    852  H   LEU A  63      11.979  30.926   9.414  1.00  0.00           H  
ATOM    853  HA  LEU A  63       9.951  33.063   9.178  1.00  0.00           H  
ATOM    854 1HB  LEU A  63      10.333  30.430   7.701  1.00  0.00           H  
ATOM    855 2HB  LEU A  63       9.083  31.621   7.327  1.00  0.00           H  
ATOM    856  HG  LEU A  63      12.078  32.090   7.104  1.00  0.00           H  
ATOM    857 1HD1 LEU A  63      11.656  32.028   4.687  1.00  0.00           H  
ATOM    858 2HD1 LEU A  63      11.254  30.479   5.465  1.00  0.00           H  
ATOM    859 3HD1 LEU A  63       9.956  31.603   4.994  1.00  0.00           H  
ATOM    860 1HD2 LEU A  63      11.380  34.170   5.965  1.00  0.00           H  
ATOM    861 2HD2 LEU A  63       9.674  33.776   6.290  1.00  0.00           H  
ATOM    862 3HD2 LEU A  63      10.780  34.125   7.641  1.00  0.00           H  
ATOM    863  N   SER A  64       9.270  30.744  11.047  1.00  0.00           N  
ATOM    864  CA  SER A  64       8.248  30.071  11.827  1.00  0.00           C  
ATOM    865  C   SER A  64       8.104  30.723  13.195  1.00  0.00           C  
ATOM    866  O   SER A  64       9.031  30.735  14.000  1.00  0.00           O  
ATOM    867  CB  SER A  64       8.590  28.602  11.984  1.00  0.00           C  
ATOM    868  OG  SER A  64       7.655  27.953  12.801  1.00  0.00           O  
ATOM    869  H   SER A  64      10.224  30.740  11.379  1.00  0.00           H  
ATOM    870  HA  SER A  64       7.297  30.155  11.298  1.00  0.00           H  
ATOM    871 1HB  SER A  64       8.612  28.127  11.003  1.00  0.00           H  
ATOM    872 2HB  SER A  64       9.585  28.505  12.416  1.00  0.00           H  
ATOM    873  HG  SER A  64       7.938  27.037  12.851  1.00  0.00           H  
ATOM    874  N   SER A  65       6.924  31.272  13.446  1.00  0.00           N  
ATOM    875  CA  SER A  65       6.635  31.928  14.704  1.00  0.00           C  
ATOM    876  C   SER A  65       6.448  30.926  15.832  1.00  0.00           C  
ATOM    877  O   SER A  65       6.374  31.307  17.003  1.00  0.00           O  
ATOM    878  CB  SER A  65       5.391  32.784  14.565  1.00  0.00           C  
ATOM    879  OG  SER A  65       4.255  31.989  14.365  1.00  0.00           O  
ATOM    880  H   SER A  65       6.206  31.230  12.737  1.00  0.00           H  
ATOM    881  HA  SER A  65       7.479  32.569  14.962  1.00  0.00           H  
ATOM    882 1HB  SER A  65       5.262  33.387  15.463  1.00  0.00           H  
ATOM    883 2HB  SER A  65       5.512  33.468  13.726  1.00  0.00           H  
ATOM    884  HG  SER A  65       4.415  31.496  13.557  1.00  0.00           H  
ATOM    885  N   THR A  66       6.363  29.648  15.486  1.00  0.00           N  
ATOM    886  CA  THR A  66       6.156  28.625  16.497  1.00  0.00           C  
ATOM    887  C   THR A  66       7.354  27.720  16.806  1.00  0.00           C  
ATOM    888  O   THR A  66       7.247  26.792  17.604  1.00  0.00           O  
ATOM    889  CB  THR A  66       4.965  27.738  16.089  1.00  0.00           C  
ATOM    890  OG1 THR A  66       5.239  27.116  14.827  1.00  0.00           O  
ATOM    891  CG2 THR A  66       3.696  28.569  15.975  1.00  0.00           C  
ATOM    892  H   THR A  66       6.441  29.374  14.517  1.00  0.00           H  
ATOM    893  HA  THR A  66       5.930  29.115  17.444  1.00  0.00           H  
ATOM    894  HB  THR A  66       4.817  26.961  16.838  1.00  0.00           H  
ATOM    895  HG1 THR A  66       5.811  26.356  14.963  1.00  0.00           H  
ATOM    896 1HG2 THR A  66       2.865  27.926  15.686  1.00  0.00           H  
ATOM    897 2HG2 THR A  66       3.478  29.035  16.936  1.00  0.00           H  
ATOM    898 3HG2 THR A  66       3.834  29.343  15.221  1.00  0.00           H  
ATOM    899  N   TYR A  67       8.502  28.007  16.210  1.00  0.00           N  
ATOM    900  CA  TYR A  67       9.689  27.195  16.439  1.00  0.00           C  
ATOM    901  C   TYR A  67      10.269  27.393  17.841  1.00  0.00           C  
ATOM    902  O   TYR A  67      10.312  28.494  18.362  1.00  0.00           O  
ATOM    903  CB  TYR A  67      10.750  27.509  15.382  1.00  0.00           C  
ATOM    904  CG  TYR A  67      12.009  26.681  15.515  1.00  0.00           C  
ATOM    905  CD1 TYR A  67      12.022  25.363  15.082  1.00  0.00           C  
ATOM    906  CD2 TYR A  67      13.150  27.239  16.072  1.00  0.00           C  
ATOM    907  CE1 TYR A  67      13.171  24.607  15.204  1.00  0.00           C  
ATOM    908  CE2 TYR A  67      14.300  26.483  16.194  1.00  0.00           C  
ATOM    909  CZ  TYR A  67      14.312  25.172  15.762  1.00  0.00           C  
ATOM    910  OH  TYR A  67      15.458  24.419  15.884  1.00  0.00           O  
ATOM    911  H   TYR A  67       8.561  28.799  15.587  1.00  0.00           H  
ATOM    912  HA  TYR A  67       9.410  26.144  16.358  1.00  0.00           H  
ATOM    913 1HB  TYR A  67      10.334  27.339  14.387  1.00  0.00           H  
ATOM    914 2HB  TYR A  67      11.026  28.561  15.445  1.00  0.00           H  
ATOM    915  HD1 TYR A  67      11.125  24.925  14.644  1.00  0.00           H  
ATOM    916  HD2 TYR A  67      13.139  28.274  16.413  1.00  0.00           H  
ATOM    917  HE1 TYR A  67      13.182  23.572  14.863  1.00  0.00           H  
ATOM    918  HE2 TYR A  67      15.196  26.922  16.632  1.00  0.00           H  
ATOM    919  HH  TYR A  67      15.298  23.538  15.539  1.00  0.00           H  
ATOM    920  N   ARG A  68      10.724  26.308  18.442  1.00  0.00           N  
ATOM    921  CA  ARG A  68      11.324  26.346  19.758  1.00  0.00           C  
ATOM    922  C   ARG A  68      12.649  25.619  19.586  1.00  0.00           C  
ATOM    923  O   ARG A  68      12.661  24.419  19.294  1.00  0.00           O  
ATOM    924  CB  ARG A  68      10.458  25.669  20.810  1.00  0.00           C  
ATOM    925  CG  ARG A  68       9.117  26.341  21.063  1.00  0.00           C  
ATOM    926  CD  ARG A  68       9.279  27.647  21.752  1.00  0.00           C  
ATOM    927  NE  ARG A  68       7.997  28.265  22.050  1.00  0.00           N  
ATOM    928  CZ  ARG A  68       7.318  29.063  21.203  1.00  0.00           C  
ATOM    929  NH1 ARG A  68       7.810  29.330  20.013  1.00  0.00           N  
ATOM    930  NH2 ARG A  68       6.157  29.579  21.568  1.00  0.00           N  
ATOM    931  H   ARG A  68      10.648  25.423  17.961  1.00  0.00           H  
ATOM    932  HA  ARG A  68      11.448  27.389  20.052  1.00  0.00           H  
ATOM    933 1HB  ARG A  68      10.260  24.641  20.511  1.00  0.00           H  
ATOM    934 2HB  ARG A  68      10.995  25.637  21.758  1.00  0.00           H  
ATOM    935 1HG  ARG A  68       8.612  26.515  20.113  1.00  0.00           H  
ATOM    936 2HG  ARG A  68       8.500  25.696  21.690  1.00  0.00           H  
ATOM    937 1HD  ARG A  68       9.812  27.499  22.691  1.00  0.00           H  
ATOM    938 2HD  ARG A  68       9.846  28.326  21.117  1.00  0.00           H  
ATOM    939  HE  ARG A  68       7.586  28.084  22.956  1.00  0.00           H  
ATOM    940 1HH1 ARG A  68       8.697  28.936  19.734  1.00  0.00           H  
ATOM    941 2HH1 ARG A  68       7.301  29.928  19.379  1.00  0.00           H  
ATOM    942 1HH2 ARG A  68       5.779  29.374  22.483  1.00  0.00           H  
ATOM    943 2HH2 ARG A  68       5.648  30.176  20.934  1.00  0.00           H  
ATOM    944  N   ASP A  69      13.757  26.346  19.708  1.00  0.00           N  
ATOM    945  CA  ASP A  69      15.080  25.745  19.564  1.00  0.00           C  
ATOM    946  C   ASP A  69      15.507  25.109  20.876  1.00  0.00           C  
ATOM    947  O   ASP A  69      14.881  25.338  21.914  1.00  0.00           O  
ATOM    948  CB  ASP A  69      16.111  26.790  19.131  1.00  0.00           C  
ATOM    949  CG  ASP A  69      16.362  27.852  20.193  1.00  0.00           C  
ATOM    950  OD1 ASP A  69      15.833  27.721  21.272  1.00  0.00           O  
ATOM    951  OD2 ASP A  69      17.079  28.783  19.916  1.00  0.00           O  
ATOM    952  H   ASP A  69      13.684  27.334  19.904  1.00  0.00           H  
ATOM    953  HA  ASP A  69      15.028  24.973  18.796  1.00  0.00           H  
ATOM    954 1HB  ASP A  69      17.056  26.295  18.902  1.00  0.00           H  
ATOM    955 2HB  ASP A  69      15.771  27.282  18.219  1.00  0.00           H  
ATOM    956  N   LEU A  70      16.529  24.262  20.821  1.00  0.00           N  
ATOM    957  CA  LEU A  70      17.033  23.617  22.025  1.00  0.00           C  
ATOM    958  C   LEU A  70      18.539  23.489  21.911  1.00  0.00           C  
ATOM    959  O   LEU A  70      19.122  23.728  20.852  1.00  0.00           O  
ATOM    960  CB  LEU A  70      16.395  22.235  22.217  1.00  0.00           C  
ATOM    961  CG  LEU A  70      14.872  22.226  22.399  1.00  0.00           C  
ATOM    962  CD1 LEU A  70      14.362  20.792  22.336  1.00  0.00           C  
ATOM    963  CD2 LEU A  70      14.514  22.875  23.727  1.00  0.00           C  
ATOM    964  H   LEU A  70      16.967  24.059  19.934  1.00  0.00           H  
ATOM    965  HA  LEU A  70      16.775  24.237  22.883  1.00  0.00           H  
ATOM    966 1HB  LEU A  70      16.629  21.621  21.349  1.00  0.00           H  
ATOM    967 2HB  LEU A  70      16.837  21.768  23.097  1.00  0.00           H  
ATOM    968  HG  LEU A  70      14.405  22.782  21.585  1.00  0.00           H  
ATOM    969 1HD1 LEU A  70      13.279  20.785  22.465  1.00  0.00           H  
ATOM    970 2HD1 LEU A  70      14.614  20.358  21.368  1.00  0.00           H  
ATOM    971 3HD1 LEU A  70      14.825  20.206  23.129  1.00  0.00           H  
ATOM    972 1HD2 LEU A  70      13.432  22.869  23.856  1.00  0.00           H  
ATOM    973 2HD2 LEU A  70      14.980  22.319  24.541  1.00  0.00           H  
ATOM    974 3HD2 LEU A  70      14.875  23.904  23.738  1.00  0.00           H  
ATOM    975  N   ARG A  71      19.164  23.111  23.014  1.00  0.00           N  
ATOM    976  CA  ARG A  71      20.608  22.938  23.062  1.00  0.00           C  
ATOM    977  C   ARG A  71      21.068  21.646  22.334  1.00  0.00           C  
ATOM    978  O   ARG A  71      22.039  21.667  21.576  1.00  0.00           O  
ATOM    979  CB  ARG A  71      21.076  22.902  24.509  1.00  0.00           C  
ATOM    980  CG  ARG A  71      20.979  24.229  25.246  1.00  0.00           C  
ATOM    981  CD  ARG A  71      21.406  24.103  26.663  1.00  0.00           C  
ATOM    982  NE  ARG A  71      21.314  25.369  27.372  1.00  0.00           N  
ATOM    983  CZ  ARG A  71      21.524  25.523  28.694  1.00  0.00           C  
ATOM    984  NH1 ARG A  71      21.836  24.483  29.435  1.00  0.00           N  
ATOM    985  NH2 ARG A  71      21.416  26.719  29.245  1.00  0.00           N  
ATOM    986  H   ARG A  71      18.620  22.938  23.847  1.00  0.00           H  
ATOM    987  HA  ARG A  71      21.075  23.786  22.560  1.00  0.00           H  
ATOM    988 1HB  ARG A  71      20.487  22.174  25.064  1.00  0.00           H  
ATOM    989 2HB  ARG A  71      22.117  22.579  24.547  1.00  0.00           H  
ATOM    990 1HG  ARG A  71      21.621  24.963  24.759  1.00  0.00           H  
ATOM    991 2HG  ARG A  71      19.947  24.580  25.228  1.00  0.00           H  
ATOM    992 1HD  ARG A  71      20.769  23.380  27.172  1.00  0.00           H  
ATOM    993 2HD  ARG A  71      22.441  23.765  26.702  1.00  0.00           H  
ATOM    994  HE  ARG A  71      21.076  26.192  26.835  1.00  0.00           H  
ATOM    995 1HH1 ARG A  71      21.918  23.568  29.013  1.00  0.00           H  
ATOM    996 2HH1 ARG A  71      21.993  24.598  30.426  1.00  0.00           H  
ATOM    997 1HH2 ARG A  71      21.176  27.518  28.675  1.00  0.00           H  
ATOM    998 2HH2 ARG A  71      21.573  26.834  30.235  1.00  0.00           H  
ATOM    999  N   LYS A  72      20.310  20.561  22.524  1.00  0.00           N  
ATOM   1000  CA  LYS A  72      20.597  19.235  21.964  1.00  0.00           C  
ATOM   1001  C   LYS A  72      20.710  19.013  20.453  1.00  0.00           C  
ATOM   1002  O   LYS A  72      20.023  19.650  19.656  1.00  0.00           O  
ATOM   1003  CB  LYS A  72      19.531  18.273  22.491  1.00  0.00           C  
ATOM   1004  CG  LYS A  72      19.601  18.016  23.990  1.00  0.00           C  
ATOM   1005  CD  LYS A  72      18.531  17.030  24.433  1.00  0.00           C  
ATOM   1006  CE  LYS A  72      18.595  16.778  25.932  1.00  0.00           C  
ATOM   1007  NZ  LYS A  72      17.541  15.829  26.383  1.00  0.00           N  
ATOM   1008  H   LYS A  72      19.487  20.686  23.096  1.00  0.00           H  
ATOM   1009  HA  LYS A  72      21.585  18.922  22.304  1.00  0.00           H  
ATOM   1010 1HB  LYS A  72      18.540  18.668  22.265  1.00  0.00           H  
ATOM   1011 2HB  LYS A  72      19.624  17.313  21.982  1.00  0.00           H  
ATOM   1012 1HG  LYS A  72      20.582  17.613  24.245  1.00  0.00           H  
ATOM   1013 2HG  LYS A  72      19.463  18.954  24.527  1.00  0.00           H  
ATOM   1014 1HD  LYS A  72      17.546  17.425  24.181  1.00  0.00           H  
ATOM   1015 2HD  LYS A  72      18.669  16.084  23.909  1.00  0.00           H  
ATOM   1016 1HE  LYS A  72      19.570  16.367  26.190  1.00  0.00           H  
ATOM   1017 2HE  LYS A  72      18.470  17.720  26.465  1.00  0.00           H  
ATOM   1018 1HZ  LYS A  72      17.617  15.689  27.380  1.00  0.00           H  
ATOM   1019 2HZ  LYS A  72      16.630  16.209  26.165  1.00  0.00           H  
ATOM   1020 3HZ  LYS A  72      17.659  14.945  25.909  1.00  0.00           H  
ATOM   1021  N   GLY A  73      21.526  18.017  20.102  1.00  0.00           N  
ATOM   1022  CA  GLY A  73      21.811  17.627  18.726  1.00  0.00           C  
ATOM   1023  C   GLY A  73      21.426  16.170  18.452  1.00  0.00           C  
ATOM   1024  O   GLY A  73      21.381  15.334  19.365  1.00  0.00           O  
ATOM   1025  H   GLY A  73      21.966  17.512  20.858  1.00  0.00           H  
ATOM   1026 1HA  GLY A  73      21.266  18.278  18.043  1.00  0.00           H  
ATOM   1027 2HA  GLY A  73      22.872  17.764  18.522  1.00  0.00           H  
ATOM   1028  N   VAL A  74      21.146  15.870  17.191  1.00  0.00           N  
ATOM   1029  CA  VAL A  74      20.781  14.527  16.789  1.00  0.00           C  
ATOM   1030  C   VAL A  74      21.759  14.084  15.706  1.00  0.00           C  
ATOM   1031  O   VAL A  74      22.280  14.910  14.950  1.00  0.00           O  
ATOM   1032  CB  VAL A  74      19.336  14.481  16.258  1.00  0.00           C  
ATOM   1033  CG1 VAL A  74      19.194  15.359  15.024  1.00  0.00           C  
ATOM   1034  CG2 VAL A  74      18.945  13.044  15.945  1.00  0.00           C  
ATOM   1035  H   VAL A  74      21.189  16.598  16.492  1.00  0.00           H  
ATOM   1036  HA  VAL A  74      20.847  13.875  17.661  1.00  0.00           H  
ATOM   1037  HB  VAL A  74      18.666  14.883  17.018  1.00  0.00           H  
ATOM   1038 1HG1 VAL A  74      18.166  15.315  14.662  1.00  0.00           H  
ATOM   1039 2HG1 VAL A  74      19.444  16.389  15.280  1.00  0.00           H  
ATOM   1040 3HG1 VAL A  74      19.868  15.004  14.245  1.00  0.00           H  
ATOM   1041 1HG2 VAL A  74      17.922  13.019  15.570  1.00  0.00           H  
ATOM   1042 2HG2 VAL A  74      19.619  12.640  15.189  1.00  0.00           H  
ATOM   1043 3HG2 VAL A  74      19.014  12.443  16.851  1.00  0.00           H  
ATOM   1044  N   TYR A  75      22.059  12.792  15.691  1.00  0.00           N  
ATOM   1045  CA  TYR A  75      22.972  12.209  14.730  1.00  0.00           C  
ATOM   1046  C   TYR A  75      22.308  10.909  14.319  1.00  0.00           C  
ATOM   1047  O   TYR A  75      22.214   9.988  15.127  1.00  0.00           O  
ATOM   1048  CB  TYR A  75      24.367  11.981  15.317  1.00  0.00           C  
ATOM   1049  CG  TYR A  75      25.371  11.452  14.316  1.00  0.00           C  
ATOM   1050  CD1 TYR A  75      25.145  11.610  12.957  1.00  0.00           C  
ATOM   1051  CD2 TYR A  75      26.517  10.808  14.759  1.00  0.00           C  
ATOM   1052  CE1 TYR A  75      26.062  11.127  12.043  1.00  0.00           C  
ATOM   1053  CE2 TYR A  75      27.434  10.325  13.845  1.00  0.00           C  
ATOM   1054  CZ  TYR A  75      27.209  10.483  12.493  1.00  0.00           C  
ATOM   1055  OH  TYR A  75      28.122  10.001  11.583  1.00  0.00           O  
ATOM   1056  H   TYR A  75      21.627  12.197  16.383  1.00  0.00           H  
ATOM   1057  HA  TYR A  75      23.074  12.895  13.889  1.00  0.00           H  
ATOM   1058 1HB  TYR A  75      24.750  12.919  15.720  1.00  0.00           H  
ATOM   1059 2HB  TYR A  75      24.303  11.272  16.142  1.00  0.00           H  
ATOM   1060  HD1 TYR A  75      24.244  12.116  12.609  1.00  0.00           H  
ATOM   1061  HD2 TYR A  75      26.694  10.682  15.827  1.00  0.00           H  
ATOM   1062  HE1 TYR A  75      25.884  11.252  10.976  1.00  0.00           H  
ATOM   1063  HE2 TYR A  75      28.334   9.818  14.193  1.00  0.00           H  
ATOM   1064  HH  TYR A  75      28.851   9.587  12.051  1.00  0.00           H  
ATOM   1065  N   VAL A  76      21.806  10.846  13.090  1.00  0.00           N  
ATOM   1066  CA  VAL A  76      21.118   9.653  12.620  1.00  0.00           C  
ATOM   1067  C   VAL A  76      21.867   8.930  11.528  1.00  0.00           C  
ATOM   1068  O   VAL A  76      22.173   9.515  10.497  1.00  0.00           O  
ATOM   1069  CB  VAL A  76      19.718  10.026  12.096  1.00  0.00           C  
ATOM   1070  CG1 VAL A  76      19.004   8.793  11.561  1.00  0.00           C  
ATOM   1071  CG2 VAL A  76      18.908  10.680  13.204  1.00  0.00           C  
ATOM   1072  H   VAL A  76      21.901  11.636  12.468  1.00  0.00           H  
ATOM   1073  HA  VAL A  76      21.009   8.963  13.458  1.00  0.00           H  
ATOM   1074  HB  VAL A  76      19.825  10.722  11.264  1.00  0.00           H  
ATOM   1075 1HG1 VAL A  76      18.017   9.075  11.195  1.00  0.00           H  
ATOM   1076 2HG1 VAL A  76      19.584   8.362  10.745  1.00  0.00           H  
ATOM   1077 3HG1 VAL A  76      18.898   8.059  12.360  1.00  0.00           H  
ATOM   1078 1HG2 VAL A  76      17.920  10.941  12.827  1.00  0.00           H  
ATOM   1079 2HG2 VAL A  76      18.806   9.986  14.039  1.00  0.00           H  
ATOM   1080 3HG2 VAL A  76      19.417  11.582  13.543  1.00  0.00           H  
ATOM   1081  N   PRO A  77      22.136   7.645  11.743  1.00  0.00           N  
ATOM   1082  CA  PRO A  77      22.845   6.830  10.760  1.00  0.00           C  
ATOM   1083  C   PRO A  77      21.890   5.848  10.075  1.00  0.00           C  
ATOM   1084  O   PRO A  77      21.330   4.954  10.720  1.00  0.00           O  
ATOM   1085  CB  PRO A  77      23.895   6.104  11.607  1.00  0.00           C  
ATOM   1086  CG  PRO A  77      23.271   6.004  12.957  1.00  0.00           C  
ATOM   1087  CD  PRO A  77      22.452   7.261  13.084  1.00  0.00           C  
ATOM   1088  HA  PRO A  77      23.323   7.489  10.020  1.00  0.00           H  
ATOM   1089 1HB  PRO A  77      24.119   5.121  11.167  1.00  0.00           H  
ATOM   1090 2HB  PRO A  77      24.835   6.676  11.612  1.00  0.00           H  
ATOM   1091 1HG  PRO A  77      22.661   5.092  13.027  1.00  0.00           H  
ATOM   1092 2HG  PRO A  77      24.050   5.926  13.730  1.00  0.00           H  
ATOM   1093 1HD  PRO A  77      21.528   7.042  13.639  1.00  0.00           H  
ATOM   1094 2HD  PRO A  77      23.041   8.033  13.601  1.00  0.00           H  
ATOM   1095  N   TYR A  78      21.694   6.022   8.774  1.00  0.00           N  
ATOM   1096  CA  TYR A  78      20.800   5.150   8.029  1.00  0.00           C  
ATOM   1097  C   TYR A  78      21.531   4.076   7.247  1.00  0.00           C  
ATOM   1098  O   TYR A  78      22.751   4.151   7.082  1.00  0.00           O  
ATOM   1099  CB  TYR A  78      19.931   5.979   7.081  1.00  0.00           C  
ATOM   1100  CG  TYR A  78      18.956   6.894   7.789  1.00  0.00           C  
ATOM   1101  CD1 TYR A  78      19.014   8.264   7.580  1.00  0.00           C  
ATOM   1102  CD2 TYR A  78      18.005   6.362   8.646  1.00  0.00           C  
ATOM   1103  CE1 TYR A  78      18.123   9.099   8.227  1.00  0.00           C  
ATOM   1104  CE2 TYR A  78      17.114   7.197   9.293  1.00  0.00           C  
ATOM   1105  CZ  TYR A  78      17.171   8.560   9.085  1.00  0.00           C  
ATOM   1106  OH  TYR A  78      16.284   9.392   9.729  1.00  0.00           O  
ATOM   1107  H   TYR A  78      22.170   6.769   8.289  1.00  0.00           H  
ATOM   1108  HA  TYR A  78      20.153   4.631   8.737  1.00  0.00           H  
ATOM   1109 1HB  TYR A  78      20.571   6.592   6.443  1.00  0.00           H  
ATOM   1110 2HB  TYR A  78      19.363   5.314   6.432  1.00  0.00           H  
ATOM   1111  HD1 TYR A  78      19.762   8.682   6.906  1.00  0.00           H  
ATOM   1112  HD2 TYR A  78      17.960   5.286   8.811  1.00  0.00           H  
ATOM   1113  HE1 TYR A  78      18.168  10.176   8.063  1.00  0.00           H  
ATOM   1114  HE2 TYR A  78      16.367   6.779   9.967  1.00  0.00           H  
ATOM   1115  HH  TYR A  78      16.459  10.302   9.476  1.00  0.00           H  
ATOM   1116  N   THR A  79      20.779   3.068   6.790  1.00  0.00           N  
ATOM   1117  CA  THR A  79      21.343   1.968   6.014  1.00  0.00           C  
ATOM   1118  C   THR A  79      22.291   2.456   4.933  1.00  0.00           C  
ATOM   1119  O   THR A  79      23.213   1.740   4.530  1.00  0.00           O  
ATOM   1120  CB  THR A  79      20.229   1.122   5.369  1.00  0.00           C  
ATOM   1121  OG1 THR A  79      19.399   0.561   6.394  1.00  0.00           O  
ATOM   1122  CG2 THR A  79      20.827   0.000   4.535  1.00  0.00           C  
ATOM   1123  H   THR A  79      19.789   3.072   6.991  1.00  0.00           H  
ATOM   1124  HA  THR A  79      21.916   1.329   6.686  1.00  0.00           H  
ATOM   1125  HB  THR A  79      19.615   1.756   4.730  1.00  0.00           H  
ATOM   1126  HG1 THR A  79      19.947   0.274   7.128  1.00  0.00           H  
ATOM   1127 1HG2 THR A  79      20.025  -0.587   4.087  1.00  0.00           H  
ATOM   1128 2HG2 THR A  79      21.450   0.424   3.748  1.00  0.00           H  
ATOM   1129 3HG2 THR A  79      21.434  -0.643   5.171  1.00  0.00           H  
ATOM   1130  N   GLN A  80      22.016   3.664   4.443  1.00  0.00           N  
ATOM   1131  CA  GLN A  80      22.826   4.345   3.436  1.00  0.00           C  
ATOM   1132  C   GLN A  80      22.636   5.853   3.659  1.00  0.00           C  
ATOM   1133  O   GLN A  80      21.518   6.372   3.584  1.00  0.00           O  
ATOM   1134  CB  GLN A  80      22.419   3.940   2.017  1.00  0.00           C  
ATOM   1135  CG  GLN A  80      23.219   4.623   0.921  1.00  0.00           C  
ATOM   1136  CD  GLN A  80      24.674   4.197   0.915  1.00  0.00           C  
ATOM   1137  OE1 GLN A  80      24.986   3.002   0.905  1.00  0.00           O  
ATOM   1138  NE2 GLN A  80      25.576   5.172   0.920  1.00  0.00           N  
ATOM   1139  H   GLN A  80      21.191   4.122   4.803  1.00  0.00           H  
ATOM   1140  HA  GLN A  80      23.869   4.063   3.583  1.00  0.00           H  
ATOM   1141 1HB  GLN A  80      22.537   2.863   1.898  1.00  0.00           H  
ATOM   1142 2HB  GLN A  80      21.366   4.172   1.860  1.00  0.00           H  
ATOM   1143 1HG  GLN A  80      22.783   4.368  -0.045  1.00  0.00           H  
ATOM   1144 2HG  GLN A  80      23.179   5.701   1.075  1.00  0.00           H  
ATOM   1145 1HE2 GLN A  80      26.552   4.951   0.917  1.00  0.00           H  
ATOM   1146 2HE2 GLN A  80      25.280   6.127   0.928  1.00  0.00           H  
ATOM   1147  N   GLY A  81      23.726   6.540   3.971  1.00  0.00           N  
ATOM   1148  CA  GLY A  81      23.640   7.964   4.209  1.00  0.00           C  
ATOM   1149  C   GLY A  81      23.304   8.263   5.654  1.00  0.00           C  
ATOM   1150  O   GLY A  81      22.631   7.484   6.335  1.00  0.00           O  
ATOM   1151  H   GLY A  81      24.623   6.082   4.046  1.00  0.00           H  
ATOM   1152 1HA  GLY A  81      24.589   8.434   3.949  1.00  0.00           H  
ATOM   1153 2HA  GLY A  81      22.879   8.396   3.560  1.00  0.00           H  
ATOM   1154  N   LYS A  82      23.804   9.393   6.127  1.00  0.00           N  
ATOM   1155  CA  LYS A  82      23.577   9.822   7.490  1.00  0.00           C  
ATOM   1156  C   LYS A  82      23.094  11.262   7.524  1.00  0.00           C  
ATOM   1157  O   LYS A  82      22.774  11.858   6.491  1.00  0.00           O  
ATOM   1158  CB  LYS A  82      24.852   9.668   8.321  1.00  0.00           C  
ATOM   1159  CG  LYS A  82      26.018  10.527   7.849  1.00  0.00           C  
ATOM   1160  CD  LYS A  82      27.258  10.291   8.698  1.00  0.00           C  
ATOM   1161  CE  LYS A  82      28.406  11.190   8.265  1.00  0.00           C  
ATOM   1162  NZ  LYS A  82      29.628  10.966   9.084  1.00  0.00           N  
ATOM   1163  H   LYS A  82      24.361   9.972   5.515  1.00  0.00           H  
ATOM   1164  HA  LYS A  82      22.800   9.193   7.926  1.00  0.00           H  
ATOM   1165 1HB  LYS A  82      24.643   9.928   9.359  1.00  0.00           H  
ATOM   1166 2HB  LYS A  82      25.175   8.627   8.303  1.00  0.00           H  
ATOM   1167 1HG  LYS A  82      26.248  10.289   6.810  1.00  0.00           H  
ATOM   1168 2HG  LYS A  82      25.742  11.579   7.909  1.00  0.00           H  
ATOM   1169 1HD  LYS A  82      27.025  10.491   9.745  1.00  0.00           H  
ATOM   1170 2HD  LYS A  82      27.569   9.250   8.606  1.00  0.00           H  
ATOM   1171 1HE  LYS A  82      28.644  10.997   7.220  1.00  0.00           H  
ATOM   1172 2HE  LYS A  82      28.107  12.233   8.360  1.00  0.00           H  
ATOM   1173 1HZ  LYS A  82      30.364  11.580   8.766  1.00  0.00           H  
ATOM   1174 2HZ  LYS A  82      29.424  11.160  10.055  1.00  0.00           H  
ATOM   1175 3HZ  LYS A  82      29.926  10.006   8.989  1.00  0.00           H  
ATOM   1176  N   TRP A  83      23.023  11.809   8.726  1.00  0.00           N  
ATOM   1177  CA  TRP A  83      22.588  13.167   8.913  1.00  0.00           C  
ATOM   1178  C   TRP A  83      22.851  13.514  10.344  1.00  0.00           C  
ATOM   1179  O   TRP A  83      22.490  12.734  11.230  1.00  0.00           O  
ATOM   1180  CB  TRP A  83      21.104  13.336   8.582  1.00  0.00           C  
ATOM   1181  CG  TRP A  83      20.201  12.506   9.443  1.00  0.00           C  
ATOM   1182  CD1 TRP A  83      19.757  11.245   9.181  1.00  0.00           C  
ATOM   1183  CD2 TRP A  83      19.623  12.877  10.718  1.00  0.00           C  
ATOM   1184  NE1 TRP A  83      18.946  10.807  10.199  1.00  0.00           N  
ATOM   1185  CE2 TRP A  83      18.854  11.793  11.149  1.00  0.00           C  
ATOM   1186  CE3 TRP A  83      19.697  14.025  11.517  1.00  0.00           C  
ATOM   1187  CZ2 TRP A  83      18.157  11.817  12.346  1.00  0.00           C  
ATOM   1188  CZ3 TRP A  83      18.998  14.049  12.719  1.00  0.00           C  
ATOM   1189  CH2 TRP A  83      18.249  12.973  13.122  1.00  0.00           C  
ATOM   1190  H   TRP A  83      23.281  11.259   9.533  1.00  0.00           H  
ATOM   1191  HA  TRP A  83      23.159  13.809   8.242  1.00  0.00           H  
ATOM   1192 1HB  TRP A  83      20.822  14.383   8.699  1.00  0.00           H  
ATOM   1193 2HB  TRP A  83      20.930  13.064   7.541  1.00  0.00           H  
ATOM   1194  HD1 TRP A  83      20.009  10.668   8.293  1.00  0.00           H  
ATOM   1195  HE1 TRP A  83      18.490   9.907  10.242  1.00  0.00           H  
ATOM   1196  HE3 TRP A  83      20.293  14.882  11.203  1.00  0.00           H  
ATOM   1197  HZ2 TRP A  83      17.556  10.972  12.684  1.00  0.00           H  
ATOM   1198  HZ3 TRP A  83      19.060  14.947  13.334  1.00  0.00           H  
ATOM   1199  HH2 TRP A  83      17.714  13.025  14.070  1.00  0.00           H  
ATOM   1200  N   GLU A  84      23.560  14.621  10.573  1.00  0.00           N  
ATOM   1201  CA  GLU A  84      23.790  15.098  11.931  1.00  0.00           C  
ATOM   1202  C   GLU A  84      23.128  16.468  11.942  1.00  0.00           C  
ATOM   1203  O   GLU A  84      22.970  17.080  10.880  1.00  0.00           O  
ATOM   1204  CB  GLU A  84      25.278  15.184  12.279  1.00  0.00           C  
ATOM   1205  CG  GLU A  84      25.565  15.623  13.708  1.00  0.00           C  
ATOM   1206  CD  GLU A  84      27.033  15.651  14.028  1.00  0.00           C  
ATOM   1207  OE1 GLU A  84      27.815  15.315  13.171  1.00  0.00           O  
ATOM   1208  OE2 GLU A  84      27.374  16.009  15.130  1.00  0.00           O  
ATOM   1209  H   GLU A  84      23.946  15.140   9.797  1.00  0.00           H  
ATOM   1210  HA  GLU A  84      23.328  14.397  12.627  1.00  0.00           H  
ATOM   1211 1HB  GLU A  84      25.744  14.210  12.128  1.00  0.00           H  
ATOM   1212 2HB  GLU A  84      25.768  15.889  11.608  1.00  0.00           H  
ATOM   1213 1HG  GLU A  84      25.152  16.620  13.861  1.00  0.00           H  
ATOM   1214 2HG  GLU A  84      25.061  14.942  14.394  1.00  0.00           H  
ATOM   1215  N   GLY A  85      22.689  16.924  13.110  1.00  0.00           N  
ATOM   1216  CA  GLY A  85      22.056  18.228  13.207  1.00  0.00           C  
ATOM   1217  C   GLY A  85      21.561  18.483  14.614  1.00  0.00           C  
ATOM   1218  O   GLY A  85      21.980  17.787  15.541  1.00  0.00           O  
ATOM   1219  H   GLY A  85      22.793  16.364  13.944  1.00  0.00           H  
ATOM   1220 1HA  GLY A  85      22.769  19.001  12.919  1.00  0.00           H  
ATOM   1221 2HA  GLY A  85      21.224  18.281  12.506  1.00  0.00           H  
ATOM   1222  N   GLU A  86      20.711  19.491  14.786  1.00  0.00           N  
ATOM   1223  CA  GLU A  86      20.154  19.800  16.100  1.00  0.00           C  
ATOM   1224  C   GLU A  86      18.710  19.329  16.143  1.00  0.00           C  
ATOM   1225  O   GLU A  86      18.203  18.801  15.162  1.00  0.00           O  
ATOM   1226  CB  GLU A  86      20.234  21.299  16.395  1.00  0.00           C  
ATOM   1227  CG  GLU A  86      21.651  21.850  16.473  1.00  0.00           C  
ATOM   1228  CD  GLU A  86      21.691  23.321  16.782  1.00  0.00           C  
ATOM   1229  OE1 GLU A  86      20.648  23.929  16.819  1.00  0.00           O  
ATOM   1230  OE2 GLU A  86      22.766  23.837  16.980  1.00  0.00           O  
ATOM   1231  H   GLU A  86      20.443  20.056  13.993  1.00  0.00           H  
ATOM   1232  HA  GLU A  86      20.735  19.270  16.856  1.00  0.00           H  
ATOM   1233 1HB  GLU A  86      19.703  21.852  15.620  1.00  0.00           H  
ATOM   1234 2HB  GLU A  86      19.741  21.510  17.344  1.00  0.00           H  
ATOM   1235 1HG  GLU A  86      22.196  21.313  17.248  1.00  0.00           H  
ATOM   1236 2HG  GLU A  86      22.152  21.669  15.523  1.00  0.00           H  
ATOM   1237  N   LEU A  87      18.066  19.487  17.290  1.00  0.00           N  
ATOM   1238  CA  LEU A  87      16.676  19.099  17.460  1.00  0.00           C  
ATOM   1239  C   LEU A  87      15.897  20.357  17.832  1.00  0.00           C  
ATOM   1240  O   LEU A  87      16.369  21.147  18.639  1.00  0.00           O  
ATOM   1241  CB  LEU A  87      16.528  18.026  18.546  1.00  0.00           C  
ATOM   1242  CG  LEU A  87      17.281  16.714  18.292  1.00  0.00           C  
ATOM   1243  CD1 LEU A  87      17.142  15.805  19.505  1.00  0.00           C  
ATOM   1244  CD2 LEU A  87      16.730  16.046  17.041  1.00  0.00           C  
ATOM   1245  H   LEU A  87      18.563  19.892  18.071  1.00  0.00           H  
ATOM   1246  HA  LEU A  87      16.315  18.685  16.519  1.00  0.00           H  
ATOM   1247 1HB  LEU A  87      16.885  18.435  19.490  1.00  0.00           H  
ATOM   1248 2HB  LEU A  87      15.471  17.785  18.655  1.00  0.00           H  
ATOM   1249  HG  LEU A  87      18.342  16.924  18.153  1.00  0.00           H  
ATOM   1250 1HD1 LEU A  87      17.677  14.872  19.325  1.00  0.00           H  
ATOM   1251 2HD1 LEU A  87      17.562  16.299  20.381  1.00  0.00           H  
ATOM   1252 3HD1 LEU A  87      16.088  15.590  19.679  1.00  0.00           H  
ATOM   1253 1HD2 LEU A  87      17.266  15.114  16.860  1.00  0.00           H  
ATOM   1254 2HD2 LEU A  87      15.669  15.834  17.179  1.00  0.00           H  
ATOM   1255 3HD2 LEU A  87      16.859  16.710  16.187  1.00  0.00           H  
ATOM   1256  N   GLY A  88      14.711  20.539  17.261  1.00  0.00           N  
ATOM   1257  CA  GLY A  88      13.892  21.700  17.577  1.00  0.00           C  
ATOM   1258  C   GLY A  88      12.434  21.307  17.786  1.00  0.00           C  
ATOM   1259  O   GLY A  88      12.073  20.151  17.577  1.00  0.00           O  
ATOM   1260  H   GLY A  88      14.368  19.862  16.595  1.00  0.00           H  
ATOM   1261 1HA  GLY A  88      14.275  22.182  18.477  1.00  0.00           H  
ATOM   1262 2HA  GLY A  88      13.964  22.427  16.769  1.00  0.00           H  
ATOM   1263  N   THR A  89      11.598  22.256  18.203  1.00  0.00           N  
ATOM   1264  CA  THR A  89      10.174  22.012  18.430  1.00  0.00           C  
ATOM   1265  C   THR A  89       9.366  22.938  17.523  1.00  0.00           C  
ATOM   1266  O   THR A  89       9.705  24.109  17.366  1.00  0.00           O  
ATOM   1267  CB  THR A  89       9.783  22.235  19.903  1.00  0.00           C  
ATOM   1268  OG1 THR A  89      10.526  21.337  20.738  1.00  0.00           O  
ATOM   1269  CG2 THR A  89       8.295  21.993  20.102  1.00  0.00           C  
ATOM   1270  H   THR A  89      11.971  23.180  18.367  1.00  0.00           H  
ATOM   1271  HA  THR A  89       9.956  20.974  18.177  1.00  0.00           H  
ATOM   1272  HB  THR A  89      10.021  23.259  20.191  1.00  0.00           H  
ATOM   1273  HG1 THR A  89      10.116  20.469  20.718  1.00  0.00           H  
ATOM   1274 1HG2 THR A  89       8.037  22.156  21.149  1.00  0.00           H  
ATOM   1275 2HG2 THR A  89       7.727  22.682  19.477  1.00  0.00           H  
ATOM   1276 3HG2 THR A  89       8.053  20.968  19.824  1.00  0.00           H  
ATOM   1277  N   ASP A  90       8.293  22.419  16.945  1.00  0.00           N  
ATOM   1278  CA  ASP A  90       7.432  23.193  16.063  1.00  0.00           C  
ATOM   1279  C   ASP A  90       6.171  22.375  15.866  1.00  0.00           C  
ATOM   1280  O   ASP A  90       5.999  21.310  16.477  1.00  0.00           O  
ATOM   1281  CB  ASP A  90       8.106  23.486  14.720  1.00  0.00           C  
ATOM   1282  CG  ASP A  90       7.557  24.734  14.042  1.00  0.00           C  
ATOM   1283  OD1 ASP A  90       6.388  25.000  14.187  1.00  0.00           O  
ATOM   1284  OD2 ASP A  90       8.313  25.409  13.385  1.00  0.00           O  
ATOM   1285  H   ASP A  90       8.069  21.451  17.126  1.00  0.00           H  
ATOM   1286  HA  ASP A  90       7.212  24.147  16.544  1.00  0.00           H  
ATOM   1287 1HB  ASP A  90       9.178  23.613  14.871  1.00  0.00           H  
ATOM   1288 2HB  ASP A  90       7.968  22.636  14.051  1.00  0.00           H  
ATOM   1289  N   LEU A  91       5.277  22.882  15.036  1.00  0.00           N  
ATOM   1290  CA  LEU A  91       4.031  22.208  14.757  1.00  0.00           C  
ATOM   1291  C   LEU A  91       4.114  21.550  13.379  1.00  0.00           C  
ATOM   1292  O   LEU A  91       4.424  22.210  12.371  1.00  0.00           O  
ATOM   1293  CB  LEU A  91       2.861  23.198  14.810  1.00  0.00           C  
ATOM   1294  CG  LEU A  91       2.388  23.594  16.215  1.00  0.00           C  
ATOM   1295  CD1 LEU A  91       3.482  24.388  16.915  1.00  0.00           C  
ATOM   1296  CD2 LEU A  91       1.105  24.406  16.108  1.00  0.00           C  
ATOM   1297  H   LEU A  91       5.471  23.765  14.585  1.00  0.00           H  
ATOM   1298  HA  LEU A  91       3.874  21.443  15.517  1.00  0.00           H  
ATOM   1299 1HB  LEU A  91       3.153  24.109  14.290  1.00  0.00           H  
ATOM   1300 2HB  LEU A  91       2.012  22.762  14.285  1.00  0.00           H  
ATOM   1301  HG  LEU A  91       2.200  22.695  16.802  1.00  0.00           H  
ATOM   1302 1HD1 LEU A  91       3.146  24.669  17.913  1.00  0.00           H  
ATOM   1303 2HD1 LEU A  91       4.381  23.777  16.995  1.00  0.00           H  
ATOM   1304 3HD1 LEU A  91       3.703  25.287  16.340  1.00  0.00           H  
ATOM   1305 1HD2 LEU A  91       0.768  24.687  17.107  1.00  0.00           H  
ATOM   1306 2HD2 LEU A  91       1.292  25.306  15.522  1.00  0.00           H  
ATOM   1307 3HD2 LEU A  91       0.335  23.808  15.620  1.00  0.00           H  
ATOM   1308  N   VAL A  92       3.881  20.239  13.356  1.00  0.00           N  
ATOM   1309  CA  VAL A  92       3.938  19.461  12.128  1.00  0.00           C  
ATOM   1310  C   VAL A  92       2.528  19.179  11.644  1.00  0.00           C  
ATOM   1311  O   VAL A  92       1.641  18.931  12.450  1.00  0.00           O  
ATOM   1312  CB  VAL A  92       4.686  18.134  12.355  1.00  0.00           C  
ATOM   1313  CG1 VAL A  92       4.672  17.291  11.088  1.00  0.00           C  
ATOM   1314  CG2 VAL A  92       6.113  18.413  12.800  1.00  0.00           C  
ATOM   1315  H   VAL A  92       3.657  19.773  14.224  1.00  0.00           H  
ATOM   1316  HA  VAL A  92       4.479  20.039  11.377  1.00  0.00           H  
ATOM   1317  HB  VAL A  92       4.169  17.563  13.126  1.00  0.00           H  
ATOM   1318 1HG1 VAL A  92       5.204  16.357  11.266  1.00  0.00           H  
ATOM   1319 2HG1 VAL A  92       3.641  17.073  10.808  1.00  0.00           H  
ATOM   1320 3HG1 VAL A  92       5.160  17.838  10.282  1.00  0.00           H  
ATOM   1321 1HG2 VAL A  92       6.636  17.471  12.959  1.00  0.00           H  
ATOM   1322 2HG2 VAL A  92       6.628  18.989  12.031  1.00  0.00           H  
ATOM   1323 3HG2 VAL A  92       6.099  18.981  13.730  1.00  0.00           H  
ATOM   1324  N   SER A  93       2.310  19.302  10.337  1.00  0.00           N  
ATOM   1325  CA  SER A  93       1.009  19.037   9.718  1.00  0.00           C  
ATOM   1326  C   SER A  93       1.092  17.725   8.931  1.00  0.00           C  
ATOM   1327  O   SER A  93       1.439  17.726   7.748  1.00  0.00           O  
ATOM   1328  CB  SER A  93       0.606  20.178   8.804  1.00  0.00           C  
ATOM   1329  OG  SER A  93      -0.624  19.917   8.187  1.00  0.00           O  
ATOM   1330  H   SER A  93       3.082  19.592   9.754  1.00  0.00           H  
ATOM   1331  HA  SER A  93       0.262  18.946  10.508  1.00  0.00           H  
ATOM   1332 1HB  SER A  93       0.538  21.100   9.381  1.00  0.00           H  
ATOM   1333 2HB  SER A  93       1.373  20.323   8.044  1.00  0.00           H  
ATOM   1334  HG  SER A  93      -1.176  19.509   8.859  1.00  0.00           H  
ATOM   1335  N   ILE A  94       0.769  16.610   9.563  1.00  0.00           N  
ATOM   1336  CA  ILE A  94       0.837  15.331   8.865  1.00  0.00           C  
ATOM   1337  C   ILE A  94      -0.526  14.606   8.798  1.00  0.00           C  
ATOM   1338  O   ILE A  94      -1.129  14.297   9.827  1.00  0.00           O  
ATOM   1339  CB  ILE A  94       1.871  14.413   9.543  1.00  0.00           C  
ATOM   1340  CG1 ILE A  94       3.257  15.063   9.522  1.00  0.00           C  
ATOM   1341  CG2 ILE A  94       1.905  13.055   8.861  1.00  0.00           C  
ATOM   1342  CD1 ILE A  94       4.289  14.328  10.346  1.00  0.00           C  
ATOM   1343  H   ILE A  94       0.474  16.628  10.529  1.00  0.00           H  
ATOM   1344  HA  ILE A  94       1.150  15.514   7.838  1.00  0.00           H  
ATOM   1345  HB  ILE A  94       1.603  14.277  10.591  1.00  0.00           H  
ATOM   1346 1HG1 ILE A  94       3.616  15.118   8.495  1.00  0.00           H  
ATOM   1347 2HG1 ILE A  94       3.186  16.084   9.897  1.00  0.00           H  
ATOM   1348 1HG2 ILE A  94       2.641  12.419   9.352  1.00  0.00           H  
ATOM   1349 2HG2 ILE A  94       0.922  12.590   8.927  1.00  0.00           H  
ATOM   1350 3HG2 ILE A  94       2.177  13.181   7.813  1.00  0.00           H  
ATOM   1351 1HD1 ILE A  94       5.244  14.848  10.281  1.00  0.00           H  
ATOM   1352 2HD1 ILE A  94       3.965  14.292  11.387  1.00  0.00           H  
ATOM   1353 3HD1 ILE A  94       4.402  13.313   9.966  1.00  0.00           H  
ATOM   1354  N   PRO A  95      -1.017  14.373   7.582  1.00  0.00           N  
ATOM   1355  CA  PRO A  95      -2.292  13.696   7.395  1.00  0.00           C  
ATOM   1356  C   PRO A  95      -3.492  14.426   7.972  1.00  0.00           C  
ATOM   1357  O   PRO A  95      -4.388  13.796   8.515  1.00  0.00           O  
ATOM   1358  CB  PRO A  95      -2.059  12.368   8.122  1.00  0.00           C  
ATOM   1359  CG  PRO A  95      -1.036  12.692   9.157  1.00  0.00           C  
ATOM   1360  CD  PRO A  95      -0.159  13.727   8.505  1.00  0.00           C  
ATOM   1361  HA  PRO A  95      -2.465  13.540   6.320  1.00  0.00           H  
ATOM   1362 1HB  PRO A  95      -3.003  12.004   8.554  1.00  0.00           H  
ATOM   1363 2HB  PRO A  95      -1.717  11.603   7.408  1.00  0.00           H  
ATOM   1364 1HG  PRO A  95      -1.524  13.064  10.069  1.00  0.00           H  
ATOM   1365 2HG  PRO A  95      -0.482  11.785   9.440  1.00  0.00           H  
ATOM   1366 1HD  PRO A  95       0.205  14.432   9.267  1.00  0.00           H  
ATOM   1367 2HD  PRO A  95       0.684  13.230   8.002  1.00  0.00           H  
ATOM   1368  N   HIS A  96      -3.513  15.752   7.873  1.00  0.00           N  
ATOM   1369  CA  HIS A  96      -4.627  16.517   8.407  1.00  0.00           C  
ATOM   1370  C   HIS A  96      -4.569  16.844   9.896  1.00  0.00           C  
ATOM   1371  O   HIS A  96      -5.378  17.628  10.384  1.00  0.00           O  
ATOM   1372  CB  HIS A  96      -5.932  15.766   8.124  1.00  0.00           C  
ATOM   1373  CG  HIS A  96      -6.216  15.582   6.665  1.00  0.00           C  
ATOM   1374  ND1 HIS A  96      -6.599  16.623   5.845  1.00  0.00           N  
ATOM   1375  CD2 HIS A  96      -6.173  14.480   5.880  1.00  0.00           C  
ATOM   1376  CE1 HIS A  96      -6.779  16.167   4.617  1.00  0.00           C  
ATOM   1377  NE2 HIS A  96      -6.527  14.871   4.613  1.00  0.00           N  
ATOM   1378  H   HIS A  96      -2.751  16.240   7.424  1.00  0.00           H  
ATOM   1379  HA  HIS A  96      -4.668  17.490   7.918  1.00  0.00           H  
ATOM   1380 1HB  HIS A  96      -5.895  14.782   8.591  1.00  0.00           H  
ATOM   1381 2HB  HIS A  96      -6.767  16.308   8.568  1.00  0.00           H  
ATOM   1382  HD2 HIS A  96      -5.907  13.471   6.196  1.00  0.00           H  
ATOM   1383  HE1 HIS A  96      -7.083  16.761   3.755  1.00  0.00           H  
ATOM   1384  HE2 HIS A  96      -6.584  14.261   3.810  1.00  0.00           H  
ATOM   1385  N   ASN A  99      -3.597  16.267  10.597  1.00  0.00           N  
ATOM   1386  CA  ASN A  99      -3.378  16.454  12.045  1.00  0.00           C  
ATOM   1387  C   ASN A  99      -2.411  17.604  12.371  1.00  0.00           C  
ATOM   1388  O   ASN A  99      -1.338  17.705  11.773  1.00  0.00           O  
ATOM   1389  CB  ASN A  99      -2.877  15.163  12.666  1.00  0.00           C  
ATOM   1390  CG  ASN A  99      -3.927  14.087  12.689  1.00  0.00           C  
ATOM   1391  OD1 ASN A  99      -5.014  14.275  13.247  1.00  0.00           O  
ATOM   1392  ND2 ASN A  99      -3.623  12.962  12.093  1.00  0.00           N  
ATOM   1393  H   ASN A  99      -4.051  16.999  10.069  1.00  0.00           H  
ATOM   1394  HA  ASN A  99      -4.329  16.722  12.507  1.00  0.00           H  
ATOM   1395 1HB  ASN A  99      -2.014  14.801  12.107  1.00  0.00           H  
ATOM   1396 2HB  ASN A  99      -2.548  15.355  13.688  1.00  0.00           H  
ATOM   1397 1HD2 ASN A  99      -4.283  12.211  12.077  1.00  0.00           H  
ATOM   1398 2HD2 ASN A  99      -2.731  12.854  11.655  1.00  0.00           H  
ATOM   1399  N   VAL A 100      -2.779  18.455  13.330  1.00  0.00           N  
ATOM   1400  CA  VAL A 100      -1.907  19.552  13.756  1.00  0.00           C  
ATOM   1401  C   VAL A 100      -1.096  19.086  14.967  1.00  0.00           C  
ATOM   1402  O   VAL A 100      -1.410  19.381  16.120  1.00  0.00           O  
ATOM   1403  CB  VAL A 100      -2.729  20.802  14.122  1.00  0.00           C  
ATOM   1404  CG1 VAL A 100      -1.809  21.949  14.512  1.00  0.00           C  
ATOM   1405  CG2 VAL A 100      -3.618  21.197  12.952  1.00  0.00           C  
ATOM   1406  H   VAL A 100      -3.679  18.342  13.773  1.00  0.00           H  
ATOM   1407  HA  VAL A 100      -1.243  19.807  12.929  1.00  0.00           H  
ATOM   1408  HB  VAL A 100      -3.348  20.577  14.990  1.00  0.00           H  
ATOM   1409 1HG1 VAL A 100      -2.407  22.825  14.767  1.00  0.00           H  
ATOM   1410 2HG1 VAL A 100      -1.208  21.657  15.373  1.00  0.00           H  
ATOM   1411 3HG1 VAL A 100      -1.154  22.190  13.675  1.00  0.00           H  
ATOM   1412 1HG2 VAL A 100      -4.197  22.081  13.218  1.00  0.00           H  
ATOM   1413 2HG2 VAL A 100      -2.999  21.416  12.082  1.00  0.00           H  
ATOM   1414 3HG2 VAL A 100      -4.297  20.377  12.717  1.00  0.00           H  
ATOM   1415  N   THR A 101      -0.072  18.300  14.667  1.00  0.00           N  
ATOM   1416  CA  THR A 101       0.813  17.721  15.656  1.00  0.00           C  
ATOM   1417  C   THR A 101       1.612  18.831  16.299  1.00  0.00           C  
ATOM   1418  O   THR A 101       2.674  19.218  15.827  1.00  0.00           O  
ATOM   1419  CB  THR A 101       1.757  16.674  15.037  1.00  0.00           C  
ATOM   1420  OG1 THR A 101       0.986  15.620  14.446  1.00  0.00           O  
ATOM   1421  CG2 THR A 101       2.677  16.091  16.099  1.00  0.00           C  
ATOM   1422  H   THR A 101       0.087  18.103  13.689  1.00  0.00           H  
ATOM   1423  HA  THR A 101       0.207  17.222  16.413  1.00  0.00           H  
ATOM   1424  HB  THR A 101       2.361  17.143  14.260  1.00  0.00           H  
ATOM   1425  HG1 THR A 101       0.419  15.984  13.762  1.00  0.00           H  
ATOM   1426 1HG2 THR A 101       3.337  15.353  15.643  1.00  0.00           H  
ATOM   1427 2HG2 THR A 101       3.273  16.888  16.542  1.00  0.00           H  
ATOM   1428 3HG2 THR A 101       2.079  15.612  16.874  1.00  0.00           H  
ATOM   1429  N   VAL A 102       1.045  19.369  17.360  1.00  0.00           N  
ATOM   1430  CA  VAL A 102       1.655  20.436  18.116  1.00  0.00           C  
ATOM   1431  C   VAL A 102       2.861  19.916  18.891  1.00  0.00           C  
ATOM   1432  O   VAL A 102       2.938  18.739  19.216  1.00  0.00           O  
ATOM   1433  CB  VAL A 102       0.634  21.051  19.091  1.00  0.00           C  
ATOM   1434  CG1 VAL A 102      -0.549  21.629  18.329  1.00  0.00           C  
ATOM   1435  CG2 VAL A 102       0.171  19.999  20.088  1.00  0.00           C  
ATOM   1436  H   VAL A 102       0.145  19.013  17.649  1.00  0.00           H  
ATOM   1437  HA  VAL A 102       1.984  21.209  17.420  1.00  0.00           H  
ATOM   1438  HB  VAL A 102       1.106  21.876  19.625  1.00  0.00           H  
ATOM   1439 1HG1 VAL A 102      -1.261  22.060  19.034  1.00  0.00           H  
ATOM   1440 2HG1 VAL A 102      -0.199  22.405  17.648  1.00  0.00           H  
ATOM   1441 3HG1 VAL A 102      -1.037  20.838  17.760  1.00  0.00           H  
ATOM   1442 1HG2 VAL A 102      -0.550  20.441  20.774  1.00  0.00           H  
ATOM   1443 2HG2 VAL A 102      -0.296  19.172  19.553  1.00  0.00           H  
ATOM   1444 3HG2 VAL A 102       1.028  19.629  20.651  1.00  0.00           H  
ATOM   1445  N   ARG A 103       3.813  20.802  19.157  1.00  0.00           N  
ATOM   1446  CA  ARG A 103       5.026  20.482  19.910  1.00  0.00           C  
ATOM   1447  C   ARG A 103       5.695  19.196  19.491  1.00  0.00           C  
ATOM   1448  O   ARG A 103       5.912  18.311  20.319  1.00  0.00           O  
ATOM   1449  CB  ARG A 103       4.709  20.393  21.396  1.00  0.00           C  
ATOM   1450  CG  ARG A 103       4.250  21.696  22.031  1.00  0.00           C  
ATOM   1451  CD  ARG A 103       3.979  21.533  23.482  1.00  0.00           C  
ATOM   1452  NE  ARG A 103       2.834  20.671  23.727  1.00  0.00           N  
ATOM   1453  CZ  ARG A 103       2.531  20.120  24.918  1.00  0.00           C  
ATOM   1454  NH1 ARG A 103       3.297  20.350  25.962  1.00  0.00           N  
ATOM   1455  NH2 ARG A 103       1.465  19.348  25.038  1.00  0.00           N  
ATOM   1456  H   ARG A 103       3.680  21.743  18.815  1.00  0.00           H  
ATOM   1457  HA  ARG A 103       5.752  21.280  19.752  1.00  0.00           H  
ATOM   1458 1HB  ARG A 103       3.926  19.654  21.556  1.00  0.00           H  
ATOM   1459 2HB  ARG A 103       5.593  20.056  21.937  1.00  0.00           H  
ATOM   1460 1HG  ARG A 103       5.025  22.453  21.910  1.00  0.00           H  
ATOM   1461 2HG  ARG A 103       3.333  22.034  21.546  1.00  0.00           H  
ATOM   1462 1HD  ARG A 103       4.848  21.091  23.967  1.00  0.00           H  
ATOM   1463 2HD  ARG A 103       3.773  22.507  23.925  1.00  0.00           H  
ATOM   1464  HE  ARG A 103       2.221  20.471  22.947  1.00  0.00           H  
ATOM   1465 1HH1 ARG A 103       4.112  20.939  25.870  1.00  0.00           H  
ATOM   1466 2HH1 ARG A 103       3.071  19.936  26.855  1.00  0.00           H  
ATOM   1467 1HH2 ARG A 103       0.876  19.172  24.236  1.00  0.00           H  
ATOM   1468 2HH2 ARG A 103       1.239  18.935  25.931  1.00  0.00           H  
ATOM   1469  N   ALA A 104       6.017  19.092  18.210  1.00  0.00           N  
ATOM   1470  CA  ALA A 104       6.690  17.908  17.711  1.00  0.00           C  
ATOM   1471  C   ALA A 104       8.180  18.158  17.576  1.00  0.00           C  
ATOM   1472  O   ALA A 104       8.601  18.974  16.754  1.00  0.00           O  
ATOM   1473  CB  ALA A 104       6.098  17.481  16.376  1.00  0.00           C  
ATOM   1474  H   ALA A 104       5.796  19.839  17.568  1.00  0.00           H  
ATOM   1475  HA  ALA A 104       6.544  17.105  18.434  1.00  0.00           H  
ATOM   1476 1HB  ALA A 104       6.615  16.591  16.017  1.00  0.00           H  
ATOM   1477 2HB  ALA A 104       5.038  17.258  16.502  1.00  0.00           H  
ATOM   1478 3HB  ALA A 104       6.216  18.285  15.652  1.00  0.00           H  
ATOM   1479  N   ASN A 105       8.981  17.501  18.408  1.00  0.00           N  
ATOM   1480  CA  ASN A 105      10.421  17.664  18.289  1.00  0.00           C  
ATOM   1481  C   ASN A 105      10.881  16.863  17.073  1.00  0.00           C  
ATOM   1482  O   ASN A 105      10.393  15.758  16.813  1.00  0.00           O  
ATOM   1483  CB  ASN A 105      11.137  17.222  19.552  1.00  0.00           C  
ATOM   1484  CG  ASN A 105      10.853  18.123  20.722  1.00  0.00           C  
ATOM   1485  OD1 ASN A 105       9.783  18.737  20.804  1.00  0.00           O  
ATOM   1486  ND2 ASN A 105      11.791  18.214  21.630  1.00  0.00           N  
ATOM   1487  H   ASN A 105       8.612  16.890  19.123  1.00  0.00           H  
ATOM   1488  HA  ASN A 105      10.638  18.721  18.128  1.00  0.00           H  
ATOM   1489 1HB  ASN A 105      10.831  16.207  19.808  1.00  0.00           H  
ATOM   1490 2HB  ASN A 105      12.212  17.206  19.374  1.00  0.00           H  
ATOM   1491 1HD2 ASN A 105      11.657  18.799  22.431  1.00  0.00           H  
ATOM   1492 2HD2 ASN A 105      12.641  17.699  21.524  1.00  0.00           H  
ATOM   1493  N   ILE A 106      11.822  17.420  16.332  1.00  0.00           N  
ATOM   1494  CA  ILE A 106      12.328  16.762  15.150  1.00  0.00           C  
ATOM   1495  C   ILE A 106      13.754  17.232  14.945  1.00  0.00           C  
ATOM   1496  O   ILE A 106      14.202  18.148  15.627  1.00  0.00           O  
ATOM   1497  CB  ILE A 106      11.472  17.074  13.909  1.00  0.00           C  
ATOM   1498  CG1 ILE A 106      11.479  18.578  13.620  1.00  0.00           C  
ATOM   1499  CG2 ILE A 106      10.050  16.573  14.103  1.00  0.00           C  
ATOM   1500  CD1 ILE A 106      10.822  18.951  12.311  1.00  0.00           C  
ATOM   1501  H   ILE A 106      12.197  18.321  16.592  1.00  0.00           H  
ATOM   1502  HA  ILE A 106      12.300  15.686  15.315  1.00  0.00           H  
ATOM   1503  HB  ILE A 106      11.904  16.585  13.037  1.00  0.00           H  
ATOM   1504 1HG1 ILE A 106      10.963  19.104  14.423  1.00  0.00           H  
ATOM   1505 2HG1 ILE A 106      12.507  18.940  13.601  1.00  0.00           H  
ATOM   1506 1HG2 ILE A 106       9.459  16.802  13.217  1.00  0.00           H  
ATOM   1507 2HG2 ILE A 106      10.063  15.495  14.261  1.00  0.00           H  
ATOM   1508 3HG2 ILE A 106       9.607  17.061  14.971  1.00  0.00           H  
ATOM   1509 1HD1 ILE A 106      10.867  20.033  12.177  1.00  0.00           H  
ATOM   1510 2HD1 ILE A 106      11.346  18.462  11.489  1.00  0.00           H  
ATOM   1511 3HD1 ILE A 106       9.782  18.630  12.321  1.00  0.00           H  
ATOM   1512  N   ALA A 107      14.474  16.594  14.028  1.00  0.00           N  
ATOM   1513  CA  ALA A 107      15.855  16.967  13.770  1.00  0.00           C  
ATOM   1514  C   ALA A 107      16.015  17.852  12.553  1.00  0.00           C  
ATOM   1515  O   ALA A 107      15.306  17.676  11.560  1.00  0.00           O  
ATOM   1516  CB  ALA A 107      16.708  15.717  13.613  1.00  0.00           C  
ATOM   1517  H   ALA A 107      14.062  15.838  13.500  1.00  0.00           H  
ATOM   1518  HA  ALA A 107      16.216  17.541  14.624  1.00  0.00           H  
ATOM   1519 1HB  ALA A 107      17.742  16.004  13.420  1.00  0.00           H  
ATOM   1520 2HB  ALA A 107      16.660  15.126  14.528  1.00  0.00           H  
ATOM   1521 3HB  ALA A 107      16.335  15.124  12.779  1.00  0.00           H  
ATOM   1522  N   ALA A 108      16.900  18.844  12.660  1.00  0.00           N  
ATOM   1523  CA  ALA A 108      17.216  19.764  11.567  1.00  0.00           C  
ATOM   1524  C   ALA A 108      18.637  19.408  11.142  1.00  0.00           C  
ATOM   1525  O   ALA A 108      19.552  19.436  11.963  1.00  0.00           O  
ATOM   1526  CB  ALA A 108      17.102  21.220  11.993  1.00  0.00           C  
ATOM   1527  H   ALA A 108      17.369  18.955  13.547  1.00  0.00           H  
ATOM   1528  HA  ALA A 108      16.502  19.591  10.761  1.00  0.00           H  
ATOM   1529 1HB  ALA A 108      17.345  21.866  11.149  1.00  0.00           H  
ATOM   1530 2HB  ALA A 108      16.083  21.424  12.324  1.00  0.00           H  
ATOM   1531 3HB  ALA A 108      17.794  21.415  12.810  1.00  0.00           H  
ATOM   1532  N   ILE A 109      18.832  19.078   9.872  1.00  0.00           N  
ATOM   1533  CA  ILE A 109      20.154  18.693   9.417  1.00  0.00           C  
ATOM   1534  C   ILE A 109      21.066  19.879   9.255  1.00  0.00           C  
ATOM   1535  O   ILE A 109      20.619  20.983   8.951  1.00  0.00           O  
ATOM   1536  CB  ILE A 109      20.072  17.934   8.080  1.00  0.00           C  
ATOM   1537  CG1 ILE A 109      19.310  16.618   8.259  1.00  0.00           C  
ATOM   1538  CG2 ILE A 109      21.466  17.675   7.529  1.00  0.00           C  
ATOM   1539  CD1 ILE A 109      18.967  15.929   6.958  1.00  0.00           C  
ATOM   1540  H   ILE A 109      18.068  19.091   9.211  1.00  0.00           H  
ATOM   1541  HA  ILE A 109      20.598  18.034  10.162  1.00  0.00           H  
ATOM   1542  HB  ILE A 109      19.511  18.527   7.359  1.00  0.00           H  
ATOM   1543 1HG1 ILE A 109      19.904  15.933   8.862  1.00  0.00           H  
ATOM   1544 2HG1 ILE A 109      18.381  16.806   8.799  1.00  0.00           H  
ATOM   1545 1HG2 ILE A 109      21.389  17.137   6.584  1.00  0.00           H  
ATOM   1546 2HG2 ILE A 109      21.975  18.624   7.366  1.00  0.00           H  
ATOM   1547 3HG2 ILE A 109      22.034  17.077   8.242  1.00  0.00           H  
ATOM   1548 1HD1 ILE A 109      18.428  15.005   7.166  1.00  0.00           H  
ATOM   1549 2HD1 ILE A 109      18.342  16.586   6.352  1.00  0.00           H  
ATOM   1550 3HD1 ILE A 109      19.884  15.700   6.416  1.00  0.00           H  
ATOM   1551  N   THR A 110      22.348  19.628   9.497  1.00  0.00           N  
ATOM   1552  CA  THR A 110      23.414  20.610   9.357  1.00  0.00           C  
ATOM   1553  C   THR A 110      24.386  19.983   8.361  1.00  0.00           C  
ATOM   1554  O   THR A 110      24.959  20.666   7.506  1.00  0.00           O  
ATOM   1555  CB  THR A 110      24.110  20.933  10.692  1.00  0.00           C  
ATOM   1556  OG1 THR A 110      24.698  19.741  11.229  1.00  0.00           O  
ATOM   1557  CG2 THR A 110      23.111  21.495  11.692  1.00  0.00           C  
ATOM   1558  H   THR A 110      22.578  18.691   9.796  1.00  0.00           H  
ATOM   1559  HA  THR A 110      22.983  21.538   8.980  1.00  0.00           H  
ATOM   1560  HB  THR A 110      24.898  21.667  10.524  1.00  0.00           H  
ATOM   1561  HG1 THR A 110      25.533  19.570  10.787  1.00  0.00           H  
ATOM   1562 1HG2 THR A 110      23.620  21.718  12.629  1.00  0.00           H  
ATOM   1563 2HG2 THR A 110      22.670  22.408  11.292  1.00  0.00           H  
ATOM   1564 3HG2 THR A 110      22.325  20.763  11.872  1.00  0.00           H  
ATOM   1565  N   GLU A 111      24.515  18.663   8.432  1.00  0.00           N  
ATOM   1566  CA  GLU A 111      25.356  17.929   7.501  1.00  0.00           C  
ATOM   1567  C   GLU A 111      24.635  16.651   7.104  1.00  0.00           C  
ATOM   1568  O   GLU A 111      23.912  16.058   7.906  1.00  0.00           O  
ATOM   1569  CB  GLU A 111      26.717  17.607   8.122  1.00  0.00           C  
ATOM   1570  CG  GLU A 111      27.690  16.912   7.180  1.00  0.00           C  
ATOM   1571  CD  GLU A 111      29.038  16.675   7.802  1.00  0.00           C  
ATOM   1572  OE1 GLU A 111      29.227  17.061   8.931  1.00  0.00           O  
ATOM   1573  OE2 GLU A 111      29.880  16.106   7.148  1.00  0.00           O  
ATOM   1574  H   GLU A 111      24.017  18.156   9.150  1.00  0.00           H  
ATOM   1575  HA  GLU A 111      25.520  18.550   6.619  1.00  0.00           H  
ATOM   1576 1HB  GLU A 111      27.186  18.528   8.468  1.00  0.00           H  
ATOM   1577 2HB  GLU A 111      26.577  16.965   8.992  1.00  0.00           H  
ATOM   1578 1HG  GLU A 111      27.267  15.953   6.881  1.00  0.00           H  
ATOM   1579 2HG  GLU A 111      27.810  17.521   6.285  1.00  0.00           H  
ATOM   1580  N   SER A 112      24.839  16.261   5.854  1.00  0.00           N  
ATOM   1581  CA  SER A 112      24.286  15.049   5.277  1.00  0.00           C  
ATOM   1582  C   SER A 112      25.392  14.597   4.339  1.00  0.00           C  
ATOM   1583  O   SER A 112      25.384  14.943   3.148  1.00  0.00           O  
ATOM   1584  CB  SER A 112      22.984  15.298   4.541  1.00  0.00           C  
ATOM   1585  OG  SER A 112      22.438  14.098   4.067  1.00  0.00           O  
ATOM   1586  H   SER A 112      25.419  16.858   5.282  1.00  0.00           H  
ATOM   1587  HA  SER A 112      24.081  14.344   6.084  1.00  0.00           H  
ATOM   1588 1HB  SER A 112      22.275  15.784   5.211  1.00  0.00           H  
ATOM   1589 2HB  SER A 112      23.162  15.975   3.707  1.00  0.00           H  
ATOM   1590  HG  SER A 112      22.580  13.450   4.760  1.00  0.00           H  
ATOM   1591  N   ASP A 113      26.410  13.893   4.884  1.00  0.00           N  
ATOM   1592  CA  ASP A 113      27.548  13.396   4.103  1.00  0.00           C  
ATOM   1593  C   ASP A 113      27.153  12.408   3.022  1.00  0.00           C  
ATOM   1594  O   ASP A 113      26.238  11.602   3.193  1.00  0.00           O  
ATOM   1595  CB  ASP A 113      28.573  12.735   5.028  1.00  0.00           C  
ATOM   1596  CG  ASP A 113      29.863  12.359   4.311  1.00  0.00           C  
ATOM   1597  OD1 ASP A 113      30.710  13.209   4.170  1.00  0.00           O  
ATOM   1598  OD2 ASP A 113      29.988  11.227   3.912  1.00  0.00           O  
ATOM   1599  H   ASP A 113      26.375  13.706   5.876  1.00  0.00           H  
ATOM   1600  HA  ASP A 113      28.020  14.242   3.603  1.00  0.00           H  
ATOM   1601 1HB  ASP A 113      28.814  13.413   5.847  1.00  0.00           H  
ATOM   1602 2HB  ASP A 113      28.141  11.834   5.465  1.00  0.00           H  
ATOM   1603  N   LYS A 114      27.854  12.484   1.901  1.00  0.00           N  
ATOM   1604  CA  LYS A 114      27.595  11.573   0.811  1.00  0.00           C  
ATOM   1605  C   LYS A 114      26.684  12.158  -0.230  1.00  0.00           C  
ATOM   1606  O   LYS A 114      26.190  13.279  -0.097  1.00  0.00           O  
ATOM   1607  CB  LYS A 114      26.997  10.270   1.344  1.00  0.00           C  
ATOM   1608  CG  LYS A 114      27.949   9.443   2.197  1.00  0.00           C  
ATOM   1609  CD  LYS A 114      27.289   8.158   2.675  1.00  0.00           C  
ATOM   1610  CE  LYS A 114      28.237   7.333   3.532  1.00  0.00           C  
ATOM   1611  NZ  LYS A 114      27.596   6.086   4.029  1.00  0.00           N  
ATOM   1612  H   LYS A 114      28.578  13.181   1.798  1.00  0.00           H  
ATOM   1613  HA  LYS A 114      28.540  11.349   0.315  1.00  0.00           H  
ATOM   1614 1HB  LYS A 114      26.116  10.494   1.947  1.00  0.00           H  
ATOM   1615 2HB  LYS A 114      26.672   9.650   0.508  1.00  0.00           H  
ATOM   1616 1HG  LYS A 114      28.835   9.190   1.612  1.00  0.00           H  
ATOM   1617 2HG  LYS A 114      28.261  10.025   3.063  1.00  0.00           H  
ATOM   1618 1HD  LYS A 114      26.401   8.402   3.261  1.00  0.00           H  
ATOM   1619 2HD  LYS A 114      26.983   7.564   1.814  1.00  0.00           H  
ATOM   1620 1HE  LYS A 114      29.117   7.067   2.948  1.00  0.00           H  
ATOM   1621 2HE  LYS A 114      28.562   7.925   4.388  1.00  0.00           H  
ATOM   1622 1HZ  LYS A 114      28.256   5.568   4.592  1.00  0.00           H  
ATOM   1623 2HZ  LYS A 114      26.788   6.321   4.588  1.00  0.00           H  
ATOM   1624 3HZ  LYS A 114      27.308   5.519   3.244  1.00  0.00           H  
ATOM   1625  N   PHE A 115      26.476  11.392  -1.288  1.00  0.00           N  
ATOM   1626  CA  PHE A 115      25.627  11.828  -2.367  1.00  0.00           C  
ATOM   1627  C   PHE A 115      24.347  11.015  -2.443  1.00  0.00           C  
ATOM   1628  O   PHE A 115      23.440  11.395  -3.177  1.00  0.00           O  
ATOM   1629  CB  PHE A 115      26.378  11.734  -3.697  1.00  0.00           C  
ATOM   1630  CG  PHE A 115      27.579  12.632  -3.779  1.00  0.00           C  
ATOM   1631  CD1 PHE A 115      28.848  12.144  -3.505  1.00  0.00           C  
ATOM   1632  CD2 PHE A 115      27.442  13.966  -4.131  1.00  0.00           C  
ATOM   1633  CE1 PHE A 115      29.954  12.970  -3.581  1.00  0.00           C  
ATOM   1634  CE2 PHE A 115      28.546  14.794  -4.208  1.00  0.00           C  
ATOM   1635  CZ  PHE A 115      29.803  14.294  -3.933  1.00  0.00           C  
ATOM   1636  H   PHE A 115      26.918  10.485  -1.345  1.00  0.00           H  
ATOM   1637  HA  PHE A 115      25.351  12.869  -2.191  1.00  0.00           H  
ATOM   1638 1HB  PHE A 115      26.709  10.708  -3.855  1.00  0.00           H  
ATOM   1639 2HB  PHE A 115      25.704  11.990  -4.513  1.00  0.00           H  
ATOM   1640  HD1 PHE A 115      28.967  11.096  -3.228  1.00  0.00           H  
ATOM   1641  HD2 PHE A 115      26.449  14.361  -4.348  1.00  0.00           H  
ATOM   1642  HE1 PHE A 115      30.945  12.574  -3.363  1.00  0.00           H  
ATOM   1643  HE2 PHE A 115      28.425  15.841  -4.486  1.00  0.00           H  
ATOM   1644  HZ  PHE A 115      30.674  14.946  -3.992  1.00  0.00           H  
ATOM   1645  N   PHE A 116      24.250   9.922  -1.680  1.00  0.00           N  
ATOM   1646  CA  PHE A 116      23.033   9.102  -1.704  1.00  0.00           C  
ATOM   1647  C   PHE A 116      21.798   9.994  -1.605  1.00  0.00           C  
ATOM   1648  O   PHE A 116      20.995  10.079  -2.538  1.00  0.00           O  
ATOM   1649  CB  PHE A 116      23.036   8.089  -0.557  1.00  0.00           C  
ATOM   1650  CG  PHE A 116      21.791   7.251  -0.486  1.00  0.00           C  
ATOM   1651  CD1 PHE A 116      21.605   6.186  -1.354  1.00  0.00           C  
ATOM   1652  CD2 PHE A 116      20.804   7.527   0.449  1.00  0.00           C  
ATOM   1653  CE1 PHE A 116      20.460   5.414  -1.289  1.00  0.00           C  
ATOM   1654  CE2 PHE A 116      19.660   6.756   0.516  1.00  0.00           C  
ATOM   1655  CZ  PHE A 116      19.488   5.699  -0.354  1.00  0.00           C  
ATOM   1656  H   PHE A 116      25.015   9.650  -1.079  1.00  0.00           H  
ATOM   1657  HA  PHE A 116      23.003   8.555  -2.648  1.00  0.00           H  
ATOM   1658 1HB  PHE A 116      23.890   7.422  -0.664  1.00  0.00           H  
ATOM   1659 2HB  PHE A 116      23.147   8.614   0.391  1.00  0.00           H  
ATOM   1660  HD1 PHE A 116      22.374   5.960  -2.093  1.00  0.00           H  
ATOM   1661  HD2 PHE A 116      20.940   8.362   1.136  1.00  0.00           H  
ATOM   1662  HE1 PHE A 116      20.326   4.580  -1.978  1.00  0.00           H  
ATOM   1663  HE2 PHE A 116      18.892   6.983   1.256  1.00  0.00           H  
ATOM   1664  HZ  PHE A 116      18.585   5.092  -0.303  1.00  0.00           H  
ATOM   1665  N   ILE A 117      21.685  10.698  -0.482  1.00  0.00           N  
ATOM   1666  CA  ILE A 117      20.565  11.589  -0.250  1.00  0.00           C  
ATOM   1667  C   ILE A 117      20.467  12.676  -1.323  1.00  0.00           C  
ATOM   1668  O   ILE A 117      19.425  13.289  -1.487  1.00  0.00           O  
ATOM   1669  CB  ILE A 117      20.678  12.244   1.139  1.00  0.00           C  
ATOM   1670  CG1 ILE A 117      20.593  11.183   2.238  1.00  0.00           C  
ATOM   1671  CG2 ILE A 117      19.591  13.293   1.321  1.00  0.00           C  
ATOM   1672  CD1 ILE A 117      19.300  10.400   2.233  1.00  0.00           C  
ATOM   1673  H   ILE A 117      22.398  10.609   0.228  1.00  0.00           H  
ATOM   1674  HA  ILE A 117      19.646  11.006  -0.286  1.00  0.00           H  
ATOM   1675  HB  ILE A 117      21.651  12.723   1.237  1.00  0.00           H  
ATOM   1676 1HG1 ILE A 117      21.418  10.480   2.130  1.00  0.00           H  
ATOM   1677 2HG1 ILE A 117      20.697  11.660   3.213  1.00  0.00           H  
ATOM   1678 1HG2 ILE A 117      19.685  13.746   2.308  1.00  0.00           H  
ATOM   1679 2HG2 ILE A 117      19.696  14.063   0.558  1.00  0.00           H  
ATOM   1680 3HG2 ILE A 117      18.612  12.822   1.230  1.00  0.00           H  
ATOM   1681 1HD1 ILE A 117      19.314   9.668   3.041  1.00  0.00           H  
ATOM   1682 2HD1 ILE A 117      18.461  11.081   2.376  1.00  0.00           H  
ATOM   1683 3HD1 ILE A 117      19.191   9.885   1.279  1.00  0.00           H  
ATOM   1684  N   ASN A 118      21.544  12.909  -2.069  1.00  0.00           N  
ATOM   1685  CA  ASN A 118      21.487  13.904  -3.133  1.00  0.00           C  
ATOM   1686  C   ASN A 118      20.621  13.318  -4.240  1.00  0.00           C  
ATOM   1687  O   ASN A 118      19.931  14.039  -4.973  1.00  0.00           O  
ATOM   1688  CB  ASN A 118      22.870  14.271  -3.638  1.00  0.00           C  
ATOM   1689  CG  ASN A 118      22.848  15.434  -4.591  1.00  0.00           C  
ATOM   1690  OD1 ASN A 118      22.352  16.517  -4.257  1.00  0.00           O  
ATOM   1691  ND2 ASN A 118      23.375  15.232  -5.771  1.00  0.00           N  
ATOM   1692  H   ASN A 118      22.406  12.406  -1.911  1.00  0.00           H  
ATOM   1693  HA  ASN A 118      21.022  14.808  -2.737  1.00  0.00           H  
ATOM   1694 1HB  ASN A 118      23.512  14.522  -2.792  1.00  0.00           H  
ATOM   1695 2HB  ASN A 118      23.314  13.413  -4.142  1.00  0.00           H  
ATOM   1696 1HD2 ASN A 118      23.388  15.970  -6.446  1.00  0.00           H  
ATOM   1697 2HD2 ASN A 118      23.765  14.340  -5.998  1.00  0.00           H  
ATOM   1698  N   GLY A 119      20.687  12.002  -4.376  1.00  0.00           N  
ATOM   1699  CA  GLY A 119      19.914  11.324  -5.391  1.00  0.00           C  
ATOM   1700  C   GLY A 119      18.488  10.972  -4.967  1.00  0.00           C  
ATOM   1701  O   GLY A 119      17.591  10.927  -5.808  1.00  0.00           O  
ATOM   1702  H   GLY A 119      21.282  11.459  -3.767  1.00  0.00           H  
ATOM   1703 1HA  GLY A 119      19.857  11.949  -6.283  1.00  0.00           H  
ATOM   1704 2HA  GLY A 119      20.419  10.402  -5.677  1.00  0.00           H  
ATOM   1705  N   SER A 120      18.275  10.799  -3.662  1.00  0.00           N  
ATOM   1706  CA  SER A 120      16.967  10.468  -3.088  1.00  0.00           C  
ATOM   1707  C   SER A 120      15.906  11.512  -3.440  1.00  0.00           C  
ATOM   1708  O   SER A 120      16.158  12.710  -3.346  1.00  0.00           O  
ATOM   1709  CB  SER A 120      17.080  10.345  -1.581  1.00  0.00           C  
ATOM   1710  OG  SER A 120      17.918   9.280  -1.225  1.00  0.00           O  
ATOM   1711  H   SER A 120      19.069  10.905  -3.047  1.00  0.00           H  
ATOM   1712  HA  SER A 120      16.642   9.510  -3.497  1.00  0.00           H  
ATOM   1713 1HB  SER A 120      17.472  11.274  -1.169  1.00  0.00           H  
ATOM   1714 2HB  SER A 120      16.090  10.191  -1.154  1.00  0.00           H  
ATOM   1715  HG  SER A 120      18.649   9.300  -1.847  1.00  0.00           H  
ATOM   1716  N   ASN A 121      14.694  11.073  -3.836  1.00  0.00           N  
ATOM   1717  CA  ASN A 121      13.608  12.000  -4.195  1.00  0.00           C  
ATOM   1718  C   ASN A 121      12.846  12.666  -3.034  1.00  0.00           C  
ATOM   1719  O   ASN A 121      11.868  13.369  -3.255  1.00  0.00           O  
ATOM   1720  CB  ASN A 121      12.619  11.274  -5.088  1.00  0.00           C  
ATOM   1721  CG  ASN A 121      13.172  11.000  -6.460  1.00  0.00           C  
ATOM   1722  OD1 ASN A 121      13.109  11.856  -7.350  1.00  0.00           O  
ATOM   1723  ND2 ASN A 121      13.712   9.823  -6.647  1.00  0.00           N  
ATOM   1724  H   ASN A 121      14.529  10.078  -3.887  1.00  0.00           H  
ATOM   1725  HA  ASN A 121      14.038  12.843  -4.739  1.00  0.00           H  
ATOM   1726 1HB  ASN A 121      12.339  10.326  -4.627  1.00  0.00           H  
ATOM   1727 2HB  ASN A 121      11.712  11.871  -5.187  1.00  0.00           H  
ATOM   1728 1HD2 ASN A 121      14.096   9.586  -7.540  1.00  0.00           H  
ATOM   1729 2HD2 ASN A 121      13.740   9.161  -5.899  1.00  0.00           H  
ATOM   1730  N   TRP A 122      13.311  12.482  -1.810  1.00  0.00           N  
ATOM   1731  CA  TRP A 122      12.655  13.083  -0.656  1.00  0.00           C  
ATOM   1732  C   TRP A 122      13.663  13.902   0.144  1.00  0.00           C  
ATOM   1733  O   TRP A 122      14.870  13.673   0.053  1.00  0.00           O  
ATOM   1734  CB  TRP A 122      12.031  12.006   0.234  1.00  0.00           C  
ATOM   1735  CG  TRP A 122      13.030  11.036   0.789  1.00  0.00           C  
ATOM   1736  CD1 TRP A 122      13.693  11.137   1.975  1.00  0.00           C  
ATOM   1737  CD2 TRP A 122      13.486   9.805   0.178  1.00  0.00           C  
ATOM   1738  NE1 TRP A 122      14.527  10.060   2.144  1.00  0.00           N  
ATOM   1739  CE2 TRP A 122      14.412   9.233   1.055  1.00  0.00           C  
ATOM   1740  CE3 TRP A 122      13.186   9.151  -1.023  1.00  0.00           C  
ATOM   1741  CZ2 TRP A 122      15.049   8.035   0.771  1.00  0.00           C  
ATOM   1742  CZ3 TRP A 122      13.823   7.949  -1.307  1.00  0.00           C  
ATOM   1743  CH2 TRP A 122      14.730   7.406  -0.432  1.00  0.00           C  
ATOM   1744  H   TRP A 122      14.135  11.916  -1.668  1.00  0.00           H  
ATOM   1745  HA  TRP A 122      11.862  13.740  -1.012  1.00  0.00           H  
ATOM   1746 1HB  TRP A 122      11.513  12.480   1.069  1.00  0.00           H  
ATOM   1747 2HB  TRP A 122      11.290  11.447  -0.336  1.00  0.00           H  
ATOM   1748  HD1 TRP A 122      13.578  11.954   2.685  1.00  0.00           H  
ATOM   1749  HE1 TRP A 122      15.129   9.901   2.940  1.00  0.00           H  
ATOM   1750  HE3 TRP A 122      12.465   9.576  -1.720  1.00  0.00           H  
ATOM   1751  HZ2 TRP A 122      15.772   7.588   1.453  1.00  0.00           H  
ATOM   1752  HZ3 TRP A 122      13.585   7.447  -2.245  1.00  0.00           H  
ATOM   1753  HH2 TRP A 122      15.211   6.461  -0.686  1.00  0.00           H  
ATOM   1754  N   GLU A 123      13.163  14.855   0.925  1.00  0.00           N  
ATOM   1755  CA  GLU A 123      14.015  15.707   1.745  1.00  0.00           C  
ATOM   1756  C   GLU A 123      14.422  15.000   3.018  1.00  0.00           C  
ATOM   1757  O   GLU A 123      15.586  14.970   3.383  1.00  0.00           O  
ATOM   1758  CB  GLU A 123      13.300  17.016   2.086  1.00  0.00           C  
ATOM   1759  CG  GLU A 123      13.043  17.923   0.891  1.00  0.00           C  
ATOM   1760  CD  GLU A 123      11.839  17.509   0.091  1.00  0.00           C  
ATOM   1761  OE1 GLU A 123      11.193  16.562   0.471  1.00  0.00           O  
ATOM   1762  OE2 GLU A 123      11.565  18.141  -0.902  1.00  0.00           O  
ATOM   1763  H   GLU A 123      12.162  14.991   0.949  1.00  0.00           H  
ATOM   1764  HA  GLU A 123      14.917  15.942   1.179  1.00  0.00           H  
ATOM   1765 1HB  GLU A 123      12.338  16.795   2.551  1.00  0.00           H  
ATOM   1766 2HB  GLU A 123      13.892  17.576   2.810  1.00  0.00           H  
ATOM   1767 1HG  GLU A 123      12.896  18.942   1.246  1.00  0.00           H  
ATOM   1768 2HG  GLU A 123      13.921  17.915   0.247  1.00  0.00           H  
ATOM   1769  N   GLY A 124      13.450  14.415   3.691  1.00  0.00           N  
ATOM   1770  CA  GLY A 124      13.747  13.762   4.942  1.00  0.00           C  
ATOM   1771  C   GLY A 124      13.032  12.451   5.165  1.00  0.00           C  
ATOM   1772  O   GLY A 124      12.513  11.802   4.229  1.00  0.00           O  
ATOM   1773  H   GLY A 124      12.500  14.414   3.349  1.00  0.00           H  
ATOM   1774 1HA  GLY A 124      14.818  13.570   5.007  1.00  0.00           H  
ATOM   1775 2HA  GLY A 124      13.489  14.424   5.768  1.00  0.00           H  
ATOM   1776  N   ILE A 125      12.995  12.075   6.435  1.00  0.00           N  
ATOM   1777  CA  ILE A 125      12.395  10.828   6.843  1.00  0.00           C  
ATOM   1778  C   ILE A 125      11.498  11.045   8.055  1.00  0.00           C  
ATOM   1779  O   ILE A 125      11.800  11.866   8.932  1.00  0.00           O  
ATOM   1780  CB  ILE A 125      13.474   9.779   7.169  1.00  0.00           C  
ATOM   1781  CG1 ILE A 125      14.371   9.540   5.951  1.00  0.00           C  
ATOM   1782  CG2 ILE A 125      12.831   8.478   7.623  1.00  0.00           C  
ATOM   1783  CD1 ILE A 125      15.606  10.413   5.922  1.00  0.00           C  
ATOM   1784  H   ILE A 125      13.399  12.679   7.136  1.00  0.00           H  
ATOM   1785  HA  ILE A 125      11.786  10.452   6.022  1.00  0.00           H  
ATOM   1786  HB  ILE A 125      14.117  10.153   7.965  1.00  0.00           H  
ATOM   1787 1HG1 ILE A 125      14.689   8.498   5.932  1.00  0.00           H  
ATOM   1788 2HG1 ILE A 125      13.803   9.725   5.039  1.00  0.00           H  
ATOM   1789 1HG2 ILE A 125      13.608   7.748   7.849  1.00  0.00           H  
ATOM   1790 2HG2 ILE A 125      12.234   8.660   8.516  1.00  0.00           H  
ATOM   1791 3HG2 ILE A 125      12.190   8.093   6.830  1.00  0.00           H  
ATOM   1792 1HD1 ILE A 125      16.190  10.186   5.030  1.00  0.00           H  
ATOM   1793 2HD1 ILE A 125      15.310  11.462   5.905  1.00  0.00           H  
ATOM   1794 3HD1 ILE A 125      16.208  10.220   6.809  1.00  0.00           H  
ATOM   1795  N   LEU A 126      10.371  10.339   8.059  1.00  0.00           N  
ATOM   1796  CA  LEU A 126       9.396  10.386   9.140  1.00  0.00           C  
ATOM   1797  C   LEU A 126       9.258   8.952   9.652  1.00  0.00           C  
ATOM   1798  O   LEU A 126       8.597   8.105   9.016  1.00  0.00           O  
ATOM   1799  CB  LEU A 126       8.046  10.931   8.657  1.00  0.00           C  
ATOM   1800  CG  LEU A 126       6.939  11.002   9.717  1.00  0.00           C  
ATOM   1801  CD1 LEU A 126       7.366  11.945  10.834  1.00  0.00           C  
ATOM   1802  CD2 LEU A 126       5.645  11.472   9.069  1.00  0.00           C  
ATOM   1803  H   LEU A 126      10.195   9.743   7.263  1.00  0.00           H  
ATOM   1804  HA  LEU A 126       9.772  11.052   9.916  1.00  0.00           H  
ATOM   1805 1HB  LEU A 126       8.197  11.936   8.267  1.00  0.00           H  
ATOM   1806 2HB  LEU A 126       7.687  10.299   7.845  1.00  0.00           H  
ATOM   1807  HG  LEU A 126       6.789  10.014  10.153  1.00  0.00           H  
ATOM   1808 1HD1 LEU A 126       6.580  11.996  11.587  1.00  0.00           H  
ATOM   1809 2HD1 LEU A 126       8.283  11.575  11.292  1.00  0.00           H  
ATOM   1810 3HD1 LEU A 126       7.540  12.939  10.424  1.00  0.00           H  
ATOM   1811 1HD2 LEU A 126       4.859  11.522   9.822  1.00  0.00           H  
ATOM   1812 2HD2 LEU A 126       5.794  12.460   8.633  1.00  0.00           H  
ATOM   1813 3HD2 LEU A 126       5.355  10.770   8.287  1.00  0.00           H  
ATOM   1814  N   GLY A 127       9.954   8.690  10.764  1.00  0.00           N  
ATOM   1815  CA  GLY A 127       9.959   7.383  11.392  1.00  0.00           C  
ATOM   1816  C   GLY A 127       8.703   7.005  12.147  1.00  0.00           C  
ATOM   1817  O   GLY A 127       8.140   7.799  12.905  1.00  0.00           O  
ATOM   1818  H   GLY A 127      10.495   9.436  11.177  1.00  0.00           H  
ATOM   1819 1HA  GLY A 127      10.122   6.616  10.635  1.00  0.00           H  
ATOM   1820 2HA  GLY A 127      10.788   7.321  12.096  1.00  0.00           H  
ATOM   1821  N   LEU A 128       8.340   5.734  12.020  1.00  0.00           N  
ATOM   1822  CA  LEU A 128       7.141   5.189  12.643  1.00  0.00           C  
ATOM   1823  C   LEU A 128       7.373   3.934  13.486  1.00  0.00           C  
ATOM   1824  O   LEU A 128       6.436   3.176  13.722  1.00  0.00           O  
ATOM   1825  CB  LEU A 128       6.108   4.874  11.554  1.00  0.00           C  
ATOM   1826  CG  LEU A 128       5.319   6.075  11.018  1.00  0.00           C  
ATOM   1827  CD1 LEU A 128       6.251   6.987  10.233  1.00  0.00           C  
ATOM   1828  CD2 LEU A 128       4.174   5.582  10.146  1.00  0.00           C  
ATOM   1829  H   LEU A 128       8.926   5.126  11.466  1.00  0.00           H  
ATOM   1830  HA  LEU A 128       6.733   5.938  13.321  1.00  0.00           H  
ATOM   1831 1HB  LEU A 128       6.622   4.413  10.711  1.00  0.00           H  
ATOM   1832 2HB  LEU A 128       5.391   4.156  11.952  1.00  0.00           H  
ATOM   1833  HG  LEU A 128       4.917   6.649  11.854  1.00  0.00           H  
ATOM   1834 1HD1 LEU A 128       5.690   7.841   9.852  1.00  0.00           H  
ATOM   1835 2HD1 LEU A 128       7.050   7.340  10.885  1.00  0.00           H  
ATOM   1836 3HD1 LEU A 128       6.682   6.435   9.398  1.00  0.00           H  
ATOM   1837 1HD2 LEU A 128       3.612   6.436   9.766  1.00  0.00           H  
ATOM   1838 2HD2 LEU A 128       4.574   5.009   9.309  1.00  0.00           H  
ATOM   1839 3HD2 LEU A 128       3.513   4.947  10.737  1.00  0.00           H  
ATOM   1840  N   ALA A 129       8.610   3.682  13.906  1.00  0.00           N  
ATOM   1841  CA  ALA A 129       8.886   2.513  14.746  1.00  0.00           C  
ATOM   1842  C   ALA A 129       8.770   2.977  16.188  1.00  0.00           C  
ATOM   1843  O   ALA A 129       8.331   4.099  16.440  1.00  0.00           O  
ATOM   1844  CB  ALA A 129      10.260   1.924  14.463  1.00  0.00           C  
ATOM   1845  H   ALA A 129       9.371   4.294  13.650  1.00  0.00           H  
ATOM   1846  HA  ALA A 129       8.138   1.752  14.524  1.00  0.00           H  
ATOM   1847 1HB  ALA A 129      10.425   1.060  15.106  1.00  0.00           H  
ATOM   1848 2HB  ALA A 129      10.316   1.615  13.419  1.00  0.00           H  
ATOM   1849 3HB  ALA A 129      11.025   2.674  14.660  1.00  0.00           H  
ATOM   1850  N   TYR A 130       9.174   2.131  17.128  1.00  0.00           N  
ATOM   1851  CA  TYR A 130       9.098   2.467  18.551  1.00  0.00           C  
ATOM   1852  C   TYR A 130      10.130   3.505  18.995  1.00  0.00           C  
ATOM   1853  O   TYR A 130      11.162   3.672  18.349  1.00  0.00           O  
ATOM   1854  CB  TYR A 130       9.252   1.197  19.391  1.00  0.00           C  
ATOM   1855  CG  TYR A 130       8.072   0.255  19.295  1.00  0.00           C  
ATOM   1856  CD1 TYR A 130       7.826  -0.431  18.115  1.00  0.00           C  
ATOM   1857  CD2 TYR A 130       7.237   0.077  20.387  1.00  0.00           C  
ATOM   1858  CE1 TYR A 130       6.749  -1.291  18.027  1.00  0.00           C  
ATOM   1859  CE2 TYR A 130       6.159  -0.783  20.300  1.00  0.00           C  
ATOM   1860  CZ  TYR A 130       5.915  -1.465  19.126  1.00  0.00           C  
ATOM   1861  OH  TYR A 130       4.841  -2.322  19.039  1.00  0.00           O  
ATOM   1862  H   TYR A 130       9.544   1.232  16.854  1.00  0.00           H  
ATOM   1863  HA  TYR A 130       8.121   2.908  18.751  1.00  0.00           H  
ATOM   1864 1HB  TYR A 130      10.145   0.657  19.074  1.00  0.00           H  
ATOM   1865 2HB  TYR A 130       9.387   1.467  20.437  1.00  0.00           H  
ATOM   1866  HD1 TYR A 130       8.483  -0.291  17.256  1.00  0.00           H  
ATOM   1867  HD2 TYR A 130       7.429   0.617  21.315  1.00  0.00           H  
ATOM   1868  HE1 TYR A 130       6.556  -1.830  17.100  1.00  0.00           H  
ATOM   1869  HE2 TYR A 130       5.502  -0.922  21.159  1.00  0.00           H  
ATOM   1870  HH  TYR A 130       4.815  -2.712  18.162  1.00  0.00           H  
ATOM   1871  N   ALA A 131       9.895   4.175  20.146  1.00  0.00           N  
ATOM   1872  CA  ALA A 131      10.828   5.187  20.664  1.00  0.00           C  
ATOM   1873  C   ALA A 131      12.193   4.601  21.068  1.00  0.00           C  
ATOM   1874  O   ALA A 131      13.232   5.259  20.942  1.00  0.00           O  
ATOM   1875  CB  ALA A 131      10.201   5.905  21.850  1.00  0.00           C  
ATOM   1876  H   ALA A 131       9.052   3.972  20.664  1.00  0.00           H  
ATOM   1877  HA  ALA A 131      11.021   5.908  19.870  1.00  0.00           H  
ATOM   1878 1HB  ALA A 131      10.896   6.654  22.231  1.00  0.00           H  
ATOM   1879 2HB  ALA A 131       9.279   6.393  21.534  1.00  0.00           H  
ATOM   1880 3HB  ALA A 131       9.979   5.185  22.636  1.00  0.00           H  
ATOM   1881  N   GLU A 132      12.189   3.355  21.526  1.00  0.00           N  
ATOM   1882  CA  GLU A 132      13.414   2.688  21.930  1.00  0.00           C  
ATOM   1883  C   GLU A 132      14.545   2.722  20.891  1.00  0.00           C  
ATOM   1884  O   GLU A 132      15.699   2.485  21.243  1.00  0.00           O  
ATOM   1885  CB  GLU A 132      13.096   1.233  22.281  1.00  0.00           C  
ATOM   1886  CG  GLU A 132      12.263   1.058  23.542  1.00  0.00           C  
ATOM   1887  CD  GLU A 132      12.978   1.512  24.784  1.00  0.00           C  
ATOM   1888  OE1 GLU A 132      14.166   1.314  24.869  1.00  0.00           O  
ATOM   1889  OE2 GLU A 132      12.336   2.059  25.649  1.00  0.00           O  
ATOM   1890  H   GLU A 132      11.312   2.858  21.595  1.00  0.00           H  
ATOM   1891  HA  GLU A 132      13.809   3.194  22.811  1.00  0.00           H  
ATOM   1892 1HB  GLU A 132      12.556   0.769  21.456  1.00  0.00           H  
ATOM   1893 2HB  GLU A 132      14.026   0.679  22.415  1.00  0.00           H  
ATOM   1894 1HG  GLU A 132      11.341   1.629  23.438  1.00  0.00           H  
ATOM   1895 2HG  GLU A 132      11.997   0.007  23.646  1.00  0.00           H  
ATOM   1896  N   ILE A 133      14.234   2.989  19.622  1.00  0.00           N  
ATOM   1897  CA  ILE A 133      15.280   3.067  18.592  1.00  0.00           C  
ATOM   1898  C   ILE A 133      15.388   4.477  17.992  1.00  0.00           C  
ATOM   1899  O   ILE A 133      15.882   4.671  16.882  1.00  0.00           O  
ATOM   1900  CB  ILE A 133      15.011   2.053  17.465  1.00  0.00           C  
ATOM   1901  CG1 ILE A 133      13.653   2.325  16.815  1.00  0.00           C  
ATOM   1902  CG2 ILE A 133      15.072   0.631  18.003  1.00  0.00           C  
ATOM   1903  CD1 ILE A 133      13.415   1.540  15.545  1.00  0.00           C  
ATOM   1904  H   ILE A 133      13.271   3.141  19.358  1.00  0.00           H  
ATOM   1905  HA  ILE A 133      16.237   2.827  19.053  1.00  0.00           H  
ATOM   1906  HB  ILE A 133      15.763   2.168  16.685  1.00  0.00           H  
ATOM   1907 1HG1 ILE A 133      12.857   2.083  17.519  1.00  0.00           H  
ATOM   1908 2HG1 ILE A 133      13.568   3.386  16.579  1.00  0.00           H  
ATOM   1909 1HG2 ILE A 133      14.879  -0.072  17.194  1.00  0.00           H  
ATOM   1910 2HG2 ILE A 133      16.060   0.443  18.421  1.00  0.00           H  
ATOM   1911 3HG2 ILE A 133      14.320   0.505  18.782  1.00  0.00           H  
ATOM   1912 1HD1 ILE A 133      12.432   1.787  15.143  1.00  0.00           H  
ATOM   1913 2HD1 ILE A 133      14.182   1.793  14.812  1.00  0.00           H  
ATOM   1914 3HD1 ILE A 133      13.460   0.474  15.763  1.00  0.00           H  
ATOM   1915  N   ALA A 134      14.911   5.464  18.730  1.00  0.00           N  
ATOM   1916  CA  ALA A 134      14.977   6.823  18.248  1.00  0.00           C  
ATOM   1917  C   ALA A 134      16.258   7.407  18.789  1.00  0.00           C  
ATOM   1918  O   ALA A 134      16.504   7.384  20.008  1.00  0.00           O  
ATOM   1919  CB  ALA A 134      13.766   7.634  18.684  1.00  0.00           C  
ATOM   1920  H   ALA A 134      14.498   5.282  19.633  1.00  0.00           H  
ATOM   1921  HA  ALA A 134      14.995   6.795  17.158  1.00  0.00           H  
ATOM   1922 1HB  ALA A 134      13.852   8.652  18.301  1.00  0.00           H  
ATOM   1923 2HB  ALA A 134      12.859   7.175  18.290  1.00  0.00           H  
ATOM   1924 3HB  ALA A 134      13.717   7.659  19.771  1.00  0.00           H  
ATOM   1925  N   ARG A 135      17.104   7.866  17.875  1.00  0.00           N  
ATOM   1926  CA  ARG A 135      18.365   8.474  18.247  1.00  0.00           C  
ATOM   1927  C   ARG A 135      18.080   9.679  19.146  1.00  0.00           C  
ATOM   1928  O   ARG A 135      17.164  10.461  18.872  1.00  0.00           O  
ATOM   1929  CB  ARG A 135      19.147   8.909  17.016  1.00  0.00           C  
ATOM   1930  CG  ARG A 135      19.538   7.781  16.075  1.00  0.00           C  
ATOM   1931  CD  ARG A 135      20.521   6.859  16.700  1.00  0.00           C  
ATOM   1932  NE  ARG A 135      21.769   7.533  17.018  1.00  0.00           N  
ATOM   1933  CZ  ARG A 135      22.803   6.963  17.668  1.00  0.00           C  
ATOM   1934  NH1 ARG A 135      22.722   5.711  18.060  1.00  0.00           N  
ATOM   1935  NH2 ARG A 135      23.898   7.662  17.910  1.00  0.00           N  
ATOM   1936  H   ARG A 135      16.864   7.790  16.897  1.00  0.00           H  
ATOM   1937  HA  ARG A 135      18.959   7.736  18.788  1.00  0.00           H  
ATOM   1938 1HB  ARG A 135      18.558   9.625  16.446  1.00  0.00           H  
ATOM   1939 2HB  ARG A 135      20.063   9.412  17.327  1.00  0.00           H  
ATOM   1940 1HG  ARG A 135      18.650   7.206  15.808  1.00  0.00           H  
ATOM   1941 2HG  ARG A 135      19.985   8.198  15.172  1.00  0.00           H  
ATOM   1942 1HD  ARG A 135      20.106   6.457  17.623  1.00  0.00           H  
ATOM   1943 2HD  ARG A 135      20.740   6.042  16.014  1.00  0.00           H  
ATOM   1944  HE  ARG A 135      21.869   8.498  16.732  1.00  0.00           H  
ATOM   1945 1HH1 ARG A 135      21.885   5.176  17.875  1.00  0.00           H  
ATOM   1946 2HH1 ARG A 135      23.496   5.283  18.547  1.00  0.00           H  
ATOM   1947 1HH2 ARG A 135      23.960   8.625  17.608  1.00  0.00           H  
ATOM   1948 2HH2 ARG A 135      24.672   7.234  18.396  1.00  0.00           H  
ATOM   1949  N   PRO A 136      18.834   9.787  20.242  1.00  0.00           N  
ATOM   1950  CA  PRO A 136      18.697  10.877  21.211  1.00  0.00           C  
ATOM   1951  C   PRO A 136      17.362  10.908  21.965  1.00  0.00           C  
ATOM   1952  O   PRO A 136      17.033  11.913  22.588  1.00  0.00           O  
ATOM   1953  CB  PRO A 136      18.852  12.114  20.321  1.00  0.00           C  
ATOM   1954  CG  PRO A 136      19.648  11.630  19.157  1.00  0.00           C  
ATOM   1955  CD  PRO A 136      19.154  10.227  18.924  1.00  0.00           C  
ATOM   1956  HA  PRO A 136      19.509  10.809  21.950  1.00  0.00           H  
ATOM   1957 1HB  PRO A 136      17.862  12.496  20.032  1.00  0.00           H  
ATOM   1958 2HB  PRO A 136      19.356  12.918  20.878  1.00  0.00           H  
ATOM   1959 1HG  PRO A 136      19.488  12.285  18.289  1.00  0.00           H  
ATOM   1960 2HG  PRO A 136      20.723  11.668  19.390  1.00  0.00           H  
ATOM   1961 1HD  PRO A 136      18.268  10.253  18.273  1.00  0.00           H  
ATOM   1962 2HD  PRO A 136      19.955   9.628  18.466  1.00  0.00           H  
ATOM   1963  N   SER A 139      16.621   9.802  21.942  1.00  0.00           N  
ATOM   1964  CA  SER A 139      15.340   9.746  22.630  1.00  0.00           C  
ATOM   1965  C   SER A 139      14.286  10.731  22.134  1.00  0.00           C  
ATOM   1966  O   SER A 139      13.405  11.145  22.887  1.00  0.00           O  
ATOM   1967  CB  SER A 139      15.569   9.978  24.111  1.00  0.00           C  
ATOM   1968  OG  SER A 139      16.033  11.278  24.350  1.00  0.00           O  
ATOM   1969  H   SER A 139      17.442  10.094  22.453  1.00  0.00           H  
ATOM   1970  HA  SER A 139      14.910   8.755  22.480  1.00  0.00           H  
ATOM   1971 1HB  SER A 139      14.638   9.816  24.653  1.00  0.00           H  
ATOM   1972 2HB  SER A 139      16.294   9.255  24.484  1.00  0.00           H  
ATOM   1973  HG  SER A 139      15.793  11.791  23.575  1.00  0.00           H  
ATOM   1974  N   LEU A 140      14.382  11.130  20.872  1.00  0.00           N  
ATOM   1975  CA  LEU A 140      13.427  12.052  20.305  1.00  0.00           C  
ATOM   1976  C   LEU A 140      12.106  11.324  20.148  1.00  0.00           C  
ATOM   1977  O   LEU A 140      12.036  10.273  19.524  1.00  0.00           O  
ATOM   1978  CB  LEU A 140      13.914  12.584  18.951  1.00  0.00           C  
ATOM   1979  CG  LEU A 140      13.003  13.616  18.275  1.00  0.00           C  
ATOM   1980  CD1 LEU A 140      12.952  14.881  19.122  1.00  0.00           C  
ATOM   1981  CD2 LEU A 140      13.524  13.915  16.877  1.00  0.00           C  
ATOM   1982  H   LEU A 140      15.135  10.785  20.294  1.00  0.00           H  
ATOM   1983  HA  LEU A 140      13.314  12.895  20.986  1.00  0.00           H  
ATOM   1984 1HB  LEU A 140      14.891  13.045  19.091  1.00  0.00           H  
ATOM   1985 2HB  LEU A 140      14.027  11.743  18.267  1.00  0.00           H  
ATOM   1986  HG  LEU A 140      11.990  13.219  18.208  1.00  0.00           H  
ATOM   1987 1HD1 LEU A 140      12.304  15.614  18.641  1.00  0.00           H  
ATOM   1988 2HD1 LEU A 140      12.557  14.641  20.110  1.00  0.00           H  
ATOM   1989 3HD1 LEU A 140      13.955  15.293  19.221  1.00  0.00           H  
ATOM   1990 1HD2 LEU A 140      12.876  14.648  16.396  1.00  0.00           H  
ATOM   1991 2HD2 LEU A 140      14.537  14.314  16.944  1.00  0.00           H  
ATOM   1992 3HD2 LEU A 140      13.534  12.998  16.289  1.00  0.00           H  
ATOM   1993  N   GLU A 141      11.061  11.884  20.731  1.00  0.00           N  
ATOM   1994  CA  GLU A 141       9.727  11.323  20.653  1.00  0.00           C  
ATOM   1995  C   GLU A 141       9.246  11.230  19.195  1.00  0.00           C  
ATOM   1996  O   GLU A 141       9.293  12.230  18.455  1.00  0.00           O  
ATOM   1997  CB  GLU A 141       8.754  12.168  21.478  1.00  0.00           C  
ATOM   1998  CG  GLU A 141       7.338  11.613  21.543  1.00  0.00           C  
ATOM   1999  CD  GLU A 141       6.421  12.447  22.394  1.00  0.00           C  
ATOM   2000  OE1 GLU A 141       6.665  13.623  22.520  1.00  0.00           O  
ATOM   2001  OE2 GLU A 141       5.475  11.907  22.918  1.00  0.00           O  
ATOM   2002  H   GLU A 141      11.206  12.738  21.250  1.00  0.00           H  
ATOM   2003  HA  GLU A 141       9.752  10.313  21.064  1.00  0.00           H  
ATOM   2004 1HB  GLU A 141       9.125  12.259  22.498  1.00  0.00           H  
ATOM   2005 2HB  GLU A 141       8.700  13.173  21.059  1.00  0.00           H  
ATOM   2006 1HG  GLU A 141       6.932  11.562  20.533  1.00  0.00           H  
ATOM   2007 2HG  GLU A 141       7.375  10.600  21.941  1.00  0.00           H  
ATOM   2008  N   PRO A 142       8.829  10.019  18.750  1.00  0.00           N  
ATOM   2009  CA  PRO A 142       8.352   9.860  17.377  1.00  0.00           C  
ATOM   2010  C   PRO A 142       7.066  10.636  17.176  1.00  0.00           C  
ATOM   2011  O   PRO A 142       6.330  10.925  18.121  1.00  0.00           O  
ATOM   2012  CB  PRO A 142       8.128   8.350  17.251  1.00  0.00           C  
ATOM   2013  CG  PRO A 142       8.953   7.765  18.346  1.00  0.00           C  
ATOM   2014  CD  PRO A 142       8.891   8.788  19.449  1.00  0.00           C  
ATOM   2015  HA  PRO A 142       9.134  10.198  16.681  1.00  0.00           H  
ATOM   2016 1HB  PRO A 142       7.057   8.119  17.354  1.00  0.00           H  
ATOM   2017 2HB  PRO A 142       8.436   8.005  16.253  1.00  0.00           H  
ATOM   2018 1HG  PRO A 142       8.545   6.790  18.650  1.00  0.00           H  
ATOM   2019 2HG  PRO A 142       9.979   7.584  17.993  1.00  0.00           H  
ATOM   2020 1HD  PRO A 142       7.998   8.610  20.065  1.00  0.00           H  
ATOM   2021 2HD  PRO A 142       9.804   8.725  20.060  1.00  0.00           H  
ATOM   2022  N   PHE A 143       6.786  10.943  15.925  1.00  0.00           N  
ATOM   2023  CA  PHE A 143       5.601  11.670  15.569  1.00  0.00           C  
ATOM   2024  C   PHE A 143       4.335  10.974  16.052  1.00  0.00           C  
ATOM   2025  O   PHE A 143       3.512  11.620  16.678  1.00  0.00           O  
ATOM   2026  CB  PHE A 143       5.543  11.857  14.052  1.00  0.00           C  
ATOM   2027  CG  PHE A 143       4.311  12.572  13.576  1.00  0.00           C  
ATOM   2028  CD1 PHE A 143       4.202  13.950  13.694  1.00  0.00           C  
ATOM   2029  CD2 PHE A 143       3.258  11.870  13.010  1.00  0.00           C  
ATOM   2030  CE1 PHE A 143       3.069  14.609  13.257  1.00  0.00           C  
ATOM   2031  CE2 PHE A 143       2.124  12.526  12.571  1.00  0.00           C  
ATOM   2032  CZ  PHE A 143       2.030  13.898  12.695  1.00  0.00           C  
ATOM   2033  H   PHE A 143       7.425  10.657  15.197  1.00  0.00           H  
ATOM   2034  HA  PHE A 143       5.640  12.650  16.046  1.00  0.00           H  
ATOM   2035 1HB  PHE A 143       6.413  12.423  13.722  1.00  0.00           H  
ATOM   2036 2HB  PHE A 143       5.581  10.884  13.564  1.00  0.00           H  
ATOM   2037  HD1 PHE A 143       5.024  14.513  14.138  1.00  0.00           H  
ATOM   2038  HD2 PHE A 143       3.332  10.786  12.912  1.00  0.00           H  
ATOM   2039  HE1 PHE A 143       2.996  15.692  13.356  1.00  0.00           H  
ATOM   2040  HE2 PHE A 143       1.304  11.962  12.127  1.00  0.00           H  
ATOM   2041  HZ  PHE A 143       1.136  14.416  12.351  1.00  0.00           H  
ATOM   2042  N   PHE A 144       4.190   9.661  15.833  1.00  0.00           N  
ATOM   2043  CA  PHE A 144       2.957   8.970  16.254  1.00  0.00           C  
ATOM   2044  C   PHE A 144       2.763   8.914  17.740  1.00  0.00           C  
ATOM   2045  O   PHE A 144       1.633   8.875  18.224  1.00  0.00           O  
ATOM   2046  CB  PHE A 144       2.941   7.539  15.713  1.00  0.00           C  
ATOM   2047  CG  PHE A 144       1.651   6.811  15.964  1.00  0.00           C  
ATOM   2048  CD1 PHE A 144       0.438   7.371  15.591  1.00  0.00           C  
ATOM   2049  CD2 PHE A 144       1.647   5.565  16.572  1.00  0.00           C  
ATOM   2050  CE1 PHE A 144      -0.749   6.703  15.821  1.00  0.00           C  
ATOM   2051  CE2 PHE A 144       0.462   4.894  16.802  1.00  0.00           C  
ATOM   2052  CZ  PHE A 144      -0.737   5.464  16.426  1.00  0.00           C  
ATOM   2053  H   PHE A 144       4.920   9.131  15.379  1.00  0.00           H  
ATOM   2054  HA  PHE A 144       2.101   9.509  15.845  1.00  0.00           H  
ATOM   2055 1HB  PHE A 144       3.120   7.554  14.639  1.00  0.00           H  
ATOM   2056 2HB  PHE A 144       3.748   6.968  16.171  1.00  0.00           H  
ATOM   2057  HD1 PHE A 144       0.429   8.351  15.112  1.00  0.00           H  
ATOM   2058  HD2 PHE A 144       2.595   5.115  16.870  1.00  0.00           H  
ATOM   2059  HE1 PHE A 144      -1.695   7.155  15.524  1.00  0.00           H  
ATOM   2060  HE2 PHE A 144       0.473   3.915  17.281  1.00  0.00           H  
ATOM   2061  HZ  PHE A 144      -1.673   4.937  16.609  1.00  0.00           H  
ATOM   2062  N   ASP A 145       3.876   8.839  18.459  1.00  0.00           N  
ATOM   2063  CA  ASP A 145       3.850   8.819  19.915  1.00  0.00           C  
ATOM   2064  C   ASP A 145       3.388  10.192  20.403  1.00  0.00           C  
ATOM   2065  O   ASP A 145       2.538  10.291  21.282  1.00  0.00           O  
ATOM   2066  CB  ASP A 145       5.227   8.480  20.490  1.00  0.00           C  
ATOM   2067  CG  ASP A 145       5.620   7.025  20.268  1.00  0.00           C  
ATOM   2068  OD1 ASP A 145       4.897   6.332  19.593  1.00  0.00           O  
ATOM   2069  OD2 ASP A 145       6.639   6.622  20.777  1.00  0.00           O  
ATOM   2070  H   ASP A 145       4.765   8.795  17.982  1.00  0.00           H  
ATOM   2071  HA  ASP A 145       3.146   8.051  20.238  1.00  0.00           H  
ATOM   2072 1HB  ASP A 145       5.981   9.119  20.030  1.00  0.00           H  
ATOM   2073 2HB  ASP A 145       5.235   8.683  21.561  1.00  0.00           H  
ATOM   2074  N   SER A 146       3.920  11.247  19.795  1.00  0.00           N  
ATOM   2075  CA  SER A 146       3.547  12.605  20.164  1.00  0.00           C  
ATOM   2076  C   SER A 146       2.065  12.832  19.841  1.00  0.00           C  
ATOM   2077  O   SER A 146       1.332  13.383  20.654  1.00  0.00           O  
ATOM   2078  CB  SER A 146       4.410  13.611  19.427  1.00  0.00           C  
ATOM   2079  OG  SER A 146       4.060  14.922  19.774  1.00  0.00           O  
ATOM   2080  H   SER A 146       4.598  11.106  19.060  1.00  0.00           H  
ATOM   2081  HA  SER A 146       3.706  12.728  21.236  1.00  0.00           H  
ATOM   2082 1HB  SER A 146       5.458  13.436  19.668  1.00  0.00           H  
ATOM   2083 2HB  SER A 146       4.294  13.472  18.353  1.00  0.00           H  
ATOM   2084  HG  SER A 146       4.709  15.208  20.421  1.00  0.00           H  
ATOM   2085  N   LEU A 147       1.620  12.366  18.682  1.00  0.00           N  
ATOM   2086  CA  LEU A 147       0.226  12.520  18.267  1.00  0.00           C  
ATOM   2087  C   LEU A 147      -0.727  11.822  19.235  1.00  0.00           C  
ATOM   2088  O   LEU A 147      -1.766  12.372  19.602  1.00  0.00           O  
ATOM   2089  CB  LEU A 147       0.030  11.955  16.854  1.00  0.00           C  
ATOM   2090  CG  LEU A 147       0.261  12.945  15.705  1.00  0.00           C  
ATOM   2091  CD1 LEU A 147       1.673  13.508  15.795  1.00  0.00           C  
ATOM   2092  CD2 LEU A 147       0.039  12.239  14.375  1.00  0.00           C  
ATOM   2093  H   LEU A 147       2.266  11.890  18.069  1.00  0.00           H  
ATOM   2094  HA  LEU A 147      -0.017  13.582  18.258  1.00  0.00           H  
ATOM   2095 1HB  LEU A 147       0.715  11.121  16.716  1.00  0.00           H  
ATOM   2096 2HB  LEU A 147      -0.989  11.580  16.768  1.00  0.00           H  
ATOM   2097  HG  LEU A 147      -0.436  13.777  15.795  1.00  0.00           H  
ATOM   2098 1HD1 LEU A 147       1.837  14.211  14.979  1.00  0.00           H  
ATOM   2099 2HD1 LEU A 147       1.799  14.024  16.748  1.00  0.00           H  
ATOM   2100 3HD1 LEU A 147       2.395  12.695  15.724  1.00  0.00           H  
ATOM   2101 1HD2 LEU A 147       0.202  12.942  13.558  1.00  0.00           H  
ATOM   2102 2HD2 LEU A 147       0.737  11.407  14.283  1.00  0.00           H  
ATOM   2103 3HD2 LEU A 147      -0.983  11.862  14.330  1.00  0.00           H  
ATOM   2104  N   VAL A 148      -0.396  10.597  19.623  1.00  0.00           N  
ATOM   2105  CA  VAL A 148      -1.241   9.858  20.551  1.00  0.00           C  
ATOM   2106  C   VAL A 148      -1.222  10.475  21.942  1.00  0.00           C  
ATOM   2107  O   VAL A 148      -2.265  10.634  22.556  1.00  0.00           O  
ATOM   2108  CB  VAL A 148      -0.777   8.392  20.640  1.00  0.00           C  
ATOM   2109  CG1 VAL A 148      -1.538   7.658  21.733  1.00  0.00           C  
ATOM   2110  CG2 VAL A 148      -0.968   7.706  19.296  1.00  0.00           C  
ATOM   2111  H   VAL A 148       0.449  10.165  19.276  1.00  0.00           H  
ATOM   2112  HA  VAL A 148      -2.266   9.880  20.179  1.00  0.00           H  
ATOM   2113  HB  VAL A 148       0.278   8.371  20.912  1.00  0.00           H  
ATOM   2114 1HG1 VAL A 148      -1.197   6.623  21.782  1.00  0.00           H  
ATOM   2115 2HG1 VAL A 148      -1.357   8.144  22.692  1.00  0.00           H  
ATOM   2116 3HG1 VAL A 148      -2.604   7.677  21.510  1.00  0.00           H  
ATOM   2117 1HG2 VAL A 148      -0.637   6.670  19.365  1.00  0.00           H  
ATOM   2118 2HG2 VAL A 148      -2.023   7.733  19.020  1.00  0.00           H  
ATOM   2119 3HG2 VAL A 148      -0.382   8.224  18.536  1.00  0.00           H  
ATOM   2120  N   LYS A 149      -0.031  10.822  22.425  1.00  0.00           N  
ATOM   2121  CA  LYS A 149       0.149  11.403  23.761  1.00  0.00           C  
ATOM   2122  C   LYS A 149      -0.736  12.618  24.035  1.00  0.00           C  
ATOM   2123  O   LYS A 149      -1.117  12.874  25.182  1.00  0.00           O  
ATOM   2124  CB  LYS A 149       1.615  11.789  23.964  1.00  0.00           C  
ATOM   2125  CG  LYS A 149       1.934  12.340  25.347  1.00  0.00           C  
ATOM   2126  CD  LYS A 149       3.421  12.629  25.498  1.00  0.00           C  
ATOM   2127  CE  LYS A 149       3.736  13.212  26.867  1.00  0.00           C  
ATOM   2128  NZ  LYS A 149       5.188  13.499  27.028  1.00  0.00           N  
ATOM   2129  H   LYS A 149       0.779  10.675  21.839  1.00  0.00           H  
ATOM   2130  HA  LYS A 149      -0.127  10.654  24.504  1.00  0.00           H  
ATOM   2131 1HB  LYS A 149       2.247  10.917  23.798  1.00  0.00           H  
ATOM   2132 2HB  LYS A 149       1.898  12.543  23.230  1.00  0.00           H  
ATOM   2133 1HG  LYS A 149       1.376  13.263  25.509  1.00  0.00           H  
ATOM   2134 2HG  LYS A 149       1.635  11.617  26.105  1.00  0.00           H  
ATOM   2135 1HD  LYS A 149       3.986  11.705  25.366  1.00  0.00           H  
ATOM   2136 2HD  LYS A 149       3.733  13.337  24.731  1.00  0.00           H  
ATOM   2137 1HE  LYS A 149       3.178  14.137  27.006  1.00  0.00           H  
ATOM   2138 2HE  LYS A 149       3.430  12.509  27.642  1.00  0.00           H  
ATOM   2139 1HZ  LYS A 149       5.355  13.884  27.947  1.00  0.00           H  
ATOM   2140 2HZ  LYS A 149       5.715  12.644  26.920  1.00  0.00           H  
ATOM   2141 3HZ  LYS A 149       5.480  14.165  26.327  1.00  0.00           H  
ATOM   2142  N   GLN A 150      -1.028  13.382  22.987  1.00  0.00           N  
ATOM   2143  CA  GLN A 150      -1.859  14.559  23.124  1.00  0.00           C  
ATOM   2144  C   GLN A 150      -3.279  14.374  22.597  1.00  0.00           C  
ATOM   2145  O   GLN A 150      -3.988  15.344  22.356  1.00  0.00           O  
ATOM   2146  CB  GLN A 150      -1.197  15.739  22.408  1.00  0.00           C  
ATOM   2147  CG  GLN A 150       0.136  16.160  23.003  1.00  0.00           C  
ATOM   2148  CD  GLN A 150       0.764  17.319  22.253  1.00  0.00           C  
ATOM   2149  OE1 GLN A 150       0.569  18.485  22.607  1.00  0.00           O  
ATOM   2150  NE2 GLN A 150       1.525  17.005  21.210  1.00  0.00           N  
ATOM   2151  H   GLN A 150      -0.665  13.140  22.076  1.00  0.00           H  
ATOM   2152  HA  GLN A 150      -1.955  14.793  24.184  1.00  0.00           H  
ATOM   2153 1HB  GLN A 150      -1.033  15.484  21.361  1.00  0.00           H  
ATOM   2154 2HB  GLN A 150      -1.864  16.601  22.434  1.00  0.00           H  
ATOM   2155 1HG  GLN A 150      -0.020  16.466  24.037  1.00  0.00           H  
ATOM   2156 2HG  GLN A 150       0.823  15.314  22.963  1.00  0.00           H  
ATOM   2157 1HE2 GLN A 150       1.966  17.728  20.676  1.00  0.00           H  
ATOM   2158 2HE2 GLN A 150       1.657  16.047  20.957  1.00  0.00           H  
ATOM   2159  N   THR A 151      -3.688  13.116  22.443  1.00  0.00           N  
ATOM   2160  CA  THR A 151      -5.029  12.784  21.985  1.00  0.00           C  
ATOM   2161  C   THR A 151      -5.515  13.306  20.641  1.00  0.00           C  
ATOM   2162  O   THR A 151      -6.684  13.691  20.510  1.00  0.00           O  
ATOM   2163  CB  THR A 151      -6.040  13.242  23.052  1.00  0.00           C  
ATOM   2164  OG1 THR A 151      -5.552  12.897  24.356  1.00  0.00           O  
ATOM   2165  CG2 THR A 151      -7.390  12.577  22.828  1.00  0.00           C  
ATOM   2166  H   THR A 151      -3.041  12.369  22.653  1.00  0.00           H  
ATOM   2167  HA  THR A 151      -5.094  11.703  21.861  1.00  0.00           H  
ATOM   2168  HB  THR A 151      -6.161  14.324  22.999  1.00  0.00           H  
ATOM   2169  HG1 THR A 151      -5.146  12.028  24.325  1.00  0.00           H  
ATOM   2170 1HG2 THR A 151      -8.092  12.913  23.591  1.00  0.00           H  
ATOM   2171 2HG2 THR A 151      -7.769  12.847  21.843  1.00  0.00           H  
ATOM   2172 3HG2 THR A 151      -7.277  11.496  22.890  1.00  0.00           H  
ATOM   2173  N   HIS A 152      -4.649  13.308  19.631  1.00  0.00           N  
ATOM   2174  CA  HIS A 152      -5.048  13.789  18.312  1.00  0.00           C  
ATOM   2175  C   HIS A 152      -5.697  12.676  17.483  1.00  0.00           C  
ATOM   2176  O   HIS A 152      -6.360  12.947  16.481  1.00  0.00           O  
ATOM   2177  CB  HIS A 152      -3.840  14.358  17.560  1.00  0.00           C  
ATOM   2178  CG  HIS A 152      -3.284  15.606  18.171  1.00  0.00           C  
ATOM   2179  ND1 HIS A 152      -3.930  16.822  18.095  1.00  0.00           N  
ATOM   2180  CD2 HIS A 152      -2.144  15.827  18.866  1.00  0.00           C  
ATOM   2181  CE1 HIS A 152      -3.210  17.738  18.720  1.00  0.00           C  
ATOM   2182  NE2 HIS A 152      -2.123  17.160  19.196  1.00  0.00           N  
ATOM   2183  H   HIS A 152      -3.705  12.976  19.769  1.00  0.00           H  
ATOM   2184  HA  HIS A 152      -5.784  14.585  18.422  1.00  0.00           H  
ATOM   2185 1HB  HIS A 152      -3.047  13.610  17.528  1.00  0.00           H  
ATOM   2186 2HB  HIS A 152      -4.124  14.578  16.531  1.00  0.00           H  
ATOM   2187  HD1 HIS A 152      -4.838  16.987  17.709  1.00  0.00           H  
ATOM   2188  HD2 HIS A 152      -1.325  15.176  19.173  1.00  0.00           H  
ATOM   2189  HE1 HIS A 152      -3.553  18.772  18.773  1.00  0.00           H  
ATOM   2190  N   VAL A 153      -5.509  11.423  17.897  1.00  0.00           N  
ATOM   2191  CA  VAL A 153      -6.120  10.301  17.190  1.00  0.00           C  
ATOM   2192  C   VAL A 153      -6.846   9.437  18.194  1.00  0.00           C  
ATOM   2193  O   VAL A 153      -6.421   9.306  19.341  1.00  0.00           O  
ATOM   2194  CB  VAL A 153      -5.059   9.463  16.451  1.00  0.00           C  
ATOM   2195  CG1 VAL A 153      -4.344  10.309  15.409  1.00  0.00           C  
ATOM   2196  CG2 VAL A 153      -4.068   8.885  17.450  1.00  0.00           C  
ATOM   2197  H   VAL A 153      -4.938  11.240  18.710  1.00  0.00           H  
ATOM   2198  HA  VAL A 153      -6.819  10.696  16.452  1.00  0.00           H  
ATOM   2199  HB  VAL A 153      -5.556   8.651  15.920  1.00  0.00           H  
ATOM   2200 1HG1 VAL A 153      -3.598   9.701  14.896  1.00  0.00           H  
ATOM   2201 2HG1 VAL A 153      -5.067  10.683  14.684  1.00  0.00           H  
ATOM   2202 3HG1 VAL A 153      -3.851  11.150  15.898  1.00  0.00           H  
ATOM   2203 1HG2 VAL A 153      -3.322   8.294  16.921  1.00  0.00           H  
ATOM   2204 2HG2 VAL A 153      -3.576   9.697  17.985  1.00  0.00           H  
ATOM   2205 3HG2 VAL A 153      -4.597   8.250  18.161  1.00  0.00           H  
ATOM   2206  N   PRO A 154      -7.327   6.210  18.060  1.00  0.00           N  
ATOM   2207  CA  PRO A 154      -6.719   4.903  18.266  1.00  0.00           C  
ATOM   2208  C   PRO A 154      -5.203   4.905  18.132  1.00  0.00           C  
ATOM   2209  O   PRO A 154      -4.641   5.593  17.281  1.00  0.00           O  
ATOM   2210  CB  PRO A 154      -7.370   4.062  17.164  1.00  0.00           C  
ATOM   2211  CG  PRO A 154      -8.664   4.752  16.893  1.00  0.00           C  
ATOM   2212  CD  PRO A 154      -8.345   6.216  17.041  1.00  0.00           C  
ATOM   2213  HA  PRO A 154      -6.991   4.531  19.265  1.00  0.00           H  
ATOM   2214 1HB  PRO A 154      -6.714   4.025  16.281  1.00  0.00           H  
ATOM   2215 2HB  PRO A 154      -7.503   3.026  17.509  1.00  0.00           H  
ATOM   2216 1HG  PRO A 154      -9.028   4.497  15.887  1.00  0.00           H  
ATOM   2217 2HG  PRO A 154      -9.431   4.412  17.604  1.00  0.00           H  
ATOM   2218 1HD  PRO A 154      -7.967   6.607  16.085  1.00  0.00           H  
ATOM   2219 2HD  PRO A 154      -9.250   6.759  17.352  1.00  0.00           H  
ATOM   2220  N   ASN A 155      -4.556   4.168  19.028  1.00  0.00           N  
ATOM   2221  CA  ASN A 155      -3.102   4.033  19.052  1.00  0.00           C  
ATOM   2222  C   ASN A 155      -2.670   2.988  18.029  1.00  0.00           C  
ATOM   2223  O   ASN A 155      -2.069   1.966  18.373  1.00  0.00           O  
ATOM   2224  CB  ASN A 155      -2.610   3.671  20.441  1.00  0.00           C  
ATOM   2225  CG  ASN A 155      -1.116   3.782  20.572  1.00  0.00           C  
ATOM   2226  OD1 ASN A 155      -0.472   4.546  19.844  1.00  0.00           O  
ATOM   2227  ND2 ASN A 155      -0.553   3.035  21.487  1.00  0.00           N  
ATOM   2228  H   ASN A 155      -5.107   3.682  19.721  1.00  0.00           H  
ATOM   2229  HA  ASN A 155      -2.661   4.990  18.770  1.00  0.00           H  
ATOM   2230 1HB  ASN A 155      -3.077   4.328  21.176  1.00  0.00           H  
ATOM   2231 2HB  ASN A 155      -2.908   2.649  20.678  1.00  0.00           H  
ATOM   2232 1HD2 ASN A 155       0.438   3.068  21.619  1.00  0.00           H  
ATOM   2233 2HD2 ASN A 155      -1.113   2.432  22.054  1.00  0.00           H  
ATOM   2234  N   LEU A 156      -3.001   3.234  16.770  1.00  0.00           N  
ATOM   2235  CA  LEU A 156      -2.645   2.324  15.697  1.00  0.00           C  
ATOM   2236  C   LEU A 156      -2.794   3.067  14.390  1.00  0.00           C  
ATOM   2237  O   LEU A 156      -3.523   4.066  14.324  1.00  0.00           O  
ATOM   2238  CB  LEU A 156      -3.537   1.076  15.709  1.00  0.00           C  
ATOM   2239  CG  LEU A 156      -5.039   1.330  15.536  1.00  0.00           C  
ATOM   2240  CD1 LEU A 156      -5.363   1.476  14.055  1.00  0.00           C  
ATOM   2241  CD2 LEU A 156      -5.823   0.183  16.157  1.00  0.00           C  
ATOM   2242  H   LEU A 156      -3.514   4.076  16.551  1.00  0.00           H  
ATOM   2243  HA  LEU A 156      -1.612   2.008  15.840  1.00  0.00           H  
ATOM   2244 1HB  LEU A 156      -3.218   0.414  14.905  1.00  0.00           H  
ATOM   2245 2HB  LEU A 156      -3.395   0.557  16.657  1.00  0.00           H  
ATOM   2246  HG  LEU A 156      -5.310   2.264  16.030  1.00  0.00           H  
ATOM   2247 1HD1 LEU A 156      -6.431   1.657  13.932  1.00  0.00           H  
ATOM   2248 2HD1 LEU A 156      -4.804   2.316  13.642  1.00  0.00           H  
ATOM   2249 3HD1 LEU A 156      -5.088   0.562  13.531  1.00  0.00           H  
ATOM   2250 1HD2 LEU A 156      -6.892   0.365  16.034  1.00  0.00           H  
ATOM   2251 2HD2 LEU A 156      -5.555  -0.750  15.662  1.00  0.00           H  
ATOM   2252 3HD2 LEU A 156      -5.586   0.113  17.218  1.00  0.00           H  
ATOM   2253  N   PHE A 157      -2.100   2.592  13.362  1.00  0.00           N  
ATOM   2254  CA  PHE A 157      -2.179   3.199  12.048  1.00  0.00           C  
ATOM   2255  C   PHE A 157      -2.033   2.092  11.026  1.00  0.00           C  
ATOM   2256  O   PHE A 157      -1.499   1.033  11.348  1.00  0.00           O  
ATOM   2257  CB  PHE A 157      -1.092   4.258  11.853  1.00  0.00           C  
ATOM   2258  CG  PHE A 157       0.305   3.708  11.903  1.00  0.00           C  
ATOM   2259  CD1 PHE A 157       0.944   3.291  10.744  1.00  0.00           C  
ATOM   2260  CD2 PHE A 157       0.984   3.605  13.108  1.00  0.00           C  
ATOM   2261  CE1 PHE A 157       2.229   2.785  10.789  1.00  0.00           C  
ATOM   2262  CE2 PHE A 157       2.269   3.100  13.155  1.00  0.00           C  
ATOM   2263  CZ  PHE A 157       2.892   2.690  11.994  1.00  0.00           C  
ATOM   2264  H   PHE A 157      -1.503   1.789  13.498  1.00  0.00           H  
ATOM   2265  HA  PHE A 157      -3.150   3.687  11.950  1.00  0.00           H  
ATOM   2266 1HB  PHE A 157      -1.230   4.748  10.891  1.00  0.00           H  
ATOM   2267 2HB  PHE A 157      -1.185   5.020  12.625  1.00  0.00           H  
ATOM   2268  HD1 PHE A 157       0.420   3.368   9.791  1.00  0.00           H  
ATOM   2269  HD2 PHE A 157       0.491   3.929  14.026  1.00  0.00           H  
ATOM   2270  HE1 PHE A 157       2.719   2.462   9.871  1.00  0.00           H  
ATOM   2271  HE2 PHE A 157       2.791   3.026  14.109  1.00  0.00           H  
ATOM   2272  HZ  PHE A 157       3.904   2.290  12.030  1.00  0.00           H  
ATOM   2273  N   SER A 158      -2.570   2.289   9.828  1.00  0.00           N  
ATOM   2274  CA  SER A 158      -2.482   1.270   8.794  1.00  0.00           C  
ATOM   2275  C   SER A 158      -1.896   1.784   7.486  1.00  0.00           C  
ATOM   2276  O   SER A 158      -2.024   2.964   7.163  1.00  0.00           O  
ATOM   2277  CB  SER A 158      -3.860   0.694   8.534  1.00  0.00           C  
ATOM   2278  OG  SER A 158      -4.725   1.670   8.023  1.00  0.00           O  
ATOM   2279  H   SER A 158      -3.047   3.156   9.625  1.00  0.00           H  
ATOM   2280  HA  SER A 158      -1.823   0.475   9.146  1.00  0.00           H  
ATOM   2281 1HB  SER A 158      -3.782  -0.133   7.828  1.00  0.00           H  
ATOM   2282 2HB  SER A 158      -4.268   0.293   9.462  1.00  0.00           H  
ATOM   2283  HG  SER A 158      -5.258   1.967   8.764  1.00  0.00           H  
ATOM   2284  N   LEU A 159      -1.265   0.892   6.728  1.00  0.00           N  
ATOM   2285  CA  LEU A 159      -0.621   1.274   5.480  1.00  0.00           C  
ATOM   2286  C   LEU A 159      -1.057   0.469   4.288  1.00  0.00           C  
ATOM   2287  O   LEU A 159      -1.091  -0.755   4.339  1.00  0.00           O  
ATOM   2288  CB  LEU A 159       0.901   1.149   5.627  1.00  0.00           C  
ATOM   2289  CG  LEU A 159       1.724   1.576   4.405  1.00  0.00           C  
ATOM   2290  CD1 LEU A 159       3.090   2.072   4.860  1.00  0.00           C  
ATOM   2291  CD2 LEU A 159       1.860   0.400   3.449  1.00  0.00           C  
ATOM   2292  H   LEU A 159      -1.231  -0.073   7.024  1.00  0.00           H  
ATOM   2293  HA  LEU A 159      -0.874   2.311   5.264  1.00  0.00           H  
ATOM   2294 1HB  LEU A 159       1.219   1.760   6.470  1.00  0.00           H  
ATOM   2295 2HB  LEU A 159       1.145   0.110   5.845  1.00  0.00           H  
ATOM   2296  HG  LEU A 159       1.222   2.400   3.897  1.00  0.00           H  
ATOM   2297 1HD1 LEU A 159       3.675   2.376   3.991  1.00  0.00           H  
ATOM   2298 2HD1 LEU A 159       2.963   2.925   5.527  1.00  0.00           H  
ATOM   2299 3HD1 LEU A 159       3.610   1.273   5.386  1.00  0.00           H  
ATOM   2300 1HD2 LEU A 159       2.445   0.704   2.580  1.00  0.00           H  
ATOM   2301 2HD2 LEU A 159       2.364  -0.424   3.955  1.00  0.00           H  
ATOM   2302 3HD2 LEU A 159       0.871   0.077   3.126  1.00  0.00           H  
ATOM   2303  N   GLN A 160      -1.361   1.166   3.205  1.00  0.00           N  
ATOM   2304  CA  GLN A 160      -1.715   0.520   1.948  1.00  0.00           C  
ATOM   2305  C   GLN A 160      -0.762   1.097   0.910  1.00  0.00           C  
ATOM   2306  O   GLN A 160      -0.718   2.319   0.715  1.00  0.00           O  
ATOM   2307  CB  GLN A 160      -3.176   0.770   1.564  1.00  0.00           C  
ATOM   2308  CG  GLN A 160      -4.184   0.221   2.560  1.00  0.00           C  
ATOM   2309  CD  GLN A 160      -4.234  -1.295   2.556  1.00  0.00           C  
ATOM   2310  OE1 GLN A 160      -4.136  -1.936   3.606  1.00  0.00           O  
ATOM   2311  NE2 GLN A 160      -4.389  -1.878   1.373  1.00  0.00           N  
ATOM   2312  H   GLN A 160      -1.347   2.175   3.253  1.00  0.00           H  
ATOM   2313  HA  GLN A 160      -1.578  -0.555   2.061  1.00  0.00           H  
ATOM   2314 1HB  GLN A 160      -3.349   1.842   1.467  1.00  0.00           H  
ATOM   2315 2HB  GLN A 160      -3.380   0.316   0.594  1.00  0.00           H  
ATOM   2316 1HG  GLN A 160      -3.907   0.551   3.561  1.00  0.00           H  
ATOM   2317 2HG  GLN A 160      -5.174   0.597   2.303  1.00  0.00           H  
ATOM   2318 1HE2 GLN A 160      -4.429  -2.876   1.307  1.00  0.00           H  
ATOM   2319 2HE2 GLN A 160      -4.464  -1.320   0.546  1.00  0.00           H  
ATOM   2320  N   LEU A 161       0.002   0.229   0.252  1.00  0.00           N  
ATOM   2321  CA  LEU A 161       0.968   0.665  -0.751  1.00  0.00           C  
ATOM   2322  C   LEU A 161       0.579   0.151  -2.115  1.00  0.00           C  
ATOM   2323  O   LEU A 161       0.669  -1.041  -2.363  1.00  0.00           O  
ATOM   2324  CB  LEU A 161       2.377   0.173  -0.396  1.00  0.00           C  
ATOM   2325  CG  LEU A 161       3.479   0.527  -1.402  1.00  0.00           C  
ATOM   2326  CD1 LEU A 161       3.624   2.041  -1.484  1.00  0.00           C  
ATOM   2327  CD2 LEU A 161       4.785  -0.125  -0.975  1.00  0.00           C  
ATOM   2328  H   LEU A 161      -0.089  -0.757   0.452  1.00  0.00           H  
ATOM   2329  HA  LEU A 161       0.977   1.754  -0.772  1.00  0.00           H  
ATOM   2330 1HB  LEU A 161       2.659   0.594   0.567  1.00  0.00           H  
ATOM   2331 2HB  LEU A 161       2.352  -0.913  -0.301  1.00  0.00           H  
ATOM   2332  HG  LEU A 161       3.199   0.165  -2.391  1.00  0.00           H  
ATOM   2333 1HD1 LEU A 161       4.407   2.293  -2.199  1.00  0.00           H  
ATOM   2334 2HD1 LEU A 161       2.681   2.480  -1.810  1.00  0.00           H  
ATOM   2335 3HD1 LEU A 161       3.888   2.435  -0.503  1.00  0.00           H  
ATOM   2336 1HD2 LEU A 161       5.569   0.127  -1.691  1.00  0.00           H  
ATOM   2337 2HD2 LEU A 161       5.067   0.238   0.014  1.00  0.00           H  
ATOM   2338 3HD2 LEU A 161       4.658  -1.207  -0.942  1.00  0.00           H  
ATOM   2339  N   CYS A 162       0.199   1.058  -3.005  1.00  0.00           N  
ATOM   2340  CA  CYS A 162      -0.213   0.697  -4.353  1.00  0.00           C  
ATOM   2341  C   CYS A 162       0.878   0.058  -5.184  1.00  0.00           C  
ATOM   2342  O   CYS A 162       2.069   0.230  -4.903  1.00  0.00           O  
ATOM   2343  CB  CYS A 162      -0.719   1.936  -5.091  1.00  0.00           C  
ATOM   2344  SG  CYS A 162      -2.227   2.649  -4.391  1.00  0.00           S  
ATOM   2345  H   CYS A 162       0.197   2.031  -2.734  1.00  0.00           H  
ATOM   2346  HA  CYS A 162      -1.023  -0.029  -4.284  1.00  0.00           H  
ATOM   2347 1HB  CYS A 162       0.053   2.706  -5.082  1.00  0.00           H  
ATOM   2348 2HB  CYS A 162      -0.917   1.684  -6.133  1.00  0.00           H  
ATOM   2349  HG  CYS A 162      -2.982   1.567  -4.558  1.00  0.00           H  
ATOM   2350  N   ASN A 169       0.467  -0.638  -6.243  1.00  0.00           N  
ATOM   2351  CA  ASN A 169       1.394  -1.306  -7.135  1.00  0.00           C  
ATOM   2352  C   ASN A 169       1.811  -0.529  -8.371  1.00  0.00           C  
ATOM   2353  O   ASN A 169       1.069   0.281  -8.911  1.00  0.00           O  
ATOM   2354  CB  ASN A 169       0.805  -2.640  -7.554  1.00  0.00           C  
ATOM   2355  CG  ASN A 169      -0.462  -2.489  -8.349  1.00  0.00           C  
ATOM   2356  OD1 ASN A 169      -0.580  -1.586  -9.186  1.00  0.00           O  
ATOM   2357  ND2 ASN A 169      -1.413  -3.354  -8.104  1.00  0.00           N  
ATOM   2358  H   ASN A 169      -0.089   0.128  -6.595  1.00  0.00           H  
ATOM   2359  HA  ASN A 169       2.329  -1.476  -6.599  1.00  0.00           H  
ATOM   2360 1HB  ASN A 169       1.533  -3.188  -8.153  1.00  0.00           H  
ATOM   2361 2HB  ASN A 169       0.594  -3.239  -6.667  1.00  0.00           H  
ATOM   2362 1HD2 ASN A 169      -2.278  -3.302  -8.603  1.00  0.00           H  
ATOM   2363 2HD2 ASN A 169      -1.274  -4.068  -7.418  1.00  0.00           H  
ATOM   2364  N   GLN A 170       2.978  -0.862  -8.884  1.00  0.00           N  
ATOM   2365  CA  GLN A 170       3.538  -0.191 -10.030  1.00  0.00           C  
ATOM   2366  C   GLN A 170       3.116   1.216 -10.350  1.00  0.00           C  
ATOM   2367  O   GLN A 170       2.392   1.446 -11.319  1.00  0.00           O  
ATOM   2368  CB  GLN A 170       3.263  -1.053 -11.265  1.00  0.00           C  
ATOM   2369  CG  GLN A 170       3.930  -2.418 -11.232  1.00  0.00           C  
ATOM   2370  CD  GLN A 170       3.644  -3.231 -12.480  1.00  0.00           C  
ATOM   2371  OE1 GLN A 170       3.525  -2.685 -13.581  1.00  0.00           O  
ATOM   2372  NE2 GLN A 170       3.533  -4.545 -12.317  1.00  0.00           N  
ATOM   2373  H   GLN A 170       3.495  -1.616  -8.454  1.00  0.00           H  
ATOM   2374  HA  GLN A 170       4.613  -0.091  -9.881  1.00  0.00           H  
ATOM   2375 1HB  GLN A 170       2.189  -1.206 -11.371  1.00  0.00           H  
ATOM   2376 2HB  GLN A 170       3.609  -0.531 -12.157  1.00  0.00           H  
ATOM   2377 1HG  GLN A 170       5.008  -2.282 -11.152  1.00  0.00           H  
ATOM   2378 2HG  GLN A 170       3.558  -2.972 -10.370  1.00  0.00           H  
ATOM   2379 1HE2 GLN A 170       3.345  -5.133 -13.104  1.00  0.00           H  
ATOM   2380 2HE2 GLN A 170       3.636  -4.946 -11.407  1.00  0.00           H  
ATOM   2381  N   SER A 171       3.514   2.143  -9.474  1.00  0.00           N  
ATOM   2382  CA  SER A 171       3.297   3.565  -9.631  1.00  0.00           C  
ATOM   2383  C   SER A 171       1.921   4.174  -9.418  1.00  0.00           C  
ATOM   2384  O   SER A 171       1.823   5.401  -9.350  1.00  0.00           O  
ATOM   2385  CB  SER A 171       3.749   3.934 -11.031  1.00  0.00           C  
ATOM   2386  OG  SER A 171       3.950   5.316 -11.145  1.00  0.00           O  
ATOM   2387  H   SER A 171       3.997   1.807  -8.653  1.00  0.00           H  
ATOM   2388  HA  SER A 171       3.899   4.091  -8.889  1.00  0.00           H  
ATOM   2389 1HB  SER A 171       4.674   3.409 -11.265  1.00  0.00           H  
ATOM   2390 2HB  SER A 171       2.998   3.612 -11.752  1.00  0.00           H  
ATOM   2391  HG  SER A 171       4.060   5.643 -10.249  1.00  0.00           H  
ATOM   2392  N   SER A 176       0.884   3.342  -9.276  1.00  0.00           N  
ATOM   2393  CA  SER A 176      -0.490   3.813  -9.094  1.00  0.00           C  
ATOM   2394  C   SER A 176      -0.591   4.699  -7.868  1.00  0.00           C  
ATOM   2395  O   SER A 176       0.192   4.572  -6.907  1.00  0.00           O  
ATOM   2396  CB  SER A 176      -1.440   2.639  -8.959  1.00  0.00           C  
ATOM   2397  OG  SER A 176      -2.756   3.079  -8.758  1.00  0.00           O  
ATOM   2398  H   SER A 176       1.291   3.356 -10.200  1.00  0.00           H  
ATOM   2399  HA  SER A 176      -0.776   4.394  -9.972  1.00  0.00           H  
ATOM   2400 1HB  SER A 176      -1.393   2.027  -9.860  1.00  0.00           H  
ATOM   2401 2HB  SER A 176      -1.131   2.015  -8.123  1.00  0.00           H  
ATOM   2402  HG  SER A 176      -2.741   3.594  -7.948  1.00  0.00           H  
ATOM   2403  N   VAL A 177      -1.507   5.656  -7.928  1.00  0.00           N  
ATOM   2404  CA  VAL A 177      -1.713   6.529  -6.782  1.00  0.00           C  
ATOM   2405  C   VAL A 177      -2.763   5.871  -5.882  1.00  0.00           C  
ATOM   2406  O   VAL A 177      -3.478   4.991  -6.323  1.00  0.00           O  
ATOM   2407  CB  VAL A 177      -2.186   7.926  -7.226  1.00  0.00           C  
ATOM   2408  CG1 VAL A 177      -1.143   8.583  -8.117  1.00  0.00           C  
ATOM   2409  CG2 VAL A 177      -3.520   7.816  -7.948  1.00  0.00           C  
ATOM   2410  H   VAL A 177      -2.067   5.792  -8.757  1.00  0.00           H  
ATOM   2411  HA  VAL A 177      -0.764   6.639  -6.256  1.00  0.00           H  
ATOM   2412  HB  VAL A 177      -2.300   8.558  -6.344  1.00  0.00           H  
ATOM   2413 1HG1 VAL A 177      -1.493   9.570  -8.421  1.00  0.00           H  
ATOM   2414 2HG1 VAL A 177      -0.207   8.685  -7.567  1.00  0.00           H  
ATOM   2415 3HG1 VAL A 177      -0.981   7.968  -9.002  1.00  0.00           H  
ATOM   2416 1HG2 VAL A 177      -3.849   8.808  -8.258  1.00  0.00           H  
ATOM   2417 2HG2 VAL A 177      -3.407   7.180  -8.826  1.00  0.00           H  
ATOM   2418 3HG2 VAL A 177      -4.262   7.381  -7.277  1.00  0.00           H  
ATOM   2419  N   GLY A 178      -2.799   6.236  -4.610  1.00  0.00           N  
ATOM   2420  CA  GLY A 178      -3.749   5.630  -3.700  1.00  0.00           C  
ATOM   2421  C   GLY A 178      -3.049   5.128  -2.453  1.00  0.00           C  
ATOM   2422  O   GLY A 178      -3.719   4.679  -1.523  1.00  0.00           O  
ATOM   2423  H   GLY A 178      -2.165   6.940  -4.262  1.00  0.00           H  
ATOM   2424 1HA  GLY A 178      -4.512   6.361  -3.431  1.00  0.00           H  
ATOM   2425 2HA  GLY A 178      -4.256   4.806  -4.200  1.00  0.00           H  
ATOM   2426  N   GLY A 179      -1.711   5.149  -2.453  1.00  0.00           N  
ATOM   2427  CA  GLY A 179      -0.923   4.702  -1.306  1.00  0.00           C  
ATOM   2428  C   GLY A 179      -1.337   5.612  -0.175  1.00  0.00           C  
ATOM   2429  O   GLY A 179      -1.445   6.817  -0.388  1.00  0.00           O  
ATOM   2430  H   GLY A 179      -1.233   5.486  -3.277  1.00  0.00           H  
ATOM   2431 1HA  GLY A 179      -1.136   3.652  -1.105  1.00  0.00           H  
ATOM   2432 2HA  GLY A 179       0.138   4.775  -1.543  1.00  0.00           H  
ATOM   2433  N   SER A 180      -1.612   5.062   1.001  1.00  0.00           N  
ATOM   2434  CA  SER A 180      -1.988   5.898   2.140  1.00  0.00           C  
ATOM   2435  C   SER A 180      -1.471   5.339   3.429  1.00  0.00           C  
ATOM   2436  O   SER A 180      -1.027   4.200   3.496  1.00  0.00           O  
ATOM   2437  CB  SER A 180      -3.496   6.035   2.223  1.00  0.00           C  
ATOM   2438  OG  SER A 180      -4.097   4.801   2.507  1.00  0.00           O  
ATOM   2439  H   SER A 180      -1.564   4.060   1.121  1.00  0.00           H  
ATOM   2440  HA  SER A 180      -1.555   6.889   2.000  1.00  0.00           H  
ATOM   2441 1HB  SER A 180      -3.754   6.756   2.998  1.00  0.00           H  
ATOM   2442 2HB  SER A 180      -3.878   6.419   1.278  1.00  0.00           H  
ATOM   2443  HG  SER A 180      -4.419   4.464   1.668  1.00  0.00           H  
ATOM   2444  N   MET A 181      -1.479   6.191   4.436  1.00  0.00           N  
ATOM   2445  CA  MET A 181      -1.123   5.807   5.784  1.00  0.00           C  
ATOM   2446  C   MET A 181      -2.329   6.424   6.483  1.00  0.00           C  
ATOM   2447  O   MET A 181      -2.671   7.591   6.234  1.00  0.00           O  
ATOM   2448  CB  MET A 181       0.220   6.364   6.253  1.00  0.00           C  
ATOM   2449  CG  MET A 181       0.659   5.876   7.627  1.00  0.00           C  
ATOM   2450  SD  MET A 181      -0.155   6.761   8.971  1.00  0.00           S  
ATOM   2451  CE  MET A 181       0.735   8.313   8.943  1.00  0.00           C  
ATOM   2452  H   MET A 181      -1.745   7.148   4.251  1.00  0.00           H  
ATOM   2453  HA  MET A 181      -1.048   4.721   5.826  1.00  0.00           H  
ATOM   2454 1HB  MET A 181       0.995   6.092   5.539  1.00  0.00           H  
ATOM   2455 2HB  MET A 181       0.171   7.453   6.285  1.00  0.00           H  
ATOM   2456 1HG  MET A 181       0.432   4.815   7.725  1.00  0.00           H  
ATOM   2457 2HG  MET A 181       1.736   6.005   7.732  1.00  0.00           H  
ATOM   2458 1HE  MET A 181       0.345   8.971   9.720  1.00  0.00           H  
ATOM   2459 2HE  MET A 181       1.795   8.129   9.120  1.00  0.00           H  
ATOM   2460 3HE  MET A 181       0.608   8.788   7.969  1.00  0.00           H  
ATOM   2461  N   ILE A 182      -3.063   5.598   7.212  1.00  0.00           N  
ATOM   2462  CA  ILE A 182      -4.245   6.051   7.916  1.00  0.00           C  
ATOM   2463  C   ILE A 182      -3.926   6.040   9.386  1.00  0.00           C  
ATOM   2464  O   ILE A 182      -3.654   4.989   9.950  1.00  0.00           O  
ATOM   2465  CB  ILE A 182      -5.467   5.160   7.627  1.00  0.00           C  
ATOM   2466  CG1 ILE A 182      -5.787   5.161   6.130  1.00  0.00           C  
ATOM   2467  CG2 ILE A 182      -6.670   5.630   8.432  1.00  0.00           C  
ATOM   2468  CD1 ILE A 182      -6.836   4.149   5.729  1.00  0.00           C  
ATOM   2469  H   ILE A 182      -2.792   4.627   7.279  1.00  0.00           H  
ATOM   2470  HA  ILE A 182      -4.481   7.061   7.582  1.00  0.00           H  
ATOM   2471  HB  ILE A 182      -5.240   4.131   7.900  1.00  0.00           H  
ATOM   2472 1HG1 ILE A 182      -6.135   6.150   5.833  1.00  0.00           H  
ATOM   2473 2HG1 ILE A 182      -4.879   4.952   5.564  1.00  0.00           H  
ATOM   2474 1HG2 ILE A 182      -7.525   4.991   8.215  1.00  0.00           H  
ATOM   2475 2HG2 ILE A 182      -6.438   5.579   9.495  1.00  0.00           H  
ATOM   2476 3HG2 ILE A 182      -6.909   6.659   8.161  1.00  0.00           H  
ATOM   2477 1HD1 ILE A 182      -7.007   4.210   4.654  1.00  0.00           H  
ATOM   2478 2HD1 ILE A 182      -6.491   3.147   5.986  1.00  0.00           H  
ATOM   2479 3HD1 ILE A 182      -7.765   4.360   6.256  1.00  0.00           H  
ATOM   2480  N   ILE A 183      -3.941   7.200  10.017  1.00  0.00           N  
ATOM   2481  CA  ILE A 183      -3.646   7.260  11.437  1.00  0.00           C  
ATOM   2482  C   ILE A 183      -4.875   6.994  12.305  1.00  0.00           C  
ATOM   2483  O   ILE A 183      -5.972   7.469  12.018  1.00  0.00           O  
ATOM   2484  CB  ILE A 183      -3.052   8.633  11.802  1.00  0.00           C  
ATOM   2485  CG1 ILE A 183      -1.717   8.845  11.084  1.00  0.00           C  
ATOM   2486  CG2 ILE A 183      -2.876   8.753  13.308  1.00  0.00           C  
ATOM   2487  CD1 ILE A 183      -1.188  10.258  11.183  1.00  0.00           C  
ATOM   2488  H   ILE A 183      -4.156   8.054   9.523  1.00  0.00           H  
ATOM   2489  HA  ILE A 183      -2.913   6.489  11.671  1.00  0.00           H  
ATOM   2490  HB  ILE A 183      -3.722   9.421  11.461  1.00  0.00           H  
ATOM   2491 1HG1 ILE A 183      -0.969   8.171  11.500  1.00  0.00           H  
ATOM   2492 2HG1 ILE A 183      -1.828   8.597  10.028  1.00  0.00           H  
ATOM   2493 1HG2 ILE A 183      -2.455   9.728  13.548  1.00  0.00           H  
ATOM   2494 2HG2 ILE A 183      -3.843   8.644  13.797  1.00  0.00           H  
ATOM   2495 3HG2 ILE A 183      -2.202   7.970  13.659  1.00  0.00           H  
ATOM   2496 1HD1 ILE A 183      -0.240  10.329  10.650  1.00  0.00           H  
ATOM   2497 2HD1 ILE A 183      -1.907  10.948  10.740  1.00  0.00           H  
ATOM   2498 3HD1 ILE A 183      -1.035  10.516  12.230  1.00  0.00           H  
ATOM   2499  N   GLY A 184      -4.688   6.188  13.341  1.00  0.00           N  
ATOM   2500  CA  GLY A 184      -5.772   5.878  14.253  1.00  0.00           C  
ATOM   2501  C   GLY A 184      -7.019   5.339  13.590  1.00  0.00           C  
ATOM   2502  O   GLY A 184      -8.133   5.671  13.990  1.00  0.00           O  
ATOM   2503  H   GLY A 184      -3.778   5.781  13.502  1.00  0.00           H  
ATOM   2504 1HA  GLY A 184      -5.435   5.141  14.982  1.00  0.00           H  
ATOM   2505 2HA  GLY A 184      -6.048   6.774  14.807  1.00  0.00           H  
ATOM   2506  N   GLY A 185      -6.842   4.480  12.600  1.00  0.00           N  
ATOM   2507  CA  GLY A 185      -7.983   3.932  11.912  1.00  0.00           C  
ATOM   2508  C   GLY A 185      -7.596   2.823  10.974  1.00  0.00           C  
ATOM   2509  O   GLY A 185      -6.441   2.666  10.588  1.00  0.00           O  
ATOM   2510  H   GLY A 185      -5.914   4.199  12.316  1.00  0.00           H  
ATOM   2511 1HA  GLY A 185      -8.700   3.553  12.641  1.00  0.00           H  
ATOM   2512 2HA  GLY A 185      -8.482   4.721  11.350  1.00  0.00           H  
ATOM   2513  N   ILE A 186      -8.598   2.058  10.593  1.00  0.00           N  
ATOM   2514  CA  ILE A 186      -8.420   0.934   9.714  1.00  0.00           C  
ATOM   2515  C   ILE A 186      -9.555   1.107   8.739  1.00  0.00           C  
ATOM   2516  O   ILE A 186     -10.662   1.458   9.137  1.00  0.00           O  
ATOM   2517  CB  ILE A 186      -8.491  -0.423  10.438  1.00  0.00           C  
ATOM   2518  CG1 ILE A 186      -7.403  -0.512  11.512  1.00  0.00           C  
ATOM   2519  CG2 ILE A 186      -8.355  -1.565   9.442  1.00  0.00           C  
ATOM   2520  CD1 ILE A 186      -7.532  -1.719  12.413  1.00  0.00           C  
ATOM   2521  H   ILE A 186      -9.524   2.274  10.934  1.00  0.00           H  
ATOM   2522  HA  ILE A 186      -7.434   1.005   9.257  1.00  0.00           H  
ATOM   2523  HB  ILE A 186      -9.448  -0.512  10.951  1.00  0.00           H  
ATOM   2524 1HG1 ILE A 186      -6.424  -0.546  11.035  1.00  0.00           H  
ATOM   2525 2HG1 ILE A 186      -7.432   0.382  12.135  1.00  0.00           H  
ATOM   2526 1HG2 ILE A 186      -8.407  -2.516   9.971  1.00  0.00           H  
ATOM   2527 2HG2 ILE A 186      -9.164  -1.510   8.715  1.00  0.00           H  
ATOM   2528 3HG2 ILE A 186      -7.398  -1.487   8.927  1.00  0.00           H  
ATOM   2529 1HD1 ILE A 186      -6.727  -1.713  13.148  1.00  0.00           H  
ATOM   2530 2HD1 ILE A 186      -8.493  -1.687  12.928  1.00  0.00           H  
ATOM   2531 3HD1 ILE A 186      -7.470  -2.627  11.815  1.00  0.00           H  
ATOM   2532  N   ASP A 187      -9.269   0.935   7.459  1.00  0.00           N  
ATOM   2533  CA  ASP A 187     -10.299   1.045   6.453  1.00  0.00           C  
ATOM   2534  C   ASP A 187     -10.409  -0.287   5.743  1.00  0.00           C  
ATOM   2535  O   ASP A 187      -9.512  -0.675   4.992  1.00  0.00           O  
ATOM   2536  CB  ASP A 187      -9.984   2.161   5.454  1.00  0.00           C  
ATOM   2537  CG  ASP A 187     -11.085   2.360   4.421  1.00  0.00           C  
ATOM   2538  OD1 ASP A 187     -11.717   1.395   4.062  1.00  0.00           O  
ATOM   2539  OD2 ASP A 187     -11.283   3.475   4.001  1.00  0.00           O  
ATOM   2540  H   ASP A 187      -8.323   0.724   7.174  1.00  0.00           H  
ATOM   2541  HA  ASP A 187     -11.241   1.285   6.947  1.00  0.00           H  
ATOM   2542 1HB  ASP A 187      -9.836   3.099   5.991  1.00  0.00           H  
ATOM   2543 2HB  ASP A 187      -9.054   1.932   4.934  1.00  0.00           H  
ATOM   2544  N   HIS A 188     -11.549  -0.942   5.944  1.00  0.00           N  
ATOM   2545  CA  HIS A 188     -11.823  -2.264   5.383  1.00  0.00           C  
ATOM   2546  C   HIS A 188     -11.964  -2.394   3.864  1.00  0.00           C  
ATOM   2547  O   HIS A 188     -12.029  -3.503   3.332  1.00  0.00           O  
ATOM   2548  CB  HIS A 188     -13.103  -2.810   6.024  1.00  0.00           C  
ATOM   2549  CG  HIS A 188     -14.334  -2.039   5.661  1.00  0.00           C  
ATOM   2550  ND1 HIS A 188     -14.657  -0.834   6.249  1.00  0.00           N  
ATOM   2551  CD2 HIS A 188     -15.320  -2.301   4.772  1.00  0.00           C  
ATOM   2552  CE1 HIS A 188     -15.790  -0.388   5.734  1.00  0.00           C  
ATOM   2553  NE2 HIS A 188     -16.212  -1.260   4.837  1.00  0.00           N  
ATOM   2554  H   HIS A 188     -12.252  -0.494   6.514  1.00  0.00           H  
ATOM   2555  HA  HIS A 188     -10.995  -2.935   5.612  1.00  0.00           H  
ATOM   2556 1HB  HIS A 188     -13.248  -3.847   5.722  1.00  0.00           H  
ATOM   2557 2HB  HIS A 188     -13.000  -2.797   7.109  1.00  0.00           H  
ATOM   2558  HD2 HIS A 188     -15.393  -3.176   4.125  1.00  0.00           H  
ATOM   2559  HE1 HIS A 188     -16.291   0.542   6.005  1.00  0.00           H  
ATOM   2560  HE2 HIS A 188     -17.054  -1.179   4.285  1.00  0.00           H  
ATOM   2561  N   SER A 189     -11.998  -1.274   3.157  1.00  0.00           N  
ATOM   2562  CA  SER A 189     -12.093  -1.331   1.705  1.00  0.00           C  
ATOM   2563  C   SER A 189     -10.704  -1.577   1.094  1.00  0.00           C  
ATOM   2564  O   SER A 189     -10.584  -1.883  -0.093  1.00  0.00           O  
ATOM   2565  CB  SER A 189     -12.684  -0.042   1.167  1.00  0.00           C  
ATOM   2566  OG  SER A 189     -11.810   1.034   1.369  1.00  0.00           O  
ATOM   2567  H   SER A 189     -11.959  -0.373   3.612  1.00  0.00           H  
ATOM   2568  HA  SER A 189     -12.750  -2.159   1.433  1.00  0.00           H  
ATOM   2569 1HB  SER A 189     -12.891  -0.153   0.103  1.00  0.00           H  
ATOM   2570 2HB  SER A 189     -13.632   0.158   1.665  1.00  0.00           H  
ATOM   2571  HG  SER A 189     -11.923   1.299   2.284  1.00  0.00           H  
ATOM   2572  N   LEU A 190      -9.656  -1.433   1.904  1.00  0.00           N  
ATOM   2573  CA  LEU A 190      -8.297  -1.620   1.429  1.00  0.00           C  
ATOM   2574  C   LEU A 190      -7.801  -3.073   1.440  1.00  0.00           C  
ATOM   2575  O   LEU A 190      -6.690  -3.361   0.991  1.00  0.00           O  
ATOM   2576  CB  LEU A 190      -7.352  -0.761   2.279  1.00  0.00           C  
ATOM   2577  CG  LEU A 190      -7.566   0.755   2.186  1.00  0.00           C  
ATOM   2578  CD1 LEU A 190      -6.639   1.460   3.166  1.00  0.00           C  
ATOM   2579  CD2 LEU A 190      -7.309   1.217   0.760  1.00  0.00           C  
ATOM   2580  H   LEU A 190      -9.810  -1.188   2.872  1.00  0.00           H  
ATOM   2581  HA  LEU A 190      -8.246  -1.295   0.390  1.00  0.00           H  
ATOM   2582 1HB  LEU A 190      -7.467  -1.048   3.323  1.00  0.00           H  
ATOM   2583 2HB  LEU A 190      -6.326  -0.970   1.977  1.00  0.00           H  
ATOM   2584  HG  LEU A 190      -8.592   0.995   2.466  1.00  0.00           H  
ATOM   2585 1HD1 LEU A 190      -6.791   2.538   3.100  1.00  0.00           H  
ATOM   2586 2HD1 LEU A 190      -6.857   1.125   4.180  1.00  0.00           H  
ATOM   2587 3HD1 LEU A 190      -5.604   1.225   2.921  1.00  0.00           H  
ATOM   2588 1HD2 LEU A 190      -7.462   2.295   0.693  1.00  0.00           H  
ATOM   2589 2HD2 LEU A 190      -6.283   0.978   0.479  1.00  0.00           H  
ATOM   2590 3HD2 LEU A 190      -7.998   0.711   0.083  1.00  0.00           H  
ATOM   2591  N   TYR A 191      -8.624  -3.992   1.930  1.00  0.00           N  
ATOM   2592  CA  TYR A 191      -8.236  -5.392   1.957  1.00  0.00           C  
ATOM   2593  C   TYR A 191      -9.465  -6.275   1.849  1.00  0.00           C  
ATOM   2594  O   TYR A 191     -10.591  -5.802   1.965  1.00  0.00           O  
ATOM   2595  CB  TYR A 191      -7.453  -5.715   3.232  1.00  0.00           C  
ATOM   2596  CG  TYR A 191      -8.264  -5.570   4.500  1.00  0.00           C  
ATOM   2597  CD1 TYR A 191      -8.957  -6.658   5.009  1.00  0.00           C  
ATOM   2598  CD2 TYR A 191      -8.316  -4.348   5.154  1.00  0.00           C  
ATOM   2599  CE1 TYR A 191      -9.698  -6.526   6.167  1.00  0.00           C  
ATOM   2600  CE2 TYR A 191      -9.057  -4.215   6.312  1.00  0.00           C  
ATOM   2601  CZ  TYR A 191      -9.746  -5.298   6.818  1.00  0.00           C  
ATOM   2602  OH  TYR A 191     -10.484  -5.166   7.972  1.00  0.00           O  
ATOM   2603  H   TYR A 191      -9.530  -3.725   2.289  1.00  0.00           H  
ATOM   2604  HA  TYR A 191      -7.595  -5.590   1.098  1.00  0.00           H  
ATOM   2605 1HB  TYR A 191      -7.081  -6.739   3.181  1.00  0.00           H  
ATOM   2606 2HB  TYR A 191      -6.588  -5.056   3.304  1.00  0.00           H  
ATOM   2607  HD1 TYR A 191      -8.916  -7.619   4.494  1.00  0.00           H  
ATOM   2608  HD2 TYR A 191      -7.772  -3.492   4.754  1.00  0.00           H  
ATOM   2609  HE1 TYR A 191     -10.242  -7.381   6.567  1.00  0.00           H  
ATOM   2610  HE2 TYR A 191      -9.098  -3.254   6.826  1.00  0.00           H  
ATOM   2611  HH  TYR A 191     -10.896  -6.007   8.185  1.00  0.00           H  
ATOM   2612  N   THR A 192      -9.249  -7.554   1.600  1.00  0.00           N  
ATOM   2613  CA  THR A 192     -10.353  -8.485   1.495  1.00  0.00           C  
ATOM   2614  C   THR A 192     -10.221  -9.516   2.604  1.00  0.00           C  
ATOM   2615  O   THR A 192      -9.113  -9.829   3.027  1.00  0.00           O  
ATOM   2616  CB  THR A 192     -10.388  -9.177   0.120  1.00  0.00           C  
ATOM   2617  OG1 THR A 192      -9.181  -9.927  -0.072  1.00  0.00           O  
ATOM   2618  CG2 THR A 192     -10.522  -8.147  -0.992  1.00  0.00           C  
ATOM   2619  H   THR A 192      -8.306  -7.894   1.480  1.00  0.00           H  
ATOM   2620  HA  THR A 192     -11.285  -7.932   1.618  1.00  0.00           H  
ATOM   2621  HB  THR A 192     -11.235  -9.861   0.078  1.00  0.00           H  
ATOM   2622  HG1 THR A 192      -8.427  -9.334  -0.031  1.00  0.00           H  
ATOM   2623 1HG2 THR A 192     -10.545  -8.654  -1.956  1.00  0.00           H  
ATOM   2624 2HG2 THR A 192     -11.444  -7.583  -0.856  1.00  0.00           H  
ATOM   2625 3HG2 THR A 192      -9.673  -7.466  -0.961  1.00  0.00           H  
ATOM   2626  N   GLY A 193     -11.345 -10.031   3.081  1.00  0.00           N  
ATOM   2627  CA  GLY A 193     -11.288 -11.022   4.133  1.00  0.00           C  
ATOM   2628  C   GLY A 193     -11.046 -10.507   5.542  1.00  0.00           C  
ATOM   2629  O   GLY A 193     -11.346  -9.358   5.872  1.00  0.00           O  
ATOM   2630  H   GLY A 193     -12.245  -9.744   2.723  1.00  0.00           H  
ATOM   2631 1HA  GLY A 193     -12.224 -11.581   4.158  1.00  0.00           H  
ATOM   2632 2HA  GLY A 193     -10.494 -11.736   3.918  1.00  0.00           H  
ATOM   2633  N   SER A 194     -10.478 -11.370   6.370  1.00  0.00           N  
ATOM   2634  CA  SER A 194     -10.220 -11.058   7.762  1.00  0.00           C  
ATOM   2635  C   SER A 194      -8.759 -10.706   8.078  1.00  0.00           C  
ATOM   2636  O   SER A 194      -7.843 -11.152   7.391  1.00  0.00           O  
ATOM   2637  CB  SER A 194     -10.648 -12.236   8.615  1.00  0.00           C  
ATOM   2638  OG  SER A 194      -9.889 -13.375   8.316  1.00  0.00           O  
ATOM   2639  H   SER A 194     -10.217 -12.278   6.013  1.00  0.00           H  
ATOM   2640  HA  SER A 194     -10.807 -10.180   8.035  1.00  0.00           H  
ATOM   2641 1HB  SER A 194     -10.531 -11.984   9.669  1.00  0.00           H  
ATOM   2642 2HB  SER A 194     -11.703 -12.444   8.444  1.00  0.00           H  
ATOM   2643  HG  SER A 194      -9.057 -13.269   8.783  1.00  0.00           H  
ATOM   2644  N   LEU A 195      -8.549  -9.910   9.122  1.00  0.00           N  
ATOM   2645  CA  LEU A 195      -7.210  -9.519   9.551  1.00  0.00           C  
ATOM   2646  C   LEU A 195      -6.679 -10.530  10.552  1.00  0.00           C  
ATOM   2647  O   LEU A 195      -7.401 -10.941  11.451  1.00  0.00           O  
ATOM   2648  CB  LEU A 195      -7.228  -8.119  10.178  1.00  0.00           C  
ATOM   2649  CG  LEU A 195      -5.860  -7.555  10.583  1.00  0.00           C  
ATOM   2650  CD1 LEU A 195      -5.911  -6.033  10.557  1.00  0.00           C  
ATOM   2651  CD2 LEU A 195      -5.490  -8.066  11.967  1.00  0.00           C  
ATOM   2652  H   LEU A 195      -9.349  -9.566   9.633  1.00  0.00           H  
ATOM   2653  HA  LEU A 195      -6.559  -9.499   8.678  1.00  0.00           H  
ATOM   2654 1HB  LEU A 195      -7.674  -7.426   9.467  1.00  0.00           H  
ATOM   2655 2HB  LEU A 195      -7.853  -8.146  11.070  1.00  0.00           H  
ATOM   2656  HG  LEU A 195      -5.106  -7.875   9.864  1.00  0.00           H  
ATOM   2657 1HD1 LEU A 195      -4.939  -5.632  10.845  1.00  0.00           H  
ATOM   2658 2HD1 LEU A 195      -6.158  -5.694   9.551  1.00  0.00           H  
ATOM   2659 3HD1 LEU A 195      -6.669  -5.682  11.256  1.00  0.00           H  
ATOM   2660 1HD2 LEU A 195      -4.517  -7.665  12.255  1.00  0.00           H  
ATOM   2661 2HD2 LEU A 195      -6.242  -7.744  12.688  1.00  0.00           H  
ATOM   2662 3HD2 LEU A 195      -5.444  -9.155  11.953  1.00  0.00           H  
ATOM   2663  N   TRP A 196      -5.410 -10.899  10.430  1.00  0.00           N  
ATOM   2664  CA  TRP A 196      -4.790 -11.825  11.378  1.00  0.00           C  
ATOM   2665  C   TRP A 196      -3.756 -11.004  12.153  1.00  0.00           C  
ATOM   2666  O   TRP A 196      -3.047 -10.188  11.568  1.00  0.00           O  
ATOM   2667  CB  TRP A 196      -4.129 -13.008  10.668  1.00  0.00           C  
ATOM   2668  CG  TRP A 196      -5.106 -13.927   9.999  1.00  0.00           C  
ATOM   2669  CD1 TRP A 196      -5.798 -14.945  10.583  1.00  0.00           C  
ATOM   2670  CD2 TRP A 196      -5.506 -13.915   8.608  1.00  0.00           C  
ATOM   2671  NE1 TRP A 196      -6.598 -15.566   9.656  1.00  0.00           N  
ATOM   2672  CE2 TRP A 196      -6.433 -14.948   8.442  1.00  0.00           C  
ATOM   2673  CE3 TRP A 196      -5.159 -13.123   7.507  1.00  0.00           C  
ATOM   2674  CZ2 TRP A 196      -7.021 -15.217   7.216  1.00  0.00           C  
ATOM   2675  CZ3 TRP A 196      -5.750 -13.391   6.277  1.00  0.00           C  
ATOM   2676  CH2 TRP A 196      -6.657 -14.411   6.137  1.00  0.00           C  
ATOM   2677  H   TRP A 196      -4.858 -10.534   9.667  1.00  0.00           H  
ATOM   2678  HA  TRP A 196      -5.566 -12.218  12.035  1.00  0.00           H  
ATOM   2679 1HB  TRP A 196      -3.435 -12.637   9.913  1.00  0.00           H  
ATOM   2680 2HB  TRP A 196      -3.551 -13.587  11.388  1.00  0.00           H  
ATOM   2681  HD1 TRP A 196      -5.727 -15.224  11.633  1.00  0.00           H  
ATOM   2682  HE1 TRP A 196      -7.207 -16.351   9.837  1.00  0.00           H  
ATOM   2683  HE3 TRP A 196      -4.441 -12.310   7.613  1.00  0.00           H  
ATOM   2684  HZ2 TRP A 196      -7.743 -16.022   7.084  1.00  0.00           H  
ATOM   2685  HZ3 TRP A 196      -5.473 -12.770   5.425  1.00  0.00           H  
ATOM   2686  HH2 TRP A 196      -7.101 -14.594   5.158  1.00  0.00           H  
ATOM   2687  N   TYR A 197      -3.697 -11.186  13.468  1.00  0.00           N  
ATOM   2688  CA  TYR A 197      -2.792 -10.403  14.295  1.00  0.00           C  
ATOM   2689  C   TYR A 197      -1.552 -11.152  14.728  1.00  0.00           C  
ATOM   2690  O   TYR A 197      -1.631 -12.261  15.251  1.00  0.00           O  
ATOM   2691  CB  TYR A 197      -3.534  -9.888  15.531  1.00  0.00           C  
ATOM   2692  CG  TYR A 197      -4.611  -8.874  15.217  1.00  0.00           C  
ATOM   2693  CD1 TYR A 197      -5.922  -9.289  15.034  1.00  0.00           C  
ATOM   2694  CD2 TYR A 197      -4.289  -7.529  15.112  1.00  0.00           C  
ATOM   2695  CE1 TYR A 197      -6.906  -8.362  14.747  1.00  0.00           C  
ATOM   2696  CE2 TYR A 197      -5.273  -6.603  14.826  1.00  0.00           C  
ATOM   2697  CZ  TYR A 197      -6.577  -7.016  14.644  1.00  0.00           C  
ATOM   2698  OH  TYR A 197      -7.557  -6.093  14.359  1.00  0.00           O  
ATOM   2699  H   TYR A 197      -4.288 -11.878  13.905  1.00  0.00           H  
ATOM   2700  HA  TYR A 197      -2.440  -9.551  13.712  1.00  0.00           H  
ATOM   2701 1HB  TYR A 197      -3.997 -10.726  16.053  1.00  0.00           H  
ATOM   2702 2HB  TYR A 197      -2.823  -9.428  16.216  1.00  0.00           H  
ATOM   2703  HD1 TYR A 197      -6.176 -10.346  15.116  1.00  0.00           H  
ATOM   2704  HD2 TYR A 197      -3.258  -7.203  15.255  1.00  0.00           H  
ATOM   2705  HE1 TYR A 197      -7.936  -8.688  14.603  1.00  0.00           H  
ATOM   2706  HE2 TYR A 197      -5.019  -5.546  14.743  1.00  0.00           H  
ATOM   2707  HH  TYR A 197      -8.400  -6.543  14.263  1.00  0.00           H  
ATOM   2708  N   THR A 198      -0.409 -10.538  14.439  1.00  0.00           N  
ATOM   2709  CA  THR A 198       0.906 -11.070  14.745  1.00  0.00           C  
ATOM   2710  C   THR A 198       1.491 -10.250  15.892  1.00  0.00           C  
ATOM   2711  O   THR A 198       1.552  -9.026  15.816  1.00  0.00           O  
ATOM   2712  CB  THR A 198       1.839 -11.032  13.521  1.00  0.00           C  
ATOM   2713  OG1 THR A 198       1.284 -11.830  12.468  1.00  0.00           O  
ATOM   2714  CG2 THR A 198       3.217 -11.565  13.883  1.00  0.00           C  
ATOM   2715  H   THR A 198      -0.482  -9.643  13.976  1.00  0.00           H  
ATOM   2716  HA  THR A 198       0.796 -12.111  15.051  1.00  0.00           H  
ATOM   2717  HB  THR A 198       1.935 -10.005  13.168  1.00  0.00           H  
ATOM   2718  HG1 THR A 198       0.647 -12.447  12.837  1.00  0.00           H  
ATOM   2719 1HG2 THR A 198       3.863 -11.530  13.006  1.00  0.00           H  
ATOM   2720 2HG2 THR A 198       3.647 -10.953  14.676  1.00  0.00           H  
ATOM   2721 3HG2 THR A 198       3.129 -12.594  14.228  1.00  0.00           H  
ATOM   2722  N   PRO A 199       1.894 -10.901  16.985  1.00  0.00           N  
ATOM   2723  CA  PRO A 199       2.455 -10.125  18.089  1.00  0.00           C  
ATOM   2724  C   PRO A 199       3.894  -9.664  17.811  1.00  0.00           C  
ATOM   2725  O   PRO A 199       4.645 -10.321  17.060  1.00  0.00           O  
ATOM   2726  CB  PRO A 199       2.398 -11.117  19.255  1.00  0.00           C  
ATOM   2727  CG  PRO A 199       2.514 -12.453  18.604  1.00  0.00           C  
ATOM   2728  CD  PRO A 199       1.783 -12.297  17.297  1.00  0.00           C  
ATOM   2729  HA  PRO A 199       1.815  -9.251  18.279  1.00  0.00           H  
ATOM   2730 1HB  PRO A 199       3.217 -10.914  19.961  1.00  0.00           H  
ATOM   2731 2HB  PRO A 199       1.457 -10.992  19.810  1.00  0.00           H  
ATOM   2732 1HG  PRO A 199       3.572 -12.720  18.469  1.00  0.00           H  
ATOM   2733 2HG  PRO A 199       2.071 -13.228  19.247  1.00  0.00           H  
ATOM   2734 1HD  PRO A 199       2.276 -12.907  16.526  1.00  0.00           H  
ATOM   2735 2HD  PRO A 199       0.735 -12.605  17.424  1.00  0.00           H  
ATOM   2736  N   ILE A 200       4.240  -8.497  18.348  1.00  0.00           N  
ATOM   2737  CA  ILE A 200       5.572  -7.954  18.178  1.00  0.00           C  
ATOM   2738  C   ILE A 200       6.449  -8.641  19.223  1.00  0.00           C  
ATOM   2739  O   ILE A 200       6.014  -8.841  20.359  1.00  0.00           O  
ATOM   2740  CB  ILE A 200       5.601  -6.425  18.354  1.00  0.00           C  
ATOM   2741  CG1 ILE A 200       6.960  -5.864  17.928  1.00  0.00           C  
ATOM   2742  CG2 ILE A 200       5.296  -6.050  19.796  1.00  0.00           C  
ATOM   2743  CD1 ILE A 200       6.978  -4.361  17.767  1.00  0.00           C  
ATOM   2744  H   ILE A 200       3.562  -7.977  18.886  1.00  0.00           H  
ATOM   2745  HA  ILE A 200       5.911  -8.180  17.168  1.00  0.00           H  
ATOM   2746  HB  ILE A 200       4.855  -5.969  17.704  1.00  0.00           H  
ATOM   2747 1HG1 ILE A 200       7.714  -6.137  18.666  1.00  0.00           H  
ATOM   2748 2HG1 ILE A 200       7.257  -6.311  16.979  1.00  0.00           H  
ATOM   2749 1HG2 ILE A 200       5.321  -4.965  19.903  1.00  0.00           H  
ATOM   2750 2HG2 ILE A 200       4.307  -6.418  20.066  1.00  0.00           H  
ATOM   2751 3HG2 ILE A 200       6.041  -6.497  20.454  1.00  0.00           H  
ATOM   2752 1HD1 ILE A 200       7.974  -4.039  17.463  1.00  0.00           H  
ATOM   2753 2HD1 ILE A 200       6.254  -4.068  17.005  1.00  0.00           H  
ATOM   2754 3HD1 ILE A 200       6.718  -3.891  18.714  1.00  0.00           H  
ATOM   2755  N   ARG A 201       7.618  -9.118  18.789  1.00  0.00           N  
ATOM   2756  CA  ARG A 201       8.571  -9.805  19.665  1.00  0.00           C  
ATOM   2757  C   ARG A 201       9.466  -8.774  20.358  1.00  0.00           C  
ATOM   2758  O   ARG A 201       9.433  -8.628  21.585  1.00  0.00           O  
ATOM   2759  CB  ARG A 201       9.429 -10.785  18.878  1.00  0.00           C  
ATOM   2760  CG  ARG A 201      10.413 -11.588  19.714  1.00  0.00           C  
ATOM   2761  CD  ARG A 201      11.141 -12.589  18.893  1.00  0.00           C  
ATOM   2762  NE  ARG A 201      12.113 -13.331  19.679  1.00  0.00           N  
ATOM   2763  CZ  ARG A 201      12.934 -14.278  19.185  1.00  0.00           C  
ATOM   2764  NH1 ARG A 201      12.889 -14.586  17.908  1.00  0.00           N  
ATOM   2765  NH2 ARG A 201      13.785 -14.898  19.985  1.00  0.00           N  
ATOM   2766  H   ARG A 201       7.847  -8.995  17.813  1.00  0.00           H  
ATOM   2767  HA  ARG A 201       8.011 -10.365  20.415  1.00  0.00           H  
ATOM   2768 1HB  ARG A 201       8.787 -11.491  18.355  1.00  0.00           H  
ATOM   2769 2HB  ARG A 201      10.001 -10.243  18.125  1.00  0.00           H  
ATOM   2770 1HG  ARG A 201      11.144 -10.915  20.162  1.00  0.00           H  
ATOM   2771 2HG  ARG A 201       9.874 -12.116  20.501  1.00  0.00           H  
ATOM   2772 1HD  ARG A 201      10.431 -13.299  18.471  1.00  0.00           H  
ATOM   2773 2HD  ARG A 201      11.670 -12.083  18.087  1.00  0.00           H  
ATOM   2774  HE  ARG A 201      12.177 -13.122  20.667  1.00  0.00           H  
ATOM   2775 1HH1 ARG A 201      12.239 -14.113  17.297  1.00  0.00           H  
ATOM   2776 2HH1 ARG A 201      13.505 -15.296  17.538  1.00  0.00           H  
ATOM   2777 1HH2 ARG A 201      13.820 -14.661  20.967  1.00  0.00           H  
ATOM   2778 2HH2 ARG A 201      14.400 -15.607  19.615  1.00  0.00           H  
ATOM   2779  N   ARG A 202      10.258  -8.047  19.576  1.00  0.00           N  
ATOM   2780  CA  ARG A 202      11.142  -7.024  20.128  1.00  0.00           C  
ATOM   2781  C   ARG A 202      10.620  -5.667  19.718  1.00  0.00           C  
ATOM   2782  O   ARG A 202      10.564  -5.332  18.532  1.00  0.00           O  
ATOM   2783  CB  ARG A 202      12.572  -7.196  19.637  1.00  0.00           C  
ATOM   2784  CG  ARG A 202      13.256  -8.474  20.096  1.00  0.00           C  
ATOM   2785  CD  ARG A 202      14.645  -8.570  19.578  1.00  0.00           C  
ATOM   2786  NE  ARG A 202      15.333  -9.747  20.085  1.00  0.00           N  
ATOM   2787  CZ  ARG A 202      15.285 -10.966  19.514  1.00  0.00           C  
ATOM   2788  NH1 ARG A 202      14.579 -11.153  18.421  1.00  0.00           N  
ATOM   2789  NH2 ARG A 202      15.947 -11.975  20.053  1.00  0.00           N  
ATOM   2790  H   ARG A 202      10.250  -8.204  18.578  1.00  0.00           H  
ATOM   2791  HA  ARG A 202      11.143  -7.117  21.214  1.00  0.00           H  
ATOM   2792 1HB  ARG A 202      12.586  -7.188  18.548  1.00  0.00           H  
ATOM   2793 2HB  ARG A 202      13.178  -6.357  19.978  1.00  0.00           H  
ATOM   2794 1HG  ARG A 202      13.294  -8.496  21.185  1.00  0.00           H  
ATOM   2795 2HG  ARG A 202      12.695  -9.337  19.735  1.00  0.00           H  
ATOM   2796 1HD  ARG A 202      14.624  -8.630  18.490  1.00  0.00           H  
ATOM   2797 2HD  ARG A 202      15.208  -7.689  19.881  1.00  0.00           H  
ATOM   2798  HE  ARG A 202      15.886  -9.642  20.925  1.00  0.00           H  
ATOM   2799 1HH1 ARG A 202      14.073 -10.382  18.008  1.00  0.00           H  
ATOM   2800 2HH1 ARG A 202      14.543 -12.067  17.993  1.00  0.00           H  
ATOM   2801 1HH2 ARG A 202      16.490 -11.831  20.894  1.00  0.00           H  
ATOM   2802 2HH2 ARG A 202      15.911 -12.888  19.626  1.00  0.00           H  
ATOM   2803  N   GLU A 203      10.190  -4.909  20.713  1.00  0.00           N  
ATOM   2804  CA  GLU A 203       9.672  -3.575  20.490  1.00  0.00           C  
ATOM   2805  C   GLU A 203      10.800  -2.570  20.231  1.00  0.00           C  
ATOM   2806  O   GLU A 203      11.476  -2.103  21.150  1.00  0.00           O  
ATOM   2807  CB  GLU A 203       8.837  -3.129  21.693  1.00  0.00           C  
ATOM   2808  CG  GLU A 203       7.570  -3.942  21.915  1.00  0.00           C  
ATOM   2809  CD  GLU A 203       6.767  -3.464  23.092  1.00  0.00           C  
ATOM   2810  OE1 GLU A 203       6.926  -2.330  23.475  1.00  0.00           O  
ATOM   2811  OE2 GLU A 203       5.994  -4.235  23.611  1.00  0.00           O  
ATOM   2812  H   GLU A 203      10.225  -5.272  21.655  1.00  0.00           H  
ATOM   2813  HA  GLU A 203       9.034  -3.595  19.606  1.00  0.00           H  
ATOM   2814 1HB  GLU A 203       9.440  -3.196  22.599  1.00  0.00           H  
ATOM   2815 2HB  GLU A 203       8.548  -2.086  21.568  1.00  0.00           H  
ATOM   2816 1HG  GLU A 203       6.951  -3.882  21.020  1.00  0.00           H  
ATOM   2817 2HG  GLU A 203       7.842  -4.986  22.066  1.00  0.00           H  
ATOM   2818  N   TRP A 204      11.006  -2.268  18.961  1.00  0.00           N  
ATOM   2819  CA  TRP A 204      12.012  -1.315  18.537  1.00  0.00           C  
ATOM   2820  C   TRP A 204      11.526  -1.102  17.128  1.00  0.00           C  
ATOM   2821  O   TRP A 204      10.879  -0.101  16.793  1.00  0.00           O  
ATOM   2822  CB  TRP A 204      13.443  -1.854  18.593  1.00  0.00           C  
ATOM   2823  CG  TRP A 204      14.478  -0.846  18.195  1.00  0.00           C  
ATOM   2824  CD1 TRP A 204      14.252   0.423  17.752  1.00  0.00           C  
ATOM   2825  CD2 TRP A 204      15.916  -1.018  18.202  1.00  0.00           C  
ATOM   2826  NE1 TRP A 204      15.444   1.049  17.483  1.00  0.00           N  
ATOM   2827  CE2 TRP A 204      16.473   0.182  17.754  1.00  0.00           C  
ATOM   2828  CE3 TRP A 204      16.762  -2.079  18.548  1.00  0.00           C  
ATOM   2829  CZ2 TRP A 204      17.843   0.358  17.639  1.00  0.00           C  
ATOM   2830  CZ3 TRP A 204      18.136  -1.903  18.434  1.00  0.00           C  
ATOM   2831  CH2 TRP A 204      18.661  -0.715  17.991  1.00  0.00           C  
ATOM   2832  H   TRP A 204      10.435  -2.724  18.264  1.00  0.00           H  
ATOM   2833  HA  TRP A 204      11.972  -0.452  19.201  1.00  0.00           H  
ATOM   2834 1HB  TRP A 204      13.665  -2.192  19.605  1.00  0.00           H  
ATOM   2835 2HB  TRP A 204      13.533  -2.716  17.933  1.00  0.00           H  
ATOM   2836  HD1 TRP A 204      13.269   0.874  17.630  1.00  0.00           H  
ATOM   2837  HE1 TRP A 204      15.548   1.994  17.141  1.00  0.00           H  
ATOM   2838  HE3 TRP A 204      16.350  -3.024  18.903  1.00  0.00           H  
ATOM   2839  HZ2 TRP A 204      18.279   1.293  17.289  1.00  0.00           H  
ATOM   2840  HZ3 TRP A 204      18.787  -2.734  18.704  1.00  0.00           H  
ATOM   2841  HH2 TRP A 204      19.744  -0.611  17.914  1.00  0.00           H  
ATOM   2842  N   TYR A 205      11.780  -2.109  16.311  1.00  0.00           N  
ATOM   2843  CA  TYR A 205      11.299  -2.098  14.951  1.00  0.00           C  
ATOM   2844  C   TYR A 205       9.979  -2.854  15.101  1.00  0.00           C  
ATOM   2845  O   TYR A 205       9.578  -3.248  16.204  1.00  0.00           O  
ATOM   2846  CB  TYR A 205      12.264  -2.765  13.968  1.00  0.00           C  
ATOM   2847  CG  TYR A 205      13.570  -2.022  13.795  1.00  0.00           C  
ATOM   2848  CD1 TYR A 205      14.498  -2.000  14.826  1.00  0.00           C  
ATOM   2849  CD2 TYR A 205      13.839  -1.361  12.605  1.00  0.00           C  
ATOM   2850  CE1 TYR A 205      15.690  -1.321  14.667  1.00  0.00           C  
ATOM   2851  CE2 TYR A 205      15.031  -0.682  12.447  1.00  0.00           C  
ATOM   2852  CZ  TYR A 205      15.955  -0.661  13.472  1.00  0.00           C  
ATOM   2853  OH  TYR A 205      17.142   0.016  13.315  1.00  0.00           O  
ATOM   2854  H   TYR A 205      12.317  -2.900  16.636  1.00  0.00           H  
ATOM   2855  HA  TYR A 205      11.178  -1.061  14.635  1.00  0.00           H  
ATOM   2856 1HB  TYR A 205      12.491  -3.776  14.310  1.00  0.00           H  
ATOM   2857 2HB  TYR A 205      11.788  -2.849  12.992  1.00  0.00           H  
ATOM   2858  HD1 TYR A 205      14.286  -2.519  15.761  1.00  0.00           H  
ATOM   2859  HD2 TYR A 205      13.109  -1.377  11.796  1.00  0.00           H  
ATOM   2860  HE1 TYR A 205      16.419  -1.304  15.477  1.00  0.00           H  
ATOM   2861  HE2 TYR A 205      15.243  -0.162  11.512  1.00  0.00           H  
ATOM   2862  HH  TYR A 205      17.169   0.413  12.441  1.00  0.00           H  
ATOM   2863  N   TYR A 206       9.252  -3.002  14.015  1.00  0.00           N  
ATOM   2864  CA  TYR A 206       8.048  -3.770  14.106  1.00  0.00           C  
ATOM   2865  C   TYR A 206       8.569  -5.152  13.767  1.00  0.00           C  
ATOM   2866  O   TYR A 206       8.659  -5.525  12.594  1.00  0.00           O  
ATOM   2867  CB  TYR A 206       6.953  -3.289  13.151  1.00  0.00           C  
ATOM   2868  CG  TYR A 206       6.438  -1.901  13.462  1.00  0.00           C  
ATOM   2869  CD1 TYR A 206       6.977  -0.800  12.815  1.00  0.00           C  
ATOM   2870  CD2 TYR A 206       5.426  -1.731  14.396  1.00  0.00           C  
ATOM   2871  CE1 TYR A 206       6.507   0.468  13.099  1.00  0.00           C  
ATOM   2872  CE2 TYR A 206       4.956  -0.463  14.680  1.00  0.00           C  
ATOM   2873  CZ  TYR A 206       5.492   0.633  14.036  1.00  0.00           C  
ATOM   2874  OH  TYR A 206       5.023   1.895  14.319  1.00  0.00           O  
ATOM   2875  H   TYR A 206       9.511  -2.596  13.127  1.00  0.00           H  
ATOM   2876  HA  TYR A 206       7.657  -3.681  15.120  1.00  0.00           H  
ATOM   2877 1HB  TYR A 206       7.336  -3.289  12.129  1.00  0.00           H  
ATOM   2878 2HB  TYR A 206       6.112  -3.980  13.185  1.00  0.00           H  
ATOM   2879  HD1 TYR A 206       7.773  -0.934  12.081  1.00  0.00           H  
ATOM   2880  HD2 TYR A 206       5.003  -2.596  14.905  1.00  0.00           H  
ATOM   2881  HE1 TYR A 206       6.930   1.333  12.590  1.00  0.00           H  
ATOM   2882  HE2 TYR A 206       4.161  -0.329  15.414  1.00  0.00           H  
ATOM   2883  HH  TYR A 206       4.330   1.837  14.981  1.00  0.00           H  
ATOM   2884  N   GLU A 207       9.068  -5.831  14.799  1.00  0.00           N  
ATOM   2885  CA  GLU A 207       9.638  -7.168  14.661  1.00  0.00           C  
ATOM   2886  C   GLU A 207       8.655  -8.272  15.024  1.00  0.00           C  
ATOM   2887  O   GLU A 207       8.003  -8.223  16.074  1.00  0.00           O  
ATOM   2888  CB  GLU A 207      10.889  -7.295  15.533  1.00  0.00           C  
ATOM   2889  CG  GLU A 207      11.594  -8.640  15.430  1.00  0.00           C  
ATOM   2890  CD  GLU A 207      12.825  -8.723  16.288  1.00  0.00           C  
ATOM   2891  OE1 GLU A 207      13.440  -7.708  16.511  1.00  0.00           O  
ATOM   2892  OE2 GLU A 207      13.152  -9.803  16.721  1.00  0.00           O  
ATOM   2893  H   GLU A 207       9.048  -5.397  15.711  1.00  0.00           H  
ATOM   2894  HA  GLU A 207       9.918  -7.319  13.618  1.00  0.00           H  
ATOM   2895 1HB  GLU A 207      11.605  -6.520  15.258  1.00  0.00           H  
ATOM   2896 2HB  GLU A 207      10.621  -7.137  16.578  1.00  0.00           H  
ATOM   2897 1HG  GLU A 207      10.901  -9.426  15.732  1.00  0.00           H  
ATOM   2898 2HG  GLU A 207      11.868  -8.815  14.391  1.00  0.00           H  
ATOM   2899  N   VAL A 208       8.574  -9.284  14.165  1.00  0.00           N  
ATOM   2900  CA  VAL A 208       7.675 -10.419  14.375  1.00  0.00           C  
ATOM   2901  C   VAL A 208       8.442 -11.718  14.103  1.00  0.00           C  
ATOM   2902  O   VAL A 208       9.599 -11.677  13.693  1.00  0.00           O  
ATOM   2903  CB  VAL A 208       6.449 -10.327  13.447  1.00  0.00           C  
ATOM   2904  CG1 VAL A 208       5.661  -9.057  13.729  1.00  0.00           C  
ATOM   2905  CG2 VAL A 208       6.896 -10.372  11.993  1.00  0.00           C  
ATOM   2906  H   VAL A 208       9.156  -9.263  13.340  1.00  0.00           H  
ATOM   2907  HA  VAL A 208       7.327 -10.399  15.409  1.00  0.00           H  
ATOM   2908  HB  VAL A 208       5.787 -11.169  13.650  1.00  0.00           H  
ATOM   2909 1HG1 VAL A 208       4.798  -9.009  13.065  1.00  0.00           H  
ATOM   2910 2HG1 VAL A 208       5.320  -9.064  14.765  1.00  0.00           H  
ATOM   2911 3HG1 VAL A 208       6.297  -8.189  13.561  1.00  0.00           H  
ATOM   2912 1HG2 VAL A 208       6.025 -10.308  11.343  1.00  0.00           H  
ATOM   2913 2HG2 VAL A 208       7.563  -9.534  11.792  1.00  0.00           H  
ATOM   2914 3HG2 VAL A 208       7.422 -11.308  11.803  1.00  0.00           H  
ATOM   2915  N   ILE A 209       7.816 -12.867  14.323  1.00  0.00           N  
ATOM   2916  CA  ILE A 209       8.494 -14.133  14.070  1.00  0.00           C  
ATOM   2917  C   ILE A 209       7.917 -14.779  12.812  1.00  0.00           C  
ATOM   2918  O   ILE A 209       6.701 -14.749  12.612  1.00  0.00           O  
ATOM   2919  CB  ILE A 209       8.353 -15.092  15.266  1.00  0.00           C  
ATOM   2920  CG1 ILE A 209       9.004 -14.489  16.514  1.00  0.00           C  
ATOM   2921  CG2 ILE A 209       8.970 -16.443  14.940  1.00  0.00           C  
ATOM   2922  CD1 ILE A 209       8.699 -15.245  17.787  1.00  0.00           C  
ATOM   2923  H   ILE A 209       6.866 -12.878  14.667  1.00  0.00           H  
ATOM   2924  HA  ILE A 209       9.554 -13.933  13.917  1.00  0.00           H  
ATOM   2925  HB  ILE A 209       7.297 -15.232  15.497  1.00  0.00           H  
ATOM   2926 1HG1 ILE A 209      10.085 -14.462  16.383  1.00  0.00           H  
ATOM   2927 2HG1 ILE A 209       8.665 -13.461  16.640  1.00  0.00           H  
ATOM   2928 1HG2 ILE A 209       8.862 -17.109  15.796  1.00  0.00           H  
ATOM   2929 2HG2 ILE A 209       8.464 -16.876  14.078  1.00  0.00           H  
ATOM   2930 3HG2 ILE A 209      10.028 -16.314  14.712  1.00  0.00           H  
ATOM   2931 1HD1 ILE A 209       9.194 -14.758  18.627  1.00  0.00           H  
ATOM   2932 2HD1 ILE A 209       7.622 -15.254  17.956  1.00  0.00           H  
ATOM   2933 3HD1 ILE A 209       9.061 -16.269  17.698  1.00  0.00           H  
ATOM   2934  N   ILE A 210       8.789 -15.276  11.931  1.00  0.00           N  
ATOM   2935  CA  ILE A 210       8.351 -15.954  10.708  1.00  0.00           C  
ATOM   2936  C   ILE A 210       8.613 -17.437  10.953  1.00  0.00           C  
ATOM   2937  O   ILE A 210       9.730 -17.824  11.267  1.00  0.00           O  
ATOM   2938  CB  ILE A 210       9.103 -15.462   9.457  1.00  0.00           C  
ATOM   2939  CG1 ILE A 210       8.867 -13.964   9.247  1.00  0.00           C  
ATOM   2940  CG2 ILE A 210       8.667 -16.250   8.231  1.00  0.00           C  
ATOM   2941  CD1 ILE A 210       9.744 -13.352   8.179  1.00  0.00           C  
ATOM   2942  H   ILE A 210       9.778 -15.181  12.114  1.00  0.00           H  
ATOM   2943  HA  ILE A 210       7.292 -15.747  10.559  1.00  0.00           H  
ATOM   2944  HB  ILE A 210      10.174 -15.596   9.601  1.00  0.00           H  
ATOM   2945 1HG1 ILE A 210       7.827 -13.795   8.973  1.00  0.00           H  
ATOM   2946 2HG1 ILE A 210       9.049 -13.433  10.182  1.00  0.00           H  
ATOM   2947 1HG2 ILE A 210       9.207 -15.889   7.356  1.00  0.00           H  
ATOM   2948 2HG2 ILE A 210       8.884 -17.307   8.382  1.00  0.00           H  
ATOM   2949 3HG2 ILE A 210       7.596 -16.118   8.076  1.00  0.00           H  
ATOM   2950 1HD1 ILE A 210       9.520 -12.289   8.089  1.00  0.00           H  
ATOM   2951 2HD1 ILE A 210      10.793 -13.480   8.452  1.00  0.00           H  
ATOM   2952 3HD1 ILE A 210       9.554 -13.845   7.227  1.00  0.00           H  
ATOM   2953  N   VAL A 211       7.576 -18.261  10.871  1.00  0.00           N  
ATOM   2954  CA  VAL A 211       7.715 -19.684  11.150  1.00  0.00           C  
ATOM   2955  C   VAL A 211       8.486 -20.509  10.149  1.00  0.00           C  
ATOM   2956  O   VAL A 211       9.093 -21.514  10.500  1.00  0.00           O  
ATOM   2957  CB  VAL A 211       6.311 -20.304  11.284  1.00  0.00           C  
ATOM   2958  CG1 VAL A 211       6.407 -21.817  11.410  1.00  0.00           C  
ATOM   2959  CG2 VAL A 211       5.595 -19.707  12.486  1.00  0.00           C  
ATOM   2960  H   VAL A 211       6.671 -17.897  10.610  1.00  0.00           H  
ATOM   2961  HA  VAL A 211       8.255 -19.801  12.090  1.00  0.00           H  
ATOM   2962  HB  VAL A 211       5.742 -20.092  10.379  1.00  0.00           H  
ATOM   2963 1HG1 VAL A 211       5.406 -22.238  11.503  1.00  0.00           H  
ATOM   2964 2HG1 VAL A 211       6.891 -22.226  10.522  1.00  0.00           H  
ATOM   2965 3HG1 VAL A 211       6.992 -22.073  12.293  1.00  0.00           H  
ATOM   2966 1HG2 VAL A 211       4.603 -20.149  12.575  1.00  0.00           H  
ATOM   2967 2HG2 VAL A 211       6.167 -19.915  13.391  1.00  0.00           H  
ATOM   2968 3HG2 VAL A 211       5.501 -18.629  12.356  1.00  0.00           H  
ATOM   2969  N   ARG A 212       8.454 -20.101   8.903  1.00  0.00           N  
ATOM   2970  CA  ARG A 212       9.169 -20.806   7.865  1.00  0.00           C  
ATOM   2971  C   ARG A 212       8.775 -20.177   6.550  1.00  0.00           C  
ATOM   2972  O   ARG A 212       7.757 -19.474   6.461  1.00  0.00           O  
ATOM   2973  CB  ARG A 212       8.839 -22.291   7.862  1.00  0.00           C  
ATOM   2974  CG  ARG A 212       7.405 -22.627   7.482  1.00  0.00           C  
ATOM   2975  CD  ARG A 212       7.103 -24.065   7.697  1.00  0.00           C  
ATOM   2976  NE  ARG A 212       7.074 -24.408   9.109  1.00  0.00           N  
ATOM   2977  CZ  ARG A 212       6.990 -25.664   9.590  1.00  0.00           C  
ATOM   2978  NH1 ARG A 212       6.929 -26.683   8.761  1.00  0.00           N  
ATOM   2979  NH2 ARG A 212       6.971 -25.872  10.895  1.00  0.00           N  
ATOM   2980  H   ARG A 212       7.920 -19.278   8.661  1.00  0.00           H  
ATOM   2981  HA  ARG A 212      10.239 -20.698   8.047  1.00  0.00           H  
ATOM   2982 1HB  ARG A 212       9.495 -22.808   7.164  1.00  0.00           H  
ATOM   2983 2HB  ARG A 212       9.023 -22.707   8.853  1.00  0.00           H  
ATOM   2984 1HG  ARG A 212       6.720 -22.038   8.091  1.00  0.00           H  
ATOM   2985 2HG  ARG A 212       7.245 -22.397   6.428  1.00  0.00           H  
ATOM   2986 1HD  ARG A 212       6.128 -24.300   7.269  1.00  0.00           H  
ATOM   2987 2HD  ARG A 212       7.866 -24.674   7.214  1.00  0.00           H  
ATOM   2988  HE  ARG A 212       7.120 -23.651   9.778  1.00  0.00           H  
ATOM   2989 1HH1 ARG A 212       6.944 -26.524   7.764  1.00  0.00           H  
ATOM   2990 2HH1 ARG A 212       6.866 -27.624   9.122  1.00  0.00           H  
ATOM   2991 1HH2 ARG A 212       7.018 -25.089  11.533  1.00  0.00           H  
ATOM   2992 2HH2 ARG A 212       6.908 -26.813  11.256  1.00  0.00           H  
ATOM   2993  N   VAL A 213       9.652 -20.324   5.570  1.00  0.00           N  
ATOM   2994  CA  VAL A 213       9.422 -19.799   4.251  1.00  0.00           C  
ATOM   2995  C   VAL A 213       9.475 -21.050   3.418  1.00  0.00           C  
ATOM   2996  O   VAL A 213      10.491 -21.754   3.410  1.00  0.00           O  
ATOM   2997  CB  VAL A 213      10.491 -18.779   3.817  1.00  0.00           C  
ATOM   2998  CG1 VAL A 213      10.208 -18.278   2.408  1.00  0.00           C  
ATOM   2999  CG2 VAL A 213      10.532 -17.621   4.803  1.00  0.00           C  
ATOM   3000  H   VAL A 213      10.510 -20.822   5.759  1.00  0.00           H  
ATOM   3001  HA  VAL A 213       8.459 -19.287   4.246  1.00  0.00           H  
ATOM   3002  HB  VAL A 213      11.463 -19.272   3.793  1.00  0.00           H  
ATOM   3003 1HG1 VAL A 213      10.973 -17.558   2.118  1.00  0.00           H  
ATOM   3004 2HG1 VAL A 213      10.219 -19.118   1.714  1.00  0.00           H  
ATOM   3005 3HG1 VAL A 213       9.230 -17.797   2.383  1.00  0.00           H  
ATOM   3006 1HG2 VAL A 213      11.291 -16.904   4.490  1.00  0.00           H  
ATOM   3007 2HG2 VAL A 213       9.559 -17.131   4.830  1.00  0.00           H  
ATOM   3008 3HG2 VAL A 213      10.777 -17.998   5.796  1.00  0.00           H  
ATOM   3009  N   GLU A 214       8.360 -21.387   2.790  1.00  0.00           N  
ATOM   3010  CA  GLU A 214       8.318 -22.578   1.973  1.00  0.00           C  
ATOM   3011  C   GLU A 214       8.107 -22.242   0.530  1.00  0.00           C  
ATOM   3012  O   GLU A 214       7.704 -21.139   0.193  1.00  0.00           O  
ATOM   3013  CB  GLU A 214       7.208 -23.517   2.449  1.00  0.00           C  
ATOM   3014  CG  GLU A 214       5.805 -22.935   2.348  1.00  0.00           C  
ATOM   3015  CD  GLU A 214       4.743 -23.878   2.840  1.00  0.00           C  
ATOM   3016  OE1 GLU A 214       4.931 -25.066   2.726  1.00  0.00           O  
ATOM   3017  OE2 GLU A 214       3.743 -23.411   3.332  1.00  0.00           O  
ATOM   3018  H   GLU A 214       7.529 -20.818   2.874  1.00  0.00           H  
ATOM   3019  HA  GLU A 214       9.274 -23.094   2.065  1.00  0.00           H  
ATOM   3020 1HB  GLU A 214       7.232 -24.436   1.863  1.00  0.00           H  
ATOM   3021 2HB  GLU A 214       7.383 -23.789   3.491  1.00  0.00           H  
ATOM   3022 1HG  GLU A 214       5.760 -22.018   2.934  1.00  0.00           H  
ATOM   3023 2HG  GLU A 214       5.604 -22.680   1.308  1.00  0.00           H  
ATOM   3024  N   ILE A 215       8.318 -23.247  -0.306  1.00  0.00           N  
ATOM   3025  CA  ILE A 215       8.128 -23.169  -1.742  1.00  0.00           C  
ATOM   3026  C   ILE A 215       7.735 -24.587  -2.137  1.00  0.00           C  
ATOM   3027  O   ILE A 215       8.455 -25.546  -1.828  1.00  0.00           O  
ATOM   3028  CB  ILE A 215       9.394 -22.708  -2.488  1.00  0.00           C  
ATOM   3029  CG1 ILE A 215       9.108 -22.563  -3.985  1.00  0.00           C  
ATOM   3030  CG2 ILE A 215      10.535 -23.684  -2.252  1.00  0.00           C  
ATOM   3031  CD1 ILE A 215      10.183 -21.816  -4.742  1.00  0.00           C  
ATOM   3032  H   ILE A 215       8.631 -24.116   0.102  1.00  0.00           H  
ATOM   3033  HA  ILE A 215       7.343 -22.442  -1.948  1.00  0.00           H  
ATOM   3034  HB  ILE A 215       9.690 -21.723  -2.127  1.00  0.00           H  
ATOM   3035 1HG1 ILE A 215       8.999 -23.550  -4.431  1.00  0.00           H  
ATOM   3036 2HG1 ILE A 215       8.164 -22.035  -4.126  1.00  0.00           H  
ATOM   3037 1HG2 ILE A 215      11.422 -23.343  -2.787  1.00  0.00           H  
ATOM   3038 2HG2 ILE A 215      10.753 -23.739  -1.186  1.00  0.00           H  
ATOM   3039 3HG2 ILE A 215      10.250 -24.672  -2.615  1.00  0.00           H  
ATOM   3040 1HD1 ILE A 215       9.909 -21.754  -5.795  1.00  0.00           H  
ATOM   3041 2HD1 ILE A 215      10.284 -20.810  -4.333  1.00  0.00           H  
ATOM   3042 3HD1 ILE A 215      11.130 -22.345  -4.644  1.00  0.00           H  
ATOM   3043  N   ASN A 216       6.560 -24.728  -2.748  1.00  0.00           N  
ATOM   3044  CA  ASN A 216       6.044 -26.039  -3.159  1.00  0.00           C  
ATOM   3045  C   ASN A 216       5.976 -26.991  -1.950  1.00  0.00           C  
ATOM   3046  O   ASN A 216       6.198 -28.189  -2.080  1.00  0.00           O  
ATOM   3047  CB  ASN A 216       6.897 -26.629  -4.266  1.00  0.00           C  
ATOM   3048  CG  ASN A 216       6.849 -25.815  -5.529  1.00  0.00           C  
ATOM   3049  OD1 ASN A 216       5.840 -25.166  -5.826  1.00  0.00           O  
ATOM   3050  ND2 ASN A 216       7.922 -25.837  -6.279  1.00  0.00           N  
ATOM   3051  H   ASN A 216       6.009 -23.902  -2.933  1.00  0.00           H  
ATOM   3052  HA  ASN A 216       5.028 -25.909  -3.536  1.00  0.00           H  
ATOM   3053 1HB  ASN A 216       7.933 -26.698  -3.931  1.00  0.00           H  
ATOM   3054 2HB  ASN A 216       6.558 -27.641  -4.487  1.00  0.00           H  
ATOM   3055 1HD2 ASN A 216       7.947 -25.314  -7.132  1.00  0.00           H  
ATOM   3056 2HD2 ASN A 216       8.715 -26.376  -6.001  1.00  0.00           H  
ATOM   3057  N   GLY A 217       5.694 -26.446  -0.772  1.00  0.00           N  
ATOM   3058  CA  GLY A 217       5.609 -27.260   0.428  1.00  0.00           C  
ATOM   3059  C   GLY A 217       6.913 -27.543   1.164  1.00  0.00           C  
ATOM   3060  O   GLY A 217       6.892 -28.130   2.249  1.00  0.00           O  
ATOM   3061  H   GLY A 217       5.535 -25.451  -0.704  1.00  0.00           H  
ATOM   3062 1HA  GLY A 217       4.943 -26.782   1.146  1.00  0.00           H  
ATOM   3063 2HA  GLY A 217       5.174 -28.228   0.181  1.00  0.00           H  
ATOM   3064  N   GLN A 218       8.040 -27.102   0.613  1.00  0.00           N  
ATOM   3065  CA  GLN A 218       9.346 -27.339   1.230  1.00  0.00           C  
ATOM   3066  C   GLN A 218       9.932 -26.096   1.887  1.00  0.00           C  
ATOM   3067  O   GLN A 218       9.914 -25.014   1.299  1.00  0.00           O  
ATOM   3068  CB  GLN A 218      10.330 -27.873   0.186  1.00  0.00           C  
ATOM   3069  CG  GLN A 218       9.905 -29.182  -0.458  1.00  0.00           C  
ATOM   3070  CD  GLN A 218       9.895 -30.335   0.527  1.00  0.00           C  
ATOM   3071  OE1 GLN A 218      10.877 -30.575   1.234  1.00  0.00           O  
ATOM   3072  NE2 GLN A 218       8.782 -31.058   0.580  1.00  0.00           N  
ATOM   3073  H   GLN A 218       7.992 -26.589  -0.256  1.00  0.00           H  
ATOM   3074  HA  GLN A 218       9.227 -28.085   2.016  1.00  0.00           H  
ATOM   3075 1HB  GLN A 218      10.457 -27.135  -0.606  1.00  0.00           H  
ATOM   3076 2HB  GLN A 218      11.304 -28.028   0.649  1.00  0.00           H  
ATOM   3077 1HG  GLN A 218       8.898 -29.067  -0.860  1.00  0.00           H  
ATOM   3078 2HG  GLN A 218      10.602 -29.424  -1.260  1.00  0.00           H  
ATOM   3079 1HE2 GLN A 218       8.716 -31.832   1.211  1.00  0.00           H  
ATOM   3080 2HE2 GLN A 218       8.008 -30.829  -0.012  1.00  0.00           H  
ATOM   3081  N   ASP A 219      10.454 -26.248   3.101  1.00  0.00           N  
ATOM   3082  CA  ASP A 219      11.076 -25.137   3.808  1.00  0.00           C  
ATOM   3083  C   ASP A 219      12.394 -24.848   3.103  1.00  0.00           C  
ATOM   3084  O   ASP A 219      13.389 -25.540   3.339  1.00  0.00           O  
ATOM   3085  CB  ASP A 219      11.310 -25.465   5.285  1.00  0.00           C  
ATOM   3086  CG  ASP A 219      10.016 -25.566   6.081  1.00  0.00           C  
ATOM   3087  OD1 ASP A 219       9.012 -25.087   5.610  1.00  0.00           O  
ATOM   3088  OD2 ASP A 219      10.044 -26.122   7.153  1.00  0.00           O  
ATOM   3089  H   ASP A 219      10.419 -27.155   3.544  1.00  0.00           H  
ATOM   3090  HA  ASP A 219      10.409 -24.276   3.755  1.00  0.00           H  
ATOM   3091 1HB  ASP A 219      11.845 -26.411   5.367  1.00  0.00           H  
ATOM   3092 2HB  ASP A 219      11.936 -24.694   5.734  1.00  0.00           H  
ATOM   3093  N   LEU A 220      12.397 -23.832   2.239  1.00  0.00           N  
ATOM   3094  CA  LEU A 220      13.592 -23.469   1.479  1.00  0.00           C  
ATOM   3095  C   LEU A 220      14.545 -22.560   2.226  1.00  0.00           C  
ATOM   3096  O   LEU A 220      15.693 -22.380   1.819  1.00  0.00           O  
ATOM   3097  CB  LEU A 220      13.181 -22.785   0.169  1.00  0.00           C  
ATOM   3098  CG  LEU A 220      14.321 -22.493  -0.815  1.00  0.00           C  
ATOM   3099  CD1 LEU A 220      15.008 -23.797  -1.199  1.00  0.00           C  
ATOM   3100  CD2 LEU A 220      13.764 -21.787  -2.042  1.00  0.00           C  
ATOM   3101  H   LEU A 220      11.549 -23.299   2.107  1.00  0.00           H  
ATOM   3102  HA  LEU A 220      14.144 -24.379   1.247  1.00  0.00           H  
ATOM   3103 1HB  LEU A 220      12.457 -23.419  -0.341  1.00  0.00           H  
ATOM   3104 2HB  LEU A 220      12.699 -21.838   0.408  1.00  0.00           H  
ATOM   3105  HG  LEU A 220      15.063 -21.855  -0.334  1.00  0.00           H  
ATOM   3106 1HD1 LEU A 220      15.818 -23.590  -1.898  1.00  0.00           H  
ATOM   3107 2HD1 LEU A 220      15.413 -24.272  -0.305  1.00  0.00           H  
ATOM   3108 3HD1 LEU A 220      14.285 -24.464  -1.669  1.00  0.00           H  
ATOM   3109 1HD2 LEU A 220      14.575 -21.579  -2.741  1.00  0.00           H  
ATOM   3110 2HD2 LEU A 220      13.024 -22.425  -2.525  1.00  0.00           H  
ATOM   3111 3HD2 LEU A 220      13.296 -20.850  -1.741  1.00  0.00           H  
ATOM   3112  N   LYS A 221      14.052 -21.963   3.302  1.00  0.00           N  
ATOM   3113  CA  LYS A 221      14.847 -21.064   4.130  1.00  0.00           C  
ATOM   3114  C   LYS A 221      14.060 -20.808   5.398  1.00  0.00           C  
ATOM   3115  O   LYS A 221      12.851 -21.064   5.446  1.00  0.00           O  
ATOM   3116  CB  LYS A 221      15.159 -19.754   3.405  1.00  0.00           C  
ATOM   3117  CG  LYS A 221      13.937 -18.900   3.095  1.00  0.00           C  
ATOM   3118  CD  LYS A 221      14.319 -17.655   2.307  1.00  0.00           C  
ATOM   3119  CE  LYS A 221      15.092 -16.669   3.169  1.00  0.00           C  
ATOM   3120  NZ  LYS A 221      14.259 -16.122   4.274  1.00  0.00           N  
ATOM   3121  H   LYS A 221      13.090 -22.141   3.553  1.00  0.00           H  
ATOM   3122  HA  LYS A 221      15.793 -21.554   4.364  1.00  0.00           H  
ATOM   3123 1HB  LYS A 221      15.840 -19.156   4.012  1.00  0.00           H  
ATOM   3124 2HB  LYS A 221      15.664 -19.970   2.464  1.00  0.00           H  
ATOM   3125 1HG  LYS A 221      13.224 -19.484   2.513  1.00  0.00           H  
ATOM   3126 2HG  LYS A 221      13.459 -18.598   4.026  1.00  0.00           H  
ATOM   3127 1HD  LYS A 221      14.934 -17.939   1.453  1.00  0.00           H  
ATOM   3128 2HD  LYS A 221      13.416 -17.169   1.937  1.00  0.00           H  
ATOM   3129 1HE  LYS A 221      15.962 -17.165   3.598  1.00  0.00           H  
ATOM   3130 2HE  LYS A 221      15.442 -15.842   2.552  1.00  0.00           H  
ATOM   3131 1HZ  LYS A 221      14.807 -15.473   4.821  1.00  0.00           H  
ATOM   3132 2HZ  LYS A 221      13.458 -15.642   3.887  1.00  0.00           H  
ATOM   3133 3HZ  LYS A 221      13.944 -16.878   4.865  1.00  0.00           H  
ATOM   3134  N   MET A 222      14.750 -20.327   6.426  1.00  0.00           N  
ATOM   3135  CA  MET A 222      14.120 -20.010   7.702  1.00  0.00           C  
ATOM   3136  C   MET A 222      13.214 -21.127   8.212  1.00  0.00           C  
ATOM   3137  O   MET A 222      12.088 -20.883   8.619  1.00  0.00           O  
ATOM   3138  CB  MET A 222      13.327 -18.710   7.575  1.00  0.00           C  
ATOM   3139  CG  MET A 222      14.178 -17.478   7.304  1.00  0.00           C  
ATOM   3140  SD  MET A 222      15.341 -17.128   8.638  1.00  0.00           S  
ATOM   3141  CE  MET A 222      16.842 -17.844   7.975  1.00  0.00           C  
ATOM   3142  H   MET A 222      15.743 -20.177   6.317  1.00  0.00           H  
ATOM   3143  HA  MET A 222      14.901 -19.878   8.450  1.00  0.00           H  
ATOM   3144 1HB  MET A 222      12.606 -18.803   6.765  1.00  0.00           H  
ATOM   3145 2HB  MET A 222      12.767 -18.534   8.494  1.00  0.00           H  
ATOM   3146 1HG  MET A 222      14.743 -17.621   6.383  1.00  0.00           H  
ATOM   3147 2HG  MET A 222      13.532 -16.610   7.175  1.00  0.00           H  
ATOM   3148 1HE  MET A 222      17.656 -17.708   8.687  1.00  0.00           H  
ATOM   3149 2HE  MET A 222      16.690 -18.909   7.796  1.00  0.00           H  
ATOM   3150 3HE  MET A 222      17.096 -17.352   7.035  1.00  0.00           H  
ATOM   3151  N   ASP A 223      13.722 -22.354   8.215  1.00  0.00           N  
ATOM   3152  CA  ASP A 223      12.940 -23.505   8.645  1.00  0.00           C  
ATOM   3153  C   ASP A 223      12.794 -23.683  10.153  1.00  0.00           C  
ATOM   3154  O   ASP A 223      11.951 -24.459  10.597  1.00  0.00           O  
ATOM   3155  CB  ASP A 223      13.558 -24.778   8.060  1.00  0.00           C  
ATOM   3156  CG  ASP A 223      14.987 -25.012   8.530  1.00  0.00           C  
ATOM   3157  OD1 ASP A 223      15.651 -24.055   8.850  1.00  0.00           O  
ATOM   3158  OD2 ASP A 223      15.402 -26.146   8.563  1.00  0.00           O  
ATOM   3159  H   ASP A 223      14.675 -22.493   7.911  1.00  0.00           H  
ATOM   3160  HA  ASP A 223      11.923 -23.392   8.269  1.00  0.00           H  
ATOM   3161 1HB  ASP A 223      12.952 -25.639   8.343  1.00  0.00           H  
ATOM   3162 2HB  ASP A 223      13.553 -24.717   6.972  1.00  0.00           H  
ATOM   3163  N   CYS A 224      13.630 -23.003  10.935  1.00  0.00           N  
ATOM   3164  CA  CYS A 224      13.579 -23.106  12.400  1.00  0.00           C  
ATOM   3165  C   CYS A 224      12.867 -21.903  13.022  1.00  0.00           C  
ATOM   3166  O   CYS A 224      12.626 -21.852  14.239  1.00  0.00           O  
ATOM   3167  CB  CYS A 224      14.989 -23.209  12.981  1.00  0.00           C  
ATOM   3168  SG  CYS A 224      15.892 -24.691  12.472  1.00  0.00           S  
ATOM   3169  H   CYS A 224      14.318 -22.400  10.508  1.00  0.00           H  
ATOM   3170  HA  CYS A 224      13.028 -24.008  12.664  1.00  0.00           H  
ATOM   3171 1HB  CYS A 224      15.572 -22.339  12.679  1.00  0.00           H  
ATOM   3172 2HB  CYS A 224      14.935 -23.204  14.070  1.00  0.00           H  
ATOM   3173  HG  CYS A 224      15.855 -24.435  11.168  1.00  0.00           H  
ATOM   3174  N   LYS A 225      12.491 -20.965  12.166  1.00  0.00           N  
ATOM   3175  CA  LYS A 225      11.849 -19.752  12.623  1.00  0.00           C  
ATOM   3176  C   LYS A 225      12.923 -18.692  12.545  1.00  0.00           C  
ATOM   3177  O   LYS A 225      14.116 -19.031  12.508  1.00  0.00           O  
ATOM   3178  CB  LYS A 225      11.292 -19.889  14.041  1.00  0.00           C  
ATOM   3179  CG  LYS A 225      10.127 -20.862  14.168  1.00  0.00           C  
ATOM   3180  CD  LYS A 225       9.621 -20.934  15.600  1.00  0.00           C  
ATOM   3181  CE  LYS A 225       8.460 -21.910  15.730  1.00  0.00           C  
ATOM   3182  NZ  LYS A 225       7.970 -22.009  17.131  1.00  0.00           N  
ATOM   3183  H   LYS A 225      12.653 -21.094  11.177  1.00  0.00           H  
ATOM   3184  HA  LYS A 225      11.014 -19.531  11.957  1.00  0.00           H  
ATOM   3185 1HB  LYS A 225      12.083 -20.225  14.712  1.00  0.00           H  
ATOM   3186 2HB  LYS A 225      10.954 -18.915  14.395  1.00  0.00           H  
ATOM   3187 1HG  LYS A 225       9.312 -20.540  13.519  1.00  0.00           H  
ATOM   3188 2HG  LYS A 225      10.447 -21.855  13.854  1.00  0.00           H  
ATOM   3189 1HD  LYS A 225      10.430 -21.256  16.257  1.00  0.00           H  
ATOM   3190 2HD  LYS A 225       9.289 -19.946  15.919  1.00  0.00           H  
ATOM   3191 1HE  LYS A 225       7.639 -21.584  15.093  1.00  0.00           H  
ATOM   3192 2HE  LYS A 225       8.777 -22.899  15.399  1.00  0.00           H  
ATOM   3193 1HZ  LYS A 225       7.202 -22.664  17.175  1.00  0.00           H  
ATOM   3194 2HZ  LYS A 225       8.719 -22.328  17.729  1.00  0.00           H  
ATOM   3195 3HZ  LYS A 225       7.655 -21.101  17.443  1.00  0.00           H  
ATOM   3196  N   ASP A 230      12.522 -17.428  12.437  1.00  0.00           N  
ATOM   3197  CA  ASP A 230      13.460 -16.308  12.363  1.00  0.00           C  
ATOM   3198  C   ASP A 230      12.706 -15.004  12.586  1.00  0.00           C  
ATOM   3199  O   ASP A 230      11.479 -14.995  12.654  1.00  0.00           O  
ATOM   3200  CB  ASP A 230      14.176 -16.277  11.011  1.00  0.00           C  
ATOM   3201  CG  ASP A 230      15.294 -15.243  10.956  1.00  0.00           C  
ATOM   3202  OD1 ASP A 230      16.372 -15.538  11.415  1.00  0.00           O  
ATOM   3203  OD2 ASP A 230      15.058 -14.170  10.456  1.00  0.00           O  
ATOM   3204  H   ASP A 230      12.814 -18.285  12.884  1.00  0.00           H  
ATOM   3205  HA  ASP A 230      14.209 -16.432  13.145  1.00  0.00           H  
ATOM   3206 1HB  ASP A 230      14.599 -17.259  10.800  1.00  0.00           H  
ATOM   3207 2HB  ASP A 230      13.457 -16.055  10.222  1.00  0.00           H  
ATOM   3208  N   LYS A 231      13.444 -13.918  12.755  1.00  0.00           N  
ATOM   3209  CA  LYS A 231      12.882 -12.609  13.012  1.00  0.00           C  
ATOM   3210  C   LYS A 231      12.863 -11.800  11.742  1.00  0.00           C  
ATOM   3211  O   LYS A 231      13.805 -11.851  10.948  1.00  0.00           O  
ATOM   3212  CB  LYS A 231      13.674 -11.877  14.097  1.00  0.00           C  
ATOM   3213  CG  LYS A 231      15.120 -11.576  13.725  1.00  0.00           C  
ATOM   3214  CD  LYS A 231      15.851 -10.884  14.866  1.00  0.00           C  
ATOM   3215  CE  LYS A 231      17.276 -10.524  14.473  1.00  0.00           C  
ATOM   3216  NZ  LYS A 231      18.006  -9.852  15.582  1.00  0.00           N  
ATOM   3217  H   LYS A 231      14.447 -14.020  12.700  1.00  0.00           H  
ATOM   3218  HA  LYS A 231      11.856 -12.735  13.360  1.00  0.00           H  
ATOM   3219 1HB  LYS A 231      13.184 -10.931  14.329  1.00  0.00           H  
ATOM   3220 2HB  LYS A 231      13.681 -12.475  15.008  1.00  0.00           H  
ATOM   3221 1HG  LYS A 231      15.636 -12.506  13.485  1.00  0.00           H  
ATOM   3222 2HG  LYS A 231      15.143 -10.932  12.846  1.00  0.00           H  
ATOM   3223 1HD  LYS A 231      15.317  -9.973  15.141  1.00  0.00           H  
ATOM   3224 2HD  LYS A 231      15.879 -11.543  15.733  1.00  0.00           H  
ATOM   3225 1HE  LYS A 231      17.816 -11.428  14.194  1.00  0.00           H  
ATOM   3226 2HE  LYS A 231      17.259  -9.857  13.611  1.00  0.00           H  
ATOM   3227 1HZ  LYS A 231      18.945  -9.630  15.282  1.00  0.00           H  
ATOM   3228 2HZ  LYS A 231      17.524  -9.001  15.837  1.00  0.00           H  
ATOM   3229 3HZ  LYS A 231      18.046 -10.468  16.381  1.00  0.00           H  
ATOM   3230  N   SER A 232      11.790 -11.037  11.575  1.00  0.00           N  
ATOM   3231  CA  SER A 232      11.588 -10.175  10.419  1.00  0.00           C  
ATOM   3232  C   SER A 232      11.013  -8.850  10.893  1.00  0.00           C  
ATOM   3233  O   SER A 232      10.281  -8.796  11.886  1.00  0.00           O  
ATOM   3234  CB  SER A 232      10.657 -10.827   9.415  1.00  0.00           C  
ATOM   3235  OG  SER A 232       9.375 -10.996   9.955  1.00  0.00           O  
ATOM   3236  H   SER A 232      11.084 -11.066  12.297  1.00  0.00           H  
ATOM   3237  HA  SER A 232      12.553 -10.009   9.938  1.00  0.00           H  
ATOM   3238 1HB  SER A 232      10.599 -10.211   8.519  1.00  0.00           H  
ATOM   3239 2HB  SER A 232      11.061 -11.795   9.121  1.00  0.00           H  
ATOM   3240  HG  SER A 232       9.506 -11.270  10.866  1.00  0.00           H  
ATOM   3241  N   ILE A 233      11.414  -7.769  10.245  1.00  0.00           N  
ATOM   3242  CA  ILE A 233      10.879  -6.479  10.611  1.00  0.00           C  
ATOM   3243  C   ILE A 233      10.018  -6.030   9.450  1.00  0.00           C  
ATOM   3244  O   ILE A 233      10.305  -6.367   8.302  1.00  0.00           O  
ATOM   3245  CB  ILE A 233      11.988  -5.450  10.899  1.00  0.00           C  
ATOM   3246  CG1 ILE A 233      12.871  -5.257   9.664  1.00  0.00           C  
ATOM   3247  CG2 ILE A 233      12.823  -5.889  12.092  1.00  0.00           C  
ATOM   3248  CD1 ILE A 233      13.855  -4.116   9.789  1.00  0.00           C  
ATOM   3249  H   ILE A 233      12.089  -7.827   9.496  1.00  0.00           H  
ATOM   3250  HA  ILE A 233      10.288  -6.595  11.519  1.00  0.00           H  
ATOM   3251  HB  ILE A 233      11.538  -4.483  11.119  1.00  0.00           H  
ATOM   3252 1HG1 ILE A 233      13.431  -6.171   9.471  1.00  0.00           H  
ATOM   3253 2HG1 ILE A 233      12.243  -5.070   8.793  1.00  0.00           H  
ATOM   3254 1HG2 ILE A 233      13.602  -5.151  12.281  1.00  0.00           H  
ATOM   3255 2HG2 ILE A 233      12.185  -5.976  12.970  1.00  0.00           H  
ATOM   3256 3HG2 ILE A 233      13.282  -6.855  11.879  1.00  0.00           H  
ATOM   3257 1HD1 ILE A 233      14.444  -4.042   8.875  1.00  0.00           H  
ATOM   3258 2HD1 ILE A 233      13.313  -3.184   9.948  1.00  0.00           H  
ATOM   3259 3HD1 ILE A 233      14.518  -4.299  10.634  1.00  0.00           H  
ATOM   3260  N   VAL A 234       8.887  -5.406   9.745  1.00  0.00           N  
ATOM   3261  CA  VAL A 234       8.025  -4.884   8.685  1.00  0.00           C  
ATOM   3262  C   VAL A 234       8.588  -3.507   8.364  1.00  0.00           C  
ATOM   3263  O   VAL A 234       8.640  -2.642   9.227  1.00  0.00           O  
ATOM   3264  CB  VAL A 234       6.554  -4.784   9.131  1.00  0.00           C  
ATOM   3265  CG1 VAL A 234       5.704  -4.172   8.028  1.00  0.00           C  
ATOM   3266  CG2 VAL A 234       6.034  -6.161   9.513  1.00  0.00           C  
ATOM   3267  H   VAL A 234       8.610  -5.285  10.709  1.00  0.00           H  
ATOM   3268  HA  VAL A 234       8.071  -5.566   7.835  1.00  0.00           H  
ATOM   3269  HB  VAL A 234       6.490  -4.119   9.993  1.00  0.00           H  
ATOM   3270 1HG1 VAL A 234       4.667  -4.108   8.361  1.00  0.00           H  
ATOM   3271 2HG1 VAL A 234       6.072  -3.172   7.797  1.00  0.00           H  
ATOM   3272 3HG1 VAL A 234       5.760  -4.796   7.137  1.00  0.00           H  
ATOM   3273 1HG2 VAL A 234       4.994  -6.082   9.828  1.00  0.00           H  
ATOM   3274 2HG2 VAL A 234       6.103  -6.827   8.653  1.00  0.00           H  
ATOM   3275 3HG2 VAL A 234       6.631  -6.562  10.331  1.00  0.00           H  
ATOM   3276  N   ASP A 235       8.955  -3.284   7.114  1.00  0.00           N  
ATOM   3277  CA  ASP A 235       9.601  -2.039   6.774  1.00  0.00           C  
ATOM   3278  C   ASP A 235       9.126  -1.412   5.485  1.00  0.00           C  
ATOM   3279  O   ASP A 235       9.482  -1.859   4.406  1.00  0.00           O  
ATOM   3280  CB  ASP A 235      11.114  -2.255   6.691  1.00  0.00           C  
ATOM   3281  CG  ASP A 235      11.882  -0.969   6.417  1.00  0.00           C  
ATOM   3282  OD1 ASP A 235      11.336   0.085   6.641  1.00  0.00           O  
ATOM   3283  OD2 ASP A 235      13.008  -1.054   5.988  1.00  0.00           O  
ATOM   3284  H   ASP A 235       8.793  -3.968   6.389  1.00  0.00           H  
ATOM   3285  HA  ASP A 235       9.387  -1.312   7.558  1.00  0.00           H  
ATOM   3286 1HB  ASP A 235      11.472  -2.684   7.627  1.00  0.00           H  
ATOM   3287 2HB  ASP A 235      11.336  -2.970   5.898  1.00  0.00           H  
ATOM   3288  N   SER A 236       8.318  -0.367   5.598  1.00  0.00           N  
ATOM   3289  CA  SER A 236       7.864   0.352   4.420  1.00  0.00           C  
ATOM   3290  C   SER A 236       9.075   1.082   3.814  1.00  0.00           C  
ATOM   3291  O   SER A 236       9.056   1.459   2.648  1.00  0.00           O  
ATOM   3292  CB  SER A 236       6.765   1.333   4.779  1.00  0.00           C  
ATOM   3293  OG  SER A 236       5.616   0.661   5.217  1.00  0.00           O  
ATOM   3294  H   SER A 236       8.010  -0.061   6.510  1.00  0.00           H  
ATOM   3295  HA  SER A 236       7.464  -0.370   3.706  1.00  0.00           H  
ATOM   3296 1HB  SER A 236       7.117   2.004   5.562  1.00  0.00           H  
ATOM   3297 2HB  SER A 236       6.524   1.943   3.910  1.00  0.00           H  
ATOM   3298  HG  SER A 236       5.926  -0.065   5.763  1.00  0.00           H  
ATOM   3299  N   GLY A 237      10.137   1.235   4.603  1.00  0.00           N  
ATOM   3300  CA  GLY A 237      11.336   1.909   4.135  1.00  0.00           C  
ATOM   3301  C   GLY A 237      12.289   1.107   3.257  1.00  0.00           C  
ATOM   3302  O   GLY A 237      13.117   1.704   2.587  1.00  0.00           O  
ATOM   3303  H   GLY A 237      10.111   0.876   5.547  1.00  0.00           H  
ATOM   3304 1HA  GLY A 237      11.056   2.793   3.561  1.00  0.00           H  
ATOM   3305 2HA  GLY A 237      11.918   2.252   4.990  1.00  0.00           H  
ATOM   3306  N   THR A 238      12.217  -0.223   3.292  1.00  0.00           N  
ATOM   3307  CA  THR A 238      13.086  -1.085   2.484  1.00  0.00           C  
ATOM   3308  C   THR A 238      12.259  -1.504   1.300  1.00  0.00           C  
ATOM   3309  O   THR A 238      11.140  -1.969   1.472  1.00  0.00           O  
ATOM   3310  CB  THR A 238      13.594  -2.318   3.254  1.00  0.00           C  
ATOM   3311  OG1 THR A 238      14.366  -1.893   4.385  1.00  0.00           O  
ATOM   3312  CG2 THR A 238      14.457  -3.190   2.355  1.00  0.00           C  
ATOM   3313  H   THR A 238      11.533  -0.647   3.902  1.00  0.00           H  
ATOM   3314  HA  THR A 238      13.959  -0.508   2.179  1.00  0.00           H  
ATOM   3315  HB  THR A 238      12.745  -2.901   3.609  1.00  0.00           H  
ATOM   3316  HG1 THR A 238      13.825  -1.941   5.177  1.00  0.00           H  
ATOM   3317 1HG2 THR A 238      14.807  -4.056   2.916  1.00  0.00           H  
ATOM   3318 2HG2 THR A 238      13.870  -3.524   1.500  1.00  0.00           H  
ATOM   3319 3HG2 THR A 238      15.313  -2.615   2.004  1.00  0.00           H  
ATOM   3320  N   THR A 239      12.808  -1.399   0.099  1.00  0.00           N  
ATOM   3321  CA  THR A 239      12.016  -1.730  -1.071  1.00  0.00           C  
ATOM   3322  C   THR A 239      11.917  -3.181  -1.481  1.00  0.00           C  
ATOM   3323  O   THR A 239      10.961  -3.559  -2.143  1.00  0.00           O  
ATOM   3324  CB  THR A 239      12.546  -0.936  -2.280  1.00  0.00           C  
ATOM   3325  OG1 THR A 239      12.439   0.469  -2.016  1.00  0.00           O  
ATOM   3326  CG2 THR A 239      11.750  -1.276  -3.531  1.00  0.00           C  
ATOM   3327  H   THR A 239      13.763  -1.095  -0.024  1.00  0.00           H  
ATOM   3328  HA  THR A 239      10.981  -1.446  -0.880  1.00  0.00           H  
ATOM   3329  HB  THR A 239      13.595  -1.182  -2.445  1.00  0.00           H  
ATOM   3330  HG1 THR A 239      11.797   0.614  -1.316  1.00  0.00           H  
ATOM   3331 1HG2 THR A 239      12.139  -0.706  -4.375  1.00  0.00           H  
ATOM   3332 2HG2 THR A 239      11.839  -2.342  -3.740  1.00  0.00           H  
ATOM   3333 3HG2 THR A 239      10.702  -1.023  -3.375  1.00  0.00           H  
ATOM   3334  N   ASN A 240      12.840  -4.011  -1.014  1.00  0.00           N  
ATOM   3335  CA  ASN A 240      12.841  -5.415  -1.394  1.00  0.00           C  
ATOM   3336  C   ASN A 240      12.604  -6.351  -0.225  1.00  0.00           C  
ATOM   3337  O   ASN A 240      12.359  -5.906   0.887  1.00  0.00           O  
ATOM   3338  CB  ASN A 240      14.146  -5.766  -2.085  1.00  0.00           C  
ATOM   3339  CG  ASN A 240      14.295  -5.086  -3.417  1.00  0.00           C  
ATOM   3340  OD1 ASN A 240      13.304  -4.816  -4.105  1.00  0.00           O  
ATOM   3341  ND2 ASN A 240      15.516  -4.804  -3.795  1.00  0.00           N  
ATOM   3342  H   ASN A 240      13.554  -3.671  -0.386  1.00  0.00           H  
ATOM   3343  HA  ASN A 240      12.017  -5.586  -2.089  1.00  0.00           H  
ATOM   3344 1HB  ASN A 240      14.984  -5.480  -1.448  1.00  0.00           H  
ATOM   3345 2HB  ASN A 240      14.200  -6.845  -2.233  1.00  0.00           H  
ATOM   3346 1HD2 ASN A 240      15.676  -4.352  -4.673  1.00  0.00           H  
ATOM   3347 2HD2 ASN A 240      16.289  -5.041  -3.207  1.00  0.00           H  
ATOM   3348  N   LEU A 241      12.628  -7.648  -0.504  1.00  0.00           N  
ATOM   3349  CA  LEU A 241      12.430  -8.688   0.499  1.00  0.00           C  
ATOM   3350  C   LEU A 241      13.855  -9.125   0.841  1.00  0.00           C  
ATOM   3351  O   LEU A 241      14.466  -9.907   0.117  1.00  0.00           O  
ATOM   3352  CB  LEU A 241      11.590  -9.857  -0.032  1.00  0.00           C  
ATOM   3353  CG  LEU A 241      11.031 -10.811   1.031  1.00  0.00           C  
ATOM   3354  CD1 LEU A 241       9.950 -11.685   0.411  1.00  0.00           C  
ATOM   3355  CD2 LEU A 241      12.160 -11.658   1.598  1.00  0.00           C  
ATOM   3356  H   LEU A 241      12.793  -7.915  -1.464  1.00  0.00           H  
ATOM   3357  HA  LEU A 241      11.899  -8.255   1.346  1.00  0.00           H  
ATOM   3358 1HB  LEU A 241      10.747  -9.453  -0.591  1.00  0.00           H  
ATOM   3359 2HB  LEU A 241      12.204 -10.444  -0.715  1.00  0.00           H  
ATOM   3360  HG  LEU A 241      10.572 -10.233   1.834  1.00  0.00           H  
ATOM   3361 1HD1 LEU A 241       9.552 -12.363   1.166  1.00  0.00           H  
ATOM   3362 2HD1 LEU A 241       9.145 -11.055   0.031  1.00  0.00           H  
ATOM   3363 3HD1 LEU A 241      10.376 -12.264  -0.408  1.00  0.00           H  
ATOM   3364 1HD2 LEU A 241      11.763 -12.335   2.354  1.00  0.00           H  
ATOM   3365 2HD2 LEU A 241      12.619 -12.237   0.796  1.00  0.00           H  
ATOM   3366 3HD2 LEU A 241      12.910 -11.008   2.051  1.00  0.00           H  
ATOM   3367  N   ARG A 242      14.388  -8.585   1.931  1.00  0.00           N  
ATOM   3368  CA  ARG A 242      15.762  -8.849   2.343  1.00  0.00           C  
ATOM   3369  C   ARG A 242      15.965  -9.978   3.343  1.00  0.00           C  
ATOM   3370  O   ARG A 242      15.123 -10.213   4.209  1.00  0.00           O  
ATOM   3371  CB  ARG A 242      16.356  -7.581   2.938  1.00  0.00           C  
ATOM   3372  CG  ARG A 242      16.513  -6.428   1.960  1.00  0.00           C  
ATOM   3373  CD  ARG A 242      17.103  -5.231   2.612  1.00  0.00           C  
ATOM   3374  NE  ARG A 242      17.238  -4.119   1.685  1.00  0.00           N  
ATOM   3375  CZ  ARG A 242      17.730  -2.907   2.009  1.00  0.00           C  
ATOM   3376  NH1 ARG A 242      18.130  -2.668   3.239  1.00  0.00           N  
ATOM   3377  NH2 ARG A 242      17.812  -1.960   1.092  1.00  0.00           N  
ATOM   3378  H   ARG A 242      13.816  -7.970   2.491  1.00  0.00           H  
ATOM   3379  HA  ARG A 242      16.338  -9.138   1.463  1.00  0.00           H  
ATOM   3380 1HB  ARG A 242      15.728  -7.235   3.758  1.00  0.00           H  
ATOM   3381 2HB  ARG A 242      17.342  -7.800   3.351  1.00  0.00           H  
ATOM   3382 1HG  ARG A 242      17.167  -6.730   1.142  1.00  0.00           H  
ATOM   3383 2HG  ARG A 242      15.536  -6.154   1.561  1.00  0.00           H  
ATOM   3384 1HD  ARG A 242      16.464  -4.913   3.435  1.00  0.00           H  
ATOM   3385 2HD  ARG A 242      18.093  -5.476   2.995  1.00  0.00           H  
ATOM   3386  HE  ARG A 242      16.940  -4.265   0.729  1.00  0.00           H  
ATOM   3387 1HH1 ARG A 242      18.068  -3.392   3.940  1.00  0.00           H  
ATOM   3388 2HH1 ARG A 242      18.499  -1.760   3.482  1.00  0.00           H  
ATOM   3389 1HH2 ARG A 242      17.504  -2.144   0.146  1.00  0.00           H  
ATOM   3390 2HH2 ARG A 242      18.181  -1.053   1.335  1.00  0.00           H  
ATOM   3391  N   LEU A 243      17.094 -10.668   3.232  1.00  0.00           N  
ATOM   3392  CA  LEU A 243      17.383 -11.748   4.154  1.00  0.00           C  
ATOM   3393  C   LEU A 243      18.865 -12.017   4.286  1.00  0.00           C  
ATOM   3394  O   LEU A 243      19.655 -11.374   3.597  1.00  0.00           O  
ATOM   3395  CB  LEU A 243      16.673 -13.028   3.696  1.00  0.00           C  
ATOM   3396  CG  LEU A 243      17.019 -13.511   2.282  1.00  0.00           C  
ATOM   3397  CD1 LEU A 243      18.355 -14.242   2.307  1.00  0.00           C  
ATOM   3398  CD2 LEU A 243      15.910 -14.417   1.769  1.00  0.00           C  
ATOM   3399  H   LEU A 243      17.761 -10.449   2.506  1.00  0.00           H  
ATOM   3400  HA  LEU A 243      17.011 -11.470   5.139  1.00  0.00           H  
ATOM   3401 1HB  LEU A 243      16.921 -13.830   4.390  1.00  0.00           H  
ATOM   3402 2HB  LEU A 243      15.597 -12.862   3.735  1.00  0.00           H  
ATOM   3403  HG  LEU A 243      17.121 -12.652   1.618  1.00  0.00           H  
ATOM   3404 1HD1 LEU A 243      18.601 -14.585   1.302  1.00  0.00           H  
ATOM   3405 2HD1 LEU A 243      19.133 -13.565   2.659  1.00  0.00           H  
ATOM   3406 3HD1 LEU A 243      18.288 -15.099   2.976  1.00  0.00           H  
ATOM   3407 1HD2 LEU A 243      16.155 -14.760   0.763  1.00  0.00           H  
ATOM   3408 2HD2 LEU A 243      15.807 -15.278   2.431  1.00  0.00           H  
ATOM   3409 3HD2 LEU A 243      14.970 -13.865   1.745  1.00  0.00           H  
ATOM   3410  N   PRO A 244      19.284 -12.894   5.219  1.00  0.00           N  
ATOM   3411  CA  PRO A 244      20.704 -13.223   5.406  1.00  0.00           C  
ATOM   3412  C   PRO A 244      21.243 -13.714   4.073  1.00  0.00           C  
ATOM   3413  O   PRO A 244      20.556 -14.420   3.338  1.00  0.00           O  
ATOM   3414  CB  PRO A 244      20.695 -14.328   6.468  1.00  0.00           C  
ATOM   3415  CG  PRO A 244      19.438 -14.090   7.232  1.00  0.00           C  
ATOM   3416  CD  PRO A 244      18.448 -13.637   6.193  1.00  0.00           C  
ATOM   3417  HA  PRO A 244      21.235 -12.335   5.779  1.00  0.00           H  
ATOM   3418 1HB  PRO A 244      20.720 -15.315   5.983  1.00  0.00           H  
ATOM   3419 2HB  PRO A 244      21.596 -14.254   7.094  1.00  0.00           H  
ATOM   3420 1HG  PRO A 244      19.124 -15.012   7.743  1.00  0.00           H  
ATOM   3421 2HG  PRO A 244      19.606 -13.335   8.015  1.00  0.00           H  
ATOM   3422 1HD  PRO A 244      17.969 -14.514   5.735  1.00  0.00           H  
ATOM   3423 2HD  PRO A 244      17.696 -12.985   6.662  1.00  0.00           H  
ATOM   3424  N   LYS A 245      22.477 -13.361   3.770  1.00  0.00           N  
ATOM   3425  CA  LYS A 245      23.091 -13.738   2.509  1.00  0.00           C  
ATOM   3426  C   LYS A 245      22.968 -15.197   2.098  1.00  0.00           C  
ATOM   3427  O   LYS A 245      22.554 -15.480   0.982  1.00  0.00           O  
ATOM   3428  CB  LYS A 245      24.573 -13.361   2.549  1.00  0.00           C  
ATOM   3429  CG  LYS A 245      25.335 -13.667   1.267  1.00  0.00           C  
ATOM   3430  CD  LYS A 245      26.790 -13.237   1.373  1.00  0.00           C  
ATOM   3431  CE  LYS A 245      27.565 -13.586   0.110  1.00  0.00           C  
ATOM   3432  NZ  LYS A 245      28.991 -13.171   0.200  1.00  0.00           N  
ATOM   3433  H   LYS A 245      23.009 -12.814   4.432  1.00  0.00           H  
ATOM   3434  HA  LYS A 245      22.599 -13.188   1.706  1.00  0.00           H  
ATOM   3435 1HB  LYS A 245      24.672 -12.294   2.751  1.00  0.00           H  
ATOM   3436 2HB  LYS A 245      25.062 -13.895   3.364  1.00  0.00           H  
ATOM   3437 1HG  LYS A 245      25.295 -14.738   1.066  1.00  0.00           H  
ATOM   3438 2HG  LYS A 245      24.869 -13.142   0.433  1.00  0.00           H  
ATOM   3439 1HD  LYS A 245      26.841 -12.159   1.533  1.00  0.00           H  
ATOM   3440 2HD  LYS A 245      27.256 -13.735   2.223  1.00  0.00           H  
ATOM   3441 1HE  LYS A 245      27.522 -14.661  -0.057  1.00  0.00           H  
ATOM   3442 2HE  LYS A 245      27.108 -13.089  -0.746  1.00  0.00           H  
ATOM   3443 1HZ  LYS A 245      29.469 -13.419  -0.655  1.00  0.00           H  
ATOM   3444 2HZ  LYS A 245      29.043 -12.171   0.336  1.00  0.00           H  
ATOM   3445 3HZ  LYS A 245      29.430 -13.640   0.979  1.00  0.00           H  
ATOM   3446  N   LYS A 246      23.304 -16.133   2.974  1.00  0.00           N  
ATOM   3447  CA  LYS A 246      23.218 -17.525   2.555  1.00  0.00           C  
ATOM   3448  C   LYS A 246      21.831 -18.060   2.203  1.00  0.00           C  
ATOM   3449  O   LYS A 246      21.657 -18.599   1.109  1.00  0.00           O  
ATOM   3450  CB  LYS A 246      23.820 -18.405   3.652  1.00  0.00           C  
ATOM   3451  CG  LYS A 246      23.822 -19.894   3.333  1.00  0.00           C  
ATOM   3452  CD  LYS A 246      24.484 -20.696   4.444  1.00  0.00           C  
ATOM   3453  CE  LYS A 246      24.456 -22.187   4.143  1.00  0.00           C  
ATOM   3454  NZ  LYS A 246      25.100 -22.985   5.222  1.00  0.00           N  
ATOM   3455  H   LYS A 246      23.614 -15.920   3.911  1.00  0.00           H  
ATOM   3456  HA  LYS A 246      23.792 -17.646   1.635  1.00  0.00           H  
ATOM   3457 1HB  LYS A 246      24.851 -18.101   3.837  1.00  0.00           H  
ATOM   3458 2HB  LYS A 246      23.265 -18.262   4.579  1.00  0.00           H  
ATOM   3459 1HG  LYS A 246      22.796 -20.241   3.208  1.00  0.00           H  
ATOM   3460 2HG  LYS A 246      24.361 -20.066   2.402  1.00  0.00           H  
ATOM   3461 1HD  LYS A 246      25.521 -20.376   4.555  1.00  0.00           H  
ATOM   3462 2HD  LYS A 246      23.963 -20.514   5.384  1.00  0.00           H  
ATOM   3463 1HE  LYS A 246      23.423 -22.516   4.033  1.00  0.00           H  
ATOM   3464 2HE  LYS A 246      24.977 -22.380   3.206  1.00  0.00           H  
ATOM   3465 1HZ  LYS A 246      25.061 -23.966   4.985  1.00  0.00           H  
ATOM   3466 2HZ  LYS A 246      26.065 -22.701   5.321  1.00  0.00           H  
ATOM   3467 3HZ  LYS A 246      24.613 -22.829   6.093  1.00  0.00           H  
ATOM   3468  N   VAL A 247      20.832 -17.942   3.107  1.00  0.00           N  
ATOM   3469  CA  VAL A 247      19.505 -18.459   2.745  1.00  0.00           C  
ATOM   3470  C   VAL A 247      18.896 -17.821   1.483  1.00  0.00           C  
ATOM   3471  O   VAL A 247      18.247 -18.498   0.677  1.00  0.00           O  
ATOM   3472  CB  VAL A 247      18.535 -18.243   3.922  1.00  0.00           C  
ATOM   3473  CG1 VAL A 247      19.009 -19.009   5.149  1.00  0.00           C  
ATOM   3474  CG2 VAL A 247      18.413 -16.758   4.227  1.00  0.00           C  
ATOM   3475  H   VAL A 247      20.963 -17.516   4.013  1.00  0.00           H  
ATOM   3476  HA  VAL A 247      19.593 -19.527   2.544  1.00  0.00           H  
ATOM   3477  HB  VAL A 247      17.557 -18.641   3.653  1.00  0.00           H  
ATOM   3478 1HG1 VAL A 247      18.311 -18.845   5.971  1.00  0.00           H  
ATOM   3479 2HG1 VAL A 247      19.054 -20.073   4.919  1.00  0.00           H  
ATOM   3480 3HG1 VAL A 247      19.999 -18.656   5.438  1.00  0.00           H  
ATOM   3481 1HG2 VAL A 247      17.726 -16.613   5.060  1.00  0.00           H  
ATOM   3482 2HG2 VAL A 247      19.393 -16.359   4.491  1.00  0.00           H  
ATOM   3483 3HG2 VAL A 247      18.034 -16.236   3.348  1.00  0.00           H  
ATOM   3484  N   PHE A 248      19.141 -16.529   1.294  1.00  0.00           N  
ATOM   3485  CA  PHE A 248      18.656 -15.802   0.123  1.00  0.00           C  
ATOM   3486  C   PHE A 248      19.263 -16.360  -1.172  1.00  0.00           C  
ATOM   3487  O   PHE A 248      18.628 -16.316  -2.231  1.00  0.00           O  
ATOM   3488  CB  PHE A 248      18.985 -14.313   0.249  1.00  0.00           C  
ATOM   3489  CG  PHE A 248      18.131 -13.586   1.248  1.00  0.00           C  
ATOM   3490  CD1 PHE A 248      16.857 -14.041   1.555  1.00  0.00           C  
ATOM   3491  CD2 PHE A 248      18.599 -12.446   1.883  1.00  0.00           C  
ATOM   3492  CE1 PHE A 248      16.071 -13.373   2.474  1.00  0.00           C  
ATOM   3493  CE2 PHE A 248      17.815 -11.777   2.803  1.00  0.00           C  
ATOM   3494  CZ  PHE A 248      16.549 -12.241   3.098  1.00  0.00           C  
ATOM   3495  H   PHE A 248      19.683 -16.036   1.989  1.00  0.00           H  
ATOM   3496  HA  PHE A 248      17.573 -15.918   0.068  1.00  0.00           H  
ATOM   3497 1HB  PHE A 248      20.028 -14.195   0.543  1.00  0.00           H  
ATOM   3498 2HB  PHE A 248      18.862 -13.830  -0.719  1.00  0.00           H  
ATOM   3499  HD1 PHE A 248      16.479 -14.937   1.062  1.00  0.00           H  
ATOM   3500  HD2 PHE A 248      19.599 -12.079   1.650  1.00  0.00           H  
ATOM   3501  HE1 PHE A 248      15.071 -13.742   2.705  1.00  0.00           H  
ATOM   3502  HE2 PHE A 248      18.195 -10.882   3.296  1.00  0.00           H  
ATOM   3503  HZ  PHE A 248      15.930 -11.713   3.822  1.00  0.00           H  
ATOM   3504  N   GLU A 249      20.484 -16.883  -1.086  1.00  0.00           N  
ATOM   3505  CA  GLU A 249      21.188 -17.466  -2.231  1.00  0.00           C  
ATOM   3506  C   GLU A 249      20.460 -18.715  -2.711  1.00  0.00           C  
ATOM   3507  O   GLU A 249      20.415 -18.998  -3.900  1.00  0.00           O  
ATOM   3508  CB  GLU A 249      22.633 -17.810  -1.864  1.00  0.00           C  
ATOM   3509  CG  GLU A 249      23.463 -18.353  -3.018  1.00  0.00           C  
ATOM   3510  CD  GLU A 249      23.655 -17.351  -4.122  1.00  0.00           C  
ATOM   3511  OE1 GLU A 249      23.514 -16.179  -3.867  1.00  0.00           O  
ATOM   3512  OE2 GLU A 249      23.944 -17.758  -5.223  1.00  0.00           O  
ATOM   3513  H   GLU A 249      20.937 -16.872  -0.183  1.00  0.00           H  
ATOM   3514  HA  GLU A 249      21.202 -16.733  -3.038  1.00  0.00           H  
ATOM   3515 1HB  GLU A 249      23.133 -16.920  -1.481  1.00  0.00           H  
ATOM   3516 2HB  GLU A 249      22.639 -18.556  -1.068  1.00  0.00           H  
ATOM   3517 1HG  GLU A 249      24.441 -18.651  -2.640  1.00  0.00           H  
ATOM   3518 2HG  GLU A 249      22.973 -19.239  -3.419  1.00  0.00           H  
ATOM   3519  N   ALA A 250      19.911 -19.472  -1.761  1.00  0.00           N  
ATOM   3520  CA  ALA A 250      19.147 -20.680  -2.069  1.00  0.00           C  
ATOM   3521  C   ALA A 250      17.864 -20.223  -2.746  1.00  0.00           C  
ATOM   3522  O   ALA A 250      17.456 -20.800  -3.740  1.00  0.00           O  
ATOM   3523  CB  ALA A 250      18.854 -21.497  -0.819  1.00  0.00           C  
ATOM   3524  H   ALA A 250      20.030 -19.198  -0.796  1.00  0.00           H  
ATOM   3525  HA  ALA A 250      19.742 -21.294  -2.746  1.00  0.00           H  
ATOM   3526 1HB  ALA A 250      18.285 -22.386  -1.090  1.00  0.00           H  
ATOM   3527 2HB  ALA A 250      19.793 -21.795  -0.351  1.00  0.00           H  
ATOM   3528 3HB  ALA A 250      18.276 -20.896  -0.119  1.00  0.00           H  
ATOM   3529  N   ALA A 251      17.234 -19.176  -2.210  1.00  0.00           N  
ATOM   3530  CA  ALA A 251      15.989 -18.665  -2.771  1.00  0.00           C  
ATOM   3531  C   ALA A 251      16.206 -18.225  -4.192  1.00  0.00           C  
ATOM   3532  O   ALA A 251      15.451 -18.605  -5.085  1.00  0.00           O  
ATOM   3533  CB  ALA A 251      15.448 -17.513  -1.937  1.00  0.00           C  
ATOM   3534  H   ALA A 251      17.628 -18.726  -1.396  1.00  0.00           H  
ATOM   3535  HA  ALA A 251      15.257 -19.473  -2.763  1.00  0.00           H  
ATOM   3536 1HB  ALA A 251      14.519 -17.150  -2.378  1.00  0.00           H  
ATOM   3537 2HB  ALA A 251      15.258 -17.857  -0.921  1.00  0.00           H  
ATOM   3538 3HB  ALA A 251      16.178 -16.705  -1.916  1.00  0.00           H  
ATOM   3539  N   VAL A 252      17.274 -17.480  -4.430  1.00  0.00           N  
ATOM   3540  CA  VAL A 252      17.555 -17.041  -5.783  1.00  0.00           C  
ATOM   3541  C   VAL A 252      17.679 -18.191  -6.766  1.00  0.00           C  
ATOM   3542  O   VAL A 252      17.076 -18.145  -7.835  1.00  0.00           O  
ATOM   3543  CB  VAL A 252      18.859 -16.222  -5.804  1.00  0.00           C  
ATOM   3544  CG1 VAL A 252      19.286 -15.937  -7.236  1.00  0.00           C  
ATOM   3545  CG2 VAL A 252      18.670 -14.927  -5.030  1.00  0.00           C  
ATOM   3546  H   VAL A 252      17.900 -17.210  -3.685  1.00  0.00           H  
ATOM   3547  HA  VAL A 252      16.733 -16.408  -6.119  1.00  0.00           H  
ATOM   3548  HB  VAL A 252      19.654 -16.809  -5.343  1.00  0.00           H  
ATOM   3549 1HG1 VAL A 252      20.210 -15.357  -7.232  1.00  0.00           H  
ATOM   3550 2HG1 VAL A 252      19.451 -16.878  -7.761  1.00  0.00           H  
ATOM   3551 3HG1 VAL A 252      18.505 -15.370  -7.742  1.00  0.00           H  
ATOM   3552 1HG2 VAL A 252      19.596 -14.353  -5.048  1.00  0.00           H  
ATOM   3553 2HG2 VAL A 252      17.871 -14.342  -5.488  1.00  0.00           H  
ATOM   3554 3HG2 VAL A 252      18.405 -15.155  -3.997  1.00  0.00           H  
ATOM   3555  N   LYS A 253      18.451 -19.217  -6.412  1.00  0.00           N  
ATOM   3556  CA  LYS A 253      18.623 -20.385  -7.281  1.00  0.00           C  
ATOM   3557  C   LYS A 253      17.338 -21.181  -7.475  1.00  0.00           C  
ATOM   3558  O   LYS A 253      17.202 -21.920  -8.444  1.00  0.00           O  
ATOM   3559  CB  LYS A 253      19.711 -21.301  -6.719  1.00  0.00           C  
ATOM   3560  CG  LYS A 253      21.120 -20.729  -6.802  1.00  0.00           C  
ATOM   3561  CD  LYS A 253      22.143 -21.690  -6.216  1.00  0.00           C  
ATOM   3562  CE  LYS A 253      23.551 -21.120  -6.300  1.00  0.00           C  
ATOM   3563  NZ  LYS A 253      24.558 -22.035  -5.696  1.00  0.00           N  
ATOM   3564  H   LYS A 253      18.930 -19.190  -5.523  1.00  0.00           H  
ATOM   3565  HA  LYS A 253      18.929 -20.039  -8.269  1.00  0.00           H  
ATOM   3566 1HB  LYS A 253      19.500 -21.518  -5.672  1.00  0.00           H  
ATOM   3567 2HB  LYS A 253      19.703 -22.249  -7.258  1.00  0.00           H  
ATOM   3568 1HG  LYS A 253      21.373 -20.534  -7.845  1.00  0.00           H  
ATOM   3569 2HG  LYS A 253      21.163 -19.787  -6.255  1.00  0.00           H  
ATOM   3570 1HD  LYS A 253      21.901 -21.886  -5.170  1.00  0.00           H  
ATOM   3571 2HD  LYS A 253      22.110 -22.633  -6.761  1.00  0.00           H  
ATOM   3572 1HE  LYS A 253      23.813 -20.950  -7.343  1.00  0.00           H  
ATOM   3573 2HE  LYS A 253      23.589 -20.164  -5.778  1.00  0.00           H  
ATOM   3574 1HZ  LYS A 253      25.477 -21.621  -5.772  1.00  0.00           H  
ATOM   3575 2HZ  LYS A 253      24.336 -22.185  -4.722  1.00  0.00           H  
ATOM   3576 3HZ  LYS A 253      24.547 -22.919  -6.185  1.00  0.00           H  
ATOM   3577  N   SER A 254      16.403 -21.046  -6.544  1.00  0.00           N  
ATOM   3578  CA  SER A 254      15.130 -21.745  -6.645  1.00  0.00           C  
ATOM   3579  C   SER A 254      14.211 -21.005  -7.620  1.00  0.00           C  
ATOM   3580  O   SER A 254      13.309 -21.601  -8.215  1.00  0.00           O  
ATOM   3581  CB  SER A 254      14.475 -21.852  -5.282  1.00  0.00           C  
ATOM   3582  OG  SER A 254      14.098 -20.589  -4.805  1.00  0.00           O  
ATOM   3583  H   SER A 254      16.574 -20.448  -5.748  1.00  0.00           H  
ATOM   3584  HA  SER A 254      15.317 -22.751  -7.023  1.00  0.00           H  
ATOM   3585 1HB  SER A 254      13.599 -22.495  -5.348  1.00  0.00           H  
ATOM   3586 2HB  SER A 254      15.169 -22.315  -4.581  1.00  0.00           H  
ATOM   3587  HG  SER A 254      14.620 -19.953  -5.300  1.00  0.00           H  
ATOM   3588  N   ILE A 255      14.442 -19.705  -7.788  1.00  0.00           N  
ATOM   3589  CA  ILE A 255      13.604 -18.915  -8.680  1.00  0.00           C  
ATOM   3590  C   ILE A 255      14.223 -18.700 -10.042  1.00  0.00           C  
ATOM   3591  O   ILE A 255      13.697 -17.940 -10.837  1.00  0.00           O  
ATOM   3592  CB  ILE A 255      13.293 -17.544  -8.053  1.00  0.00           C  
ATOM   3593  CG1 ILE A 255      12.084 -16.904  -8.742  1.00  0.00           C  
ATOM   3594  CG2 ILE A 255      14.505 -16.630  -8.142  1.00  0.00           C  
ATOM   3595  CD1 ILE A 255      10.795 -17.668  -8.548  1.00  0.00           C  
ATOM   3596  H   ILE A 255      15.201 -19.254  -7.298  1.00  0.00           H  
ATOM   3597  HA  ILE A 255      12.667 -19.448  -8.835  1.00  0.00           H  
ATOM   3598  HB  ILE A 255      13.025 -17.675  -7.005  1.00  0.00           H  
ATOM   3599 1HG1 ILE A 255      11.942 -15.893  -8.362  1.00  0.00           H  
ATOM   3600 2HG1 ILE A 255      12.275 -16.826  -9.813  1.00  0.00           H  
ATOM   3601 1HG2 ILE A 255      14.268 -15.665  -7.695  1.00  0.00           H  
ATOM   3602 2HG2 ILE A 255      15.340 -17.082  -7.608  1.00  0.00           H  
ATOM   3603 3HG2 ILE A 255      14.778 -16.489  -9.188  1.00  0.00           H  
ATOM   3604 1HD1 ILE A 255       9.985 -17.153  -9.065  1.00  0.00           H  
ATOM   3605 2HD1 ILE A 255      10.903 -18.674  -8.954  1.00  0.00           H  
ATOM   3606 3HD1 ILE A 255      10.565 -17.728  -7.485  1.00  0.00           H  
ATOM   3607  N   LYS A 256      15.343 -19.360 -10.306  1.00  0.00           N  
ATOM   3608  CA  LYS A 256      16.011 -19.221 -11.588  1.00  0.00           C  
ATOM   3609  C   LYS A 256      16.818 -17.949 -11.778  1.00  0.00           C  
ATOM   3610  O   LYS A 256      17.147 -17.605 -12.910  1.00  0.00           O  
ATOM   3611  CB  LYS A 256      14.974 -19.324 -12.708  1.00  0.00           C  
ATOM   3612  CG  LYS A 256      14.190 -20.629 -12.721  1.00  0.00           C  
ATOM   3613  CD  LYS A 256      13.250 -20.697 -13.915  1.00  0.00           C  
ATOM   3614  CE  LYS A 256      12.433 -21.981 -13.906  1.00  0.00           C  
ATOM   3615  NZ  LYS A 256      11.485 -22.046 -15.051  1.00  0.00           N  
ATOM   3616  H   LYS A 256      15.742 -19.970  -9.607  1.00  0.00           H  
ATOM   3617  HA  LYS A 256      16.734 -20.031 -11.691  1.00  0.00           H  
ATOM   3618 1HB  LYS A 256      14.260 -18.505 -12.618  1.00  0.00           H  
ATOM   3619 2HB  LYS A 256      15.470 -19.222 -13.673  1.00  0.00           H  
ATOM   3620 1HG  LYS A 256      14.883 -21.470 -12.766  1.00  0.00           H  
ATOM   3621 2HG  LYS A 256      13.606 -20.712 -11.805  1.00  0.00           H  
ATOM   3622 1HD  LYS A 256      12.570 -19.844 -13.893  1.00  0.00           H  
ATOM   3623 2HD  LYS A 256      13.829 -20.653 -14.837  1.00  0.00           H  
ATOM   3624 1HE  LYS A 256      13.103 -22.838 -13.956  1.00  0.00           H  
ATOM   3625 2HE  LYS A 256      11.866 -22.045 -12.977  1.00  0.00           H  
ATOM   3626 1HZ  LYS A 256      10.964 -22.910 -15.008  1.00  0.00           H  
ATOM   3627 2HZ  LYS A 256      10.846 -21.265 -15.004  1.00  0.00           H  
ATOM   3628 3HZ  LYS A 256      12.001 -22.007 -15.918  1.00  0.00           H  
ATOM   3629  N   ALA A 257      17.156 -17.254 -10.692  1.00  0.00           N  
ATOM   3630  CA  ALA A 257      17.931 -16.006 -10.777  1.00  0.00           C  
ATOM   3631  C   ALA A 257      19.426 -16.236 -10.698  1.00  0.00           C  
ATOM   3632  O   ALA A 257      19.930 -16.828  -9.751  1.00  0.00           O  
ATOM   3633  CB  ALA A 257      17.504 -15.045  -9.677  1.00  0.00           C  
ATOM   3634  H   ALA A 257      16.871 -17.595  -9.785  1.00  0.00           H  
ATOM   3635  HA  ALA A 257      17.730 -15.548 -11.745  1.00  0.00           H  
ATOM   3636 1HB  ALA A 257      18.085 -14.126  -9.751  1.00  0.00           H  
ATOM   3637 2HB  ALA A 257      16.444 -14.814  -9.786  1.00  0.00           H  
ATOM   3638 3HB  ALA A 257      17.676 -15.505  -8.705  1.00  0.00           H  
ATOM   3639  N   PRO A 265      20.132 -15.731 -11.691  1.00  0.00           N  
ATOM   3640  CA  PRO A 265      21.570 -15.856 -11.764  1.00  0.00           C  
ATOM   3641  C   PRO A 265      22.112 -14.442 -11.842  1.00  0.00           C  
ATOM   3642  O   PRO A 265      21.388 -13.506 -12.214  1.00  0.00           O  
ATOM   3643  CB  PRO A 265      21.814 -16.654 -13.049  1.00  0.00           C  
ATOM   3644  CG  PRO A 265      20.550 -17.416 -13.252  1.00  0.00           C  
ATOM   3645  CD  PRO A 265      19.468 -16.477 -12.787  1.00  0.00           C  
ATOM   3646  HA  PRO A 265      21.929 -16.418 -10.889  1.00  0.00           H  
ATOM   3647 1HB  PRO A 265      22.039 -15.969 -13.880  1.00  0.00           H  
ATOM   3648 2HB  PRO A 265      22.691 -17.307 -12.925  1.00  0.00           H  
ATOM   3649 1HG  PRO A 265      20.441 -17.696 -14.311  1.00  0.00           H  
ATOM   3650 2HG  PRO A 265      20.574 -18.353 -12.677  1.00  0.00           H  
ATOM   3651 1HD  PRO A 265      19.173 -15.818 -13.616  1.00  0.00           H  
ATOM   3652 2HD  PRO A 265      18.607 -17.059 -12.428  1.00  0.00           H  
ATOM   3653  N   ASP A 266      23.372 -14.272 -11.467  1.00  0.00           N  
ATOM   3654  CA  ASP A 266      23.997 -12.962 -11.499  1.00  0.00           C  
ATOM   3655  C   ASP A 266      24.508 -12.680 -12.911  1.00  0.00           C  
ATOM   3656  O   ASP A 266      25.201 -13.520 -13.489  1.00  0.00           O  
ATOM   3657  CB  ASP A 266      25.146 -12.881 -10.491  1.00  0.00           C  
ATOM   3658  CG  ASP A 266      24.668 -12.893  -9.045  1.00  0.00           C  
ATOM   3659  OD1 ASP A 266      23.510 -12.632  -8.821  1.00  0.00           O  
ATOM   3660  OD2 ASP A 266      25.466 -13.162  -8.180  1.00  0.00           O  
ATOM   3661  H   ASP A 266      23.911 -15.066 -11.152  1.00  0.00           H  
ATOM   3662  HA  ASP A 266      23.249 -12.215 -11.230  1.00  0.00           H  
ATOM   3663 1HB  ASP A 266      25.823 -13.722 -10.642  1.00  0.00           H  
ATOM   3664 2HB  ASP A 266      25.717 -11.967 -10.663  1.00  0.00           H  
ATOM   3665  N   GLY A 267      24.126 -11.546 -13.495  1.00  0.00           N  
ATOM   3666  CA  GLY A 267      24.605 -11.203 -14.840  1.00  0.00           C  
ATOM   3667  C   GLY A 267      25.961 -10.507 -14.739  1.00  0.00           C  
ATOM   3668  O   GLY A 267      26.589 -10.503 -13.676  1.00  0.00           O  
ATOM   3669  H   GLY A 267      23.503 -10.911 -13.018  1.00  0.00           H  
ATOM   3670 1HA  GLY A 267      24.684 -12.110 -15.440  1.00  0.00           H  
ATOM   3671 2HA  GLY A 267      23.879 -10.556 -15.330  1.00  0.00           H  
ATOM   3672  N   PHE A 268      26.419  -9.926 -15.842  1.00  0.00           N  
ATOM   3673  CA  PHE A 268      27.697  -9.217 -15.855  1.00  0.00           C  
ATOM   3674  C   PHE A 268      27.663  -8.061 -14.847  1.00  0.00           C  
ATOM   3675  O   PHE A 268      28.594  -7.883 -14.056  1.00  0.00           O  
ATOM   3676  CB  PHE A 268      28.006  -8.684 -17.255  1.00  0.00           C  
ATOM   3677  CG  PHE A 268      29.312  -7.948 -17.349  1.00  0.00           C  
ATOM   3678  CD1 PHE A 268      30.513  -8.640 -17.403  1.00  0.00           C  
ATOM   3679  CD2 PHE A 268      29.343  -6.562 -17.383  1.00  0.00           C  
ATOM   3680  CE1 PHE A 268      31.715  -7.964 -17.489  1.00  0.00           C  
ATOM   3681  CE2 PHE A 268      30.543  -5.883 -17.470  1.00  0.00           C  
ATOM   3682  CZ  PHE A 268      31.730  -6.586 -17.523  1.00  0.00           C  
ATOM   3683  H   PHE A 268      25.874  -9.974 -16.691  1.00  0.00           H  
ATOM   3684  HA  PHE A 268      28.484  -9.916 -15.569  1.00  0.00           H  
ATOM   3685 1HB  PHE A 268      28.031  -9.513 -17.962  1.00  0.00           H  
ATOM   3686 2HB  PHE A 268      27.212  -8.009 -17.571  1.00  0.00           H  
ATOM   3687  HD1 PHE A 268      30.500  -9.730 -17.378  1.00  0.00           H  
ATOM   3688  HD2 PHE A 268      28.405  -6.007 -17.340  1.00  0.00           H  
ATOM   3689  HE1 PHE A 268      32.651  -8.520 -17.531  1.00  0.00           H  
ATOM   3690  HE2 PHE A 268      30.553  -4.794 -17.496  1.00  0.00           H  
ATOM   3691  HZ  PHE A 268      32.677  -6.052 -17.590  1.00  0.00           H  
ATOM   3692  N   TRP A 269      26.545  -7.336 -14.839  1.00  0.00           N  
ATOM   3693  CA  TRP A 269      26.338  -6.174 -13.968  1.00  0.00           C  
ATOM   3694  C   TRP A 269      25.996  -6.485 -12.512  1.00  0.00           C  
ATOM   3695  O   TRP A 269      25.346  -5.675 -11.853  1.00  0.00           O  
ATOM   3696  CB  TRP A 269      25.223  -5.303 -14.550  1.00  0.00           C  
ATOM   3697  CG  TRP A 269      25.597  -4.631 -15.836  1.00  0.00           C  
ATOM   3698  CD1 TRP A 269      24.942  -4.727 -17.027  1.00  0.00           C  
ATOM   3699  CD2 TRP A 269      26.724  -3.751 -16.068  1.00  0.00           C  
ATOM   3700  NE1 TRP A 269      25.579  -3.972 -17.980  1.00  0.00           N  
ATOM   3701  CE2 TRP A 269      26.671  -3.367 -17.410  1.00  0.00           C  
ATOM   3702  CE3 TRP A 269      27.757  -3.266 -15.256  1.00  0.00           C  
ATOM   3703  CZ2 TRP A 269      27.614  -2.518 -17.968  1.00  0.00           C  
ATOM   3704  CZ3 TRP A 269      28.701  -2.414 -15.815  1.00  0.00           C  
ATOM   3705  CH2 TRP A 269      28.631  -2.049 -17.136  1.00  0.00           C  
ATOM   3706  H   TRP A 269      25.809  -7.613 -15.472  1.00  0.00           H  
ATOM   3707  HA  TRP A 269      27.263  -5.599 -13.933  1.00  0.00           H  
ATOM   3708 1HB  TRP A 269      24.338  -5.916 -14.728  1.00  0.00           H  
ATOM   3709 2HB  TRP A 269      24.948  -4.534 -13.829  1.00  0.00           H  
ATOM   3710  HD1 TRP A 269      24.043  -5.316 -17.197  1.00  0.00           H  
ATOM   3711  HE1 TRP A 269      25.293  -3.877 -18.944  1.00  0.00           H  
ATOM   3712  HE3 TRP A 269      27.816  -3.550 -14.206  1.00  0.00           H  
ATOM   3713  HZ2 TRP A 269      27.576  -2.217 -19.015  1.00  0.00           H  
ATOM   3714  HZ3 TRP A 269      29.503  -2.041 -15.176  1.00  0.00           H  
ATOM   3715  HH2 TRP A 269      29.388  -1.378 -17.542  1.00  0.00           H  
ATOM   3716  N   GLY A 271      26.430  -7.640 -12.011  1.00  0.00           N  
ATOM   3717  CA  GLY A 271      26.136  -8.010 -10.636  1.00  0.00           C  
ATOM   3718  C   GLY A 271      24.657  -7.863 -10.320  1.00  0.00           C  
ATOM   3719  O   GLY A 271      24.272  -7.242  -9.327  1.00  0.00           O  
ATOM   3720  H   GLY A 271      27.288  -7.964 -12.435  1.00  0.00           H  
ATOM   3721 1HA  GLY A 271      26.444  -9.041 -10.463  1.00  0.00           H  
ATOM   3722 2HA  GLY A 271      26.716  -7.384  -9.959  1.00  0.00           H  
ATOM   3723  N   GLU A 272      23.823  -8.445 -11.172  1.00  0.00           N  
ATOM   3724  CA  GLU A 272      22.380  -8.367 -11.005  1.00  0.00           C  
ATOM   3725  C   GLU A 272      21.703  -9.728 -11.042  1.00  0.00           C  
ATOM   3726  O   GLU A 272      22.026 -10.562 -11.890  1.00  0.00           O  
ATOM   3727  CB  GLU A 272      21.779  -7.470 -12.089  1.00  0.00           C  
ATOM   3728  CG  GLU A 272      22.235  -6.019 -12.030  1.00  0.00           C  
ATOM   3729  CD  GLU A 272      21.622  -5.169 -13.107  1.00  0.00           C  
ATOM   3730  OE1 GLU A 272      20.948  -5.708 -13.952  1.00  0.00           O  
ATOM   3731  OE2 GLU A 272      21.828  -3.978 -13.085  1.00  0.00           O  
ATOM   3732  H   GLU A 272      24.200  -8.956 -11.957  1.00  0.00           H  
ATOM   3733  HA  GLU A 272      22.168  -7.932 -10.028  1.00  0.00           H  
ATOM   3734 1HB  GLU A 272      22.040  -7.863 -13.072  1.00  0.00           H  
ATOM   3735 2HB  GLU A 272      20.691  -7.483 -12.010  1.00  0.00           H  
ATOM   3736 1HG  GLU A 272      21.966  -5.604 -11.058  1.00  0.00           H  
ATOM   3737 2HG  GLU A 272      23.319  -5.986 -12.120  1.00  0.00           H  
ATOM   3738  N   GLN A 273      20.772  -9.948 -10.116  1.00  0.00           N  
ATOM   3739  CA  GLN A 273      20.025 -11.201 -10.046  1.00  0.00           C  
ATOM   3740  C   GLN A 273      18.869 -11.088 -11.014  1.00  0.00           C  
ATOM   3741  O   GLN A 273      17.801 -10.589 -10.661  1.00  0.00           O  
ATOM   3742  CB  GLN A 273      19.520 -11.484  -8.628  1.00  0.00           C  
ATOM   3743  CG  GLN A 273      20.622 -11.749  -7.617  1.00  0.00           C  
ATOM   3744  CD  GLN A 273      21.255 -10.471  -7.101  1.00  0.00           C  
ATOM   3745  OE1 GLN A 273      20.561  -9.494  -6.804  1.00  0.00           O  
ATOM   3746  NE2 GLN A 273      22.578 -10.469  -6.991  1.00  0.00           N  
ATOM   3747  H   GLN A 273      20.579  -9.222  -9.441  1.00  0.00           H  
ATOM   3748  HA  GLN A 273      20.688 -12.016 -10.336  1.00  0.00           H  
ATOM   3749 1HB  GLN A 273      18.936 -10.634  -8.274  1.00  0.00           H  
ATOM   3750 2HB  GLN A 273      18.861 -12.351  -8.643  1.00  0.00           H  
ATOM   3751 1HG  GLN A 273      20.200 -12.288  -6.769  1.00  0.00           H  
ATOM   3752 2HG  GLN A 273      21.400 -12.348  -8.091  1.00  0.00           H  
ATOM   3753 1HE2 GLN A 273      23.052  -9.653  -6.656  1.00  0.00           H  
ATOM   3754 2HE2 GLN A 273      23.102 -11.283  -7.243  1.00  0.00           H  
ATOM   3755  N   LEU A 274      19.093 -11.534 -12.242  1.00  0.00           N  
ATOM   3756  CA  LEU A 274      18.081 -11.446 -13.273  1.00  0.00           C  
ATOM   3757  C   LEU A 274      17.423 -12.782 -13.584  1.00  0.00           C  
ATOM   3758  O   LEU A 274      18.054 -13.839 -13.520  1.00  0.00           O  
ATOM   3759  CB  LEU A 274      18.703 -10.876 -14.554  1.00  0.00           C  
ATOM   3760  CG  LEU A 274      19.321  -9.477 -14.427  1.00  0.00           C  
ATOM   3761  CD1 LEU A 274      19.967  -9.085 -15.750  1.00  0.00           C  
ATOM   3762  CD2 LEU A 274      18.243  -8.480 -14.029  1.00  0.00           C  
ATOM   3763  H   LEU A 274      19.988 -11.944 -12.465  1.00  0.00           H  
ATOM   3764  HA  LEU A 274      17.295 -10.775 -12.929  1.00  0.00           H  
ATOM   3765 1HB  LEU A 274      19.485 -11.554 -14.892  1.00  0.00           H  
ATOM   3766 2HB  LEU A 274      17.933 -10.830 -15.324  1.00  0.00           H  
ATOM   3767  HG  LEU A 274      20.101  -9.491 -13.666  1.00  0.00           H  
ATOM   3768 1HD1 LEU A 274      20.406  -8.092 -15.660  1.00  0.00           H  
ATOM   3769 2HD1 LEU A 274      20.747  -9.804 -16.001  1.00  0.00           H  
ATOM   3770 3HD1 LEU A 274      19.212  -9.079 -16.535  1.00  0.00           H  
ATOM   3771 1HD2 LEU A 274      18.682  -7.486 -13.938  1.00  0.00           H  
ATOM   3772 2HD2 LEU A 274      17.463  -8.464 -14.790  1.00  0.00           H  
ATOM   3773 3HD2 LEU A 274      17.811  -8.774 -13.072  1.00  0.00           H  
ATOM   3774  N   VAL A 275      16.125 -12.729 -13.846  1.00  0.00           N  
ATOM   3775  CA  VAL A 275      15.351 -13.912 -14.192  1.00  0.00           C  
ATOM   3776  C   VAL A 275      14.845 -13.582 -15.595  1.00  0.00           C  
ATOM   3777  O   VAL A 275      14.793 -12.407 -15.960  1.00  0.00           O  
ATOM   3778  CB  VAL A 275      14.186 -14.162 -13.215  1.00  0.00           C  
ATOM   3779  CG1 VAL A 275      13.197 -13.007 -13.260  1.00  0.00           C  
ATOM   3780  CG2 VAL A 275      13.499 -15.475 -13.555  1.00  0.00           C  
ATOM   3781  H   VAL A 275      15.661 -11.833 -13.803  1.00  0.00           H  
ATOM   3782  HA  VAL A 275      16.009 -14.781 -14.151  1.00  0.00           H  
ATOM   3783  HB  VAL A 275      14.580 -14.209 -12.200  1.00  0.00           H  
ATOM   3784 1HG1 VAL A 275      12.381 -13.201 -12.563  1.00  0.00           H  
ATOM   3785 2HG1 VAL A 275      13.702 -12.084 -12.978  1.00  0.00           H  
ATOM   3786 3HG1 VAL A 275      12.796 -12.910 -14.269  1.00  0.00           H  
ATOM   3787 1HG2 VAL A 275      12.677 -15.646 -12.861  1.00  0.00           H  
ATOM   3788 2HG2 VAL A 275      13.110 -15.430 -14.573  1.00  0.00           H  
ATOM   3789 3HG2 VAL A 275      14.216 -16.293 -13.477  1.00  0.00           H  
ATOM   3790  N   CYS A 276      14.532 -14.587 -16.405  1.00  0.00           N  
ATOM   3791  CA  CYS A 276      14.005 -14.325 -17.744  1.00  0.00           C  
ATOM   3792  C   CYS A 276      12.511 -14.053 -17.586  1.00  0.00           C  
ATOM   3793  O   CYS A 276      11.797 -14.815 -16.930  1.00  0.00           O  
ATOM   3794  CB  CYS A 276      14.233 -15.507 -18.686  1.00  0.00           C  
ATOM   3795  SG  CYS A 276      13.620 -15.242 -20.367  1.00  0.00           S  
ATOM   3796  H   CYS A 276      14.655 -15.543 -16.103  1.00  0.00           H  
ATOM   3797  HA  CYS A 276      14.525 -13.460 -18.157  1.00  0.00           H  
ATOM   3798 1HB  CYS A 276      15.300 -15.724 -18.746  1.00  0.00           H  
ATOM   3799 2HB  CYS A 276      13.741 -16.393 -18.284  1.00  0.00           H  
ATOM   3800  HG  CYS A 276      13.990 -16.428 -20.838  1.00  0.00           H  
ATOM   3801  N   TRP A 277      12.046 -12.962 -18.178  1.00  0.00           N  
ATOM   3802  CA  TRP A 277      10.653 -12.575 -18.086  1.00  0.00           C  
ATOM   3803  C   TRP A 277       9.676 -13.672 -18.496  1.00  0.00           C  
ATOM   3804  O   TRP A 277       8.531 -13.709 -18.026  1.00  0.00           O  
ATOM   3805  CB  TRP A 277      10.410 -11.339 -18.954  1.00  0.00           C  
ATOM   3806  CG  TRP A 277       9.013 -10.805 -18.858  1.00  0.00           C  
ATOM   3807  CD1 TRP A 277       8.178 -10.896 -17.785  1.00  0.00           C  
ATOM   3808  CD2 TRP A 277       8.276 -10.091 -19.880  1.00  0.00           C  
ATOM   3809  NE1 TRP A 277       6.978 -10.292 -18.067  1.00  0.00           N  
ATOM   3810  CE2 TRP A 277       7.021  -9.793 -19.345  1.00  0.00           C  
ATOM   3811  CE3 TRP A 277       8.578  -9.688 -21.187  1.00  0.00           C  
ATOM   3812  CZ2 TRP A 277       6.058  -9.108 -20.069  1.00  0.00           C  
ATOM   3813  CZ3 TRP A 277       7.613  -9.000 -21.913  1.00  0.00           C  
ATOM   3814  CH2 TRP A 277       6.386  -8.717 -21.368  1.00  0.00           C  
ATOM   3815  H   TRP A 277      12.683 -12.385 -18.708  1.00  0.00           H  
ATOM   3816  HA  TRP A 277      10.429 -12.332 -17.047  1.00  0.00           H  
ATOM   3817 1HB  TRP A 277      11.100 -10.547 -18.660  1.00  0.00           H  
ATOM   3818 2HB  TRP A 277      10.614 -11.580 -19.997  1.00  0.00           H  
ATOM   3819  HD1 TRP A 277       8.427 -11.377 -16.841  1.00  0.00           H  
ATOM   3820  HE1 TRP A 277       6.190 -10.225 -17.438  1.00  0.00           H  
ATOM   3821  HE3 TRP A 277       9.552  -9.907 -21.624  1.00  0.00           H  
ATOM   3822  HZ2 TRP A 277       5.078  -8.874 -19.654  1.00  0.00           H  
ATOM   3823  HZ3 TRP A 277       7.856  -8.690 -22.930  1.00  0.00           H  
ATOM   3824  HH2 TRP A 277       5.653  -8.175 -21.965  1.00  0.00           H  
ATOM   3825  N   THR A 282      10.147 -14.605 -19.316  1.00  0.00           N  
ATOM   3826  CA  THR A 282       9.317 -15.712 -19.780  1.00  0.00           C  
ATOM   3827  C   THR A 282       9.123 -16.753 -18.684  1.00  0.00           C  
ATOM   3828  O   THR A 282       8.395 -17.727 -18.867  1.00  0.00           O  
ATOM   3829  CB  THR A 282       9.929 -16.380 -21.025  1.00  0.00           C  
ATOM   3830  OG1 THR A 282      11.234 -16.882 -20.708  1.00  0.00           O  
ATOM   3831  CG2 THR A 282      10.037 -15.382 -22.167  1.00  0.00           C  
ATOM   3832  H   THR A 282      11.011 -14.403 -19.798  1.00  0.00           H  
ATOM   3833  HA  THR A 282       8.336 -15.320 -20.049  1.00  0.00           H  
ATOM   3834  HB  THR A 282       9.300 -17.214 -21.337  1.00  0.00           H  
ATOM   3835  HG1 THR A 282      11.254 -17.831 -20.849  1.00  0.00           H  
ATOM   3836 1HG2 THR A 282      10.472 -15.872 -23.039  1.00  0.00           H  
ATOM   3837 2HG2 THR A 282       9.045 -15.007 -22.418  1.00  0.00           H  
ATOM   3838 3HG2 THR A 282      10.673 -14.551 -21.865  1.00  0.00           H  
ATOM   3839  N   PRO A 283       9.750 -16.520 -17.535  1.00  0.00           N  
ATOM   3840  CA  PRO A 283       9.667 -17.432 -16.396  1.00  0.00           C  
ATOM   3841  C   PRO A 283       8.593 -17.038 -15.372  1.00  0.00           C  
ATOM   3842  O   PRO A 283       8.095 -17.888 -14.633  1.00  0.00           O  
ATOM   3843  CB  PRO A 283      11.072 -17.330 -15.795  1.00  0.00           C  
ATOM   3844  CG  PRO A 283      11.929 -16.906 -16.938  1.00  0.00           C  
ATOM   3845  CD  PRO A 283      11.056 -15.976 -17.736  1.00  0.00           C  
ATOM   3846  HA  PRO A 283       9.461 -18.449 -16.761  1.00  0.00           H  
ATOM   3847 1HB  PRO A 283      11.076 -16.606 -14.967  1.00  0.00           H  
ATOM   3848 2HB  PRO A 283      11.373 -18.301 -15.374  1.00  0.00           H  
ATOM   3849 1HG  PRO A 283      12.842 -16.417 -16.568  1.00  0.00           H  
ATOM   3850 2HG  PRO A 283      12.252 -17.784 -17.517  1.00  0.00           H  
ATOM   3851 1HD  PRO A 283      11.141 -14.956 -17.333  1.00  0.00           H  
ATOM   3852 2HD  PRO A 283      11.360 -16.002 -18.793  1.00  0.00           H  
ATOM   3853  N   TRP A 284       8.214 -15.763 -15.356  1.00  0.00           N  
ATOM   3854  CA  TRP A 284       7.214 -15.269 -14.419  1.00  0.00           C  
ATOM   3855  C   TRP A 284       5.952 -16.120 -14.367  1.00  0.00           C  
ATOM   3856  O   TRP A 284       5.501 -16.511 -13.296  1.00  0.00           O  
ATOM   3857  CB  TRP A 284       6.832 -13.833 -14.783  1.00  0.00           C  
ATOM   3858  CG  TRP A 284       7.903 -12.832 -14.470  1.00  0.00           C  
ATOM   3859  CD1 TRP A 284       8.939 -12.991 -13.600  1.00  0.00           C  
ATOM   3860  CD2 TRP A 284       8.049 -11.503 -15.028  1.00  0.00           C  
ATOM   3861  NE1 TRP A 284       9.716 -11.860 -13.576  1.00  0.00           N  
ATOM   3862  CE2 TRP A 284       9.187 -10.939 -14.445  1.00  0.00           C  
ATOM   3863  CE3 TRP A 284       7.316 -10.760 -15.962  1.00  0.00           C  
ATOM   3864  CZ2 TRP A 284       9.615  -9.660 -14.761  1.00  0.00           C  
ATOM   3865  CZ3 TRP A 284       7.747  -9.477 -16.280  1.00  0.00           C  
ATOM   3866  CH2 TRP A 284       8.867  -8.942 -15.695  1.00  0.00           C  
ATOM   3867  H   TRP A 284       8.633 -15.120 -16.013  1.00  0.00           H  
ATOM   3868  HA  TRP A 284       7.643 -15.280 -13.417  1.00  0.00           H  
ATOM   3869 1HB  TRP A 284       6.609 -13.774 -15.848  1.00  0.00           H  
ATOM   3870 2HB  TRP A 284       5.929 -13.549 -14.243  1.00  0.00           H  
ATOM   3871  HD1 TRP A 284       9.124 -13.887 -13.009  1.00  0.00           H  
ATOM   3872  HE1 TRP A 284      10.542 -11.725 -13.011  1.00  0.00           H  
ATOM   3873  HE3 TRP A 284       6.428 -11.181 -16.431  1.00  0.00           H  
ATOM   3874  HZ2 TRP A 284      10.502  -9.217 -14.308  1.00  0.00           H  
ATOM   3875  HZ3 TRP A 284       7.170  -8.904 -17.007  1.00  0.00           H  
ATOM   3876  HH2 TRP A 284       9.177  -7.933 -15.968  1.00  0.00           H  
ATOM   3877  N   ASN A 285       5.429 -16.449 -15.538  1.00  0.00           N  
ATOM   3878  CA  ASN A 285       4.214 -17.244 -15.671  1.00  0.00           C  
ATOM   3879  C   ASN A 285       4.348 -18.659 -15.123  1.00  0.00           C  
ATOM   3880  O   ASN A 285       3.353 -19.313 -14.808  1.00  0.00           O  
ATOM   3881  CB  ASN A 285       3.783 -17.290 -17.126  1.00  0.00           C  
ATOM   3882  CG  ASN A 285       3.208 -15.984 -17.599  1.00  0.00           C  
ATOM   3883  OD1 ASN A 285       2.663 -15.207 -16.806  1.00  0.00           O  
ATOM   3884  ND2 ASN A 285       3.319 -15.726 -18.877  1.00  0.00           N  
ATOM   3885  H   ASN A 285       5.901 -16.129 -16.371  1.00  0.00           H  
ATOM   3886  HA  ASN A 285       3.425 -16.772 -15.083  1.00  0.00           H  
ATOM   3887 1HB  ASN A 285       4.640 -17.544 -17.751  1.00  0.00           H  
ATOM   3888 2HB  ASN A 285       3.036 -18.072 -17.260  1.00  0.00           H  
ATOM   3889 1HD2 ASN A 285       2.955 -14.872 -19.249  1.00  0.00           H  
ATOM   3890 2HD2 ASN A 285       3.768 -16.383 -19.482  1.00  0.00           H  
ATOM   3891  N   ILE A 286       5.586 -19.111 -14.977  1.00  0.00           N  
ATOM   3892  CA  ILE A 286       5.869 -20.467 -14.521  1.00  0.00           C  
ATOM   3893  C   ILE A 286       6.392 -20.648 -13.085  1.00  0.00           C  
ATOM   3894  O   ILE A 286       6.467 -21.771 -12.598  1.00  0.00           O  
ATOM   3895  CB  ILE A 286       6.884 -21.110 -15.484  1.00  0.00           C  
ATOM   3896  CG1 ILE A 286       8.212 -20.349 -15.446  1.00  0.00           C  
ATOM   3897  CG2 ILE A 286       6.327 -21.145 -16.898  1.00  0.00           C  
ATOM   3898  CD1 ILE A 286       9.336 -21.046 -16.177  1.00  0.00           C  
ATOM   3899  H   ILE A 286       6.356 -18.493 -15.190  1.00  0.00           H  
ATOM   3900  HA  ILE A 286       4.941 -21.038 -14.537  1.00  0.00           H  
ATOM   3901  HB  ILE A 286       7.096 -22.129 -15.161  1.00  0.00           H  
ATOM   3902 1HG1 ILE A 286       8.078 -19.362 -15.888  1.00  0.00           H  
ATOM   3903 2HG1 ILE A 286       8.518 -20.203 -14.410  1.00  0.00           H  
ATOM   3904 1HG2 ILE A 286       7.057 -21.602 -17.566  1.00  0.00           H  
ATOM   3905 2HG2 ILE A 286       5.407 -21.729 -16.912  1.00  0.00           H  
ATOM   3906 3HG2 ILE A 286       6.116 -20.129 -17.232  1.00  0.00           H  
ATOM   3907 1HD1 ILE A 286      10.244 -20.447 -16.106  1.00  0.00           H  
ATOM   3908 2HD1 ILE A 286       9.511 -22.024 -15.727  1.00  0.00           H  
ATOM   3909 3HD1 ILE A 286       9.067 -21.172 -17.225  1.00  0.00           H  
ATOM   3910  N   PHE A 287       6.720 -19.561 -12.395  1.00  0.00           N  
ATOM   3911  CA  PHE A 287       7.264 -19.654 -11.041  1.00  0.00           C  
ATOM   3912  C   PHE A 287       6.227 -19.790  -9.929  1.00  0.00           C  
ATOM   3913  O   PHE A 287       5.223 -19.083  -9.912  1.00  0.00           O  
ATOM   3914  CB  PHE A 287       8.126 -18.422 -10.757  1.00  0.00           C  
ATOM   3915  CG  PHE A 287       9.410 -18.388 -11.537  1.00  0.00           C  
ATOM   3916  CD1 PHE A 287       9.699 -19.376 -12.467  1.00  0.00           C  
ATOM   3917  CD2 PHE A 287      10.330 -17.370 -11.342  1.00  0.00           C  
ATOM   3918  CE1 PHE A 287      10.880 -19.346 -13.185  1.00  0.00           C  
ATOM   3919  CE2 PHE A 287      11.511 -17.337 -12.058  1.00  0.00           C  
ATOM   3920  CZ  PHE A 287      11.785 -18.326 -12.981  1.00  0.00           C  
ATOM   3921  H   PHE A 287       6.592 -18.650 -12.812  1.00  0.00           H  
ATOM   3922  HA  PHE A 287       7.885 -20.549 -10.978  1.00  0.00           H  
ATOM   3923 1HB  PHE A 287       7.561 -17.521 -10.992  1.00  0.00           H  
ATOM   3924 2HB  PHE A 287       8.371 -18.387  -9.697  1.00  0.00           H  
ATOM   3925  HD1 PHE A 287       8.982 -20.181 -12.629  1.00  0.00           H  
ATOM   3926  HD2 PHE A 287      10.113 -16.589 -10.612  1.00  0.00           H  
ATOM   3927  HE1 PHE A 287      11.095 -20.128 -13.912  1.00  0.00           H  
ATOM   3928  HE2 PHE A 287      12.225 -16.530 -11.896  1.00  0.00           H  
ATOM   3929  HZ  PHE A 287      12.716 -18.302 -13.545  1.00  0.00           H  
ATOM   3930  N   PRO A 288       6.463 -20.709  -8.975  1.00  0.00           N  
ATOM   3931  CA  PRO A 288       5.535 -20.915  -7.858  1.00  0.00           C  
ATOM   3932  C   PRO A 288       5.569 -19.758  -6.857  1.00  0.00           C  
ATOM   3933  O   PRO A 288       6.383 -18.843  -6.966  1.00  0.00           O  
ATOM   3934  CB  PRO A 288       6.046 -22.215  -7.228  1.00  0.00           C  
ATOM   3935  CG  PRO A 288       7.509 -22.211  -7.518  1.00  0.00           C  
ATOM   3936  CD  PRO A 288       7.618 -21.587  -8.884  1.00  0.00           C  
ATOM   3937  HA  PRO A 288       4.516 -21.041  -8.253  1.00  0.00           H  
ATOM   3938 1HB  PRO A 288       5.825 -22.224  -6.151  1.00  0.00           H  
ATOM   3939 2HB  PRO A 288       5.526 -23.077  -7.671  1.00  0.00           H  
ATOM   3940 1HG  PRO A 288       8.047 -21.639  -6.747  1.00  0.00           H  
ATOM   3941 2HG  PRO A 288       7.905 -23.236  -7.488  1.00  0.00           H  
ATOM   3942 1HD  PRO A 288       8.553 -21.011  -8.951  1.00  0.00           H  
ATOM   3943 2HD  PRO A 288       7.593 -22.376  -9.651  1.00  0.00           H  
ATOM   3944  N   VAL A 289       4.674 -19.797  -5.886  1.00  0.00           N  
ATOM   3945  CA  VAL A 289       4.619 -18.750  -4.883  1.00  0.00           C  
ATOM   3946  C   VAL A 289       5.605 -19.097  -3.783  1.00  0.00           C  
ATOM   3947  O   VAL A 289       5.877 -20.272  -3.538  1.00  0.00           O  
ATOM   3948  CB  VAL A 289       3.200 -18.614  -4.299  1.00  0.00           C  
ATOM   3949  CG1 VAL A 289       2.208 -18.245  -5.392  1.00  0.00           C  
ATOM   3950  CG2 VAL A 289       2.794 -19.912  -3.619  1.00  0.00           C  
ATOM   3951  H   VAL A 289       4.017 -20.562  -5.835  1.00  0.00           H  
ATOM   3952  HA  VAL A 289       4.888 -17.804  -5.355  1.00  0.00           H  
ATOM   3953  HB  VAL A 289       3.193 -17.803  -3.571  1.00  0.00           H  
ATOM   3954 1HG1 VAL A 289       1.210 -18.153  -4.962  1.00  0.00           H  
ATOM   3955 2HG1 VAL A 289       2.498 -17.295  -5.841  1.00  0.00           H  
ATOM   3956 3HG1 VAL A 289       2.202 -19.022  -6.156  1.00  0.00           H  
ATOM   3957 1HG2 VAL A 289       1.790 -19.809  -3.208  1.00  0.00           H  
ATOM   3958 2HG2 VAL A 289       2.807 -20.724  -4.346  1.00  0.00           H  
ATOM   3959 3HG2 VAL A 289       3.494 -20.135  -2.813  1.00  0.00           H  
ATOM   3960  N   ILE A 290       6.198 -18.074  -3.182  1.00  0.00           N  
ATOM   3961  CA  ILE A 290       7.091 -18.267  -2.050  1.00  0.00           C  
ATOM   3962  C   ILE A 290       6.125 -17.967  -0.924  1.00  0.00           C  
ATOM   3963  O   ILE A 290       5.374 -16.996  -1.004  1.00  0.00           O  
ATOM   3964  CB  ILE A 290       8.312 -17.329  -2.041  1.00  0.00           C  
ATOM   3965  CG1 ILE A 290       9.208 -17.608  -3.251  1.00  0.00           C  
ATOM   3966  CG2 ILE A 290       9.095 -17.488  -0.747  1.00  0.00           C  
ATOM   3967  CD1 ILE A 290       8.725 -16.963  -4.530  1.00  0.00           C  
ATOM   3968  H   ILE A 290       6.025 -17.137  -3.518  1.00  0.00           H  
ATOM   3969  HA  ILE A 290       7.476 -19.285  -2.083  1.00  0.00           H  
ATOM   3970  HB  ILE A 290       7.978 -16.296  -2.128  1.00  0.00           H  
ATOM   3971 1HG1 ILE A 290      10.216 -17.249  -3.048  1.00  0.00           H  
ATOM   3972 2HG1 ILE A 290       9.272 -18.684  -3.416  1.00  0.00           H  
ATOM   3973 1HG2 ILE A 290       9.955 -16.818  -0.758  1.00  0.00           H  
ATOM   3974 2HG2 ILE A 290       8.454 -17.241   0.098  1.00  0.00           H  
ATOM   3975 3HG2 ILE A 290       9.439 -18.518  -0.654  1.00  0.00           H  
ATOM   3976 1HD1 ILE A 290       9.410 -17.206  -5.342  1.00  0.00           H  
ATOM   3977 2HD1 ILE A 290       7.729 -17.336  -4.772  1.00  0.00           H  
ATOM   3978 3HD1 ILE A 290       8.686 -15.882  -4.400  1.00  0.00           H  
ATOM   3979  N   SER A 291       6.077 -18.830   0.080  1.00  0.00           N  
ATOM   3980  CA  SER A 291       5.153 -18.635   1.179  1.00  0.00           C  
ATOM   3981  C   SER A 291       5.846 -18.425   2.521  1.00  0.00           C  
ATOM   3982  O   SER A 291       6.795 -19.124   2.868  1.00  0.00           O  
ATOM   3983  CB  SER A 291       4.223 -19.829   1.272  1.00  0.00           C  
ATOM   3984  OG  SER A 291       3.370 -19.716   2.377  1.00  0.00           O  
ATOM   3985  H   SER A 291       6.687 -19.635   0.087  1.00  0.00           H  
ATOM   3986  HA  SER A 291       4.565 -17.737   0.982  1.00  0.00           H  
ATOM   3987 1HB  SER A 291       3.632 -19.902   0.359  1.00  0.00           H  
ATOM   3988 2HB  SER A 291       4.811 -20.742   1.354  1.00  0.00           H  
ATOM   3989  HG  SER A 291       3.550 -20.481   2.929  1.00  0.00           H  
ATOM   3990  N   LEU A 292       5.388 -17.408   3.242  1.00  0.00           N  
ATOM   3991  CA  LEU A 292       5.895 -17.073   4.568  1.00  0.00           C  
ATOM   3992  C   LEU A 292       4.808 -17.469   5.562  1.00  0.00           C  
ATOM   3993  O   LEU A 292       3.651 -17.057   5.422  1.00  0.00           O  
ATOM   3994  CB  LEU A 292       6.223 -15.579   4.683  1.00  0.00           C  
ATOM   3995  CG  LEU A 292       7.529 -15.131   4.014  1.00  0.00           C  
ATOM   3996  CD1 LEU A 292       7.396 -15.262   2.503  1.00  0.00           C  
ATOM   3997  CD2 LEU A 292       7.838 -13.696   4.414  1.00  0.00           C  
ATOM   3998  H   LEU A 292       4.651 -16.846   2.840  1.00  0.00           H  
ATOM   3999  HA  LEU A 292       6.812 -17.636   4.740  1.00  0.00           H  
ATOM   4000 1HB  LEU A 292       5.410 -15.009   4.236  1.00  0.00           H  
ATOM   4001 2HB  LEU A 292       6.285 -15.317   5.739  1.00  0.00           H  
ATOM   4002  HG  LEU A 292       8.344 -15.781   4.335  1.00  0.00           H  
ATOM   4003 1HD1 LEU A 292       8.324 -14.944   2.027  1.00  0.00           H  
ATOM   4004 2HD1 LEU A 292       7.195 -16.301   2.244  1.00  0.00           H  
ATOM   4005 3HD1 LEU A 292       6.577 -14.634   2.154  1.00  0.00           H  
ATOM   4006 1HD2 LEU A 292       8.767 -13.378   3.939  1.00  0.00           H  
ATOM   4007 2HD2 LEU A 292       7.025 -13.045   4.093  1.00  0.00           H  
ATOM   4008 3HD2 LEU A 292       7.945 -13.636   5.497  1.00  0.00           H  
ATOM   4009  N   TYR A 293       5.143 -18.301   6.531  1.00  0.00           N  
ATOM   4010  CA  TYR A 293       4.149 -18.682   7.520  1.00  0.00           C  
ATOM   4011  C   TYR A 293       4.365 -17.797   8.742  1.00  0.00           C  
ATOM   4012  O   TYR A 293       5.375 -17.912   9.430  1.00  0.00           O  
ATOM   4013  CB  TYR A 293       4.255 -20.166   7.880  1.00  0.00           C  
ATOM   4014  CG  TYR A 293       3.186 -20.639   8.839  1.00  0.00           C  
ATOM   4015  CD1 TYR A 293       2.113 -21.382   8.369  1.00  0.00           C  
ATOM   4016  CD2 TYR A 293       3.277 -20.330  10.188  1.00  0.00           C  
ATOM   4017  CE1 TYR A 293       1.136 -21.815   9.245  1.00  0.00           C  
ATOM   4018  CE2 TYR A 293       2.300 -20.763  11.064  1.00  0.00           C  
ATOM   4019  CZ  TYR A 293       1.233 -21.502  10.596  1.00  0.00           C  
ATOM   4020  OH  TYR A 293       0.260 -21.933  11.468  1.00  0.00           O  
ATOM   4021  H   TYR A 293       6.077 -18.680   6.601  1.00  0.00           H  
ATOM   4022  HA  TYR A 293       3.158 -18.505   7.101  1.00  0.00           H  
ATOM   4023 1HB  TYR A 293       4.189 -20.767   6.972  1.00  0.00           H  
ATOM   4024 2HB  TYR A 293       5.228 -20.361   8.332  1.00  0.00           H  
ATOM   4025  HD1 TYR A 293       2.041 -21.625   7.309  1.00  0.00           H  
ATOM   4026  HD2 TYR A 293       4.120 -19.745  10.557  1.00  0.00           H  
ATOM   4027  HE1 TYR A 293       0.293 -22.399   8.876  1.00  0.00           H  
ATOM   4028  HE2 TYR A 293       2.372 -20.519  12.124  1.00  0.00           H  
ATOM   4029  HH  TYR A 293      -0.405 -22.429  10.985  1.00  0.00           H  
ATOM   4030  N   LEU A 294       3.446 -16.880   8.987  1.00  0.00           N  
ATOM   4031  CA  LEU A 294       3.595 -15.996  10.123  1.00  0.00           C  
ATOM   4032  C   LEU A 294       2.534 -16.298  11.161  1.00  0.00           C  
ATOM   4033  O   LEU A 294       1.349 -16.034  10.961  1.00  0.00           O  
ATOM   4034  CB  LEU A 294       3.494 -14.531   9.680  1.00  0.00           C  
ATOM   4035  CG  LEU A 294       4.729 -13.965   8.966  1.00  0.00           C  
ATOM   4036  CD1 LEU A 294       4.858 -14.605   7.590  1.00  0.00           C  
ATOM   4037  CD2 LEU A 294       4.604 -12.453   8.857  1.00  0.00           C  
ATOM   4038  H   LEU A 294       2.636 -16.784   8.392  1.00  0.00           H  
ATOM   4039  HA  LEU A 294       4.578 -16.160  10.562  1.00  0.00           H  
ATOM   4040 1HB  LEU A 294       2.646 -14.430   9.004  1.00  0.00           H  
ATOM   4041 2HB  LEU A 294       3.308 -13.914  10.559  1.00  0.00           H  
ATOM   4042  HG  LEU A 294       5.625 -14.216   9.535  1.00  0.00           H  
ATOM   4043 1HD1 LEU A 294       5.735 -14.203   7.083  1.00  0.00           H  
ATOM   4044 2HD1 LEU A 294       4.965 -15.684   7.699  1.00  0.00           H  
ATOM   4045 3HD1 LEU A 294       3.967 -14.385   7.002  1.00  0.00           H  
ATOM   4046 1HD2 LEU A 294       5.482 -12.051   8.351  1.00  0.00           H  
ATOM   4047 2HD2 LEU A 294       3.709 -12.202   8.287  1.00  0.00           H  
ATOM   4048 3HD2 LEU A 294       4.531 -12.021   9.856  1.00  0.00           H  
ATOM   4049  N   MET A 295       2.978 -16.884  12.265  1.00  0.00           N  
ATOM   4050  CA  MET A 295       2.107 -17.254  13.366  1.00  0.00           C  
ATOM   4051  C   MET A 295       0.984 -18.203  12.941  1.00  0.00           C  
ATOM   4052  O   MET A 295      -0.193 -17.891  13.098  1.00  0.00           O  
ATOM   4053  CB  MET A 295       1.522 -15.994  14.000  1.00  0.00           C  
ATOM   4054  CG  MET A 295       2.543 -15.109  14.701  1.00  0.00           C  
ATOM   4055  SD  MET A 295       3.375 -15.952  16.062  1.00  0.00           S  
ATOM   4056  CE  MET A 295       2.027 -16.128  17.226  1.00  0.00           C  
ATOM   4057  H   MET A 295       3.967 -17.077  12.334  1.00  0.00           H  
ATOM   4058  HA  MET A 295       2.698 -17.786  14.111  1.00  0.00           H  
ATOM   4059 1HB  MET A 295       1.032 -15.395  13.233  1.00  0.00           H  
ATOM   4060 2HB  MET A 295       0.763 -16.273  14.732  1.00  0.00           H  
ATOM   4061 1HG  MET A 295       3.296 -14.785  13.984  1.00  0.00           H  
ATOM   4062 2HG  MET A 295       2.046 -14.224  15.098  1.00  0.00           H  
ATOM   4063 1HE  MET A 295       2.385 -16.634  18.123  1.00  0.00           H  
ATOM   4064 2HE  MET A 295       1.644 -15.142  17.492  1.00  0.00           H  
ATOM   4065 3HE  MET A 295       1.229 -16.717  16.772  1.00  0.00           H  
ATOM   4066  N   SER A 302       1.366 -19.338  12.354  1.00  0.00           N  
ATOM   4067  CA  SER A 302       0.411 -20.358  11.932  1.00  0.00           C  
ATOM   4068  C   SER A 302      -0.358 -20.168  10.636  1.00  0.00           C  
ATOM   4069  O   SER A 302      -0.969 -21.115  10.129  1.00  0.00           O  
ATOM   4070  CB  SER A 302      -0.601 -20.537  13.046  1.00  0.00           C  
ATOM   4071  OG  SER A 302       0.010 -21.034  14.205  1.00  0.00           O  
ATOM   4072  H   SER A 302       1.957 -19.518  13.153  1.00  0.00           H  
ATOM   4073  HA  SER A 302       0.951 -21.291  11.768  1.00  0.00           H  
ATOM   4074 1HB  SER A 302      -1.076 -19.580  13.264  1.00  0.00           H  
ATOM   4075 2HB  SER A 302      -1.382 -21.223  12.721  1.00  0.00           H  
ATOM   4076  HG  SER A 302       0.393 -21.880  13.960  1.00  0.00           H  
ATOM   4077  N   PHE A 303      -0.330 -18.954  10.103  1.00  0.00           N  
ATOM   4078  CA  PHE A 303      -1.021 -18.613   8.864  1.00  0.00           C  
ATOM   4079  C   PHE A 303      -0.054 -18.437   7.687  1.00  0.00           C  
ATOM   4080  O   PHE A 303       1.042 -17.897   7.851  1.00  0.00           O  
ATOM   4081  CB  PHE A 303      -1.834 -17.331   9.054  1.00  0.00           C  
ATOM   4082  CG  PHE A 303      -2.564 -16.887   7.819  1.00  0.00           C  
ATOM   4083  CD1 PHE A 303      -3.738 -17.514   7.427  1.00  0.00           C  
ATOM   4084  CD2 PHE A 303      -2.079 -15.844   7.045  1.00  0.00           C  
ATOM   4085  CE1 PHE A 303      -4.411 -17.107   6.291  1.00  0.00           C  
ATOM   4086  CE2 PHE A 303      -2.750 -15.434   5.909  1.00  0.00           C  
ATOM   4087  CZ  PHE A 303      -3.917 -16.067   5.532  1.00  0.00           C  
ATOM   4088  H   PHE A 303       0.197 -18.240  10.585  1.00  0.00           H  
ATOM   4089  HA  PHE A 303      -1.701 -19.428   8.611  1.00  0.00           H  
ATOM   4090 1HB  PHE A 303      -2.565 -17.479   9.847  1.00  0.00           H  
ATOM   4091 2HB  PHE A 303      -1.172 -16.524   9.366  1.00  0.00           H  
ATOM   4092  HD1 PHE A 303      -4.129 -18.336   8.028  1.00  0.00           H  
ATOM   4093  HD2 PHE A 303      -1.157 -15.344   7.343  1.00  0.00           H  
ATOM   4094  HE1 PHE A 303      -5.332 -17.608   5.994  1.00  0.00           H  
ATOM   4095  HE2 PHE A 303      -2.358 -14.612   5.311  1.00  0.00           H  
ATOM   4096  HZ  PHE A 303      -4.446 -15.746   4.636  1.00  0.00           H  
ATOM   4097  N   ARG A 304      -0.481 -18.858   6.500  1.00  0.00           N  
ATOM   4098  CA  ARG A 304       0.342 -18.768   5.295  1.00  0.00           C  
ATOM   4099  C   ARG A 304       0.083 -17.499   4.499  1.00  0.00           C  
ATOM   4100  O   ARG A 304      -1.066 -17.216   4.158  1.00  0.00           O  
ATOM   4101  CB  ARG A 304       0.094 -19.971   4.397  1.00  0.00           C  
ATOM   4102  CG  ARG A 304       0.524 -21.306   4.983  1.00  0.00           C  
ATOM   4103  CD  ARG A 304       0.288 -22.424   4.034  1.00  0.00           C  
ATOM   4104  NE  ARG A 304       0.772 -23.692   4.558  1.00  0.00           N  
ATOM   4105  CZ  ARG A 304       0.066 -24.504   5.369  1.00  0.00           C  
ATOM   4106  NH1 ARG A 304      -1.149 -24.168   5.740  1.00  0.00           N  
ATOM   4107  NH2 ARG A 304       0.597 -25.638   5.792  1.00  0.00           N  
ATOM   4108  H   ARG A 304      -1.408 -19.253   6.434  1.00  0.00           H  
ATOM   4109  HA  ARG A 304       1.391 -18.763   5.592  1.00  0.00           H  
ATOM   4110 1HB  ARG A 304      -0.967 -20.039   4.165  1.00  0.00           H  
ATOM   4111 2HB  ARG A 304       0.627 -19.837   3.455  1.00  0.00           H  
ATOM   4112 1HG  ARG A 304       1.589 -21.275   5.217  1.00  0.00           H  
ATOM   4113 2HG  ARG A 304      -0.042 -21.503   5.894  1.00  0.00           H  
ATOM   4114 1HD  ARG A 304      -0.781 -22.520   3.844  1.00  0.00           H  
ATOM   4115 2HD  ARG A 304       0.806 -22.222   3.098  1.00  0.00           H  
ATOM   4116  HE  ARG A 304       1.703 -23.984   4.294  1.00  0.00           H  
ATOM   4117 1HH1 ARG A 304      -1.555 -23.301   5.416  1.00  0.00           H  
ATOM   4118 2HH1 ARG A 304      -1.678 -24.777   6.348  1.00  0.00           H  
ATOM   4119 1HH2 ARG A 304       1.532 -25.896   5.507  1.00  0.00           H  
ATOM   4120 2HH2 ARG A 304       0.068 -26.246   6.400  1.00  0.00           H  
ATOM   4121  N   ILE A 305       1.148 -16.772   4.165  1.00  0.00           N  
ATOM   4122  CA  ILE A 305       1.030 -15.552   3.385  1.00  0.00           C  
ATOM   4123  C   ILE A 305       1.875 -15.724   2.141  1.00  0.00           C  
ATOM   4124  O   ILE A 305       3.067 -15.449   2.181  1.00  0.00           O  
ATOM   4125  CB  ILE A 305       1.488 -14.314   4.178  1.00  0.00           C  
ATOM   4126  CG1 ILE A 305       0.683 -14.181   5.473  1.00  0.00           C  
ATOM   4127  CG2 ILE A 305       1.350 -13.059   3.330  1.00  0.00           C  
ATOM   4128  CD1 ILE A 305       1.191 -13.100   6.399  1.00  0.00           C  
ATOM   4129  H   ILE A 305       2.063 -17.079   4.463  1.00  0.00           H  
ATOM   4130  HA  ILE A 305      -0.017 -15.411   3.120  1.00  0.00           H  
ATOM   4131  HB  ILE A 305       2.532 -14.433   4.466  1.00  0.00           H  
ATOM   4132 1HG1 ILE A 305      -0.357 -13.965   5.234  1.00  0.00           H  
ATOM   4133 2HG1 ILE A 305       0.704 -15.128   6.013  1.00  0.00           H  
ATOM   4134 1HG2 ILE A 305       1.678 -12.193   3.906  1.00  0.00           H  
ATOM   4135 2HG2 ILE A 305       1.965 -13.154   2.436  1.00  0.00           H  
ATOM   4136 3HG2 ILE A 305       0.307 -12.928   3.040  1.00  0.00           H  
ATOM   4137 1HD1 ILE A 305       0.570 -13.067   7.295  1.00  0.00           H  
ATOM   4138 2HD1 ILE A 305       2.222 -13.316   6.680  1.00  0.00           H  
ATOM   4139 3HD1 ILE A 305       1.146 -12.137   5.892  1.00  0.00           H  
ATOM   4140  N   THR A 306       1.294 -16.236   1.030  1.00  0.00           N  
ATOM   4141  CA  THR A 306       2.092 -16.414  -0.190  1.00  0.00           C  
ATOM   4142  C   THR A 306       2.421 -15.109  -0.897  1.00  0.00           C  
ATOM   4143  O   THR A 306       1.692 -14.125  -0.798  1.00  0.00           O  
ATOM   4144  CB  THR A 306       1.369 -17.346  -1.180  1.00  0.00           C  
ATOM   4145  OG1 THR A 306       0.106 -16.774  -1.543  1.00  0.00           O  
ATOM   4146  CG2 THR A 306       1.141 -18.714  -0.555  1.00  0.00           C  
ATOM   4147  H   THR A 306       0.319 -16.499   1.023  1.00  0.00           H  
ATOM   4148  HA  THR A 306       3.045 -16.869   0.083  1.00  0.00           H  
ATOM   4149  HB  THR A 306       1.974 -17.460  -2.080  1.00  0.00           H  
ATOM   4150  HG1 THR A 306      -0.343 -17.357  -2.161  1.00  0.00           H  
ATOM   4151 1HG2 THR A 306       0.630 -19.359  -1.269  1.00  0.00           H  
ATOM   4152 2HG2 THR A 306       2.101 -19.157  -0.288  1.00  0.00           H  
ATOM   4153 3HG2 THR A 306       0.530 -18.608   0.340  1.00  0.00           H  
ATOM   4154  N   ILE A 307       3.547 -15.099  -1.587  1.00  0.00           N  
ATOM   4155  CA  ILE A 307       3.971 -13.932  -2.330  1.00  0.00           C  
ATOM   4156  C   ILE A 307       4.202 -14.539  -3.718  1.00  0.00           C  
ATOM   4157  O   ILE A 307       5.053 -15.416  -3.898  1.00  0.00           O  
ATOM   4158  CB  ILE A 307       5.241 -13.271  -1.762  1.00  0.00           C  
ATOM   4159  CG1 ILE A 307       5.036 -12.899  -0.292  1.00  0.00           C  
ATOM   4160  CG2 ILE A 307       5.612 -12.043  -2.579  1.00  0.00           C  
ATOM   4161  CD1 ILE A 307       3.963 -11.858  -0.069  1.00  0.00           C  
ATOM   4162  H   ILE A 307       4.127 -15.926  -1.597  1.00  0.00           H  
ATOM   4163  HA  ILE A 307       3.176 -13.189  -2.289  1.00  0.00           H  
ATOM   4164  HB  ILE A 307       6.066 -13.981  -1.796  1.00  0.00           H  
ATOM   4165 1HG1 ILE A 307       4.771 -13.790   0.276  1.00  0.00           H  
ATOM   4166 2HG1 ILE A 307       5.971 -12.517   0.120  1.00  0.00           H  
ATOM   4167 1HG2 ILE A 307       6.511 -11.588  -2.164  1.00  0.00           H  
ATOM   4168 2HG2 ILE A 307       5.797 -12.336  -3.612  1.00  0.00           H  
ATOM   4169 3HG2 ILE A 307       4.793 -11.324  -2.547  1.00  0.00           H  
ATOM   4170 1HD1 ILE A 307       3.877 -11.646   0.998  1.00  0.00           H  
ATOM   4171 2HD1 ILE A 307       4.227 -10.943  -0.600  1.00  0.00           H  
ATOM   4172 3HD1 ILE A 307       3.011 -12.233  -0.441  1.00  0.00           H  
ATOM   4173  N   LEU A 308       3.345 -14.175  -4.680  1.00  0.00           N  
ATOM   4174  CA  LEU A 308       3.390 -14.655  -6.060  1.00  0.00           C  
ATOM   4175  C   LEU A 308       4.560 -14.127  -6.859  1.00  0.00           C  
ATOM   4176  O   LEU A 308       5.068 -13.047  -6.577  1.00  0.00           O  
ATOM   4177  CB  LEU A 308       2.090 -14.276  -6.780  1.00  0.00           C  
ATOM   4178  CG  LEU A 308       0.909 -15.232  -6.568  1.00  0.00           C  
ATOM   4179  CD1 LEU A 308       0.521 -15.242  -5.096  1.00  0.00           C  
ATOM   4180  CD2 LEU A 308      -0.260 -14.796  -7.439  1.00  0.00           C  
ATOM   4181  H   LEU A 308       2.624 -13.521  -4.410  1.00  0.00           H  
ATOM   4182  HA  LEU A 308       3.485 -15.740  -6.046  1.00  0.00           H  
ATOM   4183 1HB  LEU A 308       1.781 -13.288  -6.442  1.00  0.00           H  
ATOM   4184 2HB  LEU A 308       2.287 -14.226  -7.851  1.00  0.00           H  
ATOM   4185  HG  LEU A 308       1.207 -16.245  -6.841  1.00  0.00           H  
ATOM   4186 1HD1 LEU A 308      -0.318 -15.922  -4.945  1.00  0.00           H  
ATOM   4187 2HD1 LEU A 308       1.369 -15.576  -4.498  1.00  0.00           H  
ATOM   4188 3HD1 LEU A 308       0.233 -14.237  -4.789  1.00  0.00           H  
ATOM   4189 1HD2 LEU A 308      -1.099 -15.477  -7.289  1.00  0.00           H  
ATOM   4190 2HD2 LEU A 308      -0.560 -13.784  -7.166  1.00  0.00           H  
ATOM   4191 3HD2 LEU A 308       0.040 -14.816  -8.487  1.00  0.00           H  
ATOM   4192  N   PRO A 309       4.960 -14.843  -7.921  1.00  0.00           N  
ATOM   4193  CA  PRO A 309       6.087 -14.400  -8.741  1.00  0.00           C  
ATOM   4194  C   PRO A 309       5.897 -13.028  -9.356  1.00  0.00           C  
ATOM   4195  O   PRO A 309       6.864 -12.365  -9.695  1.00  0.00           O  
ATOM   4196  CB  PRO A 309       6.153 -15.482  -9.824  1.00  0.00           C  
ATOM   4197  CG  PRO A 309       4.778 -16.055  -9.853  1.00  0.00           C  
ATOM   4198  CD  PRO A 309       4.319 -16.000  -8.420  1.00  0.00           C  
ATOM   4199  HA  PRO A 309       7.000 -14.394  -8.128  1.00  0.00           H  
ATOM   4200 1HB  PRO A 309       6.450 -15.035 -10.784  1.00  0.00           H  
ATOM   4201 2HB  PRO A 309       6.921 -16.226  -9.565  1.00  0.00           H  
ATOM   4202 1HG  PRO A 309       4.135 -15.468 -10.526  1.00  0.00           H  
ATOM   4203 2HG  PRO A 309       4.801 -17.080 -10.251  1.00  0.00           H  
ATOM   4204 1HD  PRO A 309       3.224 -15.896  -8.388  1.00  0.00           H  
ATOM   4205 2HD  PRO A 309       4.637 -16.914  -7.897  1.00  0.00           H  
ATOM   4206  N   GLN A 310       4.653 -12.574  -9.450  1.00  0.00           N  
ATOM   4207  CA  GLN A 310       4.368 -11.264 -10.024  1.00  0.00           C  
ATOM   4208  C   GLN A 310       4.696 -10.155  -9.049  1.00  0.00           C  
ATOM   4209  O   GLN A 310       4.637  -8.975  -9.399  1.00  0.00           O  
ATOM   4210  CB  GLN A 310       2.899 -11.167 -10.444  1.00  0.00           C  
ATOM   4211  CG  GLN A 310       2.518 -12.086 -11.592  1.00  0.00           C  
ATOM   4212  CD  GLN A 310       1.048 -11.982 -11.953  1.00  0.00           C  
ATOM   4213  OE1 GLN A 310       0.214 -11.615 -11.120  1.00  0.00           O  
ATOM   4214  NE2 GLN A 310       0.721 -12.306 -13.199  1.00  0.00           N  
ATOM   4215  H   GLN A 310       3.887 -13.143  -9.119  1.00  0.00           H  
ATOM   4216  HA  GLN A 310       4.991 -11.131 -10.908  1.00  0.00           H  
ATOM   4217 1HB  GLN A 310       2.261 -11.408  -9.594  1.00  0.00           H  
ATOM   4218 2HB  GLN A 310       2.673 -10.143 -10.743  1.00  0.00           H  
ATOM   4219 1HG  GLN A 310       3.105 -11.816 -12.470  1.00  0.00           H  
ATOM   4220 2HG  GLN A 310       2.727 -13.116 -11.304  1.00  0.00           H  
ATOM   4221 1HE2 GLN A 310      -0.233 -12.257 -13.495  1.00  0.00           H  
ATOM   4222 2HE2 GLN A 310       1.429 -12.599 -13.842  1.00  0.00           H  
ATOM   4223  N   GLN A 311       4.997 -10.531  -7.809  1.00  0.00           N  
ATOM   4224  CA  GLN A 311       5.346  -9.545  -6.808  1.00  0.00           C  
ATOM   4225  C   GLN A 311       6.836  -9.605  -6.447  1.00  0.00           C  
ATOM   4226  O   GLN A 311       7.442  -8.585  -6.135  1.00  0.00           O  
ATOM   4227  CB  GLN A 311       4.491  -9.746  -5.554  1.00  0.00           C  
ATOM   4228  CG  GLN A 311       3.009  -9.488  -5.763  1.00  0.00           C  
ATOM   4229  CD  GLN A 311       2.195  -9.733  -4.507  1.00  0.00           C  
ATOM   4230  OE1 GLN A 311       2.594 -10.509  -3.634  1.00  0.00           O  
ATOM   4231  NE2 GLN A 311       1.047  -9.072  -4.408  1.00  0.00           N  
ATOM   4232  H   GLN A 311       4.985 -11.508  -7.554  1.00  0.00           H  
ATOM   4233  HA  GLN A 311       5.147  -8.554  -7.215  1.00  0.00           H  
ATOM   4234 1HB  GLN A 311       4.607 -10.768  -5.194  1.00  0.00           H  
ATOM   4235 2HB  GLN A 311       4.840  -9.080  -4.765  1.00  0.00           H  
ATOM   4236 1HG  GLN A 311       2.870  -8.449  -6.063  1.00  0.00           H  
ATOM   4237 2HG  GLN A 311       2.641 -10.154  -6.544  1.00  0.00           H  
ATOM   4238 1HE2 GLN A 311       0.468  -9.194  -3.601  1.00  0.00           H  
ATOM   4239 2HE2 GLN A 311       0.761  -8.453  -5.139  1.00  0.00           H  
ATOM   4240  N   TYR A 312       7.431 -10.794  -6.503  1.00  0.00           N  
ATOM   4241  CA  TYR A 312       8.836 -10.922  -6.141  1.00  0.00           C  
ATOM   4242  C   TYR A 312       9.828 -10.864  -7.281  1.00  0.00           C  
ATOM   4243  O   TYR A 312      11.031 -10.979  -7.057  1.00  0.00           O  
ATOM   4244  CB  TYR A 312       9.040 -12.231  -5.375  1.00  0.00           C  
ATOM   4245  CG  TYR A 312       8.344 -12.267  -4.032  1.00  0.00           C  
ATOM   4246  CD1 TYR A 312       7.572 -11.190  -3.622  1.00  0.00           C  
ATOM   4247  CD2 TYR A 312       8.478 -13.376  -3.211  1.00  0.00           C  
ATOM   4248  CE1 TYR A 312       6.936 -11.222  -2.396  1.00  0.00           C  
ATOM   4249  CE2 TYR A 312       7.842 -13.409  -1.985  1.00  0.00           C  
ATOM   4250  CZ  TYR A 312       7.074 -12.338  -1.577  1.00  0.00           C  
ATOM   4251  OH  TYR A 312       6.441 -12.370  -0.356  1.00  0.00           O  
ATOM   4252  H   TYR A 312       6.921 -11.616  -6.794  1.00  0.00           H  
ATOM   4253  HA  TYR A 312       9.106 -10.083  -5.499  1.00  0.00           H  
ATOM   4254 1HB  TYR A 312       8.669 -13.065  -5.973  1.00  0.00           H  
ATOM   4255 2HB  TYR A 312      10.104 -12.394  -5.210  1.00  0.00           H  
ATOM   4256  HD1 TYR A 312       7.467 -10.317  -4.267  1.00  0.00           H  
ATOM   4257  HD2 TYR A 312       9.085 -14.222  -3.533  1.00  0.00           H  
ATOM   4258  HE1 TYR A 312       6.330 -10.376  -2.074  1.00  0.00           H  
ATOM   4259  HE2 TYR A 312       7.948 -14.281  -1.339  1.00  0.00           H  
ATOM   4260  HH  TYR A 312       6.636 -13.202   0.082  1.00  0.00           H  
ATOM   4261  N   LEU A 313       9.315 -10.757  -8.502  1.00  0.00           N  
ATOM   4262  CA  LEU A 313      10.136 -10.621  -9.699  1.00  0.00           C  
ATOM   4263  C   LEU A 313       9.711  -9.261 -10.233  1.00  0.00           C  
ATOM   4264  O   LEU A 313       8.612  -9.121 -10.750  1.00  0.00           O  
ATOM   4265  CB  LEU A 313       9.884 -11.739 -10.718  1.00  0.00           C  
ATOM   4266  CG  LEU A 313      10.479 -13.108 -10.365  1.00  0.00           C  
ATOM   4267  CD1 LEU A 313       9.688 -13.726  -9.220  1.00  0.00           C  
ATOM   4268  CD2 LEU A 313      10.455 -14.005 -11.593  1.00  0.00           C  
ATOM   4269  H   LEU A 313       8.309 -10.772  -8.594  1.00  0.00           H  
ATOM   4270  HA  LEU A 313      11.184 -10.672  -9.407  1.00  0.00           H  
ATOM   4271 1HB  LEU A 313       8.809 -11.866 -10.836  1.00  0.00           H  
ATOM   4272 2HB  LEU A 313      10.301 -11.435 -11.678  1.00  0.00           H  
ATOM   4273  HG  LEU A 313      11.508 -12.982 -10.028  1.00  0.00           H  
ATOM   4274 1HD1 LEU A 313      10.111 -14.699  -8.969  1.00  0.00           H  
ATOM   4275 2HD1 LEU A 313       9.738 -13.073  -8.349  1.00  0.00           H  
ATOM   4276 3HD1 LEU A 313       8.648 -13.850  -9.522  1.00  0.00           H  
ATOM   4277 1HD2 LEU A 313      10.878 -14.978 -11.342  1.00  0.00           H  
ATOM   4278 2HD2 LEU A 313       9.426 -14.133 -11.930  1.00  0.00           H  
ATOM   4279 3HD2 LEU A 313      11.043 -13.548 -12.389  1.00  0.00           H  
ATOM   4280  N   ARG A 314      10.536  -8.246 -10.003  1.00  0.00           N  
ATOM   4281  CA  ARG A 314      10.250  -6.897 -10.469  1.00  0.00           C  
ATOM   4282  C   ARG A 314      10.631  -6.836 -11.955  1.00  0.00           C  
ATOM   4283  O   ARG A 314      11.464  -7.612 -12.424  1.00  0.00           O  
ATOM   4284  CB  ARG A 314      11.028  -5.857  -9.676  1.00  0.00           C  
ATOM   4285  CG  ARG A 314      10.708  -5.815  -8.190  1.00  0.00           C  
ATOM   4286  CD  ARG A 314       9.305  -5.394  -7.942  1.00  0.00           C  
ATOM   4287  NE  ARG A 314       9.041  -4.058  -8.454  1.00  0.00           N  
ATOM   4288  CZ  ARG A 314       9.304  -2.918  -7.787  1.00  0.00           C  
ATOM   4289  NH1 ARG A 314       9.836  -2.967  -6.586  1.00  0.00           N  
ATOM   4290  NH2 ARG A 314       9.026  -1.750  -8.340  1.00  0.00           N  
ATOM   4291  H   ARG A 314      11.388  -8.418  -9.488  1.00  0.00           H  
ATOM   4292  HA  ARG A 314       9.186  -6.702 -10.333  1.00  0.00           H  
ATOM   4293 1HB  ARG A 314      12.095  -6.046  -9.778  1.00  0.00           H  
ATOM   4294 2HB  ARG A 314      10.830  -4.866 -10.084  1.00  0.00           H  
ATOM   4295 1HG  ARG A 314      10.850  -6.806  -7.759  1.00  0.00           H  
ATOM   4296 2HG  ARG A 314      11.372  -5.105  -7.695  1.00  0.00           H  
ATOM   4297 1HD  ARG A 314       8.625  -6.088  -8.434  1.00  0.00           H  
ATOM   4298 2HD  ARG A 314       9.110  -5.393  -6.871  1.00  0.00           H  
ATOM   4299  HE  ARG A 314       8.632  -3.980  -9.375  1.00  0.00           H  
ATOM   4300 1HH1 ARG A 314      10.048  -3.859  -6.163  1.00  0.00           H  
ATOM   4301 2HH1 ARG A 314      10.033  -2.112  -6.085  1.00  0.00           H  
ATOM   4302 1HH2 ARG A 314       8.617  -1.713  -9.263  1.00  0.00           H  
ATOM   4303 2HH2 ARG A 314       9.223  -0.896  -7.840  1.00  0.00           H  
ATOM   4304  N   PRO A 315      10.017  -5.924 -12.695  1.00  0.00           N  
ATOM   4305  CA  PRO A 315      10.307  -5.776 -14.115  1.00  0.00           C  
ATOM   4306  C   PRO A 315      10.881  -4.369 -14.343  1.00  0.00           C  
ATOM   4307  O   PRO A 315      10.163  -3.381 -14.247  1.00  0.00           O  
ATOM   4308  CB  PRO A 315       8.941  -5.964 -14.783  1.00  0.00           C  
ATOM   4309  CG  PRO A 315       7.964  -5.522 -13.748  1.00  0.00           C  
ATOM   4310  CD  PRO A 315       8.588  -5.937 -12.443  1.00  0.00           C  
ATOM   4311  HA  PRO A 315      11.004  -6.568 -14.426  1.00  0.00           H  
ATOM   4312 1HB  PRO A 315       8.887  -5.365 -15.704  1.00  0.00           H  
ATOM   4313 2HB  PRO A 315       8.807  -7.016 -15.076  1.00  0.00           H  
ATOM   4314 1HG  PRO A 315       7.804  -4.436 -13.815  1.00  0.00           H  
ATOM   4315 2HG  PRO A 315       6.987  -5.998 -13.921  1.00  0.00           H  
ATOM   4316 1HD  PRO A 315       8.331  -5.205 -11.663  1.00  0.00           H  
ATOM   4317 2HD  PRO A 315       8.229  -6.940 -12.166  1.00  0.00           H  
ATOM   4318  N   VAL A 316      12.183  -4.286 -14.593  1.00  0.00           N  
ATOM   4319  CA  VAL A 316      12.848  -3.013 -14.817  1.00  0.00           C  
ATOM   4320  C   VAL A 316      13.371  -2.889 -16.251  1.00  0.00           C  
ATOM   4321  O   VAL A 316      14.460  -3.386 -16.562  1.00  0.00           O  
ATOM   4322  CB  VAL A 316      14.019  -2.851 -13.830  1.00  0.00           C  
ATOM   4323  CG1 VAL A 316      14.717  -1.517 -14.046  1.00  0.00           C  
ATOM   4324  CG2 VAL A 316      13.512  -2.969 -12.401  1.00  0.00           C  
ATOM   4325  H   VAL A 316      12.725  -5.137 -14.628  1.00  0.00           H  
ATOM   4326  HA  VAL A 316      12.128  -2.212 -14.646  1.00  0.00           H  
ATOM   4327  HB  VAL A 316      14.754  -3.633 -14.021  1.00  0.00           H  
ATOM   4328 1HG1 VAL A 316      15.543  -1.419 -13.340  1.00  0.00           H  
ATOM   4329 2HG1 VAL A 316      15.104  -1.469 -15.064  1.00  0.00           H  
ATOM   4330 3HG1 VAL A 316      14.008  -0.705 -13.888  1.00  0.00           H  
ATOM   4331 1HG2 VAL A 316      14.345  -2.854 -11.708  1.00  0.00           H  
ATOM   4332 2HG2 VAL A 316      12.772  -2.190 -12.212  1.00  0.00           H  
ATOM   4333 3HG2 VAL A 316      13.053  -3.947 -12.257  1.00  0.00           H  
ATOM   4334  N   GLU A 317      12.583  -2.240 -17.114  1.00  0.00           N  
ATOM   4335  CA  GLU A 317      12.937  -2.002 -18.518  1.00  0.00           C  
ATOM   4336  C   GLU A 317      13.194  -3.259 -19.352  1.00  0.00           C  
ATOM   4337  O   GLU A 317      14.325  -3.526 -19.772  1.00  0.00           O  
ATOM   4338  CB  GLU A 317      14.177  -1.108 -18.581  1.00  0.00           C  
ATOM   4339  CG  GLU A 317      13.996   0.264 -17.947  1.00  0.00           C  
ATOM   4340  CD  GLU A 317      15.210   1.140 -18.090  1.00  0.00           C  
ATOM   4341  OE1 GLU A 317      16.212   0.661 -18.564  1.00  0.00           O  
ATOM   4342  OE2 GLU A 317      15.134   2.290 -17.726  1.00  0.00           O  
ATOM   4343  H   GLU A 317      11.698  -1.901 -16.765  1.00  0.00           H  
ATOM   4344  HA  GLU A 317      12.103  -1.494 -19.004  1.00  0.00           H  
ATOM   4345 1HB  GLU A 317      15.008  -1.602 -18.077  1.00  0.00           H  
ATOM   4346 2HB  GLU A 317      14.467  -0.960 -19.621  1.00  0.00           H  
ATOM   4347 1HG  GLU A 317      13.147   0.760 -18.416  1.00  0.00           H  
ATOM   4348 2HG  GLU A 317      13.769   0.137 -16.889  1.00  0.00           H  
ATOM   4349  N   ASP A 325      12.138  -4.023 -19.612  1.00  0.00           N  
ATOM   4350  CA  ASP A 325      12.291  -5.226 -20.416  1.00  0.00           C  
ATOM   4351  C   ASP A 325      13.164  -6.318 -19.823  1.00  0.00           C  
ATOM   4352  O   ASP A 325      13.484  -7.306 -20.502  1.00  0.00           O  
ATOM   4353  CB  ASP A 325      12.855  -4.845 -21.787  1.00  0.00           C  
ATOM   4354  CG  ASP A 325      14.245  -4.229 -21.705  1.00  0.00           C  
ATOM   4355  OD1 ASP A 325      14.771  -4.139 -20.621  1.00  0.00           O  
ATOM   4356  OD2 ASP A 325      14.768  -3.854 -22.727  1.00  0.00           O  
ATOM   4357  H   ASP A 325      12.337  -3.124 -20.028  1.00  0.00           H  
ATOM   4358  HA  ASP A 325      11.309  -5.683 -20.545  1.00  0.00           H  
ATOM   4359 1HB  ASP A 325      12.904  -5.732 -22.420  1.00  0.00           H  
ATOM   4360 2HB  ASP A 325      12.186  -4.133 -22.271  1.00  0.00           H  
ATOM   4361  N   CYS A 326      13.579  -6.120 -18.574  1.00  0.00           N  
ATOM   4362  CA  CYS A 326      14.389  -7.094 -17.847  1.00  0.00           C  
ATOM   4363  C   CYS A 326      13.659  -7.420 -16.538  1.00  0.00           C  
ATOM   4364  O   CYS A 326      12.898  -6.592 -16.032  1.00  0.00           O  
ATOM   4365  CB  CYS A 326      15.788  -6.551 -17.552  1.00  0.00           C  
ATOM   4366  SG  CYS A 326      16.754  -6.159 -19.030  1.00  0.00           S  
ATOM   4367  H   CYS A 326      13.319  -5.258 -18.117  1.00  0.00           H  
ATOM   4368  HA  CYS A 326      14.494  -7.986 -18.464  1.00  0.00           H  
ATOM   4369 1HB  CYS A 326      15.707  -5.645 -16.952  1.00  0.00           H  
ATOM   4370 2HB  CYS A 326      16.346  -7.282 -16.968  1.00  0.00           H  
ATOM   4371  HG  CYS A 326      17.837  -5.743 -18.381  1.00  0.00           H  
ATOM   4372  N   TYR A 327      13.845  -8.630 -16.020  1.00  0.00           N  
ATOM   4373  CA  TYR A 327      13.194  -9.015 -14.776  1.00  0.00           C  
ATOM   4374  C   TYR A 327      14.224  -9.241 -13.700  1.00  0.00           C  
ATOM   4375  O   TYR A 327      15.053 -10.139 -13.810  1.00  0.00           O  
ATOM   4376  CB  TYR A 327      12.342 -10.271 -14.969  1.00  0.00           C  
ATOM   4377  CG  TYR A 327      11.175 -10.079 -15.912  1.00  0.00           C  
ATOM   4378  CD1 TYR A 327      11.400  -9.923 -17.272  1.00  0.00           C  
ATOM   4379  CD2 TYR A 327       9.880 -10.058 -15.416  1.00  0.00           C  
ATOM   4380  CE1 TYR A 327      10.334  -9.746 -18.132  1.00  0.00           C  
ATOM   4381  CE2 TYR A 327       8.814  -9.882 -16.277  1.00  0.00           C  
ATOM   4382  CZ  TYR A 327       9.038  -9.726 -17.630  1.00  0.00           C  
ATOM   4383  OH  TYR A 327       7.976  -9.551 -18.487  1.00  0.00           O  
ATOM   4384  H   TYR A 327      14.443  -9.295 -16.489  1.00  0.00           H  
ATOM   4385  HA  TYR A 327      12.540  -8.201 -14.461  1.00  0.00           H  
ATOM   4386 1HB  TYR A 327      12.965 -11.078 -15.359  1.00  0.00           H  
ATOM   4387 2HB  TYR A 327      11.951 -10.597 -14.006  1.00  0.00           H  
ATOM   4388  HD1 TYR A 327      12.418  -9.939 -17.661  1.00  0.00           H  
ATOM   4389  HD2 TYR A 327       9.703 -10.179 -14.348  1.00  0.00           H  
ATOM   4390  HE1 TYR A 327      10.511  -9.624 -19.201  1.00  0.00           H  
ATOM   4391  HE2 TYR A 327       7.795  -9.864 -15.888  1.00  0.00           H  
ATOM   4392  HH  TYR A 327       8.303  -9.459 -19.385  1.00  0.00           H  
ATOM   4393  N   LYS A 328      14.189  -8.416 -12.666  1.00  0.00           N  
ATOM   4394  CA  LYS A 328      15.132  -8.559 -11.571  1.00  0.00           C  
ATOM   4395  C   LYS A 328      14.356  -9.014 -10.336  1.00  0.00           C  
ATOM   4396  O   LYS A 328      13.244  -8.535 -10.087  1.00  0.00           O  
ATOM   4397  CB  LYS A 328      15.873  -7.248 -11.302  1.00  0.00           C  
ATOM   4398  CG  LYS A 328      16.906  -7.327 -10.186  1.00  0.00           C  
ATOM   4399  CD  LYS A 328      17.635  -6.003 -10.014  1.00  0.00           C  
ATOM   4400  CE  LYS A 328      18.654  -6.074  -8.885  1.00  0.00           C  
ATOM   4401  NZ  LYS A 328      19.375  -4.785  -8.705  1.00  0.00           N  
ATOM   4402  H   LYS A 328      13.502  -7.676 -12.630  1.00  0.00           H  
ATOM   4403  HA  LYS A 328      15.867  -9.317 -11.844  1.00  0.00           H  
ATOM   4404 1HB  LYS A 328      16.385  -6.927 -12.210  1.00  0.00           H  
ATOM   4405 2HB  LYS A 328      15.155  -6.471 -11.040  1.00  0.00           H  
ATOM   4406 1HG  LYS A 328      16.411  -7.584  -9.249  1.00  0.00           H  
ATOM   4407 2HG  LYS A 328      17.633  -8.105 -10.417  1.00  0.00           H  
ATOM   4408 1HD  LYS A 328      18.150  -5.747 -10.941  1.00  0.00           H  
ATOM   4409 2HD  LYS A 328      16.914  -5.217  -9.790  1.00  0.00           H  
ATOM   4410 1HE  LYS A 328      18.148  -6.326  -7.954  1.00  0.00           H  
ATOM   4411 2HE  LYS A 328      19.382  -6.856  -9.101  1.00  0.00           H  
ATOM   4412 1HZ  LYS A 328      20.040  -4.874  -7.949  1.00  0.00           H  
ATOM   4413 2HZ  LYS A 328      19.864  -4.550  -9.557  1.00  0.00           H  
ATOM   4414 3HZ  LYS A 328      18.712  -4.055  -8.485  1.00  0.00           H  
ATOM   4415  N   PHE A 329      14.912  -9.962  -9.587  1.00  0.00           N  
ATOM   4416  CA  PHE A 329      14.229 -10.450  -8.400  1.00  0.00           C  
ATOM   4417  C   PHE A 329      14.169  -9.406  -7.292  1.00  0.00           C  
ATOM   4418  O   PHE A 329      14.955  -8.460  -7.269  1.00  0.00           O  
ATOM   4419  CB  PHE A 329      14.924 -11.708  -7.876  1.00  0.00           C  
ATOM   4420  CG  PHE A 329      14.734 -12.914  -8.751  1.00  0.00           C  
ATOM   4421  CD1 PHE A 329      15.687 -13.260  -9.697  1.00  0.00           C  
ATOM   4422  CD2 PHE A 329      13.601 -13.705  -8.632  1.00  0.00           C  
ATOM   4423  CE1 PHE A 329      15.514 -14.369 -10.503  1.00  0.00           C  
ATOM   4424  CE2 PHE A 329      13.425 -14.815  -9.435  1.00  0.00           C  
ATOM   4425  CZ  PHE A 329      14.383 -15.147 -10.372  1.00  0.00           C  
ATOM   4426  H   PHE A 329      15.811 -10.352  -9.833  1.00  0.00           H  
ATOM   4427  HA  PHE A 329      13.202 -10.700  -8.670  1.00  0.00           H  
ATOM   4428 1HB  PHE A 329      15.993 -11.521  -7.783  1.00  0.00           H  
ATOM   4429 2HB  PHE A 329      14.545 -11.946  -6.883  1.00  0.00           H  
ATOM   4430  HD1 PHE A 329      16.582 -12.646  -9.800  1.00  0.00           H  
ATOM   4431  HD2 PHE A 329      12.844 -13.442  -7.892  1.00  0.00           H  
ATOM   4432  HE1 PHE A 329      16.271 -14.629 -11.242  1.00  0.00           H  
ATOM   4433  HE2 PHE A 329      12.530 -15.428  -9.330  1.00  0.00           H  
ATOM   4434  HZ  PHE A 329      14.244 -16.021 -11.007  1.00  0.00           H  
ATOM   4435  N   ALA A 330      13.254  -9.616  -6.352  1.00  0.00           N  
ATOM   4436  CA  ALA A 330      13.076  -8.691  -5.255  1.00  0.00           C  
ATOM   4437  C   ALA A 330      13.586  -9.221  -3.941  1.00  0.00           C  
ATOM   4438  O   ALA A 330      13.005  -8.951  -2.895  1.00  0.00           O  
ATOM   4439  CB  ALA A 330      11.606  -8.322  -5.124  1.00  0.00           C  
ATOM   4440  H   ALA A 330      12.669 -10.438  -6.402  1.00  0.00           H  
ATOM   4441  HA  ALA A 330      13.653  -7.792  -5.473  1.00  0.00           H  
ATOM   4442 1HB  ALA A 330      11.478  -7.624  -4.296  1.00  0.00           H  
ATOM   4443 2HB  ALA A 330      11.264  -7.854  -6.048  1.00  0.00           H  
ATOM   4444 3HB  ALA A 330      11.021  -9.220  -4.935  1.00  0.00           H  
ATOM   4445  N   ILE A 331      14.629 -10.032  -4.002  1.00  0.00           N  
ATOM   4446  CA  ILE A 331      15.260 -10.585  -2.814  1.00  0.00           C  
ATOM   4447  C   ILE A 331      16.689 -10.075  -2.810  1.00  0.00           C  
ATOM   4448  O   ILE A 331      17.351 -10.074  -3.840  1.00  0.00           O  
ATOM   4449  CB  ILE A 331      15.232 -12.124  -2.802  1.00  0.00           C  
ATOM   4450  CG1 ILE A 331      13.788 -12.632  -2.811  1.00  0.00           C  
ATOM   4451  CG2 ILE A 331      15.980 -12.660  -1.591  1.00  0.00           C  
ATOM   4452  CD1 ILE A 331      13.667 -14.122  -3.036  1.00  0.00           C  
ATOM   4453  H   ILE A 331      14.997 -10.273  -4.911  1.00  0.00           H  
ATOM   4454  HA  ILE A 331      14.714 -10.236  -1.938  1.00  0.00           H  
ATOM   4455  HB  ILE A 331      15.706 -12.504  -3.707  1.00  0.00           H  
ATOM   4456 1HG1 ILE A 331      13.311 -12.390  -1.862  1.00  0.00           H  
ATOM   4457 2HG1 ILE A 331      13.228 -12.124  -3.597  1.00  0.00           H  
ATOM   4458 1HG2 ILE A 331      15.950 -13.749  -1.597  1.00  0.00           H  
ATOM   4459 2HG2 ILE A 331      17.016 -12.326  -1.626  1.00  0.00           H  
ATOM   4460 3HG2 ILE A 331      15.510 -12.290  -0.680  1.00  0.00           H  
ATOM   4461 1HD1 ILE A 331      12.614 -14.407  -3.030  1.00  0.00           H  
ATOM   4462 2HD1 ILE A 331      14.107 -14.382  -3.999  1.00  0.00           H  
ATOM   4463 3HD1 ILE A 331      14.189 -14.654  -2.242  1.00  0.00           H  
ATOM   4464  N   SER A 332      17.147  -9.571  -1.680  1.00  0.00           N  
ATOM   4465  CA  SER A 332      18.503  -9.087  -1.601  1.00  0.00           C  
ATOM   4466  C   SER A 332      19.069  -9.542  -0.274  1.00  0.00           C  
ATOM   4467  O   SER A 332      18.362  -9.565   0.738  1.00  0.00           O  
ATOM   4468  CB  SER A 332      18.552  -7.576  -1.719  1.00  0.00           C  
ATOM   4469  OG  SER A 332      19.865  -7.105  -1.595  1.00  0.00           O  
ATOM   4470  H   SER A 332      16.557  -9.518  -0.862  1.00  0.00           H  
ATOM   4471  HA  SER A 332      19.072  -9.514  -2.428  1.00  0.00           H  
ATOM   4472 1HB  SER A 332      18.143  -7.273  -2.683  1.00  0.00           H  
ATOM   4473 2HB  SER A 332      17.928  -7.131  -0.945  1.00  0.00           H  
ATOM   4474  HG  SER A 332      20.165  -7.384  -0.726  1.00  0.00           H  
ATOM   4475  N   GLN A 333      20.319  -9.996  -0.309  1.00  0.00           N  
ATOM   4476  CA  GLN A 333      20.989 -10.452   0.898  1.00  0.00           C  
ATOM   4477  C   GLN A 333      21.619  -9.298   1.655  1.00  0.00           C  
ATOM   4478  O   GLN A 333      22.138  -8.357   1.049  1.00  0.00           O  
ATOM   4479  CB  GLN A 333      22.057 -11.494   0.555  1.00  0.00           C  
ATOM   4480  CG  GLN A 333      21.504 -12.786  -0.022  1.00  0.00           C  
ATOM   4481  CD  GLN A 333      22.595 -13.792  -0.336  1.00  0.00           C  
ATOM   4482  OE1 GLN A 333      23.747 -13.424  -0.580  1.00  0.00           O  
ATOM   4483  NE2 GLN A 333      22.237 -15.071  -0.332  1.00  0.00           N  
ATOM   4484  H   GLN A 333      20.815 -10.026  -1.188  1.00  0.00           H  
ATOM   4485  HA  GLN A 333      20.249 -10.914   1.551  1.00  0.00           H  
ATOM   4486 1HB  GLN A 333      22.756 -11.074  -0.169  1.00  0.00           H  
ATOM   4487 2HB  GLN A 333      22.625 -11.741   1.452  1.00  0.00           H  
ATOM   4488 1HG  GLN A 333      20.825 -13.233   0.703  1.00  0.00           H  
ATOM   4489 2HG  GLN A 333      20.971 -12.560  -0.945  1.00  0.00           H  
ATOM   4490 1HE2 GLN A 333      22.914 -15.781  -0.533  1.00  0.00           H  
ATOM   4491 2HE2 GLN A 333      21.291 -15.326  -0.129  1.00  0.00           H  
ATOM   4492  N   SER A 334      21.524  -9.350   2.974  1.00  0.00           N  
ATOM   4493  CA  SER A 334      22.083  -8.335   3.842  1.00  0.00           C  
ATOM   4494  C   SER A 334      22.047  -8.933   5.212  1.00  0.00           C  
ATOM   4495  O   SER A 334      20.973  -9.113   5.781  1.00  0.00           O  
ATOM   4496  CB  SER A 334      21.293  -7.042   3.789  1.00  0.00           C  
ATOM   4497  OG  SER A 334      21.838  -6.084   4.654  1.00  0.00           O  
ATOM   4498  H   SER A 334      21.039 -10.135   3.384  1.00  0.00           H  
ATOM   4499  HA  SER A 334      23.100  -8.119   3.512  1.00  0.00           H  
ATOM   4500 1HB  SER A 334      21.293  -6.657   2.770  1.00  0.00           H  
ATOM   4501 2HB  SER A 334      20.257  -7.237   4.065  1.00  0.00           H  
ATOM   4502  HG  SER A 334      22.594  -6.504   5.071  1.00  0.00           H  
ATOM   4503  N   SER A 335      23.209  -9.288   5.733  1.00  0.00           N  
ATOM   4504  CA  SER A 335      23.259  -9.869   7.064  1.00  0.00           C  
ATOM   4505  C   SER A 335      23.104  -8.705   8.020  1.00  0.00           C  
ATOM   4506  O   SER A 335      23.806  -7.708   7.901  1.00  0.00           O  
ATOM   4507  CB  SER A 335      24.561 -10.608   7.307  1.00  0.00           C  
ATOM   4508  OG  SER A 335      25.647  -9.723   7.310  1.00  0.00           O  
ATOM   4509  H   SER A 335      24.069  -9.162   5.219  1.00  0.00           H  
ATOM   4510  HA  SER A 335      22.442 -10.585   7.160  1.00  0.00           H  
ATOM   4511 1HB  SER A 335      24.510 -11.130   8.262  1.00  0.00           H  
ATOM   4512 2HB  SER A 335      24.702 -11.359   6.531  1.00  0.00           H  
ATOM   4513  HG  SER A 335      26.357 -10.177   7.769  1.00  0.00           H  
ATOM   4514  N   THR A 336      20.078 -12.880  13.119  1.00  0.00           N  
ATOM   4515  CA  THR A 336      19.956 -12.379  11.750  1.00  0.00           C  
ATOM   4516  C   THR A 336      18.518 -11.962  11.421  1.00  0.00           C  
ATOM   4517  O   THR A 336      17.577 -12.749  11.610  1.00  0.00           O  
ATOM   4518  CB  THR A 336      20.430 -13.436  10.735  1.00  0.00           C  
ATOM   4519  OG1 THR A 336      19.625 -14.615  10.858  1.00  0.00           O  
ATOM   4520  CG2 THR A 336      21.888 -13.795  10.981  1.00  0.00           C  
ATOM   4521  H   THR A 336      19.370 -13.503  13.480  1.00  0.00           H  
ATOM   4522  HA  THR A 336      20.586 -11.495  11.648  1.00  0.00           H  
ATOM   4523  HB  THR A 336      20.324 -13.043   9.724  1.00  0.00           H  
ATOM   4524  HG1 THR A 336      18.708 -14.363  10.996  1.00  0.00           H  
ATOM   4525 1HG2 THR A 336      22.206 -14.542  10.255  1.00  0.00           H  
ATOM   4526 2HG2 THR A 336      22.505 -12.902  10.877  1.00  0.00           H  
ATOM   4527 3HG2 THR A 336      21.999 -14.197  11.987  1.00  0.00           H  
ATOM   4528  N   GLY A 337      18.366 -10.754  10.878  1.00  0.00           N  
ATOM   4529  CA  GLY A 337      17.058 -10.223  10.520  1.00  0.00           C  
ATOM   4530  C   GLY A 337      16.706 -10.264   9.039  1.00  0.00           C  
ATOM   4531  O   GLY A 337      17.552  -9.995   8.170  1.00  0.00           O  
ATOM   4532  H   GLY A 337      19.188 -10.191  10.711  1.00  0.00           H  
ATOM   4533 1HA  GLY A 337      16.283 -10.776  11.051  1.00  0.00           H  
ATOM   4534 2HA  GLY A 337      16.987  -9.184  10.839  1.00  0.00           H  
ATOM   4535  N   THR A 338      15.447 -10.607   8.769  1.00  0.00           N  
ATOM   4536  CA  THR A 338      14.894 -10.620   7.419  1.00  0.00           C  
ATOM   4537  C   THR A 338      14.044  -9.348   7.389  1.00  0.00           C  
ATOM   4538  O   THR A 338      13.527  -8.914   8.416  1.00  0.00           O  
ATOM   4539  CB  THR A 338      14.056 -11.876   7.114  1.00  0.00           C  
ATOM   4540  OG1 THR A 338      12.934 -11.932   8.004  1.00  0.00           O  
ATOM   4541  CG2 THR A 338      14.897 -13.132   7.284  1.00  0.00           C  
ATOM   4542  H   THR A 338      14.856 -10.869   9.545  1.00  0.00           H  
ATOM   4543  HA  THR A 338      15.719 -10.602   6.707  1.00  0.00           H  
ATOM   4544  HB  THR A 338      13.688 -11.827   6.089  1.00  0.00           H  
ATOM   4545  HG1 THR A 338      13.247 -11.970   8.911  1.00  0.00           H  
ATOM   4546 1HG2 THR A 338      14.289 -14.009   7.064  1.00  0.00           H  
ATOM   4547 2HG2 THR A 338      15.745 -13.097   6.600  1.00  0.00           H  
ATOM   4548 3HG2 THR A 338      15.260 -13.191   8.309  1.00  0.00           H  
ATOM   4549  N   VAL A 339      13.886  -8.746   6.227  1.00  0.00           N  
ATOM   4550  CA  VAL A 339      13.099  -7.529   6.140  1.00  0.00           C  
ATOM   4551  C   VAL A 339      11.961  -7.624   5.132  1.00  0.00           C  
ATOM   4552  O   VAL A 339      12.186  -7.661   3.924  1.00  0.00           O  
ATOM   4553  CB  VAL A 339      14.011  -6.348   5.756  1.00  0.00           C  
ATOM   4554  CG1 VAL A 339      13.202  -5.065   5.646  1.00  0.00           C  
ATOM   4555  CG2 VAL A 339      15.123  -6.198   6.783  1.00  0.00           C  
ATOM   4556  H   VAL A 339      14.307  -9.121   5.389  1.00  0.00           H  
ATOM   4557  HA  VAL A 339      12.655  -7.333   7.117  1.00  0.00           H  
ATOM   4558  HB  VAL A 339      14.444  -6.540   4.775  1.00  0.00           H  
ATOM   4559 1HG1 VAL A 339      13.862  -4.240   5.374  1.00  0.00           H  
ATOM   4560 2HG1 VAL A 339      12.435  -5.182   4.881  1.00  0.00           H  
ATOM   4561 3HG1 VAL A 339      12.729  -4.849   6.605  1.00  0.00           H  
ATOM   4562 1HG2 VAL A 339      15.764  -5.362   6.505  1.00  0.00           H  
ATOM   4563 2HG2 VAL A 339      14.689  -6.013   7.765  1.00  0.00           H  
ATOM   4564 3HG2 VAL A 339      15.715  -7.114   6.815  1.00  0.00           H  
ATOM   4565  N   MET A 340      10.737  -7.608   5.636  1.00  0.00           N  
ATOM   4566  CA  MET A 340       9.561  -7.666   4.786  1.00  0.00           C  
ATOM   4567  C   MET A 340       9.363  -6.234   4.318  1.00  0.00           C  
ATOM   4568  O   MET A 340       8.717  -5.435   4.983  1.00  0.00           O  
ATOM   4569  CB  MET A 340       8.340  -8.203   5.530  1.00  0.00           C  
ATOM   4570  CG  MET A 340       8.477  -9.641   6.009  1.00  0.00           C  
ATOM   4571  SD  MET A 340       8.618 -10.817   4.649  1.00  0.00           S  
ATOM   4572  CE  MET A 340      10.388 -11.086   4.616  1.00  0.00           C  
ATOM   4573  H   MET A 340      10.618  -7.554   6.638  1.00  0.00           H  
ATOM   4574  HA  MET A 340       9.768  -8.339   3.954  1.00  0.00           H  
ATOM   4575 1HB  MET A 340       8.140  -7.579   6.399  1.00  0.00           H  
ATOM   4576 2HB  MET A 340       7.465  -8.149   4.880  1.00  0.00           H  
ATOM   4577 1HG  MET A 340       9.362  -9.732   6.637  1.00  0.00           H  
ATOM   4578 2HG  MET A 340       7.606  -9.910   6.607  1.00  0.00           H  
ATOM   4579 1HE  MET A 340      10.635 -11.793   3.824  1.00  0.00           H  
ATOM   4580 2HE  MET A 340      10.897 -10.139   4.430  1.00  0.00           H  
ATOM   4581 3HE  MET A 340      10.713 -11.489   5.576  1.00  0.00           H  
ATOM   4582  N   GLY A 341      10.026  -5.874   3.236  1.00  0.00           N  
ATOM   4583  CA  GLY A 341       9.898  -4.521   2.740  1.00  0.00           C  
ATOM   4584  C   GLY A 341       8.657  -4.300   1.900  1.00  0.00           C  
ATOM   4585  O   GLY A 341       7.665  -5.023   2.033  1.00  0.00           O  
ATOM   4586  H   GLY A 341      10.623  -6.524   2.744  1.00  0.00           H  
ATOM   4587 1HA  GLY A 341       9.875  -3.826   3.580  1.00  0.00           H  
ATOM   4588 2HA  GLY A 341      10.771  -4.270   2.139  1.00  0.00           H  
ATOM   4589  N   ALA A 342       8.746  -3.344   0.976  1.00  0.00           N  
ATOM   4590  CA  ALA A 342       7.640  -2.986   0.095  1.00  0.00           C  
ATOM   4591  C   ALA A 342       7.098  -4.138  -0.719  1.00  0.00           C  
ATOM   4592  O   ALA A 342       5.904  -4.179  -0.974  1.00  0.00           O  
ATOM   4593  CB  ALA A 342       8.071  -1.866  -0.840  1.00  0.00           C  
ATOM   4594  H   ALA A 342       9.623  -2.851   0.890  1.00  0.00           H  
ATOM   4595  HA  ALA A 342       6.813  -2.638   0.714  1.00  0.00           H  
ATOM   4596 1HB  ALA A 342       7.243  -1.601  -1.497  1.00  0.00           H  
ATOM   4597 2HB  ALA A 342       8.363  -0.994  -0.254  1.00  0.00           H  
ATOM   4598 3HB  ALA A 342       8.917  -2.199  -1.440  1.00  0.00           H  
ATOM   4599  N   VAL A 343       7.963  -5.064  -1.138  1.00  0.00           N  
ATOM   4600  CA  VAL A 343       7.525  -6.232  -1.907  1.00  0.00           C  
ATOM   4601  C   VAL A 343       6.449  -7.020  -1.155  1.00  0.00           C  
ATOM   4602  O   VAL A 343       5.440  -7.435  -1.728  1.00  0.00           O  
ATOM   4603  CB  VAL A 343       8.721  -7.156  -2.202  1.00  0.00           C  
ATOM   4604  CG1 VAL A 343       8.244  -8.468  -2.808  1.00  0.00           C  
ATOM   4605  CG2 VAL A 343       9.699  -6.456  -3.134  1.00  0.00           C  
ATOM   4606  H   VAL A 343       8.944  -4.958  -0.920  1.00  0.00           H  
ATOM   4607  HA  VAL A 343       7.107  -5.886  -2.853  1.00  0.00           H  
ATOM   4608  HB  VAL A 343       9.222  -7.398  -1.265  1.00  0.00           H  
ATOM   4609 1HG1 VAL A 343       9.103  -9.109  -3.010  1.00  0.00           H  
ATOM   4610 2HG1 VAL A 343       7.575  -8.969  -2.109  1.00  0.00           H  
ATOM   4611 3HG1 VAL A 343       7.715  -8.267  -3.739  1.00  0.00           H  
ATOM   4612 1HG2 VAL A 343      10.543  -7.115  -3.338  1.00  0.00           H  
ATOM   4613 2HG2 VAL A 343       9.197  -6.209  -4.069  1.00  0.00           H  
ATOM   4614 3HG2 VAL A 343      10.059  -5.541  -2.662  1.00  0.00           H  
ATOM   4615  N   ILE A 344       6.664  -7.213   0.138  1.00  0.00           N  
ATOM   4616  CA  ILE A 344       5.704  -7.928   0.952  1.00  0.00           C  
ATOM   4617  C   ILE A 344       4.516  -7.004   1.233  1.00  0.00           C  
ATOM   4618  O   ILE A 344       3.379  -7.301   0.882  1.00  0.00           O  
ATOM   4619  CB  ILE A 344       6.335  -8.408   2.272  1.00  0.00           C  
ATOM   4620  CG1 ILE A 344       7.482  -9.383   1.992  1.00  0.00           C  
ATOM   4621  CG2 ILE A 344       5.284  -9.058   3.158  1.00  0.00           C  
ATOM   4622  CD1 ILE A 344       7.058 -10.626   1.244  1.00  0.00           C  
ATOM   4623  H   ILE A 344       7.507  -6.859   0.568  1.00  0.00           H  
ATOM   4624  HA  ILE A 344       5.365  -8.803   0.399  1.00  0.00           H  
ATOM   4625  HB  ILE A 344       6.766  -7.557   2.799  1.00  0.00           H  
ATOM   4626 1HG1 ILE A 344       8.253  -8.879   1.409  1.00  0.00           H  
ATOM   4627 2HG1 ILE A 344       7.935  -9.691   2.934  1.00  0.00           H  
ATOM   4628 1HG2 ILE A 344       5.747  -9.392   4.087  1.00  0.00           H  
ATOM   4629 2HG2 ILE A 344       4.501  -8.335   3.383  1.00  0.00           H  
ATOM   4630 3HG2 ILE A 344       4.850  -9.914   2.641  1.00  0.00           H  
ATOM   4631 1HD1 ILE A 344       7.925 -11.267   1.083  1.00  0.00           H  
ATOM   4632 2HD1 ILE A 344       6.310 -11.165   1.827  1.00  0.00           H  
ATOM   4633 3HD1 ILE A 344       6.633 -10.343   0.281  1.00  0.00           H  
ATOM   4634  N   MET A 345       4.808  -5.847   1.811  1.00  0.00           N  
ATOM   4635  CA  MET A 345       3.784  -4.873   2.171  1.00  0.00           C  
ATOM   4636  C   MET A 345       2.792  -4.528   1.054  1.00  0.00           C  
ATOM   4637  O   MET A 345       1.617  -4.287   1.315  1.00  0.00           O  
ATOM   4638  CB  MET A 345       4.465  -3.598   2.663  1.00  0.00           C  
ATOM   4639  CG  MET A 345       5.242  -3.759   3.962  1.00  0.00           C  
ATOM   4640  SD  MET A 345       4.196  -4.275   5.338  1.00  0.00           S  
ATOM   4641  CE  MET A 345       4.500  -6.040   5.351  1.00  0.00           C  
ATOM   4642  H   MET A 345       5.776  -5.638   2.007  1.00  0.00           H  
ATOM   4643  HA  MET A 345       3.176  -5.291   2.973  1.00  0.00           H  
ATOM   4644 1HB  MET A 345       5.158  -3.239   1.902  1.00  0.00           H  
ATOM   4645 2HB  MET A 345       3.716  -2.820   2.816  1.00  0.00           H  
ATOM   4646 1HG  MET A 345       6.026  -4.504   3.827  1.00  0.00           H  
ATOM   4647 2HG  MET A 345       5.713  -2.812   4.224  1.00  0.00           H  
ATOM   4648 1HE  MET A 345       3.921  -6.503   6.150  1.00  0.00           H  
ATOM   4649 2HE  MET A 345       4.203  -6.467   4.392  1.00  0.00           H  
ATOM   4650 3HE  MET A 345       5.562  -6.225   5.517  1.00  0.00           H  
ATOM   4651  N   GLU A 346       3.250  -4.531  -0.187  1.00  0.00           N  
ATOM   4652  CA  GLU A 346       2.371  -4.220  -1.309  1.00  0.00           C  
ATOM   4653  C   GLU A 346       1.298  -5.288  -1.461  1.00  0.00           C  
ATOM   4654  O   GLU A 346       0.251  -5.051  -2.055  1.00  0.00           O  
ATOM   4655  CB  GLU A 346       3.175  -4.099  -2.605  1.00  0.00           C  
ATOM   4656  CG  GLU A 346       3.780  -5.407  -3.095  1.00  0.00           C  
ATOM   4657  CD  GLU A 346       4.611  -5.239  -4.336  1.00  0.00           C  
ATOM   4658  OE1 GLU A 346       4.076  -4.819  -5.334  1.00  0.00           O  
ATOM   4659  OE2 GLU A 346       5.782  -5.532  -4.287  1.00  0.00           O  
ATOM   4660  H   GLU A 346       4.219  -4.750  -0.367  1.00  0.00           H  
ATOM   4661  HA  GLU A 346       1.883  -3.265  -1.112  1.00  0.00           H  
ATOM   4662 1HB  GLU A 346       2.533  -3.711  -3.397  1.00  0.00           H  
ATOM   4663 2HB  GLU A 346       3.988  -3.387  -2.464  1.00  0.00           H  
ATOM   4664 1HG  GLU A 346       4.406  -5.824  -2.306  1.00  0.00           H  
ATOM   4665 2HG  GLU A 346       2.976  -6.115  -3.294  1.00  0.00           H  
ATOM   4666  N   GLY A 347       1.585  -6.481  -0.956  1.00  0.00           N  
ATOM   4667  CA  GLY A 347       0.665  -7.600  -1.053  1.00  0.00           C  
ATOM   4668  C   GLY A 347      -0.315  -7.674   0.117  1.00  0.00           C  
ATOM   4669  O   GLY A 347      -1.394  -8.227  -0.014  1.00  0.00           O  
ATOM   4670  H   GLY A 347       2.472  -6.612  -0.490  1.00  0.00           H  
ATOM   4671 1HA  GLY A 347       0.097  -7.525  -1.980  1.00  0.00           H  
ATOM   4672 2HA  GLY A 347       1.228  -8.531  -1.096  1.00  0.00           H  
ATOM   4673  N   PHE A 348       0.018  -7.054   1.235  1.00  0.00           N  
ATOM   4674  CA  PHE A 348      -0.854  -7.123   2.389  1.00  0.00           C  
ATOM   4675  C   PHE A 348      -1.094  -5.824   3.114  1.00  0.00           C  
ATOM   4676  O   PHE A 348      -0.156  -5.087   3.406  1.00  0.00           O  
ATOM   4677  CB  PHE A 348      -0.287  -8.135   3.387  1.00  0.00           C  
ATOM   4678  CG  PHE A 348      -0.213  -9.537   2.853  1.00  0.00           C  
ATOM   4679  CD1 PHE A 348       0.946 -10.005   2.253  1.00  0.00           C  
ATOM   4680  CD2 PHE A 348      -1.303 -10.389   2.948  1.00  0.00           C  
ATOM   4681  CE1 PHE A 348       1.015 -11.295   1.761  1.00  0.00           C  
ATOM   4682  CE2 PHE A 348      -1.236 -11.679   2.459  1.00  0.00           C  
ATOM   4683  CZ  PHE A 348      -0.076 -12.132   1.864  1.00  0.00           C  
ATOM   4684  H   PHE A 348       0.878  -6.528   1.299  1.00  0.00           H  
ATOM   4685  HA  PHE A 348      -1.839  -7.456   2.059  1.00  0.00           H  
ATOM   4686 1HB  PHE A 348       0.716  -7.830   3.683  1.00  0.00           H  
ATOM   4687 2HB  PHE A 348      -0.904  -8.145   4.284  1.00  0.00           H  
ATOM   4688  HD1 PHE A 348       1.809  -9.344   2.172  1.00  0.00           H  
ATOM   4689  HD2 PHE A 348      -2.220 -10.031   3.418  1.00  0.00           H  
ATOM   4690  HE1 PHE A 348       1.932 -11.650   1.292  1.00  0.00           H  
ATOM   4691  HE2 PHE A 348      -2.099 -12.340   2.541  1.00  0.00           H  
ATOM   4692  HZ  PHE A 348      -0.023 -13.148   1.476  1.00  0.00           H  
ATOM   4693  N   TYR A 349      -2.366  -5.557   3.403  1.00  0.00           N  
ATOM   4694  CA  TYR A 349      -2.765  -4.362   4.134  1.00  0.00           C  
ATOM   4695  C   TYR A 349      -2.254  -4.619   5.543  1.00  0.00           C  
ATOM   4696  O   TYR A 349      -2.592  -5.643   6.171  1.00  0.00           O  
ATOM   4697  CB  TYR A 349      -4.277  -4.129   4.101  1.00  0.00           C  
ATOM   4698  CG  TYR A 349      -4.715  -2.865   4.808  1.00  0.00           C  
ATOM   4699  CD1 TYR A 349      -3.818  -1.820   4.981  1.00  0.00           C  
ATOM   4700  CD2 TYR A 349      -6.013  -2.750   5.282  1.00  0.00           C  
ATOM   4701  CE1 TYR A 349      -4.218  -0.666   5.626  1.00  0.00           C  
ATOM   4702  CE2 TYR A 349      -6.413  -1.595   5.927  1.00  0.00           C  
ATOM   4703  CZ  TYR A 349      -5.521  -0.557   6.099  1.00  0.00           C  
ATOM   4704  OH  TYR A 349      -5.919   0.593   6.742  1.00  0.00           O  
ATOM   4705  H   TYR A 349      -3.076  -6.210   3.102  1.00  0.00           H  
ATOM   4706  HA  TYR A 349      -2.288  -3.498   3.671  1.00  0.00           H  
ATOM   4707 1HB  TYR A 349      -4.615  -4.074   3.065  1.00  0.00           H  
ATOM   4708 2HB  TYR A 349      -4.786  -4.972   4.567  1.00  0.00           H  
ATOM   4709  HD1 TYR A 349      -2.798  -1.911   4.608  1.00  0.00           H  
ATOM   4710  HD2 TYR A 349      -6.717  -3.571   5.147  1.00  0.00           H  
ATOM   4711  HE1 TYR A 349      -3.514   0.154   5.762  1.00  0.00           H  
ATOM   4712  HE2 TYR A 349      -7.433  -1.505   6.301  1.00  0.00           H  
ATOM   4713  HH  TYR A 349      -5.184   1.210   6.777  1.00  0.00           H  
ATOM   4714  N   VAL A 350      -1.397  -3.711   6.000  1.00  0.00           N  
ATOM   4715  CA  VAL A 350      -0.773  -3.831   7.301  1.00  0.00           C  
ATOM   4716  C   VAL A 350      -1.293  -2.808   8.284  1.00  0.00           C  
ATOM   4717  O   VAL A 350      -1.444  -1.643   7.943  1.00  0.00           O  
ATOM   4718  CB  VAL A 350       0.753  -3.672   7.170  1.00  0.00           C  
ATOM   4719  CG1 VAL A 350       1.098  -2.317   6.569  1.00  0.00           C  
ATOM   4720  CG2 VAL A 350       1.410  -3.841   8.531  1.00  0.00           C  
ATOM   4721  H   VAL A 350      -1.176  -2.914   5.420  1.00  0.00           H  
ATOM   4722  HA  VAL A 350      -0.991  -4.823   7.699  1.00  0.00           H  
ATOM   4723  HB  VAL A 350       1.131  -4.432   6.486  1.00  0.00           H  
ATOM   4724 1HG1 VAL A 350       2.181  -2.222   6.484  1.00  0.00           H  
ATOM   4725 2HG1 VAL A 350       0.647  -2.232   5.580  1.00  0.00           H  
ATOM   4726 3HG1 VAL A 350       0.715  -1.526   7.213  1.00  0.00           H  
ATOM   4727 1HG2 VAL A 350       2.489  -3.728   8.431  1.00  0.00           H  
ATOM   4728 2HG2 VAL A 350       1.028  -3.084   9.217  1.00  0.00           H  
ATOM   4729 3HG2 VAL A 350       1.185  -4.833   8.924  1.00  0.00           H  
ATOM   4730  N   VAL A 351      -1.577  -3.266   9.499  1.00  0.00           N  
ATOM   4731  CA  VAL A 351      -2.075  -2.426  10.574  1.00  0.00           C  
ATOM   4732  C   VAL A 351      -1.064  -2.445  11.714  1.00  0.00           C  
ATOM   4733  O   VAL A 351      -0.791  -3.495  12.280  1.00  0.00           O  
ATOM   4734  CB  VAL A 351      -3.444  -2.925  11.073  1.00  0.00           C  
ATOM   4735  CG1 VAL A 351      -3.945  -2.053  12.215  1.00  0.00           C  
ATOM   4736  CG2 VAL A 351      -4.442  -2.934   9.925  1.00  0.00           C  
ATOM   4737  H   VAL A 351      -1.435  -4.251   9.670  1.00  0.00           H  
ATOM   4738  HA  VAL A 351      -2.196  -1.411  10.193  1.00  0.00           H  
ATOM   4739  HB  VAL A 351      -3.331  -3.936  11.465  1.00  0.00           H  
ATOM   4740 1HG1 VAL A 351      -4.913  -2.421  12.556  1.00  0.00           H  
ATOM   4741 2HG1 VAL A 351      -3.233  -2.091  13.040  1.00  0.00           H  
ATOM   4742 3HG1 VAL A 351      -4.048  -1.025  11.870  1.00  0.00           H  
ATOM   4743 1HG2 VAL A 351      -5.407  -3.289  10.284  1.00  0.00           H  
ATOM   4744 2HG2 VAL A 351      -4.550  -1.924   9.529  1.00  0.00           H  
ATOM   4745 3HG2 VAL A 351      -4.083  -3.596   9.136  1.00  0.00           H  
ATOM   4746  N   PHE A 352      -0.481  -1.298  12.024  1.00  0.00           N  
ATOM   4747  CA  PHE A 352       0.484  -1.218  13.109  1.00  0.00           C  
ATOM   4748  C   PHE A 352      -0.220  -0.858  14.409  1.00  0.00           C  
ATOM   4749  O   PHE A 352      -0.558   0.303  14.640  1.00  0.00           O  
ATOM   4750  CB  PHE A 352       1.566  -0.183  12.796  1.00  0.00           C  
ATOM   4751  CG  PHE A 352       2.458  -0.565  11.650  1.00  0.00           C  
ATOM   4752  CD1 PHE A 352       2.181  -0.132  10.362  1.00  0.00           C  
ATOM   4753  CD2 PHE A 352       3.575  -1.360  11.856  1.00  0.00           C  
ATOM   4754  CE1 PHE A 352       3.001  -0.484   9.306  1.00  0.00           C  
ATOM   4755  CE2 PHE A 352       4.397  -1.712  10.804  1.00  0.00           C  
ATOM   4756  CZ  PHE A 352       4.109  -1.273   9.527  1.00  0.00           C  
ATOM   4757  H   PHE A 352      -0.706  -0.463  11.503  1.00  0.00           H  
ATOM   4758  HA  PHE A 352       0.960  -2.193  13.222  1.00  0.00           H  
ATOM   4759 1HB  PHE A 352       1.098   0.772  12.559  1.00  0.00           H  
ATOM   4760 2HB  PHE A 352       2.189  -0.031  13.676  1.00  0.00           H  
ATOM   4761  HD1 PHE A 352       1.305   0.494  10.188  1.00  0.00           H  
ATOM   4762  HD2 PHE A 352       3.802  -1.707  12.865  1.00  0.00           H  
ATOM   4763  HE1 PHE A 352       2.771  -0.136   8.299  1.00  0.00           H  
ATOM   4764  HE2 PHE A 352       5.272  -2.337  10.980  1.00  0.00           H  
ATOM   4765  HZ  PHE A 352       4.755  -1.552   8.696  1.00  0.00           H  
ATOM   4766  N   ASP A 353      -0.475  -1.880  15.226  1.00  0.00           N  
ATOM   4767  CA  ASP A 353      -1.190  -1.746  16.493  1.00  0.00           C  
ATOM   4768  C   ASP A 353      -0.266  -1.462  17.662  1.00  0.00           C  
ATOM   4769  O   ASP A 353       0.288  -2.372  18.276  1.00  0.00           O  
ATOM   4770  CB  ASP A 353      -1.993  -3.016  16.784  1.00  0.00           C  
ATOM   4771  CG  ASP A 353      -2.820  -2.916  18.059  1.00  0.00           C  
ATOM   4772  OD1 ASP A 353      -2.675  -1.944  18.762  1.00  0.00           O  
ATOM   4773  OD2 ASP A 353      -3.589  -3.811  18.316  1.00  0.00           O  
ATOM   4774  H   ASP A 353      -0.149  -2.792  14.939  1.00  0.00           H  
ATOM   4775  HA  ASP A 353      -1.880  -0.905  16.414  1.00  0.00           H  
ATOM   4776 1HB  ASP A 353      -2.662  -3.223  15.949  1.00  0.00           H  
ATOM   4777 2HB  ASP A 353      -1.313  -3.864  16.876  1.00  0.00           H  
ATOM   4778  N   ARG A 354      -0.165  -0.195  18.024  1.00  0.00           N  
ATOM   4779  CA  ARG A 354       0.700   0.186  19.121  1.00  0.00           C  
ATOM   4780  C   ARG A 354       0.003  -0.027  20.441  1.00  0.00           C  
ATOM   4781  O   ARG A 354       0.654  -0.125  21.478  1.00  0.00           O  
ATOM   4782  CB  ARG A 354       1.120   1.643  18.999  1.00  0.00           C  
ATOM   4783  CG  ARG A 354       2.006   1.956  17.803  1.00  0.00           C  
ATOM   4784  CD  ARG A 354       3.357   1.357  17.950  1.00  0.00           C  
ATOM   4785  NE  ARG A 354       4.054   1.870  19.118  1.00  0.00           N  
ATOM   4786  CZ  ARG A 354       4.764   3.015  19.143  1.00  0.00           C  
ATOM   4787  NH1 ARG A 354       4.861   3.753  18.059  1.00  0.00           N  
ATOM   4788  NH2 ARG A 354       5.363   3.397  20.258  1.00  0.00           N  
ATOM   4789  H   ARG A 354      -0.689   0.520  17.540  1.00  0.00           H  
ATOM   4790  HA  ARG A 354       1.595  -0.435  19.087  1.00  0.00           H  
ATOM   4791 1HB  ARG A 354       0.234   2.272  18.926  1.00  0.00           H  
ATOM   4792 2HB  ARG A 354       1.661   1.942  19.897  1.00  0.00           H  
ATOM   4793 1HG  ARG A 354       1.549   1.555  16.898  1.00  0.00           H  
ATOM   4794 2HG  ARG A 354       2.118   3.036  17.706  1.00  0.00           H  
ATOM   4795 1HD  ARG A 354       3.267   0.276  18.054  1.00  0.00           H  
ATOM   4796 2HD  ARG A 354       3.954   1.587  17.068  1.00  0.00           H  
ATOM   4797  HE  ARG A 354       4.003   1.330  19.971  1.00  0.00           H  
ATOM   4798 1HH1 ARG A 354       4.403   3.461  17.207  1.00  0.00           H  
ATOM   4799 2HH1 ARG A 354       5.393   4.611  18.079  1.00  0.00           H  
ATOM   4800 1HH2 ARG A 354       5.289   2.829  21.091  1.00  0.00           H  
ATOM   4801 2HH2 ARG A 354       5.895   4.254  20.277  1.00  0.00           H  
ATOM   4802  N   ALA A 355      -1.324  -0.070  20.412  1.00  0.00           N  
ATOM   4803  CA  ALA A 355      -2.094  -0.294  21.634  1.00  0.00           C  
ATOM   4804  C   ALA A 355      -1.781  -1.680  22.180  1.00  0.00           C  
ATOM   4805  O   ALA A 355      -1.522  -1.837  23.371  1.00  0.00           O  
ATOM   4806  CB  ALA A 355      -3.586  -0.142  21.374  1.00  0.00           C  
ATOM   4807  H   ALA A 355      -1.814   0.053  19.537  1.00  0.00           H  
ATOM   4808  HA  ALA A 355      -1.791   0.453  22.367  1.00  0.00           H  
ATOM   4809 1HB  ALA A 355      -4.136  -0.313  22.299  1.00  0.00           H  
ATOM   4810 2HB  ALA A 355      -3.791   0.866  21.011  1.00  0.00           H  
ATOM   4811 3HB  ALA A 355      -3.900  -0.867  20.625  1.00  0.00           H  
ATOM   4812  N   ARG A 356      -1.745  -2.672  21.297  1.00  0.00           N  
ATOM   4813  CA  ARG A 356      -1.442  -4.040  21.700  1.00  0.00           C  
ATOM   4814  C   ARG A 356      -0.074  -4.548  21.263  1.00  0.00           C  
ATOM   4815  O   ARG A 356       0.290  -5.675  21.596  1.00  0.00           O  
ATOM   4816  CB  ARG A 356      -2.503  -4.981  21.148  1.00  0.00           C  
ATOM   4817  CG  ARG A 356      -3.915  -4.713  21.646  1.00  0.00           C  
ATOM   4818  CD  ARG A 356      -4.058  -5.029  23.090  1.00  0.00           C  
ATOM   4819  NE  ARG A 356      -5.408  -4.781  23.569  1.00  0.00           N  
ATOM   4820  CZ  ARG A 356      -5.798  -4.898  24.853  1.00  0.00           C  
ATOM   4821  NH1 ARG A 356      -4.932  -5.260  25.773  1.00  0.00           N  
ATOM   4822  NH2 ARG A 356      -7.053  -4.650  25.188  1.00  0.00           N  
ATOM   4823  H   ARG A 356      -1.932  -2.476  20.324  1.00  0.00           H  
ATOM   4824  HA  ARG A 356      -1.452  -4.090  22.789  1.00  0.00           H  
ATOM   4825 1HB  ARG A 356      -2.519  -4.914  20.062  1.00  0.00           H  
ATOM   4826 2HB  ARG A 356      -2.250  -6.008  21.410  1.00  0.00           H  
ATOM   4827 1HG  ARG A 356      -4.160  -3.661  21.498  1.00  0.00           H  
ATOM   4828 2HG  ARG A 356      -4.620  -5.332  21.089  1.00  0.00           H  
ATOM   4829 1HD  ARG A 356      -3.824  -6.079  23.258  1.00  0.00           H  
ATOM   4830 2HD  ARG A 356      -3.373  -4.408  23.667  1.00  0.00           H  
ATOM   4831  HE  ARG A 356      -6.103  -4.501  22.890  1.00  0.00           H  
ATOM   4832 1HH1 ARG A 356      -3.973  -5.450  25.517  1.00  0.00           H  
ATOM   4833 2HH1 ARG A 356      -5.224  -5.348  26.735  1.00  0.00           H  
ATOM   4834 1HH2 ARG A 356      -7.719  -4.372  24.480  1.00  0.00           H  
ATOM   4835 2HH2 ARG A 356      -7.345  -4.738  26.149  1.00  0.00           H  
ATOM   4836  N   LYS A 357       0.662  -3.754  20.485  1.00  0.00           N  
ATOM   4837  CA  LYS A 357       1.994  -4.144  20.032  1.00  0.00           C  
ATOM   4838  C   LYS A 357       1.933  -5.401  19.193  1.00  0.00           C  
ATOM   4839  O   LYS A 357       2.536  -6.423  19.517  1.00  0.00           O  
ATOM   4840  CB  LYS A 357       2.931  -4.355  21.222  1.00  0.00           C  
ATOM   4841  CG  LYS A 357       2.998  -3.178  22.187  1.00  0.00           C  
ATOM   4842  CD  LYS A 357       3.598  -1.950  21.519  1.00  0.00           C  
ATOM   4843  CE  LYS A 357       3.782  -0.813  22.513  1.00  0.00           C  
ATOM   4844  NZ  LYS A 357       4.778  -1.149  23.566  1.00  0.00           N  
ATOM   4845  H   LYS A 357       0.288  -2.859  20.202  1.00  0.00           H  
ATOM   4846  HA  LYS A 357       2.397  -3.343  19.412  1.00  0.00           H  
ATOM   4847 1HB  LYS A 357       2.612  -5.232  21.786  1.00  0.00           H  
ATOM   4848 2HB  LYS A 357       3.941  -4.548  20.860  1.00  0.00           H  
ATOM   4849 1HG  LYS A 357       1.993  -2.937  22.536  1.00  0.00           H  
ATOM   4850 2HG  LYS A 357       3.608  -3.448  23.048  1.00  0.00           H  
ATOM   4851 1HD  LYS A 357       4.568  -2.206  21.090  1.00  0.00           H  
ATOM   4852 2HD  LYS A 357       2.942  -1.615  20.716  1.00  0.00           H  
ATOM   4853 1HE  LYS A 357       4.116   0.080  21.987  1.00  0.00           H  
ATOM   4854 2HE  LYS A 357       2.828  -0.590  22.992  1.00  0.00           H  
ATOM   4855 1HZ  LYS A 357       4.871  -0.372  24.204  1.00  0.00           H  
ATOM   4856 2HZ  LYS A 357       4.469  -1.966  24.074  1.00  0.00           H  
ATOM   4857 3HZ  LYS A 357       5.672  -1.339  23.136  1.00  0.00           H  
ATOM   4858  N   ARG A 358       1.200  -5.302  18.097  1.00  0.00           N  
ATOM   4859  CA  ARG A 358       1.008  -6.406  17.167  1.00  0.00           C  
ATOM   4860  C   ARG A 358       0.723  -5.791  15.814  1.00  0.00           C  
ATOM   4861  O   ARG A 358       0.334  -4.630  15.747  1.00  0.00           O  
ATOM   4862  CB  ARG A 358      -0.139  -7.312  17.589  1.00  0.00           C  
ATOM   4863  CG  ARG A 358      -1.516  -6.669  17.531  1.00  0.00           C  
ATOM   4864  CD  ARG A 358      -2.556  -7.545  18.129  1.00  0.00           C  
ATOM   4865  NE  ARG A 358      -2.398  -7.670  19.569  1.00  0.00           N  
ATOM   4866  CZ  ARG A 358      -3.091  -8.528  20.343  1.00  0.00           C  
ATOM   4867  NH1 ARG A 358      -3.983  -9.327  19.803  1.00  0.00           N  
ATOM   4868  NH2 ARG A 358      -2.873  -8.565  21.646  1.00  0.00           N  
ATOM   4869  H   ARG A 358       0.757  -4.415  17.906  1.00  0.00           H  
ATOM   4870  HA  ARG A 358       1.919  -7.005  17.148  1.00  0.00           H  
ATOM   4871 1HB  ARG A 358      -0.160  -8.193  16.950  1.00  0.00           H  
ATOM   4872 2HB  ARG A 358       0.023  -7.653  18.611  1.00  0.00           H  
ATOM   4873 1HG  ARG A 358      -1.502  -5.728  18.082  1.00  0.00           H  
ATOM   4874 2HG  ARG A 358      -1.785  -6.477  16.492  1.00  0.00           H  
ATOM   4875 1HD  ARG A 358      -3.542  -7.126  17.930  1.00  0.00           H  
ATOM   4876 2HD  ARG A 358      -2.490  -8.540  17.691  1.00  0.00           H  
ATOM   4877  HE  ARG A 358      -1.720  -7.071  20.021  1.00  0.00           H  
ATOM   4878 1HH1 ARG A 358      -4.150  -9.298  18.807  1.00  0.00           H  
ATOM   4879 2HH1 ARG A 358      -4.503  -9.970  20.383  1.00  0.00           H  
ATOM   4880 1HH2 ARG A 358      -2.187  -7.951  22.062  1.00  0.00           H  
ATOM   4881 2HH2 ARG A 358      -3.392  -9.208  22.226  1.00  0.00           H  
ATOM   4882  N   ILE A 359       0.932  -6.538  14.739  1.00  0.00           N  
ATOM   4883  CA  ILE A 359       0.647  -6.011  13.415  1.00  0.00           C  
ATOM   4884  C   ILE A 359      -0.445  -6.876  12.801  1.00  0.00           C  
ATOM   4885  O   ILE A 359      -0.469  -8.091  13.001  1.00  0.00           O  
ATOM   4886  CB  ILE A 359       1.898  -6.007  12.518  1.00  0.00           C  
ATOM   4887  CG1 ILE A 359       2.997  -5.140  13.139  1.00  0.00           C  
ATOM   4888  CG2 ILE A 359       1.551  -5.513  11.122  1.00  0.00           C  
ATOM   4889  CD1 ILE A 359       3.922  -5.896  14.065  1.00  0.00           C  
ATOM   4890  H   ILE A 359       1.290  -7.478  14.828  1.00  0.00           H  
ATOM   4891  HA  ILE A 359       0.304  -4.982  13.519  1.00  0.00           H  
ATOM   4892  HB  ILE A 359       2.298  -7.018  12.446  1.00  0.00           H  
ATOM   4893 1HG1 ILE A 359       3.597  -4.692  12.347  1.00  0.00           H  
ATOM   4894 2HG1 ILE A 359       2.542  -4.325  13.703  1.00  0.00           H  
ATOM   4895 1HG2 ILE A 359       2.447  -5.515  10.502  1.00  0.00           H  
ATOM   4896 2HG2 ILE A 359       0.802  -6.168  10.681  1.00  0.00           H  
ATOM   4897 3HG2 ILE A 359       1.155  -4.499  11.183  1.00  0.00           H  
ATOM   4898 1HD1 ILE A 359       4.673  -5.214  14.466  1.00  0.00           H  
ATOM   4899 2HD1 ILE A 359       3.345  -6.324  14.886  1.00  0.00           H  
ATOM   4900 3HD1 ILE A 359       4.415  -6.695  13.513  1.00  0.00           H  
ATOM   4901  N   GLY A 360      -1.385  -6.246  12.115  1.00  0.00           N  
ATOM   4902  CA  GLY A 360      -2.454  -6.993  11.487  1.00  0.00           C  
ATOM   4903  C   GLY A 360      -2.184  -7.073  10.010  1.00  0.00           C  
ATOM   4904  O   GLY A 360      -1.786  -6.087   9.418  1.00  0.00           O  
ATOM   4905  H   GLY A 360      -1.367  -5.240  12.022  1.00  0.00           H  
ATOM   4906 1HA  GLY A 360      -2.510  -7.988  11.928  1.00  0.00           H  
ATOM   4907 2HA  GLY A 360      -3.406  -6.501  11.683  1.00  0.00           H  
ATOM   4908  N   PHE A 361      -2.414  -8.226   9.405  1.00  0.00           N  
ATOM   4909  CA  PHE A 361      -2.172  -8.384   7.980  1.00  0.00           C  
ATOM   4910  C   PHE A 361      -3.409  -8.919   7.280  1.00  0.00           C  
ATOM   4911  O   PHE A 361      -4.150  -9.717   7.848  1.00  0.00           O  
ATOM   4912  CB  PHE A 361      -0.991  -9.326   7.736  1.00  0.00           C  
ATOM   4913  CG  PHE A 361       0.314  -8.813   8.274  1.00  0.00           C  
ATOM   4914  CD1 PHE A 361       1.009  -9.522   9.242  1.00  0.00           C  
ATOM   4915  CD2 PHE A 361       0.850  -7.619   7.813  1.00  0.00           C  
ATOM   4916  CE1 PHE A 361       2.210  -9.051   9.737  1.00  0.00           C  
ATOM   4917  CE2 PHE A 361       2.050  -7.146   8.306  1.00  0.00           C  
ATOM   4918  CZ  PHE A 361       2.731  -7.863   9.269  1.00  0.00           C  
ATOM   4919  H   PHE A 361      -2.763  -9.012   9.935  1.00  0.00           H  
ATOM   4920  HA  PHE A 361      -1.930  -7.407   7.560  1.00  0.00           H  
ATOM   4921 1HB  PHE A 361      -1.194 -10.290   8.200  1.00  0.00           H  
ATOM   4922 2HB  PHE A 361      -0.876  -9.495   6.667  1.00  0.00           H  
ATOM   4923  HD1 PHE A 361       0.598 -10.462   9.611  1.00  0.00           H  
ATOM   4924  HD2 PHE A 361       0.311  -7.053   7.053  1.00  0.00           H  
ATOM   4925  HE1 PHE A 361       2.746  -9.619  10.497  1.00  0.00           H  
ATOM   4926  HE2 PHE A 361       2.461  -6.207   7.935  1.00  0.00           H  
ATOM   4927  HZ  PHE A 361       3.677  -7.491   9.659  1.00  0.00           H  
ATOM   4928  N   ALA A 362      -3.639  -8.479   6.052  1.00  0.00           N  
ATOM   4929  CA  ALA A 362      -4.780  -8.956   5.287  1.00  0.00           C  
ATOM   4930  C   ALA A 362      -4.473  -8.714   3.838  1.00  0.00           C  
ATOM   4931  O   ALA A 362      -3.817  -7.743   3.510  1.00  0.00           O  
ATOM   4932  CB  ALA A 362      -6.068  -8.257   5.698  1.00  0.00           C  
ATOM   4933  H   ALA A 362      -3.016  -7.802   5.636  1.00  0.00           H
[truncated: 3,403 more chars]
