# Supplementary material for: A new benchmark illustrates that integration of geometric constraints inferred from enzyme reaction chemistry can increase enzyme active site modeling accuracy
Source: PLoS One. 2019 Apr 4;14(4):e0214126. doi: 10.1371/journal.pone.0214126 (PMC6448891; doi:10.1371/journal.pone.0214126)
Supplement: S1 Files — (GZ) [file pone.0214126.s008.gz › benchmark-lite/templates/3veu/1lya.pdb.clean2]

HEADER    LYSOSOMAL ASPARTIC PROTEASE             22-APR-93   1LYA              
TITLE     CRYSTAL STRUCTURES OF NATIVE AND INHIBITED FORMS OF HUMAN CATHEPSIN D:
TITLE    2 IMPLICATIONS FOR LYSOSOMAL TARGETING AND DRUG DESIGN                 
COMPND    MOL_ID: 1;                                                            
COMPND   2 MOLECULE: CATHEPSIN D;                                               
COMPND   3 CHAIN: A, C;                                                         
COMPND   4 EC: 3.4.23.5;                                                        
COMPND   5 MOL_ID: 2;                                                           
COMPND   6 MOLECULE: CATHEPSIN D;                                               
COMPND   7 CHAIN: B, D;                                                         
COMPND   8 EC: 3.4.23.5                                                         
SOURCE    MOL_ID: 1;                                                            
SOURCE   2 ORGANISM_SCIENTIFIC: HOMO SAPIENS;                                   
SOURCE   3 ORGANISM_COMMON: HUMAN;                                              
SOURCE   4 ORGANISM_TAXID: 9606;                                                
SOURCE   5 ORGAN: LIVER;                                                        
SOURCE   6 TISSUE: LIVER;                                                       
SOURCE   7 MOL_ID: 2;                                                           
SOURCE   8 ORGANISM_SCIENTIFIC: HOMO SAPIENS;                                   
SOURCE   9 ORGANISM_COMMON: HUMAN;                                              
SOURCE  10 ORGANISM_TAXID: 9606;                                                
SOURCE  11 ORGAN: LIVER;                                                        
SOURCE  12 TISSUE: LIVER                                                        
KEYWDS    LYSOSOMAL ASPARTIC PROTEASE                                           
EXPDTA    X-RAY DIFFRACTION                                                     
AUTHOR    E.T.BALDWIN,T.N.BHAT,S.GULNIK,J.W.ERICKSON                            
REVDAT   4   13-JUL-11 1LYA    1       VERSN                                    
REVDAT   3   24-FEB-09 1LYA    1       VERSN                                    
REVDAT   2   01-APR-03 1LYA    1       JRNL                                     
REVDAT   1   31-JAN-94 1LYA    0                                                
JRNL        AUTH   E.T.BALDWIN,T.N.BHAT,S.GULNIK,M.V.HOSUR,R.C.SOWDER 2ND.,     
JRNL        AUTH 2 R.E.CACHAU,J.COLLINS,A.M.SILVA,J.W.ERICKSON                  
JRNL        TITL   CRYSTAL STRUCTURES OF NATIVE AND INHIBITED FORMS OF HUMAN    
JRNL        TITL 2 CATHEPSIN D: IMPLICATIONS FOR LYSOSOMAL TARGETING AND DRUG   
JRNL        TITL 3 DESIGN.                                                      
JRNL        REF    PROC.NATL.ACAD.SCI.USA        V.  90  6796 1993              
JRNL        REFN                   ISSN 0027-8424                               
JRNL        PMID   8393577                                                      
JRNL        DOI    10.1073/PNAS.90.14.6796                                      
REMARK   1                                                                      
REMARK   1 REFERENCE 1                                                          
REMARK   1  AUTH   S.GULNIK,E.T.BALDWIN,N.TARASOVA,J.ERICKSON                   
REMARK   1  TITL   HUMAN LIVER CATHEPSIN D. PURIFICATION, CRYSTALLIZATION AND   
REMARK   1  TITL 2 PRELIMINARY X-RAY DIFFRACTION ANALYSIS OF A LYSOSOMAL ENZYME 
REMARK   1  REF    J.MOL.BIOL.                   V. 227   265 1992              
REMARK   1  REFN                   ISSN 0022-2836                               
REMARK   2                                                                      
REMARK   2 RESOLUTION.    2.50 ANGSTROMS.                                       
REMARK   3                                                                      
REMARK   3 REFINEMENT.                                                          
REMARK   3   PROGRAM     : X-PLOR 3.0                                           
REMARK   3   AUTHORS     : BRUNGER                                              
REMARK   3                                                                      
REMARK   3  DATA USED IN REFINEMENT.                                            
REMARK   3   RESOLUTION RANGE HIGH (ANGSTROMS) : 2.50                           
REMARK   3   RESOLUTION RANGE LOW  (ANGSTROMS) : 10.00                          
REMARK   3   DATA CUTOFF            (SIGMA(F)) : NULL                           
REMARK   3   DATA CUTOFF HIGH         (ABS(F)) : NULL                           
REMARK   3   DATA CUTOFF LOW          (ABS(F)) : NULL                           
REMARK   3   COMPLETENESS (WORKING+TEST)   (%) : NULL                           
REMARK   3   NUMBER OF REFLECTIONS             : 28077                          
REMARK   3                                                                      
REMARK   3  FIT TO DATA USED IN REFINEMENT.                                     
REMARK   3   CROSS-VALIDATION METHOD          : NULL                            
REMARK   3   FREE R VALUE TEST SET SELECTION  : NULL                            
REMARK   3   R VALUE            (WORKING SET) : 0.188                           
REMARK   3   FREE R VALUE                     : NULL                            
REMARK   3   FREE R VALUE TEST SET SIZE   (%) : NULL                            
REMARK   3   FREE R VALUE TEST SET COUNT      : NULL                            
REMARK   3   ESTIMATED ERROR OF FREE R VALUE  : NULL                            
REMARK   3                                                                      
REMARK   3  FIT IN THE HIGHEST RESOLUTION BIN.                                  
REMARK   3   TOTAL NUMBER OF BINS USED           : NULL                         
REMARK   3   BIN RESOLUTION RANGE HIGH       (A) : NULL                         
REMARK   3   BIN RESOLUTION RANGE LOW        (A) : NULL                         
REMARK   3   BIN COMPLETENESS (WORKING+TEST) (%) : NULL                         
REMARK   3   REFLECTIONS IN BIN    (WORKING SET) : NULL                         
REMARK   3   BIN R VALUE           (WORKING SET) : NULL                         
REMARK   3   BIN FREE R VALUE                    : NULL                         
REMARK   3   BIN FREE R VALUE TEST SET SIZE  (%) : NULL                         
REMARK   3   BIN FREE R VALUE TEST SET COUNT     : NULL                         
REMARK   3   ESTIMATED ERROR OF BIN FREE R VALUE : NULL                         
REMARK   3                                                                      
REMARK   3  NUMBER OF NON-HYDROGEN ATOMS USED IN REFINEMENT.                    
REMARK   3   PROTEIN ATOMS            : 5186                                    
REMARK   3   NUCLEIC ACID ATOMS       : 0                                       
REMARK   3   HETEROGEN ATOMS          : 128                                     
REMARK   3   SOLVENT ATOMS            : 46                                      
REMARK   3                                                                      
REMARK   3  B VALUES.                                                           
REMARK   3   FROM WILSON PLOT           (A**2) : NULL                           
REMARK   3   MEAN B VALUE      (OVERALL, A**2) : NULL                           
REMARK   3   OVERALL ANISOTROPIC B VALUE.                                       
REMARK   3    B11 (A**2) : NULL                                                 
REMARK   3    B22 (A**2) : NULL                                                 
REMARK   3    B33 (A**2) : NULL                                                 
REMARK   3    B12 (A**2) : NULL                                                 
REMARK   3    B13 (A**2) : NULL                                                 
REMARK   3    B23 (A**2) : NULL                                                 
REMARK   3                                                                      
REMARK   3  ESTIMATED COORDINATE ERROR.                                         
REMARK   3   ESD FROM LUZZATI PLOT        (A) : NULL                            
REMARK   3   ESD FROM SIGMAA              (A) : NULL                            
REMARK   3   LOW RESOLUTION CUTOFF        (A) : NULL                            
REMARK   3                                                                      
REMARK   3  CROSS-VALIDATED ESTIMATED COORDINATE ERROR.                         
REMARK   3   ESD FROM C-V LUZZATI PLOT    (A) : NULL                            
REMARK   3   ESD FROM C-V SIGMAA          (A) : NULL                            
REMARK   3                                                                      
REMARK   3  RMS DEVIATIONS FROM IDEAL VALUES.                                   
REMARK   3   BOND LENGTHS                 (A) : 0.012                           
REMARK   3   BOND ANGLES            (DEGREES) : 3.10                            
REMARK   3   DIHEDRAL ANGLES        (DEGREES) : NULL                            
REMARK   3   IMPROPER ANGLES        (DEGREES) : NULL                            
REMARK   3                                                                      
REMARK   3  ISOTROPIC THERMAL MODEL : NULL                                      
REMARK   3                                                                      
REMARK   3  ISOTROPIC THERMAL FACTOR RESTRAINTS.    RMS    SIGMA                
REMARK   3   MAIN-CHAIN BOND              (A**2) : NULL  ; NULL                 
REMARK   3   MAIN-CHAIN ANGLE             (A**2) : NULL  ; NULL                 
REMARK   3   SIDE-CHAIN BOND              (A**2) : NULL  ; NULL                 
REMARK   3   SIDE-CHAIN ANGLE             (A**2) : NULL  ; NULL                 
REMARK   3                                                                      
REMARK   3  NCS MODEL : NULL                                                    
REMARK   3                                                                      
REMARK   3  NCS RESTRAINTS.                         RMS   SIGMA/WEIGHT          
REMARK   3   GROUP  1  POSITIONAL            (A) : NULL  ; NULL                 
REMARK   3   GROUP  1  B-FACTOR           (A**2) : NULL  ; NULL                 
REMARK   3                                                                      
REMARK   3  PARAMETER FILE  1  : NULL                                           
REMARK   3  TOPOLOGY FILE  1   : NULL                                           
REMARK   3                                                                      
REMARK   3  OTHER REFINEMENT REMARKS:                                           
REMARK   3  THERE ARE TWO N-LINKED OLIGOSACCHARIDES ATTACHED AT                 
REMARK   3  RESIDUES ASN 70 AND ASN 199 OF EACH MOLECULE.  FOUR SUGARS          
REMARK   3  WERE INCLUDED FOR REFINEMENT AT ASN 70 AND A SINGLE                 
REMARK   3  N-LINKED NAG AT ASN 199.  THE SUGARS ARE LINKED AS FOLLOWS:         
REMARK   3                                                                      
REMARK   3  ASN A  70 -- NAG A 1 -- NAG A 2 -- MAN A 3 -- MAN A 8               
REMARK   3  ASN B 199 -- NAG B 1                                                
REMARK   3  ASN C  70 -- NAG C 1 -- NAG C 2 -- MAN C 3 -- MAN C 8               
REMARK   3  ASN D 199 -- NAG D 1                                                
REMARK   4                                                                      
REMARK   4 1LYA COMPLIES WITH FORMAT V. 3.30, 13-JUL-11                         
REMARK 100                                                                      
REMARK 100 THIS ENTRY HAS BEEN PROCESSED BY BNL.                                
REMARK 200                                                                      
REMARK 200 EXPERIMENTAL DETAILS                                                 
REMARK 200  EXPERIMENT TYPE                : X-RAY DIFFRACTION                  
REMARK 200  DATE OF DATA COLLECTION        : NULL                               
REMARK 200  TEMPERATURE           (KELVIN) : NULL                               
REMARK 200  PH                             : NULL                               
REMARK 200  NUMBER OF CRYSTALS USED        : NULL                               
REMARK 200                                                                      
REMARK 200  SYNCHROTRON              (Y/N) : NULL                               
REMARK 200  RADIATION SOURCE               : NULL                               
REMARK 200  BEAMLINE                       : NULL                               
REMARK 200  X-RAY GENERATOR MODEL          : NULL                               
REMARK 200  MONOCHROMATIC OR LAUE    (M/L) : NULL                               
REMARK 200  WAVELENGTH OR RANGE        (A) : NULL                               
REMARK 200  MONOCHROMATOR                  : NULL                               
REMARK 200  OPTICS                         : NULL                               
REMARK 200                                                                      
REMARK 200  DETECTOR TYPE                  : NULL                               
REMARK 200  DETECTOR MANUFACTURER          : NULL                               
REMARK 200  INTENSITY-INTEGRATION SOFTWARE : NULL                               
REMARK 200  DATA SCALING SOFTWARE          : NULL                               
REMARK 200                                                                      
REMARK 200  NUMBER OF UNIQUE REFLECTIONS   : NULL                               
REMARK 200  RESOLUTION RANGE HIGH      (A) : NULL                               
REMARK 200  RESOLUTION RANGE LOW       (A) : NULL                               
REMARK 200  REJECTION CRITERIA  (SIGMA(I)) : NULL                               
REMARK 200                                                                      
REMARK 200 OVERALL.                                                             
REMARK 200  COMPLETENESS FOR RANGE     (%) : NULL                               
REMARK 200  DATA REDUNDANCY                : NULL                               
REMARK 200  R MERGE                    (I) : NULL                               
REMARK 200  R SYM                      (I) : NULL                               
REMARK 200  <I/SIGMA(I)> FOR THE DATA SET  : NULL                               
REMARK 200                                                                      
REMARK 200 IN THE HIGHEST RESOLUTION SHELL.                                     
REMARK 200  HIGHEST RESOLUTION SHELL, RANGE HIGH (A) : NULL                     
REMARK 200  HIGHEST RESOLUTION SHELL, RANGE LOW  (A) : NULL                     
REMARK 200  COMPLETENESS FOR SHELL     (%) : NULL                               
REMARK 200  DATA REDUNDANCY IN SHELL       : NULL                               
REMARK 200  R MERGE FOR SHELL          (I) : NULL                               
REMARK 200  R SYM FOR SHELL            (I) : NULL                               
REMARK 200  <I/SIGMA(I)> FOR SHELL         : NULL                               
REMARK 200                                                                      
REMARK 200 DIFFRACTION PROTOCOL: NULL                                           
REMARK 200 METHOD USED TO DETERMINE THE STRUCTURE: NULL                         
REMARK 200 SOFTWARE USED: X-PLOR 3.0                                            
REMARK 200 STARTING MODEL: NULL                                                 
REMARK 200                                                                      
REMARK 200 REMARK: NULL                                                         
REMARK 280                                                                      
REMARK 280 CRYSTAL                                                              
REMARK 280 SOLVENT CONTENT, VS   (%): 61.80                                     
REMARK 280 MATTHEWS COEFFICIENT, VM (ANGSTROMS**3/DA): 3.22                     
REMARK 280                                                                      
REMARK 280 CRYSTALLIZATION CONDITIONS: NULL                                     
REMARK 290                                                                      
REMARK 290 CRYSTALLOGRAPHIC SYMMETRY                                            
REMARK 290 SYMMETRY OPERATORS FOR SPACE GROUP: P 65                             
REMARK 290                                                                      
REMARK 290      SYMOP   SYMMETRY                                                
REMARK 290     NNNMMM   OPERATOR                                                
REMARK 290       1555   X,Y,Z                                                   
REMARK 290       2555   -Y,X-Y,Z+2/3                                            
REMARK 290       3555   -X+Y,-X,Z+1/3                                           
REMARK 290       4555   -X,-Y,Z+1/2                                             
REMARK 290       5555   Y,-X+Y,Z+1/6                                            
REMARK 290       6555   X-Y,X,Z+5/6                                             
REMARK 290                                                                      
REMARK 290     WHERE NNN -> OPERATOR NUMBER                                     
REMARK 290           MMM -> TRANSLATION VECTOR                                  
REMARK 290                                                                      
REMARK 290 CRYSTALLOGRAPHIC SYMMETRY TRANSFORMATIONS                            
REMARK 290 THE FOLLOWING TRANSFORMATIONS OPERATE ON THE ATOM/HETATM             
REMARK 290 RECORDS IN THIS ENTRY TO PRODUCE CRYSTALLOGRAPHICALLY                
REMARK 290 RELATED MOLECULES.                                                   
REMARK 290   SMTRY1   1  1.000000  0.000000  0.000000        0.00000            
REMARK 290   SMTRY2   1  0.000000  1.000000  0.000000        0.00000            
REMARK 290   SMTRY3   1  0.000000  0.000000  1.000000        0.00000            
REMARK 290   SMTRY1   2 -0.500000 -0.866025  0.000000        0.00000            
REMARK 290   SMTRY2   2  0.866025 -0.500000  0.000000        0.00000            
REMARK 290   SMTRY3   2  0.000000  0.000000  1.000000       69.40000            
REMARK 290   SMTRY1   3 -0.500000  0.866025  0.000000        0.00000            
REMARK 290   SMTRY2   3 -0.866025 -0.500000  0.000000        0.00000            
REMARK 290   SMTRY3   3  0.000000  0.000000  1.000000       34.70000            
REMARK 290   SMTRY1   4 -1.000000  0.000000  0.000000        0.00000            
REMARK 290   SMTRY2   4  0.000000 -1.000000  0.000000        0.00000            
REMARK 290   SMTRY3   4  0.000000  0.000000  1.000000       52.05000            
REMARK 290   SMTRY1   5  0.500000  0.866025  0.000000        0.00000            
REMARK 290   SMTRY2   5 -0.866025  0.500000  0.000000        0.00000            
REMARK 290   SMTRY3   5  0.000000  0.000000  1.000000       17.35000            
REMARK 290   SMTRY1   6  0.500000 -0.866025  0.000000        0.00000            
REMARK 290   SMTRY2   6  0.866025  0.500000  0.000000        0.00000            
REMARK 290   SMTRY3   6  0.000000  0.000000  1.000000       86.75000            
REMARK 290                                                                      
REMARK 290 REMARK: NULL                                                         
REMARK 300                                                                      
REMARK 300 BIOMOLECULE: 1, 2                                                    
REMARK 300 SEE REMARK 350 FOR THE AUTHOR PROVIDED AND/OR PROGRAM                
REMARK 300 GENERATED ASSEMBLY INFORMATION FOR THE STRUCTURE IN                  
REMARK 300 THIS ENTRY. THE REMARK MAY ALSO PROVIDE INFORMATION ON               
REMARK 300 BURIED SURFACE AREA.                                                 
REMARK 300 REMARK: THE TRANSFORMATION PRESENTED ON *MTRIX* RECORDS BELOW WILL   
REMARK 300 YIELD APPROXIMATE COORDINATES FOR CHAINS *A* AND *B* WHEN            
REMARK 300 APPLIED TO CHAINS *C* AND *D*, RESPECTIVELY.                         
REMARK 350                                                                      
REMARK 350 COORDINATES FOR A COMPLETE MULTIMER REPRESENTING THE KNOWN           
REMARK 350 BIOLOGICALLY SIGNIFICANT OLIGOMERIZATION STATE OF THE                
REMARK 350 MOLECULE CAN BE GENERATED BY APPLYING BIOMT TRANSFORMATIONS          
REMARK 350 GIVEN BELOW.  BOTH NON-CRYSTALLOGRAPHIC AND                          
REMARK 350 CRYSTALLOGRAPHIC OPERATIONS ARE GIVEN.                               
REMARK 350                                                                      
REMARK 350 BIOMOLECULE: 1                                                       
REMARK 350 AUTHOR DETERMINED BIOLOGICAL UNIT: TETRAMERIC                        
REMARK 350 APPLY THE FOLLOWING TO CHAINS: A, B, C, D                            
REMARK 350   BIOMT1   1  1.000000  0.000000  0.000000        0.00000            
REMARK 350   BIOMT2   1  0.000000  1.000000  0.000000        0.00000            
REMARK 350   BIOMT3   1  0.000000  0.000000  1.000000        0.00000            
REMARK 350                                                                      
REMARK 350 BIOMOLECULE: 2                                                       
REMARK 350 SOFTWARE DETERMINED QUATERNARY STRUCTURE: TETRAMERIC                 
REMARK 350 SOFTWARE USED: PISA                                                  
REMARK 350 TOTAL BURIED SURFACE AREA: 17840 ANGSTROM**2                         
REMARK 350 SURFACE AREA OF THE COMPLEX: 26780 ANGSTROM**2                       
REMARK 350 CHANGE IN SOLVENT FREE ENERGY: -66.0 KCAL/MOL                        
REMARK 350 APPLY THE FOLLOWING TO CHAINS: A, B                                  
REMARK 350   BIOMT1   1  1.000000  0.000000  0.000000        0.00000            
REMARK 350   BIOMT2   1  0.000000  1.000000  0.000000        0.00000            
REMARK 350   BIOMT3   1  0.000000  0.000000  1.000000        0.00000            
REMARK 350 APPLY THE FOLLOWING TO CHAINS: C, D                                  
REMARK 350   BIOMT1   2 -0.500000 -0.866025  0.000000       62.95000            
REMARK 350   BIOMT2   2  0.866025 -0.500000  0.000000      109.03260            
REMARK 350   BIOMT3   2  0.000000  0.000000  1.000000      -34.70000            
REMARK 470                                                                      
REMARK 470 MISSING ATOM                                                         
REMARK 470 THE FOLLOWING RESIDUES HAVE MISSING ATOMS (M=MODEL NUMBER;           
REMARK 470 RES=RESIDUE NAME; C=CHAIN IDENTIFIER; SSEQ=SEQUENCE NUMBER;          
REMARK 470 I=INSERTION CODE):                                                   
REMARK 470   M RES CSSEQI  ATOMS                                                
REMARK 470     GLN A  97    CG   CD   OE1  NE2                                  
REMARK 470     GLN C  97    CG   CD   OE1  NE2                                  
REMARK 500                                                                      
REMARK 500 GEOMETRY AND STEREOCHEMISTRY                                         
REMARK 500 SUBTOPIC: CLOSE CONTACTS IN SAME ASYMMETRIC UNIT                     
REMARK 500                                                                      
REMARK 500 THE FOLLOWING ATOMS ARE IN CLOSE CONTACT.                            
REMARK 500                                                                      
REMARK 500  ATM1  RES C  SSEQI   ATM2  RES C  SSEQI           DISTANCE          
REMARK 500  HD22  ASN C    60     HZ2  LYS C    63              1.28            
REMARK 500   HH   TYR C    15    HH21  ARG D   171              1.33            
REMARK 500   HH   TYR A    15     HE   ARG B   171              1.58            
REMARK 500   HE   ARG B   328     HH   TYR B   329              1.59            
REMARK 500                                                                      
REMARK 500 REMARK: NULL                                                         
REMARK 500                                                                      
REMARK 500 GEOMETRY AND STEREOCHEMISTRY                                         
REMARK 500 SUBTOPIC: COVALENT BOND LENGTHS                                      
REMARK 500                                                                      
REMARK 500 THE STEREOCHEMICAL PARAMETERS OF THE FOLLOWING RESIDUES              
REMARK 500 HAVE VALUES WHICH DEVIATE FROM EXPECTED VALUES BY MORE               
REMARK 500 THAN 6*RMSD (M=MODEL NUMBER; RES=RESIDUE NAME; C=CHAIN               
REMARK 500 IDENTIFIER; SSEQ=SEQUENCE NUMBER; I=INSERTION CODE).                 
REMARK 500                                                                      
REMARK 500 STANDARD TABLE:                                                      
REMARK 500 FORMAT: (10X,I3,1X,2(A3,1X,A1,I4,A1,1X,A4,3X),1X,F6.3)               
REMARK 500                                                                      
REMARK 500 EXPECTED VALUES PROTEIN: ENGH AND HUBER, 1999                        
REMARK 500 EXPECTED VALUES NUCLEIC ACID: CLOWNEY ET AL 1996                     
REMARK 500                                                                      
REMARK 500  M RES CSSEQI ATM1   RES CSSEQI ATM2   DEVIATION                     
REMARK 500    HIS A  45   NE2   HIS A  45   CD2    -0.068                       
REMARK 500    HIS A  56   NE2   HIS A  56   CD2    -0.072                       
REMARK 500    HIS A  57   NE2   HIS A  57   CD2    -0.072                       
REMARK 500    HIS C  45   NE2   HIS C  45   CD2    -0.068                       
REMARK 500    HIS C  56   NE2   HIS C  56   CD2    -0.066                       
REMARK 500    HIS C  57   NE2   HIS C  57   CD2    -0.070                       
REMARK 500                                                                      
REMARK 500 REMARK: NULL                                                         
REMARK 500                                                                      
REMARK 500 GEOMETRY AND STEREOCHEMISTRY                                         
REMARK 500 SUBTOPIC: COVALENT BOND ANGLES                                       
REMARK 500                                                                      
REMARK 500 THE STEREOCHEMICAL PARAMETERS OF THE FOLLOWING RESIDUES              
REMARK 500 HAVE VALUES WHICH DEVIATE FROM EXPECTED VALUES BY MORE               
REMARK 500 THAN 6*RMSD (M=MODEL NUMBER; RES=RESIDUE NAME; C=CHAIN               
REMARK 500 IDENTIFIER; SSEQ=SEQUENCE NUMBER; I=INSERTION CODE).                 
REMARK 500                                                                      
REMARK 500 STANDARD TABLE:                                                      
REMARK 500 FORMAT: (10X,I3,1X,A3,1X,A1,I4,A1,3(1X,A4,2X),12X,F5.1)              
REMARK 500                                                                      
REMARK 500 EXPECTED VALUES PROTEIN: ENGH AND HUBER, 1999                        
REMARK 500 EXPECTED VALUES NUCLEIC ACID: CLOWNEY ET AL 1996                     
REMARK 500                                                                      
REMARK 500  M RES CSSEQI ATM1   ATM2   ATM3                                     
REMARK 500    TRP A  40   CD1 -  CG  -  CD2 ANGL. DEV. =   7.3 DEGREES          
REMARK 500    TRP A  40   CB  -  CG  -  CD1 ANGL. DEV. =  -8.2 DEGREES          
REMARK 500    TRP A  40   CE2 -  CD2 -  CG  ANGL. DEV. =  -6.3 DEGREES          
REMARK 500    TRP A  40   CG  -  CD2 -  CE3 ANGL. DEV. =   5.5 DEGREES          
REMARK 500    TRP A  54   CD1 -  CG  -  CD2 ANGL. DEV. =   6.8 DEGREES          
REMARK 500    TRP A  54   CG  -  CD1 -  NE1 ANGL. DEV. =  -6.0 DEGREES          
REMARK 500    TRP A  54   CE2 -  CD2 -  CG  ANGL. DEV. =  -5.4 DEGREES          
REMARK 500    TYR A  59   CB  -  CG  -  CD2 ANGL. DEV. =  -4.1 DEGREES          
REMARK 500    TRP B 206   CD1 -  CG  -  CD2 ANGL. DEV. =   6.4 DEGREES          
REMARK 500    TRP B 206   CE2 -  CD2 -  CG  ANGL. DEV. =  -5.2 DEGREES          
REMARK 500    LEU B 247   CA  -  CB  -  CG  ANGL. DEV. =  14.8 DEGREES          
REMARK 500    ALA B 297   N   -  CA  -  C   ANGL. DEV. = -20.6 DEGREES          
REMARK 500    TRP B 319   CD1 -  CG  -  CD2 ANGL. DEV. =   6.4 DEGREES          
REMARK 500    TRP B 319   CE2 -  CD2 -  CG  ANGL. DEV. =  -5.5 DEGREES          
REMARK 500    ARG B 335   NE  -  CZ  -  NH1 ANGL. DEV. =   3.1 DEGREES          
REMARK 500    ARG B 339   NE  -  CZ  -  NH2 ANGL. DEV. =  -3.9 DEGREES          
REMARK 500    TRP C  40   CD1 -  CG  -  CD2 ANGL. DEV. =   6.7 DEGREES          
REMARK 500    TRP C  40   CE2 -  CD2 -  CG  ANGL. DEV. =  -5.9 DEGREES          
REMARK 500    TRP C  54   CD1 -  CG  -  CD2 ANGL. DEV. =   6.2 DEGREES          
REMARK 500    TRP C  54   CE2 -  CD2 -  CG  ANGL. DEV. =  -5.5 DEGREES          
REMARK 500    LEU C  83   CA  -  CB  -  CG  ANGL. DEV. =  20.0 DEGREES          
REMARK 500    ARG D 112   NE  -  CZ  -  NH1 ANGL. DEV. =   3.1 DEGREES          
REMARK 500    MET D 182   CA  -  CB  -  CG  ANGL. DEV. = -11.6 DEGREES          
REMARK 500    TRP D 206   CD1 -  CG  -  CD2 ANGL. DEV. =   6.1 DEGREES          
REMARK 500    TRP D 206   CE2 -  CD2 -  CG  ANGL. DEV. =  -5.5 DEGREES          
REMARK 500    MET D 237   CG  -  SD  -  CE  ANGL. DEV. = -10.9 DEGREES          
REMARK 500    TRP D 319   CD1 -  CG  -  CD2 ANGL. DEV. =   6.6 DEGREES          
REMARK 500    TRP D 319   CE2 -  CD2 -  CG  ANGL. DEV. =  -5.7 DEGREES          
REMARK 500                                                                      
REMARK 500 REMARK: NULL                                                         
REMARK 500                                                                      
REMARK 500 GEOMETRY AND STEREOCHEMISTRY                                         
REMARK 500 SUBTOPIC: TORSION ANGLES                                             
REMARK 500                                                                      
REMARK 500 TORSION ANGLES OUTSIDE THE EXPECTED RAMACHANDRAN REGIONS:            
REMARK 500 (M=MODEL NUMBER; RES=RESIDUE NAME; C=CHAIN IDENTIFIER;               
REMARK 500 SSEQ=SEQUENCE NUMBER; I=INSERTION CODE).                             
REMARK 500                                                                      
REMARK 500 STANDARD TABLE:                                                      
REMARK 500 FORMAT:(10X,I3,1X,A3,1X,A1,I4,A1,4X,F7.2,3X,F7.2)                    
REMARK 500                                                                      
REMARK 500 EXPECTED VALUES: GJ KLEYWEGT AND TA JONES (1996). PHI/PSI-           
REMARK 500 CHOLOGY: RAMACHANDRAN REVISITED. STRUCTURE 4, 1395 - 1400            
REMARK 500                                                                      
REMARK 500  M RES CSSEQI        PSI       PHI                                   
REMARK 500    ASP A  12       18.67     58.36                                   
REMARK 500    HIS A  45       31.17    -98.82                                   
REMARK 500    ASN A  70      -50.09   -135.82                                   
REMARK 500    SER A  80      -76.01    168.20                                   
REMARK 500    PRO A  95     -143.14    -66.04                                   
REMARK 500    THR B 201      -79.05    -83.69                                   
REMARK 500    ALA B 204      -67.05   -144.25                                   
REMARK 500    ALA B 216      -18.20    -45.61                                   
REMARK 500    CYS B 222       28.85     49.60                                   
REMARK 500    GLU B 224      -18.10    107.20                                   
REMARK 500    LEU B 256      -71.58    -94.55                                   
REMARK 500    ILE B 257      143.60   -171.95                                   
REMARK 500    GLN B 296      -55.63   -159.24                                   
REMARK 500    ALA B 297      -71.12    -89.09                                   
REMARK 500    LYS B 299     -170.96     52.39                                   
REMARK 500    THR B 300       -6.50     54.82                                   
REMARK 500    ASN C  70      -77.35   -126.69                                   
REMARK 500    SER C  80      -89.03    178.09                                   
REMARK 500    PRO C  95     -177.29    -67.71                                   
REMARK 500    ASP D 174      -38.94   -165.74                                   
REMARK 500    ALA D 204      -68.10   -124.24                                   
REMARK 500    ALA D 216      -35.83    -35.75                                   
REMARK 500    GLU D 224      -24.20     72.00                                   
REMARK 500    LEU D 256      -82.30   -102.07                                   
REMARK 500    GLN D 258       74.76     35.95                                   
REMARK 500    ALA D 297     -137.70     62.73                                   
REMARK 500                                                                      
REMARK 500 REMARK: NULL                                                         
REMARK 500                                                                      
REMARK 500 GEOMETRY AND STEREOCHEMISTRY                                         
REMARK 500 SUBTOPIC: NON-CIS, NON-TRANS                                         
REMARK 500                                                                      
REMARK 500 THE FOLLOWING PEPTIDE BONDS DEVIATE SIGNIFICANTLY FROM BOTH          
REMARK 500 CIS AND TRANS CONFORMATION.  CIS BONDS, IF ANY, ARE LISTED           
REMARK 500 ON CISPEP RECORDS.  TRANS IS DEFINED AS 180 +/- 30 AND               
REMARK 500 CIS IS DEFINED AS 0 +/- 30 DEGREES.                                  
REMARK 500                                 MODEL     OMEGA                      
REMARK 500 PRO D  313     PRO D  314                   36.80                    
REMARK 500                                                                      
REMARK 500 REMARK: NULL                                                         
REMARK 500                                                                      
REMARK 500 GEOMETRY AND STEREOCHEMISTRY                                         
REMARK 500 SUBTOPIC: CHIRAL CENTERS                                             
REMARK 500                                                                      
REMARK 500 UNEXPECTED CONFIGURATION OF THE FOLLOWING CHIRAL                     
REMARK 500 CENTER(S) USING IMPROPER CA--C--CB--N CHIRALITY                      
REMARK 500 FOR AMINO ACIDS AND C1'--O4'--N1(N9)--C2' FOR                        
REMARK 500 NUCLEIC ACIDS OR EQUIVALENT ANGLE                                    
REMARK 500 M=MODEL NUMBER; RES=RESIDUE NAME; C=CHAIN                            
REMARK 500 IDENTIFIER; SSEQ=SEQUENCE NUMBER; I=INSERTION CODE                   
REMARK 500                                                                      
REMARK 500 STANDARD TABLE:                                                      
REMARK 500 FORMAT: (10X,I3,1X,A3,1X,A1,I4,A1,6X,F5.1,6X,A1,10X,A1,3X,A16)       
REMARK 500                                                                      
REMARK 500  M RES CSSEQI    IMPROPER   EXPECTED   FOUND DETAILS                 
REMARK 500    ALA B 297        45.3      L          L   OUTSIDE RANGE           
REMARK 500                                                                      
REMARK 500 REMARK: NULL                                                         
REMARK 700                                                                      
REMARK 700 SHEET                                                                
REMARK 700 THERE ARE SEVERAL BIFURCATED SHEETS IN THIS STRUCTURE.               
REMARK 700 THESE ARE REPRESENTED BY TWO SHEETS WHICH HAVE ONE OR MORE           
REMARK 700 IDENTICAL STRANDS.  SHEETS *1A1* AND *1B1* AND SHEETS *1A2*          
REMARK 700 AND *1B2* REPRESENT ONE BIFURCATED SHEET IN EACH MOLECULE.           
REMARK 700 SHEETS *2A1* AND *2B1* AND *2A2* AND *2B2* REPRESENT ONE             
REMARK 700 BIFURCATED SHEET IN EACH MOLECULE.                                   
REMARK 800                                                                      
REMARK 800 SITE                                                                 
REMARK 800 SITE_IDENTIFIER: AC1                                                 
REMARK 800 EVIDENCE_CODE: SOFTWARE                                              
REMARK 800 SITE_DESCRIPTION: BINDING SITE FOR RESIDUE NAG A 98                  
REMARK 800                                                                      
REMARK 800 SITE_IDENTIFIER: AC2                                                 
REMARK 800 EVIDENCE_CODE: SOFTWARE                                              
REMARK 800 SITE_DESCRIPTION: BINDING SITE FOR RESIDUE NAG A 99                  
REMARK 800                                                                      
REMARK 800 SITE_IDENTIFIER: AC3                                                 
REMARK 800 EVIDENCE_CODE: SOFTWARE                                              
REMARK 800 SITE_DESCRIPTION: BINDING SITE FOR RESIDUE BMA A 100                 
REMARK 800                                                                      
REMARK 800 SITE_IDENTIFIER: AC4                                                 
REMARK 800 EVIDENCE_CODE: SOFTWARE                                              
REMARK 800 SITE_DESCRIPTION: BINDING SITE FOR RESIDUE MAN A 101                 
REMARK 800                                                                      
REMARK 800 SITE_IDENTIFIER: AC5                                                 
REMARK 800 EVIDENCE_CODE: SOFTWARE                                              
REMARK 800 SITE_DESCRIPTION: BINDING SITE FOR RESIDUE NAG B 1                   
REMARK 800                                                                      
REMARK 800 SITE_IDENTIFIER: AC6                                                 
REMARK 800 EVIDENCE_CODE: SOFTWARE                                              
REMARK 800 SITE_DESCRIPTION: BINDING SITE FOR RESIDUE NAG C 98                  
REMARK 800                                                                      
REMARK 800 SITE_IDENTIFIER: AC7                                                 
REMARK 800 EVIDENCE_CODE: SOFTWARE                                              
REMARK 800 SITE_DESCRIPTION: BINDING SITE FOR RESIDUE NAG C 99                  
REMARK 800                                                                      
REMARK 800 SITE_IDENTIFIER: AC8                                                 
REMARK 800 EVIDENCE_CODE: SOFTWARE                                              
REMARK 800 SITE_DESCRIPTION: BINDING SITE FOR RESIDUE BMA C 100                 
REMARK 800                                                                      
REMARK 800 SITE_IDENTIFIER: AC9                                                 
REMARK 800 EVIDENCE_CODE: SOFTWARE                                              
REMARK 800 SITE_DESCRIPTION: BINDING SITE FOR RESIDUE MAN C 101                 
REMARK 800                                                                      
REMARK 800 SITE_IDENTIFIER: BC1                                                 
REMARK 800 EVIDENCE_CODE: SOFTWARE                                              
REMARK 800 SITE_DESCRIPTION: BINDING SITE FOR RESIDUE NAG D 1                   
DBREF  1LYA A    1    97  UNP    P07339   CATD_HUMAN      65    161             
DBREF  1LYA B  106   346  UNP    P07339   CATD_HUMAN     170    410             
DBREF  1LYA C    1    97  UNP    P07339   CATD_HUMAN      65    161             
DBREF  1LYA D  106   346  UNP    P07339   CATD_HUMAN     170    410             
SEQRES   1 A   97  GLY PRO ILE PRO GLU VAL LEU LYS ASN TYR MET ASP ALA          
SEQRES   2 A   97  GLN TYR TYR GLY GLU ILE GLY ILE GLY THR PRO PRO GLN          
SEQRES   3 A   97  CYS PHE THR VAL VAL PHE ASP THR GLY SER SER ASN LEU          
SEQRES   4 A   97  TRP VAL PRO SER ILE HIS CYS LYS LEU LEU ASP ILE ALA          
SEQRES   5 A   97  CYS TRP ILE HIS HIS LYS TYR ASN SER ASP LYS SER SER          
SEQRES   6 A   97  THR TYR VAL LYS ASN GLY THR SER PHE ASP ILE HIS TYR          
SEQRES   7 A   97  GLY SER GLY SER LEU SER GLY TYR LEU SER GLN ASP THR          
SEQRES   8 A   97  VAL SER VAL PRO CYS GLN                                      
SEQRES   1 B  241  GLY GLY VAL LYS VAL GLU ARG GLN VAL PHE GLY GLU ALA          
SEQRES   2 B  241  THR LYS GLN PRO GLY ILE THR PHE ILE ALA ALA LYS PHE          
SEQRES   3 B  241  ASP GLY ILE LEU GLY MET ALA TYR PRO ARG ILE SER VAL          
SEQRES   4 B  241  ASN ASN VAL LEU PRO VAL PHE ASP ASN LEU MET GLN GLN          
SEQRES   5 B  241  LYS LEU VAL ASP GLN ASN ILE PHE SER PHE TYR LEU SER          
SEQRES   6 B  241  ARG ASP PRO ASP ALA GLN PRO GLY GLY GLU LEU MET LEU          
SEQRES   7 B  241  GLY GLY THR ASP SER LYS TYR TYR LYS GLY SER LEU SER          
SEQRES   8 B  241  TYR LEU ASN VAL THR ARG LYS ALA TYR TRP GLN VAL HIS          
SEQRES   9 B  241  LEU ASP GLN VAL GLU VAL ALA SER GLY LEU THR LEU CYS          
SEQRES  10 B  241  LYS GLU GLY CYS GLU ALA ILE VAL ASP THR GLY THR SER          
SEQRES  11 B  241  LEU MET VAL GLY PRO VAL ASP GLU VAL ARG GLU LEU GLN          
SEQRES  12 B  241  LYS ALA ILE GLY ALA VAL PRO LEU ILE GLN GLY GLU TYR          
SEQRES  13 B  241  MET ILE PRO CYS GLU LYS VAL SER THR LEU PRO ALA ILE          
SEQRES  14 B  241  THR LEU LYS LEU GLY GLY LYS GLY TYR LYS LEU SER PRO          
SEQRES  15 B  241  GLU ASP TYR THR LEU LYS VAL SER GLN ALA GLY LYS THR          
SEQRES  16 B  241  LEU CYS LEU SER GLY PHE MET GLY MET ASP ILE PRO PRO          
SEQRES  17 B  241  PRO SER GLY PRO LEU TRP ILE LEU GLY ASP VAL PHE ILE          
SEQRES  18 B  241  GLY ARG TYR TYR THR VAL PHE ASP ARG ASP ASN ASN ARG          
SEQRES  19 B  241  VAL GLY PHE ALA GLU ALA ALA                                  
SEQRES   1 C   97  GLY PRO ILE PRO GLU VAL LEU LYS ASN TYR MET ASP ALA          
SEQRES   2 C   97  GLN TYR TYR GLY GLU ILE GLY ILE GLY THR PRO PRO GLN          
SEQRES   3 C   97  CYS PHE THR VAL VAL PHE ASP THR GLY SER SER ASN LEU          
SEQRES   4 C   97  TRP VAL PRO SER ILE HIS CYS LYS LEU LEU ASP ILE ALA          
SEQRES   5 C   97  CYS TRP ILE HIS HIS LYS TYR ASN SER ASP LYS SER SER          
SEQRES   6 C   97  THR TYR VAL LYS ASN GLY THR SER PHE ASP ILE HIS TYR          
SEQRES   7 C   97  GLY SER GLY SER LEU SER GLY TYR LEU SER GLN ASP THR          
SEQRES   8 C   97  VAL SER VAL PRO CYS GLN                                      
SEQRES   1 D  241  GLY GLY VAL LYS VAL GLU ARG GLN VAL PHE GLY GLU ALA          
SEQRES   2 D  241  THR LYS GLN PRO GLY ILE THR PHE ILE ALA ALA LYS PHE          
SEQRES   3 D  241  ASP GLY ILE LEU GLY MET ALA TYR PRO ARG ILE SER VAL          
SEQRES   4 D  241  ASN ASN VAL LEU PRO VAL PHE ASP ASN LEU MET GLN GLN          
SEQRES   5 D  241  LYS LEU VAL ASP GLN ASN ILE PHE SER PHE TYR LEU SER          
SEQRES   6 D  241  ARG ASP PRO ASP ALA GLN PRO GLY GLY GLU LEU MET LEU          
SEQRES   7 D  241  GLY GLY THR ASP SER LYS TYR TYR LYS GLY SER LEU SER          
SEQRES   8 D  241  TYR LEU ASN VAL THR ARG LYS ALA TYR TRP GLN VAL HIS          
SEQRES   9 D  241  LEU ASP GLN VAL GLU VAL ALA SER GLY LEU THR LEU CYS          
SEQRES  10 D  241  LYS GLU GLY CYS GLU ALA ILE VAL ASP THR GLY THR SER          
SEQRES  11 D  241  LEU MET VAL GLY PRO VAL ASP GLU VAL ARG GLU LEU GLN          
SEQRES  12 D  241  LYS ALA ILE GLY ALA VAL PRO LEU ILE GLN GLY GLU TYR          
SEQRES  13 D  241  MET ILE PRO CYS GLU LYS VAL SER THR LEU PRO ALA ILE          
SEQRES  14 D  241  THR LEU LYS LEU GLY GLY LYS GLY TYR LYS LEU SER PRO          
SEQRES  15 D  241  GLU ASP TYR THR LEU LYS VAL SER GLN ALA GLY LYS THR          
SEQRES  16 D  241  LEU CYS LEU SER GLY PHE MET GLY MET ASP ILE PRO PRO          
SEQRES  17 D  241  PRO SER GLY PRO LEU TRP ILE LEU GLY ASP VAL PHE ILE          
SEQRES  18 D  241  GLY ARG TYR TYR THR VAL PHE ASP ARG ASP ASN ASN ARG          
SEQRES  19 D  241  VAL GLY PHE ALA GLU ALA ALA                                  
MODRES 1LYA ASN A   70  ASN  GLYCOSYLATION SITE                                 
MODRES 1LYA ASN B  199  ASN  GLYCOSYLATION SITE                                 
MODRES 1LYA ASN C   70  ASN  GLYCOSYLATION SITE                                 
MODRES 1LYA ASN D  199  ASN  GLYCOSYLATION SITE                                 
HET    NAG  A  98      27                                                       
HET    NAG  A  99      27                                                       
HET    BMA  A 100      20                                                       
HET    MAN  A 101      22                                                       
HET    NAG  B   1      28                                                       
HET    NAG  C  98      27                                                       
HET    NAG  C  99      27                                                       
HET    BMA  C 100      20                                                       
HET    MAN  C 101      22                                                       
HET    NAG  D   1      28                                                       
HETNAM     NAG N-ACETYL-D-GLUCOSAMINE                                           
HETNAM     BMA BETA-D-MANNOSE                                                   
HETNAM     MAN ALPHA-D-MANNOSE                                                  
FORMUL   5  NAG    6(C8 H15 N O6)                                               
FORMUL   5  BMA    2(C6 H12 O6)                                                 
FORMUL   5  MAN    2(C6 H12 O6)                                                 
FORMUL   9  HOH   *46(H2 O)                                                     
HELIX    1 A11 LYS A   47  ILE A   55  1                                   9    
HELIX    2 A21 ILE B  124  ALA B  129  1                                   6    
HELIX    3 A31 PRO B  149  LEU B  159  1                                  11    
HELIX    4 A41 PRO B  240  GLY B  252  1                                  13    
HELIX    5 A51 PRO B  264  LEU B  271  1                                   8    
HELIX    6 A61 SER B  286  THR B  291  1                                   6    
HELIX    7 A71 GLY B  322  GLY B  327  1                                   6    
HELIX    8 A12 LYS C   47  ILE C   55  1                                   9    
HELIX    9 A22 ILE D  124  ALA D  129  1                                   6    
HELIX   10 A32 PRO D  149  LEU D  159  1                                  11    
HELIX   11 A42 PRO D  240  GLY D  252  1                                  13    
HELIX   12 A52 PRO D  264  LEU D  271  1                                   8    
HELIX   13 A62 SER D  286  THR D  291  1                                   6    
HELIX   14 A72 GLY D  322  GLY D  327  1                                   6    
SHEET    1  I1 6 ILE A   3  LEU A   7  0                                        
SHEET    2  I1 6 GLY B 178  GLY B 184 -1                                        
SHEET    3  I1 6 ILE B 164  SER B 170 -1                                        
SHEET    4  I1 6 TYR B 330  ASP B 334 -1                                        
SHEET    5  I1 6 ASN B 337  ALA B 346 -1                                        
SHEET    6  I1 6 TYR B 190  VAL B 200 -1                                        
SHEET    1 II1 4 VAL B 254  LEU B 256  0                                        
SHEET    2 II1 4 GLU B 260  ILE B 263 -1                                        
SHEET    3 II1 4 LEU B 301  SER B 304 -1                                        
SHEET    4 II1 4 GLN B 296  GLY B 298 -1                                        
SHEET    1 1A1 9 VAL A  68  TYR A  78  0                                        
SHEET    2 1A1 9 GLY A  81  ASP A  90 -1                                        
SHEET    3 1A1 9 GLN B 113  LYS B 120 -1                                        
SHEET    4 1A1 9 ASN A  38  SER A  43  1                                        
SHEET    5 1A1 9 PHE B 131  MET B 137 -1                                        
SHEET    6 1A1 9 GLN A  26  ASP A  33  1                                        
SHEET    7 1A1 9 GLN A  14  GLY A  22 -1                                        
SHEET    8 1A1 9 LYS A   8  TYR A  10 -1                                        
SHEET    9 1A1 9 VAL B 110  ARG B 112 -1                                        
SHEET    1 1B1 9 VAL A  68  TYR A  78  0                                        
SHEET    2 1B1 9 GLY A  81  ASP A  90 -1                                        
SHEET    3 1B1 9 GLN B 113  LYS B 120 -1                                        
SHEET    4 1B1 9 ASN A  38  SER A  43  1                                        
SHEET    5 1B1 9 PHE B 131  MET B 137 -1                                        
SHEET    6 1B1 9 GLN A  26  ASP A  33  1                                        
SHEET    7 1B1 9 GLN A  14  GLY A  22 -1                                        
SHEET    8 1B1 9 THR A  91  CYS A  96 -1                                        
SHEET    9 1B1 9 VAL B 110  ARG B 112 -1                                        
SHEET    1 2A1 7 LYS B 281  LEU B 285  0                                        
SHEET    2 2A1 7 ALA B 273  LEU B 278 -1                                        
SHEET    3 2A1 7 TRP B 206  ALA B 216 -1                                        
SHEET    4 2A1 7 LEU B 219  LEU B 221 -1                                        
SHEET    5 2A1 7 LEU B 219  LYS B 223  1                                        
SHEET    6 2A1 7 THR B 234  GLY B 239 -1                                        
SHEET    7 2A1 7 GLY B 305  MET B 309  1                                        
SHEET    1 2B1 7 LYS B 281  LEU B 285  0                                        
SHEET    2 2B1 7 ALA B 273  LEU B 278 -1                                        
SHEET    3 2B1 7 TRP B 206  ALA B 216 -1                                        
SHEET    4 2B1 7 CYS B 226  ASP B 231 -1                                        
SHEET    5 2B1 7 LEU B 219  LYS B 223  1                                        
SHEET    6 2B1 7 THR B 234  GLY B 239 -1                                        
SHEET    7 2B1 7 GLY B 305  MET B 309  1                                        
SHEET    1  I2 6 ILE C   3  LEU C   7  0                                        
SHEET    2  I2 6 GLY D 178  GLY D 184 -1                                        
SHEET    3  I2 6 ILE D 164  SER D 170 -1                                        
SHEET    4  I2 6 TYR D 330  ASP D 334 -1                                        
SHEET    5  I2 6 ASN D 337  ALA D 346 -1                                        
SHEET    6  I2 6 TYR D 190  VAL D 200 -1                                        
SHEET    1 II2 4 VAL D 254  LEU D 256  0                                        
SHEET    2 II2 4 GLU D 260  ILE D 263 -1                                        
SHEET    3 II2 4 LEU D 301  SER D 304 -1                                        
SHEET    4 II2 4 GLN D 296  GLY D 298 -1                                        
SHEET    1 1A2 9 VAL C  68  TYR C  78  0                                        
SHEET    2 1A2 9 GLY C  81  ASP C  90 -1                                        
SHEET    3 1A2 9 GLN D 113  LYS D 120 -1                                        
SHEET    4 1A2 9 ASN C  38  SER C  43  1                                        
SHEET    5 1A2 9 PHE D 131  MET D 137 -1                                        
SHEET    6 1A2 9 GLN C  26  ASP C  33  1                                        
SHEET    7 1A2 9 GLN C  14  GLY C  22 -1                                        
SHEET    8 1A2 9 LYS C   8  TYR C  10 -1                                        
SHEET    9 1A2 9 VAL D 110  ARG D 112 -1                                        
SHEET    1 1B2 9 VAL C  68  TYR C  78  0                                        
SHEET    2 1B2 9 GLY C  81  ASP C  90 -1                                        
SHEET    3 1B2 9 GLN D 113  LYS D 120 -1                                        
SHEET    4 1B2 9 ASN C  38  SER C  43  1                                        
SHEET    5 1B2 9 PHE D 131  MET D 137 -1                                        
SHEET    6 1B2 9 GLN C  26  ASP C  33  1                                        
SHEET    7 1B2 9 GLN C  14  GLY C  22 -1                                        
SHEET    8 1B2 9 THR C  91  CYS C  96 -1                                        
SHEET    9 1B2 9 VAL D 110  ARG D 112 -1                                        
SHEET    1 2A2 7 LYS D 281  LEU D 285  0                                        
SHEET    2 2A2 7 ALA D 273  LEU D 278 -1                                        
SHEET    3 2A2 7 TRP D 206  ALA D 216 -1                                        
SHEET    4 2A2 7 LEU D 219  LEU D 221 -1                                        
SHEET    5 2A2 7 LEU D 219  LYS D 223  1                                        
SHEET    6 2A2 7 THR D 234  GLY D 239 -1                                        
SHEET    7 2A2 7 GLY D 305  MET D 309  1                                        
SHEET    1 2B2 7 LYS D 281  LEU D 285  0                                        
SHEET    2 2B2 7 ALA D 273  LEU D 278 -1                                        
SHEET    3 2B2 7 TRP D 206  ALA D 216 -1                                        
SHEET    4 2B2 7 CYS D 226  ASP D 231 -1                                        
SHEET    5 2B2 7 LEU D 219  LYS D 223  1                                        
SHEET    6 2B2 7 THR D 234  GLY D 239 -1                                        
SHEET    7 2B2 7 GLY D 305  MET D 309  1                                        
SSBOND   1 CYS A   27    CYS A   96                          1555   1555  2.04  
SSBOND   2 CYS A   46    CYS A   53                          1555   1555  2.00  
SSBOND   3 CYS B  222    CYS B  226                          1555   1555  2.03  
SSBOND   4 CYS B  265    CYS B  302                          1555   1555  2.02  
SSBOND   5 CYS C   27    CYS C   96                          1555   1555  2.00  
SSBOND   6 CYS C   46    CYS C   53                          1555   1555  2.01  
SSBOND   7 CYS D  222    CYS D  226                          1555   1555  2.01  
SSBOND   8 CYS D  265    CYS D  302                          1555   1555  2.02  
LINK         ND2 ASN A  70                 C1  NAG A  98     1555   1555  1.47  
LINK         ND2 ASN B 199                 C1  NAG B   1     1555   1555  1.45  
LINK         ND2 ASN C  70                 C1  NAG C  98     1555   1555  1.45  
LINK         ND2 ASN D 199                 C1  NAG D   1     1555   1555  1.47  
LINK         O4  NAG A  98                 C1  NAG A  99     1555   1555  1.44  
LINK         O4  NAG A  99                 C1  BMA A 100     1555   1555  1.41  
LINK         O6  BMA A 100                 C1  MAN A 101     1555   1555  1.45  
LINK         O4  NAG C  98                 C1  NAG C  99     1555   1555  1.44  
LINK         O4  NAG C  99                 C1  BMA C 100     1555   1555  1.44  
LINK         O6  BMA C 100                 C1  MAN C 101     1555   1555  1.45  
CISPEP   1 THR A   23    PRO A   24          0        -9.43                     
CISPEP   2 VAL A   94    PRO A   95          0        -7.47                     
CISPEP   3 GLN B  176    PRO B  177          0        -0.07                     
CISPEP   4 PRO B  313    PRO B  314          0         8.20                     
CISPEP   5 GLY B  316    PRO B  317          0        -3.56                     
CISPEP   6 GLY C    1    PRO C    2          0       -11.58                     
CISPEP   7 THR C   23    PRO C   24          0       -11.78                     
CISPEP   8 VAL C   94    PRO C   95          0       -17.40                     
CISPEP   9 GLN D  176    PRO D  177          0        -5.50                     
CISPEP  10 GLY D  316    PRO D  317          0         2.06                     
SITE     1 AC1  3 ASN A  70  THR A  72  NAG A  99                               
SITE     1 AC2  5 THR A  72  NAG A  98  BMA A 100  ASN B 145                    
SITE     2 AC2  5 ASN B 146                                                     
SITE     1 AC3  3 NAG A  99  MAN A 101  ASN B 146                               
SITE     1 AC4  1 BMA A 100                                                     
SITE     1 AC5  1 ASN B 199                                                     
SITE     1 AC6  2 ASN C  70  NAG C  99                                          
SITE     1 AC7  5 NAG C  98  BMA C 100  MAN C 101  ASN D 145                    
SITE     2 AC7  5 ASN D 146                                                     
SITE     1 AC8  3 NAG C  99  MAN C 101  ASN D 146                               
SITE     1 AC9  3 NAG C  99  BMA C 100  ASN D 146                               
SITE     1 BC1  1 ASN D 199                                                     
CRYST1  125.900  125.900  104.100  90.00  90.00 120.00 P 65         12          
ORIGX1      1.000000  0.000000  0.000000        0.00000                         
ORIGX2      0.000000  1.000000  0.000000        0.00000                         
ORIGX3      0.000000  0.000000  1.000000        0.00000                         
SCALE1      0.007943  0.004586  0.000000        0.00000                         
SCALE2      0.000000  0.009172  0.000000        0.00000                         
SCALE3      0.000000  0.000000  0.009606        0.00000                         
MTRIX1   1  0.735300  0.674700 -0.064150       -9.57840    1                    
MTRIX2   1  0.608800 -0.699200 -0.374800      129.91299    1                    
MTRIX3   1 -0.297800  0.236600 -0.924900       10.65180    1                    
ATOM      1  N   GLY A   1       9.418  80.956  35.034  1.00 47.91           N  
ATOM      2  CA  GLY A   1      10.857  80.938  35.206  1.00 44.30           C  
ATOM      3  C   GLY A   1      11.370  81.738  34.020  1.00 41.13           C  
ATOM      4  O   GLY A   1      10.567  82.541  33.531  1.00 43.91           O  
ATOM      5  H1  GLY A   1       9.219  81.944  34.746  1.00 20.00           H  
ATOM      6  H2  GLY A   1       9.201  80.374  34.203  1.00 20.00           H  
ATOM      7  H3  GLY A   1       8.891  80.668  35.875  1.00 20.00           H  
ATOM      8  N   PRO A   2      12.602  81.596  33.541  1.00 35.57           N  
ATOM      9  CA  PRO A   2      13.004  82.044  32.231  1.00 31.11           C  
ATOM     10  C   PRO A   2      12.226  81.250  31.200  1.00 28.76           C  
ATOM     11  O   PRO A   2      11.888  80.082  31.426  1.00 28.69           O  
ATOM     12  CB  PRO A   2      14.487  81.810  32.242  1.00 34.31           C  
ATOM     13  CG  PRO A   2      14.669  80.643  33.173  1.00 34.56           C  
ATOM     14  CD  PRO A   2      13.725  81.042  34.277  1.00 35.33           C  
ATOM     15  N   ILE A   3      11.885  81.953  30.129  1.00 25.00           N  
ATOM     16  CA  ILE A   3      11.093  81.447  29.026  1.00 24.51           C  
ATOM     17  C   ILE A   3      12.061  81.087  27.895  1.00 24.48           C  
ATOM     18  O   ILE A   3      12.678  82.004  27.349  1.00 24.71           O  
ATOM     19  CB  ILE A   3      10.091  82.547  28.547  1.00 27.24           C  
ATOM     20  CG1 ILE A   3       9.395  83.264  29.711  1.00 27.53           C  
ATOM     21  CG2 ILE A   3       9.068  81.875  27.645  1.00 26.87           C  
ATOM     22  CD1 ILE A   3       8.570  82.351  30.630  1.00 31.69           C  
ATOM     23  H   ILE A   3      12.209  82.878  30.075  1.00 20.00           H  
ATOM     24  N   PRO A   4      12.281  79.828  27.491  1.00 23.24           N  
ATOM     25  CA  PRO A   4      13.154  79.447  26.394  1.00 20.36           C  
ATOM     26  C   PRO A   4      12.479  79.575  25.042  1.00 20.26           C  
ATOM     27  O   PRO A   4      11.360  79.076  24.892  1.00 20.44           O  
ATOM     28  CB  PRO A   4      13.549  78.015  26.696  1.00 19.90           C  
ATOM     29  CG  PRO A   4      13.056  77.746  28.094  1.00 20.77           C  
ATOM     30  CD  PRO A   4      11.816  78.618  28.158  1.00 23.24           C  
ATOM     31  N   GLU A   5      13.139  80.180  24.053  1.00 19.04           N  
ATOM     32  CA  GLU A   5      12.654  80.257  22.687  1.00 18.63           C  
ATOM     33  C   GLU A   5      13.706  79.507  21.924  1.00 20.25           C  
ATOM     34  O   GLU A   5      14.883  79.866  22.006  1.00 25.23           O  
ATOM     35  CB  GLU A   5      12.650  81.639  22.062  1.00 18.15           C  
ATOM     36  CG  GLU A   5      11.310  82.202  21.748  1.00 17.02           C  
ATOM     37  CD  GLU A   5      10.489  81.515  20.676  1.00 17.36           C  
ATOM     38  OE1 GLU A   5       9.954  80.443  20.914  1.00 23.49           O  
ATOM     39  OE2 GLU A   5      10.334  82.073  19.604  1.00 18.16           O  
ATOM     40  H   GLU A   5      14.037  80.516  24.230  1.00 20.00           H  
ATOM     41  N   VAL A   6      13.319  78.483  21.183  1.00 18.50           N  
ATOM     42  CA  VAL A   6      14.262  77.728  20.389  1.00 18.15           C  
ATOM     43  C   VAL A   6      14.389  78.446  19.071  1.00 18.10           C  
ATOM     44  O   VAL A   6      13.358  78.828  18.518  1.00 21.99           O  
ATOM     45  CB  VAL A   6      13.734  76.308  20.202  1.00 17.54           C  
ATOM     46  CG1 VAL A   6      14.577  75.497  19.230  1.00 16.91           C  
ATOM     47  CG2 VAL A   6      13.790  75.641  21.565  1.00 14.42           C  
ATOM     48  H   VAL A   6      12.363  78.307  21.090  1.00 20.00           H  
ATOM     49  N   LEU A   7      15.584  78.659  18.550  1.00 17.62           N  
ATOM     50  CA  LEU A   7      15.724  79.368  17.293  1.00 17.25           C  
ATOM     51  C   LEU A   7      16.097  78.404  16.188  1.00 17.44           C  
ATOM     52  O   LEU A   7      16.752  77.393  16.467  1.00 21.75           O  
ATOM     53  CB  LEU A   7      16.804  80.446  17.421  1.00 14.46           C  
ATOM     54  CG  LEU A   7      16.640  81.553  18.471  1.00  9.76           C  
ATOM     55  CD1 LEU A   7      17.774  82.522  18.362  1.00  8.79           C  
ATOM     56  CD2 LEU A   7      15.376  82.321  18.253  1.00  8.26           C  
ATOM     57  H   LEU A   7      16.375  78.264  18.966  1.00 20.00           H  
ATOM     58  N   LYS A   8      15.666  78.634  14.950  1.00 18.07           N  
ATOM     59  CA  LYS A   8      16.106  77.849  13.810  1.00 18.28           C  
ATOM     60  C   LYS A   8      17.277  78.609  13.234  1.00 17.03           C  
ATOM     61  O   LYS A   8      17.395  79.817  13.396  1.00 21.61           O  
ATOM     62  CB  LYS A   8      15.060  77.731  12.714  1.00 22.90           C  
ATOM     63  CG  LYS A   8      14.047  76.621  12.865  1.00 28.16           C  
ATOM     64  CD  LYS A   8      12.997  76.999  13.900  1.00 39.46           C  
ATOM     65  CE  LYS A   8      12.364  75.754  14.539  1.00 44.31           C  
ATOM     66  NZ  LYS A   8      13.346  74.941  15.256  1.00 45.28           N  
ATOM     67  H   LYS A   8      15.094  79.409  14.796  1.00 20.00           H  
ATOM     68  HZ1 LYS A   8      13.792  75.515  16.000  1.00 20.00           H  
ATOM     69  HZ2 LYS A   8      12.870  74.123  15.688  1.00 20.00           H  
ATOM     70  HZ3 LYS A   8      14.074  74.608  14.593  1.00 20.00           H  
ATOM     71  N   ASN A   9      18.133  77.932  12.510  1.00 19.10           N  
ATOM     72  CA  ASN A   9      19.354  78.498  11.965  1.00 18.01           C  
ATOM     73  C   ASN A   9      19.321  78.256  10.472  1.00 21.60           C  
ATOM     74  O   ASN A   9      19.366  77.102  10.044  1.00 19.35           O  
ATOM     75  CB  ASN A   9      20.541  77.783  12.579  1.00 15.77           C  
ATOM     76  CG  ASN A   9      21.910  78.098  12.011  1.00 17.93           C  
ATOM     77  OD1 ASN A   9      22.092  78.600  10.904  1.00 20.94           O  
ATOM     78  ND2 ASN A   9      22.962  77.784  12.737  1.00 18.17           N  
ATOM     79  H   ASN A   9      17.925  77.017  12.229  1.00 20.00           H  
ATOM     80 HD21 ASN A   9      23.826  78.201  12.543  1.00  0.00           H  
ATOM     81 HD22 ASN A   9      22.831  77.253  13.548  1.00  0.00           H  
ATOM     82  N   TYR A  10      19.187  79.276   9.639  1.00 24.18           N  
ATOM     83  CA  TYR A  10      19.308  79.091   8.222  1.00 23.96           C  
ATOM     84  C   TYR A  10      20.700  79.574   7.838  1.00 29.12           C  
ATOM     85  O   TYR A  10      21.020  80.765   7.986  1.00 32.90           O  
ATOM     86  CB  TYR A  10      18.249  79.900   7.508  1.00 24.89           C  
ATOM     87  CG  TYR A  10      18.350  79.769   6.001  1.00 25.76           C  
ATOM     88  CD1 TYR A  10      18.278  78.524   5.418  1.00 29.58           C  
ATOM     89  CD2 TYR A  10      18.492  80.891   5.228  1.00 27.39           C  
ATOM     90  CE1 TYR A  10      18.342  78.399   4.050  1.00 32.07           C  
ATOM     91  CE2 TYR A  10      18.557  80.779   3.862  1.00 30.89           C  
ATOM     92  CZ  TYR A  10      18.478  79.532   3.283  1.00 33.11           C  
ATOM     93  OH  TYR A  10      18.506  79.405   1.908  1.00 33.34           O  
ATOM     94  H   TYR A  10      18.999  80.166   9.993  1.00 20.00           H  
ATOM     95  HH  TYR A  10      18.559  78.475   1.673  1.00 20.00           H  
ATOM     96  N   MET A  11      21.565  78.642   7.410  1.00 31.39           N  
ATOM     97  CA  MET A  11      22.895  78.921   6.857  1.00 31.25           C  
ATOM     98  C   MET A  11      23.861  79.807   7.640  1.00 31.93           C  
ATOM     99  O   MET A  11      24.765  80.411   7.046  1.00 35.43           O  
ATOM    100  CB  MET A  11      22.731  79.524   5.447  1.00 33.42           C  
ATOM    101  CG  MET A  11      23.331  78.659   4.343  1.00 38.12           C  
ATOM    102  SD  MET A  11      22.690  76.958   4.373  1.00 43.35           S  
ATOM    103  CE  MET A  11      24.147  76.018   4.757  1.00 45.83           C  
ATOM    104  H   MET A  11      21.295  77.709   7.535  1.00 20.00           H  
ATOM    105  N   ASP A  12      23.711  79.886   8.970  1.00 25.36           N  
ATOM    106  CA  ASP A  12      24.464  80.788   9.849  1.00 21.89           C  
ATOM    107  C   ASP A  12      24.295  82.260   9.476  1.00 17.45           C  
ATOM    108  O   ASP A  12      25.011  83.157   9.927  1.00 16.21           O  
ATOM    109  CB  ASP A  12      25.968  80.429   9.852  1.00 19.09           C  
ATOM    110  CG  ASP A  12      26.353  79.112  10.513  1.00 17.63           C  
ATOM    111  OD1 ASP A  12      25.547  78.505  11.206  1.00 21.23           O  
ATOM    112  OD2 ASP A  12      27.484  78.684  10.340  1.00 17.45           O  
ATOM    113  H   ASP A  12      23.037  79.315   9.394  1.00 20.00           H  
ATOM    114  N   ALA A  13      23.237  82.516   8.715  1.00 15.27           N  
ATOM    115  CA  ALA A  13      22.960  83.849   8.241  1.00 18.37           C  
ATOM    116  C   ALA A  13      21.645  84.364   8.767  1.00 20.51           C  
ATOM    117  O   ALA A  13      21.576  85.576   8.966  1.00 22.43           O  
ATOM    118  CB  ALA A  13      22.900  83.888   6.724  1.00 15.68           C  
ATOM    119  H   ALA A  13      22.629  81.790   8.476  1.00 20.00           H  
ATOM    120  N   GLN A  14      20.615  83.523   8.992  1.00 21.06           N  
ATOM    121  CA  GLN A  14      19.297  83.949   9.472  1.00 17.47           C  
ATOM    122  C   GLN A  14      18.891  83.156  10.678  1.00 18.80           C  
ATOM    123  O   GLN A  14      18.835  81.942  10.558  1.00 22.76           O  
ATOM    124  CB  GLN A  14      18.225  83.717   8.459  1.00 17.56           C  
ATOM    125  CG  GLN A  14      18.450  84.601   7.268  1.00 20.84           C  
ATOM    126  CD  GLN A  14      17.528  84.280   6.115  1.00 22.70           C  
ATOM    127  OE1 GLN A  14      16.470  83.663   6.238  1.00 26.20           O  
ATOM    128  NE2 GLN A  14      17.908  84.701   4.929  1.00 23.97           N  
ATOM    129  H   GLN A  14      20.739  82.562   8.840  1.00 20.00           H  
ATOM    130 HE21 GLN A  14      17.359  84.445   4.155  1.00  0.00           H  
ATOM    131 HE22 GLN A  14      18.732  85.223   4.857  1.00  0.00           H  
ATOM    132  N   TYR A  15      18.648  83.710  11.859  1.00 20.31           N  
ATOM    133  CA  TYR A  15      18.202  82.918  13.002  1.00 15.92           C  
ATOM    134  C   TYR A  15      16.834  83.470  13.346  1.00 17.46           C  
ATOM    135  O   TYR A  15      16.695  84.679  13.572  1.00 21.81           O  
ATOM    136  CB  TYR A  15      19.137  83.078  14.206  1.00 12.64           C  
ATOM    137  CG  TYR A  15      20.542  82.534  13.980  1.00 12.42           C  
ATOM    138  CD1 TYR A  15      21.464  83.259  13.251  1.00 13.78           C  
ATOM    139  CD2 TYR A  15      20.925  81.334  14.550  1.00 13.35           C  
ATOM    140  CE1 TYR A  15      22.757  82.803  13.102  1.00  9.48           C  
ATOM    141  CE2 TYR A  15      22.221  80.875  14.403  1.00 12.08           C  
ATOM    142  CZ  TYR A  15      23.117  81.623  13.686  1.00 10.45           C  
ATOM    143  OH  TYR A  15      24.421  81.213  13.606  1.00 14.80           O  
ATOM    144  H   TYR A  15      18.743  84.686  11.958  1.00 20.00           H  
ATOM    145  HH  TYR A  15      24.958  81.880  13.166  1.00 20.00           H  
ATOM    146  N   TYR A  16      15.796  82.643  13.407  1.00 18.09           N  
ATOM    147  CA  TYR A  16      14.439  83.105  13.654  1.00 15.73           C  
ATOM    148  C   TYR A  16      13.728  82.158  14.590  1.00 17.91           C  
ATOM    149  O   TYR A  16      14.205  81.032  14.767  1.00 22.11           O  
ATOM    150  CB  TYR A  16      13.689  83.210  12.332  1.00 18.93           C  
ATOM    151  CG  TYR A  16      13.908  82.071  11.347  1.00 24.91           C  
ATOM    152  CD1 TYR A  16      15.012  82.071  10.500  1.00 27.37           C  
ATOM    153  CD2 TYR A  16      13.016  81.024  11.326  1.00 25.28           C  
ATOM    154  CE1 TYR A  16      15.226  81.017   9.640  1.00 27.22           C  
ATOM    155  CE2 TYR A  16      13.229  79.971  10.470  1.00 28.40           C  
ATOM    156  CZ  TYR A  16      14.327  79.967   9.638  1.00 30.21           C  
ATOM    157  OH  TYR A  16      14.537  78.858   8.823  1.00 37.06           O  
ATOM    158  H   TYR A  16      15.961  81.674  13.386  1.00 20.00           H  
ATOM    159  HH  TYR A  16      13.748  78.310   8.796  1.00 20.00           H  
ATOM    160  N   GLY A  17      12.605  82.522  15.192  1.00 15.31           N  
ATOM    161  CA  GLY A  17      11.925  81.647  16.126  1.00 14.22           C  
ATOM    162  C   GLY A  17      10.439  81.856  15.986  1.00 15.65           C  
ATOM    163  O   GLY A  17      10.046  82.787  15.277  1.00 20.50           O  
ATOM    164  H   GLY A  17      12.202  83.395  15.000  1.00 20.00           H  
ATOM    165  N   GLU A  18       9.587  81.068  16.624  1.00 15.41           N  
ATOM    166  CA  GLU A  18       8.163  81.171  16.405  1.00 18.42           C  
ATOM    167  C   GLU A  18       7.430  81.833  17.562  1.00 17.77           C  
ATOM    168  O   GLU A  18       7.740  81.568  18.737  1.00 16.40           O  
ATOM    169  CB  GLU A  18       7.689  79.763  16.144  1.00 23.49           C  
ATOM    170  CG  GLU A  18       6.341  79.711  15.476  1.00 30.57           C  
ATOM    171  CD  GLU A  18       5.962  78.324  14.979  1.00 34.24           C  
ATOM    172  OE1 GLU A  18       5.764  77.427  15.810  1.00 37.25           O  
ATOM    173  OE2 GLU A  18       5.847  78.162  13.759  1.00 36.14           O  
ATOM    174  H   GLU A  18       9.922  80.394  17.254  1.00 20.00           H  
ATOM    175  N   ILE A  19       6.471  82.697  17.200  1.00 13.53           N  
ATOM    176  CA  ILE A  19       5.696  83.526  18.128  1.00 15.06           C  
ATOM    177  C   ILE A  19       4.260  83.519  17.654  1.00 15.21           C  
ATOM    178  O   ILE A  19       4.025  83.135  16.507  1.00 20.45           O  
ATOM    179  CB  ILE A  19       6.110  85.054  18.178  1.00 14.77           C  
ATOM    180  CG1 ILE A  19       5.992  85.735  16.810  1.00 12.61           C  
ATOM    181  CG2 ILE A  19       7.532  85.161  18.681  1.00 13.80           C  
ATOM    182  CD1 ILE A  19       5.719  87.248  16.903  1.00 10.06           C  
ATOM    183  H   ILE A  19       6.213  82.743  16.252  1.00 20.00           H  
ATOM    184  N   GLY A  20       3.284  83.969  18.428  1.00 17.87           N  
ATOM    185  CA  GLY A  20       1.909  84.013  17.956  1.00 15.35           C  
ATOM    186  C   GLY A  20       1.345  85.425  18.064  1.00 17.84           C  
ATOM    187  O   GLY A  20       1.761  86.200  18.932  1.00 24.01           O  
ATOM    188  H   GLY A  20       3.503  84.366  19.299  1.00 20.00           H  
ATOM    189  N   ILE A  21       0.463  85.827  17.158  1.00 15.77           N  
ATOM    190  CA  ILE A  21      -0.241  87.098  17.237  1.00 15.22           C  
ATOM    191  C   ILE A  21      -1.698  86.654  17.208  1.00 17.73           C  
ATOM    192  O   ILE A  21      -2.096  85.866  16.334  1.00 18.59           O  
ATOM    193  CB  ILE A  21      -0.079  88.029  16.026  1.00 14.22           C  
ATOM    194  CG1 ILE A  21       1.369  88.209  15.592  1.00 15.05           C  
ATOM    195  CG2 ILE A  21      -0.707  89.355  16.418  1.00 11.81           C  
ATOM    196  CD1 ILE A  21       2.265  88.969  16.564  1.00 20.23           C  
ATOM    197  H   ILE A  21       0.240  85.220  16.418  1.00 20.00           H  
ATOM    198  N   GLY A  22      -2.492  87.085  18.186  1.00 19.21           N  
ATOM    199  CA  GLY A  22      -3.923  86.833  18.194  1.00 17.33           C  
ATOM    200  C   GLY A  22      -4.371  85.741  19.137  1.00 20.93           C  
ATOM    201  O   GLY A  22      -3.566  84.985  19.711  1.00 24.32           O  
ATOM    202  H   GLY A  22      -2.068  87.466  18.985  1.00 20.00           H  
ATOM    203  N   THR A  23      -5.693  85.701  19.283  1.00 21.51           N  
ATOM    204  CA  THR A  23      -6.353  84.671  20.062  1.00 21.10           C  
ATOM    205  C   THR A  23      -7.360  84.169  19.063  1.00 20.28           C  
ATOM    206  O   THR A  23      -8.194  84.922  18.535  1.00 22.14           O  
ATOM    207  CB  THR A  23      -7.150  85.150  21.288  1.00 22.48           C  
ATOM    208  OG1 THR A  23      -6.279  85.971  22.069  1.00 26.41           O  
ATOM    209  CG2 THR A  23      -7.662  83.976  22.126  1.00 18.19           C  
ATOM    210  H   THR A  23      -6.255  86.348  18.806  1.00 20.00           H  
ATOM    211  HG1 THR A  23      -6.566  85.912  22.989  1.00 20.00           H  
ATOM    212  N   PRO A  24      -7.270  82.895  18.742  1.00 19.93           N  
ATOM    213  CA  PRO A  24      -6.185  81.968  19.103  1.00 20.98           C  
ATOM    214  C   PRO A  24      -4.895  82.331  18.378  1.00 19.59           C  
ATOM    215  O   PRO A  24      -5.008  83.022  17.361  1.00 24.22           O  
ATOM    216  CB  PRO A  24      -6.699  80.613  18.693  1.00 20.28           C  
ATOM    217  CG  PRO A  24      -8.166  80.832  18.436  1.00 21.24           C  
ATOM    218  CD  PRO A  24      -8.234  82.244  17.883  1.00 21.88           C  
ATOM    219  N   PRO A  25      -3.692  81.938  18.804  1.00 17.03           N  
ATOM    220  CA  PRO A  25      -2.446  82.357  18.197  1.00 16.93           C  
ATOM    221  C   PRO A  25      -2.313  82.022  16.719  1.00 17.56           C  
ATOM    222  O   PRO A  25      -2.569  80.887  16.301  1.00 19.16           O  
ATOM    223  CB  PRO A  25      -1.378  81.687  19.053  1.00 15.73           C  
ATOM    224  CG  PRO A  25      -2.034  81.571  20.388  1.00 14.95           C  
ATOM    225  CD  PRO A  25      -3.417  81.121  19.973  1.00 16.02           C  
ATOM    226  N   GLN A  26      -1.975  82.997  15.885  1.00 17.39           N  
ATOM    227  CA  GLN A  26      -1.637  82.683  14.506  1.00 19.61           C  
ATOM    228  C   GLN A  26      -0.116  82.628  14.625  1.00 22.12           C  
ATOM    229  O   GLN A  26       0.460  83.575  15.178  1.00 23.19           O  
ATOM    230  CB  GLN A  26      -2.077  83.806  13.579  1.00 21.27           C  
ATOM    231  CG  GLN A  26      -3.570  84.082  13.748  1.00 24.10           C  
ATOM    232  CD  GLN A  26      -4.202  85.181  12.896  1.00 25.69           C  
ATOM    233  OE1 GLN A  26      -3.648  85.699  11.928  1.00 24.87           O  
ATOM    234  NE2 GLN A  26      -5.435  85.559  13.198  1.00 25.58           N  
ATOM    235  H   GLN A  26      -1.915  83.923  16.200  1.00 20.00           H  
ATOM    236 HE21 GLN A  26      -5.846  86.272  12.678  1.00  0.00           H  
ATOM    237 HE22 GLN A  26      -5.869  85.096  13.946  1.00  0.00           H  
ATOM    238  N   CYS A  27       0.572  81.565  14.198  1.00 21.67           N  
ATOM    239  CA  CYS A  27       2.015  81.453  14.322  1.00 19.05           C  
ATOM    240  C   CYS A  27       2.850  82.035  13.187  1.00 21.52           C  
ATOM    241  O   CYS A  27       2.620  81.785  11.990  1.00 21.18           O  
ATOM    242  CB  CYS A  27       2.376  80.003  14.483  1.00 20.80           C  
ATOM    243  SG  CYS A  27       1.539  79.277  15.911  1.00 24.37           S  
ATOM    244  H   CYS A  27       0.095  80.837  13.750  1.00 20.00           H  
ATOM    245  N   PHE A  28       3.865  82.824  13.549  1.00 22.15           N  
ATOM    246  CA  PHE A  28       4.780  83.449  12.606  1.00 19.04           C  
ATOM    247  C   PHE A  28       6.197  83.164  13.038  1.00 20.71           C  
ATOM    248  O   PHE A  28       6.407  82.746  14.179  1.00 24.40           O  
ATOM    249  CB  PHE A  28       4.609  84.936  12.590  1.00 18.00           C  
ATOM    250  CG  PHE A  28       3.215  85.337  12.181  1.00 16.67           C  
ATOM    251  CD1 PHE A  28       2.239  85.473  13.143  1.00 12.28           C  
ATOM    252  CD2 PHE A  28       2.932  85.560  10.848  1.00 17.50           C  
ATOM    253  CE1 PHE A  28       0.964  85.839  12.762  1.00 11.26           C  
ATOM    254  CE2 PHE A  28       1.647  85.925  10.490  1.00 15.71           C  
ATOM    255  CZ  PHE A  28       0.668  86.062  11.443  1.00 11.03           C  
ATOM    256  H   PHE A  28       4.035  82.960  14.510  1.00 20.00           H  
ATOM    257  N   THR A  29       7.186  83.322  12.161  1.00 21.13           N  
ATOM    258  CA  THR A  29       8.581  83.177  12.547  1.00 18.39           C  
ATOM    259  C   THR A  29       9.145  84.572  12.447  1.00 15.98           C  
ATOM    260  O   THR A  29       8.801  85.311  11.503  1.00 17.73           O  
ATOM    261  CB  THR A  29       9.337  82.237  11.599  1.00 18.83           C  
ATOM    262  OG1 THR A  29       9.026  82.601  10.247  1.00 23.19           O  
ATOM    263  CG2 THR A  29       8.983  80.789  11.897  1.00 17.04           C  
ATOM    264  H   THR A  29       7.029  83.622  11.247  1.00 20.00           H  
ATOM    265  HG1 THR A  29       9.420  81.942   9.657  1.00 20.00           H  
ATOM    266  N   VAL A  30       9.964  84.970  13.409  1.00 12.76           N  
ATOM    267  CA  VAL A  30      10.532  86.305  13.423  1.00 13.70           C  
ATOM    268  C   VAL A  30      11.980  86.220  13.833  1.00 12.60           C  
ATOM    269  O   VAL A  30      12.387  85.254  14.477  1.00 13.34           O  
ATOM    270  CB  VAL A  30       9.844  87.278  14.430  1.00 11.21           C  
ATOM    271  CG1 VAL A  30       8.419  87.596  14.017  1.00 13.67           C  
ATOM    272  CG2 VAL A  30       9.853  86.642  15.802  1.00 10.83           C  
ATOM    273  H   VAL A  30      10.209  84.356  14.134  1.00 20.00           H  
ATOM    274  N   VAL A  31      12.769  87.202  13.453  1.00 10.82           N  
ATOM    275  CA  VAL A  31      14.117  87.252  13.954  1.00 12.05           C  
ATOM    276  C   VAL A  31      14.006  88.259  15.092  1.00 12.65           C  
ATOM    277  O   VAL A  31      13.315  89.277  15.047  1.00 12.18           O  
ATOM    278  CB  VAL A  31      15.159  87.674  12.817  1.00 11.29           C  
ATOM    279  CG1 VAL A  31      14.577  88.612  11.794  1.00 14.29           C  
ATOM    280  CG2 VAL A  31      16.322  88.429  13.445  1.00  7.20           C  
ATOM    281  H   VAL A  31      12.404  87.926  12.902  1.00 20.00           H  
ATOM    282  N   PHE A  32      14.629  87.865  16.182  1.00 14.14           N  
ATOM    283  CA  PHE A  32      14.657  88.614  17.401  1.00 11.53           C  
ATOM    284  C   PHE A  32      15.882  89.454  17.191  1.00 14.39           C  
ATOM    285  O   PHE A  32      17.042  89.064  17.368  1.00 11.42           O  
ATOM    286  CB  PHE A  32      14.793  87.650  18.571  1.00 10.91           C  
ATOM    287  CG  PHE A  32      13.502  86.855  18.769  1.00 11.68           C  
ATOM    288  CD1 PHE A  32      12.515  87.331  19.600  1.00 11.84           C  
ATOM    289  CD2 PHE A  32      13.315  85.654  18.136  1.00 11.74           C  
ATOM    290  CE1 PHE A  32      11.360  86.610  19.799  1.00 13.75           C  
ATOM    291  CE2 PHE A  32      12.152  84.942  18.343  1.00 15.17           C  
ATOM    292  CZ  PHE A  32      11.171  85.412  19.173  1.00  9.88           C  
ATOM    293  H   PHE A  32      15.124  87.020  16.168  1.00 20.00           H  
ATOM    294  N   ASP A  33      15.527  90.637  16.738  1.00 12.60           N  
ATOM    295  CA  ASP A  33      16.488  91.609  16.326  1.00 14.92           C  
ATOM    296  C   ASP A  33      16.872  92.651  17.361  1.00 17.24           C  
ATOM    297  O   ASP A  33      16.098  93.578  17.597  1.00 20.68           O  
ATOM    298  CB  ASP A  33      15.902  92.228  15.074  1.00 14.19           C  
ATOM    299  CG  ASP A  33      16.768  93.241  14.363  1.00 14.54           C  
ATOM    300  OD1 ASP A  33      17.979  93.255  14.545  1.00 14.01           O  
ATOM    301  OD2 ASP A  33      16.208  94.023  13.607  1.00 18.40           O  
ATOM    302  H   ASP A  33      14.576  90.875  16.730  1.00 20.00           H  
ATOM    303  N   THR A  34      18.079  92.638  17.939  1.00 18.62           N  
ATOM    304  CA  THR A  34      18.474  93.668  18.885  1.00 14.71           C  
ATOM    305  C   THR A  34      18.956  94.911  18.148  1.00 15.18           C  
ATOM    306  O   THR A  34      19.529  95.818  18.746  1.00 18.18           O  
ATOM    307  CB  THR A  34      19.565  93.112  19.819  1.00 13.91           C  
ATOM    308  OG1 THR A  34      20.675  92.676  19.044  1.00 12.36           O  
ATOM    309  CG2 THR A  34      19.006  91.985  20.661  1.00 11.03           C  
ATOM    310  H   THR A  34      18.720  91.917  17.766  1.00 20.00           H  
ATOM    311  HG1 THR A  34      21.448  93.135  19.424  1.00 20.00           H  
ATOM    312  N   GLY A  35      18.739  95.048  16.845  1.00 16.13           N  
ATOM    313  CA  GLY A  35      19.142  96.246  16.124  1.00 13.71           C  
ATOM    314  C   GLY A  35      17.937  97.111  15.794  1.00 14.79           C  
ATOM    315  O   GLY A  35      18.112  98.133  15.142  1.00 20.11           O  
ATOM    316  H   GLY A  35      18.221  94.382  16.365  1.00 20.00           H  
ATOM    317  N   SER A  36      16.705  96.772  16.154  1.00 15.48           N  
ATOM    318  CA  SER A  36      15.563  97.610  15.855  1.00 14.31           C  
ATOM    319  C   SER A  36      14.623  97.433  17.028  1.00 18.81           C  
ATOM    320  O   SER A  36      14.887  96.594  17.917  1.00 18.39           O  
ATOM    321  CB  SER A  36      14.891  97.142  14.595  1.00 14.70           C  
ATOM    322  OG  SER A  36      14.337  95.821  14.686  1.00 16.41           O  
ATOM    323  H   SER A  36      16.522  95.959  16.668  1.00 20.00           H  
ATOM    324  HG  SER A  36      13.446  95.931  15.042  1.00 20.00           H  
ATOM    325  N   SER A  37      13.491  98.138  17.008  1.00 17.93           N  
ATOM    326  CA  SER A  37      12.548  98.027  18.094  1.00 16.78           C  
ATOM    327  C   SER A  37      11.089  97.820  17.683  1.00 18.07           C  
ATOM    328  O   SER A  37      10.197  97.739  18.536  1.00 23.48           O  
ATOM    329  CB  SER A  37      12.764  99.271  18.940  1.00 17.24           C  
ATOM    330  OG  SER A  37      14.127  99.297  19.365  1.00 17.40           O  
ATOM    331  H   SER A  37      13.343  98.806  16.310  1.00 20.00           H  
ATOM    332  HG  SER A  37      14.250 100.029  19.975  1.00 20.00           H  
ATOM    333  N   ASN A  38      10.782  97.654  16.395  1.00 16.99           N  
ATOM    334  CA  ASN A  38       9.403  97.428  15.992  1.00 14.10           C  
ATOM    335  C   ASN A  38       9.128  95.979  15.710  1.00 13.26           C  
ATOM    336  O   ASN A  38      10.060  95.215  15.438  1.00 16.91           O  
ATOM    337  CB  ASN A  38       9.062  98.216  14.764  1.00 12.36           C  
ATOM    338  CG  ASN A  38       9.056  99.686  15.118  1.00 13.02           C  
ATOM    339  OD1 ASN A  38      10.127 100.272  15.051  1.00 16.55           O  
ATOM    340  ND2 ASN A  38       7.984 100.373  15.484  1.00 10.50           N  
ATOM    341  H   ASN A  38      11.479  97.667  15.706  1.00 20.00           H  
ATOM    342 HD21 ASN A  38       8.053 101.300  15.786  1.00  0.00           H  
ATOM    343 HD22 ASN A  38       7.125  99.893  15.448  1.00  0.00           H  
ATOM    344  N   LEU A  39       7.874  95.565  15.873  1.00 13.14           N  
ATOM    345  CA  LEU A  39       7.440  94.215  15.552  1.00 14.59           C  
ATOM    346  C   LEU A  39       6.469  94.326  14.395  1.00 16.39           C  
ATOM    347  O   LEU A  39       5.594  95.205  14.368  1.00 18.06           O  
ATOM    348  CB  LEU A  39       6.731  93.532  16.740  1.00 11.95           C  
ATOM    349  CG  LEU A  39       5.830  92.289  16.533  1.00 12.63           C  
ATOM    350  CD1 LEU A  39       6.588  91.114  15.956  1.00  7.14           C  
ATOM    351  CD2 LEU A  39       5.230  91.935  17.880  1.00 11.07           C  
ATOM    352  H   LEU A  39       7.206  96.184  16.246  1.00 20.00           H  
ATOM    353  N   TRP A  40       6.626  93.445  13.424  1.00 16.30           N  
ATOM    354  CA  TRP A  40       5.784  93.470  12.262  1.00 17.96           C  
ATOM    355  C   TRP A  40       5.805  92.100  11.653  1.00 19.81           C  
ATOM    356  O   TRP A  40       6.816  91.385  11.714  1.00 19.91           O  
ATOM    357  CB  TRP A  40       6.284  94.493  11.230  1.00 19.81           C  
ATOM    358  CG  TRP A  40       7.616  94.212  10.533  1.00 18.93           C  
ATOM    359  CD1 TRP A  40       8.723  94.888  10.939  1.00 18.89           C  
ATOM    360  CD2 TRP A  40       7.854  93.336   9.487  1.00 19.15           C  
ATOM    361  NE1 TRP A  40       9.665  94.449  10.161  1.00 21.19           N  
ATOM    362  CE2 TRP A  40       9.204  93.531   9.281  1.00 19.01           C  
ATOM    363  CE3 TRP A  40       7.161  92.428   8.687  1.00 16.66           C  
ATOM    364  CZ2 TRP A  40       9.870  92.815   8.291  1.00 15.13           C  
ATOM    365  CZ3 TRP A  40       7.826  91.725   7.703  1.00 14.91           C  
ATOM    366  CH2 TRP A  40       9.175  91.918   7.507  1.00 12.15           C  
ATOM    367  H   TRP A  40       7.331  92.759  13.475  1.00 20.00           H  
ATOM    368  HE1 TRP A  40      10.575  94.828  10.175  1.00 20.00           H  
ATOM    369  N   VAL A  41       4.671  91.770  11.046  1.00 21.65           N  
ATOM    370  CA  VAL A  41       4.460  90.518  10.332  1.00 20.22           C  
ATOM    371  C   VAL A  41       3.666  90.932   9.096  1.00 20.42           C  
ATOM    372  O   VAL A  41       3.167  92.070   9.018  1.00 22.36           O  
ATOM    373  CB  VAL A  41       3.664  89.494  11.191  1.00 18.96           C  
ATOM    374  CG1 VAL A  41       4.546  89.048  12.361  1.00 15.83           C  
ATOM    375  CG2 VAL A  41       2.359  90.094  11.708  1.00 20.89           C  
ATOM    376  H   VAL A  41       3.946  92.437  10.996  1.00 20.00           H  
ATOM    377  N   PRO A  42       3.578  90.128   8.052  1.00 20.96           N  
ATOM    378  CA  PRO A  42       2.822  90.457   6.858  1.00 21.29           C  
ATOM    379  C   PRO A  42       1.351  90.514   7.158  1.00 20.89           C  
ATOM    380  O   PRO A  42       0.854  89.726   7.959  1.00 23.40           O  
ATOM    381  CB  PRO A  42       3.169  89.373   5.876  1.00 19.65           C  
ATOM    382  CG  PRO A  42       4.541  88.952   6.317  1.00 20.31           C  
ATOM    383  CD  PRO A  42       4.402  88.947   7.816  1.00 22.81           C  
ATOM    384  N   SER A  43       0.638  91.418   6.516  1.00 23.09           N  
ATOM    385  CA  SER A  43      -0.795  91.517   6.655  1.00 23.51           C  
ATOM    386  C   SER A  43      -1.420  90.578   5.645  1.00 25.87           C  
ATOM    387  O   SER A  43      -0.835  90.406   4.584  1.00 27.86           O  
ATOM    388  CB  SER A  43      -1.212  92.919   6.341  1.00 23.59           C  
ATOM    389  OG  SER A  43      -2.609  93.168   6.431  1.00 27.47           O  
ATOM    390  H   SER A  43       1.083  91.976   5.844  1.00 20.00           H  
ATOM    391  HG  SER A  43      -2.726  93.568   7.305  1.00 20.00           H  
ATOM    392  N   ILE A  44      -2.591  89.971   5.871  1.00 28.91           N  
ATOM    393  CA  ILE A  44      -3.306  89.305   4.786  1.00 33.15           C  
ATOM    394  C   ILE A  44      -3.818  90.360   3.814  1.00 33.50           C  
ATOM    395  O   ILE A  44      -4.353  90.043   2.761  1.00 38.67           O  
ATOM    396  CB  ILE A  44      -4.587  88.513   5.175  1.00 36.15           C  
ATOM    397  CG1 ILE A  44      -5.549  89.353   5.982  1.00 39.36           C  
ATOM    398  CG2 ILE A  44      -4.182  87.284   5.931  1.00 40.88           C  
ATOM    399  CD1 ILE A  44      -6.993  89.133   5.511  1.00 45.24           C  
ATOM    400  H   ILE A  44      -2.941  89.921   6.786  1.00 20.00           H  
ATOM    401  N   HIS A  45      -3.807  91.640   4.171  1.00 33.43           N  
ATOM    402  CA  HIS A  45      -4.276  92.682   3.277  1.00 31.85           C  
ATOM    403  C   HIS A  45      -3.031  93.273   2.639  1.00 30.85           C  
ATOM    404  O   HIS A  45      -2.997  94.478   2.389  1.00 30.13           O  
ATOM    405  CB  HIS A  45      -5.026  93.769   4.067  1.00 31.87           C  
ATOM    406  CG  HIS A  45      -6.209  93.253   4.870  1.00 34.43           C  
ATOM    407  ND1 HIS A  45      -6.379  93.258   6.190  1.00 36.21           N  
ATOM    408  CD2 HIS A  45      -7.300  92.624   4.323  1.00 35.88           C  
ATOM    409  CE1 HIS A  45      -7.506  92.651   6.466  1.00 37.07           C  
ATOM    410  NE2 HIS A  45      -8.050  92.276   5.333  1.00 37.57           N  
ATOM    411  H   HIS A  45      -3.377  91.904   5.010  1.00 20.00           H  
ATOM    412  HD1 HIS A  45      -5.808  93.690   6.873  1.00 20.00           H  
ATOM    413  HE2 HIS A  45      -8.881  91.753   5.260  1.00 20.00           H  
ATOM    414  N   CYS A  46      -1.960  92.508   2.429  1.00 30.55           N  
ATOM    415  CA  CYS A  46      -0.760  93.108   1.873  1.00 31.43           C  
ATOM    416  C   CYS A  46      -1.055  93.343   0.395  1.00 32.27           C  
ATOM    417  O   CYS A  46      -1.883  92.642  -0.194  1.00 36.68           O  
ATOM    418  CB  CYS A  46       0.414  92.168   2.077  1.00 28.45           C  
ATOM    419  SG  CYS A  46       0.114  90.606   1.246  1.00 25.69           S  
ATOM    420  H   CYS A  46      -2.016  91.530   2.436  1.00 20.00           H  
ATOM    421  N   LYS A  47      -0.479  94.346  -0.248  1.00 32.82           N  
ATOM    422  CA  LYS A  47      -0.829  94.633  -1.625  1.00 36.85           C  
ATOM    423  C   LYS A  47      -0.255  93.588  -2.577  1.00 38.48           C  
ATOM    424  O   LYS A  47       0.699  92.880  -2.241  1.00 36.43           O  
ATOM    425  CB  LYS A  47      -0.316  96.030  -1.984  1.00 38.61           C  
ATOM    426  CG  LYS A  47      -0.886  97.095  -1.050  1.00 43.05           C  
ATOM    427  CD  LYS A  47      -0.897  98.500  -1.644  1.00 50.15           C  
ATOM    428  CE  LYS A  47      -1.930  98.624  -2.781  1.00 55.16           C  
ATOM    429  NZ  LYS A  47      -1.908  99.926  -3.438  1.00 59.23           N  
ATOM    430  H   LYS A  47       0.267  94.813   0.173  1.00 20.00           H  
ATOM    431  HZ1 LYS A  47      -2.092 100.669  -2.734  1.00 20.00           H  
ATOM    432  HZ2 LYS A  47      -0.974 100.083  -3.869  1.00 20.00           H  
ATOM    433  HZ3 LYS A  47      -2.641  99.956  -4.174  1.00 20.00           H  
ATOM    434  N   LEU A  48      -0.791  93.493  -3.802  1.00 41.37           N  
ATOM    435  CA  LEU A  48      -0.259  92.566  -4.799  1.00 44.12           C  
ATOM    436  C   LEU A  48       1.224  92.841  -5.054  1.00 43.54           C  
ATOM    437  O   LEU A  48       2.015  91.908  -5.152  1.00 45.06           O  
ATOM    438  CB  LEU A  48      -0.978  92.693  -6.129  1.00 46.17           C  
ATOM    439  CG  LEU A  48      -1.391  91.429  -6.903  1.00 47.32           C  
ATOM    440  CD1 LEU A  48      -1.485  91.819  -8.366  1.00 49.25           C  
ATOM    441  CD2 LEU A  48      -0.374  90.307  -6.827  1.00 47.78           C  
ATOM    442  H   LEU A  48      -1.605  93.998  -3.992  1.00 20.00           H  
ATOM    443  N   LEU A  49       1.629  94.114  -5.115  1.00 39.89           N  
ATOM    444  CA  LEU A  49       3.031  94.496  -5.242  1.00 38.10           C  
ATOM    445  C   LEU A  49       3.954  93.838  -4.220  1.00 36.77           C  
ATOM    446  O   LEU A  49       5.161  93.754  -4.439  1.00 39.38           O  
ATOM    447  CB  LEU A  49       3.192  95.991  -5.066  1.00 37.05           C  
ATOM    448  CG  LEU A  49       2.901  97.036  -6.126  1.00 37.83           C  
ATOM    449  CD1 LEU A  49       2.204  96.456  -7.337  1.00 40.81           C  
ATOM    450  CD2 LEU A  49       2.074  98.107  -5.459  1.00 37.34           C  
ATOM    451  H   LEU A  49       0.957  94.819  -5.079  1.00 20.00           H  
ATOM    452  N   ASP A  50       3.444  93.350  -3.097  1.00 31.50           N  
ATOM    453  CA  ASP A  50       4.294  92.833  -2.077  1.00 27.97           C  
ATOM    454  C   ASP A  50       4.468  91.366  -2.357  1.00 27.78           C  
ATOM    455  O   ASP A  50       3.822  90.497  -1.781  1.00 30.83           O  
ATOM    456  CB  ASP A  50       3.629  93.107  -0.747  1.00 27.41           C  
ATOM    457  CG  ASP A  50       4.381  92.666   0.495  1.00 27.91           C  
ATOM    458  OD1 ASP A  50       5.488  92.152   0.383  1.00 25.90           O  
ATOM    459  OD2 ASP A  50       3.837  92.829   1.590  1.00 28.48           O  
ATOM    460  H   ASP A  50       2.482  93.209  -2.992  1.00 20.00           H  
ATOM    461  N   ILE A  51       5.440  91.079  -3.205  1.00 28.24           N  
ATOM    462  CA  ILE A  51       5.749  89.703  -3.584  1.00 28.26           C  
ATOM    463  C   ILE A  51       6.147  88.844  -2.393  1.00 27.89           C  
ATOM    464  O   ILE A  51       5.704  87.701  -2.238  1.00 29.24           O  
ATOM    465  CB  ILE A  51       6.866  89.721  -4.633  1.00 27.32           C  
ATOM    466  CG1 ILE A  51       6.386  90.507  -5.852  1.00 25.78           C  
ATOM    467  CG2 ILE A  51       7.239  88.300  -5.031  1.00 26.87           C  
ATOM    468  CD1 ILE A  51       7.508  90.838  -6.854  1.00 26.55           C  
ATOM    469  H   ILE A  51       5.871  91.837  -3.664  1.00 20.00           H  
ATOM    470  N   ALA A  52       6.934  89.433  -1.497  1.00 24.73           N  
ATOM    471  CA  ALA A  52       7.366  88.766  -0.283  1.00 24.29           C  
ATOM    472  C   ALA A  52       6.217  88.167   0.510  1.00 26.86           C  
ATOM    473  O   ALA A  52       6.311  87.057   1.039  1.00 31.53           O  
ATOM    474  CB  ALA A  52       8.090  89.755   0.596  1.00 21.77           C  
ATOM    475  H   ALA A  52       7.264  90.335  -1.692  1.00 20.00           H  
ATOM    476  N   CYS A  53       5.091  88.865   0.519  1.00 28.91           N  
ATOM    477  CA  CYS A  53       3.906  88.458   1.250  1.00 28.96           C  
ATOM    478  C   CYS A  53       3.242  87.222   0.661  1.00 31.37           C  
ATOM    479  O   CYS A  53       2.647  86.425   1.392  1.00 31.79           O  
ATOM    480  CB  CYS A  53       2.935  89.630   1.263  1.00 28.70           C  
ATOM    481  SG  CYS A  53       1.383  89.320   2.111  1.00 30.64           S  
ATOM    482  H   CYS A  53       5.015  89.674  -0.028  1.00 20.00           H  
ATOM    483  N   TRP A  54       3.401  86.975  -0.641  1.00 30.66           N  
ATOM    484  CA  TRP A  54       2.758  85.826  -1.235  1.00 28.06           C  
ATOM    485  C   TRP A  54       3.378  84.577  -0.678  1.00 28.32           C  
ATOM    486  O   TRP A  54       2.704  83.577  -0.478  1.00 32.01           O  
ATOM    487  CB  TRP A  54       2.940  85.728  -2.722  1.00 27.52           C  
ATOM    488  CG  TRP A  54       2.665  86.963  -3.558  1.00 29.43           C  
ATOM    489  CD1 TRP A  54       1.966  88.069  -3.132  1.00 29.50           C  
ATOM    490  CD2 TRP A  54       3.118  87.077  -4.844  1.00 29.19           C  
ATOM    491  NE1 TRP A  54       1.992  88.880  -4.163  1.00 29.44           N  
ATOM    492  CE2 TRP A  54       2.654  88.332  -5.200  1.00 29.04           C  
ATOM    493  CE3 TRP A  54       3.841  86.286  -5.719  1.00 26.74           C  
ATOM    494  CZ2 TRP A  54       2.912  88.818  -6.466  1.00 29.45           C  
ATOM    495  CZ3 TRP A  54       4.093  86.783  -6.980  1.00 27.24           C  
ATOM    496  CH2 TRP A  54       3.634  88.032  -7.347  1.00 27.92           C  
ATOM    497  H   TRP A  54       3.940  87.568  -1.206  1.00 20.00           H  
ATOM    498  HE1 TRP A  54       1.706  89.822  -4.135  1.00 20.00           H  
ATOM    499  N   ILE A  55       4.668  84.595  -0.395  1.00 29.07           N  
ATOM    500  CA  ILE A  55       5.303  83.371   0.055  1.00 29.86           C  
ATOM    501  C   ILE A  55       5.525  83.312   1.563  1.00 30.16           C  
ATOM    502  O   ILE A  55       6.370  82.561   2.063  1.00 32.65           O  
ATOM    503  CB  ILE A  55       6.642  83.199  -0.743  1.00 31.79           C  
ATOM    504  CG1 ILE A  55       7.562  84.405  -0.621  1.00 31.85           C  
ATOM    505  CG2 ILE A  55       6.279  82.958  -2.203  1.00 29.14           C  
ATOM    506  CD1 ILE A  55       8.908  84.163  -1.325  1.00 35.82           C  
ATOM    507  H   ILE A  55       5.166  85.434  -0.462  1.00 20.00           H  
ATOM    508  N   HIS A  56       4.818  84.089   2.372  1.00 29.79           N  
ATOM    509  CA  HIS A  56       5.048  84.037   3.803  1.00 27.47           C  
ATOM    510  C   HIS A  56       3.720  83.900   4.511  1.00 26.02           C  
ATOM    511  O   HIS A  56       2.708  83.723   3.842  1.00 26.44           O  
ATOM    512  CB  HIS A  56       5.812  85.299   4.225  1.00 27.57           C  
ATOM    513  CG  HIS A  56       7.305  85.211   3.883  1.00 25.68           C  
ATOM    514  ND1 HIS A  56       7.968  85.801   2.898  1.00 24.22           N  
ATOM    515  CD2 HIS A  56       8.237  84.496   4.600  1.00 24.84           C  
ATOM    516  CE1 HIS A  56       9.238  85.489   2.995  1.00 23.34           C  
ATOM    517  NE2 HIS A  56       9.384  84.705   4.022  1.00 22.73           N  
ATOM    518  H   HIS A  56       3.998  84.530   2.048  1.00 20.00           H  
ATOM    519  HD1 HIS A  56       7.614  86.408   2.218  1.00 20.00           H  
ATOM    520  HE2 HIS A  56      10.267  84.399   4.320  1.00 20.00           H  
ATOM    521  N   HIS A  57       3.669  83.864   5.845  1.00 25.18           N  
ATOM    522  CA  HIS A  57       2.398  83.743   6.549  1.00 25.38           C  
ATOM    523  C   HIS A  57       1.941  85.160   6.738  1.00 24.69           C  
ATOM    524  O   HIS A  57       2.770  86.011   7.072  1.00 26.32           O  
ATOM    525  CB  HIS A  57       2.479  83.178   7.951  1.00 27.24           C  
ATOM    526  CG  HIS A  57       2.998  81.766   8.080  1.00 31.18           C  
ATOM    527  ND1 HIS A  57       3.359  81.172   9.209  1.00 36.19           N  
ATOM    528  CD2 HIS A  57       3.216  80.882   7.057  1.00 32.66           C  
ATOM    529  CE1 HIS A  57       3.795  79.974   8.916  1.00 36.44           C  
ATOM    530  NE2 HIS A  57       3.702  79.814   7.618  1.00 33.73           N  
ATOM    531  H   HIS A  57       4.452  84.144   6.355  1.00 20.00           H  
ATOM    532  HD1 HIS A  57       3.167  81.488  10.129  1.00 20.00           H  
ATOM    533  HE2 HIS A  57       3.949  78.992   7.140  1.00 20.00           H  
ATOM    534  N   LYS A  58       0.640  85.362   6.571  1.00 25.36           N  
ATOM    535  CA  LYS A  58       0.035  86.676   6.638  1.00 25.97           C  
ATOM    536  C   LYS A  58      -0.905  86.659   7.824  1.00 24.84           C  
ATOM    537  O   LYS A  58      -1.490  85.614   8.099  1.00 25.22           O  
ATOM    538  CB  LYS A  58      -0.721  86.934   5.336  1.00 26.15           C  
ATOM    539  CG  LYS A  58       0.102  86.846   4.053  1.00 23.83           C  
ATOM    540  CD  LYS A  58      -0.853  86.529   2.921  1.00 24.83           C  
ATOM    541  CE  LYS A  58      -0.205  85.547   1.934  1.00 28.54           C  
ATOM    542  NZ  LYS A  58       0.180  84.268   2.521  1.00 24.64           N  
ATOM    543  H   LYS A  58       0.026  84.610   6.462  1.00 20.00           H  
ATOM    544  HZ1 LYS A  58       0.849  84.431   3.300  1.00 20.00           H  
ATOM    545  HZ2 LYS A  58      -0.668  83.790   2.888  1.00 20.00           H  
ATOM    546  HZ3 LYS A  58       0.630  83.674   1.795  1.00 20.00           H  
ATOM    547  N   TYR A  59      -1.059  87.761   8.535  1.00 23.44           N  
ATOM    548  CA  TYR A  59      -1.911  87.823   9.703  1.00 22.31           C  
ATOM    549  C   TYR A  59      -3.331  88.220   9.310  1.00 23.19           C  
ATOM    550  O   TYR A  59      -3.521  89.143   8.507  1.00 22.92           O  
ATOM    551  CB  TYR A  59      -1.270  88.824  10.671  1.00 20.47           C  
ATOM    552  CG  TYR A  59      -2.149  89.255  11.828  1.00 17.88           C  
ATOM    553  CD1 TYR A  59      -2.423  88.423  12.893  1.00 15.90           C  
ATOM    554  CD2 TYR A  59      -2.697  90.509  11.756  1.00 16.50           C  
ATOM    555  CE1 TYR A  59      -3.268  88.862  13.887  1.00 15.27           C  
ATOM    556  CE2 TYR A  59      -3.536  90.949  12.739  1.00 16.73           C  
ATOM    557  CZ  TYR A  59      -3.813  90.120  13.787  1.00 16.96           C  
ATOM    558  OH  TYR A  59      -4.700  90.589  14.720  1.00 21.92           O  
ATOM    559  H   TYR A  59      -0.577  88.566   8.270  1.00 20.00           H  
ATOM    560  HH  TYR A  59      -4.931  89.862  15.299  1.00 20.00           H  
ATOM    561  N   ASN A  60      -4.356  87.574   9.855  1.00 23.16           N  
ATOM    562  CA  ASN A  60      -5.721  87.928   9.518  1.00 26.05           C  
ATOM    563  C   ASN A  60      -6.427  88.397  10.769  1.00 26.05           C  
ATOM    564  O   ASN A  60      -6.741  87.593  11.649  1.00 22.02           O  
ATOM    565  CB  ASN A  60      -6.469  86.733   8.951  1.00 27.90           C  
ATOM    566  CG  ASN A  60      -7.846  87.105   8.408  1.00 30.24           C  
ATOM    567  OD1 ASN A  60      -8.297  88.258   8.394  1.00 31.06           O  
ATOM    568  ND2 ASN A  60      -8.562  86.109   7.922  1.00 29.50           N  
ATOM    569  H   ASN A  60      -4.175  86.847  10.491  1.00 20.00           H  
ATOM    570 HD21 ASN A  60      -9.437  86.327   7.545  1.00  0.00           H  
ATOM    571 HD22 ASN A  60      -8.185  85.205   7.946  1.00  0.00           H  
ATOM    572  N   SER A  61      -6.748  89.676  10.851  1.00 27.03           N  
ATOM    573  CA  SER A  61      -7.293  90.239  12.065  1.00 29.68           C  
ATOM    574  C   SER A  61      -8.635  89.674  12.446  1.00 31.09           C  
ATOM    575  O   SER A  61      -8.926  89.453  13.619  1.00 32.14           O  
ATOM    576  CB  SER A  61      -7.420  91.731  11.905  1.00 32.51           C  
ATOM    577  OG  SER A  61      -8.095  92.051  10.694  1.00 38.62           O  
ATOM    578  H   SER A  61      -6.676  90.253  10.065  1.00 20.00           H  
ATOM    579  HG  SER A  61      -8.318  92.990  10.751  1.00 20.00           H  
ATOM    580  N   ASP A  62      -9.430  89.363  11.431  1.00 32.76           N  
ATOM    581  CA  ASP A  62     -10.781  88.887  11.644  1.00 31.99           C  
ATOM    582  C   ASP A  62     -10.819  87.499  12.255  1.00 30.92           C  
ATOM    583  O   ASP A  62     -11.870  87.035  12.705  1.00 35.41           O  
ATOM    584  CB  ASP A  62     -11.538  88.930  10.299  1.00 35.19           C  
ATOM    585  CG  ASP A  62     -11.741  90.317   9.651  1.00 38.42           C  
ATOM    586  OD1 ASP A  62     -11.570  91.359  10.304  1.00 40.70           O  
ATOM    587  OD2 ASP A  62     -12.080  90.357   8.462  1.00 42.13           O  
ATOM    588  H   ASP A  62      -9.101  89.485  10.516  1.00 20.00           H  
ATOM    589  N   LYS A  63      -9.696  86.795  12.305  1.00 28.86           N  
ATOM    590  CA  LYS A  63      -9.676  85.528  12.992  1.00 29.13           C  
ATOM    591  C   LYS A  63      -9.194  85.689  14.427  1.00 28.96           C  
ATOM    592  O   LYS A  63      -8.862  84.683  15.055  1.00 32.64           O  
ATOM    593  CB  LYS A  63      -8.765  84.556  12.280  1.00 34.71           C  
ATOM    594  CG  LYS A  63      -9.342  83.938  11.022  1.00 40.92           C  
ATOM    595  CD  LYS A  63      -8.455  82.756  10.611  1.00 48.61           C  
ATOM    596  CE  LYS A  63      -7.032  83.177  10.197  1.00 51.97           C  
ATOM    597  NZ  LYS A  63      -6.223  82.037   9.797  1.00 52.41           N  
ATOM    598  H   LYS A  63      -8.863  87.160  11.942  1.00 20.00           H  
ATOM    599  HZ1 LYS A  63      -6.676  81.557   8.993  1.00 20.00           H  
ATOM    600  HZ2 LYS A  63      -5.278  82.368   9.518  1.00 20.00           H  
ATOM    601  HZ3 LYS A  63      -6.138  81.374  10.594  1.00 20.00           H  
ATOM    602  N   SER A  64      -9.099  86.886  15.016  1.00 25.87           N  
ATOM    603  CA  SER A  64      -8.611  86.996  16.374  1.00 22.41           C  
ATOM    604  C   SER A  64      -9.634  87.720  17.199  1.00 20.57           C  
ATOM    605  O   SER A  64     -10.068  88.806  16.828  1.00 20.07           O  
ATOM    606  CB  SER A  64      -7.305  87.748  16.379  1.00 20.20           C  
ATOM    607  OG  SER A  64      -6.800  87.926  17.688  1.00 21.62           O  
ATOM    608  H   SER A  64      -9.418  87.706  14.579  1.00 20.00           H  
ATOM    609  HG  SER A  64      -7.094  88.791  17.993  1.00 20.00           H  
ATOM    610  N   SER A  65     -10.000  87.157  18.340  1.00 21.38           N  
ATOM    611  CA  SER A  65     -10.972  87.798  19.195  1.00 21.76           C  
ATOM    612  C   SER A  65     -10.393  88.932  19.985  1.00 20.01           C  
ATOM    613  O   SER A  65     -11.146  89.802  20.391  1.00 26.45           O  
ATOM    614  CB  SER A  65     -11.554  86.804  20.154  1.00 23.76           C  
ATOM    615  OG  SER A  65     -10.540  86.010  20.747  1.00 29.87           O  
ATOM    616  H   SER A  65      -9.627  86.287  18.609  1.00 20.00           H  
ATOM    617  HG  SER A  65     -10.935  85.582  21.515  1.00 20.00           H  
ATOM    618  N   THR A  66      -9.090  88.973  20.228  1.00 20.37           N  
ATOM    619  CA  THR A  66      -8.474  90.034  21.013  1.00 19.04           C  
ATOM    620  C   THR A  66      -7.834  91.128  20.219  1.00 19.22           C  
ATOM    621  O   THR A  66      -6.956  91.829  20.730  1.00 23.78           O  
ATOM    622  CB  THR A  66      -7.425  89.449  21.922  1.00 18.41           C  
ATOM    623  OG1 THR A  66      -6.743  88.468  21.151  1.00 19.74           O  
ATOM    624  CG2 THR A  66      -7.998  88.839  23.156  1.00 22.66           C  
ATOM    625  H   THR A  66      -8.515  88.223  19.969  1.00 20.00           H  
ATOM    626  HG1 THR A  66      -6.241  87.867  21.725  1.00 20.00           H  
ATOM    627  N   TYR A  67      -8.220  91.285  18.967  1.00 19.89           N  
ATOM    628  CA  TYR A  67      -7.605  92.294  18.117  1.00 23.08           C  
ATOM    629  C   TYR A  67      -8.225  93.654  18.377  1.00 23.20           C  
ATOM    630  O   TYR A  67      -9.447  93.745  18.441  1.00 32.18           O  
ATOM    631  CB  TYR A  67      -7.795  91.888  16.653  1.00 23.79           C  
ATOM    632  CG  TYR A  67      -7.645  93.020  15.648  1.00 23.15           C  
ATOM    633  CD1 TYR A  67      -6.410  93.531  15.336  1.00 24.89           C  
ATOM    634  CD2 TYR A  67      -8.775  93.542  15.060  1.00 25.96           C  
ATOM    635  CE1 TYR A  67      -6.312  94.567  14.438  1.00 23.44           C  
ATOM    636  CE2 TYR A  67      -8.687  94.580  14.155  1.00 23.47           C  
ATOM    637  CZ  TYR A  67      -7.452  95.080  13.856  1.00 23.51           C  
ATOM    638  OH  TYR A  67      -7.365  96.124  12.959  1.00 28.55           O  
ATOM    639  H   TYR A  67      -9.040  90.852  18.651  1.00 20.00           H  
ATOM    640  HH  TYR A  67      -6.445  96.198  12.668  1.00 20.00           H  
ATOM    641  N   VAL A  68      -7.479  94.735  18.510  1.00 20.50           N  
ATOM    642  CA  VAL A  68      -8.040  96.056  18.690  1.00 18.34           C  
ATOM    643  C   VAL A  68      -7.393  96.811  17.553  1.00 20.03           C  
ATOM    644  O   VAL A  68      -6.172  96.774  17.365  1.00 22.51           O  
ATOM    645  CB  VAL A  68      -7.629  96.672  20.022  1.00 15.79           C  
ATOM    646  CG1 VAL A  68      -8.056  98.116  20.131  1.00 17.08           C  
ATOM    647  CG2 VAL A  68      -8.362  95.983  21.107  1.00 12.79           C  
ATOM    648  H   VAL A  68      -6.509  94.667  18.382  1.00 20.00           H  
ATOM    649  N   LYS A  69      -8.184  97.487  16.758  1.00 20.11           N  
ATOM    650  CA  LYS A  69      -7.592  98.162  15.653  1.00 22.55           C  
ATOM    651  C   LYS A  69      -6.901  99.423  16.081  1.00 26.63           C  
ATOM    652  O   LYS A  69      -7.168  99.998  17.133  1.00 28.59           O  
ATOM    653  CB  LYS A  69      -8.632  98.493  14.618  1.00 29.54           C  
ATOM    654  CG  LYS A  69      -9.693  99.546  14.879  1.00 34.16           C  
ATOM    655  CD  LYS A  69     -10.085 100.047  13.481  1.00 38.83           C  
ATOM    656  CE  LYS A  69      -8.941 100.853  12.826  1.00 44.60           C  
ATOM    657  NZ  LYS A  69      -9.066 100.930  11.379  1.00 44.90           N  
ATOM    658  H   LYS A  69      -9.127  97.609  16.977  1.00 20.00           H  
ATOM    659  HZ1 LYS A  69      -9.968 101.385  11.135  1.00 20.00           H  
ATOM    660  HZ2 LYS A  69      -8.278 101.487  10.991  1.00 20.00           H  
ATOM    661  HZ3 LYS A  69      -9.042  99.970  10.978  1.00 20.00           H  
ATOM    662  N   ASN A  70      -5.969  99.808  15.224  1.00 31.72           N  
ATOM    663  CA  ASN A  70      -5.242 101.029  15.412  1.00 28.73           C  
ATOM    664  C   ASN A  70      -5.220 101.660  14.029  1.00 29.59           C  
ATOM    665  O   ASN A  70      -5.554 102.831  13.915  1.00 30.83           O  
ATOM    666  CB  ASN A  70      -3.855 100.718  15.929  1.00 30.21           C  
ATOM    667  CG  ASN A  70      -3.114 101.991  16.241  1.00 34.20           C  
ATOM    668  OD1 ASN A  70      -2.936 102.782  15.325  1.00 33.20           O  
ATOM    669  ND2 ASN A  70      -2.633 102.225  17.464  1.00 42.50           N  
ATOM    670  H   ASN A  70      -5.813  99.266  14.424  1.00 20.00           H  
ATOM    671 HD21 ASN A  70      -2.737 101.540  18.160  1.00  0.00           H  
ATOM    672  N   GLY A  71      -4.851 101.005  12.931  1.00 29.21           N  
ATOM    673  CA  GLY A  71      -4.924 101.644  11.630  1.00 25.83           C  
ATOM    674  C   GLY A  71      -3.852 102.707  11.384  1.00 28.19           C  
ATOM    675  O   GLY A  71      -3.589 102.939  10.210  1.00 29.51           O  
ATOM    676  H   GLY A  71      -4.439 100.120  12.995  1.00 20.00           H  
ATOM    677  N   THR A  72      -3.195 103.394  12.329  1.00 28.37           N  
ATOM    678  CA  THR A  72      -2.112 104.366  12.058  1.00 32.50           C  
ATOM    679  C   THR A  72      -1.047 103.843  11.084  1.00 33.76           C  
ATOM    680  O   THR A  72      -0.573 102.716  11.283  1.00 37.28           O  
ATOM    681  CB  THR A  72      -1.411 104.745  13.395  1.00 33.88           C  
ATOM    682  OG1 THR A  72      -2.437 105.260  14.239  1.00 37.79           O  
ATOM    683  CG2 THR A  72      -0.293 105.761  13.257  1.00 35.45           C  
ATOM    684  H   THR A  72      -3.471 103.257  13.256  1.00 20.00           H  
ATOM    685  HG1 THR A  72      -2.979 104.507  14.512  1.00 20.00           H  
ATOM    686  N   SER A  73      -0.600 104.563  10.049  1.00 34.12           N  
ATOM    687  CA  SER A  73       0.382 103.989   9.136  1.00 34.09           C  
ATOM    688  C   SER A  73       1.772 104.030   9.724  1.00 30.21           C  
ATOM    689  O   SER A  73       2.029 104.837  10.619  1.00 26.87           O  
ATOM    690  CB  SER A  73       0.379 104.733   7.800  1.00 35.60           C  
ATOM    691  OG  SER A  73       0.599 106.136   7.931  1.00 41.20           O  
ATOM    692  H   SER A  73      -0.895 105.480   9.890  1.00 20.00           H  
ATOM    693  HG  SER A  73       1.447 106.290   8.364  1.00 20.00           H  
ATOM    694  N   PHE A  74       2.665 103.185   9.238  1.00 28.57           N  
ATOM    695  CA  PHE A  74       4.028 103.202   9.701  1.00 30.97           C  
ATOM    696  C   PHE A  74       4.890 102.921   8.486  1.00 34.45           C  
ATOM    697  O   PHE A  74       4.428 102.253   7.557  1.00 34.25           O  
ATOM    698  CB  PHE A  74       4.238 102.125  10.784  1.00 28.09           C  
ATOM    699  CG  PHE A  74       4.325 100.680  10.302  1.00 30.54           C  
ATOM    700  CD1 PHE A  74       3.179  99.953  10.063  1.00 31.72           C  
ATOM    701  CD2 PHE A  74       5.561 100.097  10.068  1.00 31.68           C  
ATOM    702  CE1 PHE A  74       3.280  98.659   9.585  1.00 31.57           C  
ATOM    703  CE2 PHE A  74       5.647  98.803   9.591  1.00 31.39           C  
ATOM    704  CZ  PHE A  74       4.505  98.083   9.346  1.00 30.82           C  
ATOM    705  H   PHE A  74       2.409 102.539   8.540  1.00 20.00           H  
ATOM    706  N   ASP A  75       6.143 103.372   8.481  1.00 38.15           N  
ATOM    707  CA  ASP A  75       7.062 103.100   7.400  1.00 41.64           C  
ATOM    708  C   ASP A  75       8.449 102.856   8.001  1.00 40.33           C  
ATOM    709  O   ASP A  75       9.035 103.787   8.553  1.00 39.53           O  
ATOM    710  CB  ASP A  75       6.986 104.314   6.496  1.00 49.89           C  
ATOM    711  CG  ASP A  75       7.896 104.287   5.281  1.00 58.28           C  
ATOM    712  OD1 ASP A  75       8.144 103.218   4.700  1.00 61.10           O  
ATOM    713  OD2 ASP A  75       8.354 105.373   4.919  1.00 63.91           O  
ATOM    714  H   ASP A  75       6.489 103.889   9.240  1.00 20.00           H  
ATOM    715  N   ILE A  76       8.999 101.635   7.931  1.00 40.23           N  
ATOM    716  CA  ILE A  76      10.299 101.293   8.529  1.00 41.25           C  
ATOM    717  C   ILE A  76      11.292 101.045   7.397  1.00 43.86           C  
ATOM    718  O   ILE A  76      11.022 100.286   6.460  1.00 45.18           O  
ATOM    719  CB  ILE A  76      10.286  99.981   9.388  1.00 39.05           C  
ATOM    720  CG1 ILE A  76       9.243  99.985  10.482  1.00 39.23           C  
ATOM    721  CG2 ILE A  76      11.624  99.866  10.083  1.00 39.13           C  
ATOM    722  CD1 ILE A  76       9.132  98.622  11.205  1.00 39.95           C  
ATOM    723  H   ILE A  76       8.572 100.967   7.353  1.00 20.00           H  
ATOM    724  N   HIS A  77      12.462 101.670   7.453  1.00 48.14           N  
ATOM    725  CA  HIS A  77      13.500 101.458   6.453  1.00 53.17           C  
ATOM    726  C   HIS A  77      14.626 100.899   7.270  1.00 54.57           C  
ATOM    727  O   HIS A  77      15.019 101.522   8.257  1.00 56.12           O  
ATOM    728  CB  HIS A  77      14.076 102.716   5.821  1.00 57.49           C  
ATOM    729  CG  HIS A  77      13.022 103.645   5.272  1.00 63.08           C  
ATOM    730  ND1 HIS A  77      12.368 103.524   4.123  1.00 65.57           N  
ATOM    731  CD2 HIS A  77      12.556 104.763   5.927  1.00 65.39           C  
ATOM    732  CE1 HIS A  77      11.518 104.522   4.054  1.00 68.20           C  
ATOM    733  NE2 HIS A  77      11.638 105.262   5.141  1.00 68.16           N  
ATOM    734  H   HIS A  77      12.714 102.150   8.270  1.00 20.00           H  
ATOM    735  HD1 HIS A  77      12.504 102.811   3.449  1.00 20.00           H  
ATOM    736  HE2 HIS A  77      11.092 106.053   5.351  1.00 20.00           H  
ATOM    737  N   TYR A  78      15.040  99.691   6.946  1.00 57.77           N  
ATOM    738  CA  TYR A  78      16.217  99.065   7.525  1.00 58.77           C  
ATOM    739  C   TYR A  78      17.355  99.418   6.574  1.00 62.97           C  
ATOM    740  O   TYR A  78      17.127  99.872   5.440  1.00 65.68           O  
ATOM    741  CB  TYR A  78      16.048  97.540   7.590  1.00 53.93           C  
ATOM    742  CG  TYR A  78      14.885  97.163   8.483  1.00 51.23           C  
ATOM    743  CD1 TYR A  78      14.996  97.308   9.856  1.00 52.89           C  
ATOM    744  CD2 TYR A  78      13.715  96.706   7.933  1.00 50.70           C  
ATOM    745  CE1 TYR A  78      13.937  97.000  10.692  1.00 51.71           C  
ATOM    746  CE2 TYR A  78      12.660  96.397   8.769  1.00 51.77           C  
ATOM    747  CZ  TYR A  78      12.769  96.542  10.134  1.00 50.85           C  
ATOM    748  OH  TYR A  78      11.704  96.204  10.940  1.00 48.06           O  
ATOM    749  H   TYR A  78      14.565  99.223   6.241  1.00 20.00           H  
ATOM    750  HH  TYR A  78      11.813  96.621  11.809  1.00 20.00           H  
ATOM    751  N   GLY A  79      18.611  99.236   6.980  1.00 65.39           N  
ATOM    752  CA  GLY A  79      19.718  99.459   6.066  1.00 67.66           C  
ATOM    753  C   GLY A  79      19.818  98.210   5.204  1.00 69.30           C  
ATOM    754  O   GLY A  79      20.763  97.444   5.364  1.00 71.01           O  
ATOM    755  H   GLY A  79      18.787  98.915   7.884  1.00 20.00           H  
ATOM    756  N   SER A  80      18.825  97.976   4.343  1.00 70.31           N  
ATOM    757  CA  SER A  80      18.691  96.813   3.479  1.00 69.50           C  
ATOM    758  C   SER A  80      17.263  96.882   2.930  1.00 69.00           C  
ATOM    759  O   SER A  80      17.054  97.324   1.788  1.00 71.17           O  
ATOM    760  CB  SER A  80      18.880  95.478   4.258  1.00 70.44           C  
ATOM    761  OG  SER A  80      18.102  95.383   5.461  1.00 71.50           O  
ATOM    762  H   SER A  80      18.124  98.659   4.258  1.00 20.00           H  
ATOM    763  HG  SER A  80      18.424  94.603   5.926  1.00 20.00           H  
ATOM    764  N   GLY A  81      16.294  96.517   3.796  1.00 63.56           N  
ATOM    765  CA  GLY A  81      14.891  96.422   3.448  1.00 57.51           C  
ATOM    766  C   GLY A  81      14.075  97.641   3.819  1.00 52.31           C  
ATOM    767  O   GLY A  81      14.493  98.476   4.606  1.00 50.26           O  
ATOM    768  H   GLY A  81      16.549  96.334   4.723  1.00 20.00           H  
ATOM    769  N   SER A  82      12.901  97.768   3.233  1.00 48.82           N  
ATOM    770  CA  SER A  82      11.979  98.844   3.518  1.00 44.99           C  
ATOM    771  C   SER A  82      10.628  98.165   3.549  1.00 40.74           C  
ATOM    772  O   SER A  82      10.427  97.151   2.868  1.00 39.86           O  
ATOM    773  CB  SER A  82      11.963  99.897   2.412  1.00 46.95           C  
ATOM    774  OG  SER A  82      13.189 100.618   2.297  1.00 52.81           O  
ATOM    775  H   SER A  82      12.587  97.072   2.614  1.00 20.00           H  
ATOM    776  HG  SER A  82      13.904  99.980   2.147  1.00 20.00           H  
ATOM    777  N   LEU A  83       9.712  98.672   4.353  1.00 33.98           N  
ATOM    778  CA  LEU A  83       8.370  98.153   4.368  1.00 25.53           C  
ATOM    779  C   LEU A  83       7.517  99.251   4.965  1.00 24.67           C  
ATOM    780  O   LEU A  83       8.008 100.250   5.516  1.00 23.02           O  
ATOM    781  CB  LEU A  83       8.268  96.887   5.227  1.00 20.45           C  
ATOM    782  CG  LEU A  83       8.695  97.029   6.664  1.00 20.15           C  
ATOM    783  CD1 LEU A  83       7.755  96.262   7.544  1.00 20.41           C  
ATOM    784  CD2 LEU A  83      10.116  96.586   6.802  1.00 19.01           C  
ATOM    785  H   LEU A  83       9.931  99.391   4.988  1.00 20.00           H  
ATOM    786  N   SER A  84       6.221  99.031   4.839  1.00 22.46           N  
ATOM    787  CA  SER A  84       5.226  99.903   5.391  1.00 21.85           C  
ATOM    788  C   SER A  84       3.939  99.102   5.577  1.00 20.58           C  
ATOM    789  O   SER A  84       3.854  97.949   5.124  1.00 21.50           O  
ATOM    790  CB  SER A  84       5.041 101.074   4.430  1.00 23.60           C  
ATOM    791  OG  SER A  84       4.690 100.655   3.128  1.00 28.09           O  
ATOM    792  H   SER A  84       5.898  98.223   4.379  1.00 20.00           H  
ATOM    793  HG  SER A  84       5.313  99.981   2.846  1.00 20.00           H  
ATOM    794  N   GLY A  85       2.957  99.676   6.259  1.00 18.39           N  
ATOM    795  CA  GLY A  85       1.675  99.067   6.513  1.00 18.24           C  
ATOM    796  C   GLY A  85       0.955  99.939   7.526  1.00 21.28           C  
ATOM    797  O   GLY A  85       1.218 101.157   7.603  1.00 23.66           O  
ATOM    798  H   GLY A  85       3.091 100.583   6.616  1.00 20.00           H  
ATOM    799  N   TYR A  86       0.103  99.344   8.354  1.00 18.00           N  
ATOM    800  CA  TYR A  86      -0.600 100.107   9.369  1.00 15.33           C  
ATOM    801  C   TYR A  86      -0.389  99.409  10.686  1.00 16.03           C  
ATOM    802  O   TYR A  86      -0.001  98.241  10.692  1.00 17.24           O  
ATOM    803  CB  TYR A  86      -2.093 100.198   9.075  1.00 13.33           C  
ATOM    804  CG  TYR A  86      -2.804  98.907   8.719  1.00 14.13           C  
ATOM    805  CD1 TYR A  86      -2.764  98.473   7.422  1.00 15.14           C  
ATOM    806  CD2 TYR A  86      -3.477  98.156   9.662  1.00 16.29           C  
ATOM    807  CE1 TYR A  86      -3.386  97.296   7.072  1.00 16.93           C  
ATOM    808  CE2 TYR A  86      -4.101  96.968   9.317  1.00 14.38           C  
ATOM    809  CZ  TYR A  86      -4.042  96.545   8.016  1.00 16.48           C  
ATOM    810  OH  TYR A  86      -4.560  95.326   7.616  1.00 16.24           O  
ATOM    811  H   TYR A  86       0.060  98.363   8.372  1.00 20.00           H  
ATOM    812  HH  TYR A  86      -4.301  95.272   6.688  1.00 20.00           H  
ATOM    813  N   LEU A  87      -0.616 100.066  11.808  1.00 15.96           N  
ATOM    814  CA  LEU A  87      -0.397  99.466  13.103  1.00 16.64           C  
ATOM    815  C   LEU A  87      -1.660  98.804  13.604  1.00 16.59           C  
ATOM    816  O   LEU A  87      -2.770  99.156  13.183  1.00 20.10           O  
ATOM    817  CB  LEU A  87       0.067 100.539  14.087  1.00 16.51           C  
ATOM    818  CG  LEU A  87       1.420 101.188  13.812  1.00 14.69           C  
ATOM    819  CD1 LEU A  87       1.654 102.289  14.814  1.00 14.06           C  
ATOM    820  CD2 LEU A  87       2.527 100.168  13.930  1.00 14.20           C  
ATOM    821  H   LEU A  87      -0.998 100.963  11.758  1.00 20.00           H  
ATOM    822  N   SER A  88      -1.521  97.837  14.499  1.00 17.19           N  
ATOM    823  CA  SER A  88      -2.627  97.111  15.086  1.00 20.62           C  
ATOM    824  C   SER A  88      -2.264  96.655  16.483  1.00 21.65           C  
ATOM    825  O   SER A  88      -1.116  96.841  16.908  1.00 21.13           O  
ATOM    826  CB  SER A  88      -2.970  95.906  14.240  1.00 21.00           C  
ATOM    827  OG  SER A  88      -3.679  96.362  13.098  1.00 23.66           O  
ATOM    828  H   SER A  88      -0.624  97.588  14.811  1.00 20.00           H  
ATOM    829  HG  SER A  88      -3.088  96.903  12.562  1.00 20.00           H  
ATOM    830  N   GLN A  89      -3.244  96.125  17.215  1.00 22.60           N  
ATOM    831  CA  GLN A  89      -3.010  95.675  18.567  1.00 21.23           C  
ATOM    832  C   GLN A  89      -3.603  94.304  18.789  1.00 18.39           C  
ATOM    833  O   GLN A  89      -4.701  94.052  18.301  1.00 17.69           O  
ATOM    834  CB  GLN A  89      -3.634  96.629  19.525  1.00 24.04           C  
ATOM    835  CG  GLN A  89      -3.271  96.252  20.936  1.00 27.75           C  
ATOM    836  CD  GLN A  89      -4.006  97.074  21.952  1.00 30.75           C  
ATOM    837  OE1 GLN A  89      -4.820  96.540  22.698  1.00 34.75           O  
ATOM    838  NE2 GLN A  89      -3.763  98.371  22.009  1.00 32.66           N  
ATOM    839  H   GLN A  89      -4.153  96.007  16.861  1.00 20.00           H  
ATOM    840 HE21 GLN A  89      -4.231  98.877  22.702  1.00  0.00           H  
ATOM    841 HE22 GLN A  89      -3.125  98.760  21.376  1.00  0.00           H  
ATOM    842  N   ASP A  90      -2.914  93.438  19.517  1.00 15.65           N  
ATOM    843  CA  ASP A  90      -3.369  92.091  19.816  1.00 15.70           C  
ATOM    844  C   ASP A  90      -2.368  91.490  20.783  1.00 15.37           C  
ATOM    845  O   ASP A  90      -1.364  92.120  21.114  1.00 20.43           O  
ATOM    846  CB  ASP A  90      -3.378  91.246  18.573  1.00 19.40           C  
ATOM    847  CG  ASP A  90      -4.443  90.168  18.510  1.00 24.52           C  
ATOM    848  OD1 ASP A  90      -4.873  89.658  19.538  1.00 25.64           O  
ATOM    849  OD2 ASP A  90      -4.850  89.828  17.401  1.00 27.74           O  
ATOM    850  H   ASP A  90      -2.020  93.694  19.844  1.00 20.00           H  
ATOM    851  N   THR A  91      -2.617  90.293  21.275  1.00 11.16           N  
ATOM    852  CA  THR A  91      -1.721  89.579  22.166  1.00 13.08           C  
ATOM    853  C   THR A  91      -0.558  88.951  21.403  1.00 15.22           C  
ATOM    854  O   THR A  91      -0.739  88.464  20.284  1.00 18.91           O  
ATOM    855  CB  THR A  91      -2.583  88.525  22.866  1.00 11.64           C  
ATOM    856  OG1 THR A  91      -3.615  89.292  23.469  1.00 16.32           O  
ATOM    857  CG2 THR A  91      -1.890  87.662  23.891  1.00  9.55           C  
ATOM    858  H   THR A  91      -3.483  89.874  21.111  1.00 20.00           H  
ATOM    859  HG1 THR A  91      -3.351  90.204  23.658  1.00 20.00           H  
ATOM    860  N   VAL A  92       0.639  88.919  21.966  1.00 16.33           N  
ATOM    861  CA  VAL A  92       1.747  88.253  21.331  1.00 13.84           C  
ATOM    862  C   VAL A  92       2.121  87.131  22.298  1.00 15.82           C  
ATOM    863  O   VAL A  92       2.155  87.341  23.514  1.00 14.74           O  
ATOM    864  CB  VAL A  92       2.851  89.281  21.130  1.00 11.89           C  
ATOM    865  CG1 VAL A  92       4.094  88.572  20.634  1.00 14.92           C  
ATOM    866  CG2 VAL A  92       2.433  90.299  20.089  1.00  8.40           C  
ATOM    867  H   VAL A  92       0.775  89.288  22.863  1.00 20.00           H  
ATOM    868  N   SER A  93       2.347  85.925  21.808  1.00 14.44           N  
ATOM    869  CA  SER A  93       2.640  84.788  22.643  1.00 16.94           C  
ATOM    870  C   SER A  93       4.063  84.396  22.305  1.00 18.86           C  
ATOM    871  O   SER A  93       4.446  84.582  21.143  1.00 20.09           O  
ATOM    872  CB  SER A  93       1.658  83.682  22.288  1.00 20.12           C  
ATOM    873  OG  SER A  93       0.351  84.158  21.905  1.00 21.02           O  
ATOM    874  H   SER A  93       2.326  85.791  20.838  1.00 20.00           H  
ATOM    875  HG  SER A  93      -0.042  84.523  22.701  1.00 20.00           H  
ATOM    876  N   VAL A  94       4.884  83.876  23.217  1.00 18.54           N  
ATOM    877  CA  VAL A  94       6.249  83.481  22.901  1.00 18.61           C  
ATOM    878  C   VAL A  94       6.437  82.252  23.784  1.00 21.12           C  
ATOM    879  O   VAL A  94       6.412  82.405  25.012  1.00 18.24           O  
ATOM    880  CB  VAL A  94       7.334  84.571  23.268  1.00 20.38           C  
ATOM    881  CG1 VAL A  94       8.699  83.948  23.073  1.00 17.60           C  
ATOM    882  CG2 VAL A  94       7.300  85.804  22.369  1.00 11.68           C  
ATOM    883  H   VAL A  94       4.509  83.607  24.090  1.00 20.00           H  
ATOM    884  N   PRO A  95       6.639  81.016  23.284  1.00 25.48           N  
ATOM    885  CA  PRO A  95       6.568  80.586  21.879  1.00 27.14           C  
ATOM    886  C   PRO A  95       5.176  80.671  21.269  1.00 28.38           C  
ATOM    887  O   PRO A  95       4.480  81.627  21.582  1.00 31.31           O  
ATOM    888  CB  PRO A  95       7.106  79.189  21.917  1.00 24.87           C  
ATOM    889  CG  PRO A  95       6.672  78.731  23.274  1.00 24.72           C  
ATOM    890  CD  PRO A  95       7.096  79.909  24.101  1.00 24.57           C  
ATOM    891  N   CYS A  96       4.629  79.824  20.399  1.00 31.01           N  
ATOM    892  CA  CYS A  96       3.240  80.036  19.989  1.00 37.69           C  
ATOM    893  C   CYS A  96       2.385  79.332  21.059  1.00 47.64           C  
ATOM    894  O   CYS A  96       1.739  78.303  20.813  1.00 50.35           O  
ATOM    895  CB  CYS A  96       3.068  79.445  18.601  1.00 33.11           C  
ATOM    896  SG  CYS A  96       1.993  80.431  17.536  1.00 26.94           S  
ATOM    897  H   CYS A  96       5.117  79.043  20.078  1.00 20.00           H  
ATOM    898  N   GLN A  97       2.505  79.897  22.283  1.00 58.22           N  
ATOM    899  CA  GLN A  97       1.932  79.508  23.586  1.00 64.36           C  
ATOM    900  C   GLN A  97       2.479  80.500  24.660  1.00 65.71           C  
ATOM    901  O   GLN A  97       1.806  80.781  25.659  1.00 64.72           O  
ATOM    902  CB  GLN A  97       2.358  78.069  23.984  1.00 64.83           C  
ATOM    903  OXT GLN A  97       3.580  81.033  24.472  1.00 68.54           O  
ATOM    904  H   GLN A  97       3.019  80.726  22.386  1.00 20.00           H  
TER     905      GLN A  97                                                      
ATOM    906  N   GLY B 106       5.970  76.672  29.985  1.00 63.06           N  
ATOM    907  CA  GLY B 106       6.387  78.060  29.918  1.00 59.51           C  
ATOM    908  C   GLY B 106       5.781  78.577  28.620  1.00 57.50           C  
ATOM    909  O   GLY B 106       5.346  77.735  27.828  1.00 61.12           O  
ATOM    910  H1  GLY B 106       6.093  76.347  28.997  1.00 20.00           H  
ATOM    911  H2  GLY B 106       6.499  76.096  30.661  1.00 20.00           H  
ATOM    912  H3  GLY B 106       4.946  76.653  30.152  1.00 20.00           H  
ATOM    913  N   GLY B 107       5.784  79.886  28.442  1.00 53.21           N  
ATOM    914  CA  GLY B 107       5.204  80.586  27.311  1.00 44.74           C  
ATOM    915  C   GLY B 107       4.779  81.916  27.914  1.00 41.03           C  
ATOM    916  O   GLY B 107       4.438  81.931  29.108  1.00 40.60           O  
ATOM    917  H   GLY B 107       6.079  80.490  29.156  1.00 20.00           H  
ATOM    918  N   VAL B 108       4.897  83.072  27.285  1.00 35.27           N  
ATOM    919  CA  VAL B 108       4.390  84.264  27.922  1.00 28.83           C  
ATOM    920  C   VAL B 108       3.327  84.771  27.000  1.00 27.86           C  
ATOM    921  O   VAL B 108       3.339  84.552  25.785  1.00 27.69           O  
ATOM    922  CB  VAL B 108       5.410  85.440  28.127  1.00 28.72           C  
ATOM    923  CG1 VAL B 108       6.305  85.050  29.258  1.00 28.88           C  
ATOM    924  CG2 VAL B 108       6.276  85.734  26.928  1.00 26.36           C  
ATOM    925  H   VAL B 108       5.111  83.059  26.326  1.00 20.00           H  
ATOM    926  N   LYS B 109       2.410  85.475  27.632  1.00 24.23           N  
ATOM    927  CA  LYS B 109       1.402  86.160  26.883  1.00 25.01           C  
ATOM    928  C   LYS B 109       1.685  87.623  27.118  1.00 24.88           C  
ATOM    929  O   LYS B 109       1.547  88.075  28.255  1.00 26.77           O  
ATOM    930  CB  LYS B 109       0.009  85.830  27.396  1.00 26.68           C  
ATOM    931  CG  LYS B 109      -0.799  84.904  26.502  1.00 26.99           C  
ATOM    932  CD  LYS B 109      -0.351  83.463  26.574  1.00 27.84           C  
ATOM    933  CE  LYS B 109      -1.216  82.623  25.653  1.00 28.22           C  
ATOM    934  NZ  LYS B 109      -0.828  82.792  24.265  1.00 32.49           N  
ATOM    935  H   LYS B 109       2.422  85.555  28.606  1.00 20.00           H  
ATOM    936  HZ1 LYS B 109      -0.926  83.792  23.994  1.00 20.00           H  
ATOM    937  HZ2 LYS B 109       0.163  82.499  24.149  1.00 20.00           H  
ATOM    938  HZ3 LYS B 109      -1.435  82.207  23.657  1.00 20.00           H  
ATOM    939  N   VAL B 110       2.163  88.358  26.128  1.00 23.20           N  
ATOM    940  CA  VAL B 110       2.333  89.805  26.241  1.00 23.67           C  
ATOM    941  C   VAL B 110       0.979  90.334  25.745  1.00 26.49           C  
ATOM    942  O   VAL B 110       0.590  90.038  24.604  1.00 31.28           O  
ATOM    943  CB  VAL B 110       3.471  90.314  25.321  1.00 21.34           C  
ATOM    944  CG1 VAL B 110       3.723  91.776  25.590  1.00 15.33           C  
ATOM    945  CG2 VAL B 110       4.744  89.517  25.547  1.00 20.50           C  
ATOM    946  H   VAL B 110       2.357  87.928  25.271  1.00 20.00           H  
ATOM    947  N   GLU B 111       0.224  91.129  26.501  1.00 24.30           N  
ATOM    948  CA  GLU B 111      -1.104  91.487  26.042  1.00 21.07           C  
ATOM    949  C   GLU B 111      -1.011  92.907  25.502  1.00 19.80           C  
ATOM    950  O   GLU B 111      -0.064  93.632  25.807  1.00 17.52           O  
ATOM    951  CB  GLU B 111      -2.098  91.421  27.208  1.00 23.23           C  
ATOM    952  CG  GLU B 111      -1.927  90.207  28.112  1.00 25.70           C  
ATOM    953  CD  GLU B 111      -3.082  89.227  28.179  1.00 27.68           C  
ATOM    954  OE1 GLU B 111      -3.483  88.652  27.166  1.00 30.83           O  
ATOM    955  OE2 GLU B 111      -3.563  88.998  29.277  1.00 30.31           O  
ATOM    956  H   GLU B 111       0.654  91.727  27.150  1.00 20.00           H  
ATOM    957  N   ARG B 112      -1.951  93.294  24.642  1.00 18.85           N  
ATOM    958  CA  ARG B 112      -2.077  94.660  24.163  1.00 18.84           C  
ATOM    959  C   ARG B 112      -0.825  95.210  23.505  1.00 19.85           C  
ATOM    960  O   ARG B 112      -0.365  96.326  23.765  1.00 24.56           O  
ATOM    961  CB  ARG B 112      -2.505  95.532  25.359  1.00 20.17           C  
ATOM    962  CG  ARG B 112      -3.907  95.257  25.923  1.00 20.44           C  
ATOM    963  CD  ARG B 112      -4.109  95.958  27.260  1.00 18.62           C  
ATOM    964  NE  ARG B 112      -3.711  95.177  28.438  1.00 22.37           N  
ATOM    965  CZ  ARG B 112      -2.635  95.455  29.202  1.00 22.77           C  
ATOM    966  NH1 ARG B 112      -1.825  96.485  28.930  1.00 24.17           N  
ATOM    967  NH2 ARG B 112      -2.371  94.698  30.278  1.00 22.85           N  
ATOM    968  H   ARG B 112      -2.611  92.636  24.343  1.00 20.00           H  
ATOM    969  HE  ARG B 112      -4.258  94.402  28.686  1.00 20.00           H  
ATOM    970 HH11 ARG B 112      -2.007  97.074  28.142  1.00  0.00           H  
ATOM    971 HH12 ARG B 112      -1.035  96.665  29.515  1.00  0.00           H  
ATOM    972 HH21 ARG B 112      -2.970  93.932  30.510  1.00  0.00           H  
ATOM    973 HH22 ARG B 112      -1.574  94.901  30.846  1.00  0.00           H  
ATOM    974  N   GLN B 113      -0.260  94.420  22.602  1.00 21.80           N  
ATOM    975  CA  GLN B 113       0.950  94.807  21.907  1.00 20.10           C  
ATOM    976  C   GLN B 113       0.542  95.432  20.595  1.00 18.75           C  
ATOM    977  O   GLN B 113      -0.306  94.897  19.877  1.00 20.31           O  
ATOM    978  CB  GLN B 113       1.823  93.591  21.634  1.00 18.32           C  
ATOM    979  CG  GLN B 113       3.105  93.870  20.861  1.00 17.31           C  
ATOM    980  CD  GLN B 113       4.117  94.707  21.621  1.00 19.51           C  
ATOM    981  OE1 GLN B 113       4.410  94.456  22.788  1.00 17.92           O  
ATOM    982  NE2 GLN B 113       4.704  95.720  21.002  1.00 18.87           N  
ATOM    983  H   GLN B 113      -0.696  93.581  22.342  1.00 20.00           H  
ATOM    984 HE21 GLN B 113       5.335  96.272  21.513  1.00  0.00           H  
ATOM    985 HE22 GLN B 113       4.456  95.902  20.069  1.00  0.00           H  
ATOM    986  N   VAL B 114       1.106  96.598  20.315  1.00 18.26           N  
ATOM    987  CA  VAL B 114       0.936  97.228  19.024  1.00 17.07           C  
ATOM    988  C   VAL B 114       2.109  96.763  18.171  1.00 19.37           C  
ATOM    989  O   VAL B 114       3.282  96.718  18.592  1.00 21.71           O  
ATOM    990  CB  VAL B 114       0.935  98.749  19.164  1.00 15.05           C  
ATOM    991  CG1 VAL B 114       0.832  99.446  17.809  1.00 12.52           C  
ATOM    992  CG2 VAL B 114      -0.286  99.132  19.993  1.00 14.06           C  
ATOM    993  H   VAL B 114       1.695  97.031  20.976  1.00 20.00           H  
ATOM    994  N   PHE B 115       1.767  96.346  16.964  1.00 19.13           N  
ATOM    995  CA  PHE B 115       2.712  95.817  15.997  1.00 17.32           C  
ATOM    996  C   PHE B 115       2.200  96.260  14.632  1.00 18.50           C  
ATOM    997  O   PHE B 115       1.041  96.672  14.515  1.00 17.06           O  
ATOM    998  CB  PHE B 115       2.756  94.288  16.093  1.00 14.30           C  
ATOM    999  CG  PHE B 115       1.420  93.642  15.805  1.00 11.67           C  
ATOM   1000  CD1 PHE B 115       0.412  93.680  16.738  1.00 12.18           C  
ATOM   1001  CD2 PHE B 115       1.191  93.068  14.571  1.00 14.74           C  
ATOM   1002  CE1 PHE B 115      -0.830  93.151  16.428  1.00 14.22           C  
ATOM   1003  CE2 PHE B 115      -0.058  92.543  14.276  1.00 15.68           C  
ATOM   1004  CZ  PHE B 115      -1.074  92.584  15.201  1.00 11.87           C  
ATOM   1005  H   PHE B 115       0.827  96.428  16.688  1.00 20.00           H  
ATOM   1006  N   GLY B 116       3.001  96.199  13.578  1.00 20.80           N  
ATOM   1007  CA  GLY B 116       2.549  96.619  12.266  1.00 20.09           C  
ATOM   1008  C   GLY B 116       2.196  95.446  11.357  1.00 20.44           C  
ATOM   1009  O   GLY B 116       2.809  94.368  11.379  1.00 17.52           O  
ATOM   1010  H   GLY B 116       3.871  95.758  13.660  1.00 20.00           H  
ATOM   1011  N   GLU B 117       1.154  95.683  10.566  1.00 20.34           N  
ATOM   1012  CA  GLU B 117       0.739  94.758   9.546  1.00 21.81           C  
ATOM   1013  C   GLU B 117       1.315  95.367   8.280  1.00 23.31           C  
ATOM   1014  O   GLU B 117       0.917  96.468   7.865  1.00 23.87           O  
ATOM   1015  CB  GLU B 117      -0.752  94.707   9.451  1.00 23.25           C  
ATOM   1016  CG  GLU B 117      -1.402  93.873  10.519  1.00 25.71           C  
ATOM   1017  CD  GLU B 117      -2.907  93.791  10.341  1.00 30.39           C  
ATOM   1018  OE1 GLU B 117      -3.376  93.282   9.322  1.00 34.60           O  
ATOM   1019  OE2 GLU B 117      -3.627  94.238  11.227  1.00 33.72           O  
ATOM   1020  H   GLU B 117       0.682  96.532  10.640  1.00 20.00           H  
ATOM   1021  N   ALA B 118       2.298  94.643   7.726  1.00 24.07           N  
ATOM   1022  CA  ALA B 118       3.029  95.053   6.545  1.00 20.77           C  
ATOM   1023  C   ALA B 118       2.213  94.777   5.304  1.00 22.77           C  
ATOM   1024  O   ALA B 118       1.662  93.681   5.133  1.00 21.52           O  
ATOM   1025  CB  ALA B 118       4.337  94.290   6.455  1.00 18.76           C  
ATOM   1026  H   ALA B 118       2.534  93.791   8.153  1.00 20.00           H  
ATOM   1027  N   THR B 119       2.065  95.815   4.488  1.00 24.94           N  
ATOM   1028  CA  THR B 119       1.332  95.727   3.248  1.00 26.22           C  
ATOM   1029  C   THR B 119       2.216  95.932   2.014  1.00 30.29           C  
ATOM   1030  O   THR B 119       1.903  95.436   0.928  1.00 34.78           O  
ATOM   1031  CB  THR B 119       0.207  96.757   3.306  1.00 25.76           C  
ATOM   1032  OG1 THR B 119       0.823  98.000   3.599  1.00 25.45           O  
ATOM   1033  CG2 THR B 119      -0.855  96.416   4.343  1.00 24.98           C  
ATOM   1034  H   THR B 119       2.420  96.694   4.737  1.00 20.00           H  
ATOM   1035  HG1 THR B 119       0.213  98.704   3.358  1.00 20.00           H  
ATOM   1036  N   LYS B 120       3.315  96.671   2.080  1.00 31.83           N  
ATOM   1037  CA  LYS B 120       4.219  96.825   0.955  1.00 31.39           C  
ATOM   1038  C   LYS B 120       5.594  96.534   1.523  1.00 31.53           C  
ATOM   1039  O   LYS B 120       5.923  96.998   2.622  1.00 32.07           O  
ATOM   1040  CB  LYS B 120       4.219  98.232   0.407  1.00 31.17           C  
ATOM   1041  CG  LYS B 120       3.050  98.614  -0.477  1.00 35.07           C  
ATOM   1042  CD  LYS B 120       3.487  99.907  -1.164  1.00 39.86           C  
ATOM   1043  CE  LYS B 120       2.544 100.468  -2.237  1.00 43.78           C  
ATOM   1044  NZ  LYS B 120       1.623 101.451  -1.691  1.00 46.09           N  
ATOM   1045  H   LYS B 120       3.549  97.102   2.931  1.00 20.00           H  
ATOM   1046  HZ1 LYS B 120       2.163 102.239  -1.281  1.00 20.00           H  
ATOM   1047  HZ2 LYS B 120       1.006 101.808  -2.448  1.00 20.00           H  
ATOM   1048  HZ3 LYS B 120       1.043 101.007  -0.951  1.00 20.00           H  
ATOM   1049  N   GLN B 121       6.403  95.722   0.846  1.00 31.61           N  
ATOM   1050  CA  GLN B 121       7.749  95.391   1.308  1.00 30.34           C  
ATOM   1051  C   GLN B 121       8.590  95.405   0.040  1.00 33.53           C  
ATOM   1052  O   GLN B 121       8.605  94.430  -0.720  1.00 34.61           O  
ATOM   1053  CB  GLN B 121       7.806  93.999   1.931  1.00 26.27           C  
ATOM   1054  CG  GLN B 121       7.047  93.838   3.219  1.00 22.58           C  
ATOM   1055  CD  GLN B 121       6.834  92.390   3.571  1.00 21.64           C  
ATOM   1056  OE1 GLN B 121       5.772  91.839   3.316  1.00 21.42           O  
ATOM   1057  NE2 GLN B 121       7.797  91.699   4.156  1.00 22.93           N  
ATOM   1058  H   GLN B 121       6.103  95.322   0.004  1.00 20.00           H  
ATOM   1059 HE21 GLN B 121       7.604  90.766   4.379  1.00  0.00           H  
ATOM   1060 HE22 GLN B 121       8.643  92.149   4.353  1.00  0.00           H  
ATOM   1061  N   PRO B 122       9.166  96.554  -0.306  1.00 36.26           N  
ATOM   1062  CA  PRO B 122      10.048  96.708  -1.456  1.00 36.24           C  
ATOM   1063  C   PRO B 122      11.339  95.902  -1.553  1.00 34.99           C  
ATOM   1064  O   PRO B 122      12.084  95.775  -0.572  1.00 34.98           O  
ATOM   1065  CB  PRO B 122      10.308  98.194  -1.495  1.00 36.18           C  
ATOM   1066  CG  PRO B 122       9.020  98.777  -0.953  1.00 37.62           C  
ATOM   1067  CD  PRO B 122       8.786  97.863   0.225  1.00 36.84           C  
ATOM   1068  N   GLY B 123      11.564  95.393  -2.780  1.00 33.37           N  
ATOM   1069  CA  GLY B 123      12.812  94.768  -3.205  1.00 33.63           C  
ATOM   1070  C   GLY B 123      12.926  93.255  -3.060  1.00 33.48           C  
ATOM   1071  O   GLY B 123      11.971  92.532  -2.818  1.00 34.85           O  
ATOM   1072  H   GLY B 123      10.802  95.326  -3.393  1.00 20.00           H  
ATOM   1073  N   ILE B 124      14.143  92.750  -3.225  1.00 34.29           N  
ATOM   1074  CA  ILE B 124      14.412  91.331  -3.100  1.00 35.23           C  
ATOM   1075  C   ILE B 124      14.488  90.884  -1.654  1.00 37.39           C  
ATOM   1076  O   ILE B 124      14.077  89.778  -1.295  1.00 39.31           O  
ATOM   1077  CB  ILE B 124      15.733  91.049  -3.877  1.00 37.12           C  
ATOM   1078  CG1 ILE B 124      15.301  90.686  -5.287  1.00 38.58           C  
ATOM   1079  CG2 ILE B 124      16.615  89.933  -3.280  1.00 35.79           C  
ATOM   1080  CD1 ILE B 124      14.648  89.284  -5.380  1.00 41.77           C  
ATOM   1081  H   ILE B 124      14.858  93.350  -3.514  1.00 20.00           H  
ATOM   1082  N   THR B 125      14.986  91.792  -0.821  1.00 37.25           N  
ATOM   1083  CA  THR B 125      15.362  91.465   0.544  1.00 36.60           C  
ATOM   1084  C   THR B 125      14.397  90.627   1.389  1.00 32.61           C  
ATOM   1085  O   THR B 125      14.901  89.798   2.154  1.00 32.84           O  
ATOM   1086  CB  THR B 125      15.809  92.864   1.200  1.00 37.48           C  
ATOM   1087  OG1 THR B 125      15.900  92.675   2.613  1.00 38.84           O  
ATOM   1088  CG2 THR B 125      14.905  94.031   0.803  1.00 38.66           C  
ATOM   1089  H   THR B 125      15.119  92.696  -1.161  1.00 20.00           H  
ATOM   1090  HG1 THR B 125      16.290  91.814   2.824  1.00 20.00           H  
ATOM   1091  N   PHE B 126      13.075  90.684   1.284  1.00 27.21           N  
ATOM   1092  CA  PHE B 126      12.310  89.755   2.083  1.00 25.56           C  
ATOM   1093  C   PHE B 126      11.789  88.579   1.283  1.00 24.35           C  
ATOM   1094  O   PHE B 126      11.256  87.658   1.897  1.00 24.57           O  
ATOM   1095  CB  PHE B 126      11.175  90.507   2.765  1.00 26.39           C  
ATOM   1096  CG  PHE B 126      11.736  91.467   3.801  1.00 24.58           C  
ATOM   1097  CD1 PHE B 126      12.336  90.975   4.940  1.00 24.36           C  
ATOM   1098  CD2 PHE B 126      11.670  92.831   3.590  1.00 27.02           C  
ATOM   1099  CE1 PHE B 126      12.875  91.844   5.867  1.00 23.04           C  
ATOM   1100  CE2 PHE B 126      12.209  93.696   4.524  1.00 26.15           C  
ATOM   1101  CZ  PHE B 126      12.812  93.201   5.661  1.00 24.82           C  
ATOM   1102  H   PHE B 126      12.631  91.335   0.705  1.00 20.00           H  
ATOM   1103  N   ILE B 127      11.927  88.556  -0.059  1.00 22.40           N  
ATOM   1104  CA  ILE B 127      11.564  87.425  -0.929  1.00 20.78           C  
ATOM   1105  C   ILE B 127      12.466  86.246  -0.548  1.00 23.15           C  
ATOM   1106  O   ILE B 127      12.091  85.075  -0.468  1.00 23.11           O  
ATOM   1107  CB  ILE B 127      11.799  87.775  -2.438  1.00 21.67           C  
ATOM   1108  CG1 ILE B 127      10.667  88.555  -3.040  1.00 23.69           C  
ATOM   1109  CG2 ILE B 127      11.816  86.519  -3.272  1.00 22.94           C  
ATOM   1110  CD1 ILE B 127      10.435  89.971  -2.518  1.00 30.31           C  
ATOM   1111  H   ILE B 127      12.342  89.330  -0.488  1.00 20.00           H  
ATOM   1112  N   ALA B 128      13.717  86.607  -0.335  1.00 23.67           N  
ATOM   1113  CA  ALA B 128      14.741  85.664   0.011  1.00 23.32           C  
ATOM   1114  C   ALA B 128      14.817  85.273   1.489  1.00 26.55           C  
ATOM   1115  O   ALA B 128      15.559  84.363   1.860  1.00 31.21           O  
ATOM   1116  CB  ALA B 128      16.032  86.295  -0.445  1.00 26.70           C  
ATOM   1117  H   ALA B 128      13.965  87.544  -0.476  1.00 20.00           H  
ATOM   1118  N   ALA B 129      14.099  85.926   2.400  1.00 27.68           N  
ATOM   1119  CA  ALA B 129      14.189  85.680   3.827  1.00 23.07           C  
ATOM   1120  C   ALA B 129      13.322  84.502   4.263  1.00 22.41           C  
ATOM   1121  O   ALA B 129      12.133  84.501   3.939  1.00 25.73           O  
ATOM   1122  CB  ALA B 129      13.747  86.948   4.533  1.00 22.86           C  
ATOM   1123  H   ALA B 129      13.378  86.512   2.094  1.00 20.00           H  
ATOM   1124  N   LYS B 130      13.805  83.497   5.008  1.00 19.02           N  
ATOM   1125  CA  LYS B 130      12.965  82.397   5.496  1.00 20.64           C  
ATOM   1126  C   LYS B 130      12.023  82.756   6.638  1.00 20.50           C  
ATOM   1127  O   LYS B 130      11.151  81.986   7.034  1.00 24.82           O  
ATOM   1128  CB  LYS B 130      13.761  81.227   6.025  1.00 21.00           C  
ATOM   1129  CG  LYS B 130      14.686  80.685   4.985  1.00 24.06           C  
ATOM   1130  CD  LYS B 130      14.954  79.236   5.273  1.00 26.69           C  
ATOM   1131  CE  LYS B 130      13.923  78.328   4.642  1.00 27.91           C  
ATOM   1132  NZ  LYS B 130      14.573  77.069   4.333  1.00 30.68           N  
ATOM   1133  H   LYS B 130      14.762  83.487   5.236  1.00 20.00           H  
ATOM   1134  HZ1 LYS B 130      14.945  76.645   5.207  1.00 20.00           H  
ATOM   1135  HZ2 LYS B 130      13.884  76.422   3.900  1.00 20.00           H  
ATOM   1136  HZ3 LYS B 130      15.356  77.236   3.670  1.00 20.00           H  
ATOM   1137  N   PHE B 131      12.186  83.914   7.240  1.00 20.33           N  
ATOM   1138  CA  PHE B 131      11.311  84.354   8.297  1.00 18.02           C  
ATOM   1139  C   PHE B 131      10.184  85.224   7.762  1.00 20.85           C  
ATOM   1140  O   PHE B 131      10.286  85.801   6.665  1.00 20.57           O  
ATOM   1141  CB  PHE B 131      12.150  85.109   9.328  1.00 17.80           C  
ATOM   1142  CG  PHE B 131      13.060  86.227   8.821  1.00 17.06           C  
ATOM   1143  CD1 PHE B 131      12.558  87.490   8.580  1.00 14.14           C  
ATOM   1144  CD2 PHE B 131      14.405  85.962   8.634  1.00 15.53           C  
ATOM   1145  CE1 PHE B 131      13.396  88.489   8.157  1.00 15.24           C  
ATOM   1146  CE2 PHE B 131      15.230  86.972   8.211  1.00 15.84           C  
ATOM   1147  CZ  PHE B 131      14.729  88.232   7.973  1.00 15.01           C  
ATOM   1148  H   PHE B 131      12.887  84.510   6.915  1.00 20.00           H  
ATOM   1149  N   ASP B 132       9.105  85.315   8.551  1.00 23.47           N  
ATOM   1150  CA  ASP B 132       7.943  86.131   8.231  1.00 20.62           C  
ATOM   1151  C   ASP B 132       8.064  87.575   8.685  1.00 17.45           C  
ATOM   1152  O   ASP B 132       7.664  88.469   7.944  1.00 19.47           O  
ATOM   1153  CB  ASP B 132       6.699  85.539   8.865  1.00 22.37           C  
ATOM   1154  CG  ASP B 132       6.361  84.110   8.464  1.00 24.34           C  
ATOM   1155  OD1 ASP B 132       6.609  83.690   7.329  1.00 23.65           O  
ATOM   1156  OD2 ASP B 132       5.825  83.411   9.319  1.00 28.36           O  
ATOM   1157  H   ASP B 132       9.108  84.828   9.407  1.00 20.00           H  
ATOM   1158  N   GLY B 133       8.610  87.873   9.856  1.00 18.09           N  
ATOM   1159  CA  GLY B 133       8.698  89.251  10.299  1.00 17.51           C  
ATOM   1160  C   GLY B 133       9.833  89.501  11.272  1.00 17.68           C  
ATOM   1161  O   GLY B 133      10.695  88.637  11.468  1.00 19.10           O  
ATOM   1162  H   GLY B 133       8.978  87.170  10.432  1.00 20.00           H  
ATOM   1163  N   ILE B 134       9.862  90.666  11.919  1.00 16.49           N  
ATOM   1164  CA  ILE B 134      10.962  91.023  12.797  1.00 16.39           C  
ATOM   1165  C   ILE B 134      10.386  91.470  14.110  1.00 16.41           C  
ATOM   1166  O   ILE B 134       9.355  92.135  14.109  1.00 17.17           O  
ATOM   1167  CB  ILE B 134      11.803  92.146  12.148  1.00 16.86           C  
ATOM   1168  CG1 ILE B 134      12.588  91.542  10.987  1.00 17.32           C  
ATOM   1169  CG2 ILE B 134      12.812  92.727  13.124  1.00 16.36           C  
ATOM   1170  CD1 ILE B 134      13.143  92.527   9.960  1.00 20.62           C  
ATOM   1171  H   ILE B 134       9.076  91.256  11.881  1.00 20.00           H  
ATOM   1172  N   LEU B 135      10.998  91.040  15.212  1.00 15.24           N  
ATOM   1173  CA  LEU B 135      10.595  91.465  16.530  1.00 14.25           C  
ATOM   1174  C   LEU B 135      11.864  92.122  17.035  1.00 13.46           C  
ATOM   1175  O   LEU B 135      12.873  91.474  17.328  1.00 16.06           O  
ATOM   1176  CB  LEU B 135      10.208  90.273  17.413  1.00 13.30           C  
ATOM   1177  CG  LEU B 135       9.507  90.550  18.748  1.00  8.85           C  
ATOM   1178  CD1 LEU B 135       8.674  89.341  19.072  1.00  8.36           C  
ATOM   1179  CD2 LEU B 135      10.488  90.798  19.881  1.00  8.06           C  
ATOM   1180  H   LEU B 135      11.794  90.470  15.142  1.00 20.00           H  
ATOM   1181  N   GLY B 136      11.805  93.444  17.046  1.00 11.53           N  
ATOM   1182  CA  GLY B 136      12.915  94.263  17.460  1.00 12.61           C  
ATOM   1183  C   GLY B 136      13.053  94.328  18.961  1.00 13.11           C  
ATOM   1184  O   GLY B 136      12.063  94.474  19.690  1.00 16.52           O  
ATOM   1185  H   GLY B 136      10.970  93.880  16.782  1.00 20.00           H  
ATOM   1186  N   MET B 137      14.302  94.306  19.409  1.00 13.88           N  
ATOM   1187  CA  MET B 137      14.609  94.181  20.813  1.00 13.22           C  
ATOM   1188  C   MET B 137      15.610  95.205  21.273  1.00 14.03           C  
ATOM   1189  O   MET B 137      16.339  94.992  22.245  1.00 17.73           O  
ATOM   1190  CB  MET B 137      15.119  92.771  21.082  1.00 12.89           C  
ATOM   1191  CG  MET B 137      13.961  91.794  21.058  1.00 14.40           C  
ATOM   1192  SD  MET B 137      14.349  90.123  21.611  1.00 14.39           S  
ATOM   1193  CE  MET B 137      13.730  90.234  23.258  1.00 15.66           C  
ATOM   1194  H   MET B 137      15.017  94.519  18.779  1.00 20.00           H  
ATOM   1195  N   ALA B 138      15.686  96.329  20.572  1.00 14.96           N  
ATOM   1196  CA  ALA B 138      16.529  97.429  21.004  1.00 15.14           C  
ATOM   1197  C   ALA B 138      15.694  98.320  21.917  1.00 15.87           C  
ATOM   1198  O   ALA B 138      14.540  98.003  22.229  1.00 15.92           O  
ATOM   1199  CB  ALA B 138      16.982  98.260  19.837  1.00 12.84           C  
ATOM   1200  H   ALA B 138      15.061  96.490  19.836  1.00 20.00           H  
ATOM   1201  N   TYR B 139      16.250  99.435  22.388  1.00 15.61           N  
ATOM   1202  CA  TYR B 139      15.577 100.345  23.293  1.00 13.83           C  
ATOM   1203  C   TYR B 139      14.457 101.101  22.602  1.00 15.38           C  
ATOM   1204  O   TYR B 139      14.440 101.209  21.372  1.00 16.41           O  
ATOM   1205  CB  TYR B 139      16.548 101.376  23.836  1.00 14.13           C  
ATOM   1206  CG  TYR B 139      17.522 100.845  24.862  1.00 12.80           C  
ATOM   1207  CD1 TYR B 139      18.660 100.203  24.440  1.00 11.92           C  
ATOM   1208  CD2 TYR B 139      17.271 101.022  26.202  1.00 10.71           C  
ATOM   1209  CE1 TYR B 139      19.560  99.734  25.364  1.00 11.58           C  
ATOM   1210  CE2 TYR B 139      18.172 100.550  27.126  1.00  8.85           C  
ATOM   1211  CZ  TYR B 139      19.306  99.912  26.699  1.00 10.63           C  
ATOM   1212  OH  TYR B 139      20.210  99.414  27.617  1.00 13.25           O  
ATOM   1213  H   TYR B 139      17.098  99.722  21.988  1.00 20.00           H  
ATOM   1214  HH  TYR B 139      20.857  98.882  27.140  1.00 20.00           H  
ATOM   1215  N   PRO B 140      13.522 101.726  23.320  1.00 17.07           N  
ATOM   1216  CA  PRO B 140      12.457 102.524  22.725  1.00 17.78           C  
ATOM   1217  C   PRO B 140      12.835 103.734  21.871  1.00 19.82           C  
ATOM   1218  O   PRO B 140      12.057 104.084  20.992  1.00 19.07           O  
ATOM   1219  CB  PRO B 140      11.600 102.898  23.914  1.00 19.05           C  
ATOM   1220  CG  PRO B 140      11.810 101.776  24.884  1.00 16.62           C  
ATOM   1221  CD  PRO B 140      13.297 101.558  24.760  1.00 18.35           C  
ATOM   1222  N   ARG B 141      13.987 104.393  22.066  1.00 23.53           N  
ATOM   1223  CA  ARG B 141      14.365 105.589  21.322  1.00 24.60           C  
ATOM   1224  C   ARG B 141      14.311 105.313  19.835  1.00 23.88           C  
ATOM   1225  O   ARG B 141      13.783 106.138  19.104  1.00 28.61           O  
ATOM   1226  CB  ARG B 141      15.794 106.058  21.675  1.00 28.93           C  
ATOM   1227  CG  ARG B 141      16.076 107.562  21.411  1.00 36.82           C  
ATOM   1228  CD  ARG B 141      17.422 107.988  22.073  1.00 47.20           C  
ATOM   1229  NE  ARG B 141      17.752 109.429  22.122  1.00 54.35           N  
ATOM   1230  CZ  ARG B 141      19.028 109.896  22.091  1.00 55.43           C  
ATOM   1231  NH1 ARG B 141      20.066 109.071  21.984  1.00 55.21           N  
ATOM   1232  NH2 ARG B 141      19.302 111.209  22.143  1.00 55.12           N  
ATOM   1233  H   ARG B 141      14.604 104.062  22.747  1.00 20.00           H  
ATOM   1234  HE  ARG B 141      17.020 110.077  22.183  1.00 20.00           H  
ATOM   1235 HH11 ARG B 141      19.924 108.083  21.921  1.00  0.00           H  
ATOM   1236 HH12 ARG B 141      20.995 109.439  21.960  1.00  0.00           H  
ATOM   1237 HH21 ARG B 141      18.558 111.873  22.208  1.00  0.00           H  
ATOM   1238 HH22 ARG B 141      20.251 111.521  22.116  1.00  0.00           H  
ATOM   1239  N   ILE B 142      14.728 104.164  19.322  1.00 17.59           N  
ATOM   1240  CA  ILE B 142      14.707 104.009  17.880  1.00 18.91           C  
ATOM   1241  C   ILE B 142      13.459 103.320  17.345  1.00 22.44           C  
ATOM   1242  O   ILE B 142      13.457 102.680  16.282  1.00 27.28           O  
ATOM   1243  CB  ILE B 142      15.989 103.257  17.455  1.00 15.21           C  
ATOM   1244  CG1 ILE B 142      16.092 101.898  18.065  1.00  9.80           C  
ATOM   1245  CG2 ILE B 142      17.167 104.117  17.880  1.00 15.83           C  
ATOM   1246  CD1 ILE B 142      17.163 101.141  17.336  1.00  8.76           C  
ATOM   1247  H   ILE B 142      14.982 103.417  19.902  1.00 20.00           H  
ATOM   1248  N   SER B 143      12.355 103.449  18.065  1.00 24.69           N  
ATOM   1249  CA  SER B 143      11.148 102.758  17.696  1.00 23.82           C  
ATOM   1250  C   SER B 143      10.301 103.661  16.834  1.00 26.18           C  
ATOM   1251  O   SER B 143       9.981 104.803  17.176  1.00 30.73           O  
ATOM   1252  CB  SER B 143      10.417 102.358  18.960  1.00 23.37           C  
ATOM   1253  OG  SER B 143       9.222 101.640  18.706  1.00 27.56           O  
ATOM   1254  H   SER B 143      12.309 104.107  18.793  1.00 20.00           H  
ATOM   1255  HG  SER B 143       8.864 101.295  19.534  1.00 20.00           H  
ATOM   1256  N   VAL B 144       9.896 103.140  15.690  1.00 27.43           N  
ATOM   1257  CA  VAL B 144       9.075 103.874  14.747  1.00 27.94           C  
ATOM   1258  C   VAL B 144       7.672 104.026  15.332  1.00 28.00           C  
ATOM   1259  O   VAL B 144       7.008 103.060  15.710  1.00 30.26           O  
ATOM   1260  CB  VAL B 144       9.073 103.092  13.425  1.00 27.88           C  
ATOM   1261  CG1 VAL B 144       8.268 103.794  12.367  1.00 28.81           C  
ATOM   1262  CG2 VAL B 144      10.495 102.986  12.934  1.00 27.83           C  
ATOM   1263  H   VAL B 144      10.096 102.193  15.523  1.00 20.00           H  
ATOM   1264  N   ASN B 145       7.265 105.285  15.431  1.00 28.31           N  
ATOM   1265  CA  ASN B 145       5.974 105.742  15.931  1.00 31.37           C  
ATOM   1266  C   ASN B 145       5.822 105.640  17.434  1.00 31.16           C  
ATOM   1267  O   ASN B 145       4.706 105.649  17.974  1.00 33.20           O  
ATOM   1268  CB  ASN B 145       4.784 104.977  15.291  1.00 33.39           C  
ATOM   1269  CG  ASN B 145       4.445 105.374  13.860  1.00 36.29           C  
ATOM   1270  OD1 ASN B 145       5.178 106.111  13.209  1.00 36.88           O  
ATOM   1271  ND2 ASN B 145       3.331 104.925  13.300  1.00 37.84           N  
ATOM   1272  H   ASN B 145       7.888 105.969  15.114  1.00 20.00           H  
ATOM   1273 HD21 ASN B 145       3.153 105.173  12.364  1.00  0.00           H  
ATOM   1274 HD22 ASN B 145       2.736 104.359  13.825  1.00  0.00           H  
ATOM   1275  N   ASN B 146       6.963 105.595  18.118  1.00 30.63           N  
ATOM   1276  CA  ASN B 146       7.050 105.444  19.566  1.00 34.07           C  
ATOM   1277  C   ASN B 146       6.215 104.295  20.129  1.00 32.47           C  
ATOM   1278  O   ASN B 146       5.775 104.270  21.282  1.00 35.37           O  
ATOM   1279  CB  ASN B 146       6.657 106.753  20.272  1.00 38.56           C  
ATOM   1280  CG  ASN B 146       7.838 107.672  20.588  1.00 42.95           C  
ATOM   1281  OD1 ASN B 146       7.923 108.790  20.070  1.00 45.63           O  
ATOM   1282  ND2 ASN B 146       8.796 107.287  21.428  1.00 45.76           N  
ATOM   1283  H   ASN B 146       7.811 105.632  17.625  1.00 20.00           H  
ATOM   1284 HD21 ASN B 146       9.560 107.887  21.538  1.00  0.00           H  
ATOM   1285 HD22 ASN B 146       8.683 106.434  21.890  1.00  0.00           H  
ATOM   1286  N   VAL B 147       6.068 103.255  19.310  1.00 26.98           N  
ATOM   1287  CA  VAL B 147       5.319 102.073  19.658  1.00 24.43           C  
ATOM   1288  C   VAL B 147       6.129 101.379  20.747  1.00 25.14           C  
ATOM   1289  O   VAL B 147       7.302 101.071  20.513  1.00 29.01           O  
ATOM   1290  CB  VAL B 147       5.207 101.263  18.371  1.00 27.10           C  
ATOM   1291  CG1 VAL B 147       4.666  99.889  18.682  1.00 28.13           C  
ATOM   1292  CG2 VAL B 147       4.272 101.968  17.393  1.00 25.17           C  
ATOM   1293  H   VAL B 147       6.584 103.235  18.479  1.00 20.00           H  
ATOM   1294  N   LEU B 148       5.604 101.151  21.951  1.00 22.02           N  
ATOM   1295  CA  LEU B 148       6.375 100.489  23.004  1.00 20.33           C  
ATOM   1296  C   LEU B 148       6.823  99.086  22.571  1.00 16.66           C  
ATOM   1297  O   LEU B 148       5.972  98.248  22.261  1.00 16.63           O  
ATOM   1298  CB  LEU B 148       5.525 100.391  24.290  1.00 18.26           C  
ATOM   1299  CG  LEU B 148       6.176  99.834  25.565  1.00 20.53           C  
ATOM   1300  CD1 LEU B 148       6.969 100.913  26.280  1.00 18.15           C  
ATOM   1301  CD2 LEU B 148       5.107  99.372  26.523  1.00 18.19           C  
ATOM   1302  H   LEU B 148       4.689 101.443  22.127  1.00 20.00           H  
ATOM   1303  N   PRO B 149       8.121  98.773  22.495  1.00 15.86           N  
ATOM   1304  CA  PRO B 149       8.633  97.456  22.121  1.00 15.01           C  
ATOM   1305  C   PRO B 149       8.047  96.309  22.919  1.00 15.18           C  
ATOM   1306  O   PRO B 149       7.565  96.514  24.035  1.00 20.05           O  
ATOM   1307  CB  PRO B 149      10.134  97.583  22.293  1.00 14.70           C  
ATOM   1308  CG  PRO B 149      10.406  99.037  22.003  1.00 13.51           C  
ATOM   1309  CD  PRO B 149       9.221  99.718  22.691  1.00 13.85           C  
ATOM   1310  N   VAL B 150       8.187  95.087  22.417  1.00 14.88           N  
ATOM   1311  CA  VAL B 150       7.630  93.908  23.054  1.00 13.82           C  
ATOM   1312  C   VAL B 150       8.289  93.707  24.402  1.00 14.55           C  
ATOM   1313  O   VAL B 150       7.589  93.591  25.395  1.00 17.47           O  
ATOM   1314  CB  VAL B 150       7.845  92.674  22.145  1.00 12.66           C  
ATOM   1315  CG1 VAL B 150       7.506  91.372  22.850  1.00 13.70           C  
ATOM   1316  CG2 VAL B 150       6.878  92.757  20.978  1.00  9.78           C  
ATOM   1317  H   VAL B 150       8.780  94.967  21.645  1.00 20.00           H  
ATOM   1318  N   PHE B 151       9.604  93.698  24.538  1.00 15.90           N  
ATOM   1319  CA  PHE B 151      10.213  93.483  25.831  1.00 14.88           C  
ATOM   1320  C   PHE B 151       9.875  94.653  26.750  1.00 17.03           C  
ATOM   1321  O   PHE B 151       9.791  94.471  27.958  1.00 22.66           O  
ATOM   1322  CB  PHE B 151      11.709  93.341  25.660  1.00  9.61           C  
ATOM   1323  CG  PHE B 151      12.358  92.643  26.837  1.00  8.33           C  
ATOM   1324  CD1 PHE B 151      12.337  91.265  26.911  1.00 10.38           C  
ATOM   1325  CD2 PHE B 151      12.981  93.376  27.828  1.00 10.46           C  
ATOM   1326  CE1 PHE B 151      12.942  90.629  27.979  1.00  9.02           C  
ATOM   1327  CE2 PHE B 151      13.584  92.735  28.889  1.00  9.77           C  
ATOM   1328  CZ  PHE B 151      13.563  91.363  28.963  1.00  8.45           C  
ATOM   1329  H   PHE B 151      10.163  93.826  23.745  1.00 20.00           H  
ATOM   1330  N   ASP B 152       9.581  95.862  26.294  1.00 18.49           N  
ATOM   1331  CA  ASP B 152       9.242  96.922  27.217  1.00 18.85           C  
ATOM   1332  C   ASP B 152       7.871  96.642  27.796  1.00 21.68           C  
ATOM   1333  O   ASP B 152       7.634  96.733  28.999  1.00 26.97           O  
ATOM   1334  CB  ASP B 152       9.286  98.197  26.464  1.00 22.59           C  
ATOM   1335  CG  ASP B 152      10.721  98.637  26.274  1.00 24.62           C  
ATOM   1336  OD1 ASP B 152      11.396  98.170  25.353  1.00 23.86           O  
ATOM   1337  OD2 ASP B 152      11.166  99.451  27.078  1.00 28.00           O  
ATOM   1338  H   ASP B 152       9.563  96.020  25.330  1.00 20.00           H  
ATOM   1339  N   ASN B 153       6.997  96.164  26.938  1.00 20.49           N  
ATOM   1340  CA  ASN B 153       5.685  95.711  27.324  1.00 20.06           C  
ATOM   1341  C   ASN B 153       5.802  94.570  28.334  1.00 19.41           C  
ATOM   1342  O   ASN B 153       5.154  94.590  29.374  1.00 21.43           O  
ATOM   1343  CB  ASN B 153       5.000  95.268  26.074  1.00 23.89           C  
ATOM   1344  CG  ASN B 153       3.555  95.662  26.018  1.00 26.60           C  
ATOM   1345  OD1 ASN B 153       3.108  96.612  26.665  1.00 30.07           O  
ATOM   1346  ND2 ASN B 153       2.819  94.969  25.158  1.00 30.16           N  
ATOM   1347  H   ASN B 153       7.247  96.101  25.991  1.00 20.00           H  
ATOM   1348 HD21 ASN B 153       1.843  95.042  25.250  1.00  0.00           H  
ATOM   1349 HD22 ASN B 153       3.280  94.378  24.526  1.00  0.00           H  
ATOM   1350  N   LEU B 154       6.676  93.584  28.139  1.00 17.88           N  
ATOM   1351  CA  LEU B 154       6.908  92.478  29.078  1.00 19.26           C  
ATOM   1352  C   LEU B 154       7.336  92.990  30.437  1.00 20.73           C  
ATOM   1353  O   LEU B 154       6.883  92.492  31.460  1.00 25.98           O  
ATOM   1354  CB  LEU B 154       8.049  91.535  28.680  1.00 14.75           C  
ATOM   1355  CG  LEU B 154       7.847  90.061  28.514  1.00 14.47           C  
ATOM   1356  CD1 LEU B 154       7.977  89.710  27.054  1.00 15.52           C  
ATOM   1357  CD2 LEU B 154       8.939  89.297  29.209  1.00 14.50           C  
ATOM   1358  H   LEU B 154       7.165  93.592  27.291  1.00 20.00           H  
ATOM   1359  N   MET B 155       8.246  93.956  30.465  1.00 22.25           N  
ATOM   1360  CA  MET B 155       8.796  94.454  31.696  1.00 20.77           C  
ATOM   1361  C   MET B 155       7.684  95.118  32.453  1.00 24.37           C  
ATOM   1362  O   MET B 155       7.500  94.855  33.644  1.00 26.81           O  
ATOM   1363  CB  MET B 155       9.865  95.477  31.458  1.00 21.64           C  
ATOM   1364  CG  MET B 155      11.097  94.964  30.758  1.00 23.84           C  
ATOM   1365  SD  MET B 155      12.492  96.106  30.896  1.00 26.70           S  
ATOM   1366  CE  MET B 155      11.901  97.463  29.931  1.00 27.89           C  
ATOM   1367  H   MET B 155       8.586  94.311  29.615  1.00 20.00           H  
ATOM   1368  N   GLN B 156       6.900  95.912  31.717  1.00 25.39           N  
ATOM   1369  CA  GLN B 156       5.784  96.648  32.290  1.00 29.67           C  
ATOM   1370  C   GLN B 156       4.676  95.769  32.833  1.00 28.78           C  
ATOM   1371  O   GLN B 156       4.035  96.130  33.817  1.00 29.67           O  
ATOM   1372  CB  GLN B 156       5.186  97.613  31.252  1.00 33.67           C  
ATOM   1373  CG  GLN B 156       6.164  98.788  31.097  1.00 39.72           C  
ATOM   1374  CD  GLN B 156       5.789  99.921  30.153  1.00 41.96           C  
ATOM   1375  OE1 GLN B 156       6.646 100.745  29.804  1.00 43.08           O  
ATOM   1376  NE2 GLN B 156       4.534 100.049  29.720  1.00 43.99           N  
ATOM   1377  H   GLN B 156       7.092  96.006  30.759  1.00 20.00           H  
ATOM   1378 HE21 GLN B 156       4.364 100.743  29.051  1.00  0.00           H  
ATOM   1379 HE22 GLN B 156       3.851  99.423  30.035  1.00  0.00           H  
ATOM   1380  N   GLN B 157       4.416  94.619  32.213  1.00 25.96           N  
ATOM   1381  CA  GLN B 157       3.388  93.727  32.702  1.00 21.89           C  
ATOM   1382  C   GLN B 157       3.999  92.771  33.708  1.00 20.87           C  
ATOM   1383  O   GLN B 157       3.335  91.825  34.135  1.00 26.38           O  
ATOM   1384  CB  GLN B 157       2.777  92.941  31.544  1.00 22.95           C  
ATOM   1385  CG  GLN B 157       2.050  93.766  30.493  1.00 22.83           C  
ATOM   1386  CD  GLN B 157       1.353  92.962  29.407  1.00 22.72           C  
ATOM   1387  OE1 GLN B 157       1.247  93.421  28.287  1.00 24.77           O  
ATOM   1388  NE2 GLN B 157       0.818  91.761  29.578  1.00 23.47           N  
ATOM   1389  H   GLN B 157       4.900  94.397  31.388  1.00 20.00           H  
ATOM   1390 HE21 GLN B 157       0.320  91.375  28.837  1.00  0.00           H  
ATOM   1391 HE22 GLN B 157       0.919  91.316  30.445  1.00  0.00           H  
ATOM   1392  N   LYS B 158       5.278  92.951  34.044  1.00 17.17           N  
ATOM   1393  CA  LYS B 158       5.977  92.173  35.047  1.00 18.99           C  
ATOM   1394  C   LYS B 158       5.904  90.688  34.867  1.00 18.31           C  
ATOM   1395  O   LYS B 158       5.759  89.896  35.797  1.00 21.16           O  
ATOM   1396  CB  LYS B 158       5.456  92.564  36.425  1.00 21.07           C  
ATOM   1397  CG  LYS B 158       6.061  93.925  36.654  1.00 28.47           C  
ATOM   1398  CD  LYS B 158       5.611  94.662  37.872  1.00 33.41           C  
ATOM   1399  CE  LYS B 158       6.458  95.930  37.812  1.00 37.19           C  
ATOM   1400  NZ  LYS B 158       6.157  96.851  38.903  1.00 43.29           N  
ATOM   1401  H   LYS B 158       5.793  93.659  33.609  1.00 20.00           H  
ATOM   1402  HZ1 LYS B 158       6.338  96.382  39.813  1.00 20.00           H  
ATOM   1403  HZ2 LYS B 158       6.761  97.694  38.821  1.00 20.00           H  
ATOM   1404  HZ3 LYS B 158       5.158  97.133  38.853  1.00 20.00           H  
ATOM   1405  N   LEU B 159       6.127  90.343  33.611  1.00 18.34           N  
ATOM   1406  CA  LEU B 159       6.044  88.966  33.215  1.00 17.32           C  
ATOM   1407  C   LEU B 159       7.296  88.171  33.524  1.00 22.35           C  
ATOM   1408  O   LEU B 159       7.187  86.949  33.548  1.00 29.83           O  
ATOM   1409  CB  LEU B 159       5.711  88.907  31.740  1.00 14.54           C  
ATOM   1410  CG  LEU B 159       4.385  89.535  31.262  1.00 15.73           C  
ATOM   1411  CD1 LEU B 159       4.184  89.168  29.819  1.00 17.76           C  
ATOM   1412  CD2 LEU B 159       3.173  88.984  31.991  1.00 16.46           C  
ATOM   1413  H   LEU B 159       6.362  91.039  32.960  1.00 20.00           H  
ATOM   1414  N   VAL B 160       8.503  88.697  33.746  1.00 26.16           N  
ATOM   1415  CA  VAL B 160       9.617  87.857  34.187  1.00 28.43           C  
ATOM   1416  C   VAL B 160      10.291  88.505  35.379  1.00 32.28           C  
ATOM   1417  O   VAL B 160      10.182  89.706  35.621  1.00 37.08           O  
ATOM   1418  CB  VAL B 160      10.765  87.615  33.151  1.00 26.00           C  
ATOM   1419  CG1 VAL B 160      10.467  86.269  32.539  1.00 29.44           C  
ATOM   1420  CG2 VAL B 160      10.908  88.683  32.093  1.00 20.92           C  
ATOM   1421  H   VAL B 160       8.637  89.668  33.750  1.00 20.00           H  
ATOM   1422  N   ASP B 161      10.968  87.648  36.128  1.00 37.48           N  
ATOM   1423  CA  ASP B 161      11.776  87.972  37.302  1.00 42.58           C  
ATOM   1424  C   ASP B 161      12.958  88.923  37.077  1.00 40.44           C  
ATOM   1425  O   ASP B 161      13.206  89.846  37.855  1.00 41.09           O  
ATOM   1426  CB  ASP B 161      12.279  86.636  37.900  1.00 50.98           C  
ATOM   1427  CG  ASP B 161      13.023  85.667  36.943  1.00 57.26           C  
ATOM   1428  OD1 ASP B 161      12.794  85.673  35.722  1.00 58.78           O  
ATOM   1429  OD2 ASP B 161      13.847  84.883  37.430  1.00 61.13           O  
ATOM   1430  H   ASP B 161      10.884  86.711  35.872  1.00 20.00           H  
ATOM   1431  N   GLN B 162      13.770  88.671  36.051  1.00 36.88           N  
ATOM   1432  CA  GLN B 162      14.901  89.523  35.750  1.00 33.04           C  
ATOM   1433  C   GLN B 162      14.603  90.105  34.380  1.00 29.59           C  
ATOM   1434  O   GLN B 162      14.245  89.356  33.464  1.00 28.02           O  
ATOM   1435  CB  GLN B 162      16.193  88.739  35.641  1.00 34.58           C  
ATOM   1436  CG  GLN B 162      16.728  88.010  36.847  1.00 38.89           C  
ATOM   1437  CD  GLN B 162      18.176  87.582  36.622  1.00 41.57           C  
ATOM   1438  OE1 GLN B 162      19.015  88.374  36.195  1.00 44.53           O  
ATOM   1439  NE2 GLN B 162      18.570  86.340  36.879  1.00 42.01           N  
ATOM   1440  H   GLN B 162      13.562  87.963  35.407  1.00 20.00           H  
ATOM   1441 HE21 GLN B 162      19.515  86.150  36.714  1.00  0.00           H  
ATOM   1442 HE22 GLN B 162      17.914  85.695  37.210  1.00  0.00           H  
ATOM   1443  N   ASN B 163      14.763  91.406  34.159  1.00 28.06           N  
ATOM   1444  CA  ASN B 163      14.511  91.973  32.831  1.00 24.99           C  
ATOM   1445  C   ASN B 163      15.732  91.917  31.934  1.00 18.86           C  
ATOM   1446  O   ASN B 163      16.450  92.889  31.683  1.00 15.16           O  
ATOM   1447  CB  ASN B 163      14.029  93.411  32.973  1.00 27.51           C  
ATOM   1448  CG  ASN B 163      12.642  93.424  33.588  1.00 30.87           C  
ATOM   1449  OD1 ASN B 163      11.703  92.756  33.152  1.00 33.35           O  
ATOM   1450  ND2 ASN B 163      12.460  94.177  34.652  1.00 34.33           N  
ATOM   1451  H   ASN B 163      15.048  91.973  34.898  1.00 20.00           H  
ATOM   1452 HD21 ASN B 163      11.561  94.128  35.044  1.00  0.00           H  
ATOM   1453 HD22 ASN B 163      13.187  94.721  35.003  1.00  0.00           H  
ATOM   1454  N   ILE B 164      15.998  90.689  31.514  1.00 18.00           N  
ATOM   1455  CA  ILE B 164      17.145  90.355  30.703  1.00 15.43           C  
ATOM   1456  C   ILE B 164      16.716  89.319  29.692  1.00 14.30           C  
ATOM   1457  O   ILE B 164      15.632  88.755  29.806  1.00 14.17           O  
ATOM   1458  CB  ILE B 164      18.320  89.749  31.544  1.00 17.23           C  
ATOM   1459  CG1 ILE B 164      17.970  88.377  32.097  1.00 13.32           C  
ATOM   1460  CG2 ILE B 164      18.685  90.716  32.672  1.00 15.49           C  
ATOM   1461  CD1 ILE B 164      19.184  87.754  32.818  1.00 10.86           C  
ATOM   1462  H   ILE B 164      15.348  89.971  31.692  1.00 20.00           H  
ATOM   1463  N   PHE B 165      17.530  89.052  28.692  1.00 14.23           N  
ATOM   1464  CA  PHE B 165      17.301  87.974  27.755  1.00 12.45           C  
ATOM   1465  C   PHE B 165      18.641  87.616  27.134  1.00 11.69           C  
ATOM   1466  O   PHE B 165      19.498  88.481  26.940  1.00 13.43           O  
ATOM   1467  CB  PHE B 165      16.285  88.398  26.706  1.00 10.19           C  
ATOM   1468  CG  PHE B 165      16.582  89.704  26.021  1.00 10.01           C  
ATOM   1469  CD1 PHE B 165      16.226  90.888  26.625  1.00 12.76           C  
ATOM   1470  CD2 PHE B 165      17.210  89.701  24.800  1.00 10.00           C  
ATOM   1471  CE1 PHE B 165      16.495  92.096  26.016  1.00 10.72           C  
ATOM   1472  CE2 PHE B 165      17.477  90.907  24.198  1.00 10.17           C  
ATOM   1473  CZ  PHE B 165      17.121  92.098  24.802  1.00 11.79           C  
ATOM   1474  H   PHE B 165      18.338  89.599  28.561  1.00 20.00           H  
ATOM   1475  N   SER B 166      18.879  86.354  26.852  1.00 13.87           N  
ATOM   1476  CA  SER B 166      20.186  85.909  26.427  1.00 13.32           C  
ATOM   1477  C   SER B 166      20.112  85.226  25.090  1.00 15.66           C  
ATOM   1478  O   SER B 166      19.046  84.691  24.749  1.00 18.66           O  
ATOM   1479  CB  SER B 166      20.695  84.968  27.437  1.00 14.72           C  
ATOM   1480  OG  SER B 166      20.521  85.532  28.723  1.00 20.81           O  
ATOM   1481  H   SER B 166      18.155  85.698  26.896  1.00 20.00           H  
ATOM   1482  HG  SER B 166      19.596  85.417  28.977  1.00 20.00           H  
ATOM   1483  N   PHE B 167      21.200  85.234  24.320  1.00 13.42           N  
ATOM   1484  CA  PHE B 167      21.205  84.626  23.012  1.00 10.73           C  
ATOM   1485  C   PHE B 167      22.318  83.630  22.885  1.00 13.09           C  
ATOM   1486  O   PHE B 167      23.477  83.953  23.146  1.00 17.92           O  
ATOM   1487  CB  PHE B 167      21.397  85.643  21.882  1.00 11.50           C  
ATOM   1488  CG  PHE B 167      20.147  86.414  21.448  1.00  9.68           C  
ATOM   1489  CD1 PHE B 167      19.815  87.604  22.051  1.00  8.35           C  
ATOM   1490  CD2 PHE B 167      19.343  85.912  20.443  1.00  9.21           C  
ATOM   1491  CE1 PHE B 167      18.690  88.292  21.657  1.00  6.32           C  
ATOM   1492  CE2 PHE B 167      18.215  86.605  20.051  1.00  8.22           C  
ATOM   1493  CZ  PHE B 167      17.891  87.797  20.661  1.00  9.89           C  
ATOM   1494  H   PHE B 167      22.037  85.598  24.664  1.00 20.00           H  
ATOM   1495  N   TYR B 168      21.932  82.399  22.586  1.00 13.78           N  
ATOM   1496  CA  TYR B 168      22.851  81.368  22.193  1.00 16.06           C  
ATOM   1497  C   TYR B 168      22.551  81.203  20.709  1.00 16.37           C  
ATOM   1498  O   TYR B 168      21.385  81.035  20.363  1.00 19.22           O  
ATOM   1499  CB  TYR B 168      22.561  80.068  22.939  1.00 17.69           C  
ATOM   1500  CG  TYR B 168      23.205  78.860  22.275  1.00 19.35           C  
ATOM   1501  CD1 TYR B 168      24.569  78.675  22.330  1.00 24.26           C  
ATOM   1502  CD2 TYR B 168      22.414  77.980  21.575  1.00 19.43           C  
ATOM   1503  CE1 TYR B 168      25.143  77.605  21.673  1.00 25.05           C  
ATOM   1504  CE2 TYR B 168      22.973  76.914  20.919  1.00 21.35           C  
ATOM   1505  CZ  TYR B 168      24.332  76.742  20.974  1.00 23.89           C  
ATOM   1506  OH  TYR B 168      24.892  75.691  20.290  1.00 30.66           O  
ATOM   1507  H   TYR B 168      20.969  82.199  22.571  1.00 20.00           H  
ATOM   1508  HH  TYR B 168      25.800  75.573  20.612  1.00 20.00           H  
ATOM   1509  N   LEU B 169      23.507  81.215  19.789  1.00 19.24           N  
ATOM   1510  CA  LEU B 169      23.257  80.996  18.369  1.00 18.54           C  
ATOM   1511  C   LEU B 169      24.185  79.848  17.946  1.00 20.26           C  
ATOM   1512  O   LEU B 169      25.353  79.787  18.356  1.00 14.50           O  
ATOM   1513  CB  LEU B 169      23.553  82.302  17.582  1.00 15.46           C  
ATOM   1514  CG  LEU B 169      22.683  83.551  17.858  1.00 14.26           C  
ATOM   1515  CD1 LEU B 169      23.019  84.678  16.898  1.00 11.02           C  
ATOM   1516  CD2 LEU B 169      21.225  83.190  17.674  1.00  9.58           C  
ATOM   1517  H   LEU B 169      24.446  81.321  20.061  1.00 20.00           H  
ATOM   1518  N   SER B 170      23.696  78.860  17.202  1.00 24.64           N  
ATOM   1519  CA  SER B 170      24.545  77.748  16.823  1.00 28.35           C  
ATOM   1520  C   SER B 170      25.248  78.082  15.540  1.00 28.29           C  
ATOM   1521  O   SER B 170      24.636  78.536  14.581  1.00 31.28           O  
ATOM   1522  CB  SER B 170      23.750  76.493  16.598  1.00 31.70           C  
ATOM   1523  OG  SER B 170      24.544  75.445  16.053  1.00 35.54           O  
ATOM   1524  H   SER B 170      22.811  78.928  16.791  1.00 20.00           H  
ATOM   1525  HG  SER B 170      24.017  74.648  16.184  1.00 20.00           H  
ATOM   1526  N   ARG B 171      26.524  77.776  15.498  1.00 27.15           N  
ATOM   1527  CA  ARG B 171      27.273  78.055  14.310  1.00 29.64           C  
ATOM   1528  C   ARG B 171      27.393  76.851  13.373  1.00 30.22           C  
ATOM   1529  O   ARG B 171      28.130  76.870  12.389  1.00 33.64           O  
ATOM   1530  CB  ARG B 171      28.624  78.589  14.761  1.00 29.43           C  
ATOM   1531  CG  ARG B 171      28.973  79.930  14.097  1.00 32.11           C  
ATOM   1532  CD  ARG B 171      28.181  81.150  14.583  1.00 30.05           C  
ATOM   1533  NE  ARG B 171      27.413  81.873  13.569  1.00 29.07           N  
ATOM   1534  CZ  ARG B 171      27.950  82.446  12.482  1.00 28.54           C  
ATOM   1535  NH1 ARG B 171      29.257  82.398  12.228  1.00 31.67           N  
ATOM   1536  NH2 ARG B 171      27.166  83.115  11.633  1.00 28.75           N  
ATOM   1537  H   ARG B 171      26.947  77.374  16.281  1.00 20.00           H  
ATOM   1538  HE  ARG B 171      26.446  81.953  13.693  1.00 20.00           H  
ATOM   1539 HH11 ARG B 171      29.880  81.935  12.857  1.00  0.00           H  
ATOM   1540 HH12 ARG B 171      29.618  82.841  11.408  1.00  0.00           H  
ATOM   1541 HH21 ARG B 171      26.184  83.185  11.807  1.00  0.00           H  
ATOM   1542 HH22 ARG B 171      27.561  83.544  10.820  1.00  0.00           H  
ATOM   1543  N   ASP B 172      26.654  75.776  13.592  1.00 31.97           N  
ATOM   1544  CA  ASP B 172      26.659  74.626  12.704  1.00 31.25           C  
ATOM   1545  C   ASP B 172      25.228  74.621  12.196  1.00 30.56           C  
ATOM   1546  O   ASP B 172      24.340  74.321  12.990  1.00 27.85           O  
ATOM   1547  CB  ASP B 172      27.004  73.365  13.533  1.00 35.59           C  
ATOM   1548  CG  ASP B 172      26.681  71.972  12.970  1.00 39.60           C  
ATOM   1549  OD1 ASP B 172      26.250  71.848  11.819  1.00 40.59           O  
ATOM   1550  OD2 ASP B 172      26.858  70.996  13.710  1.00 41.05           O  
ATOM   1551  H   ASP B 172      26.006  75.779  14.332  1.00 20.00           H  
ATOM   1552  N   PRO B 173      24.906  74.917  10.938  1.00 32.27           N  
ATOM   1553  CA  PRO B 173      23.539  74.965  10.448  1.00 34.38           C  
ATOM   1554  C   PRO B 173      22.793  73.658  10.523  1.00 37.23           C  
ATOM   1555  O   PRO B 173      21.572  73.665  10.564  1.00 40.78           O  
ATOM   1556  CB  PRO B 173      23.632  75.486   9.036  1.00 33.34           C  
ATOM   1557  CG  PRO B 173      25.051  75.198   8.648  1.00 34.74           C  
ATOM   1558  CD  PRO B 173      25.819  75.439   9.942  1.00 34.91           C  
ATOM   1559  N   ASP B 174      23.464  72.518  10.578  1.00 40.62           N  
ATOM   1560  CA  ASP B 174      22.747  71.262  10.710  1.00 45.28           C  
ATOM   1561  C   ASP B 174      22.621  70.856  12.175  1.00 47.14           C  
ATOM   1562  O   ASP B 174      22.584  69.670  12.512  1.00 49.14           O  
ATOM   1563  CB  ASP B 174      23.484  70.181   9.916  1.00 47.36           C  
ATOM   1564  CG  ASP B 174      23.293  70.212   8.402  1.00 51.07           C  
ATOM   1565  OD1 ASP B 174      22.736  71.169   7.856  1.00 53.47           O  
ATOM   1566  OD2 ASP B 174      23.710  69.249   7.758  1.00 53.57           O  
ATOM   1567  H   ASP B 174      24.438  72.514  10.569  1.00 20.00           H  
ATOM   1568  N   ALA B 175      22.574  71.801  13.101  1.00 46.96           N  
ATOM   1569  CA  ALA B 175      22.495  71.445  14.494  1.00 47.51           C  
ATOM   1570  C   ALA B 175      21.062  71.661  14.946  1.00 48.90           C  
ATOM   1571  O   ALA B 175      20.323  72.485  14.393  1.00 48.98           O  
ATOM   1572  CB  ALA B 175      23.431  72.320  15.303  1.00 45.77           C  
ATOM   1573  H   ALA B 175      22.422  72.738  12.854  1.00 20.00           H  
ATOM   1574  N   GLN B 176      20.632  70.866  15.924  1.00 50.11           N  
ATOM   1575  CA  GLN B 176      19.319  71.010  16.519  1.00 49.42           C  
ATOM   1576  C   GLN B 176      19.672  71.182  17.997  1.00 46.39           C  
ATOM   1577  O   GLN B 176      20.393  70.313  18.506  1.00 47.04           O  
ATOM   1578  CB  GLN B 176      18.474  69.746  16.259  1.00 50.46           C  
ATOM   1579  CG  GLN B 176      17.281  70.016  15.321  1.00 53.91           C  
ATOM   1580  CD  GLN B 176      16.098  70.785  15.944  1.00 57.30           C  
ATOM   1581  OE1 GLN B 176      15.710  70.565  17.092  1.00 57.39           O  
ATOM   1582  NE2 GLN B 176      15.449  71.721  15.257  1.00 56.60           N  
ATOM   1583  H   GLN B 176      21.234  70.209  16.333  1.00 20.00           H  
ATOM   1584 HE21 GLN B 176      14.639  72.094  15.681  1.00  0.00           H  
ATOM   1585 HE22 GLN B 176      15.749  71.964  14.360  1.00  0.00           H  
ATOM   1586  N   PRO B 177      19.308  72.281  18.707  1.00 42.63           N  
ATOM   1587  CA  PRO B 177      18.551  73.447  18.218  1.00 38.46           C  
ATOM   1588  C   PRO B 177      19.415  74.463  17.451  1.00 33.13           C  
ATOM   1589  O   PRO B 177      20.634  74.462  17.595  1.00 30.61           O  
ATOM   1590  CB  PRO B 177      17.955  74.007  19.476  1.00 40.47           C  
ATOM   1591  CG  PRO B 177      19.160  73.936  20.397  1.00 41.55           C  
ATOM   1592  CD  PRO B 177      19.736  72.545  20.079  1.00 41.27           C  
ATOM   1593  N   GLY B 178      18.864  75.375  16.665  1.00 26.68           N  
ATOM   1594  CA  GLY B 178      19.700  76.289  15.913  1.00 26.60           C  
ATOM   1595  C   GLY B 178      20.245  77.408  16.777  1.00 25.04           C  
ATOM   1596  O   GLY B 178      21.144  78.130  16.357  1.00 26.44           O  
ATOM   1597  H   GLY B 178      17.893  75.504  16.640  1.00 20.00           H  
ATOM   1598  N   GLY B 179      19.680  77.600  17.954  1.00 24.61           N  
ATOM   1599  CA  GLY B 179      20.135  78.570  18.920  1.00 21.37           C  
ATOM   1600  C   GLY B 179      19.040  78.659  19.956  1.00 22.61           C  
ATOM   1601  O   GLY B 179      18.024  77.955  19.825  1.00 24.21           O  
ATOM   1602  H   GLY B 179      18.863  77.104  18.172  1.00 20.00           H  
ATOM   1603  N   GLU B 180      19.166  79.520  20.954  1.00 20.76           N  
ATOM   1604  CA  GLU B 180      18.149  79.625  21.971  1.00 19.46           C  
ATOM   1605  C   GLU B 180      18.080  81.038  22.534  1.00 17.43           C  
ATOM   1606  O   GLU B 180      19.091  81.499  23.069  1.00 18.10           O  
ATOM   1607  CB  GLU B 180      18.461  78.665  23.095  1.00 21.34           C  
ATOM   1608  CG  GLU B 180      17.268  78.594  24.021  1.00 24.67           C  
ATOM   1609  CD  GLU B 180      17.612  78.187  25.436  1.00 26.95           C  
ATOM   1610  OE1 GLU B 180      18.380  78.897  26.088  1.00 26.23           O  
ATOM   1611  OE2 GLU B 180      17.086  77.168  25.883  1.00 26.55           O  
ATOM   1612  H   GLU B 180      19.896  80.164  20.978  1.00 20.00           H  
ATOM   1613  N   LEU B 181      16.947  81.735  22.449  1.00 13.79           N  
ATOM   1614  CA  LEU B 181      16.779  83.028  23.080  1.00 11.61           C  
ATOM   1615  C   LEU B 181      16.169  82.664  24.415  1.00 15.38           C  
ATOM   1616  O   LEU B 181      15.210  81.889  24.447  1.00 16.45           O  
ATOM   1617  CB  LEU B 181      15.808  83.896  22.325  1.00 11.30           C  
ATOM   1618  CG  LEU B 181      15.066  85.012  23.082  1.00 12.48           C  
ATOM   1619  CD1 LEU B 181      15.956  86.236  23.325  1.00 10.63           C  
ATOM   1620  CD2 LEU B 181      13.848  85.375  22.268  1.00  5.36           C  
ATOM   1621  H   LEU B 181      16.167  81.308  22.042  1.00 20.00           H  
ATOM   1622  N   MET B 182      16.713  83.149  25.522  1.00 15.68           N  
ATOM   1623  CA  MET B 182      16.155  82.867  26.829  1.00 19.35           C  
ATOM   1624  C   MET B 182      15.594  84.188  27.358  1.00 20.58           C  
ATOM   1625  O   MET B 182      16.372  85.134  27.494  1.00 18.66           O  
ATOM   1626  CB  MET B 182      17.258  82.337  27.739  1.00 21.58           C  
ATOM   1627  CG  MET B 182      16.849  82.070  29.193  1.00 26.71           C  
ATOM   1628  SD  MET B 182      15.865  80.567  29.424  1.00 31.54           S  
ATOM   1629  CE  MET B 182      17.099  79.561  30.180  1.00 31.38           C  
ATOM   1630  H   MET B 182      17.474  83.760  25.448  1.00 20.00           H  
ATOM   1631  N   LEU B 183      14.287  84.340  27.618  1.00 20.23           N  
ATOM   1632  CA  LEU B 183      13.698  85.585  28.119  1.00 20.71           C  
ATOM   1633  C   LEU B 183      13.597  85.579  29.640  1.00 21.78           C  
ATOM   1634  O   LEU B 183      13.093  84.634  30.247  1.00 20.72           O  
ATOM   1635  CB  LEU B 183      12.293  85.801  27.534  1.00 21.78           C  
ATOM   1636  CG  LEU B 183      12.122  86.161  26.040  1.00 21.12           C  
ATOM   1637  CD1 LEU B 183      10.708  85.922  25.591  1.00 20.44           C  
ATOM   1638  CD2 LEU B 183      12.383  87.635  25.825  1.00 24.72           C  
ATOM   1639  H   LEU B 183      13.699  83.573  27.468  1.00 20.00           H  
ATOM   1640  N   GLY B 184      14.138  86.616  30.255  1.00 20.15           N  
ATOM   1641  CA  GLY B 184      14.112  86.774  31.687  1.00 20.98           C  
ATOM   1642  C   GLY B 184      15.146  85.956  32.414  1.00 20.71           C  
ATOM   1643  O   GLY B 184      15.052  85.759  33.626  1.00 23.63           O  
ATOM   1644  H   GLY B 184      14.535  87.310  29.702  1.00 20.00           H  
ATOM   1645  N   GLY B 185      16.168  85.468  31.745  1.00 22.47           N  
ATOM   1646  CA  GLY B 185      17.179  84.686  32.431  1.00 22.57           C  
ATOM   1647  C   GLY B 185      18.321  84.365  31.491  1.00 24.27           C  
ATOM   1648  O   GLY B 185      18.353  84.814  30.340  1.00 27.76           O  
ATOM   1649  H   GLY B 185      16.287  85.657  30.791  1.00 20.00           H  
ATOM   1650  N   THR B 186      19.184  83.498  31.986  1.00 25.45           N  
ATOM   1651  CA  THR B 186      20.400  83.028  31.346  1.00 26.37           C  
ATOM   1652  C   THR B 186      20.314  81.502  31.210  1.00 27.07           C  
ATOM   1653  O   THR B 186      19.603  80.883  32.001  1.00 32.59           O  
ATOM   1654  CB  THR B 186      21.519  83.528  32.270  1.00 25.32           C  
ATOM   1655  OG1 THR B 186      21.886  84.796  31.732  1.00 30.26           O  
ATOM   1656  CG2 THR B 186      22.666  82.581  32.441  1.00 23.67           C  
ATOM   1657  H   THR B 186      18.959  83.052  32.826  1.00 20.00           H  
ATOM   1658  HG1 THR B 186      21.755  84.849  30.773  1.00 20.00           H  
ATOM   1659  N   ASP B 187      20.953  80.843  30.246  1.00 27.16           N  
ATOM   1660  CA  ASP B 187      20.942  79.406  30.188  1.00 24.65           C  
ATOM   1661  C   ASP B 187      22.378  78.951  30.299  1.00 28.62           C  
ATOM   1662  O   ASP B 187      23.121  78.915  29.318  1.00 27.69           O  
ATOM   1663  CB  ASP B 187      20.393  78.910  28.888  1.00 24.01           C  
ATOM   1664  CG  ASP B 187      20.101  77.424  28.885  1.00 24.25           C  
ATOM   1665  OD1 ASP B 187      20.559  76.685  29.761  1.00 27.68           O  
ATOM   1666  OD2 ASP B 187      19.384  77.003  27.987  1.00 23.45           O  
ATOM   1667  H   ASP B 187      21.458  81.342  29.567  1.00 20.00           H  
ATOM   1668  N   SER B 188      22.771  78.499  31.482  1.00 32.07           N  
ATOM   1669  CA  SER B 188      24.139  78.082  31.677  1.00 36.45           C  
ATOM   1670  C   SER B 188      24.509  76.824  30.948  1.00 37.89           C  
ATOM   1671  O   SER B 188      25.685  76.479  30.934  1.00 43.42           O  
ATOM   1672  CB  SER B 188      24.411  77.906  33.146  1.00 39.38           C  
ATOM   1673  OG  SER B 188      24.014  79.128  33.766  1.00 48.02           O  
ATOM   1674  H   SER B 188      22.194  78.571  32.272  1.00 20.00           H  
ATOM   1675  HG  SER B 188      24.607  79.855  33.519  1.00 20.00           H  
ATOM   1676  N   LYS B 189      23.596  76.128  30.274  1.00 37.31           N  
ATOM   1677  CA  LYS B 189      24.072  74.976  29.553  1.00 36.52           C  
ATOM   1678  C   LYS B 189      24.738  75.446  28.269  1.00 36.19           C  
ATOM   1679  O   LYS B 189      25.304  74.623  27.557  1.00 39.72           O  
ATOM   1680  CB  LYS B 189      22.917  74.007  29.259  1.00 40.97           C  
ATOM   1681  CG  LYS B 189      21.952  74.252  28.111  1.00 45.20           C  
ATOM   1682  CD  LYS B 189      20.991  73.067  27.921  1.00 49.81           C  
ATOM   1683  CE  LYS B 189      19.852  72.970  28.956  1.00 51.75           C  
ATOM   1684  NZ  LYS B 189      18.890  74.064  28.866  1.00 52.39           N  
ATOM   1685  H   LYS B 189      22.658  76.388  30.252  1.00 20.00           H  
ATOM   1686  HZ1 LYS B 189      18.468  74.078  27.916  1.00 20.00           H  
ATOM   1687  HZ2 LYS B 189      18.144  73.929  29.578  1.00 20.00           H  
ATOM   1688  HZ3 LYS B 189      19.377  74.967  29.040  1.00 20.00           H  
ATOM   1689  N   TYR B 190      24.729  76.741  27.929  1.00 33.14           N  
ATOM   1690  CA  TYR B 190      25.349  77.173  26.688  1.00 28.37           C  
ATOM   1691  C   TYR B 190      26.531  78.123  26.771  1.00 27.31           C  
ATOM   1692  O   TYR B 190      26.845  78.816  25.794  1.00 27.01           O  
ATOM   1693  CB  TYR B 190      24.301  77.800  25.816  1.00 23.98           C  
ATOM   1694  CG  TYR B 190      23.259  76.833  25.321  1.00 20.00           C  
ATOM   1695  CD1 TYR B 190      23.615  75.761  24.548  1.00 20.62           C  
ATOM   1696  CD2 TYR B 190      21.949  77.067  25.644  1.00 21.20           C  
ATOM   1697  CE1 TYR B 190      22.649  74.897  24.081  1.00 20.71           C  
ATOM   1698  CE2 TYR B 190      20.979  76.217  25.181  1.00 22.33           C  
ATOM   1699  CZ  TYR B 190      21.342  75.142  24.409  1.00 20.73           C  
ATOM   1700  OH  TYR B 190      20.355  74.302  23.965  1.00 23.85           O  
ATOM   1701  H   TYR B 190      24.310  77.416  28.500  1.00 20.00           H  
ATOM   1702  HH  TYR B 190      20.739  73.633  23.392  1.00 20.00           H  
ATOM   1703  N   TYR B 191      27.222  78.210  27.893  1.00 25.08           N  
ATOM   1704  CA  TYR B 191      28.384  79.060  27.935  1.00 27.51           C  
ATOM   1705  C   TYR B 191      29.354  78.562  28.977  1.00 30.16           C  
ATOM   1706  O   TYR B 191      28.950  77.813  29.864  1.00 34.39           O  
ATOM   1707  CB  TYR B 191      27.982  80.500  28.227  1.00 24.53           C  
ATOM   1708  CG  TYR B 191      27.356  80.837  29.558  1.00 25.47           C  
ATOM   1709  CD1 TYR B 191      28.135  81.086  30.671  1.00 27.16           C  
ATOM   1710  CD2 TYR B 191      25.991  80.925  29.641  1.00 26.70           C  
ATOM   1711  CE1 TYR B 191      27.545  81.424  31.870  1.00 29.00           C  
ATOM   1712  CE2 TYR B 191      25.393  81.264  30.826  1.00 26.34           C  
ATOM   1713  CZ  TYR B 191      26.171  81.508  31.931  1.00 29.07           C  
ATOM   1714  OH  TYR B 191      25.548  81.821  33.119  1.00 29.79           O  
ATOM   1715  H   TYR B 191      27.034  77.637  28.670  1.00 20.00           H  
ATOM   1716  HH  TYR B 191      26.213  82.051  33.777  1.00 20.00           H  
ATOM   1717  N   LYS B 192      30.622  78.944  28.915  1.00 34.26           N  
ATOM   1718  CA  LYS B 192      31.628  78.485  29.857  1.00 39.07           C  
ATOM   1719  C   LYS B 192      32.182  79.660  30.652  1.00 41.46           C  
ATOM   1720  O   LYS B 192      32.442  80.747  30.097  1.00 44.75           O  
ATOM   1721  CB  LYS B 192      32.811  77.826  29.152  1.00 41.77           C  
ATOM   1722  CG  LYS B 192      32.532  76.573  28.348  1.00 45.87           C  
ATOM   1723  CD  LYS B 192      33.859  75.887  28.017  1.00 51.63           C  
ATOM   1724  CE  LYS B 192      34.648  76.591  26.923  1.00 53.94           C  
ATOM   1725  NZ  LYS B 192      33.966  76.454  25.646  1.00 57.61           N  
ATOM   1726  H   LYS B 192      30.893  79.610  28.254  1.00 20.00           H  
ATOM   1727  HZ1 LYS B 192      33.867  75.445  25.413  1.00 20.00           H  
ATOM   1728  HZ2 LYS B 192      33.023  76.889  25.705  1.00 20.00           H  
ATOM   1729  HZ3 LYS B 192      34.521  76.929  24.906  1.00 20.00           H  
ATOM   1730  N   GLY B 193      32.363  79.442  31.958  1.00 39.89           N  
ATOM   1731  CA  GLY B 193      32.975  80.445  32.807  1.00 39.91           C  
ATOM   1732  C   GLY B 193      31.967  81.471  33.276  1.00 39.59           C  
ATOM   1733  O   GLY B 193      30.861  81.080  33.663  1.00 41.36           O  
ATOM   1734  H   GLY B 193      31.947  78.662  32.374  1.00 20.00           H  
ATOM   1735  N   SER B 194      32.300  82.764  33.220  1.00 39.92           N  
ATOM   1736  CA  SER B 194      31.423  83.805  33.737  1.00 40.86           C  
ATOM   1737  C   SER B 194      31.223  84.997  32.816  1.00 37.37           C  
ATOM   1738  O   SER B 194      32.083  85.382  32.012  1.00 38.65           O  
ATOM   1739  CB  SER B 194      31.972  84.295  35.069  1.00 43.63           C  
ATOM   1740  OG  SER B 194      33.346  84.659  34.936  1.00 48.33           O  
ATOM   1741  H   SER B 194      33.139  83.054  32.808  1.00 20.00           H  
ATOM   1742  HG  SER B 194      33.420  85.509  34.480  1.00 20.00           H  
ATOM   1743  N   LEU B 195      30.052  85.589  32.978  1.00 31.73           N  
ATOM   1744  CA  LEU B 195      29.703  86.722  32.169  1.00 29.84           C  
ATOM   1745  C   LEU B 195      30.564  87.907  32.592  1.00 31.21           C  
ATOM   1746  O   LEU B 195      30.892  88.067  33.770  1.00 31.49           O  
ATOM   1747  CB  LEU B 195      28.224  86.944  32.369  1.00 26.03           C  
ATOM   1748  CG  LEU B 195      27.436  85.765  31.826  1.00 26.58           C  
ATOM   1749  CD1 LEU B 195      26.099  85.677  32.499  1.00 26.07           C  
ATOM   1750  CD2 LEU B 195      27.273  85.924  30.326  1.00 25.91           C  
ATOM   1751  H   LEU B 195      29.463  85.327  33.710  1.00 20.00           H  
ATOM   1752  N   SER B 196      31.028  88.664  31.604  1.00 30.60           N  
ATOM   1753  CA  SER B 196      31.800  89.877  31.821  1.00 27.36           C  
ATOM   1754  C   SER B 196      30.921  90.897  31.111  1.00 26.77           C  
ATOM   1755  O   SER B 196      30.457  90.648  29.987  1.00 24.49           O  
ATOM   1756  CB  SER B 196      33.156  89.735  31.154  1.00 29.00           C  
ATOM   1757  OG  SER B 196      33.765  88.483  31.464  1.00 32.84           O  
ATOM   1758  H   SER B 196      30.864  88.396  30.673  1.00 20.00           H  
ATOM   1759  HG  SER B 196      33.157  87.752  31.285  1.00 20.00           H  
ATOM   1760  N   TYR B 197      30.622  92.004  31.789  1.00 24.19           N  
ATOM   1761  CA  TYR B 197      29.628  92.940  31.304  1.00 23.53           C  
ATOM   1762  C   TYR B 197      30.231  94.219  30.798  1.00 25.18           C  
ATOM   1763  O   TYR B 197      31.370  94.519  31.128  1.00 32.72           O  
ATOM   1764  CB  TYR B 197      28.627  93.266  32.415  1.00 22.94           C  
ATOM   1765  CG  TYR B 197      27.695  92.114  32.751  1.00 24.72           C  
ATOM   1766  CD1 TYR B 197      26.505  91.972  32.066  1.00 27.76           C  
ATOM   1767  CD2 TYR B 197      28.036  91.197  33.728  1.00 25.68           C  
ATOM   1768  CE1 TYR B 197      25.654  90.923  32.346  1.00 26.38           C  
ATOM   1769  CE2 TYR B 197      27.193  90.147  34.013  1.00 24.89           C  
ATOM   1770  CZ  TYR B 197      26.015  90.024  33.318  1.00 26.46           C  
ATOM   1771  OH  TYR B 197      25.182  88.966  33.604  1.00 34.67           O  
ATOM   1772  H   TYR B 197      31.170  92.274  32.552  1.00 20.00           H  
ATOM   1773  HH  TYR B 197      24.352  89.040  33.125  1.00 20.00           H  
ATOM   1774  N   LEU B 198      29.516  94.984  30.003  1.00 25.40           N  
ATOM   1775  CA  LEU B 198      29.980  96.247  29.474  1.00 26.48           C  
ATOM   1776  C   LEU B 198      28.754  97.123  29.589  1.00 25.73           C  
ATOM   1777  O   LEU B 198      27.657  96.624  29.340  1.00 23.30           O  
ATOM   1778  CB  LEU B 198      30.317  96.215  27.984  1.00 31.85           C  
ATOM   1779  CG  LEU B 198      31.567  95.659  27.341  1.00 32.70           C  
ATOM   1780  CD1 LEU B 198      32.734  96.321  28.012  1.00 33.10           C  
ATOM   1781  CD2 LEU B 198      31.646  94.151  27.460  1.00 36.39           C  
ATOM   1782  H   LEU B 198      28.610  94.697  29.762  1.00 20.00           H  
ATOM   1783  N   ASN B 199      28.891  98.403  29.918  1.00 25.69           N  
ATOM   1784  CA  ASN B 199      27.731  99.274  29.971  1.00 30.40           C  
ATOM   1785  C   ASN B 199      27.335  99.864  28.619  1.00 25.73           C  
ATOM   1786  O   ASN B 199      28.187 100.152  27.774  1.00 24.16           O  
ATOM   1787  CB  ASN B 199      27.968 100.437  30.925  1.00 42.00           C  
ATOM   1788  CG  ASN B 199      28.078 100.111  32.405  1.00 50.85           C  
ATOM   1789  OD1 ASN B 199      27.493  99.191  32.982  1.00 49.25           O  
ATOM   1790  ND2 ASN B 199      28.941 100.906  33.029  1.00 63.15           N  
ATOM   1791  H   ASN B 199      29.772  98.752  30.163  1.00 20.00           H  
ATOM   1792 HD21 ASN B 199      29.448 101.556  32.502  1.00  0.00           H  
ATOM   1793  N   VAL B 200      26.042 100.066  28.411  1.00 20.20           N  
ATOM   1794  CA  VAL B 200      25.493 100.658  27.204  1.00 18.19           C  
ATOM   1795  C   VAL B 200      25.922 102.123  27.206  1.00 19.21           C  
ATOM   1796  O   VAL B 200      25.761 102.816  28.219  1.00 23.78           O  
ATOM   1797  CB  VAL B 200      23.915 100.506  27.215  1.00 16.57           C  
ATOM   1798  CG1 VAL B 200      23.236 101.250  26.077  1.00 15.50           C  
ATOM   1799  CG2 VAL B 200      23.565  99.044  27.015  1.00 14.91           C  
ATOM   1800  H   VAL B 200      25.425  99.890  29.152  1.00 20.00           H  
ATOM   1801  N   THR B 201      26.537 102.609  26.137  1.00 16.24           N  
ATOM   1802  CA  THR B 201      26.887 104.005  26.058  1.00 16.18           C  
ATOM   1803  C   THR B 201      25.619 104.702  25.568  1.00 17.66           C  
ATOM   1804  O   THR B 201      24.886 105.250  26.388  1.00 28.63           O  
ATOM   1805  CB  THR B 201      28.099 104.123  25.117  1.00 15.66           C  
ATOM   1806  OG1 THR B 201      27.744 103.505  23.896  1.00 19.73           O  
ATOM   1807  CG2 THR B 201      29.341 103.425  25.666  1.00 10.86           C  
ATOM   1808  H   THR B 201      26.731 102.021  25.378  1.00 20.00           H  
ATOM   1809  HG1 THR B 201      28.524 103.200  23.424  1.00 20.00           H  
ATOM   1810  N   ARG B 202      25.194 104.740  24.318  1.00 16.19           N  
ATOM   1811  CA  ARG B 202      23.920 105.373  23.997  1.00 15.02           C  
ATOM   1812  C   ARG B 202      22.830 104.313  24.057  1.00 13.58           C  
ATOM   1813  O   ARG B 202      22.878 103.257  23.423  1.00 15.84           O  
ATOM   1814  CB  ARG B 202      24.000 106.002  22.616  1.00 16.08           C  
ATOM   1815  CG  ARG B 202      22.728 106.673  22.136  1.00 19.00           C  
ATOM   1816  CD  ARG B 202      22.912 107.106  20.686  1.00 18.02           C  
ATOM   1817  NE  ARG B 202      21.659 107.489  20.040  1.00 15.94           N  
ATOM   1818  CZ  ARG B 202      21.447 107.223  18.747  1.00 18.27           C  
ATOM   1819  NH1 ARG B 202      22.371 106.603  17.986  1.00 20.20           N  
ATOM   1820  NH2 ARG B 202      20.271 107.552  18.211  1.00 18.63           N  
ATOM   1821  H   ARG B 202      25.726 104.285  23.631  1.00 20.00           H  
ATOM   1822  HE  ARG B 202      20.956 107.928  20.557  1.00 20.00           H  
ATOM   1823 HH11 ARG B 202      23.248 106.323  18.377  1.00  0.00           H  
ATOM   1824 HH12 ARG B 202      22.175 106.421  17.023  1.00  0.00           H  
ATOM   1825 HH21 ARG B 202      19.571 107.990  18.775  1.00  0.00           H  
ATOM   1826 HH22 ARG B 202      20.091 107.363  17.246  1.00  0.00           H  
ATOM   1827  N   LYS B 203      21.819 104.597  24.852  1.00 19.88           N  
ATOM   1828  CA  LYS B 203      20.645 103.762  25.084  1.00 16.94           C  
ATOM   1829  C   LYS B 203      19.678 103.832  23.912  1.00 15.32           C  
ATOM   1830  O   LYS B 203      18.641 104.469  24.042  1.00 18.43           O  
ATOM   1831  CB  LYS B 203      19.967 104.255  26.356  1.00 20.05           C  
ATOM   1832  CG  LYS B 203      19.985 103.400  27.600  1.00 26.06           C  
ATOM   1833  CD  LYS B 203      20.426 104.148  28.847  1.00 30.22           C  
ATOM   1834  CE  LYS B 203      21.974 104.207  28.861  1.00 39.31           C  
ATOM   1835  NZ  LYS B 203      22.556 104.634  30.135  1.00 40.92           N  
ATOM   1836  H   LYS B 203      21.865 105.448  25.335  1.00 20.00           H  
ATOM   1837  HZ1 LYS B 203      22.209 105.584  30.374  1.00 20.00           H  
ATOM   1838  HZ2 LYS B 203      22.279 103.965  30.882  1.00 20.00           H  
ATOM   1839  HZ3 LYS B 203      23.593 104.653  30.052  1.00 20.00           H  
ATOM   1840  N   ALA B 204      19.935 103.250  22.747  1.00 12.88           N  
ATOM   1841  CA  ALA B 204      18.984 103.274  21.650  1.00 10.77           C  
ATOM   1842  C   ALA B 204      19.187 101.920  21.027  1.00 13.94           C  
ATOM   1843  O   ALA B 204      18.275 101.103  21.081  1.00 18.83           O  
ATOM   1844  CB  ALA B 204      19.320 104.329  20.646  1.00 11.27           C  
ATOM   1845  H   ALA B 204      20.758 102.720  22.661  1.00 20.00           H  
ATOM   1846  N   TYR B 205      20.333 101.630  20.422  1.00 13.76           N  
ATOM   1847  CA  TYR B 205      20.685 100.265  20.044  1.00 11.17           C  
ATOM   1848  C   TYR B 205      21.447  99.829  21.279  1.00 11.68           C  
ATOM   1849  O   TYR B 205      21.727 100.621  22.187  1.00 15.59           O  
ATOM   1850  CB  TYR B 205      21.716 100.117  18.940  1.00 10.52           C  
ATOM   1851  CG  TYR B 205      21.454 100.898  17.697  1.00  9.25           C  
ATOM   1852  CD1 TYR B 205      20.569 100.384  16.802  1.00  8.76           C  
ATOM   1853  CD2 TYR B 205      22.037 102.135  17.538  1.00 11.08           C  
ATOM   1854  CE1 TYR B 205      20.238 101.132  15.715  1.00 14.40           C  
ATOM   1855  CE2 TYR B 205      21.708 102.900  16.453  1.00 11.54           C  
ATOM   1856  CZ  TYR B 205      20.801 102.378  15.562  1.00 15.08           C  
ATOM   1857  OH  TYR B 205      20.376 103.143  14.499  1.00 21.97           O  
ATOM   1858  H   TYR B 205      21.001 102.334  20.289  1.00 20.00           H  
ATOM   1859  HH  TYR B 205      19.732 102.634  13.994  1.00 20.00           H  
ATOM   1860  N   TRP B 206      21.882  98.590  21.321  1.00 12.16           N  
ATOM   1861  CA  TRP B 206      22.708  98.129  22.396  1.00 11.33           C  
ATOM   1862  C   TRP B 206      24.118  98.532  21.993  1.00 11.32           C  
ATOM   1863  O   TRP B 206      24.867  97.821  21.322  1.00 11.42           O  
ATOM   1864  CB  TRP B 206      22.486  96.636  22.502  1.00 12.40           C  
ATOM   1865  CG  TRP B 206      21.128  96.324  23.101  1.00 12.02           C  
ATOM   1866  CD1 TRP B 206      20.011  96.114  22.332  1.00 13.38           C  
ATOM   1867  CD2 TRP B 206      20.877  96.204  24.441  1.00 11.53           C  
ATOM   1868  NE1 TRP B 206      19.044  95.850  23.198  1.00 12.76           N  
ATOM   1869  CE2 TRP B 206      19.526  95.896  24.456  1.00 12.34           C  
ATOM   1870  CE3 TRP B 206      21.606  96.308  25.608  1.00 12.70           C  
ATOM   1871  CZ2 TRP B 206      18.893  95.689  25.659  1.00 14.06           C  
ATOM   1872  CZ3 TRP B 206      20.971  96.096  26.814  1.00 13.54           C  
ATOM   1873  CH2 TRP B 206      19.628  95.790  26.833  1.00 13.38           C  
ATOM   1874  H   TRP B 206      21.711  97.986  20.568  1.00 20.00           H  
ATOM   1875  HE1 TRP B 206      18.127  95.572  22.950  1.00 20.00           H  
ATOM   1876  N   GLN B 207      24.467  99.751  22.371  1.00 14.14           N  
ATOM   1877  CA  GLN B 207      25.738 100.326  21.991  1.00 12.00           C  
ATOM   1878  C   GLN B 207      26.737 100.139  23.098  1.00 13.39           C  
ATOM   1879  O   GLN B 207      26.471 100.426  24.257  1.00 11.93           O  
ATOM   1880  CB  GLN B 207      25.536 101.768  21.730  1.00 13.64           C  
ATOM   1881  CG  GLN B 207      26.362 102.156  20.564  1.00 17.47           C  
ATOM   1882  CD  GLN B 207      26.114 103.586  20.171  1.00 16.95           C  
ATOM   1883  OE1 GLN B 207      26.956 104.425  20.464  1.00 17.63           O  
ATOM   1884  NE2 GLN B 207      24.995 103.965  19.573  1.00 18.31           N  
ATOM   1885  H   GLN B 207      23.862 100.260  22.949  1.00 20.00           H  
ATOM   1886 HE21 GLN B 207      24.951 104.902  19.297  1.00  0.00           H  
ATOM   1887 HE22 GLN B 207      24.284 103.305  19.429  1.00  0.00           H  
ATOM   1888  N   VAL B 208      27.923  99.733  22.738  1.00 15.16           N  
ATOM   1889  CA  VAL B 208      28.965  99.386  23.664  1.00 14.44           C  
ATOM   1890  C   VAL B 208      30.204 100.084  23.094  1.00 18.81           C  
ATOM   1891  O   VAL B 208      30.234 100.506  21.929  1.00 21.28           O  
ATOM   1892  CB  VAL B 208      28.909  97.849  23.608  1.00 16.48           C  
ATOM   1893  CG1 VAL B 208      30.242  97.235  23.199  1.00 12.74           C  
ATOM   1894  CG2 VAL B 208      28.407  97.373  24.962  1.00 13.77           C  
ATOM   1895  H   VAL B 208      28.152  99.711  21.787  1.00 20.00           H  
ATOM   1896  N   HIS B 209      31.269 100.276  23.855  1.00 20.15           N  
ATOM   1897  CA  HIS B 209      32.467 100.910  23.359  1.00 16.98           C  
ATOM   1898  C   HIS B 209      33.474  99.811  23.089  1.00 15.72           C  
ATOM   1899  O   HIS B 209      33.729  98.981  23.959  1.00 17.20           O  
ATOM   1900  CB  HIS B 209      33.002 101.884  24.400  1.00 15.48           C  
ATOM   1901  CG  HIS B 209      34.280 102.584  23.971  1.00 17.65           C  
ATOM   1902  ND1 HIS B 209      34.432 103.517  23.036  1.00 21.54           N  
ATOM   1903  CD2 HIS B 209      35.530 102.345  24.503  1.00 19.07           C  
ATOM   1904  CE1 HIS B 209      35.711 103.856  22.979  1.00 21.39           C  
ATOM   1905  NE2 HIS B 209      36.361 103.141  23.866  1.00 20.85           N  
ATOM   1906  H   HIS B 209      31.260  99.923  24.774  1.00 20.00           H  
ATOM   1907  HD1 HIS B 209      33.784 103.726  22.331  1.00 20.00           H  
ATOM   1908  HE2 HIS B 209      37.338 103.156  23.980  1.00 20.00           H  
ATOM   1909  N   LEU B 210      34.043  99.822  21.895  1.00 13.84           N  
ATOM   1910  CA  LEU B 210      35.054  98.874  21.487  1.00 15.77           C  
ATOM   1911  C   LEU B 210      36.365  99.593  21.742  1.00 18.66           C  
ATOM   1912  O   LEU B 210      36.451 100.808  21.514  1.00 24.55           O  
ATOM   1913  CB  LEU B 210      34.798  98.555  20.009  1.00 11.56           C  
ATOM   1914  CG  LEU B 210      35.760  97.736  19.170  1.00 11.53           C  
ATOM   1915  CD1 LEU B 210      36.155  96.460  19.862  1.00 10.18           C  
ATOM   1916  CD2 LEU B 210      35.085  97.422  17.868  1.00  8.59           C  
ATOM   1917  H   LEU B 210      33.788 100.510  21.249  1.00 20.00           H  
ATOM   1918  N   ASP B 211      37.370  98.934  22.295  1.00 19.81           N  
ATOM   1919  CA  ASP B 211      38.640  99.594  22.555  1.00 21.65           C  
ATOM   1920  C   ASP B 211      39.616  99.608  21.399  1.00 23.41           C  
ATOM   1921  O   ASP B 211      40.364 100.577  21.277  1.00 23.81           O  
ATOM   1922  CB  ASP B 211      39.361  98.955  23.714  1.00 25.99           C  
ATOM   1923  CG  ASP B 211      38.585  98.912  25.017  1.00 27.81           C  
ATOM   1924  OD1 ASP B 211      37.847  99.852  25.325  1.00 29.34           O  
ATOM   1925  OD2 ASP B 211      38.733  97.914  25.720  1.00 29.39           O  
ATOM   1926  H   ASP B 211      37.259  97.984  22.492  1.00 20.00           H  
ATOM   1927  N   GLN B 212      39.711  98.487  20.662  1.00 25.40           N  
ATOM   1928  CA  GLN B 212      40.461  98.366  19.412  1.00 23.92           C  
ATOM   1929  C   GLN B 212      40.190  97.003  18.813  1.00 19.92           C  
ATOM   1930  O   GLN B 212      39.686  96.135  19.531  1.00 17.48           O  
ATOM   1931  CB  GLN B 212      41.980  98.511  19.593  1.00 28.59           C  
ATOM   1932  CG  GLN B 212      42.744  97.506  20.437  1.00 33.90           C  
ATOM   1933  CD  GLN B 212      44.231  97.828  20.467  1.00 36.58           C  
ATOM   1934  OE1 GLN B 212      44.665  98.953  20.716  1.00 38.47           O  
ATOM   1935  NE2 GLN B 212      45.069  96.831  20.215  1.00 39.10           N  
ATOM   1936  H   GLN B 212      39.230  97.690  20.962  1.00 20.00           H  
ATOM   1937 HE21 GLN B 212      46.021  97.056  20.193  1.00  0.00           H  
ATOM   1938 HE22 GLN B 212      44.708  95.941  20.038  1.00  0.00           H  
ATOM   1939  N   VAL B 213      40.456  96.811  17.520  1.00 18.89           N  
ATOM   1940  CA  VAL B 213      40.297  95.538  16.817  1.00 21.65           C  
ATOM   1941  C   VAL B 213      41.723  95.184  16.414  1.00 23.91           C  
ATOM   1942  O   VAL B 213      42.359  95.952  15.687  1.00 25.45           O  
ATOM   1943  CB  VAL B 213      39.481  95.693  15.548  1.00 20.47           C  
ATOM   1944  CG1 VAL B 213      39.417  94.359  14.840  1.00 20.64           C  
ATOM   1945  CG2 VAL B 213      38.118  96.226  15.878  1.00 23.08           C  
ATOM   1946  H   VAL B 213      40.875  97.548  17.024  1.00 20.00           H  
ATOM   1947  N   GLU B 214      42.295  94.077  16.818  1.00 26.60           N  
ATOM   1948  CA  GLU B 214      43.668  93.801  16.484  1.00 29.73           C  
ATOM   1949  C   GLU B 214      43.722  92.512  15.691  1.00 29.53           C  
ATOM   1950  O   GLU B 214      43.199  91.486  16.140  1.00 30.59           O  
ATOM   1951  CB  GLU B 214      44.451  93.697  17.783  1.00 36.89           C  
ATOM   1952  CG  GLU B 214      45.916  93.334  17.547  1.00 48.85           C  
ATOM   1953  CD  GLU B 214      46.749  93.125  18.811  1.00 54.91           C  
ATOM   1954  OE1 GLU B 214      46.470  92.183  19.572  1.00 57.50           O  
ATOM   1955  OE2 GLU B 214      47.686  93.911  19.013  1.00 55.80           O  
ATOM   1956  H   GLU B 214      41.777  93.405  17.301  1.00 20.00           H  
ATOM   1957  N   VAL B 215      44.284  92.497  14.493  1.00 27.62           N  
ATOM   1958  CA  VAL B 215      44.440  91.244  13.790  1.00 27.00           C  
ATOM   1959  C   VAL B 215      45.898  90.933  14.044  1.00 29.36           C  
ATOM   1960  O   VAL B 215      46.810  91.722  13.810  1.00 31.35           O  
ATOM   1961  CB  VAL B 215      44.040  91.368  12.254  1.00 24.14           C  
ATOM   1962  CG1 VAL B 215      43.993  92.798  11.833  1.00 23.17           C  
ATOM   1963  CG2 VAL B 215      44.982  90.568  11.374  1.00 23.02           C  
ATOM   1964  H   VAL B 215      44.739  93.297  14.170  1.00 20.00           H  
ATOM   1965  N   ALA B 216      46.065  89.745  14.606  1.00 32.40           N  
ATOM   1966  CA  ALA B 216      47.327  89.220  15.065  1.00 36.41           C  
ATOM   1967  C   ALA B 216      48.560  89.334  14.194  1.00 39.95           C  
ATOM   1968  O   ALA B 216      49.665  89.213  14.719  1.00 41.71           O  
ATOM   1969  CB  ALA B 216      47.157  87.766  15.392  1.00 37.18           C  
ATOM   1970  H   ALA B 216      45.264  89.188  14.724  1.00 20.00           H  
ATOM   1971  N   SER B 217      48.435  89.576  12.888  1.00 42.77           N  
ATOM   1972  CA  SER B 217      49.584  89.759  12.013  1.00 43.20           C  
ATOM   1973  C   SER B 217      50.240  91.124  12.227  1.00 42.33           C  
ATOM   1974  O   SER B 217      51.209  91.492  11.559  1.00 44.42           O  
ATOM   1975  CB  SER B 217      49.114  89.614  10.579  1.00 44.46           C  
ATOM   1976  OG  SER B 217      47.957  90.418  10.350  1.00 47.69           O  
ATOM   1977  H   SER B 217      47.557  89.742  12.490  1.00 20.00           H  
ATOM   1978  HG  SER B 217      47.740  90.345   9.409  1.00 20.00           H  
ATOM   1979  N   GLY B 218      49.648  91.935  13.099  1.00 43.42           N  
ATOM   1980  CA  GLY B 218      50.191  93.217  13.460  1.00 40.13           C  
ATOM   1981  C   GLY B 218      49.150  94.317  13.383  1.00 38.91           C  
ATOM   1982  O   GLY B 218      49.102  95.164  14.285  1.00 46.03           O  
ATOM   1983  H   GLY B 218      48.780  91.697  13.483  1.00 20.00           H  
ATOM   1984  N   LEU B 219      48.298  94.334  12.347  1.00 30.05           N  
ATOM   1985  CA  LEU B 219      47.369  95.429  12.137  1.00 21.31           C  
ATOM   1986  C   LEU B 219      46.397  95.676  13.286  1.00 23.50           C  
ATOM   1987  O   LEU B 219      45.807  94.763  13.857  1.00 27.55           O  
ATOM   1988  CB  LEU B 219      46.634  95.134  10.862  1.00 17.51           C  
ATOM   1989  CG  LEU B 219      45.572  96.065  10.329  1.00 16.79           C  
ATOM   1990  CD1 LEU B 219      46.158  97.341   9.780  1.00 12.61           C  
ATOM   1991  CD2 LEU B 219      44.861  95.337   9.220  1.00 16.45           C  
ATOM   1992  H   LEU B 219      48.254  93.540  11.779  1.00 20.00           H  
ATOM   1993  N   THR B 220      46.257  96.919  13.696  1.00 24.47           N  
ATOM   1994  CA  THR B 220      45.333  97.273  14.733  1.00 24.04           C  
ATOM   1995  C   THR B 220      44.456  98.338  14.085  1.00 25.84           C  
ATOM   1996  O   THR B 220      44.931  99.313  13.487  1.00 29.44           O  
ATOM   1997  CB  THR B 220      46.164  97.767  15.913  1.00 24.02           C  
ATOM   1998  OG1 THR B 220      46.819  96.619  16.447  1.00 27.89           O  
ATOM   1999  CG2 THR B 220      45.335  98.384  17.010  1.00 27.61           C  
ATOM   2000  H   THR B 220      46.742  97.649  13.265  1.00 20.00           H  
ATOM   2001  HG1 THR B 220      47.332  96.168  15.760  1.00 20.00           H  
ATOM   2002  N   LEU B 221      43.159  98.078  14.102  1.00 24.03           N  
ATOM   2003  CA  LEU B 221      42.135  98.953  13.572  1.00 21.58           C  
ATOM   2004  C   LEU B 221      41.470  99.517  14.821  1.00 21.43           C  
ATOM   2005  O   LEU B 221      41.662  99.037  15.938  1.00 22.24           O  
ATOM   2006  CB  LEU B 221      41.131  98.144  12.760  1.00 17.81           C  
ATOM   2007  CG  LEU B 221      41.766  97.126  11.850  1.00 17.72           C  
ATOM   2008  CD1 LEU B 221      40.878  95.937  11.813  1.00 21.23           C  
ATOM   2009  CD2 LEU B 221      42.032  97.707  10.499  1.00 17.51           C  
ATOM   2010  H   LEU B 221      42.872  97.269  14.558  1.00 20.00           H  
ATOM   2011  N   CYS B 222      40.666 100.566  14.676  1.00 23.84           N  
ATOM   2012  CA  CYS B 222      39.957 101.214  15.765  1.00 23.35           C  
ATOM   2013  C   CYS B 222      40.880 101.524  16.914  1.00 24.45           C  
ATOM   2014  O   CYS B 222      40.472 101.548  18.061  1.00 27.18           O  
ATOM   2015  CB  CYS B 222      38.808 100.320  16.215  1.00 22.84           C  
ATOM   2016  SG  CYS B 222      37.899 100.874  17.676  1.00 23.14           S  
ATOM   2017  H   CYS B 222      40.575 100.937  13.781  1.00 20.00           H  
ATOM   2018  N   LYS B 223      42.168 101.753  16.668  1.00 31.75           N  
ATOM   2019  CA  LYS B 223      43.071 102.215  17.726  1.00 38.11           C  
ATOM   2020  C   LYS B 223      42.558 103.631  17.913  1.00 39.13           C  
ATOM   2021  O   LYS B 223      42.226 104.295  16.919  1.00 42.93           O  
ATOM   2022  CB  LYS B 223      44.530 102.211  17.254  1.00 42.69           C  
ATOM   2023  CG  LYS B 223      44.747 102.702  15.818  1.00 49.54           C  
ATOM   2024  CD  LYS B 223      46.123 102.339  15.275  1.00 53.46           C  
ATOM   2025  CE  LYS B 223      46.217 102.624  13.774  1.00 55.24           C  
ATOM   2026  NZ  LYS B 223      46.080 104.047  13.511  1.00 57.68           N  
ATOM   2027  H   LYS B 223      42.483 101.709  15.749  1.00 20.00           H  
ATOM   2028  HZ1 LYS B 223      46.830 104.565  14.012  1.00 20.00           H  
ATOM   2029  HZ2 LYS B 223      46.163 104.219  12.489  1.00 20.00           H  
ATOM   2030  HZ3 LYS B 223      45.151 104.376  13.843  1.00 20.00           H  
ATOM   2031  N   GLU B 224      42.402 103.966  19.189  1.00 38.10           N  
ATOM   2032  CA  GLU B 224      41.813 105.182  19.756  1.00 38.08           C  
ATOM   2033  C   GLU B 224      40.462 104.792  20.330  1.00 33.87           C  
ATOM   2034  O   GLU B 224      39.935 105.481  21.201  1.00 33.72           O  
ATOM   2035  CB  GLU B 224      41.500 106.345  18.788  1.00 44.03           C  
ATOM   2036  CG  GLU B 224      42.710 107.113  18.215  1.00 52.78           C  
ATOM   2037  CD  GLU B 224      43.605 107.839  19.223  1.00 57.18           C  
ATOM   2038  OE1 GLU B 224      43.343 109.015  19.517  1.00 58.25           O  
ATOM   2039  OE2 GLU B 224      44.573 107.228  19.698  1.00 59.09           O  
ATOM   2040  H   GLU B 224      42.625 103.264  19.836  1.00 20.00           H  
ATOM   2041  N   GLY B 225      39.908 103.653  19.929  1.00 28.24           N  
ATOM   2042  CA  GLY B 225      38.659 103.177  20.468  1.00 25.32           C  
ATOM   2043  C   GLY B 225      37.534 103.691  19.621  1.00 21.80           C  
ATOM   2044  O   GLY B 225      37.668 104.728  18.979  1.00 20.71           O  
ATOM   2045  H   GLY B 225      40.296 103.138  19.196  1.00 20.00           H  
ATOM   2046  N   CYS B 226      36.408 102.991  19.609  1.00 22.58           N  
ATOM   2047  CA  CYS B 226      35.284 103.375  18.769  1.00 21.58           C  
ATOM   2048  C   CYS B 226      33.995 102.833  19.352  1.00 19.21           C  
ATOM   2049  O   CYS B 226      34.015 102.236  20.438  1.00 18.37           O  
ATOM   2050  CB  CYS B 226      35.512 102.830  17.360  1.00 22.16           C  
ATOM   2051  SG  CYS B 226      35.898 101.070  17.427  1.00 24.05           S  
ATOM   2052  H   CYS B 226      36.359 102.137  20.087  1.00 20.00           H  
ATOM   2053  N   GLU B 227      32.861 103.104  18.709  1.00 17.91           N  
ATOM   2054  CA  GLU B 227      31.552 102.690  19.199  1.00 16.58           C  
ATOM   2055  C   GLU B 227      31.075 101.536  18.362  1.00 11.91           C  
ATOM   2056  O   GLU B 227      31.308 101.540  17.147  1.00 11.93           O  
ATOM   2057  CB  GLU B 227      30.549 103.831  19.103  1.00 13.18           C  
ATOM   2058  CG  GLU B 227      30.820 104.962  20.096  1.00 13.13           C  
ATOM   2059  CD  GLU B 227      30.837 104.538  21.557  1.00 15.55           C  
ATOM   2060  OE1 GLU B 227      29.849 103.975  22.007  1.00 16.35           O  
ATOM   2061  OE2 GLU B 227      31.827 104.772  22.253  1.00 18.17           O  
ATOM   2062  H   GLU B 227      32.900 103.523  17.820  1.00 20.00           H  
ATOM   2063  N   ALA B 228      30.419 100.582  19.014  1.00  9.50           N  
ATOM   2064  CA  ALA B 228      29.992  99.352  18.375  1.00 11.39           C  
ATOM   2065  C   ALA B 228      28.597  99.012  18.811  1.00 11.28           C  
ATOM   2066  O   ALA B 228      28.256  99.329  19.947  1.00 16.66           O  
ATOM   2067  CB  ALA B 228      30.866  98.185  18.786  1.00  8.63           C  
ATOM   2068  H   ALA B 228      30.140 100.709  19.950  1.00 20.00           H  
ATOM   2069  N   ILE B 229      27.753  98.412  17.987  1.00 13.23           N  
ATOM   2070  CA  ILE B 229      26.440  98.015  18.458  1.00 11.37           C  
ATOM   2071  C   ILE B 229      26.377  96.512  18.352  1.00 13.98           C  
ATOM   2072  O   ILE B 229      27.032  95.939  17.477  1.00 16.53           O  
ATOM   2073  CB  ILE B 229      25.259  98.634  17.641  1.00  9.53           C  
ATOM   2074  CG1 ILE B 229      25.233  98.268  16.177  1.00 10.45           C  
ATOM   2075  CG2 ILE B 229      25.384 100.143  17.773  1.00  7.26           C  
ATOM   2076  CD1 ILE B 229      23.895  98.736  15.511  1.00  5.51           C  
ATOM   2077  H   ILE B 229      28.043  98.164  17.083  1.00 20.00           H  
ATOM   2078  N   VAL B 230      25.624  95.845  19.230  1.00 14.81           N  
ATOM   2079  CA  VAL B 230      25.539  94.396  19.285  1.00 12.41           C  
ATOM   2080  C   VAL B 230      24.202  94.031  18.643  1.00 12.25           C  
ATOM   2081  O   VAL B 230      23.131  94.191  19.226  1.00 13.80           O  
ATOM   2082  CB  VAL B 230      25.663  93.967  20.779  1.00  9.42           C  
ATOM   2083  CG1 VAL B 230      25.953  92.473  20.890  1.00  7.38           C  
ATOM   2084  CG2 VAL B 230      26.843  94.676  21.431  1.00  5.67           C  
ATOM   2085  H   VAL B 230      25.079  96.372  19.857  1.00 20.00           H  
ATOM   2086  N   ASP B 231      24.225  93.513  17.420  1.00 13.77           N  
ATOM   2087  CA  ASP B 231      23.006  93.332  16.668  1.00 13.91           C  
ATOM   2088  C   ASP B 231      22.811  91.889  16.259  1.00 17.05           C  
ATOM   2089  O   ASP B 231      23.515  91.399  15.383  1.00 19.01           O  
ATOM   2090  CB  ASP B 231      23.082  94.215  15.455  1.00 13.88           C  
ATOM   2091  CG  ASP B 231      21.860  94.277  14.554  1.00 18.09           C  
ATOM   2092  OD1 ASP B 231      20.837  93.656  14.826  1.00 21.47           O  
ATOM   2093  OD2 ASP B 231      21.936  94.977  13.552  1.00 17.91           O  
ATOM   2094  H   ASP B 231      25.062  93.144  17.052  1.00 20.00           H  
ATOM   2095  N   THR B 232      21.819  91.204  16.815  1.00 15.97           N  
ATOM   2096  CA  THR B 232      21.540  89.822  16.471  1.00 13.55           C  
ATOM   2097  C   THR B 232      20.928  89.702  15.075  1.00 15.80           C  
ATOM   2098  O   THR B 232      20.861  88.618  14.484  1.00 18.49           O  
ATOM   2099  CB  THR B 232      20.597  89.270  17.526  1.00 12.46           C  
ATOM   2100  OG1 THR B 232      19.549  90.213  17.594  1.00 15.58           O  
ATOM   2101  CG2 THR B 232      21.188  89.142  18.914  1.00  8.75           C  
ATOM   2102  H   THR B 232      21.261  91.609  17.514  1.00 20.00           H  
ATOM   2103  HG1 THR B 232      18.771  89.683  17.846  1.00 20.00           H  
ATOM   2104  N   GLY B 233      20.442  90.811  14.510  1.00 12.13           N  
ATOM   2105  CA  GLY B 233      19.855  90.780  13.184  1.00  8.61           C  
ATOM   2106  C   GLY B 233      20.880  90.949  12.077  1.00 13.22           C  
ATOM   2107  O   GLY B 233      20.448  90.937  10.931  1.00 13.65           O  
ATOM   2108  H   GLY B 233      20.466  91.637  15.019  1.00 20.00           H  
ATOM   2109  N   THR B 234      22.201  91.129  12.304  1.00 15.14           N  
ATOM   2110  CA  THR B 234      23.210  91.271  11.254  1.00 11.30           C  
ATOM   2111  C   THR B 234      24.046  90.001  11.275  1.00 14.95           C  
ATOM   2112  O   THR B 234      24.544  89.624  12.335  1.00 18.10           O  
ATOM   2113  CB  THR B 234      24.064  92.519  11.555  1.00 11.10           C  
ATOM   2114  OG1 THR B 234      23.143  93.586  11.518  1.00 12.68           O  
ATOM   2115  CG2 THR B 234      25.190  92.806  10.582  1.00 10.29           C  
ATOM   2116  H   THR B 234      22.540  91.137  13.226  1.00 20.00           H  
ATOM   2117  HG1 THR B 234      22.440  93.392  10.890  1.00 20.00           H  
ATOM   2118  N   SER B 235      24.242  89.292  10.160  1.00 17.39           N  
ATOM   2119  CA  SER B 235      24.959  88.017  10.170  1.00 16.48           C  
ATOM   2120  C   SER B 235      26.450  88.135  10.393  1.00 15.39           C  
ATOM   2121  O   SER B 235      27.088  87.379  11.135  1.00 15.95           O  
ATOM   2122  CB  SER B 235      24.715  87.305   8.852  1.00 16.29           C  
ATOM   2123  OG  SER B 235      23.464  87.716   8.308  1.00 17.08           O  
ATOM   2124  H   SER B 235      23.798  89.543   9.322  1.00 20.00           H  
ATOM   2125  HG  SER B 235      22.779  87.101   8.614  1.00 20.00           H  
ATOM   2126  N   LEU B 236      26.945  89.198   9.769  1.00 13.55           N  
ATOM   2127  CA  LEU B 236      28.363  89.430   9.673  1.00 11.70           C  
ATOM   2128  C   LEU B 236      28.802  90.485  10.658  1.00 10.75           C  
ATOM   2129  O   LEU B 236      27.980  91.130  11.312  1.00 10.94           O  
ATOM   2130  CB  LEU B 236      28.687  89.855   8.220  1.00 12.98           C  
ATOM   2131  CG  LEU B 236      28.283  88.944   7.038  1.00 15.16           C  
ATOM   2132  CD1 LEU B 236      28.905  89.402   5.739  1.00 14.72           C  
ATOM   2133  CD2 LEU B 236      28.778  87.542   7.312  1.00 15.42           C  
ATOM   2134  H   LEU B 236      26.350  89.910   9.466  1.00 20.00           H  
ATOM   2135  N   MET B 237      30.111  90.625  10.780  1.00 10.75           N  
ATOM   2136  CA  MET B 237      30.686  91.699  11.551  1.00 11.94           C  
ATOM   2137  C   MET B 237      30.720  92.821  10.537  1.00 14.02           C  
ATOM   2138  O   MET B 237      31.004  92.518   9.376  1.00 17.38           O  
ATOM   2139  CB  MET B 237      32.108  91.470  11.926  1.00 12.29           C  
ATOM   2140  CG  MET B 237      32.419  90.186  12.635  1.00 15.75           C  
ATOM   2141  SD  MET B 237      31.571  90.234  14.205  1.00 19.92           S  
ATOM   2142  CE  MET B 237      32.693  91.370  14.967  1.00 16.09           C  
ATOM   2143  H   MET B 237      30.718  90.069  10.244  1.00 20.00           H  
ATOM   2144  N   VAL B 238      30.461  94.094  10.843  1.00 15.29           N  
ATOM   2145  CA  VAL B 238      30.632  95.112   9.827  1.00 12.49           C  
ATOM   2146  C   VAL B 238      31.419  96.217  10.491  1.00 12.55           C  
ATOM   2147  O   VAL B 238      31.411  96.380  11.716  1.00 14.78           O  
ATOM   2148  CB  VAL B 238      29.218  95.629   9.184  1.00 12.40           C  
ATOM   2149  CG1 VAL B 238      28.061  94.802   9.705  1.00 11.11           C  
ATOM   2150  CG2 VAL B 238      28.967  97.092   9.415  1.00 10.16           C  
ATOM   2151  H   VAL B 238      30.265  94.352  11.769  1.00 20.00           H  
ATOM   2152  N   GLY B 239      32.202  96.896   9.670  1.00 13.31           N  
ATOM   2153  CA  GLY B 239      32.986  98.021  10.109  1.00 13.01           C  
ATOM   2154  C   GLY B 239      33.158  99.005   8.956  1.00 13.94           C  
ATOM   2155  O   GLY B 239      32.725  98.730   7.835  1.00 17.11           O  
ATOM   2156  H   GLY B 239      32.224  96.671   8.711  1.00 20.00           H  
ATOM   2157  N   PRO B 240      33.799 100.151   9.146  1.00 14.00           N  
ATOM   2158  CA  PRO B 240      33.967 101.177   8.129  1.00 13.82           C  
ATOM   2159  C   PRO B 240      34.732 100.666   6.916  1.00 15.31           C  
ATOM   2160  O   PRO B 240      35.745  99.974   7.079  1.00 16.40           O  
ATOM   2161  CB  PRO B 240      34.667 102.290   8.873  1.00 12.67           C  
ATOM   2162  CG  PRO B 240      34.202 102.083  10.296  1.00 14.44           C  
ATOM   2163  CD  PRO B 240      34.359 100.583  10.413  1.00 11.91           C  
ATOM   2164  N   VAL B 241      34.323 101.080   5.708  1.00 12.58           N  
ATOM   2165  CA  VAL B 241      34.909 100.591   4.483  1.00 13.86           C  
ATOM   2166  C   VAL B 241      36.416 100.597   4.486  1.00 17.12           C  
ATOM   2167  O   VAL B 241      37.003  99.576   4.141  1.00 21.92           O  
ATOM   2168  CB  VAL B 241      34.408 101.408   3.294  1.00 12.83           C  
ATOM   2169  CG1 VAL B 241      35.020 100.878   2.014  1.00 10.14           C  
ATOM   2170  CG2 VAL B 241      32.923 101.252   3.133  1.00  4.94           C  
ATOM   2171  H   VAL B 241      33.560 101.686   5.670  1.00 20.00           H  
ATOM   2172  N   ASP B 242      37.061 101.660   4.952  1.00 21.12           N  
ATOM   2173  CA  ASP B 242      38.518 101.722   4.893  1.00 24.48           C  
ATOM   2174  C   ASP B 242      39.262 100.781   5.809  1.00 23.20           C  
ATOM   2175  O   ASP B 242      40.284 100.207   5.434  1.00 27.02           O  
ATOM   2176  CB  ASP B 242      39.002 103.145   5.186  1.00 30.66           C  
ATOM   2177  CG  ASP B 242      38.874 104.138   4.022  1.00 38.18           C  
ATOM   2178  OD1 ASP B 242      38.804 103.749   2.847  1.00 42.81           O  
ATOM   2179  OD2 ASP B 242      38.867 105.335   4.296  1.00 43.33           O  
ATOM   2180  H   ASP B 242      36.552 102.413   5.306  1.00 20.00           H  
ATOM   2181  N   GLU B 243      38.729 100.561   7.002  1.00 21.90           N  
ATOM   2182  CA  GLU B 243      39.418  99.732   7.963  1.00 20.98           C  
ATOM   2183  C   GLU B 243      39.161  98.307   7.570  1.00 21.20           C  
ATOM   2184  O   GLU B 243      40.071  97.479   7.638  1.00 24.05           O  
ATOM   2185  CB  GLU B 243      38.907  99.977   9.366  1.00 23.11           C  
ATOM   2186  CG  GLU B 243      39.079 101.438   9.732  1.00 27.80           C  
ATOM   2187  CD  GLU B 243      38.989 101.772  11.211  1.00 33.16           C  
ATOM   2188  OE1 GLU B 243      40.003 101.627  11.886  1.00 37.08           O  
ATOM   2189  OE2 GLU B 243      37.936 102.204  11.687  1.00 37.82           O  
ATOM   2190  H   GLU B 243      37.817 100.861   7.188  1.00 20.00           H  
ATOM   2191  N   VAL B 244      37.957  97.990   7.092  1.00 20.37           N  
ATOM   2192  CA  VAL B 244      37.712  96.628   6.690  1.00 18.91           C  
ATOM   2193  C   VAL B 244      38.493  96.323   5.432  1.00 18.01           C  
ATOM   2194  O   VAL B 244      38.953  95.187   5.344  1.00 19.80           O  
ATOM   2195  CB  VAL B 244      36.212  96.384   6.490  1.00 18.10           C  
ATOM   2196  CG1 VAL B 244      35.913  94.974   5.954  1.00 14.69           C  
ATOM   2197  CG2 VAL B 244      35.567  96.430   7.868  1.00 15.33           C  
ATOM   2198  H   VAL B 244      37.252  98.663   6.999  1.00 20.00           H  
ATOM   2199  N   ARG B 245      38.759  97.198   4.464  1.00 20.92           N  
ATOM   2200  CA  ARG B 245      39.605  96.754   3.370  1.00 23.40           C  
ATOM   2201  C   ARG B 245      41.021  96.464   3.848  1.00 24.72           C  
ATOM   2202  O   ARG B 245      41.601  95.458   3.428  1.00 27.27           O  
ATOM   2203  CB  ARG B 245      39.670  97.758   2.254  1.00 25.06           C  
ATOM   2204  CG  ARG B 245      40.152  99.160   2.478  1.00 32.72           C  
ATOM   2205  CD  ARG B 245      40.487  99.694   1.088  1.00 37.90           C  
ATOM   2206  NE  ARG B 245      39.355  99.556   0.175  1.00 42.88           N  
ATOM   2207  CZ  ARG B 245      38.547 100.579  -0.141  1.00 46.18           C  
ATOM   2208  NH1 ARG B 245      38.725 101.819   0.358  1.00 46.92           N  
ATOM   2209  NH2 ARG B 245      37.518 100.332  -0.958  1.00 47.28           N  
ATOM   2210  H   ARG B 245      38.355  98.092   4.459  1.00 20.00           H  
ATOM   2211  HE  ARG B 245      39.180  98.684  -0.236  1.00 20.00           H  
ATOM   2212 HH11 ARG B 245      39.475 102.005   0.992  1.00  0.00           H  
ATOM   2213 HH12 ARG B 245      38.097 102.553   0.099  1.00  0.00           H  
ATOM   2214 HH21 ARG B 245      37.375  99.409  -1.315  1.00  0.00           H  
ATOM   2215 HH22 ARG B 245      36.896 101.071  -1.216  1.00  0.00           H  
ATOM   2216  N   GLU B 246      41.565  97.236   4.796  1.00 25.93           N  
ATOM   2217  CA  GLU B 246      42.879  96.945   5.343  1.00 25.40           C  
ATOM   2218  C   GLU B 246      42.842  95.600   6.026  1.00 21.39           C  
ATOM   2219  O   GLU B 246      43.727  94.783   5.806  1.00 27.30           O  
ATOM   2220  CB  GLU B 246      43.336  97.895   6.408  1.00 31.02           C  
ATOM   2221  CG  GLU B 246      43.718  99.303   6.061  1.00 40.89           C  
ATOM   2222  CD  GLU B 246      44.300 100.030   7.283  1.00 48.14           C  
ATOM   2223  OE1 GLU B 246      43.593 100.248   8.276  1.00 50.34           O  
ATOM   2224  OE2 GLU B 246      45.483 100.386   7.245  1.00 54.89           O  
ATOM   2225  H   GLU B 246      41.074  98.025   5.113  1.00 20.00           H  
ATOM   2226  N   LEU B 247      41.843  95.304   6.827  1.00 15.47           N  
ATOM   2227  CA  LEU B 247      41.791  94.048   7.527  1.00 14.49           C  
ATOM   2228  C   LEU B 247      41.714  92.910   6.541  1.00 17.13           C  
ATOM   2229  O   LEU B 247      42.372  91.879   6.727  1.00 18.72           O  
ATOM   2230  CB  LEU B 247      40.596  94.131   8.478  1.00 13.09           C  
ATOM   2231  CG  LEU B 247      39.580  93.061   8.879  1.00 14.99           C  
ATOM   2232  CD1 LEU B 247      40.164  91.696   9.118  1.00 19.81           C  
ATOM   2233  CD2 LEU B 247      39.006  93.509  10.201  1.00 13.21           C  
ATOM   2234  H   LEU B 247      41.130  95.963   6.962  1.00 20.00           H  
ATOM   2235  N   GLN B 248      41.008  93.090   5.437  1.00 17.52           N  
ATOM   2236  CA  GLN B 248      40.867  91.993   4.506  1.00 18.82           C  
ATOM   2237  C   GLN B 248      42.153  91.756   3.776  1.00 20.68           C  
ATOM   2238  O   GLN B 248      42.529  90.600   3.587  1.00 23.31           O  
ATOM   2239  CB  GLN B 248      39.766  92.276   3.515  1.00 16.55           C  
ATOM   2240  CG  GLN B 248      38.435  92.310   4.225  1.00 15.24           C  
ATOM   2241  CD  GLN B 248      37.890  90.960   4.627  1.00 19.09           C  
ATOM   2242  OE1 GLN B 248      38.513  89.902   4.549  1.00 24.81           O  
ATOM   2243  NE2 GLN B 248      36.637  90.915   5.017  1.00 22.03           N  
ATOM   2244  H   GLN B 248      40.579  93.954   5.260  1.00 20.00           H  
ATOM   2245 HE21 GLN B 248      36.302  90.057   5.345  1.00  0.00           H  
ATOM   2246 HE22 GLN B 248      36.083  91.724   4.992  1.00  0.00           H  
ATOM   2247  N   LYS B 249      42.870  92.814   3.409  1.00 24.05           N  
ATOM   2248  CA  LYS B 249      44.164  92.644   2.776  1.00 27.83           C  
ATOM   2249  C   LYS B 249      45.150  92.019   3.744  1.00 26.16           C  
ATOM   2250  O   LYS B 249      45.854  91.101   3.346  1.00 29.86           O  
ATOM   2251  CB  LYS B 249      44.672  93.990   2.272  1.00 32.82           C  
ATOM   2252  CG  LYS B 249      44.204  94.197   0.816  1.00 44.27           C  
ATOM   2253  CD  LYS B 249      42.661  94.147   0.602  1.00 50.74           C  
ATOM   2254  CE  LYS B 249      42.202  93.483  -0.715  1.00 54.19           C  
ATOM   2255  NZ  LYS B 249      42.624  92.090  -0.813  1.00 54.48           N  
ATOM   2256  H   LYS B 249      42.504  93.713   3.545  1.00 20.00           H  
ATOM   2257  HZ1 LYS B 249      42.228  91.554  -0.015  1.00 20.00           H  
ATOM   2258  HZ2 LYS B 249      42.280  91.687  -1.708  1.00 20.00           H  
ATOM   2259  HZ3 LYS B 249      43.662  92.039  -0.784  1.00 20.00           H  
ATOM   2260  N   ALA B 250      45.184  92.402   5.017  1.00 26.16           N  
ATOM   2261  CA  ALA B 250      46.042  91.778   6.004  1.00 25.36           C  
ATOM   2262  C   ALA B 250      45.728  90.278   6.144  1.00 28.42           C  
ATOM   2263  O   ALA B 250      46.623  89.514   6.532  1.00 28.34           O  
ATOM   2264  CB  ALA B 250      45.848  92.431   7.361  1.00 22.65           C  
ATOM   2265  H   ALA B 250      44.605  93.142   5.294  1.00 20.00           H  
ATOM   2266  N   ILE B 251      44.483  89.818   5.888  1.00 25.43           N  
ATOM   2267  CA  ILE B 251      44.203  88.392   5.949  1.00 21.62           C  
ATOM   2268  C   ILE B 251      44.257  87.743   4.567  1.00 21.04           C  
ATOM   2269  O   ILE B 251      44.272  86.519   4.460  1.00 22.64           O  
ATOM   2270  CB  ILE B 251      42.817  88.088   6.580  1.00 22.78           C  
ATOM   2271  CG1 ILE B 251      41.667  88.545   5.703  1.00 23.66           C  
ATOM   2272  CG2 ILE B 251      42.760  88.776   7.941  1.00 26.20           C  
ATOM   2273  CD1 ILE B 251      40.339  87.964   6.200  1.00 25.38           C  
ATOM   2274  H   ILE B 251      43.755  90.452   5.714  1.00 20.00           H  
ATOM   2275  N   GLY B 252      44.274  88.510   3.482  1.00 19.12           N  
ATOM   2276  CA  GLY B 252      44.368  87.956   2.153  1.00 16.74           C  
ATOM   2277  C   GLY B 252      43.039  87.531   1.540  1.00 20.88           C  
ATOM   2278  O   GLY B 252      43.038  86.659   0.661  1.00 24.33           O  
ATOM   2279  H   GLY B 252      44.218  89.480   3.586  1.00 20.00           H  
ATOM   2280  N   ALA B 253      41.898  88.096   1.942  1.00 17.35           N  
ATOM   2281  CA  ALA B 253      40.652  87.751   1.290  1.00 13.26           C  
ATOM   2282  C   ALA B 253      40.559  88.611   0.042  1.00 14.17           C  
ATOM   2283  O   ALA B 253      41.227  89.643  -0.066  1.00 14.62           O  
ATOM   2284  CB  ALA B 253      39.485  88.063   2.180  1.00 16.60           C  
ATOM   2285  H   ALA B 253      41.931  88.841   2.576  1.00 20.00           H  
ATOM   2286  N   VAL B 254      39.735  88.226  -0.921  1.00 15.15           N  
ATOM   2287  CA  VAL B 254      39.588  88.962  -2.168  1.00 16.29           C  
ATOM   2288  C   VAL B 254      38.215  89.624  -2.213  1.00 17.10           C  
ATOM   2289  O   VAL B 254      37.290  89.064  -1.618  1.00 18.45           O  
ATOM   2290  CB  VAL B 254      39.762  88.006  -3.401  1.00 15.71           C  
ATOM   2291  CG1 VAL B 254      41.179  87.428  -3.376  1.00 14.90           C  
ATOM   2292  CG2 VAL B 254      38.710  86.916  -3.405  1.00 11.95           C  
ATOM   2293  H   VAL B 254      39.152  87.457  -0.763  1.00 20.00           H  
ATOM   2294  N   PRO B 255      37.970  90.775  -2.859  1.00 18.06           N  
ATOM   2295  CA  PRO B 255      36.653  91.398  -2.971  1.00 20.45           C  
ATOM   2296  C   PRO B 255      35.643  90.558  -3.721  1.00 24.55           C  
ATOM   2297  O   PRO B 255      35.948  89.962  -4.749  1.00 29.25           O  
ATOM   2298  CB  PRO B 255      36.894  92.694  -3.664  1.00 20.01           C  
ATOM   2299  CG  PRO B 255      38.372  92.954  -3.466  1.00 18.35           C  
ATOM   2300  CD  PRO B 255      38.952  91.562  -3.588  1.00 19.43           C  
ATOM   2301  N   LEU B 256      34.441  90.432  -3.192  1.00 27.72           N  
ATOM   2302  CA  LEU B 256      33.397  89.772  -3.929  1.00 25.52           C  
ATOM   2303  C   LEU B 256      32.686  90.937  -4.604  1.00 28.52           C  
ATOM   2304  O   LEU B 256      32.815  91.173  -5.804  1.00 31.56           O  
ATOM   2305  CB  LEU B 256      32.480  89.027  -2.969  1.00 22.26           C  
ATOM   2306  CG  LEU B 256      31.210  88.437  -3.555  1.00 21.81           C  
ATOM   2307  CD1 LEU B 256      31.578  87.457  -4.640  1.00 20.64           C  
ATOM   2308  CD2 LEU B 256      30.402  87.770  -2.474  1.00 21.85           C  
ATOM   2309  H   LEU B 256      34.257  90.825  -2.320  1.00 20.00           H  
ATOM   2310  N   ILE B 257      31.957  91.740  -3.845  1.00 31.10           N  
ATOM   2311  CA  ILE B 257      31.173  92.820  -4.391  1.00 32.95           C  
ATOM   2312  C   ILE B 257      30.689  93.573  -3.169  1.00 33.93           C  
ATOM   2313  O   ILE B 257      30.463  92.951  -2.128  1.00 33.17           O  
ATOM   2314  CB  ILE B 257      29.972  92.229  -5.218  1.00 35.81           C  
ATOM   2315  CG1 ILE B 257      29.488  93.304  -6.161  1.00 40.65           C  
ATOM   2316  CG2 ILE B 257      28.798  91.752  -4.349  1.00 33.29           C  
ATOM   2317  CD1 ILE B 257      30.426  93.572  -7.370  1.00 45.08           C  
ATOM   2318  H   ILE B 257      31.917  91.598  -2.875  1.00 20.00           H  
ATOM   2319  N   GLN B 258      30.599  94.900  -3.232  1.00 34.96           N  
ATOM   2320  CA  GLN B 258      29.927  95.672  -2.190  1.00 36.58           C  
ATOM   2321  C   GLN B 258      30.276  95.484  -0.721  1.00 33.19           C  
ATOM   2322  O   GLN B 258      29.398  95.340   0.144  1.00 33.36           O  
ATOM   2323  CB  GLN B 258      28.440  95.457  -2.333  1.00 39.24           C  
ATOM   2324  CG  GLN B 258      27.847  96.332  -3.374  1.00 47.66           C  
ATOM   2325  CD  GLN B 258      26.388  96.005  -3.596  1.00 53.76           C  
ATOM   2326  OE1 GLN B 258      25.912  96.210  -4.711  1.00 57.63           O  
ATOM   2327  NE2 GLN B 258      25.632  95.472  -2.630  1.00 55.44           N  
ATOM   2328  H   GLN B 258      30.966  95.355  -4.014  1.00 20.00           H  
ATOM   2329 HE21 GLN B 258      24.689  95.359  -2.865  1.00  0.00           H  
ATOM   2330 HE22 GLN B 258      26.014  95.256  -1.756  1.00  0.00           H  
ATOM   2331  N   GLY B 259      31.575  95.478  -0.458  1.00 27.09           N  
ATOM   2332  CA  GLY B 259      32.027  95.348   0.907  1.00 21.34           C  
ATOM   2333  C   GLY B 259      32.104  93.924   1.420  1.00 18.76           C  
ATOM   2334  O   GLY B 259      32.533  93.744   2.560  1.00 22.83           O  
ATOM   2335  H   GLY B 259      32.229  95.533  -1.176  1.00 20.00           H  
ATOM   2336  N   GLU B 260      31.705  92.911   0.664  1.00 19.02           N  
ATOM   2337  CA  GLU B 260      31.854  91.537   1.085  1.00 20.30           C  
ATOM   2338  C   GLU B 260      33.090  90.986   0.402  1.00 22.42           C  
ATOM   2339  O   GLU B 260      33.432  91.365  -0.730  1.00 23.85           O  
ATOM   2340  CB  GLU B 260      30.742  90.666   0.651  1.00 20.80           C  
ATOM   2341  CG  GLU B 260      29.361  91.114   0.990  1.00 23.34           C  
ATOM   2342  CD  GLU B 260      28.339  90.038   0.679  1.00 26.50           C  
ATOM   2343  OE1 GLU B 260      28.582  89.154  -0.150  1.00 24.69           O  
ATOM   2344  OE2 GLU B 260      27.278  90.085   1.299  1.00 32.35           O  
ATOM   2345  H   GLU B 260      31.274  93.081  -0.199  1.00 20.00           H  
ATOM   2346  N   TYR B 261      33.759  90.044   1.044  1.00 23.24           N  
ATOM   2347  CA  TYR B 261      35.012  89.498   0.569  1.00 20.12           C  
ATOM   2348  C   TYR B 261      34.957  88.007   0.656  1.00 16.54           C  
ATOM   2349  O   TYR B 261      34.254  87.511   1.525  1.00 20.30           O  
ATOM   2350  CB  TYR B 261      36.139  90.009   1.435  1.00 21.03           C  
ATOM   2351  CG  TYR B 261      36.412  91.493   1.255  1.00 21.59           C  
ATOM   2352  CD1 TYR B 261      35.647  92.455   1.892  1.00 20.49           C  
ATOM   2353  CD2 TYR B 261      37.469  91.853   0.451  1.00 22.46           C  
ATOM   2354  CE1 TYR B 261      35.958  93.781   1.711  1.00 22.20           C  
ATOM   2355  CE2 TYR B 261      37.789  93.172   0.271  1.00 22.23           C  
ATOM   2356  CZ  TYR B 261      37.030  94.121   0.901  1.00 23.88           C  
ATOM   2357  OH  TYR B 261      37.372  95.446   0.697  1.00 28.52           O  
ATOM   2358  H   TYR B 261      33.374  89.689   1.881  1.00 20.00           H  
ATOM   2359  HH  TYR B 261      36.763  96.015   1.174  1.00 20.00           H  
ATOM   2360  N   MET B 262      35.656  87.260  -0.182  1.00 18.14           N  
ATOM   2361  CA  MET B 262      35.653  85.813  -0.101  1.00 16.99           C  
ATOM   2362  C   MET B 262      37.057  85.330   0.129  1.00 15.69           C  
ATOM   2363  O   MET B 262      38.002  86.054  -0.166  1.00 15.98           O  
ATOM   2364  CB  MET B 262      35.118  85.207  -1.366  1.00 17.84           C  
ATOM   2365  CG  MET B 262      33.643  85.527  -1.483  1.00 21.90           C  
ATOM   2366  SD  MET B 262      32.641  84.222  -2.224  1.00 29.95           S  
ATOM   2367  CE  MET B 262      31.928  83.519  -0.777  1.00 25.59           C  
ATOM   2368  H   MET B 262      36.270  87.680  -0.819  1.00 20.00           H  
ATOM   2369  N   ILE B 263      37.211  84.162   0.730  1.00 15.05           N  
ATOM   2370  CA  ILE B 263      38.502  83.548   1.012  1.00 20.31           C  
ATOM   2371  C   ILE B 263      38.334  82.063   0.616  1.00 21.99           C  
ATOM   2372  O   ILE B 263      37.224  81.538   0.772  1.00 24.84           O  
ATOM   2373  CB  ILE B 263      38.824  83.760   2.534  1.00 20.19           C  
ATOM   2374  CG1 ILE B 263      40.122  83.092   2.933  1.00 20.09           C  
ATOM   2375  CG2 ILE B 263      37.740  83.148   3.390  1.00 23.29           C  
ATOM   2376  CD1 ILE B 263      41.397  83.851   2.519  1.00 24.99           C  
ATOM   2377  H   ILE B 263      36.419  83.613   0.919  1.00 20.00           H  
ATOM   2378  N   PRO B 264      39.291  81.312   0.042  1.00 21.78           N  
ATOM   2379  CA  PRO B 264      39.140  79.882  -0.196  1.00 19.11           C  
ATOM   2380  C   PRO B 264      39.010  79.194   1.140  1.00 16.68           C  
ATOM   2381  O   PRO B 264      39.831  79.397   2.042  1.00 15.64           O  
ATOM   2382  CB  PRO B 264      40.377  79.463  -0.926  1.00 15.74           C  
ATOM   2383  CG  PRO B 264      40.883  80.739  -1.530  1.00 16.29           C  
ATOM   2384  CD  PRO B 264      40.579  81.778  -0.466  1.00 20.30           C  
ATOM   2385  N   CYS B 265      38.012  78.339   1.285  1.00 19.39           N  
ATOM   2386  CA  CYS B 265      37.832  77.584   2.521  1.00 19.91           C  
ATOM   2387  C   CYS B 265      39.066  76.784   2.883  1.00 22.07           C  
ATOM   2388  O   CYS B 265      39.341  76.529   4.046  1.00 26.56           O  
ATOM   2389  CB  CYS B 265      36.682  76.630   2.401  1.00 16.03           C  
ATOM   2390  SG  CYS B 265      35.105  77.470   2.123  1.00 20.95           S  
ATOM   2391  H   CYS B 265      37.338  78.285   0.571  1.00 20.00           H  
ATOM   2392  N   GLU B 266      39.860  76.452   1.866  1.00 26.01           N  
ATOM   2393  CA  GLU B 266      41.111  75.716   1.985  1.00 27.11           C  
ATOM   2394  C   GLU B 266      42.137  76.545   2.715  1.00 27.94           C  
ATOM   2395  O   GLU B 266      42.959  76.068   3.482  1.00 33.13           O  
ATOM   2396  CB  GLU B 266      41.672  75.384   0.612  1.00 27.59           C  
ATOM   2397  CG  GLU B 266      40.931  74.332  -0.218  1.00 27.75           C  
ATOM   2398  CD  GLU B 266      39.560  74.673  -0.788  1.00 28.93           C  
ATOM   2399  OE1 GLU B 266      39.182  75.840  -0.846  1.00 32.98           O  
ATOM   2400  OE2 GLU B 266      38.867  73.751  -1.213  1.00 31.65           O  
ATOM   2401  H   GLU B 266      39.586  76.741   0.979  1.00 20.00           H  
ATOM   2402  N   LYS B 267      42.048  77.834   2.480  1.00 29.03           N  
ATOM   2403  CA  LYS B 267      42.985  78.782   3.022  1.00 30.40           C  
ATOM   2404  C   LYS B 267      42.652  79.181   4.456  1.00 29.66           C  
ATOM   2405  O   LYS B 267      43.511  79.748   5.128  1.00 30.99           O  
ATOM   2406  CB  LYS B 267      42.965  79.959   2.059  1.00 34.30           C  
ATOM   2407  CG  LYS B 267      44.225  80.771   1.898  1.00 37.40           C  
ATOM   2408  CD  LYS B 267      44.310  81.275   0.454  1.00 40.68           C  
ATOM   2409  CE  LYS B 267      45.165  80.405  -0.494  1.00 41.33           C  
ATOM   2410  NZ  LYS B 267      44.613  79.086  -0.754  1.00 39.22           N  
ATOM   2411  H   LYS B 267      41.314  78.176   1.938  1.00 20.00           H  
ATOM   2412  HZ1 LYS B 267      44.523  78.564   0.141  1.00 20.00           H  
ATOM   2413  HZ2 LYS B 267      43.675  79.183  -1.193  1.00 20.00           H  
ATOM   2414  HZ3 LYS B 267      45.243  78.566  -1.397  1.00 20.00           H  
ATOM   2415  N   VAL B 268      41.486  78.848   5.009  1.00 27.43           N  
ATOM   2416  CA  VAL B 268      41.101  79.304   6.342  1.00 26.77           C  
ATOM   2417  C   VAL B 268      42.059  78.939   7.478  1.00 26.18           C  
ATOM   2418  O   VAL B 268      42.254  79.766   8.361  1.00 26.99           O  
ATOM   2419  CB  VAL B 268      39.667  78.777   6.609  1.00 24.02           C  
ATOM   2420  CG1 VAL B 268      39.198  78.947   8.034  1.00 22.80           C  
ATOM   2421  CG2 VAL B 268      38.743  79.603   5.737  1.00 25.25           C  
ATOM   2422  H   VAL B 268      40.889  78.242   4.525  1.00 20.00           H  
ATOM   2423  N   SER B 269      42.730  77.791   7.527  1.00 25.67           N  
ATOM   2424  CA  SER B 269      43.643  77.469   8.621  1.00 22.46           C  
ATOM   2425  C   SER B 269      44.937  78.263   8.617  1.00 21.56           C  
ATOM   2426  O   SER B 269      45.676  78.183   9.594  1.00 23.46           O  
ATOM   2427  CB  SER B 269      43.989  76.010   8.556  1.00 25.12           C  
ATOM   2428  OG  SER B 269      42.807  75.299   8.199  1.00 33.08           O  
ATOM   2429  H   SER B 269      42.593  77.107   6.837  1.00 20.00           H  
ATOM   2430  HG  SER B 269      42.217  75.286   8.957  1.00 20.00           H  
ATOM   2431  N   THR B 270      45.271  79.005   7.552  1.00 20.38           N  
ATOM   2432  CA  THR B 270      46.495  79.784   7.468  1.00 17.96           C  
ATOM   2433  C   THR B 270      46.284  81.210   7.955  1.00 19.93           C  
ATOM   2434  O   THR B 270      47.193  82.028   8.098  1.00 25.70           O  
ATOM   2435  CB  THR B 270      46.918  79.742   6.005  1.00 21.99           C  
ATOM   2436  OG1 THR B 270      45.954  80.507   5.286  1.00 20.18           O  
ATOM   2437  CG2 THR B 270      46.993  78.302   5.443  1.00 18.73           C  
ATOM   2438  H   THR B 270      44.646  79.123   6.802  1.00 20.00           H  
ATOM   2439  HG1 THR B 270      45.925  80.236   4.365  1.00 20.00           H  
ATOM   2440  N   LEU B 271      45.018  81.527   8.183  1.00 23.47           N  
ATOM   2441  CA  LEU B 271      44.577  82.857   8.504  1.00 20.16           C  
ATOM   2442  C   LEU B 271      44.878  83.286   9.931  1.00 19.51           C  
ATOM   2443  O   LEU B 271      44.971  82.459  10.839  1.00 22.06           O  
ATOM   2444  CB  LEU B 271      43.098  82.853   8.159  1.00 15.51           C  
ATOM   2445  CG  LEU B 271      42.670  83.450   6.836  1.00 14.74           C  
ATOM   2446  CD1 LEU B 271      43.651  83.124   5.722  1.00 14.84           C  
ATOM   2447  CD2 LEU B 271      41.280  82.942   6.546  1.00 14.27           C  
ATOM   2448  H   LEU B 271      44.345  80.819   8.211  1.00 20.00           H  
ATOM   2449  N   PRO B 272      45.086  84.578  10.182  1.00 20.55           N  
ATOM   2450  CA  PRO B 272      45.195  85.152  11.519  1.00 19.53           C  
ATOM   2451  C   PRO B 272      43.951  85.053  12.398  1.00 20.54           C  
ATOM   2452  O   PRO B 272      42.853  84.875  11.887  1.00 23.45           O  
ATOM   2453  CB  PRO B 272      45.595  86.589  11.267  1.00 18.66           C  
ATOM   2454  CG  PRO B 272      46.380  86.497  10.004  1.00 20.45           C  
ATOM   2455  CD  PRO B 272      45.511  85.550   9.183  1.00 20.69           C  
ATOM   2456  N   ALA B 273      44.071  85.129  13.725  1.00 19.60           N  
ATOM   2457  CA  ALA B 273      42.927  85.280  14.612  1.00 18.97           C  
ATOM   2458  C   ALA B 273      42.770  86.773  14.816  1.00 19.02           C  
ATOM   2459  O   ALA B 273      43.754  87.516  14.714  1.00 18.92           O  
ATOM   2460  CB  ALA B 273      43.154  84.696  15.977  1.00 20.31           C  
ATOM   2461  H   ALA B 273      44.963  85.125  14.119  1.00 20.00           H  
ATOM   2462  N   ILE B 274      41.573  87.267  15.081  1.00 19.03           N  
ATOM   2463  CA  ILE B 274      41.354  88.694  15.206  1.00 18.99           C  
ATOM   2464  C   ILE B 274      40.804  88.806  16.584  1.00 17.97           C  
ATOM   2465  O   ILE B 274      40.032  87.952  16.993  1.00 22.26           O  
ATOM   2466  CB  ILE B 274      40.363  89.155  14.120  1.00 20.34           C  
ATOM   2467  CG1 ILE B 274      41.075  88.981  12.765  1.00 19.20           C  
ATOM   2468  CG2 ILE B 274      39.932  90.607  14.318  1.00 17.95           C  
ATOM   2469  CD1 ILE B 274      40.194  89.083  11.527  1.00 18.65           C  
ATOM   2470  H   ILE B 274      40.820  86.663  15.262  1.00 20.00           H  
ATOM   2471  N   THR B 275      41.238  89.790  17.335  1.00 18.85           N  
ATOM   2472  CA  THR B 275      40.806  89.953  18.702  1.00 18.06           C  
ATOM   2473  C   THR B 275      40.103  91.287  18.796  1.00 15.04           C  
ATOM   2474  O   THR B 275      40.642  92.283  18.314  1.00 17.26           O  
ATOM   2475  CB  THR B 275      42.067  89.882  19.615  1.00 19.43           C  
ATOM   2476  OG1 THR B 275      42.590  88.561  19.463  1.00 23.73           O  
ATOM   2477  CG2 THR B 275      41.796  90.153  21.083  1.00 17.34           C  
ATOM   2478  H   THR B 275      41.827  90.473  16.960  1.00 20.00           H  
ATOM   2479  HG1 THR B 275      42.842  88.446  18.543  1.00 20.00           H  
ATOM   2480  N   LEU B 276      38.899  91.365  19.333  1.00 14.71           N  
ATOM   2481  CA  LEU B 276      38.255  92.649  19.567  1.00 16.37           C  
ATOM   2482  C   LEU B 276      38.477  92.867  21.042  1.00 17.44           C  
ATOM   2483  O   LEU B 276      38.280  91.932  21.822  1.00 19.46           O  
ATOM   2484  CB  LEU B 276      36.761  92.615  19.327  1.00 14.89           C  
ATOM   2485  CG  LEU B 276      36.214  92.547  17.912  1.00 16.09           C  
ATOM   2486  CD1 LEU B 276      36.557  91.274  17.169  1.00 12.27           C  
ATOM   2487  CD2 LEU B 276      34.727  92.608  18.069  1.00 12.74           C  
ATOM   2488  H   LEU B 276      38.462  90.545  19.654  1.00 20.00           H  
ATOM   2489  N   LYS B 277      38.908  94.032  21.484  1.00 21.69           N  
ATOM   2490  CA  LYS B 277      39.128  94.250  22.896  1.00 23.34           C  
ATOM   2491  C   LYS B 277      37.971  95.092  23.392  1.00 22.97           C  
ATOM   2492  O   LYS B 277      37.736  96.235  22.976  1.00 21.50           O  
ATOM   2493  CB  LYS B 277      40.494  94.920  23.047  1.00 28.42           C  
ATOM   2494  CG  LYS B 277      40.899  95.300  24.467  1.00 36.14           C  
ATOM   2495  CD  LYS B 277      42.364  95.742  24.512  1.00 40.06           C  
ATOM   2496  CE  LYS B 277      42.707  96.538  25.777  1.00 43.57           C  
ATOM   2497  NZ  LYS B 277      42.152  97.886  25.742  1.00 43.47           N  
ATOM   2498  H   LYS B 277      39.039  94.771  20.853  1.00 20.00           H  
ATOM   2499  HZ1 LYS B 277      42.531  98.394  24.918  1.00 20.00           H  
ATOM   2500  HZ2 LYS B 277      41.116  97.832  25.669  1.00 20.00           H  
ATOM   2501  HZ3 LYS B 277      42.413  98.392  26.612  1.00 20.00           H  
ATOM   2502  N   LEU B 278      37.188  94.468  24.251  1.00 23.50           N  
ATOM   2503  CA  LEU B 278      36.003  95.066  24.813  1.00 23.15           C  
ATOM   2504  C   LEU B 278      36.177  95.171  26.318  1.00 25.27           C  
ATOM   2505  O   LEU B 278      36.409  94.182  27.016  1.00 26.62           O  
ATOM   2506  CB  LEU B 278      34.751  94.227  24.558  1.00 24.02           C  
ATOM   2507  CG  LEU B 278      33.944  94.120  23.251  1.00 25.12           C  
ATOM   2508  CD1 LEU B 278      34.089  95.408  22.495  1.00 24.95           C  
ATOM   2509  CD2 LEU B 278      34.400  92.958  22.402  1.00 23.29           C  
ATOM   2510  H   LEU B 278      37.450  93.573  24.568  1.00 20.00           H  
ATOM   2511  N   GLY B 279      36.102  96.396  26.839  1.00 27.25           N  
ATOM   2512  CA  GLY B 279      36.204  96.635  28.267  1.00 24.83           C  
ATOM   2513  C   GLY B 279      37.453  96.059  28.883  1.00 24.96           C  
ATOM   2514  O   GLY B 279      37.419  95.439  29.936  1.00 28.70           O  
ATOM   2515  H   GLY B 279      35.921  97.142  26.232  1.00 20.00           H  
ATOM   2516  N   GLY B 280      38.572  96.196  28.193  1.00 27.71           N  
ATOM   2517  CA  GLY B 280      39.825  95.735  28.729  1.00 29.54           C  
ATOM   2518  C   GLY B 280      40.077  94.296  28.363  1.00 31.69           C  
ATOM   2519  O   GLY B 280      41.248  93.948  28.244  1.00 35.97           O  
ATOM   2520  H   GLY B 280      38.542  96.515  27.276  1.00 20.00           H  
ATOM   2521  N   LYS B 281      39.083  93.431  28.148  1.00 34.19           N  
ATOM   2522  CA  LYS B 281      39.362  92.052  27.775  1.00 36.61           C  
ATOM   2523  C   LYS B 281      39.438  91.846  26.257  1.00 33.40           C  
ATOM   2524  O   LYS B 281      38.869  92.609  25.471  1.00 34.20           O  
ATOM   2525  CB  LYS B 281      38.283  91.171  28.402  1.00 42.66           C  
ATOM   2526  CG  LYS B 281      38.897  90.052  29.244  1.00 50.51           C  
ATOM   2527  CD  LYS B 281      39.506  88.894  28.415  1.00 56.14           C  
ATOM   2528  CE  LYS B 281      40.973  88.530  28.770  1.00 58.49           C  
ATOM   2529  NZ  LYS B 281      41.963  89.288  28.009  1.00 60.33           N  
ATOM   2530  H   LYS B 281      38.146  93.719  28.213  1.00 20.00           H  
ATOM   2531  HZ1 LYS B 281      41.838  90.306  28.186  1.00 20.00           H  
ATOM   2532  HZ2 LYS B 281      42.920  88.999  28.296  1.00 20.00           H  
ATOM   2533  HZ3 LYS B 281      41.833  89.097  26.994  1.00 20.00           H  
ATOM   2534  N   GLY B 282      40.194  90.858  25.798  1.00 28.39           N  
ATOM   2535  CA  GLY B 282      40.313  90.580  24.393  1.00 23.51           C  
ATOM   2536  C   GLY B 282      39.419  89.396  24.120  1.00 25.43           C  
ATOM   2537  O   GLY B 282      39.494  88.430  24.874  1.00 25.50           O  
ATOM   2538  H   GLY B 282      40.614  90.240  26.424  1.00 20.00           H  
ATOM   2539  N   TYR B 283      38.542  89.455  23.112  1.00 26.98           N  
ATOM   2540  CA  TYR B 283      37.653  88.365  22.725  1.00 25.30           C  
ATOM   2541  C   TYR B 283      38.210  87.887  21.407  1.00 23.73           C  
ATOM   2542  O   TYR B 283      38.260  88.661  20.452  1.00 24.62           O  
ATOM   2543  CB  TYR B 283      36.220  88.875  22.544  1.00 24.83           C  
ATOM   2544  CG  TYR B 283      35.590  89.287  23.870  1.00 25.17           C  
ATOM   2545  CD1 TYR B 283      35.929  90.492  24.465  1.00 25.80           C  
ATOM   2546  CD2 TYR B 283      34.709  88.436  24.503  1.00 25.24           C  
ATOM   2547  CE1 TYR B 283      35.398  90.838  25.685  1.00 26.65           C  
ATOM   2548  CE2 TYR B 283      34.172  88.775  25.725  1.00 25.21           C  
ATOM   2549  CZ  TYR B 283      34.526  89.971  26.302  1.00 27.29           C  
ATOM   2550  OH  TYR B 283      34.028  90.301  27.541  1.00 29.01           O  
ATOM   2551  H   TYR B 283      38.531  90.255  22.553  1.00 20.00           H  
ATOM   2552  HH  TYR B 283      33.585  89.542  27.926  1.00 20.00           H  
ATOM   2553  N   LYS B 284      38.631  86.641  21.316  1.00 24.33           N  
ATOM   2554  CA  LYS B 284      39.312  86.152  20.125  1.00 26.75           C  
ATOM   2555  C   LYS B 284      38.397  85.470  19.125  1.00 24.49           C  
ATOM   2556  O   LYS B 284      37.556  84.675  19.544  1.00 25.61           O  
ATOM   2557  CB  LYS B 284      40.380  85.167  20.539  1.00 28.84           C  
ATOM   2558  CG  LYS B 284      41.612  85.255  19.664  1.00 36.20           C  
ATOM   2559  CD  LYS B 284      42.697  84.245  20.024  1.00 43.05           C  
ATOM   2560  CE  LYS B 284      42.469  82.856  19.413  1.00 45.23           C  
ATOM   2561  NZ  LYS B 284      41.291  82.186  19.941  1.00 50.13           N  
ATOM   2562  H   LYS B 284      38.358  85.997  22.003  1.00 20.00           H  
ATOM   2563  HZ1 LYS B 284      41.378  82.094  20.973  1.00 20.00           H  
ATOM   2564  HZ2 LYS B 284      40.442  82.740  19.713  1.00 20.00           H  
ATOM   2565  HZ3 LYS B 284      41.211  81.241  19.515  1.00 20.00           H  
ATOM   2566  N   LEU B 285      38.510  85.758  17.829  1.00 20.19           N  
ATOM   2567  CA  LEU B 285      37.783  85.078  16.765  1.00 18.41           C  
ATOM   2568  C   LEU B 285      38.858  84.407  15.951  1.00 17.63           C  
ATOM   2569  O   LEU B 285      39.778  85.013  15.413  1.00 18.03           O  
ATOM   2570  CB  LEU B 285      37.028  86.017  15.813  1.00 16.99           C  
ATOM   2571  CG  LEU B 285      35.872  86.818  16.399  1.00 17.50           C  
ATOM   2572  CD1 LEU B 285      35.272  87.755  15.357  1.00 15.99           C  
ATOM   2573  CD2 LEU B 285      34.837  85.836  16.905  1.00 15.22           C  
ATOM   2574  H   LEU B 285      39.142  86.452  17.568  1.00 20.00           H  
ATOM   2575  N   SER B 286      38.797  83.109  15.878  1.00 20.40           N  
ATOM   2576  CA  SER B 286      39.776  82.375  15.123  1.00 22.78           C  
ATOM   2577  C   SER B 286      39.260  82.382  13.697  1.00 21.29           C  
ATOM   2578  O   SER B 286      38.082  82.701  13.487  1.00 17.88           O  
ATOM   2579  CB  SER B 286      39.838  80.981  15.695  1.00 27.11           C  
ATOM   2580  OG  SER B 286      38.540  80.410  15.578  1.00 30.49           O  
ATOM   2581  H   SER B 286      38.047  82.624  16.261  1.00 20.00           H  
ATOM   2582  HG  SER B 286      38.467  79.708  16.240  1.00 20.00           H  
ATOM   2583  N   PRO B 287      40.032  81.953  12.699  1.00 19.94           N  
ATOM   2584  CA  PRO B 287      39.595  81.925  11.318  1.00 19.61           C  
ATOM   2585  C   PRO B 287      38.312  81.161  11.087  1.00 19.92           C  
ATOM   2586  O   PRO B 287      37.493  81.576  10.277  1.00 24.13           O  
ATOM   2587  CB  PRO B 287      40.771  81.359  10.612  1.00 19.30           C  
ATOM   2588  CG  PRO B 287      41.907  81.910  11.407  1.00 17.91           C  
ATOM   2589  CD  PRO B 287      41.444  81.612  12.804  1.00 17.86           C  
ATOM   2590  N   GLU B 288      38.061  80.082  11.819  1.00 24.06           N  
ATOM   2591  CA  GLU B 288      36.828  79.331  11.670  1.00 25.17           C  
ATOM   2592  C   GLU B 288      35.655  80.057  12.289  1.00 23.66           C  
ATOM   2593  O   GLU B 288      34.526  79.863  11.873  1.00 24.88           O  
ATOM   2594  CB  GLU B 288      36.943  77.929  12.294  1.00 32.25           C  
ATOM   2595  CG  GLU B 288      37.582  77.714  13.667  1.00 45.02           C  
ATOM   2596  CD  GLU B 288      39.119  77.602  13.750  1.00 52.96           C  
ATOM   2597  OE1 GLU B 288      39.823  77.863  12.762  1.00 56.50           O  
ATOM   2598  OE2 GLU B 288      39.616  77.250  14.829  1.00 55.78           O  
ATOM   2599  H   GLU B 288      38.729  79.795  12.466  1.00 20.00           H  
ATOM   2600  N   ASP B 289      35.862  80.923  13.267  1.00 24.68           N  
ATOM   2601  CA  ASP B 289      34.783  81.727  13.798  1.00 21.25           C  
ATOM   2602  C   ASP B 289      34.390  82.835  12.853  1.00 20.15           C  
ATOM   2603  O   ASP B 289      33.209  83.128  12.712  1.00 25.11           O  
ATOM   2604  CB  ASP B 289      35.185  82.352  15.103  1.00 23.16           C  
ATOM   2605  CG  ASP B 289      35.510  81.319  16.161  1.00 27.35           C  
ATOM   2606  OD1 ASP B 289      34.820  80.292  16.219  1.00 30.14           O  
ATOM   2607  OD2 ASP B 289      36.437  81.556  16.941  1.00 26.62           O  
ATOM   2608  H   ASP B 289      36.767  81.056  13.613  1.00 20.00           H  
ATOM   2609  N   TYR B 290      35.320  83.517  12.196  1.00 20.05           N  
ATOM   2610  CA  TYR B 290      34.894  84.591  11.340  1.00 18.00           C  
ATOM   2611  C   TYR B 290      34.732  84.267   9.857  1.00 21.13           C  
ATOM   2612  O   TYR B 290      34.711  85.217   9.071  1.00 21.03           O  
ATOM   2613  CB  TYR B 290      35.852  85.756  11.558  1.00 13.26           C  
ATOM   2614  CG  TYR B 290      37.302  85.617  11.140  1.00 14.06           C  
ATOM   2615  CD1 TYR B 290      37.637  85.729   9.809  1.00 16.90           C  
ATOM   2616  CD2 TYR B 290      38.293  85.479  12.084  1.00 14.31           C  
ATOM   2617  CE1 TYR B 290      38.947  85.720   9.406  1.00 16.60           C  
ATOM   2618  CE2 TYR B 290      39.613  85.470  11.692  1.00 15.73           C  
ATOM   2619  CZ  TYR B 290      39.924  85.596  10.353  1.00 16.79           C  
ATOM   2620  OH  TYR B 290      41.232  85.650   9.926  1.00 17.93           O  
ATOM   2621  H   TYR B 290      36.266  83.274  12.283  1.00 20.00           H  
ATOM   2622  HH  TYR B 290      41.790  85.669  10.703  1.00 20.00           H  
ATOM   2623  N   THR B 291      34.635  83.031   9.355  1.00 23.07           N  
ATOM   2624  CA  THR B 291      34.391  82.815   7.925  1.00 22.41           C  
ATOM   2625  C   THR B 291      33.159  81.922   7.762  1.00 22.02           C  
ATOM   2626  O   THR B 291      32.898  81.095   8.632  1.00 24.26           O  
ATOM   2627  CB  THR B 291      35.651  82.186   7.263  1.00 20.76           C  
ATOM   2628  OG1 THR B 291      36.062  81.069   8.020  1.00 21.54           O  
ATOM   2629  CG2 THR B 291      36.802  83.161   7.207  1.00 16.38           C  
ATOM   2630  H   THR B 291      34.556  82.246   9.937  1.00 20.00           H  
ATOM   2631  HG1 THR B 291      36.274  81.359   8.911  1.00 20.00           H  
ATOM   2632  N   LEU B 292      32.298  82.066   6.749  1.00 22.95           N  
ATOM   2633  CA  LEU B 292      31.109  81.226   6.620  1.00 21.88           C  
ATOM   2634  C   LEU B 292      31.193  80.414   5.361  1.00 23.23           C  
ATOM   2635  O   LEU B 292      31.527  81.002   4.327  1.00 21.57           O  
ATOM   2636  CB  LEU B 292      29.821  81.962   6.441  1.00 21.30           C  
ATOM   2637  CG  LEU B 292      29.130  82.710   7.507  1.00 24.10           C  
ATOM   2638  CD1 LEU B 292      29.881  83.969   7.942  1.00 23.51           C  
ATOM   2639  CD2 LEU B 292      27.780  83.060   6.906  1.00 24.85           C  
ATOM   2640  H   LEU B 292      32.513  82.704   6.035  1.00 20.00           H  
ATOM   2641  N   LYS B 293      30.836  79.133   5.383  1.00 26.76           N  
ATOM   2642  CA  LYS B 293      30.871  78.342   4.161  1.00 31.48           C  
ATOM   2643  C   LYS B 293      29.573  78.635   3.429  1.00 33.41           C  
ATOM   2644  O   LYS B 293      28.531  78.754   4.072  1.00 32.54           O  
ATOM   2645  CB  LYS B 293      30.938  76.845   4.449  1.00 33.38           C  
ATOM   2646  CG  LYS B 293      32.063  76.482   5.405  1.00 39.32           C  
ATOM   2647  CD  LYS B 293      32.543  75.027   5.313  1.00 46.57           C  
ATOM   2648  CE  LYS B 293      33.548  74.796   4.155  1.00 52.91           C  
ATOM   2649  NZ  LYS B 293      34.318  73.554   4.258  1.00 53.60           N  
ATOM   2650  H   LYS B 293      30.415  78.759   6.180  1.00 20.00           H  
ATOM   2651  HZ1 LYS B 293      34.866  73.558   5.142  1.00 20.00           H  
ATOM   2652  HZ2 LYS B 293      33.668  72.742   4.256  1.00 20.00           H  
ATOM   2653  HZ3 LYS B 293      34.967  73.481   3.449  1.00 20.00           H  
ATOM   2654  N   VAL B 294      29.585  78.822   2.118  1.00 38.08           N  
ATOM   2655  CA  VAL B 294      28.371  79.077   1.355  1.00 43.82           C  
ATOM   2656  C   VAL B 294      28.341  78.185   0.116  1.00 51.86           C  
ATOM   2657  O   VAL B 294      29.373  77.588  -0.225  1.00 52.98           O  
ATOM   2658  CB  VAL B 294      28.299  80.559   0.957  1.00 42.10           C  
ATOM   2659  CG1 VAL B 294      28.123  81.366   2.229  1.00 42.31           C  
ATOM   2660  CG2 VAL B 294      29.544  81.035   0.255  1.00 40.96           C  
ATOM   2661  H   VAL B 294      30.430  78.725   1.621  1.00 20.00           H  
ATOM   2662  N   SER B 295      27.200  77.993  -0.566  1.00 61.01           N  
ATOM   2663  CA  SER B 295      27.084  77.067  -1.704  1.00 69.41           C  
ATOM   2664  C   SER B 295      25.993  77.443  -2.717  1.00 74.33           C  
ATOM   2665  O   SER B 295      25.051  78.141  -2.333  1.00 76.67           O  
ATOM   2666  CB  SER B 295      26.795  75.643  -1.177  1.00 69.56           C  
ATOM   2667  OG  SER B 295      27.881  75.074  -0.439  1.00 72.40           O  
ATOM   2668  H   SER B 295      26.394  78.506  -0.344  1.00 20.00           H  
ATOM   2669  HG  SER B 295      28.310  75.760   0.089  1.00 20.00           H  
ATOM   2670  N   GLN B 296      26.145  77.062  -4.006  1.00 79.42           N  
ATOM   2671  CA  GLN B 296      25.154  77.192  -5.109  1.00 82.48           C  
ATOM   2672  C   GLN B 296      25.594  76.167  -6.170  1.00 81.86           C  
ATOM   2673  O   GLN B 296      24.833  75.330  -6.660  1.00 80.80           O  
ATOM   2674  CB  GLN B 296      25.120  78.588  -5.816  1.00 84.27           C  
ATOM   2675  CG  GLN B 296      26.006  79.747  -5.346  1.00 84.78           C  
ATOM   2676  CD  GLN B 296      27.486  79.520  -5.610  1.00 86.24           C  
ATOM   2677  OE1 GLN B 296      28.080  78.507  -5.214  1.00 85.72           O  
ATOM   2678  NE2 GLN B 296      28.124  80.432  -6.317  1.00 87.57           N  
ATOM   2679  H   GLN B 296      27.014  76.682  -4.250  1.00 20.00           H  
ATOM   2680 HE21 GLN B 296      29.066  80.261  -6.526  1.00  0.00           H  
ATOM   2681 HE22 GLN B 296      27.639  81.226  -6.620  1.00  0.00           H  
ATOM   2682  N   ALA B 297      26.864  76.340  -6.566  1.00 81.34           N  
ATOM   2683  CA  ALA B 297      27.658  75.356  -7.284  1.00 79.40           C  
ATOM   2684  C   ALA B 297      28.139  74.759  -5.956  1.00 78.58           C  
ATOM   2685  O   ALA B 297      27.638  73.699  -5.570  1.00 77.65           O  
ATOM   2686  CB  ALA B 297      28.805  76.034  -8.045  1.00 79.55           C  
ATOM   2687  H   ALA B 297      27.297  77.189  -6.365  1.00 20.00           H  
ATOM   2688  N   GLY B 298      29.010  75.454  -5.183  1.00 75.64           N  
ATOM   2689  CA  GLY B 298      29.224  75.050  -3.799  1.00 72.28           C  
ATOM   2690  C   GLY B 298      30.601  74.745  -3.231  1.00 68.06           C  
ATOM   2691  O   GLY B 298      31.537  74.330  -3.927  1.00 67.13           O  
ATOM   2692  H   GLY B 298      29.574  76.166  -5.548  1.00 20.00           H  
ATOM   2693  N   LYS B 299      30.566  74.929  -1.889  1.00 63.24           N  
ATOM   2694  CA  LYS B 299      31.643  74.696  -0.929  1.00 60.00           C  
ATOM   2695  C   LYS B 299      32.909  75.425  -1.372  1.00 57.31           C  
ATOM   2696  O   LYS B 299      32.785  76.278  -2.250  1.00 57.63           O  
ATOM   2697  CB  LYS B 299      31.867  73.186  -0.817  1.00 62.09           C  
ATOM   2698  CG  LYS B 299      32.688  72.660   0.351  1.00 64.37           C  
ATOM   2699  CD  LYS B 299      33.079  71.221   0.021  1.00 66.15           C  
ATOM   2700  CE  LYS B 299      33.912  70.590   1.139  1.00 68.48           C  
ATOM   2701  NZ  LYS B 299      34.212  69.189   0.872  1.00 69.65           N  
ATOM   2702  H   LYS B 299      29.736  75.295  -1.522  1.00 20.00           H  
ATOM   2703  HZ1 LYS B 299      33.323  68.656   0.786  1.00 20.00           H  
ATOM   2704  HZ2 LYS B 299      34.752  69.112  -0.013  1.00 20.00           H  
ATOM   2705  HZ3 LYS B 299      34.773  68.802   1.658  1.00 20.00           H  
ATOM   2706  N   THR B 300      34.121  75.267  -0.795  1.00 51.89           N  
ATOM   2707  CA  THR B 300      35.346  75.974  -1.200  1.00 46.59           C  
ATOM   2708  C   THR B 300      35.295  77.512  -1.236  1.00 44.72           C  
ATOM   2709  O   THR B 300      36.338  78.191  -1.244  1.00 46.36           O  
ATOM   2710  CB  THR B 300      35.757  75.374  -2.572  1.00 45.90           C  
ATOM   2711  OG1 THR B 300      36.237  74.083  -2.217  1.00 47.92           O  
ATOM   2712  CG2 THR B 300      36.799  76.130  -3.371  1.00 44.82           C  
ATOM   2713  H   THR B 300      34.220  74.606  -0.089  1.00 20.00           H  
ATOM   2714  HG1 THR B 300      36.372  73.601  -3.041  1.00 20.00           H  
ATOM   2715  N   LEU B 301      34.074  78.003  -1.018  1.00 37.61           N  
ATOM   2716  CA  LEU B 301      33.622  79.350  -1.113  1.00 30.45           C  
ATOM   2717  C   LEU B 301      33.242  79.614   0.328  1.00 27.19           C  
ATOM   2718  O   LEU B 301      32.298  79.046   0.876  1.00 26.15           O  
ATOM   2719  CB  LEU B 301      32.425  79.367  -2.028  1.00 28.29           C  
ATOM   2720  CG  LEU B 301      32.428  80.322  -3.192  1.00 28.97           C  
ATOM   2721  CD1 LEU B 301      33.635  80.082  -4.066  1.00 28.94           C  
ATOM   2722  CD2 LEU B 301      31.182  80.095  -4.007  1.00 29.61           C  
ATOM   2723  H   LEU B 301      33.395  77.428  -0.632  1.00 20.00           H  
ATOM   2724  N   CYS B 302      34.115  80.375   0.942  1.00 21.34           N  
ATOM   2725  CA  CYS B 302      33.920  80.859   2.275  1.00 19.47           C  
ATOM   2726  C   CYS B 302      33.936  82.357   2.135  1.00 17.30           C  
ATOM   2727  O   CYS B 302      34.688  82.952   1.362  1.00 17.98           O  
ATOM   2728  CB  CYS B 302      35.040  80.453   3.196  1.00 19.28           C  
ATOM   2729  SG  CYS B 302      34.850  78.728   3.684  1.00 19.39           S  
ATOM   2730  H   CYS B 302      34.924  80.679   0.477  1.00 20.00           H  
ATOM   2731  N   LEU B 303      32.978  82.938   2.810  1.00 14.50           N  
ATOM   2732  CA  LEU B 303      32.848  84.366   2.905  1.00 14.63           C  
ATOM   2733  C   LEU B 303      33.791  84.827   4.005  1.00 15.16           C  
ATOM   2734  O   LEU B 303      33.921  84.099   4.999  1.00 18.39           O  
ATOM   2735  CB  LEU B 303      31.454  84.734   3.315  1.00 11.28           C  
ATOM   2736  CG  LEU B 303      30.468  85.386   2.414  1.00 13.25           C  
ATOM   2737  CD1 LEU B 303      29.261  85.686   3.280  1.00 11.64           C  
ATOM   2738  CD2 LEU B 303      31.002  86.672   1.790  1.00 15.31           C  
ATOM   2739  H   LEU B 303      32.343  82.372   3.293  1.00 20.00           H  
ATOM   2740  N   SER B 304      34.455  85.975   3.920  1.00 14.76           N  
ATOM   2741  CA  SER B 304      35.168  86.511   5.058  1.00 14.60           C  
ATOM   2742  C   SER B 304      34.045  87.173   5.871  1.00 20.34           C  
ATOM   2743  O   SER B 304      33.238  87.984   5.380  1.00 20.05           O  
ATOM   2744  CB  SER B 304      36.160  87.525   4.589  1.00 16.72           C  
ATOM   2745  OG  SER B 304      36.893  88.033   5.690  1.00 20.93           O  
ATOM   2746  H   SER B 304      34.359  86.529   3.121  1.00 20.00           H  
ATOM   2747  HG  SER B 304      37.743  88.377   5.365  1.00 20.00           H  
ATOM   2748  N   GLY B 305      33.957  86.843   7.152  1.00 18.00           N  
ATOM   2749  CA  GLY B 305      32.885  87.317   8.000  1.00 14.74           C  
ATOM   2750  C   GLY B 305      32.965  88.791   8.342  1.00 16.47           C  
ATOM   2751  O   GLY B 305      32.305  89.172   9.304  1.00 17.48           O  
ATOM   2752  H   GLY B 305      34.669  86.302   7.546  1.00 20.00           H  
ATOM   2753  N   PHE B 306      33.692  89.684   7.666  1.00 13.72           N  
ATOM   2754  CA  PHE B 306      33.653  91.097   7.993  1.00 12.74           C  
ATOM   2755  C   PHE B 306      33.213  91.763   6.729  1.00 15.02           C  
ATOM   2756  O   PHE B 306      33.757  91.496   5.659  1.00 16.65           O  
ATOM   2757  CB  PHE B 306      34.997  91.689   8.346  1.00  9.72           C  
ATOM   2758  CG  PHE B 306      35.437  91.334   9.748  1.00 11.28           C  
ATOM   2759  CD1 PHE B 306      35.943  90.075  10.028  1.00  9.54           C  
ATOM   2760  CD2 PHE B 306      35.354  92.288  10.738  1.00 11.42           C  
ATOM   2761  CE1 PHE B 306      36.367  89.776  11.300  1.00  8.52           C  
ATOM   2762  CE2 PHE B 306      35.787  91.975  12.012  1.00 13.64           C  
ATOM   2763  CZ  PHE B 306      36.291  90.723  12.289  1.00 10.78           C  
ATOM   2764  H   PHE B 306      34.150  89.411   6.846  1.00 20.00           H  
ATOM   2765  N   MET B 307      32.246  92.633   6.843  1.00 16.56           N  
ATOM   2766  CA  MET B 307      31.722  93.328   5.708  1.00 18.79           C  
ATOM   2767  C   MET B 307      32.110  94.788   5.903  1.00 20.09           C  
ATOM   2768  O   MET B 307      32.107  95.295   7.034  1.00 21.43           O  
ATOM   2769  CB  MET B 307      30.245  93.094   5.744  1.00 19.57           C  
ATOM   2770  CG  MET B 307      29.587  93.414   4.450  1.00 19.28           C  
ATOM   2771  SD  MET B 307      27.826  93.441   4.783  1.00 25.91           S  
ATOM   2772  CE  MET B 307      27.365  94.521   3.452  1.00 24.95           C  
ATOM   2773  H   MET B 307      31.904  92.868   7.730  1.00 20.00           H  
ATOM   2774  N   GLY B 308      32.488  95.511   4.860  1.00 19.76           N  
ATOM   2775  CA  GLY B 308      32.857  96.911   5.005  1.00 15.88           C  
ATOM   2776  C   GLY B 308      31.675  97.787   4.664  1.00 16.37           C  
ATOM   2777  O   GLY B 308      31.278  97.809   3.506  1.00 19.21           O  
ATOM   2778  H   GLY B 308      32.454  95.109   3.969  1.00 20.00           H  
ATOM   2779  N   MET B 309      31.067  98.541   5.569  1.00 15.78           N  
ATOM   2780  CA  MET B 309      29.920  99.371   5.243  1.00 18.32           C  
ATOM   2781  C   MET B 309      30.025 100.630   6.101  1.00 20.37           C  
ATOM   2782  O   MET B 309      30.277 100.558   7.313  1.00 19.37           O  
ATOM   2783  CB  MET B 309      28.660  98.629   5.587  1.00 23.74           C  
ATOM   2784  CG  MET B 309      27.502  98.893   4.673  1.00 29.17           C  
ATOM   2785  SD  MET B 309      25.943  98.709   5.578  1.00 34.89           S  
ATOM   2786  CE  MET B 309      25.264 100.245   4.978  1.00 40.79           C  
ATOM   2787  H   MET B 309      31.407  98.563   6.489  1.00 20.00           H  
ATOM   2788  N   ASP B 310      29.880 101.821   5.524  1.00 19.21           N  
ATOM   2789  CA  ASP B 310      30.017 103.027   6.319  1.00 17.49           C  
ATOM   2790  C   ASP B 310      28.627 103.362   6.765  1.00 16.30           C  
ATOM   2791  O   ASP B 310      27.686 103.273   5.981  1.00 19.65           O  
ATOM   2792  CB  ASP B 310      30.549 104.218   5.531  1.00 17.61           C  
ATOM   2793  CG  ASP B 310      32.055 104.272   5.300  1.00 20.77           C  
ATOM   2794  OD1 ASP B 310      32.846 103.704   6.051  1.00 25.21           O  
ATOM   2795  OD2 ASP B 310      32.470 104.928   4.358  1.00 24.64           O  
ATOM   2796  H   ASP B 310      29.491 101.878   4.631  1.00 20.00           H  
ATOM   2797  N   ILE B 311      28.509 103.665   8.043  1.00 15.22           N  
ATOM   2798  CA  ILE B 311      27.259 104.068   8.638  1.00 11.86           C  
ATOM   2799  C   ILE B 311      27.397 105.558   8.927  1.00 13.81           C  
ATOM   2800  O   ILE B 311      28.345 105.965   9.607  1.00 12.52           O  
ATOM   2801  CB  ILE B 311      27.070 103.214   9.889  1.00 10.85           C  
ATOM   2802  CG1 ILE B 311      26.779 101.775   9.447  1.00  5.57           C  
ATOM   2803  CG2 ILE B 311      25.994 103.817  10.762  1.00  4.57           C  
ATOM   2804  CD1 ILE B 311      26.327 100.824  10.530  1.00  4.78           C  
ATOM   2805  H   ILE B 311      29.316 103.675   8.597  1.00 20.00           H  
ATOM   2806  N   PRO B 312      26.545 106.425   8.406  1.00 17.07           N  
ATOM   2807  CA  PRO B 312      26.813 107.837   8.338  1.00 18.80           C  
ATOM   2808  C   PRO B 312      26.522 108.475   9.681  1.00 20.91           C  
ATOM   2809  O   PRO B 312      25.702 107.940  10.456  1.00 22.58           O  
ATOM   2810  CB  PRO B 312      25.924 108.280   7.204  1.00 18.21           C  
ATOM   2811  CG  PRO B 312      24.695 107.466   7.455  1.00 15.91           C  
ATOM   2812  CD  PRO B 312      25.307 106.111   7.717  1.00 16.18           C  
ATOM   2813  N   PRO B 313      27.169 109.614  10.007  1.00 21.14           N  
ATOM   2814  CA  PRO B 313      26.743 110.494  11.072  1.00 19.45           C  
ATOM   2815  C   PRO B 313      25.287 110.833  10.832  1.00 21.11           C  
ATOM   2816  O   PRO B 313      24.842 110.825   9.692  1.00 23.89           O  
ATOM   2817  CB  PRO B 313      27.678 111.673  10.983  1.00 18.63           C  
ATOM   2818  CG  PRO B 313      28.141 111.665   9.567  1.00 18.38           C  
ATOM   2819  CD  PRO B 313      28.330 110.181   9.337  1.00 19.56           C  
ATOM   2820  N   PRO B 314      24.484 111.138  11.828  1.00 22.79           N  
ATOM   2821  CA  PRO B 314      24.931 111.344  13.177  1.00 23.02           C  
ATOM   2822  C   PRO B 314      25.011 110.085  14.026  1.00 24.41           C  
ATOM   2823  O   PRO B 314      25.549 110.192  15.123  1.00 26.78           O  
ATOM   2824  CB  PRO B 314      23.952 112.387  13.647  1.00 21.88           C  
ATOM   2825  CG  PRO B 314      22.664 111.879  13.060  1.00 19.81           C  
ATOM   2826  CD  PRO B 314      23.092 111.535  11.657  1.00 21.24           C  
ATOM   2827  N   SER B 315      24.487 108.924  13.629  1.00 22.76           N  
ATOM   2828  CA  SER B 315      24.590 107.758  14.497  1.00 23.78           C  
ATOM   2829  C   SER B 315      25.938 107.107  14.359  1.00 21.34           C  
ATOM   2830  O   SER B 315      26.471 106.563  15.323  1.00 25.80           O  
ATOM   2831  CB  SER B 315      23.556 106.690  14.170  1.00 22.89           C  
ATOM   2832  OG  SER B 315      22.316 107.320  13.880  1.00 31.71           O  
ATOM   2833  H   SER B 315      23.958 108.845  12.810  1.00 20.00           H  
ATOM   2834  HG  SER B 315      21.637 106.637  13.845  1.00 20.00           H  
ATOM   2835  N   GLY B 316      26.429 107.107  13.130  1.00 17.61           N  
ATOM   2836  CA  GLY B 316      27.659 106.428  12.850  1.00 12.64           C  
ATOM   2837  C   GLY B 316      28.824 107.347  13.016  1.00 12.58           C  
ATOM   2838  O   GLY B 316      28.623 108.535  13.280  1.00 18.17           O  
ATOM   2839  H   GLY B 316      26.002 107.626  12.422  1.00 20.00           H  
ATOM   2840  N   PRO B 317      30.047 106.902  12.763  1.00 13.42           N  
ATOM   2841  CA  PRO B 317      30.396 105.530  12.391  1.00 11.91           C  
ATOM   2842  C   PRO B 317      30.167 104.492  13.474  1.00 12.81           C  
ATOM   2843  O   PRO B 317      30.131 104.834  14.648  1.00 15.85           O  
ATOM   2844  CB  PRO B 317      31.831 105.639  11.976  1.00  8.66           C  
ATOM   2845  CG  PRO B 317      32.335 106.871  12.700  1.00  6.59           C  
ATOM   2846  CD  PRO B 317      31.172 107.807  12.563  1.00 10.89           C  
ATOM   2847  N   LEU B 318      30.014 103.218  13.156  1.00 14.11           N  
ATOM   2848  CA  LEU B 318      29.710 102.214  14.155  1.00 12.38           C  
ATOM   2849  C   LEU B 318      30.201 100.895  13.610  1.00 12.69           C  
ATOM   2850  O   LEU B 318      30.008 100.640  12.428  1.00 12.68           O  
ATOM   2851  CB  LEU B 318      28.203 102.040  14.396  1.00  9.44           C  
ATOM   2852  CG  LEU B 318      27.319 103.115  15.004  1.00  6.42           C  
ATOM   2853  CD1 LEU B 318      25.870 102.688  14.938  1.00  4.16           C  
ATOM   2854  CD2 LEU B 318      27.721 103.347  16.428  1.00  5.97           C  
ATOM   2855  H   LEU B 318      30.162 102.901  12.238  1.00 20.00           H  
ATOM   2856  N   TRP B 319      30.857 100.086  14.420  1.00 10.31           N  
ATOM   2857  CA  TRP B 319      31.125  98.711  14.061  1.00  8.07           C  
ATOM   2858  C   TRP B 319      29.882  97.994  14.513  1.00  8.37           C  
ATOM   2859  O   TRP B 319      29.250  98.438  15.479  1.00 11.61           O  
ATOM   2860  CB  TRP B 319      32.299  98.170  14.825  1.00  8.81           C  
ATOM   2861  CG  TRP B 319      33.622  98.636  14.241  1.00  8.90           C  
ATOM   2862  CD1 TRP B 319      34.014  99.942  14.294  1.00  8.19           C  
ATOM   2863  CD2 TRP B 319      34.546  97.831  13.628  1.00  7.47           C  
ATOM   2864  NE1 TRP B 319      35.191  99.965  13.721  1.00  6.94           N  
ATOM   2865  CE2 TRP B 319      35.543  98.735  13.311  1.00  7.63           C  
ATOM   2866  CE3 TRP B 319      34.666  96.495  13.314  1.00  8.16           C  
ATOM   2867  CZ2 TRP B 319      36.692  98.325  12.670  1.00 10.67           C  
ATOM   2868  CZ3 TRP B 319      35.821  96.081  12.674  1.00 11.01           C  
ATOM   2869  CH2 TRP B 319      36.821  96.986  12.356  1.00 10.73           C  
ATOM   2870  H   TRP B 319      31.072 100.394  15.325  1.00 20.00           H  
ATOM   2871  HE1 TRP B 319      35.723 100.782  13.619  1.00 20.00           H  
ATOM   2872  N   ILE B 320      29.515  96.887  13.889  1.00  8.93           N  
ATOM   2873  CA  ILE B 320      28.347  96.099  14.266  1.00  8.69           C  
ATOM   2874  C   ILE B 320      28.890  94.726  14.645  1.00 11.10           C  
ATOM   2875  O   ILE B 320      29.680  94.162  13.880  1.00 16.63           O  
ATOM   2876  CB  ILE B 320      27.385  95.951  13.089  1.00  7.89           C  
ATOM   2877  CG1 ILE B 320      26.786  97.280  12.682  1.00 11.09           C  
ATOM   2878  CG2 ILE B 320      26.303  94.983  13.505  1.00 10.90           C  
ATOM   2879  CD1 ILE B 320      25.732  97.226  11.551  1.00 10.94           C  
ATOM   2880  H   ILE B 320      30.112  96.522  13.201  1.00 20.00           H  
ATOM   2881  N   LEU B 321      28.522  94.152  15.782  1.00 11.02           N  
ATOM   2882  CA  LEU B 321      29.005  92.848  16.201  1.00 10.62           C  
ATOM   2883  C   LEU B 321      27.768  92.011  15.954  1.00 12.17           C  
ATOM   2884  O   LEU B 321      26.786  92.074  16.709  1.00 14.42           O  
ATOM   2885  CB  LEU B 321      29.378  92.790  17.714  1.00  9.47           C  
ATOM   2886  CG  LEU B 321      30.284  93.882  18.327  1.00 12.21           C  
ATOM   2887  CD1 LEU B 321      30.560  93.620  19.804  1.00  8.53           C  
ATOM   2888  CD2 LEU B 321      31.575  93.928  17.534  1.00 11.91           C  
ATOM   2889  H   LEU B 321      27.860  94.604  16.347  1.00 20.00           H  
ATOM   2890  N   GLY B 322      27.794  91.342  14.811  1.00 12.11           N  
ATOM   2891  CA  GLY B 322      26.692  90.492  14.416  1.00 11.31           C  
ATOM   2892  C   GLY B 322      26.804  89.055  14.896  1.00 11.73           C  
ATOM   2893  O   GLY B 322      27.597  88.686  15.778  1.00 13.59           O  
ATOM   2894  H   GLY B 322      28.548  91.468  14.203  1.00 20.00           H  
ATOM   2895  N   ASP B 323      26.024  88.199  14.250  1.00  9.76           N  
ATOM   2896  CA  ASP B 323      25.960  86.793  14.581  1.00 13.82           C  
ATOM   2897  C   ASP B 323      27.295  86.080  14.544  1.00 15.39           C  
ATOM   2898  O   ASP B 323      27.436  85.100  15.274  1.00 14.85           O  
ATOM   2899  CB  ASP B 323      24.982  86.100  13.646  1.00 13.04           C  
ATOM   2900  CG  ASP B 323      23.588  86.704  13.709  1.00 16.43           C  
ATOM   2901  OD1 ASP B 323      23.287  87.375  14.692  1.00 15.15           O  
ATOM   2902  OD2 ASP B 323      22.796  86.508  12.783  1.00 16.56           O  
ATOM   2903  H   ASP B 323      25.446  88.552  13.548  1.00 20.00           H  
ATOM   2904  N   VAL B 324      28.276  86.552  13.760  1.00 15.88           N  
ATOM   2905  CA  VAL B 324      29.627  86.005  13.789  1.00 15.90           C  
ATOM   2906  C   VAL B 324      30.181  86.119  15.202  1.00 18.11           C  
ATOM   2907  O   VAL B 324      30.684  85.138  15.744  1.00 23.64           O  
ATOM   2908  CB  VAL B 324      30.513  86.773  12.765  1.00 17.24           C  
ATOM   2909  CG1 VAL B 324      32.011  86.565  12.935  1.00 16.32           C  
ATOM   2910  CG2 VAL B 324      30.184  86.188  11.400  1.00 15.52           C  
ATOM   2911  H   VAL B 324      28.027  87.193  13.061  1.00 20.00           H  
ATOM   2912  N   PHE B 325      30.022  87.247  15.898  1.00 18.26           N  
ATOM   2913  CA  PHE B 325      30.540  87.396  17.259  1.00 14.28           C  
ATOM   2914  C   PHE B 325      29.648  86.698  18.271  1.00 14.31           C  
ATOM   2915  O   PHE B 325      30.165  85.966  19.126  1.00 12.40           O  
ATOM   2916  CB  PHE B 325      30.616  88.856  17.616  1.00 13.34           C  
ATOM   2917  CG  PHE B 325      31.314  89.150  18.920  1.00 12.62           C  
ATOM   2918  CD1 PHE B 325      32.690  89.198  18.951  1.00 14.07           C  
ATOM   2919  CD2 PHE B 325      30.577  89.403  20.047  1.00 12.81           C  
ATOM   2920  CE1 PHE B 325      33.357  89.508  20.115  1.00 15.79           C  
ATOM   2921  CE2 PHE B 325      31.251  89.711  21.206  1.00 16.86           C  
ATOM   2922  CZ  PHE B 325      32.633  89.767  21.248  1.00 14.86           C  
ATOM   2923  H   PHE B 325      29.475  87.961  15.512  1.00 20.00           H  
ATOM   2924  N   ILE B 326      28.317  86.887  18.172  1.00 13.12           N  
ATOM   2925  CA  ILE B 326      27.380  86.294  19.130  1.00 12.43           C  
ATOM   2926  C   ILE B 326      27.406  84.776  19.047  1.00 13.70           C  
ATOM   2927  O   ILE B 326      26.999  84.089  19.981  1.00 19.64           O  
ATOM   2928  CB  ILE B 326      25.947  86.846  18.869  1.00 12.72           C  
ATOM   2929  CG1 ILE B 326      26.001  88.346  19.012  1.00  9.48           C  
ATOM   2930  CG2 ILE B 326      24.923  86.356  19.885  1.00  8.50           C  
ATOM   2931  CD1 ILE B 326      24.700  89.029  18.583  1.00 10.19           C  
ATOM   2932  H   ILE B 326      27.976  87.463  17.457  1.00 20.00           H  
ATOM   2933  N   GLY B 327      27.913  84.216  17.946  1.00 16.08           N  
ATOM   2934  CA  GLY B 327      28.072  82.779  17.775  1.00 14.21           C  
ATOM   2935  C   GLY B 327      29.293  82.231  18.482  1.00 17.01           C  
ATOM   2936  O   GLY B 327      29.383  81.034  18.703  1.00 21.71           O  
ATOM   2937  H   GLY B 327      28.140  84.780  17.178  1.00 20.00           H  
ATOM   2938  N   ARG B 328      30.314  83.017  18.802  1.00 20.55           N  
ATOM   2939  CA  ARG B 328      31.421  82.502  19.593  1.00 20.63           C  
ATOM   2940  C   ARG B 328      31.198  82.864  21.057  1.00 18.84           C  
ATOM   2941  O   ARG B 328      31.549  82.111  21.968  1.00 11.71           O  
ATOM   2942  CB  ARG B 328      32.734  83.108  19.131  1.00 25.58           C  
ATOM   2943  CG  ARG B 328      33.918  82.152  19.180  1.00 30.57           C  
ATOM   2944  CD  ARG B 328      34.504  81.820  20.531  1.00 36.03           C  
ATOM   2945  NE  ARG B 328      35.884  82.254  20.510  1.00 42.19           N  
ATOM   2946  CZ  ARG B 328      36.908  81.398  20.489  1.00 45.76           C  
ATOM   2947  NH1 ARG B 328      36.717  80.073  20.502  1.00 46.25           N  
ATOM   2948  NH2 ARG B 328      38.148  81.889  20.390  1.00 46.48           N  
ATOM   2949  H   ARG B 328      30.310  83.952  18.509  1.00 20.00           H  
ATOM   2950  HE  ARG B 328      36.077  83.214  20.502  1.00 20.00           H  
ATOM   2951 HH11 ARG B 328      35.791  79.695  20.531  1.00  0.00           H  
ATOM   2952 HH12 ARG B 328      37.506  79.458  20.486  1.00  0.00           H  
ATOM   2953 HH21 ARG B 328      38.292  82.877  20.333  1.00  0.00           H  
ATOM   2954 HH22 ARG B 328      38.932  81.268  20.369  1.00  0.00           H  
ATOM   2955  N   TYR B 329      30.632  84.046  21.301  1.00 19.52           N  
ATOM   2956  CA  TYR B 329      30.413  84.535  22.644  1.00 16.99           C  
ATOM   2957  C   TYR B 329      28.935  84.628  22.973  1.00 15.92           C  
ATOM   2958  O   TYR B 329      28.246  85.473  22.411  1.00 15.94           O  
ATOM   2959  CB  TYR B 329      31.105  85.900  22.776  1.00 14.82           C  
ATOM   2960  CG  TYR B 329      32.602  85.709  22.617  1.00 16.15           C  
ATOM   2961  CD1 TYR B 329      33.350  85.202  23.653  1.00 18.81           C  
ATOM   2962  CD2 TYR B 329      33.194  85.943  21.407  1.00 19.37           C  
ATOM   2963  CE1 TYR B 329      34.681  84.911  23.483  1.00 17.20           C  
ATOM   2964  CE2 TYR B 329      34.526  85.652  21.225  1.00 20.03           C  
ATOM   2965  CZ  TYR B 329      35.254  85.136  22.264  1.00 19.14           C  
ATOM   2966  OH  TYR B 329      36.578  84.818  22.070  1.00 20.67           O  
ATOM   2967  H   TYR B 329      30.282  84.589  20.563  1.00 20.00           H  
ATOM   2968  HH  TYR B 329      36.684  84.536  21.152  1.00 20.00           H  
ATOM   2969  N   TYR B 330      28.434  83.767  23.873  1.00 16.55           N  
ATOM   2970  CA  TYR B 330      27.048  83.801  24.369  1.00 17.55           C  
ATOM   2971  C   TYR B 330      26.777  85.223  24.898  1.00 16.61           C  
ATOM   2972  O   TYR B 330      27.613  85.737  25.659  1.00 16.18           O  
ATOM   2973  CB  TYR B 330      26.926  82.742  25.477  1.00 15.43           C  
ATOM   2974  CG  TYR B 330      25.552  82.561  26.115  1.00 14.57           C  
ATOM   2975  CD1 TYR B 330      24.635  81.711  25.550  1.00 15.68           C  
ATOM   2976  CD2 TYR B 330      25.208  83.248  27.263  1.00 15.96           C  
ATOM   2977  CE1 TYR B 330      23.387  81.553  26.118  1.00 15.96           C  
ATOM   2978  CE2 TYR B 330      23.961  83.095  27.845  1.00 13.97           C  
ATOM   2979  CZ  TYR B 330      23.064  82.247  27.259  1.00 15.04           C  
ATOM   2980  OH  TYR B 330      21.821  82.101  27.819  1.00 16.05           O  
ATOM   2981  H   TYR B 330      29.063  83.149  24.297  1.00 20.00           H  
ATOM   2982  HH  TYR B 330      21.243  81.660  27.180  1.00 20.00           H  
ATOM   2983  N   THR B 331      25.656  85.863  24.524  1.00 16.64           N  
ATOM   2984  CA  THR B 331      25.390  87.264  24.850  1.00 14.00           C  
ATOM   2985  C   THR B 331      24.176  87.460  25.732  1.00 14.67           C  
ATOM   2986  O   THR B 331      23.135  86.817  25.549  1.00 16.32           O  
ATOM   2987  CB  THR B 331      25.208  88.037  23.538  1.00 16.33           C  
ATOM   2988  OG1 THR B 331      26.342  87.805  22.707  1.00 24.43           O  
ATOM   2989  CG2 THR B 331      25.187  89.528  23.749  1.00 18.04           C  
ATOM   2990  H   THR B 331      24.988  85.373  23.999  1.00 20.00           H  
ATOM   2991  HG1 THR B 331      26.695  86.902  22.767  1.00 20.00           H  
ATOM   2992  N   VAL B 332      24.275  88.390  26.667  1.00 15.43           N  
ATOM   2993  CA  VAL B 332      23.253  88.666  27.653  1.00 18.95           C  
ATOM   2994  C   VAL B 332      22.904  90.136  27.533  1.00 20.86           C  
ATOM   2995  O   VAL B 332      23.787  90.977  27.734  1.00 21.10           O  
ATOM   2996  CB  VAL B 332      23.802  88.369  29.077  1.00 18.28           C  
ATOM   2997  CG1 VAL B 332      22.842  88.852  30.155  1.00 17.55           C  
ATOM   2998  CG2 VAL B 332      23.959  86.880  29.252  1.00 19.62           C  
ATOM   2999  H   VAL B 332      25.085  88.939  26.692  1.00 20.00           H  
ATOM   3000  N   PHE B 333      21.668  90.491  27.208  1.00 19.46           N  
ATOM   3001  CA  PHE B 333      21.282  91.886  27.144  1.00 17.48           C  
ATOM   3002  C   PHE B 333      20.515  92.216  28.443  1.00 16.53           C  
ATOM   3003  O   PHE B 333      19.487  91.618  28.794  1.00 14.25           O  
ATOM   3004  CB  PHE B 333      20.437  92.078  25.867  1.00 17.80           C  
ATOM   3005  CG  PHE B 333      21.154  91.762  24.536  1.00 19.61           C  
ATOM   3006  CD1 PHE B 333      21.893  92.734  23.877  1.00 18.91           C  
ATOM   3007  CD2 PHE B 333      21.085  90.500  23.968  1.00 17.56           C  
ATOM   3008  CE1 PHE B 333      22.544  92.451  22.691  1.00 16.13           C  
ATOM   3009  CE2 PHE B 333      21.745  90.233  22.774  1.00 16.18           C  
ATOM   3010  CZ  PHE B 333      22.477  91.203  22.134  1.00 14.59           C  
ATOM   3011  H   PHE B 333      20.983  89.801  27.072  1.00 20.00           H  
ATOM   3012  N   ASP B 334      21.024  93.141  29.238  1.00 16.17           N  
ATOM   3013  CA  ASP B 334      20.417  93.455  30.516  1.00 20.75           C  
ATOM   3014  C   ASP B 334      19.598  94.746  30.548  1.00 18.51           C  
ATOM   3015  O   ASP B 334      20.179  95.823  30.718  1.00 20.31           O  
ATOM   3016  CB  ASP B 334      21.566  93.492  31.520  1.00 22.06           C  
ATOM   3017  CG  ASP B 334      21.227  93.573  32.996  1.00 24.31           C  
ATOM   3018  OD1 ASP B 334      20.184  94.115  33.357  1.00 26.08           O  
ATOM   3019  OD2 ASP B 334      22.027  93.072  33.786  1.00 25.98           O  
ATOM   3020  H   ASP B 334      21.834  93.622  28.963  1.00 20.00           H  
ATOM   3021  N   ARG B 335      18.271  94.727  30.493  1.00 18.16           N  
ATOM   3022  CA  ARG B 335      17.493  95.955  30.551  1.00 17.90           C  
ATOM   3023  C   ARG B 335      17.428  96.576  31.918  1.00 20.86           C  
ATOM   3024  O   ARG B 335      17.191  97.771  32.045  1.00 23.72           O  
ATOM   3025  CB  ARG B 335      16.079  95.741  30.128  1.00 17.29           C  
ATOM   3026  CG  ARG B 335      15.943  95.703  28.620  1.00 18.76           C  
ATOM   3027  CD  ARG B 335      16.383  96.991  27.907  1.00 15.52           C  
ATOM   3028  NE  ARG B 335      15.637  98.196  28.236  1.00 15.08           N  
ATOM   3029  CZ  ARG B 335      14.498  98.555  27.625  1.00 14.40           C  
ATOM   3030  NH1 ARG B 335      13.924  97.835  26.657  1.00  9.45           N  
ATOM   3031  NH2 ARG B 335      13.947  99.715  27.963  1.00 13.76           N  
ATOM   3032  H   ARG B 335      17.805  93.864  30.433  1.00 20.00           H  
ATOM   3033  HE  ARG B 335      15.985  98.779  28.942  1.00 20.00           H  
ATOM   3034 HH11 ARG B 335      14.338  96.979  26.348  1.00  0.00           H  
ATOM   3035 HH12 ARG B 335      13.089  98.170  26.232  1.00  0.00           H  
ATOM   3036 HH21 ARG B 335      14.381 100.291  28.655  1.00  0.00           H  
ATOM   3037 HH22 ARG B 335      13.102 100.015  27.520  1.00  0.00           H  
ATOM   3038  N   ASP B 336      17.635  95.769  32.957  1.00 24.50           N  
ATOM   3039  CA  ASP B 336      17.613  96.251  34.330  1.00 24.92           C  
ATOM   3040  C   ASP B 336      18.786  97.137  34.656  1.00 26.70           C  
ATOM   3041  O   ASP B 336      18.673  98.021  35.505  1.00 30.10           O  
ATOM   3042  CB  ASP B 336      17.633  95.115  35.358  1.00 23.04           C  
ATOM   3043  CG  ASP B 336      16.283  94.523  35.758  1.00 24.25           C  
ATOM   3044  OD1 ASP B 336      15.267  95.208  35.706  1.00 23.27           O  
ATOM   3045  OD2 ASP B 336      16.254  93.355  36.140  1.00 26.92           O  
ATOM   3046  H   ASP B 336      17.745  94.814  32.773  1.00 20.00           H  
ATOM   3047  N   ASN B 337      19.939  96.916  34.029  1.00 24.91           N  
ATOM   3048  CA  ASN B 337      21.113  97.708  34.354  1.00 25.56           C  
ATOM   3049  C   ASN B 337      21.829  98.297  33.145  1.00 26.07           C  
ATOM   3050  O   ASN B 337      22.940  98.805  33.268  1.00 29.60           O  
ATOM   3051  CB  ASN B 337      22.097  96.855  35.137  1.00 32.84           C  
ATOM   3052  CG  ASN B 337      21.531  96.227  36.401  1.00 36.34           C  
ATOM   3053  OD1 ASN B 337      21.740  95.050  36.664  1.00 40.16           O  
ATOM   3054  ND2 ASN B 337      20.733  96.891  37.221  1.00 41.26           N  
ATOM   3055  H   ASN B 337      19.984  96.265  33.302  1.00 20.00           H  
ATOM   3056 HD21 ASN B 337      20.470  96.429  38.041  1.00  0.00           H  
ATOM   3057 HD22 ASN B 337      20.436  97.797  36.982  1.00  0.00           H  
ATOM   3058  N   ASN B 338      21.184  98.244  31.971  1.00 23.80           N  
ATOM   3059  CA  ASN B 338      21.690  98.714  30.693  1.00 19.76           C  
ATOM   3060  C   ASN B 338      23.132  98.379  30.433  1.00 19.75           C  
ATOM   3061  O   ASN B 338      24.002  99.236  30.272  1.00 20.81           O  
ATOM   3062  CB  ASN B 338      21.526 100.211  30.553  1.00 20.77           C  
ATOM   3063  CG  ASN B 338      20.084 100.589  30.759  1.00 22.33           C  
ATOM   3064  OD1 ASN B 338      19.804 101.311  31.700  1.00 27.55           O  
ATOM   3065  ND2 ASN B 338      19.075 100.146  30.032  1.00 20.90           N  
ATOM   3066  H   ASN B 338      20.273  97.895  31.971  1.00 20.00           H  
ATOM   3067 HD21 ASN B 338      18.175 100.396  30.320  1.00  0.00           H  
ATOM   3068 HD22 ASN B 338      19.278  99.570  29.268  1.00  0.00           H  
ATOM   3069  N   ARG B 339      23.367  97.074  30.328  1.00 19.73           N  
ATOM   3070  CA  ARG B 339      24.689  96.561  30.044  1.00 17.00           C  
ATOM   3071  C   ARG B 339      24.547  95.268  29.275  1.00 14.68           C  
ATOM   3072  O   ARG B 339      23.444  94.700  29.214  1.00 13.71           O  
ATOM   3073  CB  ARG B 339      25.432  96.330  31.326  1.00 18.23           C  
ATOM   3074  CG  ARG B 339      24.712  95.370  32.202  1.00 21.85           C  
ATOM   3075  CD  ARG B 339      25.464  95.282  33.478  1.00 23.90           C  
ATOM   3076  NE  ARG B 339      24.796  94.243  34.213  1.00 26.83           N  
ATOM   3077  CZ  ARG B 339      25.371  93.653  35.248  1.00 28.36           C  
ATOM   3078  NH1 ARG B 339      26.600  94.005  35.667  1.00 28.81           N  
ATOM   3079  NH2 ARG B 339      24.695  92.656  35.811  1.00 27.99           N  
ATOM   3080  H   ARG B 339      22.629  96.431  30.371  1.00 20.00           H  
ATOM   3081  HE  ARG B 339      23.899  93.969  33.944  1.00 20.00           H  
ATOM   3082 HH11 ARG B 339      27.111  94.724  35.197  1.00  0.00           H  
ATOM   3083 HH12 ARG B 339      27.009  93.537  36.451  1.00  0.00           H  
ATOM   3084 HH21 ARG B 339      23.802  92.391  35.446  1.00  0.00           H  
ATOM   3085 HH22 ARG B 339      25.079  92.170  36.595  1.00  0.00           H  
ATOM   3086  N   VAL B 340      25.632  94.865  28.626  1.00 10.76           N  
ATOM   3087  CA  VAL B 340      25.642  93.702  27.779  1.00 10.85           C  
ATOM   3088  C   VAL B 340      26.626  92.763  28.432  1.00 13.10           C  
ATOM   3089  O   VAL B 340      27.633  93.263  28.923  1.00 15.75           O  
ATOM   3090  CB  VAL B 340      26.126  94.085  26.376  1.00 12.52           C  
ATOM   3091  CG1 VAL B 340      26.114  92.855  25.478  1.00 11.81           C  
ATOM   3092  CG2 VAL B 340      25.201  95.123  25.753  1.00  8.06           C  
ATOM   3093  H   VAL B 340      26.487  95.306  28.783  1.00 20.00           H  
ATOM   3094  N   GLY B 341      26.438  91.452  28.473  1.00 14.42           N  
ATOM   3095  CA  GLY B 341      27.418  90.553  29.050  1.00 14.64           C  
ATOM   3096  C   GLY B 341      27.741  89.445  28.073  1.00 15.43           C  
ATOM   3097  O   GLY B 341      26.863  89.004  27.336  1.00 14.84           O  
ATOM   3098  H   GLY B 341      25.653  91.068  28.037  1.00 20.00           H  
ATOM   3099  N   PHE B 342      28.985  88.988  28.059  1.00 18.05           N  
ATOM   3100  CA  PHE B 342      29.463  87.952  27.155  1.00 17.26           C  
ATOM   3101  C   PHE B 342      30.198  86.862  27.922  1.00 19.57           C  
ATOM   3102  O   PHE B 342      30.867  87.140  28.939  1.00 18.58           O  
ATOM   3103  CB  PHE B 342      30.472  88.487  26.140  1.00 16.36           C  
ATOM   3104  CG  PHE B 342      30.061  89.717  25.338  1.00 17.62           C  
ATOM   3105  CD1 PHE B 342      29.039  89.645  24.416  1.00 14.87           C  
ATOM   3106  CD2 PHE B 342      30.729  90.904  25.540  1.00 17.30           C  
ATOM   3107  CE1 PHE B 342      28.692  90.766  23.706  1.00 16.85           C  
ATOM   3108  CE2 PHE B 342      30.366  92.019  24.819  1.00 18.93           C  
ATOM   3109  CZ  PHE B 342      29.348  91.956  23.900  1.00 17.27           C  
ATOM   3110  H   PHE B 342      29.632  89.368  28.690  1.00 20.00           H  
ATOM   3111  N   ALA B 343      30.107  85.627  27.437  1.00 19.12           N  
ATOM   3112  CA  ALA B 343      30.866  84.504  27.988  1.00 21.42           C  
ATOM   3113  C   ALA B 343      31.145  83.564  26.832  1.00 22.84           C  
ATOM   3114  O   ALA B 343      30.417  83.611  25.835  1.00 23.86           O  
ATOM   3115  CB  ALA B 343      30.080  83.709  28.997  1.00 19.89           C  
ATOM   3116  H   ALA B 343      29.508  85.450  26.673  1.00 20.00           H  
ATOM   3117  N   GLU B 344      32.168  82.724  26.889  1.00 22.70           N  
ATOM   3118  CA  GLU B 344      32.445  81.783  25.809  1.00 24.61           C  
ATOM   3119  C   GLU B 344      31.268  80.856  25.552  1.00 21.66           C  
ATOM   3120  O   GLU B 344      30.848  80.198  26.498  1.00 19.32           O  
ATOM   3121  CB  GLU B 344      33.606  80.905  26.145  1.00 30.29           C  
ATOM   3122  CG  GLU B 344      34.944  81.538  25.986  1.00 40.27           C  
ATOM   3123  CD  GLU B 344      35.770  80.697  25.022  1.00 47.55           C  
ATOM   3124  OE1 GLU B 344      36.073  79.548  25.362  1.00 50.33           O  
ATOM   3125  OE2 GLU B 344      36.104  81.186  23.934  1.00 51.90           O  
ATOM   3126  H   GLU B 344      32.698  82.680  27.710  1.00 20.00           H  
ATOM   3127  N   ALA B 345      30.677  80.747  24.369  1.00 20.41           N  
ATOM   3128  CA  ALA B 345      29.581  79.814  24.207  1.00 22.49           C  
ATOM   3129  C   ALA B 345      30.188  78.424  24.277  1.00 26.82           C  
ATOM   3130  O   ALA B 345      31.379  78.226  24.014  1.00 24.41           O  
ATOM   3131  CB  ALA B 345      28.915  79.976  22.874  1.00 19.71           C  
ATOM   3132  H   ALA B 345      31.075  81.165  23.579  1.00 20.00           H  
ATOM   3133  N   ALA B 346      29.363  77.522  24.777  1.00 33.42           N  
ATOM   3134  CA  ALA B 346      29.777  76.159  24.979  1.00 36.53           C  
ATOM   3135  C   ALA B 346      29.386  75.392  23.736  1.00 40.65           C  
ATOM   3136  O   ALA B 346      28.258  75.579  23.269  1.00 43.61           O  
ATOM   3137  CB  ALA B 346      29.058  75.586  26.172  1.00 37.02           C  
ATOM   3138  OXT ALA B 346      30.223  74.635  23.240  1.00 45.90           O  
ATOM   3139  H   ALA B 346      28.410  77.722  24.842  1.00 20.00           H  
TER    3140      ALA B 346                                                      
HETATM 6281  C1  NAG A  98      -1.969 103.471  17.861  1.00 52.07           C  
HETATM 6282  C2  NAG A  98      -3.063 104.361  18.469  1.00 57.63           C  
HETATM 6283  C3  NAG A  98      -2.663 105.376  19.560  1.00 62.27           C  
HETATM 6284  C4  NAG A  98      -1.293 105.099  20.182  1.00 64.13           C  
HETATM 6285  C5  NAG A  98      -0.913 103.600  20.111  1.00 61.24           C  
HETATM 6286  C6  NAG A  98      -1.834 102.597  20.883  1.00 63.01           C  
HETATM 6287  C7  NAG A  98      -4.859 105.451  17.245  1.00 61.17           C  
HETATM 6288  C8  NAG A  98      -5.295 106.305  16.066  1.00 60.26           C  
HETATM 6289  N2  NAG A  98      -3.562 105.190  17.389  1.00 60.95           N  
HETATM 6290  O3  NAG A  98      -3.635 105.315  20.594  1.00 64.35           O  
HETATM 6291  O4  NAG A  98      -0.333 105.892  19.461  1.00 69.88           O  
HETATM 6292  O5  NAG A  98      -0.848 103.219  18.725  1.00 54.34           O  
HETATM 6293  O6  NAG A  98      -2.938 102.030  20.157  1.00 65.20           O  
HETATM 6294  O7  NAG A  98      -5.670 105.040  18.077  1.00 60.67           O  
HETATM 6295  H1  NAG A  98      -1.542 103.961  16.972  1.00 20.00           H  
HETATM 6296  H2  NAG A  98      -3.882 103.725  18.829  1.00 20.00           H  
HETATM 6297  H3  NAG A  98      -2.638 106.397  19.146  1.00 20.00           H  
HETATM 6298  H4  NAG A  98      -1.306 105.418  21.236  1.00 20.00           H  
HETATM 6299  H5  NAG A  98       0.097 103.512  20.540  1.00 20.00           H  
HETATM 6300  H61 NAG A  98      -2.222 103.138  21.762  1.00 20.00           H  
HETATM 6301  H62 NAG A  98      -1.194 101.794  21.278  1.00 20.00           H  
HETATM 6302  H81 NAG A  98      -4.440 106.848  15.642  1.00 20.00           H  
HETATM 6303  H82 NAG A  98      -6.058 107.026  16.387  1.00 20.00           H  
HETATM 6304  H83 NAG A  98      -5.729 105.663  15.286  1.00 20.00           H  
HETATM 6305  HN2 NAG A  98      -2.926 105.533  16.725  1.00 20.00           H  
HETATM 6306  HO3 NAG A  98      -4.493 105.540  20.209  1.00 20.00           H  
HETATM 6307  HO6 NAG A  98      -3.697 102.616  20.288  1.00 20.00           H  
HETATM 6308  C1  NAG A  99       0.914 106.190  20.114  1.00 75.07           C  
HETATM 6309  C2  NAG A  99       1.584 107.448  19.494  1.00 79.00           C  
HETATM 6310  C3  NAG A  99       2.862 107.838  20.269  1.00 80.14           C  
HETATM 6311  C4  NAG A  99       2.675 107.758  21.789  1.00 79.47           C  
HETATM 6312  C5  NAG A  99       1.966 106.481  22.217  1.00 77.48           C  
HETATM 6313  C6  NAG A  99       1.689 106.331  23.708  1.00 77.78           C  
HETATM 6314  C7  NAG A  99       1.349 107.790  17.060  1.00 84.50           C  
HETATM 6315  C8  NAG A  99       1.892 107.501  15.666  1.00 83.01           C  
HETATM 6316  N2  NAG A  99       1.979 107.227  18.100  1.00 82.17           N  
HETATM 6317  O3  NAG A  99       3.311 109.152  19.975  1.00 78.99           O  
HETATM 6318  O4  NAG A  99       4.006 107.709  22.310  1.00 85.27           O  
HETATM 6319  O5  NAG A  99       0.720 106.399  21.519  1.00 75.14           O  
HETATM 6320  O6  NAG A  99       1.476 104.964  24.015  1.00 76.43           O  
HETATM 6321  O7  NAG A  99       0.348 108.499  17.190  1.00 85.36           O  
HETATM 6322  H1  NAG A  99       1.515 105.272  20.000  1.00 20.00           H  
HETATM 6323  H2  NAG A  99       0.873 108.287  19.548  1.00 20.00           H  
HETATM 6324  H3  NAG A  99       3.645 107.117  19.991  1.00 20.00           H  
HETATM 6325  H4  NAG A  99       2.142 108.649  22.153  1.00 20.00           H  
HETATM 6326  H5  NAG A  99       2.607 105.642  21.902  1.00 20.00           H  
HETATM 6327  H61 NAG A  99       0.797 106.921  23.970  1.00 20.00           H  
HETATM 6328  H62 NAG A  99       2.535 106.715  24.287  1.00 20.00           H  
HETATM 6329  H81 NAG A  99       1.869 106.422  15.469  1.00 20.00           H  
HETATM 6330  H82 NAG A  99       2.920 107.875  15.576  1.00 20.00           H  
HETATM 6331  H83 NAG A  99       1.272 108.011  14.915  1.00 20.00           H  
HETATM 6332  HN2 NAG A  99       2.776 106.680  17.939  1.00 20.00           H  
HETATM 6333  HO3 NAG A  99       4.165 109.272  20.417  1.00 20.00           H  
HETATM 6334  HO6 NAG A  99       2.121 104.651  24.664  1.00 20.00           H  
HETATM 6335  C1  BMA A 100       4.324 108.442  23.476  1.00 91.44           C  
HETATM 6336  C2  BMA A 100       5.157 107.536  24.402  1.00 93.89           C  
HETATM 6337  C3  BMA A 100       5.422 108.295  25.687  1.00 98.22           C  
HETATM 6338  C4  BMA A 100       6.026 109.697  25.384  1.00 98.78           C  
HETATM 6339  C5  BMA A 100       5.282 110.484  24.266  1.00 97.27           C  
HETATM 6340  C6  BMA A 100       6.073 111.718  23.773  1.00 98.44           C  
HETATM 6341  O2  BMA A 100       6.386 107.109  23.837  1.00 92.91           O  
HETATM 6342  O3  BMA A 100       6.353 107.542  26.518  1.00103.32           O  
HETATM 6343  O4  BMA A 100       5.941 110.482  26.569  1.00 97.97           O  
HETATM 6344  O5  BMA A 100       5.044 109.624  23.132  1.00 94.17           O  
HETATM 6345  O6  BMA A 100       7.371 111.397  23.213  1.00100.91           O  
HETATM 6346  H1  BMA A 100       3.376 108.744  23.951  1.00 20.00           H  
HETATM 6347  H2  BMA A 100       4.567 106.646  24.657  1.00 20.00           H  
HETATM 6348  H3  BMA A 100       4.472 108.427  26.225  1.00 20.00           H  
HETATM 6349  H4  BMA A 100       7.076 109.562  25.078  1.00 20.00           H  
HETATM 6350  H5  BMA A 100       4.309 110.827  24.647  1.00 20.00           H  
HETATM 6351  H61 BMA A 100       6.201 112.390  24.636  1.00 20.00           H  
HETATM 6352  H62 BMA A 100       5.484 112.235  23.003  1.00 20.00           H  
HETATM 6353  HO2 BMA A 100       6.960 106.868  24.569  1.00 20.00           H  
HETATM 6354  HO4 BMA A 100       6.285 109.956  27.310  1.00 20.00           H  
HETATM 6355  C1  MAN A 101       8.447 112.307  23.533  1.00103.46           C  
HETATM 6356  C2  MAN A 101       8.193 113.723  22.936  1.00104.82           C  
HETATM 6357  C3  MAN A 101       8.529 113.746  21.436  1.00105.51           C  
HETATM 6358  C4  MAN A 101       9.948 113.259  21.207  1.00105.59           C  
HETATM 6359  C5  MAN A 101      10.019 111.792  21.701  1.00105.16           C  
HETATM 6360  C6  MAN A 101      11.410 111.156  21.461  1.00105.33           C  
HETATM 6361  O2  MAN A 101       8.972 114.730  23.582  1.00104.96           O  
HETATM 6362  O3  MAN A 101       8.425 115.062  20.912  1.00105.40           O  
HETATM 6363  O4  MAN A 101      10.236 113.419  19.831  1.00105.37           O  
HETATM 6364  O5  MAN A 101       9.731 111.778  23.129  1.00104.81           O  
HETATM 6365  O6  MAN A 101      11.671 110.137  22.422  1.00104.66           O  
HETATM 6366  H1  MAN A 101       8.475 112.322  24.635  1.00 20.00           H  
HETATM 6367  H2  MAN A 101       7.125 113.957  23.054  1.00 20.00           H  
HETATM 6368  H3  MAN A 101       7.838 113.064  20.914  1.00 20.00           H  
HETATM 6369  H4  MAN A 101      10.632 113.875  21.812  1.00 20.00           H  
HETATM 6370  H5  MAN A 101       9.248 111.176  21.207  1.00 20.00           H  
HETATM 6371  H61 MAN A 101      12.180 111.940  21.499  1.00 20.00           H  
HETATM 6372  H62 MAN A 101      11.423 110.740  20.442  1.00 20.00           H  
HETATM 6373  HO2 MAN A 101       9.079 114.498  24.510  1.00 20.00           H  
HETATM 6374  HO3 MAN A 101       8.760 115.645  21.610  1.00 20.00           H  
HETATM 6375  HO4 MAN A 101       9.712 114.184  19.550  1.00 20.00           H  
HETATM 6376  HO6 MAN A 101      11.035 110.264  23.137  1.00 20.00           H  
HETATM 6377  C1  NAG B   1      29.175 100.794  34.454  1.00 77.93           C  
HETATM 6378  C2  NAG B   1      30.705 100.778  34.757  1.00 83.94           C  
HETATM 6379  C3  NAG B   1      30.966 101.027  36.244  1.00 87.04           C  
HETATM 6380  C4  NAG B   1      30.265 102.326  36.668  1.00 87.86           C  
HETATM 6381  C5  NAG B   1      28.749 102.027  36.500  1.00 86.87           C  
HETATM 6382  C6  NAG B   1      27.711 102.997  37.074  1.00 87.45           C  
HETATM 6383  C7  NAG B   1      31.401  98.992  33.189  1.00 89.75           C  
HETATM 6384  C8  NAG B   1      31.962  97.582  33.136  1.00 89.21           C  
HETATM 6385  N2  NAG B   1      31.286  99.481  34.427  1.00 87.30           N  
HETATM 6386  O3  NAG B   1      32.341 101.091  36.571  1.00 87.64           O  
HETATM 6387  O4  NAG B   1      30.671 102.655  37.989  1.00 89.77           O  
HETATM 6388  O5  NAG B   1      28.500 101.897  35.087  1.00 82.93           O  
HETATM 6389  O6  NAG B   1      26.418 102.604  36.627  1.00 88.17           O  
HETATM 6390  O7  NAG B   1      31.113  99.623  32.158  1.00 90.93           O  
HETATM 6391  H1  NAG B   1      28.692  99.874  34.828  1.00 20.00           H  
HETATM 6392  H2  NAG B   1      31.206 101.557  34.163  1.00 20.00           H  
HETATM 6393  H3  NAG B   1      30.509 100.201  36.811  1.00 20.00           H  
HETATM 6394  H4  NAG B   1      30.529 103.143  35.978  1.00 20.00           H  
HETATM 6395  H5  NAG B   1      28.532 101.048  36.955  1.00 20.00           H  
HETATM 6396  H61 NAG B   1      27.944 104.021  36.750  1.00 20.00           H  
HETATM 6397  H62 NAG B   1      27.767 102.970  38.173  1.00 20.00           H  
HETATM 6398  H81 NAG B   1      31.495  96.952  33.907  1.00 20.00           H  
HETATM 6399  H82 NAG B   1      33.049  97.599  33.296  1.00 20.00           H  
HETATM 6400  H83 NAG B   1      31.763  97.127  32.156  1.00 20.00           H  
HETATM 6401  HN2 NAG B   1      31.694  98.982  35.162  1.00 20.00           H  
HETATM 6402  HO3 NAG B   1      32.402 101.256  37.520  1.00 20.00           H  
HETATM 6403  HO4 NAG B   1      31.473 103.186  37.930  1.00 20.00           H  
HETATM 6404  HO6 NAG B   1      26.506 102.200  35.752  1.00 20.00           H  
