# Supplementary material for: A new benchmark illustrates that integration of geometric constraints inferred from enzyme reaction chemistry can increase enzyme active site modeling accuracy
Source: PLoS One. 2019 Apr 4;14(4):e0214126. doi: 10.1371/journal.pone.0214126 (PMC6448891; doi:10.1371/journal.pone.0214126)
Supplement: S1 Files — (GZ) [file pone.0214126.s008.gz › benchmark-lite/templates/3veu/1lya.pdb.pdb]

REMARK query_anchored_aln ----------------------------------------------------------------------------------------------PH--NVTVRANIAAITESDKFFINGSNWEGILGLAYAEIARP--SLEPFFDSLVKQTHVPNLFSLQLC------NQSEVL--VGGSMIIGGIDHSLYTGSLWYTPIRREWYYEVIIVRVEINGQDLKMDCK----DKSIVDSGTTNLRLPKKVFEAAVKSIKA-------PDGFW-GEQLVCW----TPWNIFPVISLYLM------SFRITILPQQYLRPVED---SQDDCYKFAISQSSTGTVMGAVIMEGFYVVFDRARKRIGFAVSA----------------------------
ATOM      1  N   PRO A  95       5.970  76.672  29.985  1.00  0.00           N  
ATOM      2  CA  PRO A  95       6.387  78.060  29.918  1.00  0.00           C  
ATOM      3  C   PRO A  95       5.781  78.577  28.620  1.00  0.00           C  
ATOM      4  O   PRO A  95       5.346  77.735  27.828  1.00  0.00           O  
ATOM      5  CB  PRO A  95       7.918  78.004  29.883  1.00  0.00           C  
ATOM      6  CG  PRO A  95       8.251  76.709  30.541  1.00  0.00           C  
ATOM      7  CD  PRO A  95       7.158  75.772  30.100  1.00  0.00           C  
ATOM      8  HA  PRO A  95       6.046  78.584  30.823  1.00  0.00           H  
ATOM      9 1HB  PRO A  95       8.272  78.058  28.843  1.00  0.00           H  
ATOM     10 2HB  PRO A  95       8.338  78.872  30.411  1.00  0.00           H  
ATOM     11 1HG  PRO A  95       9.251  76.371  30.230  1.00  0.00           H  
ATOM     12 2HG  PRO A  95       8.285  76.836  31.634  1.00  0.00           H  
ATOM     13 1HD  PRO A  95       7.430  75.320  29.135  1.00  0.00           H  
ATOM     14 2HD  PRO A  95       7.011  74.995  30.865  1.00  0.00           H  
ATOM     15  N   HIS A  96       5.784  79.886  28.442  1.00  0.00           N  
ATOM     16  CA  HIS A  96       5.204  80.586  27.311  1.00  0.00           C  
ATOM     17  C   HIS A  96       4.779  81.916  27.914  1.00  0.00           C  
ATOM     18  O   HIS A  96       4.438  81.931  29.108  1.00  0.00           O  
ATOM     19  CB  HIS A  96       4.020  79.838  26.690  1.00  0.00           C  
ATOM     20  CG  HIS A  96       2.848  79.697  27.611  1.00  0.00           C  
ATOM     21  ND1 HIS A  96       2.017  80.753  27.924  1.00  0.00           N  
ATOM     22  CD2 HIS A  96       2.368  78.627  28.287  1.00  0.00           C  
ATOM     23  CE1 HIS A  96       1.075  80.336  28.753  1.00  0.00           C  
ATOM     24  NE2 HIS A  96       1.267  79.051  28.989  1.00  0.00           N  
ATOM     25  H   HIS A  96       6.236  80.419  29.172  1.00  0.00           H  
ATOM     26  HA  HIS A  96       5.954  80.697  26.529  1.00  0.00           H  
ATOM     27 1HB  HIS A  96       3.688  80.362  25.793  1.00  0.00           H  
ATOM     28 2HB  HIS A  96       4.338  78.841  26.388  1.00  0.00           H  
ATOM     29  HD2 HIS A  96       2.780  77.617  28.277  1.00  0.00           H  
ATOM     30  HE1 HIS A  96       0.277  80.949  29.171  1.00  0.00           H  
ATOM     31  HE2 HIS A  96       0.698  78.469  29.587  1.00  0.00           H  
ATOM     32  N   ASN A  99       4.897  83.072  27.285  1.00  0.00           N  
ATOM     33  CA  ASN A  99       4.390  84.264  27.922  1.00  0.00           C  
ATOM     34  C   ASN A  99       3.327  84.771  27.000  1.00  0.00           C  
ATOM     35  O   ASN A  99       3.339  84.552  25.785  1.00  0.00           O  
ATOM     36  CB  ASN A  99       5.473  85.299  28.167  1.00  0.00           C  
ATOM     37  CG  ASN A  99       6.469  84.859  29.203  1.00  0.00           C  
ATOM     38  OD1 ASN A  99       6.135  84.100  30.120  1.00  0.00           O  
ATOM     39  ND2 ASN A  99       7.687  85.322  29.076  1.00  0.00           N  
ATOM     40  H   ASN A  99       5.762  83.121  26.766  1.00  0.00           H  
ATOM     41  HA  ASN A  99       3.972  83.988  28.891  1.00  0.00           H  
ATOM     42 1HB  ASN A  99       6.001  85.501  27.234  1.00  0.00           H  
ATOM     43 2HB  ASN A  99       5.016  86.234  28.493  1.00  0.00           H  
ATOM     44 1HD2 ASN A  99       8.392  85.062  29.736  1.00  0.00           H  
ATOM     45 2HD2 ASN A  99       7.912  85.934  28.318  1.00  0.00           H  
ATOM     46  N   VAL A 100       2.410  85.475  27.632  1.00  0.00           N  
ATOM     47  CA  VAL A 100       1.402  86.160  26.883  1.00  0.00           C  
ATOM     48  C   VAL A 100       1.685  87.623  27.118  1.00  0.00           C  
ATOM     49  O   VAL A 100       1.547  88.075  28.255  1.00  0.00           O  
ATOM     50  CB  VAL A 100      -0.017  85.786  27.351  1.00  0.00           C  
ATOM     51  CG1 VAL A 100      -1.061  86.542  26.543  1.00  0.00           C  
ATOM     52  CG2 VAL A 100      -0.223  84.284  27.228  1.00  0.00           C  
ATOM     53  H   VAL A 100       2.404  85.541  28.640  1.00  0.00           H  
ATOM     54  HA  VAL A 100       1.496  85.875  25.835  1.00  0.00           H  
ATOM     55  HB  VAL A 100      -0.137  86.086  28.392  1.00  0.00           H  
ATOM     56 1HG1 VAL A 100      -2.058  86.266  26.887  1.00  0.00           H  
ATOM     57 2HG1 VAL A 100      -0.916  87.614  26.674  1.00  0.00           H  
ATOM     58 3HG1 VAL A 100      -0.959  86.288  25.488  1.00  0.00           H  
ATOM     59 1HG2 VAL A 100      -1.228  84.026  27.561  1.00  0.00           H  
ATOM     60 2HG2 VAL A 100      -0.097  83.983  26.187  1.00  0.00           H  
ATOM     61 3HG2 VAL A 100       0.508  83.764  27.847  1.00  0.00           H  
ATOM     62  N   THR A 101       2.163  88.358  26.128  1.00  0.00           N  
ATOM     63  CA  THR A 101       2.333  89.805  26.241  1.00  0.00           C  
ATOM     64  C   THR A 101       0.979  90.334  25.745  1.00  0.00           C  
ATOM     65  O   THR A 101       0.590  90.038  24.604  1.00  0.00           O  
ATOM     66  CB  THR A 101       3.506  90.351  25.406  1.00  0.00           C  
ATOM     67  OG1 THR A 101       4.732  89.758  25.854  1.00  0.00           O  
ATOM     68  CG2 THR A 101       3.599  91.863  25.543  1.00  0.00           C  
ATOM     69  H   THR A 101       2.418  87.899  25.265  1.00  0.00           H  
ATOM     70  HA  THR A 101       2.538  90.049  27.284  1.00  0.00           H  
ATOM     71  HB  THR A 101       3.357  90.096  24.358  1.00  0.00           H  
ATOM     72  HG1 THR A 101       5.033  90.208  26.648  1.00  0.00           H  
ATOM     73 1HG2 THR A 101       4.433  92.232  24.946  1.00  0.00           H  
ATOM     74 2HG2 THR A 101       2.673  92.318  25.192  1.00  0.00           H  
ATOM     75 3HG2 THR A 101       3.758  92.125  26.588  1.00  0.00           H  
ATOM     76  N   VAL A 102       0.224  91.129  26.501  1.00  0.00           N  
ATOM     77  CA  VAL A 102      -1.104  91.487  26.042  1.00  0.00           C  
ATOM     78  C   VAL A 102      -1.011  92.907  25.502  1.00  0.00           C  
ATOM     79  O   VAL A 102      -0.064  93.632  25.807  1.00  0.00           O  
ATOM     80  CB  VAL A 102      -2.135  91.409  27.184  1.00  0.00           C  
ATOM     81  CG1 VAL A 102      -2.220  89.991  27.728  1.00  0.00           C  
ATOM     82  CG2 VAL A 102      -1.762  92.388  28.286  1.00  0.00           C  
ATOM     83  H   VAL A 102       0.552  91.489  27.386  1.00  0.00           H  
ATOM     84  HA  VAL A 102      -1.403  90.783  25.265  1.00  0.00           H  
ATOM     85  HB  VAL A 102      -3.119  91.661  26.790  1.00  0.00           H  
ATOM     86 1HG1 VAL A 102      -2.953  89.954  28.534  1.00  0.00           H  
ATOM     87 2HG1 VAL A 102      -2.523  89.312  26.931  1.00  0.00           H  
ATOM     88 3HG1 VAL A 102      -1.245  89.689  28.112  1.00  0.00           H  
ATOM     89 1HG2 VAL A 102      -2.495  92.328  29.090  1.00  0.00           H  
ATOM     90 2HG2 VAL A 102      -0.775  92.139  28.676  1.00  0.00           H  
ATOM     91 3HG2 VAL A 102      -1.748  93.401  27.883  1.00  0.00           H  
ATOM     92  N   ARG A 103      -1.951  93.294  24.642  1.00  0.00           N  
ATOM     93  CA  ARG A 103      -2.077  94.660  24.163  1.00  0.00           C  
ATOM     94  C   ARG A 103      -0.825  95.210  23.505  1.00  0.00           C  
ATOM     95  O   ARG A 103      -0.365  96.326  23.765  1.00  0.00           O  
ATOM     96  CB  ARG A 103      -2.460  95.575  25.317  1.00  0.00           C  
ATOM     97  CG  ARG A 103      -3.792  95.252  25.975  1.00  0.00           C  
ATOM     98  CD  ARG A 103      -4.131  96.232  27.038  1.00  0.00           C  
ATOM     99  NE  ARG A 103      -5.401  95.923  27.676  1.00  0.00           N  
ATOM    100  CZ  ARG A 103      -5.920  96.603  28.716  1.00  0.00           C  
ATOM    101  NH1 ARG A 103      -5.268  97.625  29.225  1.00  0.00           N  
ATOM    102  NH2 ARG A 103      -7.085  96.242  29.226  1.00  0.00           N  
ATOM    103  H   ARG A 103      -2.602  92.595  24.314  1.00  0.00           H  
ATOM    104  HA  ARG A 103      -2.864  94.691  23.409  1.00  0.00           H  
ATOM    105 1HB  ARG A 103      -1.692  95.530  26.087  1.00  0.00           H  
ATOM    106 2HB  ARG A 103      -2.508  96.605  24.963  1.00  0.00           H  
ATOM    107 1HG  ARG A 103      -4.583  95.272  25.225  1.00  0.00           H  
ATOM    108 2HG  ARG A 103      -3.744  94.260  26.425  1.00  0.00           H  
ATOM    109 1HD  ARG A 103      -3.355  96.222  27.803  1.00  0.00           H  
ATOM    110 2HD  ARG A 103      -4.201  97.229  26.605  1.00  0.00           H  
ATOM    111  HE  ARG A 103      -5.932  95.142  27.312  1.00  0.00           H  
ATOM    112 1HH1 ARG A 103      -4.378  97.900  28.835  1.00  0.00           H  
ATOM    113 2HH1 ARG A 103      -5.657  98.134  30.005  1.00  0.00           H  
ATOM    114 1HH2 ARG A 103      -7.586  95.456  28.835  1.00  0.00           H  
ATOM    115 2HH2 ARG A 103      -7.474  96.751  30.006  1.00  0.00           H  
ATOM    116  N   ALA A 104      -0.260  94.420  22.602  1.00  0.00           N  
ATOM    117  CA  ALA A 104       0.950  94.807  21.907  1.00  0.00           C  
ATOM    118  C   ALA A 104       0.542  95.432  20.595  1.00  0.00           C  
ATOM    119  O   ALA A 104      -0.306  94.897  19.877  1.00  0.00           O  
ATOM    120  CB  ALA A 104       1.871  93.616  21.686  1.00  0.00           C  
ATOM    121  H   ALA A 104      -0.683  93.527  22.393  1.00  0.00           H  
ATOM    122  HA  ALA A 104       1.475  95.538  22.522  1.00  0.00           H  
ATOM    123 1HB  ALA A 104       2.769  93.942  21.162  1.00  0.00           H  
ATOM    124 2HB  ALA A 104       2.148  93.187  22.649  1.00  0.00           H  
ATOM    125 3HB  ALA A 104       1.356  92.864  21.090  1.00  0.00           H  
ATOM    126  N   ASN A 105       1.106  96.598  20.315  1.00  0.00           N  
ATOM    127  CA  ASN A 105       0.936  97.228  19.024  1.00  0.00           C  
ATOM    128  C   ASN A 105       2.109  96.763  18.171  1.00  0.00           C  
ATOM    129  O   ASN A 105       3.282  96.718  18.592  1.00  0.00           O  
ATOM    130  CB  ASN A 105       0.876  98.740  19.135  1.00  0.00           C  
ATOM    131  CG  ASN A 105      -0.352  99.218  19.860  1.00  0.00           C  
ATOM    132  OD1 ASN A 105      -1.481  98.911  19.463  1.00  0.00           O  
ATOM    133  ND2 ASN A 105      -0.152  99.964  20.917  1.00  0.00           N  
ATOM    134  H   ASN A 105       1.667  97.059  21.017  1.00  0.00           H  
ATOM    135  HA  ASN A 105      -0.006  96.885  18.593  1.00  0.00           H  
ATOM    136 1HB  ASN A 105       1.759  99.102  19.662  1.00  0.00           H  
ATOM    137 2HB  ASN A 105       0.887  99.179  18.137  1.00  0.00           H  
ATOM    138 1HD2 ASN A 105      -0.932 100.311  21.439  1.00  0.00           H  
ATOM    139 2HD2 ASN A 105       0.779 100.188  21.202  1.00  0.00           H  
ATOM    140  N   ILE A 106       1.767  96.346  16.964  1.00  0.00           N  
ATOM    141  CA  ILE A 106       2.712  95.817  15.997  1.00  0.00           C  
ATOM    142  C   ILE A 106       2.200  96.260  14.632  1.00  0.00           C  
ATOM    143  O   ILE A 106       1.041  96.672  14.515  1.00  0.00           O  
ATOM    144  CB  ILE A 106       2.827  94.283  16.071  1.00  0.00           C  
ATOM    145  CG1 ILE A 106       1.475  93.631  15.772  1.00  0.00           C  
ATOM    146  CG2 ILE A 106       3.339  93.854  17.437  1.00  0.00           C  
ATOM    147  CD1 ILE A 106       1.539  92.127  15.635  1.00  0.00           C  
ATOM    148  H   ILE A 106       0.790  96.405  16.715  1.00  0.00           H  
ATOM    149  HA  ILE A 106       3.695  96.235  16.210  1.00  0.00           H  
ATOM    150  HB  ILE A 106       3.521  93.934  15.307  1.00  0.00           H  
ATOM    151 1HG1 ILE A 106       0.771  93.872  16.568  1.00  0.00           H  
ATOM    152 2HG1 ILE A 106       1.070  94.040  14.846  1.00  0.00           H  
ATOM    153 1HG2 ILE A 106       3.414  92.767  17.472  1.00  0.00           H  
ATOM    154 2HG2 ILE A 106       4.321  94.291  17.611  1.00  0.00           H  
ATOM    155 3HG2 ILE A 106       2.648  94.195  18.208  1.00  0.00           H  
ATOM    156 1HD1 ILE A 106       0.543  91.738  15.424  1.00  0.00           H  
ATOM    157 2HD1 ILE A 106       2.212  91.864  14.818  1.00  0.00           H  
ATOM    158 3HD1 ILE A 106       1.908  91.693  16.564  1.00  0.00           H  
ATOM    159  N   ALA A 107       3.001  96.199  13.578  1.00  0.00           N  
ATOM    160  CA  ALA A 107       2.549  96.619  12.266  1.00  0.00           C  
ATOM    161  C   ALA A 107       2.196  95.446  11.357  1.00  0.00           C  
ATOM    162  O   ALA A 107       2.809  94.368  11.379  1.00  0.00           O  
ATOM    163  CB  ALA A 107       3.613  97.487  11.610  1.00  0.00           C  
ATOM    164  H   ALA A 107       3.944  95.854  13.686  1.00  0.00           H  
ATOM    165  HA  ALA A 107       1.638  97.203  12.393  1.00  0.00           H  
ATOM    166 1HB  ALA A 107       3.269  97.800  10.624  1.00  0.00           H  
ATOM    167 2HB  ALA A 107       3.797  98.366  12.227  1.00  0.00           H  
ATOM    168 3HB  ALA A 107       4.535  96.917  11.508  1.00  0.00           H  
ATOM    169  N   ALA A 108       1.154  95.683  10.566  1.00  0.00           N  
ATOM    170  CA  ALA A 108       0.739  94.758   9.546  1.00  0.00           C  
ATOM    171  C   ALA A 108       1.315  95.367   8.280  1.00  0.00           C  
ATOM    172  O   ALA A 108       0.917  96.468   7.865  1.00  0.00           O  
ATOM    173  CB  ALA A 108      -0.773  94.600   9.483  1.00  0.00           C  
ATOM    174  H   ALA A 108       0.639  96.543  10.689  1.00  0.00           H  
ATOM    175  HA  ALA A 108       1.168  93.783   9.778  1.00  0.00           H  
ATOM    176 1HB  ALA A 108      -1.033  93.891   8.697  1.00  0.00           H  
ATOM    177 2HB  ALA A 108      -1.140  94.230  10.441  1.00  0.00           H  
ATOM    178 3HB  ALA A 108      -1.231  95.564   9.267  1.00  0.00           H  
ATOM    179  N   ILE A 109       2.298  94.643   7.726  1.00  0.00           N  
ATOM    180  CA  ILE A 109       3.029  95.053   6.545  1.00  0.00           C  
ATOM    181  C   ILE A 109       2.213  94.777   5.304  1.00  0.00           C  
ATOM    182  O   ILE A 109       1.662  93.681   5.133  1.00  0.00           O  
ATOM    183  CB  ILE A 109       4.383  94.327   6.448  1.00  0.00           C  
ATOM    184  CG1 ILE A 109       5.272  94.694   7.640  1.00  0.00           C  
ATOM    185  CG2 ILE A 109       5.077  94.668   5.138  1.00  0.00           C  
ATOM    186  CD1 ILE A 109       6.518  93.845   7.756  1.00  0.00           C  
ATOM    187  H   ILE A 109       2.530  93.765   8.168  1.00  0.00           H  
ATOM    188  HA  ILE A 109       3.219  96.124   6.610  1.00  0.00           H  
ATOM    189  HB  ILE A 109       4.223  93.250   6.494  1.00  0.00           H  
ATOM    190 1HG1 ILE A 109       5.576  95.737   7.559  1.00  0.00           H  
ATOM    191 2HG1 ILE A 109       4.703  94.590   8.564  1.00  0.00           H  
ATOM    192 1HG2 ILE A 109       6.033  94.147   5.086  1.00  0.00           H  
ATOM    193 2HG2 ILE A 109       4.449  94.358   4.303  1.00  0.00           H  
ATOM    194 3HG2 ILE A 109       5.246  95.743   5.085  1.00  0.00           H  
ATOM    195 1HD1 ILE A 109       7.096  94.165   8.624  1.00  0.00           H  
ATOM    196 2HD1 ILE A 109       6.235  92.799   7.873  1.00  0.00           H  
ATOM    197 3HD1 ILE A 109       7.121  93.960   6.857  1.00  0.00           H  
ATOM    198  N   THR A 110       2.065  95.815   4.488  1.00  0.00           N  
ATOM    199  CA  THR A 110       1.332  95.727   3.248  1.00  0.00           C  
ATOM    200  C   THR A 110       2.216  95.932   2.014  1.00  0.00           C  
ATOM    201  O   THR A 110       1.903  95.436   0.928  1.00  0.00           O  
ATOM    202  CB  THR A 110       0.184  96.753   3.235  1.00  0.00           C  
ATOM    203  OG1 THR A 110       0.721  98.077   3.353  1.00  0.00           O  
ATOM    204  CG2 THR A 110      -0.776  96.494   4.387  1.00  0.00           C  
ATOM    205  H   THR A 110       2.483  96.696   4.751  1.00  0.00           H  
ATOM    206  HA  THR A 110       0.909  94.726   3.167  1.00  0.00           H  
ATOM    207  HB  THR A 110      -0.360  96.678   2.293  1.00  0.00           H  
ATOM    208  HG1 THR A 110       1.045  98.367   2.497  1.00  0.00           H  
ATOM    209 1HG2 THR A 110      -1.581  97.229   4.362  1.00  0.00           H  
ATOM    210 2HG2 THR A 110      -1.194  95.493   4.294  1.00  0.00           H  
ATOM    211 3HG2 THR A 110      -0.240  96.577   5.332  1.00  0.00           H  
ATOM    212  N   GLU A 111       3.315  96.671   2.080  1.00  0.00           N  
ATOM    213  CA  GLU A 111       4.219  96.825   0.955  1.00  0.00           C  
ATOM    214  C   GLU A 111       5.594  96.534   1.523  1.00  0.00           C  
ATOM    215  O   GLU A 111       5.923  96.998   2.622  1.00  0.00           O  
ATOM    216  CB  GLU A 111       4.150  98.227   0.345  1.00  0.00           C  
ATOM    217  CG  GLU A 111       5.042  98.428  -0.872  1.00  0.00           C  
ATOM    218  CD  GLU A 111       4.910  99.799  -1.474  1.00  0.00           C  
ATOM    219  OE1 GLU A 111       4.128 100.573  -0.976  1.00  0.00           O  
ATOM    220  OE2 GLU A 111       5.593 100.073  -2.433  1.00  0.00           O  
ATOM    221  H   GLU A 111       3.526  97.142   2.948  1.00  0.00           H  
ATOM    222  HA  GLU A 111       3.934  96.111   0.182  1.00  0.00           H  
ATOM    223 1HB  GLU A 111       3.124  98.445   0.048  1.00  0.00           H  
ATOM    224 2HB  GLU A 111       4.438  98.964   1.095  1.00  0.00           H  
ATOM    225 1HG  GLU A 111       6.079  98.270  -0.580  1.00  0.00           H  
ATOM    226 2HG  GLU A 111       4.787  97.681  -1.623  1.00  0.00           H  
ATOM    227  N   SER A 112       6.403  95.722   0.846  1.00  0.00           N  
ATOM    228  CA  SER A 112       7.749  95.391   1.308  1.00  0.00           C  
ATOM    229  C   SER A 112       8.590  95.405   0.040  1.00  0.00           C  
ATOM    230  O   SER A 112       8.605  94.430  -0.720  1.00  0.00           O  
ATOM    231  CB  SER A 112       7.802  94.041   1.996  1.00  0.00           C  
ATOM    232  OG  SER A 112       9.097  93.759   2.451  1.00  0.00           O  
ATOM    233  H   SER A 112       6.068  95.323  -0.019  1.00  0.00           H  
ATOM    234  HA  SER A 112       8.062  96.146   2.030  1.00  0.00           H  
ATOM    235 1HB  SER A 112       7.108  94.033   2.836  1.00  0.00           H  
ATOM    236 2HB  SER A 112       7.482  93.266   1.300  1.00  0.00           H  
ATOM    237  HG  SER A 112       9.692  94.067   1.763  1.00  0.00           H  
ATOM    238  N   ASP A 113       9.166  96.554  -0.306  1.00  0.00           N  
ATOM    239  CA  ASP A 113      10.048  96.708  -1.456  1.00  0.00           C  
ATOM    240  C   ASP A 113      11.339  95.902  -1.553  1.00  0.00           C  
ATOM    241  O   ASP A 113      12.084  95.775  -0.572  1.00  0.00           O  
ATOM    242  CB  ASP A 113      10.423  98.188  -1.563  1.00  0.00           C  
ATOM    243  CG  ASP A 113      11.215  98.510  -2.823  1.00  0.00           C  
ATOM    244  OD1 ASP A 113      10.607  98.714  -3.847  1.00  0.00           O  
ATOM    245  OD2 ASP A 113      12.420  98.548  -2.749  1.00  0.00           O  
ATOM    246  H   ASP A 113       8.969  97.357   0.274  1.00  0.00           H  
ATOM    247  HA  ASP A 113       9.508  96.396  -2.350  1.00  0.00           H  
ATOM    248 1HB  ASP A 113       9.517  98.794  -1.556  1.00  0.00           H  
ATOM    249 2HB  ASP A 113      11.016  98.477  -0.694  1.00  0.00           H  
ATOM    250  N   LYS A 114      11.564  95.393  -2.780  1.00  0.00           N  
ATOM    251  CA  LYS A 114      12.812  94.768  -3.205  1.00  0.00           C  
ATOM    252  C   LYS A 114      12.926  93.255  -3.060  1.00  0.00           C  
ATOM    253  O   LYS A 114      11.971  92.532  -2.818  1.00  0.00           O  
ATOM    254  CB  LYS A 114      13.969  95.417  -2.444  1.00  0.00           C  
ATOM    255  CG  LYS A 114      14.215  96.878  -2.799  1.00  0.00           C  
ATOM    256  CD  LYS A 114      15.387  97.448  -2.014  1.00  0.00           C  
ATOM    257  CE  LYS A 114      15.629  98.909  -2.363  1.00  0.00           C  
ATOM    258  NZ  LYS A 114      16.757  99.487  -1.583  1.00  0.00           N  
ATOM    259  H   LYS A 114      10.799  95.460  -3.436  1.00  0.00           H  
ATOM    260  HA  LYS A 114      12.938  94.939  -4.275  1.00  0.00           H  
ATOM    261 1HB  LYS A 114      13.776  95.362  -1.372  1.00  0.00           H  
ATOM    262 2HB  LYS A 114      14.888  94.866  -2.639  1.00  0.00           H  
ATOM    263 1HG  LYS A 114      14.427  96.962  -3.865  1.00  0.00           H  
ATOM    264 2HG  LYS A 114      13.322  97.461  -2.577  1.00  0.00           H  
ATOM    265 1HD  LYS A 114      15.183  97.366  -0.945  1.00  0.00           H  
ATOM    266 2HD  LYS A 114      16.287  96.876  -2.239  1.00  0.00           H  
ATOM    267 1HE  LYS A 114      15.855  98.997  -3.424  1.00  0.00           H  
ATOM    268 2HE  LYS A 114      14.728  99.486  -2.157  1.00  0.00           H  
ATOM    269 1HZ  LYS A 114      16.885 100.455  -1.842  1.00  0.00           H  
ATOM    270 2HZ  LYS A 114      16.549  99.428  -0.595  1.00  0.00           H  
ATOM    271 3HZ  LYS A 114      17.602  98.972  -1.780  1.00  0.00           H  
ATOM    272  N   PHE A 115      14.143  92.750  -3.225  1.00  0.00           N  
ATOM    273  CA  PHE A 115      14.412  91.331  -3.100  1.00  0.00           C  
ATOM    274  C   PHE A 115      14.488  90.884  -1.654  1.00  0.00           C  
ATOM    275  O   PHE A 115      14.077  89.778  -1.295  1.00  0.00           O  
ATOM    276  CB  PHE A 115      15.721  90.979  -3.810  1.00  0.00           C  
ATOM    277  CG  PHE A 115      16.010  89.506  -3.853  1.00  0.00           C  
ATOM    278  CD1 PHE A 115      15.341  88.679  -4.744  1.00  0.00           C  
ATOM    279  CD2 PHE A 115      16.950  88.943  -3.003  1.00  0.00           C  
ATOM    280  CE1 PHE A 115      15.606  87.323  -4.784  1.00  0.00           C  
ATOM    281  CE2 PHE A 115      17.218  87.589  -3.042  1.00  0.00           C  
ATOM    282  CZ  PHE A 115      16.544  86.778  -3.934  1.00  0.00           C  
ATOM    283  H   PHE A 115      14.903  93.377  -3.445  1.00  0.00           H  
ATOM    284  HA  PHE A 115      13.597  90.781  -3.572  1.00  0.00           H  
ATOM    285 1HB  PHE A 115      15.690  91.350  -4.834  1.00  0.00           H  
ATOM    286 2HB  PHE A 115      16.551  91.474  -3.308  1.00  0.00           H  
ATOM    287  HD1 PHE A 115      14.600  89.111  -5.417  1.00  0.00           H  
ATOM    288  HD2 PHE A 115      17.482  89.584  -2.299  1.00  0.00           H  
ATOM    289  HE1 PHE A 115      15.073  86.685  -5.488  1.00  0.00           H  
ATOM    290  HE2 PHE A 115      17.960  87.159  -2.369  1.00  0.00           H  
ATOM    291  HZ  PHE A 115      16.753  85.710  -3.964  1.00  0.00           H  
ATOM    292  N   PHE A 116      14.986  91.792  -0.821  1.00  0.00           N  
ATOM    293  CA  PHE A 116      15.362  91.465   0.544  1.00  0.00           C  
ATOM    294  C   PHE A 116      14.397  90.627   1.389  1.00  0.00           C  
ATOM    295  O   PHE A 116      14.901  89.798   2.154  1.00  0.00           O  
ATOM    296  CB  PHE A 116      15.630  92.774   1.289  1.00  0.00           C  
ATOM    297  CG  PHE A 116      16.051  92.583   2.718  1.00  0.00           C  
ATOM    298  CD1 PHE A 116      17.347  92.200   3.030  1.00  0.00           C  
ATOM    299  CD2 PHE A 116      15.151  92.785   3.754  1.00  0.00           C  
ATOM    300  CE1 PHE A 116      17.734  92.023   4.345  1.00  0.00           C  
ATOM    301  CE2 PHE A 116      15.536  92.610   5.069  1.00  0.00           C  
ATOM    302  CZ  PHE A 116      16.829  92.229   5.364  1.00  0.00           C  
ATOM    303  H   PHE A 116      15.106  92.739  -1.151  1.00  0.00           H  
ATOM    304  HA  PHE A 116      16.271  90.862   0.518  1.00  0.00           H  
ATOM    305 1HB  PHE A 116      16.414  93.330   0.776  1.00  0.00           H  
ATOM    306 2HB  PHE A 116      14.732  93.389   1.278  1.00  0.00           H  
ATOM    307  HD1 PHE A 116      18.063  92.038   2.224  1.00  0.00           H  
ATOM    308  HD2 PHE A 116      14.129  93.086   3.521  1.00  0.00           H  
ATOM    309  HE1 PHE A 116      18.756  91.722   4.575  1.00  0.00           H  
ATOM    310  HE2 PHE A 116      14.819  92.773   5.874  1.00  0.00           H  
ATOM    311  HZ  PHE A 116      17.134  92.089   6.401  1.00  0.00           H  
ATOM    312  N   ILE A 117      13.075  90.684   1.284  1.00  0.00           N  
ATOM    313  CA  ILE A 117      12.310  89.755   2.083  1.00  0.00           C  
ATOM    314  C   ILE A 117      11.789  88.579   1.283  1.00  0.00           C  
ATOM    315  O   ILE A 117      11.256  87.658   1.897  1.00  0.00           O  
ATOM    316  CB  ILE A 117      11.125  90.475   2.753  1.00  0.00           C  
ATOM    317  CG1 ILE A 117      10.586  89.644   3.920  1.00  0.00           C  
ATOM    318  CG2 ILE A 117      10.027  90.749   1.737  1.00  0.00           C  
ATOM    319  CD1 ILE A 117       9.628  90.397   4.814  1.00  0.00           C  
ATOM    320  H   ILE A 117      12.588  91.334   0.683  1.00  0.00           H  
ATOM    321  HA  ILE A 117      12.958  89.352   2.860  1.00  0.00           H  
ATOM    322  HB  ILE A 117      11.465  91.422   3.171  1.00  0.00           H  
ATOM    323 1HG1 ILE A 117      10.072  88.764   3.533  1.00  0.00           H  
ATOM    324 2HG1 ILE A 117      11.417  89.293   4.531  1.00  0.00           H  
ATOM    325 1HG2 ILE A 117       9.197  91.257   2.228  1.00  0.00           H  
ATOM    326 2HG2 ILE A 117      10.418  91.379   0.939  1.00  0.00           H  
ATOM    327 3HG2 ILE A 117       9.677  89.806   1.317  1.00  0.00           H  
ATOM    328 1HD1 ILE A 117       9.289  89.742   5.617  1.00  0.00           H  
ATOM    329 2HD1 ILE A 117      10.133  91.263   5.241  1.00  0.00           H  
ATOM    330 3HD1 ILE A 117       8.769  90.727   4.231  1.00  0.00           H  
ATOM    331  N   ASN A 118      11.927  88.556  -0.059  1.00  0.00           N  
ATOM    332  CA  ASN A 118      11.564  87.425  -0.929  1.00  0.00           C  
ATOM    333  C   ASN A 118      12.466  86.246  -0.548  1.00  0.00           C  
ATOM    334  O   ASN A 118      12.091  85.075  -0.468  1.00  0.00           O  
ATOM    335  CB  ASN A 118      11.702  87.778  -2.399  1.00  0.00           C  
ATOM    336  CG  ASN A 118      10.615  88.701  -2.875  1.00  0.00           C  
ATOM    337  OD1 ASN A 118       9.509  88.717  -2.321  1.00  0.00           O  
ATOM    338  ND2 ASN A 118      10.907  89.471  -3.892  1.00  0.00           N  
ATOM    339  H   ASN A 118      12.312  89.392  -0.474  1.00  0.00           H  
ATOM    340  HA  ASN A 118      10.521  87.164  -0.741  1.00  0.00           H  
ATOM    341 1HB  ASN A 118      12.668  88.255  -2.570  1.00  0.00           H  
ATOM    342 2HB  ASN A 118      11.676  86.867  -2.996  1.00  0.00           H  
ATOM    343 1HD2 ASN A 118      10.222  90.106  -4.252  1.00  0.00           H  
ATOM    344 2HD2 ASN A 118      11.814  89.426  -4.309  1.00  0.00           H  
ATOM    345  N   GLY A 119      13.717  86.607  -0.335  1.00  0.00           N  
ATOM    346  CA  GLY A 119      14.741  85.664   0.011  1.00  0.00           C  
ATOM    347  C   GLY A 119      14.817  85.273   1.489  1.00  0.00           C  
ATOM    348  O   GLY A 119      15.559  84.363   1.860  1.00  0.00           O  
ATOM    349  H   GLY A 119      13.957  87.584  -0.420  1.00  0.00           H  
ATOM    350 1HA  GLY A 119      14.598  84.746  -0.559  1.00  0.00           H  
ATOM    351 2HA  GLY A 119      15.715  86.066  -0.267  1.00  0.00           H  
ATOM    352  N   SER A 120      14.099  85.926   2.400  1.00  0.00           N  
ATOM    353  CA  SER A 120      14.189  85.680   3.827  1.00  0.00           C  
ATOM    354  C   SER A 120      13.322  84.502   4.263  1.00  0.00           C  
ATOM    355  O   SER A 120      12.133  84.501   3.939  1.00  0.00           O  
ATOM    356  CB  SER A 120      13.781  86.926   4.588  1.00  0.00           C  
ATOM    357  OG  SER A 120      13.746  86.684   5.967  1.00  0.00           O  
ATOM    358  H   SER A 120      13.459  86.630   2.062  1.00  0.00           H  
ATOM    359  HA  SER A 120      15.224  85.437   4.072  1.00  0.00           H  
ATOM    360 1HB  SER A 120      14.485  87.730   4.374  1.00  0.00           H  
ATOM    361 2HB  SER A 120      12.799  87.254   4.249  1.00  0.00           H  
ATOM    362  HG  SER A 120      12.973  87.147   6.298  1.00  0.00           H  
ATOM    363  N   ASN A 121      13.805  83.497   5.008  1.00  0.00           N  
ATOM    364  CA  ASN A 121      12.965  82.397   5.496  1.00  0.00           C  
ATOM    365  C   ASN A 121      12.023  82.756   6.638  1.00  0.00           C  
ATOM    366  O   ASN A 121      11.151  81.986   7.034  1.00  0.00           O  
ATOM    367  CB  ASN A 121      13.845  81.233   5.915  1.00  0.00           C  
ATOM    368  CG  ASN A 121      14.470  80.530   4.742  1.00  0.00           C  
ATOM    369  OD1 ASN A 121      13.913  80.523   3.638  1.00  0.00           O  
ATOM    370  ND2 ASN A 121      15.616  79.938   4.960  1.00  0.00           N  
ATOM    371  H   ASN A 121      14.788  83.505   5.238  1.00  0.00           H  
ATOM    372  HA  ASN A 121      12.310  82.075   4.685  1.00  0.00           H  
ATOM    373 1HB  ASN A 121      14.637  81.594   6.572  1.00  0.00           H  
ATOM    374 2HB  ASN A 121      13.252  80.514   6.481  1.00  0.00           H  
ATOM    375 1HD2 ASN A 121      16.079  79.455   4.216  1.00  0.00           H  
ATOM    376 2HD2 ASN A 121      16.030  79.969   5.869  1.00  0.00           H  
ATOM    377  N   TRP A 122      12.186  83.914   7.240  1.00  0.00           N  
ATOM    378  CA  TRP A 122      11.311  84.354   8.297  1.00  0.00           C  
ATOM    379  C   TRP A 122      10.184  85.224   7.762  1.00  0.00           C  
ATOM    380  O   TRP A 122      10.286  85.801   6.665  1.00  0.00           O  
ATOM    381  CB  TRP A 122      12.107  85.128   9.350  1.00  0.00           C  
ATOM    382  CG  TRP A 122      13.074  84.276  10.114  1.00  0.00           C  
ATOM    383  CD1 TRP A 122      14.409  84.142   9.875  1.00  0.00           C  
ATOM    384  CD2 TRP A 122      12.785  83.430  11.254  1.00  0.00           C  
ATOM    385  NE1 TRP A 122      14.968  83.275  10.781  1.00  0.00           N  
ATOM    386  CE2 TRP A 122      13.989  82.831  11.633  1.00  0.00           C  
ATOM    387  CE3 TRP A 122      11.618  83.138  11.972  1.00  0.00           C  
ATOM    388  CZ2 TRP A 122      14.066  81.951  12.701  1.00  0.00           C  
ATOM    389  CZ3 TRP A 122      11.696  82.257  13.043  1.00  0.00           C  
ATOM    390  CH2 TRP A 122      12.889  81.680  13.399  1.00  0.00           C  
ATOM    391  H   TRP A 122      12.948  84.511   6.951  1.00  0.00           H  
ATOM    392  HA  TRP A 122      10.867  83.476   8.766  1.00  0.00           H  
ATOM    393 1HB  TRP A 122      12.664  85.931   8.867  1.00  0.00           H  
ATOM    394 2HB  TRP A 122      11.420  85.587  10.060  1.00  0.00           H  
ATOM    395  HD1 TRP A 122      14.953  84.650   9.080  1.00  0.00           H  
ATOM    396  HE1 TRP A 122      15.941  83.007  10.815  1.00  0.00           H  
ATOM    397  HE3 TRP A 122      10.669  83.596  11.695  1.00  0.00           H  
ATOM    398  HZ2 TRP A 122      15.004  81.482  12.999  1.00  0.00           H  
ATOM    399  HZ3 TRP A 122      10.783  82.035  13.596  1.00  0.00           H  
ATOM    400  HH2 TRP A 122      12.914  80.993  14.245  1.00  0.00           H  
ATOM    401  N   GLU A 123       9.105  85.315   8.551  1.00  0.00           N  
ATOM    402  CA  GLU A 123       7.943  86.131   8.231  1.00  0.00           C  
ATOM    403  C   GLU A 123       8.064  87.575   8.685  1.00  0.00           C  
ATOM    404  O   GLU A 123       7.664  88.469   7.944  1.00  0.00           O  
ATOM    405  CB  GLU A 123       6.691  85.512   8.855  1.00  0.00           C  
ATOM    406  CG  GLU A 123       6.281  84.176   8.250  1.00  0.00           C  
ATOM    407  CD  GLU A 123       5.068  83.582   8.909  1.00  0.00           C  
ATOM    408  OE1 GLU A 123       4.622  84.127   9.890  1.00  0.00           O  
ATOM    409  OE2 GLU A 123       4.586  82.582   8.432  1.00  0.00           O  
ATOM    410  H   GLU A 123       9.112  84.784   9.410  1.00  0.00           H  
ATOM    411  HA  GLU A 123       7.825  86.156   7.147  1.00  0.00           H  
ATOM    412 1HB  GLU A 123       6.853  85.359   9.922  1.00  0.00           H  
ATOM    413 2HB  GLU A 123       5.852  86.199   8.746  1.00  0.00           H  
ATOM    414 1HG  GLU A 123       6.071  84.318   7.190  1.00  0.00           H  
ATOM    415 2HG  GLU A 123       7.114  83.480   8.337  1.00  0.00           H  
ATOM    416  N   GLY A 124       8.610  87.873   9.856  1.00  0.00           N  
ATOM    417  CA  GLY A 124       8.698  89.251  10.299  1.00  0.00           C  
ATOM    418  C   GLY A 124       9.833  89.501  11.272  1.00  0.00           C  
ATOM    419  O   GLY A 124      10.695  88.637  11.468  1.00  0.00           O  
ATOM    420  H   GLY A 124       8.970  87.141  10.451  1.00  0.00           H  
ATOM    421 1HA  GLY A 124       8.832  89.903   9.436  1.00  0.00           H  
ATOM    422 2HA  GLY A 124       7.763  89.540  10.777  1.00  0.00           H  
ATOM    423  N   ILE A 125       9.862  90.666  11.919  1.00  0.00           N  
ATOM    424  CA  ILE A 125      10.962  91.023  12.797  1.00  0.00           C  
ATOM    425  C   ILE A 125      10.386  91.470  14.110  1.00  0.00           C  
ATOM    426  O   ILE A 125       9.355  92.135  14.109  1.00  0.00           O  
ATOM    427  CB  ILE A 125      11.839  92.138  12.198  1.00  0.00           C  
ATOM    428  CG1 ILE A 125      12.445  91.684  10.868  1.00  0.00           C  
ATOM    429  CG2 ILE A 125      12.932  92.538  13.176  1.00  0.00           C  
ATOM    430  CD1 ILE A 125      13.135  92.789  10.102  1.00  0.00           C  
ATOM    431  H   ILE A 125       9.100  91.317  11.796  1.00  0.00           H  
ATOM    432  HA  ILE A 125      11.589  90.144  12.940  1.00  0.00           H  
ATOM    433  HB  ILE A 125      11.221  93.009  11.981  1.00  0.00           H  
ATOM    434 1HG1 ILE A 125      13.170  90.891  11.050  1.00  0.00           H  
ATOM    435 2HG1 ILE A 125      11.661  91.269  10.233  1.00  0.00           H  
ATOM    436 1HG2 ILE A 125      13.543  93.326  12.736  1.00  0.00           H  
ATOM    437 2HG2 ILE A 125      12.480  92.901  14.098  1.00  0.00           H  
ATOM    438 3HG2 ILE A 125      13.559  91.673  13.395  1.00  0.00           H  
ATOM    439 1HD1 ILE A 125      13.539  92.390   9.171  1.00  0.00           H  
ATOM    440 2HD1 ILE A 125      12.418  93.579   9.877  1.00  0.00           H  
ATOM    441 3HD1 ILE A 125      13.947  93.196  10.703  1.00  0.00           H  
ATOM    442  N   LEU A 126      10.998  91.040  15.212  1.00  0.00           N  
ATOM    443  CA  LEU A 126      10.595  91.465  16.530  1.00  0.00           C  
ATOM    444  C   LEU A 126      11.864  92.122  17.035  1.00  0.00           C  
ATOM    445  O   LEU A 126      12.873  91.474  17.328  1.00  0.00           O  
ATOM    446  CB  LEU A 126      10.152  90.298  17.421  1.00  0.00           C  
ATOM    447  CG  LEU A 126       9.741  90.671  18.851  1.00  0.00           C  
ATOM    448  CD1 LEU A 126       8.537  91.602  18.807  1.00  0.00           C  
ATOM    449  CD2 LEU A 126       9.426  89.406  19.635  1.00  0.00           C  
ATOM    450  H   LEU A 126      11.769  90.395  15.118  1.00  0.00           H  
ATOM    451  HA  LEU A 126       9.747  92.142  16.431  1.00  0.00           H  
ATOM    452 1HB  LEU A 126       9.303  89.804  16.951  1.00  0.00           H  
ATOM    453 2HB  LEU A 126      10.971  89.581  17.488  1.00  0.00           H  
ATOM    454  HG  LEU A 126      10.558  91.205  19.337  1.00  0.00           H  
ATOM    455 1HD1 LEU A 126       8.245  91.867  19.823  1.00  0.00           H  
ATOM    456 2HD1 LEU A 126       8.796  92.507  18.257  1.00  0.00           H  
ATOM    457 3HD1 LEU A 126       7.707  91.100  18.311  1.00  0.00           H  
ATOM    458 1HD2 LEU A 126       9.134  89.671  20.652  1.00  0.00           H  
ATOM    459 2HD2 LEU A 126       8.608  88.872  19.151  1.00  0.00           H  
ATOM    460 3HD2 LEU A 126      10.309  88.767  19.666  1.00  0.00           H  
ATOM    461  N   GLY A 127      11.805  93.444  17.046  1.00  0.00           N  
ATOM    462  CA  GLY A 127      12.915  94.263  17.460  1.00  0.00           C  
ATOM    463  C   GLY A 127      13.053  94.328  18.961  1.00  0.00           C  
ATOM    464  O   GLY A 127      12.063  94.474  19.690  1.00  0.00           O  
ATOM    465  H   GLY A 127      10.948  93.890  16.752  1.00  0.00           H  
ATOM    466 1HA  GLY A 127      13.837  93.868  17.034  1.00  0.00           H  
ATOM    467 2HA  GLY A 127      12.788  95.272  17.070  1.00  0.00           H  
ATOM    468  N   LEU A 128      14.302  94.306  19.409  1.00  0.00           N  
ATOM    469  CA  LEU A 128      14.609  94.181  20.813  1.00  0.00           C  
ATOM    470  C   LEU A 128      15.610  95.205  21.273  1.00  0.00           C  
ATOM    471  O   LEU A 128      16.339  94.992  22.245  1.00  0.00           O  
ATOM    472  CB  LEU A 128      15.147  92.775  21.108  1.00  0.00           C  
ATOM    473  CG  LEU A 128      16.446  92.395  20.385  1.00  0.00           C  
ATOM    474  CD1 LEU A 128      17.631  93.022  21.107  1.00  0.00           C  
ATOM    475  CD2 LEU A 128      16.575  90.880  20.337  1.00  0.00           C  
ATOM    476  H   LEU A 128      15.059  94.379  18.744  1.00  0.00           H  
ATOM    477  HA  LEU A 128      13.693  94.335  21.382  1.00  0.00           H  
ATOM    478 1HB  LEU A 128      15.326  92.689  22.178  1.00  0.00           H  
ATOM    479 2HB  LEU A 128      14.387  92.046  20.827  1.00  0.00           H  
ATOM    480  HG  LEU A 128      16.427  92.791  19.370  1.00  0.00           H  
ATOM    481 1HD1 LEU A 128      18.554  92.753  20.594  1.00  0.00           H  
ATOM    482 2HD1 LEU A 128      17.522  94.107  21.110  1.00  0.00           H  
ATOM    483 3HD1 LEU A 128      17.667  92.658  22.133  1.00  0.00           H  
ATOM    484 1HD2 LEU A 128      17.498  90.610  19.823  1.00  0.00           H  
ATOM    485 2HD2 LEU A 128      16.596  90.484  21.352  1.00  0.00           H  
ATOM    486 3HD2 LEU A 128      15.725  90.459  19.800  1.00  0.00           H  
ATOM    487  N   ALA A 129      15.686  96.329  20.572  1.00  0.00           N  
ATOM    488  CA  ALA A 129      16.529  97.429  21.004  1.00  0.00           C  
ATOM    489  C   ALA A 129      15.694  98.320  21.917  1.00  0.00           C  
ATOM    490  O   ALA A 129      14.540  98.003  22.229  1.00  0.00           O  
ATOM    491  CB  ALA A 129      17.072  98.208  19.815  1.00  0.00           C  
ATOM    492  H   ALA A 129      15.149  96.425  19.722  1.00  0.00           H  
ATOM    493  HA  ALA A 129      17.371  97.013  21.558  1.00  0.00           H  
ATOM    494 1HB  ALA A 129      17.700  99.025  20.172  1.00  0.00           H  
ATOM    495 2HB  ALA A 129      17.664  97.545  19.185  1.00  0.00           H  
ATOM    496 3HB  ALA A 129      16.244  98.614  19.237  1.00  0.00           H  
ATOM    497  N   TYR A 130      16.250  99.435  22.388  1.00  0.00           N  
ATOM    498  CA  TYR A 130      15.577 100.345  23.293  1.00  0.00           C  
ATOM    499  C   TYR A 130      14.457 101.101  22.602  1.00  0.00           C  
ATOM    500  O   TYR A 130      14.440 101.209  21.372  1.00  0.00           O  
ATOM    501  CB  TYR A 130      16.581 101.327  23.900  1.00  0.00           C  
ATOM    502  CG  TYR A 130      17.548 100.689  24.873  1.00  0.00           C  
ATOM    503  CD1 TYR A 130      18.801 100.282  24.439  1.00  0.00           C  
ATOM    504  CD2 TYR A 130      17.181 100.510  26.198  1.00  0.00           C  
ATOM    505  CE1 TYR A 130      19.684  99.699  25.327  1.00  0.00           C  
ATOM    506  CE2 TYR A 130      18.064  99.927  27.087  1.00  0.00           C  
ATOM    507  CZ  TYR A 130      19.311  99.523  26.655  1.00  0.00           C  
ATOM    508  OH  TYR A 130      20.190  98.942  27.540  1.00  0.00           O  
ATOM    509  H   TYR A 130      17.192  99.645  22.090  1.00  0.00           H  
ATOM    510  HA  TYR A 130      15.126  99.763  24.097  1.00  0.00           H  
ATOM    511 1HB  TYR A 130      17.160 101.796  23.103  1.00  0.00           H  
ATOM    512 2HB  TYR A 130      16.045 102.119  24.423  1.00  0.00           H  
ATOM    513  HD1 TYR A 130      19.089 100.423  23.397  1.00  0.00           H  
ATOM    514  HD2 TYR A 130      16.196 100.829  26.539  1.00  0.00           H  
ATOM    515  HE1 TYR A 130      20.668  99.380  24.987  1.00  0.00           H  
ATOM    516  HE2 TYR A 130      17.775  99.786  28.129  1.00  0.00           H  
ATOM    517  HH  TYR A 130      19.783  98.893  28.408  1.00  0.00           H  
ATOM    518  N   ALA A 131      13.522 101.726  23.320  1.00  0.00           N  
ATOM    519  CA  ALA A 131      12.457 102.524  22.725  1.00  0.00           C  
ATOM    520  C   ALA A 131      12.835 103.734  21.871  1.00  0.00           C  
ATOM    521  O   ALA A 131      12.057 104.084  20.992  1.00  0.00           O  
ATOM    522  CB  ALA A 131      11.536 102.990  23.843  1.00  0.00           C  
ATOM    523  H   ALA A 131      13.565 101.634  24.325  1.00  0.00           H  
ATOM    524  HA  ALA A 131      11.907 101.890  22.029  1.00  0.00           H  
ATOM    525 1HB  ALA A 131      10.729 103.591  23.424  1.00  0.00           H  
ATOM    526 2HB  ALA A 131      11.116 102.124  24.354  1.00  0.00           H  
ATOM    527 3HB  ALA A 131      12.103 103.590  24.554  1.00  0.00           H  
ATOM    528  N   GLU A 132      13.987 104.393  22.066  1.00  0.00           N  
ATOM    529  CA  GLU A 132      14.365 105.589  21.322  1.00  0.00           C  
ATOM    530  C   GLU A 132      14.311 105.313  19.835  1.00  0.00           C  
ATOM    531  O   GLU A 132      13.783 106.138  19.104  1.00  0.00           O  
ATOM    532  CB  GLU A 132      15.768 106.056  21.717  1.00  0.00           C  
ATOM    533  CG  GLU A 132      16.217 107.342  21.037  1.00  0.00           C  
ATOM    534  CD  GLU A 132      17.572 107.804  21.495  1.00  0.00           C  
ATOM    535  OE1 GLU A 132      18.146 107.156  22.338  1.00  0.00           O  
ATOM    536  OE2 GLU A 132      18.035 108.805  21.001  1.00  0.00           O  
ATOM    537  H   GLU A 132      14.616 104.031  22.768  1.00  0.00           H  
ATOM    538  HA  GLU A 132      13.657 106.383  21.560  1.00  0.00           H  
ATOM    539 1HB  GLU A 132      15.808 106.216  22.795  1.00  0.00           H  
ATOM    540 2HB  GLU A 132      16.492 105.279  21.474  1.00  0.00           H  
ATOM    541 1HG  GLU A 132      16.246 107.180  19.960  1.00  0.00           H  
ATOM    542 2HG  GLU A 132      15.485 108.123  21.240  1.00  0.00           H  
ATOM    543  N   ILE A 133      14.728 104.164  19.322  1.00  0.00           N  
ATOM    544  CA  ILE A 133      14.707 104.009  17.880  1.00  0.00           C  
ATOM    545  C   ILE A 133      13.459 103.320  17.345  1.00  0.00           C  
ATOM    546  O   ILE A 133      13.457 102.680  16.282  1.00  0.00           O  
ATOM    547  CB  ILE A 133      15.947 103.221  17.419  1.00  0.00           C  
ATOM    548  CG1 ILE A 133      16.041 101.888  18.166  1.00  0.00           C  
ATOM    549  CG2 ILE A 133      17.209 104.044  17.630  1.00  0.00           C  
ATOM    550  CD1 ILE A 133      15.047 100.852  17.693  1.00  0.00           C  
ATOM    551  H   ILE A 133      15.057 103.399  19.894  1.00  0.00           H  
ATOM    552  HA  ILE A 133      14.728 104.999  17.426  1.00  0.00           H  
ATOM    553  HB  ILE A 133      15.853 102.983  16.360  1.00  0.00           H  
ATOM    554 1HG1 ILE A 133      17.043 101.477  18.050  1.00  0.00           H  
ATOM    555 2HG1 ILE A 133      15.878 102.056  19.231  1.00  0.00           H  
ATOM    556 1HG2 ILE A 133      18.075 103.472  17.299  1.00  0.00           H  
ATOM    557 2HG2 ILE A 133      17.142 104.967  17.055  1.00  0.00           H  
ATOM    558 3HG2 ILE A 133      17.314 104.283  18.689  1.00  0.00           H  
ATOM    559 1HD1 ILE A 133      15.175  99.936  18.270  1.00  0.00           H  
ATOM    560 2HD1 ILE A 133      14.033 101.230  17.833  1.00  0.00           H  
ATOM    561 3HD1 ILE A 133      15.214 100.642  16.638  1.00  0.00           H  
ATOM    562  N   ALA A 134      12.355 103.449  18.065  1.00  0.00           N  
ATOM    563  CA  ALA A 134      11.148 102.758  17.696  1.00  0.00           C  
ATOM    564  C   ALA A 134      10.301 103.661  16.834  1.00  0.00           C  
ATOM    565  O   ALA A 134       9.981 104.803  17.176  1.00  0.00           O  
ATOM    566  CB  ALA A 134      10.381 102.311  18.932  1.00  0.00           C  
ATOM    567  H   ALA A 134      12.353 104.039  18.885  1.00  0.00           H  
ATOM    568  HA  ALA A 134      11.426 101.876  17.119  1.00  0.00           H  
ATOM    569 1HB  ALA A 134       9.472 101.791  18.627  1.00  0.00           H  
ATOM    570 2HB  ALA A 134      11.003 101.639  19.523  1.00  0.00           H  
ATOM    571 3HB  ALA A 134      10.117 103.181  19.530  1.00  0.00           H  
ATOM    572  N   ARG A 135       9.896 103.140  15.690  1.00  0.00           N  
ATOM    573  CA  ARG A 135       9.075 103.874  14.747  1.00  0.00           C  
ATOM    574  C   ARG A 135       7.672 104.026  15.332  1.00  0.00           C  
ATOM    575  O   ARG A 135       7.008 103.060  15.710  1.00  0.00           O  
ATOM    576  CB  ARG A 135       9.009 103.159  13.406  1.00  0.00           C  
ATOM    577  CG  ARG A 135      10.347 102.990  12.704  1.00  0.00           C  
ATOM    578  CD  ARG A 135      10.855 104.281  12.173  1.00  0.00           C  
ATOM    579  NE  ARG A 135      12.078 104.109  11.405  1.00  0.00           N  
ATOM    580  CZ  ARG A 135      12.766 105.112  10.827  1.00  0.00           C  
ATOM    581  NH1 ARG A 135      12.340 106.351  10.938  1.00  0.00           N  
ATOM    582  NH2 ARG A 135      13.869 104.851  10.147  1.00  0.00           N  
ATOM    583  H   ARG A 135      10.172 102.194  15.470  1.00  0.00           H  
ATOM    584  HA  ARG A 135       9.522 104.856  14.590  1.00  0.00           H  
ATOM    585 1HB  ARG A 135       8.582 102.167  13.543  1.00  0.00           H  
ATOM    586 2HB  ARG A 135       8.350 103.708  12.733  1.00  0.00           H  
ATOM    587 1HG  ARG A 135      11.080 102.597  13.408  1.00  0.00           H  
ATOM    588 2HG  ARG A 135      10.236 102.297  11.870  1.00  0.00           H  
ATOM    589 1HD  ARG A 135      10.104 104.728  11.522  1.00  0.00           H  
ATOM    590 2HD  ARG A 135      11.065 104.957  13.001  1.00  0.00           H  
ATOM    591  HE  ARG A 135      12.436 103.169  11.298  1.00  0.00           H  
ATOM    592 1HH1 ARG A 135      11.497 106.550  11.457  1.00  0.00           H  
ATOM    593 2HH1 ARG A 135      12.856 107.103  10.504  1.00  0.00           H  
ATOM    594 1HH2 ARG A 135      14.197 103.898  10.062  1.00  0.00           H  
ATOM    595 2HH2 ARG A 135      14.385 105.602   9.714  1.00  0.00           H  
ATOM    596  N   PRO A 136       7.265 105.285  15.431  1.00  0.00           N  
ATOM    597  CA  PRO A 136       5.974 105.742  15.931  1.00  0.00           C  
ATOM    598  C   PRO A 136       5.822 105.640  17.434  1.00  0.00           C  
ATOM    599  O   PRO A 136       4.706 105.649  17.974  1.00  0.00           O  
ATOM    600  CB  PRO A 136       4.995 104.805  15.216  1.00  0.00           C  
ATOM    601  CG  PRO A 136       5.725 104.383  13.987  1.00  0.00           C  
ATOM    602  CD  PRO A 136       7.160 104.261  14.426  1.00  0.00           C  
ATOM    603  HA  PRO A 136       5.818 106.788  15.628  1.00  0.00           H  
ATOM    604 1HB  PRO A 136       4.737 103.960  15.871  1.00  0.00           H  
ATOM    605 2HB  PRO A 136       4.058 105.337  14.995  1.00  0.00           H  
ATOM    606 1HG  PRO A 136       5.316 103.434  13.609  1.00  0.00           H  
ATOM    607 2HG  PRO A 136       5.588 105.128  13.189  1.00  0.00           H  
ATOM    608 1HD  PRO A 136       7.333 103.258  14.841  1.00  0.00           H  
ATOM    609 2HD  PRO A 136       7.823 104.446  13.568  1.00  0.00           H  
ATOM    610  N   SER A 139       6.963 105.595  18.118  1.00  0.00           N  
ATOM    611  CA  SER A 139       7.050 105.444  19.566  1.00  0.00           C  
ATOM    612  C   SER A 139       6.215 104.295  20.129  1.00  0.00           C  
ATOM    613  O   SER A 139       5.775 104.270  21.282  1.00  0.00           O  
ATOM    614  CB  SER A 139       6.624 106.739  20.229  1.00  0.00           C  
ATOM    615  OG  SER A 139       7.506 107.780  19.910  1.00  0.00           O  
ATOM    616  H   SER A 139       6.970 106.523  17.719  1.00  0.00           H  
ATOM    617  HA  SER A 139       8.086 105.229  19.830  1.00  0.00           H  
ATOM    618 1HB  SER A 139       5.617 107.000  19.904  1.00  0.00           H  
ATOM    619 2HB  SER A 139       6.594 106.603  21.309  1.00  0.00           H  
ATOM    620  HG  SER A 139       8.386 107.397  19.932  1.00  0.00           H  
ATOM    621  N   LEU A 140       6.068 103.255  19.310  1.00  0.00           N  
ATOM    622  CA  LEU A 140       5.319 102.073  19.658  1.00  0.00           C  
ATOM    623  C   LEU A 140       6.129 101.379  20.747  1.00  0.00           C  
ATOM    624  O   LEU A 140       7.302 101.071  20.513  1.00  0.00           O  
ATOM    625  CB  LEU A 140       5.117 101.157  18.444  1.00  0.00           C  
ATOM    626  CG  LEU A 140       4.257 101.733  17.312  1.00  0.00           C  
ATOM    627  CD1 LEU A 140       4.252 100.767  16.135  1.00  0.00           C  
ATOM    628  CD2 LEU A 140       2.845 101.980  17.823  1.00  0.00           C  
ATOM    629  H   LEU A 140       6.508 103.309  18.403  1.00  0.00           H  
ATOM    630  HA  LEU A 140       4.338 102.379  20.019  1.00  0.00           H  
ATOM    631 1HB  LEU A 140       6.092 100.913  18.027  1.00  0.00           H  
ATOM    632 2HB  LEU A 140       4.647 100.233  18.781  1.00  0.00           H  
ATOM    633  HG  LEU A 140       4.688 102.674  16.970  1.00  0.00           H  
ATOM    634 1HD1 LEU A 140       3.641 101.177  15.331  1.00  0.00           H  
ATOM    635 2HD1 LEU A 140       5.272 100.624  15.778  1.00  0.00           H  
ATOM    636 3HD1 LEU A 140       3.840  99.810  16.452  1.00  0.00           H  
ATOM    637 1HD2 LEU A 140       2.233 102.391  17.018  1.00  0.00           H  
ATOM    638 2HD2 LEU A 140       2.411 101.040  18.164  1.00  0.00           H  
ATOM    639 3HD2 LEU A 140       2.876 102.688  18.651  1.00  0.00           H  
ATOM    640  N   GLU A 141       5.604 101.151  21.951  1.00  0.00           N  
ATOM    641  CA  GLU A 141       6.375 100.489  23.004  1.00  0.00           C  
ATOM    642  C   GLU A 141       6.823  99.086  22.571  1.00  0.00           C  
ATOM    643  O   GLU A 141       5.972  98.248  22.261  1.00  0.00           O  
ATOM    644  CB  GLU A 141       5.549 100.399  24.289  1.00  0.00           C  
ATOM    645  CG  GLU A 141       6.297  99.812  25.478  1.00  0.00           C  
ATOM    646  CD  GLU A 141       5.467  99.775  26.730  1.00  0.00           C  
ATOM    647  OE1 GLU A 141       4.342 100.213  26.689  1.00  0.00           O  
ATOM    648  OE2 GLU A 141       5.958  99.307  27.731  1.00  0.00           O  
ATOM    649  H   GLU A 141       4.655 101.440  22.143  1.00  0.00           H  
ATOM    650  HA  GLU A 141       7.269 101.081  23.203  1.00  0.00           H  
ATOM    651 1HB  GLU A 141       5.202 101.393  24.569  1.00  0.00           H  
ATOM    652 2HB  GLU A 141       4.667  99.783  24.112  1.00  0.00           H  
ATOM    653 1HG  GLU A 141       6.610  98.798  25.232  1.00  0.00           H  
ATOM    654 2HG  GLU A 141       7.192 100.406  25.658  1.00  0.00           H  
ATOM    655  N   PRO A 142       8.121  98.773  22.495  1.00  0.00           N  
ATOM    656  CA  PRO A 142       8.633  97.456  22.121  1.00  0.00           C  
ATOM    657  C   PRO A 142       8.047  96.309  22.919  1.00  0.00           C  
ATOM    658  O   PRO A 142       7.565  96.514  24.035  1.00  0.00           O  
ATOM    659  CB  PRO A 142      10.134  97.599  22.392  1.00  0.00           C  
ATOM    660  CG  PRO A 142      10.384  99.066  22.299  1.00  0.00           C  
ATOM    661  CD  PRO A 142       9.142  99.695  22.871  1.00  0.00           C  
ATOM    662  HA  PRO A 142       8.435  97.281  21.053  1.00  0.00           H  
ATOM    663 1HB  PRO A 142      10.379  97.187  23.382  1.00  0.00           H  
ATOM    664 2HB  PRO A 142      10.707  97.021  21.652  1.00  0.00           H  
ATOM    665 1HG  PRO A 142      11.291  99.333  22.861  1.00  0.00           H  
ATOM    666 2HG  PRO A 142      10.562  99.355  21.252  1.00  0.00           H  
ATOM    667 1HD  PRO A 142       9.241  99.776  23.963  1.00  0.00           H  
ATOM    668 2HD  PRO A 142       8.991 100.686  22.419  1.00  0.00           H  
ATOM    669  N   PHE A 143       8.187  95.087  22.417  1.00  0.00           N  
ATOM    670  CA  PHE A 143       7.630  93.908  23.054  1.00  0.00           C  
ATOM    671  C   PHE A 143       8.289  93.707  24.402  1.00  0.00           C  
ATOM    672  O   PHE A 143       7.589  93.591  25.395  1.00  0.00           O  
ATOM    673  CB  PHE A 143       7.830  92.668  22.181  1.00  0.00           C  
ATOM    674  CG  PHE A 143       7.319  91.400  22.804  1.00  0.00           C  
ATOM    675  CD1 PHE A 143       6.100  90.862  22.417  1.00  0.00           C  
ATOM    676  CD2 PHE A 143       8.055  90.743  23.779  1.00  0.00           C  
ATOM    677  CE1 PHE A 143       5.630  89.695  22.990  1.00  0.00           C  
ATOM    678  CE2 PHE A 143       7.587  89.576  24.352  1.00  0.00           C  
ATOM    679  CZ  PHE A 143       6.373  89.052  23.957  1.00  0.00           C  
ATOM    680  H   PHE A 143       8.704  94.983  21.556  1.00  0.00           H  
ATOM    681  HA  PHE A 143       6.559  94.063  23.193  1.00  0.00           H  
ATOM    682 1HB  PHE A 143       7.320  92.807  21.229  1.00  0.00           H  
ATOM    683 2HB  PHE A 143       8.890  92.539  21.969  1.00  0.00           H  
ATOM    684  HD1 PHE A 143       5.513  91.370  21.652  1.00  0.00           H  
ATOM    685  HD2 PHE A 143       9.014  91.157  24.091  1.00  0.00           H  
ATOM    686  HE1 PHE A 143       4.670  89.284  22.677  1.00  0.00           H  
ATOM    687  HE2 PHE A 143       8.176  89.069  25.116  1.00  0.00           H  
ATOM    688  HZ  PHE A 143       6.002  88.134  24.409  1.00  0.00           H  
ATOM    689  N   PHE A 144       9.604  93.698  24.538  1.00  0.00           N  
ATOM    690  CA  PHE A 144      10.213  93.483  25.831  1.00  0.00           C  
ATOM    691  C   PHE A 144       9.875  94.653  26.750  1.00  0.00           C  
ATOM    692  O   PHE A 144       9.791  94.471  27.958  1.00  0.00           O  
ATOM    693  CB  PHE A 144      11.729  93.332  25.697  1.00  0.00           C  
ATOM    694  CG  PHE A 144      12.158  92.023  25.098  1.00  0.00           C  
ATOM    695  CD1 PHE A 144      12.443  91.923  23.745  1.00  0.00           C  
ATOM    696  CD2 PHE A 144      12.276  90.888  25.887  1.00  0.00           C  
ATOM    697  CE1 PHE A 144      12.837  90.719  23.192  1.00  0.00           C  
ATOM    698  CE2 PHE A 144      12.671  89.684  25.338  1.00  0.00           C  
ATOM    699  CZ  PHE A 144      12.951  89.600  23.989  1.00  0.00           C  
ATOM    700  H   PHE A 144      10.197  93.842  23.733  1.00  0.00           H  
ATOM    701  HA  PHE A 144       9.809  92.562  26.255  1.00  0.00           H  
ATOM    702 1HB  PHE A 144      12.121  94.135  25.075  1.00  0.00           H  
ATOM    703 2HB  PHE A 144      12.192  93.425  26.679  1.00  0.00           H  
ATOM    704  HD1 PHE A 144      12.353  92.809  23.115  1.00  0.00           H  
ATOM    705  HD2 PHE A 144      12.055  90.955  26.952  1.00  0.00           H  
ATOM    706  HE1 PHE A 144      13.057  90.655  22.127  1.00  0.00           H  
ATOM    707  HE2 PHE A 144      12.761  88.800  25.969  1.00  0.00           H  
ATOM    708  HZ  PHE A 144      13.261  88.650  23.554  1.00  0.00           H  
ATOM    709  N   ASP A 145       9.581  95.862  26.294  1.00  0.00           N  
ATOM    710  CA  ASP A 145       9.242  96.922  27.217  1.00  0.00           C  
ATOM    711  C   ASP A 145       7.871  96.642  27.796  1.00  0.00           C  
ATOM    712  O   ASP A 145       7.634  96.733  28.999  1.00  0.00           O  
ATOM    713  CB  ASP A 145       9.259  98.286  26.523  1.00  0.00           C  
ATOM    714  CG  ASP A 145      10.664  98.749  26.161  1.00  0.00           C  
ATOM    715  OD1 ASP A 145      11.585  97.988  26.344  1.00  0.00           O  
ATOM    716  OD2 ASP A 145      10.803  99.860  25.707  1.00  0.00           O  
ATOM    717  H   ASP A 145       9.590  96.057  25.303  1.00  0.00           H  
ATOM    718  HA  ASP A 145       9.984  96.935  28.016  1.00  0.00           H  
ATOM    719 1HB  ASP A 145       8.663  98.238  25.611  1.00  0.00           H  
ATOM    720 2HB  ASP A 145       8.802  99.032  27.174  1.00  0.00           H  
ATOM    721  N   SER A 146       6.997  96.164  26.938  1.00  0.00           N  
ATOM    722  CA  SER A 146       5.685  95.711  27.324  1.00  0.00           C  
ATOM    723  C   SER A 146       5.802  94.570  28.334  1.00  0.00           C  
ATOM    724  O   SER A 146       5.154  94.590  29.374  1.00  0.00           O  
ATOM    725  CB  SER A 146       4.908  95.260  26.103  1.00  0.00           C  
ATOM    726  OG  SER A 146       3.629  94.811  26.459  1.00  0.00           O  
ATOM    727  H   SER A 146       7.268  96.116  25.966  1.00  0.00           H  
ATOM    728  HA  SER A 146       5.155  96.543  27.791  1.00  0.00           H  
ATOM    729 1HB  SER A 146       4.823  96.088  25.400  1.00  0.00           H  
ATOM    730 2HB  SER A 146       5.451  94.460  25.601  1.00  0.00           H  
ATOM    731  HG  SER A 146       3.103  94.849  25.657  1.00  0.00           H  
ATOM    732  N   LEU A 147       6.676  93.584  28.139  1.00  0.00           N  
ATOM    733  CA  LEU A 147       6.908  92.478  29.078  1.00  0.00           C  
ATOM    734  C   LEU A 147       7.336  92.990  30.437  1.00  0.00           C  
ATOM    735  O   LEU A 147       6.883  92.492  31.460  1.00  0.00           O  
ATOM    736  CB  LEU A 147       7.980  91.526  28.532  1.00  0.00           C  
ATOM    737  CG  LEU A 147       8.243  90.269  29.371  1.00  0.00           C  
ATOM    738  CD1 LEU A 147       8.796  89.168  28.476  1.00  0.00           C  
ATOM    739  CD2 LEU A 147       9.214  90.601  30.493  1.00  0.00           C  
ATOM    740  H   LEU A 147       7.205  93.619  27.279  1.00  0.00           H  
ATOM    741  HA  LEU A 147       5.978  91.924  29.196  1.00  0.00           H  
ATOM    742 1HB  LEU A 147       7.683  91.204  27.536  1.00  0.00           H  
ATOM    743 2HB  LEU A 147       8.920  92.072  28.450  1.00  0.00           H  
ATOM    744  HG  LEU A 147       7.304  89.913  29.796  1.00  0.00           H  
ATOM    745 1HD1 LEU A 147       8.982  88.274  29.072  1.00  0.00           H  
ATOM    746 2HD1 LEU A 147       8.073  88.937  27.694  1.00  0.00           H  
ATOM    747 3HD1 LEU A 147       9.728  89.502  28.022  1.00  0.00           H  
ATOM    748 1HD2 LEU A 147       9.400  89.707  31.090  1.00  0.00           H  
ATOM    749 2HD2 LEU A 147      10.153  90.956  30.069  1.00  0.00           H  
ATOM    750 3HD2 LEU A 147       8.786  91.378  31.127  1.00  0.00           H  
ATOM    751  N   VAL A 148       8.246  93.956  30.465  1.00  0.00           N  
ATOM    752  CA  VAL A 148       8.796  94.454  31.696  1.00  0.00           C  
ATOM    753  C   VAL A 148       7.684  95.118  32.453  1.00  0.00           C  
ATOM    754  O   VAL A 148       7.500  94.855  33.644  1.00  0.00           O  
ATOM    755  CB  VAL A 148       9.936  95.457  31.435  1.00  0.00           C  
ATOM    756  CG1 VAL A 148      10.376  96.113  32.735  1.00  0.00           C  
ATOM    757  CG2 VAL A 148      11.104  94.750  30.765  1.00  0.00           C  
ATOM    758  H   VAL A 148       8.560  94.352  29.590  1.00  0.00           H  
ATOM    759  HA  VAL A 148       9.204  93.613  32.258  1.00  0.00           H  
ATOM    760  HB  VAL A 148       9.567  96.250  30.784  1.00  0.00           H  
ATOM    761 1HG1 VAL A 148      11.182  96.819  32.532  1.00  0.00           H  
ATOM    762 2HG1 VAL A 148       9.533  96.643  33.179  1.00  0.00           H  
ATOM    763 3HG1 VAL A 148      10.730  95.348  33.427  1.00  0.00           H  
ATOM    764 1HG2 VAL A 148      11.906  95.465  30.583  1.00  0.00           H  
ATOM    765 2HG2 VAL A 148      11.468  93.953  31.414  1.00  0.00           H  
ATOM    766 3HG2 VAL A 148      10.776  94.324  29.817  1.00  0.00           H  
ATOM    767  N   LYS A 149       6.900  95.912  31.717  1.00  0.00           N  
ATOM    768  CA  LYS A 149       5.784  96.648  32.290  1.00  0.00           C  
ATOM    769  C   LYS A 149       4.676  95.769  32.833  1.00  0.00           C  
ATOM    770  O   LYS A 149       4.035  96.130  33.817  1.00  0.00           O  
ATOM    771  CB  LYS A 149       5.205  97.604  31.245  1.00  0.00           C  
ATOM    772  CG  LYS A 149       4.047  98.456  31.746  1.00  0.00           C  
ATOM    773  CD  LYS A 149       3.627  99.484  30.706  1.00  0.00           C  
ATOM    774  CE  LYS A 149       2.933  98.824  29.524  1.00  0.00           C  
ATOM    775  NZ  LYS A 149       2.418  99.825  28.550  1.00  0.00           N  
ATOM    776  H   LYS A 149       7.093  96.001  30.730  1.00  0.00           H  
ATOM    777  HA  LYS A 149       6.151  97.228  33.137  1.00  0.00           H  
ATOM    778 1HB  LYS A 149       5.988  98.276  30.894  1.00  0.00           H  
ATOM    779 2HB  LYS A 149       4.853  97.033  30.386  1.00  0.00           H  
ATOM    780 1HG  LYS A 149       3.195  97.815  31.976  1.00  0.00           H  
ATOM    781 2HG  LYS A 149       4.345  98.975  32.657  1.00  0.00           H  
ATOM    782 1HD  LYS A 149       2.946 100.205  31.160  1.00  0.00           H  
ATOM    783 2HD  LYS A 149       4.506 100.018  30.346  1.00  0.00           H  
ATOM    784 1HE  LYS A 149       3.633  98.165  29.012  1.00  0.00           H  
ATOM    785 2HE  LYS A 149       2.098  98.222  29.882  1.00  0.00           H  
ATOM    786 1HZ  LYS A 149       1.966  99.348  27.783  1.00  0.00           H  
ATOM    787 2HZ  LYS A 149       1.753 100.431  29.010  1.00  0.00           H  
ATOM    788 3HZ  LYS A 149       3.187 100.377  28.196  1.00  0.00           H  
ATOM    789  N   GLN A 150       4.416  94.619  32.213  1.00  0.00           N  
ATOM    790  CA  GLN A 150       3.388  93.727  32.702  1.00  0.00           C  
ATOM    791  C   GLN A 150       3.999  92.771  33.708  1.00  0.00           C  
ATOM    792  O   GLN A 150       3.335  91.825  34.135  1.00  0.00           O  
ATOM    793  CB  GLN A 150       2.739  92.954  31.551  1.00  0.00           C  
ATOM    794  CG  GLN A 150       2.037  93.832  30.529  1.00  0.00           C  
ATOM    795  CD  GLN A 150       0.899  94.630  31.135  1.00  0.00           C  
ATOM    796  OE1 GLN A 150       0.023  94.077  31.807  1.00  0.00           O  
ATOM    797  NE2 GLN A 150       0.903  95.937  30.902  1.00  0.00           N  
ATOM    798  H   GLN A 150       4.941  94.361  31.389  1.00  0.00           H  
ATOM    799  HA  GLN A 150       2.619  94.322  33.193  1.00  0.00           H  
ATOM    800 1HB  GLN A 150       3.498  92.372  31.030  1.00  0.00           H  
ATOM    801 2HB  GLN A 150       2.006  92.253  31.951  1.00  0.00           H  
ATOM    802 1HG  GLN A 150       2.760  94.532  30.110  1.00  0.00           H  
ATOM    803 2HG  GLN A 150       1.630  93.200  29.740  1.00  0.00           H  
ATOM    804 1HE2 GLN A 150       0.177  96.515  31.277  1.00  0.00           H  
ATOM    805 2HE2 GLN A 150       1.632  96.345  30.352  1.00  0.00           H  
ATOM    806  N   THR A 151       5.278  92.951  34.044  1.00  0.00           N  
ATOM    807  CA  THR A 151       5.977  92.173  35.047  1.00  0.00           C  
ATOM    808  C   THR A 151       5.904  90.688  34.867  1.00  0.00           C  
ATOM    809  O   THR A 151       5.759  89.896  35.797  1.00  0.00           O  
ATOM    810  CB  THR A 151       5.448  92.517  36.451  1.00  0.00           C  
ATOM    811  OG1 THR A 151       4.083  92.094  36.568  1.00  0.00           O  
ATOM    812  CG2 THR A 151       5.533  94.015  36.701  1.00  0.00           C  
ATOM    813  H   THR A 151       5.774  93.683  33.555  1.00  0.00           H  
ATOM    814  HA  THR A 151       7.037  92.422  35.001  1.00  0.00           H  
ATOM    815  HB  THR A 151       6.041  91.995  37.202  1.00  0.00           H  
ATOM    816  HG1 THR A 151       3.803  91.690  35.743  1.00  0.00           H  
ATOM    817 1HG2 THR A 151       5.155  94.240  37.699  1.00  0.00           H  
ATOM    818 2HG2 THR A 151       6.571  94.338  36.625  1.00  0.00           H  
ATOM    819 3HG2 THR A 151       4.934  94.542  35.960  1.00  0.00           H  
ATOM    820  N   HIS A 152       6.127  90.343  33.611  1.00  0.00           N  
ATOM    821  CA  HIS A 152       6.044  88.966  33.215  1.00  0.00           C  
ATOM    822  C   HIS A 152       7.296  88.171  33.524  1.00  0.00           C  
ATOM    823  O   HIS A 152       7.187  86.949  33.548  1.00  0.00           O  
ATOM    824  CB  HIS A 152       5.742  88.875  31.716  1.00  0.00           C  
ATOM    825  CG  HIS A 152       4.373  89.356  31.347  1.00  0.00           C  
ATOM    826  ND1 HIS A 152       3.999  89.607  30.044  1.00  0.00           N  
ATOM    827  CD2 HIS A 152       3.290  89.633  32.111  1.00  0.00           C  
ATOM    828  CE1 HIS A 152       2.742  90.017  30.022  1.00  0.00           C  
ATOM    829  NE2 HIS A 152       2.290  90.042  31.263  1.00  0.00           N  
ATOM    830  H   HIS A 152       6.357  91.041  32.918  1.00  0.00           H  
ATOM    831  HA  HIS A 152       5.236  88.479  33.760  1.00  0.00           H  
ATOM    832 1HB  HIS A 152       6.472  89.466  31.161  1.00  0.00           H  
ATOM    833 2HB  HIS A 152       5.840  87.841  31.387  1.00  0.00           H  
ATOM    834  HD2 HIS A 152       3.223  89.548  33.196  1.00  0.00           H  
ATOM    835  HE1 HIS A 152       2.175  90.288  29.132  1.00  0.00           H  
ATOM    836  HE2 HIS A 152       1.361  90.315  31.547  1.00  0.00           H  
ATOM    837  N   VAL A 153       8.503  88.697  33.746  1.00  0.00           N  
ATOM    838  CA  VAL A 153       9.617  87.857  34.187  1.00  0.00           C  
ATOM    839  C   VAL A 153      10.291  88.505  35.379  1.00  0.00           C  
ATOM    840  O   VAL A 153      10.182  89.706  35.621  1.00  0.00           O  
ATOM    841  CB  VAL A 153      10.643  87.661  33.055  1.00  0.00           C  
ATOM    842  CG1 VAL A 153      10.000  86.961  31.868  1.00  0.00           C  
ATOM    843  CG2 VAL A 153      11.219  89.007  32.640  1.00  0.00           C  
ATOM    844  H   VAL A 153       8.656  89.686  33.610  1.00  0.00           H  
ATOM    845  HA  VAL A 153       9.223  86.879  34.467  1.00  0.00           H  
ATOM    846  HB  VAL A 153      11.446  87.016  33.413  1.00  0.00           H  
ATOM    847 1HG1 VAL A 153      10.739  86.831  31.077  1.00  0.00           H  
ATOM    848 2HG1 VAL A 153       9.627  85.985  32.179  1.00  0.00           H  
ATOM    849 3HG1 VAL A 153       9.173  87.564  31.494  1.00  0.00           H  
ATOM    850 1HG2 VAL A 153      11.945  88.861  31.841  1.00  0.00           H  
ATOM    851 2HG2 VAL A 153      10.415  89.654  32.289  1.00  0.00           H  
ATOM    852 3HG2 VAL A 153      11.711  89.471  33.495  1.00  0.00           H  
ATOM    853  N   PRO A 154      13.770  88.671  36.051  1.00  0.00           N  
ATOM    854  CA  PRO A 154      14.901  89.523  35.750  1.00  0.00           C  
ATOM    855  C   PRO A 154      14.603  90.105  34.380  1.00  0.00           C  
ATOM    856  O   PRO A 154      14.245  89.356  33.464  1.00  0.00           O  
ATOM    857  CB  PRO A 154      16.105  88.576  35.745  1.00  0.00           C  
ATOM    858  CG  PRO A 154      15.690  87.452  36.632  1.00  0.00           C  
ATOM    859  CD  PRO A 154      14.222  87.274  36.348  1.00  0.00           C  
ATOM    860  HA  PRO A 154      15.010  90.274  36.546  1.00  0.00           H  
ATOM    861 1HB  PRO A 154      16.324  88.251  34.717  1.00  0.00           H  
ATOM    862 2HB  PRO A 154      16.999  89.102  36.113  1.00  0.00           H  
ATOM    863 1HG  PRO A 154      16.278  86.551  36.403  1.00  0.00           H  
ATOM    864 2HG  PRO A 154      15.891  87.703  37.683  1.00  0.00           H  
ATOM    865 1HD  PRO A 154      14.093  86.606  35.484  1.00  0.00           H  
ATOM    866 2HD  PRO A 154      13.724  86.860  37.237  1.00  0.00           H  
ATOM    867  N   ASN A 155      14.763  91.406  34.159  1.00  0.00           N  
ATOM    868  CA  ASN A 155      14.511  91.973  32.831  1.00  0.00           C  
ATOM    869  C   ASN A 155      15.732  91.917  31.934  1.00  0.00           C  
ATOM    870  O   ASN A 155      16.450  92.889  31.683  1.00  0.00           O  
ATOM    871  CB  ASN A 155      14.019  93.404  32.950  1.00  0.00           C  
ATOM    872  CG  ASN A 155      12.663  93.497  33.593  1.00  0.00           C  
ATOM    873  OD1 ASN A 155      11.696  92.888  33.121  1.00  0.00           O  
ATOM    874  ND2 ASN A 155      12.574  94.247  34.661  1.00  0.00           N  
ATOM    875  H   ASN A 155      15.060  92.017  34.906  1.00  0.00           H  
ATOM    876  HA  ASN A 155      13.739  91.378  32.341  1.00  0.00           H  
ATOM    877 1HB  ASN A 155      14.729  93.985  33.540  1.00  0.00           H  
ATOM    878 2HB  ASN A 155      13.970  93.855  31.959  1.00  0.00           H  
ATOM    879 1HD2 ASN A 155      11.696  94.346  35.131  1.00  0.00           H  
ATOM    880 2HD2 ASN A 155      13.382  94.721  35.008  1.00  0.00           H  
ATOM    881  N   LEU A 156      15.998  90.689  31.514  1.00  0.00           N  
ATOM    882  CA  LEU A 156      17.145  90.355  30.703  1.00  0.00           C  
ATOM    883  C   LEU A 156      16.716  89.319  29.692  1.00  0.00           C  
ATOM    884  O   LEU A 156      15.632  88.755  29.806  1.00  0.00           O  
ATOM    885  CB  LEU A 156      18.295  89.820  31.566  1.00  0.00           C  
ATOM    886  CG  LEU A 156      18.907  90.822  32.554  1.00  0.00           C  
ATOM    887  CD1 LEU A 156      18.108  90.811  33.850  1.00  0.00           C  
ATOM    888  CD2 LEU A 156      20.363  90.461  32.805  1.00  0.00           C  
ATOM    889  H   LEU A 156      15.356  89.957  31.783  1.00  0.00           H  
ATOM    890  HA  LEU A 156      17.486  91.258  30.199  1.00  0.00           H  
ATOM    891 1HB  LEU A 156      17.931  88.970  32.141  1.00  0.00           H  
ATOM    892 2HB  LEU A 156      19.091  89.474  30.908  1.00  0.00           H  
ATOM    893  HG  LEU A 156      18.849  91.827  32.135  1.00  0.00           H  
ATOM    894 1HD1 LEU A 156      18.543  91.523  34.552  1.00  0.00           H  
ATOM    895 2HD1 LEU A 156      17.075  91.091  33.644  1.00  0.00           H  
ATOM    896 3HD1 LEU A 156      18.134  89.812  34.284  1.00  0.00           H  
ATOM    897 1HD2 LEU A 156      20.799  91.174  33.507  1.00  0.00           H  
ATOM    898 2HD2 LEU A 156      20.422  89.457  33.225  1.00  0.00           H  
ATOM    899 3HD2 LEU A 156      20.914  90.495  31.865  1.00  0.00           H  
ATOM    900  N   PHE A 157      17.530  89.052  28.692  1.00  0.00           N  
ATOM    901  CA  PHE A 157      17.301  87.974  27.755  1.00  0.00           C  
ATOM    902  C   PHE A 157      18.641  87.616  27.134  1.00  0.00           C  
ATOM    903  O   PHE A 157      19.498  88.481  26.940  1.00  0.00           O  
ATOM    904  CB  PHE A 157      16.295  88.378  26.675  1.00  0.00           C  
ATOM    905  CG  PHE A 157      16.734  89.552  25.847  1.00  0.00           C  
ATOM    906  CD1 PHE A 157      17.445  89.362  24.672  1.00  0.00           C  
ATOM    907  CD2 PHE A 157      16.438  90.848  26.242  1.00  0.00           C  
ATOM    908  CE1 PHE A 157      17.850  90.442  23.909  1.00  0.00           C  
ATOM    909  CE2 PHE A 157      16.839  91.928  25.481  1.00  0.00           C  
ATOM    910  CZ  PHE A 157      17.547  91.724  24.313  1.00  0.00           C  
ATOM    911  H   PHE A 157      18.349  89.633  28.583  1.00  0.00           H  
ATOM    912  HA  PHE A 157      16.892  87.122  28.300  1.00  0.00           H  
ATOM    913 1HB  PHE A 157      16.122  87.536  26.007  1.00  0.00           H  
ATOM    914 2HB  PHE A 157      15.343  88.628  27.141  1.00  0.00           H  
ATOM    915  HD1 PHE A 157      17.684  88.348  24.351  1.00  0.00           H  
ATOM    916  HD2 PHE A 157      15.879  91.009  27.165  1.00  0.00           H  
ATOM    917  HE1 PHE A 157      18.408  90.278  22.987  1.00  0.00           H  
ATOM    918  HE2 PHE A 157      16.599  92.942  25.802  1.00  0.00           H  
ATOM    919  HZ  PHE A 157      17.866  92.575  23.713  1.00  0.00           H  
ATOM    920  N   SER A 158      18.879  86.354  26.852  1.00  0.00           N  
ATOM    921  CA  SER A 158      20.186  85.909  26.427  1.00  0.00           C  
ATOM    922  C   SER A 158      20.112  85.226  25.090  1.00  0.00           C  
ATOM    923  O   SER A 158      19.046  84.691  24.749  1.00  0.00           O  
ATOM    924  CB  SER A 158      20.780  84.965  27.454  1.00  0.00           C  
ATOM    925  OG  SER A 158      20.019  83.794  27.560  1.00  0.00           O  
ATOM    926  H   SER A 158      18.132  85.679  26.934  1.00  0.00           H  
ATOM    927  HA  SER A 158      20.836  86.781  26.335  1.00  0.00           H  
ATOM    928 1HB  SER A 158      21.802  84.714  27.169  1.00  0.00           H  
ATOM    929 2HB  SER A 158      20.824  85.462  28.422  1.00  0.00           H  
ATOM    930  HG  SER A 158      20.244  83.407  28.409  1.00  0.00           H  
ATOM    931  N   LEU A 159      21.200  85.234  24.320  1.00  0.00           N  
ATOM    932  CA  LEU A 159      21.205  84.626  23.012  1.00  0.00           C  
ATOM    933  C   LEU A 159      22.318  83.630  22.885  1.00  0.00           C  
ATOM    934  O   LEU A 159      23.477  83.953  23.146  1.00  0.00           O  
ATOM    935  CB  LEU A 159      21.347  85.699  21.925  1.00  0.00           C  
ATOM    936  CG  LEU A 159      20.220  86.738  21.865  1.00  0.00           C  
ATOM    937  CD1 LEU A 159      20.580  87.820  20.856  1.00  0.00           C  
ATOM    938  CD2 LEU A 159      18.916  86.052  21.490  1.00  0.00           C  
ATOM    939  H   LEU A 159      22.042  85.676  24.660  1.00  0.00           H  
ATOM    940  HA  LEU A 159      20.258  84.107  22.869  1.00  0.00           H  
ATOM    941 1HB  LEU A 159      22.282  86.233  22.085  1.00  0.00           H  
ATOM    942 2HB  LEU A 159      21.395  85.206  20.954  1.00  0.00           H  
ATOM    943  HG  LEU A 159      20.112  87.215  22.840  1.00  0.00           H  
ATOM    944 1HD1 LEU A 159      19.780  88.559  20.813  1.00  0.00           H  
ATOM    945 2HD1 LEU A 159      21.507  88.307  21.159  1.00  0.00           H  
ATOM    946 3HD1 LEU A 159      20.711  87.370  19.872  1.00  0.00           H  
ATOM    947 1HD2 LEU A 159      18.115  86.791  21.448  1.00  0.00           H  
ATOM    948 2HD2 LEU A 159      19.022  85.576  20.514  1.00  0.00           H  
ATOM    949 3HD2 LEU A 159      18.674  85.296  22.237  1.00  0.00           H  
ATOM    950  N   GLN A 160      21.932  82.399  22.586  1.00  0.00           N  
ATOM    951  CA  GLN A 160      22.851  81.368  22.193  1.00  0.00           C  
ATOM    952  C   GLN A 160      22.551  81.203  20.709  1.00  0.00           C  
ATOM    953  O   GLN A 160      21.385  81.035  20.363  1.00  0.00           O  
ATOM    954  CB  GLN A 160      22.648  80.068  22.977  1.00  0.00           C  
ATOM    955  CG  GLN A 160      23.719  79.019  22.731  1.00  0.00           C  
ATOM    956  CD  GLN A 160      23.446  78.195  21.486  1.00  0.00           C  
ATOM    957  OE1 GLN A 160      22.293  77.913  21.152  1.00  0.00           O  
ATOM    958  NE2 GLN A 160      24.509  77.805  20.793  1.00  0.00           N  
ATOM    959  H   GLN A 160      20.946  82.185  22.640  1.00  0.00           H  
ATOM    960  HA  GLN A 160      23.865  81.716  22.389  1.00  0.00           H  
ATOM    961 1HB  GLN A 160      22.630  80.287  24.045  1.00  0.00           H  
ATOM    962 2HB  GLN A 160      21.684  79.633  22.715  1.00  0.00           H  
ATOM    963 1HG  GLN A 160      24.680  79.518  22.607  1.00  0.00           H  
ATOM    964 2HG  GLN A 160      23.755  78.345  23.586  1.00  0.00           H  
ATOM    965 1HE2 GLN A 160      24.392  77.258  19.962  1.00  0.00           H  
ATOM    966 2HE2 GLN A 160      25.427  78.056  21.099  1.00  0.00           H  
ATOM    967  N   LEU A 161      23.507  81.215  19.789  1.00  0.00           N  
ATOM    968  CA  LEU A 161      23.257  80.996  18.369  1.00  0.00           C  
ATOM    969  C   LEU A 161      24.185  79.848  17.946  1.00  0.00           C  
ATOM    970  O   LEU A 161      25.353  79.787  18.356  1.00  0.00           O  
ATOM    971  CB  LEU A 161      23.534  82.262  17.548  1.00  0.00           C  
ATOM    972  CG  LEU A 161      22.664  83.479  17.889  1.00  0.00           C  
ATOM    973  CD1 LEU A 161      23.162  84.692  17.115  1.00  0.00           C  
ATOM    974  CD2 LEU A 161      21.212  83.175  17.553  1.00  0.00           C  
ATOM    975  H   LEU A 161      24.452  81.386  20.102  1.00  0.00           H  
ATOM    976  HA  LEU A 161      22.209  80.730  18.240  1.00  0.00           H  
ATOM    977 1HB  LEU A 161      24.574  82.548  17.691  1.00  0.00           H  
ATOM    978 2HB  LEU A 161      23.383  82.032  16.493  1.00  0.00           H  
ATOM    979  HG  LEU A 161      22.752  83.703  18.952  1.00  0.00           H  
ATOM    980 1HD1 LEU A 161      22.545  85.557  17.357  1.00  0.00           H  
ATOM    981 2HD1 LEU A 161      24.197  84.898  17.389  1.00  0.00           H  
ATOM    982 3HD1 LEU A 161      23.102  84.492  16.046  1.00  0.00           H  
ATOM    983 1HD2 LEU A 161      20.593  84.040  17.796  1.00  0.00           H  
ATOM    984 2HD2 LEU A 161      21.122  82.953  16.490  1.00  0.00           H  
ATOM    985 3HD2 LEU A 161      20.876  82.315  18.133  1.00  0.00           H  
ATOM    986  N   CYS A 162      23.696  78.860  17.202  1.00  0.00           N  
ATOM    987  CA  CYS A 162      24.545  77.748  16.823  1.00  0.00           C  
ATOM    988  C   CYS A 162      25.248  78.082  15.540  1.00  0.00           C  
ATOM    989  O   CYS A 162      24.636  78.536  14.581  1.00  0.00           O  
ATOM    990  CB  CYS A 162      23.735  76.464  16.645  1.00  0.00           C  
ATOM    991  SG  CYS A 162      22.966  75.859  18.166  1.00  0.00           S  
ATOM    992  H   CYS A 162      22.734  78.872  16.894  1.00  0.00           H  
ATOM    993  HA  CYS A 162      25.274  77.583  17.617  1.00  0.00           H  
ATOM    994 1HB  CYS A 162      22.946  76.630  15.911  1.00  0.00           H  
ATOM    995 2HB  CYS A 162      24.381  75.677  16.257  1.00  0.00           H  
ATOM    996  HG  CYS A 162      24.100  75.700  18.841  1.00  0.00           H  
ATOM    997  N   ASN A 169      26.524  77.776  15.498  1.00  0.00           N  
ATOM    998  CA  ASN A 169      27.273  78.055  14.310  1.00  0.00           C  
ATOM    999  C   ASN A 169      27.393  76.851  13.373  1.00  0.00           C  
ATOM   1000  O   ASN A 169      28.130  76.870  12.389  1.00  0.00           O  
ATOM   1001  CB  ASN A 169      28.647  78.575  14.690  1.00  0.00           C  
ATOM   1002  CG  ASN A 169      28.596  79.943  15.313  1.00  0.00           C  
ATOM   1003  OD1 ASN A 169      27.693  80.737  15.022  1.00  0.00           O  
ATOM   1004  ND2 ASN A 169      29.546  80.233  16.163  1.00  0.00           N  
ATOM   1005  H   ASN A 169      26.447  78.489  16.210  1.00  0.00           H  
ATOM   1006  HA  ASN A 169      26.745  78.821  13.740  1.00  0.00           H  
ATOM   1007 1HB  ASN A 169      29.116  77.886  15.394  1.00  0.00           H  
ATOM   1008 2HB  ASN A 169      29.279  78.616  13.803  1.00  0.00           H  
ATOM   1009 1HD2 ASN A 169      29.563  81.129  16.608  1.00  0.00           H  
ATOM   1010 2HD2 ASN A 169      30.256  79.561  16.368  1.00  0.00           H  
ATOM   1011  N   GLN A 170      26.654  75.776  13.592  1.00  0.00           N  
ATOM   1012  CA  GLN A 170      26.659  74.626  12.704  1.00  0.00           C  
ATOM   1013  C   GLN A 170      25.228  74.621  12.196  1.00  0.00           C  
ATOM   1014  O   GLN A 170      24.340  74.321  12.990  1.00  0.00           O  
ATOM   1015  CB  GLN A 170      27.029  73.321  13.414  1.00  0.00           C  
ATOM   1016  CG  GLN A 170      28.451  73.282  13.945  1.00  0.00           C  
ATOM   1017  CD  GLN A 170      28.599  74.032  15.255  1.00  0.00           C  
ATOM   1018  OE1 GLN A 170      27.759  73.916  16.152  1.00  0.00           O  
ATOM   1019  NE2 GLN A 170      29.672  74.807  15.374  1.00  0.00           N  
ATOM   1020  H   GLN A 170      26.065  75.762  14.412  1.00  0.00           H  
ATOM   1021  HA  GLN A 170      27.402  74.794  11.925  1.00  0.00           H  
ATOM   1022 1HB  GLN A 170      26.351  73.158  14.252  1.00  0.00           H  
ATOM   1023 2HB  GLN A 170      26.904  72.485  12.725  1.00  0.00           H  
ATOM   1024 1HG  GLN A 170      28.738  72.244  14.111  1.00  0.00           H  
ATOM   1025 2HG  GLN A 170      29.115  73.740  13.212  1.00  0.00           H  
ATOM   1026 1HE2 GLN A 170      29.823  75.326  16.217  1.00  0.00           H  
ATOM   1027 2HE2 GLN A 170      30.328  74.872  14.623  1.00  0.00           H  
ATOM   1028  N   SER A 171      24.906  74.917  10.938  1.00  0.00           N  
ATOM   1029  CA  SER A 171      23.539  74.965  10.448  1.00  0.00           C  
ATOM   1030  C   SER A 171      22.793  73.658  10.523  1.00  0.00           C  
ATOM   1031  O   SER A 171      21.572  73.665  10.564  1.00  0.00           O  
ATOM   1032  CB  SER A 171      23.540  75.444   9.009  1.00  0.00           C  
ATOM   1033  OG  SER A 171      24.145  74.502   8.167  1.00  0.00           O  
ATOM   1034  H   SER A 171      25.664  75.117  10.301  1.00  0.00           H  
ATOM   1035  HA  SER A 171      22.976  75.670  11.061  1.00  0.00           H  
ATOM   1036 1HB  SER A 171      22.515  75.621   8.684  1.00  0.00           H  
ATOM   1037 2HB  SER A 171      24.072  76.392   8.942  1.00  0.00           H  
ATOM   1038  HG  SER A 171      23.427  74.021   7.749  1.00  0.00           H  
ATOM   1039  N   GLU A 172      23.464  72.518  10.578  1.00  0.00           N  
ATOM   1040  CA  GLU A 172      22.747  71.262  10.710  1.00  0.00           C  
ATOM   1041  C   GLU A 172      22.621  70.856  12.175  1.00  0.00           C  
ATOM   1042  O   GLU A 172      22.584  69.670  12.512  1.00  0.00           O  
ATOM   1043  CB  GLU A 172      23.455  70.159   9.920  1.00  0.00           C  
ATOM   1044  CG  GLU A 172      23.484  70.384   8.415  1.00  0.00           C  
ATOM   1045  CD  GLU A 172      24.173  69.274   7.671  1.00  0.00           C  
ATOM   1046  OE1 GLU A 172      24.717  68.405   8.308  1.00  0.00           O  
ATOM   1047  OE2 GLU A 172      24.156  69.296   6.462  1.00  0.00           O  
ATOM   1048  H   GLU A 172      24.473  72.506  10.529  1.00  0.00           H  
ATOM   1049  HA  GLU A 172      21.743  71.393  10.305  1.00  0.00           H  
ATOM   1050 1HB  GLU A 172      24.486  70.069  10.264  1.00  0.00           H  
ATOM   1051 2HB  GLU A 172      22.963  69.205  10.106  1.00  0.00           H  
ATOM   1052 1HG  GLU A 172      22.461  70.469   8.051  1.00  0.00           H  
ATOM   1053 2HG  GLU A 172      23.993  71.325   8.208  1.00  0.00           H  
ATOM   1054  N   VAL A 173      22.574  71.801  13.101  1.00  0.00           N  
ATOM   1055  CA  VAL A 173      22.495  71.445  14.494  1.00  0.00           C  
ATOM   1056  C   VAL A 173      21.062  71.661  14.946  1.00  0.00           C  
ATOM   1057  O   VAL A 173      20.323  72.485  14.393  1.00  0.00           O  
ATOM   1058  CB  VAL A 173      23.459  72.299  15.339  1.00  0.00           C  
ATOM   1059  CG1 VAL A 173      23.305  71.970  16.817  1.00  0.00           C  
ATOM   1060  CG2 VAL A 173      24.891  72.069  14.882  1.00  0.00           C  
ATOM   1061  H   VAL A 173      22.593  72.777  12.843  1.00  0.00           H  
ATOM   1062  HA  VAL A 173      22.780  70.398  14.600  1.00  0.00           H  
ATOM   1063  HB  VAL A 173      23.201  73.351  15.216  1.00  0.00           H  
ATOM   1064 1HG1 VAL A 173      23.994  72.583  17.400  1.00  0.00           H  
ATOM   1065 2HG1 VAL A 173      22.282  72.176  17.131  1.00  0.00           H  
ATOM   1066 3HG1 VAL A 173      23.531  70.916  16.980  1.00  0.00           H  
ATOM   1067 1HG2 VAL A 173      25.567  72.676  15.483  1.00  0.00           H  
ATOM   1068 2HG2 VAL A 173      25.146  71.016  15.000  1.00  0.00           H  
ATOM   1069 3HG2 VAL A 173      24.987  72.350  13.833  1.00  0.00           H  
ATOM   1070  N   LEU A 174      20.632  70.866  15.924  1.00  0.00           N  
ATOM   1071  CA  LEU A 174      19.319  71.010  16.519  1.00  0.00           C  
ATOM   1072  C   LEU A 174      19.672  71.182  17.997  1.00  0.00           C  
ATOM   1073  O   LEU A 174      20.393  70.313  18.506  1.00  0.00           O  
ATOM   1074  CB  LEU A 174      18.421  69.791  16.273  1.00  0.00           C  
ATOM   1075  CG  LEU A 174      18.021  69.542  14.813  1.00  0.00           C  
ATOM   1076  CD1 LEU A 174      17.262  68.226  14.711  1.00  0.00           C  
ATOM   1077  CD2 LEU A 174      17.173  70.703  14.315  1.00  0.00           C  
ATOM   1078  H   LEU A 174      21.247  70.138  16.259  1.00  0.00           H  
ATOM   1079  HA  LEU A 174      18.830  71.874  16.071  1.00  0.00           H  
ATOM   1080 1HB  LEU A 174      18.937  68.902  16.631  1.00  0.00           H  
ATOM   1081 2HB  LEU A 174      17.505  69.912  16.852  1.00  0.00           H  
ATOM   1082  HG  LEU A 174      18.918  69.458  14.200  1.00  0.00           H  
ATOM   1083 1HD1 LEU A 174      16.978  68.050  13.674  1.00  0.00           H  
ATOM   1084 2HD1 LEU A 174      17.899  67.411  15.056  1.00  0.00           H  
ATOM   1085 3HD1 LEU A 174      16.367  68.274  15.329  1.00  0.00           H  
ATOM   1086 1HD2 LEU A 174      16.890  70.527  13.277  1.00  0.00           H  
ATOM   1087 2HD2 LEU A 174      16.275  70.787  14.927  1.00  0.00           H  
ATOM   1088 3HD2 LEU A 174      17.746  71.628  14.382  1.00  0.00           H  
ATOM   1089  N   VAL A 177      19.308  72.281  18.707  1.00  0.00           N  
ATOM   1090  CA  VAL A 177      18.551  73.447  18.218  1.00  0.00           C  
ATOM   1091  C   VAL A 177      19.415  74.463  17.451  1.00  0.00           C  
ATOM   1092  O   VAL A 177      20.634  74.462  17.595  1.00  0.00           O  
ATOM   1093  CB  VAL A 177      17.880  74.164  19.405  1.00  0.00           C  
ATOM   1094  CG1 VAL A 177      16.908  73.230  20.110  1.00  0.00           C  
ATOM   1095  CG2 VAL A 177      18.940  74.669  20.371  1.00  0.00           C  
ATOM   1096  H   VAL A 177      20.096  72.428  19.321  1.00  0.00           H  
ATOM   1097  HA  VAL A 177      17.779  73.096  17.532  1.00  0.00           H  
ATOM   1098  HB  VAL A 177      17.299  75.006  19.027  1.00  0.00           H  
ATOM   1099 1HG1 VAL A 177      16.442  73.753  20.946  1.00  0.00           H  
ATOM   1100 2HG1 VAL A 177      16.137  72.909  19.409  1.00  0.00           H  
ATOM   1101 3HG1 VAL A 177      17.446  72.359  20.483  1.00  0.00           H  
ATOM   1102 1HG2 VAL A 177      18.458  75.175  21.207  1.00  0.00           H  
ATOM   1103 2HG2 VAL A 177      19.524  73.827  20.744  1.00  0.00           H  
ATOM   1104 3HG2 VAL A 177      19.599  75.368  19.855  1.00  0.00           H  
ATOM   1105  N   GLY A 178      18.864  75.375  16.665  1.00  0.00           N  
ATOM   1106  CA  GLY A 178      19.700  76.289  15.913  1.00  0.00           C  
ATOM   1107  C   GLY A 178      20.245  77.408  16.777  1.00  0.00           C  
ATOM   1108  O   GLY A 178      21.144  78.130  16.357  1.00  0.00           O  
ATOM   1109  H   GLY A 178      17.860  75.444  16.581  1.00  0.00           H  
ATOM   1110 1HA  GLY A 178      20.532  75.741  15.470  1.00  0.00           H  
ATOM   1111 2HA  GLY A 178      19.125  76.717  15.093  1.00  0.00           H  
ATOM   1112  N   GLY A 179      19.680  77.600  17.954  1.00  0.00           N  
ATOM   1113  CA  GLY A 179      20.135  78.570  18.920  1.00  0.00           C  
ATOM   1114  C   GLY A 179      19.040  78.659  19.956  1.00  0.00           C  
ATOM   1115  O   GLY A 179      18.024  77.955  19.825  1.00  0.00           O  
ATOM   1116  H   GLY A 179      18.881  77.023  18.175  1.00  0.00           H  
ATOM   1117 1HA  GLY A 179      21.085  78.243  19.344  1.00  0.00           H  
ATOM   1118 2HA  GLY A 179      20.316  79.522  18.422  1.00  0.00           H  
ATOM   1119  N   SER A 180      19.166  79.520  20.954  1.00  0.00           N  
ATOM   1120  CA  SER A 180      18.149  79.625  21.971  1.00  0.00           C  
ATOM   1121  C   SER A 180      18.080  81.038  22.534  1.00  0.00           C  
ATOM   1122  O   SER A 180      19.091  81.499  23.069  1.00  0.00           O  
ATOM   1123  CB  SER A 180      18.427  78.634  23.084  1.00  0.00           C  
ATOM   1124  OG  SER A 180      17.470  78.740  24.102  1.00  0.00           O  
ATOM   1125  H   SER A 180      19.981  80.114  21.010  1.00  0.00           H  
ATOM   1126  HA  SER A 180      17.184  79.389  21.521  1.00  0.00           H  
ATOM   1127 1HB  SER A 180      18.421  77.622  22.680  1.00  0.00           H  
ATOM   1128 2HB  SER A 180      19.420  78.816  23.494  1.00  0.00           H  
ATOM   1129  HG  SER A 180      16.866  79.434  23.826  1.00  0.00           H  
ATOM   1130  N   MET A 181      16.947  81.735  22.449  1.00  0.00           N  
ATOM   1131  CA  MET A 181      16.779  83.028  23.080  1.00  0.00           C  
ATOM   1132  C   MET A 181      16.169  82.664  24.415  1.00  0.00           C  
ATOM   1133  O   MET A 181      15.210  81.889  24.447  1.00  0.00           O  
ATOM   1134  CB  MET A 181      15.892  83.969  22.267  1.00  0.00           C  
ATOM   1135  CG  MET A 181      15.728  85.357  22.870  1.00  0.00           C  
ATOM   1136  SD  MET A 181      14.728  86.449  21.839  1.00  0.00           S  
ATOM   1137  CE  MET A 181      13.103  85.734  22.065  1.00  0.00           C  
ATOM   1138  H   MET A 181      16.180  81.341  21.923  1.00  0.00           H  
ATOM   1139  HA  MET A 181      17.758  83.497  23.173  1.00  0.00           H  
ATOM   1140 1HB  MET A 181      16.307  84.087  21.267  1.00  0.00           H  
ATOM   1141 2HB  MET A 181      14.899  83.531  22.160  1.00  0.00           H  
ATOM   1142 1HG  MET A 181      15.253  85.275  23.847  1.00  0.00           H  
ATOM   1143 2HG  MET A 181      16.708  85.813  23.005  1.00  0.00           H  
ATOM   1144 1HE  MET A 181      12.372  86.301  21.488  1.00  0.00           H  
ATOM   1145 2HE  MET A 181      13.110  84.698  21.724  1.00  0.00           H  
ATOM   1146 3HE  MET A 181      12.835  85.766  23.122  1.00  0.00           H  
ATOM   1147  N   ILE A 182      16.713  83.149  25.522  1.00  0.00           N  
ATOM   1148  CA  ILE A 182      16.155  82.867  26.829  1.00  0.00           C  
ATOM   1149  C   ILE A 182      15.594  84.188  27.358  1.00  0.00           C  
ATOM   1150  O   ILE A 182      16.372  85.134  27.494  1.00  0.00           O  
ATOM   1151  CB  ILE A 182      17.208  82.293  27.794  1.00  0.00           C  
ATOM   1152  CG1 ILE A 182      17.864  81.048  27.189  1.00  0.00           C  
ATOM   1153  CG2 ILE A 182      16.576  81.965  29.138  1.00  0.00           C  
ATOM   1154  CD1 ILE A 182      16.893  79.926  26.901  1.00  0.00           C  
ATOM   1155  H   ILE A 182      17.537  83.729  25.454  1.00  0.00           H  
ATOM   1156  HA  ILE A 182      15.365  82.125  26.715  1.00  0.00           H  
ATOM   1157  HB  ILE A 182      18.001  83.025  27.944  1.00  0.00           H  
ATOM   1158 1HG1 ILE A 182      18.363  81.316  26.258  1.00  0.00           H  
ATOM   1159 2HG1 ILE A 182      18.627  80.671  27.871  1.00  0.00           H  
ATOM   1160 1HG2 ILE A 182      17.335  81.560  29.807  1.00  0.00           H  
ATOM   1161 2HG2 ILE A 182      16.156  82.871  29.572  1.00  0.00           H  
ATOM   1162 3HG2 ILE A 182      15.785  81.229  28.998  1.00  0.00           H  
ATOM   1163 1HD1 ILE A 182      17.432  79.079  26.475  1.00  0.00           H  
ATOM   1164 2HD1 ILE A 182      16.408  79.618  27.827  1.00  0.00           H  
ATOM   1165 3HD1 ILE A 182      16.140  80.269  26.193  1.00  0.00           H  
ATOM   1166  N   ILE A 183      14.287  84.340  27.618  1.00  0.00           N  
ATOM   1167  CA  ILE A 183      13.698  85.585  28.119  1.00  0.00           C  
ATOM   1168  C   ILE A 183      13.597  85.579  29.640  1.00  0.00           C  
ATOM   1169  O   ILE A 183      13.093  84.634  30.247  1.00  0.00           O  
ATOM   1170  CB  ILE A 183      12.300  85.815  27.516  1.00  0.00           C  
ATOM   1171  CG1 ILE A 183      12.391  85.944  25.993  1.00  0.00           C  
ATOM   1172  CG2 ILE A 183      11.657  87.053  28.121  1.00  0.00           C  
ATOM   1173  CD1 ILE A 183      11.048  85.926  25.298  1.00  0.00           C  
ATOM   1174  H   ILE A 183      13.688  83.543  27.455  1.00  0.00           H  
ATOM   1175  HA  ILE A 183      14.340  86.414  27.825  1.00  0.00           H  
ATOM   1176  HB  ILE A 183      11.669  84.951  27.722  1.00  0.00           H  
ATOM   1177 1HG1 ILE A 183      12.896  86.874  25.736  1.00  0.00           H  
ATOM   1178 2HG1 ILE A 183      12.991  85.126  25.593  1.00  0.00           H  
ATOM   1179 1HG2 ILE A 183      10.670  87.201  27.683  1.00  0.00           H  
ATOM   1180 2HG2 ILE A 183      11.560  86.923  29.198  1.00  0.00           H  
ATOM   1181 3HG2 ILE A 183      12.279  87.924  27.915  1.00  0.00           H  
ATOM   1182 1HD1 ILE A 183      11.195  86.021  24.222  1.00  0.00           H  
ATOM   1183 2HD1 ILE A 183      10.539  84.986  25.513  1.00  0.00           H  
ATOM   1184 3HD1 ILE A 183      10.443  86.758  25.656  1.00  0.00           H  
ATOM   1185  N   GLY A 184      14.138  86.616  30.255  1.00  0.00           N  
ATOM   1186  CA  GLY A 184      14.112  86.774  31.687  1.00  0.00           C  
ATOM   1187  C   GLY A 184      15.146  85.956  32.414  1.00  0.00           C  
ATOM   1188  O   GLY A 184      15.052  85.759  33.626  1.00  0.00           O  
ATOM   1189  H   GLY A 184      14.587  87.323  29.690  1.00  0.00           H  
ATOM   1190 1HA  GLY A 184      14.268  87.823  31.940  1.00  0.00           H  
ATOM   1191 2HA  GLY A 184      13.130  86.495  32.066  1.00  0.00           H  
ATOM   1192  N   GLY A 185      16.168  85.468  31.745  1.00  0.00           N  
ATOM   1193  CA  GLY A 185      17.179  84.686  32.431  1.00  0.00           C  
ATOM   1194  C   GLY A 185      18.321  84.365  31.491  1.00  0.00           C  
ATOM   1195  O   GLY A 185      18.353  84.814  30.340  1.00  0.00           O  
ATOM   1196  H   GLY A 185      16.261  85.630  30.752  1.00  0.00           H  
ATOM   1197 1HA  GLY A 185      17.547  85.243  33.293  1.00  0.00           H  
ATOM   1198 2HA  GLY A 185      16.733  83.767  32.809  1.00  0.00           H  
ATOM   1199  N   ILE A 186      19.184  83.498  31.986  1.00  0.00           N  
ATOM   1200  CA  ILE A 186      20.400  83.028  31.346  1.00  0.00           C  
ATOM   1201  C   ILE A 186      20.314  81.502  31.210  1.00  0.00           C  
ATOM   1202  O   ILE A 186      19.603  80.883  32.001  1.00  0.00           O  
ATOM   1203  CB  ILE A 186      21.651  83.427  32.150  1.00  0.00           C  
ATOM   1204  CG1 ILE A 186      21.609  82.803  33.547  1.00  0.00           C  
ATOM   1205  CG2 ILE A 186      21.762  84.941  32.243  1.00  0.00           C  
ATOM   1206  CD1 ILE A 186      22.890  82.975  34.331  1.00  0.00           C  
ATOM   1207  H   ILE A 186      18.943  83.148  32.902  1.00  0.00           H  
ATOM   1208  HA  ILE A 186      20.470  83.485  30.360  1.00  0.00           H  
ATOM   1209  HB  ILE A 186      22.540  83.037  31.657  1.00  0.00           H  
ATOM   1210 1HG1 ILE A 186      20.796  83.248  34.120  1.00  0.00           H  
ATOM   1211 2HG1 ILE A 186      21.403  81.736  33.463  1.00  0.00           H  
ATOM   1212 1HG2 ILE A 186      22.651  85.206  32.815  1.00  0.00           H  
ATOM   1213 2HG2 ILE A 186      21.837  85.363  31.241  1.00  0.00           H  
ATOM   1214 3HG2 ILE A 186      20.879  85.341  32.740  1.00  0.00           H  
ATOM   1215 1HD1 ILE A 186      22.784  82.507  35.310  1.00  0.00           H  
ATOM   1216 2HD1 ILE A 186      23.713  82.506  33.792  1.00  0.00           H  
ATOM   1217 3HD1 ILE A 186      23.098  84.037  34.459  1.00  0.00           H  
ATOM   1218  N   ASP A 187      20.953  80.843  30.246  1.00  0.00           N  
ATOM   1219  CA  ASP A 187      20.942  79.406  30.188  1.00  0.00           C  
ATOM   1220  C   ASP A 187      22.378  78.951  30.299  1.00  0.00           C  
ATOM   1221  O   ASP A 187      23.121  78.915  29.318  1.00  0.00           O  
ATOM   1222  CB  ASP A 187      20.308  78.899  28.891  1.00  0.00           C  
ATOM   1223  CG  ASP A 187      20.225  77.380  28.826  1.00  0.00           C  
ATOM   1224  OD1 ASP A 187      20.755  76.738  29.701  1.00  0.00           O  
ATOM   1225  OD2 ASP A 187      19.632  76.876  27.902  1.00  0.00           O  
ATOM   1226  H   ASP A 187      21.457  81.360  29.540  1.00  0.00           H  
ATOM   1227  HA  ASP A 187      20.350  79.031  31.024  1.00  0.00           H  
ATOM   1228 1HB  ASP A 187      19.301  79.308  28.793  1.00  0.00           H  
ATOM   1229 2HB  ASP A 187      20.889  79.253  28.039  1.00  0.00           H  
ATOM   1230  N   HIS A 188      22.771  78.499  31.482  1.00  0.00           N  
ATOM   1231  CA  HIS A 188      24.139  78.082  31.677  1.00  0.00           C  
ATOM   1232  C   HIS A 188      24.509  76.824  30.948  1.00  0.00           C  
ATOM   1233  O   HIS A 188      25.685  76.479  30.934  1.00  0.00           O  
ATOM   1234  CB  HIS A 188      24.418  77.887  33.171  1.00  0.00           C  
ATOM   1235  CG  HIS A 188      23.650  76.758  33.784  1.00  0.00           C  
ATOM   1236  ND1 HIS A 188      22.320  76.867  34.133  1.00  0.00           N  
ATOM   1237  CD2 HIS A 188      24.024  75.499  34.112  1.00  0.00           C  
ATOM   1238  CE1 HIS A 188      21.909  75.721  34.649  1.00  0.00           C  
ATOM   1239  NE2 HIS A 188      22.924  74.876  34.647  1.00  0.00           N  
ATOM   1240  H   HIS A 188      22.124  78.441  32.255  1.00  0.00           H  
ATOM   1241  HA  HIS A 188      24.811  78.852  31.299  1.00  0.00           H  
ATOM   1242 1HB  HIS A 188      25.482  77.698  33.321  1.00  0.00           H  
ATOM   1243 2HB  HIS A 188      24.169  78.801  33.709  1.00  0.00           H  
ATOM   1244  HD2 HIS A 188      25.013  75.062  33.976  1.00  0.00           H  
ATOM   1245  HE1 HIS A 188      20.904  75.510  35.013  1.00  0.00           H  
ATOM   1246  HE2 HIS A 188      22.900  73.924  34.983  1.00  0.00           H  
ATOM   1247  N   SER A 189      23.596  76.128  30.274  1.00  0.00           N  
ATOM   1248  CA  SER A 189      24.072  74.976  29.553  1.00  0.00           C  
ATOM   1249  C   SER A 189      24.738  75.446  28.269  1.00  0.00           C  
ATOM   1250  O   SER A 189      25.304  74.623  27.557  1.00  0.00           O  
ATOM   1251  CB  SER A 189      22.929  74.028  29.248  1.00  0.00           C  
ATOM   1252  OG  SER A 189      22.019  74.609  28.354  1.00  0.00           O  
ATOM   1253  H   SER A 189      22.613  76.357  30.241  1.00  0.00           H  
ATOM   1254  HA  SER A 189      24.800  74.454  30.176  1.00  0.00           H  
ATOM   1255 1HB  SER A 189      23.325  73.107  28.820  1.00  0.00           H  
ATOM   1256 2HB  SER A 189      22.417  73.765  30.173  1.00  0.00           H  
ATOM   1257  HG  SER A 189      21.467  75.192  28.881  1.00  0.00           H  
ATOM   1258  N   LEU A 190      24.729  76.741  27.929  1.00  0.00           N  
ATOM   1259  CA  LEU A 190      25.349  77.173  26.688  1.00  0.00           C  
ATOM   1260  C   LEU A 190      26.531  78.123  26.771  1.00  0.00           C  
ATOM   1261  O   LEU A 190      26.845  78.816  25.794  1.00  0.00           O  
ATOM   1262  CB  LEU A 190      24.271  77.832  25.818  1.00  0.00           C  
ATOM   1263  CG  LEU A 190      23.123  76.917  25.373  1.00  0.00           C  
ATOM   1264  CD1 LEU A 190      22.060  77.743  24.664  1.00  0.00           C  
ATOM   1265  CD2 LEU A 190      23.667  75.827  24.462  1.00  0.00           C  
ATOM   1266  H   LEU A 190      24.294  77.429  28.527  1.00  0.00           H  
ATOM   1267  HA  LEU A 190      25.749  76.297  26.178  1.00  0.00           H  
ATOM   1268 1HB  LEU A 190      23.837  78.662  26.373  1.00  0.00           H  
ATOM   1269 2HB  LEU A 190      24.744  78.230  24.920  1.00  0.00           H  
ATOM   1270  HG  LEU A 190      22.662  76.460  26.249  1.00  0.00           H  
ATOM   1271 1HD1 LEU A 190      21.244  77.093  24.348  1.00  0.00           H  
ATOM   1272 2HD1 LEU A 190      21.675  78.502  25.345  1.00  0.00           H  
ATOM   1273 3HD1 LEU A 190      22.497  78.226  23.791  1.00  0.00           H  
ATOM   1274 1HD2 LEU A 190      22.851  75.175  24.147  1.00  0.00           H  
ATOM   1275 2HD2 LEU A 190      24.128  76.282  23.585  1.00  0.00           H  
ATOM   1276 3HD2 LEU A 190      24.412  75.240  25.000  1.00  0.00           H  
ATOM   1277  N   TYR A 191      27.222  78.210  27.893  1.00  0.00           N  
ATOM   1278  CA  TYR A 191      28.384  79.060  27.935  1.00  0.00           C  
ATOM   1279  C   TYR A 191      29.354  78.562  28.977  1.00  0.00           C  
ATOM   1280  O   TYR A 191      28.950  77.813  29.864  1.00  0.00           O  
ATOM   1281  CB  TYR A 191      27.985  80.510  28.220  1.00  0.00           C  
ATOM   1282  CG  TYR A 191      27.353  80.713  29.579  1.00  0.00           C  
ATOM   1283  CD1 TYR A 191      28.117  80.569  30.728  1.00  0.00           C  
ATOM   1284  CD2 TYR A 191      26.010  81.043  29.677  1.00  0.00           C  
ATOM   1285  CE1 TYR A 191      27.541  80.754  31.969  1.00  0.00           C  
ATOM   1286  CE2 TYR A 191      25.433  81.229  30.919  1.00  0.00           C  
ATOM   1287  CZ  TYR A 191      26.193  81.086  32.061  1.00  0.00           C  
ATOM   1288  OH  TYR A 191      25.619  81.271  33.298  1.00  0.00           O  
ATOM   1289  H   TYR A 191      26.958  77.697  28.722  1.00  0.00           H  
ATOM   1290  HA  TYR A 191      28.876  79.021  26.963  1.00  0.00           H  
ATOM   1291 1HB  TYR A 191      28.866  81.150  28.155  1.00  0.00           H  
ATOM   1292 2HB  TYR A 191      27.278  80.848  27.463  1.00  0.00           H  
ATOM   1293  HD1 TYR A 191      29.174  80.309  30.651  1.00  0.00           H  
ATOM   1294  HD2 TYR A 191      25.409  81.155  28.775  1.00  0.00           H  
ATOM   1295  HE1 TYR A 191      28.141  80.641  32.872  1.00  0.00           H  
ATOM   1296  HE2 TYR A 191      24.377  81.488  30.996  1.00  0.00           H  
ATOM   1297  HH  TYR A 191      26.280  81.134  33.980  1.00  0.00           H  
ATOM   1298  N   THR A 192      30.622  78.944  28.915  1.00  0.00           N  
ATOM   1299  CA  THR A 192      31.628  78.485  29.857  1.00  0.00           C  
ATOM   1300  C   THR A 192      32.182  79.660  30.652  1.00  0.00           C  
ATOM   1301  O   THR A 192      32.442  80.747  30.097  1.00  0.00           O  
ATOM   1302  CB  THR A 192      32.774  77.751  29.137  1.00  0.00           C  
ATOM   1303  OG1 THR A 192      32.254  76.607  28.447  1.00  0.00           O  
ATOM   1304  CG2 THR A 192      33.829  77.300  30.136  1.00  0.00           C  
ATOM   1305  H   THR A 192      30.891  79.581  28.179  1.00  0.00           H  
ATOM   1306  HA  THR A 192      31.159  77.788  30.552  1.00  0.00           H  
ATOM   1307  HB  THR A 192      33.234  78.419  28.409  1.00  0.00           H  
ATOM   1308  HG1 THR A 192      32.873  76.336  27.765  1.00  0.00           H  
ATOM   1309 1HG2 THR A 192      34.632  76.783  29.609  1.00  0.00           H  
ATOM   1310 2HG2 THR A 192      34.235  78.169  30.654  1.00  0.00           H  
ATOM   1311 3HG2 THR A 192      33.378  76.624  30.861  1.00  0.00           H  
ATOM   1312  N   GLY A 193      32.363  79.442  31.958  1.00  0.00           N  
ATOM   1313  CA  GLY A 193      32.975  80.445  32.807  1.00  0.00           C  
ATOM   1314  C   GLY A 193      31.967  81.471  33.276  1.00  0.00           C  
ATOM   1315  O   GLY A 193      30.861  81.080  33.663  1.00  0.00           O  
ATOM   1316  H   GLY A 193      32.070  78.565  32.365  1.00  0.00           H  
ATOM   1317 1HA  GLY A 193      33.430  79.961  33.672  1.00  0.00           H  
ATOM   1318 2HA  GLY A 193      33.774  80.945  32.261  1.00  0.00           H  
ATOM   1319  N   SER A 194      32.300  82.764  33.220  1.00  0.00           N  
ATOM   1320  CA  SER A 194      31.423  83.805  33.737  1.00  0.00           C  
ATOM   1321  C   SER A 194      31.223  84.997  32.816  1.00  0.00           C  
ATOM   1322  O   SER A 194      32.083  85.382  32.012  1.00  0.00           O  
ATOM   1323  CB  SER A 194      31.968  84.297  35.063  1.00  0.00           C  
ATOM   1324  OG  SER A 194      31.177  85.333  35.578  1.00  0.00           O  
ATOM   1325  H   SER A 194      33.184  83.026  32.808  1.00  0.00           H  
ATOM   1326  HA  SER A 194      30.431  83.377  33.891  1.00  0.00           H  
ATOM   1327 1HB  SER A 194      31.999  83.471  35.773  1.00  0.00           H  
ATOM   1328 2HB  SER A 194      32.990  84.650  34.928  1.00  0.00           H  
ATOM   1329  HG  SER A 194      31.444  86.128  35.111  1.00  0.00           H  
ATOM   1330  N   LEU A 195      30.052  85.589  32.978  1.00  0.00           N  
ATOM   1331  CA  LEU A 195      29.703  86.722  32.169  1.00  0.00           C  
ATOM   1332  C   LEU A 195      30.564  87.907  32.592  1.00  0.00           C  
ATOM   1333  O   LEU A 195      30.892  88.067  33.770  1.00  0.00           O  
ATOM   1334  CB  LEU A 195      28.213  87.054  32.319  1.00  0.00           C  
ATOM   1335  CG  LEU A 195      27.239  85.988  31.801  1.00  0.00           C  
ATOM   1336  CD1 LEU A 195      25.810  86.404  32.126  1.00  0.00           C  
ATOM   1337  CD2 LEU A 195      27.430  85.812  30.302  1.00  0.00           C  
ATOM   1338  H   LEU A 195      29.393  85.255  33.667  1.00  0.00           H  
ATOM   1339  HA  LEU A 195      29.901  86.476  31.126  1.00  0.00           H  
ATOM   1340 1HB  LEU A 195      27.998  87.213  33.375  1.00  0.00           H  
ATOM   1341 2HB  LEU A 195      28.007  87.980  31.784  1.00  0.00           H  
ATOM   1342  HG  LEU A 195      27.433  85.041  32.305  1.00  0.00           H  
ATOM   1343 1HD1 LEU A 195      25.118  85.647  31.757  1.00  0.00           H  
ATOM   1344 2HD1 LEU A 195      25.697  86.504  33.205  1.00  0.00           H  
ATOM   1345 3HD1 LEU A 195      25.592  87.358  31.648  1.00  0.00           H  
ATOM   1346 1HD2 LEU A 195      26.738  85.054  29.933  1.00  0.00           H  
ATOM   1347 2HD2 LEU A 195      27.234  86.759  29.796  1.00  0.00           H  
ATOM   1348 3HD2 LEU A 195      28.454  85.498  30.099  1.00  0.00           H  
ATOM   1349  N   TRP A 196      31.028  88.664  31.604  1.00  0.00           N  
ATOM   1350  CA  TRP A 196      31.800  89.877  31.821  1.00  0.00           C  
ATOM   1351  C   TRP A 196      30.921  90.897  31.111  1.00  0.00           C  
ATOM   1352  O   TRP A 196      30.457  90.648  29.987  1.00  0.00           O  
ATOM   1353  CB  TRP A 196      33.208  89.812  31.227  1.00  0.00           C  
ATOM   1354  CG  TRP A 196      34.096  88.809  31.900  1.00  0.00           C  
ATOM   1355  CD1 TRP A 196      34.341  87.533  31.490  1.00  0.00           C  
ATOM   1356  CD2 TRP A 196      34.865  88.995  33.113  1.00  0.00           C  
ATOM   1357  NE1 TRP A 196      35.205  86.914  32.359  1.00  0.00           N  
ATOM   1358  CE2 TRP A 196      35.537  87.795  33.358  1.00  0.00           C  
ATOM   1359  CE3 TRP A 196      35.035  90.069  33.996  1.00  0.00           C  
ATOM   1360  CZ2 TRP A 196      36.369  87.631  34.454  1.00  0.00           C  
ATOM   1361  CZ3 TRP A 196      35.871  89.905  35.094  1.00  0.00           C  
ATOM   1362  CH2 TRP A 196      36.521  88.717  35.316  1.00  0.00           C  
ATOM   1363  H   TRP A 196      30.827  88.371  30.658  1.00  0.00           H  
ATOM   1364  HA  TRP A 196      31.908  90.031  32.895  1.00  0.00           H  
ATOM   1365 1HB  TRP A 196      33.145  89.558  30.169  1.00  0.00           H  
ATOM   1366 2HB  TRP A 196      33.680  90.791  31.301  1.00  0.00           H  
ATOM   1367  HD1 TRP A 196      33.914  87.071  30.601  1.00  0.00           H  
ATOM   1368  HE1 TRP A 196      35.542  85.965  32.279  1.00  0.00           H  
ATOM   1369  HE3 TRP A 196      34.523  91.015  33.823  1.00  0.00           H  
ATOM   1370  HZ2 TRP A 196      36.894  86.695  34.647  1.00  0.00           H  
ATOM   1371  HZ3 TRP A 196      35.997  90.745  35.777  1.00  0.00           H  
ATOM   1372  HH2 TRP A 196      37.169  88.622  36.187  1.00  0.00           H  
ATOM   1373  N   TYR A 197      30.622  92.004  31.789  1.00  0.00           N  
ATOM   1374  CA  TYR A 197      29.628  92.940  31.304  1.00  0.00           C  
ATOM   1375  C   TYR A 197      30.231  94.219  30.798  1.00  0.00           C  
ATOM   1376  O   TYR A 197      31.370  94.519  31.128  1.00  0.00           O  
ATOM   1377  CB  TYR A 197      28.612  93.249  32.406  1.00  0.00           C  
ATOM   1378  CG  TYR A 197      27.771  92.060  32.812  1.00  0.00           C  
ATOM   1379  CD1 TYR A 197      28.162  91.266  33.880  1.00  0.00           C  
ATOM   1380  CD2 TYR A 197      26.608  91.762  32.116  1.00  0.00           C  
ATOM   1381  CE1 TYR A 197      27.394  90.180  34.252  1.00  0.00           C  
ATOM   1382  CE2 TYR A 197      25.840  90.676  32.487  1.00  0.00           C  
ATOM   1383  CZ  TYR A 197      26.229  89.886  33.550  1.00  0.00           C  
ATOM   1384  OH  TYR A 197      25.464  88.804  33.920  1.00  0.00           O  
ATOM   1385  H   TYR A 197      31.096  92.197  32.659  1.00  0.00           H  
ATOM   1386  HA  TYR A 197      29.106  92.485  30.462  1.00  0.00           H  
ATOM   1387 1HB  TYR A 197      29.134  93.615  33.291  1.00  0.00           H  
ATOM   1388 2HB  TYR A 197      27.942  94.041  32.071  1.00  0.00           H  
ATOM   1389  HD1 TYR A 197      29.075  91.500  34.427  1.00  0.00           H  
ATOM   1390  HD2 TYR A 197      26.302  92.385  31.276  1.00  0.00           H  
ATOM   1391  HE1 TYR A 197      27.701  89.556  35.091  1.00  0.00           H  
ATOM   1392  HE2 TYR A 197      24.927  90.441  31.940  1.00  0.00           H  
ATOM   1393  HH  TYR A 197      25.873  88.366  34.671  1.00  0.00           H  
ATOM   1394  N   THR A 198      29.516  94.984  30.003  1.00  0.00           N  
ATOM   1395  CA  THR A 198      29.980  96.247  29.474  1.00  0.00           C  
ATOM   1396  C   THR A 198      28.754  97.123  29.589  1.00  0.00           C  
ATOM   1397  O   THR A 198      27.657  96.624  29.340  1.00  0.00           O  
ATOM   1398  CB  THR A 198      30.484  96.156  28.022  1.00  0.00           C  
ATOM   1399  OG1 THR A 198      30.995  97.430  27.610  1.00  0.00           O  
ATOM   1400  CG2 THR A 198      29.355  95.742  27.090  1.00  0.00           C  
ATOM   1401  H   THR A 198      28.593  94.657  29.757  1.00  0.00           H  
ATOM   1402  HA  THR A 198      30.816  96.591  30.084  1.00  0.00           H  
ATOM   1403  HB  THR A 198      31.286  95.421  27.960  1.00  0.00           H  
ATOM   1404  HG1 THR A 198      30.297  98.088  27.665  1.00  0.00           H  
ATOM   1405 1HG2 THR A 198      29.730  95.682  26.069  1.00  0.00           H  
ATOM   1406 2HG2 THR A 198      28.972  94.768  27.394  1.00  0.00           H  
ATOM   1407 3HG2 THR A 198      28.554  96.478  27.140  1.00  0.00           H  
ATOM   1408  N   PRO A 199      28.891  98.403  29.918  1.00  0.00           N  
ATOM   1409  CA  PRO A 199      27.731  99.274  29.971  1.00  0.00           C  
ATOM   1410  C   PRO A 199      27.335  99.864  28.619  1.00  0.00           C  
ATOM   1411  O   PRO A 199      28.187 100.152  27.774  1.00  0.00           O  
ATOM   1412  CB  PRO A 199      28.194 100.367  30.939  1.00  0.00           C  
ATOM   1413  CG  PRO A 199      29.665 100.455  30.714  1.00  0.00           C  
ATOM   1414  CD  PRO A 199      30.085  99.039  30.424  1.00  0.00           C  
ATOM   1415  HA  PRO A 199      26.876  98.714  30.378  1.00  0.00           H  
ATOM   1416 1HB  PRO A 199      27.672 101.310  30.720  1.00  0.00           H  
ATOM   1417 2HB  PRO A 199      27.936 100.090  31.972  1.00  0.00           H  
ATOM   1418 1HG  PRO A 199      29.882 101.141  29.881  1.00  0.00           H  
ATOM   1419 2HG  PRO A 199      30.161 100.870  31.604  1.00  0.00           H  
ATOM   1420 1HD  PRO A 199      30.879  99.040  29.662  1.00  0.00           H  
ATOM   1421 2HD  PRO A 199      30.438  98.563  31.351  1.00  0.00           H  
ATOM   1422  N   ILE A 200      26.042 100.066  28.411  1.00  0.00           N  
ATOM   1423  CA  ILE A 200      25.493 100.658  27.204  1.00  0.00           C  
ATOM   1424  C   ILE A 200      25.922 102.123  27.206  1.00  0.00           C  
ATOM   1425  O   ILE A 200      25.761 102.816  28.219  1.00  0.00           O  
ATOM   1426  CB  ILE A 200      23.959 100.537  27.146  1.00  0.00           C  
ATOM   1427  CG1 ILE A 200      23.538  99.066  27.172  1.00  0.00           C  
ATOM   1428  CG2 ILE A 200      23.418 101.227  25.903  1.00  0.00           C  
ATOM   1429  CD1 ILE A 200      24.065  98.259  26.007  1.00  0.00           C  
ATOM   1430  H   ILE A 200      25.414  99.784  29.150  1.00  0.00           H  
ATOM   1431  HA  ILE A 200      25.903 100.131  26.343  1.00  0.00           H  
ATOM   1432  HB  ILE A 200      23.524 101.005  28.028  1.00  0.00           H  
ATOM   1433 1HG1 ILE A 200      23.889  98.603  28.094  1.00  0.00           H  
ATOM   1434 2HG1 ILE A 200      22.450  98.998  27.167  1.00  0.00           H  
ATOM   1435 1HG2 ILE A 200      22.333 101.131  25.877  1.00  0.00           H  
ATOM   1436 2HG2 ILE A 200      23.689 102.282  25.925  1.00  0.00           H  
ATOM   1437 3HG2 ILE A 200      23.845 100.762  25.014  1.00  0.00           H  
ATOM   1438 1HD1 ILE A 200      23.724  97.227  26.095  1.00  0.00           H  
ATOM   1439 2HD1 ILE A 200      23.696  98.684  25.073  1.00  0.00           H  
ATOM   1440 3HD1 ILE A 200      25.154  98.282  26.012  1.00  0.00           H  
ATOM   1441  N   ARG A 201      26.537 102.609  26.137  1.00  0.00           N  
ATOM   1442  CA  ARG A 201      26.887 104.005  26.058  1.00  0.00           C  
ATOM   1443  C   ARG A 201      25.619 104.702  25.568  1.00  0.00           C  
ATOM   1444  O   ARG A 201      24.886 105.250  26.388  1.00  0.00           O  
ATOM   1445  CB  ARG A 201      28.051 104.249  25.108  1.00  0.00           C  
ATOM   1446  CG  ARG A 201      28.467 105.705  24.968  1.00  0.00           C  
ATOM   1447  CD  ARG A 201      28.970 106.259  26.251  1.00  0.00           C  
ATOM   1448  NE  ARG A 201      30.218 105.635  26.659  1.00  0.00           N  
ATOM   1449  CZ  ARG A 201      30.792 105.790  27.867  1.00  0.00           C  
ATOM   1450  NH1 ARG A 201      30.219 106.550  28.774  1.00  0.00           N  
ATOM   1451  NH2 ARG A 201      31.932 105.179  28.142  1.00  0.00           N  
ATOM   1452  H   ARG A 201      26.766 102.000  25.365  1.00  0.00           H  
ATOM   1453  HA  ARG A 201      27.188 104.343  27.050  1.00  0.00           H  
ATOM   1454 1HB  ARG A 201      28.921 103.689  25.448  1.00  0.00           H  
ATOM   1455 2HB  ARG A 201      27.793 103.883  24.115  1.00  0.00           H  
ATOM   1456 1HG  ARG A 201      29.260 105.786  24.225  1.00  0.00           H  
ATOM   1457 2HG  ARG A 201      27.609 106.300  24.650  1.00  0.00           H  
ATOM   1458 1HD  ARG A 201      29.143 107.329  26.142  1.00  0.00           H  
ATOM   1459 2HD  ARG A 201      28.232 106.089  27.035  1.00  0.00           H  
ATOM   1460  HE  ARG A 201      30.689 105.043  25.987  1.00  0.00           H  
ATOM   1461 1HH1 ARG A 201      29.349 107.018  28.565  1.00  0.00           H  
ATOM   1462 2HH1 ARG A 201      30.650 106.667  29.680  1.00  0.00           H  
ATOM   1463 1HH2 ARG A 201      32.372 104.595  27.444  1.00  0.00           H  
ATOM   1464 2HH2 ARG A 201      32.362 105.295  29.047  1.00  0.00           H  
ATOM   1465  N   ARG A 202      25.194 104.740  24.318  1.00  0.00           N  
ATOM   1466  CA  ARG A 202      23.920 105.373  23.997  1.00  0.00           C  
ATOM   1467  C   ARG A 202      22.830 104.313  24.057  1.00  0.00           C  
ATOM   1468  O   ARG A 202      22.878 103.257  23.423  1.00  0.00           O  
ATOM   1469  CB  ARG A 202      23.950 106.013  22.617  1.00  0.00           C  
ATOM   1470  CG  ARG A 202      24.909 107.183  22.475  1.00  0.00           C  
ATOM   1471  CD  ARG A 202      24.914 107.726  21.092  1.00  0.00           C  
ATOM   1472  NE  ARG A 202      23.642 108.341  20.747  1.00  0.00           N  
ATOM   1473  CZ  ARG A 202      23.296 108.739  19.507  1.00  0.00           C  
ATOM   1474  NH1 ARG A 202      24.135 108.580  18.508  1.00  0.00           N  
ATOM   1475  NH2 ARG A 202      22.113 109.289  19.296  1.00  0.00           N  
ATOM   1476  H   ARG A 202      25.743 104.334  23.574  1.00  0.00           H  
ATOM   1477  HA  ARG A 202      23.728 106.156  24.731  1.00  0.00           H  
ATOM   1478 1HB  ARG A 202      24.229 105.265  21.876  1.00  0.00           H  
ATOM   1479 2HB  ARG A 202      22.952 106.371  22.360  1.00  0.00           H  
ATOM   1480 1HG  ARG A 202      24.613 107.982  23.155  1.00  0.00           H  
ATOM   1481 2HG  ARG A 202      25.921 106.856  22.718  1.00  0.00           H  
ATOM   1482 1HD  ARG A 202      25.693 108.481  21.000  1.00  0.00           H  
ATOM   1483 2HD  ARG A 202      25.105 106.919  20.385  1.00  0.00           H  
ATOM   1484  HE  ARG A 202      22.970 108.479  21.490  1.00  0.00           H  
ATOM   1485 1HH1 ARG A 202      25.039 108.160  18.669  1.00  0.00           H  
ATOM   1486 2HH1 ARG A 202      23.876 108.878  17.579  1.00  0.00           H  
ATOM   1487 1HH2 ARG A 202      21.468 109.411  20.064  1.00  0.00           H  
ATOM   1488 2HH2 ARG A 202      21.854 109.587  18.367  1.00  0.00           H  
ATOM   1489  N   GLU A 203      21.819 104.597  24.852  1.00  0.00           N  
ATOM   1490  CA  GLU A 203      20.645 103.762  25.084  1.00  0.00           C  
ATOM   1491  C   GLU A 203      19.678 103.832  23.912  1.00  0.00           C  
ATOM   1492  O   GLU A 203      18.641 104.469  24.042  1.00  0.00           O  
ATOM   1493  CB  GLU A 203      19.932 104.188  26.370  1.00  0.00           C  
ATOM   1494  CG  GLU A 203      18.771 103.289  26.772  1.00  0.00           C  
ATOM   1495  CD  GLU A 203      18.102 103.732  28.043  1.00  0.00           C  
ATOM   1496  OE1 GLU A 203      18.541 104.699  28.617  1.00  0.00           O  
ATOM   1497  OE2 GLU A 203      17.151 103.101  28.441  1.00  0.00           O  
ATOM   1498  H   GLU A 203      21.895 105.483  25.331  1.00  0.00           H  
ATOM   1499  HA  GLU A 203      20.972 102.727  25.192  1.00  0.00           H  
ATOM   1500 1HB  GLU A 203      20.646 104.201  27.194  1.00  0.00           H  
ATOM   1501 2HB  GLU A 203      19.547 105.201  26.254  1.00  0.00           H  
ATOM   1502 1HG  GLU A 203      18.034 103.285  25.969  1.00  0.00           H  
ATOM   1503 2HG  GLU A 203      19.139 102.272  26.895  1.00  0.00           H  
ATOM   1504  N   TRP A 204      19.935 103.250  22.747  1.00  0.00           N  
ATOM   1505  CA  TRP A 204      18.984 103.274  21.650  1.00  0.00           C  
ATOM   1506  C   TRP A 204      19.187 101.920  21.027  1.00  0.00           C  
ATOM   1507  O   TRP A 204      18.275 101.103  21.081  1.00  0.00           O  
ATOM   1508  CB  TRP A 204      19.250 104.402  20.651  1.00  0.00           C  
ATOM   1509  CG  TRP A 204      20.589 104.307  19.984  1.00  0.00           C  
ATOM   1510  CD1 TRP A 204      21.749 104.891  20.397  1.00  0.00           C  
ATOM   1511  CD2 TRP A 204      20.915 103.580  18.775  1.00  0.00           C  
ATOM   1512  NE1 TRP A 204      22.769 104.580  19.533  1.00  0.00           N  
ATOM   1513  CE2 TRP A 204      22.277 103.777  18.535  1.00  0.00           C  
ATOM   1514  CE3 TRP A 204      20.171 102.788  17.891  1.00  0.00           C  
ATOM   1515  CZ2 TRP A 204      22.919 103.214  17.443  1.00  0.00           C  
ATOM   1516  CZ3 TRP A 204      20.815 102.222  16.797  1.00  0.00           C  
ATOM   1517  CH2 TRP A 204      22.153 102.429  16.580  1.00  0.00           C  
ATOM   1518  H   TRP A 204      20.819 102.777  22.622  1.00  0.00           H  
ATOM   1519  HA  TRP A 204      17.987 103.431  22.060  1.00  0.00           H  
ATOM   1520 1HB  TRP A 204      18.481 104.393  19.879  1.00  0.00           H  
ATOM   1521 2HB  TRP A 204      19.189 105.362  21.163  1.00  0.00           H  
ATOM   1522  HD1 TRP A 204      21.851 105.514  21.285  1.00  0.00           H  
ATOM   1523  HE1 TRP A 204      23.726 104.892  19.616  1.00  0.00           H  
ATOM   1524  HE3 TRP A 204      19.108 102.618  18.061  1.00  0.00           H  
ATOM   1525  HZ2 TRP A 204      23.981 103.367  17.254  1.00  0.00           H  
ATOM   1526  HZ3 TRP A 204      20.228 101.608  16.114  1.00  0.00           H  
ATOM   1527  HH2 TRP A 204      22.627 101.970  15.712  1.00  0.00           H  
ATOM   1528  N   TYR A 205      20.333 101.630  20.422  1.00  0.00           N  
ATOM   1529  CA  TYR A 205      20.685 100.265  20.044  1.00  0.00           C  
ATOM   1530  C   TYR A 205      21.447  99.829  21.279  1.00  0.00           C  
ATOM   1531  O   TYR A 205      21.727 100.621  22.187  1.00  0.00           O  
ATOM   1532  CB  TYR A 205      21.523 100.179  18.766  1.00  0.00           C  
ATOM   1533  CG  TYR A 205      20.780 100.603  17.519  1.00  0.00           C  
ATOM   1534  CD1 TYR A 205      19.478 101.073  17.613  1.00  0.00           C  
ATOM   1535  CD2 TYR A 205      21.400 100.523  16.281  1.00  0.00           C  
ATOM   1536  CE1 TYR A 205      18.799 101.460  16.474  1.00  0.00           C  
ATOM   1537  CE2 TYR A 205      20.721 100.910  15.142  1.00  0.00           C  
ATOM   1538  CZ  TYR A 205      19.426 101.377  15.236  1.00  0.00           C  
ATOM   1539  OH  TYR A 205      18.750 101.763  14.101  1.00  0.00           O  
ATOM   1540  H   TYR A 205      20.979 102.379  20.218  1.00  0.00           H  
ATOM   1541  HA  TYR A 205      19.765  99.708  19.862  1.00  0.00           H  
ATOM   1542 1HB  TYR A 205      22.407 100.811  18.868  1.00  0.00           H  
ATOM   1543 2HB  TYR A 205      21.867  99.155  18.625  1.00  0.00           H  
ATOM   1544  HD1 TYR A 205      18.990 101.136  18.586  1.00  0.00           H  
ATOM   1545  HD2 TYR A 205      22.423 100.153  16.207  1.00  0.00           H  
ATOM   1546  HE1 TYR A 205      17.776 101.829  16.548  1.00  0.00           H  
ATOM   1547  HE2 TYR A 205      21.209 100.847  14.169  1.00  0.00           H  
ATOM   1548  HH  TYR A 205      17.869 102.060  14.341  1.00  0.00           H  
ATOM   1549  N   TYR A 206      21.882  98.590  21.321  1.00  0.00           N  
ATOM   1550  CA  TYR A 206      22.708  98.129  22.396  1.00  0.00           C  
ATOM   1551  C   TYR A 206      24.118  98.532  21.993  1.00  0.00           C  
ATOM   1552  O   TYR A 206      24.867  97.821  21.322  1.00  0.00           O  
ATOM   1553  CB  TYR A 206      22.576  96.620  22.616  1.00  0.00           C  
ATOM   1554  CG  TYR A 206      21.207  96.191  23.095  1.00  0.00           C  
ATOM   1555  CD1 TYR A 206      20.253  95.770  22.181  1.00  0.00           C  
ATOM   1556  CD2 TYR A 206      20.907  96.217  24.449  1.00  0.00           C  
ATOM   1557  CE1 TYR A 206      19.002  95.378  22.619  1.00  0.00           C  
ATOM   1558  CE2 TYR A 206      19.657  95.824  24.887  1.00  0.00           C  
ATOM   1559  CZ  TYR A 206      18.707  95.406  23.977  1.00  0.00           C  
ATOM   1560  OH  TYR A 206      17.462  95.015  24.414  1.00  0.00           O  
ATOM   1561  H   TYR A 206      21.631  97.948  20.583  1.00  0.00           H  
ATOM   1562  HA  TYR A 206      22.394  98.629  23.313  1.00  0.00           H  
ATOM   1563 1HB  TYR A 206      22.790  96.096  21.683  1.00  0.00           H  
ATOM   1564 2HB  TYR A 206      23.312  96.294  23.350  1.00  0.00           H  
ATOM   1565  HD1 TYR A 206      20.489  95.750  21.117  1.00  0.00           H  
ATOM   1566  HD2 TYR A 206      21.657  96.548  25.167  1.00  0.00           H  
ATOM   1567  HE1 TYR A 206      18.252  95.047  21.901  1.00  0.00           H  
ATOM   1568  HE2 TYR A 206      19.421  95.846  25.951  1.00  0.00           H  
ATOM   1569  HH  TYR A 206      16.927  94.756  23.660  1.00  0.00           H  
ATOM   1570  N   GLU A 207      24.467  99.751  22.371  1.00  0.00           N  
ATOM   1571  CA  GLU A 207      25.738 100.326  21.991  1.00  0.00           C  
ATOM   1572  C   GLU A 207      26.737 100.139  23.098  1.00  0.00           C  
ATOM   1573  O   GLU A 207      26.471 100.426  24.257  1.00  0.00           O  
ATOM   1574  CB  GLU A 207      25.588 101.814  21.666  1.00  0.00           C  
ATOM   1575  CG  GLU A 207      26.871 102.489  21.203  1.00  0.00           C  
ATOM   1576  CD  GLU A 207      26.681 103.944  20.875  1.00  0.00           C  
ATOM   1577  OE1 GLU A 207      26.809 104.755  21.761  1.00  0.00           O  
ATOM   1578  OE2 GLU A 207      26.408 104.245  19.737  1.00  0.00           O  
ATOM   1579  H   GLU A 207      23.832 100.294  22.938  1.00  0.00           H  
ATOM   1580  HA  GLU A 207      26.097  99.812  21.099  1.00  0.00           H  
ATOM   1581 1HB  GLU A 207      24.841 101.941  20.881  1.00  0.00           H  
ATOM   1582 2HB  GLU A 207      25.230 102.345  22.548  1.00  0.00           H  
ATOM   1583 1HG  GLU A 207      27.620 102.400  21.990  1.00  0.00           H  
ATOM   1584 2HG  GLU A 207      27.246 101.969  20.323  1.00  0.00           H  
ATOM   1585  N   VAL A 208      27.923  99.733  22.738  1.00  0.00           N  
ATOM   1586  CA  VAL A 208      28.965  99.386  23.664  1.00  0.00           C  
ATOM   1587  C   VAL A 208      30.204 100.084  23.094  1.00  0.00           C  
ATOM   1588  O   VAL A 208      30.234 100.506  21.929  1.00  0.00           O  
ATOM   1589  CB  VAL A 208      29.167  97.862  23.759  1.00  0.00           C  
ATOM   1590  CG1 VAL A 208      27.896  97.186  24.252  1.00  0.00           C  
ATOM   1591  CG2 VAL A 208      29.582  97.309  22.405  1.00  0.00           C  
ATOM   1592  H   VAL A 208      28.103  99.664  21.747  1.00  0.00           H  
ATOM   1593  HA  VAL A 208      28.684  99.750  24.653  1.00  0.00           H  
ATOM   1594  HB  VAL A 208      29.946  97.653  24.492  1.00  0.00           H  
ATOM   1595 1HG1 VAL A 208      28.057  96.109  24.313  1.00  0.00           H  
ATOM   1596 2HG1 VAL A 208      27.638  97.571  25.238  1.00  0.00           H  
ATOM   1597 3HG1 VAL A 208      27.082  97.391  23.556  1.00  0.00           H  
ATOM   1598 1HG2 VAL A 208      29.724  96.231  22.480  1.00  0.00           H  
ATOM   1599 2HG2 VAL A 208      28.805  97.523  21.671  1.00  0.00           H  
ATOM   1600 3HG2 VAL A 208      30.516  97.777  22.091  1.00  0.00           H  
ATOM   1601  N   ILE A 209      31.269 100.276  23.855  1.00  0.00           N  
ATOM   1602  CA  ILE A 209      32.467 100.910  23.359  1.00  0.00           C  
ATOM   1603  C   ILE A 209      33.474  99.811  23.089  1.00  0.00           C  
ATOM   1604  O   ILE A 209      33.729  98.981  23.959  1.00  0.00           O  
ATOM   1605  CB  ILE A 209      33.035 101.932  24.361  1.00  0.00           C  
ATOM   1606  CG1 ILE A 209      31.975 102.979  24.714  1.00  0.00           C  
ATOM   1607  CG2 ILE A 209      34.279 102.598  23.794  1.00  0.00           C  
ATOM   1608  CD1 ILE A 209      31.467 103.758  23.522  1.00  0.00           C  
ATOM   1609  H   ILE A 209      31.238  99.966  24.816  1.00  0.00           H  
ATOM   1610  HA  ILE A 209      32.222 101.442  22.441  1.00  0.00           H  
ATOM   1611  HB  ILE A 209      33.297 101.424  25.289  1.00  0.00           H  
ATOM   1612 1HG1 ILE A 209      31.126 102.491  25.191  1.00  0.00           H  
ATOM   1613 2HG1 ILE A 209      32.389 103.688  25.432  1.00  0.00           H  
ATOM   1614 1HG2 ILE A 209      34.667 103.317  24.515  1.00  0.00           H  
ATOM   1615 2HG2 ILE A 209      35.037 101.842  23.593  1.00  0.00           H  
ATOM   1616 3HG2 ILE A 209      34.025 103.113  22.868  1.00  0.00           H  
ATOM   1617 1HD1 ILE A 209      30.720 104.481  23.852  1.00  0.00           H  
ATOM   1618 2HD1 ILE A 209      32.297 104.284  23.050  1.00  0.00           H  
ATOM   1619 3HD1 ILE A 209      31.016 103.073  22.806  1.00  0.00           H  
ATOM   1620  N   ILE A 210      34.043  99.822  21.895  1.00  0.00           N  
ATOM   1621  CA  ILE A 210      35.054  98.874  21.487  1.00  0.00           C  
ATOM   1622  C   ILE A 210      36.365  99.593  21.742  1.00  0.00           C  
ATOM   1623  O   ILE A 210      36.451 100.808  21.514  1.00  0.00           O  
ATOM   1624  CB  ILE A 210      34.920  98.460  20.010  1.00  0.00           C  
ATOM   1625  CG1 ILE A 210      35.893  97.324  19.684  1.00  0.00           C  
ATOM   1626  CG2 ILE A 210      35.166  99.653  19.099  1.00  0.00           C  
ATOM   1627  CD1 ILE A 210      35.612  96.639  18.366  1.00  0.00           C  
ATOM   1628  H   ILE A 210      33.746 100.535  21.244  1.00  0.00           H  
ATOM   1629  HA  ILE A 210      34.948  97.974  22.091  1.00  0.00           H  
ATOM   1630  HB  ILE A 210      33.916  98.077  19.829  1.00  0.00           H  
ATOM   1631 1HG1 ILE A 210      36.910  97.712  19.657  1.00  0.00           H  
ATOM   1632 2HG1 ILE A 210      35.851  96.572  20.473  1.00  0.00           H  
ATOM   1633 1HG2 ILE A 210      35.068  99.343  18.059  1.00  0.00           H  
ATOM   1634 2HG2 ILE A 210      34.436 100.432  19.315  1.00  0.00           H  
ATOM   1635 3HG2 ILE A 210      36.170 100.040  19.269  1.00  0.00           H  
ATOM   1636 1HD1 ILE A 210      36.342  95.846  18.205  1.00  0.00           H  
ATOM   1637 2HD1 ILE A 210      34.609  96.211  18.384  1.00  0.00           H  
ATOM   1638 3HD1 ILE A 210      35.682  97.365  17.557  1.00  0.00           H  
ATOM   1639  N   VAL A 211      37.370  98.934  22.295  1.00  0.00           N  
ATOM   1640  CA  VAL A 211      38.640  99.594  22.555  1.00  0.00           C  
ATOM   1641  C   VAL A 211      39.616  99.608  21.399  1.00  0.00           C  
ATOM   1642  O   VAL A 211      40.364 100.577  21.277  1.00  0.00           O  
ATOM   1643  CB  VAL A 211      39.327  98.916  23.755  1.00  0.00           C  
ATOM   1644  CG1 VAL A 211      40.717  99.494  23.970  1.00  0.00           C  
ATOM   1645  CG2 VAL A 211      38.474  99.084  25.003  1.00  0.00           C  
ATOM   1646  H   VAL A 211      37.262  97.961  22.542  1.00  0.00           H  
ATOM   1647  HA  VAL A 211      38.444 100.639  22.796  1.00  0.00           H  
ATOM   1648  HB  VAL A 211      39.450  97.854  23.539  1.00  0.00           H  
ATOM   1649 1HG1 VAL A 211      41.188  99.003  24.822  1.00  0.00           H  
ATOM   1650 2HG1 VAL A 211      41.321  99.330  23.078  1.00  0.00           H  
ATOM   1651 3HG1 VAL A 211      40.640 100.563  24.166  1.00  0.00           H  
ATOM   1652 1HG2 VAL A 211      38.965  98.602  25.848  1.00  0.00           H  
ATOM   1653 2HG2 VAL A 211      38.346 100.146  25.216  1.00  0.00           H  
ATOM   1654 3HG2 VAL A 211      37.497  98.627  24.841  1.00  0.00           H  
ATOM   1655  N   ARG A 212      39.711  98.487  20.662  1.00  0.00           N  
ATOM   1656  CA  ARG A 212      40.461  98.366  19.412  1.00  0.00           C  
ATOM   1657  C   ARG A 212      40.190  97.003  18.813  1.00  0.00           C  
ATOM   1658  O   ARG A 212      39.686  96.135  19.531  1.00  0.00           O  
ATOM   1659  CB  ARG A 212      41.955  98.540  19.639  1.00  0.00           C  
ATOM   1660  CG  ARG A 212      42.596  97.479  20.519  1.00  0.00           C  
ATOM   1661  CD  ARG A 212      44.025  97.781  20.792  1.00  0.00           C  
ATOM   1662  NE  ARG A 212      44.669  96.718  21.547  1.00  0.00           N  
ATOM   1663  CZ  ARG A 212      44.655  96.617  22.890  1.00  0.00           C  
ATOM   1664  NH1 ARG A 212      44.027  97.519  23.611  1.00  0.00           N  
ATOM   1665  NH2 ARG A 212      45.273  95.610  23.484  1.00  0.00           N  
ATOM   1666  H   ARG A 212      39.218  97.681  21.020  1.00  0.00           H  
ATOM   1667  HA  ARG A 212      40.127  99.150  18.731  1.00  0.00           H  
ATOM   1668 1HB  ARG A 212      42.473  98.530  18.681  1.00  0.00           H  
ATOM   1669 2HB  ARG A 212      42.143  99.509  20.102  1.00  0.00           H  
ATOM   1670 1HG  ARG A 212      42.068  97.428  21.472  1.00  0.00           H  
ATOM   1671 2HG  ARG A 212      42.540  96.510  20.021  1.00  0.00           H  
ATOM   1672 1HD  ARG A 212      44.558  97.901  19.849  1.00  0.00           H  
ATOM   1673 2HD  ARG A 212      44.098  98.701  21.370  1.00  0.00           H  
ATOM   1674  HE  ARG A 212      45.163  96.005  21.027  1.00  0.00           H  
ATOM   1675 1HH1 ARG A 212      43.554  98.288  23.157  1.00  0.00           H  
ATOM   1676 2HH1 ARG A 212      44.016  97.443  24.618  1.00  0.00           H  
ATOM   1677 1HH2 ARG A 212      45.756  94.916  22.929  1.00  0.00           H  
ATOM   1678 2HH2 ARG A 212      45.262  95.534  24.490  1.00  0.00           H  
ATOM   1679  N   VAL A 213      40.456  96.811  17.520  1.00  0.00           N  
ATOM   1680  CA  VAL A 213      40.297  95.538  16.817  1.00  0.00           C  
ATOM   1681  C   VAL A 213      41.723  95.184  16.414  1.00  0.00           C  
ATOM   1682  O   VAL A 213      42.359  95.952  15.687  1.00  0.00           O  
ATOM   1683  CB  VAL A 213      39.381  95.655  15.584  1.00  0.00           C  
ATOM   1684  CG1 VAL A 213      39.275  94.315  14.871  1.00  0.00           C  
ATOM   1685  CG2 VAL A 213      38.006  96.151  16.006  1.00  0.00           C  
ATOM   1686  H   VAL A 213      40.790  97.616  17.010  1.00  0.00           H  
ATOM   1687  HA  VAL A 213      39.842  94.820  17.500  1.00  0.00           H  
ATOM   1688  HB  VAL A 213      39.822  96.360  14.880  1.00  0.00           H  
ATOM   1689 1HG1 VAL A 213      38.624  94.416  14.002  1.00  0.00           H  
ATOM   1690 2HG1 VAL A 213      40.266  93.997  14.546  1.00  0.00           H  
ATOM   1691 3HG1 VAL A 213      38.859  93.572  15.551  1.00  0.00           H  
ATOM   1692 1HG2 VAL A 213      37.364  96.231  15.130  1.00  0.00           H  
ATOM   1693 2HG2 VAL A 213      37.567  95.448  16.715  1.00  0.00           H  
ATOM   1694 3HG2 VAL A 213      38.101  97.129  16.477  1.00  0.00           H  
ATOM   1695  N   GLU A 214      42.295  94.077  16.818  1.00  0.00           N  
ATOM   1696  CA  GLU A 214      43.668  93.801  16.484  1.00  0.00           C  
ATOM   1697  C   GLU A 214      43.722  92.512  15.691  1.00  0.00           C  
ATOM   1698  O   GLU A 214      43.199  91.486  16.140  1.00  0.00           O  
ATOM   1699  CB  GLU A 214      44.529  93.695  17.745  1.00  0.00           C  
ATOM   1700  CG  GLU A 214      46.005  93.441  17.479  1.00  0.00           C  
ATOM   1701  CD  GLU A 214      46.826  93.386  18.737  1.00  0.00           C  
ATOM   1702  OE1 GLU A 214      46.285  93.048  19.763  1.00  0.00           O  
ATOM   1703  OE2 GLU A 214      47.995  93.684  18.674  1.00  0.00           O  
ATOM   1704  H   GLU A 214      41.778  93.406  17.368  1.00  0.00           H  
ATOM   1705  HA  GLU A 214      44.048  94.623  15.876  1.00  0.00           H  
ATOM   1706 1HB  GLU A 214      44.446  94.618  18.320  1.00  0.00           H  
ATOM   1707 2HB  GLU A 214      44.157  92.885  18.372  1.00  0.00           H  
ATOM   1708 1HG  GLU A 214      46.111  92.494  16.949  1.00  0.00           H  
ATOM   1709 2HG  GLU A 214      46.389  94.231  16.835  1.00  0.00           H  
ATOM   1710  N   ILE A 215      44.284  92.497  14.493  1.00  0.00           N  
ATOM   1711  CA  ILE A 215      44.440  91.244  13.790  1.00  0.00           C  
ATOM   1712  C   ILE A 215      45.898  90.933  14.044  1.00  0.00           C  
ATOM   1713  O   ILE A 215      46.810  91.722  13.810  1.00  0.00           O  
ATOM   1714  CB  ILE A 215      44.126  91.340  12.286  1.00  0.00           C  
ATOM   1715  CG1 ILE A 215      42.673  91.773  12.070  1.00  0.00           C  
ATOM   1716  CG2 ILE A 215      44.396  90.010  11.600  1.00  0.00           C  
ATOM   1717  CD1 ILE A 215      42.347  92.123  10.636  1.00  0.00           C  
ATOM   1718  H   ILE A 215      44.608  93.349  14.058  1.00  0.00           H  
ATOM   1719  HA  ILE A 215      43.748  90.520  14.217  1.00  0.00           H  
ATOM   1720  HB  ILE A 215      44.754  92.106  11.831  1.00  0.00           H  
ATOM   1721 1HG1 ILE A 215      42.005  90.973  12.387  1.00  0.00           H  
ATOM   1722 2HG1 ILE A 215      42.457  92.644  12.690  1.00  0.00           H  
ATOM   1723 1HG2 ILE A 215      44.168  90.095  10.538  1.00  0.00           H  
ATOM   1724 2HG2 ILE A 215      45.444  89.742  11.726  1.00  0.00           H  
ATOM   1725 3HG2 ILE A 215      43.768  89.237  12.045  1.00  0.00           H  
ATOM   1726 1HD1 ILE A 215      41.300  92.420  10.564  1.00  0.00           H  
ATOM   1727 2HD1 ILE A 215      42.982  92.947  10.309  1.00  0.00           H  
ATOM   1728 3HD1 ILE A 215      42.522  91.255  10.002  1.00  0.00           H  
ATOM   1729  N   ASN A 216      46.065  89.745  14.606  1.00  0.00           N  
ATOM   1730  CA  ASN A 216      47.327  89.220  15.065  1.00  0.00           C  
ATOM   1731  C   ASN A 216      48.560  89.334  14.194  1.00  0.00           C  
ATOM   1732  O   ASN A 216      49.665  89.213  14.719  1.00  0.00           O  
ATOM   1733  CB  ASN A 216      47.120  87.758  15.415  1.00  0.00           C  
ATOM   1734  CG  ASN A 216      48.321  87.149  16.085  1.00  0.00           C  
ATOM   1735  OD1 ASN A 216      48.787  87.641  17.118  1.00  0.00           O  
ATOM   1736  ND2 ASN A 216      48.830  86.086  15.516  1.00  0.00           N  
ATOM   1737  H   ASN A 216      45.232  89.184  14.710  1.00  0.00           H  
ATOM   1738  HA  ASN A 216      47.631  89.776  15.953  1.00  0.00           H  
ATOM   1739 1HB  ASN A 216      46.260  87.661  16.079  1.00  0.00           H  
ATOM   1740 2HB  ASN A 216      46.899  87.194  14.509  1.00  0.00           H  
ATOM   1741 1HD2 ASN A 216      49.630  85.639  15.917  1.00  0.00           H  
ATOM   1742 2HD2 ASN A 216      48.420  85.722  14.680  1.00  0.00           H  
ATOM   1743  N   GLY A 217      48.435  89.576  12.888  1.00  0.00           N  
ATOM   1744  CA  GLY A 217      49.584  89.759  12.013  1.00  0.00           C  
ATOM   1745  C   GLY A 217      50.240  91.124  12.227  1.00  0.00           C  
ATOM   1746  O   GLY A 217      51.209  91.492  11.559  1.00  0.00           O  
ATOM   1747  H   GLY A 217      47.505  89.633  12.498  1.00  0.00           H  
ATOM   1748 1HA  GLY A 217      50.313  88.971  12.200  1.00  0.00           H  
ATOM   1749 2HA  GLY A 217      49.269  89.665  10.974  1.00  0.00           H  
ATOM   1750  N   GLN A 218      49.648  91.935  13.099  1.00  0.00           N  
ATOM   1751  CA  GLN A 218      50.191  93.217  13.460  1.00  0.00           C  
ATOM   1752  C   GLN A 218      49.150  94.317  13.383  1.00  0.00           C  
ATOM   1753  O   GLN A 218      49.102  95.164  14.285  1.00  0.00           O  
ATOM   1754  CB  GLN A 218      51.379  93.557  12.556  1.00  0.00           C  
ATOM   1755  CG  GLN A 218      52.559  92.610  12.696  1.00  0.00           C  
ATOM   1756  CD  GLN A 218      53.192  92.674  14.073  1.00  0.00           C  
ATOM   1757  OE1 GLN A 218      53.524  93.754  14.570  1.00  0.00           O  
ATOM   1758  NE2 GLN A 218      53.363  91.515  14.698  1.00  0.00           N  
ATOM   1759  H   GLN A 218      48.782  91.631  13.521  1.00  0.00           H  
ATOM   1760  HA  GLN A 218      50.537  93.168  14.492  1.00  0.00           H  
ATOM   1761 1HB  GLN A 218      51.059  93.545  11.514  1.00  0.00           H  
ATOM   1762 2HB  GLN A 218      51.729  94.565  12.779  1.00  0.00           H  
ATOM   1763 1HG  GLN A 218      52.215  91.590  12.524  1.00  0.00           H  
ATOM   1764 2HG  GLN A 218      53.316  92.878  11.959  1.00  0.00           H  
ATOM   1765 1HE2 GLN A 218      53.776  91.494  15.610  1.00  0.00           H  
ATOM   1766 2HE2 GLN A 218      53.080  90.662  14.259  1.00  0.00           H  
ATOM   1767  N   ASP A 219      48.298  94.334  12.347  1.00  0.00           N  
ATOM   1768  CA  ASP A 219      47.369  95.429  12.137  1.00  0.00           C  
ATOM   1769  C   ASP A 219      46.397  95.676  13.286  1.00  0.00           C  
ATOM   1770  O   ASP A 219      45.807  94.763  13.857  1.00  0.00           O  
ATOM   1771  CB  ASP A 219      46.570  95.176  10.856  1.00  0.00           C  
ATOM   1772  CG  ASP A 219      47.410  95.320   9.595  1.00  0.00           C  
ATOM   1773  OD1 ASP A 219      48.603  95.472   9.714  1.00  0.00           O  
ATOM   1774  OD2 ASP A 219      46.852  95.277   8.525  1.00  0.00           O  
ATOM   1775  H   ASP A 219      48.304  93.562  11.695  1.00  0.00           H  
ATOM   1776  HA  ASP A 219      47.940  96.351  12.027  1.00  0.00           H  
ATOM   1777 1HB  ASP A 219      46.149  94.171  10.882  1.00  0.00           H  
ATOM   1778 2HB  ASP A 219      45.737  95.878  10.803  1.00  0.00           H  
ATOM   1779  N   LEU A 220      46.257  96.919  13.696  1.00  0.00           N  
ATOM   1780  CA  LEU A 220      45.333  97.273  14.733  1.00  0.00           C  
ATOM   1781  C   LEU A 220      44.456  98.338  14.085  1.00  0.00           C  
ATOM   1782  O   LEU A 220      44.931  99.313  13.487  1.00  0.00           O  
ATOM   1783  CB  LEU A 220      46.048  97.803  15.982  1.00  0.00           C  
ATOM   1784  CG  LEU A 220      45.135  98.272  17.123  1.00  0.00           C  
ATOM   1785  CD1 LEU A 220      44.347  97.086  17.662  1.00  0.00           C  
ATOM   1786  CD2 LEU A 220      45.977  98.912  18.216  1.00  0.00           C  
ATOM   1787  H   LEU A 220      46.816  97.643  13.268  1.00  0.00           H  
ATOM   1788  HA  LEU A 220      44.776  96.382  15.019  1.00  0.00           H  
ATOM   1789 1HB  LEU A 220      46.690  97.016  16.375  1.00  0.00           H  
ATOM   1790 2HB  LEU A 220      46.676  98.645  15.692  1.00  0.00           H  
ATOM   1791  HG  LEU A 220      44.421  99.001  16.740  1.00  0.00           H  
ATOM   1792 1HD1 LEU A 220      43.698  97.420  18.473  1.00  0.00           H  
ATOM   1793 2HD1 LEU A 220      43.739  96.660  16.864  1.00  0.00           H  
ATOM   1794 3HD1 LEU A 220      45.036  96.331  18.038  1.00  0.00           H  
ATOM   1795 1HD2 LEU A 220      45.328  99.246  19.026  1.00  0.00           H  
ATOM   1796 2HD2 LEU A 220      46.691  98.183  18.600  1.00  0.00           H  
ATOM   1797 3HD2 LEU A 220      46.516  99.767  17.807  1.00  0.00           H  
ATOM   1798  N   LYS A 221      43.159  98.078  14.102  1.00  0.00           N  
ATOM   1799  CA  LYS A 221      42.135  98.953  13.572  1.00  0.00           C  
ATOM   1800  C   LYS A 221      41.470  99.517  14.821  1.00  0.00           C  
ATOM   1801  O   LYS A 221      41.662  99.037  15.938  1.00  0.00           O  
ATOM   1802  CB  LYS A 221      41.142  98.216  12.672  1.00  0.00           C  
ATOM   1803  CG  LYS A 221      41.626  98.003  11.243  1.00  0.00           C  
ATOM   1804  CD  LYS A 221      42.675  96.904  11.173  1.00  0.00           C  
ATOM   1805  CE  LYS A 221      43.116  96.649   9.740  1.00  0.00           C  
ATOM   1806  NZ  LYS A 221      43.870  97.801   9.176  1.00  0.00           N  
ATOM   1807  H   LYS A 221      42.887  97.200  14.520  1.00  0.00           H  
ATOM   1808  HA  LYS A 221      42.617  99.725  12.970  1.00  0.00           H  
ATOM   1809 1HB  LYS A 221      40.920  97.238  13.099  1.00  0.00           H  
ATOM   1810 2HB  LYS A 221      40.207  98.774  12.628  1.00  0.00           H  
ATOM   1811 1HG  LYS A 221      40.782  97.729  10.610  1.00  0.00           H  
ATOM   1812 2HG  LYS A 221      42.057  98.929  10.864  1.00  0.00           H  
ATOM   1813 1HD  LYS A 221      43.545  97.192  11.766  1.00  0.00           H  
ATOM   1814 2HD  LYS A 221      42.265  95.982  11.586  1.00  0.00           H  
ATOM   1815 1HE  LYS A 221      43.750  95.764   9.706  1.00  0.00           H  
ATOM   1816 2HE  LYS A 221      42.241  96.464   9.117  1.00  0.00           H  
ATOM   1817 1HZ  LYS A 221      44.143  97.593   8.226  1.00  0.00           H  
ATOM   1818 2HZ  LYS A 221      43.284  98.624   9.184  1.00  0.00           H  
ATOM   1819 3HZ  LYS A 221      44.695  97.970   9.733  1.00  0.00           H  
ATOM   1820  N   MET A 222      40.666 100.566  14.676  1.00  0.00           N  
ATOM   1821  CA  MET A 222      39.957 101.214  15.765  1.00  0.00           C  
ATOM   1822  C   MET A 222      40.880 101.524  16.914  1.00  0.00           C  
ATOM   1823  O   MET A 222      40.472 101.548  18.061  1.00  0.00           O  
ATOM   1824  CB  MET A 222      38.799 100.338  16.240  1.00  0.00           C  
ATOM   1825  CG  MET A 222      37.698 100.136  15.208  1.00  0.00           C  
ATOM   1826  SD  MET A 222      36.892 101.681  14.741  1.00  0.00           S  
ATOM   1827  CE  MET A 222      37.739 102.055  13.209  1.00  0.00           C  
ATOM   1828  H   MET A 222      40.555 100.920  13.737  1.00  0.00           H  
ATOM   1829  HA  MET A 222      39.554 102.159  15.402  1.00  0.00           H  
ATOM   1830 1HB  MET A 222      39.178  99.356  16.520  1.00  0.00           H  
ATOM   1831 2HB  MET A 222      38.348 100.782  17.128  1.00  0.00           H  
ATOM   1832 1HG  MET A 222      38.119  99.682  14.312  1.00  0.00           H  
ATOM   1833 2HG  MET A 222      36.943  99.461  15.610  1.00  0.00           H  
ATOM   1834 1HE  MET A 222      37.350 102.986  12.795  1.00  0.00           H  
ATOM   1835 2HE  MET A 222      38.808 102.161  13.400  1.00  0.00           H  
ATOM   1836 3HE  MET A 222      37.577 101.246  12.496  1.00  0.00           H  
ATOM   1837  N   ASP A 223      42.168 101.753  16.668  1.00  0.00           N  
ATOM   1838  CA  ASP A 223      43.071 102.215  17.726  1.00  0.00           C  
ATOM   1839  C   ASP A 223      42.558 103.631  17.913  1.00  0.00           C  
ATOM   1840  O   ASP A 223      42.226 104.295  16.919  1.00  0.00           O  
ATOM   1841  CB  ASP A 223      44.550 102.180  17.332  1.00  0.00           C  
ATOM   1842  CG  ASP A 223      45.479 102.521  18.489  1.00  0.00           C  
ATOM   1843  OD1 ASP A 223      44.990 102.894  19.529  1.00  0.00           O  
ATOM   1844  OD2 ASP A 223      46.670 102.405  18.322  1.00  0.00           O  
ATOM   1845  H   ASP A 223      42.534 101.607  15.738  1.00  0.00           H  
ATOM   1846  HA  ASP A 223      42.955 101.560  18.590  1.00  0.00           H  
ATOM   1847 1HB  ASP A 223      44.804 101.187  16.961  1.00  0.00           H  
ATOM   1848 2HB  ASP A 223      44.727 102.888  16.522  1.00  0.00           H  
ATOM   1849  N   CYS A 224      42.402 103.966  19.189  1.00  0.00           N  
ATOM   1850  CA  CYS A 224      41.813 105.182  19.756  1.00  0.00           C  
ATOM   1851  C   CYS A 224      40.462 104.792  20.330  1.00  0.00           C  
ATOM   1852  O   CYS A 224      39.935 105.481  21.201  1.00  0.00           O  
ATOM   1853  CB  CYS A 224      41.642 106.278  18.704  1.00  0.00           C  
ATOM   1854  SG  CYS A 224      43.200 106.904  18.030  1.00  0.00           S  
ATOM   1855  H   CYS A 224      42.753 103.253  19.812  1.00  0.00           H  
ATOM   1856  HA  CYS A 224      42.480 105.561  20.530  1.00  0.00           H  
ATOM   1857 1HB  CYS A 224      41.045 105.898  17.875  1.00  0.00           H  
ATOM   1858 2HB  CYS A 224      41.101 107.119  19.139  1.00  0.00           H  
ATOM   1859  HG  CYS A 224      42.649 107.786  17.202  1.00  0.00           H  
ATOM   1860  N   LYS A 225      39.908 103.653  19.929  1.00  0.00           N  
ATOM   1861  CA  LYS A 225      38.659 103.177  20.468  1.00  0.00           C  
ATOM   1862  C   LYS A 225      37.534 103.691  19.621  1.00  0.00           C  
ATOM   1863  O   LYS A 225      37.668 104.728  18.979  1.00  0.00           O  
ATOM   1864  CB  LYS A 225      38.481 103.616  21.922  1.00  0.00           C  
ATOM   1865  CG  LYS A 225      39.460 102.976  22.897  1.00  0.00           C  
ATOM   1866  CD  LYS A 225      39.212 103.451  24.321  1.00  0.00           C  
ATOM   1867  CE  LYS A 225      40.193 102.816  25.296  1.00  0.00           C  
ATOM   1868  NZ  LYS A 225      39.978 103.290  26.690  1.00  0.00           N  
ATOM   1869  H   LYS A 225      40.380 103.105  19.224  1.00  0.00           H  
ATOM   1870  HA  LYS A 225      38.662 102.087  20.437  1.00  0.00           H  
ATOM   1871 1HB  LYS A 225      38.597 104.698  21.993  1.00  0.00           H  
ATOM   1872 2HB  LYS A 225      37.471 103.373  22.255  1.00  0.00           H  
ATOM   1873 1HG  LYS A 225      39.354 101.891  22.861  1.00  0.00           H  
ATOM   1874 2HG  LYS A 225      40.479 103.233  22.610  1.00  0.00           H  
ATOM   1875 1HD  LYS A 225      39.317 104.535  24.367  1.00  0.00           H  
ATOM   1876 2HD  LYS A 225      38.197 103.188  24.620  1.00  0.00           H  
ATOM   1877 1HE  LYS A 225      40.081 101.733  25.271  1.00  0.00           H  
ATOM   1878 2HE  LYS A 225      41.213 103.060  24.997  1.00  0.00           H  
ATOM   1879 1HZ  LYS A 225      40.647 102.847  27.304  1.00  0.00           H  
ATOM   1880 2HZ  LYS A 225      40.098 104.292  26.728  1.00  0.00           H  
ATOM   1881 3HZ  LYS A 225      39.042 103.052  26.986  1.00  0.00           H  
ATOM   1882  N   ASP A 230      36.408 102.991  19.609  1.00  0.00           N  
ATOM   1883  CA  ASP A 230      35.284 103.375  18.769  1.00  0.00           C  
ATOM   1884  C   ASP A 230      33.995 102.833  19.352  1.00  0.00           C  
ATOM   1885  O   ASP A 230      34.015 102.236  20.438  1.00  0.00           O  
ATOM   1886  CB  ASP A 230      35.468 102.860  17.339  1.00  0.00           C  
ATOM   1887  CG  ASP A 230      34.491 103.486  16.354  1.00  0.00           C  
ATOM   1888  OD1 ASP A 230      33.990 104.548  16.638  1.00  0.00           O  
ATOM   1889  OD2 ASP A 230      34.256 102.897  15.326  1.00  0.00           O  
ATOM   1890  H   ASP A 230      37.000 103.711  19.998  1.00  0.00           H  
ATOM   1891  HA  ASP A 230      35.231 104.464  18.739  1.00  0.00           H  
ATOM   1892 1HB  ASP A 230      36.484 103.070  17.005  1.00  0.00           H  
ATOM   1893 2HB  ASP A 230      35.335 101.778  17.322  1.00  0.00           H  
ATOM   1894  N   LYS A 231      32.861 103.104  18.709  1.00  0.00           N  
ATOM   1895  CA  LYS A 231      31.552 102.690  19.199  1.00  0.00           C  
ATOM   1896  C   LYS A 231      31.075 101.536  18.362  1.00  0.00           C  
ATOM   1897  O   LYS A 231      31.308 101.540  17.147  1.00  0.00           O  
ATOM   1898  CB  LYS A 231      30.544 103.840  19.152  1.00  0.00           C  
ATOM   1899  CG  LYS A 231      30.875 105.005  20.075  1.00  0.00           C  
ATOM   1900  CD  LYS A 231      29.811 106.089  20.000  1.00  0.00           C  
ATOM   1901  CE  LYS A 231      30.144 107.257  20.916  1.00  0.00           C  
ATOM   1902  NZ  LYS A 231      29.116 108.331  20.845  1.00  0.00           N  
ATOM   1903  H   LYS A 231      32.921 103.620  17.843  1.00  0.00           H  
ATOM   1904  HA  LYS A 231      31.656 102.373  20.237  1.00  0.00           H  
ATOM   1905 1HB  LYS A 231      30.481 104.227  18.134  1.00  0.00           H  
ATOM   1906 2HB  LYS A 231      29.556 103.469  19.423  1.00  0.00           H  
ATOM   1907 1HG  LYS A 231      30.945 104.646  21.103  1.00  0.00           H  
ATOM   1908 2HG  LYS A 231      31.837 105.431  19.792  1.00  0.00           H  
ATOM   1909 1HD  LYS A 231      29.733 106.453  18.975  1.00  0.00           H  
ATOM   1910 2HD  LYS A 231      28.847 105.674  20.293  1.00  0.00           H  
ATOM   1911 1HE  LYS A 231      30.213 106.905  21.944  1.00  0.00           H  
ATOM   1912 2HE  LYS A 231      31.110 107.677  20.634  1.00  0.00           H  
ATOM   1913 1HZ  LYS A 231      29.374 109.086  21.465  1.00  0.00           H  
ATOM   1914 2HZ  LYS A 231      29.057 108.679  19.898  1.00  0.00           H  
ATOM   1915 3HZ  LYS A 231      28.220 107.959  21.123  1.00  0.00           H  
ATOM   1916  N   SER A 232      30.419 100.582  19.014  1.00  0.00           N  
ATOM   1917  CA  SER A 232      29.992  99.352  18.375  1.00  0.00           C  
ATOM   1918  C   SER A 232      28.597  99.012  18.811  1.00  0.00           C  
ATOM   1919  O   SER A 232      28.256  99.329  19.947  1.00  0.00           O  
ATOM   1920  CB  SER A 232      30.934  98.214  18.717  1.00  0.00           C  
ATOM   1921  OG  SER A 232      30.503  97.014  18.136  1.00  0.00           O  
ATOM   1922  H   SER A 232      30.213 100.725  19.992  1.00  0.00           H  
ATOM   1923  HA  SER A 232      30.006  99.500  17.294  1.00  0.00           H  
ATOM   1924 1HB  SER A 232      31.936  98.453  18.364  1.00  0.00           H  
ATOM   1925 2HB  SER A 232      30.987  98.098  19.799  1.00  0.00           H  
ATOM   1926  HG  SER A 232      30.787  97.047  17.219  1.00  0.00           H  
ATOM   1927  N   ILE A 233      27.753  98.412  17.987  1.00  0.00           N  
ATOM   1928  CA  ILE A 233      26.440  98.015  18.458  1.00  0.00           C  
ATOM   1929  C   ILE A 233      26.377  96.512  18.352  1.00  0.00           C  
ATOM   1930  O   ILE A 233      27.032  95.939  17.477  1.00  0.00           O  
ATOM   1931  CB  ILE A 233      25.307  98.662  17.640  1.00  0.00           C  
ATOM   1932  CG1 ILE A 233      25.402  98.241  16.171  1.00  0.00           C  
ATOM   1933  CG2 ILE A 233      25.357 100.177  17.768  1.00  0.00           C  
ATOM   1934  CD1 ILE A 233      24.213  98.663  15.338  1.00  0.00           C  
ATOM   1935  H   ILE A 233      28.009  98.224  17.028  1.00  0.00           H  
ATOM   1936  HA  ILE A 233      26.331  98.340  19.492  1.00  0.00           H  
ATOM   1937  HB  ILE A 233      24.345  98.308  18.008  1.00  0.00           H  
ATOM   1938 1HG1 ILE A 233      26.299  98.669  15.727  1.00  0.00           H  
ATOM   1939 2HG1 ILE A 233      25.493  97.156  16.109  1.00  0.00           H  
ATOM   1940 1HG2 ILE A 233      24.550 100.618  17.183  1.00  0.00           H  
ATOM   1941 2HG2 ILE A 233      25.243 100.458  18.814  1.00  0.00           H  
ATOM   1942 3HG2 ILE A 233      26.315 100.541  17.397  1.00  0.00           H  
ATOM   1943 1HD1 ILE A 233      24.353  98.329  14.309  1.00  0.00           H  
ATOM   1944 2HD1 ILE A 233      23.306  98.215  15.745  1.00  0.00           H  
ATOM   1945 3HD1 ILE A 233      24.123  99.748  15.356  1.00  0.00           H  
ATOM   1946  N   VAL A 234      25.624  95.845  19.230  1.00  0.00           N  
ATOM   1947  CA  VAL A 234      25.539  94.396  19.285  1.00  0.00           C  
ATOM   1948  C   VAL A 234      24.202  94.031  18.643  1.00  0.00           C  
ATOM   1949  O   VAL A 234      23.131  94.191  19.226  1.00  0.00           O  
ATOM   1950  CB  VAL A 234      25.609  93.878  20.734  1.00  0.00           C  
ATOM   1951  CG1 VAL A 234      25.508  92.360  20.762  1.00  0.00           C  
ATOM   1952  CG2 VAL A 234      26.901  94.344  21.388  1.00  0.00           C  
ATOM   1953  H   VAL A 234      25.089  96.395  19.887  1.00  0.00           H  
ATOM   1954  HA  VAL A 234      26.383  93.979  18.735  1.00  0.00           H  
ATOM   1955  HB  VAL A 234      24.757  94.267  21.291  1.00  0.00           H  
ATOM   1956 1HG1 VAL A 234      25.559  92.011  21.793  1.00  0.00           H  
ATOM   1957 2HG1 VAL A 234      24.561  92.050  20.321  1.00  0.00           H  
ATOM   1958 3HG1 VAL A 234      26.332  91.930  20.193  1.00  0.00           H  
ATOM   1959 1HG2 VAL A 234      26.943  93.975  22.413  1.00  0.00           H  
ATOM   1960 2HG2 VAL A 234      27.753  93.960  20.828  1.00  0.00           H  
ATOM   1961 3HG2 VAL A 234      26.932  95.434  21.394  1.00  0.00           H  
ATOM   1962  N   ASP A 235      24.225  93.513  17.420  1.00  0.00           N  
ATOM   1963  CA  ASP A 235      23.006  93.332  16.668  1.00  0.00           C  
ATOM   1964  C   ASP A 235      22.811  91.889  16.259  1.00  0.00           C  
ATOM   1965  O   ASP A 235      23.515  91.399  15.383  1.00  0.00           O  
ATOM   1966  CB  ASP A 235      23.012  94.223  15.424  1.00  0.00           C  
ATOM   1967  CG  ASP A 235      21.718  94.135  14.626  1.00  0.00           C  
ATOM   1968  OD1 ASP A 235      20.729  93.717  15.179  1.00  0.00           O  
ATOM   1969  OD2 ASP A 235      21.731  94.486  13.470  1.00  0.00           O  
ATOM   1970  H   ASP A 235      25.104  93.240  17.005  1.00  0.00           H  
ATOM   1971  HA  ASP A 235      22.164  93.618  17.299  1.00  0.00           H  
ATOM   1972 1HB  ASP A 235      23.168  95.261  15.720  1.00  0.00           H  
ATOM   1973 2HB  ASP A 235      23.841  93.939  14.776  1.00  0.00           H  
ATOM   1974  N   SER A 236      21.819  91.204  16.815  1.00  0.00           N  
ATOM   1975  CA  SER A 236      21.540  89.822  16.471  1.00  0.00           C  
ATOM   1976  C   SER A 236      20.928  89.702  15.075  1.00  0.00           C  
ATOM   1977  O   SER A 236      20.861  88.618  14.484  1.00  0.00           O  
ATOM   1978  CB  SER A 236      20.605  89.215  17.499  1.00  0.00           C  
ATOM   1979  OG  SER A 236      19.335  89.803  17.433  1.00  0.00           O  
ATOM   1980  H   SER A 236      21.241  91.666  17.502  1.00  0.00           H  
ATOM   1981  HA  SER A 236      22.480  89.268  16.475  1.00  0.00           H  
ATOM   1982 1HB  SER A 236      20.522  88.142  17.326  1.00  0.00           H  
ATOM   1983 2HB  SER A 236      21.022  89.353  18.496  1.00  0.00           H  
ATOM   1984  HG  SER A 236      19.148  89.922  16.499  1.00  0.00           H  
ATOM   1985  N   GLY A 237      20.442  90.811  14.510  1.00  0.00           N  
ATOM   1986  CA  GLY A 237      19.855  90.780  13.184  1.00  0.00           C  
ATOM   1987  C   GLY A 237      20.880  90.949  12.077  1.00  0.00           C  
ATOM   1988  O   GLY A 237      20.448  90.937  10.931  1.00  0.00           O  
ATOM   1989  H   GLY A 237      20.482  91.688  15.010  1.00  0.00           H  
ATOM   1990 1HA  GLY A 237      19.335  89.833  13.038  1.00  0.00           H  
ATOM   1991 2HA  GLY A 237      19.112  91.572  13.097  1.00  0.00           H  
ATOM   1992  N   THR A 238      22.201  91.129  12.304  1.00  0.00           N  
ATOM   1993  CA  THR A 238      23.210  91.271  11.254  1.00  0.00           C  
ATOM   1994  C   THR A 238      24.046  90.001  11.275  1.00  0.00           C  
ATOM   1995  O   THR A 238      24.544  89.624  12.335  1.00  0.00           O  
ATOM   1996  CB  THR A 238      24.100  92.511  11.458  1.00  0.00           C  
ATOM   1997  OG1 THR A 238      23.291  93.693  11.432  1.00  0.00           O  
ATOM   1998  CG2 THR A 238      25.152  92.598  10.362  1.00  0.00           C  
ATOM   1999  H   THR A 238      22.489  91.165  13.271  1.00  0.00           H  
ATOM   2000  HA  THR A 238      22.700  91.383  10.297  1.00  0.00           H  
ATOM   2001  HB  THR A 238      24.597  92.447  12.426  1.00  0.00           H  
ATOM   2002  HG1 THR A 238      22.866  93.807  12.286  1.00  0.00           H  
ATOM   2003 1HG2 THR A 238      25.772  93.479  10.522  1.00  0.00           H  
ATOM   2004 2HG2 THR A 238      25.777  91.705  10.386  1.00  0.00           H  
ATOM   2005 3HG2 THR A 238      24.662  92.671   9.392  1.00  0.00           H  
ATOM   2006  N   THR A 239      24.242  89.292  10.160  1.00  0.00           N  
ATOM   2007  CA  THR A 239      24.959  88.017  10.170  1.00  0.00           C  
ATOM   2008  C   THR A 239      26.450  88.135  10.393  1.00  0.00           C  
ATOM   2009  O   THR A 239      27.088  87.379  11.135  1.00  0.00           O  
ATOM   2010  CB  THR A 239      24.721  87.258   8.852  1.00  0.00           C  
ATOM   2011  OG1 THR A 239      23.320  86.997   8.693  1.00  0.00           O  
ATOM   2012  CG2 THR A 239      25.481  85.940   8.850  1.00  0.00           C  
ATOM   2013  H   THR A 239      23.884  89.648   9.285  1.00  0.00           H  
ATOM   2014  HA  THR A 239      24.579  87.413  10.995  1.00  0.00           H  
ATOM   2015  HB  THR A 239      25.060  87.867   8.014  1.00  0.00           H  
ATOM   2016  HG1 THR A 239      22.885  87.060   9.547  1.00  0.00           H  
ATOM   2017 1HG2 THR A 239      25.301  85.418   7.911  1.00  0.00           H  
ATOM   2018 2HG2 THR A 239      26.548  86.136   8.959  1.00  0.00           H  
ATOM   2019 3HG2 THR A 239      25.139  85.322   9.679  1.00  0.00           H  
ATOM   2020  N   ASN A 240      26.945  89.198   9.769  1.00  0.00           N  
ATOM   2021  CA  ASN A 240      28.363  89.430   9.673  1.00  0.00           C  
ATOM   2022  C   ASN A 240      28.802  90.485  10.658  1.00  0.00           C  
ATOM   2023  O   ASN A 240      27.980  91.130  11.312  1.00  0.00           O  
ATOM   2024  CB  ASN A 240      28.746  89.822   8.258  1.00  0.00           C  
ATOM   2025  CG  ASN A 240      28.547  88.703   7.274  1.00  0.00           C  
ATOM   2026  OD1 ASN A 240      28.662  87.523   7.625  1.00  0.00           O  
ATOM   2027  ND2 ASN A 240      28.249  89.050   6.048  1.00  0.00           N  
ATOM   2028  H   ASN A 240      26.309  89.861   9.351  1.00  0.00           H  
ATOM   2029  HA  ASN A 240      28.883  88.506   9.930  1.00  0.00           H  
ATOM   2030 1HB  ASN A 240      28.149  90.679   7.943  1.00  0.00           H  
ATOM   2031 2HB  ASN A 240      29.793  90.128   8.236  1.00  0.00           H  
ATOM   2032 1HD2 ASN A 240      28.105  88.348   5.350  1.00  0.00           H  
ATOM   2033 2HD2 ASN A 240      28.165  90.017   5.808  1.00  0.00           H  
ATOM   2034  N   LEU A 241      30.111  90.625  10.780  1.00  0.00           N  
ATOM   2035  CA  LEU A 241      30.686  91.699  11.551  1.00  0.00           C  
ATOM   2036  C   LEU A 241      30.720  92.821  10.537  1.00  0.00           C  
ATOM   2037  O   LEU A 241      31.004  92.518   9.376  1.00  0.00           O  
ATOM   2038  CB  LEU A 241      32.083  91.362  12.087  1.00  0.00           C  
ATOM   2039  CG  LEU A 241      32.720  92.420  12.997  1.00  0.00           C  
ATOM   2040  CD1 LEU A 241      33.711  91.751  13.939  1.00  0.00           C  
ATOM   2041  CD2 LEU A 241      33.405  93.478  12.144  1.00  0.00           C  
ATOM   2042  H   LEU A 241      30.724  89.965  10.323  1.00  0.00           H  
ATOM   2043  HA  LEU A 241      30.043  91.891  12.409  1.00  0.00           H  
ATOM   2044 1HB  LEU A 241      32.024  90.433  12.651  1.00  0.00           H  
ATOM   2045 2HB  LEU A 241      32.752  91.207  11.240  1.00  0.00           H  
ATOM   2046  HG  LEU A 241      31.946  92.890  13.605  1.00  0.00           H  
ATOM   2047 1HD1 LEU A 241      34.163  92.503  14.586  1.00  0.00           H  
ATOM   2048 2HD1 LEU A 241      33.190  91.013  14.550  1.00  0.00           H  
ATOM   2049 3HD1 LEU A 241      34.489  91.257  13.358  1.00  0.00           H  
ATOM   2050 1HD2 LEU A 241      33.857  94.231  12.791  1.00  0.00           H  
ATOM   2051 2HD2 LEU A 241      34.180  93.009  11.536  1.00  0.00           H  
ATOM   2052 3HD2 LEU A 241      32.671  93.952  11.493  1.00  0.00           H  
ATOM   2053  N   ARG A 242      30.461  94.094  10.843  1.00  0.00           N  
ATOM   2054  CA  ARG A 242      30.632  95.112   9.827  1.00  0.00           C  
ATOM   2055  C   ARG A 242      31.419  96.217  10.491  1.00  0.00           C  
ATOM   2056  O   ARG A 242      31.411  96.380  11.716  1.00  0.00           O  
ATOM   2057  CB  ARG A 242      29.301  95.636   9.308  1.00  0.00           C  
ATOM   2058  CG  ARG A 242      28.447  94.607   8.585  1.00  0.00           C  
ATOM   2059  CD  ARG A 242      27.180  95.199   8.083  1.00  0.00           C  
ATOM   2060  NE  ARG A 242      26.353  94.214   7.405  1.00  0.00           N  
ATOM   2061  CZ  ARG A 242      25.155  94.477   6.845  1.00  0.00           C  
ATOM   2062  NH1 ARG A 242      24.661  95.694   6.891  1.00  0.00           N  
ATOM   2063  NH2 ARG A 242      24.478  93.510   6.250  1.00  0.00           N  
ATOM   2064  H   ARG A 242      30.149  94.366  11.764  1.00  0.00           H  
ATOM   2065  HA  ARG A 242      31.169  94.674   8.985  1.00  0.00           H  
ATOM   2066 1HB  ARG A 242      28.715  96.025  10.139  1.00  0.00           H  
ATOM   2067 2HB  ARG A 242      29.479  96.461   8.618  1.00  0.00           H  
ATOM   2068 1HG  ARG A 242      29.000  94.208   7.734  1.00  0.00           H  
ATOM   2069 2HG  ARG A 242      28.199  93.794   9.269  1.00  0.00           H  
ATOM   2070 1HD  ARG A 242      26.612  95.604   8.920  1.00  0.00           H  
ATOM   2071 2HD  ARG A 242      27.407  95.998   7.378  1.00  0.00           H  
ATOM   2072  HE  ARG A 242      26.700  93.266   7.349  1.00  0.00           H  
ATOM   2073 1HH1 ARG A 242      25.178  96.432   7.346  1.00  0.00           H  
ATOM   2074 2HH1 ARG A 242      23.764  95.890   6.472  1.00  0.00           H  
ATOM   2075 1HH2 ARG A 242      24.859  92.574   6.215  1.00  0.00           H  
ATOM   2076 2HH2 ARG A 242      23.582  93.707   5.831  1.00  0.00           H  
ATOM   2077  N   LEU A 243      32.202  96.896   9.670  1.00  0.00           N  
ATOM   2078  CA  LEU A 243      32.986  98.021  10.109  1.00  0.00           C  
ATOM   2079  C   LEU A 243      33.158  99.005   8.956  1.00  0.00           C  
ATOM   2080  O   LEU A 243      32.725  98.730   7.835  1.00  0.00           O  
ATOM   2081  CB  LEU A 243      34.354  97.552  10.621  1.00  0.00           C  
ATOM   2082  CG  LEU A 243      35.201  96.757   9.619  1.00  0.00           C  
ATOM   2083  CD1 LEU A 243      35.857  97.715   8.634  1.00  0.00           C  
ATOM   2084  CD2 LEU A 243      36.247  95.945  10.370  1.00  0.00           C  
ATOM   2085  H   LEU A 243      32.248  96.612   8.702  1.00  0.00           H  
ATOM   2086  HA  LEU A 243      32.458  98.513  10.925  1.00  0.00           H  
ATOM   2087 1HB  LEU A 243      34.930  98.425  10.922  1.00  0.00           H  
ATOM   2088 2HB  LEU A 243      34.200  96.923  11.497  1.00  0.00           H  
ATOM   2089  HG  LEU A 243      34.558  96.083   9.052  1.00  0.00           H  
ATOM   2090 1HD1 LEU A 243      36.459  97.150   7.923  1.00  0.00           H  
ATOM   2091 2HD1 LEU A 243      35.086  98.268   8.097  1.00  0.00           H  
ATOM   2092 3HD1 LEU A 243      36.495  98.413   9.176  1.00  0.00           H  
ATOM   2093 1HD2 LEU A 243      36.849  95.379   9.659  1.00  0.00           H  
ATOM   2094 2HD2 LEU A 243      36.891  96.617  10.937  1.00  0.00           H  
ATOM   2095 3HD2 LEU A 243      35.750  95.256  11.054  1.00  0.00           H  
ATOM   2096  N   PRO A 244      33.799 100.151   9.146  1.00  0.00           N  
ATOM   2097  CA  PRO A 244      33.967 101.177   8.129  1.00  0.00           C  
ATOM   2098  C   PRO A 244      34.732 100.666   6.916  1.00  0.00           C  
ATOM   2099  O   PRO A 244      35.745  99.974   7.079  1.00  0.00           O  
ATOM   2100  CB  PRO A 244      34.754 102.262   8.872  1.00  0.00           C  
ATOM   2101  CG  PRO A 244      34.431 102.028  10.308  1.00  0.00           C  
ATOM   2102  CD  PRO A 244      34.324 100.531  10.430  1.00  0.00           C  
ATOM   2103  HA  PRO A 244      32.978 101.546   7.820  1.00  0.00           H  
ATOM   2104 1HB  PRO A 244      35.827 102.163   8.654  1.00  0.00           H  
ATOM   2105 2HB  PRO A 244      34.445 103.257   8.521  1.00  0.00           H  
ATOM   2106 1HG  PRO A 244      35.220 102.450  10.948  1.00  0.00           H  
ATOM   2107 2HG  PRO A 244      33.496 102.542  10.576  1.00  0.00           H  
ATOM   2108 1HD  PRO A 244      35.322 100.106  10.611  1.00  0.00           H  
ATOM   2109 2HD  PRO A 244      33.639 100.277  11.252  1.00  0.00           H  
ATOM   2110  N   LYS A 245      34.323 101.080   5.708  1.00  0.00           N  
ATOM   2111  CA  LYS A 245      34.909 100.591   4.483  1.00  0.00           C  
ATOM   2112  C   LYS A 245      36.416 100.597   4.486  1.00  0.00           C  
ATOM   2113  O   LYS A 245      37.003  99.576   4.141  1.00  0.00           O  
ATOM   2114  CB  LYS A 245      34.399 101.416   3.300  1.00  0.00           C  
ATOM   2115  CG  LYS A 245      34.922 100.961   1.944  1.00  0.00           C  
ATOM   2116  CD  LYS A 245      34.335 101.797   0.817  1.00  0.00           C  
ATOM   2117  CE  LYS A 245      34.894 101.376  -0.535  1.00  0.00           C  
ATOM   2118  NZ  LYS A 245      34.328 102.186  -1.647  1.00  0.00           N  
ATOM   2119  H   LYS A 245      33.577 101.759   5.660  1.00  0.00           H  
ATOM   2120  HA  LYS A 245      34.609  99.552   4.347  1.00  0.00           H  
ATOM   2121 1HB  LYS A 245      33.310 101.373   3.270  1.00  0.00           H  
ATOM   2122 2HB  LYS A 245      34.682 102.460   3.435  1.00  0.00           H  
ATOM   2123 1HG  LYS A 245      36.009 101.051   1.924  1.00  0.00           H  
ATOM   2124 2HG  LYS A 245      34.659  99.916   1.785  1.00  0.00           H  
ATOM   2125 1HD  LYS A 245      33.251 101.682   0.804  1.00  0.00           H  
ATOM   2126 2HD  LYS A 245      34.569 102.849   0.984  1.00  0.00           H  
ATOM   2127 1HE  LYS A 245      35.977 101.491  -0.532  1.00  0.00           H  
ATOM   2128 2HE  LYS A 245      34.662 100.326  -0.713  1.00  0.00           H  
ATOM   2129 1HZ  LYS A 245      34.722 101.876  -2.524  1.00  0.00           H  
ATOM   2130 2HZ  LYS A 245      33.324 102.072  -1.671  1.00  0.00           H  
ATOM   2131 3HZ  LYS A 245      34.553 103.160  -1.504  1.00  0.00           H  
ATOM   2132  N   LYS A 246      37.061 101.660   4.952  1.00  0.00           N  
ATOM   2133  CA  LYS A 246      38.518 101.722   4.893  1.00  0.00           C  
ATOM   2134  C   LYS A 246      39.262 100.781   5.809  1.00  0.00           C  
ATOM   2135  O   LYS A 246      40.284 100.207   5.434  1.00  0.00           O  
ATOM   2136  CB  LYS A 246      38.976 103.152   5.187  1.00  0.00           C  
ATOM   2137  CG  LYS A 246      38.649 104.155   4.088  1.00  0.00           C  
ATOM   2138  CD  LYS A 246      39.121 105.553   4.458  1.00  0.00           C  
ATOM   2139  CE  LYS A 246      38.791 106.557   3.364  1.00  0.00           C  
ATOM   2140  NZ  LYS A 246      39.213 107.937   3.729  1.00  0.00           N  
ATOM   2141  H   LYS A 246      36.551 102.435   5.351  1.00  0.00           H  
ATOM   2142  HA  LYS A 246      38.836 101.443   3.888  1.00  0.00           H  
ATOM   2143 1HB  LYS A 246      38.509 103.501   6.108  1.00  0.00           H  
ATOM   2144 2HB  LYS A 246      40.055 103.164   5.341  1.00  0.00           H  
ATOM   2145 1HG  LYS A 246      39.135 103.850   3.161  1.00  0.00           H  
ATOM   2146 2HG  LYS A 246      37.572 104.176   3.923  1.00  0.00           H  
ATOM   2147 1HD  LYS A 246      38.639 105.866   5.385  1.00  0.00           H  
ATOM   2148 2HD  LYS A 246      40.200 105.543   4.616  1.00  0.00           H  
ATOM   2149 1HE  LYS A 246      39.294 106.269   2.442  1.00  0.00           H  
ATOM   2150 2HE  LYS A 246      37.717 106.556   3.181  1.00  0.00           H  
ATOM   2151 1HZ  LYS A 246      38.977 108.571   2.979  1.00  0.00           H  
ATOM   2152 2HZ  LYS A 246      38.738 108.222   4.574  1.00  0.00           H  
ATOM   2153 3HZ  LYS A 246      40.211 107.954   3.882  1.00  0.00           H  
ATOM   2154  N   VAL A 247      38.729 100.561   7.002  1.00  0.00           N  
ATOM   2155  CA  VAL A 247      39.418  99.732   7.963  1.00  0.00           C  
ATOM   2156  C   VAL A 247      39.161  98.307   7.570  1.00  0.00           C  
ATOM   2157  O   VAL A 247      40.071  97.479   7.638  1.00  0.00           O  
ATOM   2158  CB  VAL A 247      38.918  99.990   9.397  1.00  0.00           C  
ATOM   2159  CG1 VAL A 247      39.132 101.446   9.782  1.00  0.00           C  
ATOM   2160  CG2 VAL A 247      37.448  99.613   9.508  1.00  0.00           C  
ATOM   2161  H   VAL A 247      37.839 100.968   7.252  1.00  0.00           H  
ATOM   2162  HA  VAL A 247      40.481  99.971   7.927  1.00  0.00           H  
ATOM   2163  HB  VAL A 247      39.503  99.385  10.090  1.00  0.00           H  
ATOM   2164 1HG1 VAL A 247      38.774 101.611  10.798  1.00  0.00           H  
ATOM   2165 2HG1 VAL A 247      40.195 101.684   9.730  1.00  0.00           H  
ATOM   2166 3HG1 VAL A 247      38.582 102.089   9.095  1.00  0.00           H  
ATOM   2167 1HG2 VAL A 247      37.102  99.798  10.525  1.00  0.00           H  
ATOM   2168 2HG2 VAL A 247      36.865 100.215   8.811  1.00  0.00           H  
ATOM   2169 3HG2 VAL A 247      37.324  98.557   9.269  1.00  0.00           H  
ATOM   2170  N   PHE A 248      37.957  97.990   7.092  1.00  0.00           N  
ATOM   2171  CA  PHE A 248      37.712  96.628   6.690  1.00  0.00           C  
ATOM   2172  C   PHE A 248      38.493  96.323   5.432  1.00  0.00           C  
ATOM   2173  O   PHE A 248      38.953  95.187   5.344  1.00  0.00           O  
ATOM   2174  CB  PHE A 248      36.219  96.391   6.454  1.00  0.00           C  
ATOM   2175  CG  PHE A 248      35.408  96.330   7.718  1.00  0.00           C  
ATOM   2176  CD1 PHE A 248      34.343  97.195   7.917  1.00  0.00           C  
ATOM   2177  CD2 PHE A 248      35.710  95.410   8.710  1.00  0.00           C  
ATOM   2178  CE1 PHE A 248      33.596  97.140   9.079  1.00  0.00           C  
ATOM   2179  CE2 PHE A 248      34.965  95.352   9.871  1.00  0.00           C  
ATOM   2180  CZ  PHE A 248      33.907  96.219  10.056  1.00  0.00           C  
ATOM   2181  H   PHE A 248      37.216  98.670   7.003  1.00  0.00           H  
ATOM   2182  HA  PHE A 248      38.045  95.966   7.490  1.00  0.00           H  
ATOM   2183 1HB  PHE A 248      35.818  97.189   5.831  1.00  0.00           H  
ATOM   2184 2HB  PHE A 248      36.080  95.454   5.916  1.00  0.00           H  
ATOM   2185  HD1 PHE A 248      34.096  97.923   7.144  1.00  0.00           H  
ATOM   2186  HD2 PHE A 248      36.546  94.725   8.564  1.00  0.00           H  
ATOM   2187  HE1 PHE A 248      32.761  97.826   9.222  1.00  0.00           H  
ATOM   2188  HE2 PHE A 248      35.212  94.623  10.643  1.00  0.00           H  
ATOM   2189  HZ  PHE A 248      33.320  96.176  10.972  1.00  0.00           H  
ATOM   2190  N   GLU A 249      38.759  97.198   4.464  1.00  0.00           N  
ATOM   2191  CA  GLU A 249      39.605  96.754   3.370  1.00  0.00           C  
ATOM   2192  C   GLU A 249      41.021  96.464   3.848  1.00  0.00           C  
ATOM   2193  O   GLU A 249      41.601  95.458   3.428  1.00  0.00           O  
ATOM   2194  CB  GLU A 249      39.635  97.808   2.261  1.00  0.00           C  
ATOM   2195  CG  GLU A 249      38.322  97.966   1.507  1.00  0.00           C  
ATOM   2196  CD  GLU A 249      38.372  99.048   0.465  1.00  0.00           C  
ATOM   2197  OE1 GLU A 249      39.357  99.744   0.406  1.00  0.00           O  
ATOM   2198  OE2 GLU A 249      37.425  99.178  -0.274  1.00  0.00           O  
ATOM   2199  H   GLU A 249      38.403  98.143   4.458  1.00  0.00           H  
ATOM   2200  HA  GLU A 249      39.190  95.831   2.964  1.00  0.00           H  
ATOM   2201 1HB  GLU A 249      39.895  98.777   2.687  1.00  0.00           H  
ATOM   2202 2HB  GLU A 249      40.408  97.552   1.536  1.00  0.00           H  
ATOM   2203 1HG  GLU A 249      38.078  97.021   1.022  1.00  0.00           H  
ATOM   2204 2HG  GLU A 249      37.531  98.191   2.221  1.00  0.00           H  
ATOM   2205  N   ALA A 250      41.565  97.236   4.796  1.00  0.00           N  
ATOM   2206  CA  ALA A 250      42.879  96.945   5.343  1.00  0.00           C  
ATOM   2207  C   ALA A 250      42.842  95.600   6.026  1.00  0.00           C  
ATOM   2208  O   ALA A 250      43.727  94.783   5.806  1.00  0.00           O  
ATOM   2209  CB  ALA A 250      43.321  98.030   6.314  1.00  0.00           C  
ATOM   2210  H   ALA A 250      41.055  98.037   5.140  1.00  0.00           H  
ATOM   2211  HA  ALA A 250      43.589  96.908   4.517  1.00  0.00           H  
ATOM   2212 1HB  ALA A 250      44.308  97.786   6.707  1.00  0.00           H  
ATOM   2213 2HB  ALA A 250      43.365  98.988   5.794  1.00  0.00           H  
ATOM   2214 3HB  ALA A 250      42.609  98.096   7.135  1.00  0.00           H  
ATOM   2215  N   ALA A 251      41.843  95.304   6.827  1.00  0.00           N  
ATOM   2216  CA  ALA A 251      41.791  94.048   7.527  1.00  0.00           C  
ATOM   2217  C   ALA A 251      41.714  92.910   6.541  1.00  0.00           C  
ATOM   2218  O   ALA A 251      42.372  91.879   6.727  1.00  0.00           O  
ATOM   2219  CB  ALA A 251      40.606  94.014   8.481  1.00  0.00           C  
ATOM   2220  H   ALA A 251      41.095  95.970   6.956  1.00  0.00           H  
ATOM   2221  HA  ALA A 251      42.709  93.944   8.105  1.00  0.00           H  
ATOM   2222 1HB  ALA A 251      40.584  93.056   9.001  1.00  0.00           H  
ATOM   2223 2HB  ALA A 251      40.702  94.820   9.209  1.00  0.00           H  
ATOM   2224 3HB  ALA A 251      39.683  94.142   7.918  1.00  0.00           H  
ATOM   2225  N   VAL A 252      41.008  93.090   5.437  1.00  0.00           N  
ATOM   2226  CA  VAL A 252      40.867  91.993   4.506  1.00  0.00           C  
ATOM   2227  C   VAL A 252      42.153  91.756   3.776  1.00  0.00           C  
ATOM   2228  O   VAL A 252      42.529  90.600   3.587  1.00  0.00           O  
ATOM   2229  CB  VAL A 252      39.749  92.284   3.488  1.00  0.00           C  
ATOM   2230  CG1 VAL A 252      39.712  91.207   2.414  1.00  0.00           C  
ATOM   2231  CG2 VAL A 252      38.409  92.378   4.203  1.00  0.00           C  
ATOM   2232  H   VAL A 252      40.565  93.973   5.227  1.00  0.00           H  
ATOM   2233  HA  VAL A 252      40.601  91.096   5.066  1.00  0.00           H  
ATOM   2234  HB  VAL A 252      39.962  93.229   2.988  1.00  0.00           H  
ATOM   2235 1HG1 VAL A 252      38.916  91.429   1.703  1.00  0.00           H  
ATOM   2236 2HG1 VAL A 252      40.668  91.182   1.891  1.00  0.00           H  
ATOM   2237 3HG1 VAL A 252      39.525  90.238   2.877  1.00  0.00           H  
ATOM   2238 1HG2 VAL A 252      37.623  92.585   3.477  1.00  0.00           H  
ATOM   2239 2HG2 VAL A 252      38.199  91.435   4.707  1.00  0.00           H  
ATOM   2240 3HG2 VAL A 252      38.445  93.183   4.937  1.00  0.00           H  
ATOM   2241  N   LYS A 253      42.870  92.814   3.409  1.00  0.00           N  
ATOM   2242  CA  LYS A 253      44.164  92.644   2.776  1.00  0.00           C  
ATOM   2243  C   LYS A 253      45.150  92.019   3.744  1.00  0.00           C  
ATOM   2244  O   LYS A 253      45.854  91.101   3.346  1.00  0.00           O  
ATOM   2245  CB  LYS A 253      44.697  93.984   2.267  1.00  0.00           C  
ATOM   2246  CG  LYS A 253      43.943  94.547   1.069  1.00  0.00           C  
ATOM   2247  CD  LYS A 253      44.519  95.886   0.633  1.00  0.00           C  
ATOM   2248  CE  LYS A 253      43.760  96.454  -0.557  1.00  0.00           C  
ATOM   2249  NZ  LYS A 253      44.288  97.783  -0.971  1.00  0.00           N  
ATOM   2250  H   LYS A 253      42.519  93.748   3.568  1.00  0.00           H  
ATOM   2251  HA  LYS A 253      44.047  91.971   1.925  1.00  0.00           H  
ATOM   2252 1HB  LYS A 253      44.650  94.722   3.068  1.00  0.00           H  
ATOM   2253 2HB  LYS A 253      45.744  93.875   1.982  1.00  0.00           H  
ATOM   2254 1HG  LYS A 253      44.008  93.845   0.236  1.00  0.00           H  
ATOM   2255 2HG  LYS A 253      42.894  94.679   1.329  1.00  0.00           H  
ATOM   2256 1HD  LYS A 253      44.461  96.594   1.461  1.00  0.00           H  
ATOM   2257 2HD  LYS A 253      45.566  95.760   0.358  1.00  0.00           H  
ATOM   2258 1HE  LYS A 253      43.839  95.768  -1.399  1.00  0.00           H  
ATOM   2259 2HE  LYS A 253      42.706  96.560  -0.301  1.00  0.00           H  
ATOM   2260 1HZ  LYS A 253      43.759  98.124  -1.761  1.00  0.00           H  
ATOM   2261 2HZ  LYS A 253      44.203  98.433  -0.202  1.00  0.00           H  
ATOM   2262 3HZ  LYS A 253      45.260  97.694  -1.230  1.00  0.00           H  
ATOM   2263  N   SER A 254      45.184  92.402   5.017  1.00  0.00           N  
ATOM   2264  CA  SER A 254      46.042  91.778   6.004  1.00  0.00           C  
ATOM   2265  C   SER A 254      45.728  90.278   6.144  1.00  0.00           C  
ATOM   2266  O   SER A 254      46.623  89.514   6.532  1.00  0.00           O  
ATOM   2267  CB  SER A 254      45.878  92.475   7.341  1.00  0.00           C  
ATOM   2268  OG  SER A 254      44.591  92.272   7.858  1.00  0.00           O  
ATOM   2269  H   SER A 254      44.582  93.162   5.299  1.00  0.00           H  
ATOM   2270  HA  SER A 254      47.078  91.879   5.676  1.00  0.00           H  
ATOM   2271 1HB  SER A 254      46.619  92.094   8.043  1.00  0.00           H  
ATOM   2272 2HB  SER A 254      46.060  93.542   7.219  1.00  0.00           H  
ATOM   2273  HG  SER A 254      44.043  92.019   7.112  1.00  0.00           H  
ATOM   2274  N   ILE A 255      44.483  89.818   5.888  1.00  0.00           N  
ATOM   2275  CA  ILE A 255      44.203  88.392   5.949  1.00  0.00           C  
ATOM   2276  C   ILE A 255      44.257  87.743   4.567  1.00  0.00           C  
ATOM   2277  O   ILE A 255      44.272  86.519   4.460  1.00  0.00           O  
ATOM   2278  CB  ILE A 255      42.823  88.138   6.582  1.00  0.00           C  
ATOM   2279  CG1 ILE A 255      42.827  88.549   8.056  1.00  0.00           C  
ATOM   2280  CG2 ILE A 255      42.432  86.675   6.435  1.00  0.00           C  
ATOM   2281  CD1 ILE A 255      41.453  88.584   8.685  1.00  0.00           C  
ATOM   2282  H   ILE A 255      43.737  90.456   5.653  1.00  0.00           H  
ATOM   2283  HA  ILE A 255      44.962  87.917   6.569  1.00  0.00           H  
ATOM   2284  HB  ILE A 255      42.075  88.755   6.085  1.00  0.00           H  
ATOM   2285 1HG1 ILE A 255      43.445  87.855   8.626  1.00  0.00           H  
ATOM   2286 2HG1 ILE A 255      43.272  89.539   8.156  1.00  0.00           H  
ATOM   2287 1HG2 ILE A 255      41.454  86.513   6.888  1.00  0.00           H  
ATOM   2288 2HG2 ILE A 255      42.390  86.414   5.379  1.00  0.00           H  
ATOM   2289 3HG2 ILE A 255      43.172  86.049   6.934  1.00  0.00           H  
ATOM   2290 1HD1 ILE A 255      41.538  88.885   9.729  1.00  0.00           H  
ATOM   2291 2HD1 ILE A 255      40.827  89.301   8.151  1.00  0.00           H  
ATOM   2292 3HD1 ILE A 255      41.002  87.595   8.628  1.00  0.00           H  
ATOM   2293  N   LYS A 256      44.274  88.510   3.482  1.00  0.00           N  
ATOM   2294  CA  LYS A 256      44.368  87.956   2.153  1.00  0.00           C  
ATOM   2295  C   LYS A 256      43.039  87.531   1.540  1.00  0.00           C  
ATOM   2296  O   LYS A 256      43.038  86.659   0.661  1.00  0.00           O  
ATOM   2297  CB  LYS A 256      45.324  86.763   2.173  1.00  0.00           C  
ATOM   2298  CG  LYS A 256      46.734  87.094   2.644  1.00  0.00           C  
ATOM   2299  CD  LYS A 256      47.649  85.883   2.544  1.00  0.00           C  
ATOM   2300  CE  LYS A 256      49.047  86.200   3.054  1.00  0.00           C  
ATOM   2301  NZ  LYS A 256      49.944  85.015   2.994  1.00  0.00           N  
ATOM   2302  H   LYS A 256      44.219  89.512   3.594  1.00  0.00           H  
ATOM   2303  HA  LYS A 256      44.763  88.723   1.486  1.00  0.00           H  
ATOM   2304 1HB  LYS A 256      44.926  85.988   2.829  1.00  0.00           H  
ATOM   2305 2HB  LYS A 256      45.397  86.338   1.172  1.00  0.00           H  
ATOM   2306 1HG  LYS A 256      47.143  87.898   2.031  1.00  0.00           H  
ATOM   2307 2HG  LYS A 256      46.702  87.431   3.679  1.00  0.00           H  
ATOM   2308 1HD  LYS A 256      47.234  85.064   3.133  1.00  0.00           H  
ATOM   2309 2HD  LYS A 256      47.716  85.561   1.505  1.00  0.00           H  
ATOM   2310 1HE  LYS A 256      49.480  86.999   2.454  1.00  0.00           H  
ATOM   2311 2HE  LYS A 256      48.989  86.543   4.087  1.00  0.00           H  
ATOM   2312 1HZ  LYS A 256      50.860  85.266   3.340  1.00  0.00           H  
ATOM   2313 2HZ  LYS A 256      49.562  84.273   3.563  1.00  0.00           H  
ATOM   2314 3HZ  LYS A 256      50.022  84.699   2.038  1.00  0.00           H  
ATOM   2315  N   ALA A 257      41.898  88.096   1.942  1.00  0.00           N  
ATOM   2316  CA  ALA A 257      40.652  87.751   1.290  1.00  0.00           C  
ATOM   2317  C   ALA A 257      40.559  88.611   0.042  1.00  0.00           C  
ATOM   2318  O   ALA A 257      41.227  89.643  -0.066  1.00  0.00           O  
ATOM   2319  CB  ALA A 257      39.460  87.970   2.210  1.00  0.00           C  
ATOM   2320  H   ALA A 257      41.889  88.765   2.699  1.00  0.00           H  
ATOM   2321  HA  ALA A 257      40.690  86.694   1.024  1.00  0.00           H  
ATOM   2322 1HB  ALA A 257      38.542  87.701   1.687  1.00  0.00           H  
ATOM   2323 2HB  ALA A 257      39.567  87.349   3.099  1.00  0.00           H  
ATOM   2324 3HB  ALA A 257      39.415  89.018   2.504  1.00  0.00           H  
ATOM   2325  N   PRO A 265      39.735  88.226  -0.921  1.00  0.00           N  
ATOM   2326  CA  PRO A 265      39.588  88.962  -2.168  1.00  0.00           C  
ATOM   2327  C   PRO A 265      38.215  89.624  -2.213  1.00  0.00           C  
ATOM   2328  O   PRO A 265      37.290  89.064  -1.618  1.00  0.00           O  
ATOM   2329  CB  PRO A 265      39.737  87.877  -3.239  1.00  0.00           C  
ATOM   2330  CG  PRO A 265      40.544  86.815  -2.574  1.00  0.00           C  
ATOM   2331  CD  PRO A 265      40.064  86.819  -1.147  1.00  0.00           C  
ATOM   2332  HA  PRO A 265      40.396  89.704  -2.248  1.00  0.00           H  
ATOM   2333 1HB  PRO A 265      38.745  87.523  -3.557  1.00  0.00           H  
ATOM   2334 2HB  PRO A 265      40.231  88.293  -4.130  1.00  0.00           H  
ATOM   2335 1HG  PRO A 265      40.383  85.847  -3.072  1.00  0.00           H  
ATOM   2336 2HG  PRO A 265      41.617  87.042  -2.661  1.00  0.00           H  
ATOM   2337 1HD  PRO A 265      39.181  86.169  -1.054  1.00  0.00           H  
ATOM   2338 2HD  PRO A 265      40.873  86.472  -0.487  1.00  0.00           H  
ATOM   2339  N   ASP A 266      37.970  90.775  -2.859  1.00  0.00           N  
ATOM   2340  CA  ASP A 266      36.653  91.398  -2.971  1.00  0.00           C  
ATOM   2341  C   ASP A 266      35.643  90.558  -3.721  1.00  0.00           C  
ATOM   2342  O   ASP A 266      35.948  89.962  -4.749  1.00  0.00           O  
ATOM   2343  CB  ASP A 266      36.775  92.759  -3.661  1.00  0.00           C  
ATOM   2344  CG  ASP A 266      37.458  93.806  -2.792  1.00  0.00           C  
ATOM   2345  OD1 ASP A 266      37.555  93.593  -1.606  1.00  0.00           O  
ATOM   2346  OD2 ASP A 266      37.875  94.807  -3.321  1.00  0.00           O  
ATOM   2347  H   ASP A 266      38.765  91.225  -3.290  1.00  0.00           H  
ATOM   2348  HA  ASP A 266      36.254  91.546  -1.967  1.00  0.00           H  
ATOM   2349 1HB  ASP A 266      37.342  92.648  -4.586  1.00  0.00           H  
ATOM   2350 2HB  ASP A 266      35.782  93.121  -3.929  1.00  0.00           H  
ATOM   2351  N   GLY A 267      34.441  90.432  -3.192  1.00  0.00           N  
ATOM   2352  CA  GLY A 267      33.397  89.772  -3.929  1.00  0.00           C  
ATOM   2353  C   GLY A 267      32.686  90.937  -4.604  1.00  0.00           C  
ATOM   2354  O   GLY A 267      32.815  91.173  -5.804  1.00  0.00           O  
ATOM   2355  H   GLY A 267      34.240  90.794  -2.271  1.00  0.00           H  
ATOM   2356 1HA  GLY A 267      33.838  89.057  -4.624  1.00  0.00           H  
ATOM   2357 2HA  GLY A 267      32.769  89.206  -3.242  1.00  0.00           H  
ATOM   2358  N   PHE A 268      31.957  91.740  -3.845  1.00  0.00           N  
ATOM   2359  CA  PHE A 268      31.173  92.820  -4.391  1.00  0.00           C  
ATOM   2360  C   PHE A 268      30.689  93.573  -3.169  1.00  0.00           C  
ATOM   2361  O   PHE A 268      30.463  92.951  -2.128  1.00  0.00           O  
ATOM   2362  CB  PHE A 268      30.005  92.319  -5.242  1.00  0.00           C  
ATOM   2363  CG  PHE A 268      29.029  91.461  -4.487  1.00  0.00           C  
ATOM   2364  CD1 PHE A 268      27.930  92.026  -3.859  1.00  0.00           C  
ATOM   2365  CD2 PHE A 268      29.209  90.089  -4.404  1.00  0.00           C  
ATOM   2366  CE1 PHE A 268      27.031  91.239  -3.164  1.00  0.00           C  
ATOM   2367  CE2 PHE A 268      28.312  89.299  -3.711  1.00  0.00           C  
ATOM   2368  CZ  PHE A 268      27.222  89.875  -3.090  1.00  0.00           C  
ATOM   2369  H   PHE A 268      31.954  91.585  -2.847  1.00  0.00           H  
ATOM   2370  HA  PHE A 268      31.816  93.425  -5.032  1.00  0.00           H  
ATOM   2371 1HB  PHE A 268      29.463  93.169  -5.653  1.00  0.00           H  
ATOM   2372 2HB  PHE A 268      30.389  91.739  -6.081  1.00  0.00           H  
ATOM   2373  HD1 PHE A 268      27.778  93.104  -3.918  1.00  0.00           H  
ATOM   2374  HD2 PHE A 268      30.070  89.634  -4.894  1.00  0.00           H  
ATOM   2375  HE1 PHE A 268      26.172  91.696  -2.674  1.00  0.00           H  
ATOM   2376  HE2 PHE A 268      28.465  88.222  -3.653  1.00  0.00           H  
ATOM   2377  HZ  PHE A 268      26.515  89.254  -2.542  1.00  0.00           H  
ATOM   2378  N   TRP A 269      30.599  94.900  -3.232  1.00  0.00           N  
ATOM   2379  CA  TRP A 269      29.927  95.672  -2.190  1.00  0.00           C  
ATOM   2380  C   TRP A 269      30.276  95.484  -0.721  1.00  0.00           C  
ATOM   2381  O   TRP A 269      29.398  95.340   0.144  1.00  0.00           O  
ATOM   2382  CB  TRP A 269      28.424  95.424  -2.329  1.00  0.00           C  
ATOM   2383  CG  TRP A 269      27.831  96.019  -3.570  1.00  0.00           C  
ATOM   2384  CD1 TRP A 269      28.365  97.015  -4.332  1.00  0.00           C  
ATOM   2385  CD2 TRP A 269      26.581  95.655  -4.205  1.00  0.00           C  
ATOM   2386  NE1 TRP A 269      27.537  97.296  -5.390  1.00  0.00           N  
ATOM   2387  CE2 TRP A 269      26.442  96.472  -5.329  1.00  0.00           C  
ATOM   2388  CE3 TRP A 269      25.585  94.714  -3.913  1.00  0.00           C  
ATOM   2389  CZ2 TRP A 269      25.342  96.383  -6.169  1.00  0.00           C  
ATOM   2390  CZ3 TRP A 269      24.484  94.624  -4.755  1.00  0.00           C  
ATOM   2391  CH2 TRP A 269      24.367  95.437  -5.854  1.00  0.00           C  
ATOM   2392  H   TRP A 269      31.005  95.385  -4.019  1.00  0.00           H  
ATOM   2393  HA  TRP A 269      30.147  96.728  -2.346  1.00  0.00           H  
ATOM   2394 1HB  TRP A 269      28.231  94.351  -2.337  1.00  0.00           H  
ATOM   2395 2HB  TRP A 269      27.905  95.843  -1.467  1.00  0.00           H  
ATOM   2396  HD1 TRP A 269      29.310  97.515  -4.129  1.00  0.00           H  
ATOM   2397  HE1 TRP A 269      27.705  97.996  -6.099  1.00  0.00           H  
ATOM   2398  HE3 TRP A 269      25.675  94.064  -3.043  1.00  0.00           H  
ATOM   2399  HZ2 TRP A 269      25.231  97.020  -7.046  1.00  0.00           H  
ATOM   2400  HZ3 TRP A 269      23.713  93.890  -4.521  1.00  0.00           H  
ATOM   2401  HH2 TRP A 269      23.489  95.340  -6.495  1.00  0.00           H  
ATOM   2402  N   GLY A 271      31.575  95.478  -0.458  1.00  0.00           N  
ATOM   2403  CA  GLY A 271      32.027  95.348   0.907  1.00  0.00           C  
ATOM   2404  C   GLY A 271      32.104  93.924   1.420  1.00  0.00           C  
ATOM   2405  O   GLY A 271      32.533  93.744   2.560  1.00  0.00           O  
ATOM   2406  H   GLY A 271      31.675  96.367  -0.927  1.00  0.00           H  
ATOM   2407 1HA  GLY A 271      33.018  95.791   1.006  1.00  0.00           H  
ATOM   2408 2HA  GLY A 271      31.360  95.903   1.565  1.00  0.00           H  
ATOM   2409  N   GLU A 272      31.705  92.911   0.664  1.00  0.00           N  
ATOM   2410  CA  GLU A 272      31.854  91.537   1.085  1.00  0.00           C  
ATOM   2411  C   GLU A 272      33.090  90.986   0.402  1.00  0.00           C  
ATOM   2412  O   GLU A 272      33.432  91.365  -0.730  1.00  0.00           O  
ATOM   2413  CB  GLU A 272      30.618  90.707   0.730  1.00  0.00           C  
ATOM   2414  CG  GLU A 272      29.347  91.133   1.450  1.00  0.00           C  
ATOM   2415  CD  GLU A 272      28.157  90.290   1.084  1.00  0.00           C  
ATOM   2416  OE1 GLU A 272      28.281  89.471   0.205  1.00  0.00           O  
ATOM   2417  OE2 GLU A 272      27.123  90.465   1.684  1.00  0.00           O  
ATOM   2418  H   GLU A 272      31.284  93.108  -0.233  1.00  0.00           H  
ATOM   2419  HA  GLU A 272      31.977  91.518   2.168  1.00  0.00           H  
ATOM   2420 1HB  GLU A 272      30.433  90.772  -0.343  1.00  0.00           H  
ATOM   2421 2HB  GLU A 272      30.803  89.660   0.968  1.00  0.00           H  
ATOM   2422 1HG  GLU A 272      29.510  91.063   2.525  1.00  0.00           H  
ATOM   2423 2HG  GLU A 272      29.136  92.174   1.209  1.00  0.00           H  
ATOM   2424  N   GLN A 273      33.759  90.044   1.044  1.00  0.00           N  
ATOM   2425  CA  GLN A 273      35.012  89.498   0.569  1.00  0.00           C  
ATOM   2426  C   GLN A 273      34.957  88.007   0.656  1.00  0.00           C  
ATOM   2427  O   GLN A 273      34.254  87.511   1.525  1.00  0.00           O  
ATOM   2428  CB  GLN A 273      36.196  90.033   1.379  1.00  0.00           C  
ATOM   2429  CG  GLN A 273      36.382  91.538   1.290  1.00  0.00           C  
ATOM   2430  CD  GLN A 273      35.484  92.290   2.253  1.00  0.00           C  
ATOM   2431  OE1 GLN A 273      34.962  91.717   3.214  1.00  0.00           O  
ATOM   2432  NE2 GLN A 273      35.297  93.581   2.003  1.00  0.00           N  
ATOM   2433  H   GLN A 273      33.367  89.696   1.907  1.00  0.00           H  
ATOM   2434  HA  GLN A 273      35.147  89.796  -0.470  1.00  0.00           H  
ATOM   2435 1HB  GLN A 273      36.067  89.772   2.429  1.00  0.00           H  
ATOM   2436 2HB  GLN A 273      37.116  89.560   1.035  1.00  0.00           H  
ATOM   2437 1HG  GLN A 273      37.417  91.781   1.527  1.00  0.00           H  
ATOM   2438 2HG  GLN A 273      36.145  91.864   0.277  1.00  0.00           H  
ATOM   2439 1HE2 GLN A 273      34.715  94.129   2.604  1.00  0.00           H  
ATOM   2440 2HE2 GLN A 273      35.739  94.006   1.213  1.00  0.00           H  
ATOM   2441  N   LEU A 274      35.656  87.260  -0.182  1.00  0.00           N  
ATOM   2442  CA  LEU A 274      35.653  85.813  -0.101  1.00  0.00           C  
ATOM   2443  C   LEU A 274      37.057  85.330   0.129  1.00  0.00           C  
ATOM   2444  O   LEU A 274      38.002  86.054  -0.166  1.00  0.00           O  
ATOM   2445  CB  LEU A 274      35.087  85.193  -1.384  1.00  0.00           C  
ATOM   2446  CG  LEU A 274      33.657  85.612  -1.751  1.00  0.00           C  
ATOM   2447  CD1 LEU A 274      33.290  85.030  -3.110  1.00  0.00           C  
ATOM   2448  CD2 LEU A 274      32.696  85.133  -0.673  1.00  0.00           C  
ATOM   2449  H   LEU A 274      36.207  87.712  -0.898  1.00  0.00           H  
ATOM   2450  HA  LEU A 274      35.020  85.515   0.734  1.00  0.00           H  
ATOM   2451 1HB  LEU A 274      35.735  85.464  -2.216  1.00  0.00           H  
ATOM   2452 2HB  LEU A 274      35.098  84.108  -1.281  1.00  0.00           H  
ATOM   2453  HG  LEU A 274      33.605  86.698  -1.828  1.00  0.00           H  
ATOM   2454 1HD1 LEU A 274      32.274  85.328  -3.370  1.00  0.00           H  
ATOM   2455 2HD1 LEU A 274      33.982  85.404  -3.865  1.00  0.00           H  
ATOM   2456 3HD1 LEU A 274      33.350  83.943  -3.068  1.00  0.00           H  
ATOM   2457 1HD2 LEU A 274      31.680  85.432  -0.934  1.00  0.00           H  
ATOM   2458 2HD2 LEU A 274      32.746  84.047  -0.597  1.00  0.00           H  
ATOM   2459 3HD2 LEU A 274      32.971  85.578   0.283  1.00  0.00           H  
ATOM   2460  N   VAL A 275      37.211  84.162   0.730  1.00  0.00           N  
ATOM   2461  CA  VAL A 275      38.502  83.548   1.012  1.00  0.00           C  
ATOM   2462  C   VAL A 275      38.334  82.063   0.616  1.00  0.00           C  
ATOM   2463  O   VAL A 275      37.224  81.538   0.772  1.00  0.00           O  
ATOM   2464  CB  VAL A 275      38.887  83.688   2.497  1.00  0.00           C  
ATOM   2465  CG1 VAL A 275      40.216  83.000   2.769  1.00  0.00           C  
ATOM   2466  CG2 VAL A 275      38.952  85.159   2.879  1.00  0.00           C  
ATOM   2467  H   VAL A 275      36.367  83.680   1.004  1.00  0.00           H  
ATOM   2468  HA  VAL A 275      39.263  84.054   0.417  1.00  0.00           H  
ATOM   2469  HB  VAL A 275      38.135  83.186   3.106  1.00  0.00           H  
ATOM   2470 1HG1 VAL A 275      40.473  83.108   3.823  1.00  0.00           H  
ATOM   2471 2HG1 VAL A 275      40.136  81.941   2.523  1.00  0.00           H  
ATOM   2472 3HG1 VAL A 275      40.995  83.458   2.159  1.00  0.00           H  
ATOM   2473 1HG2 VAL A 275      39.224  85.250   3.930  1.00  0.00           H  
ATOM   2474 2HG2 VAL A 275      39.700  85.661   2.265  1.00  0.00           H  
ATOM   2475 3HG2 VAL A 275      37.979  85.621   2.715  1.00  0.00           H  
ATOM   2476  N   CYS A 276      39.291  81.312   0.042  1.00  0.00           N  
ATOM   2477  CA  CYS A 276      39.140  79.882  -0.196  1.00  0.00           C  
ATOM   2478  C   CYS A 276      39.010  79.194   1.140  1.00  0.00           C  
ATOM   2479  O   CYS A 276      39.831  79.397   2.042  1.00  0.00           O  
ATOM   2480  CB  CYS A 276      40.333  79.309  -0.961  1.00  0.00           C  
ATOM   2481  SG  CYS A 276      40.497  79.933  -2.650  1.00  0.00           S  
ATOM   2482  H   CYS A 276      40.149  81.769  -0.233  1.00  0.00           H  
ATOM   2483  HA  CYS A 276      38.245  79.724  -0.798  1.00  0.00           H  
ATOM   2484 1HB  CYS A 276      41.254  79.540  -0.425  1.00  0.00           H  
ATOM   2485 2HB  CYS A 276      40.247  78.223  -1.009  1.00  0.00           H  
ATOM   2486  HG  CYS A 276      39.315  79.497  -3.074  1.00  0.00           H  
ATOM   2487  N   TRP A 277      38.012  78.339   1.285  1.00  0.00           N  
ATOM   2488  CA  TRP A 277      37.832  77.584   2.521  1.00  0.00           C  
ATOM   2489  C   TRP A 277      39.066  76.784   2.883  1.00  0.00           C  
ATOM   2490  O   TRP A 277      39.341  76.529   4.046  1.00  0.00           O  
ATOM   2491  CB  TRP A 277      36.636  76.638   2.396  1.00  0.00           C  
ATOM   2492  CG  TRP A 277      36.356  75.859   3.646  1.00  0.00           C  
ATOM   2493  CD1 TRP A 277      36.087  76.369   4.881  1.00  0.00           C  
ATOM   2494  CD2 TRP A 277      36.315  74.419   3.789  1.00  0.00           C  
ATOM   2495  NE1 TRP A 277      35.883  75.351   5.779  1.00  0.00           N  
ATOM   2496  CE2 TRP A 277      36.018  74.151   5.128  1.00  0.00           C  
ATOM   2497  CE3 TRP A 277      36.504  73.352   2.901  1.00  0.00           C  
ATOM   2498  CZ2 TRP A 277      35.905  72.856   5.609  1.00  0.00           C  
ATOM   2499  CZ3 TRP A 277      36.389  72.054   3.383  1.00  0.00           C  
ATOM   2500  CH2 TRP A 277      36.097  71.813   4.702  1.00  0.00           C  
ATOM   2501  H   TRP A 277      37.359  78.204   0.526  1.00  0.00           H  
ATOM   2502  HA  TRP A 277      37.639  78.287   3.331  1.00  0.00           H  
ATOM   2503 1HB  TRP A 277      35.744  77.211   2.142  1.00  0.00           H  
ATOM   2504 2HB  TRP A 277      36.814  75.932   1.585  1.00  0.00           H  
ATOM   2505  HD1 TRP A 277      36.040  77.430   5.120  1.00  0.00           H  
ATOM   2506  HE1 TRP A 277      35.670  75.465   6.759  1.00  0.00           H  
ATOM   2507  HE3 TRP A 277      36.733  73.538   1.853  1.00  0.00           H  
ATOM   2508  HZ2 TRP A 277      35.674  72.644   6.653  1.00  0.00           H  
ATOM   2509  HZ3 TRP A 277      36.538  71.229   2.686  1.00  0.00           H  
ATOM   2510  HH2 TRP A 277      36.014  70.782   5.047  1.00  0.00           H  
ATOM   2511  N   THR A 282      39.860  76.452   1.866  1.00  0.00           N  
ATOM   2512  CA  THR A 282      41.111  75.716   1.985  1.00  0.00           C  
ATOM   2513  C   THR A 282      42.137  76.545   2.715  1.00  0.00           C  
ATOM   2514  O   THR A 282      42.959  76.068   3.482  1.00  0.00           O  
ATOM   2515  CB  THR A 282      41.661  75.308   0.606  1.00  0.00           C  
ATOM   2516  OG1 THR A 282      40.713  74.463  -0.059  1.00  0.00           O  
ATOM   2517  CG2 THR A 282      42.979  74.564   0.756  1.00  0.00           C  
ATOM   2518  H   THR A 282      39.883  77.461   1.843  1.00  0.00           H  
ATOM   2519  HA  THR A 282      40.925  74.807   2.558  1.00  0.00           H  
ATOM   2520  HB  THR A 282      41.820  76.199  -0.001  1.00  0.00           H  
ATOM   2521  HG1 THR A 282      41.157  73.964  -0.748  1.00  0.00           H  
ATOM   2522 1HG2 THR A 282      43.353  74.283  -0.228  1.00  0.00           H  
ATOM   2523 2HG2 THR A 282      43.706  75.208   1.251  1.00  0.00           H  
ATOM   2524 3HG2 THR A 282      42.824  73.666   1.354  1.00  0.00           H  
ATOM   2525  N   PRO A 283      42.048  77.834   2.480  1.00  0.00           N  
ATOM   2526  CA  PRO A 283      42.985  78.782   3.022  1.00  0.00           C  
ATOM   2527  C   PRO A 283      42.652  79.181   4.456  1.00  0.00           C  
ATOM   2528  O   PRO A 283      43.511  79.748   5.128  1.00  0.00           O  
ATOM   2529  CB  PRO A 283      42.846  79.966   2.060  1.00  0.00           C  
ATOM   2530  CG  PRO A 283      42.232  79.373   0.837  1.00  0.00           C  
ATOM   2531  CD  PRO A 283      41.337  78.281   1.359  1.00  0.00           C  
ATOM   2532  HA  PRO A 283      43.997  78.353   2.983  1.00  0.00           H  
ATOM   2533 1HB  PRO A 283      42.221  80.749   2.514  1.00  0.00           H  
ATOM   2534 2HB  PRO A 283      43.832  80.413   1.868  1.00  0.00           H  
ATOM   2535 1HG  PRO A 283      41.680  80.143   0.278  1.00  0.00           H  
ATOM   2536 2HG  PRO A 283      43.016  78.993   0.165  1.00  0.00           H  
ATOM   2537 1HD  PRO A 283      40.355  78.704   1.619  1.00  0.00           H  
ATOM   2538 2HD  PRO A 283      41.232  77.496   0.596  1.00  0.00           H  
ATOM   2539  N   TRP A 284      41.486  78.848   5.009  1.00  0.00           N  
ATOM   2540  CA  TRP A 284      41.101  79.304   6.342  1.00  0.00           C  
ATOM   2541  C   TRP A 284      42.059  78.939   7.478  1.00  0.00           C  
ATOM   2542  O   TRP A 284      42.254  79.766   8.361  1.00  0.00           O  
ATOM   2543  CB  TRP A 284      39.716  78.747   6.677  1.00  0.00           C  
ATOM   2544  CG  TRP A 284      38.608  79.388   5.897  1.00  0.00           C  
ATOM   2545  CD1 TRP A 284      37.398  78.838   5.598  1.00  0.00           C  
ATOM   2546  CD2 TRP A 284      38.603  80.712   5.311  1.00  0.00           C  
ATOM   2547  NE1 TRP A 284      36.644  79.723   4.868  1.00  0.00           N  
ATOM   2548  CE2 TRP A 284      37.365  80.876   4.685  1.00  0.00           C  
ATOM   2549  CE3 TRP A 284      39.536  81.756   5.269  1.00  0.00           C  
ATOM   2550  CZ2 TRP A 284      37.029  82.043   4.018  1.00  0.00           C  
ATOM   2551  CZ3 TRP A 284      39.198  82.927   4.601  1.00  0.00           C  
ATOM   2552  CH2 TRP A 284      37.977  83.066   3.993  1.00  0.00           C  
ATOM   2553  H   TRP A 284      40.851  78.262   4.487  1.00  0.00           H  
ATOM   2554  HA  TRP A 284      41.061  80.393   6.337  1.00  0.00           H  
ATOM   2555 1HB  TRP A 284      39.698  77.675   6.481  1.00  0.00           H  
ATOM   2556 2HB  TRP A 284      39.514  78.888   7.739  1.00  0.00           H  
ATOM   2557  HD1 TRP A 284      37.076  77.841   5.895  1.00  0.00           H  
ATOM   2558  HE1 TRP A 284      35.710  79.554   4.522  1.00  0.00           H  
ATOM   2559  HE3 TRP A 284      40.506  81.652   5.753  1.00  0.00           H  
ATOM   2560  HZ2 TRP A 284      36.064  82.173   3.527  1.00  0.00           H  
ATOM   2561  HZ3 TRP A 284      39.930  83.735   4.573  1.00  0.00           H  
ATOM   2562  HH2 TRP A 284      37.744  83.999   3.478  1.00  0.00           H  
ATOM   2563  N   ASN A 285      42.730  77.791   7.527  1.00  0.00           N  
ATOM   2564  CA  ASN A 285      43.643  77.469   8.621  1.00  0.00           C  
ATOM   2565  C   ASN A 285      44.937  78.263   8.617  1.00  0.00           C  
ATOM   2566  O   ASN A 285      45.676  78.183   9.594  1.00  0.00           O  
ATOM   2567  CB  ASN A 285      43.956  75.984   8.607  1.00  0.00           C  
ATOM   2568  CG  ASN A 285      42.791  75.143   9.049  1.00  0.00           C  
ATOM   2569  OD1 ASN A 285      41.945  75.594   9.830  1.00  0.00           O  
ATOM   2570  ND2 ASN A 285      42.729  73.929   8.564  1.00  0.00           N  
ATOM   2571  H   ASN A 285      42.601  77.123   6.781  1.00  0.00           H  
ATOM   2572  HA  ASN A 285      43.155  77.720   9.564  1.00  0.00           H  
ATOM   2573 1HB  ASN A 285      44.246  75.683   7.599  1.00  0.00           H  
ATOM   2574 2HB  ASN A 285      44.803  75.785   9.264  1.00  0.00           H  
ATOM   2575 1HD2 ASN A 285      41.976  73.325   8.823  1.00  0.00           H  
ATOM   2576 2HD2 ASN A 285      43.435  73.606   7.934  1.00  0.00           H  
ATOM   2577  N   ILE A 286      45.271  79.005   7.552  1.00  0.00           N  
ATOM   2578  CA  ILE A 286      46.495  79.784   7.468  1.00  0.00           C  
ATOM   2579  C   ILE A 286      46.284  81.210   7.955  1.00  0.00           C  
ATOM   2580  O   ILE A 286      47.193  82.028   8.098  1.00  0.00           O  
ATOM   2581  CB  ILE A 286      47.028  79.809   6.024  1.00  0.00           C  
ATOM   2582  CG1 ILE A 286      47.487  78.411   5.600  1.00  0.00           C  
ATOM   2583  CG2 ILE A 286      48.167  80.809   5.894  1.00  0.00           C  
ATOM   2584  CD1 ILE A 286      47.774  78.284   4.121  1.00  0.00           C  
ATOM   2585  H   ILE A 286      44.628  79.014   6.773  1.00  0.00           H  
ATOM   2586  HA  ILE A 286      47.245  79.318   8.106  1.00  0.00           H  
ATOM   2587  HB  ILE A 286      46.226  80.096   5.345  1.00  0.00           H  
ATOM   2588 1HG1 ILE A 286      48.391  78.144   6.147  1.00  0.00           H  
ATOM   2589 2HG1 ILE A 286      46.721  77.681   5.862  1.00  0.00           H  
ATOM   2590 1HG2 ILE A 286      48.532  80.813   4.867  1.00  0.00           H  
ATOM   2591 2HG2 ILE A 286      47.808  81.803   6.156  1.00  0.00           H  
ATOM   2592 3HG2 ILE A 286      48.977  80.527   6.566  1.00  0.00           H  
ATOM   2593 1HD1 ILE A 286      48.094  77.266   3.899  1.00  0.00           H  
ATOM   2594 2HD1 ILE A 286      46.871  78.514   3.555  1.00  0.00           H  
ATOM   2595 3HD1 ILE A 286      48.564  78.981   3.843  1.00  0.00           H  
ATOM   2596  N   PHE A 287      45.018  81.527   8.183  1.00  0.00           N  
ATOM   2597  CA  PHE A 287      44.577  82.857   8.504  1.00  0.00           C  
ATOM   2598  C   PHE A 287      44.878  83.286   9.931  1.00  0.00           C  
ATOM   2599  O   PHE A 287      44.971  82.459  10.839  1.00  0.00           O  
ATOM   2600  CB  PHE A 287      43.072  82.965   8.253  1.00  0.00           C  
ATOM   2601  CG  PHE A 287      42.698  82.951   6.798  1.00  0.00           C  
ATOM   2602  CD1 PHE A 287      43.411  82.180   5.891  1.00  0.00           C  
ATOM   2603  CD2 PHE A 287      41.633  83.707   6.333  1.00  0.00           C  
ATOM   2604  CE1 PHE A 287      43.067  82.166   4.553  1.00  0.00           C  
ATOM   2605  CE2 PHE A 287      41.287  83.694   4.996  1.00  0.00           C  
ATOM   2606  CZ  PHE A 287      42.005  82.923   4.105  1.00  0.00           C  
ATOM   2607  H   PHE A 287      44.337  80.784   8.125  1.00  0.00           H  
ATOM   2608  HA  PHE A 287      45.101  83.561   7.856  1.00  0.00           H  
ATOM   2609 1HB  PHE A 287      42.561  82.137   8.744  1.00  0.00           H  
ATOM   2610 2HB  PHE A 287      42.695  83.888   8.692  1.00  0.00           H  
ATOM   2611  HD1 PHE A 287      44.250  81.581   6.246  1.00  0.00           H  
ATOM   2612  HD2 PHE A 287      41.065  84.317   7.037  1.00  0.00           H  
ATOM   2613  HE1 PHE A 287      43.636  81.557   3.851  1.00  0.00           H  
ATOM   2614  HE2 PHE A 287      40.447  84.293   4.643  1.00  0.00           H  
ATOM   2615  HZ  PHE A 287      41.735  82.913   3.050  1.00  0.00           H  
ATOM   2616  N   PRO A 288      45.086  84.578  10.182  1.00  0.00           N  
ATOM   2617  CA  PRO A 288      45.195  85.152  11.519  1.00  0.00           C  
ATOM   2618  C   PRO A 288      43.951  85.053  12.398  1.00  0.00           C  
ATOM   2619  O   PRO A 288      42.853  84.875  11.887  1.00  0.00           O  
ATOM   2620  CB  PRO A 288      45.518  86.615  11.201  1.00  0.00           C  
ATOM   2621  CG  PRO A 288      46.071  86.576   9.818  1.00  0.00           C  
ATOM   2622  CD  PRO A 288      45.308  85.468   9.141  1.00  0.00           C  
ATOM   2623  HA  PRO A 288      46.020  84.663  12.057  1.00  0.00           H  
ATOM   2624 1HB  PRO A 288      44.608  87.228  11.280  1.00  0.00           H  
ATOM   2625 2HB  PRO A 288      46.235  87.010  11.936  1.00  0.00           H  
ATOM   2626 1HG  PRO A 288      45.931  87.549   9.325  1.00  0.00           H  
ATOM   2627 2HG  PRO A 288      47.155  86.388   9.847  1.00  0.00           H  
ATOM   2628 1HD  PRO A 288      44.372  85.868   8.726  1.00  0.00           H  
ATOM   2629 2HD  PRO A 288      45.929  85.027   8.347  1.00  0.00           H  
ATOM   2630  N   VAL A 289      44.071  85.129  13.725  1.00  0.00           N  
ATOM   2631  CA  VAL A 289      42.927  85.280  14.612  1.00  0.00           C  
ATOM   2632  C   VAL A 289      42.770  86.773  14.816  1.00  0.00           C  
ATOM   2633  O   VAL A 289      43.754  87.516  14.714  1.00  0.00           O  
ATOM   2634  CB  VAL A 289      43.145  84.566  15.959  1.00  0.00           C  
ATOM   2635  CG1 VAL A 289      43.330  83.071  15.746  1.00  0.00           C  
ATOM   2636  CG2 VAL A 289      44.349  85.163  16.673  1.00  0.00           C  
ATOM   2637  H   VAL A 289      44.998  85.079  14.122  1.00  0.00           H  
ATOM   2638  HA  VAL A 289      42.056  84.833  14.132  1.00  0.00           H  
ATOM   2639  HB  VAL A 289      42.255  84.695  16.576  1.00  0.00           H  
ATOM   2640 1HG1 VAL A 289      43.482  82.582  16.709  1.00  0.00           H  
ATOM   2641 2HG1 VAL A 289      42.442  82.659  15.267  1.00  0.00           H  
ATOM   2642 3HG1 VAL A 289      44.199  82.899  15.111  1.00  0.00           H  
ATOM   2643 1HG2 VAL A 289      44.496  84.654  17.625  1.00  0.00           H  
ATOM   2644 2HG2 VAL A 289      45.237  85.039  16.053  1.00  0.00           H  
ATOM   2645 3HG2 VAL A 289      44.177  86.224  16.852  1.00  0.00           H  
ATOM   2646  N   ILE A 290      41.573  87.267  15.081  1.00  0.00           N  
ATOM   2647  CA  ILE A 290      41.354  88.694  15.206  1.00  0.00           C  
ATOM   2648  C   ILE A 290      40.804  88.806  16.584  1.00  0.00           C  
ATOM   2649  O   ILE A 290      40.032  87.952  16.993  1.00  0.00           O  
ATOM   2650  CB  ILE A 290      40.377  89.264  14.162  1.00  0.00           C  
ATOM   2651  CG1 ILE A 290      40.894  88.999  12.746  1.00  0.00           C  
ATOM   2652  CG2 ILE A 290      40.170  90.754  14.385  1.00  0.00           C  
ATOM   2653  CD1 ILE A 290      40.389  87.707  12.143  1.00  0.00           C  
ATOM   2654  H   ILE A 290      40.792  86.637  15.199  1.00  0.00           H  
ATOM   2655  HA  ILE A 290      42.306  89.204  15.064  1.00  0.00           H  
ATOM   2656  HB  ILE A 290      39.417  88.757  14.247  1.00  0.00           H  
ATOM   2657 1HG1 ILE A 290      40.600  89.819  12.091  1.00  0.00           H  
ATOM   2658 2HG1 ILE A 290      41.984  88.965  12.756  1.00  0.00           H  
ATOM   2659 1HG2 ILE A 290      39.477  91.141  13.638  1.00  0.00           H  
ATOM   2660 2HG2 ILE A 290      39.759  90.919  15.380  1.00  0.00           H  
ATOM   2661 3HG2 ILE A 290      41.125  91.272  14.297  1.00  0.00           H  
ATOM   2662 1HD1 ILE A 290      40.799  87.589  11.140  1.00  0.00           H  
ATOM   2663 2HD1 ILE A 290      40.703  86.868  12.765  1.00  0.00           H  
ATOM   2664 3HD1 ILE A 290      39.302  87.733  12.089  1.00  0.00           H  
ATOM   2665  N   SER A 291      41.238  89.790  17.335  1.00  0.00           N  
ATOM   2666  CA  SER A 291      40.806  89.953  18.702  1.00  0.00           C  
ATOM   2667  C   SER A 291      40.103  91.287  18.796  1.00  0.00           C  
ATOM   2668  O   SER A 291      40.642  92.283  18.314  1.00  0.00           O  
ATOM   2669  CB  SER A 291      41.981  89.894  19.658  1.00  0.00           C  
ATOM   2670  OG  SER A 291      41.569  90.136  20.976  1.00  0.00           O  
ATOM   2671  H   SER A 291      41.893  90.452  16.944  1.00  0.00           H  
ATOM   2672  HA  SER A 291      40.122  89.139  18.948  1.00  0.00           H  
ATOM   2673 1HB  SER A 291      42.452  88.913  19.596  1.00  0.00           H  
ATOM   2674 2HB  SER A 291      42.726  90.633  19.366  1.00  0.00           H  
ATOM   2675  HG  SER A 291      40.621  90.282  20.934  1.00  0.00           H  
ATOM   2676  N   LEU A 292      38.899  91.365  19.333  1.00  0.00           N  
ATOM   2677  CA  LEU A 292      38.255  92.649  19.567  1.00  0.00           C  
ATOM   2678  C   LEU A 292      38.477  92.867  21.042  1.00  0.00           C  
ATOM   2679  O   LEU A 292      38.280  91.932  21.822  1.00  0.00           O  
ATOM   2680  CB  LEU A 292      36.762  92.635  19.215  1.00  0.00           C  
ATOM   2681  CG  LEU A 292      36.430  92.734  17.721  1.00  0.00           C  
ATOM   2682  CD1 LEU A 292      36.951  91.497  17.002  1.00  0.00           C  
ATOM   2683  CD2 LEU A 292      34.925  92.876  17.544  1.00  0.00           C  
ATOM   2684  H   LEU A 292      38.413  90.517  19.588  1.00  0.00           H  
ATOM   2685  HA  LEU A 292      38.734  93.396  18.936  1.00  0.00           H  
ATOM   2686 1HB  LEU A 292      36.325  91.712  19.592  1.00  0.00           H  
ATOM   2687 2HB  LEU A 292      36.279  93.473  19.718  1.00  0.00           H  
ATOM   2688  HG  LEU A 292      36.929  93.603  17.294  1.00  0.00           H  
ATOM   2689 1HD1 LEU A 292      36.715  91.567  15.940  1.00  0.00           H  
ATOM   2690 2HD1 LEU A 292      38.031  91.431  17.129  1.00  0.00           H  
ATOM   2691 3HD1 LEU A 292      36.480  90.608  17.420  1.00  0.00           H  
ATOM   2692 1HD2 LEU A 292      34.689  92.947  16.482  1.00  0.00           H  
ATOM   2693 2HD2 LEU A 292      34.425  92.006  17.970  1.00  0.00           H  
ATOM   2694 3HD2 LEU A 292      34.582  93.777  18.053  1.00  0.00           H  
ATOM   2695  N   TYR A 293      38.908  94.032  21.484  1.00  0.00           N  
ATOM   2696  CA  TYR A 293      39.128  94.250  22.896  1.00  0.00           C  
ATOM   2697  C   TYR A 293      37.971  95.092  23.392  1.00  0.00           C  
ATOM   2698  O   TYR A 293      37.736  96.235  22.976  1.00  0.00           O  
ATOM   2699  CB  TYR A 293      40.472  94.933  23.160  1.00  0.00           C  
ATOM   2700  CG  TYR A 293      41.670  94.083  22.800  1.00  0.00           C  
ATOM   2701  CD1 TYR A 293      42.252  94.200  21.547  1.00  0.00           C  
ATOM   2702  CD2 TYR A 293      42.187  93.186  23.723  1.00  0.00           C  
ATOM   2703  CE1 TYR A 293      43.346  93.424  21.218  1.00  0.00           C  
ATOM   2704  CE2 TYR A 293      43.281  92.410  23.395  1.00  0.00           C  
ATOM   2705  CZ  TYR A 293      43.860  92.527  22.147  1.00  0.00           C  
ATOM   2706  OH  TYR A 293      44.950  91.754  21.820  1.00  0.00           O  
ATOM   2707  H   TYR A 293      39.089  94.785  20.836  1.00  0.00           H  
ATOM   2708  HA  TYR A 293      39.136  93.282  23.398  1.00  0.00           H  
ATOM   2709 1HB  TYR A 293      40.528  95.860  22.588  1.00  0.00           H  
ATOM   2710 2HB  TYR A 293      40.545  95.195  24.216  1.00  0.00           H  
ATOM   2711  HD1 TYR A 293      41.846  94.906  20.821  1.00  0.00           H  
ATOM   2712  HD2 TYR A 293      41.729  93.093  24.708  1.00  0.00           H  
ATOM   2713  HE1 TYR A 293      43.804  93.516  20.233  1.00  0.00           H  
ATOM   2714  HE2 TYR A 293      43.686  91.704  24.120  1.00  0.00           H  
ATOM   2715  HH  TYR A 293      45.227  91.957  20.923  1.00  0.00           H  
ATOM   2716  N   LEU A 294      37.188  94.468  24.251  1.00  0.00           N  
ATOM   2717  CA  LEU A 294      36.003  95.066  24.813  1.00  0.00           C  
ATOM   2718  C   LEU A 294      36.177  95.171  26.318  1.00  0.00           C  
ATOM   2719  O   LEU A 294      36.409  94.182  27.016  1.00  0.00           O  
ATOM   2720  CB  LEU A 294      34.761  94.233  24.472  1.00  0.00           C  
ATOM   2721  CG  LEU A 294      33.440  94.734  25.071  1.00  0.00           C  
ATOM   2722  CD1 LEU A 294      33.106  96.102  24.491  1.00  0.00           C  
ATOM   2723  CD2 LEU A 294      32.336  93.730  24.775  1.00  0.00           C  
ATOM   2724  H   LEU A 294      37.440  93.528  24.521  1.00  0.00           H  
ATOM   2725  HA  LEU A 294      35.881  96.060  24.385  1.00  0.00           H  
ATOM   2726 1HB  LEU A 294      34.646  94.208  23.390  1.00  0.00           H  
ATOM   2727 2HB  LEU A 294      34.918  93.214  24.824  1.00  0.00           H  
ATOM   2728  HG  LEU A 294      33.548  94.846  26.150  1.00  0.00           H  
ATOM   2729 1HD1 LEU A 294      32.167  96.458  24.916  1.00  0.00           H  
ATOM   2730 2HD1 LEU A 294      33.903  96.805  24.734  1.00  0.00           H  
ATOM   2731 3HD1 LEU A 294      33.007  96.024  23.409  1.00  0.00           H  
ATOM   2732 1HD2 LEU A 294      31.397  94.086  25.201  1.00  0.00           H  
ATOM   2733 2HD2 LEU A 294      32.225  93.618  23.696  1.00  0.00           H  
ATOM   2734 3HD2 LEU A 294      32.592  92.766  25.215  1.00  0.00           H  
ATOM   2735  N   MET A 295      36.102  96.396  26.839  1.00  0.00           N  
ATOM   2736  CA  MET A 295      36.204  96.635  28.267  1.00  0.00           C  
ATOM   2737  C   MET A 295      37.453  96.059  28.883  1.00  0.00           C  
ATOM   2738  O   MET A 295      37.419  95.439  29.936  1.00  0.00           O  
ATOM   2739  CB  MET A 295      34.973  96.070  28.973  1.00  0.00           C  
ATOM   2740  CG  MET A 295      33.671  96.783  28.637  1.00  0.00           C  
ATOM   2741  SD  MET A 295      33.695  98.527  29.096  1.00  0.00           S  
ATOM   2742  CE  MET A 295      33.718  98.406  30.883  1.00  0.00           C  
ATOM   2743  H   MET A 295      35.970  97.181  26.217  1.00  0.00           H  
ATOM   2744  HA  MET A 295      36.247  97.711  28.435  1.00  0.00           H  
ATOM   2745 1HB  MET A 295      34.855  95.019  28.712  1.00  0.00           H  
ATOM   2746 2HB  MET A 295      35.116  96.125  30.053  1.00  0.00           H  
ATOM   2747 1HG  MET A 295      33.483  96.711  27.566  1.00  0.00           H  
ATOM   2748 2HG  MET A 295      32.846  96.301  29.161  1.00  0.00           H  
ATOM   2749 1HE  MET A 295      33.734  99.407  31.315  1.00  0.00           H  
ATOM   2750 2HE  MET A 295      32.827  97.877  31.223  1.00  0.00           H  
ATOM   2751 3HE  MET A 295      34.607  97.860  31.199  1.00  0.00           H  
ATOM   2752  N   SER A 302      38.572  96.196  28.193  1.00  0.00           N  
ATOM   2753  CA  SER A 302      39.825  95.735  28.729  1.00  0.00           C  
ATOM   2754  C   SER A 302      40.077  94.296  28.363  1.00  0.00           C  
ATOM   2755  O   SER A 302      41.248  93.948  28.244  1.00  0.00           O  
ATOM   2756  CB  SER A 302      39.836  95.893  30.237  1.00  0.00           C  
ATOM   2757  OG  SER A 302      38.892  95.051  30.837  1.00  0.00           O  
ATOM   2758  H   SER A 302      38.363  97.184  28.211  1.00  0.00           H  
ATOM   2759  HA  SER A 302      40.627  96.341  28.305  1.00  0.00           H  
ATOM   2760 1HB  SER A 302      40.830  95.661  30.620  1.00  0.00           H  
ATOM   2761 2HB  SER A 302      39.620  96.929  30.495  1.00  0.00           H  
ATOM   2762  HG  SER A 302      38.286  95.626  31.310  1.00  0.00           H  
ATOM   2763  N   PHE A 303      39.083  93.431  28.148  1.00  0.00           N  
ATOM   2764  CA  PHE A 303      39.362  92.052  27.775  1.00  0.00           C  
ATOM   2765  C   PHE A 303      39.438  91.846  26.257  1.00  0.00           C  
ATOM   2766  O   PHE A 303      38.869  92.609  25.471  1.00  0.00           O  
ATOM   2767  CB  PHE A 303      38.290  91.131  28.360  1.00  0.00           C  
ATOM   2768  CG  PHE A 303      38.346  91.010  29.857  1.00  0.00           C  
ATOM   2769  CD1 PHE A 303      37.557  91.819  30.662  1.00  0.00           C  
ATOM   2770  CD2 PHE A 303      39.187  90.089  30.462  1.00  0.00           C  
ATOM   2771  CE1 PHE A 303      37.608  91.708  32.039  1.00  0.00           C  
ATOM   2772  CE2 PHE A 303      39.239  89.976  31.837  1.00  0.00           C  
ATOM   2773  CZ  PHE A 303      38.449  90.787  32.627  1.00  0.00           C  
ATOM   2774  H   PHE A 303      38.123  93.730  28.244  1.00  0.00           H  
ATOM   2775  HA  PHE A 303      40.333  91.772  28.186  1.00  0.00           H  
ATOM   2776 1HB  PHE A 303      37.303  91.502  28.086  1.00  0.00           H  
ATOM   2777 2HB  PHE A 303      38.394  90.134  27.934  1.00  0.00           H  
ATOM   2778  HD1 PHE A 303      36.892  92.547  30.197  1.00  0.00           H  
ATOM   2779  HD2 PHE A 303      39.812  89.449  29.838  1.00  0.00           H  
ATOM   2780  HE1 PHE A 303      36.983  92.350  32.660  1.00  0.00           H  
ATOM   2781  HE2 PHE A 303      39.904  89.247  32.301  1.00  0.00           H  
ATOM   2782  HZ  PHE A 303      38.490  90.700  33.711  1.00  0.00           H  
ATOM   2783  N   ARG A 304      40.194  90.858  25.798  1.00  0.00           N  
ATOM   2784  CA  ARG A 304      40.313  90.580  24.393  1.00  0.00           C  
ATOM   2785  C   ARG A 304      39.419  89.396  24.120  1.00  0.00           C  
ATOM   2786  O   ARG A 304      39.494  88.430  24.874  1.00  0.00           O  
ATOM   2787  CB  ARG A 304      41.749  90.272  23.996  1.00  0.00           C  
ATOM   2788  CG  ARG A 304      41.959  90.003  22.514  1.00  0.00           C  
ATOM   2789  CD  ARG A 304      43.393  89.789  22.192  1.00  0.00           C  
ATOM   2790  NE  ARG A 304      43.597  89.513  20.779  1.00  0.00           N  
ATOM   2791  CZ  ARG A 304      44.789  89.227  20.220  1.00  0.00           C  
ATOM   2792  NH1 ARG A 304      45.871  89.183  20.965  1.00  0.00           N  
ATOM   2793  NH2 ARG A 304      44.870  88.991  18.922  1.00  0.00           N  
ATOM   2794  H   ARG A 304      40.701  90.285  26.458  1.00  0.00           H  
ATOM   2795  HA  ARG A 304      39.992  91.462  23.837  1.00  0.00           H  
ATOM   2796 1HB  ARG A 304      42.390  91.107  24.273  1.00  0.00           H  
ATOM   2797 2HB  ARG A 304      42.098  89.396  24.542  1.00  0.00           H  
ATOM   2798 1HG  ARG A 304      41.405  89.110  22.224  1.00  0.00           H  
ATOM   2799 2HG  ARG A 304      41.601  90.856  21.935  1.00  0.00           H  
ATOM   2800 1HD  ARG A 304      43.961  90.682  22.451  1.00  0.00           H  
ATOM   2801 2HD  ARG A 304      43.771  88.941  22.763  1.00  0.00           H  
ATOM   2802  HE  ARG A 304      42.787  89.537  20.174  1.00  0.00           H  
ATOM   2803 1HH1 ARG A 304      45.809  89.364  21.957  1.00  0.00           H  
ATOM   2804 2HH1 ARG A 304      46.764  88.969  20.545  1.00  0.00           H  
ATOM   2805 1HH2 ARG A 304      44.037  89.024  18.349  1.00  0.00           H  
ATOM   2806 2HH2 ARG A 304      45.762  88.776  18.503  1.00  0.00           H  
ATOM   2807  N   ILE A 305      38.542  89.455  23.112  1.00  0.00           N  
ATOM   2808  CA  ILE A 305      37.653  88.365  22.725  1.00  0.00           C  
ATOM   2809  C   ILE A 305      38.210  87.887  21.407  1.00  0.00           C  
ATOM   2810  O   ILE A 305      38.260  88.661  20.452  1.00  0.00           O  
ATOM   2811  CB  ILE A 305      36.185  88.807  22.579  1.00  0.00           C  
ATOM   2812  CG1 ILE A 305      35.661  89.364  23.904  1.00  0.00           C  
ATOM   2813  CG2 ILE A 305      35.325  87.644  22.108  1.00  0.00           C  
ATOM   2814  CD1 ILE A 305      34.303  90.019  23.797  1.00  0.00           C  
ATOM   2815  H   ILE A 305      38.509  90.323  22.597  1.00  0.00           H  
ATOM   2816  HA  ILE A 305      37.687  87.600  23.500  1.00  0.00           H  
ATOM   2817  HB  ILE A 305      36.119  89.614  21.849  1.00  0.00           H  
ATOM   2818 1HG1 ILE A 305      35.595  88.560  24.636  1.00  0.00           H  
ATOM   2819 2HG1 ILE A 305      36.364  90.101  24.293  1.00  0.00           H  
ATOM   2820 1HG2 ILE A 305      34.290  87.974  22.011  1.00  0.00           H  
ATOM   2821 2HG2 ILE A 305      35.685  87.292  21.143  1.00  0.00           H  
ATOM   2822 3HG2 ILE A 305      35.380  86.833  22.835  1.00  0.00           H  
ATOM   2823 1HD1 ILE A 305      33.999  90.390  24.776  1.00  0.00           H  
ATOM   2824 2HD1 ILE A 305      34.355  90.852  23.094  1.00  0.00           H  
ATOM   2825 3HD1 ILE A 305      33.575  89.291  23.443  1.00  0.00           H  
ATOM   2826  N   THR A 306      38.631  86.641  21.316  1.00  0.00           N  
ATOM   2827  CA  THR A 306      39.312  86.152  20.125  1.00  0.00           C  
ATOM   2828  C   THR A 306      38.397  85.470  19.125  1.00  0.00           C  
ATOM   2829  O   THR A 306      37.556  84.675  19.544  1.00  0.00           O  
ATOM   2830  CB  THR A 306      40.437  85.176  20.515  1.00  0.00           C  
ATOM   2831  OG1 THR A 306      41.402  85.855  21.329  1.00  0.00           O  
ATOM   2832  CG2 THR A 306      41.124  84.629  19.272  1.00  0.00           C  
ATOM   2833  H   THR A 306      38.478  86.010  22.090  1.00  0.00           H  
ATOM   2834  HA  THR A 306      39.752  87.003  19.604  1.00  0.00           H  
ATOM   2835  HB  THR A 306      40.019  84.347  21.086  1.00  0.00           H  
ATOM   2836  HG1 THR A 306      41.460  85.422  22.184  1.00  0.00           H  
ATOM   2837 1HG2 THR A 306      41.916  83.941  19.567  1.00  0.00           H  
ATOM   2838 2HG2 THR A 306      40.395  84.102  18.656  1.00  0.00           H  
ATOM   2839 3HG2 THR A 306      41.552  85.452  18.702  1.00  0.00           H  
ATOM   2840  N   ILE A 307      38.510  85.758  17.829  1.00  0.00           N  
ATOM   2841  CA  ILE A 307      37.783  85.078  16.765  1.00  0.00           C  
ATOM   2842  C   ILE A 307      38.858  84.407  15.951  1.00  0.00           C  
ATOM   2843  O   ILE A 307      39.778  85.013  15.413  1.00  0.00           O  
ATOM   2844  CB  ILE A 307      36.950  86.038  15.896  1.00  0.00           C  
ATOM   2845  CG1 ILE A 307      35.987  86.848  16.768  1.00  0.00           C  
ATOM   2846  CG2 ILE A 307      36.187  85.265  14.831  1.00  0.00           C  
ATOM   2847  CD1 ILE A 307      34.979  86.002  17.512  1.00  0.00           C  
ATOM   2848  H   ILE A 307      39.149  86.503  17.590  1.00  0.00           H  
ATOM   2849  HA  ILE A 307      37.093  84.367  17.218  1.00  0.00           H  
ATOM   2850  HB  ILE A 307      37.611  86.754  15.408  1.00  0.00           H  
ATOM   2851 1HG1 ILE A 307      36.554  87.424  17.498  1.00  0.00           H  
ATOM   2852 2HG1 ILE A 307      35.441  87.558  16.145  1.00  0.00           H  
ATOM   2853 1HG2 ILE A 307      35.603  85.959  14.227  1.00  0.00           H  
ATOM   2854 2HG2 ILE A 307      36.892  84.733  14.194  1.00  0.00           H  
ATOM   2855 3HG2 ILE A 307      35.518  84.549  15.310  1.00  0.00           H  
ATOM   2856 1HD1 ILE A 307      34.332  86.647  18.108  1.00  0.00           H  
ATOM   2857 2HD1 ILE A 307      34.375  85.442  16.797  1.00  0.00           H  
ATOM   2858 3HD1 ILE A 307      35.501  85.308  18.169  1.00  0.00           H  
ATOM   2859  N   LEU A 308      38.797  83.109  15.878  1.00  0.00           N  
ATOM   2860  CA  LEU A 308      39.776  82.375  15.123  1.00  0.00           C  
ATOM   2861  C   LEU A 308      39.260  82.382  13.697  1.00  0.00           C  
ATOM   2862  O   LEU A 308      38.082  82.701  13.487  1.00  0.00           O  
ATOM   2863  CB  LEU A 308      39.945  80.945  15.651  1.00  0.00           C  
ATOM   2864  CG  LEU A 308      40.841  80.793  16.886  1.00  0.00           C  
ATOM   2865  CD1 LEU A 308      40.196  81.497  18.072  1.00  0.00           C  
ATOM   2866  CD2 LEU A 308      41.056  79.315  17.179  1.00  0.00           C  
ATOM   2867  H   LEU A 308      38.061  82.604  16.351  1.00  0.00           H  
ATOM   2868  HA  LEU A 308      40.735  82.883  15.214  1.00  0.00           H  
ATOM   2869 1HB  LEU A 308      38.962  80.550  15.904  1.00  0.00           H  
ATOM   2870 2HB  LEU A 308      40.367  80.329  14.857  1.00  0.00           H  
ATOM   2871  HG  LEU A 308      41.803  81.269  16.698  1.00  0.00           H  
ATOM   2872 1HD1 LEU A 308      40.833  81.389  18.950  1.00  0.00           H  
ATOM   2873 2HD1 LEU A 308      40.072  82.555  17.843  1.00  0.00           H  
ATOM   2874 3HD1 LEU A 308      39.222  81.052  18.274  1.00  0.00           H  
ATOM   2875 1HD2 LEU A 308      41.694  79.207  18.056  1.00  0.00           H  
ATOM   2876 2HD2 LEU A 308      40.095  78.838  17.368  1.00  0.00           H  
ATOM   2877 3HD2 LEU A 308      41.535  78.841  16.322  1.00  0.00           H  
ATOM   2878  N   PRO A 309      40.032  81.953  12.699  1.00  0.00           N  
ATOM   2879  CA  PRO A 309      39.595  81.925  11.318  1.00  0.00           C  
ATOM   2880  C   PRO A 309      38.312  81.161  11.087  1.00  0.00           C  
ATOM   2881  O   PRO A 309      37.493  81.576  10.277  1.00  0.00           O  
ATOM   2882  CB  PRO A 309      40.774  81.242  10.619  1.00  0.00           C  
ATOM   2883  CG  PRO A 309      41.951  81.584  11.468  1.00  0.00           C  
ATOM   2884  CD  PRO A 309      41.424  81.532  12.877  1.00  0.00           C  
ATOM   2885  HA  PRO A 309      39.461  82.956  10.960  1.00  0.00           H  
ATOM   2886 1HB  PRO A 309      40.596  80.158  10.553  1.00  0.00           H  
ATOM   2887 2HB  PRO A 309      40.868  81.615   9.588  1.00  0.00           H  
ATOM   2888 1HG  PRO A 309      42.766  80.867  11.294  1.00  0.00           H  
ATOM   2889 2HG  PRO A 309      42.339  82.577  11.197  1.00  0.00           H  
ATOM   2890 1HD  PRO A 309      41.491  80.502  13.256  1.00  0.00           H  
ATOM   2891 2HD  PRO A 309      42.004  82.218  13.511  1.00  0.00           H  
ATOM   2892  N   GLN A 310      38.061  80.082  11.819  1.00  0.00           N  
ATOM   2893  CA  GLN A 310      36.828  79.331  11.670  1.00  0.00           C  
ATOM   2894  C   GLN A 310      35.655  80.057  12.289  1.00  0.00           C  
ATOM   2895  O   GLN A 310      34.526  79.863  11.873  1.00  0.00           O  
ATOM   2896  CB  GLN A 310      36.969  77.942  12.299  1.00  0.00           C  
ATOM   2897  CG  GLN A 310      37.978  77.044  11.605  1.00  0.00           C  
ATOM   2898  CD  GLN A 310      37.603  76.756  10.164  1.00  0.00           C  
ATOM   2899  OE1 GLN A 310      36.475  76.347   9.872  1.00  0.00           O  
ATOM   2900  NE2 GLN A 310      38.546  76.968   9.254  1.00  0.00           N  
ATOM   2901  H   GLN A 310      38.745  79.776  12.496  1.00  0.00           H  
ATOM   2902  HA  GLN A 310      36.621  79.213  10.606  1.00  0.00           H  
ATOM   2903 1HB  GLN A 310      37.269  78.044  13.342  1.00  0.00           H  
ATOM   2904 2HB  GLN A 310      36.003  77.437  12.285  1.00  0.00           H  
ATOM   2905 1HG  GLN A 310      38.952  77.534  11.614  1.00  0.00           H  
ATOM   2906 2HG  GLN A 310      38.033  76.096  12.140  1.00  0.00           H  
ATOM   2907 1HE2 GLN A 310      38.357  76.795   8.287  1.00  0.00           H  
ATOM   2908 2HE2 GLN A 310      39.447  77.300   9.535  1.00  0.00           H  
ATOM   2909  N   GLN A 311      35.862  80.923  13.267  1.00  0.00           N  
ATOM   2910  CA  GLN A 311      34.783  81.727  13.798  1.00  0.00           C  
ATOM   2911  C   GLN A 311      34.390  82.835  12.853  1.00  0.00           C  
ATOM   2912  O   GLN A 311      33.209  83.128  12.712  1.00  0.00           O  
ATOM   2913  CB  GLN A 311      35.178  82.319  15.154  1.00  0.00           C  
ATOM   2914  CG  GLN A 311      35.306  81.294  16.267  1.00  0.00           C  
ATOM   2915  CD  GLN A 311      35.765  81.913  17.574  1.00  0.00           C  
ATOM   2916  OE1 GLN A 311      36.962  82.120  17.792  1.00  0.00           O  
ATOM   2917  NE2 GLN A 311      34.815  82.212  18.452  1.00  0.00           N  
ATOM   2918  H   GLN A 311      36.789  81.028  13.653  1.00  0.00           H  
ATOM   2919  HA  GLN A 311      33.911  81.088  13.936  1.00  0.00           H  
ATOM   2920 1HB  GLN A 311      36.133  82.836  15.061  1.00  0.00           H  
ATOM   2921 2HB  GLN A 311      34.435  83.056  15.459  1.00  0.00           H  
ATOM   2922 1HG  GLN A 311      34.334  80.828  16.432  1.00  0.00           H  
ATOM   2923 2HG  GLN A 311      36.036  80.540  15.971  1.00  0.00           H  
ATOM   2924 1HE2 GLN A 311      35.057  82.623  19.332  1.00  0.00           H  
ATOM   2925 2HE2 GLN A 311      33.856  82.027  18.234  1.00  0.00           H  
ATOM   2926  N   TYR A 312      35.320  83.517  12.196  1.00  0.00           N  
ATOM   2927  CA  TYR A 312      34.894  84.591  11.340  1.00  0.00           C  
ATOM   2928  C   TYR A 312      34.732  84.267   9.857  1.00  0.00           C  
ATOM   2929  O   TYR A 312      34.711  85.217   9.071  1.00  0.00           O  
ATOM   2930  CB  TYR A 312      35.876  85.754  11.498  1.00  0.00           C  
ATOM   2931  CG  TYR A 312      35.870  86.375  12.878  1.00  0.00           C  
ATOM   2932  CD1 TYR A 312      34.719  86.333  13.652  1.00  0.00           C  
ATOM   2933  CD2 TYR A 312      37.014  86.985  13.369  1.00  0.00           C  
ATOM   2934  CE1 TYR A 312      34.713  86.900  14.911  1.00  0.00           C  
ATOM   2935  CE2 TYR A 312      37.008  87.553  14.628  1.00  0.00           C  
ATOM   2936  CZ  TYR A 312      35.863  87.511  15.398  1.00  0.00           C  
ATOM   2937  OH  TYR A 312      35.858  88.076  16.653  1.00  0.00           O  
ATOM   2938  H   TYR A 312      36.306  83.312  12.274  1.00  0.00           H  
ATOM   2939  HA  TYR A 312      33.898  84.907  11.651  1.00  0.00           H  
ATOM   2940 1HB  TYR A 312      36.889  85.407  11.286  1.00  0.00           H  
ATOM   2941 2HB  TYR A 312      35.638  86.532  10.774  1.00  0.00           H  
ATOM   2942  HD1 TYR A 312      33.820  85.853  13.266  1.00  0.00           H  
ATOM   2943  HD2 TYR A 312      37.918  87.019  12.760  1.00  0.00           H  
ATOM   2944  HE1 TYR A 312      33.809  86.868  15.519  1.00  0.00           H  
ATOM   2945  HE2 TYR A 312      37.907  88.033  15.014  1.00  0.00           H  
ATOM   2946  HH  TYR A 312      36.721  88.453  16.837  1.00  0.00           H  
ATOM   2947  N   LEU A 313      34.635  83.031   9.355  1.00  0.00           N  
ATOM   2948  CA  LEU A 313      34.391  82.815   7.925  1.00  0.00           C  
ATOM   2949  C   LEU A 313      33.159  81.922   7.762  1.00  0.00           C  
ATOM   2950  O   LEU A 313      32.898  81.095   8.632  1.00  0.00           O  
ATOM   2951  CB  LEU A 313      35.609  82.168   7.254  1.00  0.00           C  
ATOM   2952  CG  LEU A 313      35.983  80.769   7.762  1.00  0.00           C  
ATOM   2953  CD1 LEU A 313      35.121  79.727   7.063  1.00  0.00           C  
ATOM   2954  CD2 LEU A 313      37.462  80.516   7.508  1.00  0.00           C  
ATOM   2955  H   LEU A 313      34.730  82.231   9.964  1.00  0.00           H  
ATOM   2956  HA  LEU A 313      34.212  83.781   7.455  1.00  0.00           H  
ATOM   2957 1HB  LEU A 313      35.417  82.091   6.185  1.00  0.00           H  
ATOM   2958 2HB  LEU A 313      36.473  82.816   7.401  1.00  0.00           H  
ATOM   2959  HG  LEU A 313      35.783  80.705   8.832  1.00  0.00           H  
ATOM   2960 1HD1 LEU A 313      35.387  78.733   7.425  1.00  0.00           H  
ATOM   2961 2HD1 LEU A 313      34.070  79.921   7.278  1.00  0.00           H  
ATOM   2962 3HD1 LEU A 313      35.288  79.778   5.988  1.00  0.00           H  
ATOM   2963 1HD2 LEU A 313      37.728  79.522   7.870  1.00  0.00           H  
ATOM   2964 2HD2 LEU A 313      37.663  80.578   6.439  1.00  0.00           H  
ATOM   2965 3HD2 LEU A 313      38.055  81.264   8.034  1.00  0.00           H  
ATOM   2966  N   ARG A 314      32.298  82.066   6.749  1.00  0.00           N  
ATOM   2967  CA  ARG A 314      31.109  81.226   6.620  1.00  0.00           C  
ATOM   2968  C   ARG A 314      31.193  80.414   5.361  1.00  0.00           C  
ATOM   2969  O   ARG A 314      31.527  81.002   4.327  1.00  0.00           O  
ATOM   2970  CB  ARG A 314      29.839  82.064   6.595  1.00  0.00           C  
ATOM   2971  CG  ARG A 314      28.548  81.266   6.502  1.00  0.00           C  
ATOM   2972  CD  ARG A 314      27.353  82.138   6.632  1.00  0.00           C  
ATOM   2973  NE  ARG A 314      26.116  81.382   6.525  1.00  0.00           N  
ATOM   2974  CZ  ARG A 314      24.882  81.919   6.594  1.00  0.00           C  
ATOM   2975  NH1 ARG A 314      24.738  83.214   6.769  1.00  0.00           N  
ATOM   2976  NH2 ARG A 314      23.817  81.144   6.486  1.00  0.00           N  
ATOM   2977  H   ARG A 314      32.476  82.777   6.054  1.00  0.00           H  
ATOM   2978  HA  ARG A 314      31.061  80.560   7.482  1.00  0.00           H  
ATOM   2979 1HB  ARG A 314      29.787  82.672   7.496  1.00  0.00           H  
ATOM   2980 2HB  ARG A 314      29.869  82.743   5.743  1.00  0.00           H  
ATOM   2981 1HG  ARG A 314      28.501  80.761   5.537  1.00  0.00           H  
ATOM   2982 2HG  ARG A 314      28.520  80.524   7.301  1.00  0.00           H  
ATOM   2983 1HD  ARG A 314      27.367  82.633   7.603  1.00  0.00           H  
ATOM   2984 2HD  ARG A 314      27.363  82.888   5.842  1.00  0.00           H  
ATOM   2985  HE  ARG A 314      26.186  80.382   6.390  1.00  0.00           H  
ATOM   2986 1HH1 ARG A 314      25.552  83.806   6.852  1.00  0.00           H  
ATOM   2987 2HH1 ARG A 314      23.814  83.617   6.821  1.00  0.00           H  
ATOM   2988 1HH2 ARG A 314      23.927  80.149   6.351  1.00  0.00           H  
ATOM   2989 2HH2 ARG A 314      22.893  81.547   6.537  1.00  0.00           H  
ATOM   2990  N   PRO A 315      30.836  79.133   5.383  1.00  0.00           N  
ATOM   2991  CA  PRO A 315      30.871  78.342   4.161  1.00  0.00           C  
ATOM   2992  C   PRO A 315      29.573  78.635   3.429  1.00  0.00           C  
ATOM   2993  O   PRO A 315      28.531  78.754   4.072  1.00  0.00           O  
ATOM   2994  CB  PRO A 315      30.956  76.893   4.650  1.00  0.00           C  
ATOM   2995  CG  PRO A 315      30.243  76.906   5.959  1.00  0.00           C  
ATOM   2996  CD  PRO A 315      30.543  78.263   6.535  1.00  0.00           C  
ATOM   2997  HA  PRO A 315      31.771  78.605   3.585  1.00  0.00           H  
ATOM   2998 1HB  PRO A 315      30.488  76.220   3.915  1.00  0.00           H  
ATOM   2999 2HB  PRO A 315      32.009  76.587   4.740  1.00  0.00           H  
ATOM   3000 1HG  PRO A 315      29.166  76.739   5.806  1.00  0.00           H  
ATOM   3001 2HG  PRO A 315      30.604  76.085   6.596  1.00  0.00           H  
ATOM   3002 1HD  PRO A 315      29.656  78.643   7.063  1.00  0.00           H  
ATOM   3003 2HD  PRO A 315      31.401  78.189   7.221  1.00  0.00           H  
ATOM   3004  N   VAL A 316      29.585  78.822   2.118  1.00  0.00           N  
ATOM   3005  CA  VAL A 316      28.371  79.077   1.355  1.00  0.00           C  
ATOM   3006  C   VAL A 316      28.341  78.185   0.116  1.00  0.00           C  
ATOM   3007  O   VAL A 316      29.373  77.588  -0.225  1.00  0.00           O  
ATOM   3008  CB  VAL A 316      28.296  80.557   0.934  1.00  0.00           C  
ATOM   3009  CG1 VAL A 316      28.272  81.459   2.159  1.00  0.00           C  
ATOM   3010  CG2 VAL A 316      29.475  80.899   0.035  1.00  0.00           C  
ATOM   3011  H   VAL A 316      30.471  78.785   1.635  1.00  0.00           H  
ATOM   3012  HA  VAL A 316      27.511  78.852   1.987  1.00  0.00           H  
ATOM   3013  HB  VAL A 316      27.365  80.724   0.393  1.00  0.00           H  
ATOM   3014 1HG1 VAL A 316      28.219  82.501   1.842  1.00  0.00           H  
ATOM   3015 2HG1 VAL A 316      27.401  81.220   2.769  1.00  0.00           H  
ATOM   3016 3HG1 VAL A 316      29.179  81.303   2.743  1.00  0.00           H  
ATOM   3017 1HG2 VAL A 316      29.415  81.946  -0.260  1.00  0.00           H  
ATOM   3018 2HG2 VAL A 316      30.406  80.726   0.574  1.00  0.00           H  
ATOM   3019 3HG2 VAL A 316      29.449  80.270  -0.855  1.00  0.00           H  
ATOM   3020  N   GLU A 317      27.200  77.993  -0.566  1.00  0.00           N  
ATOM   3021  CA  GLU A 317      27.084  77.067  -1.704  1.00  0.00           C  
ATOM   3022  C   GLU A 317      25.993  77.443  -2.717  1.00  0.00           C  
ATOM   3023  O   GLU A 317      25.051  78.141  -2.333  1.00  0.00           O  
ATOM   3024  CB  GLU A 317      26.818  75.651  -1.187  1.00  0.00           C  
ATOM   3025  CG  GLU A 317      25.498  75.490  -0.447  1.00  0.00           C  
ATOM   3026  CD  GLU A 317      25.290  74.098   0.081  1.00  0.00           C  
ATOM   3027  OE1 GLU A 317      26.140  73.268  -0.134  1.00  0.00           O  
ATOM   3028  OE2 GLU A 317      24.278  73.864   0.700  1.00  0.00           O  
ATOM   3029  H   GLU A 317      26.388  78.517  -0.273  1.00  0.00           H  
ATOM   3030  HA  GLU A 317      28.026  77.075  -2.254  1.00  0.00           H  
ATOM   3031 1HB  GLU A 317      26.821  74.952  -2.023  1.00  0.00           H  
ATOM   3032 2HB  GLU A 317      27.619  75.355  -0.510  1.00  0.00           H  
ATOM   3033 1HG  GLU A 317      25.473  76.190   0.388  1.00  0.00           H  
ATOM   3034 2HG  GLU A 317      24.682  75.743  -1.122  1.00  0.00           H  
ATOM   3035  N   ASP A 318      26.145  77.062  -4.006  1.00  0.00           N  
ATOM   3036  CA  ASP A 318      25.154  77.192  -5.109  1.00  0.00           C  
ATOM   3037  C   ASP A 318      25.594  76.167  -6.170  1.00  0.00           C  
ATOM   3038  O   ASP A 318      24.833  75.330  -6.660  1.00  0.00           O  
ATOM   3039  CB  ASP A 318      25.116  78.606  -5.695  1.00  0.00           C  
ATOM   3040  CG  ASP A 318      23.999  78.796  -6.712  1.00  0.00           C  
ATOM   3041  OD1 ASP A 318      23.345  77.832  -7.034  1.00  0.00           O  
ATOM   3042  OD2 ASP A 318      23.811  79.902  -7.158  1.00  0.00           O  
ATOM   3043  H   ASP A 318      27.045  76.648  -4.200  1.00  0.00           H  
ATOM   3044  HA  ASP A 318      24.163  76.971  -4.712  1.00  0.00           H  
ATOM   3045 1HB  ASP A 318      24.982  79.329  -4.890  1.00  0.00           H  
ATOM   3046 2HB  ASP A 318      26.068  78.826  -6.177  1.00  0.00           H  
ATOM   3047  N   SER A 322      26.864  76.340  -6.566  1.00  0.00           N  
ATOM   3048  CA  SER A 322      27.658  75.356  -7.284  1.00  0.00           C  
ATOM   3049  C   SER A 322      28.139  74.759  -5.956  1.00  0.00           C  
ATOM   3050  O   SER A 322      27.638  73.699  -5.570  1.00  0.00           O  
ATOM   3051  CB  SER A 322      28.755  75.920  -8.166  1.00  0.00           C  
ATOM   3052  OG  SER A 322      29.465  74.893  -8.803  1.00  0.00           O  
ATOM   3053  H   SER A 322      27.129  77.314  -6.611  1.00  0.00           H  
ATOM   3054  HA  SER A 322      26.997  74.793  -7.944  1.00  0.00           H  
ATOM   3055 1HB  SER A 322      28.316  76.580  -8.914  1.00  0.00           H  
ATOM   3056 2HB  SER A 322      29.436  76.517  -7.562  1.00  0.00           H  
ATOM   3057  HG  SER A 322      29.567  74.197  -8.149  1.00  0.00           H  
ATOM   3058  N   GLN A 323      29.010  75.454  -5.183  1.00  0.00           N  
ATOM   3059  CA  GLN A 323      29.224  75.050  -3.799  1.00  0.00           C  
ATOM   3060  C   GLN A 323      30.601  74.745  -3.231  1.00  0.00           C  
ATOM   3061  O   GLN A 323      31.537  74.330  -3.927  1.00  0.00           O  
ATOM   3062  CB  GLN A 323      28.356  73.813  -3.553  1.00  0.00           C  
ATOM   3063  CG  GLN A 323      26.863  74.066  -3.678  1.00  0.00           C  
ATOM   3064  CD  GLN A 323      26.346  75.020  -2.618  1.00  0.00           C  
ATOM   3065  OE1 GLN A 323      26.591  74.833  -1.423  1.00  0.00           O  
ATOM   3066  NE2 GLN A 323      25.627  76.049  -3.050  1.00  0.00           N  
ATOM   3067  H   GLN A 323      29.516  76.249  -5.547  1.00  0.00           H  
ATOM   3068  HA  GLN A 323      28.911  75.866  -3.148  1.00  0.00           H  
ATOM   3069 1HB  GLN A 323      28.626  73.032  -4.263  1.00  0.00           H  
ATOM   3070 2HB  GLN A 323      28.549  73.427  -2.552  1.00  0.00           H  
ATOM   3071 1HG  GLN A 323      26.659  74.500  -4.657  1.00  0.00           H  
ATOM   3072 2HG  GLN A 323      26.335  73.118  -3.572  1.00  0.00           H  
ATOM   3073 1HE2 GLN A 323      25.259  76.712  -2.396  1.00  0.00           H  
ATOM   3074 2HE2 GLN A 323      25.452  76.163  -4.028  1.00  0.00           H  
ATOM   3075  N   ASP A 324      30.566  74.929  -1.889  1.00  0.00           N  
ATOM   3076  CA  ASP A 324      31.643  74.696  -0.929  1.00  0.00           C  
ATOM   3077  C   ASP A 324      32.909  75.425  -1.372  1.00  0.00           C  
ATOM   3078  O   ASP A 324      32.785  76.278  -2.250  1.00  0.00           O  
ATOM   3079  CB  ASP A 324      31.926  73.199  -0.782  1.00  0.00           C  
ATOM   3080  CG  ASP A 324      30.776  72.439  -0.135  1.00  0.00           C  
ATOM   3081  OD1 ASP A 324      29.944  73.067   0.476  1.00  0.00           O  
ATOM   3082  OD2 ASP A 324      30.740  71.238  -0.258  1.00  0.00           O  
ATOM   3083  H   ASP A 324      29.674  75.267  -1.556  1.00  0.00           H  
ATOM   3084  HA  ASP A 324      31.332  75.086   0.041  1.00  0.00           H  
ATOM   3085 1HB  ASP A 324      32.121  72.767  -1.764  1.00  0.00           H  
ATOM   3086 2HB  ASP A 324      32.822  73.056  -0.177  1.00  0.00           H  
ATOM   3087  N   ASP A 325      34.121  75.267  -0.795  1.00  0.00           N  
ATOM   3088  CA  ASP A 325      35.346  75.974  -1.200  1.00  0.00           C  
ATOM   3089  C   ASP A 325      35.295  77.512  -1.236  1.00  0.00           C  
ATOM   3090  O   ASP A 325      36.338  78.191  -1.244  1.00  0.00           O  
ATOM   3091  CB  ASP A 325      35.764  75.477  -2.586  1.00  0.00           C  
ATOM   3092  CG  ASP A 325      36.188  74.014  -2.588  1.00  0.00           C  
ATOM   3093  OD1 ASP A 325      36.494  73.503  -1.536  1.00  0.00           O  
ATOM   3094  OD2 ASP A 325      36.203  73.422  -3.640  1.00  0.00           O  
ATOM   3095  H   ASP A 325      34.163  74.608  -0.030  1.00  0.00           H  
ATOM   3096  HA  ASP A 325      36.132  75.746  -0.479  1.00  0.00           H  
ATOM   3097 1HB  ASP A 325      34.935  75.600  -3.283  1.00  0.00           H  
ATOM   3098 2HB  ASP A 325      36.594  76.081  -2.954  1.00  0.00           H  
ATOM   3099  N   CYS A 326      34.074  78.003  -1.018  1.00  0.00           N  
ATOM   3100  CA  CYS A 326      33.622  79.350  -1.113  1.00  0.00           C  
ATOM   3101  C   CYS A 326      33.242  79.614   0.328  1.00  0.00           C  
ATOM   3102  O   CYS A 326      32.298  79.046   0.876  1.00  0.00           O  
ATOM   3103  CB  CYS A 326      32.438  79.523  -2.064  1.00  0.00           C  
ATOM   3104  SG  CYS A 326      31.869  81.231  -2.234  1.00  0.00           S  
ATOM   3105  H   CYS A 326      33.419  77.282  -0.753  1.00  0.00           H  
ATOM   3106  HA  CYS A 326      34.438  79.962  -1.497  1.00  0.00           H  
ATOM   3107 1HB  CYS A 326      32.710  79.158  -3.055  1.00  0.00           H  
ATOM   3108 2HB  CYS A 326      31.599  78.921  -1.714  1.00  0.00           H  
ATOM   3109  HG  CYS A 326      33.018  81.714  -2.697  1.00  0.00           H  
ATOM   3110  N   TYR A 327      34.115  80.375   0.942  1.00  0.00           N  
ATOM   3111  CA  TYR A 327      33.920  80.859   2.275  1.00  0.00           C  
ATOM   3112  C   TYR A 327      33.936  82.357   2.135  1.00  0.00           C  
ATOM   3113  O   TYR A 327      34.688  82.952   1.362  1.00  0.00           O  
ATOM   3114  CB  TYR A 327      34.999  80.359   3.238  1.00  0.00           C  
ATOM   3115  CG  TYR A 327      34.995  78.859   3.434  1.00  0.00           C  
ATOM   3116  CD1 TYR A 327      35.413  78.024   2.408  1.00  0.00           C  
ATOM   3117  CD2 TYR A 327      34.573  78.319   4.640  1.00  0.00           C  
ATOM   3118  CE1 TYR A 327      35.409  76.654   2.587  1.00  0.00           C  
ATOM   3119  CE2 TYR A 327      34.569  76.949   4.819  1.00  0.00           C  
ATOM   3120  CZ  TYR A 327      34.985  76.118   3.798  1.00  0.00           C  
ATOM   3121  OH  TYR A 327      34.981  74.754   3.977  1.00  0.00           O  
ATOM   3122  H   TYR A 327      34.958  80.626   0.446  1.00  0.00           H  
ATOM   3123  HA  TYR A 327      32.958  80.497   2.637  1.00  0.00           H  
ATOM   3124 1HB  TYR A 327      35.983  80.651   2.866  1.00  0.00           H  
ATOM   3125 2HB  TYR A 327      34.865  80.830   4.211  1.00  0.00           H  
ATOM   3126  HD1 TYR A 327      35.744  78.449   1.460  1.00  0.00           H  
ATOM   3127  HD2 TYR A 327      34.244  78.975   5.445  1.00  0.00           H  
ATOM   3128  HE1 TYR A 327      35.737  75.998   1.781  1.00  0.00           H  
ATOM   3129  HE2 TYR A 327      34.237  76.524   5.766  1.00  0.00           H  
ATOM   3130  HH  TYR A 327      34.663  74.549   4.859  1.00  0.00           H  
ATOM   3131  N   LYS A 328      32.978  82.938   2.810  1.00  0.00           N  
ATOM   3132  CA  LYS A 328      32.848  84.366   2.905  1.00  0.00           C  
ATOM   3133  C   LYS A 328      33.791  84.827   4.005  1.00  0.00           C  
ATOM   3134  O   LYS A 328      33.921  84.099   4.999  1.00  0.00           O  
ATOM   3135  CB  LYS A 328      31.404  84.777   3.198  1.00  0.00           C  
ATOM   3136  CG  LYS A 328      31.165  86.281   3.191  1.00  0.00           C  
ATOM   3137  CD  LYS A 328      29.712  86.611   3.499  1.00  0.00           C  
ATOM   3138  CE  LYS A 328      28.798  86.217   2.348  1.00  0.00           C  
ATOM   3139  NZ  LYS A 328      27.388  86.627   2.592  1.00  0.00           N  
ATOM   3140  H   LYS A 328      32.305  82.350   3.281  1.00  0.00           H  
ATOM   3141  HA  LYS A 328      33.139  84.804   1.950  1.00  0.00           H  
ATOM   3142 1HB  LYS A 328      30.741  84.329   2.458  1.00  0.00           H  
ATOM   3143 2HB  LYS A 328      31.109  84.396   4.176  1.00  0.00           H  
ATOM   3144 1HG  LYS A 328      31.803  86.755   3.938  1.00  0.00           H  
ATOM   3145 2HG  LYS A 328      31.421  86.685   2.212  1.00  0.00           H  
ATOM   3146 1HD  LYS A 328      29.400  86.078   4.398  1.00  0.00           H  
ATOM   3147 2HD  LYS A 328      29.612  87.681   3.680  1.00  0.00           H  
ATOM   3148 1HE  LYS A 328      29.147  86.688   1.430  1.00  0.00           H  
ATOM   3149 2HE  LYS A 328      28.830  85.137   2.211  1.00  0.00           H  
ATOM   3150 1HZ  LYS A 328      26.816  86.348   1.807  1.00  0.00           H  
ATOM   3151 2HZ  LYS A 328      27.048  86.181   3.432  1.00  0.00           H  
ATOM   3152 3HZ  LYS A 328      27.343  87.630   2.701  1.00  0.00           H  
ATOM   3153  N   PHE A 329      34.455  85.975   3.920  1.00  0.00           N  
ATOM   3154  CA  PHE A 329      35.168  86.511   5.058  1.00  0.00           C  
ATOM   3155  C   PHE A 329      34.045  87.173   5.871  1.00  0.00           C  
ATOM   3156  O   PHE A 329      33.238  87.984   5.380  1.00  0.00           O  
ATOM   3157  CB  PHE A 329      36.253  87.511   4.653  1.00  0.00           C  
ATOM   3158  CG  PHE A 329      37.039  88.055   5.812  1.00  0.00           C  
ATOM   3159  CD1 PHE A 329      37.627  87.200   6.732  1.00  0.00           C  
ATOM   3160  CD2 PHE A 329      37.191  89.422   5.985  1.00  0.00           C  
ATOM   3161  CE1 PHE A 329      38.350  87.700   7.798  1.00  0.00           C  
ATOM   3162  CE2 PHE A 329      37.914  89.925   7.049  1.00  0.00           C  
ATOM   3163  CZ  PHE A 329      38.494  89.062   7.957  1.00  0.00           C  
ATOM   3164  H   PHE A 329      34.465  86.485   3.048  1.00  0.00           H  
ATOM   3165  HA  PHE A 329      35.656  85.687   5.580  1.00  0.00           H  
ATOM   3166 1HB  PHE A 329      36.949  87.033   3.964  1.00  0.00           H  
ATOM   3167 2HB  PHE A 329      35.797  88.349   4.128  1.00  0.00           H  
ATOM   3168  HD1 PHE A 329      37.514  86.123   6.605  1.00  0.00           H  
ATOM   3169  HD2 PHE A 329      36.732  90.104   5.267  1.00  0.00           H  
ATOM   3170  HE1 PHE A 329      38.807  87.017   8.514  1.00  0.00           H  
ATOM   3171  HE2 PHE A 329      38.026  91.001   7.173  1.00  0.00           H  
ATOM   3172  HZ  PHE A 329      39.063  89.456   8.797  1.00  0.00           H  
ATOM   3173  N   ALA A 330      33.957  86.843   7.152  1.00  0.00           N  
ATOM   3174  CA  ALA A 330      32.885  87.317   8.000  1.00  0.00           C  
ATOM   3175  C   ALA A 330      32.965  88.791   8.342  1.00  0.00           C  
ATOM   3176  O   ALA A 330      32.305  89.172   9.304  1.00  0.00           O  
ATOM   3177  CB  ALA A 330      32.854  86.496   9.281  1.00  0.00           C  
ATOM   3178  H   ALA A 330      34.665  86.240   7.545  1.00  0.00           H  
ATOM   3179  HA  ALA A 330      31.945  87.185   7.463  1.00  0.00           H  
ATOM   3180 1HB  ALA A 330      32.046  86.852   9.921  1.00  0.00           H  
ATOM   3181 2HB  ALA A 330      32.687  85.447   9.037  1.00  0.00           H  
ATOM   3182 3HB  ALA A 330      33.803  86.601   9.803  1.00  0.00           H  
ATOM   3183  N   ILE A 331      33.692  89.684   7.666  1.00  0.00           N  
ATOM   3184  CA  ILE A 331      33.653  91.097   7.993  1.00  0.00           C  
ATOM   3185  C   ILE A 331      33.213  91.763   6.729  1.00  0.00           C  
ATOM   3186  O   ILE A 331      33.757  91.496   5.659  1.00  0.00           O  
ATOM   3187  CB  ILE A 331      35.015  91.645   8.457  1.00  0.00           C  
ATOM   3188  CG1 ILE A 331      35.481  90.916   9.720  1.00  0.00           C  
ATOM   3189  CG2 ILE A 331      34.929  93.143   8.704  1.00  0.00           C  
ATOM   3190  CD1 ILE A 331      36.907  91.229  10.115  1.00  0.00           C  
ATOM   3191  H   ILE A 331      34.283  89.370   6.909  1.00  0.00           H  
ATOM   3192  HA  ILE A 331      32.947  91.243   8.810  1.00  0.00           H  
ATOM   3193  HB  ILE A 331      35.764  91.455   7.689  1.00  0.00           H  
ATOM   3194 1HG1 ILE A 331      34.831  91.180  10.554  1.00  0.00           H  
ATOM   3195 2HG1 ILE A 331      35.398  89.840   9.571  1.00  0.00           H  
ATOM   3196 1HG2 ILE A 331      35.900  93.514   9.033  1.00  0.00           H  
ATOM   3197 2HG2 ILE A 331      34.640  93.648   7.783  1.00  0.00           H  
ATOM   3198 3HG2 ILE A 331      34.185  93.343   9.476  1.00  0.00           H  
ATOM   3199 1HD1 ILE A 331      37.164  90.675  11.018  1.00  0.00           H  
ATOM   3200 2HD1 ILE A 331      37.580  90.939   9.307  1.00  0.00           H  
ATOM   3201 3HD1 ILE A 331      37.006  92.297  10.304  1.00  0.00           H  
ATOM   3202  N   SER A 332      32.246  92.633   6.843  1.00  0.00           N  
ATOM   3203  CA  SER A 332      31.722  93.328   5.708  1.00  0.00           C  
ATOM   3204  C   SER A 332      32.110  94.788   5.903  1.00  0.00           C  
ATOM   3205  O   SER A 332      32.107  95.295   7.034  1.00  0.00           O  
ATOM   3206  CB  SER A 332      30.219  93.160   5.605  1.00  0.00           C  
ATOM   3207  OG  SER A 332      29.700  93.914   4.544  1.00  0.00           O  
ATOM   3208  H   SER A 332      31.858  92.820   7.757  1.00  0.00           H  
ATOM   3209  HA  SER A 332      32.175  92.911   4.807  1.00  0.00           H  
ATOM   3210 1HB  SER A 332      29.980  92.107   5.457  1.00  0.00           H  
ATOM   3211 2HB  SER A 332      29.753  93.473   6.539  1.00  0.00           H  
ATOM   3212  HG  SER A 332      30.441  94.094   3.961  1.00  0.00           H  
ATOM   3213  N   GLN A 333      32.488  95.511   4.860  1.00  0.00           N  
ATOM   3214  CA  GLN A 333      32.857  96.911   5.005  1.00  0.00           C  
ATOM   3215  C   GLN A 333      31.675  97.787   4.664  1.00  0.00           C  
ATOM   3216  O   GLN A 333      31.278  97.809   3.506  1.00  0.00           O  
ATOM   3217  CB  GLN A 333      34.050  97.261   4.111  1.00  0.00           C  
ATOM   3218  CG  GLN A 333      34.532  98.695   4.250  1.00  0.00           C  
ATOM   3219  CD  GLN A 333      35.740  98.986   3.380  1.00  0.00           C  
ATOM   3220  OE1 GLN A 333      36.135  98.165   2.547  1.00  0.00           O  
ATOM   3221  NE2 GLN A 333      36.335 100.158   3.568  1.00  0.00           N  
ATOM   3222  H   GLN A 333      32.522  95.086   3.945  1.00  0.00           H  
ATOM   3223  HA  GLN A 333      33.142  97.088   6.042  1.00  0.00           H  
ATOM   3224 1HB  GLN A 333      34.885  96.601   4.344  1.00  0.00           H  
ATOM   3225 2HB  GLN A 333      33.783  97.095   3.067  1.00  0.00           H  
ATOM   3226 1HG  GLN A 333      33.727  99.368   3.954  1.00  0.00           H  
ATOM   3227 2HG  GLN A 333      34.807  98.876   5.289  1.00  0.00           H  
ATOM   3228 1HE2 GLN A 333      37.137 100.406   3.024  1.00  0.00           H  
ATOM   3229 2HE2 GLN A 333      35.982 100.794   4.255  1.00  0.00           H  
ATOM   3230  N   SER A 334      31.067  98.541   5.569  1.00  0.00           N  
ATOM   3231  CA  SER A 334      29.920  99.371   5.243  1.00  0.00           C  
ATOM   3232  C   SER A 334      30.025 100.630   6.101  1.00  0.00           C  
ATOM   3233  O   SER A 334      30.277 100.558   7.313  1.00  0.00           O  
ATOM   3234  CB  SER A 334      28.619  98.638   5.509  1.00  0.00           C  
ATOM   3235  OG  SER A 334      27.516  99.456   5.229  1.00  0.00           O  
ATOM   3236  H   SER A 334      31.417  98.535   6.517  1.00  0.00           H  
ATOM   3237  HA  SER A 334      29.963  99.619   4.181  1.00  0.00           H  
ATOM   3238 1HB  SER A 334      28.575  97.740   4.894  1.00  0.00           H  
ATOM   3239 2HB  SER A 334      28.586  98.323   6.551  1.00  0.00           H  
ATOM   3240  HG  SER A 334      27.845 100.358   5.244  1.00  0.00           H  
ATOM   3241  N   SER A 335      29.880 101.821   5.524  1.00  0.00           N  
ATOM   3242  CA  SER A 335      30.017 103.027   6.319  1.00  0.00           C  
ATOM   3243  C   SER A 335      28.627 103.362   6.765  1.00  0.00           C  
ATOM   3244  O   SER A 335      27.686 103.273   5.981  1.00  0.00           O  
ATOM   3245  CB  SER A 335      30.625 104.167   5.524  1.00  0.00           C  
ATOM   3246  OG  SER A 335      29.781 104.553   4.475  1.00  0.00           O  
ATOM   3247  H   SER A 335      29.675 101.902   4.538  1.00  0.00           H  
ATOM   3248  HA  SER A 335      30.679 102.814   7.159  1.00  0.00           H  
ATOM   3249 1HB  SER A 335      30.801 105.016   6.184  1.00  0.00           H  
ATOM   3250 2HB  SER A 335      31.589 103.857   5.124  1.00  0.00           H  
ATOM   3251  HG  SER A 335      29.822 105.511   4.441  1.00  0.00           H  
ATOM   3252  N   THR A 336      30.047 106.902  12.763  1.00  0.00           N  
ATOM   3253  CA  THR A 336      30.396 105.530  12.391  1.00  0.00           C  
ATOM   3254  C   THR A 336      30.167 104.492  13.474  1.00  0.00           C  
ATOM   3255  O   THR A 336      30.131 104.834  14.648  1.00  0.00           O  
ATOM   3256  CB  THR A 336      31.870 105.458  11.951  1.00  0.00           C  
ATOM   3257  OG1 THR A 336      32.718 105.798  13.055  1.00  0.00           O  
ATOM   3258  CG2 THR A 336      32.131 106.419  10.801  1.00  0.00           C  
ATOM   3259  H   THR A 336      30.330 107.254  13.667  1.00  0.00           H  
ATOM   3260  HA  THR A 336      29.765 105.227  11.555  1.00  0.00           H  
ATOM   3261  HB  THR A 336      32.104 104.443  11.629  1.00  0.00           H  
ATOM   3262  HG1 THR A 336      32.811 105.036  13.633  1.00  0.00           H  
ATOM   3263 1HG2 THR A 336      33.177 106.354  10.504  1.00  0.00           H  
ATOM   3264 2HG2 THR A 336      31.496 106.156   9.956  1.00  0.00           H  
ATOM   3265 3HG2 THR A 336      31.908 107.436  11.120  1.00  0.00           H  
ATOM   3266  N   GLY A 337      30.014 103.218  13.156  1.00  0.00           N  
ATOM   3267  CA  GLY A 337      29.710 102.214  14.155  1.00  0.00           C  
ATOM   3268  C   GLY A 337      30.201 100.895  13.610  1.00  0.00           C  
ATOM   3269  O   GLY A 337      30.008 100.640  12.428  1.00  0.00           O  
ATOM   3270  H   GLY A 337      30.112 102.938  12.191  1.00  0.00           H  
ATOM   3271 1HA  GLY A 337      30.199 102.475  15.094  1.00  0.00           H  
ATOM   3272 2HA  GLY A 337      28.637 102.203  14.344  1.00  0.00           H  
ATOM   3273  N   THR A 338      30.857 100.086  14.420  1.00  0.00           N  
ATOM   3274  CA  THR A 338      31.125  98.711  14.061  1.00  0.00           C  
ATOM   3275  C   THR A 338      29.882  97.994  14.513  1.00  0.00           C  
ATOM   3276  O   THR A 338      29.250  98.438  15.479  1.00  0.00           O  
ATOM   3277  CB  THR A 338      32.387  98.137  14.732  1.00  0.00           C  
ATOM   3278  OG1 THR A 338      32.224  98.155  16.156  1.00  0.00           O  
ATOM   3279  CG2 THR A 338      33.611  98.957  14.355  1.00  0.00           C  
ATOM   3280  H   THR A 338      31.180 100.434  15.312  1.00  0.00           H  
ATOM   3281  HA  THR A 338      31.281  98.659  12.983  1.00  0.00           H  
ATOM   3282  HB  THR A 338      32.533  97.106  14.410  1.00  0.00           H  
ATOM   3283  HG1 THR A 338      32.912  98.696  16.550  1.00  0.00           H  
ATOM   3284 1HG2 THR A 338      34.493  98.536  14.838  1.00  0.00           H  
ATOM   3285 2HG2 THR A 338      33.744  98.936  13.274  1.00  0.00           H  
ATOM   3286 3HG2 THR A 338      33.474  99.986  14.684  1.00  0.00           H  
ATOM   3287  N   VAL A 339      29.515  96.887  13.889  1.00  0.00           N  
ATOM   3288  CA  VAL A 339      28.347  96.099  14.266  1.00  0.00           C  
ATOM   3289  C   VAL A 339      28.890  94.726  14.645  1.00  0.00           C  
ATOM   3290  O   VAL A 339      29.680  94.162  13.880  1.00  0.00           O  
ATOM   3291  CB  VAL A 339      27.334  95.986  13.112  1.00  0.00           C  
ATOM   3292  CG1 VAL A 339      26.156  95.114  13.520  1.00  0.00           C  
ATOM   3293  CG2 VAL A 339      26.861  97.372  12.701  1.00  0.00           C  
ATOM   3294  H   VAL A 339      30.083  96.583  13.112  1.00  0.00           H  
ATOM   3295  HA  VAL A 339      27.851  96.594  15.102  1.00  0.00           H  
ATOM   3296  HB  VAL A 339      27.815  95.500  12.264  1.00  0.00           H  
ATOM   3297 1HG1 VAL A 339      25.450  95.045  12.692  1.00  0.00           H  
ATOM   3298 2HG1 VAL A 339      26.514  94.116  13.775  1.00  0.00           H  
ATOM   3299 3HG1 VAL A 339      25.659  95.554  14.384  1.00  0.00           H  
ATOM   3300 1HG2 VAL A 339      26.145  97.285  11.884  1.00  0.00           H  
ATOM   3301 2HG2 VAL A 339      26.384  97.861  13.551  1.00  0.00           H  
ATOM   3302 3HG2 VAL A 339      27.715  97.966  12.373  1.00  0.00           H  
ATOM   3303  N   MET A 340      28.522  94.152  15.782  1.00  0.00           N  
ATOM   3304  CA  MET A 340      29.005  92.848  16.201  1.00  0.00           C  
ATOM   3305  C   MET A 340      27.768  92.011  15.954  1.00  0.00           C  
ATOM   3306  O   MET A 340      26.786  92.074  16.709  1.00  0.00           O  
ATOM   3307  CB  MET A 340      29.471  92.814  17.655  1.00  0.00           C  
ATOM   3308  CG  MET A 340      30.670  93.703  17.953  1.00  0.00           C  
ATOM   3309  SD  MET A 340      31.168  93.642  19.686  1.00  0.00           S  
ATOM   3310  CE  MET A 340      32.538  94.794  19.685  1.00  0.00           C  
ATOM   3311  H   MET A 340      27.877  94.652  16.377  1.00  0.00           H  
ATOM   3312  HA  MET A 340      29.861  92.581  15.581  1.00  0.00           H  
ATOM   3313 1HB  MET A 340      28.655  93.126  18.306  1.00  0.00           H  
ATOM   3314 2HB  MET A 340      29.736  91.792  17.929  1.00  0.00           H  
ATOM   3315 1HG  MET A 340      31.515  93.390  17.340  1.00  0.00           H  
ATOM   3316 2HG  MET A 340      30.430  94.735  17.700  1.00  0.00           H  
ATOM   3317 1HE  MET A 340      32.954  94.866  20.690  1.00  0.00           H  
ATOM   3318 2HE  MET A 340      33.308  94.444  18.997  1.00  0.00           H  
ATOM   3319 3HE  MET A 340      32.187  95.777  19.367  1.00  0.00           H  
ATOM   3320  N   GLY A 341      27.794  91.342  14.811  1.00  0.00           N  
ATOM   3321  CA  GLY A 341      26.692  90.492  14.416  1.00  0.00           C  
ATOM   3322  C   GLY A 341      26.804  89.055  14.896  1.00  0.00           C  
ATOM   3323  O   GLY A 341      27.597  88.686  15.778  1.00  0.00           O  
ATOM   3324  H   GLY A 341      28.595  91.424  14.202  1.00  0.00           H  
ATOM   3325 1HA  GLY A 341      25.759  90.904  14.800  1.00  0.00           H  
ATOM   3326 2HA  GLY A 341      26.614  90.479  13.330  1.00  0.00           H  
ATOM   3327  N   ALA A 342      26.024  88.199  14.250  1.00  0.00           N  
ATOM   3328  CA  ALA A 342      25.960  86.793  14.581  1.00  0.00           C  
ATOM   3329  C   ALA A 342      27.295  86.080  14.544  1.00  0.00           C  
ATOM   3330  O   ALA A 342      27.436  85.100  15.274  1.00  0.00           O  
ATOM   3331  CB  ALA A 342      24.984  86.097  13.643  1.00  0.00           C  
ATOM   3332  H   ALA A 342      25.453  88.553  13.496  1.00  0.00           H  
ATOM   3333  HA  ALA A 342      25.602  86.703  15.607  1.00  0.00           H  
ATOM   3334 1HB  ALA A 342      24.934  85.037  13.891  1.00  0.00           H  
ATOM   3335 2HB  ALA A 342      23.995  86.542  13.752  1.00  0.00           H  
ATOM   3336 3HB  ALA A 342      25.323  86.214  12.615  1.00  0.00           H  
ATOM   3337  N   VAL A 343      28.276  86.552  13.760  1.00  0.00           N  
ATOM   3338  CA  VAL A 343      29.627  86.005  13.789  1.00  0.00           C  
ATOM   3339  C   VAL A 343      30.181  86.119  15.202  1.00  0.00           C  
ATOM   3340  O   VAL A 343      30.684  85.138  15.744  1.00  0.00           O  
ATOM   3341  CB  VAL A 343      30.545  86.755  12.805  1.00  0.00           C  
ATOM   3342  CG1 VAL A 343      31.992  86.326  12.994  1.00  0.00           C  
ATOM   3343  CG2 VAL A 343      30.089  86.502  11.376  1.00  0.00           C  
ATOM   3344  H   VAL A 343      28.067  87.313  13.129  1.00  0.00           H  
ATOM   3345  HA  VAL A 343      29.583  84.957  13.489  1.00  0.00           H  
ATOM   3346  HB  VAL A 343      30.495  87.823  13.019  1.00  0.00           H  
ATOM   3347 1HG1 VAL A 343      32.626  86.867  12.291  1.00  0.00           H  
ATOM   3348 2HG1 VAL A 343      32.308  86.550  14.013  1.00  0.00           H  
ATOM   3349 3HG1 VAL A 343      32.080  85.255  12.812  1.00  0.00           H  
ATOM   3350 1HG2 VAL A 343      30.741  87.036  10.686  1.00  0.00           H  
ATOM   3351 2HG2 VAL A 343      30.132  85.434  11.164  1.00  0.00           H  
ATOM   3352 3HG2 VAL A 343      29.065  86.855  11.253  1.00  0.00           H  
ATOM   3353  N   ILE A 344      30.022  87.247  15.898  1.00  0.00           N  
ATOM   3354  CA  ILE A 344      30.540  87.396  17.259  1.00  0.00           C  
ATOM   3355  C   ILE A 344      29.648  86.698  18.271  1.00  0.00           C  
ATOM   3356  O   ILE A 344      30.165  85.966  19.126  1.00  0.00           O  
ATOM   3357  CB  ILE A 344      30.674  88.882  17.639  1.00  0.00           C  
ATOM   3358  CG1 ILE A 344      31.655  89.587  16.698  1.00  0.00           C  
ATOM   3359  CG2 ILE A 344      31.124  89.023  19.085  1.00  0.00           C  
ATOM   3360  CD1 ILE A 344      33.046  88.995  16.711  1.00  0.00           C  
ATOM   3361  H   ILE A 344      29.530  88.019  15.472  1.00  0.00           H  
ATOM   3362  HA  ILE A 344      31.528  86.939  17.305  1.00  0.00           H  
ATOM   3363  HB  ILE A 344      29.711  89.377  17.518  1.00  0.00           H  
ATOM   3364 1HG1 ILE A 344      31.275  89.544  15.678  1.00  0.00           H  
ATOM   3365 2HG1 ILE A 344      31.731  90.639  16.973  1.00  0.00           H  
ATOM   3366 1HG2 ILE A 344      31.214  90.080  19.336  1.00  0.00           H  
ATOM   3367 2HG2 ILE A 344      30.391  88.556  19.741  1.00  0.00           H  
ATOM   3368 3HG2 ILE A 344      32.090  88.535  19.214  1.00  0.00           H  
ATOM   3369 1HD1 ILE A 344      33.683  89.548  16.020  1.00  0.00           H  
ATOM   3370 2HD1 ILE A 344      33.460  89.060  17.717  1.00  0.00           H  
ATOM   3371 3HD1 ILE A 344      32.999  87.951  16.404  1.00  0.00           H  
ATOM   3372  N   MET A 345      28.317  86.887  18.172  1.00  0.00           N  
ATOM   3373  CA  MET A 345      27.380  86.294  19.130  1.00  0.00           C  
ATOM   3374  C   MET A 345      27.406  84.776  19.047  1.00  0.00           C  
ATOM   3375  O   MET A 345      26.999  84.089  19.981  1.00  0.00           O  
ATOM   3376  CB  MET A 345      25.965  86.815  18.885  1.00  0.00           C  
ATOM   3377  CG  MET A 345      24.952  86.411  19.947  1.00  0.00           C  
ATOM   3378  SD  MET A 345      23.314  87.103  19.644  1.00  0.00           S  
ATOM   3379  CE  MET A 345      23.620  88.841  19.944  1.00  0.00           C  
ATOM   3380  H   MET A 345      27.956  87.453  17.417  1.00  0.00           H  
ATOM   3381  HA  MET A 345      27.687  86.579  20.136  1.00  0.00           H  
ATOM   3382 1HB  MET A 345      25.982  87.903  18.836  1.00  0.00           H  
ATOM   3383 2HB  MET A 345      25.604  86.449  17.922  1.00  0.00           H  
ATOM   3384 1HG  MET A 345      24.868  85.325  19.975  1.00  0.00           H  
ATOM   3385 2HG  MET A 345      25.295  86.751  20.924  1.00  0.00           H  
ATOM   3386 1HE  MET A 345      22.698  89.404  19.796  1.00  0.00           H  
ATOM   3387 2HE  MET A 345      23.970  88.978  20.968  1.00  0.00           H  
ATOM   3388 3HE  MET A 345      24.381  89.202  19.250  1.00  0.00           H  
ATOM   3389  N   GLU A 346      27.913  84.216  17.946  1.00  0.00           N  
ATOM   3390  CA  GLU A 346      28.072  82.779  17.775  1.00  0.00           C  
ATOM   3391  C   GLU A 346      29.293  82.231  18.482  1.00  0.00           C  
ATOM   3392  O   GLU A 346      29.383  81.034  18.703  1.00  0.00           O  
ATOM   3393  CB  GLU A 346      28.153  82.435  16.286  1.00  0.00           C  
ATOM   3394  CG  GLU A 346      26.866  82.685  15.512  1.00  0.00           C  
ATOM   3395  CD  GLU A 346      26.989  82.354  14.051  1.00  0.00           C  
ATOM   3396  OE1 GLU A 346      28.075  82.049  13.619  1.00  0.00           O  
ATOM   3397  OE2 GLU A 346      25.995  82.406  13.365  1.00  0.00           O  
ATOM   3398  H   GLU A 346      28.197  84.835  17.200  1.00  0.00           H  
ATOM   3399  HA  GLU A 346      27.203  82.281  18.205  1.00  0.00           H  
ATOM   3400 1HB  GLU A 346      28.944  83.023  15.819  1.00  0.00           H  
ATOM   3401 2HB  GLU A 346      28.415  81.383  16.169  1.00  0.00           H  
ATOM   3402 1HG  GLU A 346      26.071  82.078  15.944  1.00  0.00           H  
ATOM   3403 2HG  GLU A 346      26.587  83.732  15.621  1.00  0.00           H  
ATOM   3404  N   GLY A 347      30.314  83.017  18.802  1.00  0.00           N  
ATOM   3405  CA  GLY A 347      31.421  82.502  19.593  1.00  0.00           C  
ATOM   3406  C   GLY A 347      31.198  82.864  21.057  1.00  0.00           C  
ATOM   3407  O   GLY A 347      31.549  82.111  21.968  1.00  0.00           O  
ATOM   3408  H   GLY A 347      30.332  83.980  18.499  1.00  0.00           H  
ATOM   3409 1HA  GLY A 347      31.486  81.421  19.467  1.00  0.00           H  
ATOM   3410 2HA  GLY A 347      32.356  82.925  19.228  1.00  0.00           H  
ATOM   3411  N   PHE A 348      30.632  84.046  21.301  1.00  0.00           N  
ATOM   3412  CA  PHE A 348      30.413  84.535  22.644  1.00  0.00           C  
ATOM   3413  C   PHE A 348      28.935  84.628  22.973  1.00  0.00           C  
ATOM   3414  O   PHE A 348      28.246  85.473  22.411  1.00  0.00           O  
ATOM   3415  CB  PHE A 348      31.066  85.907  22.820  1.00  0.00           C  
ATOM   3416  CG  PHE A 348      32.564  85.883  22.711  1.00  0.00           C  
ATOM   3417  CD1 PHE A 348      33.182  85.662  21.490  1.00  0.00           C  
ATOM   3418  CD2 PHE A 348      33.359  86.081  23.830  1.00  0.00           C  
ATOM   3419  CE1 PHE A 348      34.560  85.640  21.389  1.00  0.00           C  
ATOM   3420  CE2 PHE A 348      34.737  86.061  23.732  1.00  0.00           C  
ATOM   3421  CZ  PHE A 348      35.338  85.840  22.510  1.00  0.00           C  
ATOM   3422  H   PHE A 348      30.348  84.616  20.517  1.00  0.00           H  
ATOM   3423  HA  PHE A 348      30.870  83.836  23.346  1.00  0.00           H  
ATOM   3424 1HB  PHE A 348      30.682  86.592  22.066  1.00  0.00           H  
ATOM   3425 2HB  PHE A 348      30.802  86.313  23.796  1.00  0.00           H  
ATOM   3426  HD1 PHE A 348      32.567  85.505  20.603  1.00  0.00           H  
ATOM   3427  HD2 PHE A 348      32.884  86.256  24.797  1.00  0.00           H  
ATOM   3428  HE1 PHE A 348      35.033  85.465  20.422  1.00  0.00           H  
ATOM   3429  HE2 PHE A 348      35.350  86.219  24.620  1.00  0.00           H  
ATOM   3430  HZ  PHE A 348      36.424  85.821  22.431  1.00  0.00           H  
ATOM   3431  N   TYR A 349      28.434  83.767  23.873  1.00  0.00           N  
ATOM   3432  CA  TYR A 349      27.048  83.801  24.369  1.00  0.00           C  
ATOM   3433  C   TYR A 349      26.777  85.223  24.898  1.00  0.00           C  
ATOM   3434  O   TYR A 349      27.613  85.737  25.659  1.00  0.00           O  
ATOM   3435  CB  TYR A 349      26.817  82.751  25.458  1.00  0.00           C  
ATOM   3436  CG  TYR A 349      25.405  82.735  26.001  1.00  0.00           C  
ATOM   3437  CD1 TYR A 349      24.387  82.145  25.267  1.00  0.00           C  
ATOM   3438  CD2 TYR A 349      25.129  83.310  27.232  1.00  0.00           C  
ATOM   3439  CE1 TYR A 349      23.097  82.130  25.763  1.00  0.00           C  
ATOM   3440  CE2 TYR A 349      23.840  83.295  27.728  1.00  0.00           C  
ATOM   3441  CZ  TYR A 349      22.826  82.708  26.998  1.00  0.00           C  
ATOM   3442  OH  TYR A 349      21.542  82.693  27.491  1.00  0.00           O  
ATOM   3443  H   TYR A 349      29.064  83.058  24.220  1.00  0.00           H  
ATOM   3444  HA  TYR A 349      26.378  83.581  23.538  1.00  0.00           H  
ATOM   3445 1HB  TYR A 349      27.041  81.760  25.062  1.00  0.00           H  
ATOM   3446 2HB  TYR A 349      27.499  82.933  26.289  1.00  0.00           H  
ATOM   3447  HD1 TYR A 349      24.604  81.692  24.299  1.00  0.00           H  
ATOM   3448  HD2 TYR A 349      25.929  83.775  27.809  1.00  0.00           H  
ATOM   3449  HE1 TYR A 349      22.297  81.666  25.186  1.00  0.00           H  
ATOM   3450  HE2 TYR A 349      23.622  83.748  28.695  1.00  0.00           H  
ATOM   3451  HH  TYR A 349      20.965  82.250  26.865  1.00  0.00           H  
ATOM   3452  N   VAL A 350      25.656  85.863  24.524  1.00  0.00           N  
ATOM   3453  CA  VAL A 350      25.390  87.264  24.850  1.00  0.00           C  
ATOM   3454  C   VAL A 350      24.176  87.460  25.732  1.00  0.00           C  
ATOM   3455  O   VAL A 350      23.135  86.817  25.549  1.00  0.00           O  
ATOM   3456  CB  VAL A 350      25.190  88.074  23.555  1.00  0.00           C  
ATOM   3457  CG1 VAL A 350      24.842  89.519  23.879  1.00  0.00           C  
ATOM   3458  CG2 VAL A 350      26.446  88.000  22.700  1.00  0.00           C  
ATOM   3459  H   VAL A 350      24.972  85.343  23.993  1.00  0.00           H  
ATOM   3460  HA  VAL A 350      26.250  87.663  25.388  1.00  0.00           H  
ATOM   3461  HB  VAL A 350      24.348  87.657  23.003  1.00  0.00           H  
ATOM   3462 1HG1 VAL A 350      24.705  90.077  22.952  1.00  0.00           H  
ATOM   3463 2HG1 VAL A 350      23.921  89.550  24.461  1.00  0.00           H  
ATOM   3464 3HG1 VAL A 350      25.652  89.968  24.455  1.00  0.00           H  
ATOM   3465 1HG2 VAL A 350      26.297  88.574  21.785  1.00  0.00           H  
ATOM   3466 2HG2 VAL A 350      27.289  88.412  23.254  1.00  0.00           H  
ATOM   3467 3HG2 VAL A 350      26.652  86.960  22.445  1.00  0.00           H  
ATOM   3468  N   VAL A 351      24.275  88.390  26.667  1.00  0.00           N  
ATOM   3469  CA  VAL A 351      23.253  88.666  27.653  1.00  0.00           C  
ATOM   3470  C   VAL A 351      22.904  90.136  27.533  1.00  0.00           C  
ATOM   3471  O   VAL A 351      23.787  90.977  27.734  1.00  0.00           O  
ATOM   3472  CB  VAL A 351      23.745  88.345  29.077  1.00  0.00           C  
ATOM   3473  CG1 VAL A 351      22.665  88.667  30.099  1.00  0.00           C  
ATOM   3474  CG2 VAL A 351      24.153  86.882  29.166  1.00  0.00           C  
ATOM   3475  H   VAL A 351      25.127  88.932  26.677  1.00  0.00           H  
ATOM   3476  HA  VAL A 351      22.388  88.036  27.441  1.00  0.00           H  
ATOM   3477  HB  VAL A 351      24.603  88.977  29.306  1.00  0.00           H  
ATOM   3478 1HG1 VAL A 351      23.030  88.434  31.100  1.00  0.00           H  
ATOM   3479 2HG1 VAL A 351      22.414  89.726  30.042  1.00  0.00           H  
ATOM   3480 3HG1 VAL A 351      21.777  88.071  29.890  1.00  0.00           H  
ATOM   3481 1HG2 VAL A 351      24.501  86.663  30.175  1.00  0.00           H  
ATOM   3482 2HG2 VAL A 351      23.297  86.250  28.931  1.00  0.00           H  
ATOM   3483 3HG2 VAL A 351      24.956  86.685  28.455  1.00  0.00           H  
ATOM   3484  N   PHE A 352      21.668  90.491  27.208  1.00  0.00           N  
ATOM   3485  CA  PHE A 352      21.282  91.886  27.144  1.00  0.00           C  
ATOM   3486  C   PHE A 352      20.515  92.216  28.443  1.00  0.00           C  
ATOM   3487  O   PHE A 352      19.487  91.618  28.794  1.00  0.00           O  
ATOM   3488  CB  PHE A 352      20.418  92.162  25.912  1.00  0.00           C  
ATOM   3489  CG  PHE A 352      21.153  92.013  24.611  1.00  0.00           C  
ATOM   3490  CD1 PHE A 352      21.541  90.761  24.156  1.00  0.00           C  
ATOM   3491  CD2 PHE A 352      21.459  93.123  23.839  1.00  0.00           C  
ATOM   3492  CE1 PHE A 352      22.218  90.623  22.959  1.00  0.00           C  
ATOM   3493  CE2 PHE A 352      22.134  92.988  22.641  1.00  0.00           C  
ATOM   3494  CZ  PHE A 352      22.514  91.736  22.201  1.00  0.00           C  
ATOM   3495  H   PHE A 352      20.981  89.780  27.001  1.00  0.00           H  
ATOM   3496  HA  PHE A 352      22.186  92.492  27.072  1.00  0.00           H  
ATOM   3497 1HB  PHE A 352      19.569  91.479  25.903  1.00  0.00           H  
ATOM   3498 2HB  PHE A 352      20.022  93.175  25.965  1.00  0.00           H  
ATOM   3499  HD1 PHE A 352      21.306  89.881  24.754  1.00  0.00           H  
ATOM   3500  HD2 PHE A 352      21.159  94.112  24.187  1.00  0.00           H  
ATOM   3501  HE1 PHE A 352      22.517  89.634  22.613  1.00  0.00           H  
ATOM   3502  HE2 PHE A 352      22.368  93.869  22.044  1.00  0.00           H  
ATOM   3503  HZ  PHE A 352      23.048  91.628  21.258  1.00  0.00           H  
ATOM   3504  N   ASP A 353      21.024  93.141  29.238  1.00  0.00           N  
ATOM   3505  CA  ASP A 353      20.417  93.455  30.516  1.00  0.00           C  
ATOM   3506  C   ASP A 353      19.598  94.746  30.548  1.00  0.00           C  
ATOM   3507  O   ASP A 353      20.179  95.823  30.718  1.00  0.00           O  
ATOM   3508  CB  ASP A 353      21.510  93.533  31.585  1.00  0.00           C  
ATOM   3509  CG  ASP A 353      20.958  93.803  32.978  1.00  0.00           C  
ATOM   3510  OD1 ASP A 353      19.780  94.047  33.092  1.00  0.00           O  
ATOM   3511  OD2 ASP A 353      21.720  93.762  33.915  1.00  0.00           O  
ATOM   3512  H   ASP A 353      21.853  93.641  28.951  1.00  0.00           H  
ATOM   3513  HA  ASP A 353      19.719  92.658  30.773  1.00  0.00           H  
ATOM   3514 1HB  ASP A 353      22.067  92.596  31.605  1.00  0.00           H  
ATOM   3515 2HB  ASP A 353      22.213  94.326  31.329  1.00  0.00           H  
ATOM   3516  N   ARG A 354      18.271  94.727  30.493  1.00  0.00           N  
ATOM   3517  CA  ARG A 354      17.493  95.955  30.551  1.00  0.00           C  
ATOM   3518  C   ARG A 354      17.428  96.576  31.918  1.00  0.00           C  
ATOM   3519  O   ARG A 354      17.191  97.771  32.045  1.00  0.00           O  
ATOM   3520  CB  ARG A 354      16.071  95.695  30.075  1.00  0.00           C  
ATOM   3521  CG  ARG A 354      15.939  95.400  28.589  1.00  0.00           C  
ATOM   3522  CD  ARG A 354      14.521  95.195  28.195  1.00  0.00           C  
ATOM   3523  NE  ARG A 354      14.396  94.828  26.793  1.00  0.00           N  
ATOM   3524  CZ  ARG A 354      14.361  95.707  25.772  1.00  0.00           C  
ATOM   3525  NH1 ARG A 354      14.442  96.997  26.012  1.00  0.00           N  
ATOM   3526  NH2 ARG A 354      14.244  95.271  24.530  1.00  0.00           N  
ATOM   3527  H   ARG A 354      17.790  93.843  30.409  1.00  0.00           H  
ATOM   3528  HA  ARG A 354      17.956  96.690  29.892  1.00  0.00           H  
ATOM   3529 1HB  ARG A 354      15.656  94.847  30.618  1.00  0.00           H  
ATOM   3530 2HB  ARG A 354      15.449  96.562  30.296  1.00  0.00           H  
ATOM   3531 1HG  ARG A 354      16.337  96.237  28.015  1.00  0.00           H  
ATOM   3532 2HG  ARG A 354      16.496  94.495  28.346  1.00  0.00           H  
ATOM   3533 1HD  ARG A 354      14.088  94.397  28.796  1.00  0.00           H  
ATOM   3534 2HD  ARG A 354      13.962  96.116  28.357  1.00  0.00           H  
ATOM   3535  HE  ARG A 354      14.331  93.844  26.569  1.00  0.00           H  
ATOM   3536 1HH1 ARG A 354      14.530  97.329  26.962  1.00  0.00           H  
ATOM   3537 2HH1 ARG A 354      14.415  97.655  25.247  1.00  0.00           H  
ATOM   3538 1HH2 ARG A 354      14.182  94.279  24.345  1.00  0.00           H  
ATOM   3539 2HH2 ARG A 354      14.218  95.929  23.765  1.00  0.00           H  
ATOM   3540  N   ALA A 355      17.635  95.769  32.957  1.00  0.00           N  
ATOM   3541  CA  ALA A 355      17.613  96.251  34.330  1.00  0.00           C  
ATOM   3542  C   ALA A 355      18.786  97.137  34.656  1.00  0.00           C  
ATOM   3543  O   ALA A 355      18.673  98.021  35.505  1.00  0.00           O  
ATOM   3544  CB  ALA A 355      17.573  95.077  35.297  1.00  0.00           C  
ATOM   3545  H   ALA A 355      17.813  94.790  32.782  1.00  0.00           H  
ATOM   3546  HA  ALA A 355      16.713  96.852  34.464  1.00  0.00           H  
ATOM   3547 1HB  ALA A 355      17.556  95.449  36.321  1.00  0.00           H  
ATOM   3548 2HB  ALA A 355      16.677  94.484  35.112  1.00  0.00           H  
ATOM   3549 3HB  ALA A 355      18.455  94.455  35.151  1.00  0.00           H  
ATOM   3550  N   ARG A 356      19.939  96.916  34.029  1.00  0.00           N  
ATOM   3551  CA  ARG A 356      21.113  97.708  34.354  1.00  0.00           C  
ATOM   3552  C   ARG A 356      21.829  98.297  33.145  1.00  0.00           C  
ATOM   3553  O   ARG A 356      22.940  98.805  33.268  1.00  0.00           O  
ATOM   3554  CB  ARG A 356      22.102  96.858  35.138  1.00  0.00           C  
ATOM   3555  CG  ARG A 356      21.619  96.419  36.512  1.00  0.00           C  
ATOM   3556  CD  ARG A 356      21.498  97.568  37.444  1.00  0.00           C  
ATOM   3557  NE  ARG A 356      21.068  97.149  38.768  1.00  0.00           N  
ATOM   3558  CZ  ARG A 356      19.782  97.045  39.157  1.00  0.00           C  
ATOM   3559  NH1 ARG A 356      18.815  97.332  38.314  1.00  0.00           N  
ATOM   3560  NH2 ARG A 356      19.493  96.654  40.386  1.00  0.00           N  
ATOM   3561  H   ARG A 356      20.010  96.198  33.323  1.00  0.00           H  
ATOM   3562  HA  ARG A 356      20.801  98.552  34.971  1.00  0.00           H  
ATOM   3563 1HB  ARG A 356      22.339  95.960  34.570  1.00  0.00           H  
ATOM   3564 2HB  ARG A 356      23.030  97.413  35.276  1.00  0.00           H  
ATOM   3565 1HG  ARG A 356      20.641  95.947  36.420  1.00  0.00           H  
ATOM   3566 2HG  ARG A 356      22.327  95.706  36.936  1.00  0.00           H  
ATOM   3567 1HD  ARG A 356      22.465  98.062  37.541  1.00  0.00           H  
ATOM   3568 2HD  ARG A 356      20.767  98.276  37.056  1.00  0.00           H  
ATOM   3569  HE  ARG A 356      21.783  96.920  39.445  1.00  0.00           H  
ATOM   3570 1HH1 ARG A 356      19.036  97.630  37.375  1.00  0.00           H  
ATOM   3571 2HH1 ARG A 356      17.851  97.254  38.606  1.00  0.00           H  
ATOM   3572 1HH2 ARG A 356      20.237  96.434  41.035  1.00  0.00           H  
ATOM   3573 2HH2 ARG A 356      18.530  96.576  40.678  1.00  0.00           H  
ATOM   3574  N   LYS A 357      21.184  98.244  31.971  1.00  0.00           N  
ATOM   3575  CA  LYS A 357      21.690  98.714  30.693  1.00  0.00           C  
ATOM   3576  C   LYS A 357      23.132  98.379  30.433  1.00  0.00           C  
ATOM   3577  O   LYS A 357      24.002  99.236  30.272  1.00  0.00           O  
ATOM   3578  CB  LYS A 357      21.502 100.228  30.587  1.00  0.00           C  
ATOM   3579  CG  LYS A 357      20.053 100.689  30.657  1.00  0.00           C  
ATOM   3580  CD  LYS A 357      19.935 102.184  30.403  1.00  0.00           C  
ATOM   3581  CE  LYS A 357      20.471 102.990  31.577  1.00  0.00           C  
ATOM   3582  NZ  LYS A 357      20.240 104.450  31.402  1.00  0.00           N  
ATOM   3583  H   LYS A 357      20.262  97.833  32.014  1.00  0.00           H  
ATOM   3584  HA  LYS A 357      21.123  98.230  29.897  1.00  0.00           H  
ATOM   3585 1HB  LYS A 357      22.049 100.720  31.393  1.00  0.00           H  
ATOM   3586 2HB  LYS A 357      21.921 100.582  29.645  1.00  0.00           H  
ATOM   3587 1HG  LYS A 357      19.465 100.155  29.909  1.00  0.00           H  
ATOM   3588 2HG  LYS A 357      19.646 100.463  31.642  1.00  0.00           H  
ATOM   3589 1HD  LYS A 357      20.498 102.447  29.506  1.00  0.00           H  
ATOM   3590 2HD  LYS A 357      18.889 102.445  30.243  1.00  0.00           H  
ATOM   3591 1HE  LYS A 357      19.983 102.664  32.494  1.00  0.00           H  
ATOM   3592 2HE  LYS A 357      21.542 102.815  31.680  1.00  0.00           H  
ATOM   3593 1HZ  LYS A 357      20.609 104.947  32.200  1.00  0.00           H  
ATOM   3594 2HZ  LYS A 357      20.705 104.767  30.563  1.00  0.00           H  
ATOM   3595 3HZ  LYS A 357      19.249 104.627  31.325  1.00  0.00           H  
ATOM   3596  N   ARG A 358      23.367  97.074  30.328  1.00  0.00           N  
ATOM   3597  CA  ARG A 358      24.689  96.561  30.044  1.00  0.00           C  
ATOM   3598  C   ARG A 358      24.547  95.268  29.275  1.00  0.00           C  
ATOM   3599  O   ARG A 358      23.444  94.700  29.214  1.00  0.00           O  
ATOM   3600  CB  ARG A 358      25.477  96.322  31.323  1.00  0.00           C  
ATOM   3601  CG  ARG A 358      24.914  95.238  32.229  1.00  0.00           C  
ATOM   3602  CD  ARG A 358      25.705  95.100  33.478  1.00  0.00           C  
ATOM   3603  NE  ARG A 358      25.189  94.043  34.333  1.00  0.00           N  
ATOM   3604  CZ  ARG A 358      25.671  93.744  35.555  1.00  0.00           C  
ATOM   3605  NH1 ARG A 358      26.678  94.428  36.050  1.00  0.00           N  
ATOM   3606  NH2 ARG A 358      25.131  92.762  36.256  1.00  0.00           N  
ATOM   3607  H   ARG A 358      22.603  96.425  30.450  1.00  0.00           H  
ATOM   3608  HA  ARG A 358      25.225  97.298  29.446  1.00  0.00           H  
ATOM   3609 1HB  ARG A 358      26.500  96.045  31.074  1.00  0.00           H  
ATOM   3610 2HB  ARG A 358      25.520  97.245  31.902  1.00  0.00           H  
ATOM   3611 1HG  ARG A 358      23.887  95.486  32.498  1.00  0.00           H  
ATOM   3612 2HG  ARG A 358      24.931  94.282  31.705  1.00  0.00           H  
ATOM   3613 1HD  ARG A 358      26.739  94.863  33.230  1.00  0.00           H  
ATOM   3614 2HD  ARG A 358      25.672  96.036  34.035  1.00  0.00           H  
ATOM   3615  HE  ARG A 358      24.414  93.495  33.986  1.00  0.00           H  
ATOM   3616 1HH1 ARG A 358      27.091  95.178  35.514  1.00  0.00           H  
ATOM   3617 2HH1 ARG A 358      27.040  94.203  36.966  1.00  0.00           H  
ATOM   3618 1HH2 ARG A 358      24.357  92.235  35.875  1.00  0.00           H  
ATOM   3619 2HH2 ARG A 358      25.492  92.537  37.171  1.00  0.00           H  
ATOM   3620  N   ILE A 359      25.632  94.865  28.626  1.00  0.00           N  
ATOM   3621  CA  ILE A 359      25.642  93.702  27.779  1.00  0.00           C  
ATOM   3622  C   ILE A 359      26.626  92.763  28.432  1.00  0.00           C  
ATOM   3623  O   ILE A 359      27.633  93.263  28.923  1.00  0.00           O  
ATOM   3624  CB  ILE A 359      26.057  94.026  26.332  1.00  0.00           C  
ATOM   3625  CG1 ILE A 359      25.126  95.084  25.734  1.00  0.00           C  
ATOM   3626  CG2 ILE A 359      26.049  92.765  25.482  1.00  0.00           C  
ATOM   3627  CD1 ILE A 359      23.683  94.645  25.638  1.00  0.00           C  
ATOM   3628  H   ILE A 359      26.481  95.401  28.736  1.00  0.00           H  
ATOM   3629  HA  ILE A 359      24.635  93.288  27.748  1.00  0.00           H  
ATOM   3630  HB  ILE A 359      27.060  94.450  26.328  1.00  0.00           H  
ATOM   3631 1HG1 ILE A 359      25.168  95.989  26.340  1.00  0.00           H  
ATOM   3632 2HG1 ILE A 359      25.469  95.346  24.733  1.00  0.00           H  
ATOM   3633 1HG2 ILE A 359      26.344  93.012  24.462  1.00  0.00           H  
ATOM   3634 2HG2 ILE A 359      26.751  92.042  25.897  1.00  0.00           H  
ATOM   3635 3HG2 ILE A 359      25.047  92.336  25.476  1.00  0.00           H  
ATOM   3636 1HD1 ILE A 359      23.086  95.448  25.205  1.00  0.00           H  
ATOM   3637 2HD1 ILE A 359      23.613  93.759  25.006  1.00  0.00           H  
ATOM   3638 3HD1 ILE A 359      23.307  94.411  26.634  1.00  0.00           H  
ATOM   3639  N   GLY A 360      26.438  91.452  28.473  1.00  0.00           N  
ATOM   3640  CA  GLY A 360      27.418  90.553  29.050  1.00  0.00           C  
ATOM   3641  C   GLY A 360      27.741  89.445  28.073  1.00  0.00           C  
ATOM   3642  O   GLY A 360      26.863  89.004  27.336  1.00  0.00           O  
ATOM   3643  H   GLY A 360      25.585  91.070  28.090  1.00  0.00           H  
ATOM   3644 1HA  GLY A 360      28.320  91.111  29.302  1.00  0.00           H  
ATOM   3645 2HA  GLY A 360      27.028  90.137  29.978  1.00  0.00           H  
ATOM   3646  N   PHE A 361      28.985  88.988  28.059  1.00  0.00           N  
ATOM   3647  CA  PHE A 361      29.463  87.952  27.155  1.00  0.00           C  
ATOM   3648  C   PHE A 361      30.198  86.862  27.922  1.00  0.00           C  
ATOM   3649  O   PHE A 361      30.867  87.140  28.939  1.00  0.00           O  
ATOM   3650  CB  PHE A 361      30.387  88.551  26.093  1.00  0.00           C  
ATOM   3651  CG  PHE A 361      31.648  89.146  26.653  1.00  0.00           C  
ATOM   3652  CD1 PHE A 361      32.797  88.380  26.779  1.00  0.00           C  
ATOM   3653  CD2 PHE A 361      31.687  90.473  27.054  1.00  0.00           C  
ATOM   3654  CE1 PHE A 361      33.957  88.927  27.294  1.00  0.00           C  
ATOM   3655  CE2 PHE A 361      32.845  91.023  27.568  1.00  0.00           C  
ATOM   3656  CZ  PHE A 361      33.982  90.248  27.688  1.00  0.00           C  
ATOM   3657  H   PHE A 361      29.627  89.395  28.724  1.00  0.00           H  
ATOM   3658  HA  PHE A 361      28.603  87.504  26.656  1.00  0.00           H  
ATOM   3659 1HB  PHE A 361      30.665  87.780  25.376  1.00  0.00           H  
ATOM   3660 2HB  PHE A 361      29.856  89.330  25.547  1.00  0.00           H  
ATOM   3661  HD1 PHE A 361      32.778  87.336  26.467  1.00  0.00           H  
ATOM   3662  HD2 PHE A 361      30.789  91.085  26.959  1.00  0.00           H  
ATOM   3663  HE1 PHE A 361      34.853  88.314  27.389  1.00  0.00           H  
ATOM   3664  HE2 PHE A 361      32.863  92.067  27.879  1.00  0.00           H  
ATOM   3665  HZ  PHE A 361      34.895  90.679  28.095  1.00  0.00           H  
ATOM   3666  N   ALA A 362      30.107  85.627  27.437  1.00  0.00           N  
ATOM   3667  CA  ALA A 362      30.866  84.504  27.988  1.00  0.00           C  
ATOM   3668  C   ALA A 362      31.145  83.564  26.832  1.00  0.00           C  
ATOM   3669  O   ALA A 362      30.417  83.611  25.835  1.00  0.00           O  
ATOM   3670  CB  ALA A 362      30.108  83.800  29.104  1.00  0.00           C  
ATOM   3671  H   ALA A 362      29.487  85.466  26.657  1.00  0.00           H  
ATOM   3672  HA  ALA A 362      31.796  84.894  28.403  1.00  0.00           H  
ATOM   3673 1HB  ALA A 362      30.706  82.973  29.485  1.00  0.00           H  
ATOM   3674 2HB  ALA A 362      29.909  84.506  29.910  1.00  0.00           H  
ATOM   3675 3HB  ALA A 362      29.165  83.417  28.717  1.00  0.00           H  
ATOM   3676  N   VAL A 363      32.168  82.724  26.889  1.00  0.00           N  
ATOM   3677  CA  VAL A 363      32.445  81.783  25.809  1.00  0.00           C  
ATOM   3678  C   VAL A 363      31.268  80.856  25.552  1.00  0.00           C  
ATOM   3679  O   VAL A 363      30.848  80.198  26.498  1.00  0.00           O  
ATOM   3680  CB  VAL A 363      33.689  80.939  26.145  1.00  0.00           C  
ATOM   3681  CG1 VAL A 363      33.907  79.867  25.088  1.00  0.00           C  
ATOM   3682  CG2 VAL A 363      34.909  81.839  26.261  1.00  0.00           C  
ATOM   3683  H   VAL A 363      32.771  82.735  27.699  1.00  0.00           H  
ATOM   3684  HA  VAL A 363      32.641  82.350  24.898  1.00  0.00           H  
ATOM   3685  HB  VAL A 363      33.523  80.426  27.093  1.00  0.00           H  
ATOM   3686 1HG1 VAL A 363      34.790  79.280  25.341  1.00  0.00           H  
ATOM   3687 2HG1 VAL A 363      33.036  79.213  25.047  1.00  0.00           H  
ATOM   3688 3HG1 VAL A 363      34.053  80.339  24.116  1.00  0.00           H  
ATOM   3689 1HG2 VAL A 363      35.785  81.236  26.500  1.00  0.00           H  
ATOM   3690 2HG2 VAL A 363      35.071  82.356  25.315  1.00  0.00           H  
ATOM   3691 3HG2 VAL A 363      34.748  82.572  27.052  1.00  0.00           H  
ATOM   3692  N   SER A 364      30.677  80.747  24.369  1.00  0.00           N  
ATOM   3693  CA  SER A 364      29.581  79.814  24.207  1.00  0.00           C  
ATOM   3694  C   SER A 364      30.188  78.424  24.277  1.00  0.00           C  
ATOM   3695  O   SER A 364      31.379  78.226  24.014  1.00  0.00           O  
ATOM   3696  CB  SER A 364      28.861  80.029  22.890  1.00  0.00           C  
ATOM   3697  OG  SER A 364      29.693  79.719  21.806  1.00  0.00           O  
ATOM   3698  H   SER A 364      30.974  81.300  23.577  1.00  0.00           H  
ATOM   3699  HA  SER A 364      28.867  79.975  25.016  1.00  0.00           H  
ATOM   3700 1HB  SER A 364      27.968  79.405  22.858  1.00  0.00           H  
ATOM   3701 2HB  SER A 364      28.537  81.067  22.818  1.00  0.00           H  
ATOM   3702  HG  SER A 364      30.449  80.307  21.876  1.00  0.00           H  
ATOM   3703  N   ALA A 365      29.363  77.522  24.777  1.00  0.00           N  
ATOM   3704  CA  ALA A 365      29.777  76.159  24.979  1.00  0.00           C  
ATOM   3705  C   ALA A 365      29.386  75.392  23.736  1.00  0.00           C  
ATOM   3706  O   ALA A 365      28.258  75.579  23.269  1.00  0.00           O  
ATOM   3707  CB  ALA A 365      29.142  75.563  26.226  1.00  0.00           C  
ATOM   3708  H   ALA A 365      28.421  77.792  25.024  1.00  0.00           H  
ATOM   3709  HA  ALA A 365      30.860  76.149  25.107  1.00  0.00           H  
ATOM   3710 1HB  ALA A 365      29.476  74.532  26.348  1.00  0.00           H  
ATOM   3711 2HB  ALA A 365      29.436  76.146  27.099  1.00  0.00           H  
ATOM   3712 3HB  ALA A 365      28.057  75.582  26.127  1.00  0.00           H  
TER                                                                             
