# Supplementary material for: A new benchmark illustrates that integration of geometric constraints inferred from enzyme reaction chemistry can increase enzyme active site modeling accuracy
Source: PLoS One. 2019 Apr 4;14(4):e0214126. doi: 10.1371/journal.pone.0214126 (PMC6448891; doi:10.1371/journal.pone.0214126)
Supplement: S1 Files — (GZ) [file pone.0214126.s008.gz › benchmark-lite/templates/3veu/1psn.pdb]

HEADER    HYDROLASE (ACID PROTEINASE)             23-JAN-95   1PSN              
TITLE     THE CRYSTAL STRUCTURE OF HUMAN PEPSIN AND ITS COMPLEX WITH            
TITLE    2 PEPSTATIN                                                            
COMPND    MOL_ID: 1;                                                            
COMPND   2 MOLECULE: PEPSIN 3A;                                                 
COMPND   3 CHAIN: A;                                                            
COMPND   4 EC: 3.4.23.1;                                                        
COMPND   5 ENGINEERED: YES                                                      
SOURCE    MOL_ID: 1;                                                            
SOURCE   2 ORGANISM_SCIENTIFIC: HOMO SAPIENS;                                   
SOURCE   3 ORGANISM_COMMON: HUMAN;                                              
SOURCE   4 ORGANISM_TAXID: 9606                                                 
KEYWDS    HYDROLASE (ACID PROTEINASE)                                           
EXPDTA    X-RAY DIFFRACTION                                                     
AUTHOR    M.FUJINAGA,M.M.CHERNAIA,N.TARASOVA,S.C.MOSIMANN,M.N.G.JAMES           
REVDAT   2   24-FEB-09 1PSN    1       VERSN                                    
REVDAT   1   20-APR-95 1PSN    0                                                
JRNL        AUTH   M.FUJINAGA,M.M.CHERNAIA,N.I.TARASOVA,S.C.MOSIMANN,           
JRNL        AUTH 2 M.N.JAMES                                                    
JRNL        TITL   CRYSTAL STRUCTURE OF HUMAN PEPSIN AND ITS COMPLEX            
JRNL        TITL 2 WITH PEPSTATIN.                                              
JRNL        REF    PROTEIN SCI.                  V.   4   960 1995              
JRNL        REFN                   ISSN 0961-8368                               
JRNL        PMID   7663352                                                      
REMARK   1                                                                      
REMARK   1 REFERENCE 1                                                          
REMARK   1  AUTH   A.R.SIELECKI,A.A.FEDOROV,A.BOODHOO,N.S.ANDREEVA,             
REMARK   1  AUTH 2 M.N.G.JAMES                                                  
REMARK   1  TITL   MOLECULAR AND CRYSTAL STRUCTURES OF MONOCLINIC               
REMARK   1  TITL 2 PORCINE PEPSIN REFINED AT 1.8 ANGSTROMS RESOLUTION           
REMARK   1  REF    J.MOL.BIOL.                   V. 214   143 1990              
REMARK   1  REFN                   ISSN 0022-2836                               
REMARK   2                                                                      
REMARK   2 RESOLUTION.    2.20 ANGSTROMS.                                       
REMARK   3                                                                      
REMARK   3 REFINEMENT.                                                          
REMARK   3   PROGRAM     : GROMOS                                               
REMARK   3   AUTHORS     : FUJINAGA,GROS,VAN GUNSTEREN                          
REMARK   3                                                                      
REMARK   3  DATA USED IN REFINEMENT.                                            
REMARK   3   RESOLUTION RANGE HIGH (ANGSTROMS) : 2.20                           
REMARK   3   RESOLUTION RANGE LOW  (ANGSTROMS) : 30.00                          
REMARK   3   DATA CUTOFF            (SIGMA(F)) : 0.000                          
REMARK   3   DATA CUTOFF HIGH         (ABS(F)) : NULL                           
REMARK   3   DATA CUTOFF LOW          (ABS(F)) : NULL                           
REMARK   3   COMPLETENESS (WORKING+TEST)   (%) : 89.9                           
REMARK   3   NUMBER OF REFLECTIONS             : 21303                          
REMARK   3                                                                      
REMARK   3  FIT TO DATA USED IN REFINEMENT.                                     
REMARK   3   CROSS-VALIDATION METHOD          : NULL                            
REMARK   3   FREE R VALUE TEST SET SELECTION  : NULL                            
REMARK   3   R VALUE            (WORKING SET) : 0.188                           
REMARK   3   FREE R VALUE                     : NULL                            
REMARK   3   FREE R VALUE TEST SET SIZE   (%) : NULL                            
REMARK   3   FREE R VALUE TEST SET COUNT      : NULL                            
REMARK   3   ESTIMATED ERROR OF FREE R VALUE  : NULL                            
REMARK   3                                                                      
REMARK   3  FIT IN THE HIGHEST RESOLUTION BIN.                                  
REMARK   3   TOTAL NUMBER OF BINS USED           : NULL                         
REMARK   3   BIN RESOLUTION RANGE HIGH       (A) : NULL                         
REMARK   3   BIN RESOLUTION RANGE LOW        (A) : NULL                         
REMARK   3   BIN COMPLETENESS (WORKING+TEST) (%) : NULL                         
REMARK   3   REFLECTIONS IN BIN    (WORKING SET) : NULL                         
REMARK   3   BIN R VALUE           (WORKING SET) : NULL                         
REMARK   3   BIN FREE R VALUE                    : NULL                         
REMARK   3   BIN FREE R VALUE TEST SET SIZE  (%) : NULL                         
REMARK   3   BIN FREE R VALUE TEST SET COUNT     : NULL                         
REMARK   3   ESTIMATED ERROR OF BIN FREE R VALUE : NULL                         
REMARK   3                                                                      
REMARK   3  NUMBER OF NON-HYDROGEN ATOMS USED IN REFINEMENT.                    
REMARK   3   PROTEIN ATOMS            : 2438                                    
REMARK   3   NUCLEIC ACID ATOMS       : 0                                       
REMARK   3   HETEROGEN ATOMS          : 0                                       
REMARK   3   SOLVENT ATOMS            : 136                                     
REMARK   3                                                                      
REMARK   3  B VALUES.                                                           
REMARK   3   FROM WILSON PLOT           (A**2) : NULL                           
REMARK   3   MEAN B VALUE      (OVERALL, A**2) : 25.00                          
REMARK   3   OVERALL ANISOTROPIC B VALUE.                                       
REMARK   3    B11 (A**2) : NULL                                                 
REMARK   3    B22 (A**2) : NULL                                                 
REMARK   3    B33 (A**2) : NULL                                                 
REMARK   3    B12 (A**2) : NULL                                                 
REMARK   3    B13 (A**2) : NULL                                                 
REMARK   3    B23 (A**2) : NULL                                                 
REMARK   3                                                                      
REMARK   3  ESTIMATED COORDINATE ERROR.                                         
REMARK   3   ESD FROM LUZZATI PLOT        (A) : NULL                            
REMARK   3   ESD FROM SIGMAA              (A) : NULL                            
REMARK   3   LOW RESOLUTION CUTOFF        (A) : NULL                            
REMARK   3                                                                      
REMARK   3  CROSS-VALIDATED ESTIMATED COORDINATE ERROR.                         
REMARK   3   ESD FROM C-V LUZZATI PLOT    (A) : NULL                            
REMARK   3   ESD FROM C-V SIGMAA          (A) : NULL                            
REMARK   3                                                                      
REMARK   3  RMS DEVIATIONS FROM IDEAL VALUES.                                   
REMARK   3   BOND LENGTHS                 (A) : 0.010                           
REMARK   3   BOND ANGLES            (DEGREES) : 2.39                            
REMARK   3   DIHEDRAL ANGLES        (DEGREES) : NULL                            
REMARK   3   IMPROPER ANGLES        (DEGREES) : 2.81                            
REMARK   3                                                                      
REMARK   3  ISOTROPIC THERMAL MODEL : NULL                                      
REMARK   3                                                                      
REMARK   3  ISOTROPIC THERMAL FACTOR RESTRAINTS.    RMS    SIGMA                
REMARK   3   MAIN-CHAIN BOND              (A**2) : NULL  ; NULL                 
REMARK   3   MAIN-CHAIN ANGLE             (A**2) : NULL  ; NULL                 
REMARK   3   SIDE-CHAIN BOND              (A**2) : NULL  ; NULL                 
REMARK   3   SIDE-CHAIN ANGLE             (A**2) : NULL  ; NULL                 
REMARK   3                                                                      
REMARK   3  NCS MODEL : NULL                                                    
REMARK   3                                                                      
REMARK   3  NCS RESTRAINTS.                         RMS   SIGMA/WEIGHT          
REMARK   3   GROUP  1  POSITIONAL            (A) : NULL  ; NULL                 
REMARK   3   GROUP  1  B-FACTOR           (A**2) : NULL  ; NULL                 
REMARK   3                                                                      
REMARK   3  PARAMETER FILE  1  : NULL                                           
REMARK   3  TOPOLOGY FILE  1   : NULL                                           
REMARK   3                                                                      
REMARK   3  OTHER REFINEMENT REMARKS: RESIDUES WITH ZERO OCCUPANCIES AND        
REMARK   3  NEGATIVE B-FACTORS ARE DISORDERED AND THEIR POSITIONS ARE NOT       
REMARK   3  CONSIDERED TO HAVE BEEN DETERMINED.                                 
REMARK   4                                                                      
REMARK   4 1PSN COMPLIES WITH FORMAT V. 3.15, 01-DEC-08                         
REMARK 100                                                                      
REMARK 100 THIS ENTRY HAS BEEN PROCESSED BY BNL.                                
REMARK 200                                                                      
REMARK 200 EXPERIMENTAL DETAILS                                                 
REMARK 200  EXPERIMENT TYPE                : X-RAY DIFFRACTION                  
REMARK 200  DATE OF DATA COLLECTION        : 12-MAY-94                          
REMARK 200  TEMPERATURE           (KELVIN) : NULL                               
REMARK 200  PH                             : NULL                               
REMARK 200  NUMBER OF CRYSTALS USED        : 1                                  
REMARK 200                                                                      
REMARK 200  SYNCHROTRON              (Y/N) : N                                  
REMARK 200  RADIATION SOURCE               : ROTATING ANODE                     
REMARK 200  BEAMLINE                       : NULL                               
REMARK 200  X-RAY GENERATOR MODEL          : NULL                               
REMARK 200  MONOCHROMATIC OR LAUE    (M/L) : NULL                               
REMARK 200  WAVELENGTH OR RANGE        (A) : 1.5418                             
REMARK 200  MONOCHROMATOR                  : NULL                               
REMARK 200  OPTICS                         : NULL                               
REMARK 200                                                                      
REMARK 200  DETECTOR TYPE                  : AREA DETECTOR                      
REMARK 200  DETECTOR MANUFACTURER          : SAN DIEGO MULTIWIRE DETECTION      
REMARK 200                                   SYSTEM                             
REMARK 200  INTENSITY-INTEGRATION SOFTWARE : SAN DIEGO SOFTWARE                 
REMARK 200  DATA SCALING SOFTWARE          : NULL                               
REMARK 200                                                                      
REMARK 200  NUMBER OF UNIQUE REFLECTIONS   : 33057                              
REMARK 200  RESOLUTION RANGE HIGH      (A) : NULL                               
REMARK 200  RESOLUTION RANGE LOW       (A) : NULL                               
REMARK 200  REJECTION CRITERIA  (SIGMA(I)) : 0.000                              
REMARK 200                                                                      
REMARK 200 OVERALL.                                                             
REMARK 200  COMPLETENESS FOR RANGE     (%) : 75.0                               
REMARK 200  DATA REDUNDANCY                : NULL                               
REMARK 200  R MERGE                    (I) : NULL                               
REMARK 200  R SYM                      (I) : NULL                               
REMARK 200  <I/SIGMA(I)> FOR THE DATA SET  : NULL                               
REMARK 200                                                                      
REMARK 200 IN THE HIGHEST RESOLUTION SHELL.                                     
REMARK 200  HIGHEST RESOLUTION SHELL, RANGE HIGH (A) : NULL                     
REMARK 200  HIGHEST RESOLUTION SHELL, RANGE LOW  (A) : NULL                     
REMARK 200  COMPLETENESS FOR SHELL     (%) : NULL                               
REMARK 200  DATA REDUNDANCY IN SHELL       : NULL                               
REMARK 200  R MERGE FOR SHELL          (I) : NULL                               
REMARK 200  R SYM FOR SHELL            (I) : NULL                               
REMARK 200  <I/SIGMA(I)> FOR SHELL         : NULL                               
REMARK 200                                                                      
REMARK 200 DIFFRACTION PROTOCOL: NULL                                           
REMARK 200 METHOD USED TO DETERMINE THE STRUCTURE: NULL                         
REMARK 200 SOFTWARE USED: NULL                                                  
REMARK 200 STARTING MODEL: NULL                                                 
REMARK 200                                                                      
REMARK 200 REMARK: NULL                                                         
REMARK 280                                                                      
REMARK 280 CRYSTAL                                                              
REMARK 280 SOLVENT CONTENT, VS   (%): 60.50                                     
REMARK 280 MATTHEWS COEFFICIENT, VM (ANGSTROMS**3/DA): 3.33                     
REMARK 280                                                                      
REMARK 280 CRYSTALLIZATION CONDITIONS: NULL                                     
REMARK 290                                                                      
REMARK 290 CRYSTALLOGRAPHIC SYMMETRY                                            
REMARK 290 SYMMETRY OPERATORS FOR SPACE GROUP: P 21 21 21                       
REMARK 290                                                                      
REMARK 290      SYMOP   SYMMETRY                                                
REMARK 290     NNNMMM   OPERATOR                                                
REMARK 290       1555   X,Y,Z                                                   
REMARK 290       2555   -X+1/2,-Y,Z+1/2                                         
REMARK 290       3555   -X,Y+1/2,-Z+1/2                                         
REMARK 290       4555   X+1/2,-Y+1/2,-Z                                         
REMARK 290                                                                      
REMARK 290     WHERE NNN -> OPERATOR NUMBER                                     
REMARK 290           MMM -> TRANSLATION VECTOR                                  
REMARK 290                                                                      
REMARK 290 CRYSTALLOGRAPHIC SYMMETRY TRANSFORMATIONS                            
REMARK 290 THE FOLLOWING TRANSFORMATIONS OPERATE ON THE ATOM/HETATM             
REMARK 290 RECORDS IN THIS ENTRY TO PRODUCE CRYSTALLOGRAPHICALLY                
REMARK 290 RELATED MOLECULES.                                                   
REMARK 290   SMTRY1   1  1.000000  0.000000  0.000000        0.00000            
REMARK 290   SMTRY2   1  0.000000  1.000000  0.000000        0.00000            
REMARK 290   SMTRY3   1  0.000000  0.000000  1.000000        0.00000            
REMARK 290   SMTRY1   2 -1.000000  0.000000  0.000000       35.98500            
REMARK 290   SMTRY2   2  0.000000 -1.000000  0.000000        0.00000            
REMARK 290   SMTRY3   2  0.000000  0.000000  1.000000       20.57500            
REMARK 290   SMTRY1   3 -1.000000  0.000000  0.000000        0.00000            
REMARK 290   SMTRY2   3  0.000000  1.000000  0.000000       75.79500            
REMARK 290   SMTRY3   3  0.000000  0.000000 -1.000000       20.57500            
REMARK 290   SMTRY1   4  1.000000  0.000000  0.000000       35.98500            
REMARK 290   SMTRY2   4  0.000000 -1.000000  0.000000       75.79500            
REMARK 290   SMTRY3   4  0.000000  0.000000 -1.000000        0.00000            
REMARK 290                                                                      
REMARK 290 REMARK: NULL                                                         
REMARK 300                                                                      
REMARK 300 BIOMOLECULE: 1                                                       
REMARK 300 SEE REMARK 350 FOR THE AUTHOR PROVIDED AND/OR PROGRAM                
REMARK 300 GENERATED ASSEMBLY INFORMATION FOR THE STRUCTURE IN                  
REMARK 300 THIS ENTRY. THE REMARK MAY ALSO PROVIDE INFORMATION ON               
REMARK 300 BURIED SURFACE AREA.                                                 
REMARK 350                                                                      
REMARK 350 COORDINATES FOR A COMPLETE MULTIMER REPRESENTING THE KNOWN           
REMARK 350 BIOLOGICALLY SIGNIFICANT OLIGOMERIZATION STATE OF THE                
REMARK 350 MOLECULE CAN BE GENERATED BY APPLYING BIOMT TRANSFORMATIONS          
REMARK 350 GIVEN BELOW.  BOTH NON-CRYSTALLOGRAPHIC AND                          
REMARK 350 CRYSTALLOGRAPHIC OPERATIONS ARE GIVEN.                               
REMARK 350                                                                      
REMARK 350 BIOMOLECULE: 1                                                       
REMARK 350 AUTHOR DETERMINED BIOLOGICAL UNIT: MONOMERIC                         
REMARK 350 APPLY THE FOLLOWING TO CHAINS: A                                     
REMARK 350   BIOMT1   1  1.000000  0.000000  0.000000        0.00000            
REMARK 350   BIOMT2   1  0.000000  1.000000  0.000000        0.00000            
REMARK 350   BIOMT3   1  0.000000  0.000000  1.000000        0.00000            
REMARK 475                                                                      
REMARK 475 ZERO OCCUPANCY RESIDUES                                              
REMARK 475 THE FOLLOWING RESIDUES WERE MODELED WITH ZERO OCCUPANCY.             
REMARK 475 THE LOCATION AND PROPERTIES OF THESE RESIDUES MAY NOT                
REMARK 475 BE RELIABLE. (M=MODEL NUMBER; RES=RESIDUE NAME;                      
REMARK 475 C=CHAIN IDENTIFIER; SSEQ=SEQUENCE NUMBER; I=INSERTION CODE)          
REMARK 475   M RES C SSEQI                                                      
REMARK 475     VAL A    1                                                       
REMARK 475     SER A  241                                                       
REMARK 475     ASP A  242                                                       
REMARK 475     GLY A  243                                                       
REMARK 475     GLU A  294                                                       
REMARK 475     SER A  295                                                       
REMARK 475     GLY A  296                                                       
REMARK 500                                                                      
REMARK 500 GEOMETRY AND STEREOCHEMISTRY                                         
REMARK 500 SUBTOPIC: COVALENT BOND ANGLES                                       
REMARK 500                                                                      
REMARK 500 THE STEREOCHEMICAL PARAMETERS OF THE FOLLOWING RESIDUES              
REMARK 500 HAVE VALUES WHICH DEVIATE FROM EXPECTED VALUES BY MORE               
REMARK 500 THAN 6*RMSD (M=MODEL NUMBER; RES=RESIDUE NAME; C=CHAIN               
REMARK 500 IDENTIFIER; SSEQ=SEQUENCE NUMBER; I=INSERTION CODE).                 
REMARK 500                                                                      
REMARK 500 STANDARD TABLE:                                                      
REMARK 500 FORMAT: (10X,I3,1X,A3,1X,A1,I4,A1,3(1X,A4,2X),12X,F5.1)              
REMARK 500                                                                      
REMARK 500 EXPECTED VALUES PROTEIN: ENGH AND HUBER, 1999                        
REMARK 500 EXPECTED VALUES NUCLEIC ACID: CLOWNEY ET AL 1996                     
REMARK 500                                                                      
REMARK 500  M RES CSSEQI ATM1   ATM2   ATM3                                     
REMARK 500    TYR A 125   CB  -  CG  -  CD2 ANGL. DEV. =  -4.2 DEGREES          
REMARK 500                                                                      
REMARK 500 REMARK: NULL                                                         
REMARK 500                                                                      
REMARK 500 GEOMETRY AND STEREOCHEMISTRY                                         
REMARK 500 SUBTOPIC: TORSION ANGLES                                             
REMARK 500                                                                      
REMARK 500 TORSION ANGLES OUTSIDE THE EXPECTED RAMACHANDRAN REGIONS:            
REMARK 500 (M=MODEL NUMBER; RES=RESIDUE NAME; C=CHAIN IDENTIFIER;               
REMARK 500 SSEQ=SEQUENCE NUMBER; I=INSERTION CODE).                             
REMARK 500                                                                      
REMARK 500 STANDARD TABLE:                                                      
REMARK 500 FORMAT:(10X,I3,1X,A3,1X,A1,I4,A1,4X,F7.2,3X,F7.2)                    
REMARK 500                                                                      
REMARK 500 EXPECTED VALUES: GJ KLEYWEGT AND TA JONES (1996). PHI/PSI-           
REMARK 500 CHOLOGY: RAMACHANDRAN REVISITED. STRUCTURE 4, 1395 - 1400            
REMARK 500                                                                      
REMARK 500  M RES CSSEQI        PSI       PHI                                   
REMARK 500    ASP A 159       16.41     57.02                                   
REMARK 500    ASN A 240     -162.67   -100.71                                   
REMARK 500    GLU A 279       61.23     61.28                                   
REMARK 500    SER A 295       42.83   -103.86                                   
REMARK 500                                                                      
REMARK 500 REMARK: NULL                                                         
REMARK 500                                                                      
REMARK 500 GEOMETRY AND STEREOCHEMISTRY                                         
REMARK 500 SUBTOPIC: PLANAR GROUPS                                              
REMARK 500                                                                      
REMARK 500 PLANAR GROUPS IN THE FOLLOWING RESIDUES HAVE A TOTAL                 
REMARK 500 RMS DISTANCE OF ALL ATOMS FROM THE BEST-FIT PLANE                    
REMARK 500 BY MORE THAN AN EXPECTED VALUE OF 6*RMSD, WITH AN                    
REMARK 500 RMSD 0.02 ANGSTROMS, OR AT LEAST ONE ATOM HAS                        
REMARK 500 AN RMSD GREATER THAN THIS VALUE                                      
REMARK 500 (M=MODEL NUMBER; RES=RESIDUE NAME; C=CHAIN IDENTIFIER;               
REMARK 500 SSEQ=SEQUENCE NUMBER; I=INSERTION CODE).                             
REMARK 500                                                                      
REMARK 500  M RES CSSEQI        RMS     TYPE                                    
REMARK 500    PHE A  27         0.08    SIDE_CHAIN                              
REMARK 500    TYR A 154         0.10    SIDE_CHAIN                              
REMARK 500    TYR A 175         0.07    SIDE_CHAIN                              
REMARK 500                                                                      
REMARK 500 REMARK: NULL                                                         
REMARK 500                                                                      
REMARK 500 GEOMETRY AND STEREOCHEMISTRY                                         
REMARK 500 SUBTOPIC: MAIN CHAIN PLANARITY                                       
REMARK 500                                                                      
REMARK 500 THE FOLLOWING RESIDUES HAVE A PSEUDO PLANARITY                       
REMARK 500 TORSION, C(I) - CA(I) - N(I+1) - O(I), GREATER                       
REMARK 500 10.0 DEGREES. (M=MODEL NUMBER; RES=RESIDUE NAME;                     
REMARK 500 C=CHAIN IDENTIFIER; SSEQ=SEQUENCE NUMBER;                            
REMARK 500 I=INSERTION CODE).                                                   
REMARK 500                                                                      
REMARK 500  M RES CSSEQI        ANGLE                                           
REMARK 500    LEU A 301         12.62                                           
REMARK 500                                                                      
REMARK 500 REMARK: NULL                                                         
REMARK 525                                                                      
REMARK 525 SOLVENT                                                              
REMARK 525                                                                      
REMARK 525 THE SOLVENT MOLECULES HAVE CHAIN IDENTIFIERS THAT                    
REMARK 525 INDICATE THE POLYMER CHAIN WITH WHICH THEY ARE MOST                  
REMARK 525 CLOSELY ASSOCIATED. THE REMARK LISTS ALL THE SOLVENT                 
REMARK 525 MOLECULES WHICH ARE MORE THAN 5A AWAY FROM THE                       
REMARK 525 NEAREST POLYMER CHAIN (M = MODEL NUMBER;                             
REMARK 525 RES=RESIDUE NAME; C=CHAIN IDENTIFIER; SSEQ=SEQUENCE                  
REMARK 525 NUMBER; I=INSERTION CODE):                                           
REMARK 525                                                                      
REMARK 525  M RES CSSEQI                                                        
REMARK 525    HOH A 399        DISTANCE =  6.70 ANGSTROMS                       
REMARK 525    HOH A 403        DISTANCE =  5.12 ANGSTROMS                       
REMARK 525    HOH A 419        DISTANCE =  5.47 ANGSTROMS                       
REMARK 525    HOH A 440        DISTANCE =  6.13 ANGSTROMS                       
DBREF  1PSN A    1   326  UNP    P00790   PEPA_HUMAN      63    388             
SEQRES   1 A  326  VAL ASP GLU GLN PRO LEU GLU ASN TYR LEU ASP MET GLU          
SEQRES   2 A  326  TYR PHE GLY THR ILE GLY ILE GLY THR PRO ALA GLN ASP          
SEQRES   3 A  326  PHE THR VAL VAL PHE ASP THR GLY SER SER ASN LEU TRP          
SEQRES   4 A  326  VAL PRO SER VAL TYR CYS SER SER LEU ALA CYS THR ASN          
SEQRES   5 A  326  HIS ASN ARG PHE ASN PRO GLU ASP SER SER THR TYR GLN          
SEQRES   6 A  326  SER THR SER GLU THR VAL SER ILE THR TYR GLY THR GLY          
SEQRES   7 A  326  SER MET THR GLY ILE LEU GLY TYR ASP THR VAL GLN VAL          
SEQRES   8 A  326  GLY GLY ILE SER ASP THR ASN GLN ILE PHE GLY LEU SER          
SEQRES   9 A  326  GLU THR GLU PRO GLY SER PHE LEU TYR TYR ALA PRO PHE          
SEQRES  10 A  326  ASP GLY ILE LEU GLY LEU ALA TYR PRO SER ILE SER SER          
SEQRES  11 A  326  SER GLY ALA THR PRO VAL PHE ASP ASN ILE TRP ASN GLN          
SEQRES  12 A  326  GLY LEU VAL SER GLN ASP LEU PHE SER VAL TYR LEU SER          
SEQRES  13 A  326  ALA ASP ASP GLN SER GLY SER VAL VAL ILE PHE GLY GLY          
SEQRES  14 A  326  ILE ASP SER SER TYR TYR THR GLY SER LEU ASN TRP VAL          
SEQRES  15 A  326  PRO VAL THR VAL GLU GLY TYR TRP GLN ILE THR VAL ASP          
SEQRES  16 A  326  SER ILE THR MET ASN GLY GLU ALA ILE ALA CYS ALA GLU          
SEQRES  17 A  326  GLY CYS GLN ALA ILE VAL ASP THR GLY THR SER LEU LEU          
SEQRES  18 A  326  THR GLY PRO THR SER PRO ILE ALA ASN ILE GLN SER ASP          
SEQRES  19 A  326  ILE GLY ALA SER GLU ASN SER ASP GLY ASP MET VAL VAL          
SEQRES  20 A  326  SER CYS SER ALA ILE SER SER LEU PRO ASP ILE VAL PHE          
SEQRES  21 A  326  THR ILE ASN GLY VAL GLN TYR PRO VAL PRO PRO SER ALA          
SEQRES  22 A  326  TYR ILE LEU GLN SER GLU GLY SER CYS ILE SER GLY PHE          
SEQRES  23 A  326  GLN GLY MET ASN LEU PRO THR GLU SER GLY GLU LEU TRP          
SEQRES  24 A  326  ILE LEU GLY ASP VAL PHE ILE ARG GLN TYR PHE THR VAL          
SEQRES  25 A  326  PHE ASP ARG ALA ASN ASN GLN VAL GLY LEU ALA PRO VAL          
SEQRES  26 A  326  ALA                                                          
FORMUL   2  HOH   *136(H2 O)                                                    
HELIX    1   1 LEU A   48  ASN A   52  1                                   5    
HELIX    2   2 PRO A   58  ASP A   60  5                                   3    
HELIX    3   3 PHE A  111  TYR A  114  1                                   4    
HELIX    4   4 PRO A  126  ILE A  128  5                                   3    
HELIX    5   5 SER A  130  GLY A  132  5                                   3    
HELIX    6   6 VAL A  136  ASN A  142  1                                   7    
HELIX    7   7 SER A  172  TYR A  174  5                                   3    
HELIX    8   8 THR A  225  ASP A  234  1                                  10    
HELIX    9   9 CYS A  249  SER A  254  5                                   6    
HELIX   10  10 PRO A  271  TYR A  274  1                                   4    
HELIX   11  11 ASP A  303  ILE A  306  1                                   4    
SHEET    1   A 6 ASP A   2  PRO A   5  0                                        
SHEET    2   A 6 VAL A 164  PHE A 167 -1  N  PHE A 167   O  ASP A   2           
SHEET    3   A 6 LEU A 150  TYR A 154 -1  N  TYR A 154   O  VAL A 164           
SHEET    4   A 6 TYR A 309  ASP A 314 -1  N  PHE A 313   O  PHE A 151           
SHEET    5   A 6 GLN A 319  PRO A 324 -1  N  ALA A 323   O  PHE A 310           
SHEET    6   A 6 ASN A 180  PRO A 183 -1  N  VAL A 182   O  VAL A 320           
SHEET    1   B 4 GLU A   7  TYR A   9  0                                        
SHEET    2   B 4 GLU A  13  ILE A  20 -1  N  PHE A  15   O  GLU A   7           
SHEET    3   B 4 GLN A  25  ASP A  32 -1  N  VAL A  29   O  GLY A  16           
SHEET    4   B 4 GLY A 119  GLY A 122  1  N  GLY A 119   O  VAL A  30           
SHEET    1   C 3 THR A  70  THR A  74  0                                        
SHEET    2   C 3 SER A  79  ASP A  87 -1  N  GLY A  82   O  VAL A  71           
SHEET    3   C 3 GLN A  99  THR A 106 -1  N  THR A 106   O  THR A  81           
SHEET    1   D 2 VAL A  89  VAL A  91  0                                        
SHEET    2   D 2 ILE A  94  ASP A  96 -1  N  ASP A  96   O  VAL A  89           
SHEET    1   E 3 GLN A 191  VAL A 194  0                                        
SHEET    2   E 3 CYS A 210  VAL A 214 -1  N  ALA A 212   O  ILE A 192           
SHEET    3   E 3 LEU A 298  LEU A 301  1  N  TRP A 299   O  GLN A 211           
SHEET    1   F 4 VAL A 265  VAL A 269  0                                        
SHEET    2   F 4 ILE A 258  ILE A 262 -1  N  ILE A 262   O  VAL A 265           
SHEET    3   F 4 SER A 196  MET A 199 -1  N  THR A 198   O  VAL A 259           
SHEET    4   F 4 GLU A 202  ALA A 205 -1  N  ALA A 205   O  ILE A 197           
SHEET    1   G 2 LEU A 221  GLY A 223  0                                        
SHEET    2   G 2 PHE A 286  GLY A 288  1  N  GLN A 287   O  LEU A 221           
SHEET    1   H 2 ILE A 275  SER A 278  0                                        
SHEET    2   H 2 SER A 281  SER A 284 -1  N  ILE A 283   O  LEU A 276           
SSBOND   1 CYS A   45    CYS A   50                          1555   1555  2.03  
SSBOND   2 CYS A  206    CYS A  210                          1555   1555  2.04  
SSBOND   3 CYS A  249    CYS A  282                          1555   1555  2.04  
CISPEP   1 THR A   22    PRO A   23          0        -4.09                     
CRYST1   71.970  151.590   41.150  90.00  90.00  90.00 P 21 21 21    4          
ORIGX1      1.000000  0.000000  0.000000        0.00000                         
ORIGX2      0.000000  1.000000  0.000000        0.00000                         
ORIGX3      0.000000  0.000000  1.000000        0.00000                         
SCALE1      0.013895  0.000000  0.000000        0.00000                         
SCALE2      0.000000  0.006597  0.000000        0.00000                         
SCALE3      0.000000  0.000000  0.024301        0.00000                         
ATOM      1  N   VAL A   1      30.720  35.620  14.520  0.00 -0.98           N  
ATOM      2  CA  VAL A   1      29.320  35.370  14.130  0.00 -0.98           C  
ATOM      3  C   VAL A   1      29.190  34.370  12.960  0.00 -0.98           C  
ATOM      4  O   VAL A   1      29.440  34.640  11.780  0.00 -0.98           O  
ATOM      5  CB  VAL A   1      28.580  36.710  13.950  0.00 -0.98           C  
ATOM      6  CG1 VAL A   1      29.100  37.550  12.770  0.00 -0.98           C  
ATOM      7  CG2 VAL A   1      27.060  36.500  13.850  0.00 -0.98           C  
ATOM      8  N   ASP A   2      28.780  33.190  13.380  1.00 43.60           N  
ATOM      9  CA  ASP A   2      28.780  31.950  12.570  1.00 49.19           C  
ATOM     10  C   ASP A   2      27.470  31.650  11.820  1.00 49.60           C  
ATOM     11  O   ASP A   2      26.480  31.190  12.380  1.00 66.25           O  
ATOM     12  CB  ASP A   2      29.140  30.760  13.450  1.00 10.18           C  
ATOM     13  CG  ASP A   2      30.570  30.850  13.950  1.00 51.69           C  
ATOM     14  OD1 ASP A   2      31.470  30.890  13.080  1.00 44.38           O  
ATOM     15  OD2 ASP A   2      30.700  30.950  15.200  1.00 46.44           O  
ATOM     16  N   GLU A   3      27.590  31.780  10.510  1.00 22.50           N  
ATOM     17  CA  GLU A   3      26.450  31.690   9.590  1.00 36.48           C  
ATOM     18  C   GLU A   3      26.440  30.430   8.710  1.00 76.77           C  
ATOM     19  O   GLU A   3      27.390  30.110   8.010  1.00 65.31           O  
ATOM     20  CB  GLU A   3      26.440  32.940   8.710  1.00  8.55           C  
ATOM     21  CG  GLU A   3      25.930  34.190   9.440  1.00 99.99           C  
ATOM     22  CD  GLU A   3      25.590  35.380   8.530  1.00 98.64           C  
ATOM     23  OE1 GLU A   3      25.600  35.210   7.290  1.00 65.42           O  
ATOM     24  OE2 GLU A   3      25.240  36.440   9.110  1.00 66.85           O  
ATOM     25  N   GLN A   4      25.260  29.830   8.640  1.00 23.96           N  
ATOM     26  CA  GLN A   4      24.980  28.720   7.720  1.00  8.07           C  
ATOM     27  C   GLN A   4      24.000  29.180   6.630  1.00 11.71           C  
ATOM     28  O   GLN A   4      22.820  29.380   6.910  1.00 29.43           O  
ATOM     29  CB  GLN A   4      24.410  27.550   8.530  1.00 15.31           C  
ATOM     30  CG  GLN A   4      23.990  26.350   7.690  1.00 24.63           C  
ATOM     31  CD  GLN A   4      25.160  25.610   7.060  1.00 32.60           C  
ATOM     32  OE1 GLN A   4      26.180  25.300   7.650  1.00 36.25           O  
ATOM     33  NE2 GLN A   4      24.970  25.260   5.810  1.00 14.42           N  
ATOM     34  N   PRO A   5      24.480  29.330   5.400  1.00 23.96           N  
ATOM     35  CA  PRO A   5      23.600  29.610   4.260  1.00 15.33           C  
ATOM     36  C   PRO A   5      22.710  28.410   3.900  1.00 24.06           C  
ATOM     37  O   PRO A   5      23.080  27.270   4.130  1.00 27.00           O  
ATOM     38  CB  PRO A   5      24.530  30.030   3.120  1.00 13.99           C  
ATOM     39  CG  PRO A   5      25.880  29.440   3.510  1.00  9.23           C  
ATOM     40  CD  PRO A   5      25.890  29.510   5.030  1.00 25.72           C  
ATOM     41  N   LEU A   6      21.470  28.740   3.600  1.00 11.39           N  
ATOM     42  CA  LEU A   6      20.440  27.740   3.240  1.00 13.63           C  
ATOM     43  C   LEU A   6      19.970  28.030   1.810  1.00  2.68           C  
ATOM     44  O   LEU A   6      20.030  29.150   1.310  1.00 28.94           O  
ATOM     45  CB  LEU A   6      19.190  27.780   4.130  1.00  4.81           C  
ATOM     46  CG  LEU A   6      19.390  27.730   5.650  1.00  6.85           C  
ATOM     47  CD1 LEU A   6      17.990  27.810   6.260  1.00  4.59           C  
ATOM     48  CD2 LEU A   6      20.080  26.460   6.130  1.00  8.37           C  
ATOM     49  N   GLU A   7      19.660  26.940   1.120  1.00  5.96           N  
ATOM     50  CA  GLU A   7      19.060  27.030  -0.220  1.00 16.52           C  
ATOM     51  C   GLU A   7      17.530  26.950  -0.050  1.00 20.08           C  
ATOM     52  O   GLU A   7      17.010  26.230   0.800  1.00 26.39           O  
ATOM     53  CB  GLU A   7      19.600  25.860  -1.050  1.00 19.69           C  
ATOM     54  CG  GLU A   7      19.310  26.010  -2.540  1.00 99.99           C  
ATOM     55  CD  GLU A   7      19.780  24.790  -3.340  1.00 99.99           C  
ATOM     56  OE1 GLU A   7      20.880  24.270  -3.030  1.00 99.99           O  
ATOM     57  OE2 GLU A   7      19.030  24.400  -4.270  1.00 99.99           O  
ATOM     58  N   ASN A   8      16.850  27.820  -0.770  1.00 21.01           N  
ATOM     59  CA  ASN A   8      15.380  27.840  -0.830  1.00  4.48           C  
ATOM     60  C   ASN A   8      14.910  26.960  -1.990  1.00 17.79           C  
ATOM     61  O   ASN A   8      15.240  27.220  -3.140  1.00 27.34           O  
ATOM     62  CB  ASN A   8      14.950  29.280  -1.080  1.00  2.42           C  
ATOM     63  CG  ASN A   8      13.440  29.450  -1.130  1.00 26.09           C  
ATOM     64  OD1 ASN A   8      12.680  28.520  -1.400  1.00 11.66           O  
ATOM     65  ND2 ASN A   8      12.990  30.630  -0.760  1.00 20.90           N  
ATOM     66  N   TYR A   9      14.130  25.950  -1.650  1.00  8.76           N  
ATOM     67  CA  TYR A   9      13.530  25.050  -2.660  1.00 20.47           C  
ATOM     68  C   TYR A   9      12.020  25.310  -2.810  1.00  8.36           C  
ATOM     69  O   TYR A   9      11.190  24.830  -2.020  1.00 23.77           O  
ATOM     70  CB  TYR A   9      13.810  23.590  -2.270  1.00 17.71           C  
ATOM     71  CG  TYR A   9      13.320  22.600  -3.330  1.00 23.71           C  
ATOM     72  CD1 TYR A   9      14.120  22.400  -4.480  1.00 23.17           C  
ATOM     73  CD2 TYR A   9      12.110  21.900  -3.150  1.00 18.24           C  
ATOM     74  CE1 TYR A   9      13.700  21.490  -5.460  1.00 57.33           C  
ATOM     75  CE2 TYR A   9      11.690  20.980  -4.130  1.00 99.99           C  
ATOM     76  CZ  TYR A   9      12.490  20.790  -5.280  1.00 26.26           C  
ATOM     77  OH  TYR A   9      12.110  19.880  -6.220  1.00 99.99           O  
ATOM     78  N   LEU A  10      11.690  26.140  -3.800  1.00 19.74           N  
ATOM     79  CA  LEU A  10      10.310  26.450  -4.210  1.00 24.63           C  
ATOM     80  C   LEU A  10       9.390  26.970  -3.070  1.00 18.02           C  
ATOM     81  O   LEU A  10       8.180  26.740  -3.070  1.00 57.80           O  
ATOM     82  CB  LEU A  10       9.700  25.220  -4.890  1.00 46.41           C  
ATOM     83  CG  LEU A  10      10.350  24.850  -6.230  1.00 37.28           C  
ATOM     84  CD1 LEU A  10       9.750  23.530  -6.710  1.00 46.84           C  
ATOM     85  CD2 LEU A  10      10.140  25.920  -7.290  1.00 99.99           C  
ATOM     86  N   ASP A  11       9.990  27.690  -2.110  1.00 41.65           N  
ATOM     87  CA  ASP A  11       9.340  28.200  -0.870  1.00 32.24           C  
ATOM     88  C   ASP A  11       8.670  27.110   0.010  1.00 19.93           C  
ATOM     89  O   ASP A  11       7.890  27.410   0.910  1.00 22.90           O  
ATOM     90  CB  ASP A  11       8.360  29.360  -1.160  1.00 64.11           C  
ATOM     91  CG  ASP A  11       8.990  30.650  -1.700  1.00 15.85           C  
ATOM     92  OD1 ASP A  11      10.240  30.830  -1.620  1.00 28.39           O  
ATOM     93  OD2 ASP A  11       8.270  31.490  -2.270  1.00 29.32           O  
ATOM     94  N   MET A  12       9.100  25.860  -0.170  1.00 14.51           N  
ATOM     95  CA  MET A  12       8.540  24.690   0.540  1.00 15.80           C  
ATOM     96  C   MET A  12       9.530  24.090   1.560  1.00  7.25           C  
ATOM     97  O   MET A  12       9.150  23.570   2.610  1.00 22.13           O  
ATOM     98  CB  MET A  12       8.080  23.610  -0.460  1.00 13.71           C  
ATOM     99  CG  MET A  12       6.840  23.990  -1.280  1.00 21.58           C  
ATOM    100  SD  MET A  12       5.310  24.330  -0.330  1.00 42.00           S  
ATOM    101  CE  MET A  12       4.980  25.930  -1.030  1.00 31.31           C  
ATOM    102  N   GLU A  13      10.810  24.200   1.230  1.00  7.76           N  
ATOM    103  CA  GLU A  13      11.900  23.600   2.010  1.00 20.22           C  
ATOM    104  C   GLU A  13      13.200  24.430   1.940  1.00  6.44           C  
ATOM    105  O   GLU A  13      13.650  24.840   0.880  1.00 24.69           O  
ATOM    106  CB  GLU A  13      12.230  22.210   1.460  1.00 10.18           C  
ATOM    107  CG  GLU A  13      11.190  21.140   1.750  1.00 28.41           C  
ATOM    108  CD  GLU A  13      11.230  20.030   0.690  1.00 30.71           C  
ATOM    109  OE1 GLU A  13      12.250  19.920  -0.040  1.00 45.74           O  
ATOM    110  OE2 GLU A  13      10.240  19.280   0.640  1.00 99.99           O  
ATOM    111  N   TYR A  14      13.870  24.430   3.070  1.00  5.74           N  
ATOM    112  CA  TYR A  14      15.100  25.170   3.350  1.00 11.17           C  
ATOM    113  C   TYR A  14      16.100  24.200   4.000  1.00  2.72           C  
ATOM    114  O   TYR A  14      15.990  23.830   5.180  1.00 18.82           O  
ATOM    115  CB  TYR A  14      14.770  26.320   4.310  1.00  2.95           C  
ATOM    116  CG  TYR A  14      13.830  27.340   3.680  1.00  7.47           C  
ATOM    117  CD1 TYR A  14      12.440  27.160   3.750  1.00  2.11           C  
ATOM    118  CD2 TYR A  14      14.390  28.470   3.030  1.00  8.97           C  
ATOM    119  CE1 TYR A  14      11.580  28.100   3.160  1.00 12.98           C  
ATOM    120  CE2 TYR A  14      13.540  29.430   2.450  1.00  6.04           C  
ATOM    121  CZ  TYR A  14      12.150  29.230   2.530  1.00 12.50           C  
ATOM    122  OH  TYR A  14      11.310  30.200   2.110  1.00 10.22           O  
ATOM    123  N   PHE A  15      17.200  24.050   3.280  1.00 10.79           N  
ATOM    124  CA  PHE A  15      18.290  23.140   3.680  1.00  7.86           C  
ATOM    125  C   PHE A  15      19.680  23.650   3.330  1.00 15.27           C  
ATOM    126  O   PHE A  15      19.860  24.450   2.420  1.00 14.58           O  
ATOM    127  CB  PHE A  15      18.120  21.750   3.050  1.00  9.40           C  
ATOM    128  CG  PHE A  15      17.950  21.780   1.540  1.00  3.49           C  
ATOM    129  CD1 PHE A  15      19.080  21.840   0.690  1.00 16.12           C  
ATOM    130  CD2 PHE A  15      16.650  21.720   1.020  1.00 13.39           C  
ATOM    131  CE1 PHE A  15      18.900  21.880  -0.700  1.00  8.53           C  
ATOM    132  CE2 PHE A  15      16.460  21.750  -0.370  1.00  6.13           C  
ATOM    133  CZ  PHE A  15      17.590  21.850  -1.220  1.00 14.70           C  
ATOM    134  N   GLY A  16      20.670  23.080   4.000  1.00 15.82           N  
ATOM    135  CA  GLY A  16      22.050  23.530   3.810  1.00  8.51           C  
ATOM    136  C   GLY A  16      23.030  22.370   3.920  1.00  6.28           C  
ATOM    137  O   GLY A  16      22.690  21.300   4.400  1.00 15.62           O  
ATOM    138  N   THR A  17      24.250  22.690   3.580  1.00  9.85           N  
ATOM    139  CA  THR A  17      25.340  21.710   3.530  1.00 11.32           C  
ATOM    140  C   THR A  17      26.150  21.680   4.810  1.00 13.65           C  
ATOM    141  O   THR A  17      26.540  22.730   5.310  1.00 28.53           O  
ATOM    142  CB  THR A  17      26.200  22.020   2.300  1.00 18.93           C  
ATOM    143  OG1 THR A  17      25.310  22.020   1.190  1.00 26.41           O  
ATOM    144  CG2 THR A  17      27.270  20.960   2.050  1.00 25.17           C  
ATOM    145  N   ILE A  18      26.190  20.480   5.380  1.00 12.59           N  
ATOM    146  CA  ILE A  18      27.020  20.130   6.550  1.00  8.90           C  
ATOM    147  C   ILE A  18      28.080  19.100   6.140  1.00 16.64           C  
ATOM    148  O   ILE A  18      27.930  18.370   5.160  1.00 16.95           O  
ATOM    149  CB  ILE A  18      26.240  19.600   7.780  1.00 16.01           C  
ATOM    150  CG1 ILE A  18      25.490  18.270   7.520  1.00  8.11           C  
ATOM    151  CG2 ILE A  18      25.310  20.690   8.340  1.00  8.72           C  
ATOM    152  CD1 ILE A  18      24.990  17.620   8.810  1.00 12.99           C  
ATOM    153  N   GLY A  19      29.150  19.070   6.910  1.00 10.54           N  
ATOM    154  CA  GLY A  19      30.220  18.090   6.720  1.00  6.98           C  
ATOM    155  C   GLY A  19      30.210  17.190   7.950  1.00  4.92           C  
ATOM    156  O   GLY A  19      30.010  17.700   9.040  1.00 16.61           O  
ATOM    157  N   ILE A  20      30.210  15.880   7.750  1.00  9.14           N  
ATOM    158  CA  ILE A  20      30.330  14.920   8.860  1.00  8.90           C  
ATOM    159  C   ILE A  20      31.570  14.040   8.620  1.00 14.46           C  
ATOM    160  O   ILE A  20      31.770  13.520   7.530  1.00 19.09           O  
ATOM    161  CB  ILE A  20      29.080  14.040   9.020  1.00 11.77           C  
ATOM    162  CG1 ILE A  20      27.830  14.910   9.130  1.00  3.72           C  
ATOM    163  CG2 ILE A  20      29.230  13.100  10.230  1.00  3.90           C  
ATOM    164  CD1 ILE A  20      26.510  14.120   9.270  1.00  5.28           C  
ATOM    165  N   GLY A  21      32.450  14.020   9.610  1.00 13.03           N  
ATOM    166  CA  GLY A  21      33.570  13.050   9.660  1.00 11.65           C  
ATOM    167  C   GLY A  21      34.940  13.630   9.330  1.00 17.06           C  
ATOM    168  O   GLY A  21      35.030  14.800   8.950  1.00 17.29           O  
ATOM    169  N   THR A  22      35.980  12.840   9.520  1.00 22.84           N  
ATOM    170  CA  THR A  22      37.360  13.270   9.160  1.00 28.23           C  
ATOM    171  C   THR A  22      38.030  12.300   8.150  1.00 23.25           C  
ATOM    172  O   THR A  22      38.290  11.150   8.500  1.00 36.77           O  
ATOM    173  CB  THR A  22      38.240  13.450  10.390  1.00 20.43           C  
ATOM    174  OG1 THR A  22      37.590  14.190  11.420  1.00 45.31           O  
ATOM    175  CG2 THR A  22      39.550  14.170  10.050  1.00 99.99           C  
ATOM    176  N   PRO A  23      38.220  12.750   6.900  1.00 27.75           N  
ATOM    177  CA  PRO A  23      37.780  14.050   6.360  1.00 99.22           C  
ATOM    178  C   PRO A  23      36.270  14.090   6.100  1.00 30.74           C  
ATOM    179  O   PRO A  23      35.620  13.070   5.960  1.00 28.26           O  
ATOM    180  CB  PRO A  23      38.540  14.190   5.040  1.00 15.05           C  
ATOM    181  CG  PRO A  23      38.710  12.750   4.560  1.00 50.66           C  
ATOM    182  CD  PRO A  23      38.940  11.990   5.870  1.00 22.96           C  
ATOM    183  N   ALA A  24      35.800  15.320   5.970  1.00 31.95           N  
ATOM    184  CA  ALA A  24      34.380  15.650   5.850  1.00 12.27           C  
ATOM    185  C   ALA A  24      33.700  15.080   4.600  1.00 23.08           C  
ATOM    186  O   ALA A  24      34.180  15.200   3.470  1.00 44.93           O  
ATOM    187  CB  ALA A  24      34.190  17.170   5.950  1.00 21.70           C  
ATOM    188  N   GLN A  25      32.640  14.330   4.880  1.00 18.15           N  
ATOM    189  CA  GLN A  25      31.650  13.920   3.880  1.00 22.11           C  
ATOM    190  C   GLN A  25      30.480  14.930   3.950  1.00  8.92           C  
ATOM    191  O   GLN A  25      30.020  15.280   5.040  1.00 24.43           O  
ATOM    192  CB  GLN A  25      31.190  12.480   4.190  1.00 28.42           C  
ATOM    193  CG  GLN A  25      32.320  11.450   4.050  1.00  4.50           C  
ATOM    194  CD  GLN A  25      31.870  10.070   4.510  1.00 17.85           C  
ATOM    195  OE1 GLN A  25      30.930   9.470   4.020  1.00 19.60           O  
ATOM    196  NE2 GLN A  25      32.580   9.480   5.450  1.00 13.10           N  
ATOM    197  N   ASP A  26      30.070  15.420   2.780  1.00 13.38           N  
ATOM    198  CA  ASP A  26      29.050  16.490   2.650  1.00  7.59           C  
ATOM    199  C   ASP A  26      27.620  15.950   2.580  1.00 26.13           C  
ATOM    200  O   ASP A  26      27.370  15.030   1.810  1.00 21.35           O  
ATOM    201  CB  ASP A  26      29.320  17.330   1.410  1.00 15.40           C  
ATOM    202  CG  ASP A  26      30.500  18.300   1.570  1.00 64.30           C  
ATOM    203  OD1 ASP A  26      31.080  18.370   2.670  1.00 33.21           O  
ATOM    204  OD2 ASP A  26      30.780  18.980   0.560  1.00 99.99           O  
ATOM    205  N   PHE A  27      26.720  16.580   3.330  1.00 17.50           N  
ATOM    206  CA  PHE A  27      25.260  16.290   3.250  1.00  6.31           C  
ATOM    207  C   PHE A  27      24.440  17.580   3.200  1.00  4.25           C  
ATOM    208  O   PHE A  27      24.810  18.590   3.790  1.00 20.43           O  
ATOM    209  CB  PHE A  27      24.750  15.500   4.450  1.00 10.53           C  
ATOM    210  CG  PHE A  27      25.470  14.160   4.610  1.00 13.92           C  
ATOM    211  CD1 PHE A  27      25.020  13.040   3.870  1.00 15.37           C  
ATOM    212  CD2 PHE A  27      26.690  14.140   5.310  1.00 18.85           C  
ATOM    213  CE1 PHE A  27      25.840  11.910   3.800  1.00  8.64           C  
ATOM    214  CE2 PHE A  27      27.520  13.020   5.220  1.00  7.27           C  
ATOM    215  CZ  PHE A  27      27.090  11.910   4.450  1.00  8.57           C  
ATOM    216  N   THR A  28      23.280  17.470   2.570  1.00 12.22           N  
ATOM    217  CA  THR A  28      22.230  18.490   2.600  1.00 16.15           C  
ATOM    218  C   THR A  28      21.190  18.100   3.660  1.00 12.38           C  
ATOM    219  O   THR A  28      20.690  16.980   3.680  1.00 24.02           O  
ATOM    220  CB  THR A  28      21.600  18.610   1.200  1.00  9.49           C  
ATOM    221  OG1 THR A  28      21.220  17.330   0.690  1.00 99.99           O  
ATOM    222  CG2 THR A  28      22.570  19.310   0.260  1.00 27.81           C  
ATOM    223  N   VAL A  29      21.010  18.950   4.660  1.00 10.72           N  
ATOM    224  CA  VAL A  29      20.030  18.650   5.730  1.00  2.00           C  
ATOM    225  C   VAL A  29      19.010  19.780   5.880  1.00  7.88           C  
ATOM    226  O   VAL A  29      19.370  20.920   5.660  1.00 14.77           O  
ATOM    227  CB  VAL A  29      20.750  18.380   7.060  1.00  7.48           C  
ATOM    228  CG1 VAL A  29      21.610  17.120   6.910  1.00  2.00           C  
ATOM    229  CG2 VAL A  29      21.610  19.550   7.530  1.00  4.94           C  
ATOM    230  N   VAL A  30      17.750  19.440   6.140  1.00  8.89           N  
ATOM    231  CA  VAL A  30      16.700  20.410   6.560  1.00  5.22           C  
ATOM    232  C   VAL A  30      17.030  20.900   7.960  1.00 12.98           C  
ATOM    233  O   VAL A  30      17.250  20.130   8.890  1.00 13.12           O  
ATOM    234  CB  VAL A  30      15.280  19.800   6.460  1.00  8.39           C  
ATOM    235  CG1 VAL A  30      14.110  20.620   7.020  1.00  6.72           C  
ATOM    236  CG2 VAL A  30      14.940  19.720   5.000  1.00 17.55           C  
ATOM    237  N   PHE A  31      17.180  22.220   8.050  1.00 18.89           N  
ATOM    238  CA  PHE A  31      17.330  22.860   9.360  1.00  4.31           C  
ATOM    239  C   PHE A  31      15.950  23.060   9.980  1.00  5.39           C  
ATOM    240  O   PHE A  31      15.190  23.940   9.560  1.00  9.58           O  
ATOM    241  CB  PHE A  31      18.080  24.170   9.210  1.00 14.06           C  
ATOM    242  CG  PHE A  31      19.560  23.880   9.160  1.00 10.85           C  
ATOM    243  CD1 PHE A  31      20.160  23.420   7.970  1.00 10.65           C  
ATOM    244  CD2 PHE A  31      20.320  24.150  10.310  1.00  2.79           C  
ATOM    245  CE1 PHE A  31      21.560  23.230   7.950  1.00 13.31           C  
ATOM    246  CE2 PHE A  31      21.710  23.940  10.290  1.00  8.80           C  
ATOM    247  CZ  PHE A  31      22.320  23.490   9.110  1.00  2.87           C  
ATOM    248  N   ASP A  32      15.660  22.200  10.940  1.00  7.13           N  
ATOM    249  CA  ASP A  32      14.280  21.940  11.370  1.00  2.00           C  
ATOM    250  C   ASP A  32      14.090  22.240  12.850  1.00  2.00           C  
ATOM    251  O   ASP A  32      14.450  21.430  13.690  1.00  7.69           O  
ATOM    252  CB  ASP A  32      13.920  20.480  11.060  1.00  4.79           C  
ATOM    253  CG  ASP A  32      12.470  20.090  11.390  1.00 14.56           C  
ATOM    254  OD1 ASP A  32      11.660  21.020  11.580  1.00 19.41           O  
ATOM    255  OD2 ASP A  32      12.190  18.870  11.510  1.00 14.89           O  
ATOM    256  N   THR A  33      13.330  23.290  13.110  1.00  9.85           N  
ATOM    257  CA  THR A  33      12.960  23.690  14.480  1.00  4.28           C  
ATOM    258  C   THR A  33      11.780  22.920  15.100  1.00  2.00           C  
ATOM    259  O   THR A  33      11.530  23.070  16.290  1.00 16.69           O  
ATOM    260  CB  THR A  33      12.740  25.200  14.610  1.00  8.08           C  
ATOM    261  OG1 THR A  33      11.640  25.580  13.790  1.00  6.37           O  
ATOM    262  CG2 THR A  33      13.980  25.980  14.160  1.00  2.12           C  
ATOM    263  N   GLY A  34      11.190  21.970  14.350  1.00 17.13           N  
ATOM    264  CA  GLY A  34      10.110  21.090  14.850  1.00  8.33           C  
ATOM    265  C   GLY A  34      10.510  19.660  15.250  1.00  5.93           C  
ATOM    266  O   GLY A  34       9.670  18.800  15.500  1.00 10.89           O  
ATOM    267  N   SER A  35      11.810  19.390  15.240  1.00  2.00           N  
ATOM    268  CA  SER A  35      12.400  18.110  15.660  1.00  3.26           C  
ATOM    269  C   SER A  35      13.790  18.400  16.230  1.00  6.37           C  
ATOM    270  O   SER A  35      14.180  19.560  16.210  1.00  8.24           O  
ATOM    271  CB  SER A  35      12.490  17.110  14.510  1.00  2.94           C  
ATOM    272  OG  SER A  35      13.450  17.520  13.550  1.00  9.27           O  
ATOM    273  N   SER A  36      14.450  17.410  16.840  1.00  2.71           N  
ATOM    274  CA  SER A  36      15.700  17.630  17.590  1.00  2.00           C  
ATOM    275  C   SER A  36      16.840  16.670  17.260  1.00  3.74           C  
ATOM    276  O   SER A  36      17.920  16.770  17.830  1.00  9.38           O  
ATOM    277  CB  SER A  36      15.440  17.450  19.070  1.00  4.98           C  
ATOM    278  OG  SER A  36      14.360  18.280  19.440  1.00 10.08           O  
ATOM    279  N   ASN A  37      16.630  15.790  16.290  1.00 11.23           N  
ATOM    280  CA  ASN A  37      17.650  14.800  15.910  1.00  6.53           C  
ATOM    281  C   ASN A  37      18.370  15.200  14.640  1.00  7.21           C  
ATOM    282  O   ASN A  37      17.760  15.720  13.700  1.00 13.51           O  
ATOM    283  CB  ASN A  37      17.010  13.450  15.630  1.00 10.33           C  
ATOM    284  CG  ASN A  37      16.450  12.830  16.900  1.00 15.93           C  
ATOM    285  OD1 ASN A  37      15.290  12.940  17.220  1.00 12.29           O  
ATOM    286  ND2 ASN A  37      17.280  12.030  17.520  1.00  2.58           N  
ATOM    287  N   LEU A  38      19.630  14.780  14.600  1.00  2.71           N  
ATOM    288  CA  LEU A  38      20.440  14.870  13.390  1.00  2.00           C  
ATOM    289  C   LEU A  38      20.590  13.450  12.880  1.00  4.72           C  
ATOM    290  O   LEU A  38      20.910  12.520  13.610  1.00  8.72           O  
ATOM    291  CB  LEU A  38      21.830  15.460  13.700  1.00  6.85           C  
ATOM    292  CG  LEU A  38      22.820  15.280  12.530  1.00  2.00           C  
ATOM    293  CD1 LEU A  38      22.380  16.000  11.260  1.00  3.83           C  
ATOM    294  CD2 LEU A  38      24.190  15.760  12.960  1.00  2.00           C  
ATOM    295  N   TRP A  39      20.300  13.290  11.610  1.00 10.54           N  
ATOM    296  CA  TRP A  39      20.610  12.020  10.940  1.00  3.78           C  
ATOM    297  C   TRP A  39      20.870  12.230   9.460  1.00  5.72           C  
ATOM    298  O   TRP A  39      20.340  13.170   8.870  1.00 21.77           O  
ATOM    299  CB  TRP A  39      19.510  10.970  11.140  1.00  2.61           C  
ATOM    300  CG  TRP A  39      18.150  11.340  10.530  1.00  2.00           C  
ATOM    301  CD1 TRP A  39      17.200  12.020  11.160  1.00  7.89           C  
ATOM    302  CD2 TRP A  39      17.700  11.090   9.240  1.00  2.00           C  
ATOM    303  NE1 TRP A  39      16.190  12.230  10.330  1.00  6.84           N  
ATOM    304  CE2 TRP A  39      16.450  11.710   9.150  1.00  2.00           C  
ATOM    305  CE3 TRP A  39      18.240  10.410   8.140  1.00  6.01           C  
ATOM    306  CZ2 TRP A  39      15.720  11.710   7.950  1.00  2.00           C  
ATOM    307  CZ3 TRP A  39      17.530  10.430   6.930  1.00  2.00           C  
ATOM    308  CH2 TRP A  39      16.280  11.070   6.830  1.00 12.34           C  
ATOM    309  N   VAL A  40      21.680  11.350   8.910  1.00 10.84           N  
ATOM    310  CA  VAL A  40      21.960  11.290   7.460  1.00  2.81           C  
ATOM    311  C   VAL A  40      21.840   9.840   6.950  1.00 16.35           C  
ATOM    312  O   VAL A  40      21.860   8.910   7.760  1.00  4.54           O  
ATOM    313  CB  VAL A  40      23.340  11.890   7.160  1.00  7.79           C  
ATOM    314  CG1 VAL A  40      23.310  13.400   7.400  1.00  2.00           C  
ATOM    315  CG2 VAL A  40      24.470  11.180   7.900  1.00  9.95           C  
ATOM    316  N   PRO A  41      21.680   9.600   5.650  1.00  8.76           N  
ATOM    317  CA  PRO A  41      21.700   8.240   5.110  1.00  9.54           C  
ATOM    318  C   PRO A  41      23.110   7.660   5.260  1.00 10.08           C  
ATOM    319  O   PRO A  41      24.100   8.370   5.440  1.00 16.03           O  
ATOM    320  CB  PRO A  41      21.320   8.380   3.640  1.00  7.78           C  
ATOM    321  CG  PRO A  41      20.590   9.710   3.610  1.00  8.88           C  
ATOM    322  CD  PRO A  41      21.380  10.560   4.580  1.00  7.97           C  
ATOM    323  N   SER A  42      23.150   6.360   5.450  1.00  9.56           N  
ATOM    324  CA  SER A  42      24.450   5.660   5.530  1.00  4.61           C  
ATOM    325  C   SER A  42      24.510   4.470   4.570  1.00 25.05           C  
ATOM    326  O   SER A  42      23.520   4.070   3.980  1.00 21.49           O  
ATOM    327  CB  SER A  42      24.800   5.230   6.940  1.00 16.39           C  
ATOM    328  OG  SER A  42      24.020   4.090   7.290  1.00  9.96           O  
ATOM    329  N   VAL A  43      25.730   3.960   4.440  1.00 17.39           N  
ATOM    330  CA  VAL A  43      26.050   2.800   3.580  1.00 14.60           C  
ATOM    331  C   VAL A  43      25.350   1.490   4.040  1.00 11.63           C  
ATOM    332  O   VAL A  43      25.250   0.490   3.330  1.00 40.73           O  
ATOM    333  CB  VAL A  43      27.590   2.760   3.470  1.00 10.81           C  
ATOM    334  CG1 VAL A  43      28.240   2.240   4.750  1.00 16.15           C  
ATOM    335  CG2 VAL A  43      28.040   1.980   2.250  1.00 72.21           C  
ATOM    336  N   TYR A  44      24.790   1.530   5.240  1.00  9.32           N  
ATOM    337  CA  TYR A  44      23.970   0.460   5.810  1.00 16.46           C  
ATOM    338  C   TYR A  44      22.520   0.500   5.290  1.00 24.43           C  
ATOM    339  O   TYR A  44      21.700  -0.330   5.660  1.00 18.25           O  
ATOM    340  CB  TYR A  44      23.980   0.590   7.350  1.00  8.17           C  
ATOM    341  CG  TYR A  44      25.390   0.500   7.960  1.00 23.90           C  
ATOM    342  CD1 TYR A  44      26.400  -0.270   7.330  1.00 21.98           C  
ATOM    343  CD2 TYR A  44      25.690   1.310   9.080  1.00 27.85           C  
ATOM    344  CE1 TYR A  44      27.720  -0.220   7.810  1.00 99.99           C  
ATOM    345  CE2 TYR A  44      27.010   1.360   9.560  1.00 39.78           C  
ATOM    346  CZ  TYR A  44      28.010   0.600   8.920  1.00 32.54           C  
ATOM    347  OH  TYR A  44      29.300   0.630   9.380  1.00 76.95           O  
ATOM    348  N   CYS A  45      22.210   1.460   4.430  1.00 11.13           N  
ATOM    349  CA  CYS A  45      20.840   1.640   3.940  1.00  7.72           C  
ATOM    350  C   CYS A  45      20.760   1.310   2.440  1.00 12.42           C  
ATOM    351  O   CYS A  45      21.430   1.930   1.620  1.00 15.19           O  
ATOM    352  CB  CYS A  45      20.410   3.090   4.230  1.00  4.15           C  
ATOM    353  SG  CYS A  45      18.640   3.320   3.840  1.00 12.39           S  
ATOM    354  N   SER A  46      19.740   0.520   2.140  1.00  6.26           N  
ATOM    355  CA  SER A  46      19.400  -0.070   0.820  1.00 16.07           C  
ATOM    356  C   SER A  46      17.960   0.230   0.370  1.00  4.58           C  
ATOM    357  O   SER A  46      17.480  -0.290  -0.640  1.00 17.65           O  
ATOM    358  CB  SER A  46      19.530  -1.610   0.860  1.00 14.31           C  
ATOM    359  OG  SER A  46      20.880  -1.990   1.130  1.00 33.18           O  
ATOM    360  N   SER A  47      17.240   1.040   1.150  1.00  5.92           N  
ATOM    361  CA  SER A  47      15.930   1.590   0.760  1.00 15.46           C  
ATOM    362  C   SER A  47      16.120   2.500  -0.460  1.00  7.76           C  
ATOM    363  O   SER A  47      17.200   3.070  -0.580  1.00 25.19           O  
ATOM    364  CB  SER A  47      15.390   2.470   1.880  1.00 22.90           C  
ATOM    365  OG  SER A  47      15.610   1.730   3.070  1.00 19.21           O  
ATOM    366  N   LEU A  48      15.090   2.670  -1.290  1.00  8.07           N  
ATOM    367  CA  LEU A  48      15.150   3.540  -2.500  1.00 16.01           C  
ATOM    368  C   LEU A  48      15.710   4.950  -2.240  1.00 27.65           C  
ATOM    369  O   LEU A  48      16.570   5.450  -2.940  1.00 22.64           O  
ATOM    370  CB  LEU A  48      13.780   3.720  -3.150  1.00 20.76           C  
ATOM    371  CG  LEU A  48      13.270   2.570  -4.020  1.00 45.23           C  
ATOM    372  CD1 LEU A  48      11.820   2.880  -4.400  1.00 66.59           C  
ATOM    373  CD2 LEU A  48      14.120   2.370  -5.270  1.00 43.01           C  
ATOM    374  N   ALA A  49      15.270   5.570  -1.140  1.00 15.39           N  
ATOM    375  CA  ALA A  49      15.730   6.890  -0.690  1.00 11.07           C  
ATOM    376  C   ALA A  49      17.250   6.960  -0.470  1.00 11.94           C  
ATOM    377  O   ALA A  49      17.890   7.860  -1.000  1.00 43.40           O  
ATOM    378  CB  ALA A  49      14.980   7.290   0.580  1.00 16.17           C  
ATOM    379  N   CYS A  50      17.820   5.870   0.030  1.00 18.56           N  
ATOM    380  CA  CYS A  50      19.270   5.730   0.230  1.00  7.15           C  
ATOM    381  C   CYS A  50      20.070   5.520  -1.060  1.00  6.48           C  
ATOM    382  O   CYS A  50      21.230   5.890  -1.120  1.00 19.37           O  
ATOM    383  CB  CYS A  50      19.500   4.600   1.210  1.00  5.50           C  
ATOM    384  SG  CYS A  50      18.730   5.060   2.790  1.00 13.60           S  
ATOM    385  N   THR A  51      19.400   5.190  -2.160  1.00 11.02           N  
ATOM    386  CA  THR A  51      20.120   4.890  -3.420  1.00 18.82           C  
ATOM    387  C   THR A  51      20.420   6.130  -4.270  1.00 11.23           C  
ATOM    388  O   THR A  51      21.350   6.130  -5.060  1.00 66.50           O  
ATOM    389  CB  THR A  51      19.420   3.820  -4.280  1.00 17.17           C  
ATOM    390  OG1 THR A  51      18.220   4.340  -4.860  1.00 37.13           O  
ATOM    391  CG2 THR A  51      19.190   2.520  -3.500  1.00 15.26           C  
ATOM    392  N   ASN A  52      19.630   7.180  -4.010  1.00 23.20           N  
ATOM    393  CA  ASN A  52      19.700   8.480  -4.720  1.00 17.84           C  
ATOM    394  C   ASN A  52      20.030   9.720  -3.860  1.00 24.75           C  
ATOM    395  O   ASN A  52      19.880  10.860  -4.290  1.00 36.16           O  
ATOM    396  CB  ASN A  52      18.450   8.680  -5.580  1.00 22.90           C  
ATOM    397  CG  ASN A  52      17.150   9.080  -4.870  1.00 20.67           C  
ATOM    398  OD1 ASN A  52      16.250   9.650  -5.470  1.00 33.16           O  
ATOM    399  ND2 ASN A  52      16.950   8.730  -3.630  1.00 18.82           N  
ATOM    400  N   HIS A  53      20.570   9.460  -2.680  1.00 11.34           N  
ATOM    401  CA  HIS A  53      21.040  10.490  -1.760  1.00  4.04           C  
ATOM    402  C   HIS A  53      22.440  10.100  -1.280  1.00 13.69           C  
ATOM    403  O   HIS A  53      22.940   9.020  -1.560  1.00 20.88           O  
ATOM    404  CB  HIS A  53      20.090  10.670  -0.570  1.00  4.18           C  
ATOM    405  CG  HIS A  53      18.730  11.280  -0.930  1.00 12.45           C  
ATOM    406  ND1 HIS A  53      17.650  10.600  -1.300  1.00 10.30           N  
ATOM    407  CD2 HIS A  53      18.490  12.560  -1.210  1.00  7.84           C  
ATOM    408  CE1 HIS A  53      16.770  11.420  -1.840  1.00  8.50           C  
ATOM    409  NE2 HIS A  53      17.290  12.640  -1.780  1.00 10.57           N  
ATOM    410  N   ASN A  54      23.110  11.070  -0.680  1.00  8.32           N  
ATOM    411  CA  ASN A  54      24.490  10.900  -0.190  1.00 17.18           C  
ATOM    412  C   ASN A  54      24.490  10.020   1.070  1.00 26.05           C  
ATOM    413  O   ASN A  54      23.680  10.220   1.970  1.00 14.56           O  
ATOM    414  CB  ASN A  54      25.130  12.250   0.100  1.00 27.24           C  
ATOM    415  CG  ASN A  54      25.300  13.140  -1.140  1.00 28.11           C  
ATOM    416  OD1 ASN A  54      25.870  12.740  -2.150  1.00 99.99           O  
ATOM    417  ND2 ASN A  54      24.770  14.340  -1.060  1.00 99.99           N  
ATOM    418  N   ARG A  55      25.440   9.100   1.110  1.00 14.29           N  
ATOM    419  CA  ARG A  55      25.490   8.060   2.130  1.00 11.20           C  
ATOM    420  C   ARG A  55      26.810   8.150   2.900  1.00 10.30           C  
ATOM    421  O   ARG A  55      27.870   8.260   2.300  1.00 22.99           O  
ATOM    422  CB  ARG A  55      25.330   6.690   1.470  1.00 14.75           C  
ATOM    423  CG  ARG A  55      23.910   6.490   0.920  1.00  6.59           C  
ATOM    424  CD  ARG A  55      23.610   5.030   0.630  1.00 25.89           C  
ATOM    425  NE  ARG A  55      24.560   4.510  -0.370  1.00 42.56           N  
ATOM    426  CZ  ARG A  55      24.830   3.210  -0.550  1.00 99.99           C  
ATOM    427  NH1 ARG A  55      24.050   2.250  -0.030  1.00 37.38           N  
ATOM    428  NH2 ARG A  55      25.840   2.870  -1.360  1.00 99.99           N  
ATOM    429  N   PHE A  56      26.660   8.310   4.220  1.00 14.02           N  
ATOM    430  CA  PHE A  56      27.790   8.340   5.160  1.00 15.52           C  
ATOM    431  C   PHE A  56      28.430   6.950   5.240  1.00  7.92           C  
ATOM    432  O   PHE A  56      27.760   5.950   5.470  1.00 14.52           O  
ATOM    433  CB  PHE A  56      27.320   8.760   6.560  1.00 11.77           C  
ATOM    434  CG  PHE A  56      28.480   8.960   7.550  1.00 10.14           C  
ATOM    435  CD1 PHE A  56      29.390  10.030   7.380  1.00 10.03           C  
ATOM    436  CD2 PHE A  56      28.650   8.030   8.590  1.00  3.69           C  
ATOM    437  CE1 PHE A  56      30.490  10.170   8.260  1.00  8.71           C  
ATOM    438  CE2 PHE A  56      29.750   8.170   9.460  1.00  2.00           C  
ATOM    439  CZ  PHE A  56      30.660   9.230   9.290  1.00  3.74           C  
ATOM    440  N   ASN A  57      29.740   6.960   5.110  1.00 21.01           N  
ATOM    441  CA  ASN A  57      30.540   5.720   5.250  1.00 12.26           C  
ATOM    442  C   ASN A  57      31.440   5.800   6.500  1.00 13.57           C  
ATOM    443  O   ASN A  57      32.460   6.480   6.450  1.00 16.42           O  
ATOM    444  CB  ASN A  57      31.360   5.540   3.970  1.00 15.01           C  
ATOM    445  CG  ASN A  57      32.070   4.190   3.910  1.00 21.77           C  
ATOM    446  OD1 ASN A  57      32.240   3.490   4.900  1.00 28.61           O  
ATOM    447  ND2 ASN A  57      32.560   3.840   2.750  1.00 36.59           N  
ATOM    448  N   PRO A  58      31.140   5.100   7.590  1.00  9.81           N  
ATOM    449  CA  PRO A  58      31.910   5.220   8.850  1.00  6.88           C  
ATOM    450  C   PRO A  58      33.380   4.800   8.670  1.00 22.22           C  
ATOM    451  O   PRO A  58      34.270   5.370   9.290  1.00 39.22           O  
ATOM    452  CB  PRO A  58      31.270   4.260   9.820  1.00 15.30           C  
ATOM    453  CG  PRO A  58      29.900   3.990   9.240  1.00  6.05           C  
ATOM    454  CD  PRO A  58      30.070   4.100   7.730  1.00  5.61           C  
ATOM    455  N   GLU A  59      33.600   3.880   7.730  1.00 24.66           N  
ATOM    456  CA  GLU A  59      34.900   3.300   7.350  1.00 20.38           C  
ATOM    457  C   GLU A  59      35.910   4.300   6.740  1.00 44.06           C  
ATOM    458  O   GLU A  59      37.110   4.140   6.900  1.00 27.19           O  
ATOM    459  CB  GLU A  59      34.570   2.070   6.470  1.00 99.99           C  
ATOM    460  CG  GLU A  59      35.700   1.400   5.690  1.00 99.99           C  
ATOM    461  CD  GLU A  59      35.520   1.660   4.190  1.00 99.99           C  
ATOM    462  OE1 GLU A  59      34.720   0.930   3.570  1.00 99.99           O  
ATOM    463  OE2 GLU A  59      36.120   2.650   3.710  1.00 99.99           O  
ATOM    464  N   ASP A  60      35.400   5.390   6.150  1.00 20.54           N  
ATOM    465  CA  ASP A  60      36.240   6.480   5.610  1.00 13.98           C  
ATOM    466  C   ASP A  60      36.520   7.640   6.600  1.00 14.05           C  
ATOM    467  O   ASP A  60      37.170   8.630   6.260  1.00 51.33           O  
ATOM    468  CB  ASP A  60      35.650   7.010   4.280  1.00 34.25           C  
ATOM    469  CG  ASP A  60      35.630   6.000   3.130  1.00 25.34           C  
ATOM    470  OD1 ASP A  60      36.630   5.260   2.980  1.00 99.99           O  
ATOM    471  OD2 ASP A  60      34.630   6.020   2.370  1.00 83.42           O  
ATOM    472  N   SER A  61      36.120   7.480   7.860  1.00 24.62           N  
ATOM    473  CA  SER A  61      36.300   8.520   8.900  1.00 25.68           C  
ATOM    474  C   SER A  61      37.170   8.090  10.090  1.00 21.05           C  
ATOM    475  O   SER A  61      36.810   7.250  10.920  1.00 40.48           O  
ATOM    476  CB  SER A  61      34.930   9.020   9.390  1.00 26.76           C  
ATOM    477  OG  SER A  61      35.110  10.040  10.380  1.00 16.47           O  
ATOM    478  N   SER A  62      38.260   8.830  10.240  1.00 12.08           N  
ATOM    479  CA  SER A  62      39.230   8.610  11.330  1.00 19.42           C  
ATOM    480  C   SER A  62      38.700   8.950  12.730  1.00 11.17           C  
ATOM    481  O   SER A  62      39.110   8.370  13.740  1.00 42.12           O  
ATOM    482  CB  SER A  62      40.520   9.390  11.050  1.00 27.90           C  
ATOM    483  OG  SER A  62      40.270  10.780  10.890  1.00 96.46           O  
ATOM    484  N   THR A  63      37.630   9.720  12.750  1.00 10.33           N  
ATOM    485  CA  THR A  63      37.010  10.230  13.990  1.00 19.92           C  
ATOM    486  C   THR A  63      35.670   9.590  14.380  1.00 16.60           C  
ATOM    487  O   THR A  63      35.130   9.900  15.440  1.00 17.87           O  
ATOM    488  CB  THR A  63      36.850  11.740  13.880  1.00  6.11           C  
ATOM    489  OG1 THR A  63      36.410  12.020  12.550  1.00 26.09           O  
ATOM    490  CG2 THR A  63      38.150  12.470  14.240  1.00  6.62           C  
ATOM    491  N   TYR A  64      35.240   8.600  13.600  1.00 23.85           N  
ATOM    492  CA  TYR A  64      33.990   7.850  13.870  1.00 16.95           C  
ATOM    493  C   TYR A  64      34.130   6.920  15.080  1.00 19.29           C  
ATOM    494  O   TYR A  64      35.090   6.170  15.200  1.00 39.51           O  
ATOM    495  CB  TYR A  64      33.560   6.990  12.670  1.00 11.87           C  
ATOM    496  CG  TYR A  64      32.170   6.380  12.900  1.00 23.34           C  
ATOM    497  CD1 TYR A  64      31.030   7.190  12.780  1.00 19.75           C  
ATOM    498  CD2 TYR A  64      32.080   5.020  13.240  1.00 21.86           C  
ATOM    499  CE1 TYR A  64      29.760   6.640  13.030  1.00 20.00           C  
ATOM    500  CE2 TYR A  64      30.820   4.460  13.490  1.00 18.11           C  
ATOM    501  CZ  TYR A  64      29.670   5.270  13.390  1.00 16.68           C  
ATOM    502  OH  TYR A  64      28.460   4.730  13.670  1.00 32.30           O  
ATOM    503  N   GLN A  65      33.140   7.040  15.950  1.00 10.00           N  
ATOM    504  CA  GLN A  65      32.980   6.120  17.090  1.00 12.83           C  
ATOM    505  C   GLN A  65      31.570   5.520  17.070  1.00 22.49           C  
ATOM    506  O   GLN A  65      30.590   6.220  16.830  1.00 22.92           O  
ATOM    507  CB  GLN A  65      33.250   6.830  18.430  1.00 12.20           C  
ATOM    508  CG  GLN A  65      34.690   7.320  18.580  1.00 99.99           C  
ATOM    509  CD  GLN A  65      34.910   8.040  19.920  1.00 99.99           C  
ATOM    510  OE1 GLN A  65      34.660   9.230  20.090  1.00 99.99           O  
ATOM    511  NE2 GLN A  65      35.430   7.310  20.890  1.00 99.99           N  
ATOM    512  N   SER A  66      31.510   4.200  17.160  1.00 21.41           N  
ATOM    513  CA  SER A  66      30.240   3.430  17.090  1.00 12.49           C  
ATOM    514  C   SER A  66      29.560   3.230  18.440  1.00  8.99           C  
ATOM    515  O   SER A  66      30.140   3.440  19.500  1.00 17.91           O  
ATOM    516  CB  SER A  66      30.430   2.070  16.410  1.00 17.84           C  
ATOM    517  OG  SER A  66      31.670   1.480  16.810  1.00 80.15           O  
ATOM    518  N   THR A  67      28.240   3.110  18.370  1.00 10.34           N  
ATOM    519  CA  THR A  67      27.460   2.670  19.530  1.00  7.03           C  
ATOM    520  C   THR A  67      26.680   1.420  19.120  1.00 27.90           C  
ATOM    521  O   THR A  67      26.670   1.040  17.950  1.00 17.79           O  
ATOM    522  CB  THR A  67      26.480   3.710  20.120  1.00  2.90           C  
ATOM    523  OG1 THR A  67      25.270   3.760  19.360  1.00 16.69           O  
ATOM    524  CG2 THR A  67      27.100   5.100  20.260  1.00 12.85           C  
ATOM    525  N   SER A  68      26.130   0.770  20.130  1.00  8.12           N  
ATOM    526  CA  SER A  68      25.230  -0.380  19.920  1.00 21.06           C  
ATOM    527  C   SER A  68      23.770   0.100  19.980  1.00  9.48           C  
ATOM    528  O   SER A  68      22.860  -0.710  20.080  1.00 27.30           O  
ATOM    529  CB  SER A  68      25.490  -1.470  20.980  1.00  2.00           C  
ATOM    530  OG  SER A  68      26.890  -1.600  21.310  1.00 57.12           O  
ATOM    531  N   GLU A  69      23.530   1.410  19.840  1.00 24.20           N  
ATOM    532  CA  GLU A  69      22.170   1.990  20.010  1.00  2.66           C  
ATOM    533  C   GLU A  69      21.510   2.400  18.710  1.00 10.51           C  
ATOM    534  O   GLU A  69      22.160   2.800  17.750  1.00 15.02           O  
ATOM    535  CB  GLU A  69      22.150   3.210  20.920  1.00 11.53           C  
ATOM    536  CG  GLU A  69      22.330   2.760  22.360  1.00 14.86           C  
ATOM    537  CD  GLU A  69      21.150   1.950  22.880  1.00 55.06           C  
ATOM    538  OE1 GLU A  69      19.990   2.340  22.610  1.00 32.72           O  
ATOM    539  OE2 GLU A  69      21.490   0.950  23.550  1.00 15.38           O  
ATOM    540  N   THR A  70      20.210   2.190  18.690  1.00  6.45           N  
ATOM    541  CA  THR A  70      19.430   2.550  17.500  1.00  8.93           C  
ATOM    542  C   THR A  70      18.470   3.700  17.760  1.00  7.00           C  
ATOM    543  O   THR A  70      18.260   4.190  18.880  1.00 14.70           O  
ATOM    544  CB  THR A  70      18.620   1.370  16.950  1.00 12.74           C  
ATOM    545  OG1 THR A  70      17.710   0.930  17.950  1.00 16.37           O  
ATOM    546  CG2 THR A  70      19.540   0.260  16.440  1.00  9.91           C  
ATOM    547  N   VAL A  71      18.030   4.240  16.640  1.00 23.30           N  
ATOM    548  CA  VAL A  71      17.050   5.320  16.650  1.00 12.95           C  
ATOM    549  C   VAL A  71      16.030   5.070  15.540  1.00 14.37           C  
ATOM    550  O   VAL A  71      16.300   4.400  14.550  1.00 12.13           O  
ATOM    551  CB  VAL A  71      17.830   6.640  16.610  1.00 18.11           C  
ATOM    552  CG1 VAL A  71      18.540   6.910  15.270  1.00  8.45           C  
ATOM    553  CG2 VAL A  71      16.930   7.770  17.050  1.00 14.13           C  
ATOM    554  N   SER A  72      14.800   5.370  15.900  1.00  5.74           N  
ATOM    555  CA  SER A  72      13.610   5.310  15.040  1.00 17.39           C  
ATOM    556  C   SER A  72      12.840   6.630  15.160  1.00  3.86           C  
ATOM    557  O   SER A  72      12.670   7.140  16.270  1.00 24.81           O  
ATOM    558  CB  SER A  72      12.710   4.150  15.490  1.00  6.58           C  
ATOM    559  OG  SER A  72      11.740   3.890  14.470  1.00 50.59           O  
ATOM    560  N   ILE A  73      12.680   7.310  14.040  1.00 25.32           N  
ATOM    561  CA  ILE A  73      11.950   8.590  14.010  1.00 20.36           C  
ATOM    562  C   ILE A  73      10.840   8.540  12.970  1.00 30.15           C  
ATOM    563  O   ILE A  73      11.090   8.220  11.820  1.00 16.64           O  
ATOM    564  CB  ILE A  73      12.850   9.830  13.750  1.00 21.12           C  
ATOM    565  CG1 ILE A  73      14.140   9.830  14.580  1.00 12.97           C  
ATOM    566  CG2 ILE A  73      12.060  11.070  14.170  1.00 26.87           C  
ATOM    567  CD1 ILE A  73      15.280  10.540  13.860  1.00 20.65           C  
ATOM    568  N   THR A  74       9.690   9.070  13.390  1.00 27.74           N  
ATOM    569  CA  THR A  74       8.490   9.260  12.560  1.00 99.99           C  
ATOM    570  C   THR A  74       8.160  10.770  12.480  1.00 24.66           C  
ATOM    571  O   THR A  74       8.040  11.470  13.490  1.00 81.89           O  
ATOM    572  CB  THR A  74       7.290   8.470  13.130  1.00 21.32           C  
ATOM    573  OG1 THR A  74       7.690   7.140  13.500  1.00 82.96           O  
ATOM    574  CG2 THR A  74       6.150   8.360  12.100  1.00 71.32           C  
ATOM    575  N   TYR A  75       8.150  11.250  11.250  1.00 59.03           N  
ATOM    576  CA  TYR A  75       7.740  12.620  10.890  1.00 45.17           C  
ATOM    577  C   TYR A  75       6.330  12.570  10.270  1.00 84.62           C  
ATOM    578  O   TYR A  75       5.840  11.520   9.870  1.00 34.60           O  
ATOM    579  CB  TYR A  75       8.710  13.200   9.840  1.00 58.44           C  
ATOM    580  CG  TYR A  75      10.150  13.320  10.350  1.00 28.90           C  
ATOM    581  CD1 TYR A  75      10.490  14.400  11.190  1.00 43.13           C  
ATOM    582  CD2 TYR A  75      11.080  12.320   9.980  1.00 36.32           C  
ATOM    583  CE1 TYR A  75      11.810  14.490  11.680  1.00 41.59           C  
ATOM    584  CE2 TYR A  75      12.390  12.420  10.480  1.00 12.72           C  
ATOM    585  CZ  TYR A  75      12.730  13.490  11.330  1.00 30.79           C  
ATOM    586  OH  TYR A  75      14.020  13.600  11.770  1.00 19.89           O  
ATOM    587  N   GLY A  76       5.730  13.750  10.130  1.00 46.90           N  
ATOM    588  CA  GLY A  76       4.430  13.910   9.430  1.00 99.99           C  
ATOM    589  C   GLY A  76       4.430  13.190   8.070  1.00 99.99           C  
ATOM    590  O   GLY A  76       3.570  12.380   7.750  1.00 99.99           O  
ATOM    591  N   THR A  77       5.570  13.360   7.400  1.00 71.90           N  
ATOM    592  CA  THR A  77       5.890  12.790   6.080  1.00 99.99           C  
ATOM    593  C   THR A  77       7.140  11.910   6.180  1.00 99.99           C  
ATOM    594  O   THR A  77       8.270  12.380   6.230  1.00 99.99           O  
ATOM    595  CB  THR A  77       6.160  13.940   5.100  1.00 99.99           C  
ATOM    596  OG1 THR A  77       6.870  14.990   5.780  1.00 99.99           O  
ATOM    597  CG2 THR A  77       4.880  14.430   4.420  1.00 96.89           C  
ATOM    598  N   GLY A  78       6.880  10.620   6.380  1.00 99.99           N  
ATOM    599  CA  GLY A  78       7.960   9.600   6.370  1.00 99.99           C  
ATOM    600  C   GLY A  78       8.530   9.190   7.740  1.00 99.99           C  
ATOM    601  O   GLY A  78       8.320   9.820   8.770  1.00 31.11           O  
ATOM    602  N   SER A  79       9.420   8.210   7.620  1.00 99.99           N  
ATOM    603  CA  SER A  79       9.960   7.380   8.720  1.00 22.09           C  
ATOM    604  C   SER A  79      11.410   6.960   8.420  1.00 39.29           C  
ATOM    605  O   SER A  79      11.780   6.850   7.250  1.00 42.98           O  
ATOM    606  CB  SER A  79       9.080   6.130   8.820  1.00 29.84           C  
ATOM    607  OG  SER A  79       9.640   5.110   9.650  1.00 89.43           O  
ATOM    608  N   MET A  80      12.240   6.920   9.460  1.00 17.06           N  
ATOM    609  CA  MET A  80      13.580   6.310   9.360  1.00 14.05           C  
ATOM    610  C   MET A  80      13.920   5.490  10.610  1.00 14.13           C  
ATOM    611  O   MET A  80      13.480   5.830  11.700  1.00 17.99           O  
ATOM    612  CB  MET A  80      14.670   7.350   9.060  1.00 16.72           C  
ATOM    613  CG  MET A  80      15.030   8.290  10.200  1.00 13.38           C  
ATOM    614  SD  MET A  80      16.220   7.590  11.410  1.00 22.79           S  
ATOM    615  CE  MET A  80      17.680   7.460  10.430  1.00 15.92           C  
ATOM    616  N   THR A  81      14.690   4.430  10.410  1.00  9.70           N  
ATOM    617  CA  THR A  81      15.370   3.720  11.510  1.00  5.78           C  
ATOM    618  C   THR A  81      16.850   3.690  11.180  1.00  7.94           C  
ATOM    619  O   THR A  81      17.230   3.630  10.020  1.00 22.26           O  
ATOM    620  CB  THR A  81      14.890   2.290  11.800  1.00  7.85           C  
ATOM    621  OG1 THR A  81      15.290   1.420  10.760  1.00 32.49           O  
ATOM    622  CG2 THR A  81      13.370   2.200  11.960  1.00  7.35           C  
ATOM    623  N   GLY A  82      17.660   3.860  12.210  1.00  2.00           N  
ATOM    624  CA  GLY A  82      19.110   3.850  12.030  1.00 11.23           C  
ATOM    625  C   GLY A  82      19.840   3.490  13.310  1.00  7.25           C  
ATOM    626  O   GLY A  82      19.180   3.140  14.290  1.00 18.34           O  
ATOM    627  N   ILE A  83      21.160   3.580  13.220  1.00 10.49           N  
ATOM    628  CA  ILE A  83      22.100   3.360  14.340  1.00 20.74           C  
ATOM    629  C   ILE A  83      22.770   4.680  14.730  1.00 14.93           C  
ATOM    630  O   ILE A  83      22.980   5.560  13.910  1.00 25.15           O  
ATOM    631  CB  ILE A  83      23.140   2.230  14.080  1.00 11.41           C  
ATOM    632  CG1 ILE A  83      24.010   2.490  12.860  1.00 10.30           C  
ATOM    633  CG2 ILE A  83      22.430   0.890  13.890  1.00 39.96           C  
ATOM    634  CD1 ILE A  83      25.330   1.710  12.920  1.00 99.99           C  
ATOM    635  N   LEU A  84      22.960   4.860  16.020  1.00  4.33           N  
ATOM    636  CA  LEU A  84      23.650   6.050  16.540  1.00  7.73           C  
ATOM    637  C   LEU A  84      25.160   5.870  16.520  1.00 10.13           C  
ATOM    638  O   LEU A  84      25.680   4.790  16.760  1.00 28.48           O  
ATOM    639  CB  LEU A  84      23.120   6.340  17.940  1.00  4.42           C  
ATOM    640  CG  LEU A  84      21.650   6.770  17.910  1.00  4.72           C  
ATOM    641  CD1 LEU A  84      21.080   6.760  19.340  1.00  2.94           C  
ATOM    642  CD2 LEU A  84      21.490   8.160  17.290  1.00 11.01           C  
ATOM    643  N   GLY A  85      25.830   6.870  15.960  1.00 16.49           N  
ATOM    644  CA  GLY A  85      27.300   6.990  15.990  1.00  3.55           C  
ATOM    645  C   GLY A  85      27.680   8.420  16.410  1.00 18.86           C  
ATOM    646  O   GLY A  85      26.800   9.280  16.530  1.00 28.31           O  
ATOM    647  N   TYR A  86      28.950   8.600  16.790  1.00  9.70           N  
ATOM    648  CA  TYR A  86      29.590   9.890  17.130  1.00 19.49           C  
ATOM    649  C   TYR A  86      30.620  10.280  16.080  1.00 14.94           C  
ATOM    650  O   TYR A  86      31.490   9.490  15.710  1.00 33.24           O  
ATOM    651  CB  TYR A  86      30.350   9.860  18.460  1.00  3.05           C  
ATOM    652  CG  TYR A  86      29.420   9.840  19.670  1.00 14.89           C  
ATOM    653  CD1 TYR A  86      28.850   8.610  20.100  1.00 24.79           C  
ATOM    654  CD2 TYR A  86      29.210  11.030  20.400  1.00  7.12           C  
ATOM    655  CE1 TYR A  86      28.080   8.580  21.270  1.00 37.43           C  
ATOM    656  CE2 TYR A  86      28.440  10.990  21.580  1.00 12.69           C  
ATOM    657  CZ  TYR A  86      27.870   9.760  22.000  1.00 14.84           C  
ATOM    658  OH  TYR A  86      27.120   9.730  23.140  1.00 31.83           O  
ATOM    659  N   ASP A  87      30.530  11.510  15.600  1.00 20.80           N  
ATOM    660  CA  ASP A  87      31.610  12.100  14.790  1.00  2.00           C  
ATOM    661  C   ASP A  87      31.580  13.640  14.900  1.00 16.94           C  
ATOM    662  O   ASP A  87      30.830  14.170  15.720  1.00 22.82           O  
ATOM    663  CB  ASP A  87      31.450  11.610  13.350  1.00  2.00           C  
ATOM    664  CG  ASP A  87      32.790  11.350  12.630  1.00 12.59           C  
ATOM    665  OD1 ASP A  87      33.780  12.050  12.940  1.00 16.29           O  
ATOM    666  OD2 ASP A  87      32.790  10.580  11.650  1.00 22.58           O  
ATOM    667  N   THR A  88      32.570  14.260  14.250  1.00 15.80           N  
ATOM    668  CA  THR A  88      32.670  15.730  14.050  1.00 16.90           C  
ATOM    669  C   THR A  88      31.730  16.150  12.930  1.00 10.61           C  
ATOM    670  O   THR A  88      31.740  15.540  11.860  1.00 14.66           O  
ATOM    671  CB  THR A  88      34.090  16.140  13.660  1.00 12.66           C  
ATOM    672  OG1 THR A  88      34.990  15.510  14.570  1.00 14.96           O  
ATOM    673  CG2 THR A  88      34.280  17.660  13.670  1.00  5.96           C  
ATOM    674  N   VAL A  89      30.820  17.030  13.310  1.00  6.79           N  
ATOM    675  CA  VAL A  89      29.870  17.660  12.370  1.00 12.77           C  
ATOM    676  C   VAL A  89      30.290  19.120  12.190  1.00 15.49           C  
ATOM    677  O   VAL A  89      30.560  19.820  13.160  1.00 18.42           O  
ATOM    678  CB  VAL A  89      28.460  17.540  12.930  1.00 13.76           C  
ATOM    679  CG1 VAL A  89      27.400  18.220  12.060  1.00 14.21           C  
ATOM    680  CG2 VAL A  89      28.110  16.050  13.080  1.00 17.67           C  
ATOM    681  N   GLN A  90      30.580  19.480  10.970  1.00  8.97           N  
ATOM    682  CA  GLN A  90      30.900  20.860  10.550  1.00 24.88           C  
ATOM    683  C   GLN A  90      29.630  21.560  10.070  1.00 20.61           C  
ATOM    684  O   GLN A  90      29.080  21.220   9.020  1.00 19.46           O  
ATOM    685  CB  GLN A  90      31.940  20.900   9.420  1.00 21.39           C  
ATOM    686  CG  GLN A  90      33.400  20.820   9.860  1.00 56.16           C  
ATOM    687  CD  GLN A  90      34.290  20.520   8.650  1.00 99.99           C  
ATOM    688  OE1 GLN A  90      34.900  19.460   8.520  1.00 99.99           O  
ATOM    689  NE2 GLN A  90      34.290  21.380   7.650  1.00 99.99           N  
ATOM    690  N   VAL A  91      29.150  22.460  10.910  1.00 16.40           N  
ATOM    691  CA  VAL A  91      27.930  23.230  10.640  1.00 24.49           C  
ATOM    692  C   VAL A  91      28.200  24.720  10.900  1.00 10.08           C  
ATOM    693  O   VAL A  91      28.800  25.060  11.900  1.00 26.53           O  
ATOM    694  CB  VAL A  91      26.760  22.660  11.470  1.00 15.03           C  
ATOM    695  CG1 VAL A  91      27.070  22.550  12.960  1.00 22.12           C  
ATOM    696  CG2 VAL A  91      25.460  23.430  11.240  1.00 17.23           C  
ATOM    697  N   GLY A  92      27.880  25.560   9.920  1.00 19.08           N  
ATOM    698  CA  GLY A  92      27.980  27.040  10.030  1.00 24.71           C  
ATOM    699  C   GLY A  92      29.350  27.560  10.520  1.00 27.20           C  
ATOM    700  O   GLY A  92      29.390  28.390  11.430  1.00 30.56           O  
ATOM    701  N   GLY A  93      30.420  26.970  10.000  1.00 34.15           N  
ATOM    702  CA  GLY A  93      31.820  27.250  10.390  1.00 29.31           C  
ATOM    703  C   GLY A  93      32.260  26.770  11.800  1.00 28.85           C  
ATOM    704  O   GLY A  93      33.380  27.030  12.240  1.00 58.18           O  
ATOM    705  N   ILE A  94      31.390  26.010  12.450  1.00 11.40           N  
ATOM    706  CA  ILE A  94      31.670  25.420  13.760  1.00  7.48           C  
ATOM    707  C   ILE A  94      31.980  23.950  13.520  1.00  8.57           C  
ATOM    708  O   ILE A  94      31.260  23.240  12.820  1.00 28.60           O  
ATOM    709  CB  ILE A  94      30.490  25.610  14.710  1.00 15.02           C  
ATOM    710  CG1 ILE A  94      30.200  27.110  14.910  1.00 17.22           C  
ATOM    711  CG2 ILE A  94      30.810  25.000  16.080  1.00 18.29           C  
ATOM    712  CD1 ILE A  94      28.760  27.380  15.380  1.00 20.93           C  
ATOM    713  N   SER A  95      33.050  23.540  14.190  1.00 18.13           N  
ATOM    714  CA  SER A  95      33.490  22.130  14.290  1.00  7.34           C  
ATOM    715  C   SER A  95      32.890  21.470  15.540  1.00  7.71           C  
ATOM    716  O   SER A  95      33.450  21.520  16.630  1.00 16.26           O  
ATOM    717  CB  SER A  95      35.020  22.000  14.330  1.00  8.41           C  
ATOM    718  OG  SER A  95      35.510  22.230  13.010  1.00 65.91           O  
ATOM    719  N   ASP A  96      31.700  20.890  15.380  1.00 11.52           N  
ATOM    720  CA  ASP A  96      30.920  20.270  16.460  1.00 22.52           C  
ATOM    721  C   ASP A  96      31.360  18.820  16.680  1.00 24.73           C  
ATOM    722  O   ASP A  96      30.830  17.890  16.050  1.00 14.73           O  
ATOM    723  CB  ASP A  96      29.450  20.360  16.050  1.00  2.00           C  
ATOM    724  CG  ASP A  96      28.510  19.620  16.990  1.00 11.08           C  
ATOM    725  OD1 ASP A  96      28.900  19.460  18.160  1.00 12.43           O  
ATOM    726  OD2 ASP A  96      27.460  19.190  16.470  1.00 12.61           O  
ATOM    727  N   THR A  97      32.450  18.720  17.420  1.00 20.07           N  
ATOM    728  CA  THR A  97      33.100  17.470  17.870  1.00  9.12           C  
ATOM    729  C   THR A  97      32.240  16.710  18.880  1.00 30.72           C  
ATOM    730  O   THR A  97      31.400  17.280  19.570  1.00 18.93           O  
ATOM    731  CB  THR A  97      34.470  17.750  18.490  1.00 20.16           C  
ATOM    732  OG1 THR A  97      34.320  18.730  19.510  1.00 16.03           O  
ATOM    733  CG2 THR A  97      35.500  18.230  17.470  1.00 23.14           C  
ATOM    734  N   ASN A  98      32.320  15.390  18.770  1.00  9.96           N  
ATOM    735  CA  ASN A  98      31.610  14.410  19.620  1.00  8.00           C  
ATOM    736  C   ASN A  98      30.080  14.540  19.570  1.00  5.70           C  
ATOM    737  O   ASN A  98      29.380  14.410  20.570  1.00 17.45           O  
ATOM    738  CB  ASN A  98      32.140  14.490  21.070  1.00 22.40           C  
ATOM    739  CG  ASN A  98      33.640  14.200  21.090  1.00 99.99           C  
ATOM    740  OD1 ASN A  98      34.440  15.070  21.380  1.00 36.43           O  
ATOM    741  ND2 ASN A  98      34.050  13.030  20.630  1.00 99.99           N  
ATOM    742  N   GLN A  99      29.620  14.650  18.330  1.00  3.88           N  
ATOM    743  CA  GLN A  99      28.210  14.810  18.020  1.00 11.22           C  
ATOM    744  C   GLN A  99      27.640  13.440  17.690  1.00 12.85           C  
ATOM    745  O   GLN A  99      28.070  12.800  16.730  1.00 12.96           O  
ATOM    746  CB  GLN A  99      28.050  15.720  16.800  1.00  2.00           C  
ATOM    747  CG  GLN A  99      26.570  15.920  16.430  1.00  4.09           C  
ATOM    748  CD  GLN A  99      25.840  16.580  17.600  1.00 23.20           C  
ATOM    749  OE1 GLN A  99      26.230  17.610  18.130  1.00 11.95           O  
ATOM    750  NE2 GLN A  99      24.830  15.910  18.080  1.00  2.00           N  
ATOM    751  N   ILE A 100      26.720  13.030  18.540  1.00 11.92           N  
ATOM    752  CA  ILE A 100      25.840  11.880  18.260  1.00  2.01           C  
ATOM    753  C   ILE A 100      24.830  12.220  17.140  1.00 12.34           C  
ATOM    754  O   ILE A 100      24.330  13.330  17.010  1.00 16.26           O  
ATOM    755  CB  ILE A 100      25.170  11.360  19.540  1.00 12.84           C  
ATOM    756  CG1 ILE A 100      24.770   9.890  19.380  1.00  3.32           C  
ATOM    757  CG2 ILE A 100      23.970  12.200  19.970  1.00  6.86           C  
ATOM    758  CD1 ILE A 100      24.400   9.210  20.700  1.00 37.06           C  
ATOM    759  N   PHE A 101      24.660  11.250  16.260  1.00 10.66           N  
ATOM    760  CA  PHE A 101      23.760  11.380  15.120  1.00  9.68           C  
ATOM    761  C   PHE A 101      23.340   9.980  14.650  1.00  4.47           C  
ATOM    762  O   PHE A 101      23.960   9.000  15.040  1.00 10.98           O  
ATOM    763  CB  PHE A 101      24.470  12.210  14.020  1.00  2.00           C  
ATOM    764  CG  PHE A 101      25.620  11.530  13.270  1.00 12.16           C  
ATOM    765  CD1 PHE A 101      26.910  11.440  13.840  1.00  9.52           C  
ATOM    766  CD2 PHE A 101      25.370  11.040  11.970  1.00 11.36           C  
ATOM    767  CE1 PHE A 101      27.950  10.810  13.120  1.00  7.41           C  
ATOM    768  CE2 PHE A 101      26.410  10.420  11.250  1.00  6.63           C  
ATOM    769  CZ  PHE A 101      27.690  10.310  11.840  1.00 10.13           C  
ATOM    770  N   GLY A 102      22.280   9.930  13.860  1.00  6.33           N  
ATOM    771  CA  GLY A 102      21.790   8.680  13.270  1.00  2.00           C  
ATOM    772  C   GLY A 102      22.360   8.430  11.860  1.00 11.35           C  
ATOM    773  O   GLY A 102      22.370   9.290  10.970  1.00 17.06           O  
ATOM    774  N   LEU A 103      22.740   7.170  11.670  1.00 17.47           N  
ATOM    775  CA  LEU A 103      23.120   6.590  10.360  1.00  5.04           C  
ATOM    776  C   LEU A 103      21.960   5.710   9.890  1.00  9.25           C  
ATOM    777  O   LEU A 103      21.640   4.740  10.570  1.00 20.24           O  
ATOM    778  CB  LEU A 103      24.360   5.700  10.480  1.00  8.74           C  
ATOM    779  CG  LEU A 103      25.680   6.420  10.730  1.00  9.06           C  
ATOM    780  CD1 LEU A 103      25.790   6.860  12.190  1.00 12.92           C  
ATOM    781  CD2 LEU A 103      26.810   5.430  10.480  1.00  6.10           C  
ATOM    782  N   SER A 104      21.240   6.130   8.850  1.00  8.59           N  
ATOM    783  CA  SER A 104      20.010   5.400   8.480  1.00  7.64           C  
ATOM    784  C   SER A 104      20.280   3.970   8.030  1.00 12.08           C  
ATOM    785  O   SER A 104      21.360   3.670   7.520  1.00 14.26           O  
ATOM    786  CB  SER A 104      19.150   6.090   7.420  1.00  4.13           C  
ATOM    787  OG  SER A 104      19.760   6.020   6.140  1.00 20.14           O  
ATOM    788  N   GLU A 105      19.390   3.080   8.430  1.00 14.24           N  
ATOM    789  CA  GLU A 105      19.340   1.700   7.930  1.00 12.07           C  
ATOM    790  C   GLU A 105      18.120   1.490   7.010  1.00 18.72           C  
ATOM    791  O   GLU A 105      18.210   0.760   6.040  1.00 23.83           O  
ATOM    792  CB  GLU A 105      19.280   0.700   9.080  1.00  7.71           C  
ATOM    793  CG  GLU A 105      20.580   0.500   9.850  1.00 99.99           C  
ATOM    794  CD  GLU A 105      20.410  -0.740  10.730  1.00 99.99           C  
ATOM    795  OE1 GLU A 105      19.680  -0.640  11.750  1.00 46.14           O  
ATOM    796  OE2 GLU A 105      21.000  -1.770  10.350  1.00 99.99           O  
ATOM    797  N   THR A 106      17.000   2.120   7.360  1.00  7.06           N  
ATOM    798  CA  THR A 106      15.760   2.140   6.540  1.00 14.93           C  
ATOM    799  C   THR A 106      15.180   3.560   6.410  1.00 13.12           C  
ATOM    800  O   THR A 106      15.280   4.400   7.290  1.00 19.84           O  
ATOM    801  CB  THR A 106      14.660   1.180   7.020  1.00 11.57           C  
ATOM    802  OG1 THR A 106      14.100   1.660   8.230  1.00 39.18           O  
ATOM    803  CG2 THR A 106      15.150  -0.260   7.230  1.00 18.91           C  
ATOM    804  N   GLU A 107      14.730   3.880   5.200  1.00 10.21           N  
ATOM    805  CA  GLU A 107      14.030   5.110   4.890  1.00  2.24           C  
ATOM    806  C   GLU A 107      12.820   4.750   4.030  1.00  7.39           C  
ATOM    807  O   GLU A 107      12.930   4.830   2.810  1.00 12.07           O  
ATOM    808  CB  GLU A 107      14.980   6.040   4.160  1.00  2.00           C  
ATOM    809  CG  GLU A 107      16.060   6.600   5.090  1.00  4.78           C  
ATOM    810  CD  GLU A 107      16.900   7.680   4.410  1.00  7.75           C  
ATOM    811  OE1 GLU A 107      16.260   8.530   3.740  1.00 18.19           O  
ATOM    812  OE2 GLU A 107      18.130   7.660   4.650  1.00 23.42           O  
ATOM    813  N   PRO A 108      11.740   4.190   4.600  1.00  9.67           N  
ATOM    814  CA  PRO A 108      10.580   3.730   3.810  1.00 20.85           C  
ATOM    815  C   PRO A 108       9.870   4.900   3.120  1.00 27.38           C  
ATOM    816  O   PRO A 108       9.790   6.000   3.680  1.00 32.35           O  
ATOM    817  CB  PRO A 108       9.630   3.130   4.840  1.00 16.83           C  
ATOM    818  CG  PRO A 108      10.520   2.760   6.020  1.00 29.73           C  
ATOM    819  CD  PRO A 108      11.560   3.870   6.020  1.00 63.12           C  
ATOM    820  N   GLY A 109       9.270   4.580   1.980  1.00 17.70           N  
ATOM    821  CA  GLY A 109       8.320   5.470   1.270  1.00 18.08           C  
ATOM    822  C   GLY A 109       8.940   6.290   0.120  1.00 19.56           C  
ATOM    823  O   GLY A 109      10.130   6.200  -0.170  1.00 67.25           O  
ATOM    824  N   SER A 110       8.090   7.160  -0.410  1.00 44.69           N  
ATOM    825  CA  SER A 110       8.400   7.950  -1.610  1.00 99.99           C  
ATOM    826  C   SER A 110       8.770   9.420  -1.380  1.00 21.13           C  
ATOM    827  O   SER A 110       9.620   9.940  -2.110  1.00 99.99           O  
ATOM    828  CB  SER A 110       7.230   7.820  -2.590  1.00 32.41           C  
ATOM    829  OG  SER A 110       6.010   8.170  -1.920  1.00 99.99           O  
ATOM    830  N   PHE A 111       8.320  10.030  -0.270  1.00 17.36           N  
ATOM    831  CA  PHE A 111       8.650  11.420   0.100  1.00 99.99           C  
ATOM    832  C   PHE A 111      10.170  11.660   0.160  1.00 16.40           C  
ATOM    833  O   PHE A 111      10.710  12.400  -0.650  1.00 99.99           O  
ATOM    834  CB  PHE A 111       8.000  11.810   1.450  1.00 19.21           C  
ATOM    835  CG  PHE A 111       8.260  13.280   1.840  1.00 46.60           C  
ATOM    836  CD1 PHE A 111       7.630  14.320   1.120  1.00 60.89           C  
ATOM    837  CD2 PHE A 111       9.210  13.570   2.850  1.00 37.37           C  
ATOM    838  CE1 PHE A 111       7.960  15.660   1.400  1.00 38.10           C  
ATOM    839  CE2 PHE A 111       9.540  14.920   3.140  1.00 32.62           C  
ATOM    840  CZ  PHE A 111       8.910  15.950   2.410  1.00 66.89           C  
ATOM    841  N   LEU A 112      10.830  10.870   1.010  1.00 18.05           N  
ATOM    842  CA  LEU A 112      12.300  10.910   1.160  1.00 27.23           C  
ATOM    843  C   LEU A 112      13.060  10.590  -0.130  1.00  7.75           C  
ATOM    844  O   LEU A 112      14.140  11.130  -0.330  1.00 19.88           O  
ATOM    845  CB  LEU A 112      12.770  10.000   2.300  1.00  6.08           C  
ATOM    846  CG  LEU A 112      12.340  10.440   3.700  1.00 24.73           C  
ATOM    847  CD1 LEU A 112      12.830   9.400   4.700  1.00 10.95           C  
ATOM    848  CD2 LEU A 112      12.980  11.760   4.100  1.00 16.55           C  
ATOM    849  N   TYR A 113      12.450   9.830  -1.050  1.00 14.86           N  
ATOM    850  CA  TYR A 113      13.040   9.520  -2.380  1.00 17.85           C  
ATOM    851  C   TYR A 113      13.060  10.720  -3.350  1.00 12.41           C  
ATOM    852  O   TYR A 113      14.020  10.870  -4.090  1.00 49.90           O  
ATOM    853  CB  TYR A 113      12.380   8.250  -2.980  1.00  9.69           C  
ATOM    854  CG  TYR A 113      12.930   7.820  -4.350  1.00 16.60           C  
ATOM    855  CD1 TYR A 113      14.140   7.110  -4.440  1.00 99.99           C  
ATOM    856  CD2 TYR A 113      12.220   8.200  -5.520  1.00 47.07           C  
ATOM    857  CE1 TYR A 113      14.660   6.790  -5.710  1.00 16.73           C  
ATOM    858  CE2 TYR A 113      12.740   7.890  -6.790  1.00 99.99           C  
ATOM    859  CZ  TYR A 113      13.960   7.180  -6.880  1.00 33.59           C  
ATOM    860  OH  TYR A 113      14.420   6.820  -8.100  1.00 88.92           O  
ATOM    861  N   TYR A 114      11.990  11.530  -3.350  1.00 30.70           N  
ATOM    862  CA  TYR A 114      11.860  12.710  -4.250  1.00 66.58           C  
ATOM    863  C   TYR A 114      12.370  14.050  -3.660  1.00 17.76           C  
ATOM    864  O   TYR A 114      12.510  15.040  -4.370  1.00 99.99           O  
ATOM    865  CB  TYR A 114      10.410  12.850  -4.740  1.00 19.35           C  
ATOM    866  CG  TYR A 114       9.960  11.770  -5.730  1.00 99.99           C  
ATOM    867  CD1 TYR A 114      10.570  11.640  -7.000  1.00 25.04           C  
ATOM    868  CD2 TYR A 114       8.900  10.910  -5.350  1.00 24.20           C  
ATOM    869  CE1 TYR A 114      10.150  10.630  -7.880  1.00 99.99           C  
ATOM    870  CE2 TYR A 114       8.470   9.900  -6.230  1.00 86.19           C  
ATOM    871  CZ  TYR A 114       9.110   9.760  -7.480  1.00 99.99           C  
ATOM    872  OH  TYR A 114       8.800   8.690  -8.260  1.00 92.18           O  
ATOM    873  N   ALA A 115      12.590  14.070  -2.340  1.00 20.56           N  
ATOM    874  CA  ALA A 115      13.130  15.200  -1.580  1.00 17.14           C  
ATOM    875  C   ALA A 115      14.590  15.530  -1.950  1.00 22.20           C  
ATOM    876  O   ALA A 115      15.430  14.630  -1.990  1.00 45.44           O  
ATOM    877  CB  ALA A 115      13.030  14.870  -0.090  1.00  3.58           C  
ATOM    878  N   PRO A 116      14.920  16.820  -2.140  1.00 24.74           N  
ATOM    879  CA  PRO A 116      16.280  17.270  -2.540  1.00 29.60           C  
ATOM    880  C   PRO A 116      17.400  17.180  -1.480  1.00  8.89           C  
ATOM    881  O   PRO A 116      18.570  17.360  -1.780  1.00 78.59           O  
ATOM    882  CB  PRO A 116      16.030  18.690  -3.020  1.00 19.31           C  
ATOM    883  CG  PRO A 116      14.870  19.180  -2.170  1.00 99.99           C  
ATOM    884  CD  PRO A 116      13.980  17.960  -2.060  1.00 20.55           C  
ATOM    885  N   PHE A 117      16.970  17.050  -0.220  1.00 23.65           N  
ATOM    886  CA  PHE A 117      17.850  16.920   0.970  1.00 20.16           C  
ATOM    887  C   PHE A 117      18.130  15.440   1.340  1.00 12.36           C  
ATOM    888  O   PHE A 117      17.310  14.570   1.070  1.00 20.85           O  
ATOM    889  CB  PHE A 117      17.230  17.710   2.140  1.00  4.98           C  
ATOM    890  CG  PHE A 117      15.820  17.280   2.570  1.00 13.33           C  
ATOM    891  CD1 PHE A 117      15.650  16.240   3.510  1.00  9.74           C  
ATOM    892  CD2 PHE A 117      14.700  17.910   2.000  1.00 13.69           C  
ATOM    893  CE1 PHE A 117      14.360  15.810   3.890  1.00 10.63           C  
ATOM    894  CE2 PHE A 117      13.400  17.480   2.370  1.00 17.18           C  
ATOM    895  CZ  PHE A 117      13.240  16.440   3.310  1.00  5.70           C  
ATOM    896  N   ASP A 118      19.270  15.190   2.000  1.00  8.84           N  
ATOM    897  CA  ASP A 118      19.700  13.860   2.450  1.00  6.26           C  
ATOM    898  C   ASP A 118      19.190  13.560   3.860  1.00 11.73           C  
ATOM    899  O   ASP A 118      18.780  12.440   4.080  1.00 13.74           O  
ATOM    900  CB  ASP A 118      21.220  13.740   2.520  1.00  2.00           C  
ATOM    901  CG  ASP A 118      21.950  14.060   1.210  1.00  3.58           C  
ATOM    902  OD1 ASP A 118      21.450  13.650   0.130  1.00 16.38           O  
ATOM    903  OD2 ASP A 118      23.000  14.730   1.320  1.00 13.07           O  
ATOM    904  N   GLY A 119      19.240  14.520   4.790  1.00 10.16           N  
ATOM    905  CA  GLY A 119      18.870  14.260   6.200  1.00  2.00           C  
ATOM    906  C   GLY A 119      18.140  15.420   6.860  1.00  7.85           C  
ATOM    907  O   GLY A 119      17.720  16.360   6.190  1.00  8.81           O  
ATOM    908  N   ILE A 120      18.080  15.380   8.170  1.00  3.37           N  
ATOM    909  CA  ILE A 120      17.460  16.430   8.990  1.00  3.09           C  
ATOM    910  C   ILE A 120      18.390  16.770  10.150  1.00  7.17           C  
ATOM    911  O   ILE A 120      18.980  15.880  10.760  1.00 13.39           O  
ATOM    912  CB  ILE A 120      16.070  15.970   9.460  1.00  5.74           C  
ATOM    913  CG1 ILE A 120      15.160  15.990   8.230  1.00  9.48           C  
ATOM    914  CG2 ILE A 120      15.490  16.880  10.560  1.00  4.00           C  
ATOM    915  CD1 ILE A 120      13.950  15.080   8.360  1.00 18.22           C  
ATOM    916  N   LEU A 121      18.500  18.080  10.380  1.00 10.42           N  
ATOM    917  CA  LEU A 121      19.200  18.660  11.530  1.00  2.00           C  
ATOM    918  C   LEU A 121      18.150  19.420  12.340  1.00  8.28           C  
ATOM    919  O   LEU A 121      17.650  20.460  11.920  1.00  9.55           O  
ATOM    920  CB  LEU A 121      20.320  19.590  11.060  1.00  2.00           C  
ATOM    921  CG  LEU A 121      21.290  19.910  12.190  1.00  2.00           C  
ATOM    922  CD1 LEU A 121      22.680  20.210  11.630  1.00  2.00           C  
ATOM    923  CD2 LEU A 121      20.800  21.060  13.060  1.00 12.18           C  
ATOM    924  N   GLY A 122      17.690  18.750  13.380  1.00  3.97           N  
ATOM    925  CA  GLY A 122      16.710  19.290  14.340  1.00  3.92           C  
ATOM    926  C   GLY A 122      17.340  20.290  15.320  1.00  7.37           C  
ATOM    927  O   GLY A 122      18.440  20.070  15.820  1.00  4.96           O  
ATOM    928  N   LEU A 123      16.580  21.350  15.540  1.00  6.34           N  
ATOM    929  CA  LEU A 123      16.950  22.570  16.310  1.00  5.94           C  
ATOM    930  C   LEU A 123      16.040  22.880  17.490  1.00  4.34           C  
ATOM    931  O   LEU A 123      16.110  23.980  18.050  1.00 14.18           O  
ATOM    932  CB  LEU A 123      16.910  23.790  15.400  1.00  2.00           C  
ATOM    933  CG  LEU A 123      17.990  23.790  14.320  1.00  9.68           C  
ATOM    934  CD1 LEU A 123      17.670  24.870  13.290  1.00  6.34           C  
ATOM    935  CD2 LEU A 123      19.360  24.000  14.950  1.00  2.00           C  
ATOM    936  N   ALA A 124      15.150  21.930  17.820  1.00  2.00           N  
ATOM    937  CA  ALA A 124      14.260  22.020  18.980  1.00  2.00           C  
ATOM    938  C   ALA A 124      14.940  21.470  20.250  1.00  8.13           C  
ATOM    939  O   ALA A 124      16.160  21.320  20.290  1.00  7.34           O  
ATOM    940  CB  ALA A 124      12.940  21.310  18.630  1.00  2.00           C  
ATOM    941  N   TYR A 125      14.190  21.280  21.330  1.00 10.28           N  
ATOM    942  CA  TYR A 125      14.710  20.900  22.660  1.00  6.08           C  
ATOM    943  C   TYR A 125      15.110  19.410  22.820  1.00 18.88           C  
ATOM    944  O   TYR A 125      14.520  18.570  22.140  1.00 10.76           O  
ATOM    945  CB  TYR A 125      13.620  21.240  23.660  1.00 14.74           C  
ATOM    946  CG  TYR A 125      13.590  22.740  23.930  1.00  6.60           C  
ATOM    947  CD1 TYR A 125      12.750  23.590  23.190  1.00  9.71           C  
ATOM    948  CD2 TYR A 125      14.330  23.200  25.030  1.00 11.44           C  
ATOM    949  CE1 TYR A 125      12.620  24.940  23.580  1.00  3.83           C  
ATOM    950  CE2 TYR A 125      14.210  24.550  25.410  1.00  3.01           C  
ATOM    951  CZ  TYR A 125      13.370  25.400  24.680  1.00 10.85           C  
ATOM    952  OH  TYR A 125      13.380  26.720  25.010  1.00 14.46           O  
ATOM    953  N   PRO A 126      16.050  19.050  23.710  1.00 10.95           N  
ATOM    954  CA  PRO A 126      16.440  17.650  23.930  1.00 14.87           C  
ATOM    955  C   PRO A 126      15.330  16.710  24.370  1.00 12.97           C  
ATOM    956  O   PRO A 126      15.420  15.530  24.040  1.00 25.34           O  
ATOM    957  CB  PRO A 126      17.610  17.640  24.910  1.00  6.98           C  
ATOM    958  CG  PRO A 126      17.630  19.050  25.470  1.00 14.96           C  
ATOM    959  CD  PRO A 126      17.010  19.940  24.400  1.00 20.35           C  
ATOM    960  N   SER A 127      14.290  17.230  25.020  1.00 12.51           N  
ATOM    961  CA  SER A 127      13.130  16.440  25.500  1.00 16.45           C  
ATOM    962  C   SER A 127      12.320  15.660  24.440  1.00 12.42           C  
ATOM    963  O   SER A 127      11.710  14.640  24.750  1.00 35.13           O  
ATOM    964  CB  SER A 127      12.160  17.300  26.330  1.00 12.46           C  
ATOM    965  OG  SER A 127      11.730  18.410  25.550  1.00 21.82           O  
ATOM    966  N   ILE A 128      12.360  16.120  23.190  1.00 15.19           N  
ATOM    967  CA  ILE A 128      11.670  15.470  22.060  1.00 25.06           C  
ATOM    968  C   ILE A 128      12.620  14.730  21.100  1.00  6.81           C  
ATOM    969  O   ILE A 128      12.230  14.310  20.010  1.00 12.29           O  
ATOM    970  CB  ILE A 128      10.740  16.440  21.280  1.00  7.04           C  
ATOM    971  CG1 ILE A 128      11.510  17.610  20.670  1.00 22.46           C  
ATOM    972  CG2 ILE A 128       9.590  16.960  22.170  1.00  8.79           C  
ATOM    973  CD1 ILE A 128      10.760  18.220  19.490  1.00 12.89           C  
ATOM    974  N   SER A 129      13.890  14.580  21.510  1.00  4.64           N  
ATOM    975  CA  SER A 129      14.900  13.860  20.720  1.00 17.58           C  
ATOM    976  C   SER A 129      14.740  12.350  20.930  1.00 13.21           C  
ATOM    977  O   SER A 129      14.770  11.860  22.050  1.00 14.61           O  
ATOM    978  CB  SER A 129      16.310  14.260  21.130  1.00  8.20           C  
ATOM    979  OG  SER A 129      17.210  13.770  20.140  1.00 19.82           O  
ATOM    980  N   SER A 130      14.410  11.650  19.850  1.00 13.10           N  
ATOM    981  CA  SER A 130      14.330  10.180  19.860  1.00  8.63           C  
ATOM    982  C   SER A 130      15.660   9.610  20.330  1.00 11.75           C  
ATOM    983  O   SER A 130      16.720  10.150  20.010  1.00 18.34           O  
ATOM    984  CB  SER A 130      14.020   9.610  18.480  1.00  9.70           C  
ATOM    985  OG  SER A 130      12.780  10.120  18.000  1.00 86.60           O  
ATOM    986  N   SER A 131      15.550   8.610  21.200  1.00 10.17           N  
ATOM    987  CA  SER A 131      16.650   7.880  21.880  1.00 15.15           C  
ATOM    988  C   SER A 131      17.520   8.780  22.800  1.00 13.83           C  
ATOM    989  O   SER A 131      18.660   8.480  23.130  1.00 22.90           O  
ATOM    990  CB  SER A 131      17.510   7.060  20.900  1.00 13.53           C  
ATOM    991  OG  SER A 131      16.710   6.100  20.200  1.00 35.44           O  
ATOM    992  N   GLY A 132      16.930   9.890  23.220  1.00 15.61           N  
ATOM    993  CA  GLY A 132      17.570  10.930  24.050  1.00  7.94           C  
ATOM    994  C   GLY A 132      18.920  11.400  23.470  1.00  9.98           C  
ATOM    995  O   GLY A 132      19.800  11.800  24.210  1.00 14.29           O  
ATOM    996  N   ALA A 133      19.060  11.320  22.150  1.00 10.98           N  
ATOM    997  CA  ALA A 133      20.260  11.770  21.450  1.00 10.06           C  
ATOM    998  C   ALA A 133      20.400  13.310  21.570  1.00 16.07           C  
ATOM    999  O   ALA A 133      19.530  14.040  21.100  1.00 18.49           O  
ATOM   1000  CB  ALA A 133      20.140  11.330  19.980  1.00  7.92           C  
ATOM   1001  N   THR A 134      21.530  13.780  22.090  1.00 13.17           N  
ATOM   1002  CA  THR A 134      21.880  15.230  22.230  1.00 11.63           C  
ATOM   1003  C   THR A 134      21.740  16.000  20.900  1.00  8.76           C  
ATOM   1004  O   THR A 134      22.450  15.690  19.950  1.00 15.16           O  
ATOM   1005  CB  THR A 134      23.340  15.350  22.730  1.00  7.71           C  
ATOM   1006  OG1 THR A 134      23.500  14.520  23.880  1.00 19.23           O  
ATOM   1007  CG2 THR A 134      23.700  16.800  23.070  1.00  3.23           C  
ATOM   1008  N   PRO A 135      20.880  17.030  20.790  1.00  7.29           N  
ATOM   1009  CA  PRO A 135      20.750  17.790  19.530  1.00  4.19           C  
ATOM   1010  C   PRO A 135      22.060  18.540  19.240  1.00  7.73           C  
ATOM   1011  O   PRO A 135      22.860  18.770  20.150  1.00 13.27           O  
ATOM   1012  CB  PRO A 135      19.580  18.740  19.740  1.00  7.62           C  
ATOM   1013  CG  PRO A 135      18.800  18.120  20.880  1.00  4.25           C  
ATOM   1014  CD  PRO A 135      19.860  17.450  21.770  1.00  2.98           C  
ATOM   1015  N   VAL A 136      22.210  18.970  17.990  1.00  7.75           N  
ATOM   1016  CA  VAL A 136      23.430  19.660  17.510  1.00  8.69           C  
ATOM   1017  C   VAL A 136      23.680  20.960  18.300  1.00 10.98           C  
ATOM   1018  O   VAL A 136      24.730  21.150  18.890  1.00 22.50           O  
ATOM   1019  CB  VAL A 136      23.350  19.910  16.000  1.00 10.50           C  
ATOM   1020  CG1 VAL A 136      24.400  20.890  15.470  1.00 11.73           C  
ATOM   1021  CG2 VAL A 136      23.480  18.570  15.280  1.00  2.00           C  
ATOM   1022  N   PHE A 137      22.670  21.810  18.350  1.00  7.34           N  
ATOM   1023  CA  PHE A 137      22.770  23.080  19.080  1.00  2.00           C  
ATOM   1024  C   PHE A 137      23.090  22.890  20.570  1.00  7.49           C  
ATOM   1025  O   PHE A 137      23.950  23.590  21.080  1.00 11.23           O  
ATOM   1026  CB  PHE A 137      21.550  23.980  18.860  1.00  6.21           C  
ATOM   1027  CG  PHE A 137      21.910  25.430  19.240  1.00  7.86           C  
ATOM   1028  CD1 PHE A 137      22.830  26.150  18.450  1.00 20.20           C  
ATOM   1029  CD2 PHE A 137      21.430  25.970  20.450  1.00 11.32           C  
ATOM   1030  CE1 PHE A 137      23.320  27.390  18.880  1.00  2.01           C  
ATOM   1031  CE2 PHE A 137      21.900  27.220  20.880  1.00  9.62           C  
ATOM   1032  CZ  PHE A 137      22.840  27.920  20.090  1.00  8.91           C  
ATOM   1033  N   ASP A 138      22.510  21.870  21.210  1.00 18.76           N  
ATOM   1034  CA  ASP A 138      22.880  21.570  22.610  1.00  7.09           C  
ATOM   1035  C   ASP A 138      24.340  21.150  22.770  1.00 10.08           C  
ATOM   1036  O   ASP A 138      25.030  21.600  23.680  1.00 20.52           O  
ATOM   1037  CB  ASP A 138      22.020  20.480  23.240  1.00 10.99           C  
ATOM   1038  CG  ASP A 138      20.600  20.980  23.510  1.00  8.70           C  
ATOM   1039  OD1 ASP A 138      19.850  21.070  22.520  1.00 19.38           O  
ATOM   1040  OD2 ASP A 138      20.230  21.160  24.680  1.00 22.61           O  
ATOM   1041  N   ASN A 139      24.850  20.380  21.830  1.00 14.79           N  
ATOM   1042  CA  ASN A 139      26.240  19.920  21.910  1.00 17.97           C  
ATOM   1043  C   ASN A 139      27.250  21.040  21.580  1.00  4.83           C  
ATOM   1044  O   ASN A 139      28.270  21.170  22.250  1.00 33.40           O  
ATOM   1045  CB  ASN A 139      26.390  18.720  20.970  1.00 11.38           C  
ATOM   1046  CG  ASN A 139      27.560  17.830  21.390  1.00  7.26           C  
ATOM   1047  OD1 ASN A 139      27.620  17.300  22.500  1.00 19.21           O  
ATOM   1048  ND2 ASN A 139      28.460  17.610  20.460  1.00  9.75           N  
ATOM   1049  N   ILE A 140      26.870  21.930  20.660  1.00 34.57           N  
ATOM   1050  CA  ILE A 140      27.620  23.160  20.350  1.00  3.37           C  
ATOM   1051  C   ILE A 140      27.730  24.030  21.630  1.00 33.63           C  
ATOM   1052  O   ILE A 140      28.820  24.440  22.040  1.00 17.32           O  
ATOM   1053  CB  ILE A 140      27.000  23.910  19.150  1.00  6.84           C  
ATOM   1054  CG1 ILE A 140      27.260  23.150  17.840  1.00  6.17           C  
ATOM   1055  CG2 ILE A 140      27.520  25.350  19.010  1.00 15.08           C  
ATOM   1056  CD1 ILE A 140      26.490  23.690  16.620  1.00  7.86           C  
ATOM   1057  N   TRP A 141      26.620  24.250  22.320  1.00 38.35           N  
ATOM   1058  CA  TRP A 141      26.630  25.050  23.560  1.00 13.47           C  
ATOM   1059  C   TRP A 141      27.390  24.400  24.720  1.00 19.57           C  
ATOM   1060  O   TRP A 141      28.160  25.070  25.400  1.00 23.13           O  
ATOM   1061  CB  TRP A 141      25.190  25.390  23.960  1.00  5.85           C  
ATOM   1062  CG  TRP A 141      25.130  26.170  25.260  1.00  9.45           C  
ATOM   1063  CD1 TRP A 141      24.660  25.690  26.410  1.00 10.64           C  
ATOM   1064  CD2 TRP A 141      25.680  27.430  25.520  1.00 19.83           C  
ATOM   1065  NE1 TRP A 141      24.900  26.570  27.400  1.00 11.66           N  
ATOM   1066  CE2 TRP A 141      25.510  27.650  26.910  1.00 29.31           C  
ATOM   1067  CE3 TRP A 141      26.210  28.450  24.700  1.00 35.66           C  
ATOM   1068  CZ2 TRP A 141      25.890  28.880  27.490  1.00 19.52           C  
ATOM   1069  CZ3 TRP A 141      26.580  29.680  25.290  1.00  6.68           C  
ATOM   1070  CH2 TRP A 141      26.430  29.900  26.670  1.00  8.60           C  
ATOM   1071  N   ASN A 142      27.150  23.110  24.950  1.00 20.58           N  
ATOM   1072  CA  ASN A 142      27.760  22.350  26.050  1.00  7.38           C  
ATOM   1073  C   ASN A 142      29.290  22.300  25.980  1.00  8.93           C  
ATOM   1074  O   ASN A 142      29.960  22.370  27.010  1.00 34.01           O  
ATOM   1075  CB  ASN A 142      27.210  20.930  26.140  1.00 23.77           C  
ATOM   1076  CG  ASN A 142      25.740  20.880  26.560  1.00 21.63           C  
ATOM   1077  OD1 ASN A 142      25.000  19.960  26.220  1.00 75.31           O  
ATOM   1078  ND2 ASN A 142      25.320  21.810  27.400  1.00 30.13           N  
ATOM   1079  N   GLN A 143      29.800  22.340  24.750  1.00 14.16           N  
ATOM   1080  CA  GLN A 143      31.250  22.410  24.470  1.00 14.07           C  
ATOM   1081  C   GLN A 143      31.850  23.830  24.430  1.00 17.71           C  
ATOM   1082  O   GLN A 143      33.010  24.010  24.050  1.00 19.74           O  
ATOM   1083  CB  GLN A 143      31.550  21.690  23.150  1.00  5.67           C  
ATOM   1084  CG  GLN A 143      31.120  20.220  23.210  1.00  6.25           C  
ATOM   1085  CD  GLN A 143      31.530  19.490  21.940  1.00 17.94           C  
ATOM   1086  OE1 GLN A 143      30.910  19.600  20.910  1.00 24.75           O  
ATOM   1087  NE2 GLN A 143      32.650  18.810  22.010  1.00 23.14           N  
ATOM   1088  N   GLY A 144      31.000  24.840  24.660  1.00 46.67           N  
ATOM   1089  CA  GLY A 144      31.370  26.270  24.640  1.00  7.65           C  
ATOM   1090  C   GLY A 144      31.940  26.740  23.300  1.00 25.91           C  
ATOM   1091  O   GLY A 144      32.890  27.510  23.280  1.00 20.32           O  
ATOM   1092  N   LEU A 145      31.310  26.330  22.200  1.00 17.86           N  
ATOM   1093  CA  LEU A 145      31.740  26.760  20.850  1.00 16.48           C  
ATOM   1094  C   LEU A 145      31.070  28.070  20.350  1.00 10.93           C  
ATOM   1095  O   LEU A 145      31.350  28.510  19.240  1.00 18.07           O  
ATOM   1096  CB  LEU A 145      31.520  25.620  19.830  1.00 12.24           C  
ATOM   1097  CG  LEU A 145      32.340  24.360  20.160  1.00 11.14           C  
ATOM   1098  CD1 LEU A 145      31.950  23.260  19.190  1.00 10.55           C  
ATOM   1099  CD2 LEU A 145      33.840  24.590  20.040  1.00 31.31           C  
ATOM   1100  N   VAL A 146      30.010  28.480  21.030  1.00 16.84           N  
ATOM   1101  CA  VAL A 146      29.410  29.820  20.880  1.00  8.79           C  
ATOM   1102  C   VAL A 146      29.360  30.470  22.270  1.00 15.53           C  
ATOM   1103  O   VAL A 146      29.180  29.760  23.250  1.00 16.95           O  
ATOM   1104  CB  VAL A 146      28.010  29.850  20.220  1.00 18.59           C  
ATOM   1105  CG1 VAL A 146      28.090  29.370  18.770  1.00  5.62           C  
ATOM   1106  CG2 VAL A 146      26.900  29.100  20.960  1.00 10.04           C  
ATOM   1107  N   SER A 147      29.150  31.770  22.240  1.00 10.59           N  
ATOM   1108  CA  SER A 147      29.100  32.660  23.430  1.00 17.08           C  
ATOM   1109  C   SER A 147      27.680  33.020  23.840  1.00  3.56           C  
ATOM   1110  O   SER A 147      27.410  33.260  25.020  1.00 15.49           O  
ATOM   1111  CB  SER A 147      29.800  34.000  23.180  1.00 13.11           C  
ATOM   1112  OG  SER A 147      31.050  33.740  22.550  1.00 26.37           O  
ATOM   1113  N   GLN A 148      26.840  33.210  22.820  1.00 11.53           N  
ATOM   1114  CA  GLN A 148      25.400  33.470  22.950  1.00 11.36           C  
ATOM   1115  C   GLN A 148      24.660  32.170  22.610  1.00  4.42           C  
ATOM   1116  O   GLN A 148      24.870  31.570  21.560  1.00 15.05           O  
ATOM   1117  CB  GLN A 148      24.950  34.540  21.970  1.00  9.98           C  
ATOM   1118  CG  GLN A 148      25.410  35.940  22.370  1.00  3.71           C  
ATOM   1119  CD  GLN A 148      24.860  36.980  21.380  1.00 21.26           C  
ATOM   1120  OE1 GLN A 148      23.670  37.240  21.300  1.00 22.04           O  
ATOM   1121  NE2 GLN A 148      25.720  37.540  20.570  1.00 23.34           N  
ATOM   1122  N   ASP A 149      23.800  31.800  23.520  1.00  6.78           N  
ATOM   1123  CA  ASP A 149      23.050  30.530  23.460  1.00 12.65           C  
ATOM   1124  C   ASP A 149      21.720  30.700  22.710  1.00 17.67           C  
ATOM   1125  O   ASP A 149      20.640  30.560  23.280  1.00  4.69           O  
ATOM   1126  CB  ASP A 149      22.830  30.070  24.900  1.00  9.92           C  
ATOM   1127  CG  ASP A 149      22.310  28.650  24.990  1.00 32.83           C  
ATOM   1128  OD1 ASP A 149      22.410  27.910  23.980  1.00 18.21           O  
ATOM   1129  OD2 ASP A 149      21.840  28.350  26.110  1.00 17.33           O  
ATOM   1130  N   LEU A 150      21.850  31.220  21.510  1.00  3.72           N  
ATOM   1131  CA  LEU A 150      20.720  31.470  20.630  1.00  4.80           C  
ATOM   1132  C   LEU A 150      21.170  31.270  19.200  1.00  6.53           C  
ATOM   1133  O   LEU A 150      22.370  31.140  18.950  1.00 10.12           O  
ATOM   1134  CB  LEU A 150      20.070  32.850  20.850  1.00 19.90           C  
ATOM   1135  CG  LEU A 150      20.940  34.100  20.680  1.00  8.00           C  
ATOM   1136  CD1 LEU A 150      21.180  34.500  19.220  1.00 14.89           C  
ATOM   1137  CD2 LEU A 150      20.170  35.260  21.300  1.00 17.52           C  
ATOM   1138  N   PHE A 151      20.200  31.010  18.360  1.00  9.04           N  
ATOM   1139  CA  PHE A 151      20.400  31.020  16.910  1.00  6.36           C  
ATOM   1140  C   PHE A 151      19.270  31.830  16.300  1.00  9.04           C  
ATOM   1141  O   PHE A 151      18.220  32.000  16.910  1.00 14.62           O  
ATOM   1142  CB  PHE A 151      20.530  29.600  16.330  1.00  3.92           C  
ATOM   1143  CG  PHE A 151      19.330  28.650  16.520  1.00  6.88           C  
ATOM   1144  CD1 PHE A 151      19.250  27.840  17.680  1.00  2.00           C  
ATOM   1145  CD2 PHE A 151      18.310  28.620  15.550  1.00  2.00           C  
ATOM   1146  CE1 PHE A 151      18.120  27.020  17.890  1.00 11.80           C  
ATOM   1147  CE2 PHE A 151      17.180  27.800  15.760  1.00 11.77           C  
ATOM   1148  CZ  PHE A 151      17.090  27.020  16.930  1.00  8.58           C  
ATOM   1149  N   SER A 152      19.480  32.380  15.130  1.00  7.36           N  
ATOM   1150  CA  SER A 152      18.430  33.160  14.470  1.00  5.75           C  
ATOM   1151  C   SER A 152      18.260  32.750  13.010  1.00  4.14           C  
ATOM   1152  O   SER A 152      19.140  32.120  12.430  1.00  9.08           O  
ATOM   1153  CB  SER A 152      18.770  34.640  14.680  1.00  2.41           C  
ATOM   1154  OG  SER A 152      19.790  34.990  13.770  1.00 39.00           O  
ATOM   1155  N   VAL A 153      17.020  32.790  12.550  1.00  9.49           N  
ATOM   1156  CA  VAL A 153      16.670  32.310  11.200  1.00  4.63           C  
ATOM   1157  C   VAL A 153      16.120  33.450  10.340  1.00  3.38           C  
ATOM   1158  O   VAL A 153      15.140  34.100  10.650  1.00 10.87           O  
ATOM   1159  CB  VAL A 153      15.650  31.170  11.310  1.00  3.75           C  
ATOM   1160  CG1 VAL A 153      15.240  30.690   9.920  1.00  6.08           C  
ATOM   1161  CG2 VAL A 153      16.280  29.950  12.010  1.00  8.82           C  
ATOM   1162  N   TYR A 154      16.660  33.470   9.140  1.00  3.96           N  
ATOM   1163  CA  TYR A 154      16.120  34.290   8.070  1.00  2.00           C  
ATOM   1164  C   TYR A 154      15.840  33.370   6.880  1.00  2.00           C  
ATOM   1165  O   TYR A 154      16.750  32.700   6.440  1.00 12.19           O  
ATOM   1166  CB  TYR A 154      17.170  35.310   7.680  1.00 16.35           C  
ATOM   1167  CG  TYR A 154      16.730  36.090   6.430  1.00 10.44           C  
ATOM   1168  CD1 TYR A 154      15.540  36.840   6.460  1.00 19.07           C  
ATOM   1169  CD2 TYR A 154      17.460  35.900   5.240  1.00 12.96           C  
ATOM   1170  CE1 TYR A 154      15.040  37.380   5.260  1.00  2.69           C  
ATOM   1171  CE2 TYR A 154      16.970  36.450   4.050  1.00 10.12           C  
ATOM   1172  CZ  TYR A 154      15.760  37.160   4.070  1.00 26.69           C  
ATOM   1173  OH  TYR A 154      15.180  37.510   2.890  1.00 26.39           O  
ATOM   1174  N   LEU A 155      14.580  33.350   6.460  1.00  8.90           N  
ATOM   1175  CA  LEU A 155      14.130  32.560   5.310  1.00  8.92           C  
ATOM   1176  C   LEU A 155      13.650  33.490   4.210  1.00  3.58           C  
ATOM   1177  O   LEU A 155      12.790  34.340   4.420  1.00 15.47           O  
ATOM   1178  CB  LEU A 155      12.950  31.640   5.660  1.00  5.68           C  
ATOM   1179  CG  LEU A 155      13.220  30.650   6.790  1.00  2.00           C  
ATOM   1180  CD1 LEU A 155      12.010  29.720   6.830  1.00  8.67           C  
ATOM   1181  CD2 LEU A 155      14.490  29.830   6.550  1.00  2.49           C  
ATOM   1182  N   SER A 156      14.300  33.380   3.070  1.00  5.52           N  
ATOM   1183  CA  SER A 156      13.970  34.210   1.900  1.00  2.00           C  
ATOM   1184  C   SER A 156      12.630  33.820   1.290  1.00 11.58           C  
ATOM   1185  O   SER A 156      12.120  32.730   1.530  1.00 19.31           O  
ATOM   1186  CB  SER A 156      15.040  34.070   0.830  1.00  9.21           C  
ATOM   1187  OG  SER A 156      15.030  32.720   0.350  1.00 22.19           O  
ATOM   1188  N   ALA A 157      12.140  34.700   0.420  1.00 22.49           N  
ATOM   1189  CA  ALA A 157      10.890  34.490  -0.350  1.00 12.02           C  
ATOM   1190  C   ALA A 157      11.140  34.390  -1.860  1.00 17.54           C  
ATOM   1191  O   ALA A 157      12.250  34.600  -2.350  1.00 22.73           O  
ATOM   1192  CB  ALA A 157       9.930  35.640  -0.040  1.00 17.03           C  
ATOM   1193  N   ASP A 158      10.160  33.840  -2.590  1.00 26.96           N  
ATOM   1194  CA  ASP A 158      10.170  33.790  -4.070  1.00 99.99           C  
ATOM   1195  C   ASP A 158      11.440  33.150  -4.680  1.00 39.27           C  
ATOM   1196  O   ASP A 158      12.110  33.720  -5.530  1.00 90.08           O  
ATOM   1197  CB  ASP A 158       9.920  35.200  -4.650  1.00 99.99           C  
ATOM   1198  CG  ASP A 158       8.570  35.810  -4.220  1.00 99.99           C  
ATOM   1199  OD1 ASP A 158       7.550  35.120  -4.410  1.00 99.99           O  
ATOM   1200  OD2 ASP A 158       8.610  36.940  -3.690  1.00 99.99           O  
ATOM   1201  N   ASP A 159      11.790  31.980  -4.140  1.00 35.86           N  
ATOM   1202  CA  ASP A 159      12.900  31.120  -4.600  1.00 51.36           C  
ATOM   1203  C   ASP A 159      14.300  31.780  -4.630  1.00 19.42           C  
ATOM   1204  O   ASP A 159      15.260  31.180  -5.110  1.00 79.26           O  
ATOM   1205  CB  ASP A 159      12.470  30.520  -5.950  1.00 54.55           C  
ATOM   1206  CG  ASP A 159      13.210  29.220  -6.280  1.00 99.99           C  
ATOM   1207  OD1 ASP A 159      12.700  28.170  -5.820  1.00 99.99           O  
ATOM   1208  OD2 ASP A 159      14.200  29.280  -7.030  1.00 99.99           O  
ATOM   1209  N   GLN A 160      14.440  32.910  -3.940  1.00 39.32           N  
ATOM   1210  CA  GLN A 160      15.690  33.710  -3.900  1.00 27.28           C  
ATOM   1211  C   GLN A 160      16.690  33.100  -2.920  1.00 57.64           C  
ATOM   1212  O   GLN A 160      16.290  32.530  -1.900  1.00 40.22           O  
ATOM   1213  CB  GLN A 160      15.470  35.160  -3.440  1.00 31.28           C  
ATOM   1214  CG  GLN A 160      14.390  35.960  -4.170  1.00 98.07           C  
ATOM   1215  CD  GLN A 160      14.650  36.340  -5.630  1.00 99.99           C  
ATOM   1216  OE1 GLN A 160      15.580  35.920  -6.310  1.00 99.99           O  
ATOM   1217  NE2 GLN A 160      13.820  37.230  -6.140  1.00 99.99           N  
ATOM   1218  N   SER A 161      17.960  33.340  -3.200  1.00 25.56           N  
ATOM   1219  CA  SER A 161      19.060  33.130  -2.230  1.00 28.19           C  
ATOM   1220  C   SER A 161      19.010  34.170  -1.110  1.00 21.11           C  
ATOM   1221  O   SER A 161      18.180  35.090  -1.100  1.00 37.88           O  
ATOM   1222  CB  SER A 161      20.420  33.150  -2.950  1.00 34.68           C  
ATOM   1223  OG  SER A 161      20.460  34.220  -3.890  1.00 54.09           O  
ATOM   1224  N   GLY A 162      19.780  33.890  -0.080  1.00 14.77           N  
ATOM   1225  CA  GLY A 162      19.940  34.790   1.060  1.00 12.88           C  
ATOM   1226  C   GLY A 162      19.510  34.170   2.390  1.00 15.93           C  
ATOM   1227  O   GLY A 162      19.880  34.720   3.430  1.00 25.12           O  
ATOM   1228  N   SER A 163      18.770  33.060   2.380  1.00 12.49           N  
ATOM   1229  CA  SER A 163      18.340  32.410   3.650  1.00 11.35           C  
ATOM   1230  C   SER A 163      19.560  32.020   4.490  1.00 13.51           C  
ATOM   1231  O   SER A 163      20.570  31.570   3.950  1.00 17.50           O  
ATOM   1232  CB  SER A 163      17.480  31.160   3.420  1.00  5.66           C  
ATOM   1233  OG  SER A 163      16.390  31.490   2.550  1.00 20.07           O  
ATOM   1234  N   VAL A 164      19.450  32.160   5.810  1.00  6.94           N  
ATOM   1235  CA  VAL A 164      20.540  31.800   6.730  1.00  2.00           C  
ATOM   1236  C   VAL A 164      20.000  31.390   8.090  1.00  7.66           C  
ATOM   1237  O   VAL A 164      18.910  31.800   8.480  1.00 16.55           O  
ATOM   1238  CB  VAL A 164      21.550  32.940   6.990  1.00  7.50           C  
ATOM   1239  CG1 VAL A 164      22.470  33.180   5.790  1.00 27.62           C  
ATOM   1240  CG2 VAL A 164      20.910  34.240   7.470  1.00 13.45           C  
ATOM   1241  N   VAL A 165      20.820  30.570   8.740  1.00  3.49           N  
ATOM   1242  CA  VAL A 165      20.710  30.290  10.170  1.00  7.31           C  
ATOM   1243  C   VAL A 165      22.000  30.850  10.760  1.00  2.00           C  
ATOM   1244  O   VAL A 165      23.100  30.590  10.270  1.00 26.54           O  
ATOM   1245  CB  VAL A 165      20.570  28.780  10.470  1.00 11.05           C  
ATOM   1246  CG1 VAL A 165      20.490  28.500  11.970  1.00  2.00           C  
ATOM   1247  CG2 VAL A 165      19.260  28.280   9.900  1.00 14.30           C  
ATOM   1248  N   ILE A 166      21.810  31.740  11.700  1.00  7.78           N  
ATOM   1249  CA  ILE A 166      22.930  32.360  12.400  1.00  2.00           C  
ATOM   1250  C   ILE A 166      23.030  31.740  13.800  1.00  7.42           C  
ATOM   1251  O   ILE A 166      22.220  32.020  14.670  1.00 18.98           O  
ATOM   1252  CB  ILE A 166      22.750  33.880  12.530  1.00  9.89           C  
ATOM   1253  CG1 ILE A 166      22.400  34.510  11.170  1.00 18.42           C  
ATOM   1254  CG2 ILE A 166      24.080  34.470  13.040  1.00  6.53           C  
ATOM   1255  CD1 ILE A 166      21.830  35.920  11.310  1.00 24.58           C  
ATOM   1256  N   PHE A 167      24.090  30.980  14.010  1.00 13.70           N  
ATOM   1257  CA  PHE A 167      24.370  30.310  15.280  1.00 10.48           C  
ATOM   1258  C   PHE A 167      25.160  31.270  16.180  1.00 16.50           C  
ATOM   1259  O   PHE A 167      26.100  31.920  15.740  1.00 12.74           O  
ATOM   1260  CB  PHE A 167      25.190  29.020  15.050  1.00 15.15           C  
ATOM   1261  CG  PHE A 167      24.420  27.860  14.410  1.00 17.35           C  
ATOM   1262  CD1 PHE A 167      23.610  27.030  15.220  1.00 27.44           C  
ATOM   1263  CD2 PHE A 167      24.520  27.630  13.020  1.00 10.71           C  
ATOM   1264  CE1 PHE A 167      22.870  25.980  14.640  1.00 11.32           C  
ATOM   1265  CE2 PHE A 167      23.770  26.580  12.440  1.00 27.89           C  
ATOM   1266  CZ  PHE A 167      22.950  25.770  13.250  1.00 12.45           C  
ATOM   1267  N   GLY A 168      24.660  31.440  17.400  1.00 11.37           N  
ATOM   1268  CA  GLY A 168      25.350  32.220  18.430  1.00  9.49           C  
ATOM   1269  C   GLY A 168      25.350  33.740  18.170  1.00 33.54           C  
ATOM   1270  O   GLY A 168      26.160  34.470  18.740  1.00 23.92           O  
ATOM   1271  N   GLY A 169      24.310  34.210  17.500  1.00 20.67           N  
ATOM   1272  CA  GLY A 169      24.150  35.630  17.170  1.00 12.81           C  
ATOM   1273  C   GLY A 169      22.840  35.960  16.450  1.00 25.85           C  
ATOM   1274  O   GLY A 169      22.060  35.090  16.070  1.00 17.14           O  
ATOM   1275  N   ILE A 170      22.660  37.260  16.380  1.00 17.28           N  
ATOM   1276  CA  ILE A 170      21.570  38.020  15.740  1.00 19.96           C  
ATOM   1277  C   ILE A 170      22.260  38.940  14.720  1.00 18.10           C  
ATOM   1278  O   ILE A 170      23.430  39.290  14.850  1.00 37.67           O  
ATOM   1279  CB  ILE A 170      20.860  38.840  16.840  1.00 27.86           C  
ATOM   1280  CG1 ILE A 170      20.170  37.920  17.860  1.00 13.98           C  
ATOM   1281  CG2 ILE A 170      19.800  39.790  16.270  1.00 59.26           C  
ATOM   1282  CD1 ILE A 170      19.970  38.610  19.220  1.00 33.74           C  
ATOM   1283  N   ASP A 171      21.550  39.270  13.660  1.00 20.42           N  
ATOM   1284  CA  ASP A 171      22.030  40.320  12.760  1.00 14.34           C  
ATOM   1285  C   ASP A 171      20.890  41.270  12.380  1.00 18.21           C  
ATOM   1286  O   ASP A 171      20.110  40.950  11.490  1.00 28.85           O  
ATOM   1287  CB  ASP A 171      22.680  39.660  11.540  1.00 19.37           C  
ATOM   1288  CG  ASP A 171      23.350  40.670  10.600  1.00 14.57           C  
ATOM   1289  OD1 ASP A 171      23.090  41.870  10.790  1.00 30.12           O  
ATOM   1290  OD2 ASP A 171      24.110  40.210   9.730  1.00 59.43           O  
ATOM   1291  N   SER A 172      20.970  42.480  12.930  1.00 23.71           N  
ATOM   1292  CA  SER A 172      19.990  43.590  12.780  1.00 15.52           C  
ATOM   1293  C   SER A 172      19.620  44.000  11.350  1.00 13.77           C  
ATOM   1294  O   SER A 172      18.510  44.460  11.120  1.00 30.06           O  
ATOM   1295  CB  SER A 172      20.430  44.880  13.490  1.00 22.07           C  
ATOM   1296  OG  SER A 172      20.250  44.750  14.890  1.00 37.26           O  
ATOM   1297  N   SER A 173      20.490  43.760  10.390  1.00 14.20           N  
ATOM   1298  CA  SER A 173      20.230  44.110   8.980  1.00 22.63           C  
ATOM   1299  C   SER A 173      19.050  43.370   8.330  1.00 16.30           C  
ATOM   1300  O   SER A 173      18.530  43.790   7.300  1.00 37.80           O  
ATOM   1301  CB  SER A 173      21.510  43.870   8.160  1.00 21.12           C  
ATOM   1302  OG  SER A 173      21.950  42.530   8.350  1.00 99.99           O  
ATOM   1303  N   TYR A 174      18.690  42.210   8.900  1.00 15.89           N  
ATOM   1304  CA  TYR A 174      17.620  41.350   8.350  1.00 22.50           C  
ATOM   1305  C   TYR A 174      16.220  41.780   8.790  1.00 15.84           C  
ATOM   1306  O   TYR A 174      15.250  41.300   8.220  1.00 17.73           O  
ATOM   1307  CB  TYR A 174      17.760  39.880   8.730  1.00  7.23           C  
ATOM   1308  CG  TYR A 174      18.970  39.240   8.060  1.00 23.33           C  
ATOM   1309  CD1 TYR A 174      18.950  38.930   6.680  1.00  7.41           C  
ATOM   1310  CD2 TYR A 174      20.120  39.020   8.850  1.00 14.21           C  
ATOM   1311  CE1 TYR A 174      20.100  38.370   6.090  1.00 24.31           C  
ATOM   1312  CE2 TYR A 174      21.260  38.470   8.250  1.00 17.05           C  
ATOM   1313  CZ  TYR A 174      21.240  38.140   6.880  1.00 13.86           C  
ATOM   1314  OH  TYR A 174      22.310  37.450   6.410  1.00 26.73           O  
ATOM   1315  N   TYR A 175      16.120  42.550   9.850  1.00 19.68           N  
ATOM   1316  CA  TYR A 175      14.810  42.990  10.350  1.00 14.90           C  
ATOM   1317  C   TYR A 175      14.680  44.500  10.520  1.00 30.77           C  
ATOM   1318  O   TYR A 175      15.660  45.220  10.680  1.00 22.93           O  
ATOM   1319  CB  TYR A 175      14.490  42.270  11.660  1.00  9.91           C  
ATOM   1320  CG  TYR A 175      15.480  42.530  12.800  1.00 18.83           C  
ATOM   1321  CD1 TYR A 175      16.580  41.670  12.980  1.00  7.71           C  
ATOM   1322  CD2 TYR A 175      15.140  43.500  13.770  1.00 12.43           C  
ATOM   1323  CE1 TYR A 175      17.330  41.760  14.170  1.00 16.20           C  
ATOM   1324  CE2 TYR A 175      15.910  43.610  14.940  1.00 13.75           C  
ATOM   1325  CZ  TYR A 175      16.990  42.730  15.130  1.00 16.57           C  
ATOM   1326  OH  TYR A 175      17.690  42.830  16.300  1.00 64.93           O  
ATOM   1327  N   THR A 176      13.440  44.960  10.430  1.00 36.27           N  
ATOM   1328  CA  THR A 176      13.040  46.350  10.740  1.00 35.84           C  
ATOM   1329  C   THR A 176      12.360  46.400  12.100  1.00 24.37           C  
ATOM   1330  O   THR A 176      11.540  45.560  12.470  1.00 99.99           O  
ATOM   1331  CB  THR A 176      12.080  46.970   9.700  1.00 17.48           C  
ATOM   1332  OG1 THR A 176      10.870  46.200   9.600  1.00 99.99           O  
ATOM   1333  CG2 THR A 176      12.740  47.150   8.340  1.00 99.99           C  
ATOM   1334  N   GLY A 177      12.820  47.380  12.860  1.00 32.30           N  
ATOM   1335  CA  GLY A 177      12.310  47.640  14.210  1.00 19.56           C  
ATOM   1336  C   GLY A 177      13.230  47.000  15.250  1.00 10.92           C  
ATOM   1337  O   GLY A 177      14.460  47.010  15.120  1.00 99.99           O  
ATOM   1338  N   SER A 178      12.600  46.730  16.380  1.00 25.77           N  
ATOM   1339  CA  SER A 178      13.260  45.990  17.460  1.00 38.66           C  
ATOM   1340  C   SER A 178      12.510  44.670  17.690  1.00 29.22           C  
ATOM   1341  O   SER A 178      11.330  44.550  17.350  1.00 39.13           O  
ATOM   1342  CB  SER A 178      13.270  46.860  18.720  1.00 29.46           C  
ATOM   1343  OG  SER A 178      14.260  46.300  19.590  1.00 99.99           O  
ATOM   1344  N   LEU A 179      13.270  43.660  18.100  1.00 33.81           N  
ATOM   1345  CA  LEU A 179      12.750  42.330  18.460  1.00 23.61           C  
ATOM   1346  C   LEU A 179      11.700  42.410  19.570  1.00 11.74           C  
ATOM   1347  O   LEU A 179      11.910  43.070  20.590  1.00 27.37           O  
ATOM   1348  CB  LEU A 179      13.890  41.410  18.930  1.00 14.50           C  
ATOM   1349  CG  LEU A 179      14.730  40.930  17.740  1.00 10.92           C  
ATOM   1350  CD1 LEU A 179      16.120  40.510  18.200  1.00  4.82           C  
ATOM   1351  CD2 LEU A 179      14.040  39.810  16.960  1.00 10.35           C  
ATOM   1352  N   ASN A 180      10.630  41.660  19.350  1.00 16.96           N  
ATOM   1353  CA  ASN A 180       9.610  41.350  20.370  1.00  9.51           C  
ATOM   1354  C   ASN A 180       9.840  39.930  20.870  1.00 10.80           C  
ATOM   1355  O   ASN A 180      10.000  39.030  20.040  1.00 27.93           O  
ATOM   1356  CB  ASN A 180       8.190  41.410  19.790  1.00 20.46           C  
ATOM   1357  CG  ASN A 180       7.930  42.740  19.110  1.00 38.32           C  
ATOM   1358  OD1 ASN A 180       7.830  43.770  19.770  1.00 19.43           O  
ATOM   1359  ND2 ASN A 180       7.980  42.760  17.790  1.00 32.79           N  
ATOM   1360  N   TRP A 181       9.950  39.790  22.180  1.00 16.30           N  
ATOM   1361  CA  TRP A 181      10.280  38.520  22.840  1.00 11.91           C  
ATOM   1362  C   TRP A 181       9.020  37.840  23.370  1.00 23.71           C  
ATOM   1363  O   TRP A 181       8.240  38.470  24.070  1.00 14.50           O  
ATOM   1364  CB  TRP A 181      11.280  38.720  23.990  1.00  2.86           C  
ATOM   1365  CG  TRP A 181      12.590  39.230  23.410  1.00 20.29           C  
ATOM   1366  CD1 TRP A 181      12.950  40.510  23.350  1.00 29.10           C  
ATOM   1367  CD2 TRP A 181      13.590  38.480  22.800  1.00 42.71           C  
ATOM   1368  NE1 TRP A 181      14.150  40.610  22.770  1.00 41.86           N  
ATOM   1369  CE2 TRP A 181      14.590  39.400  22.420  1.00 34.85           C  
ATOM   1370  CE3 TRP A 181      13.730  37.110  22.490  1.00 19.65           C  
ATOM   1371  CZ2 TRP A 181      15.760  38.980  21.750  1.00 17.93           C  
ATOM   1372  CZ3 TRP A 181      14.890  36.690  21.800  1.00 11.58           C  
ATOM   1373  CH2 TRP A 181      15.890  37.610  21.450  1.00 40.98           C  
ATOM   1374  N   VAL A 182       8.900  36.560  23.050  1.00 27.12           N  
ATOM   1375  CA  VAL A 182       7.750  35.710  23.420  1.00 12.34           C  
ATOM   1376  C   VAL A 182       8.270  34.500  24.230  1.00  9.89           C  
ATOM   1377  O   VAL A 182       9.160  33.790  23.750  1.00 20.81           O  
ATOM   1378  CB  VAL A 182       6.980  35.200  22.170  1.00 22.42           C  
ATOM   1379  CG1 VAL A 182       5.620  34.670  22.610  1.00 10.10           C  
ATOM   1380  CG2 VAL A 182       6.720  36.250  21.090  1.00 31.11           C  
ATOM   1381  N   PRO A 183       7.750  34.260  25.450  1.00 14.85           N  
ATOM   1382  CA  PRO A 183       8.190  33.130  26.280  1.00 13.08           C  
ATOM   1383  C   PRO A 183       7.720  31.790  25.720  1.00 15.11           C  
ATOM   1384  O   PRO A 183       6.650  31.720  25.120  1.00 16.50           O  
ATOM   1385  CB  PRO A 183       7.570  33.400  27.660  1.00 11.54           C  
ATOM   1386  CG  PRO A 183       6.350  34.270  27.390  1.00 27.79           C  
ATOM   1387  CD  PRO A 183       6.750  35.090  26.160  1.00 21.47           C  
ATOM   1388  N   VAL A 184       8.610  30.800  25.780  1.00 43.22           N  
ATOM   1389  CA  VAL A 184       8.250  29.400  25.470  1.00  3.52           C  
ATOM   1390  C   VAL A 184       7.420  28.860  26.640  1.00  8.51           C  
ATOM   1391  O   VAL A 184       7.780  29.020  27.810  1.00 28.70           O  
ATOM   1392  CB  VAL A 184       9.480  28.530  25.160  1.00  6.76           C  
ATOM   1393  CG1 VAL A 184       9.120  27.060  24.940  1.00  8.08           C  
ATOM   1394  CG2 VAL A 184      10.210  29.040  23.910  1.00  6.59           C  
ATOM   1395  N   THR A 185       6.290  28.290  26.280  1.00 10.15           N  
ATOM   1396  CA  THR A 185       5.310  27.760  27.240  1.00  8.78           C  
ATOM   1397  C   THR A 185       5.670  26.360  27.720  1.00 14.89           C  
ATOM   1398  O   THR A 185       5.610  26.050  28.910  1.00 36.61           O  
ATOM   1399  CB  THR A 185       3.870  27.800  26.710  1.00  4.84           C  
ATOM   1400  OG1 THR A 185       3.810  27.170  25.440  1.00 16.63           O  
ATOM   1401  CG2 THR A 185       3.390  29.240  26.580  1.00 12.60           C  
ATOM   1402  N   VAL A 186       6.070  25.550  26.740  1.00 22.53           N  
ATOM   1403  CA  VAL A 186       6.470  24.150  26.940  1.00 23.34           C  
ATOM   1404  C   VAL A 186       7.750  23.890  26.140  1.00 13.37           C  
ATOM   1405  O   VAL A 186       7.800  24.100  24.930  1.00 26.30           O  
ATOM   1406  CB  VAL A 186       5.350  23.160  26.530  1.00 25.19           C  
ATOM   1407  CG1 VAL A 186       5.710  21.710  26.860  1.00 14.77           C  
ATOM   1408  CG2 VAL A 186       4.030  23.440  27.250  1.00 16.67           C  
ATOM   1409  N   GLU A 187       8.770  23.460  26.870  1.00 13.94           N  
ATOM   1410  CA  GLU A 187      10.110  23.220  26.330  1.00  2.27           C  
ATOM   1411  C   GLU A 187      10.220  21.810  25.710  1.00  5.81           C  
ATOM   1412  O   GLU A 187      10.530  20.820  26.370  1.00 33.09           O  
ATOM   1413  CB  GLU A 187      11.120  23.410  27.470  1.00 12.63           C  
ATOM   1414  CG  GLU A 187      11.240  24.870  27.920  1.00 27.57           C  
ATOM   1415  CD  GLU A 187      12.180  25.080  29.120  1.00 56.49           C  
ATOM   1416  OE1 GLU A 187      13.030  24.210  29.380  1.00 46.02           O  
ATOM   1417  OE2 GLU A 187      12.000  26.140  29.770  1.00 99.99           O  
ATOM   1418  N   GLY A 188       9.930  21.790  24.420  1.00  8.20           N  
ATOM   1419  CA  GLY A 188       9.980  20.600  23.550  1.00  8.27           C  
ATOM   1420  C   GLY A 188      10.190  21.040  22.100  1.00 16.40           C  
ATOM   1421  O   GLY A 188      11.300  21.210  21.610  1.00 12.33           O  
ATOM   1422  N   TYR A 189       9.070  21.260  21.440  1.00  7.56           N  
ATOM   1423  CA  TYR A 189       9.030  22.150  20.270  1.00  9.80           C  
ATOM   1424  C   TYR A 189       9.290  23.600  20.730  1.00  6.25           C  
ATOM   1425  O   TYR A 189       9.320  23.880  21.930  1.00 12.05           O  
ATOM   1426  CB  TYR A 189       7.630  22.040  19.680  1.00  2.00           C  
ATOM   1427  CG  TYR A 189       7.270  20.610  19.260  1.00  7.88           C  
ATOM   1428  CD1 TYR A 189       7.820  20.060  18.080  1.00  7.83           C  
ATOM   1429  CD2 TYR A 189       6.250  19.940  19.980  1.00 20.44           C  
ATOM   1430  CE1 TYR A 189       7.360  18.820  17.620  1.00 14.41           C  
ATOM   1431  CE2 TYR A 189       5.770  18.700  19.510  1.00  8.07           C  
ATOM   1432  CZ  TYR A 189       6.350  18.150  18.350  1.00 10.64           C  
ATOM   1433  OH  TYR A 189       6.010  16.880  18.000  1.00 46.19           O  
ATOM   1434  N   TRP A 190       9.410  24.540  19.800  1.00 11.22           N  
ATOM   1435  CA  TRP A 190       9.470  25.980  20.120  1.00  5.44           C  
ATOM   1436  C   TRP A 190       8.040  26.500  20.180  1.00  2.00           C  
ATOM   1437  O   TRP A 190       7.470  26.960  19.190  1.00  5.62           O  
ATOM   1438  CB  TRP A 190      10.330  26.750  19.120  1.00 11.16           C  
ATOM   1439  CG  TRP A 190      11.800  26.380  19.300  1.00 11.20           C  
ATOM   1440  CD1 TRP A 190      12.500  25.480  18.610  1.00  3.78           C  
ATOM   1441  CD2 TRP A 190      12.680  27.020  20.160  1.00  5.63           C  
ATOM   1442  NE1 TRP A 190      13.790  25.540  18.980  1.00  8.15           N  
ATOM   1443  CE2 TRP A 190      13.930  26.440  19.930  1.00  2.00           C  
ATOM   1444  CE3 TRP A 190      12.520  28.060  21.100  1.00 10.55           C  
ATOM   1445  CZ2 TRP A 190      15.060  26.890  20.620  1.00  7.58           C  
ATOM   1446  CZ3 TRP A 190      13.640  28.510  21.810  1.00  2.00           C  
ATOM   1447  CH2 TRP A 190      14.900  27.930  21.550  1.00  2.00           C  
ATOM   1448  N   GLN A 191       7.460  26.220  21.320  1.00  6.72           N  
ATOM   1449  CA  GLN A 191       6.020  26.370  21.590  1.00  7.02           C  
ATOM   1450  C   GLN A 191       5.650  27.670  22.300  1.00 19.34           C  
ATOM   1451  O   GLN A 191       6.140  27.960  23.390  1.00 21.05           O  
ATOM   1452  CB  GLN A 191       5.570  25.180  22.440  1.00  2.00           C  
ATOM   1453  CG  GLN A 191       4.040  25.080  22.400  1.00  4.76           C  
ATOM   1454  CD  GLN A 191       3.520  23.810  23.060  1.00  9.48           C  
ATOM   1455  OE1 GLN A 191       4.090  22.740  22.960  1.00 24.41           O  
ATOM   1456  NE2 GLN A 191       2.370  23.910  23.690  1.00 17.24           N  
ATOM   1457  N   ILE A 192       4.690  28.370  21.720  1.00  6.66           N  
ATOM   1458  CA  ILE A 192       4.230  29.680  22.230  1.00  3.86           C  
ATOM   1459  C   ILE A 192       2.700  29.760  22.250  1.00  4.91           C  
ATOM   1460  O   ILE A 192       2.010  29.010  21.580  1.00 18.01           O  
ATOM   1461  CB  ILE A 192       4.780  30.820  21.370  1.00 15.08           C  
ATOM   1462  CG1 ILE A 192       4.390  30.660  19.900  1.00  3.97           C  
ATOM   1463  CG2 ILE A 192       6.300  30.910  21.550  1.00 16.65           C  
ATOM   1464  CD1 ILE A 192       4.440  31.980  19.140  1.00 10.99           C  
ATOM   1465  N   THR A 193       2.200  30.760  22.970  1.00 17.65           N  
ATOM   1466  CA  THR A 193       0.760  31.120  23.000  1.00  9.72           C  
ATOM   1467  C   THR A 193       0.470  32.150  21.910  1.00  6.81           C  
ATOM   1468  O   THR A 193       1.050  33.230  21.900  1.00 21.47           O  
ATOM   1469  CB  THR A 193       0.330  31.680  24.380  1.00 19.63           C  
ATOM   1470  OG1 THR A 193       0.600  30.740  25.430  1.00 13.19           O  
ATOM   1471  CG2 THR A 193      -1.160  32.050  24.440  1.00 20.15           C  
ATOM   1472  N   VAL A 194      -0.530  31.840  21.090  1.00 19.17           N  
ATOM   1473  CA  VAL A 194      -1.170  32.830  20.190  1.00 12.30           C  
ATOM   1474  C   VAL A 194      -2.430  33.340  20.910  1.00 11.04           C  
ATOM   1475  O   VAL A 194      -3.200  32.540  21.440  1.00 23.37           O  
ATOM   1476  CB  VAL A 194      -1.460  32.200  18.810  1.00 11.58           C  
ATOM   1477  CG1 VAL A 194      -2.200  33.170  17.890  1.00  6.58           C  
ATOM   1478  CG2 VAL A 194      -0.150  31.810  18.120  1.00  6.67           C  
ATOM   1479  N   ASP A 195      -2.560  34.650  21.060  1.00 14.81           N  
ATOM   1480  CA  ASP A 195      -3.700  35.260  21.790  1.00 10.55           C  
ATOM   1481  C   ASP A 195      -5.020  35.160  21.030  1.00 15.26           C  
ATOM   1482  O   ASP A 195      -6.050  34.880  21.620  1.00 14.79           O  
ATOM   1483  CB  ASP A 195      -3.440  36.710  22.160  1.00  8.13           C  
ATOM   1484  CG  ASP A 195      -2.260  36.860  23.140  1.00  9.13           C  
ATOM   1485  OD1 ASP A 195      -2.050  35.940  23.960  1.00 28.28           O  
ATOM   1486  OD2 ASP A 195      -1.610  37.910  23.030  1.00 26.31           O  
ATOM   1487  N   SER A 196      -4.920  35.340  19.710  1.00  7.27           N  
ATOM   1488  CA  SER A 196      -6.070  35.300  18.790  1.00  5.52           C  
ATOM   1489  C   SER A 196      -5.590  35.350  17.350  1.00 17.37           C  
ATOM   1490  O   SER A 196      -4.470  35.770  17.080  1.00 22.46           O  
ATOM   1491  CB  SER A 196      -7.030  36.480  19.000  1.00  7.12           C  
ATOM   1492  OG  SER A 196      -6.310  37.710  18.800  1.00 16.46           O  
ATOM   1493  N   ILE A 197      -6.440  34.840  16.470  1.00  7.65           N  
ATOM   1494  CA  ILE A 197      -6.210  34.940  15.030  1.00  4.32           C  
ATOM   1495  C   ILE A 197      -7.410  35.720  14.510  1.00  2.19           C  
ATOM   1496  O   ILE A 197      -8.560  35.280  14.630  1.00 13.75           O  
ATOM   1497  CB  ILE A 197      -6.120  33.550  14.370  1.00  2.00           C  
ATOM   1498  CG1 ILE A 197      -4.940  32.750  14.950  1.00 10.29           C  
ATOM   1499  CG2 ILE A 197      -5.910  33.700  12.850  1.00 22.40           C  
ATOM   1500  CD1 ILE A 197      -5.030  31.260  14.580  1.00  6.89           C  
ATOM   1501  N   THR A 198      -7.120  36.850  13.880  1.00 29.36           N  
ATOM   1502  CA  THR A 198      -8.200  37.750  13.430  1.00 12.28           C  
ATOM   1503  C   THR A 198      -8.090  38.130  11.960  1.00 13.17           C  
ATOM   1504  O   THR A 198      -7.050  38.000  11.330  1.00 23.55           O  
ATOM   1505  CB  THR A 198      -8.320  39.050  14.240  1.00 19.41           C  
ATOM   1506  OG1 THR A 198      -7.130  39.820  14.070  1.00 25.56           O  
ATOM   1507  CG2 THR A 198      -8.660  38.790  15.700  1.00 10.99           C  
ATOM   1508  N   MET A 199      -9.240  38.600  11.480  1.00  4.25           N  
ATOM   1509  CA  MET A 199      -9.440  39.140  10.130  1.00 22.39           C  
ATOM   1510  C   MET A 199     -10.530  40.210  10.250  1.00 19.52           C  
ATOM   1511  O   MET A 199     -11.540  39.970  10.910  1.00 32.35           O  
ATOM   1512  CB  MET A 199      -9.920  38.000   9.230  1.00 15.38           C  
ATOM   1513  CG  MET A 199      -9.460  38.160   7.790  1.00 59.42           C  
ATOM   1514  SD  MET A 199      -9.930  36.710   6.800  1.00 33.86           S  
ATOM   1515  CE  MET A 199     -11.550  37.210   6.260  1.00 57.94           C  
ATOM   1516  N   ASN A 200     -10.180  41.440   9.850  1.00 22.02           N  
ATOM   1517  CA  ASN A 200     -11.000  42.670   9.960  1.00 20.46           C  
ATOM   1518  C   ASN A 200     -11.630  42.920  11.350  1.00 30.59           C  
ATOM   1519  O   ASN A 200     -12.800  43.240  11.500  1.00 35.85           O  
ATOM   1520  CB  ASN A 200     -12.100  42.680   8.890  1.00 21.75           C  
ATOM   1521  CG  ASN A 200     -11.560  42.920   7.490  1.00 99.99           C  
ATOM   1522  OD1 ASN A 200     -10.610  43.660   7.280  1.00 35.62           O  
ATOM   1523  ND2 ASN A 200     -12.240  42.320   6.530  1.00 29.71           N  
ATOM   1524  N   GLY A 201     -10.800  42.720  12.380  1.00 22.59           N  
ATOM   1525  CA  GLY A 201     -11.190  42.930  13.780  1.00  4.75           C  
ATOM   1526  C   GLY A 201     -12.150  41.870  14.360  1.00  5.47           C  
ATOM   1527  O   GLY A 201     -12.630  42.030  15.470  1.00 36.84           O  
ATOM   1528  N   GLU A 202     -12.300  40.750  13.670  1.00 18.83           N  
ATOM   1529  CA  GLU A 202     -13.130  39.610  14.110  1.00  7.47           C  
ATOM   1530  C   GLU A 202     -12.240  38.360  14.180  1.00 25.23           C  
ATOM   1531  O   GLU A 202     -11.340  38.180  13.360  1.00 19.30           O  
ATOM   1532  CB  GLU A 202     -14.230  39.380  13.060  1.00 14.53           C  
ATOM   1533  CG  GLU A 202     -15.440  38.610  13.600  1.00 28.21           C  
ATOM   1534  CD  GLU A 202     -16.300  39.400  14.610  1.00 99.99           C  
ATOM   1535  OE1 GLU A 202     -16.220  40.640  14.640  1.00 50.89           O  
ATOM   1536  OE2 GLU A 202     -17.060  38.730  15.350  1.00 99.99           O  
ATOM   1537  N   ALA A 203     -12.320  37.680  15.310  1.00 11.09           N  
ATOM   1538  CA  ALA A 203     -11.680  36.380  15.570  1.00 30.51           C  
ATOM   1539  C   ALA A 203     -12.290  35.310  14.670  1.00 14.47           C  
ATOM   1540  O   ALA A 203     -13.500  35.100  14.650  1.00 14.96           O  
ATOM   1541  CB  ALA A 203     -11.890  35.970  17.020  1.00 10.56           C  
ATOM   1542  N   ILE A 204     -11.390  34.760  13.880  1.00 14.88           N  
ATOM   1543  CA  ILE A 204     -11.720  33.660  12.940  1.00 14.98           C  
ATOM   1544  C   ILE A 204     -11.380  32.280  13.520  1.00 14.08           C  
ATOM   1545  O   ILE A 204     -11.990  31.280  13.150  1.00 21.57           O  
ATOM   1546  CB  ILE A 204     -11.150  33.900  11.530  1.00 21.92           C  
ATOM   1547  CG1 ILE A 204      -9.610  34.000  11.510  1.00 12.78           C  
ATOM   1548  CG2 ILE A 204     -11.890  35.120  10.950  1.00 25.96           C  
ATOM   1549  CD1 ILE A 204      -9.040  34.190  10.100  1.00  8.22           C  
ATOM   1550  N   ALA A 205     -10.520  32.300  14.540  1.00 17.57           N  
ATOM   1551  CA  ALA A 205     -10.020  31.120  15.270  1.00 15.17           C  
ATOM   1552  C   ALA A 205      -9.260  31.610  16.500  1.00 21.71           C  
ATOM   1553  O   ALA A 205      -8.890  32.770  16.620  1.00 19.49           O  
ATOM   1554  CB  ALA A 205      -9.030  30.360  14.390  1.00 26.84           C  
ATOM   1555  N   CYS A 206      -9.070  30.700  17.440  1.00 10.32           N  
ATOM   1556  CA  CYS A 206      -8.200  30.910  18.600  1.00 14.04           C  
ATOM   1557  C   CYS A 206      -8.600  32.200  19.330  1.00 15.47           C  
ATOM   1558  O   CYS A 206      -7.780  32.890  19.920  1.00 32.71           O  
ATOM   1559  CB  CYS A 206      -6.770  30.870  18.050  1.00  3.85           C  
ATOM   1560  SG  CYS A 206      -5.490  31.190  19.280  1.00 28.25           S  
ATOM   1561  N   ALA A 207      -9.920  32.310  19.510  1.00 26.17           N  
ATOM   1562  CA  ALA A 207     -10.590  33.500  20.070  1.00 28.68           C  
ATOM   1563  C   ALA A 207     -10.160  33.830  21.490  1.00 28.29           C  
ATOM   1564  O   ALA A 207     -10.170  34.990  21.870  1.00 21.93           O  
ATOM   1565  CB  ALA A 207     -12.110  33.370  20.010  1.00 45.15           C  
ATOM   1566  N   GLU A 208      -9.890  32.790  22.270  1.00 25.03           N  
ATOM   1567  CA  GLU A 208      -9.450  32.890  23.660  1.00 12.10           C  
ATOM   1568  C   GLU A 208      -8.040  32.320  23.880  1.00  5.94           C  
ATOM   1569  O   GLU A 208      -7.630  32.140  25.020  1.00 30.97           O  
ATOM   1570  CB  GLU A 208     -10.430  32.110  24.540  1.00 15.13           C  
ATOM   1571  CG  GLU A 208     -11.730  32.880  24.740  1.00 38.72           C  
ATOM   1572  CD  GLU A 208     -12.560  32.140  25.790  1.00 25.38           C  
ATOM   1573  OE1 GLU A 208     -12.340  32.400  27.000  1.00 26.05           O  
ATOM   1574  OE2 GLU A 208     -13.360  31.310  25.330  1.00 43.24           O  
ATOM   1575  N   GLY A 209      -7.250  32.320  22.810  1.00 17.45           N  
ATOM   1576  CA  GLY A 209      -5.870  31.820  22.900  1.00 32.74           C  
ATOM   1577  C   GLY A 209      -5.760  30.340  22.530  1.00 21.94           C  
ATOM   1578  O   GLY A 209      -6.750  29.600  22.510  1.00 28.79           O  
ATOM   1579  N   CYS A 210      -4.580  30.040  21.990  1.00 23.94           N  
ATOM   1580  CA  CYS A 210      -4.160  28.700  21.520  1.00 18.77           C  
ATOM   1581  C   CYS A 210      -2.630  28.550  21.520  1.00  9.45           C  
ATOM   1582  O   CYS A 210      -1.880  29.520  21.630  1.00 19.65           O  
ATOM   1583  CB  CYS A 210      -4.740  28.370  20.130  1.00  4.42           C  
ATOM   1584  SG  CYS A 210      -4.280  29.600  18.860  1.00 23.33           S  
ATOM   1585  N   GLN A 211      -2.180  27.300  21.520  1.00 21.44           N  
ATOM   1586  CA  GLN A 211      -0.760  26.940  21.490  1.00  5.23           C  
ATOM   1587  C   GLN A 211      -0.330  26.730  20.040  1.00 20.79           C  
ATOM   1588  O   GLN A 211      -1.110  26.210  19.240  1.00 13.43           O  
ATOM   1589  CB  GLN A 211      -0.550  25.650  22.280  1.00 25.07           C  
ATOM   1590  CG  GLN A 211      -0.800  25.810  23.780  1.00 11.07           C  
ATOM   1591  CD  GLN A 211       0.130  26.850  24.400  1.00 22.74           C  
ATOM   1592  OE1 GLN A 211       1.330  26.660  24.570  1.00 22.34           O  
ATOM   1593  NE2 GLN A 211      -0.430  27.970  24.770  1.00 10.28           N  
ATOM   1594  N   ALA A 212       0.840  27.270  19.740  1.00  5.52           N  
ATOM   1595  CA  ALA A 212       1.490  27.180  18.410  1.00  6.35           C  
ATOM   1596  C   ALA A 212       2.970  26.870  18.560  1.00  3.87           C  
ATOM   1597  O   ALA A 212       3.580  27.170  19.590  1.00 10.02           O  
ATOM   1598  CB  ALA A 212       1.330  28.490  17.610  1.00  2.40           C  
ATOM   1599  N   ILE A 213       3.480  26.190  17.530  1.00  4.65           N  
ATOM   1600  CA  ILE A 213       4.930  25.910  17.380  1.00  5.66           C  
ATOM   1601  C   ILE A 213       5.510  26.650  16.180  1.00  6.92           C  
ATOM   1602  O   ILE A 213       4.890  26.730  15.120  1.00 10.63           O  
ATOM   1603  CB  ILE A 213       5.270  24.410  17.340  1.00  7.38           C  
ATOM   1604  CG1 ILE A 213       4.880  23.710  16.030  1.00 12.57           C  
ATOM   1605  CG2 ILE A 213       4.630  23.650  18.510  1.00 10.33           C  
ATOM   1606  CD1 ILE A 213       5.580  22.360  15.840  1.00 16.48           C  
ATOM   1607  N   VAL A 214       6.700  27.220  16.370  1.00  2.20           N  
ATOM   1608  CA  VAL A 214       7.430  27.920  15.280  1.00  3.18           C  
ATOM   1609  C   VAL A 214       8.300  26.850  14.620  1.00 10.94           C  
ATOM   1610  O   VAL A 214       9.240  26.340  15.230  1.00 12.09           O  
ATOM   1611  CB  VAL A 214       8.280  29.080  15.830  1.00  3.47           C  
ATOM   1612  CG1 VAL A 214       9.090  29.760  14.730  1.00  7.65           C  
ATOM   1613  CG2 VAL A 214       7.370  30.130  16.480  1.00  3.60           C  
ATOM   1614  N   ASP A 215       7.870  26.430  13.440  1.00  4.65           N  
ATOM   1615  CA  ASP A 215       8.520  25.280  12.790  1.00  5.79           C  
ATOM   1616  C   ASP A 215       9.090  25.620  11.410  1.00  4.02           C  
ATOM   1617  O   ASP A 215       8.380  25.600  10.410  1.00 10.33           O  
ATOM   1618  CB  ASP A 215       7.490  24.150  12.710  1.00  3.54           C  
ATOM   1619  CG  ASP A 215       8.010  22.800  12.200  1.00 11.89           C  
ATOM   1620  OD1 ASP A 215       9.240  22.750  11.960  1.00 11.55           O  
ATOM   1621  OD2 ASP A 215       7.200  21.850  12.160  1.00 12.46           O  
ATOM   1622  N   THR A 216      10.420  25.690  11.330  1.00  7.44           N  
ATOM   1623  CA  THR A 216      11.090  25.900  10.020  1.00  7.91           C  
ATOM   1624  C   THR A 216      10.880  24.740   9.040  1.00  8.21           C  
ATOM   1625  O   THR A 216      10.990  24.920   7.830  1.00 13.33           O  
ATOM   1626  CB  THR A 216      12.600  26.170  10.120  1.00  3.32           C  
ATOM   1627  OG1 THR A 216      13.220  25.210  10.970  1.00 19.96           O  
ATOM   1628  CG2 THR A 216      12.850  27.560  10.700  1.00  2.66           C  
ATOM   1629  N   GLY A 217      10.630  23.550   9.580  1.00  2.30           N  
ATOM   1630  CA  GLY A 217      10.430  22.330   8.790  1.00 14.78           C  
ATOM   1631  C   GLY A 217       9.010  22.080   8.240  1.00 22.35           C  
ATOM   1632  O   GLY A 217       8.810  21.050   7.600  1.00 19.24           O  
ATOM   1633  N   THR A 218       8.060  22.990   8.450  1.00 15.77           N  
ATOM   1634  CA  THR A 218       6.710  22.880   7.860  1.00  6.62           C  
ATOM   1635  C   THR A 218       6.560  24.020   6.860  1.00 10.32           C  
ATOM   1636  O   THR A 218       6.740  25.180   7.230  1.00 20.37           O  
ATOM   1637  CB  THR A 218       5.640  22.980   8.940  1.00  6.73           C  
ATOM   1638  OG1 THR A 218       5.730  21.800   9.740  1.00 15.51           O  
ATOM   1639  CG2 THR A 218       4.200  23.070   8.420  1.00 20.04           C  
ATOM   1640  N   SER A 219       5.990  23.700   5.710  1.00  9.72           N  
ATOM   1641  CA  SER A 219       5.900  24.690   4.610  1.00  8.14           C  
ATOM   1642  C   SER A 219       4.780  25.700   4.830  1.00 14.45           C  
ATOM   1643  O   SER A 219       5.040  26.900   4.880  1.00 23.09           O  
ATOM   1644  CB  SER A 219       5.630  24.010   3.270  1.00  7.15           C  
ATOM   1645  OG  SER A 219       6.500  22.910   3.150  1.00 21.53           O  
ATOM   1646  N   LEU A 220       3.660  25.170   5.320  1.00  8.18           N  
ATOM   1647  CA  LEU A 220       2.380  25.900   5.440  1.00 18.81           C  
ATOM   1648  C   LEU A 220       2.010  26.260   6.880  1.00  6.17           C  
ATOM   1649  O   LEU A 220       2.700  25.910   7.830  1.00 27.70           O  
ATOM   1650  CB  LEU A 220       1.230  25.080   4.810  1.00  6.56           C  
ATOM   1651  CG  LEU A 220       1.460  24.670   3.350  1.00 18.12           C  
ATOM   1652  CD1 LEU A 220       0.230  23.970   2.780  1.00 15.43           C  
ATOM   1653  CD2 LEU A 220       1.770  25.870   2.480  1.00  7.22           C  
ATOM   1654  N   LEU A 221       0.930  27.030   6.960  1.00 14.64           N  
ATOM   1655  CA  LEU A 221       0.260  27.410   8.210  1.00  8.42           C  
ATOM   1656  C   LEU A 221      -0.760  26.310   8.500  1.00 12.08           C  
ATOM   1657  O   LEU A 221      -1.690  26.060   7.740  1.00 21.78           O  
ATOM   1658  CB  LEU A 221      -0.440  28.740   7.960  1.00  7.24           C  
ATOM   1659  CG  LEU A 221       0.080  29.980   8.660  1.00 10.81           C  
ATOM   1660  CD1 LEU A 221       1.590  30.050   8.900  1.00 17.21           C  
ATOM   1661  CD2 LEU A 221      -0.360  31.140   7.790  1.00  8.94           C  
ATOM   1662  N   THR A 222      -0.490  25.610   9.590  1.00  8.45           N  
ATOM   1663  CA  THR A 222      -1.280  24.430   9.980  1.00  3.57           C  
ATOM   1664  C   THR A 222      -2.040  24.660  11.300  1.00 13.20           C  
ATOM   1665  O   THR A 222      -1.550  25.260  12.250  1.00 20.32           O  
ATOM   1666  CB  THR A 222      -0.340  23.210  10.040  1.00  7.73           C  
ATOM   1667  OG1 THR A 222       0.240  23.000   8.750  1.00 20.89           O  
ATOM   1668  CG2 THR A 222      -1.040  21.920  10.450  1.00 19.84           C  
ATOM   1669  N   GLY A 223      -3.220  24.080  11.360  1.00 17.97           N  
ATOM   1670  CA  GLY A 223      -4.030  24.110  12.590  1.00  6.14           C  
ATOM   1671  C   GLY A 223      -5.090  22.990  12.610  1.00 10.32           C  
ATOM   1672  O   GLY A 223      -5.160  22.200  11.650  1.00 19.68           O  
ATOM   1673  N   PRO A 224      -5.900  22.890  13.670  1.00 19.62           N  
ATOM   1674  CA  PRO A 224      -6.950  21.850  13.770  1.00 12.50           C  
ATOM   1675  C   PRO A 224      -7.920  21.940  12.580  1.00 24.83           C  
ATOM   1676  O   PRO A 224      -8.210  23.020  12.080  1.00 18.80           O  
ATOM   1677  CB  PRO A 224      -7.640  22.160  15.100  1.00 20.99           C  
ATOM   1678  CG  PRO A 224      -6.590  22.880  15.940  1.00  8.97           C  
ATOM   1679  CD  PRO A 224      -5.810  23.690  14.910  1.00 19.30           C  
ATOM   1680  N   THR A 225      -8.410  20.780  12.130  1.00 21.61           N  
ATOM   1681  CA  THR A 225      -9.240  20.690  10.910  1.00 31.45           C  
ATOM   1682  C   THR A 225     -10.470  21.600  10.920  1.00 26.93           C  
ATOM   1683  O   THR A 225     -10.720  22.290   9.940  1.00 40.82           O  
ATOM   1684  CB  THR A 225      -9.750  19.280  10.600  1.00 30.93           C  
ATOM   1685  OG1 THR A 225     -10.350  18.720  11.780  1.00 68.35           O  
ATOM   1686  CG2 THR A 225      -8.690  18.390   9.960  1.00 47.41           C  
ATOM   1687  N   SER A 226     -11.140  21.620  12.070  1.00 31.01           N  
ATOM   1688  CA  SER A 226     -12.360  22.440  12.300  1.00 33.09           C  
ATOM   1689  C   SER A 226     -12.150  23.970  12.160  1.00 15.96           C  
ATOM   1690  O   SER A 226     -12.750  24.530  11.240  1.00 42.50           O  
ATOM   1691  CB  SER A 226     -13.080  21.950  13.560  1.00 99.99           C  
ATOM   1692  OG  SER A 226     -13.930  22.950  14.110  1.00 99.99           O  
ATOM   1693  N   PRO A 227     -11.200  24.620  12.870  1.00 41.85           N  
ATOM   1694  CA  PRO A 227     -10.860  26.040  12.670  1.00 24.63           C  
ATOM   1695  C   PRO A 227     -10.350  26.350  11.250  1.00  8.57           C  
ATOM   1696  O   PRO A 227     -10.780  27.330  10.650  1.00 28.80           O  
ATOM   1697  CB  PRO A 227      -9.790  26.350  13.700  1.00 17.72           C  
ATOM   1698  CG  PRO A 227     -10.170  25.450  14.850  1.00 24.76           C  
ATOM   1699  CD  PRO A 227     -10.560  24.170  14.130  1.00 23.54           C  
ATOM   1700  N   ILE A 228      -9.450  25.500  10.740  1.00 20.38           N  
ATOM   1701  CA  ILE A 228      -8.970  25.620   9.350  1.00 22.90           C  
ATOM   1702  C   ILE A 228     -10.130  25.610   8.320  1.00 20.26           C  
ATOM   1703  O   ILE A 228     -10.110  26.430   7.400  1.00 36.05           O  
ATOM   1704  CB  ILE A 228      -7.860  24.590   9.060  1.00  8.39           C  
ATOM   1705  CG1 ILE A 228      -6.590  24.890   9.890  1.00  9.14           C  
ATOM   1706  CG2 ILE A 228      -7.550  24.480   7.560  1.00 12.62           C  
ATOM   1707  CD1 ILE A 228      -5.820  26.180   9.580  1.00 24.74           C  
ATOM   1708  N   ALA A 229     -11.150  24.780   8.520  1.00 26.77           N  
ATOM   1709  CA  ALA A 229     -12.360  24.750   7.660  1.00 29.79           C  
ATOM   1710  C   ALA A 229     -13.060  26.120   7.550  1.00 17.95           C  
ATOM   1711  O   ALA A 229     -13.220  26.650   6.450  1.00 31.54           O  
ATOM   1712  CB  ALA A 229     -13.340  23.690   8.170  1.00 99.99           C  
ATOM   1713  N   ASN A 230     -13.210  26.800   8.690  1.00 22.98           N  
ATOM   1714  CA  ASN A 230     -13.770  28.180   8.770  1.00 17.45           C  
ATOM   1715  C   ASN A 230     -12.900  29.200   8.030  1.00 16.87           C  
ATOM   1716  O   ASN A 230     -13.400  29.920   7.160  1.00 46.61           O  
ATOM   1717  CB  ASN A 230     -13.910  28.640  10.220  1.00 42.65           C  
ATOM   1718  CG  ASN A 230     -14.940  27.860  11.050  1.00 42.14           C  
ATOM   1719  OD1 ASN A 230     -15.390  26.760  10.750  1.00 61.90           O  
ATOM   1720  ND2 ASN A 230     -15.280  28.450  12.170  1.00 99.99           N  
ATOM   1721  N   ILE A 231     -11.580  29.150   8.270  1.00 26.40           N  
ATOM   1722  CA  ILE A 231     -10.610  30.040   7.610  1.00 15.10           C  
ATOM   1723  C   ILE A 231     -10.670  29.900   6.070  1.00 19.72           C  
ATOM   1724  O   ILE A 231     -10.840  30.900   5.380  1.00 39.65           O  
ATOM   1725  CB  ILE A 231      -9.180  29.860   8.210  1.00 10.83           C  
ATOM   1726  CG1 ILE A 231      -9.190  30.270   9.690  1.00 15.65           C  
ATOM   1727  CG2 ILE A 231      -8.150  30.700   7.450  1.00  8.01           C  
ATOM   1728  CD1 ILE A 231      -7.960  29.780  10.450  1.00  6.08           C  
ATOM   1729  N   GLN A 232     -10.770  28.650   5.580  1.00 33.17           N  
ATOM   1730  CA  GLN A 232     -10.870  28.330   4.130  1.00 36.87           C  
ATOM   1731  C   GLN A 232     -12.140  28.950   3.500  1.00 19.08           C  
ATOM   1732  O   GLN A 232     -12.060  29.560   2.440  1.00 38.42           O  
ATOM   1733  CB  GLN A 232     -10.840  26.820   3.830  1.00 19.97           C  
ATOM   1734  CG  GLN A 232      -9.710  25.950   4.420  1.00 14.48           C  
ATOM   1735  CD  GLN A 232      -8.310  26.130   3.820  1.00 21.10           C  
ATOM   1736  OE1 GLN A 232      -7.920  27.160   3.310  1.00 27.31           O  
ATOM   1737  NE2 GLN A 232      -7.510  25.070   3.870  1.00 25.58           N  
ATOM   1738  N   SER A 233     -13.260  28.910   4.230  1.00 24.47           N  
ATOM   1739  CA  SER A 233     -14.520  29.570   3.830  1.00 34.06           C  
ATOM   1740  C   SER A 233     -14.410  31.100   3.850  1.00 29.55           C  
ATOM   1741  O   SER A 233     -14.650  31.760   2.840  1.00 70.40           O  
ATOM   1742  CB  SER A 233     -15.690  29.180   4.750  1.00 30.51           C  
ATOM   1743  OG  SER A 233     -15.770  27.750   4.840  1.00 99.99           O  
ATOM   1744  N   ASP A 234     -13.770  31.580   4.920  1.00 42.75           N  
ATOM   1745  CA  ASP A 234     -13.470  33.010   5.130  1.00 23.60           C  
ATOM   1746  C   ASP A 234     -12.620  33.640   4.010  1.00 26.48           C  
ATOM   1747  O   ASP A 234     -12.820  34.800   3.680  1.00 58.69           O  
ATOM   1748  CB  ASP A 234     -12.840  33.250   6.510  1.00 16.28           C  
ATOM   1749  CG  ASP A 234     -13.800  32.960   7.690  1.00 30.68           C  
ATOM   1750  OD1 ASP A 234     -15.020  33.120   7.490  1.00 49.38           O  
ATOM   1751  OD2 ASP A 234     -13.310  32.610   8.780  1.00 57.90           O  
ATOM   1752  N   ILE A 235     -11.730  32.850   3.400  1.00 31.07           N  
ATOM   1753  CA  ILE A 235     -10.890  33.330   2.270  1.00 20.44           C  
ATOM   1754  C   ILE A 235     -11.380  32.900   0.860  1.00 21.28           C  
ATOM   1755  O   ILE A 235     -10.740  33.170  -0.150  1.00 45.47           O  
ATOM   1756  CB  ILE A 235      -9.390  33.020   2.480  1.00 16.42           C  
ATOM   1757  CG1 ILE A 235      -9.100  31.510   2.480  1.00 20.20           C  
ATOM   1758  CG2 ILE A 235      -8.900  33.700   3.760  1.00 37.88           C  
ATOM   1759  CD1 ILE A 235      -7.610  31.130   2.410  1.00 11.04           C  
ATOM   1760  N   GLY A 236     -12.520  32.200   0.820  1.00 25.81           N  
ATOM   1761  CA  GLY A 236     -13.150  31.750  -0.440  1.00 31.76           C  
ATOM   1762  C   GLY A 236     -12.390  30.650  -1.180  1.00 80.96           C  
ATOM   1763  O   GLY A 236     -12.430  30.550  -2.410  1.00 42.54           O  
ATOM   1764  N   ALA A 237     -11.770  29.790  -0.380  1.00 23.54           N  
ATOM   1765  CA  ALA A 237     -11.080  28.580  -0.860  1.00 16.13           C  
ATOM   1766  C   ALA A 237     -12.090  27.430  -0.940  1.00 28.25           C  
ATOM   1767  O   ALA A 237     -12.840  27.140   0.000  1.00 99.99           O  
ATOM   1768  CB  ALA A 237      -9.920  28.210   0.070  1.00 17.28           C  
ATOM   1769  N   SER A 238     -12.040  26.770  -2.090  1.00 99.99           N  
ATOM   1770  CA  SER A 238     -12.850  25.570  -2.410  1.00 99.99           C  
ATOM   1771  C   SER A 238     -11.940  24.380  -2.780  1.00 43.96           C  
ATOM   1772  O   SER A 238     -10.840  24.530  -3.290  1.00 44.38           O  
ATOM   1773  CB  SER A 238     -13.800  25.870  -3.580  1.00 66.88           C  
ATOM   1774  OG  SER A 238     -13.060  26.340  -4.710  1.00 99.99           O  
ATOM   1775  N   GLU A 239     -12.370  23.190  -2.370  1.00 99.99           N  
ATOM   1776  CA  GLU A 239     -11.660  21.940  -2.730  1.00 99.99           C  
ATOM   1777  C   GLU A 239     -11.880  21.630  -4.220  1.00 99.99           C  
ATOM   1778  O   GLU A 239     -12.980  21.840  -4.750  1.00 99.99           O  
ATOM   1779  CB  GLU A 239     -12.150  20.780  -1.860  1.00 88.19           C  
ATOM   1780  CG  GLU A 239     -11.080  19.670  -1.840  1.00 99.99           C  
ATOM   1781  CD  GLU A 239     -11.470  18.370  -1.130  1.00 99.99           C  
ATOM   1782  OE1 GLU A 239     -12.590  18.290  -0.580  1.00 99.99           O  
ATOM   1783  OE2 GLU A 239     -10.610  17.460  -1.160  1.00 99.99           O  
ATOM   1784  N   ASN A 240     -10.800  21.260  -4.890  1.00 99.99           N  
ATOM   1785  CA  ASN A 240     -10.870  20.780  -6.290  1.00 99.99           C  
ATOM   1786  C   ASN A 240     -10.800  19.230  -6.390  1.00 99.99           C  
ATOM   1787  O   ASN A 240     -10.900  18.520  -5.390  1.00 99.99           O  
ATOM   1788  CB  ASN A 240      -9.870  21.530  -7.200  1.00 89.43           C  
ATOM   1789  CG  ASN A 240      -8.390  21.160  -7.080  1.00 99.99           C  
ATOM   1790  OD1 ASN A 240      -7.980  20.140  -6.550  1.00 99.99           O  
ATOM   1791  ND2 ASN A 240      -7.560  21.930  -7.740  1.00 69.04           N  
ATOM   1792  N   SER A 241     -10.500  18.730  -7.580  0.00 -0.98           N  
ATOM   1793  CA  SER A 241     -10.550  17.290  -7.920  0.00 -0.98           C  
ATOM   1794  C   SER A 241      -9.290  16.530  -7.480  0.00 -0.98           C  
ATOM   1795  O   SER A 241      -9.350  15.380  -7.070  0.00 -0.98           O  
ATOM   1796  CB  SER A 241     -10.720  17.130  -9.440  0.00 -0.98           C  
ATOM   1797  OG  SER A 241     -11.610  18.150  -9.920  0.00 -0.98           O  
ATOM   1798  N   ASP A 242      -8.150  17.210  -7.610  0.00 -0.98           N  
ATOM   1799  CA  ASP A 242      -6.840  16.740  -7.130  0.00 -0.98           C  
ATOM   1800  C   ASP A 242      -6.720  16.750  -5.580  0.00 -0.98           C  
ATOM   1801  O   ASP A 242      -5.700  16.330  -5.040  0.00 -0.98           O  
ATOM   1802  CB  ASP A 242      -5.720  17.600  -7.730  0.00 -0.98           C  
ATOM   1803  CG  ASP A 242      -5.770  17.650  -9.260  0.00 -0.98           C  
ATOM   1804  OD1 ASP A 242      -6.520  18.530  -9.750  0.00 -0.98           O  
ATOM   1805  OD2 ASP A 242      -5.120  16.800  -9.910  0.00 -0.98           O  
ATOM   1806  N   GLY A 243      -7.680  17.420  -4.940  0.00 -0.98           N  
ATOM   1807  CA  GLY A 243      -7.790  17.520  -3.460  0.00 -0.98           C  
ATOM   1808  C   GLY A 243      -7.360  18.870  -2.870  0.00 -0.98           C  
ATOM   1809  O   GLY A 243      -7.650  19.190  -1.720  0.00 -0.98           O  
ATOM   1810  N   ASP A 244      -6.830  19.720  -3.750  1.00 74.62           N  
ATOM   1811  CA  ASP A 244      -6.240  21.030  -3.420  1.00 99.64           C  
ATOM   1812  C   ASP A 244      -7.300  22.080  -3.040  1.00 99.99           C  
ATOM   1813  O   ASP A 244      -8.340  22.200  -3.700  1.00 99.99           O  
ATOM   1814  CB  ASP A 244      -5.500  21.570  -4.650  1.00 28.57           C  
ATOM   1815  CG  ASP A 244      -4.510  20.600  -5.300  1.00 99.99           C  
ATOM   1816  OD1 ASP A 244      -3.770  19.940  -4.550  1.00 99.99           O  
ATOM   1817  OD2 ASP A 244      -4.570  20.530  -6.550  1.00 86.59           O  
ATOM   1818  N   MET A 245      -6.910  22.940  -2.110  1.00 63.39           N  
ATOM   1819  CA  MET A 245      -7.720  24.110  -1.690  1.00 39.78           C  
ATOM   1820  C   MET A 245      -7.360  25.360  -2.520  1.00 44.24           C  
ATOM   1821  O   MET A 245      -6.370  26.060  -2.270  1.00 41.29           O  
ATOM   1822  CB  MET A 245      -7.520  24.350  -0.200  1.00 46.67           C  
ATOM   1823  CG  MET A 245      -8.180  23.290   0.680  1.00 57.87           C  
ATOM   1824  SD  MET A 245      -9.990  23.480   0.660  1.00 72.91           S  
ATOM   1825  CE  MET A 245     -10.430  22.380   2.000  1.00 99.99           C  
ATOM   1826  N   VAL A 246      -8.110  25.540  -3.600  1.00 43.78           N  
ATOM   1827  CA  VAL A 246      -7.920  26.650  -4.560  1.00 19.02           C  
ATOM   1828  C   VAL A 246      -8.740  27.890  -4.180  1.00 21.02           C  
ATOM   1829  O   VAL A 246      -9.820  27.830  -3.590  1.00 38.60           O  
ATOM   1830  CB  VAL A 246      -8.220  26.260  -6.030  1.00 68.54           C  
ATOM   1831  CG1 VAL A 246      -7.120  25.380  -6.610  1.00 99.99           C  
ATOM   1832  CG2 VAL A 246      -9.600  25.630  -6.230  1.00 99.99           C  
ATOM   1833  N   VAL A 247      -8.200  29.000  -4.620  1.00 25.82           N  
ATOM   1834  CA  VAL A 247      -8.790  30.330  -4.470  1.00 44.05           C  
ATOM   1835  C   VAL A 247      -8.470  31.110  -5.760  1.00 25.62           C  
ATOM   1836  O   VAL A 247      -7.520  30.810  -6.480  1.00 30.39           O  
ATOM   1837  CB  VAL A 247      -8.280  30.960  -3.150  1.00 16.72           C  
ATOM   1838  CG1 VAL A 247      -6.760  31.140  -3.110  1.00 99.99           C  
ATOM   1839  CG2 VAL A 247      -8.970  32.290  -2.840  1.00 99.99           C  
ATOM   1840  N   SER A 248      -9.360  32.010  -6.150  1.00 31.52           N  
ATOM   1841  CA  SER A 248      -9.100  32.800  -7.370  1.00 24.41           C  
ATOM   1842  C   SER A 248      -7.870  33.710  -7.190  1.00 37.76           C  
ATOM   1843  O   SER A 248      -7.840  34.580  -6.320  1.00 47.75           O  
ATOM   1844  CB  SER A 248     -10.350  33.620  -7.740  1.00 18.15           C  
ATOM   1845  OG  SER A 248     -10.050  34.330  -8.950  1.00 59.37           O  
ATOM   1846  N   CYS A 249      -6.860  33.530  -8.030  1.00 32.89           N  
ATOM   1847  CA  CYS A 249      -5.650  34.390  -8.040  1.00 11.71           C  
ATOM   1848  C   CYS A 249      -5.950  35.900  -8.080  1.00 52.77           C  
ATOM   1849  O   CYS A 249      -5.360  36.700  -7.360  1.00 52.62           O  
ATOM   1850  CB  CYS A 249      -4.790  34.090  -9.260  1.00 37.56           C  
ATOM   1851  SG  CYS A 249      -3.890  32.510  -9.140  1.00 45.31           S  
ATOM   1852  N   SER A 250      -6.940  36.250  -8.900  1.00 88.54           N  
ATOM   1853  CA  SER A 250      -7.430  37.630  -9.040  1.00 38.27           C  
ATOM   1854  C   SER A 250      -7.830  38.220  -7.670  1.00 34.73           C  
ATOM   1855  O   SER A 250      -7.390  39.310  -7.330  1.00 67.05           O  
ATOM   1856  CB  SER A 250      -8.640  37.630  -9.970  1.00 99.99           C  
ATOM   1857  OG  SER A 250      -8.340  36.880 -11.160  1.00 75.73           O  
ATOM   1858  N   ALA A 251      -8.410  37.360  -6.820  1.00 36.67           N  
ATOM   1859  CA  ALA A 251      -8.950  37.700  -5.480  1.00 21.82           C  
ATOM   1860  C   ALA A 251      -7.940  38.080  -4.370  1.00 52.16           C  
ATOM   1861  O   ALA A 251      -8.340  38.610  -3.340  1.00 59.06           O  
ATOM   1862  CB  ALA A 251      -9.840  36.570  -4.990  1.00 99.98           C  
ATOM   1863  N   ILE A 252      -6.630  37.890  -4.590  1.00 46.98           N  
ATOM   1864  CA  ILE A 252      -5.590  38.340  -3.630  1.00 21.65           C  
ATOM   1865  C   ILE A 252      -5.770  39.830  -3.230  1.00 51.66           C  
ATOM   1866  O   ILE A 252      -5.980  40.150  -2.060  1.00 58.51           O  
ATOM   1867  CB  ILE A 252      -4.190  38.020  -4.210  1.00 46.37           C  
ATOM   1868  CG1 ILE A 252      -3.960  36.500  -4.190  1.00 31.77           C  
ATOM   1869  CG2 ILE A 252      -3.030  38.740  -3.490  1.00 28.60           C  
ATOM   1870  CD1 ILE A 252      -2.800  36.020  -5.070  1.00 99.99           C  
ATOM   1871  N   SER A 253      -6.040  40.650  -4.240  1.00 44.47           N  
ATOM   1872  CA  SER A 253      -6.180  42.120  -4.140  1.00 54.45           C  
ATOM   1873  C   SER A 253      -7.310  42.640  -3.240  1.00 12.91           C  
ATOM   1874  O   SER A 253      -7.300  43.800  -2.830  1.00 95.68           O  
ATOM   1875  CB  SER A 253      -6.370  42.680  -5.560  1.00 43.98           C  
ATOM   1876  OG  SER A 253      -5.400  42.100  -6.430  1.00 90.84           O  
ATOM   1877  N   SER A 254      -8.300  41.800  -2.960  1.00 28.60           N  
ATOM   1878  CA  SER A 254      -9.460  42.160  -2.120  1.00 15.71           C  
ATOM   1879  C   SER A 254      -9.570  41.420  -0.770  1.00 31.65           C  
ATOM   1880  O   SER A 254     -10.520  41.630   0.000  1.00 35.71           O  
ATOM   1881  CB  SER A 254     -10.750  41.960  -2.930  1.00 94.21           C  
ATOM   1882  OG  SER A 254     -10.790  40.650  -3.510  1.00 46.37           O  
ATOM   1883  N   LEU A 255      -8.590  40.570  -0.490  1.00 27.57           N  
ATOM   1884  CA  LEU A 255      -8.550  39.840   0.800  1.00 30.14           C  
ATOM   1885  C   LEU A 255      -7.850  40.620   1.910  1.00 24.26           C  
ATOM   1886  O   LEU A 255      -6.900  41.370   1.670  1.00 33.58           O  
ATOM   1887  CB  LEU A 255      -7.870  38.480   0.640  1.00 26.90           C  
ATOM   1888  CG  LEU A 255      -8.840  37.490   0.020  1.00 53.38           C  
ATOM   1889  CD1 LEU A 255      -8.080  36.260  -0.440  1.00 24.83           C  
ATOM   1890  CD2 LEU A 255      -9.940  37.090   1.010  1.00 11.32           C  
ATOM   1891  N   PRO A 256      -8.360  40.500   3.140  1.00 20.56           N  
ATOM   1892  CA  PRO A 256      -7.760  41.160   4.310  1.00 14.41           C  
ATOM   1893  C   PRO A 256      -6.500  40.390   4.740  1.00 13.03           C  
ATOM   1894  O   PRO A 256      -6.270  39.250   4.340  1.00 27.25           O  
ATOM   1895  CB  PRO A 256      -8.820  41.050   5.410  1.00 18.85           C  
ATOM   1896  CG  PRO A 256     -10.080  40.540   4.720  1.00 45.69           C  
ATOM   1897  CD  PRO A 256      -9.580  39.750   3.520  1.00 26.37           C  
ATOM   1898  N   ASP A 257      -5.650  41.070   5.490  1.00 16.45           N  
ATOM   1899  CA  ASP A 257      -4.570  40.430   6.260  1.00  6.47           C  
ATOM   1900  C   ASP A 257      -5.180  39.510   7.340  1.00 11.71           C  
ATOM   1901  O   ASP A 257      -6.220  39.820   7.900  1.00 35.19           O  
ATOM   1902  CB  ASP A 257      -3.680  41.480   6.930  1.00 21.84           C  
ATOM   1903  CG  ASP A 257      -2.830  42.370   6.020  1.00  9.63           C  
ATOM   1904  OD1 ASP A 257      -2.770  42.110   4.800  1.00 36.06           O  
ATOM   1905  OD2 ASP A 257      -2.170  43.250   6.600  1.00 37.38           O  
ATOM   1906  N   ILE A 258      -4.560  38.370   7.570  1.00 17.94           N  
ATOM   1907  CA  ILE A 258      -4.910  37.560   8.750  1.00  6.22           C  
ATOM   1908  C   ILE A 258      -3.880  37.920   9.810  1.00 15.61           C  
ATOM   1909  O   ILE A 258      -2.700  37.930   9.510  1.00 20.89           O  
ATOM   1910  CB  ILE A 258      -4.980  36.070   8.440  1.00 10.30           C  
ATOM   1911  CG1 ILE A 258      -6.260  35.920   7.620  1.00 12.81           C  
ATOM   1912  CG2 ILE A 258      -5.040  35.190   9.710  1.00  2.60           C  
ATOM   1913  CD1 ILE A 258      -6.380  34.590   6.860  1.00 15.67           C  
ATOM   1914  N   VAL A 259      -4.380  38.220  11.000  1.00 11.36           N  
ATOM   1915  CA  VAL A 259      -3.520  38.750  12.060  1.00 16.44           C  
ATOM   1916  C   VAL A 259      -3.360  37.730  13.170  1.00 15.41           C  
ATOM   1917  O   VAL A 259      -4.320  37.270  13.760  1.00 13.73           O  
ATOM   1918  CB  VAL A 259      -4.070  40.080  12.580  1.00 16.04           C  
ATOM   1919  CG1 VAL A 259      -3.120  40.670  13.620  1.00  6.53           C  
ATOM   1920  CG2 VAL A 259      -4.190  41.130  11.470  1.00 21.88           C  
ATOM   1921  N   PHE A 260      -2.110  37.410  13.430  1.00  8.51           N  
ATOM   1922  CA  PHE A 260      -1.720  36.560  14.550  1.00  7.42           C  
ATOM   1923  C   PHE A 260      -1.220  37.490  15.660  1.00  3.36           C  
ATOM   1924  O   PHE A 260      -0.220  38.190  15.520  1.00 21.94           O  
ATOM   1925  CB  PHE A 260      -0.580  35.630  14.130  1.00  9.77           C  
ATOM   1926  CG  PHE A 260      -1.070  34.480  13.240  1.00  3.83           C  
ATOM   1927  CD1 PHE A 260      -1.480  33.280  13.840  1.00  4.41           C  
ATOM   1928  CD2 PHE A 260      -1.020  34.630  11.840  1.00 14.39           C  
ATOM   1929  CE1 PHE A 260      -1.830  32.180  13.030  1.00 14.23           C  
ATOM   1930  CE2 PHE A 260      -1.380  33.530  11.030  1.00  8.43           C  
ATOM   1931  CZ  PHE A 260      -1.780  32.320  11.630  1.00 12.99           C  
ATOM   1932  N   THR A 261      -2.020  37.540  16.710  1.00 12.00           N  
ATOM   1933  CA  THR A 261      -1.650  38.320  17.890  1.00  4.59           C  
ATOM   1934  C   THR A 261      -0.870  37.420  18.840  1.00  8.92           C  
ATOM   1935  O   THR A 261      -1.400  36.460  19.390  1.00 14.94           O  
ATOM   1936  CB  THR A 261      -2.880  38.960  18.540  1.00  6.90           C  
ATOM   1937  OG1 THR A 261      -3.530  39.750  17.550  1.00  8.30           O  
ATOM   1938  CG2 THR A 261      -2.530  39.880  19.710  1.00  7.51           C  
ATOM   1939  N   ILE A 262       0.360  37.810  19.080  1.00  8.45           N  
ATOM   1940  CA  ILE A 262       1.250  37.040  19.980  1.00 10.13           C  
ATOM   1941  C   ILE A 262       1.840  37.990  21.030  1.00 16.25           C  
ATOM   1942  O   ILE A 262       2.410  39.020  20.670  1.00 19.79           O  
ATOM   1943  CB  ILE A 262       2.360  36.350  19.160  1.00 10.61           C  
ATOM   1944  CG1 ILE A 262       1.810  35.520  17.990  1.00  9.92           C  
ATOM   1945  CG2 ILE A 262       3.150  35.430  20.090  1.00 20.30           C  
ATOM   1946  CD1 ILE A 262       2.890  35.140  16.950  1.00 12.17           C  
ATOM   1947  N   ASN A 263       1.650  37.670  22.310  1.00 14.47           N  
ATOM   1948  CA  ASN A 263       2.060  38.480  23.480  1.00 11.28           C  
ATOM   1949  C   ASN A 263       1.630  39.950  23.380  1.00 12.57           C  
ATOM   1950  O   ASN A 263       2.420  40.870  23.510  1.00 18.21           O  
ATOM   1951  CB  ASN A 263       3.570  38.350  23.700  1.00 18.01           C  
ATOM   1952  CG  ASN A 263       3.990  38.670  25.140  1.00 22.94           C  
ATOM   1953  OD1 ASN A 263       3.270  38.420  26.100  1.00 35.00           O  
ATOM   1954  ND2 ASN A 263       5.210  39.110  25.300  1.00 29.35           N  
ATOM   1955  N   GLY A 264       0.380  40.120  22.960  1.00  9.23           N  
ATOM   1956  CA  GLY A 264      -0.260  41.450  22.820  1.00  4.78           C  
ATOM   1957  C   GLY A 264       0.270  42.280  21.640  1.00  7.83           C  
ATOM   1958  O   GLY A 264      -0.140  43.430  21.490  1.00 43.13           O  
ATOM   1959  N   VAL A 265       1.020  41.640  20.730  1.00 22.20           N  
ATOM   1960  CA  VAL A 265       1.520  42.280  19.500  1.00  3.65           C  
ATOM   1961  C   VAL A 265       0.910  41.620  18.260  1.00 12.13           C  
ATOM   1962  O   VAL A 265       0.750  40.400  18.210  1.00 23.22           O  
ATOM   1963  CB  VAL A 265       3.060  42.250  19.450  1.00  8.45           C  
ATOM   1964  CG1 VAL A 265       3.640  42.910  18.190  1.00  9.38           C  
ATOM   1965  CG2 VAL A 265       3.670  42.950  20.660  1.00 18.80           C  
ATOM   1966  N   GLN A 266       0.600  42.460  17.280  1.00  9.69           N  
ATOM   1967  CA  GLN A 266      -0.010  42.060  16.000  1.00  7.20           C  
ATOM   1968  C   GLN A 266       1.040  41.690  14.960  1.00 23.03           C  
ATOM   1969  O   GLN A 266       1.920  42.480  14.620  1.00 12.11           O  
ATOM   1970  CB  GLN A 266      -0.880  43.190  15.460  1.00 10.10           C  
ATOM   1971  CG  GLN A 266      -2.210  43.240  16.210  1.00  7.48           C  
ATOM   1972  CD  GLN A 266      -3.190  44.210  15.570  1.00 23.37           C  
ATOM   1973  OE1 GLN A 266      -3.660  45.160  16.170  1.00 33.06           O  
ATOM   1974  NE2 GLN A 266      -3.560  43.980  14.330  1.00 26.80           N  
ATOM   1975  N   TYR A 267       0.850  40.500  14.430  1.00  8.00           N  
ATOM   1976  CA  TYR A 267       1.700  39.930  13.370  1.00  2.00           C  
ATOM   1977  C   TYR A 267       0.860  39.610  12.150  1.00  5.46           C  
ATOM   1978  O   TYR A 267       0.240  38.550  12.080  1.00 13.94           O  
ATOM   1979  CB  TYR A 267       2.380  38.650  13.880  1.00  2.00           C  
ATOM   1980  CG  TYR A 267       3.390  39.010  14.950  1.00  2.00           C  
ATOM   1981  CD1 TYR A 267       4.630  39.550  14.560  1.00  8.81           C  
ATOM   1982  CD2 TYR A 267       3.010  38.860  16.280  1.00 12.05           C  
ATOM   1983  CE1 TYR A 267       5.550  39.930  15.540  1.00  6.40           C  
ATOM   1984  CE2 TYR A 267       3.930  39.240  17.270  1.00  2.00           C  
ATOM   1985  CZ  TYR A 267       5.180  39.750  16.890  1.00  2.00           C  
ATOM   1986  OH  TYR A 267       6.100  40.040  17.850  1.00 14.18           O  
ATOM   1987  N   PRO A 268       0.660  40.590  11.270  1.00 23.09           N  
ATOM   1988  CA  PRO A 268      -0.160  40.370  10.080  1.00  4.56           C  
ATOM   1989  C   PRO A 268       0.560  39.510   9.040  1.00 14.46           C  
ATOM   1990  O   PRO A 268       1.780  39.560   8.900  1.00 26.76           O  
ATOM   1991  CB  PRO A 268      -0.490  41.770   9.560  1.00 15.47           C  
ATOM   1992  CG  PRO A 268       0.670  42.620  10.040  1.00  8.87           C  
ATOM   1993  CD  PRO A 268       1.050  42.010  11.390  1.00 16.21           C  
ATOM   1994  N   VAL A 269      -0.230  38.670   8.400  1.00 15.09           N  
ATOM   1995  CA  VAL A 269       0.230  37.850   7.250  1.00 13.45           C  
ATOM   1996  C   VAL A 269      -0.660  38.280   6.080  1.00 13.05           C  
ATOM   1997  O   VAL A 269      -1.880  38.150   6.170  1.00 15.70           O  
ATOM   1998  CB  VAL A 269       0.130  36.350   7.540  1.00  2.94           C  
ATOM   1999  CG1 VAL A 269       0.730  35.550   6.380  1.00  3.15           C  
ATOM   2000  CG2 VAL A 269       0.940  35.970   8.770  1.00 14.39           C  
ATOM   2001  N   PRO A 270      -0.090  38.980   5.100  1.00 12.97           N  
ATOM   2002  CA  PRO A 270      -0.800  39.450   3.900  1.00 14.90           C  
ATOM   2003  C   PRO A 270      -1.270  38.310   2.990  1.00 25.41           C  
ATOM   2004  O   PRO A 270      -0.600  37.270   2.940  1.00 30.64           O  
ATOM   2005  CB  PRO A 270       0.240  40.320   3.180  1.00 26.73           C  
ATOM   2006  CG  PRO A 270       1.570  39.700   3.570  1.00 17.04           C  
ATOM   2007  CD  PRO A 270       1.340  39.360   5.040  1.00  9.91           C  
ATOM   2008  N   PRO A 271      -2.320  38.540   2.170  1.00 17.98           N  
ATOM   2009  CA  PRO A 271      -2.830  37.560   1.190  1.00 16.39           C  
ATOM   2010  C   PRO A 271      -1.800  37.050   0.190  1.00 26.35           C  
ATOM   2011  O   PRO A 271      -1.720  35.850   0.000  1.00 29.68           O  
ATOM   2012  CB  PRO A 271      -4.060  38.180   0.550  1.00 13.45           C  
ATOM   2013  CG  PRO A 271      -3.910  39.660   0.860  1.00 28.43           C  
ATOM   2014  CD  PRO A 271      -3.240  39.680   2.230  1.00 13.24           C  
ATOM   2015  N   SER A 272      -0.840  37.920  -0.150  1.00 10.59           N  
ATOM   2016  CA  SER A 272       0.310  37.560  -1.000  1.00 24.58           C  
ATOM   2017  C   SER A 272       1.320  36.570  -0.360  1.00 13.69           C  
ATOM   2018  O   SER A 272       2.220  36.100  -1.040  1.00 68.43           O  
ATOM   2019  CB  SER A 272       1.030  38.850  -1.420  1.00 24.64           C  
ATOM   2020  OG  SER A 272       1.460  39.600  -0.280  1.00 47.34           O  
ATOM   2021  N   ALA A 273       1.230  36.350   0.960  1.00 26.49           N  
ATOM   2022  CA  ALA A 273       2.040  35.330   1.670  1.00 14.27           C  
ATOM   2023  C   ALA A 273       1.260  34.060   1.990  1.00  7.76           C  
ATOM   2024  O   ALA A 273       1.830  32.970   1.970  1.00 27.14           O  
ATOM   2025  CB  ALA A 273       2.640  35.880   2.960  1.00  5.75           C  
ATOM   2026  N   TYR A 274      -0.030  34.220   2.240  1.00  9.93           N  
ATOM   2027  CA  TYR A 274      -0.850  33.090   2.710  1.00  9.32           C  
ATOM   2028  C   TYR A 274      -1.630  32.380   1.600  1.00 12.20           C  
ATOM   2029  O   TYR A 274      -2.300  31.380   1.830  1.00 17.37           O  
ATOM   2030  CB  TYR A 274      -1.680  33.460   3.950  1.00 11.07           C  
ATOM   2031  CG  TYR A 274      -2.920  34.330   3.780  1.00 18.78           C  
ATOM   2032  CD1 TYR A 274      -4.030  33.870   3.040  1.00 25.22           C  
ATOM   2033  CD2 TYR A 274      -2.950  35.570   4.440  1.00  8.26           C  
ATOM   2034  CE1 TYR A 274      -5.180  34.670   2.930  1.00 13.52           C  
ATOM   2035  CE2 TYR A 274      -4.100  36.370   4.340  1.00  2.16           C  
ATOM   2036  CZ  TYR A 274      -5.200  35.930   3.570  1.00 22.19           C  
ATOM   2037  OH  TYR A 274      -6.280  36.730   3.420  1.00 12.10           O  
ATOM   2038  N   ILE A 275      -1.650  32.980   0.440  1.00 12.67           N  
ATOM   2039  CA  ILE A 275      -2.060  32.320  -0.800  1.00 17.06           C  
ATOM   2040  C   ILE A 275      -0.780  32.170  -1.650  1.00 12.23           C  
ATOM   2041  O   ILE A 275      -0.030  33.110  -1.880  1.00 25.60           O  
ATOM   2042  CB  ILE A 275      -3.140  33.170  -1.500  1.00 23.53           C  
ATOM   2043  CG1 ILE A 275      -4.440  33.160  -0.670  1.00 14.63           C  
ATOM   2044  CG2 ILE A 275      -3.390  32.670  -2.930  1.00 41.87           C  
ATOM   2045  CD1 ILE A 275      -5.390  34.280  -1.050  1.00 99.99           C  
ATOM   2046  N   LEU A 276      -0.580  30.930  -2.080  1.00 15.99           N  
ATOM   2047  CA  LEU A 276       0.630  30.540  -2.830  1.00 27.30           C  
ATOM   2048  C   LEU A 276       0.260  30.250  -4.280  1.00 22.95           C  
ATOM   2049  O   LEU A 276      -0.860  29.830  -4.560  1.00 30.64           O  
ATOM   2050  CB  LEU A 276       1.190  29.250  -2.230  1.00 33.46           C  
ATOM   2051  CG  LEU A 276       1.460  29.430  -0.740  1.00 29.09           C  
ATOM   2052  CD1 LEU A 276       1.330  28.080  -0.060  1.00 35.22           C  
ATOM   2053  CD2 LEU A 276       2.800  30.110  -0.490  1.00 32.03           C  
ATOM   2054  N   GLN A 277       1.200  30.560  -5.150  1.00 30.32           N  
ATOM   2055  CA  GLN A 277       1.180  30.290  -6.600  1.00 82.46           C  
ATOM   2056  C   GLN A 277       1.830  28.940  -6.920  1.00 31.84           C  
ATOM   2057  O   GLN A 277       3.000  28.690  -6.600  1.00 54.93           O  
ATOM   2058  CB  GLN A 277       1.930  31.390  -7.360  1.00 99.99           C  
ATOM   2059  CG  GLN A 277       0.990  32.340  -8.110  1.00 99.99           C  
ATOM   2060  CD  GLN A 277       0.940  33.740  -7.490  1.00 99.99           C  
ATOM   2061  OE1 GLN A 277       0.080  34.100  -6.690  1.00 99.99           O  
ATOM   2062  NE2 GLN A 277       1.850  34.600  -7.910  1.00 99.99           N  
ATOM   2063  N   SER A 278       0.980  28.050  -7.400  1.00 51.83           N  
ATOM   2064  CA  SER A 278       1.410  26.750  -7.930  1.00 26.87           C  
ATOM   2065  C   SER A 278       0.750  26.440  -9.280  1.00 99.99           C  
ATOM   2066  O   SER A 278      -0.460  26.300  -9.370  1.00 58.25           O  
ATOM   2067  CB  SER A 278       1.170  25.610  -6.940  1.00 98.82           C  
ATOM   2068  OG  SER A 278       1.880  24.470  -7.420  1.00 99.99           O  
ATOM   2069  N   GLU A 279       1.530  26.620 -10.350  1.00 99.99           N  
ATOM   2070  CA  GLU A 279       1.170  26.240 -11.740  1.00 25.81           C  
ATOM   2071  C   GLU A 279      -0.070  26.940 -12.320  1.00 21.37           C  
ATOM   2072  O   GLU A 279      -1.090  26.320 -12.610  1.00 99.99           O  
ATOM   2073  CB  GLU A 279       1.000  24.710 -11.860  1.00 45.66           C  
ATOM   2074  CG  GLU A 279       2.270  23.940 -11.500  1.00 99.99           C  
ATOM   2075  CD  GLU A 279       1.970  22.510 -11.020  1.00 99.99           C  
ATOM   2076  OE1 GLU A 279       1.260  21.770 -11.730  1.00 99.99           O  
ATOM   2077  OE2 GLU A 279       2.540  22.160  -9.960  1.00 99.99           O  
ATOM   2078  N   GLY A 280       0.010  28.260 -12.410  1.00 34.43           N  
ATOM   2079  CA  GLY A 280      -1.030  29.080 -13.090  1.00 99.99           C  
ATOM   2080  C   GLY A 280      -2.300  29.300 -12.250  1.00 88.57           C  
ATOM   2081  O   GLY A 280      -3.070  30.230 -12.500  1.00 98.84           O  
ATOM   2082  N   SER A 281      -2.490  28.390 -11.310  1.00 40.15           N  
ATOM   2083  CA  SER A 281      -3.440  28.550 -10.200  1.00 97.94           C  
ATOM   2084  C   SER A 281      -2.760  28.860  -8.850  1.00 22.30           C  
ATOM   2085  O   SER A 281      -1.540  28.870  -8.700  1.00 68.69           O  
ATOM   2086  CB  SER A 281      -4.290  27.280 -10.140  1.00 24.12           C  
ATOM   2087  OG  SER A 281      -3.450  26.160  -9.920  1.00 97.75           O  
ATOM   2088  N   CYS A 282      -3.610  29.440  -7.990  1.00 31.29           N  
ATOM   2089  CA  CYS A 282      -3.380  29.870  -6.600  1.00 63.34           C  
ATOM   2090  C   CYS A 282      -4.130  28.980  -5.590  1.00 30.80           C  
ATOM   2091  O   CYS A 282      -5.320  28.690  -5.730  1.00 93.99           O  
ATOM   2092  CB  CYS A 282      -3.860  31.310  -6.370  1.00 26.28           C  
ATOM   2093  SG  CYS A 282      -2.940  32.550  -7.340  1.00 39.63           S  
ATOM   2094  N   ILE A 283      -3.360  28.550  -4.600  1.00 49.51           N  
ATOM   2095  CA  ILE A 283      -3.810  27.660  -3.520  1.00 99.99           C  
ATOM   2096  C   ILE A 283      -3.610  28.280  -2.130  1.00 26.39           C  
ATOM   2097  O   ILE A 283      -2.740  29.130  -1.940  1.00 40.54           O  
ATOM   2098  CB  ILE A 283      -3.240  26.230  -3.630  1.00 45.76           C  
ATOM   2099  CG1 ILE A 283      -1.720  26.130  -3.760  1.00 32.24           C  
ATOM   2100  CG2 ILE A 283      -3.880  25.450  -4.770  1.00 77.31           C  
ATOM   2101  CD1 ILE A 283      -1.020  26.130  -2.400  1.00 99.99           C  
ATOM   2102  N   SER A 284      -4.490  27.880  -1.210  1.00 17.45           N  
ATOM   2103  CA  SER A 284      -4.410  28.230   0.230  1.00 13.74           C  
ATOM   2104  C   SER A 284      -3.140  27.720   0.940  1.00 41.68           C  
ATOM   2105  O   SER A 284      -2.720  26.580   0.760  1.00 22.13           O  
ATOM   2106  CB  SER A 284      -5.670  27.730   0.940  1.00 20.37           C  
ATOM   2107  OG  SER A 284      -5.580  27.940   2.350  1.00 30.25           O  
ATOM   2108  N   GLY A 285      -2.530  28.620   1.720  1.00  9.80           N  
ATOM   2109  CA  GLY A 285      -1.360  28.320   2.580  1.00  8.05           C  
ATOM   2110  C   GLY A 285      -1.750  27.780   3.960  1.00 10.34           C  
ATOM   2111  O   GLY A 285      -0.900  27.660   4.830  1.00 21.38           O  
ATOM   2112  N   PHE A 286      -3.010  27.380   4.080  1.00  8.00           N  
ATOM   2113  CA  PHE A 286      -3.610  26.790   5.270  1.00  8.72           C  
ATOM   2114  C   PHE A 286      -3.910  25.300   5.050  1.00 16.86           C  
ATOM   2115  O   PHE A 286      -4.350  24.840   4.000  1.00 27.16           O  
ATOM   2116  CB  PHE A 286      -4.900  27.520   5.660  1.00 21.84           C  
ATOM   2117  CG  PHE A 286      -4.630  28.890   6.280  1.00 17.22           C  
ATOM   2118  CD1 PHE A 286      -4.330  28.990   7.660  1.00  4.97           C  
ATOM   2119  CD2 PHE A 286      -4.700  30.050   5.480  1.00  8.20           C  
ATOM   2120  CE1 PHE A 286      -4.080  30.250   8.230  1.00 11.40           C  
ATOM   2121  CE2 PHE A 286      -4.470  31.320   6.050  1.00 14.19           C  
ATOM   2122  CZ  PHE A 286      -4.170  31.410   7.420  1.00 17.42           C  
ATOM   2123  N   GLN A 287      -3.540  24.580   6.070  1.00  6.70           N  
ATOM   2124  CA  GLN A 287      -3.630  23.120   6.070  1.00  9.81           C  
ATOM   2125  C   GLN A 287      -4.180  22.690   7.430  1.00 10.34           C  
ATOM   2126  O   GLN A 287      -3.820  23.190   8.490  1.00 19.14           O  
ATOM   2127  CB  GLN A 287      -2.210  22.640   5.820  1.00 18.32           C  
ATOM   2128  CG  GLN A 287      -2.010  21.130   5.700  1.00 36.39           C  
ATOM   2129  CD  GLN A 287      -0.530  20.850   5.390  1.00 99.99           C  
ATOM   2130  OE1 GLN A 287       0.370  20.890   6.220  1.00 66.82           O  
ATOM   2131  NE2 GLN A 287      -0.250  20.590   4.140  1.00 79.76           N  
ATOM   2132  N   GLY A 288      -5.160  21.810   7.320  1.00 20.46           N  
ATOM   2133  CA  GLY A 288      -5.790  21.150   8.470  1.00 25.48           C  
ATOM   2134  C   GLY A 288      -5.060  19.850   8.820  1.00 13.99           C  
ATOM   2135  O   GLY A 288      -4.970  18.920   8.020  1.00 77.30           O  
ATOM   2136  N   MET A 289      -4.630  19.810  10.070  1.00 44.62           N  
ATOM   2137  CA  MET A 289      -3.900  18.680  10.640  1.00 35.98           C  
ATOM   2138  C   MET A 289      -4.050  18.770  12.160  1.00 29.28           C  
ATOM   2139  O   MET A 289      -3.610  19.730  12.800  1.00 99.99           O  
ATOM   2140  CB  MET A 289      -2.450  18.820  10.140  1.00 99.99           C  
ATOM   2141  CG  MET A 289      -1.520  17.600  10.250  1.00 99.99           C  
ATOM   2142  SD  MET A 289      -0.030  17.850   9.210  1.00 99.99           S  
ATOM   2143  CE  MET A 289       1.220  18.310  10.390  1.00 99.99           C  
ATOM   2144  N   ASN A 290      -4.890  17.880  12.670  1.00 32.85           N  
ATOM   2145  CA  ASN A 290      -5.100  17.700  14.130  1.00 99.99           C  
ATOM   2146  C   ASN A 290      -3.910  17.060  14.860  1.00 32.77           C  
ATOM   2147  O   ASN A 290      -3.610  15.880  14.650  1.00 99.99           O  
ATOM   2148  CB  ASN A 290      -6.360  16.870  14.380  1.00 40.27           C  
ATOM   2149  CG  ASN A 290      -7.630  17.660  14.130  1.00 85.53           C  
ATOM   2150  OD1 ASN A 290      -8.000  17.950  13.010  1.00 99.99           O  
ATOM   2151  ND2 ASN A 290      -8.250  18.160  15.180  1.00 99.99           N  
ATOM   2152  N   LEU A 291      -3.220  17.860  15.670  1.00 99.99           N  
ATOM   2153  CA  LEU A 291      -2.100  17.400  16.530  1.00 25.45           C  
ATOM   2154  C   LEU A 291      -2.430  17.590  18.020  1.00 99.99           C  
ATOM   2155  O   LEU A 291      -2.310  18.700  18.540  1.00 99.99           O  
ATOM   2156  CB  LEU A 291      -0.780  18.120  16.210  1.00 78.20           C  
ATOM   2157  CG  LEU A 291      -0.340  17.940  14.760  1.00 92.07           C  
ATOM   2158  CD1 LEU A 291      -0.570  19.250  13.980  1.00 85.22           C  
ATOM   2159  CD2 LEU A 291       1.150  17.590  14.730  1.00 99.99           C  
ATOM   2160  N   PRO A 292      -2.980  16.560  18.680  1.00 99.99           N  
ATOM   2161  CA  PRO A 292      -3.340  16.630  20.100  1.00 99.99           C  
ATOM   2162  C   PRO A 292      -2.120  16.470  21.010  1.00 99.99           C  
ATOM   2163  O   PRO A 292      -1.200  15.720  20.700  1.00 99.99           O  
ATOM   2164  CB  PRO A 292      -4.360  15.510  20.290  1.00 99.99           C  
ATOM   2165  CG  PRO A 292      -3.930  14.450  19.280  1.00 99.99           C  
ATOM   2166  CD  PRO A 292      -3.430  15.280  18.090  1.00 99.99           C  
ATOM   2167  N   THR A 293      -2.060  17.330  22.030  1.00 31.44           N  
ATOM   2168  CA  THR A 293      -1.060  17.280  23.110  1.00 99.99           C  
ATOM   2169  C   THR A 293      -1.690  17.590  24.480  1.00 99.99           C  
ATOM   2170  O   THR A 293      -2.820  18.060  24.600  1.00 98.01           O  
ATOM   2171  CB  THR A 293       0.130  18.250  22.940  1.00 99.99           C  
ATOM   2172  OG1 THR A 293      -0.280  19.610  23.190  1.00 99.99           O  
ATOM   2173  CG2 THR A 293       0.900  18.070  21.620  1.00 99.99           C  
ATOM   2174  N   GLU A 294      -0.860  17.430  25.510  0.00 -0.98           N  
ATOM   2175  CA  GLU A 294      -1.130  17.870  26.900  0.00 -0.98           C  
ATOM   2176  C   GLU A 294      -1.680  19.300  27.010  0.00 -0.98           C  
ATOM   2177  O   GLU A 294      -2.610  19.550  27.780  0.00 -0.98           O  
ATOM   2178  CB  GLU A 294       0.130  17.690  27.760  0.00 -0.98           C  
ATOM   2179  CG  GLU A 294       1.390  18.390  27.210  0.00 -0.98           C  
ATOM   2180  CD  GLU A 294       2.610  18.160  28.100  0.00 -0.98           C  
ATOM   2181  OE1 GLU A 294       3.050  16.990  28.180  0.00 -0.98           O  
ATOM   2182  OE2 GLU A 294       3.080  19.170  28.670  0.00 -0.98           O  
ATOM   2183  N   SER A 295      -1.190  20.190  26.150  0.00 -0.98           N  
ATOM   2184  CA  SER A 295      -1.610  21.610  26.110  0.00 -0.98           C  
ATOM   2185  C   SER A 295      -2.560  21.950  24.950  0.00 -0.98           C  
ATOM   2186  O   SER A 295      -2.540  23.040  24.380  0.00 -0.98           O  
ATOM   2187  CB  SER A 295      -0.380  22.530  26.180  0.00 -0.98           C  
ATOM   2188  OG  SER A 295       0.670  22.120  25.290  0.00 -0.98           O  
ATOM   2189  N   GLY A 296      -3.510  21.030  24.760  0.00 -0.98           N  
ATOM   2190  CA  GLY A 296      -4.590  21.130  23.750  0.00 -0.98           C  
ATOM   2191  C   GLY A 296      -4.140  20.730  22.340  0.00 -0.98           C  
ATOM   2192  O   GLY A 296      -3.460  19.720  22.140  0.00 -0.98           O  
ATOM   2193  N   GLU A 297      -4.730  21.420  21.370  1.00 65.43           N  
ATOM   2194  CA  GLU A 297      -4.410  21.220  19.940  1.00 67.32           C  
ATOM   2195  C   GLU A 297      -3.600  22.370  19.310  1.00 54.74           C  
ATOM   2196  O   GLU A 297      -4.020  23.520  19.210  1.00 33.02           O  
ATOM   2197  CB  GLU A 297      -5.660  20.940  19.100  1.00 58.20           C  
ATOM   2198  CG  GLU A 297      -6.270  19.590  19.510  1.00 99.99           C  
ATOM   2199  CD  GLU A 297      -7.260  19.070  18.490  1.00 99.99           C  
ATOM   2200  OE1 GLU A 297      -8.360  19.650  18.390  1.00 99.99           O  
ATOM   2201  OE2 GLU A 297      -6.900  18.090  17.800  1.00 91.84           O  
ATOM   2202  N   LEU A 298      -2.480  21.940  18.750  1.00 21.65           N  
ATOM   2203  CA  LEU A 298      -1.430  22.830  18.230  1.00 29.61           C  
ATOM   2204  C   LEU A 298      -1.750  23.440  16.880  1.00 16.10           C  
ATOM   2205  O   LEU A 298      -2.170  22.720  15.970  1.00 27.69           O  
ATOM   2206  CB  LEU A 298      -0.100  22.100  18.050  1.00 10.66           C  
ATOM   2207  CG  LEU A 298       0.540  21.620  19.360  1.00 31.02           C  
ATOM   2208  CD1 LEU A 298       1.840  20.900  19.040  1.00 76.19           C  
ATOM   2209  CD2 LEU A 298       0.810  22.790  20.310  1.00 16.99           C  
ATOM   2210  N   TRP A 299      -1.280  24.670  16.740  1.00 18.99           N  
ATOM   2211  CA  TRP A 299      -1.070  25.320  15.430  1.00  3.17           C  
ATOM   2212  C   TRP A 299       0.410  25.270  15.050  1.00 12.76           C  
ATOM   2213  O   TRP A 299       1.270  25.250  15.920  1.00 15.34           O  
ATOM   2214  CB  TRP A 299      -1.510  26.780  15.430  1.00  7.46           C  
ATOM   2215  CG  TRP A 299      -3.010  26.910  15.640  1.00 15.46           C  
ATOM   2216  CD1 TRP A 299      -3.720  26.510  16.710  1.00 23.00           C  
ATOM   2217  CD2 TRP A 299      -3.890  27.370  14.690  1.00  2.00           C  
ATOM   2218  NE1 TRP A 299      -5.020  26.700  16.480  1.00 13.13           N  
ATOM   2219  CE2 TRP A 299      -5.170  27.250  15.270  1.00 14.20           C  
ATOM   2220  CE3 TRP A 299      -3.730  27.780  13.360  1.00  6.37           C  
ATOM   2221  CZ2 TRP A 299      -6.320  27.540  14.520  1.00  7.28           C  
ATOM   2222  CZ3 TRP A 299      -4.890  28.040  12.600  1.00  5.58           C  
ATOM   2223  CH2 TRP A 299      -6.160  27.910  13.170  1.00  7.39           C  
ATOM   2224  N   ILE A 300       0.710  25.160  13.770  1.00 10.47           N  
ATOM   2225  CA  ILE A 300       2.110  25.250  13.320  1.00 12.44           C  
ATOM   2226  C   ILE A 300       2.260  26.560  12.540  1.00  3.98           C  
ATOM   2227  O   ILE A 300       1.660  26.730  11.470  1.00 15.75           O  
ATOM   2228  CB  ILE A 300       2.600  24.090  12.420  1.00  5.59           C  
ATOM   2229  CG1 ILE A 300       2.250  22.630  12.780  1.00 18.69           C  
ATOM   2230  CG2 ILE A 300       4.100  24.200  12.130  1.00 11.22           C  
ATOM   2231  CD1 ILE A 300       2.290  22.210  14.230  1.00 56.07           C  
ATOM   2232  N   LEU A 301       3.140  27.400  13.060  1.00  6.21           N  
ATOM   2233  CA  LEU A 301       3.590  28.610  12.340  1.00  5.86           C  
ATOM   2234  C   LEU A 301       4.810  28.180  11.510  1.00  3.64           C  
ATOM   2235  O   LEU A 301       5.860  27.910  12.070  1.00 16.83           O  
ATOM   2236  CB  LEU A 301       3.970  29.790  13.240  1.00  2.00           C  
ATOM   2237  CG  LEU A 301       2.850  30.200  14.210  1.00  7.62           C  
ATOM   2238  CD1 LEU A 301       3.400  31.270  15.150  1.00 11.02           C  
ATOM   2239  CD2 LEU A 301       1.620  30.730  13.500  1.00  7.77           C  
ATOM   2240  N   GLY A 302       4.440  27.670  10.350  1.00 12.27           N  
ATOM   2241  CA  GLY A 302       5.390  27.210   9.320  1.00  2.00           C  
ATOM   2242  C   GLY A 302       6.060  28.350   8.540  1.00 11.12           C  
ATOM   2243  O   GLY A 302       6.000  29.520   8.890  1.00 17.02           O  
ATOM   2244  N   ASP A 303       6.640  27.980   7.410  1.00  9.63           N  
ATOM   2245  CA  ASP A 303       7.490  28.880   6.620  1.00  2.44           C  
ATOM   2246  C   ASP A 303       6.720  30.090   6.070  1.00  5.79           C  
ATOM   2247  O   ASP A 303       7.280  31.170   6.080  1.00 16.02           O  
ATOM   2248  CB  ASP A 303       8.180  28.160   5.460  1.00  2.00           C  
ATOM   2249  CG  ASP A 303       9.150  27.050   5.910  1.00  6.32           C  
ATOM   2250  OD1 ASP A 303       9.780  27.220   6.970  1.00  7.13           O  
ATOM   2251  OD2 ASP A 303       9.230  26.080   5.140  1.00 16.47           O  
ATOM   2252  N   VAL A 304       5.410  29.920   5.860  1.00  8.34           N  
ATOM   2253  CA  VAL A 304       4.530  31.040   5.460  1.00  4.11           C  
ATOM   2254  C   VAL A 304       4.630  32.200   6.450  1.00 16.83           C  
ATOM   2255  O   VAL A 304       4.750  33.350   6.040  1.00 18.74           O  
ATOM   2256  CB  VAL A 304       3.080  30.570   5.240  1.00  6.82           C  
ATOM   2257  CG1 VAL A 304       2.100  31.720   5.020  1.00  3.24           C  
ATOM   2258  CG2 VAL A 304       2.970  29.680   4.000  1.00  4.20           C  
ATOM   2259  N   PHE A 305       4.660  31.870   7.730  1.00  9.61           N  
ATOM   2260  CA  PHE A 305       4.840  32.860   8.800  1.00  2.00           C  
ATOM   2261  C   PHE A 305       6.310  33.310   8.920  1.00  8.53           C  
ATOM   2262  O   PHE A 305       6.580  34.500   8.870  1.00 18.23           O  
ATOM   2263  CB  PHE A 305       4.320  32.290  10.120  1.00  2.00           C  
ATOM   2264  CG  PHE A 305       4.370  33.290  11.280  1.00  6.19           C  
ATOM   2265  CD1 PHE A 305       3.270  34.130  11.510  1.00 10.62           C  
ATOM   2266  CD2 PHE A 305       5.510  33.330  12.120  1.00  8.30           C  
ATOM   2267  CE1 PHE A 305       3.300  35.050  12.570  1.00  2.92           C  
ATOM   2268  CE2 PHE A 305       5.540  34.230  13.190  1.00  2.00           C  
ATOM   2269  CZ  PHE A 305       4.440  35.090  13.400  1.00  9.10           C  
ATOM   2270  N   ILE A 306       7.260  32.390   8.910  1.00 10.04           N  
ATOM   2271  CA  ILE A 306       8.670  32.710   9.220  1.00  2.00           C  
ATOM   2272  C   ILE A 306       9.310  33.590   8.150  1.00  8.81           C  
ATOM   2273  O   ILE A 306      10.150  34.410   8.470  1.00 14.07           O  
ATOM   2274  CB  ILE A 306       9.540  31.470   9.550  1.00 11.19           C  
ATOM   2275  CG1 ILE A 306       8.880  30.730  10.720  1.00 10.11           C  
ATOM   2276  CG2 ILE A 306      10.990  31.840   9.930  1.00  2.00           C  
ATOM   2277  CD1 ILE A 306       9.190  29.230  10.730  1.00  9.31           C  
ATOM   2278  N   ARG A 307       8.830  33.490   6.920  1.00  7.05           N  
ATOM   2279  CA  ARG A 307       9.290  34.390   5.850  1.00 19.43           C  
ATOM   2280  C   ARG A 307       8.990  35.870   6.110  1.00 12.31           C  
ATOM   2281  O   ARG A 307       9.740  36.740   5.710  1.00 14.03           O  
ATOM   2282  CB  ARG A 307       8.650  34.010   4.510  1.00  9.34           C  
ATOM   2283  CG  ARG A 307       9.460  32.940   3.790  1.00 17.91           C  
ATOM   2284  CD  ARG A 307       8.950  32.750   2.360  1.00  7.15           C  
ATOM   2285  NE  ARG A 307       7.600  32.170   2.270  1.00  5.78           N  
ATOM   2286  CZ  ARG A 307       7.330  30.860   2.090  1.00 19.52           C  
ATOM   2287  NH1 ARG A 307       8.280  29.920   2.190  1.00 16.63           N  
ATOM   2288  NH2 ARG A 307       6.080  30.440   1.910  1.00 11.27           N  
ATOM   2289  N   GLN A 308       7.870  36.140   6.790  1.00 14.30           N  
ATOM   2290  CA  GLN A 308       7.440  37.520   7.110  1.00  6.87           C  
ATOM   2291  C   GLN A 308       8.150  38.100   8.350  1.00  8.57           C  
ATOM   2292  O   GLN A 308       8.380  39.300   8.420  1.00 17.70           O  
ATOM   2293  CB  GLN A 308       5.910  37.570   7.320  1.00 11.68           C  
ATOM   2294  CG  GLN A 308       5.110  37.020   6.130  1.00 14.86           C  
ATOM   2295  CD  GLN A 308       5.420  37.800   4.850  1.00 13.88           C  
ATOM   2296  OE1 GLN A 308       5.300  39.020   4.770  1.00 33.62           O  
ATOM   2297  NE2 GLN A 308       5.760  37.080   3.810  1.00 23.09           N  
ATOM   2298  N   TYR A 309       8.610  37.210   9.230  1.00 19.44           N  
ATOM   2299  CA  TYR A 309       9.210  37.550  10.530  1.00  5.85           C  
ATOM   2300  C   TYR A 309      10.550  36.840  10.800  1.00 14.86           C  
ATOM   2301  O   TYR A 309      10.600  35.630  10.980  1.00 25.80           O  
ATOM   2302  CB  TYR A 309       8.220  37.230  11.660  1.00  4.46           C  
ATOM   2303  CG  TYR A 309       6.960  38.060  11.480  1.00  2.87           C  
ATOM   2304  CD1 TYR A 309       7.030  39.430  11.740  1.00  2.00           C  
ATOM   2305  CD2 TYR A 309       5.800  37.500  10.900  1.00  9.10           C  
ATOM   2306  CE1 TYR A 309       5.940  40.260  11.410  1.00  6.55           C  
ATOM   2307  CE2 TYR A 309       4.700  38.320  10.580  1.00 10.40           C  
ATOM   2308  CZ  TYR A 309       4.790  39.700  10.840  1.00 18.14           C  
ATOM   2309  OH  TYR A 309       3.800  40.560  10.490  1.00 13.25           O  
ATOM   2310  N   PHE A 310      11.630  37.620  10.830  1.00  8.82           N  
ATOM   2311  CA  PHE A 310      12.950  37.180  11.330  1.00  6.08           C  
ATOM   2312  C   PHE A 310      12.760  36.600  12.730  1.00 11.64           C  
ATOM   2313  O   PHE A 310      12.120  37.240  13.560  1.00 21.58           O  
ATOM   2314  CB  PHE A 310      13.930  38.350  11.390  1.00  7.68           C  
ATOM   2315  CG  PHE A 310      15.360  37.980  11.850  1.00 16.44           C  
ATOM   2316  CD1 PHE A 310      16.260  37.360  10.950  1.00 15.56           C  
ATOM   2317  CD2 PHE A 310      15.790  38.310  13.160  1.00 22.15           C  
ATOM   2318  CE1 PHE A 310      17.590  37.090  11.360  1.00 17.15           C  
ATOM   2319  CE2 PHE A 310      17.120  38.040  13.560  1.00  7.59           C  
ATOM   2320  CZ  PHE A 310      18.010  37.440  12.650  1.00  9.23           C  
ATOM   2321  N   THR A 311      13.260  35.400  12.940  1.00  8.74           N  
ATOM   2322  CA  THR A 311      12.940  34.660  14.170  1.00  2.00           C  
ATOM   2323  C   THR A 311      14.240  34.310  14.860  1.00  3.49           C  
ATOM   2324  O   THR A 311      15.180  33.820  14.260  1.00 11.72           O  
ATOM   2325  CB  THR A 311      12.140  33.400  13.860  1.00  3.13           C  
ATOM   2326  OG1 THR A 311      11.010  33.700  13.060  1.00  5.28           O  
ATOM   2327  CG2 THR A 311      11.550  32.820  15.140  1.00  3.60           C  
ATOM   2328  N   VAL A 312      14.260  34.610  16.140  1.00 10.86           N  
ATOM   2329  CA  VAL A 312      15.410  34.330  17.020  1.00  4.87           C  
ATOM   2330  C   VAL A 312      14.950  33.280  18.050  1.00  7.00           C  
ATOM   2331  O   VAL A 312      13.940  33.430  18.730  1.00  9.25           O  
ATOM   2332  CB  VAL A 312      15.870  35.620  17.720  1.00 18.14           C  
ATOM   2333  CG1 VAL A 312      17.090  35.420  18.620  1.00  7.91           C  
ATOM   2334  CG2 VAL A 312      16.220  36.680  16.690  1.00  7.77           C  
ATOM   2335  N   PHE A 313      15.750  32.250  18.170  1.00 16.52           N  
ATOM   2336  CA  PHE A 313      15.440  31.130  19.050  1.00  9.07           C  
ATOM   2337  C   PHE A 313      16.480  31.140  20.160  1.00 12.95           C  
ATOM   2338  O   PHE A 313      17.670  30.890  19.970  1.00  9.16           O  
ATOM   2339  CB  PHE A 313      15.490  29.840  18.230  1.00  7.13           C  
ATOM   2340  CG  PHE A 313      14.430  29.790  17.130  1.00  4.12           C  
ATOM   2341  CD1 PHE A 313      13.180  29.170  17.390  1.00  4.04           C  
ATOM   2342  CD2 PHE A 313      14.770  30.220  15.830  1.00  6.51           C  
ATOM   2343  CE1 PHE A 313      12.280  28.950  16.340  1.00  6.91           C  
ATOM   2344  CE2 PHE A 313      13.860  30.020  14.780  1.00  4.02           C  
ATOM   2345  CZ  PHE A 313      12.630  29.370  15.040  1.00 13.24           C  
ATOM   2346  N   ASP A 314      16.000  31.590  21.310  1.00  7.68           N  
ATOM   2347  CA  ASP A 314      16.860  31.850  22.470  1.00  9.19           C  
ATOM   2348  C   ASP A 314      16.720  30.780  23.550  1.00 12.60           C  
ATOM   2349  O   ASP A 314      15.810  30.820  24.360  1.00 11.85           O  
ATOM   2350  CB  ASP A 314      16.500  33.250  22.990  1.00 15.56           C  
ATOM   2351  CG  ASP A 314      17.360  33.750  24.160  1.00 18.80           C  
ATOM   2352  OD1 ASP A 314      18.440  33.160  24.380  1.00 29.28           O  
ATOM   2353  OD2 ASP A 314      16.880  34.640  24.880  1.00 51.83           O  
ATOM   2354  N   ARG A 315      17.800  30.010  23.700  1.00  7.89           N  
ATOM   2355  CA  ARG A 315      17.890  28.900  24.660  1.00 12.46           C  
ATOM   2356  C   ARG A 315      18.340  29.300  26.080  1.00  7.21           C  
ATOM   2357  O   ARG A 315      17.940  28.680  27.060  1.00 45.58           O  
ATOM   2358  CB  ARG A 315      18.810  27.820  24.080  1.00  3.23           C  
ATOM   2359  CG  ARG A 315      18.160  26.990  22.980  1.00 12.07           C  
ATOM   2360  CD  ARG A 315      17.050  26.060  23.500  1.00 11.45           C  
ATOM   2361  NE  ARG A 315      17.550  25.200  24.580  1.00  8.10           N  
ATOM   2362  CZ  ARG A 315      18.060  23.960  24.440  1.00 15.00           C  
ATOM   2363  NH1 ARG A 315      18.150  23.400  23.230  1.00  8.25           N  
ATOM   2364  NH2 ARG A 315      18.500  23.280  25.500  1.00 11.09           N  
ATOM   2365  N   ALA A 316      18.980  30.460  26.220  1.00 21.82           N  
ATOM   2366  CA  ALA A 316      19.390  30.970  27.560  1.00 10.10           C  
ATOM   2367  C   ALA A 316      18.230  31.420  28.450  1.00  7.41           C  
ATOM   2368  O   ALA A 316      18.210  31.160  29.650  1.00 29.63           O  
ATOM   2369  CB  ALA A 316      20.390  32.110  27.430  1.00  7.05           C  
ATOM   2370  N   ASN A 317      17.270  32.060  27.790  1.00  3.99           N  
ATOM   2371  CA  ASN A 317      16.040  32.610  28.410  1.00 12.81           C  
ATOM   2372  C   ASN A 317      14.720  31.950  27.990  1.00 36.13           C  
ATOM   2373  O   ASN A 317      13.650  32.340  28.450  1.00 26.12           O  
ATOM   2374  CB  ASN A 317      15.940  34.120  28.150  1.00 17.29           C  
ATOM   2375  CG  ASN A 317      16.860  34.950  29.070  1.00 26.18           C  
ATOM   2376  OD1 ASN A 317      17.450  35.950  28.680  1.00 99.99           O  
ATOM   2377  ND2 ASN A 317      17.000  34.550  30.320  1.00 99.99           N  
ATOM   2378  N   ASN A 318      14.790  30.940  27.130  1.00 18.09           N  
ATOM   2379  CA  ASN A 318      13.620  30.190  26.650  1.00 13.99           C  
ATOM   2380  C   ASN A 318      12.550  31.120  26.080  1.00 11.07           C  
ATOM   2381  O   ASN A 318      11.390  31.140  26.490  1.00 13.74           O  
ATOM   2382  CB  ASN A 318      13.110  29.240  27.750  1.00 17.19           C  
ATOM   2383  CG  ASN A 318      14.180  28.250  28.180  1.00 16.40           C  
ATOM   2384  OD1 ASN A 318      14.700  27.440  27.430  1.00 25.95           O  
ATOM   2385  ND2 ASN A 318      14.650  28.400  29.400  1.00 15.69           N  
ATOM   2386  N   GLN A 319      12.980  31.770  24.990  1.00 13.76           N  
ATOM   2387  CA  GLN A 319      12.180  32.790  24.280  1.00  8.46           C  
ATOM   2388  C   GLN A 319      12.360  32.690  22.770  1.00  3.57           C  
ATOM   2389  O   GLN A 319      13.460  32.430  22.300  1.00 14.43           O  
ATOM   2390  CB  GLN A 319      12.660  34.210  24.600  1.00 72.54           C  
ATOM   2391  CG  GLN A 319      12.190  34.780  25.930  1.00 33.14           C  
ATOM   2392  CD  GLN A 319      12.830  36.140  26.180  1.00 75.90           C  
ATOM   2393  OE1 GLN A 319      13.950  36.440  25.780  1.00 24.64           O  
ATOM   2394  NE2 GLN A 319      12.120  36.990  26.890  1.00 99.99           N  
ATOM   2395  N   VAL A 320      11.290  33.060  22.090  1.00 12.68           N  
ATOM   2396  CA  VAL A 320      11.300  33.270  20.630  1.00 16.76           C  
ATOM   2397  C   VAL A 320      11.230  34.790  20.420  1.00 12.60           C  
ATOM   2398  O   VAL A 320      10.520  35.480  21.130  1.00 14.64           O  
ATOM   2399  CB  VAL A 320      10.110  32.540  19.980  1.00  4.17           C  
ATOM   2400  CG1 VAL A 320      10.000  32.820  18.480  1.00 16.52           C  
ATOM   2401  CG2 VAL A 320      10.200  31.030  20.220  1.00  7.00           C  
ATOM   2402  N   GLY A 321      12.070  35.290  19.540  1.00 13.91           N  
ATOM   2403  CA  GLY A 321      12.110  36.720  19.210  1.00  3.72           C  
ATOM   2404  C   GLY A 321      11.650  36.900  17.770  1.00  3.14           C  
ATOM   2405  O   GLY A 321      12.070  36.140  16.900  1.00 25.27           O  
ATOM   2406  N   LEU A 322      10.730  37.840  17.600  1.00 15.42           N  
ATOM   2407  CA  LEU A 322      10.090  38.160  16.300  1.00  3.87           C  
ATOM   2408  C   LEU A 322      10.200  39.650  15.950  1.00  8.90           C  
ATOM   2409  O   LEU A 322       9.980  40.530  16.780  1.00 18.78           O  
ATOM   2410  CB  LEU A 322       8.610  37.760  16.310  1.00 12.21           C  
ATOM   2411  CG  LEU A 322       8.350  36.270  16.540  1.00  8.99           C  
ATOM   2412  CD1 LEU A 322       6.880  36.070  16.870  1.00 13.28           C  
ATOM   2413  CD2 LEU A 322       8.740  35.420  15.330  1.00 11.23           C  
ATOM   2414  N   ALA A 323      10.510  39.890  14.690  1.00 10.59           N  
ATOM   2415  CA  ALA A 323      10.510  41.210  14.060  1.00  8.28           C  
ATOM   2416  C   ALA A 323      10.290  41.070  12.550  1.00 11.47           C  
ATOM   2417  O   ALA A 323      10.790  40.120  11.960  1.00 14.69           O  
ATOM   2418  CB  ALA A 323      11.860  41.890  14.240  1.00  9.61           C  
ATOM   2419  N   PRO A 324       9.640  42.050  11.910  1.00 16.97           N  
ATOM   2420  CA  PRO A 324       9.370  42.000  10.460  1.00 12.93           C  
ATOM   2421  C   PRO A 324      10.680  41.980   9.680  1.00 12.28           C  
ATOM   2422  O   PRO A 324      11.620  42.690  10.030  1.00 16.78           O  
ATOM   2423  CB  PRO A 324       8.610  43.300  10.160  1.00 13.64           C  
ATOM   2424  CG  PRO A 324       8.030  43.740  11.500  1.00 17.30           C  
ATOM   2425  CD  PRO A 324       9.050  43.250  12.530  1.00 12.71           C  
ATOM   2426  N   VAL A 325      10.720  41.150   8.630  1.00 12.00           N  
ATOM   2427  CA  VAL A 325      11.890  41.090   7.740  1.00  8.87           C  
ATOM   2428  C   VAL A 325      12.090  42.420   7.000  1.00 39.00           C  
ATOM   2429  O   VAL A 325      11.130  43.130   6.680  1.00 39.73           O  
ATOM   2430  CB  VAL A 325      11.840  39.930   6.720  1.00 13.17           C  
ATOM   2431  CG1 VAL A 325      11.900  38.590   7.440  1.00  6.49           C  
ATOM   2432  CG2 VAL A 325      10.680  40.010   5.730  1.00 26.03           C  
ATOM   2433  N   ALA A 326      13.350  42.740   6.760  1.00 71.83           N  
ATOM   2434  CA  ALA A 326      13.740  43.940   5.990  1.00 34.22           C  
ATOM   2435  C   ALA A 326      13.420  43.780   4.490  1.00 19.20           C  
ATOM   2436  O   ALA A 326      12.960  44.790   3.920  1.00 99.99           O  
ATOM   2437  CB  ALA A 326      15.230  44.220   6.210  1.00 47.91           C  
ATOM   2438  OXT ALA A 326      13.660  42.670   3.970  1.00 64.70           O  
TER    2439      ALA A 326                                                      
HETATM 2440  O   HOH A 327      17.970  31.210   0.180  1.00 15.55           O  
HETATM 2441  O   HOH A 328      12.910  34.890   8.030  1.00 14.92           O  
HETATM 2442  O   HOH A 329      11.490  36.770   3.340  1.00 19.06           O  
HETATM 2443  O   HOH A 330      12.820   4.860  -0.100  1.00 16.80           O  
HETATM 2444  O   HOH A 331      15.660  12.080   1.790  1.00 19.09           O  
HETATM 2445  O   HOH A 332      33.050  17.220   9.670  1.00 44.89           O  
HETATM 2446  O   HOH A 333       4.390  32.620   0.950  1.00 18.47           O  
HETATM 2447  O   HOH A 334      34.980  10.400   6.100  1.00 46.78           O  
HETATM 2448  O   HOH A 335       5.220  27.340   2.190  1.00 24.52           O  
HETATM 2449  O   HOH A 336      17.760  10.180   2.360  1.00 24.66           O  
HETATM 2450  O   HOH A 337      22.060  37.000   3.900  1.00 32.65           O  
HETATM 2451  O   HOH A 338      24.280   0.600  24.550  1.00 32.75           O  
HETATM 2452  O   HOH A 339      24.860  25.210   2.490  1.00 41.01           O  
HETATM 2453  O   HOH A 340       8.950  24.000  17.150  1.00  3.81           O  
HETATM 2454  O   HOH A 341      15.010  15.300  13.680  1.00 12.44           O  
HETATM 2455  O   HOH A 342      19.010  21.860  20.070  1.00 12.31           O  
HETATM 2456  O   HOH A 343      34.520  14.400  17.220  1.00 30.19           O  
HETATM 2457  O   HOH A 344      17.780  24.610  20.310  1.00  6.76           O  
HETATM 2458  O   HOH A 345      -5.370  38.680  16.130  1.00 17.89           O  
HETATM 2459  O   HOH A 346      20.080  21.490  17.600  1.00 11.31           O  
HETATM 2460  O   HOH A 347      20.150  17.800  16.210  1.00 15.56           O  
HETATM 2461  O   HOH A 348      21.480  14.210  16.960  1.00 25.73           O  
HETATM 2462  O   HOH A 349      19.890  11.690  16.430  1.00 13.79           O  
HETATM 2463  O   HOH A 350       6.750  21.680  23.040  1.00 16.89           O  
HETATM 2464  O   HOH A 351      26.590  14.270  21.070  1.00 17.95           O  
HETATM 2465  O   HOH A 352       5.340  39.380  20.430  1.00 18.69           O  
HETATM 2466  O   HOH A 353     -10.860  19.920  14.750  1.00 27.11           O  
HETATM 2467  O   HOH A 354      -9.900  27.850  17.630  1.00 29.85           O  
HETATM 2468  O   HOH A 355      17.230  25.850  27.310  1.00 26.10           O  
HETATM 2469  O   HOH A 356      13.170  14.980  17.060  1.00 17.57           O  
HETATM 2470  O   HOH A 357      28.590  33.430  20.160  1.00 20.55           O  
HETATM 2471  O   HOH A 358       6.640  40.420  22.710  1.00 48.77           O  
HETATM 2472  O   HOH A 359      34.850  25.290  15.780  1.00 24.93           O  
HETATM 2473  O   HOH A 360      -4.130  25.160  21.510  1.00 42.24           O  
HETATM 2474  O   HOH A 361      13.060   7.910  22.070  1.00 27.96           O  
HETATM 2475  O   HOH A 362      37.570  16.180  14.210  1.00 38.78           O  
HETATM 2476  O   HOH A 363       9.020  19.690  11.260  1.00 25.33           O  
HETATM 2477  O   HOH A 364      36.090   4.130  11.470  1.00 34.07           O  
HETATM 2478  O   HOH A 365      18.510  29.550  -2.320  1.00 28.26           O  
HETATM 2479  O   HOH A 366       3.770  32.350  24.480  1.00 22.68           O  
HETATM 2480  O   HOH A 367       0.770  35.430  23.620  1.00 33.16           O  
HETATM 2481  O   HOH A 368      14.200   5.610  18.650  1.00 32.45           O  
HETATM 2482  O   HOH A 369      14.280  19.540  26.770  1.00 45.58           O  
HETATM 2483  O   HOH A 370       3.250  22.130   5.180  1.00 33.23           O  
HETATM 2484  O   HOH A 371      -3.360  28.310  25.030  1.00 30.76           O  
HETATM 2485  O   HOH A 372      40.590   9.190   7.460  1.00 57.98           O  
HETATM 2486  O   HOH A 373       5.650  20.580   4.910  1.00 37.61           O  
HETATM 2487  O   HOH A 374       9.710  14.080  16.560  1.00 37.60           O  
HETATM 2488  O   HOH A 375      23.060  35.370  -2.020  1.00 37.33           O  
HETATM 2489  O   HOH A 376       9.880  30.880  29.310  1.00 52.67           O  
HETATM 2490  O   HOH A 377      33.780  11.630  17.630  1.00 36.92           O  
HETATM 2491  O   HOH A 378      27.330   8.840  -1.060  1.00 36.29           O  
HETATM 2492  O   HOH A 379      -4.350  39.910  23.100  1.00 33.47           O  
HETATM 2493  O   HOH A 380      29.910  10.260   1.050  1.00 48.06           O  
HETATM 2494  O   HOH A 381      -7.540  41.970   9.850  1.00 36.19           O  
HETATM 2495  O   HOH A 382      -7.300  25.880  18.590  1.00 40.57           O  
HETATM 2496  O   HOH A 383      21.790  32.030   0.630  1.00 43.44           O  
HETATM 2497  O   HOH A 384      15.100  49.860  11.760  1.00 49.02           O  
HETATM 2498  O   HOH A 385     -11.640  30.050  19.150  1.00 39.29           O  
HETATM 2499  O   HOH A 386      26.250  12.320  23.680  1.00 34.36           O  
HETATM 2500  O   HOH A 387      -6.310  29.490  -9.100  1.00 48.77           O  
HETATM 2501  O   HOH A 388       3.420  31.860  -4.280  1.00 40.63           O  
HETATM 2502  O   HOH A 389      -9.600  30.080  21.580  1.00 48.35           O  
HETATM 2503  O   HOH A 390      14.850  43.680  22.330  1.00 54.87           O  
HETATM 2504  O   HOH A 391      -6.960  25.480  22.150  1.00 55.59           O  
HETATM 2505  O   HOH A 392       4.730   6.260   0.730  1.00 57.97           O  
HETATM 2506  O   HOH A 393      -1.060  41.460  -0.520  1.00 38.68           O  
HETATM 2507  O   HOH A 394     -12.630  28.220  17.270  1.00 49.93           O  
HETATM 2508  O   HOH A 395       9.140   9.810  16.170  1.00 49.09           O  
HETATM 2509  O   HOH A 396      18.490  14.320  25.850  1.00 54.64           O  
HETATM 2510  O   HOH A 397      -7.690  42.470  12.980  1.00 37.39           O  
HETATM 2511  O   HOH A 398      26.540   1.710  23.200  1.00 32.02           O  
HETATM 2512  O   HOH A 399      45.180   5.960  15.230  1.00 63.93           O  
HETATM 2513  O   HOH A 400      -5.250  30.390  25.770  1.00 52.40           O  
HETATM 2514  O   HOH A 401       8.490  23.110  30.240  1.00 48.10           O  
HETATM 2515  O   HOH A 402     -18.120  32.000   5.480  1.00 65.09           O  
HETATM 2516  O   HOH A 403      28.810  -0.520  25.930  1.00 58.56           O  
HETATM 2517  O   HOH A 404      44.230   8.830  13.210  1.00 59.07           O  
HETATM 2518  O   HOH A 405     -11.640  43.970   3.630  1.00 49.33           O  
HETATM 2519  O   HOH A 406      10.040  17.180   7.210  1.00 35.78           O  
HETATM 2520  O   HOH A 407     -14.000  30.970  17.070  1.00 46.88           O  
HETATM 2521  O   HOH A 408     -14.050  38.520  17.230  1.00 35.70           O  
HETATM 2522  O   HOH A 409      23.350  11.280  23.560  1.00 48.81           O  
HETATM 2523  O   HOH A 410       9.290   8.870   2.420  1.00 58.59           O  
HETATM 2524  O   HOH A 411      13.570   7.830  25.110  1.00 53.25           O  
HETATM 2525  O   HOH A 412      22.420   6.970  23.640  1.00 52.49           O  
HETATM 2526  O   HOH A 413      24.090  -3.320  10.640  1.00 36.44           O  
HETATM 2527  O   HOH A 414      26.920  -2.810  12.070  1.00 41.69           O  
HETATM 2528  O   HOH A 415      15.980  -1.310  11.230  1.00 43.49           O  
HETATM 2529  O   HOH A 416      32.500   0.780  11.810  1.00 44.91           O  
HETATM 2530  O   HOH A 417      17.990  -1.030   3.670  1.00 42.83           O  
HETATM 2531  O   HOH A 418       7.240  17.380  26.120  1.00 48.93           O  
HETATM 2532  O   HOH A 419      18.530  17.710  28.570  1.00 56.81           O  
HETATM 2533  O   HOH A 420       7.290  17.720  13.820  1.00 45.36           O  
HETATM 2534  O   HOH A 421      25.420  18.550  30.630  1.00 53.11           O  
HETATM 2535  O   HOH A 422       2.510  20.580   2.290  1.00 47.97           O  
HETATM 2536  O   HOH A 423      12.720  23.510   5.340  1.00 38.91           O  
HETATM 2537  O   HOH A 424      20.840  25.680  27.090  1.00 36.29           O  
HETATM 2538  O   HOH A 425      17.270  27.820  30.870  1.00 42.70           O  
HETATM 2539  O   HOH A 426      29.930  29.000  25.990  1.00 63.84           O  
HETATM 2540  O   HOH A 427      29.810  28.940   6.720  1.00 41.14           O  
HETATM 2541  O   HOH A 428      -2.850  45.040  19.550  1.00 45.84           O  
HETATM 2542  O   HOH A 429       0.860  45.270  17.710  1.00 53.08           O  
HETATM 2543  O   HOH A 430      30.780  31.700   9.710  1.00 43.50           O  
HETATM 2544  O   HOH A 431       5.460  31.770  -2.020  1.00 49.68           O  
HETATM 2545  O   HOH A 432       6.270  41.580   7.970  1.00 50.34           O  
HETATM 2546  O   HOH A 433       5.590  34.350   3.200  1.00 36.92           O  
HETATM 2547  O   HOH A 434      -6.650  35.280  24.640  1.00 46.90           O  
HETATM 2548  O   HOH A 435     -15.900  35.860  18.350  1.00 43.39           O  
HETATM 2549  O   HOH A 436      -6.700  39.330  21.010  1.00 31.50           O  
HETATM 2550  O   HOH A 437      -1.050  39.180  26.010  1.00 49.41           O  
HETATM 2551  O   HOH A 438     -12.630  36.930  22.050  1.00 48.98           O  
HETATM 2552  O   HOH A 439      35.640  10.610   1.980  1.00 51.73           O  
HETATM 2553  O   HOH A 440      25.890  -5.510   2.240  1.00 46.48           O  
HETATM 2554  O   HOH A 441      19.170  -2.860   5.940  1.00 42.46           O  
HETATM 2555  O   HOH A 442      29.190  -1.820  15.980  1.00 50.29           O  
HETATM 2556  O   HOH A 443      28.930  14.140  25.120  1.00 46.37           O  
HETATM 2557  O   HOH A 444      21.120  14.990  -2.750  1.00 46.45           O  
HETATM 2558  O   HOH A 445      23.720  17.550  33.270  1.00 59.74           O  
HETATM 2559  O   HOH A 446      21.010  20.260  -4.200  1.00 56.40           O  
HETATM 2560  O   HOH A 447      20.620  47.900  15.010  1.00 55.22           O  
HETATM 2561  O   HOH A 448       2.580  46.880  19.430  1.00 57.99           O  
HETATM 2562  O   HOH A 449      -3.210  45.840   5.100  1.00 53.11           O  
HETATM 2563  O   HOH A 450       3.110  33.480  -1.780  1.00 47.01           O  
HETATM 2564  O   HOH A 451      -4.080  34.340  25.490  1.00 53.04           O  
HETATM 2565  O   HOH A 452      33.030  34.190  15.290  1.00 49.67           O  
HETATM 2566  O   HOH A 453      23.890   5.790  26.350  1.00 50.47           O  
HETATM 2567  O   HOH A 454      28.460   3.640  -2.880  1.00 55.32           O  
HETATM 2568  O   HOH A 455      22.020  -3.170  -1.410  1.00 46.38           O  
HETATM 2569  O   HOH A 456      30.810   0.540  21.180  1.00 60.91           O  
HETATM 2570  O   HOH A 457       5.120  18.730  12.220  1.00 47.43           O  
HETATM 2571  O   HOH A 458      -3.720  47.520   8.640  1.00 60.33           O  
HETATM 2572  O   HOH A 459     -15.740  28.030  16.500  1.00 62.31           O  
HETATM 2573  O   HOH A 460     -14.220  46.920   9.270  1.00 52.86           O  
HETATM 2574  O   HOH A 461      31.580  33.310  19.100  1.00 57.46           O  
HETATM 2575  O   HOH A 462      25.060  38.660  17.170  1.00 38.71           O  
CONECT  353  384                                                                
CONECT  384  353                                                                
CONECT 1560 1584                                                                
CONECT 1584 1560                                                                
CONECT 1851 2093                                                                
CONECT 2093 1851                                                                
MASTER      310    1    0   11   26    0    0    6 2574    1    6   26          
END                                                                             
