# Supplementary material for: A new benchmark illustrates that integration of geometric constraints inferred from enzyme reaction chemistry can increase enzyme active site modeling accuracy
Source: PLoS One. 2019 Apr 4;14(4):e0214126. doi: 10.1371/journal.pone.0214126 (PMC6448891; doi:10.1371/journal.pone.0214126)
Supplement: S1 Files — (GZ) [file pone.0214126.s008.gz › benchmark-lite/templates/3veu/1psn.pdb.clean2]

ATOM      1  N   ASP A   2      28.780  33.190  13.380  1.00 43.60           N  
ATOM      2  CA  ASP A   2      28.780  31.950  12.570  1.00 49.19           C  
ATOM      3  C   ASP A   2      27.470  31.650  11.820  1.00 49.60           C  
ATOM      4  O   ASP A   2      26.480  31.190  12.380  1.00 66.25           O  
ATOM      5  CB  ASP A   2      29.140  30.760  13.450  1.00 10.18           C  
ATOM      6  CG  ASP A   2      30.570  30.850  13.950  1.00 51.69           C  
ATOM      7  OD1 ASP A   2      31.470  30.890  13.080  1.00 44.38           O  
ATOM      8  OD2 ASP A   2      30.700  30.950  15.200  1.00 46.44           O  
ATOM      9 1H   ASP A   2      29.669  33.297  13.826  1.00  0.00           H  
ATOM     10 2H   ASP A   2      28.608  33.976  12.787  1.00  0.00           H  
ATOM     11 3H   ASP A   2      28.063  33.135  14.075  1.00  0.00           H  
ATOM     12  HA  ASP A   2      29.530  32.050  11.784  1.00  0.00           H  
ATOM     13 1HB  ASP A   2      28.461  30.719  14.302  1.00  0.00           H  
ATOM     14 2HB  ASP A   2      29.012  29.837  12.884  1.00  0.00           H  
ATOM     15  N   GLU A   3      27.590  31.780  10.510  1.00 22.50           N  
ATOM     16  CA  GLU A   3      26.450  31.690   9.590  1.00 36.48           C  
ATOM     17  C   GLU A   3      26.440  30.430   8.710  1.00 76.77           C  
ATOM     18  O   GLU A   3      27.390  30.110   8.010  1.00 65.31           O  
ATOM     19  CB  GLU A   3      26.440  32.940   8.710  1.00  8.55           C  
ATOM     20  CG  GLU A   3      25.930  34.190   9.440  1.00 99.99           C  
ATOM     21  CD  GLU A   3      25.590  35.380   8.530  1.00 98.64           C  
ATOM     22  OE1 GLU A   3      25.600  35.210   7.290  1.00 65.42           O  
ATOM     23  OE2 GLU A   3      25.240  36.440   9.110  1.00 66.85           O  
ATOM     24  H   GLU A   3      28.513  31.949  10.135  1.00  0.00           H  
ATOM     25  HA  GLU A   3      25.533  31.649  10.178  1.00  0.00           H  
ATOM     26 1HB  GLU A   3      27.449  33.138   8.348  1.00  0.00           H  
ATOM     27 2HB  GLU A   3      25.808  32.767   7.839  1.00  0.00           H  
ATOM     28 1HG  GLU A   3      25.030  33.931   9.998  1.00  0.00           H  
ATOM     29 2HG  GLU A   3      26.686  34.515  10.154  1.00  0.00           H  
ATOM     30  N   GLN A   4      25.260  29.830   8.640  1.00 23.96           N  
ATOM     31  CA  GLN A   4      24.980  28.720   7.720  1.00  8.07           C  
ATOM     32  C   GLN A   4      24.000  29.180   6.630  1.00 11.71           C  
ATOM     33  O   GLN A   4      22.820  29.380   6.910  1.00 29.43           O  
ATOM     34  CB  GLN A   4      24.410  27.550   8.530  1.00 15.31           C  
ATOM     35  CG  GLN A   4      23.990  26.350   7.690  1.00 24.63           C  
ATOM     36  CD  GLN A   4      25.160  25.610   7.060  1.00 32.60           C  
ATOM     37  OE1 GLN A   4      26.180  25.300   7.650  1.00 36.25           O  
ATOM     38  NE2 GLN A   4      24.970  25.260   5.810  1.00 14.42           N  
ATOM     39  H   GLN A   4      24.527  30.159   9.252  1.00  0.00           H  
ATOM     40  HA  GLN A   4      25.915  28.417   7.249  1.00  0.00           H  
ATOM     41 1HB  GLN A   4      25.153  27.210   9.251  1.00  0.00           H  
ATOM     42 2HB  GLN A   4      23.539  27.887   9.092  1.00  0.00           H  
ATOM     43 1HG  GLN A   4      23.455  25.644   8.325  1.00  0.00           H  
ATOM     44 2HG  GLN A   4      23.342  26.693   6.884  1.00  0.00           H  
ATOM     45 1HE2 GLN A   4      25.686  24.768   5.313  1.00  0.00           H  
ATOM     46 2HE2 GLN A   4      24.109  25.484   5.353  1.00  0.00           H  
ATOM     47  N   PRO A   5      24.480  29.330   5.400  1.00 23.96           N  
ATOM     48  CA  PRO A   5      23.600  29.610   4.260  1.00 15.33           C  
ATOM     49  C   PRO A   5      22.710  28.410   3.900  1.00 24.06           C  
ATOM     50  O   PRO A   5      23.080  27.270   4.130  1.00 27.00           O  
ATOM     51  CB  PRO A   5      24.530  30.030   3.120  1.00 13.99           C  
ATOM     52  CG  PRO A   5      25.880  29.440   3.510  1.00  9.23           C  
ATOM     53  CD  PRO A   5      25.890  29.510   5.030  1.00 25.72           C  
ATOM     54  HA  PRO A   5      22.927  30.441   4.518  1.00  0.00           H  
ATOM     55 1HB  PRO A   5      24.152  29.640   2.163  1.00  0.00           H  
ATOM     56 2HB  PRO A   5      24.550  31.127   3.035  1.00  0.00           H  
ATOM     57 1HG  PRO A   5      25.969  28.411   3.130  1.00  0.00           H  
ATOM     58 2HG  PRO A   5      26.695  30.020   3.051  1.00  0.00           H  
ATOM     59 1HD  PRO A   5      26.515  28.699   5.431  1.00  0.00           H  
ATOM     60 2HD  PRO A   5      26.274  30.490   5.350  1.00  0.00           H  
ATOM     61  N   LEU A   6      21.470  28.740   3.600  1.00 11.39           N  
ATOM     62  CA  LEU A   6      20.440  27.740   3.240  1.00 13.63           C  
ATOM     63  C   LEU A   6      19.970  28.030   1.810  1.00  2.68           C  
ATOM     64  O   LEU A   6      20.030  29.150   1.310  1.00 28.94           O  
ATOM     65  CB  LEU A   6      19.190  27.780   4.130  1.00  4.81           C  
ATOM     66  CG  LEU A   6      19.390  27.730   5.650  1.00  6.85           C  
ATOM     67  CD1 LEU A   6      17.990  27.810   6.260  1.00  4.59           C  
ATOM     68  CD2 LEU A   6      20.080  26.460   6.130  1.00  8.37           C  
ATOM     69  H   LEU A   6      21.220  29.718   3.619  1.00  0.00           H  
ATOM     70  HA  LEU A   6      20.872  26.745   3.346  1.00  0.00           H  
ATOM     71 1HB  LEU A   6      18.643  28.697   3.919  1.00  0.00           H  
ATOM     72 2HB  LEU A   6      18.553  26.934   3.873  1.00  0.00           H  
ATOM     73  HG  LEU A   6      20.005  28.574   5.964  1.00  0.00           H  
ATOM     74 1HD1 LEU A   6      18.064  27.779   7.347  1.00  0.00           H  
ATOM     75 2HD1 LEU A   6      17.513  28.742   5.956  1.00  0.00           H  
ATOM     76 3HD1 LEU A   6      17.394  26.967   5.913  1.00  0.00           H  
ATOM     77 1HD2 LEU A   6      20.189  26.493   7.214  1.00  0.00           H  
ATOM     78 2HD2 LEU A   6      19.481  25.593   5.852  1.00  0.00           H  
ATOM     79 3HD2 LEU A   6      21.064  26.384   5.668  1.00  0.00           H  
ATOM     80  N   GLU A   7      19.660  26.940   1.120  1.00  5.96           N  
ATOM     81  CA  GLU A   7      19.060  27.030  -0.220  1.00 16.52           C  
ATOM     82  C   GLU A   7      17.530  26.950  -0.050  1.00 20.08           C  
ATOM     83  O   GLU A   7      17.010  26.230   0.800  1.00 26.39           O  
ATOM     84  CB  GLU A   7      19.600  25.860  -1.050  1.00 19.69           C  
ATOM     85  CG  GLU A   7      19.310  26.010  -2.540  1.00 99.99           C  
ATOM     86  CD  GLU A   7      19.780  24.790  -3.340  1.00 99.99           C  
ATOM     87  OE1 GLU A   7      20.880  24.270  -3.030  1.00 99.99           O  
ATOM     88  OE2 GLU A   7      19.030  24.400  -4.270  1.00 99.99           O  
ATOM     89  H   GLU A   7      19.838  26.029   1.519  1.00  0.00           H  
ATOM     90  HA  GLU A   7      19.360  27.977  -0.671  1.00  0.00           H  
ATOM     91 1HB  GLU A   7      20.678  25.781  -0.909  1.00  0.00           H  
ATOM     92 2HB  GLU A   7      19.155  24.929  -0.699  1.00  0.00           H  
ATOM     93 1HG  GLU A   7      18.237  26.141  -2.679  1.00  0.00           H  
ATOM     94 2HG  GLU A   7      19.809  26.906  -2.908  1.00  0.00           H  
ATOM     95  N   ASN A   8      16.850  27.820  -0.770  1.00 21.01           N  
ATOM     96  CA  ASN A   8      15.380  27.840  -0.830  1.00  4.48           C  
ATOM     97  C   ASN A   8      14.910  26.960  -1.990  1.00 17.79           C  
ATOM     98  O   ASN A   8      15.240  27.220  -3.140  1.00 27.34           O  
ATOM     99  CB  ASN A   8      14.950  29.280  -1.080  1.00  2.42           C  
ATOM    100  CG  ASN A   8      13.440  29.450  -1.130  1.00 26.09           C  
ATOM    101  OD1 ASN A   8      12.680  28.520  -1.400  1.00 11.66           O  
ATOM    102  ND2 ASN A   8      12.990  30.630  -0.760  1.00 20.90           N  
ATOM    103  H   ASN A   8      17.373  28.501  -1.302  1.00  0.00           H  
ATOM    104  HA  ASN A   8      14.990  27.494   0.128  1.00  0.00           H  
ATOM    105 1HB  ASN A   8      15.346  29.920  -0.291  1.00  0.00           H  
ATOM    106 2HB  ASN A   8      15.370  29.626  -2.024  1.00  0.00           H  
ATOM    107 1HD2 ASN A   8      12.007  30.815  -0.767  1.00  0.00           H  
ATOM    108 2HD2 ASN A   8      13.630  31.341  -0.472  1.00  0.00           H  
ATOM    109  N   TYR A   9      14.130  25.950  -1.650  1.00  8.76           N  
ATOM    110  CA  TYR A   9      13.530  25.050  -2.660  1.00 20.47           C  
ATOM    111  C   TYR A   9      12.020  25.310  -2.810  1.00  8.36           C  
ATOM    112  O   TYR A   9      11.190  24.830  -2.020  1.00 23.77           O  
ATOM    113  CB  TYR A   9      13.810  23.590  -2.270  1.00 17.71           C  
ATOM    114  CG  TYR A   9      13.320  22.600  -3.330  1.00 23.71           C  
ATOM    115  CD1 TYR A   9      14.120  22.400  -4.480  1.00 23.17           C  
ATOM    116  CD2 TYR A   9      12.110  21.900  -3.150  1.00 18.24           C  
ATOM    117  CE1 TYR A   9      13.700  21.490  -5.460  1.00 57.33           C  
ATOM    118  CE2 TYR A   9      11.690  20.980  -4.130  1.00 99.99           C  
ATOM    119  CZ  TYR A   9      12.490  20.790  -5.280  1.00 26.26           C  
ATOM    120  OH  TYR A   9      12.110  19.880  -6.220  1.00 99.99           O  
ATOM    121  H   TYR A   9      13.938  25.789  -0.672  1.00  0.00           H  
ATOM    122  HA  TYR A   9      13.991  25.258  -3.626  1.00  0.00           H  
ATOM    123 1HB  TYR A   9      14.882  23.451  -2.124  1.00  0.00           H  
ATOM    124 2HB  TYR A   9      13.320  23.366  -1.323  1.00  0.00           H  
ATOM    125  HD1 TYR A   9      15.053  22.951  -4.597  1.00  0.00           H  
ATOM    126  HD2 TYR A   9      11.507  22.074  -2.258  1.00  0.00           H  
ATOM    127  HE1 TYR A   9      14.308  21.328  -6.350  1.00  0.00           H  
ATOM    128  HE2 TYR A   9      10.760  20.427  -3.996  1.00  0.00           H  
ATOM    129  HH  TYR A   9      11.289  19.464  -5.947  1.00  0.00           H  
ATOM    130  N   LEU A  10      11.690  26.140  -3.800  1.00 19.74           N  
ATOM    131  CA  LEU A  10      10.310  26.450  -4.210  1.00 24.63           C  
ATOM    132  C   LEU A  10       9.390  26.970  -3.070  1.00 18.02           C  
ATOM    133  O   LEU A  10       8.180  26.740  -3.070  1.00 57.80           O  
ATOM    134  CB  LEU A  10       9.700  25.220  -4.890  1.00 46.41           C  
ATOM    135  CG  LEU A  10      10.350  24.850  -6.230  1.00 37.28           C  
ATOM    136  CD1 LEU A  10       9.750  23.530  -6.710  1.00 46.84           C  
ATOM    137  CD2 LEU A  10      10.140  25.920  -7.290  1.00 99.99           C  
ATOM    138  H   LEU A  10      12.458  26.576  -4.290  1.00  0.00           H  
ATOM    139  HA  LEU A  10      10.337  27.277  -4.919  1.00  0.00           H  
ATOM    140 1HB  LEU A  10       9.792  24.369  -4.217  1.00  0.00           H  
ATOM    141 2HB  LEU A  10       8.640  25.408  -5.062  1.00  0.00           H  
ATOM    142  HG  LEU A  10      11.424  24.720  -6.090  1.00  0.00           H  
ATOM    143 1HD1 LEU A  10      10.201  23.250  -7.662  1.00  0.00           H  
ATOM    144 2HD1 LEU A  10       9.948  22.751  -5.973  1.00  0.00           H  
ATOM    145 3HD1 LEU A  10       8.674  23.645  -6.838  1.00  0.00           H  
ATOM    146 1HD2 LEU A  10      10.620  25.611  -8.219  1.00  0.00           H  
ATOM    147 2HD2 LEU A  10       9.072  26.058  -7.461  1.00  0.00           H  
ATOM    148 3HD2 LEU A  10      10.577  26.859  -6.951  1.00  0.00           H  
ATOM    149  N   ASP A  11       9.990  27.690  -2.110  1.00 41.65           N  
ATOM    150  CA  ASP A  11       9.340  28.200  -0.870  1.00 32.24           C  
ATOM    151  C   ASP A  11       8.670  27.110   0.010  1.00 19.93           C  
ATOM    152  O   ASP A  11       7.890  27.410   0.910  1.00 22.90           O  
ATOM    153  CB  ASP A  11       8.360  29.360  -1.160  1.00 64.11           C  
ATOM    154  CG  ASP A  11       8.990  30.650  -1.700  1.00 15.85           C  
ATOM    155  OD1 ASP A  11      10.240  30.830  -1.620  1.00 28.39           O  
ATOM    156  OD2 ASP A  11       8.270  31.490  -2.270  1.00 29.32           O  
ATOM    157  H   ASP A  11      10.967  27.888  -2.270  1.00  0.00           H  
ATOM    158  HA  ASP A  11      10.116  28.577  -0.203  1.00  0.00           H  
ATOM    159 1HB  ASP A  11       7.618  29.036  -1.891  1.00  0.00           H  
ATOM    160 2HB  ASP A  11       7.826  29.623  -0.246  1.00  0.00           H  
ATOM    161  N   MET A  12       9.100  25.860  -0.170  1.00 14.51           N  
ATOM    162  CA  MET A  12       8.540  24.690   0.540  1.00 15.80           C  
ATOM    163  C   MET A  12       9.530  24.090   1.560  1.00  7.25           C  
ATOM    164  O   MET A  12       9.150  23.570   2.610  1.00 22.13           O  
ATOM    165  CB  MET A  12       8.080  23.610  -0.460  1.00 13.71           C  
ATOM    166  CG  MET A  12       6.840  23.990  -1.280  1.00 21.58           C  
ATOM    167  SD  MET A  12       5.310  24.330  -0.330  1.00 42.00           S  
ATOM    168  CE  MET A  12       4.980  25.930  -1.030  1.00 31.31           C  
ATOM    169  H   MET A  12       9.851  25.721  -0.831  1.00  0.00           H  
ATOM    170  HA  MET A  12       7.675  25.017   1.117  1.00  0.00           H  
ATOM    171 1HB  MET A  12       8.888  23.393  -1.158  1.00  0.00           H  
ATOM    172 2HB  MET A  12       7.855  22.688   0.078  1.00  0.00           H  
ATOM    173 1HG  MET A  12       7.049  24.887  -1.861  1.00  0.00           H  
ATOM    174 2HG  MET A  12       6.601  23.183  -1.973  1.00  0.00           H  
ATOM    175 1HE  MET A  12       4.071  26.340  -0.589  1.00  0.00           H  
ATOM    176 2HE  MET A  12       5.818  26.598  -0.823  1.00  0.00           H  
ATOM    177 3HE  MET A  12       4.849  25.836  -2.109  1.00  0.00           H  
ATOM    178  N   GLU A  13      10.810  24.200   1.230  1.00  7.76           N  
ATOM    179  CA  GLU A  13      11.900  23.600   2.010  1.00 20.22           C  
ATOM    180  C   GLU A  13      13.200  24.430   1.940  1.00  6.44           C  
ATOM    181  O   GLU A  13      13.650  24.840   0.880  1.00 24.69           O  
ATOM    182  CB  GLU A  13      12.230  22.210   1.460  1.00 10.18           C  
ATOM    183  CG  GLU A  13      11.190  21.140   1.750  1.00 28.41           C  
ATOM    184  CD  GLU A  13      11.230  20.030   0.690  1.00 30.71           C  
ATOM    185  OE1 GLU A  13      12.250  19.920  -0.040  1.00 45.74           O  
ATOM    186  OE2 GLU A  13      10.240  19.280   0.640  1.00 99.99           O  
ATOM    187  H   GLU A  13      11.033  24.726   0.397  1.00  0.00           H  
ATOM    188  HA  GLU A  13      11.571  23.502   3.045  1.00  0.00           H  
ATOM    189 1HB  GLU A  13      12.351  22.266   0.378  1.00  0.00           H  
ATOM    190 2HB  GLU A  13      13.177  21.869   1.878  1.00  0.00           H  
ATOM    191 1HG  GLU A  13      11.385  20.716   2.735  1.00  0.00           H  
ATOM    192 2HG  GLU A  13      10.204  21.603   1.772  1.00  0.00           H  
ATOM    193  N   TYR A  14      13.870  24.430   3.070  1.00  5.74           N  
ATOM    194  CA  TYR A  14      15.100  25.170   3.350  1.00 11.17           C  
ATOM    195  C   TYR A  14      16.100  24.200   4.000  1.00  2.72           C  
ATOM    196  O   TYR A  14      15.990  23.830   5.180  1.00 18.82           O  
ATOM    197  CB  TYR A  14      14.770  26.320   4.310  1.00  2.95           C  
ATOM    198  CG  TYR A  14      13.830  27.340   3.680  1.00  7.47           C  
ATOM    199  CD1 TYR A  14      12.440  27.160   3.750  1.00  2.11           C  
ATOM    200  CD2 TYR A  14      14.390  28.470   3.030  1.00  8.97           C  
ATOM    201  CE1 TYR A  14      11.580  28.100   3.160  1.00 12.98           C  
ATOM    202  CE2 TYR A  14      13.540  29.430   2.450  1.00  6.04           C  
ATOM    203  CZ  TYR A  14      12.150  29.230   2.530  1.00 12.50           C  
ATOM    204  OH  TYR A  14      11.310  30.200   2.110  1.00 10.22           O  
ATOM    205  H   TYR A  14      13.468  23.852   3.794  1.00  0.00           H  
ATOM    206  HA  TYR A  14      15.481  25.575   2.412  1.00  0.00           H  
ATOM    207 1HB  TYR A  14      14.308  25.919   5.213  1.00  0.00           H  
ATOM    208 2HB  TYR A  14      15.691  26.820   4.608  1.00  0.00           H  
ATOM    209  HD1 TYR A  14      12.028  26.290   4.262  1.00  0.00           H  
ATOM    210  HD2 TYR A  14      15.472  28.590   2.981  1.00  0.00           H  
ATOM    211  HE1 TYR A  14      10.501  27.960   3.214  1.00  0.00           H  
ATOM    212  HE2 TYR A  14      13.963  30.303   1.953  1.00  0.00           H  
ATOM    213  HH  TYR A  14      11.821  30.948   1.791  1.00  0.00           H  
ATOM    214  N   PHE A  15      17.200  24.050   3.280  1.00 10.79           N  
ATOM    215  CA  PHE A  15      18.290  23.140   3.680  1.00  7.86           C  
ATOM    216  C   PHE A  15      19.680  23.650   3.330  1.00 15.27           C  
ATOM    217  O   PHE A  15      19.860  24.450   2.420  1.00 14.58           O  
ATOM    218  CB  PHE A  15      18.120  21.750   3.050  1.00  9.40           C  
ATOM    219  CG  PHE A  15      17.950  21.780   1.540  1.00  3.49           C  
ATOM    220  CD1 PHE A  15      19.080  21.840   0.690  1.00 16.12           C  
ATOM    221  CD2 PHE A  15      16.650  21.720   1.020  1.00 13.39           C  
ATOM    222  CE1 PHE A  15      18.900  21.880  -0.700  1.00  8.53           C  
ATOM    223  CE2 PHE A  15      16.460  21.750  -0.370  1.00  6.13           C  
ATOM    224  CZ  PHE A  15      17.590  21.850  -1.220  1.00 14.70           C  
ATOM    225  H   PHE A  15      17.291  24.581   2.426  1.00  0.00           H  
ATOM    226  HA  PHE A  15      18.266  23.027   4.765  1.00  0.00           H  
ATOM    227 1HB  PHE A  15      18.989  21.136   3.283  1.00  0.00           H  
ATOM    228 2HB  PHE A  15      17.248  21.259   3.481  1.00  0.00           H  
ATOM    229  HD1 PHE A  15      20.077  21.854   1.130  1.00  0.00           H  
ATOM    230  HD2 PHE A  15      15.790  21.644   1.686  1.00  0.00           H  
ATOM    231  HE1 PHE A  15      19.766  21.933  -1.360  1.00  0.00           H  
ATOM    232  HE2 PHE A  15      15.459  21.698  -0.799  1.00  0.00           H  
ATOM    233  HZ  PHE A  15      17.428  21.905  -2.296  1.00  0.00           H  
ATOM    234  N   GLY A  16      20.670  23.080   4.000  1.00 15.82           N  
ATOM    235  CA  GLY A  16      22.050  23.530   3.810  1.00  8.51           C  
ATOM    236  C   GLY A  16      23.030  22.370   3.920  1.00  6.28           C  
ATOM    237  O   GLY A  16      22.690  21.300   4.400  1.00 15.62           O  
ATOM    238  H   GLY A  16      20.482  22.329   4.649  1.00  0.00           H  
ATOM    239 1HA  GLY A  16      22.148  24.001   2.832  1.00  0.00           H  
ATOM    240 2HA  GLY A  16      22.292  24.286   4.556  1.00  0.00           H  
ATOM    241  N   THR A  17      24.250  22.690   3.580  1.00  9.85           N  
ATOM    242  CA  THR A  17      25.340  21.710   3.530  1.00 11.32           C  
ATOM    243  C   THR A  17      26.150  21.680   4.810  1.00 13.65           C  
ATOM    244  O   THR A  17      26.540  22.730   5.310  1.00 28.53           O  
ATOM    245  CB  THR A  17      26.200  22.020   2.300  1.00 18.93           C  
ATOM    246  OG1 THR A  17      25.310  22.020   1.190  1.00 26.41           O  
ATOM    247  CG2 THR A  17      27.270  20.960   2.050  1.00 25.17           C  
ATOM    248  H   THR A  17      24.443  23.653   3.343  1.00  0.00           H  
ATOM    249  HA  THR A  17      24.906  20.714   3.436  1.00  0.00           H  
ATOM    250  HB  THR A  17      26.699  22.979   2.437  1.00  0.00           H  
ATOM    251  HG1 THR A  17      24.419  21.829   1.495  1.00  0.00           H  
ATOM    252 1HG2 THR A  17      27.850  21.230   1.168  1.00  0.00           H  
ATOM    253 2HG2 THR A  17      27.931  20.899   2.914  1.00  0.00           H  
ATOM    254 3HG2 THR A  17      26.794  19.994   1.889  1.00  0.00           H  
ATOM    255  N   ILE A  18      26.190  20.480   5.380  1.00 12.59           N  
ATOM    256  CA  ILE A  18      27.020  20.130   6.550  1.00  8.90           C  
ATOM    257  C   ILE A  18      28.080  19.100   6.140  1.00 16.64           C  
ATOM    258  O   ILE A  18      27.930  18.370   5.160  1.00 16.95           O  
ATOM    259  CB  ILE A  18      26.240  19.600   7.780  1.00 16.01           C  
ATOM    260  CG1 ILE A  18      25.490  18.270   7.520  1.00  8.11           C  
ATOM    261  CG2 ILE A  18      25.310  20.690   8.340  1.00  8.72           C  
ATOM    262  CD1 ILE A  18      24.990  17.620   8.810  1.00 12.99           C  
ATOM    263  H   ILE A  18      25.601  19.772   4.965  1.00  0.00           H  
ATOM    264  HA  ILE A  18      27.543  21.026   6.883  1.00  0.00           H  
ATOM    265  HB  ILE A  18      26.944  19.303   8.557  1.00  0.00           H  
ATOM    266 1HG1 ILE A  18      24.640  18.454   6.863  1.00  0.00           H  
ATOM    267 2HG1 ILE A  18      26.153  17.573   7.007  1.00  0.00           H  
ATOM    268 1HG2 ILE A  18      24.770  20.300   9.202  1.00  0.00           H  
ATOM    269 2HG2 ILE A  18      25.902  21.553   8.643  1.00  0.00           H  
ATOM    270 3HG2 ILE A  18      24.597  20.990   7.572  1.00  0.00           H  
ATOM    271 1HD1 ILE A  18      24.472  16.691   8.572  1.00  0.00           H  
ATOM    272 2HD1 ILE A  18      25.838  17.406   9.462  1.00  0.00           H  
ATOM    273 3HD1 ILE A  18      24.304  18.298   9.316  1.00  0.00           H  
ATOM    274  N   GLY A  19      29.150  19.070   6.910  1.00 10.54           N  
ATOM    275  CA  GLY A  19      30.220  18.090   6.720  1.00  6.98           C  
ATOM    276  C   GLY A  19      30.210  17.190   7.950  1.00  4.92           C  
ATOM    277  O   GLY A  19      30.010  17.700   9.040  1.00 16.61           O  
ATOM    278  H   GLY A  19      29.230  19.748   7.655  1.00  0.00           H  
ATOM    279 1HA  GLY A  19      30.042  17.530   5.802  1.00  0.00           H  
ATOM    280 2HA  GLY A  19      31.171  18.608   6.600  1.00  0.00           H  
ATOM    281  N   ILE A  20      30.210  15.880   7.750  1.00  9.14           N  
ATOM    282  CA  ILE A  20      30.330  14.920   8.860  1.00  8.90           C  
ATOM    283  C   ILE A  20      31.570  14.040   8.620  1.00 14.46           C  
ATOM    284  O   ILE A  20      31.770  13.520   7.530  1.00 19.09           O  
ATOM    285  CB  ILE A  20      29.080  14.040   9.020  1.00 11.77           C  
ATOM    286  CG1 ILE A  20      27.830  14.910   9.130  1.00  3.72           C  
ATOM    287  CG2 ILE A  20      29.230  13.100  10.230  1.00  3.90           C  
ATOM    288  CD1 ILE A  20      26.510  14.120   9.270  1.00  5.28           C  
ATOM    289  H   ILE A  20      30.125  15.532   6.806  1.00  0.00           H  
ATOM    290  HA  ILE A  20      30.460  15.478   9.787  1.00  0.00           H  
ATOM    291  HB  ILE A  20      28.941  13.439   8.122  1.00  0.00           H  
ATOM    292 1HG1 ILE A  20      27.920  15.568   9.994  1.00  0.00           H  
ATOM    293 2HG1 ILE A  20      27.748  15.542   8.246  1.00  0.00           H  
ATOM    294 1HG2 ILE A  20      28.335  12.486  10.327  1.00  0.00           H  
ATOM    295 2HG2 ILE A  20      30.097  12.457  10.086  1.00  0.00           H  
ATOM    296 3HG2 ILE A  20      29.364  13.691  11.136  1.00  0.00           H  
ATOM    297 1HD1 ILE A  20      25.675  14.817   9.341  1.00  0.00           H  
ATOM    298 2HD1 ILE A  20      26.375  13.480   8.398  1.00  0.00           H  
ATOM    299 3HD1 ILE A  20      26.547  13.506  10.169  1.00  0.00           H  
ATOM    300  N   GLY A  21      32.450  14.020   9.610  1.00 13.03           N  
ATOM    301  CA  GLY A  21      33.570  13.050   9.660  1.00 11.65           C  
ATOM    302  C   GLY A  21      34.940  13.630   9.330  1.00 17.06           C  
ATOM    303  O   GLY A  21      35.030  14.800   8.950  1.00 17.29           O  
ATOM    304  H   GLY A  21      32.349  14.693  10.356  1.00  0.00           H  
ATOM    305 1HA  GLY A  21      33.627  12.611  10.656  1.00  0.00           H  
ATOM    306 2HA  GLY A  21      33.378  12.236   8.961  1.00  0.00           H  
ATOM    307  N   THR A  22      35.980  12.840   9.520  1.00 22.84           N  
ATOM    308  CA  THR A  22      37.360  13.270   9.160  1.00 28.23           C  
ATOM    309  C   THR A  22      38.030  12.300   8.150  1.00 23.25           C  
ATOM    310  O   THR A  22      38.290  11.150   8.500  1.00 36.77           O  
ATOM    311  CB  THR A  22      38.240  13.450  10.390  1.00 20.43           C  
ATOM    312  OG1 THR A  22      37.590  14.190  11.420  1.00 45.31           O  
ATOM    313  CG2 THR A  22      39.550  14.170  10.050  1.00 99.99           C  
ATOM    314  H   THR A  22      35.839  11.923   9.918  1.00  0.00           H  
ATOM    315  HA  THR A  22      37.300  14.230   8.647  1.00  0.00           H  
ATOM    316  HB  THR A  22      38.480  12.474  10.812  1.00  0.00           H  
ATOM    317  HG1 THR A  22      36.708  14.434  11.130  1.00  0.00           H  
ATOM    318 1HG2 THR A  22      40.150  14.279  10.953  1.00  0.00           H  
ATOM    319 2HG2 THR A  22      40.104  13.588   9.313  1.00  0.00           H  
ATOM    320 3HG2 THR A  22      39.328  15.155   9.641  1.00  0.00           H  
ATOM    321  N   PRO A  23      38.220  12.750   6.900  1.00 27.75           N  
ATOM    322  CA  PRO A  23      37.780  14.050   6.360  1.00 99.22           C  
ATOM    323  C   PRO A  23      36.270  14.090   6.100  1.00 30.74           C  
ATOM    324  O   PRO A  23      35.620  13.070   5.960  1.00 28.26           O  
ATOM    325  CB  PRO A  23      38.540  14.190   5.040  1.00 15.05           C  
ATOM    326  CG  PRO A  23      38.710  12.750   4.560  1.00 50.66           C  
ATOM    327  CD  PRO A  23      38.940  11.990   5.870  1.00 22.96           C  
ATOM    328  HA  PRO A  23      38.073  14.849   7.057  1.00  0.00           H  
ATOM    329 1HB  PRO A  23      37.964  14.811   4.338  1.00  0.00           H  
ATOM    330 2HB  PRO A  23      39.499  14.702   5.210  1.00  0.00           H  
ATOM    331 1HG  PRO A  23      37.813  12.423   4.013  1.00  0.00           H  
ATOM    332 2HG  PRO A  23      39.553  12.681   3.857  1.00  0.00           H  
ATOM    333 1HD  PRO A  23      38.528  10.974   5.782  1.00  0.00           H  
ATOM    334 2HD  PRO A  23      40.017  11.954   6.089  1.00  0.00           H  
ATOM    335  N   ALA A  24      35.800  15.320   5.970  1.00 31.95           N  
ATOM    336  CA  ALA A  24      34.380  15.650   5.850  1.00 12.27           C  
ATOM    337  C   ALA A  24      33.700  15.080   4.600  1.00 23.08           C  
ATOM    338  O   ALA A  24      34.180  15.200   3.470  1.00 44.93           O  
ATOM    339  CB  ALA A  24      34.190  17.170   5.950  1.00 21.70           C  
ATOM    340  H   ALA A  24      36.481  16.065   5.955  1.00  0.00           H  
ATOM    341  HA  ALA A  24      33.850  15.168   6.671  1.00  0.00           H  
ATOM    342 1HB  ALA A  24      33.131  17.411   5.860  1.00  0.00           H  
ATOM    343 2HB  ALA A  24      34.561  17.521   6.913  1.00  0.00           H  
ATOM    344 3HB  ALA A  24      34.742  17.659   5.149  1.00  0.00           H  
ATOM    345  N   GLN A  25      32.640  14.330   4.880  1.00 18.15           N  
ATOM    346  CA  GLN A  25      31.650  13.920   3.880  1.00 22.11           C  
ATOM    347  C   GLN A  25      30.480  14.930   3.950  1.00  8.92           C  
ATOM    348  O   GLN A  25      30.020  15.280   5.040  1.00 24.43           O  
ATOM    349  CB  GLN A  25      31.190  12.480   4.190  1.00 28.42           C  
ATOM    350  CG  GLN A  25      32.320  11.450   4.050  1.00  4.50           C  
ATOM    351  CD  GLN A  25      31.870  10.070   4.510  1.00 17.85           C  
ATOM    352  OE1 GLN A  25      30.930   9.470   4.020  1.00 19.60           O  
ATOM    353  NE2 GLN A  25      32.580   9.480   5.450  1.00 13.10           N  
ATOM    354  H   GLN A  25      32.523  14.034   5.838  1.00  0.00           H  
ATOM    355  HA  GLN A  25      32.120  13.945   2.897  1.00  0.00           H  
ATOM    356 1HB  GLN A  25      30.799  12.434   5.207  1.00  0.00           H  
ATOM    357 2HB  GLN A  25      30.380  12.204   3.515  1.00  0.00           H  
ATOM    358 1HG  GLN A  25      32.618  11.393   3.003  1.00  0.00           H  
ATOM    359 2HG  GLN A  25      33.165  11.767   4.662  1.00  0.00           H  
ATOM    360 1HE2 GLN A  25      32.318   8.572   5.780  1.00  0.00           H  
ATOM    361 2HE2 GLN A  25      33.381   9.939   5.834  1.00  0.00           H  
ATOM    362  N   ASP A  26      30.070  15.420   2.780  1.00 13.38           N  
ATOM    363  CA  ASP A  26      29.050  16.490   2.650  1.00  7.59           C  
ATOM    364  C   ASP A  26      27.620  15.950   2.580  1.00 26.13           C  
ATOM    365  O   ASP A  26      27.370  15.030   1.810  1.00 21.35           O  
ATOM    366  CB  ASP A  26      29.320  17.330   1.410  1.00 15.40           C  
ATOM    367  CG  ASP A  26      30.500  18.300   1.570  1.00 64.30           C  
ATOM    368  OD1 ASP A  26      31.080  18.370   2.670  1.00 33.21           O  
ATOM    369  OD2 ASP A  26      30.780  18.980   0.560  1.00 99.99           O  
ATOM    370  H   ASP A  26      30.485  15.032   1.945  1.00  0.00           H  
ATOM    371  HA  ASP A  26      29.110  17.133   3.528  1.00  0.00           H  
ATOM    372 1HB  ASP A  26      29.528  16.674   0.564  1.00  0.00           H  
ATOM    373 2HB  ASP A  26      28.431  17.910   1.163  1.00  0.00           H  
ATOM    374  N   PHE A  27      26.720  16.580   3.330  1.00 17.50           N  
ATOM    375  CA  PHE A  27      25.260  16.290   3.250  1.00  6.31           C  
ATOM    376  C   PHE A  27      24.440  17.580   3.200  1.00  4.25           C  
ATOM    377  O   PHE A  27      24.810  18.590   3.790  1.00 20.43           O  
ATOM    378  CB  PHE A  27      24.750  15.500   4.450  1.00 10.53           C  
ATOM    379  CG  PHE A  27      25.470  14.160   4.610  1.00 13.92           C  
ATOM    380  CD1 PHE A  27      25.020  13.040   3.870  1.00 15.37           C  
ATOM    381  CD2 PHE A  27      26.690  14.140   5.310  1.00 18.85           C  
ATOM    382  CE1 PHE A  27      25.840  11.910   3.800  1.00  8.64           C  
ATOM    383  CE2 PHE A  27      27.520  13.020   5.220  1.00  7.27           C  
ATOM    384  CZ  PHE A  27      27.090  11.910   4.450  1.00  8.57           C  
ATOM    385  H   PHE A  27      27.047  17.282   3.978  1.00  0.00           H  
ATOM    386  HA  PHE A  27      25.075  15.690   2.358  1.00  0.00           H  
ATOM    387 1HB  PHE A  27      24.888  16.087   5.357  1.00  0.00           H  
ATOM    388 2HB  PHE A  27      23.682  15.317   4.338  1.00  0.00           H  
ATOM    389  HD1 PHE A  27      24.050  13.084   3.374  1.00  0.00           H  
ATOM    390  HD2 PHE A  27      27.002  15.004   5.898  1.00  0.00           H  
ATOM    391  HE1 PHE A  27      25.511  11.033   3.243  1.00  0.00           H  
ATOM    392  HE2 PHE A  27      28.483  12.989   5.729  1.00  0.00           H  
ATOM    393  HZ  PHE A  27      27.748  11.046   4.368  1.00  0.00           H  
ATOM    394  N   THR A  28      23.280  17.470   2.570  1.00 12.22           N  
ATOM    395  CA  THR A  28      22.230  18.490   2.600  1.00 16.15           C  
ATOM    396  C   THR A  28      21.190  18.100   3.660  1.00 12.38           C  
ATOM    397  O   THR A  28      20.690  16.980   3.680  1.00 24.02           O  
ATOM    398  CB  THR A  28      21.600  18.610   1.200  1.00  9.49           C  
ATOM    399  OG1 THR A  28      21.220  17.330   0.690  1.00 99.99           O  
ATOM    400  CG2 THR A  28      22.570  19.310   0.260  1.00 27.81           C  
ATOM    401  H   THR A  28      23.128  16.623   2.041  1.00  0.00           H  
ATOM    402  HA  THR A  28      22.682  19.444   2.874  1.00  0.00           H  
ATOM    403  HB  THR A  28      20.676  19.184   1.265  1.00  0.00           H  
ATOM    404  HG1 THR A  28      21.439  16.652   1.334  1.00  0.00           H  
ATOM    405 1HG2 THR A  28      22.121  19.394  -0.730  1.00  0.00           H  
ATOM    406 2HG2 THR A  28      22.793  20.306   0.643  1.00  0.00           H  
ATOM    407 3HG2 THR A  28      23.491  18.733   0.192  1.00  0.00           H  
ATOM    408  N   VAL A  29      21.010  18.950   4.660  1.00 10.72           N  
ATOM    409  CA  VAL A  29      20.030  18.650   5.730  1.00  2.00           C  
ATOM    410  C   VAL A  29      19.010  19.780   5.880  1.00  7.88           C  
ATOM    411  O   VAL A  29      19.370  20.920   5.660  1.00 14.77           O  
ATOM    412  CB  VAL A  29      20.750  18.380   7.060  1.00  7.48           C  
ATOM    413  CG1 VAL A  29      21.610  17.120   6.910  1.00  2.00           C  
ATOM    414  CG2 VAL A  29      21.610  19.550   7.530  1.00  4.94           C  
ATOM    415  H   VAL A  29      21.538  19.810   4.703  1.00  0.00           H  
ATOM    416  HA  VAL A  29      19.473  17.756   5.448  1.00  0.00           H  
ATOM    417  HB  VAL A  29      20.006  18.182   7.832  1.00  0.00           H  
ATOM    418 1HG1 VAL A  29      22.126  16.918   7.849  1.00  0.00           H  
ATOM    419 2HG1 VAL A  29      20.973  16.273   6.657  1.00  0.00           H  
ATOM    420 3HG1 VAL A  29      22.344  17.273   6.119  1.00  0.00           H  
ATOM    421 1HG2 VAL A  29      22.089  19.293   8.474  1.00  0.00           H  
ATOM    422 2HG2 VAL A  29      22.373  19.764   6.782  1.00  0.00           H  
ATOM    423 3HG2 VAL A  29      20.982  20.430   7.670  1.00  0.00           H  
ATOM    424  N   VAL A  30      17.750  19.440   6.140  1.00  8.89           N  
ATOM    425  CA  VAL A  30      16.700  20.410   6.560  1.00  5.22           C  
ATOM    426  C   VAL A  30      17.030  20.900   7.960  1.00 12.98           C  
ATOM    427  O   VAL A  30      17.250  20.130   8.890  1.00 13.12           O  
ATOM    428  CB  VAL A  30      15.280  19.800   6.460  1.00  8.39           C  
ATOM    429  CG1 VAL A  30      14.110  20.620   7.020  1.00  6.72           C  
ATOM    430  CG2 VAL A  30      14.940  19.720   5.000  1.00 17.55           C  
ATOM    431  H   VAL A  30      17.508  18.464   6.042  1.00  0.00           H  
ATOM    432  HA  VAL A  30      16.743  21.275   5.897  1.00  0.00           H  
ATOM    433  HB  VAL A  30      15.288  18.809   6.913  1.00  0.00           H  
ATOM    434 1HG1 VAL A  30      13.180  20.069   6.881  1.00  0.00           H  
ATOM    435 2HG1 VAL A  30      14.269  20.801   8.083  1.00  0.00           H  
ATOM    436 3HG1 VAL A  30      14.048  21.572   6.494  1.00  0.00           H  
ATOM    437 1HG2 VAL A  30      13.944  19.294   4.881  1.00  0.00           H  
ATOM    438 2HG2 VAL A  30      14.961  20.720   4.566  1.00  0.00           H  
ATOM    439 3HG2 VAL A  30      15.668  19.088   4.491  1.00  0.00           H  
ATOM    440  N   PHE A  31      17.180  22.220   8.050  1.00 18.89           N  
ATOM    441  CA  PHE A  31      17.330  22.860   9.360  1.00  4.31           C  
ATOM    442  C   PHE A  31      15.950  23.060   9.980  1.00  5.39           C  
ATOM    443  O   PHE A  31      15.190  23.940   9.560  1.00  9.58           O  
ATOM    444  CB  PHE A  31      18.080  24.170   9.210  1.00 14.06           C  
ATOM    445  CG  PHE A  31      19.560  23.880   9.160  1.00 10.85           C  
ATOM    446  CD1 PHE A  31      20.160  23.420   7.970  1.00 10.65           C  
ATOM    447  CD2 PHE A  31      20.320  24.150  10.310  1.00  2.79           C  
ATOM    448  CE1 PHE A  31      21.560  23.230   7.950  1.00 13.31           C  
ATOM    449  CE2 PHE A  31      21.710  23.940  10.290  1.00  8.80           C  
ATOM    450  CZ  PHE A  31      22.320  23.490   9.110  1.00  2.87           C  
ATOM    451  H   PHE A  31      17.192  22.793   7.218  1.00  0.00           H  
ATOM    452  HA  PHE A  31      17.904  22.195  10.006  1.00  0.00           H  
ATOM    453 1HB  PHE A  31      17.754  24.674   8.301  1.00  0.00           H  
ATOM    454 2HB  PHE A  31      17.842  24.823  10.049  1.00  0.00           H  
ATOM    455  HD1 PHE A  31      19.534  23.224   7.099  1.00  0.00           H  
ATOM    456  HD2 PHE A  31      19.835  24.499  11.222  1.00  0.00           H  
ATOM    457  HE1 PHE A  31      22.049  22.884   7.040  1.00  0.00           H  
ATOM    458  HE2 PHE A  31      22.313  24.122  11.179  1.00  0.00           H  
ATOM    459  HZ  PHE A  31      23.399  23.341   9.101  1.00  0.00           H  
ATOM    460  N   ASP A  32      15.660  22.200  10.940  1.00  7.13           N  
ATOM    461  CA  ASP A  32      14.280  21.940  11.370  1.00  2.00           C  
ATOM    462  C   ASP A  32      14.090  22.240  12.850  1.00  2.00           C  
ATOM    463  O   ASP A  32      14.450  21.430  13.690  1.00  7.69           O  
ATOM    464  CB  ASP A  32      13.920  20.480  11.060  1.00  4.79           C  
ATOM    465  CG  ASP A  32      12.470  20.090  11.390  1.00 14.56           C  
ATOM    466  OD1 ASP A  32      11.660  21.020  11.580  1.00 19.41           O  
ATOM    467  OD2 ASP A  32      12.190  18.870  11.510  1.00 14.89           O  
ATOM    468  H   ASP A  32      16.417  21.707  11.391  1.00  0.00           H  
ATOM    469  HA  ASP A  32      13.614  22.600  10.814  1.00  0.00           H  
ATOM    470 1HB  ASP A  32      14.083  20.282  10.000  1.00  0.00           H  
ATOM    471 2HB  ASP A  32      14.577  19.816  11.622  1.00  0.00           H  
ATOM    472  N   THR A  33      13.330  23.290  13.110  1.00  9.85           N  
ATOM    473  CA  THR A  33      12.960  23.690  14.480  1.00  4.28           C  
ATOM    474  C   THR A  33      11.780  22.920  15.100  1.00  2.00           C  
ATOM    475  O   THR A  33      11.530  23.070  16.290  1.00 16.69           O  
ATOM    476  CB  THR A  33      12.740  25.200  14.610  1.00  8.08           C  
ATOM    477  OG1 THR A  33      11.640  25.580  13.790  1.00  6.37           O  
ATOM    478  CG2 THR A  33      13.980  25.980  14.160  1.00  2.12           C  
ATOM    479  H   THR A  33      12.993  23.836  12.330  1.00  0.00           H  
ATOM    480  HA  THR A  33      13.773  23.415  15.152  1.00  0.00           H  
ATOM    481  HB  THR A  33      12.526  25.448  15.649  1.00  0.00           H  
ATOM    482  HG1 THR A  33      11.290  24.804  13.345  1.00  0.00           H  
ATOM    483 1HG2 THR A  33      13.795  27.049  14.264  1.00  0.00           H  
ATOM    484 2HG2 THR A  33      14.832  25.697  14.778  1.00  0.00           H  
ATOM    485 3HG2 THR A  33      14.196  25.749  13.118  1.00  0.00           H  
ATOM    486  N   GLY A  34      11.190  21.970  14.350  1.00 17.13           N  
ATOM    487  CA  GLY A  34      10.110  21.090  14.850  1.00  8.33           C  
ATOM    488  C   GLY A  34      10.510  19.660  15.250  1.00  5.93           C  
ATOM    489  O   GLY A  34       9.670  18.800  15.500  1.00 10.89           O  
ATOM    490  H   GLY A  34      11.511  21.863  13.398  1.00  0.00           H  
ATOM    491 1HA  GLY A  34       9.648  21.543  15.727  1.00  0.00           H  
ATOM    492 2HA  GLY A  34       9.335  20.998  14.090  1.00  0.00           H  
ATOM    493  N   SER A  35      11.810  19.390  15.240  1.00  2.00           N  
ATOM    494  CA  SER A  35      12.400  18.110  15.660  1.00  3.26           C  
ATOM    495  C   SER A  35      13.790  18.400  16.230  1.00  6.37           C  
ATOM    496  O   SER A  35      14.180  19.560  16.210  1.00  8.24           O  
ATOM    497  CB  SER A  35      12.490  17.110  14.510  1.00  2.94           C  
ATOM    498  OG  SER A  35      13.450  17.520  13.550  1.00  9.27           O  
ATOM    499  H   SER A  35      12.418  20.130  14.918  1.00  0.00           H  
ATOM    500  HA  SER A  35      11.765  17.673  16.432  1.00  0.00           H  
ATOM    501 1HB  SER A  35      12.760  16.129  14.901  1.00  0.00           H  
ATOM    502 2HB  SER A  35      11.515  17.015  14.034  1.00  0.00           H  
ATOM    503  HG  SER A  35      13.812  18.348  13.875  1.00  0.00           H  
ATOM    504  N   SER A  36      14.450  17.410  16.840  1.00  2.71           N  
ATOM    505  CA  SER A  36      15.700  17.630  17.590  1.00  2.00           C  
ATOM    506  C   SER A  36      16.840  16.670  17.260  1.00  3.74           C  
ATOM    507  O   SER A  36      17.920  16.770  17.830  1.00  9.38           O  
ATOM    508  CB  SER A  36      15.440  17.450  19.070  1.00  4.98           C  
ATOM    509  OG  SER A  36      14.360  18.280  19.440  1.00 10.08           O  
ATOM    510  H   SER A  36      14.070  16.476  16.780  1.00  0.00           H  
ATOM    511  HA  SER A  36      16.037  18.651  17.408  1.00  0.00           H  
ATOM    512 1HB  SER A  36      15.214  16.404  19.275  1.00  0.00           H  
ATOM    513 2HB  SER A  36      16.338  17.707  19.631  1.00  0.00           H  
ATOM    514  HG  SER A  36      14.088  18.733  18.639  1.00  0.00           H  
ATOM    515  N   ASN A  37      16.630  15.790  16.290  1.00 11.23           N  
ATOM    516  CA  ASN A  37      17.650  14.800  15.910  1.00  6.53           C  
ATOM    517  C   ASN A  37      18.370  15.200  14.640  1.00  7.21           C  
ATOM    518  O   ASN A  37      17.760  15.720  13.700  1.00 13.51           O  
ATOM    519  CB  ASN A  37      17.010  13.450  15.630  1.00 10.33           C  
ATOM    520  CG  ASN A  37      16.450  12.830  16.900  1.00 15.93           C  
ATOM    521  OD1 ASN A  37      15.290  12.940  17.220  1.00 12.29           O  
ATOM    522  ND2 ASN A  37      17.280  12.030  17.520  1.00  2.58           N  
ATOM    523  H   ASN A  37      15.747  15.800  15.800  1.00  0.00           H  
ATOM    524  HA  ASN A  37      18.349  14.687  16.740  1.00  0.00           H  
ATOM    525 1HB  ASN A  37      16.208  13.571  14.900  1.00  0.00           H  
ATOM    526 2HB  ASN A  37      17.751  12.780  15.194  1.00  0.00           H  
ATOM    527 1HD2 ASN A  37      16.999  11.576  18.366  1.00  0.00           H  
ATOM    528 2HD2 ASN A  37      18.194  11.873  17.148  1.00  0.00           H  
ATOM    529  N   LEU A  38      19.630  14.780  14.600  1.00  2.71           N  
ATOM    530  CA  LEU A  38      20.440  14.870  13.390  1.00  2.00           C  
ATOM    531  C   LEU A  38      20.590  13.450  12.880  1.00  4.72           C  
ATOM    532  O   LEU A  38      20.910  12.520  13.610  1.00  8.72           O  
ATOM    533  CB  LEU A  38      21.830  15.460  13.700  1.00  6.85           C  
ATOM    534  CG  LEU A  38      22.820  15.280  12.530  1.00  2.00           C  
ATOM    535  CD1 LEU A  38      22.380  16.000  11.260  1.00  3.83           C  
ATOM    536  CD2 LEU A  38      24.190  15.760  12.960  1.00  2.00           C  
ATOM    537  H   LEU A  38      20.037  14.386  15.436  1.00  0.00           H  
ATOM    538  HA  LEU A  38      19.936  15.530  12.685  1.00  0.00           H  
ATOM    539 1HB  LEU A  38      21.716  16.521  13.918  1.00  0.00           H  
ATOM    540 2HB  LEU A  38      22.226  14.968  14.588  1.00  0.00           H  
ATOM    541  HG  LEU A  38      22.871  14.226  12.255  1.00  0.00           H  
ATOM    542 1HD1 LEU A  38      23.117  15.835  10.474  1.00  0.00           H  
ATOM    543 2HD1 LEU A  38      21.414  15.611  10.937  1.00  0.00           H  
ATOM    544 3HD1 LEU A  38      22.294  17.068  11.458  1.00  0.00           H  
ATOM    545 1HD2 LEU A  38      24.894  15.635  12.137  1.00  0.00           H  
ATOM    546 2HD2 LEU A  38      24.137  16.814  13.235  1.00  0.00           H  
ATOM    547 3HD2 LEU A  38      24.527  15.178  13.818  1.00  0.00           H  
ATOM    548  N   TRP A  39      20.300  13.290  11.610  1.00 10.54           N  
ATOM    549  CA  TRP A  39      20.610  12.020  10.940  1.00  3.78           C  
ATOM    550  C   TRP A  39      20.870  12.230   9.460  1.00  5.72           C  
ATOM    551  O   TRP A  39      20.340  13.170   8.870  1.00 21.77           O  
ATOM    552  CB  TRP A  39      19.510  10.970  11.140  1.00  2.61           C  
ATOM    553  CG  TRP A  39      18.150  11.340  10.530  1.00  2.00           C  
ATOM    554  CD1 TRP A  39      17.200  12.020  11.160  1.00  7.89           C  
ATOM    555  CD2 TRP A  39      17.700  11.090   9.240  1.00  2.00           C  
ATOM    556  NE1 TRP A  39      16.190  12.230  10.330  1.00  6.84           N  
ATOM    557  CE2 TRP A  39      16.450  11.710   9.150  1.00  2.00           C  
ATOM    558  CE3 TRP A  39      18.240  10.410   8.140  1.00  6.01           C  
ATOM    559  CZ2 TRP A  39      15.720  11.710   7.950  1.00  2.00           C  
ATOM    560  CZ3 TRP A  39      17.530  10.430   6.930  1.00  2.00           C  
ATOM    561  CH2 TRP A  39      16.280  11.070   6.830  1.00 12.34           C  
ATOM    562  H   TRP A  39      19.864  14.032  11.081  1.00  0.00           H  
ATOM    563  HA  TRP A  39      21.531  11.621  11.365  1.00  0.00           H  
ATOM    564 1HB  TRP A  39      19.825  10.024  10.698  1.00  0.00           H  
ATOM    565 2HB  TRP A  39      19.359  10.799  12.206  1.00  0.00           H  
ATOM    566  HD1 TRP A  39      17.252  12.349  12.196  1.00  0.00           H  
ATOM    567  HE1 TRP A  39      15.335  12.717  10.555  1.00  0.00           H  
ATOM    568  HE3 TRP A  39      19.189   9.880   8.220  1.00  0.00           H  
ATOM    569  HZ2 TRP A  39      14.744  12.189   7.866  1.00  0.00           H  
ATOM    570  HZ3 TRP A  39      17.973   9.935   6.066  1.00  0.00           H  
ATOM    571  HH2 TRP A  39      15.737  11.073   5.884  1.00  0.00           H  
ATOM    572  N   VAL A  40      21.680  11.350   8.910  1.00 10.84           N  
ATOM    573  CA  VAL A  40      21.960  11.290   7.460  1.00  2.81           C  
ATOM    574  C   VAL A  40      21.840   9.840   6.950  1.00 16.35           C  
ATOM    575  O   VAL A  40      21.860   8.910   7.760  1.00  4.54           O  
ATOM    576  CB  VAL A  40      23.340  11.890   7.160  1.00  7.79           C  
ATOM    577  CG1 VAL A  40      23.310  13.400   7.400  1.00  2.00           C  
ATOM    578  CG2 VAL A  40      24.470  11.180   7.900  1.00  9.95           C  
ATOM    579  H   VAL A  40      22.127  10.686   9.525  1.00  0.00           H  
ATOM    580  HA  VAL A  40      21.202  11.875   6.937  1.00  0.00           H  
ATOM    581  HB  VAL A  40      23.536  11.811   6.091  1.00  0.00           H  
ATOM    582 1HG1 VAL A  40      24.292  13.822   7.185  1.00  0.00           H  
ATOM    583 2HG1 VAL A  40      22.568  13.858   6.746  1.00  0.00           H  
ATOM    584 3HG1 VAL A  40      23.050  13.598   8.440  1.00  0.00           H  
ATOM    585 1HG2 VAL A  40      25.421  11.648   7.647  1.00  0.00           H  
ATOM    586 2HG2 VAL A  40      24.303  11.253   8.975  1.00  0.00           H  
ATOM    587 3HG2 VAL A  40      24.494  10.130   7.607  1.00  0.00           H  
ATOM    588  N   PRO A  41      21.680   9.600   5.650  1.00  8.76           N  
ATOM    589  CA  PRO A  41      21.700   8.240   5.110  1.00  9.54           C  
ATOM    590  C   PRO A  41      23.110   7.660   5.260  1.00 10.08           C  
ATOM    591  O   PRO A  41      24.100   8.370   5.440  1.00 16.03           O  
ATOM    592  CB  PRO A  41      21.320   8.380   3.640  1.00  7.78           C  
ATOM    593  CG  PRO A  41      20.590   9.710   3.610  1.00  8.88           C  
ATOM    594  CD  PRO A  41      21.380  10.560   4.580  1.00  7.97           C  
ATOM    595  HA  PRO A  41      20.948   7.632   5.634  1.00  0.00           H  
ATOM    596 1HB  PRO A  41      22.224   8.360   3.014  1.00  0.00           H  
ATOM    597 2HB  PRO A  41      20.696   7.529   3.330  1.00  0.00           H  
ATOM    598 1HG  PRO A  41      20.580  10.115   2.587  1.00  0.00           H  
ATOM    599 2HG  PRO A  41      19.540   9.574   3.908  1.00  0.00           H  
ATOM    600 1HD  PRO A  41      22.290  10.931   4.086  1.00  0.00           H  
ATOM    601 2HD  PRO A  41      20.757  11.398   4.925  1.00  0.00           H  
ATOM    602  N   SER A  42      23.150   6.360   5.450  1.00  9.56           N  
ATOM    603  CA  SER A  42      24.450   5.660   5.530  1.00  4.61           C  
ATOM    604  C   SER A  42      24.510   4.470   4.570  1.00 25.05           C  
ATOM    605  O   SER A  42      23.520   4.070   3.980  1.00 21.49           O  
ATOM    606  CB  SER A  42      24.800   5.230   6.940  1.00 16.39           C  
ATOM    607  OG  SER A  42      24.020   4.090   7.290  1.00  9.96           O  
ATOM    608  H   SER A  42      22.297   5.827   5.543  1.00  0.00           H  
ATOM    609  HA  SER A  42      25.232   6.342   5.191  1.00  0.00           H  
ATOM    610 1HB  SER A  42      25.863   4.998   6.996  1.00  0.00           H  
ATOM    611 2HB  SER A  42      24.608   6.051   7.629  1.00  0.00           H  
ATOM    612  HG  SER A  42      23.473   3.898   6.524  1.00  0.00           H  
ATOM    613  N   VAL A  43      25.730   3.960   4.440  1.00 17.39           N  
ATOM    614  CA  VAL A  43      26.050   2.800   3.580  1.00 14.60           C  
ATOM    615  C   VAL A  43      25.350   1.490   4.040  1.00 11.63           C  
ATOM    616  O   VAL A  43      25.250   0.490   3.330  1.00 40.73           O  
ATOM    617  CB  VAL A  43      27.590   2.760   3.470  1.00 10.81           C  
ATOM    618  CG1 VAL A  43      28.240   2.240   4.750  1.00 16.15           C  
ATOM    619  CG2 VAL A  43      28.040   1.980   2.250  1.00 72.21           C  
ATOM    620  H   VAL A  43      26.471   4.402   4.966  1.00  0.00           H  
ATOM    621  HA  VAL A  43      25.597   2.960   2.601  1.00  0.00           H  
ATOM    622  HB  VAL A  43      27.966   3.780   3.391  1.00  0.00           H  
ATOM    623 1HG1 VAL A  43      29.324   2.229   4.629  1.00  0.00           H  
ATOM    624 2HG1 VAL A  43      27.975   2.891   5.583  1.00  0.00           H  
ATOM    625 3HG1 VAL A  43      27.888   1.229   4.952  1.00  0.00           H  
ATOM    626 1HG2 VAL A  43      29.129   1.973   2.204  1.00  0.00           H  
ATOM    627 2HG2 VAL A  43      27.673   0.956   2.317  1.00  0.00           H  
ATOM    628 3HG2 VAL A  43      27.642   2.450   1.350  1.00  0.00           H  
ATOM    629  N   TYR A  44      24.790   1.530   5.240  1.00  9.32           N  
ATOM    630  CA  TYR A  44      23.970   0.460   5.810  1.00 16.46           C  
ATOM    631  C   TYR A  44      22.520   0.500   5.290  1.00 24.43           C  
ATOM    632  O   TYR A  44      21.700  -0.330   5.660  1.00 18.25           O  
ATOM    633  CB  TYR A  44      23.980   0.590   7.350  1.00  8.17           C  
ATOM    634  CG  TYR A  44      25.390   0.500   7.960  1.00 23.90           C  
ATOM    635  CD1 TYR A  44      26.400  -0.270   7.330  1.00 21.98           C  
ATOM    636  CD2 TYR A  44      25.690   1.310   9.080  1.00 27.85           C  
ATOM    637  CE1 TYR A  44      27.720  -0.220   7.810  1.00 99.99           C  
ATOM    638  CE2 TYR A  44      27.010   1.360   9.560  1.00 39.78           C  
ATOM    639  CZ  TYR A  44      28.010   0.600   8.920  1.00 32.54           C  
ATOM    640  OH  TYR A  44      29.300   0.630   9.380  1.00 76.95           O  
ATOM    641  H   TYR A  44      24.953   2.366   5.782  1.00  0.00           H  
ATOM    642  HA  TYR A  44      24.404  -0.498   5.524  1.00  0.00           H  
ATOM    643 1HB  TYR A  44      23.540   1.546   7.638  1.00  0.00           H  
ATOM    644 2HB  TYR A  44      23.365  -0.197   7.785  1.00  0.00           H  
ATOM    645  HD1 TYR A  44      26.152  -0.899   6.475  1.00  0.00           H  
ATOM    646  HD2 TYR A  44      24.901   1.887   9.563  1.00  0.00           H  
ATOM    647  HE1 TYR A  44      28.498  -0.811   7.327  1.00  0.00           H  
ATOM    648  HE2 TYR A  44      27.254   1.982  10.421  1.00  0.00           H  
ATOM    649  HH  TYR A  44      29.354   1.214  10.140  1.00  0.00           H  
ATOM    650  N   CYS A  45      22.210   1.460   4.430  1.00 11.13           N  
ATOM    651  CA  CYS A  45      20.840   1.640   3.940  1.00  7.72           C  
ATOM    652  C   CYS A  45      20.760   1.310   2.440  1.00 12.42           C  
ATOM    653  O   CYS A  45      21.430   1.930   1.620  1.00 15.19           O  
ATOM    654  CB  CYS A  45      20.410   3.090   4.230  1.00  4.15           C  
ATOM    655  SG  CYS A  45      18.640   3.320   3.840  1.00 12.39           S  
ATOM    656  H   CYS A  45      22.935   2.083   4.104  1.00  0.00           H  
ATOM    657  HA  CYS A  45      20.188   0.949   4.475  1.00  0.00           H  
ATOM    658 1HB  CYS A  45      20.593   3.321   5.280  1.00  0.00           H  
ATOM    659 2HB  CYS A  45      21.014   3.775   3.635  1.00  0.00           H  
ATOM    660  N   SER A  46      19.740   0.520   2.140  1.00  6.26           N  
ATOM    661  CA  SER A  46      19.400  -0.070   0.820  1.00 16.07           C  
ATOM    662  C   SER A  46      17.960   0.230   0.370  1.00  4.58           C  
ATOM    663  O   SER A  46      17.480  -0.290  -0.640  1.00 17.65           O  
ATOM    664  CB  SER A  46      19.530  -1.610   0.860  1.00 14.31           C  
ATOM    665  OG  SER A  46      20.880  -1.990   1.130  1.00 33.18           O  
ATOM    666  H   SER A  46      19.149   0.321   2.935  1.00  0.00           H  
ATOM    667  HA  SER A  46      20.099   0.318   0.077  1.00  0.00           H  
ATOM    668 1HB  SER A  46      18.870  -2.011   1.629  1.00  0.00           H  
ATOM    669 2HB  SER A  46      19.211  -2.027  -0.094  1.00  0.00           H  
ATOM    670  HG  SER A  46      21.373  -1.171   1.220  1.00  0.00           H  
ATOM    671  N   SER A  47      17.240   1.040   1.150  1.00  5.92           N  
ATOM    672  CA  SER A  47      15.930   1.590   0.760  1.00 15.46           C  
ATOM    673  C   SER A  47      16.120   2.500  -0.460  1.00  7.76           C  
ATOM    674  O   SER A  47      17.200   3.070  -0.580  1.00 25.19           O  
ATOM    675  CB  SER A  47      15.390   2.470   1.880  1.00 22.90           C  
ATOM    676  OG  SER A  47      15.610   1.730   3.070  1.00 19.21           O  
ATOM    677  H   SER A  47      17.626   1.280   2.052  1.00  0.00           H  
ATOM    678  HA  SER A  47      15.241   0.760   0.596  1.00  0.00           H  
ATOM    679 1HB  SER A  47      15.915   3.425   1.877  1.00  0.00           H  
ATOM    680 2HB  SER A  47      14.335   2.676   1.704  1.00  0.00           H  
ATOM    681  HG  SER A  47      16.029   0.910   2.798  1.00  0.00           H  
ATOM    682  N   LEU A  48      15.090   2.670  -1.290  1.00  8.07           N  
ATOM    683  CA  LEU A  48      15.150   3.540  -2.500  1.00 16.01           C  
ATOM    684  C   LEU A  48      15.710   4.950  -2.240  1.00 27.65           C  
ATOM    685  O   LEU A  48      16.570   5.450  -2.940  1.00 22.64           O  
ATOM    686  CB  LEU A  48      13.780   3.720  -3.150  1.00 20.76           C  
ATOM    687  CG  LEU A  48      13.270   2.570  -4.020  1.00 45.23           C  
ATOM    688  CD1 LEU A  48      11.820   2.880  -4.400  1.00 66.59           C  
ATOM    689  CD2 LEU A  48      14.120   2.370  -5.270  1.00 43.01           C  
ATOM    690  H   LEU A  48      14.232   2.180  -1.078  1.00  0.00           H  
ATOM    691  HA  LEU A  48      15.807   3.070  -3.231  1.00  0.00           H  
ATOM    692 1HB  LEU A  48      13.042   3.879  -2.366  1.00  0.00           H  
ATOM    693 2HB  LEU A  48      13.808   4.609  -3.780  1.00  0.00           H  
ATOM    694  HG  LEU A  48      13.290   1.643  -3.446  1.00  0.00           H  
ATOM    695 1HD1 LEU A  48      11.427   2.076  -5.022  1.00  0.00           H  
ATOM    696 2HD1 LEU A  48      11.217   2.966  -3.496  1.00  0.00           H  
ATOM    697 3HD1 LEU A  48      11.782   3.818  -4.953  1.00  0.00           H  
ATOM    698 1HD2 LEU A  48      13.718   1.542  -5.855  1.00  0.00           H  
ATOM    699 2HD2 LEU A  48      14.104   3.280  -5.871  1.00  0.00           H  
ATOM    700 3HD2 LEU A  48      15.146   2.145  -4.980  1.00  0.00           H  
ATOM    701  N   ALA A  49      15.270   5.570  -1.140  1.00 15.39           N  
ATOM    702  CA  ALA A  49      15.730   6.890  -0.690  1.00 11.07           C  
ATOM    703  C   ALA A  49      17.250   6.960  -0.470  1.00 11.94           C  
ATOM    704  O   ALA A  49      17.890   7.860  -1.000  1.00 43.40           O  
ATOM    705  CB  ALA A  49      14.980   7.290   0.580  1.00 16.17           C  
ATOM    706  H   ALA A  49      14.574   5.080  -0.596  1.00  0.00           H  
ATOM    707  HA  ALA A  49      15.512   7.611  -1.478  1.00  0.00           H  
ATOM    708 1HB  ALA A  49      15.323   8.270   0.912  1.00  0.00           H  
ATOM    709 2HB  ALA A  49      13.910   7.331   0.373  1.00  0.00           H  
ATOM    710 3HB  ALA A  49      15.170   6.556   1.361  1.00  0.00           H  
ATOM    711  N   CYS A  50      17.820   5.870   0.030  1.00 18.56           N  
ATOM    712  CA  CYS A  50      19.270   5.730   0.230  1.00  7.15           C  
ATOM    713  C   CYS A  50      20.070   5.520  -1.060  1.00  6.48           C  
ATOM    714  O   CYS A  50      21.230   5.890  -1.120  1.00 19.37           O  
ATOM    715  CB  CYS A  50      19.500   4.600   1.210  1.00  5.50           C  
ATOM    716  SG  CYS A  50      18.730   5.060   2.790  1.00 13.60           S  
ATOM    717  H   CYS A  50      17.212   5.104   0.282  1.00  0.00           H  
ATOM    718  HA  CYS A  50      19.654   6.662   0.644  1.00  0.00           H  
ATOM    719 1HB  CYS A  50      19.067   3.681   0.814  1.00  0.00           H  
ATOM    720 2HB  CYS A  50      20.570   4.433   1.328  1.00  0.00           H  
ATOM    721  N   THR A  51      19.400   5.190  -2.160  1.00 11.02           N  
ATOM    722  CA  THR A  51      20.120   4.890  -3.420  1.00 18.82           C  
ATOM    723  C   THR A  51      20.420   6.130  -4.270  1.00 11.23           C  
ATOM    724  O   THR A  51      21.350   6.130  -5.060  1.00 66.50           O  
ATOM    725  CB  THR A  51      19.420   3.820  -4.280  1.00 17.17           C  
ATOM    726  OG1 THR A  51      18.220   4.340  -4.860  1.00 37.13           O  
ATOM    727  CG2 THR A  51      19.190   2.520  -3.500  1.00 15.26           C  
ATOM    728  H   THR A  51      18.391   5.141  -2.146  1.00  0.00           H  
ATOM    729  HA  THR A  51      21.110   4.508  -3.170  1.00  0.00           H  
ATOM    730  HB  THR A  51      20.034   3.595  -5.152  1.00  0.00           H  
ATOM    731  HG1 THR A  51      18.104   5.254  -4.588  1.00  0.00           H  
ATOM    732 1HG2 THR A  51      18.695   1.793  -4.143  1.00  0.00           H  
ATOM    733 2HG2 THR A  51      20.148   2.120  -3.170  1.00  0.00           H  
ATOM    734 3HG2 THR A  51      18.563   2.723  -2.632  1.00  0.00           H  
ATOM    735  N   ASN A  52      19.630   7.180  -4.010  1.00 23.20           N  
ATOM    736  CA  ASN A  52      19.700   8.480  -4.720  1.00 17.84           C  
ATOM    737  C   ASN A  52      20.030   9.720  -3.860  1.00 24.75           C  
ATOM    738  O   ASN A  52      19.880  10.860  -4.290  1.00 36.16           O  
ATOM    739  CB  ASN A  52      18.450   8.680  -5.580  1.00 22.90           C  
ATOM    740  CG  ASN A  52      17.150   9.080  -4.870  1.00 20.67           C  
ATOM    741  OD1 ASN A  52      16.250   9.650  -5.470  1.00 33.16           O  
ATOM    742  ND2 ASN A  52      16.950   8.730  -3.630  1.00 18.82           N  
ATOM    743  H   ASN A  52      18.947   7.056  -3.276  1.00  0.00           H  
ATOM    744  HA  ASN A  52      20.576   8.473  -5.370  1.00  0.00           H  
ATOM    745 1HB  ASN A  52      18.639   9.456  -6.323  1.00  0.00           H  
ATOM    746 2HB  ASN A  52      18.228   7.759  -6.119  1.00  0.00           H  
ATOM    747 1HD2 ASN A  52      16.102   8.991  -3.167  1.00  0.00           H  
ATOM    748 2HD2 ASN A  52      17.644   8.201  -3.142  1.00  0.00           H  
ATOM    749  N   HIS A  53      20.570   9.460  -2.680  1.00 11.34           N  
ATOM    750  CA  HIS A  53      21.040  10.490  -1.760  1.00  4.04           C  
ATOM    751  C   HIS A  53      22.440  10.100  -1.280  1.00 13.69           C  
ATOM    752  O   HIS A  53      22.940   9.020  -1.560  1.00 20.88           O  
ATOM    753  CB  HIS A  53      20.090  10.670  -0.570  1.00  4.18           C  
ATOM    754  CG  HIS A  53      18.730  11.280  -0.930  1.00 12.45           C  
ATOM    755  ND1 HIS A  53      17.650  10.600  -1.300  1.00 10.30           N  
ATOM    756  CD2 HIS A  53      18.490  12.560  -1.210  1.00  7.84           C  
ATOM    757  CE1 HIS A  53      16.770  11.420  -1.840  1.00  8.50           C  
ATOM    758  NE2 HIS A  53      17.290  12.640  -1.780  1.00 10.57           N  
ATOM    759  H   HIS A  53      20.655   8.489  -2.416  1.00  0.00           H  
ATOM    760  HA  HIS A  53      21.095  11.445  -2.281  1.00  0.00           H  
ATOM    761 1HB  HIS A  53      19.908   9.703  -0.100  1.00  0.00           H  
ATOM    762 2HB  HIS A  53      20.558  11.313   0.175  1.00  0.00           H  
ATOM    763  HD2 HIS A  53      19.171  13.389  -1.017  1.00  0.00           H  
ATOM    764  HE1 HIS A  53      15.803  11.135  -2.253  1.00  0.00           H  
ATOM    765  HE2 HIS A  53      16.850  13.487  -2.111  1.00  0.00           H  
ATOM    766  N   ASN A  54      23.110  11.070  -0.680  1.00  8.32           N  
ATOM    767  CA  ASN A  54      24.490  10.900  -0.190  1.00 17.18           C  
ATOM    768  C   ASN A  54      24.490  10.020   1.070  1.00 26.05           C  
ATOM    769  O   ASN A  54      23.680  10.220   1.970  1.00 14.56           O  
ATOM    770  CB  ASN A  54      25.130  12.250   0.100  1.00 27.24           C  
ATOM    771  CG  ASN A  54      25.300  13.140  -1.140  1.00 28.11           C  
ATOM    772  OD1 ASN A  54      25.870  12.740  -2.150  1.00 99.99           O  
ATOM    773  ND2 ASN A  54      24.770  14.340  -1.060  1.00 99.99           N  
ATOM    774  H   ASN A  54      22.650  11.961  -0.556  1.00  0.00           H  
ATOM    775  HA  ASN A  54      25.073  10.400  -0.965  1.00  0.00           H  
ATOM    776 1HB  ASN A  54      24.522  12.793   0.825  1.00  0.00           H  
ATOM    777 2HB  ASN A  54      26.114  12.098   0.545  1.00  0.00           H  
ATOM    778 1HD2 ASN A  54      24.844  14.972  -1.832  1.00  0.00           H  
ATOM    779 2HD2 ASN A  54      24.293  14.621  -0.228  1.00  0.00           H  
ATOM    780  N   ARG A  55      25.440   9.100   1.110  1.00 14.29           N  
ATOM    781  CA  ARG A  55      25.490   8.060   2.130  1.00 11.20           C  
ATOM    782  C   ARG A  55      26.810   8.150   2.900  1.00 10.30           C  
ATOM    783  O   ARG A  55      27.870   8.260   2.300  1.00 22.99           O  
ATOM    784  CB  ARG A  55      25.330   6.690   1.470  1.00 14.75           C  
ATOM    785  CG  ARG A  55      23.910   6.490   0.920  1.00  6.59           C  
ATOM    786  CD  ARG A  55      23.610   5.030   0.630  1.00 25.89           C  
ATOM    787  NE  ARG A  55      24.560   4.510  -0.370  1.00 42.56           N  
ATOM    788  CZ  ARG A  55      24.830   3.210  -0.550  1.00 99.99           C  
ATOM    789  NH1 ARG A  55      24.050   2.250  -0.030  1.00 37.38           N  
ATOM    790  NH2 ARG A  55      25.840   2.870  -1.360  1.00 99.99           N  
ATOM    791  H   ARG A  55      26.157   9.127   0.399  1.00  0.00           H  
ATOM    792  HA  ARG A  55      24.667   8.219   2.827  1.00  0.00           H  
ATOM    793 1HB  ARG A  55      26.049   6.592   0.658  1.00  0.00           H  
ATOM    794 2HB  ARG A  55      25.549   5.908   2.197  1.00  0.00           H  
ATOM    795 1HG  ARG A  55      23.183   6.847   1.650  1.00  0.00           H  
ATOM    796 2HG  ARG A  55      23.797   7.051  -0.009  1.00  0.00           H  
ATOM    797 1HD  ARG A  55      23.703   4.450   1.548  1.00  0.00           H  
ATOM    798 2HD  ARG A  55      22.596   4.937   0.243  1.00  0.00           H  
ATOM    799  HE  ARG A  55      25.038   5.180  -0.957  1.00  0.00           H  
ATOM    800 1HH1 ARG A  55      23.236   2.500   0.513  1.00  0.00           H  
ATOM    801 2HH1 ARG A  55      24.277   1.278  -0.181  1.00  0.00           H  
ATOM    802 1HH2 ARG A  55      26.382   3.588  -1.822  1.00  0.00           H  
ATOM    803 2HH2 ARG A  55      26.061   1.897  -1.510  1.00  0.00           H  
ATOM    804  N   PHE A  56      26.660   8.310   4.220  1.00 14.02           N  
ATOM    805  CA  PHE A  56      27.790   8.340   5.160  1.00 15.52           C  
ATOM    806  C   PHE A  56      28.430   6.950   5.240  1.00  7.92           C  
ATOM    807  O   PHE A  56      27.760   5.950   5.470  1.00 14.52           O  
ATOM    808  CB  PHE A  56      27.320   8.760   6.560  1.00 11.77           C  
ATOM    809  CG  PHE A  56      28.480   8.960   7.550  1.00 10.14           C  
ATOM    810  CD1 PHE A  56      29.390  10.030   7.380  1.00 10.03           C  
ATOM    811  CD2 PHE A  56      28.650   8.030   8.590  1.00  3.69           C  
ATOM    812  CE1 PHE A  56      30.490  10.170   8.260  1.00  8.71           C  
ATOM    813  CE2 PHE A  56      29.750   8.170   9.460  1.00  2.00           C  
ATOM    814  CZ  PHE A  56      30.660   9.230   9.290  1.00  3.74           C  
ATOM    815  H   PHE A  56      25.721   8.414   4.576  1.00  0.00           H  
ATOM    816  HA  PHE A  56      28.517   9.071   4.804  1.00  0.00           H  
ATOM    817 1HB  PHE A  56      26.758   9.691   6.491  1.00  0.00           H  
ATOM    818 2HB  PHE A  56      26.649   8.002   6.961  1.00  0.00           H  
ATOM    819  HD1 PHE A  56      29.232  10.740   6.568  1.00  0.00           H  
ATOM    820  HD2 PHE A  56      27.949   7.206   8.727  1.00  0.00           H  
ATOM    821  HE1 PHE A  56      31.188  10.997   8.132  1.00  0.00           H  
ATOM    822  HE2 PHE A  56      29.895   7.452  10.267  1.00  0.00           H  
ATOM    823  HZ  PHE A  56      31.506   9.313   9.971  1.00  0.00           H  
ATOM    824  N   ASN A  57      29.740   6.960   5.110  1.00 21.01           N  
ATOM    825  CA  ASN A  57      30.540   5.720   5.250  1.00 12.26           C  
ATOM    826  C   ASN A  57      31.440   5.800   6.500  1.00 13.57           C  
ATOM    827  O   ASN A  57      32.460   6.480   6.450  1.00 16.42           O  
ATOM    828  CB  ASN A  57      31.360   5.540   3.970  1.00 15.01           C  
ATOM    829  CG  ASN A  57      32.070   4.190   3.910  1.00 21.77           C  
ATOM    830  OD1 ASN A  57      32.240   3.490   4.900  1.00 28.61           O  
ATOM    831  ND2 ASN A  57      32.560   3.840   2.750  1.00 36.59           N  
ATOM    832  H   ASN A  57      30.212   7.830   4.911  1.00  0.00           H  
ATOM    833  HA  ASN A  57      29.856   4.879   5.373  1.00  0.00           H  
ATOM    834 1HB  ASN A  57      30.705   5.631   3.102  1.00  0.00           H  
ATOM    835 2HB  ASN A  57      32.106   6.332   3.901  1.00  0.00           H  
ATOM    836 1HD2 ASN A  57      33.036   2.966   2.651  1.00  0.00           H  
ATOM    837 2HD2 ASN A  57      32.459   4.446   1.962  1.00  0.00           H  
ATOM    838  N   PRO A  58      31.140   5.100   7.590  1.00  9.81           N  
ATOM    839  CA  PRO A  58      31.910   5.220   8.850  1.00  6.88           C  
ATOM    840  C   PRO A  58      33.380   4.800   8.670  1.00 22.22           C  
ATOM    841  O   PRO A  58      34.270   5.370   9.290  1.00 39.22           O  
ATOM    842  CB  PRO A  58      31.270   4.260   9.820  1.00 15.30           C  
ATOM    843  CG  PRO A  58      29.900   3.990   9.240  1.00  6.05           C  
ATOM    844  CD  PRO A  58      30.070   4.100   7.730  1.00  5.61           C  
ATOM    845  HA  PRO A  58      31.819   6.247   9.233  1.00  0.00           H  
ATOM    846 1HB  PRO A  58      31.881   3.349   9.906  1.00  0.00           H  
ATOM    847 2HB  PRO A  58      31.224   4.712  10.822  1.00  0.00           H  
ATOM    848 1HG  PRO A  58      29.548   2.994   9.546  1.00  0.00           H  
ATOM    849 2HG  PRO A  58      29.173   4.718   9.629  1.00  0.00           H  
ATOM    850 1HD  PRO A  58      30.369   3.123   7.322  1.00  0.00           H  
ATOM    851 2HD  PRO A  58      29.125   4.437   7.278  1.00  0.00           H  
ATOM    852  N   GLU A  59      33.600   3.880   7.730  1.00 24.66           N  
ATOM    853  CA  GLU A  59      34.900   3.300   7.350  1.00 20.38           C  
ATOM    854  C   GLU A  59      35.910   4.300   6.740  1.00 44.06           C  
ATOM    855  O   GLU A  59      37.110   4.140   6.900  1.00 27.19           O  
ATOM    856  CB  GLU A  59      34.570   2.070   6.470  1.00 99.99           C  
ATOM    857  CG  GLU A  59      35.700   1.400   5.690  1.00 99.99           C  
ATOM    858  CD  GLU A  59      35.520   1.660   4.190  1.00 99.99           C  
ATOM    859  OE1 GLU A  59      34.720   0.930   3.570  1.00 99.99           O  
ATOM    860  OE2 GLU A  59      36.120   2.650   3.710  1.00 99.99           O  
ATOM    861  H   GLU A  59      32.766   3.573   7.251  1.00  0.00           H  
ATOM    862  HA  GLU A  59      35.423   2.999   8.258  1.00  0.00           H  
ATOM    863 1HB  GLU A  59      34.138   1.284   7.090  1.00  0.00           H  
ATOM    864 2HB  GLU A  59      33.824   2.346   5.724  1.00  0.00           H  
ATOM    865 1HG  GLU A  59      36.653   1.802   6.034  1.00  0.00           H  
ATOM    866 2HG  GLU A  59      35.690   0.332   5.902  1.00  0.00           H  
ATOM    867  N   ASP A  60      35.400   5.390   6.150  1.00 20.54           N  
ATOM    868  CA  ASP A  60      36.240   6.480   5.610  1.00 13.98           C  
ATOM    869  C   ASP A  60      36.520   7.640   6.600  1.00 14.05           C  
ATOM    870  O   ASP A  60      37.170   8.630   6.260  1.00 51.33           O  
ATOM    871  CB  ASP A  60      35.650   7.010   4.280  1.00 34.25           C  
ATOM    872  CG  ASP A  60      35.630   6.000   3.130  1.00 25.34           C  
ATOM    873  OD1 ASP A  60      36.630   5.260   2.980  1.00 99.99           O  
ATOM    874  OD2 ASP A  60      34.630   6.020   2.370  1.00 83.42           O  
ATOM    875  H   ASP A  60      34.395   5.460   6.076  1.00  0.00           H  
ATOM    876  HA  ASP A  60      37.237   6.084   5.416  1.00  0.00           H  
ATOM    877 1HB  ASP A  60      34.624   7.341   4.443  1.00  0.00           H  
ATOM    878 2HB  ASP A  60      36.224   7.875   3.946  1.00  0.00           H  
ATOM    879  N   SER A  61      36.120   7.480   7.860  1.00 24.62           N  
ATOM    880  CA  SER A  61      36.300   8.520   8.900  1.00 25.68           C  
ATOM    881  C   SER A  61      37.170   8.090  10.090  1.00 21.05           C  
ATOM    882  O   SER A  61      36.810   7.250  10.920  1.00 40.48           O  
ATOM    883  CB  SER A  61      34.930   9.020   9.390  1.00 26.76           C  
ATOM    884  OG  SER A  61      35.110  10.040  10.380  1.00 16.47           O  
ATOM    885  H   SER A  61      35.675   6.608   8.108  1.00  0.00           H  
ATOM    886  HA  SER A  61      36.844   9.358   8.461  1.00  0.00           H  
ATOM    887 1HB  SER A  61      34.362   9.410   8.546  1.00  0.00           H  
ATOM    888 2HB  SER A  61      34.366   8.186   9.806  1.00  0.00           H  
ATOM    889  HG  SER A  61      36.059  10.147  10.481  1.00  0.00           H  
ATOM    890  N   SER A  62      38.260   8.830  10.240  1.00 12.08           N  
ATOM    891  CA  SER A  62      39.230   8.610  11.330  1.00 19.42           C  
ATOM    892  C   SER A  62      38.700   8.950  12.730  1.00 11.17           C  
ATOM    893  O   SER A  62      39.110   8.370  13.740  1.00 42.12           O  
ATOM    894  CB  SER A  62      40.520   9.390  11.050  1.00 27.90           C  
ATOM    895  OG  SER A  62      40.270  10.780  10.890  1.00 96.46           O  
ATOM    896  H   SER A  62      38.426   9.573   9.576  1.00  0.00           H  
ATOM    897  HA  SER A  62      39.464   7.545  11.375  1.00  0.00           H  
ATOM    898 1HB  SER A  62      41.220   9.243  11.872  1.00  0.00           H  
ATOM    899 2HB  SER A  62      40.990   9.003  10.147  1.00  0.00           H  
ATOM    900  HG  SER A  62      39.323  10.893  11.000  1.00  0.00           H  
ATOM    901  N   THR A  63      37.630   9.720  12.750  1.00 10.33           N  
ATOM    902  CA  THR A  63      37.010  10.230  13.990  1.00 19.92           C  
ATOM    903  C   THR A  63      35.670   9.590  14.380  1.00 16.60           C  
ATOM    904  O   THR A  63      35.130   9.900  15.440  1.00 17.87           O  
ATOM    905  CB  THR A  63      36.850  11.740  13.880  1.00  6.11           C  
ATOM    906  OG1 THR A  63      36.410  12.020  12.550  1.00 26.09           O  
ATOM    907  CG2 THR A  63      38.150  12.470  14.240  1.00  6.62           C  
ATOM    908  H   THR A  63      37.223   9.966  11.859  1.00  0.00           H  
ATOM    909  HA  THR A  63      37.668   9.997  14.827  1.00  0.00           H  
ATOM    910  HB  THR A  63      36.064  12.073  14.557  1.00  0.00           H  
ATOM    911  HG1 THR A  63      36.325  11.197  12.062  1.00  0.00           H  
ATOM    912 1HG2 THR A  63      38.000  13.546  14.151  1.00  0.00           H  
ATOM    913 2HG2 THR A  63      38.433  12.226  15.264  1.00  0.00           H  
ATOM    914 3HG2 THR A  63      38.942  12.158  13.561  1.00  0.00           H  
ATOM    915  N   TYR A  64      35.240   8.600  13.600  1.00 23.85           N  
ATOM    916  CA  TYR A  64      33.990   7.850  13.870  1.00 16.95           C  
ATOM    917  C   TYR A  64      34.130   6.920  15.080  1.00 19.29           C  
ATOM    918  O   TYR A  64      35.090   6.170  15.200  1.00 39.51           O  
ATOM    919  CB  TYR A  64      33.560   6.990  12.670  1.00 11.87           C  
ATOM    920  CG  TYR A  64      32.170   6.380  12.900  1.00 23.34           C  
ATOM    921  CD1 TYR A  64      31.030   7.190  12.780  1.00 19.75           C  
ATOM    922  CD2 TYR A  64      32.080   5.020  13.240  1.00 21.86           C  
ATOM    923  CE1 TYR A  64      29.760   6.640  13.030  1.00 20.00           C  
ATOM    924  CE2 TYR A  64      30.820   4.460  13.490  1.00 18.11           C  
ATOM    925  CZ  TYR A  64      29.670   5.270  13.390  1.00 16.68           C  
ATOM    926  OH  TYR A  64      28.460   4.730  13.670  1.00 32.30           O  
ATOM    927  H   TYR A  64      35.795   8.356  12.792  1.00  0.00           H  
ATOM    928  HA  TYR A  64      33.193   8.567  14.070  1.00  0.00           H  
ATOM    929 1HB  TYR A  64      33.547   7.604  11.768  1.00  0.00           H  
ATOM    930 2HB  TYR A  64      34.288   6.194  12.513  1.00  0.00           H  
ATOM    931  HD1 TYR A  64      31.133   8.237  12.495  1.00  0.00           H  
ATOM    932  HD2 TYR A  64      32.984   4.414  13.308  1.00  0.00           H  
ATOM    933  HE1 TYR A  64      28.870   7.262  12.939  1.00  0.00           H  
ATOM    934  HE2 TYR A  64      30.735   3.407  13.760  1.00  0.00           H  
ATOM    935  HH  TYR A  64      28.571   3.808  13.913  1.00  0.00           H  
ATOM    936  N   GLN A  65      33.140   7.040  15.950  1.00 10.00           N  
ATOM    937  CA  GLN A  65      32.980   6.120  17.090  1.00 12.83           C  
ATOM    938  C   GLN A  65      31.570   5.520  17.070  1.00 22.49           C  
ATOM    939  O   GLN A  65      30.590   6.220  16.830  1.00 22.92           O  
ATOM    940  CB  GLN A  65      33.250   6.830  18.430  1.00 12.20           C  
ATOM    941  CG  GLN A  65      34.690   7.320  18.580  1.00 99.99           C  
ATOM    942  CD  GLN A  65      34.910   8.040  19.920  1.00 99.99           C  
ATOM    943  OE1 GLN A  65      34.660   9.230  20.090  1.00 99.99           O  
ATOM    944  NE2 GLN A  65      35.430   7.310  20.890  1.00 99.99           N  
ATOM    945  H   GLN A  65      32.474   7.789  15.825  1.00  0.00           H  
ATOM    946  HA  GLN A  65      33.701   5.309  16.984  1.00  0.00           H  
ATOM    947 1HB  GLN A  65      32.584   7.687  18.528  1.00  0.00           H  
ATOM    948 2HB  GLN A  65      33.031   6.149  19.253  1.00  0.00           H  
ATOM    949 1HG  GLN A  65      35.362   6.463  18.531  1.00  0.00           H  
ATOM    950 2HG  GLN A  65      34.912   8.015  17.771  1.00  0.00           H  
ATOM    951 1HE2 GLN A  65      35.599   7.718  21.788  1.00  0.00           H  
ATOM    952 2HE2 GLN A  65      35.655   6.349  20.728  1.00  0.00           H  
ATOM    953  N   SER A  66      31.510   4.200  17.160  1.00 21.41           N  
ATOM    954  CA  SER A  66      30.240   3.430  17.090  1.00 12.49           C  
ATOM    955  C   SER A  66      29.560   3.230  18.440  1.00  8.99           C  
ATOM    956  O   SER A  66      30.140   3.440  19.500  1.00 17.91           O  
ATOM    957  CB  SER A  66      30.430   2.070  16.410  1.00 17.84           C  
ATOM    958  OG  SER A  66      31.670   1.480  16.810  1.00 80.15           O  
ATOM    959  H   SER A  66      32.381   3.703  17.282  1.00  0.00           H  
ATOM    960  HA  SER A  66      29.521   4.002  16.502  1.00  0.00           H  
ATOM    961 1HB  SER A  66      29.603   1.412  16.675  1.00  0.00           H  
ATOM    962 2HB  SER A  66      30.412   2.199  15.329  1.00  0.00           H  
ATOM    963  HG  SER A  66      32.076   2.103  17.417  1.00  0.00           H  
ATOM    964  N   THR A  67      28.240   3.110  18.370  1.00 10.34           N  
ATOM    965  CA  THR A  67      27.460   2.670  19.530  1.00  7.03           C  
ATOM    966  C   THR A  67      26.680   1.420  19.120  1.00 27.90           C  
ATOM    967  O   THR A  67      26.670   1.040  17.950  1.00 17.79           O  
ATOM    968  CB  THR A  67      26.480   3.710  20.120  1.00  2.90           C  
ATOM    969  OG1 THR A  67      25.270   3.760  19.360  1.00 16.69           O  
ATOM    970  CG2 THR A  67      27.100   5.100  20.260  1.00 12.85           C  
ATOM    971  H   THR A  67      27.761   3.324  17.507  1.00  0.00           H  
ATOM    972  HA  THR A  67      28.150   2.418  20.336  1.00  0.00           H  
ATOM    973  HB  THR A  67      26.157   3.385  21.109  1.00  0.00           H  
ATOM    974  HG1 THR A  67      25.321   3.131  18.636  1.00  0.00           H  
ATOM    975 1HG2 THR A  67      26.364   5.786  20.680  1.00  0.00           H  
ATOM    976 2HG2 THR A  67      27.966   5.047  20.920  1.00  0.00           H  
ATOM    977 3HG2 THR A  67      27.413   5.459  19.280  1.00  0.00           H  
ATOM    978  N   SER A  68      26.130   0.770  20.130  1.00  8.12           N  
ATOM    979  CA  SER A  68      25.230  -0.380  19.920  1.00 21.06           C  
ATOM    980  C   SER A  68      23.770   0.100  19.980  1.00  9.48           C  
ATOM    981  O   SER A  68      22.860  -0.710  20.080  1.00 27.30           O  
ATOM    982  CB  SER A  68      25.490  -1.470  20.980  1.00  2.00           C  
ATOM    983  OG  SER A  68      26.890  -1.600  21.310  1.00 57.12           O  
ATOM    984  H   SER A  68      26.333   1.070  21.073  1.00  0.00           H  
ATOM    985  HA  SER A  68      25.429  -0.799  18.933  1.00  0.00           H  
ATOM    986 1HB  SER A  68      24.935  -1.234  21.888  1.00  0.00           H  
ATOM    987 2HB  SER A  68      25.125  -2.428  20.613  1.00  0.00           H  
ATOM    988  HG  SER A  68      27.350  -0.952  20.771  1.00  0.00           H  
ATOM    989  N   GLU A  69      23.530   1.410  19.840  1.00 24.20           N  
ATOM    990  CA  GLU A  69      22.170   1.990  20.010  1.00  2.66           C  
ATOM    991  C   GLU A  69      21.510   2.400  18.710  1.00 10.51           C  
ATOM    992  O   GLU A  69      22.160   2.800  17.750  1.00 15.02           O  
ATOM    993  CB  GLU A  69      22.150   3.210  20.920  1.00 11.53           C  
ATOM    994  CG  GLU A  69      22.330   2.760  22.360  1.00 14.86           C  
ATOM    995  CD  GLU A  69      21.150   1.950  22.880  1.00 55.06           C  
ATOM    996  OE1 GLU A  69      19.990   2.340  22.610  1.00 32.72           O  
ATOM    997  OE2 GLU A  69      21.490   0.950  23.550  1.00 15.38           O  
ATOM    998  H   GLU A  69      24.301   2.022  19.611  1.00  0.00           H  
ATOM    999  HA  GLU A  69      21.526   1.236  20.463  1.00  0.00           H  
ATOM   1000 1HB  GLU A  69      22.947   3.894  20.629  1.00  0.00           H  
ATOM   1001 2HB  GLU A  69      21.205   3.739  20.799  1.00  0.00           H  
ATOM   1002 1HG  GLU A  69      23.232   2.152  22.430  1.00  0.00           H  
ATOM   1003 2HG  GLU A  69      22.467   3.638  22.989  1.00  0.00           H  
ATOM   1004  N   THR A  70      20.210   2.190  18.690  1.00  6.45           N  
ATOM   1005  CA  THR A  70      19.430   2.550  17.500  1.00  8.93           C  
ATOM   1006  C   THR A  70      18.470   3.700  17.760  1.00  7.00           C  
ATOM   1007  O   THR A  70      18.260   4.190  18.880  1.00 14.70           O  
ATOM   1008  CB  THR A  70      18.620   1.370  16.950  1.00 12.74           C  
ATOM   1009  OG1 THR A  70      17.710   0.930  17.950  1.00 16.37           O  
ATOM   1010  CG2 THR A  70      19.540   0.260  16.440  1.00  9.91           C  
ATOM   1011  H   THR A  70      19.737   1.783  19.484  1.00  0.00           H  
ATOM   1012  HA  THR A  70      20.119   2.871  16.719  1.00  0.00           H  
ATOM   1013  HB  THR A  70      17.991   1.712  16.128  1.00  0.00           H  
ATOM   1014  HG1 THR A  70      17.813   1.472  18.736  1.00  0.00           H  
ATOM   1015 1HG2 THR A  70      18.938  -0.563  16.056  1.00  0.00           H  
ATOM   1016 2HG2 THR A  70      20.173   0.650  15.643  1.00  0.00           H  
ATOM   1017 3HG2 THR A  70      20.165  -0.099  17.257  1.00  0.00           H  
ATOM   1018  N   VAL A  71      18.030   4.240  16.640  1.00 23.30           N  
ATOM   1019  CA  VAL A  71      17.050   5.320  16.650  1.00 12.95           C  
ATOM   1020  C   VAL A  71      16.030   5.070  15.540  1.00 14.37           C  
ATOM   1021  O   VAL A  71      16.300   4.400  14.550  1.00 12.13           O  
ATOM   1022  CB  VAL A  71      17.830   6.640  16.610  1.00 18.11           C  
ATOM   1023  CG1 VAL A  71      18.540   6.910  15.270  1.00  8.45           C  
ATOM   1024  CG2 VAL A  71      16.930   7.770  17.050  1.00 14.13           C  
ATOM   1025  H   VAL A  71      18.378   3.900  15.755  1.00  0.00           H  
ATOM   1026  HA  VAL A  71      16.470   5.253  17.571  1.00  0.00           H  
ATOM   1027  HB  VAL A  71      18.685   6.567  17.283  1.00  0.00           H  
ATOM   1028 1HG1 VAL A  71      19.069   7.862  15.324  1.00  0.00           H  
ATOM   1029 2HG1 VAL A  71      19.253   6.111  15.068  1.00  0.00           H  
ATOM   1030 3HG1 VAL A  71      17.802   6.950  14.469  1.00  0.00           H  
ATOM   1031 1HG2 VAL A  71      17.484   8.708  17.022  1.00  0.00           H  
ATOM   1032 2HG2 VAL A  71      16.073   7.835  16.380  1.00  0.00           H  
ATOM   1033 3HG2 VAL A  71      16.583   7.584  18.066  1.00  0.00           H  
ATOM   1034  N   SER A  72      14.800   5.370  15.900  1.00  5.74           N  
ATOM   1035  CA  SER A  72      13.610   5.310  15.040  1.00 17.39           C  
ATOM   1036  C   SER A  72      12.840   6.630  15.160  1.00  3.86           C  
ATOM   1037  O   SER A  72      12.670   7.140  16.270  1.00 24.81           O  
ATOM   1038  CB  SER A  72      12.710   4.150  15.490  1.00  6.58           C  
ATOM   1039  OG  SER A  72      11.740   3.890  14.470  1.00 50.59           O  
ATOM   1040  H   SER A  72      14.698   5.665  16.861  1.00  0.00           H  
ATOM   1041  HA  SER A  72      13.934   5.133  14.013  1.00  0.00           H  
ATOM   1042 1HB  SER A  72      13.320   3.266  15.675  1.00  0.00           H  
ATOM   1043 2HB  SER A  72      12.221   4.412  16.428  1.00  0.00           H  
ATOM   1044  HG  SER A  72      11.917   4.522  13.769  1.00  0.00           H  
ATOM   1045  N   ILE A  73      12.680   7.310  14.040  1.00 25.32           N  
ATOM   1046  CA  ILE A  73      11.950   8.590  14.010  1.00 20.36           C  
ATOM   1047  C   ILE A  73      10.840   8.540  12.970  1.00 30.15           C  
ATOM   1048  O   ILE A  73      11.090   8.220  11.820  1.00 16.64           O  
ATOM   1049  CB  ILE A  73      12.850   9.830  13.750  1.00 21.12           C  
ATOM   1050  CG1 ILE A  73      14.140   9.830  14.580  1.00 12.97           C  
ATOM   1051  CG2 ILE A  73      12.060  11.070  14.170  1.00 26.87           C  
ATOM   1052  CD1 ILE A  73      15.280  10.540  13.860  1.00 20.65           C  
ATOM   1053  H   ILE A  73      13.067   6.944  13.182  1.00  0.00           H  
ATOM   1054  HA  ILE A  73      11.477   8.741  14.980  1.00  0.00           H  
ATOM   1055  HB  ILE A  73      13.102   9.881  12.691  1.00  0.00           H  
ATOM   1056 1HG1 ILE A  73      13.958  10.321  15.536  1.00  0.00           H  
ATOM   1057 2HG1 ILE A  73      14.436   8.802  14.793  1.00  0.00           H  
ATOM   1058 1HG2 ILE A  73      12.664  11.961  14.001  1.00  0.00           H  
ATOM   1059 2HG2 ILE A  73      11.146  11.135  13.582  1.00  0.00           H  
ATOM   1060 3HG2 ILE A  73      11.807  10.999  15.228  1.00  0.00           H  
ATOM   1061 1HD1 ILE A  73      16.175  10.516  14.483  1.00  0.00           H  
ATOM   1062 2HD1 ILE A  73      15.483  10.036  12.914  1.00  0.00           H  
ATOM   1063 3HD1 ILE A  73      15.000  11.575  13.668  1.00  0.00           H  
ATOM   1064  N   THR A  74       9.690   9.070  13.390  1.00 27.74           N  
ATOM   1065  CA  THR A  74       8.490   9.260  12.560  1.00 99.99           C  
ATOM   1066  C   THR A  74       8.160  10.770  12.480  1.00 24.66           C  
ATOM   1067  O   THR A  74       8.040  11.470  13.490  1.00 81.89           O  
ATOM   1068  CB  THR A  74       7.290   8.470  13.130  1.00 21.32           C  
ATOM   1069  OG1 THR A  74       7.690   7.140  13.500  1.00 82.96           O  
ATOM   1070  CG2 THR A  74       6.150   8.360  12.100  1.00 71.32           C  
ATOM   1071  H   THR A  74       9.668   9.355  14.359  1.00  0.00           H  
ATOM   1072  HA  THR A  74       8.701   8.888  11.557  1.00  0.00           H  
ATOM   1073  HB  THR A  74       6.911   8.975  14.019  1.00  0.00           H  
ATOM   1074  HG1 THR A  74       8.625   7.024  13.313  1.00  0.00           H  
ATOM   1075 1HG2 THR A  74       5.322   7.799  12.533  1.00  0.00           H  
ATOM   1076 2HG2 THR A  74       5.809   9.358  11.827  1.00  0.00           H  
ATOM   1077 3HG2 THR A  74       6.512   7.844  11.211  1.00  0.00           H  
ATOM   1078  N   TYR A  75       8.150  11.250  11.250  1.00 59.03           N  
ATOM   1079  CA  TYR A  75       7.740  12.620  10.890  1.00 45.17           C  
ATOM   1080  C   TYR A  75       6.330  12.570  10.270  1.00 84.62           C  
ATOM   1081  O   TYR A  75       5.840  11.520   9.870  1.00 34.60           O  
ATOM   1082  CB  TYR A  75       8.710  13.200   9.840  1.00 58.44           C  
ATOM   1083  CG  TYR A  75      10.150  13.320  10.350  1.00 28.90           C  
ATOM   1084  CD1 TYR A  75      10.490  14.400  11.190  1.00 43.13           C  
ATOM   1085  CD2 TYR A  75      11.080  12.320   9.980  1.00 36.32           C  
ATOM   1086  CE1 TYR A  75      11.810  14.490  11.680  1.00 41.59           C  
ATOM   1087  CE2 TYR A  75      12.390  12.420  10.480  1.00 12.72           C  
ATOM   1088  CZ  TYR A  75      12.730  13.490  11.330  1.00 30.79           C  
ATOM   1089  OH  TYR A  75      14.020  13.600  11.770  1.00 19.89           O  
ATOM   1090  H   TYR A  75       8.448  10.618  10.521  1.00  0.00           H  
ATOM   1091  HA  TYR A  75       7.778  13.239  11.787  1.00  0.00           H  
ATOM   1092 1HB  TYR A  75       8.709  12.565   8.953  1.00  0.00           H  
ATOM   1093 2HB  TYR A  75       8.368  14.188   9.535  1.00  0.00           H  
ATOM   1094  HD1 TYR A  75       9.739  15.146  11.450  1.00  0.00           H  
ATOM   1095  HD2 TYR A  75      10.772  11.505   9.325  1.00  0.00           H  
ATOM   1096  HE1 TYR A  75      12.094  15.316  12.331  1.00  0.00           H  
ATOM   1097  HE2 TYR A  75      13.136  11.672  10.209  1.00  0.00           H  
ATOM   1098  HH  TYR A  75      14.543  12.880  11.409  1.00  0.00           H  
ATOM   1099  N   GLY A  76       5.730  13.750  10.130  1.00 46.90           N  
ATOM   1100  CA  GLY A  76       4.430  13.910   9.430  1.00 99.99           C  
ATOM   1101  C   GLY A  76       4.430  13.190   8.070  1.00 99.99           C  
ATOM   1102  O   GLY A  76       3.570  12.380   7.750  1.00 99.99           O  
ATOM   1103  H   GLY A  76       6.183  14.565  10.518  1.00  0.00           H  
ATOM   1104 1HA  GLY A  76       3.629  13.512  10.054  1.00  0.00           H  
ATOM   1105 2HA  GLY A  76       4.225  14.970   9.282  1.00  0.00           H  
ATOM   1106  N   THR A  77       5.570  13.360   7.400  1.00 71.90           N  
ATOM   1107  CA  THR A  77       5.890  12.790   6.080  1.00 99.99           C  
ATOM   1108  C   THR A  77       7.140  11.910   6.180  1.00 99.99           C  
ATOM   1109  O   THR A  77       8.270  12.380   6.230  1.00 99.99           O  
ATOM   1110  CB  THR A  77       6.160  13.940   5.100  1.00 99.99           C  
ATOM   1111  OG1 THR A  77       6.870  14.990   5.780  1.00 99.99           O  
ATOM   1112  CG2 THR A  77       4.880  14.430   4.420  1.00 96.89           C  
ATOM   1113  H   THR A  77       6.256  13.937   7.866  1.00  0.00           H  
ATOM   1114  HA  THR A  77       5.032  12.212   5.736  1.00  0.00           H  
ATOM   1115  HB  THR A  77       6.852  13.605   4.328  1.00  0.00           H  
ATOM   1116  HG1 THR A  77       7.016  14.736   6.695  1.00  0.00           H  
ATOM   1117 1HG2 THR A  77       5.120  15.243   3.736  1.00  0.00           H  
ATOM   1118 2HG2 THR A  77       4.426  13.610   3.864  1.00  0.00           H  
ATOM   1119 3HG2 THR A  77       4.181  14.787   5.175  1.00  0.00           H  
ATOM   1120  N   GLY A  78       6.880  10.620   6.380  1.00 99.99           N  
ATOM   1121  CA  GLY A  78       7.960   9.600   6.370  1.00 99.99           C  
ATOM   1122  C   GLY A  78       8.530   9.190   7.740  1.00 99.99           C  
ATOM   1123  O   GLY A  78       8.320   9.820   8.770  1.00 31.11           O  
ATOM   1124  H   GLY A  78       5.927  10.326   6.542  1.00  0.00           H  
ATOM   1125 1HA  GLY A  78       7.596   8.690   5.893  1.00  0.00           H  
ATOM   1126 2HA  GLY A  78       8.797   9.962   5.774  1.00  0.00           H  
ATOM   1127  N   SER A  79       9.420   8.210   7.620  1.00 99.99           N  
ATOM   1128  CA  SER A  79       9.960   7.380   8.720  1.00 22.09           C  
ATOM   1129  C   SER A  79      11.410   6.960   8.420  1.00 39.29           C  
ATOM   1130  O   SER A  79      11.780   6.850   7.250  1.00 42.98           O  
ATOM   1131  CB  SER A  79       9.080   6.130   8.820  1.00 29.84           C  
ATOM   1132  OG  SER A  79       9.640   5.110   9.650  1.00 89.43           O  
ATOM   1133  H   SER A  79       9.737   8.042   6.676  1.00  0.00           H  
ATOM   1134  HA  SER A  79       9.905   7.954   9.646  1.00  0.00           H  
ATOM   1135 1HB  SER A  79       8.104   6.403   9.220  1.00  0.00           H  
ATOM   1136 2HB  SER A  79       8.921   5.717   7.825  1.00  0.00           H  
ATOM   1137  HG  SER A  79      10.476   5.458   9.969  1.00  0.00           H  
ATOM   1138  N   MET A  80      12.240   6.920   9.460  1.00 17.06           N  
ATOM   1139  CA  MET A  80      13.580   6.310   9.360  1.00 14.05           C  
ATOM   1140  C   MET A  80      13.920   5.490  10.610  1.00 14.13           C  
ATOM   1141  O   MET A  80      13.480   5.830  11.700  1.00 17.99           O  
ATOM   1142  CB  MET A  80      14.670   7.350   9.060  1.00 16.72           C  
ATOM   1143  CG  MET A  80      15.030   8.290  10.200  1.00 13.38           C  
ATOM   1144  SD  MET A  80      16.220   7.590  11.410  1.00 22.79           S  
ATOM   1145  CE  MET A  80      17.680   7.460  10.430  1.00 15.92           C  
ATOM   1146  H   MET A  80      11.945   7.317  10.340  1.00  0.00           H  
ATOM   1147  HA  MET A  80      13.572   5.590   8.542  1.00  0.00           H  
ATOM   1148 1HB  MET A  80      15.587   6.841   8.766  1.00  0.00           H  
ATOM   1149 2HB  MET A  80      14.358   7.973   8.221  1.00  0.00           H  
ATOM   1150 1HG  MET A  80      15.470   9.201   9.795  1.00  0.00           H  
ATOM   1151 2HG  MET A  80      14.127   8.561  10.747  1.00  0.00           H  
ATOM   1152 1HE  MET A  80      18.489   7.049  11.035  1.00  0.00           H  
ATOM   1153 2HE  MET A  80      17.491   6.803   9.580  1.00  0.00           H  
ATOM   1154 3HE  MET A  80      17.965   8.449  10.068  1.00  0.00           H  
ATOM   1155  N   THR A  81      14.690   4.430  10.410  1.00  9.70           N  
ATOM   1156  CA  THR A  81      15.370   3.720  11.510  1.00  5.78           C  
ATOM   1157  C   THR A  81      16.850   3.690  11.180  1.00  7.94           C  
ATOM   1158  O   THR A  81      17.230   3.630  10.020  1.00 22.26           O  
ATOM   1159  CB  THR A  81      14.890   2.290  11.800  1.00  7.85           C  
ATOM   1160  OG1 THR A  81      15.290   1.420  10.760  1.00 32.49           O  
ATOM   1161  CG2 THR A  81      13.370   2.200  11.960  1.00  7.35           C  
ATOM   1162  H   THR A  81      14.811   4.101   9.463  1.00  0.00           H  
ATOM   1163  HA  THR A  81      15.210   4.278  12.433  1.00  0.00           H  
ATOM   1164  HB  THR A  81      15.349   1.932  12.721  1.00  0.00           H  
ATOM   1165  HG1 THR A  81      15.776   1.917  10.097  1.00  0.00           H  
ATOM   1166 1HG2 THR A  81      13.086   1.168  12.164  1.00  0.00           H  
ATOM   1167 2HG2 THR A  81      13.053   2.834  12.788  1.00  0.00           H  
ATOM   1168 3HG2 THR A  81      12.887   2.534  11.042  1.00  0.00           H  
ATOM   1169  N   GLY A  82      17.660   3.860  12.210  1.00  2.00           N  
ATOM   1170  CA  GLY A  82      19.110   3.850  12.030  1.00 11.23           C  
ATOM   1171  C   GLY A  82      19.840   3.490  13.310  1.00  7.25           C  
ATOM   1172  O   GLY A  82      19.180   3.140  14.290  1.00 18.34           O  
ATOM   1173  H   GLY A  82      17.280   3.999  13.135  1.00  0.00           H  
ATOM   1174 1HA  GLY A  82      19.375   3.135  11.251  1.00  0.00           H  
ATOM   1175 2HA  GLY A  82      19.441   4.831  11.691  1.00  0.00           H  
ATOM   1176  N   ILE A  83      21.160   3.580  13.220  1.00 10.49           N  
ATOM   1177  CA  ILE A  83      22.100   3.360  14.340  1.00 20.74           C  
ATOM   1178  C   ILE A  83      22.770   4.680  14.730  1.00 14.93           C  
ATOM   1179  O   ILE A  83      22.980   5.560  13.910  1.00 25.15           O  
ATOM   1180  CB  ILE A  83      23.140   2.230  14.080  1.00 11.41           C  
ATOM   1181  CG1 ILE A  83      24.010   2.490  12.860  1.00 10.30           C  
ATOM   1182  CG2 ILE A  83      22.430   0.890  13.890  1.00 39.96           C  
ATOM   1183  CD1 ILE A  83      25.330   1.710  12.920  1.00 99.99           C  
ATOM   1184  H   ILE A  83      21.527   3.817  12.309  1.00  0.00           H  
ATOM   1185  HA  ILE A  83      21.527   3.068  15.220  1.00  0.00           H  
ATOM   1186  HB  ILE A  83      23.817   2.156  14.930  1.00  0.00           H  
ATOM   1187 1HG1 ILE A  83      23.467   2.208  11.959  1.00  0.00           H  
ATOM   1188 2HG1 ILE A  83      24.228   3.556  12.789  1.00  0.00           H  
ATOM   1189 1HG2 ILE A  83      23.169   0.110  13.709  1.00  0.00           H  
ATOM   1190 2HG2 ILE A  83      21.861   0.649  14.787  1.00  0.00           H  
ATOM   1191 3HG2 ILE A  83      21.753   0.954  13.038  1.00  0.00           H  
ATOM   1192 1HD1 ILE A  83      25.921   1.925  12.029  1.00  0.00           H  
ATOM   1193 2HD1 ILE A  83      25.889   2.009  13.807  1.00  0.00           H  
ATOM   1194 3HD1 ILE A  83      25.120   0.642  12.965  1.00  0.00           H  
ATOM   1195  N   LEU A  84      22.960   4.860  16.020  1.00  4.33           N  
ATOM   1196  CA  LEU A  84      23.650   6.050  16.540  1.00  7.73           C  
ATOM   1197  C   LEU A  84      25.160   5.870  16.520  1.00 10.13           C  
ATOM   1198  O   LEU A  84      25.680   4.790  16.760  1.00 28.48           O  
ATOM   1199  CB  LEU A  84      23.120   6.340  17.940  1.00  4.42           C  
ATOM   1200  CG  LEU A  84      21.650   6.770  17.910  1.00  4.72           C  
ATOM   1201  CD1 LEU A  84      21.080   6.760  19.340  1.00  2.94           C  
ATOM   1202  CD2 LEU A  84      21.490   8.160  17.290  1.00 11.01           C  
ATOM   1203  H   LEU A  84      22.624   4.163  16.669  1.00  0.00           H  
ATOM   1204  HA  LEU A  84      23.430   6.891  15.884  1.00  0.00           H  
ATOM   1205 1HB  LEU A  84      23.229   5.442  18.546  1.00  0.00           H  
ATOM   1206 2HB  LEU A  84      23.726   7.129  18.385  1.00  0.00           H  
ATOM   1207  HG  LEU A  84      21.075   6.058  17.318  1.00  0.00           H  
ATOM   1208 1HD1 LEU A  84      20.034   7.066  19.317  1.00  0.00           H  
ATOM   1209 2HD1 LEU A  84      21.154   5.754  19.754  1.00  0.00           H  
ATOM   1210 3HD1 LEU A  84      21.646   7.452  19.962  1.00  0.00           H  
ATOM   1211 1HD2 LEU A  84      20.435   8.436  17.283  1.00  0.00           H  
ATOM   1212 2HD2 LEU A  84      22.051   8.887  17.877  1.00  0.00           H  
ATOM   1213 3HD2 LEU A  84      21.869   8.148  16.268  1.00  0.00           H  
ATOM   1214  N   GLY A  85      25.830   6.870  15.960  1.00 16.49           N  
ATOM   1215  CA  GLY A  85      27.300   6.990  15.990  1.00  3.55           C  
ATOM   1216  C   GLY A  85      27.680   8.420  16.410  1.00 18.86           C  
ATOM   1217  O   GLY A  85      26.800   9.280  16.530  1.00 28.31           O  
ATOM   1218  H   GLY A  85      25.288   7.581  15.491  1.00  0.00           H  
ATOM   1219 1HA  GLY A  85      27.711   6.260  16.688  1.00  0.00           H  
ATOM   1220 2HA  GLY A  85      27.704   6.756  15.006  1.00  0.00           H  
ATOM   1221  N   TYR A  86      28.950   8.600  16.790  1.00  9.70           N  
ATOM   1222  CA  TYR A  86      29.590   9.890  17.130  1.00 19.49           C  
ATOM   1223  C   TYR A  86      30.620  10.280  16.080  1.00 14.94           C  
ATOM   1224  O   TYR A  86      31.490   9.490  15.710  1.00 33.24           O  
ATOM   1225  CB  TYR A  86      30.350   9.860  18.460  1.00  3.05           C  
ATOM   1226  CG  TYR A  86      29.420   9.840  19.670  1.00 14.89           C  
ATOM   1227  CD1 TYR A  86      28.850   8.610  20.100  1.00 24.79           C  
ATOM   1228  CD2 TYR A  86      29.210  11.030  20.400  1.00  7.12           C  
ATOM   1229  CE1 TYR A  86      28.080   8.580  21.270  1.00 37.43           C  
ATOM   1230  CE2 TYR A  86      28.440  10.990  21.580  1.00 12.69           C  
ATOM   1231  CZ  TYR A  86      27.870   9.760  22.000  1.00 14.84           C  
ATOM   1232  OH  TYR A  86      27.120   9.730  23.140  1.00 31.83           O  
ATOM   1233  H   TYR A  86      29.496   7.752  16.839  1.00  0.00           H  
ATOM   1234  HA  TYR A  86      28.812  10.649  17.220  1.00  0.00           H  
ATOM   1235 1HB  TYR A  86      30.989   8.977  18.494  1.00  0.00           H  
ATOM   1236 2HB  TYR A  86      30.996  10.734  18.529  1.00  0.00           H  
ATOM   1237  HD1 TYR A  86      29.014   7.701  19.521  1.00  0.00           H  
ATOM   1238  HD2 TYR A  86      29.641  11.968  20.049  1.00  0.00           H  
ATOM   1239  HE1 TYR A  86      27.639   7.643  21.608  1.00  0.00           H  
ATOM   1240  HE2 TYR A  86      28.286  11.899  22.161  1.00  0.00           H  
ATOM   1241  HH  TYR A  86      27.084  10.611  23.521  1.00  0.00           H  
ATOM   1242  N   ASP A  87      30.530  11.510  15.600  1.00 20.80           N  
ATOM   1243  CA  ASP A  87      31.610  12.100  14.790  1.00  2.00           C  
ATOM   1244  C   ASP A  87      31.580  13.640  14.900  1.00 16.94           C  
ATOM   1245  O   ASP A  87      30.830  14.170  15.720  1.00 22.82           O  
ATOM   1246  CB  ASP A  87      31.450  11.610  13.350  1.00  2.00           C  
ATOM   1247  CG  ASP A  87      32.790  11.350  12.630  1.00 12.59           C  
ATOM   1248  OD1 ASP A  87      33.780  12.050  12.940  1.00 16.29           O  
ATOM   1249  OD2 ASP A  87      32.790  10.580  11.650  1.00 22.58           O  
ATOM   1250  H   ASP A  87      29.704  12.058  15.792  1.00  0.00           H  
ATOM   1251  HA  ASP A  87      32.566  11.762  15.190  1.00  0.00           H  
ATOM   1252 1HB  ASP A  87      30.874  10.685  13.342  1.00  0.00           H  
ATOM   1253 2HB  ASP A  87      30.891  12.348  12.774  1.00  0.00           H  
ATOM   1254  N   THR A  88      32.570  14.260  14.250  1.00 15.80           N  
ATOM   1255  CA  THR A  88      32.670  15.730  14.050  1.00 16.90           C  
ATOM   1256  C   THR A  88      31.730  16.150  12.930  1.00 10.61           C  
ATOM   1257  O   THR A  88      31.740  15.540  11.860  1.00 14.66           O  
ATOM   1258  CB  THR A  88      34.090  16.140  13.660  1.00 12.66           C  
ATOM   1259  OG1 THR A  88      34.990  15.510  14.570  1.00 14.96           O  
ATOM   1260  CG2 THR A  88      34.280  17.660  13.670  1.00  5.96           C  
ATOM   1261  H   THR A  88      33.293  13.662  13.876  1.00  0.00           H  
ATOM   1262  HA  THR A  88      32.417  16.225  14.988  1.00  0.00           H  
ATOM   1263  HB  THR A  88      34.312  15.775  12.657  1.00  0.00           H  
ATOM   1264  HG1 THR A  88      34.491  14.986  15.201  1.00  0.00           H  
ATOM   1265 1HG2 THR A  88      35.304  17.900  13.386  1.00  0.00           H  
ATOM   1266 2HG2 THR A  88      33.590  18.118  12.962  1.00  0.00           H  
ATOM   1267 3HG2 THR A  88      34.081  18.045  14.670  1.00  0.00           H  
ATOM   1268  N   VAL A  89      30.820  17.030  13.310  1.00  6.79           N  
ATOM   1269  CA  VAL A  89      29.870  17.660  12.370  1.00 12.77           C  
ATOM   1270  C   VAL A  89      30.290  19.120  12.190  1.00 15.49           C  
ATOM   1271  O   VAL A  89      30.560  19.820  13.160  1.00 18.42           O  
ATOM   1272  CB  VAL A  89      28.460  17.540  12.930  1.00 13.76           C  
ATOM   1273  CG1 VAL A  89      27.400  18.220  12.060  1.00 14.21           C  
ATOM   1274  CG2 VAL A  89      28.110  16.050  13.080  1.00 17.67           C  
ATOM   1275  H   VAL A  89      30.780  17.276  14.289  1.00  0.00           H  
ATOM   1276  HA  VAL A  89      29.925  17.133  11.417  1.00  0.00           H  
ATOM   1277  HB  VAL A  89      28.422  18.032  13.902  1.00  0.00           H  
ATOM   1278 1HG1 VAL A  89      26.419  18.096  12.518  1.00  0.00           H  
ATOM   1279 2HG1 VAL A  89      27.627  19.282  11.973  1.00  0.00           H  
ATOM   1280 3HG1 VAL A  89      27.397  17.766  11.069  1.00  0.00           H  
ATOM   1281 1HG2 VAL A  89      27.102  15.952  13.481  1.00  0.00           H  
ATOM   1282 2HG2 VAL A  89      28.162  15.564  12.106  1.00  0.00           H  
ATOM   1283 3HG2 VAL A  89      28.819  15.576  13.760  1.00  0.00           H  
ATOM   1284  N   GLN A  90      30.580  19.480  10.970  1.00  8.97           N  
ATOM   1285  CA  GLN A  90      30.900  20.860  10.550  1.00 24.88           C  
ATOM   1286  C   GLN A  90      29.630  21.560  10.070  1.00 20.61           C  
ATOM   1287  O   GLN A  90      29.080  21.220   9.020  1.00 19.46           O  
ATOM   1288  CB  GLN A  90      31.940  20.900   9.420  1.00 21.39           C  
ATOM   1289  CG  GLN A  90      33.400  20.820   9.860  1.00 56.16           C  
ATOM   1290  CD  GLN A  90      34.290  20.520   8.650  1.00 99.99           C  
ATOM   1291  OE1 GLN A  90      34.900  19.460   8.520  1.00 99.99           O  
ATOM   1292  NE2 GLN A  90      34.290  21.380   7.650  1.00 99.99           N  
ATOM   1293  H   GLN A  90      30.579  18.743  10.279  1.00  0.00           H  
ATOM   1294  HA  GLN A  90      31.317  21.394  11.404  1.00  0.00           H  
ATOM   1295 1HB  GLN A  90      31.765  20.071   8.735  1.00  0.00           H  
ATOM   1296 2HB  GLN A  90      31.825  21.823   8.852  1.00  0.00           H  
ATOM   1297 1HG  GLN A  90      33.689  21.775  10.299  1.00  0.00           H  
ATOM   1298 2HG  GLN A  90      33.504  20.023  10.597  1.00  0.00           H  
ATOM   1299 1HE2 GLN A  90      34.861  21.212   6.845  1.00  0.00           H  
ATOM   1300 2HE2 GLN A  90      33.720  22.200   7.695  1.00  0.00           H  
ATOM   1301  N   VAL A  91      29.150  22.460  10.910  1.00 16.40           N  
ATOM   1302  CA  VAL A  91      27.930  23.230  10.640  1.00 24.49           C  
ATOM   1303  C   VAL A  91      28.200  24.720  10.900  1.00 10.08           C  
ATOM   1304  O   VAL A  91      28.800  25.060  11.900  1.00 26.53           O  
ATOM   1305  CB  VAL A  91      26.760  22.660  11.470  1.00 15.03           C  
ATOM   1306  CG1 VAL A  91      27.070  22.550  12.960  1.00 22.12           C  
ATOM   1307  CG2 VAL A  91      25.460  23.430  11.240  1.00 17.23           C  
ATOM   1308  H   VAL A  91      29.651  22.618  11.773  1.00  0.00           H  
ATOM   1309  HA  VAL A  91      27.691  23.139   9.580  1.00  0.00           H  
ATOM   1310  HB  VAL A  91      26.598  21.620  11.186  1.00  0.00           H  
ATOM   1311 1HG1 VAL A  91      26.204  22.142  13.483  1.00  0.00           H  
ATOM   1312 2HG1 VAL A  91      27.925  21.891  13.106  1.00  0.00           H  
ATOM   1313 3HG1 VAL A  91      27.300  23.538  13.358  1.00  0.00           H  
ATOM   1314 1HG2 VAL A  91      24.666  22.992  11.844  1.00  0.00           H  
ATOM   1315 2HG2 VAL A  91      25.600  24.473  11.524  1.00  0.00           H  
ATOM   1316 3HG2 VAL A  91      25.186  23.375  10.186  1.00  0.00           H  
ATOM   1317  N   GLY A  92      27.880  25.560   9.920  1.00 19.08           N  
ATOM   1318  CA  GLY A  92      27.980  27.040  10.030  1.00 24.71           C  
ATOM   1319  C   GLY A  92      29.350  27.560  10.520  1.00 27.20           C  
ATOM   1320  O   GLY A  92      29.390  28.390  11.430  1.00 30.56           O  
ATOM   1321  H   GLY A  92      27.551  25.152   9.057  1.00  0.00           H  
ATOM   1322 1HA  GLY A  92      27.779  27.492   9.058  1.00  0.00           H  
ATOM   1323 2HA  GLY A  92      27.218  27.406  10.718  1.00  0.00           H  
ATOM   1324  N   GLY A  93      30.420  26.970  10.000  1.00 34.15           N  
ATOM   1325  CA  GLY A  93      31.820  27.250  10.390  1.00 29.31           C  
ATOM   1326  C   GLY A  93      32.260  26.770  11.800  1.00 28.85           C  
ATOM   1327  O   GLY A  93      33.380  27.030  12.240  1.00 58.18           O  
ATOM   1328  H   GLY A  93      30.237  26.281   9.285  1.00  0.00           H  
ATOM   1329 1HA  GLY A  93      32.497  26.785   9.673  1.00  0.00           H  
ATOM   1330 2HA  GLY A  93      32.000  28.324  10.352  1.00  0.00           H  
ATOM   1331  N   ILE A  94      31.390  26.010  12.450  1.00 11.40           N  
ATOM   1332  CA  ILE A  94      31.670  25.420  13.760  1.00  7.48           C  
ATOM   1333  C   ILE A  94      31.980  23.950  13.520  1.00  8.57           C  
ATOM   1334  O   ILE A  94      31.260  23.240  12.820  1.00 28.60           O  
ATOM   1335  CB  ILE A  94      30.490  25.610  14.710  1.00 15.02           C  
ATOM   1336  CG1 ILE A  94      30.200  27.110  14.910  1.00 17.22           C  
ATOM   1337  CG2 ILE A  94      30.810  25.000  16.080  1.00 18.29           C  
ATOM   1338  CD1 ILE A  94      28.760  27.380  15.380  1.00 20.93           C  
ATOM   1339  H   ILE A  94      30.496  25.836  12.013  1.00  0.00           H  
ATOM   1340  HA  ILE A  94      32.538  25.921  14.186  1.00  0.00           H  
ATOM   1341  HB  ILE A  94      29.609  25.119  14.298  1.00  0.00           H  
ATOM   1342 1HG1 ILE A  94      30.892  27.519  15.645  1.00  0.00           H  
ATOM   1343 2HG1 ILE A  94      30.368  27.641  13.973  1.00  0.00           H  
ATOM   1344 1HG2 ILE A  94      29.961  25.142  16.749  1.00  0.00           H  
ATOM   1345 2HG2 ILE A  94      31.008  23.935  15.967  1.00  0.00           H  
ATOM   1346 3HG2 ILE A  94      31.689  25.489  16.500  1.00  0.00           H  
ATOM   1347 1HD1 ILE A  94      28.613  28.453  15.504  1.00  0.00           H  
ATOM   1348 2HD1 ILE A  94      28.057  27.001  14.637  1.00  0.00           H  
ATOM   1349 3HD1 ILE A  94      28.588  26.879  16.332  1.00  0.00           H  
ATOM   1350  N   SER A  95      33.050  23.540  14.190  1.00 18.13           N  
ATOM   1351  CA  SER A  95      33.490  22.130  14.290  1.00  7.34           C  
ATOM   1352  C   SER A  95      32.890  21.470  15.540  1.00  7.71           C  
ATOM   1353  O   SER A  95      33.450  21.520  16.630  1.00 16.26           O  
ATOM   1354  CB  SER A  95      35.020  22.000  14.330  1.00  8.41           C  
ATOM   1355  OG  SER A  95      35.510  22.230  13.010  1.00 65.91           O  
ATOM   1356  H   SER A  95      33.587  24.257  14.657  1.00  0.00           H  
ATOM   1357  HA  SER A  95      33.133  21.593  13.410  1.00  0.00           H  
ATOM   1358 1HB  SER A  95      35.428  22.723  15.036  1.00  0.00           H  
ATOM   1359 2HB  SER A  95      35.291  21.007  14.686  1.00  0.00           H  
ATOM   1360  HG  SER A  95      34.737  22.402  12.467  1.00  0.00           H  
ATOM   1361  N   ASP A  96      31.700  20.890  15.380  1.00 11.52           N  
ATOM   1362  CA  ASP A  96      30.920  20.270  16.460  1.00 22.52           C  
ATOM   1363  C   ASP A  96      31.360  18.820  16.680  1.00 24.73           C  
ATOM   1364  O   ASP A  96      30.830  17.890  16.050  1.00 14.73           O  
ATOM   1365  CB  ASP A  96      29.450  20.360  16.050  1.00  2.00           C  
ATOM   1366  CG  ASP A  96      28.510  19.620  16.990  1.00 11.08           C  
ATOM   1367  OD1 ASP A  96      28.900  19.460  18.160  1.00 12.43           O  
ATOM   1368  OD2 ASP A  96      27.460  19.190  16.470  1.00 12.61           O  
ATOM   1369  H   ASP A  96      31.328  20.889  14.441  1.00  0.00           H  
ATOM   1370  HA  ASP A  96      31.094  20.831  17.378  1.00  0.00           H  
ATOM   1371 1HB  ASP A  96      29.145  21.406  16.015  1.00  0.00           H  
ATOM   1372 2HB  ASP A  96      29.326  19.949  15.048  1.00  0.00           H  
ATOM   1373  N   THR A  97      32.450  18.720  17.420  1.00 20.07           N  
ATOM   1374  CA  THR A  97      33.100  17.470  17.870  1.00  9.12           C  
ATOM   1375  C   THR A  97      32.240  16.710  18.880  1.00 30.72           C  
ATOM   1376  O   THR A  97      31.400  17.280  19.570  1.00 18.93           O  
ATOM   1377  CB  THR A  97      34.470  17.750  18.490  1.00 20.16           C  
ATOM   1378  OG1 THR A  97      34.320  18.730  19.510  1.00 16.03           O  
ATOM   1379  CG2 THR A  97      35.500  18.230  17.470  1.00 23.14           C  
ATOM   1380  H   THR A  97      32.852  19.607  17.686  1.00  0.00           H  
ATOM   1381  HA  THR A  97      33.242  16.823  17.004  1.00  0.00           H  
ATOM   1382  HB  THR A  97      34.854  16.840  18.950  1.00  0.00           H  
ATOM   1383  HG1 THR A  97      33.397  18.987  19.572  1.00  0.00           H  
ATOM   1384 1HG2 THR A  97      36.451  18.411  17.971  1.00  0.00           H  
ATOM   1385 2HG2 THR A  97      35.633  17.469  16.702  1.00  0.00           H  
ATOM   1386 3HG2 THR A  97      35.152  19.153  17.009  1.00  0.00           H  
ATOM   1387  N   ASN A  98      32.320  15.390  18.770  1.00  9.96           N  
ATOM   1388  CA  ASN A  98      31.610  14.410  19.620  1.00  8.00           C  
ATOM   1389  C   ASN A  98      30.080  14.540  19.570  1.00  5.70           C  
ATOM   1390  O   ASN A  98      29.380  14.410  20.570  1.00 17.45           O  
ATOM   1391  CB  ASN A  98      32.140  14.490  21.070  1.00 22.40           C  
ATOM   1392  CG  ASN A  98      33.640  14.200  21.090  1.00 99.99           C  
ATOM   1393  OD1 ASN A  98      34.440  15.070  21.380  1.00 36.43           O  
ATOM   1394  ND2 ASN A  98      34.050  13.030  20.630  1.00 99.99           N  
ATOM   1395  H   ASN A  98      32.925  15.055  18.034  1.00  0.00           H  
ATOM   1396  HA  ASN A  98      31.801  13.410  19.228  1.00  0.00           H  
ATOM   1397 1HB  ASN A  98      31.942  15.483  21.476  1.00  0.00           H  
ATOM   1398 2HB  ASN A  98      31.608  13.770  21.692  1.00  0.00           H  
ATOM   1399 1HD2 ASN A  98      35.025  12.807  20.628  1.00  0.00           H  
ATOM   1400 2HD2 ASN A  98      33.386  12.368  20.284  1.00  0.00           H  
ATOM   1401  N   GLN A  99      29.620  14.650  18.330  1.00  3.88           N  
ATOM   1402  CA  GLN A  99      28.210  14.810  18.020  1.00 11.22           C  
ATOM   1403  C   GLN A  99      27.640  13.440  17.690  1.00 12.85           C  
ATOM   1404  O   GLN A  99      28.070  12.800  16.730  1.00 12.96           O  
ATOM   1405  CB  GLN A  99      28.050  15.720  16.800  1.00  2.00           C  
ATOM   1406  CG  GLN A  99      26.570  15.920  16.430  1.00  4.09           C  
ATOM   1407  CD  GLN A  99      25.840  16.580  17.600  1.00 23.20           C  
ATOM   1408  OE1 GLN A  99      26.230  17.610  18.130  1.00 11.95           O  
ATOM   1409  NE2 GLN A  99      24.830  15.910  18.080  1.00  2.00           N  
ATOM   1410  H   GLN A  99      30.290  14.620  17.574  1.00  0.00           H  
ATOM   1411  HA  GLN A  99      27.718  15.273  18.875  1.00  0.00           H  
ATOM   1412 1HB  GLN A  99      28.504  16.689  17.007  1.00  0.00           H  
ATOM   1413 2HB  GLN A  99      28.578  15.286  15.951  1.00  0.00           H  
ATOM   1414 1HG  GLN A  99      26.510  16.559  15.549  1.00  0.00           H  
ATOM   1415 2HG  GLN A  99      26.125  14.948  16.218  1.00  0.00           H  
ATOM   1416 1HE2 GLN A  99      24.303  16.279  18.847  1.00  0.00           H  
ATOM   1417 2HE2 GLN A  99      24.581  15.027  17.682  1.00  0.00           H  
ATOM   1418  N   ILE A 100      26.720  13.030  18.540  1.00 11.92           N  
ATOM   1419  CA  ILE A 100      25.840  11.880  18.260  1.00  2.01           C  
ATOM   1420  C   ILE A 100      24.830  12.220  17.140  1.00 12.34           C  
ATOM   1421  O   ILE A 100      24.330  13.330  17.010  1.00 16.26           O  
ATOM   1422  CB  ILE A 100      25.170  11.360  19.540  1.00 12.84           C  
ATOM   1423  CG1 ILE A 100      24.770   9.890  19.380  1.00  3.32           C  
ATOM   1424  CG2 ILE A 100      23.970  12.200  19.970  1.00  6.86           C  
ATOM   1425  CD1 ILE A 100      24.400   9.210  20.700  1.00 37.06           C  
ATOM   1426  H   ILE A 100      26.619  13.526  19.414  1.00  0.00           H  
ATOM   1427  HA  ILE A 100      26.445  11.076  17.842  1.00  0.00           H  
ATOM   1428  HB  ILE A 100      25.890  11.370  20.357  1.00  0.00           H  
ATOM   1429 1HG1 ILE A 100      23.918   9.816  18.704  1.00  0.00           H  
ATOM   1430 2HG1 ILE A 100      25.593   9.336  18.928  1.00  0.00           H  
ATOM   1431 1HG2 ILE A 100      23.540  11.781  20.880  1.00  0.00           H  
ATOM   1432 2HG2 ILE A 100      24.291  13.223  20.159  1.00  0.00           H  
ATOM   1433 3HG2 ILE A 100      23.220  12.195  19.179  1.00  0.00           H  
ATOM   1434 1HD1 ILE A 100      24.128   8.171  20.511  1.00  0.00           H  
ATOM   1435 2HD1 ILE A 100      25.253   9.244  21.379  1.00  0.00           H  
ATOM   1436 3HD1 ILE A 100      23.556   9.729  21.152  1.00  0.00           H  
ATOM   1437  N   PHE A 101      24.660  11.250  16.260  1.00 10.66           N  
ATOM   1438  CA  PHE A 101      23.760  11.380  15.120  1.00  9.68           C  
ATOM   1439  C   PHE A 101      23.340   9.980  14.650  1.00  4.47           C  
ATOM   1440  O   PHE A 101      23.960   9.000  15.040  1.00 10.98           O  
ATOM   1441  CB  PHE A 101      24.470  12.210  14.020  1.00  2.00           C  
ATOM   1442  CG  PHE A 101      25.620  11.530  13.270  1.00 12.16           C  
ATOM   1443  CD1 PHE A 101      26.910  11.440  13.840  1.00  9.52           C  
ATOM   1444  CD2 PHE A 101      25.370  11.040  11.970  1.00 11.36           C  
ATOM   1445  CE1 PHE A 101      27.950  10.810  13.120  1.00  7.41           C  
ATOM   1446  CE2 PHE A 101      26.410  10.420  11.250  1.00  6.63           C  
ATOM   1447  CZ  PHE A 101      27.690  10.310  11.840  1.00 10.13           C  
ATOM   1448  H   PHE A 101      25.174  10.390  16.386  1.00  0.00           H  
ATOM   1449  HA  PHE A 101      22.860  11.903  15.447  1.00  0.00           H  
ATOM   1450 1HB  PHE A 101      23.744  12.511  13.266  1.00  0.00           H  
ATOM   1451 2HB  PHE A 101      24.881  13.118  14.458  1.00  0.00           H  
ATOM   1452  HD1 PHE A 101      27.085  11.859  14.831  1.00  0.00           H  
ATOM   1453  HD2 PHE A 101      24.378  11.131  11.525  1.00  0.00           H  
ATOM   1454  HE1 PHE A 101      28.941  10.718  13.564  1.00  0.00           H  
ATOM   1455  HE2 PHE A 101      26.237  10.028  10.248  1.00  0.00           H  
ATOM   1456  HZ  PHE A 101      28.482   9.824  11.273  1.00  0.00           H  
ATOM   1457  N   GLY A 102      22.280   9.930  13.860  1.00  6.33           N  
ATOM   1458  CA  GLY A 102      21.790   8.680  13.270  1.00  2.00           C  
ATOM   1459  C   GLY A 102      22.360   8.430  11.860  1.00 11.35           C  
ATOM   1460  O   GLY A 102      22.370   9.290  10.970  1.00 17.06           O  
ATOM   1461  H   GLY A 102      21.794  10.792  13.660  1.00  0.00           H  
ATOM   1462 1HA  GLY A 102      22.058   7.843  13.915  1.00  0.00           H  
ATOM   1463 2HA  GLY A 102      20.702   8.706  13.214  1.00  0.00           H  
ATOM   1464  N   LEU A 103      22.740   7.170  11.670  1.00 17.47           N  
ATOM   1465  CA  LEU A 103      23.120   6.590  10.360  1.00  5.04           C  
ATOM   1466  C   LEU A 103      21.960   5.710   9.890  1.00  9.25           C  
ATOM   1467  O   LEU A 103      21.640   4.740  10.570  1.00 20.24           O  
ATOM   1468  CB  LEU A 103      24.360   5.700  10.480  1.00  8.74           C  
ATOM   1469  CG  LEU A 103      25.680   6.420  10.730  1.00  9.06           C  
ATOM   1470  CD1 LEU A 103      25.790   6.860  12.190  1.00 12.92           C  
ATOM   1471  CD2 LEU A 103      26.810   5.430  10.480  1.00  6.10           C  
ATOM   1472  H   LEU A 103      22.764   6.585  12.493  1.00  0.00           H  
ATOM   1473  HA  LEU A 103      23.352   7.405   9.675  1.00  0.00           H  
ATOM   1474 1HB  LEU A 103      24.208   5.001  11.301  1.00  0.00           H  
ATOM   1475 2HB  LEU A 103      24.468   5.128   9.558  1.00  0.00           H  
ATOM   1476  HG  LEU A 103      25.766   7.269  10.051  1.00  0.00           H  
ATOM   1477 1HD1 LEU A 103      26.740   7.372  12.345  1.00  0.00           H  
ATOM   1478 2HD1 LEU A 103      24.970   7.538  12.428  1.00  0.00           H  
ATOM   1479 3HD1 LEU A 103      25.739   5.986  12.838  1.00  0.00           H  
ATOM   1480 1HD2 LEU A 103      27.769   5.921  10.651  1.00  0.00           H  
ATOM   1481 2HD2 LEU A 103      26.709   4.583  11.159  1.00  0.00           H  
ATOM   1482 3HD2 LEU A 103      26.763   5.076   9.450  1.00  0.00           H  
ATOM   1483  N   SER A 104      21.240   6.130   8.850  1.00  8.59           N  
ATOM   1484  CA  SER A 104      20.010   5.400   8.480  1.00  7.64           C  
ATOM   1485  C   SER A 104      20.280   3.970   8.030  1.00 12.08           C  
ATOM   1486  O   SER A 104      21.360   3.670   7.520  1.00 14.26           O  
ATOM   1487  CB  SER A 104      19.150   6.090   7.420  1.00  4.13           C  
ATOM   1488  OG  SER A 104      19.760   6.020   6.140  1.00 20.14           O  
ATOM   1489  H   SER A 104      21.515   6.936   8.308  1.00  0.00           H  
ATOM   1490  HA  SER A 104      19.386   5.300   9.369  1.00  0.00           H  
ATOM   1491 1HB  SER A 104      18.169   5.617   7.383  1.00  0.00           H  
ATOM   1492 2HB  SER A 104      19.000   7.133   7.696  1.00  0.00           H  
ATOM   1493  HG  SER A 104      20.584   5.543   6.265  1.00  0.00           H  
ATOM   1494  N   GLU A 105      19.390   3.080   8.430  1.00 14.24           N  
ATOM   1495  CA  GLU A 105      19.340   1.700   7.930  1.00 12.07           C  
ATOM   1496  C   GLU A 105      18.120   1.490   7.010  1.00 18.72           C  
ATOM   1497  O   GLU A 105      18.210   0.760   6.040  1.00 23.83           O  
ATOM   1498  CB  GLU A 105      19.280   0.700   9.080  1.00  7.71           C  
ATOM   1499  CG  GLU A 105      20.580   0.500   9.850  1.00 99.99           C  
ATOM   1500  CD  GLU A 105      20.410  -0.740  10.730  1.00 99.99           C  
ATOM   1501  OE1 GLU A 105      19.680  -0.640  11.750  1.00 46.14           O  
ATOM   1502  OE2 GLU A 105      21.000  -1.770  10.350  1.00 99.99           O  
ATOM   1503  H   GLU A 105      18.713   3.379   9.117  1.00  0.00           H  
ATOM   1504  HA  GLU A 105      20.246   1.507   7.355  1.00  0.00           H  
ATOM   1505 1HB  GLU A 105      18.525   1.018   9.800  1.00  0.00           H  
ATOM   1506 2HB  GLU A 105      18.978  -0.276   8.699  1.00  0.00           H  
ATOM   1507 1HG  GLU A 105      21.396   0.376   9.139  1.00  0.00           H  
ATOM   1508 2HG  GLU A 105      20.781   1.393  10.440  1.00  0.00           H  
ATOM   1509  N   THR A 106      17.000   2.120   7.360  1.00  7.06           N  
ATOM   1510  CA  THR A 106      15.760   2.140   6.540  1.00 14.93           C  
ATOM   1511  C   THR A 106      15.180   3.560   6.410  1.00 13.12           C  
ATOM   1512  O   THR A 106      15.280   4.400   7.290  1.00 19.84           O  
ATOM   1513  CB  THR A 106      14.660   1.180   7.020  1.00 11.57           C  
ATOM   1514  OG1 THR A 106      14.100   1.660   8.230  1.00 39.18           O  
ATOM   1515  CG2 THR A 106      15.150  -0.260   7.230  1.00 18.91           C  
ATOM   1516  H   THR A 106      17.014   2.610   8.243  1.00  0.00           H  
ATOM   1517  HA  THR A 106      16.013   1.840   5.523  1.00  0.00           H  
ATOM   1518  HB  THR A 106      13.856   1.150   6.284  1.00  0.00           H  
ATOM   1519  HG1 THR A 106      14.534   2.479   8.480  1.00  0.00           H  
ATOM   1520 1HG2 THR A 106      14.321  -0.881   7.568  1.00  0.00           H  
ATOM   1521 2HG2 THR A 106      15.538  -0.653   6.290  1.00  0.00           H  
ATOM   1522 3HG2 THR A 106      15.939  -0.270   7.981  1.00  0.00           H  
ATOM   1523  N   GLU A 107      14.730   3.880   5.200  1.00 10.21           N  
ATOM   1524  CA  GLU A 107      14.030   5.110   4.890  1.00  2.24           C  
ATOM   1525  C   GLU A 107      12.820   4.750   4.030  1.00  7.39           C  
ATOM   1526  O   GLU A 107      12.930   4.830   2.810  1.00 12.07           O  
ATOM   1527  CB  GLU A 107      14.980   6.040   4.160  1.00  2.00           C  
ATOM   1528  CG  GLU A 107      16.060   6.600   5.090  1.00  4.78           C  
ATOM   1529  CD  GLU A 107      16.900   7.680   4.410  1.00  7.75           C  
ATOM   1530  OE1 GLU A 107      16.260   8.530   3.740  1.00 18.19           O  
ATOM   1531  OE2 GLU A 107      18.130   7.660   4.650  1.00 23.42           O  
ATOM   1532  H   GLU A 107      14.897   3.210   4.463  1.00  0.00           H  
ATOM   1533  HA  GLU A 107      13.714   5.573   5.825  1.00  0.00           H  
ATOM   1534 1HB  GLU A 107      15.457   5.503   3.340  1.00  0.00           H  
ATOM   1535 2HB  GLU A 107      14.418   6.867   3.726  1.00  0.00           H  
ATOM   1536 1HG  GLU A 107      15.581   7.021   5.974  1.00  0.00           H  
ATOM   1537 2HG  GLU A 107      16.705   5.784   5.413  1.00  0.00           H  
ATOM   1538  N   PRO A 108      11.740   4.190   4.600  1.00  9.67           N  
ATOM   1539  CA  PRO A 108      10.580   3.730   3.810  1.00 20.85           C  
ATOM   1540  C   PRO A 108       9.870   4.900   3.120  1.00 27.38           C  
ATOM   1541  O   PRO A 108       9.790   6.000   3.680  1.00 32.35           O  
ATOM   1542  CB  PRO A 108       9.630   3.130   4.840  1.00 16.83           C  
ATOM   1543  CG  PRO A 108      10.520   2.760   6.020  1.00 29.73           C  
ATOM   1544  CD  PRO A 108      11.560   3.870   6.020  1.00 63.12           C  
ATOM   1545  HA  PRO A 108      10.910   2.958   3.100  1.00  0.00           H  
ATOM   1546 1HB  PRO A 108       8.855   3.863   5.109  1.00  0.00           H  
ATOM   1547 2HB  PRO A 108       9.113   2.259   4.412  1.00  0.00           H  
ATOM   1548 1HG  PRO A 108       9.926   2.717   6.945  1.00  0.00           H  
ATOM   1549 2HG  PRO A 108      10.950   1.758   5.872  1.00  0.00           H  
ATOM   1550 1HD  PRO A 108      11.173   4.736   6.577  1.00  0.00           H  
ATOM   1551 2HD  PRO A 108      12.491   3.501   6.474  1.00  0.00           H  
ATOM   1552  N   GLY A 109       9.270   4.580   1.980  1.00 17.70           N  
ATOM   1553  CA  GLY A 109       8.320   5.470   1.270  1.00 18.08           C  
ATOM   1554  C   GLY A 109       8.940   6.290   0.120  1.00 19.56           C  
ATOM   1555  O   GLY A 109      10.130   6.200  -0.170  1.00 67.25           O  
ATOM   1556  H   GLY A 109       9.484   3.675   1.587  1.00  0.00           H  
ATOM   1557 1HA  GLY A 109       7.505   4.876   0.855  1.00  0.00           H  
ATOM   1558 2HA  GLY A 109       7.878   6.170   1.979  1.00  0.00           H  
ATOM   1559  N   SER A 110       8.090   7.160  -0.410  1.00 44.69           N  
ATOM   1560  CA  SER A 110       8.400   7.950  -1.610  1.00 99.99           C  
ATOM   1561  C   SER A 110       8.770   9.420  -1.380  1.00 21.13           C  
ATOM   1562  O   SER A 110       9.620   9.940  -2.110  1.00 99.99           O  
ATOM   1563  CB  SER A 110       7.230   7.820  -2.590  1.00 32.41           C  
ATOM   1564  OG  SER A 110       6.010   8.170  -1.920  1.00 99.99           O  
ATOM   1565  H   SER A 110       7.193   7.278   0.038  1.00  0.00           H  
ATOM   1566  HA  SER A 110       9.306   7.547  -2.065  1.00  0.00           H  
ATOM   1567 1HB  SER A 110       7.398   8.474  -3.445  1.00  0.00           H  
ATOM   1568 2HB  SER A 110       7.181   6.798  -2.964  1.00  0.00           H  
ATOM   1569  HG  SER A 110       6.258   8.396  -1.020  1.00  0.00           H  
ATOM   1570  N   PHE A 111       8.320  10.030  -0.270  1.00 17.36           N  
ATOM   1571  CA  PHE A 111       8.650  11.420   0.100  1.00 99.99           C  
ATOM   1572  C   PHE A 111      10.170  11.660   0.160  1.00 16.40           C  
ATOM   1573  O   PHE A 111      10.710  12.400  -0.650  1.00 99.99           O  
ATOM   1574  CB  PHE A 111       8.000  11.810   1.450  1.00 19.21           C  
ATOM   1575  CG  PHE A 111       8.260  13.280   1.840  1.00 46.60           C  
ATOM   1576  CD1 PHE A 111       7.630  14.320   1.120  1.00 60.89           C  
ATOM   1577  CD2 PHE A 111       9.210  13.570   2.850  1.00 37.37           C  
ATOM   1578  CE1 PHE A 111       7.960  15.660   1.400  1.00 38.10           C  
ATOM   1579  CE2 PHE A 111       9.540  14.920   3.140  1.00 32.62           C  
ATOM   1580  CZ  PHE A 111       8.910  15.950   2.410  1.00 66.89           C  
ATOM   1581  H   PHE A 111       7.720   9.489   0.336  1.00  0.00           H  
ATOM   1582  HA  PHE A 111       8.261  12.085  -0.672  1.00  0.00           H  
ATOM   1583 1HB  PHE A 111       6.924  11.649   1.395  1.00  0.00           H  
ATOM   1584 2HB  PHE A 111       8.387  11.167   2.239  1.00  0.00           H  
ATOM   1585  HD1 PHE A 111       6.894  14.069   0.356  1.00  0.00           H  
ATOM   1586  HD2 PHE A 111       9.688  12.761   3.404  1.00  0.00           H  
ATOM   1587  HE1 PHE A 111       7.485  16.466   0.841  1.00  0.00           H  
ATOM   1588  HE2 PHE A 111      10.268  15.167   3.912  1.00  0.00           H  
ATOM   1589  HZ  PHE A 111       9.169  16.984   2.636  1.00  0.00           H  
ATOM   1590  N   LEU A 112      10.830  10.870   1.010  1.00 18.05           N  
ATOM   1591  CA  LEU A 112      12.300  10.910   1.160  1.00 27.23           C  
ATOM   1592  C   LEU A 112      13.060  10.590  -0.130  1.00  7.75           C  
ATOM   1593  O   LEU A 112      14.140  11.130  -0.330  1.00 19.88           O  
ATOM   1594  CB  LEU A 112      12.770  10.000   2.300  1.00  6.08           C  
ATOM   1595  CG  LEU A 112      12.340  10.440   3.700  1.00 24.73           C  
ATOM   1596  CD1 LEU A 112      12.830   9.400   4.700  1.00 10.95           C  
ATOM   1597  CD2 LEU A 112      12.980  11.760   4.100  1.00 16.55           C  
ATOM   1598  H   LEU A 112      10.296  10.221   1.570  1.00  0.00           H  
ATOM   1599  HA  LEU A 112      12.596  11.932   1.396  1.00  0.00           H  
ATOM   1600 1HB  LEU A 112      12.381   8.998   2.127  1.00  0.00           H  
ATOM   1601 2HB  LEU A 112      13.859   9.953   2.281  1.00  0.00           H  
ATOM   1602  HG  LEU A 112      11.257  10.564   3.726  1.00  0.00           H  
ATOM   1603 1HD1 LEU A 112      12.533   9.695   5.707  1.00  0.00           H  
ATOM   1604 2HD1 LEU A 112      12.390   8.431   4.462  1.00  0.00           H  
ATOM   1605 3HD1 LEU A 112      13.916   9.329   4.648  1.00  0.00           H  
ATOM   1606 1HD2 LEU A 112      12.648  12.037   5.101  1.00  0.00           H  
ATOM   1607 2HD2 LEU A 112      14.065  11.655   4.094  1.00  0.00           H  
ATOM   1608 3HD2 LEU A 112      12.687  12.536   3.393  1.00  0.00           H  
ATOM   1609  N   TYR A 113      12.450   9.830  -1.050  1.00 14.86           N  
ATOM   1610  CA  TYR A 113      13.040   9.520  -2.380  1.00 17.85           C  
ATOM   1611  C   TYR A 113      13.060  10.720  -3.350  1.00 12.41           C  
ATOM   1612  O   TYR A 113      14.020  10.870  -4.090  1.00 49.90           O  
ATOM   1613  CB  TYR A 113      12.380   8.250  -2.980  1.00  9.69           C  
ATOM   1614  CG  TYR A 113      12.930   7.820  -4.350  1.00 16.60           C  
ATOM   1615  CD1 TYR A 113      14.140   7.110  -4.440  1.00 99.99           C  
ATOM   1616  CD2 TYR A 113      12.220   8.200  -5.520  1.00 47.07           C  
ATOM   1617  CE1 TYR A 113      14.660   6.790  -5.710  1.00 16.73           C  
ATOM   1618  CE2 TYR A 113      12.740   7.890  -6.790  1.00 99.99           C  
ATOM   1619  CZ  TYR A 113      13.960   7.180  -6.880  1.00 33.59           C  
ATOM   1620  OH  TYR A 113      14.420   6.820  -8.100  1.00 88.92           O  
ATOM   1621  H   TYR A 113      11.542   9.454  -0.815  1.00  0.00           H  
ATOM   1622  HA  TYR A 113      14.106   9.332  -2.250  1.00  0.00           H  
ATOM   1623 1HB  TYR A 113      12.512   7.412  -2.294  1.00  0.00           H  
ATOM   1624 2HB  TYR A 113      11.309   8.415  -3.092  1.00  0.00           H  
ATOM   1625  HD1 TYR A 113      14.666   6.813  -3.533  1.00  0.00           H  
ATOM   1626  HD2 TYR A 113      11.273   8.733  -5.434  1.00  0.00           H  
ATOM   1627  HE1 TYR A 113      15.597   6.240  -5.792  1.00  0.00           H  
ATOM   1628  HE2 TYR A 113      12.204   8.197  -7.688  1.00  0.00           H  
ATOM   1629  HH  TYR A 113      13.806   7.121  -8.774  1.00  0.00           H  
ATOM   1630  N   TYR A 114      11.990  11.530  -3.350  1.00 30.70           N  
ATOM   1631  CA  TYR A 114      11.860  12.710  -4.250  1.00 66.58           C  
ATOM   1632  C   TYR A 114      12.370  14.050  -3.660  1.00 17.76           C  
ATOM   1633  O   TYR A 114      12.510  15.040  -4.370  1.00 99.99           O  
ATOM   1634  CB  TYR A 114      10.410  12.850  -4.740  1.00 19.35           C  
ATOM   1635  CG  TYR A 114       9.960  11.770  -5.730  1.00 99.99           C  
ATOM   1636  CD1 TYR A 114      10.570  11.640  -7.000  1.00 25.04           C  
ATOM   1637  CD2 TYR A 114       8.900  10.910  -5.350  1.00 24.20           C  
ATOM   1638  CE1 TYR A 114      10.150  10.630  -7.880  1.00 99.99           C  
ATOM   1639  CE2 TYR A 114       8.470   9.900  -6.230  1.00 86.19           C  
ATOM   1640  CZ  TYR A 114       9.110   9.760  -7.480  1.00 99.99           C  
ATOM   1641  OH  TYR A 114       8.800   8.690  -8.260  1.00 92.18           O  
ATOM   1642  H   TYR A 114      11.243  11.319  -2.704  1.00  0.00           H  
ATOM   1643  HA  TYR A 114      12.508  12.560  -5.114  1.00  0.00           H  
ATOM   1644 1HB  TYR A 114       9.732  12.819  -3.886  1.00  0.00           H  
ATOM   1645 2HB  TYR A 114      10.282  13.817  -5.225  1.00  0.00           H  
ATOM   1646  HD1 TYR A 114      11.366  12.324  -7.295  1.00  0.00           H  
ATOM   1647  HD2 TYR A 114       8.420  11.033  -4.379  1.00  0.00           H  
ATOM   1648  HE1 TYR A 114      10.620  10.530  -8.858  1.00  0.00           H  
ATOM   1649  HE2 TYR A 114       7.652   9.239  -5.943  1.00  0.00           H  
ATOM   1650  HH  TYR A 114       8.145   8.149  -7.813  1.00  0.00           H  
ATOM   1651  N   ALA A 115      12.590  14.070  -2.340  1.00 20.56           N  
ATOM   1652  CA  ALA A 115      13.130  15.200  -1.580  1.00 17.14           C  
ATOM   1653  C   ALA A 115      14.590  15.530  -1.950  1.00 22.20           C  
ATOM   1654  O   ALA A 115      15.430  14.630  -1.990  1.00 45.44           O  
ATOM   1655  CB  ALA A 115      13.030  14.870  -0.090  1.00  3.58           C  
ATOM   1656  H   ALA A 115      12.353  13.218  -1.853  1.00  0.00           H  
ATOM   1657  HA  ALA A 115      12.526  16.079  -1.806  1.00  0.00           H  
ATOM   1658 1HB  ALA A 115      13.428  15.700   0.494  1.00  0.00           H  
ATOM   1659 2HB  ALA A 115      11.986  14.706   0.177  1.00  0.00           H  
ATOM   1660 3HB  ALA A 115      13.604  13.970   0.122  1.00  0.00           H  
ATOM   1661  N   PRO A 116      14.920  16.820  -2.140  1.00 24.74           N  
ATOM   1662  CA  PRO A 116      16.280  17.270  -2.540  1.00 29.60           C  
ATOM   1663  C   PRO A 116      17.400  17.180  -1.480  1.00  8.89           C  
ATOM   1664  O   PRO A 116      18.570  17.360  -1.780  1.00 78.59           O  
ATOM   1665  CB  PRO A 116      16.030  18.690  -3.020  1.00 19.31           C  
ATOM   1666  CG  PRO A 116      14.870  19.180  -2.170  1.00 99.99           C  
ATOM   1667  CD  PRO A 116      13.980  17.960  -2.060  1.00 20.55           C  
ATOM   1668  HA  PRO A 116      16.646  16.632  -3.358  1.00  0.00           H  
ATOM   1669 1HB  PRO A 116      16.938  19.297  -2.889  1.00  0.00           H  
ATOM   1670 2HB  PRO A 116      15.797  18.688  -4.095  1.00  0.00           H  
ATOM   1671 1HG  PRO A 116      15.237  19.538  -1.197  1.00  0.00           H  
ATOM   1672 2HG  PRO A 116      14.376  20.034  -2.657  1.00  0.00           H  
ATOM   1673 1HD  PRO A 116      13.454  17.975  -1.094  1.00  0.00           H  
ATOM   1674 2HD  PRO A 116      13.262  17.953  -2.893  1.00  0.00           H  
ATOM   1675  N   PHE A 117      16.970  17.050  -0.220  1.00 23.65           N  
ATOM   1676  CA  PHE A 117      17.850  16.920   0.970  1.00 20.16           C  
ATOM   1677  C   PHE A 117      18.130  15.440   1.340  1.00 12.36           C  
ATOM   1678  O   PHE A 117      17.310  14.570   1.070  1.00 20.85           O  
ATOM   1679  CB  PHE A 117      17.230  17.710   2.140  1.00  4.98           C  
ATOM   1680  CG  PHE A 117      15.820  17.280   2.570  1.00 13.33           C  
ATOM   1681  CD1 PHE A 117      15.650  16.240   3.510  1.00  9.74           C  
ATOM   1682  CD2 PHE A 117      14.700  17.910   2.000  1.00 13.69           C  
ATOM   1683  CE1 PHE A 117      14.360  15.810   3.890  1.00 10.63           C  
ATOM   1684  CE2 PHE A 117      13.400  17.480   2.370  1.00 17.18           C  
ATOM   1685  CZ  PHE A 117      13.240  16.440   3.310  1.00  5.70           C  
ATOM   1686  H   PHE A 117      15.968  17.042  -0.094  1.00  0.00           H  
ATOM   1687  HA  PHE A 117      18.826  17.341   0.726  1.00  0.00           H  
ATOM   1688 1HB  PHE A 117      17.871  17.624   3.017  1.00  0.00           H  
ATOM   1689 2HB  PHE A 117      17.175  18.766   1.877  1.00  0.00           H  
ATOM   1690  HD1 PHE A 117      16.530  15.767   3.946  1.00  0.00           H  
ATOM   1691  HD2 PHE A 117      14.822  18.714   1.273  1.00  0.00           H  
ATOM   1692  HE1 PHE A 117      14.246  15.007   4.618  1.00  0.00           H  
ATOM   1693  HE2 PHE A 117      12.524  17.953   1.927  1.00  0.00           H  
ATOM   1694  HZ  PHE A 117      12.234  16.125   3.584  1.00  0.00           H  
ATOM   1695  N   ASP A 118      19.270  15.190   2.000  1.00  8.84           N  
ATOM   1696  CA  ASP A 118      19.700  13.860   2.450  1.00  6.26           C  
ATOM   1697  C   ASP A 118      19.190  13.560   3.860  1.00 11.73           C  
ATOM   1698  O   ASP A 118      18.780  12.440   4.080  1.00 13.74           O  
ATOM   1699  CB  ASP A 118      21.220  13.740   2.520  1.00  2.00           C  
ATOM   1700  CG  ASP A 118      21.950  14.060   1.210  1.00  3.58           C  
ATOM   1701  OD1 ASP A 118      21.450  13.650   0.130  1.00 16.38           O  
ATOM   1702  OD2 ASP A 118      23.000  14.730   1.320  1.00 13.07           O  
ATOM   1703  H   ASP A 118      19.859  15.988   2.190  1.00  0.00           H  
ATOM   1704  HA  ASP A 118      19.339  13.120   1.736  1.00  0.00           H  
ATOM   1705 1HB  ASP A 118      21.603  14.414   3.286  1.00  0.00           H  
ATOM   1706 2HB  ASP A 118      21.492  12.725   2.811  1.00  0.00           H  
ATOM   1707  N   GLY A 119      19.240  14.520   4.790  1.00 10.16           N  
ATOM   1708  CA  GLY A 119      18.870  14.260   6.200  1.00  2.00           C  
ATOM   1709  C   GLY A 119      18.140  15.420   6.860  1.00  7.85           C  
ATOM   1710  O   GLY A 119      17.720  16.360   6.190  1.00  8.81           O  
ATOM   1711  H   GLY A 119      19.538  15.447   4.523  1.00  0.00           H  
ATOM   1712 1HA  GLY A 119      18.234  13.376   6.252  1.00  0.00           H  
ATOM   1713 2HA  GLY A 119      19.768  14.043   6.778  1.00  0.00           H  
ATOM   1714  N   ILE A 120      18.080  15.380   8.170  1.00  3.37           N  
ATOM   1715  CA  ILE A 120      17.460  16.430   8.990  1.00  3.09           C  
ATOM   1716  C   ILE A 120      18.390  16.770  10.150  1.00  7.17           C  
ATOM   1717  O   ILE A 120      18.980  15.880  10.760  1.00 13.39           O  
ATOM   1718  CB  ILE A 120      16.070  15.970   9.460  1.00  5.74           C  
ATOM   1719  CG1 ILE A 120      15.160  15.990   8.230  1.00  9.48           C  
ATOM   1720  CG2 ILE A 120      15.490  16.880  10.560  1.00  4.00           C  
ATOM   1721  CD1 ILE A 120      13.950  15.080   8.360  1.00 18.22           C  
ATOM   1722  H   ILE A 120      18.487  14.576   8.626  1.00  0.00           H  
ATOM   1723  HA  ILE A 120      17.349  17.325   8.379  1.00  0.00           H  
ATOM   1724  HB  ILE A 120      16.138  14.959   9.861  1.00  0.00           H  
ATOM   1725 1HG1 ILE A 120      14.810  17.007   8.053  1.00  0.00           H  
ATOM   1726 2HG1 ILE A 120      15.728  15.683   7.352  1.00  0.00           H  
ATOM   1727 1HG2 ILE A 120      14.508  16.512  10.856  1.00  0.00           H  
ATOM   1728 2HG2 ILE A 120      16.154  16.876  11.423  1.00  0.00           H  
ATOM   1729 3HG2 ILE A 120      15.397  17.897  10.179  1.00  0.00           H  
ATOM   1730 1HD1 ILE A 120      13.348  15.143   7.453  1.00  0.00           H  
ATOM   1731 2HD1 ILE A 120      14.282  14.051   8.505  1.00  0.00           H  
ATOM   1732 3HD1 ILE A 120      13.351  15.392   9.214  1.00  0.00           H  
ATOM   1733  N   LEU A 121      18.500  18.080  10.380  1.00 10.42           N  
ATOM   1734  CA  LEU A 121      19.200  18.660  11.530  1.00  2.00           C  
ATOM   1735  C   LEU A 121      18.150  19.420  12.340  1.00  8.28           C  
ATOM   1736  O   LEU A 121      17.650  20.460  11.920  1.00  9.55           O  
ATOM   1737  CB  LEU A 121      20.320  19.590  11.060  1.00  2.00           C  
ATOM   1738  CG  LEU A 121      21.290  19.910  12.190  1.00  2.00           C  
ATOM   1739  CD1 LEU A 121      22.680  20.210  11.630  1.00  2.00           C  
ATOM   1740  CD2 LEU A 121      20.800  21.060  13.060  1.00 12.18           C  
ATOM   1741  H   LEU A 121      18.066  18.695   9.707  1.00  0.00           H  
ATOM   1742  HA  LEU A 121      19.640  17.850  12.111  1.00  0.00           H  
ATOM   1743 1HB  LEU A 121      20.851  19.108  10.241  1.00  0.00           H  
ATOM   1744 2HB  LEU A 121      19.873  20.510  10.683  1.00  0.00           H  
ATOM   1745  HG  LEU A 121      21.411  19.032  12.826  1.00  0.00           H  
ATOM   1746 1HD1 LEU A 121      23.362  20.437  12.450  1.00  0.00           H  
ATOM   1747 2HD1 LEU A 121      23.047  19.341  11.083  1.00  0.00           H  
ATOM   1748 3HD1 LEU A 121      22.624  21.066  10.958  1.00  0.00           H  
ATOM   1749 1HD2 LEU A 121      21.524  21.251  13.853  1.00  0.00           H  
ATOM   1750 2HD2 LEU A 121      20.686  21.956  12.449  1.00  0.00           H  
ATOM   1751 3HD2 LEU A 121      19.839  20.798  13.502  1.00  0.00           H  
ATOM   1752  N   GLY A 122      17.690  18.750  13.380  1.00  3.97           N  
ATOM   1753  CA  GLY A 122      16.710  19.290  14.340  1.00  3.92           C  
ATOM   1754  C   GLY A 122      17.340  20.290  15.320  1.00  7.37           C  
ATOM   1755  O   GLY A 122      18.440  20.070  15.820  1.00  4.96           O  
ATOM   1756  H   GLY A 122      18.041  17.812  13.511  1.00  0.00           H  
ATOM   1757 1HA  GLY A 122      15.903  19.783  13.798  1.00  0.00           H  
ATOM   1758 2HA  GLY A 122      16.265  18.471  14.904  1.00  0.00           H  
ATOM   1759  N   LEU A 123      16.580  21.350  15.540  1.00  6.34           N  
ATOM   1760  CA  LEU A 123      16.950  22.570  16.310  1.00  5.94           C  
ATOM   1761  C   LEU A 123      16.040  22.880  17.490  1.00  4.34           C  
ATOM   1762  O   LEU A 123      16.110  23.980  18.050  1.00 14.18           O  
ATOM   1763  CB  LEU A 123      16.910  23.790  15.400  1.00  2.00           C  
ATOM   1764  CG  LEU A 123      17.990  23.790  14.320  1.00  9.68           C  
ATOM   1765  CD1 LEU A 123      17.670  24.870  13.290  1.00  6.34           C  
ATOM   1766  CD2 LEU A 123      19.360  24.000  14.950  1.00  2.00           C  
ATOM   1767  H   LEU A 123      15.660  21.289  15.127  1.00  0.00           H  
ATOM   1768  HA  LEU A 123      17.964  22.445  16.689  1.00  0.00           H  
ATOM   1769 1HB  LEU A 123      15.935  23.832  14.918  1.00  0.00           H  
ATOM   1770 2HB  LEU A 123      17.028  24.684  16.012  1.00  0.00           H  
ATOM   1771  HG  LEU A 123      17.980  22.834  13.796  1.00  0.00           H  
ATOM   1772 1HD1 LEU A 123      18.438  24.874  12.516  1.00  0.00           H  
ATOM   1773 2HD1 LEU A 123      16.700  24.664  12.836  1.00  0.00           H  
ATOM   1774 3HD1 LEU A 123      17.643  25.843  13.779  1.00  0.00           H  
ATOM   1775 1HD2 LEU A 123      20.123  23.998  14.171  1.00  0.00           H  
ATOM   1776 2HD2 LEU A 123      19.378  24.957  15.472  1.00  0.00           H  
ATOM   1777 3HD2 LEU A 123      19.562  23.196  15.658  1.00  0.00           H  
ATOM   1778  N   ALA A 124      15.150  21.930  17.820  1.00  2.00           N  
ATOM   1779  CA  ALA A 124      14.260  22.020  18.980  1.00  2.00           C  
ATOM   1780  C   ALA A 124      14.940  21.470  20.250  1.00  8.13           C  
ATOM   1781  O   ALA A 124      16.160  21.320  20.290  1.00  7.34           O  
ATOM   1782  CB  ALA A 124      12.940  21.310  18.630  1.00  2.00           C  
ATOM   1783  H   ALA A 124      15.103  21.114  17.226  1.00  0.00           H  
ATOM   1784  HA  ALA A 124      14.072  23.075  19.182  1.00  0.00           H  
ATOM   1785 1HB  ALA A 124      12.261  21.365  19.481  1.00  0.00           H  
ATOM   1786 2HB  ALA A 124      12.482  21.797  17.769  1.00  0.00           H  
ATOM   1787 3HB  ALA A 124      13.140  20.266  18.393  1.00  0.00           H  
ATOM   1788  N   TYR A 125      14.190  21.280  21.330  1.00 10.28           N  
ATOM   1789  CA  TYR A 125      14.710  20.900  22.660  1.00  6.08           C  
ATOM   1790  C   TYR A 125      15.110  19.410  22.820  1.00 18.88           C  
ATOM   1791  O   TYR A 125      14.520  18.570  22.140  1.00 10.76           O  
ATOM   1792  CB  TYR A 125      13.620  21.240  23.660  1.00 14.74           C  
ATOM   1793  CG  TYR A 125      13.590  22.740  23.930  1.00  6.60           C  
ATOM   1794  CD1 TYR A 125      12.750  23.590  23.190  1.00  9.71           C  
ATOM   1795  CD2 TYR A 125      14.330  23.200  25.030  1.00 11.44           C  
ATOM   1796  CE1 TYR A 125      12.620  24.940  23.580  1.00  3.83           C  
ATOM   1797  CE2 TYR A 125      14.210  24.550  25.410  1.00  3.01           C  
ATOM   1798  CZ  TYR A 125      13.370  25.400  24.680  1.00 10.85           C  
ATOM   1799  OH  TYR A 125      13.380  26.720  25.010  1.00 14.46           O  
ATOM   1800  H   TYR A 125      13.196  21.410  21.209  1.00  0.00           H  
ATOM   1801  HA  TYR A 125      15.609  21.484  22.860  1.00  0.00           H  
ATOM   1802 1HB  TYR A 125      12.654  20.914  23.271  1.00  0.00           H  
ATOM   1803 2HB  TYR A 125      13.798  20.700  24.589  1.00  0.00           H  
ATOM   1804  HD1 TYR A 125      12.208  23.204  22.326  1.00  0.00           H  
ATOM   1805  HD2 TYR A 125      14.983  22.516  25.572  1.00  0.00           H  
ATOM   1806  HE1 TYR A 125      11.972  25.610  23.016  1.00  0.00           H  
ATOM   1807  HE2 TYR A 125      14.769  24.927  26.267  1.00  0.00           H  
ATOM   1808  HH  TYR A 125      13.997  26.864  25.732  1.00  0.00           H  
ATOM   1809  N   PRO A 126      16.050  19.050  23.710  1.00 10.95           N  
ATOM   1810  CA  PRO A 126      16.440  17.650  23.930  1.00 14.87           C  
ATOM   1811  C   PRO A 126      15.330  16.710  24.370  1.00 12.97           C  
ATOM   1812  O   PRO A 126      15.420  15.530  24.040  1.00 25.34           O  
ATOM   1813  CB  PRO A 126      17.610  17.640  24.910  1.00  6.98           C  
ATOM   1814  CG  PRO A 126      17.630  19.050  25.470  1.00 14.96           C  
ATOM   1815  CD  PRO A 126      17.010  19.940  24.400  1.00 20.35           C  
ATOM   1816  HA  PRO A 126      16.773  17.213  22.977  1.00  0.00           H  
ATOM   1817 1HB  PRO A 126      17.447  16.874  25.682  1.00  0.00           H  
ATOM   1818 2HB  PRO A 126      18.539  17.374  24.384  1.00  0.00           H  
ATOM   1819 1HG  PRO A 126      17.065  19.092  26.413  1.00  0.00           H  
ATOM   1820 2HG  PRO A 126      18.662  19.351  25.704  1.00  0.00           H  
ATOM   1821 1HD  PRO A 126      16.497  20.787  24.879  1.00  0.00           H  
ATOM   1822 2HD  PRO A 126      17.796  20.297  23.719  1.00  0.00           H  
ATOM   1823  N   SER A 127      14.290  17.230  25.020  1.00 12.51           N  
ATOM   1824  CA  SER A 127      13.130  16.440  25.500  1.00 16.45           C  
ATOM   1825  C   SER A 127      12.320  15.660  24.440  1.00 12.42           C  
ATOM   1826  O   SER A 127      11.710  14.640  24.750  1.00 35.13           O  
ATOM   1827  CB  SER A 127      12.160  17.300  26.330  1.00 12.46           C  
ATOM   1828  OG  SER A 127      11.730  18.410  25.550  1.00 21.82           O  
ATOM   1829  H   SER A 127      14.310  18.226  25.187  1.00  0.00           H  
ATOM   1830  HA  SER A 127      13.499  15.636  26.138  1.00  0.00           H  
ATOM   1831 1HB  SER A 127      11.307  16.694  26.635  1.00  0.00           H  
ATOM   1832 2HB  SER A 127      12.660  17.641  27.236  1.00  0.00           H  
ATOM   1833  HG  SER A 127      12.169  18.322  24.700  1.00  0.00           H  
ATOM   1834  N   ILE A 128      12.360  16.120  23.190  1.00 15.19           N  
ATOM   1835  CA  ILE A 128      11.670  15.470  22.060  1.00 25.06           C  
ATOM   1836  C   ILE A 128      12.620  14.730  21.100  1.00  6.81           C  
ATOM   1837  O   ILE A 128      12.230  14.310  20.010  1.00 12.29           O  
ATOM   1838  CB  ILE A 128      10.740  16.440  21.280  1.00  7.04           C  
ATOM   1839  CG1 ILE A 128      11.510  17.610  20.670  1.00 22.46           C  
ATOM   1840  CG2 ILE A 128       9.590  16.960  22.170  1.00  8.79           C  
ATOM   1841  CD1 ILE A 128      10.760  18.220  19.490  1.00 12.89           C  
ATOM   1842  H   ILE A 128      12.895  16.960  23.022  1.00  0.00           H  
ATOM   1843  HA  ILE A 128      11.048  14.665  22.451  1.00  0.00           H  
ATOM   1844  HB  ILE A 128      10.307  15.920  20.426  1.00  0.00           H  
ATOM   1845 1HG1 ILE A 128      11.673  18.373  21.430  1.00  0.00           H  
ATOM   1846 2HG1 ILE A 128      12.490  17.267  20.337  1.00  0.00           H  
ATOM   1847 1HG2 ILE A 128       8.960  17.636  21.592  1.00  0.00           H  
ATOM   1848 2HG2 ILE A 128       8.993  16.119  22.521  1.00  0.00           H  
ATOM   1849 3HG2 ILE A 128      10.005  17.493  23.026  1.00  0.00           H  
ATOM   1850 1HD1 ILE A 128      11.338  19.049  19.081  1.00  0.00           H  
ATOM   1851 2HD1 ILE A 128      10.617  17.462  18.719  1.00  0.00           H  
ATOM   1852 3HD1 ILE A 128       9.790  18.585  19.825  1.00  0.00           H  
ATOM   1853  N   SER A 129      13.890  14.580  21.510  1.00  4.64           N  
ATOM   1854  CA  SER A 129      14.900  13.860  20.720  1.00 17.58           C  
ATOM   1855  C   SER A 129      14.740  12.350  20.930  1.00 13.21           C  
ATOM   1856  O   SER A 129      14.770  11.860  22.050  1.00 14.61           O  
ATOM   1857  CB  SER A 129      16.310  14.260  21.130  1.00  8.20           C  
ATOM   1858  OG  SER A 129      17.210  13.770  20.140  1.00 19.82           O  
ATOM   1859  H   SER A 129      14.154  14.981  22.398  1.00  0.00           H  
ATOM   1860  HA  SER A 129      14.764  14.116  19.668  1.00  0.00           H  
ATOM   1861 1HB  SER A 129      16.370  15.345  21.215  1.00  0.00           H  
ATOM   1862 2HB  SER A 129      16.536  13.842  22.110  1.00  0.00           H  
ATOM   1863  HG  SER A 129      16.667  13.321  19.487  1.00  0.00           H  
ATOM   1864  N   SER A 130      14.410  11.650  19.850  1.00 13.10           N  
ATOM   1865  CA  SER A 130      14.330  10.180  19.860  1.00  8.63           C  
ATOM   1866  C   SER A 130      15.660   9.610  20.330  1.00 11.75           C  
ATOM   1867  O   SER A 130      16.720  10.150  20.010  1.00 18.34           O  
ATOM   1868  CB  SER A 130      14.020   9.610  18.480  1.00  9.70           C  
ATOM   1869  OG  SER A 130      12.780  10.120  18.000  1.00 86.60           O  
ATOM   1870  H   SER A 130      14.208  12.148  18.995  1.00  0.00           H  
ATOM   1871  HA  SER A 130      13.525   9.882  20.533  1.00  0.00           H  
ATOM   1872 1HB  SER A 130      14.822   9.871  17.790  1.00  0.00           H  
ATOM   1873 2HB  SER A 130      13.978   8.523  18.537  1.00  0.00           H  
ATOM   1874  HG  SER A 130      12.451  10.706  18.686  1.00  0.00           H  
ATOM   1875  N   SER A 131      15.550   8.610  21.200  1.00 10.17           N  
ATOM   1876  CA  SER A 131      16.650   7.880  21.880  1.00 15.15           C  
ATOM   1877  C   SER A 131      17.520   8.780  22.800  1.00 13.83           C  
ATOM   1878  O   SER A 131      18.660   8.480  23.130  1.00 22.90           O  
ATOM   1879  CB  SER A 131      17.510   7.060  20.900  1.00 13.53           C  
ATOM   1880  OG  SER A 131      16.710   6.100  20.200  1.00 35.44           O  
ATOM   1881  H   SER A 131      14.594   8.349  21.392  1.00  0.00           H  
ATOM   1882  HA  SER A 131      16.212   7.184  22.597  1.00  0.00           H  
ATOM   1883 1HB  SER A 131      17.988   7.731  20.186  1.00  0.00           H  
ATOM   1884 2HB  SER A 131      18.300   6.550  21.449  1.00  0.00           H  
ATOM   1885  HG  SER A 131      15.814   6.213  20.527  1.00  0.00           H  
ATOM   1886  N   GLY A 132      16.930   9.890  23.220  1.00 15.61           N  
ATOM   1887  CA  GLY A 132      17.570  10.930  24.050  1.00  7.94           C  
ATOM   1888  C   GLY A 132      18.920  11.400  23.470  1.00  9.98           C  
ATOM   1889  O   GLY A 132      19.800  11.800  24.210  1.00 14.29           O  
ATOM   1890  H   GLY A 132      15.968  10.010  22.937  1.00  0.00           H  
ATOM   1891 1HA  GLY A 132      16.903  11.788  24.137  1.00  0.00           H  
ATOM   1892 2HA  GLY A 132      17.731  10.544  25.056  1.00  0.00           H  
ATOM   1893  N   ALA A 133      19.060  11.320  22.150  1.00 10.98           N  
ATOM   1894  CA  ALA A 133      20.260  11.770  21.450  1.00 10.06           C  
ATOM   1895  C   ALA A 133      20.400  13.310  21.570  1.00 16.07           C  
ATOM   1896  O   ALA A 133      19.530  14.040  21.100  1.00 18.49           O  
ATOM   1897  CB  ALA A 133      20.140  11.330  19.980  1.00  7.92           C  
ATOM   1898  H   ALA A 133      18.297  10.929  21.616  1.00  0.00           H  
ATOM   1899  HA  ALA A 133      21.122  11.292  21.915  1.00  0.00           H  
ATOM   1900 1HB  ALA A 133      21.024  11.653  19.430  1.00  0.00           H  
ATOM   1901 2HB  ALA A 133      20.059  10.244  19.931  1.00  0.00           H  
ATOM   1902 3HB  ALA A 133      19.253  11.780  19.537  1.00  0.00           H  
ATOM   1903  N   THR A 134      21.530  13.780  22.090  1.00 13.17           N  
ATOM   1904  CA  THR A 134      21.880  15.230  22.230  1.00 11.63           C  
ATOM   1905  C   THR A 134      21.740  16.000  20.900  1.00  8.76           C  
ATOM   1906  O   THR A 134      22.450  15.690  19.950  1.00 15.16           O  
ATOM   1907  CB  THR A 134      23.340  15.350  22.730  1.00  7.71           C  
ATOM   1908  OG1 THR A 134      23.500  14.520  23.880  1.00 19.23           O  
ATOM   1909  CG2 THR A 134      23.700  16.800  23.070  1.00  3.23           C  
ATOM   1910  H   THR A 134      22.187  13.082  22.408  1.00  0.00           H  
ATOM   1911  HA  THR A 134      21.209  15.679  22.963  1.00  0.00           H  
ATOM   1912  HB  THR A 134      24.020  14.994  21.956  1.00  0.00           H  
ATOM   1913  HG1 THR A 134      22.668  14.082  24.076  1.00  0.00           H  
ATOM   1914 1HG2 THR A 134      24.732  16.847  23.417  1.00  0.00           H  
ATOM   1915 2HG2 THR A 134      23.587  17.421  22.181  1.00  0.00           H  
ATOM   1916 3HG2 THR A 134      23.037  17.165  23.854  1.00  0.00           H  
ATOM   1917  N   PRO A 135      20.880  17.030  20.790  1.00  7.29           N  
ATOM   1918  CA  PRO A 135      20.750  17.790  19.530  1.00  4.19           C  
ATOM   1919  C   PRO A 135      22.060  18.540  19.240  1.00  7.73           C  
ATOM   1920  O   PRO A 135      22.860  18.770  20.150  1.00 13.27           O  
ATOM   1921  CB  PRO A 135      19.580  18.740  19.740  1.00  7.62           C  
ATOM   1922  CG  PRO A 135      18.800  18.120  20.880  1.00  4.25           C  
ATOM   1923  CD  PRO A 135      19.860  17.450  21.770  1.00  2.98           C  
ATOM   1924  HA  PRO A 135      20.521  17.094  18.710  1.00  0.00           H  
ATOM   1925 1HB  PRO A 135      19.952  19.748  19.975  1.00  0.00           H  
ATOM   1926 2HB  PRO A 135      18.991  18.822  18.814  1.00  0.00           H  
ATOM   1927 1HG  PRO A 135      18.232  18.894  21.417  1.00  0.00           H  
ATOM   1928 2HG  PRO A 135      18.066  17.400  20.490  1.00  0.00           H  
ATOM   1929 1HD  PRO A 135      20.256  18.185  22.486  1.00  0.00           H  
ATOM   1930 2HD  PRO A 135      19.410  16.597  22.298  1.00  0.00           H  
ATOM   1931  N   VAL A 136      22.210  18.970  17.990  1.00  7.75           N  
ATOM   1932  CA  VAL A 136      23.430  19.660  17.510  1.00  8.69           C  
ATOM   1933  C   VAL A 136      23.680  20.960  18.300  1.00 10.98           C  
ATOM   1934  O   VAL A 136      24.730  21.150  18.890  1.00 22.50           O  
ATOM   1935  CB  VAL A 136      23.350  19.910  16.000  1.00 10.50           C  
ATOM   1936  CG1 VAL A 136      24.400  20.890  15.470  1.00 11.73           C  
ATOM   1937  CG2 VAL A 136      23.480  18.570  15.280  1.00  2.00           C  
ATOM   1938  H   VAL A 136      21.448  18.813  17.346  1.00  0.00           H  
ATOM   1939  HA  VAL A 136      24.291  19.021  17.711  1.00  0.00           H  
ATOM   1940  HB  VAL A 136      22.390  20.371  15.768  1.00  0.00           H  
ATOM   1941 1HG1 VAL A 136      24.274  21.012  14.394  1.00  0.00           H  
ATOM   1942 2HG1 VAL A 136      24.277  21.855  15.960  1.00  0.00           H  
ATOM   1943 3HG1 VAL A 136      25.397  20.501  15.676  1.00  0.00           H  
ATOM   1944 1HG2 VAL A 136      23.424  18.729  14.203  1.00  0.00           H  
ATOM   1945 2HG2 VAL A 136      24.438  18.113  15.531  1.00  0.00           H  
ATOM   1946 3HG2 VAL A 136      22.670  17.910  15.591  1.00  0.00           H  
ATOM   1947  N   PHE A 137      22.670  21.810  18.350  1.00  7.34           N  
ATOM   1948  CA  PHE A 137      22.770  23.080  19.080  1.00  2.00           C  
ATOM   1949  C   PHE A 137      23.090  22.890  20.570  1.00  7.49           C  
ATOM   1950  O   PHE A 137      23.950  23.590  21.080  1.00 11.23           O  
ATOM   1951  CB  PHE A 137      21.550  23.980  18.860  1.00  6.21           C  
ATOM   1952  CG  PHE A 137      21.910  25.430  19.240  1.00  7.86           C  
ATOM   1953  CD1 PHE A 137      22.830  26.150  18.450  1.00 20.20           C  
ATOM   1954  CD2 PHE A 137      21.430  25.970  20.450  1.00 11.32           C  
ATOM   1955  CE1 PHE A 137      23.320  27.390  18.880  1.00  2.01           C  
ATOM   1956  CE2 PHE A 137      21.900  27.220  20.880  1.00  9.62           C  
ATOM   1957  CZ  PHE A 137      22.840  27.920  20.090  1.00  8.91           C  
ATOM   1958  H   PHE A 137      21.808  21.582  17.875  1.00  0.00           H  
ATOM   1959  HA  PHE A 137      23.648  23.618  18.720  1.00  0.00           H  
ATOM   1960 1HB  PHE A 137      21.241  23.925  17.817  1.00  0.00           H  
ATOM   1961 2HB  PHE A 137      20.720  23.622  19.467  1.00  0.00           H  
ATOM   1962  HD1 PHE A 137      23.157  25.731  17.498  1.00  0.00           H  
ATOM   1963  HD2 PHE A 137      20.705  25.423  21.054  1.00  0.00           H  
ATOM   1964  HE1 PHE A 137      24.057  27.922  18.279  1.00  0.00           H  
ATOM   1965  HE2 PHE A 137      21.547  27.652  21.816  1.00  0.00           H  
ATOM   1966  HZ  PHE A 137      23.192  28.889  20.439  1.00  0.00           H  
ATOM   1967  N   ASP A 138      22.510  21.870  21.210  1.00 18.76           N  
ATOM   1968  CA  ASP A 138      22.880  21.570  22.610  1.00  7.09           C  
ATOM   1969  C   ASP A 138      24.340  21.150  22.770  1.00 10.08           C  
ATOM   1970  O   ASP A 138      25.030  21.600  23.680  1.00 20.52           O  
ATOM   1971  CB  ASP A 138      22.020  20.480  23.240  1.00 10.99           C  
ATOM   1972  CG  ASP A 138      20.600  20.980  23.510  1.00  8.70           C  
ATOM   1973  OD1 ASP A 138      19.850  21.070  22.520  1.00 19.38           O  
ATOM   1974  OD2 ASP A 138      20.230  21.160  24.680  1.00 22.61           O  
ATOM   1975  H   ASP A 138      21.818  21.296  20.750  1.00  0.00           H  
ATOM   1976  HA  ASP A 138      22.745  22.474  23.205  1.00  0.00           H  
ATOM   1977 1HB  ASP A 138      21.982  19.617  22.575  1.00  0.00           H  
ATOM   1978 2HB  ASP A 138      22.475  20.153  24.175  1.00  0.00           H  
ATOM   1979  N   ASN A 139      24.850  20.380  21.830  1.00 14.79           N  
ATOM   1980  CA  ASN A 139      26.240  19.920  21.910  1.00 17.97           C  
ATOM   1981  C   ASN A 139      27.250  21.040  21.580  1.00  4.83           C  
ATOM   1982  O   ASN A 139      28.270  21.170  22.250  1.00 33.40           O  
ATOM   1983  CB  ASN A 139      26.390  18.720  20.970  1.00 11.38           C  
ATOM   1984  CG  ASN A 139      27.560  17.830  21.390  1.00  7.26           C  
ATOM   1985  OD1 ASN A 139      27.620  17.300  22.500  1.00 19.21           O  
ATOM   1986  ND2 ASN A 139      28.460  17.610  20.460  1.00  9.75           N  
ATOM   1987  H   ASN A 139      24.283  20.099  21.042  1.00  0.00           H  
ATOM   1988  HA  ASN A 139      26.445  19.616  22.938  1.00  0.00           H  
ATOM   1989 1HB  ASN A 139      25.468  18.137  20.974  1.00  0.00           H  
ATOM   1990 2HB  ASN A 139      26.549  19.074  19.951  1.00  0.00           H  
ATOM   1991 1HD2 ASN A 139      29.255  17.037  20.659  1.00  0.00           H  
ATOM   1992 2HD2 ASN A 139      28.351  18.015  19.553  1.00  0.00           H  
ATOM   1993  N   ILE A 140      26.870  21.930  20.660  1.00 34.57           N  
ATOM   1994  CA  ILE A 140      27.620  23.160  20.350  1.00  3.37           C  
ATOM   1995  C   ILE A 140      27.730  24.030  21.630  1.00 33.63           C  
ATOM   1996  O   ILE A 140      28.820  24.440  22.040  1.00 17.32           O  
ATOM   1997  CB  ILE A 140      27.000  23.910  19.150  1.00  6.84           C  
ATOM   1998  CG1 ILE A 140      27.260  23.150  17.840  1.00  6.17           C  
ATOM   1999  CG2 ILE A 140      27.520  25.350  19.010  1.00 15.08           C  
ATOM   2000  CD1 ILE A 140      26.490  23.690  16.620  1.00  7.86           C  
ATOM   2001  H   ILE A 140      26.017  21.734  20.156  1.00  0.00           H  
ATOM   2002  HA  ILE A 140      28.641  22.886  20.089  1.00  0.00           H  
ATOM   2003  HB  ILE A 140      25.918  23.959  19.271  1.00  0.00           H  
ATOM   2004 1HG1 ILE A 140      28.323  23.184  17.605  1.00  0.00           H  
ATOM   2005 2HG1 ILE A 140      26.988  22.102  17.967  1.00  0.00           H  
ATOM   2006 1HG2 ILE A 140      27.049  25.825  18.150  1.00  0.00           H  
ATOM   2007 2HG2 ILE A 140      27.280  25.912  19.911  1.00  0.00           H  
ATOM   2008 3HG2 ILE A 140      28.601  25.334  18.869  1.00  0.00           H  
ATOM   2009 1HD1 ILE A 140      26.735  23.093  15.741  1.00  0.00           H  
ATOM   2010 2HD1 ILE A 140      25.418  23.632  16.811  1.00  0.00           H  
ATOM   2011 3HD1 ILE A 140      26.771  24.727  16.442  1.00  0.00           H  
ATOM   2012  N   TRP A 141      26.620  24.250  22.320  1.00 38.35           N  
ATOM   2013  CA  TRP A 141      26.630  25.050  23.560  1.00 13.47           C  
ATOM   2014  C   TRP A 141      27.390  24.400  24.720  1.00 19.57           C  
ATOM   2015  O   TRP A 141      28.160  25.070  25.400  1.00 23.13           O  
ATOM   2016  CB  TRP A 141      25.190  25.390  23.960  1.00  5.85           C  
ATOM   2017  CG  TRP A 141      25.130  26.170  25.260  1.00  9.45           C  
ATOM   2018  CD1 TRP A 141      24.660  25.690  26.410  1.00 10.64           C  
ATOM   2019  CD2 TRP A 141      25.680  27.430  25.520  1.00 19.83           C  
ATOM   2020  NE1 TRP A 141      24.900  26.570  27.400  1.00 11.66           N  
ATOM   2021  CE2 TRP A 141      25.510  27.650  26.910  1.00 29.31           C  
ATOM   2022  CE3 TRP A 141      26.210  28.450  24.700  1.00 35.66           C  
ATOM   2023  CZ2 TRP A 141      25.890  28.880  27.490  1.00 19.52           C  
ATOM   2024  CZ3 TRP A 141      26.580  29.680  25.290  1.00  6.68           C  
ATOM   2025  CH2 TRP A 141      26.430  29.900  26.670  1.00  8.60           C  
ATOM   2026  H   TRP A 141      25.747  23.862  21.992  1.00  0.00           H  
ATOM   2027  HA  TRP A 141      27.176  25.974  23.371  1.00  0.00           H  
ATOM   2028 1HB  TRP A 141      24.722  25.977  23.170  1.00  0.00           H  
ATOM   2029 2HB  TRP A 141      24.616  24.470  24.069  1.00  0.00           H  
ATOM   2030  HD1 TRP A 141      24.158  24.731  26.526  1.00  0.00           H  
ATOM   2031  HE1 TRP A 141      24.658  26.442  28.372  1.00  0.00           H  
ATOM   2032  HE3 TRP A 141      26.333  28.287  23.630  1.00  0.00           H  
ATOM   2033  HZ2 TRP A 141      25.783  29.075  28.557  1.00  0.00           H  
ATOM   2034  HZ3 TRP A 141      26.986  30.458  24.643  1.00  0.00           H  
ATOM   2035  HH2 TRP A 141      26.724  30.849  27.119  1.00  0.00           H  
ATOM   2036  N   ASN A 142      27.150  23.110  24.950  1.00 20.58           N  
ATOM   2037  CA  ASN A 142      27.760  22.350  26.050  1.00  7.38           C  
ATOM   2038  C   ASN A 142      29.290  22.300  25.980  1.00  8.93           C  
ATOM   2039  O   ASN A 142      29.960  22.370  27.010  1.00 34.01           O  
ATOM   2040  CB  ASN A 142      27.210  20.930  26.140  1.00 23.77           C  
ATOM   2041  CG  ASN A 142      25.740  20.880  26.560  1.00 21.63           C  
ATOM   2042  OD1 ASN A 142      25.000  19.960  26.220  1.00 75.31           O  
ATOM   2043  ND2 ASN A 142      25.320  21.810  27.400  1.00 30.13           N  
ATOM   2044  H   ASN A 142      26.510  22.642  24.324  1.00  0.00           H  
ATOM   2045  HA  ASN A 142      27.533  22.857  26.989  1.00  0.00           H  
ATOM   2046 1HB  ASN A 142      27.311  20.438  25.171  1.00  0.00           H  
ATOM   2047 2HB  ASN A 142      27.796  20.358  26.860  1.00  0.00           H  
ATOM   2048 1HD2 ASN A 142      24.366  21.817  27.703  1.00  0.00           H  
ATOM   2049 2HD2 ASN A 142      25.955  22.506  27.733  1.00  0.00           H  
ATOM   2050  N   GLN A 143      29.800  22.340  24.750  1.00 14.16           N  
ATOM   2051  CA  GLN A 143      31.250  22.410  24.470  1.00 14.07           C  
ATOM   2052  C   GLN A 143      31.850  23.830  24.430  1.00 17.71           C  
ATOM   2053  O   GLN A 143      33.010  24.010  24.050  1.00 19.74           O  
ATOM   2054  CB  GLN A 143      31.550  21.690  23.150  1.00  5.67           C  
ATOM   2055  CG  GLN A 143      31.120  20.220  23.210  1.00  6.25           C  
ATOM   2056  CD  GLN A 143      31.530  19.490  21.940  1.00 17.94           C  
ATOM   2057  OE1 GLN A 143      30.910  19.600  20.910  1.00 24.75           O  
ATOM   2058  NE2 GLN A 143      32.650  18.810  22.010  1.00 23.14           N  
ATOM   2059  H   GLN A 143      29.150  22.321  23.977  1.00  0.00           H  
ATOM   2060  HA  GLN A 143      31.783  21.910  25.279  1.00  0.00           H  
ATOM   2061 1HB  GLN A 143      31.026  22.190  22.335  1.00  0.00           H  
ATOM   2062 2HB  GLN A 143      32.617  21.749  22.938  1.00  0.00           H  
ATOM   2063 1HG  GLN A 143      31.600  19.746  24.066  1.00  0.00           H  
ATOM   2064 2HG  GLN A 143      30.036  20.173  23.316  1.00  0.00           H  
ATOM   2065 1HE2 GLN A 143      32.980  18.305  21.211  1.00  0.00           H  
ATOM   2066 2HE2 GLN A 143      33.174  18.796  22.861  1.00  0.00           H  
ATOM   2067  N   GLY A 144      31.000  24.840  24.660  1.00 46.67           N  
ATOM   2068  CA  GLY A 144      31.370  26.270  24.640  1.00  7.65           C  
ATOM   2069  C   GLY A 144      31.940  26.740  23.300  1.00 25.91           C  
ATOM   2070  O   GLY A 144      32.890  27.510  23.280  1.00 20.32           O  
ATOM   2071  H   GLY A 144      30.044  24.582  24.859  1.00  0.00           H  
ATOM   2072 1HA  GLY A 144      30.494  26.876  24.872  1.00  0.00           H  
ATOM   2073 2HA  GLY A 144      32.110  26.465  25.415  1.00  0.00           H  
ATOM   2074  N   LEU A 145      31.310  26.330  22.200  1.00 17.86           N  
ATOM   2075  CA  LEU A 145      31.740  26.760  20.850  1.00 16.48           C  
ATOM   2076  C   LEU A 145      31.070  28.070  20.350  1.00 10.93           C  
ATOM   2077  O   LEU A 145      31.350  28.510  19.240  1.00 18.07           O  
ATOM   2078  CB  LEU A 145      31.520  25.620  19.830  1.00 12.24           C  
ATOM   2079  CG  LEU A 145      32.340  24.360  20.160  1.00 11.14           C  
ATOM   2080  CD1 LEU A 145      31.950  23.260  19.190  1.00 10.55           C  
ATOM   2081  CD2 LEU A 145      33.840  24.590  20.040  1.00 31.31           C  
ATOM   2082  H   LEU A 145      30.518  25.709  22.290  1.00  0.00           H  
ATOM   2083  HA  LEU A 145      32.802  26.998  20.885  1.00  0.00           H  
ATOM   2084 1HB  LEU A 145      30.461  25.366  19.816  1.00  0.00           H  
ATOM   2085 2HB  LEU A 145      31.799  25.981  18.840  1.00  0.00           H  
ATOM   2086  HG  LEU A 145      32.130  24.047  21.183  1.00  0.00           H  
ATOM   2087 1HD1 LEU A 145      32.523  22.360  19.411  1.00  0.00           H  
ATOM   2088 2HD1 LEU A 145      30.886  23.046  19.291  1.00  0.00           H  
ATOM   2089 3HD1 LEU A 145      32.161  23.582  18.171  1.00  0.00           H  
ATOM   2090 1HD2 LEU A 145      34.370  23.669  20.285  1.00  0.00           H  
ATOM   2091 2HD2 LEU A 145      34.082  24.888  19.020  1.00  0.00           H  
ATOM   2092 3HD2 LEU A 145      34.144  25.378  20.730  1.00  0.00           H  
ATOM   2093  N   VAL A 146      30.010  28.480  21.030  1.00 16.84           N  
ATOM   2094  CA  VAL A 146      29.410  29.820  20.880  1.00  8.79           C  
ATOM   2095  C   VAL A 146      29.360  30.470  22.270  1.00 15.53           C  
ATOM   2096  O   VAL A 146      29.180  29.760  23.250  1.00 16.95           O  
ATOM   2097  CB  VAL A 146      28.010  29.850  20.220  1.00 18.59           C  
ATOM   2098  CG1 VAL A 146      28.090  29.370  18.770  1.00  5.62           C  
ATOM   2099  CG2 VAL A 146      26.900  29.100  20.960  1.00 10.04           C  
ATOM   2100  H   VAL A 146      29.601  27.828  21.684  1.00  0.00           H  
ATOM   2101  HA  VAL A 146      30.060  30.421  20.243  1.00  0.00           H  
ATOM   2102  HB  VAL A 146      27.679  30.885  20.138  1.00  0.00           H  
ATOM   2103 1HG1 VAL A 146      27.096  29.398  18.322  1.00  0.00           H  
ATOM   2104 2HG1 VAL A 146      28.759  30.021  18.208  1.00  0.00           H  
ATOM   2105 3HG1 VAL A 146      28.469  28.349  18.745  1.00  0.00           H  
ATOM   2106 1HG2 VAL A 146      25.967  29.191  20.405  1.00  0.00           H  
ATOM   2107 2HG2 VAL A 146      27.169  28.047  21.048  1.00  0.00           H  
ATOM   2108 3HG2 VAL A 146      26.773  29.527  21.955  1.00  0.00           H  
ATOM   2109  N   SER A 147      29.150  31.770  22.240  1.00 10.59           N  
ATOM   2110  CA  SER A 147      29.100  32.660  23.430  1.00 17.08           C  
ATOM   2111  C   SER A 147      27.680  33.020  23.840  1.00  3.56           C  
ATOM   2112  O   SER A 147      27.410  33.260  25.020  1.00 15.49           O  
ATOM   2113  CB  SER A 147      29.800  34.000  23.180  1.00 13.11           C  
ATOM   2114  OG  SER A 147      31.050  33.740  22.550  1.00 26.37           O  
ATOM   2115  H   SER A 147      29.015  32.168  21.322  1.00  0.00           H  
ATOM   2116  HA  SER A 147      29.613  32.164  24.255  1.00  0.00           H  
ATOM   2117 1HB  SER A 147      29.169  34.629  22.552  1.00  0.00           H  
ATOM   2118 2HB  SER A 147      29.940  34.519  24.127  1.00  0.00           H  
ATOM   2119  HG  SER A 147      31.106  32.786  22.457  1.00  0.00           H  
ATOM   2120  N   GLN A 148      26.840  33.210  22.820  1.00 11.53           N  
ATOM   2121  CA  GLN A 148      25.400  33.470  22.950  1.00 11.36           C  
ATOM   2122  C   GLN A 148      24.660  32.170  22.610  1.00  4.42           C  
ATOM   2123  O   GLN A 148      24.870  31.570  21.560  1.00 15.05           O  
ATOM   2124  CB  GLN A 148      24.950  34.540  21.970  1.00  9.98           C  
ATOM   2125  CG  GLN A 148      25.410  35.940  22.370  1.00  3.71           C  
ATOM   2126  CD  GLN A 148      24.860  36.980  21.380  1.00 21.26           C  
ATOM   2127  OE1 GLN A 148      23.670  37.240  21.300  1.00 22.04           O  
ATOM   2128  NE2 GLN A 148      25.720  37.540  20.570  1.00 23.34           N  
ATOM   2129  H   GLN A 148      27.251  33.167  21.898  1.00  0.00           H  
ATOM   2130  HA  GLN A 148      25.203  33.825  23.961  1.00  0.00           H  
ATOM   2131 1HB  GLN A 148      25.342  34.313  20.978  1.00  0.00           H  
ATOM   2132 2HB  GLN A 148      23.862  34.536  21.901  1.00  0.00           H  
ATOM   2133 1HG  GLN A 148      25.040  36.161  23.371  1.00  0.00           H  
ATOM   2134 2HG  GLN A 148      26.500  35.970  22.360  1.00  0.00           H  
ATOM   2135 1HE2 GLN A 148      25.412  38.223  19.907  1.00  0.00           H  
ATOM   2136 2HE2 GLN A 148      26.686  37.286  20.612  1.00  0.00           H  
ATOM   2137  N   ASP A 149      23.800  31.800  23.520  1.00  6.78           N  
ATOM   2138  CA  ASP A 149      23.050  30.530  23.460  1.00 12.65           C  
ATOM   2139  C   ASP A 149      21.720  30.700  22.710  1.00 17.67           C  
ATOM   2140  O   ASP A 149      20.640  30.560  23.280  1.00  4.69           O  
ATOM   2141  CB  ASP A 149      22.830  30.070  24.900  1.00  9.92           C  
ATOM   2142  CG  ASP A 149      22.310  28.650  24.990  1.00 32.83           C  
ATOM   2143  OD1 ASP A 149      22.410  27.910  23.980  1.00 18.21           O  
ATOM   2144  OD2 ASP A 149      21.840  28.350  26.110  1.00 17.33           O  
ATOM   2145  H   ASP A 149      23.649  32.424  24.300  1.00  0.00           H  
ATOM   2146  HA  ASP A 149      23.650  29.799  22.918  1.00  0.00           H  
ATOM   2147 1HB  ASP A 149      23.769  30.134  25.450  1.00  0.00           H  
ATOM   2148 2HB  ASP A 149      22.118  30.735  25.390  1.00  0.00           H  
ATOM   2149  N   LEU A 150      21.850  31.220  21.510  1.00  3.72           N  
ATOM   2150  CA  LEU A 150      20.720  31.470  20.630  1.00  4.80           C  
ATOM   2151  C   LEU A 150      21.170  31.270  19.200  1.00  6.53           C  
ATOM   2152  O   LEU A 150      22.370  31.140  18.950  1.00 10.12           O  
ATOM   2153  CB  LEU A 150      20.070  32.850  20.850  1.00 19.90           C  
ATOM   2154  CG  LEU A 150      20.940  34.100  20.680  1.00  8.00           C  
ATOM   2155  CD1 LEU A 150      21.180  34.500  19.220  1.00 14.89           C  
ATOM   2156  CD2 LEU A 150      20.170  35.260  21.300  1.00 17.52           C  
ATOM   2157  H   LEU A 150      22.781  31.453  21.194  1.00  0.00           H  
ATOM   2158  HA  LEU A 150      19.956  30.718  20.826  1.00  0.00           H  
ATOM   2159 1HB  LEU A 150      19.240  32.958  20.153  1.00  0.00           H  
ATOM   2160 2HB  LEU A 150      19.673  32.890  21.864  1.00  0.00           H  
ATOM   2161  HG  LEU A 150      21.893  33.952  21.189  1.00  0.00           H  
ATOM   2162 1HD1 LEU A 150      21.804  35.393  19.185  1.00  0.00           H  
ATOM   2163 2HD1 LEU A 150      21.683  33.686  18.698  1.00  0.00           H  
ATOM   2164 3HD1 LEU A 150      20.225  34.706  18.738  1.00  0.00           H  
ATOM   2165 1HD2 LEU A 150      20.753  36.177  21.203  1.00  0.00           H  
ATOM   2166 2HD2 LEU A 150      19.216  35.380  20.785  1.00  0.00           H  
ATOM   2167 3HD2 LEU A 150      19.989  35.054  22.355  1.00  0.00           H  
ATOM   2168  N   PHE A 151      20.200  31.010  18.360  1.00  9.04           N  
ATOM   2169  CA  PHE A 151      20.400  31.020  16.910  1.00  6.36           C  
ATOM   2170  C   PHE A 151      19.270  31.830  16.300  1.00  9.04           C  
ATOM   2171  O   PHE A 151      18.220  32.000  16.910  1.00 14.62           O  
ATOM   2172  CB  PHE A 151      20.530  29.600  16.330  1.00  3.92           C  
ATOM   2173  CG  PHE A 151      19.330  28.650  16.520  1.00  6.88           C  
ATOM   2174  CD1 PHE A 151      19.250  27.840  17.680  1.00  2.00           C  
ATOM   2175  CD2 PHE A 151      18.310  28.620  15.550  1.00  2.00           C  
ATOM   2176  CE1 PHE A 151      18.120  27.020  17.890  1.00 11.80           C  
ATOM   2177  CE2 PHE A 151      17.180  27.800  15.760  1.00 11.77           C  
ATOM   2178  CZ  PHE A 151      17.090  27.020  16.930  1.00  8.58           C  
ATOM   2179  H   PHE A 151      19.284  30.796  18.729  1.00  0.00           H  
ATOM   2180  HA  PHE A 151      21.325  31.555  16.692  1.00  0.00           H  
ATOM   2181 1HB  PHE A 151      20.708  29.660  15.257  1.00  0.00           H  
ATOM   2182 2HB  PHE A 151      21.390  29.102  16.776  1.00  0.00           H  
ATOM   2183  HD1 PHE A 151      20.067  27.861  18.401  1.00  0.00           H  
ATOM   2184  HD2 PHE A 151      18.384  29.225  14.646  1.00  0.00           H  
ATOM   2185  HE1 PHE A 151      18.055  26.401  18.784  1.00  0.00           H  
ATOM   2186  HE2 PHE A 151      16.379  27.768  15.021  1.00  0.00           H  
ATOM   2187  HZ  PHE A 151      16.202  26.408  17.082  1.00  0.00           H  
ATOM   2188  N   SER A 152      19.480  32.380  15.130  1.00  7.36           N  
ATOM   2189  CA  SER A 152      18.430  33.160  14.470  1.00  5.75           C  
ATOM   2190  C   SER A 152      18.260  32.750  13.010  1.00  4.14           C  
ATOM   2191  O   SER A 152      19.140  32.120  12.430  1.00  9.08           O  
ATOM   2192  CB  SER A 152      18.770  34.640  14.680  1.00  2.41           C  
ATOM   2193  OG  SER A 152      19.790  34.990  13.770  1.00 39.00           O  
ATOM   2194  H   SER A 152      20.373  32.270  14.671  1.00  0.00           H  
ATOM   2195  HA  SER A 152      17.475  32.921  14.939  1.00  0.00           H  
ATOM   2196 1HB  SER A 152      17.877  35.244  14.520  1.00  0.00           H  
ATOM   2197 2HB  SER A 152      19.092  34.797  15.709  1.00  0.00           H  
ATOM   2198  HG  SER A 152      19.985  34.193  13.271  1.00  0.00           H  
ATOM   2199  N   VAL A 153      17.020  32.790  12.550  1.00  9.49           N  
ATOM   2200  CA  VAL A 153      16.670  32.310  11.200  1.00  4.63           C  
ATOM   2201  C   VAL A 153      16.120  33.450  10.340  1.00  3.38           C  
ATOM   2202  O   VAL A 153      15.140  34.100  10.650  1.00 10.87           O  
ATOM   2203  CB  VAL A 153      15.650  31.170  11.310  1.00  3.75           C  
ATOM   2204  CG1 VAL A 153      15.240  30.690   9.920  1.00  6.08           C  
ATOM   2205  CG2 VAL A 153      16.280  29.950  12.010  1.00  8.82           C  
ATOM   2206  H   VAL A 153      16.292  33.161  13.144  1.00  0.00           H  
ATOM   2207  HA  VAL A 153      17.575  31.934  10.721  1.00  0.00           H  
ATOM   2208  HB  VAL A 153      14.794  31.515  11.890  1.00  0.00           H  
ATOM   2209 1HG1 VAL A 153      14.515  29.881  10.013  1.00  0.00           H  
ATOM   2210 2HG1 VAL A 153      14.792  31.516   9.368  1.00  0.00           H  
ATOM   2211 3HG1 VAL A 153      16.119  30.329   9.386  1.00  0.00           H  
ATOM   2212 1HG2 VAL A 153      15.543  29.151  12.081  1.00  0.00           H  
ATOM   2213 2HG2 VAL A 153      17.138  29.603  11.434  1.00  0.00           H  
ATOM   2214 3HG2 VAL A 153      16.605  30.233  13.011  1.00  0.00           H  
ATOM   2215  N   TYR A 154      16.660  33.470   9.140  1.00  3.96           N  
ATOM   2216  CA  TYR A 154      16.120  34.290   8.070  1.00  2.00           C  
ATOM   2217  C   TYR A 154      15.840  33.370   6.880  1.00  2.00           C  
ATOM   2218  O   TYR A 154      16.750  32.700   6.440  1.00 12.19           O  
ATOM   2219  CB  TYR A 154      17.170  35.310   7.680  1.00 16.35           C  
ATOM   2220  CG  TYR A 154      16.730  36.090   6.430  1.00 10.44           C  
ATOM   2221  CD1 TYR A 154      15.540  36.840   6.460  1.00 19.07           C  
ATOM   2222  CD2 TYR A 154      17.460  35.900   5.240  1.00 12.96           C  
ATOM   2223  CE1 TYR A 154      15.040  37.380   5.260  1.00  2.69           C  
ATOM   2224  CE2 TYR A 154      16.970  36.450   4.050  1.00 10.12           C  
ATOM   2225  CZ  TYR A 154      15.760  37.160   4.070  1.00 26.69           C  
ATOM   2226  OH  TYR A 154      15.180  37.510   2.890  1.00 26.39           O  
ATOM   2227  H   TYR A 154      17.473  32.898   8.959  1.00  0.00           H  
ATOM   2228  HA  TYR A 154      15.231  34.800   8.440  1.00  0.00           H  
ATOM   2229 1HB  TYR A 154      17.333  36.000   8.509  1.00  0.00           H  
ATOM   2230 2HB  TYR A 154      18.115  34.803   7.486  1.00  0.00           H  
ATOM   2231  HD1 TYR A 154      15.018  36.996   7.404  1.00  0.00           H  
ATOM   2232  HD2 TYR A 154      18.390  35.331   5.256  1.00  0.00           H  
ATOM   2233  HE1 TYR A 154      14.120  37.963   5.267  1.00  0.00           H  
ATOM   2234  HE2 TYR A 154      17.527  36.324   3.121  1.00  0.00           H  
ATOM   2235  HH  TYR A 154      15.723  37.197   2.162  1.00  0.00           H  
ATOM   2236  N   LEU A 155      14.580  33.350   6.460  1.00  8.90           N  
ATOM   2237  CA  LEU A 155      14.130  32.560   5.310  1.00  8.92           C  
ATOM   2238  C   LEU A 155      13.650  33.490   4.210  1.00  3.58           C  
ATOM   2239  O   LEU A 155      12.790  34.340   4.420  1.00 15.47           O  
ATOM   2240  CB  LEU A 155      12.950  31.640   5.660  1.00  5.68           C  
ATOM   2241  CG  LEU A 155      13.220  30.650   6.790  1.00  2.00           C  
ATOM   2242  CD1 LEU A 155      12.010  29.720   6.830  1.00  8.67           C  
ATOM   2243  CD2 LEU A 155      14.490  29.830   6.550  1.00  2.49           C  
ATOM   2244  H   LEU A 155      13.908  33.910   6.965  1.00  0.00           H  
ATOM   2245  HA  LEU A 155      14.955  31.930   4.979  1.00  0.00           H  
ATOM   2246 1HB  LEU A 155      12.101  32.258   5.947  1.00  0.00           H  
ATOM   2247 2HB  LEU A 155      12.676  31.073   4.771  1.00  0.00           H  
ATOM   2248  HG  LEU A 155      13.340  31.192   7.728  1.00  0.00           H  
ATOM   2249 1HD1 LEU A 155      12.143  28.984   7.623  1.00  0.00           H  
ATOM   2250 2HD1 LEU A 155      11.109  30.303   7.024  1.00  0.00           H  
ATOM   2251 3HD1 LEU A 155      11.913  29.208   5.873  1.00  0.00           H  
ATOM   2252 1HD2 LEU A 155      14.640  29.140   7.381  1.00  0.00           H  
ATOM   2253 2HD2 LEU A 155      14.389  29.265   5.623  1.00  0.00           H  
ATOM   2254 3HD2 LEU A 155      15.347  30.500   6.475  1.00  0.00           H  
ATOM   2255  N   SER A 156      14.300  33.380   3.070  1.00  5.52           N  
ATOM   2256  CA  SER A 156      13.970  34.210   1.900  1.00  2.00           C  
ATOM   2257  C   SER A 156      12.630  33.820   1.290  1.00 11.58           C  
ATOM   2258  O   SER A 156      12.120  32.730   1.530  1.00 19.31           O  
ATOM   2259  CB  SER A 156      15.040  34.070   0.830  1.00  9.21           C  
ATOM   2260  OG  SER A 156      15.030  32.720   0.350  1.00 22.19           O  
ATOM   2261  H   SER A 156      15.048  32.705   2.999  1.00  0.00           H  
ATOM   2262  HA  SER A 156      13.928  35.253   2.216  1.00  0.00           H  
ATOM   2263 1HB  SER A 156      14.839  34.772   0.021  1.00  0.00           H  
ATOM   2264 2HB  SER A 156      16.011  34.326   1.251  1.00  0.00           H  
ATOM   2265  HG  SER A 156      14.341  32.269   0.843  1.00  0.00           H  
ATOM   2266  N   ALA A 157      12.140  34.700   0.420  1.00 22.49           N  
ATOM   2267  CA  ALA A 157      10.890  34.490  -0.350  1.00 12.02           C  
ATOM   2268  C   ALA A 157      11.140  34.390  -1.860  1.00 17.54           C  
ATOM   2269  O   ALA A 157      12.250  34.600  -2.350  1.00 22.73           O  
ATOM   2270  CB  ALA A 157       9.930  35.640  -0.040  1.00 17.03           C  
ATOM   2271  H   ALA A 157      12.661  35.555   0.288  1.00  0.00           H  
ATOM   2272  HA  ALA A 157      10.450  33.545  -0.030  1.00  0.00           H  
ATOM   2273 1HB  ALA A 157       9.004  35.502  -0.598  1.00  0.00           H  
ATOM   2274 2HB  ALA A 157       9.711  35.653   1.028  1.00  0.00           H  
ATOM   2275 3HB  ALA A 157      10.389  36.584  -0.328  1.00  0.00           H  
ATOM   2276  N   ASP A 158      10.160  33.840  -2.590  1.00 26.96           N  
ATOM   2277  CA  ASP A 158      10.170  33.790  -4.070  1.00 99.99           C  
ATOM   2278  C   ASP A 158      11.440  33.150  -4.680  1.00 39.27           C  
ATOM   2279  O   ASP A 158      12.110  33.720  -5.530  1.00 90.08           O  
ATOM   2280  CB  ASP A 158       9.920  35.200  -4.650  1.00 99.99           C  
ATOM   2281  CG  ASP A 158       8.570  35.810  -4.220  1.00 99.99           C  
ATOM   2282  OD1 ASP A 158       7.550  35.120  -4.410  1.00 99.99           O  
ATOM   2283  OD2 ASP A 158       8.610  36.940  -3.690  1.00 99.99           O  
ATOM   2284  H   ASP A 158       9.378  33.442  -2.090  1.00  0.00           H  
ATOM   2285  HA  ASP A 158       9.369  33.127  -4.399  1.00  0.00           H  
ATOM   2286 1HB  ASP A 158      10.718  35.871  -4.331  1.00  0.00           H  
ATOM   2287 2HB  ASP A 158       9.946  35.155  -5.739  1.00  0.00           H  
ATOM   2288  N   ASP A 159      11.790  31.980  -4.140  1.00 35.86           N  
ATOM   2289  CA  ASP A 159      12.900  31.120  -4.600  1.00 51.36           C  
ATOM   2290  C   ASP A 159      14.300  31.780  -4.630  1.00 19.42           C  
ATOM   2291  O   ASP A 159      15.260  31.180  -5.110  1.00 79.26           O  
ATOM   2292  CB  ASP A 159      12.470  30.520  -5.950  1.00 54.55           C  
ATOM   2293  CG  ASP A 159      13.210  29.220  -6.280  1.00 99.99           C  
ATOM   2294  OD1 ASP A 159      12.700  28.170  -5.820  1.00 99.99           O  
ATOM   2295  OD2 ASP A 159      14.200  29.280  -7.030  1.00 99.99           O  
ATOM   2296  H   ASP A 159      11.231  31.683  -3.353  1.00  0.00           H  
ATOM   2297  HA  ASP A 159      13.053  30.329  -3.865  1.00  0.00           H  
ATOM   2298 1HB  ASP A 159      11.398  30.320  -5.935  1.00  0.00           H  
ATOM   2299 2HB  ASP A 159      12.657  31.242  -6.745  1.00  0.00           H  
ATOM   2300  N   GLN A 160      14.440  32.910  -3.940  1.00 39.32           N  
ATOM   2301  CA  GLN A 160      15.690  33.710  -3.900  1.00 27.28           C  
ATOM   2302  C   GLN A 160      16.690  33.100  -2.920  1.00 57.64           C  
ATOM   2303  O   GLN A 160      16.290  32.530  -1.900  1.00 40.22           O  
ATOM   2304  CB  GLN A 160      15.470  35.160  -3.440  1.00 31.28           C  
ATOM   2305  CG  GLN A 160      14.390  35.960  -4.170  1.00 98.07           C  
ATOM   2306  CD  GLN A 160      14.650  36.340  -5.630  1.00 99.99           C  
ATOM   2307  OE1 GLN A 160      15.580  35.920  -6.310  1.00 99.99           O  
ATOM   2308  NE2 GLN A 160      13.820  37.230  -6.140  1.00 99.99           N  
ATOM   2309  H   GLN A 160      13.636  33.227  -3.418  1.00  0.00           H  
ATOM   2310  HA  GLN A 160      16.107  33.750  -4.906  1.00  0.00           H  
ATOM   2311 1HB  GLN A 160      15.203  35.170  -2.383  1.00  0.00           H  
ATOM   2312 2HB  GLN A 160      16.398  35.721  -3.548  1.00  0.00           H  
ATOM   2313 1HG  GLN A 160      13.467  35.381  -4.179  1.00  0.00           H  
ATOM   2314 2HG  GLN A 160      14.234  36.903  -3.646  1.00  0.00           H  
ATOM   2315 1HE2 GLN A 160      13.927  37.528  -7.089  1.00  0.00           H  
ATOM   2316 2HE2 GLN A 160      13.084  37.607  -5.578  1.00  0.00           H  
ATOM   2317  N   SER A 161      17.960  33.340  -3.200  1.00 25.56           N  
ATOM   2318  CA  SER A 161      19.060  33.130  -2.230  1.00 28.19           C  
ATOM   2319  C   SER A 161      19.010  34.170  -1.110  1.00 21.11           C  
ATOM   2320  O   SER A 161      18.180  35.090  -1.100  1.00 37.88           O  
ATOM   2321  CB  SER A 161      20.420  33.150  -2.950  1.00 34.68           C  
ATOM   2322  OG  SER A 161      20.460  34.220  -3.890  1.00 54.09           O  
ATOM   2323  H   SER A 161      18.178  33.683  -4.124  1.00  0.00           H  
ATOM   2324  HA  SER A 161      18.927  32.154  -1.761  1.00  0.00           H  
ATOM   2325 1HB  SER A 161      21.218  33.265  -2.217  1.00  0.00           H  
ATOM   2326 2HB  SER A 161      20.577  32.199  -3.458  1.00  0.00           H  
ATOM   2327  HG  SER A 161      19.608  34.659  -3.827  1.00  0.00           H  
ATOM   2328  N   GLY A 162      19.780  33.890  -0.080  1.00 14.77           N  
ATOM   2329  CA  GLY A 162      19.940  34.790   1.060  1.00 12.88           C  
ATOM   2330  C   GLY A 162      19.510  34.170   2.390  1.00 15.93           C  
ATOM   2331  O   GLY A 162      19.880  34.720   3.430  1.00 25.12           O  
ATOM   2332  H   GLY A 162      20.278  33.012  -0.087  1.00  0.00           H  
ATOM   2333 1HA  GLY A 162      20.984  35.093   1.141  1.00  0.00           H  
ATOM   2334 2HA  GLY A 162      19.355  35.694   0.894  1.00  0.00           H  
ATOM   2335  N   SER A 163      18.770  33.060   2.380  1.00 12.49           N  
ATOM   2336  CA  SER A 163      18.340  32.410   3.650  1.00 11.35           C  
ATOM   2337  C   SER A 163      19.560  32.020   4.490  1.00 13.51           C  
ATOM   2338  O   SER A 163      20.570  31.570   3.950  1.00 17.50           O  
ATOM   2339  CB  SER A 163      17.480  31.160   3.420  1.00  5.66           C  
ATOM   2340  OG  SER A 163      16.390  31.490   2.550  1.00 20.07           O  
ATOM   2341  H   SER A 163      18.494  32.650   1.499  1.00  0.00           H  
ATOM   2342  HA  SER A 163      17.738  33.122   4.217  1.00  0.00           H  
ATOM   2343 1HB  SER A 163      18.093  30.372   2.983  1.00  0.00           H  
ATOM   2344 2HB  SER A 163      17.109  30.793   4.376  1.00  0.00           H  
ATOM   2345  HG  SER A 163      16.491  32.421   2.340  1.00  0.00           H  
ATOM   2346  N   VAL A 164      19.450  32.160   5.810  1.00  6.94           N  
ATOM   2347  CA  VAL A 164      20.540  31.800   6.730  1.00  2.00           C  
ATOM   2348  C   VAL A 164      20.000  31.390   8.090  1.00  7.66           C  
ATOM   2349  O   VAL A 164      18.910  31.800   8.480  1.00 16.55           O  
ATOM   2350  CB  VAL A 164      21.550  32.940   6.990  1.00  7.50           C  
ATOM   2351  CG1 VAL A 164      22.470  33.180   5.790  1.00 27.62           C  
ATOM   2352  CG2 VAL A 164      20.910  34.240   7.470  1.00 13.45           C  
ATOM   2353  H   VAL A 164      18.588  32.526   6.188  1.00  0.00           H  
ATOM   2354  HA  VAL A 164      21.102  30.973   6.294  1.00  0.00           H  
ATOM   2355  HB  VAL A 164      22.255  32.620   7.757  1.00  0.00           H  
ATOM   2356 1HG1 VAL A 164      23.163  33.990   6.019  1.00  0.00           H  
ATOM   2357 2HG1 VAL A 164      23.033  32.272   5.575  1.00  0.00           H  
ATOM   2358 3HG1 VAL A 164      21.871  33.451   4.921  1.00  0.00           H  
ATOM   2359 1HG2 VAL A 164      21.685  34.989   7.630  1.00  0.00           H  
ATOM   2360 2HG2 VAL A 164      20.207  34.599   6.718  1.00  0.00           H  
ATOM   2361 3HG2 VAL A 164      20.380  34.061   8.406  1.00  0.00           H  
ATOM   2362  N   VAL A 165      20.820  30.570   8.740  1.00  3.49           N  
ATOM   2363  CA  VAL A 165      20.710  30.290  10.170  1.00  7.31           C  
ATOM   2364  C   VAL A 165      22.000  30.850  10.760  1.00  2.00           C  
ATOM   2365  O   VAL A 165      23.100  30.590  10.270  1.00 26.54           O  
ATOM   2366  CB  VAL A 165      20.570  28.780  10.470  1.00 11.05           C  
ATOM   2367  CG1 VAL A 165      20.490  28.500  11.970  1.00  2.00           C  
ATOM   2368  CG2 VAL A 165      19.260  28.280   9.900  1.00 14.30           C  
ATOM   2369  H   VAL A 165      21.552  30.124   8.206  1.00  0.00           H  
ATOM   2370  HA  VAL A 165      19.817  30.787  10.552  1.00  0.00           H  
ATOM   2371  HB  VAL A 165      21.402  28.249  10.008  1.00  0.00           H  
ATOM   2372 1HG1 VAL A 165      20.393  27.427  12.135  1.00  0.00           H  
ATOM   2373 2HG1 VAL A 165      21.396  28.861  12.456  1.00  0.00           H  
ATOM   2374 3HG1 VAL A 165      19.624  29.011  12.390  1.00  0.00           H  
ATOM   2375 1HG2 VAL A 165      19.156  27.215  10.108  1.00  0.00           H  
ATOM   2376 2HG2 VAL A 165      18.433  28.822  10.359  1.00  0.00           H  
ATOM   2377 3HG2 VAL A 165      19.247  28.442   8.822  1.00  0.00           H  
ATOM   2378  N   ILE A 166      21.810  31.740  11.700  1.00  7.78           N  
ATOM   2379  CA  ILE A 166      22.930  32.360  12.400  1.00  2.00           C  
ATOM   2380  C   ILE A 166      23.030  31.740  13.800  1.00  7.42           C  
ATOM   2381  O   ILE A 166      22.220  32.020  14.670  1.00 18.98           O  
ATOM   2382  CB  ILE A 166      22.750  33.880  12.530  1.00  9.89           C  
ATOM   2383  CG1 ILE A 166      22.400  34.510  11.170  1.00 18.42           C  
ATOM   2384  CG2 ILE A 166      24.080  34.470  13.040  1.00  6.53           C  
ATOM   2385  CD1 ILE A 166      21.830  35.920  11.310  1.00 24.58           C  
ATOM   2386  H   ILE A 166      20.867  32.005  11.948  1.00  0.00           H  
ATOM   2387  HA  ILE A 166      23.839  32.176  11.829  1.00  0.00           H  
ATOM   2388  HB  ILE A 166      21.947  34.092  13.236  1.00  0.00           H  
ATOM   2389 1HG1 ILE A 166      23.293  34.549  10.547  1.00  0.00           H  
ATOM   2390 2HG1 ILE A 166      21.670  33.884  10.656  1.00  0.00           H  
ATOM   2391 1HG2 ILE A 166      23.983  35.551  13.142  1.00  0.00           H  
ATOM   2392 2HG2 ILE A 166      24.323  34.035  14.008  1.00  0.00           H  
ATOM   2393 3HG2 ILE A 166      24.875  34.242  12.330  1.00  0.00           H  
ATOM   2394 1HD1 ILE A 166      21.599  36.319  10.322  1.00  0.00           H  
ATOM   2395 2HD1 ILE A 166      20.920  35.887  11.910  1.00  0.00           H  
ATOM   2396 3HD1 ILE A 166      22.563  36.562  11.798  1.00  0.00           H  
ATOM   2397  N   PHE A 167      24.090  30.980  14.010  1.00 13.70           N  
ATOM   2398  CA  PHE A 167      24.370  30.310  15.280  1.00 10.48           C  
ATOM   2399  C   PHE A 167      25.160  31.270  16.180  1.00 16.50           C  
ATOM   2400  O   PHE A 167      26.100  31.920  15.740  1.00 12.74           O  
ATOM   2401  CB  PHE A 167      25.190  29.020  15.050  1.00 15.15           C  
ATOM   2402  CG  PHE A 167      24.420  27.860  14.410  1.00 17.35           C  
ATOM   2403  CD1 PHE A 167      23.610  27.030  15.220  1.00 27.44           C  
ATOM   2404  CD2 PHE A 167      24.520  27.630  13.020  1.00 10.71           C  
ATOM   2405  CE1 PHE A 167      22.870  25.980  14.640  1.00 11.32           C  
ATOM   2406  CE2 PHE A 167      23.770  26.580  12.440  1.00 27.89           C  
ATOM   2407  CZ  PHE A 167      22.950  25.770  13.250  1.00 12.45           C  
ATOM   2408  H   PHE A 167      24.734  30.865  13.241  1.00  0.00           H  
ATOM   2409  HA  PHE A 167      23.421  30.039  15.745  1.00  0.00           H  
ATOM   2410 1HB  PHE A 167      26.041  29.240  14.407  1.00  0.00           H  
ATOM   2411 2HB  PHE A 167      25.583  28.664  16.002  1.00  0.00           H  
ATOM   2412  HD1 PHE A 167      23.566  27.214  16.294  1.00  0.00           H  
ATOM   2413  HD2 PHE A 167      25.155  28.257  12.393  1.00  0.00           H  
ATOM   2414  HE1 PHE A 167      22.246  25.343  15.266  1.00  0.00           H  
ATOM   2415  HE2 PHE A 167      23.827  26.397  11.367  1.00  0.00           H  
ATOM   2416  HZ  PHE A 167      22.374  24.971  12.785  1.00  0.00           H  
ATOM   2417  N   GLY A 168      24.660  31.440  17.400  1.00 11.37           N  
ATOM   2418  CA  GLY A 168      25.350  32.220  18.430  1.00  9.49           C  
ATOM   2419  C   GLY A 168      25.350  33.740  18.170  1.00 33.54           C  
ATOM   2420  O   GLY A 168      26.160  34.470  18.740  1.00 23.92           O  
ATOM   2421  H   GLY A 168      23.771  31.013  17.619  1.00  0.00           H  
ATOM   2422 1HA  GLY A 168      24.882  32.039  19.398  1.00  0.00           H  
ATOM   2423 2HA  GLY A 168      26.384  31.887  18.506  1.00  0.00           H  
ATOM   2424  N   GLY A 169      24.310  34.210  17.500  1.00 20.67           N  
ATOM   2425  CA  GLY A 169      24.150  35.630  17.170  1.00 12.81           C  
ATOM   2426  C   GLY A 169      22.840  35.960  16.450  1.00 25.85           C  
ATOM   2427  O   GLY A 169      22.060  35.090  16.070  1.00 17.14           O  
ATOM   2428  H   GLY A 169      23.600  33.554  17.207  1.00  0.00           H  
ATOM   2429 1HA  GLY A 169      24.195  36.223  18.084  1.00  0.00           H  
ATOM   2430 2HA  GLY A 169      24.976  35.952  16.537  1.00  0.00           H  
ATOM   2431  N   ILE A 170      22.660  37.260  16.380  1.00 17.28           N  
ATOM   2432  CA  ILE A 170      21.570  38.020  15.740  1.00 19.96           C  
ATOM   2433  C   ILE A 170      22.260  38.940  14.720  1.00 18.10           C  
ATOM   2434  O   ILE A 170      23.430  39.290  14.850  1.00 37.67           O  
ATOM   2435  CB  ILE A 170      20.860  38.840  16.840  1.00 27.86           C  
ATOM   2436  CG1 ILE A 170      20.170  37.920  17.860  1.00 13.98           C  
ATOM   2437  CG2 ILE A 170      19.800  39.790  16.270  1.00 59.26           C  
ATOM   2438  CD1 ILE A 170      19.970  38.610  19.220  1.00 33.74           C  
ATOM   2439  H   ILE A 170      23.402  37.762  16.847  1.00  0.00           H  
ATOM   2440  HA  ILE A 170      20.872  37.313  15.294  1.00  0.00           H  
ATOM   2441  HB  ILE A 170      21.594  39.440  17.378  1.00  0.00           H  
ATOM   2442 1HG1 ILE A 170      19.201  37.608  17.471  1.00  0.00           H  
ATOM   2443 2HG1 ILE A 170      20.769  37.020  18.002  1.00  0.00           H  
ATOM   2444 1HG2 ILE A 170      19.331  40.342  17.084  1.00  0.00           H  
ATOM   2445 2HG2 ILE A 170      20.272  40.490  15.582  1.00  0.00           H  
ATOM   2446 3HG2 ILE A 170      19.043  39.213  15.739  1.00  0.00           H  
ATOM   2447 1HD1 ILE A 170      19.479  37.922  19.909  1.00  0.00           H  
ATOM   2448 2HD1 ILE A 170      20.939  38.901  19.627  1.00  0.00           H  
ATOM   2449 3HD1 ILE A 170      19.350  39.496  19.091  1.00  0.00           H  
ATOM   2450  N   ASP A 171      21.550  39.270  13.660  1.00 20.42           N  
ATOM   2451  CA  ASP A 171      22.030  40.320  12.760  1.00 14.34           C  
ATOM   2452  C   ASP A 171      20.890  41.270  12.380  1.00 18.21           C  
ATOM   2453  O   ASP A 171      20.110  40.950  11.490  1.00 28.85           O  
ATOM   2454  CB  ASP A 171      22.680  39.660  11.540  1.00 19.37           C  
ATOM   2455  CG  ASP A 171      23.350  40.670  10.600  1.00 14.57           C  
ATOM   2456  OD1 ASP A 171      23.090  41.870  10.790  1.00 30.12           O  
ATOM   2457  OD2 ASP A 171      24.110  40.210   9.730  1.00 59.43           O  
ATOM   2458  H   ASP A 171      20.675  38.809  13.456  1.00  0.00           H  
ATOM   2459  HA  ASP A 171      22.773  40.917  13.290  1.00  0.00           H  
ATOM   2460 1HB  ASP A 171      23.430  38.942  11.871  1.00  0.00           H  
ATOM   2461 2HB  ASP A 171      21.925  39.109  10.979  1.00  0.00           H  
ATOM   2462  N   SER A 172      20.970  42.480  12.930  1.00 23.71           N  
ATOM   2463  CA  SER A 172      19.990  43.590  12.780  1.00 15.52           C  
ATOM   2464  C   SER A 172      19.620  44.000  11.350  1.00 13.77           C  
ATOM   2465  O   SER A 172      18.510  44.460  11.120  1.00 30.06           O  
ATOM   2466  CB  SER A 172      20.430  44.880  13.490  1.00 22.07           C  
ATOM   2467  OG  SER A 172      20.250  44.750  14.890  1.00 37.26           O  
ATOM   2468  H   SER A 172      21.792  42.623  13.500  1.00  0.00           H  
ATOM   2469  HA  SER A 172      19.044  43.279  13.225  1.00  0.00           H  
ATOM   2470 1HB  SER A 172      21.477  45.081  13.263  1.00  0.00           H  
ATOM   2471 2HB  SER A 172      19.847  45.719  13.113  1.00  0.00           H  
ATOM   2472  HG  SER A 172      19.892  43.870  15.030  1.00  0.00           H  
ATOM   2473  N   SER A 173      20.490  43.760  10.390  1.00 14.20           N  
ATOM   2474  CA  SER A 173      20.230  44.110   8.980  1.00 22.63           C  
ATOM   2475  C   SER A 173      19.050  43.370   8.330  1.00 16.30           C  
ATOM   2476  O   SER A 173      18.530  43.790   7.300  1.00 37.80           O  
ATOM   2477  CB  SER A 173      21.510  43.870   8.160  1.00 21.12           C  
ATOM   2478  OG  SER A 173      21.950  42.530   8.350  1.00 99.99           O  
ATOM   2479  H   SER A 173      21.366  43.320  10.634  1.00  0.00           H  
ATOM   2480  HA  SER A 173      19.961  45.166   8.929  1.00  0.00           H  
ATOM   2481 1HB  SER A 173      21.307  44.058   7.106  1.00  0.00           H  
ATOM   2482 2HB  SER A 173      22.281  44.572   8.475  1.00  0.00           H  
ATOM   2483  HG  SER A 173      21.318  42.127   8.950  1.00  0.00           H  
ATOM   2484  N   TYR A 174      18.690  42.210   8.900  1.00 15.89           N  
ATOM   2485  CA  TYR A 174      17.620  41.350   8.350  1.00 22.50           C  
ATOM   2486  C   TYR A 174      16.220  41.780   8.790  1.00 15.84           C  
ATOM   2487  O   TYR A 174      15.250  41.300   8.220  1.00 17.73           O  
ATOM   2488  CB  TYR A 174      17.760  39.880   8.730  1.00  7.23           C  
ATOM   2489  CG  TYR A 174      18.970  39.240   8.060  1.00 23.33           C  
ATOM   2490  CD1 TYR A 174      18.950  38.930   6.680  1.00  7.41           C  
ATOM   2491  CD2 TYR A 174      20.120  39.020   8.850  1.00 14.21           C  
ATOM   2492  CE1 TYR A 174      20.100  38.370   6.090  1.00 24.31           C  
ATOM   2493  CE2 TYR A 174      21.260  38.470   8.250  1.00 17.05           C  
ATOM   2494  CZ  TYR A 174      21.240  38.140   6.880  1.00 13.86           C  
ATOM   2495  OH  TYR A 174      22.310  37.450   6.410  1.00 26.73           O  
ATOM   2496  H   TYR A 174      19.173  41.919   9.738  1.00  0.00           H  
ATOM   2497  HA  TYR A 174      17.658  41.404   7.262  1.00  0.00           H  
ATOM   2498 1HB  TYR A 174      17.858  39.792   9.813  1.00  0.00           H  
ATOM   2499 2HB  TYR A 174      16.859  39.341   8.438  1.00  0.00           H  
ATOM   2500  HD1 TYR A 174      18.054  39.125   6.090  1.00  0.00           H  
ATOM   2501  HD2 TYR A 174      20.111  39.276   9.909  1.00  0.00           H  
ATOM   2502  HE1 TYR A 174      20.103  38.125   5.028  1.00  0.00           H  
ATOM   2503  HE2 TYR A 174      22.159  38.298   8.843  1.00  0.00           H  
ATOM   2504  HH  TYR A 174      22.930  37.296   7.127  1.00  0.00           H  
ATOM   2505  N   TYR A 175      16.120  42.550   9.850  1.00 19.68           N  
ATOM   2506  CA  TYR A 175      14.810  42.990  10.350  1.00 14.90           C  
ATOM   2507  C   TYR A 175      14.680  44.500  10.520  1.00 30.77           C  
ATOM   2508  O   TYR A 175      15.660  45.220  10.680  1.00 22.93           O  
ATOM   2509  CB  TYR A 175      14.490  42.270  11.660  1.00  9.91           C  
ATOM   2510  CG  TYR A 175      15.480  42.530  12.800  1.00 18.83           C  
ATOM   2511  CD1 TYR A 175      16.580  41.670  12.980  1.00  7.71           C  
ATOM   2512  CD2 TYR A 175      15.140  43.500  13.770  1.00 12.43           C  
ATOM   2513  CE1 TYR A 175      17.330  41.760  14.170  1.00 16.20           C  
ATOM   2514  CE2 TYR A 175      15.910  43.610  14.940  1.00 13.75           C  
ATOM   2515  CZ  TYR A 175      16.990  42.730  15.130  1.00 16.57           C  
ATOM   2516  OH  TYR A 175      17.690  42.830  16.300  1.00 64.93           O  
ATOM   2517  H   TYR A 175      16.956  42.847  10.333  1.00  0.00           H  
ATOM   2518  HA  TYR A 175      14.053  42.733   9.609  1.00  0.00           H  
ATOM   2519 1HB  TYR A 175      13.501  42.570  12.008  1.00  0.00           H  
ATOM   2520 2HB  TYR A 175      14.463  41.195  11.487  1.00  0.00           H  
ATOM   2521  HD1 TYR A 175      16.840  40.948  12.205  1.00  0.00           H  
ATOM   2522  HD2 TYR A 175      14.285  44.156  13.608  1.00  0.00           H  
ATOM   2523  HE1 TYR A 175      18.185  41.102  14.326  1.00  0.00           H  
ATOM   2524  HE2 TYR A 175      15.666  44.369  15.684  1.00  0.00           H  
ATOM   2525  HH  TYR A 175      17.311  43.528  16.840  1.00  0.00           H  
ATOM   2526  N   THR A 176      13.440  44.960  10.430  1.00 36.27           N  
ATOM   2527  CA  THR A 176      13.040  46.350  10.740  1.00 35.84           C  
ATOM   2528  C   THR A 176      12.360  46.400  12.100  1.00 24.37           C  
ATOM   2529  O   THR A 176      11.540  45.560  12.470  1.00 99.99           O  
ATOM   2530  CB  THR A 176      12.080  46.970   9.700  1.00 17.48           C  
ATOM   2531  OG1 THR A 176      10.870  46.200   9.600  1.00 99.99           O  
ATOM   2532  CG2 THR A 176      12.740  47.150   8.340  1.00 99.99           C  
ATOM   2533  H   THR A 176      12.736  44.301  10.128  1.00  0.00           H  
ATOM   2534  HA  THR A 176      13.935  46.972  10.758  1.00  0.00           H  
ATOM   2535  HB  THR A 176      11.747  47.947  10.050  1.00  0.00           H  
ATOM   2536  HG1 THR A 176      10.914  45.456  10.206  1.00  0.00           H  
ATOM   2537 1HG2 THR A 176      12.025  47.589   7.644  1.00  0.00           H  
ATOM   2538 2HG2 THR A 176      13.603  47.809   8.439  1.00  0.00           H  
ATOM   2539 3HG2 THR A 176      13.065  46.181   7.962  1.00  0.00           H  
ATOM   2540  N   GLY A 177      12.820  47.380  12.860  1.00 32.30           N  
ATOM   2541  CA  GLY A 177      12.310  47.640  14.210  1.00 19.56           C  
ATOM   2542  C   GLY A 177      13.230  47.000  15.250  1.00 10.92           C  
ATOM   2543  O   GLY A 177      14.460  47.010  15.120  1.00 99.99           O  
ATOM   2544  H   GLY A 177      13.552  47.969  12.489  1.00  0.00           H  
ATOM   2545 1HA  GLY A 177      12.245  48.716  14.374  1.00  0.00           H  
ATOM   2546 2HA  GLY A 177      11.301  47.240  14.301  1.00  0.00           H  
ATOM   2547  N   SER A 178      12.600  46.730  16.380  1.00 25.77           N  
ATOM   2548  CA  SER A 178      13.260  45.990  17.460  1.00 38.66           C  
ATOM   2549  C   SER A 178      12.510  44.670  17.690  1.00 29.22           C  
ATOM   2550  O   SER A 178      11.330  44.550  17.350  1.00 39.13           O  
ATOM   2551  CB  SER A 178      13.270  46.860  18.720  1.00 29.46           C  
ATOM   2552  OG  SER A 178      14.260  46.300  19.590  1.00 99.99           O  
ATOM   2553  H   SER A 178      11.646  47.037  16.506  1.00  0.00           H  
ATOM   2554  HA  SER A 178      14.286  45.778  17.157  1.00  0.00           H  
ATOM   2555 1HB  SER A 178      13.501  47.890  18.449  1.00  0.00           H  
ATOM   2556 2HB  SER A 178      12.280  46.855  19.173  1.00  0.00           H  
ATOM   2557  HG  SER A 178      14.624  45.544  19.124  1.00  0.00           H  
ATOM   2558  N   LEU A 179      13.270  43.660  18.100  1.00 33.81           N  
ATOM   2559  CA  LEU A 179      12.750  42.330  18.460  1.00 23.61           C  
ATOM   2560  C   LEU A 179      11.700  42.410  19.570  1.00 11.74           C  
ATOM   2561  O   LEU A 179      11.910  43.070  20.590  1.00 27.37           O  
ATOM   2562  CB  LEU A 179      13.890  41.410  18.930  1.00 14.50           C  
ATOM   2563  CG  LEU A 179      14.730  40.930  17.740  1.00 10.92           C  
ATOM   2564  CD1 LEU A 179      16.120  40.510  18.200  1.00  4.82           C  
ATOM   2565  CD2 LEU A 179      14.040  39.810  16.960  1.00 10.35           C  
ATOM   2566  H   LEU A 179      14.263  43.833  18.163  1.00  0.00           H  
ATOM   2567  HA  LEU A 179      12.290  41.888  17.577  1.00  0.00           H  
ATOM   2568 1HB  LEU A 179      14.513  41.961  19.632  1.00  0.00           H  
ATOM   2569 2HB  LEU A 179      13.456  40.558  19.452  1.00  0.00           H  
ATOM   2570  HG  LEU A 179      14.902  41.762  17.057  1.00  0.00           H  
ATOM   2571 1HD1 LEU A 179      16.701  40.173  17.341  1.00  0.00           H  
ATOM   2572 2HD1 LEU A 179      16.621  41.359  18.665  1.00  0.00           H  
ATOM   2573 3HD1 LEU A 179      16.034  39.698  18.921  1.00  0.00           H  
ATOM   2574 1HD2 LEU A 179      14.673  39.504  16.126  1.00  0.00           H  
ATOM   2575 2HD2 LEU A 179      13.871  38.958  17.619  1.00  0.00           H  
ATOM   2576 3HD2 LEU A 179      13.084  40.168  16.577  1.00  0.00           H  
ATOM   2577  N   ASN A 180      10.630  41.660  19.350  1.00 16.96           N  
ATOM   2578  CA  ASN A 180       9.610  41.350  20.370  1.00  9.51           C  
ATOM   2579  C   ASN A 180       9.840  39.930  20.870  1.00 10.80           C  
ATOM   2580  O   ASN A 180      10.000  39.030  20.040  1.00 27.93           O  
ATOM   2581  CB  ASN A 180       8.190  41.410  19.790  1.00 20.46           C  
ATOM   2582  CG  ASN A 180       7.930  42.740  19.110  1.00 38.32           C  
ATOM   2583  OD1 ASN A 180       7.830  43.770  19.770  1.00 19.43           O  
ATOM   2584  ND2 ASN A 180       7.980  42.760  17.790  1.00 32.79           N  
ATOM   2585  H   ASN A 180      10.523  41.286  18.418  1.00  0.00           H  
ATOM   2586  HA  ASN A 180       9.681  42.092  21.167  1.00  0.00           H  
ATOM   2587 1HB  ASN A 180       8.056  40.601  19.071  1.00  0.00           H  
ATOM   2588 2HB  ASN A 180       7.464  41.261  20.589  1.00  0.00           H  
ATOM   2589 1HD2 ASN A 180       7.815  43.614  17.296  1.00  0.00           H  
ATOM   2590 2HD2 ASN A 180       8.182  41.922  17.285  1.00  0.00           H  
ATOM   2591  N   TRP A 181       9.950  39.790  22.180  1.00 16.30           N  
ATOM   2592  CA  TRP A 181      10.280  38.520  22.840  1.00 11.91           C  
ATOM   2593  C   TRP A 181       9.020  37.840  23.370  1.00 23.71           C  
ATOM   2594  O   TRP A 181       8.240  38.470  24.070  1.00 14.50           O  
ATOM   2595  CB  TRP A 181      11.280  38.720  23.990  1.00  2.86           C  
ATOM   2596  CG  TRP A 181      12.590  39.230  23.410  1.00 20.29           C  
ATOM   2597  CD1 TRP A 181      12.950  40.510  23.350  1.00 29.10           C  
ATOM   2598  CD2 TRP A 181      13.590  38.480  22.800  1.00 42.71           C  
ATOM   2599  NE1 TRP A 181      14.150  40.610  22.770  1.00 41.86           N  
ATOM   2600  CE2 TRP A 181      14.590  39.400  22.420  1.00 34.85           C  
ATOM   2601  CE3 TRP A 181      13.730  37.110  22.490  1.00 19.65           C  
ATOM   2602  CZ2 TRP A 181      15.760  38.980  21.750  1.00 17.93           C  
ATOM   2603  CZ3 TRP A 181      14.890  36.690  21.800  1.00 11.58           C  
ATOM   2604  CH2 TRP A 181      15.890  37.610  21.450  1.00 40.98           C  
ATOM   2605  H   TRP A 181       9.795  40.613  22.745  1.00  0.00           H  
ATOM   2606  HA  TRP A 181      10.738  37.857  22.106  1.00  0.00           H  
ATOM   2607 1HB  TRP A 181      10.871  39.430  24.709  1.00  0.00           H  
ATOM   2608 2HB  TRP A 181      11.428  37.775  24.512  1.00  0.00           H  
ATOM   2609  HD1 TRP A 181      12.354  41.343  23.719  1.00  0.00           H  
ATOM   2610  HE1 TRP A 181      14.658  41.469  22.614  1.00  0.00           H  
ATOM   2611  HE3 TRP A 181      12.963  36.391  22.778  1.00  0.00           H  
ATOM   2612  HZ2 TRP A 181      16.548  39.678  21.468  1.00  0.00           H  
ATOM   2613  HZ3 TRP A 181      14.990  35.635  21.545  1.00  0.00           H  
ATOM   2614  HH2 TRP A 181      16.784  37.257  20.935  1.00  0.00           H  
ATOM   2615  N   VAL A 182       8.900  36.560  23.050  1.00 27.12           N  
ATOM   2616  CA  VAL A 182       7.750  35.710  23.420  1.00 12.34           C  
ATOM   2617  C   VAL A 182       8.270  34.500  24.230  1.00  9.89           C  
ATOM   2618  O   VAL A 182       9.160  33.790  23.750  1.00 20.81           O  
ATOM   2619  CB  VAL A 182       6.980  35.200  22.170  1.00 22.42           C  
ATOM   2620  CG1 VAL A 182       5.620  34.670  22.610  1.00 10.10           C  
ATOM   2621  CG2 VAL A 182       6.720  36.250  21.090  1.00 31.11           C  
ATOM   2622  H   VAL A 182       9.658  36.158  22.517  1.00  0.00           H  
ATOM   2623  HA  VAL A 182       7.060  36.304  24.021  1.00  0.00           H  
ATOM   2624  HB  VAL A 182       7.555  34.402  21.701  1.00  0.00           H  
ATOM   2625 1HG1 VAL A 182       5.071  34.309  21.740  1.00  0.00           H  
ATOM   2626 2HG1 VAL A 182       5.760  33.851  23.316  1.00  0.00           H  
ATOM   2627 3HG1 VAL A 182       5.055  35.470  23.088  1.00  0.00           H  
ATOM   2628 1HG2 VAL A 182       6.179  35.794  20.262  1.00  0.00           H  
ATOM   2629 2HG2 VAL A 182       6.126  37.063  21.508  1.00  0.00           H  
ATOM   2630 3HG2 VAL A 182       7.670  36.644  20.729  1.00  0.00           H  
ATOM   2631  N   PRO A 183       7.750  34.260  25.450  1.00 14.85           N  
ATOM   2632  CA  PRO A 183       8.190  33.130  26.280  1.00 13.08           C  
ATOM   2633  C   PRO A 183       7.720  31.790  25.720  1.00 15.11           C  
ATOM   2634  O   PRO A 183       6.650  31.720  25.120  1.00 16.50           O  
ATOM   2635  CB  PRO A 183       7.570  33.400  27.660  1.00 11.54           C  
ATOM   2636  CG  PRO A 183       6.350  34.270  27.390  1.00 27.79           C  
ATOM   2637  CD  PRO A 183       6.750  35.090  26.160  1.00 21.47           C  
ATOM   2638  HA  PRO A 183       9.288  33.137  26.348  1.00  0.00           H  
ATOM   2639 1HB  PRO A 183       7.305  32.449  28.146  1.00  0.00           H  
ATOM   2640 2HB  PRO A 183       8.303  33.900  28.310  1.00  0.00           H  
ATOM   2641 1HG  PRO A 183       5.465  33.640  27.216  1.00  0.00           H  
ATOM   2642 2HG  PRO A 183       6.127  34.895  28.268  1.00  0.00           H  
ATOM   2643 1HD  PRO A 183       5.866  35.259  25.528  1.00  0.00           H  
ATOM   2644 2HD  PRO A 183       7.186  36.047  26.483  1.00  0.00           H  
ATOM   2645  N   VAL A 184       8.610  30.800  25.780  1.00 43.22           N  
ATOM   2646  CA  VAL A 184       8.250  29.400  25.470  1.00  3.52           C  
ATOM   2647  C   VAL A 184       7.420  28.860  26.640  1.00  8.51           C  
ATOM   2648  O   VAL A 184       7.780  29.020  27.810  1.00 28.70           O  
ATOM   2649  CB  VAL A 184       9.480  28.530  25.160  1.00  6.76           C  
ATOM   2650  CG1 VAL A 184       9.120  27.060  24.940  1.00  8.08           C  
ATOM   2651  CG2 VAL A 184      10.210  29.040  23.910  1.00  6.59           C  
ATOM   2652  H   VAL A 184       9.560  31.016  26.046  1.00  0.00           H  
ATOM   2653  HA  VAL A 184       7.610  29.395  24.587  1.00  0.00           H  
ATOM   2654  HB  VAL A 184      10.162  28.566  26.009  1.00  0.00           H  
ATOM   2655 1HG1 VAL A 184      10.025  26.492  24.725  1.00  0.00           H  
ATOM   2656 2HG1 VAL A 184       8.648  26.663  25.838  1.00  0.00           H  
ATOM   2657 3HG1 VAL A 184       8.432  26.976  24.099  1.00  0.00           H  
ATOM   2658 1HG2 VAL A 184      11.076  28.409  23.712  1.00  0.00           H  
ATOM   2659 2HG2 VAL A 184       9.534  29.008  23.055  1.00  0.00           H  
ATOM   2660 3HG2 VAL A 184      10.539  30.066  24.074  1.00  0.00           H  
ATOM   2661  N   THR A 185       6.290  28.290  26.280  1.00 10.15           N  
ATOM   2662  CA  THR A 185       5.310  27.760  27.240  1.00  8.78           C  
ATOM   2663  C   THR A 185       5.670  26.360  27.720  1.00 14.89           C  
ATOM   2664  O   THR A 185       5.610  26.050  28.910  1.00 36.61           O  
ATOM   2665  CB  THR A 185       3.870  27.800  26.710  1.00  4.84           C  
ATOM   2666  OG1 THR A 185       3.810  27.170  25.440  1.00 16.63           O  
ATOM   2667  CG2 THR A 185       3.390  29.240  26.580  1.00 12.60           C  
ATOM   2668  H   THR A 185       6.098  28.219  25.291  1.00  0.00           H  
ATOM   2669  HA  THR A 185       5.343  28.372  28.142  1.00  0.00           H  
ATOM   2670  HB  THR A 185       3.215  27.264  27.397  1.00  0.00           H  
ATOM   2671  HG1 THR A 185       4.685  26.859  25.196  1.00  0.00           H  
ATOM   2672 1HG2 THR A 185       2.367  29.250  26.203  1.00  0.00           H  
ATOM   2673 2HG2 THR A 185       3.422  29.724  27.556  1.00  0.00           H  
ATOM   2674 3HG2 THR A 185       4.036  29.778  25.887  1.00  0.00           H  
ATOM   2675  N   VAL A 186       6.070  25.550  26.740  1.00 22.53           N  
ATOM   2676  CA  VAL A 186       6.470  24.150  26.940  1.00 23.34           C  
ATOM   2677  C   VAL A 186       7.750  23.890  26.140  1.00 13.37           C  
ATOM   2678  O   VAL A 186       7.800  24.100  24.930  1.00 26.30           O  
ATOM   2679  CB  VAL A 186       5.350  23.160  26.530  1.00 25.19           C  
ATOM   2680  CG1 VAL A 186       5.710  21.710  26.860  1.00 14.77           C  
ATOM   2681  CG2 VAL A 186       4.030  23.440  27.250  1.00 16.67           C  
ATOM   2682  H   VAL A 186       6.093  25.940  25.809  1.00  0.00           H  
ATOM   2683  HA  VAL A 186       6.680  23.998  27.999  1.00  0.00           H  
ATOM   2684  HB  VAL A 186       5.178  23.245  25.457  1.00  0.00           H  
ATOM   2685 1HG1 VAL A 186       4.895  21.054  26.554  1.00  0.00           H  
ATOM   2686 2HG1 VAL A 186       6.619  21.431  26.328  1.00  0.00           H  
ATOM   2687 3HG1 VAL A 186       5.871  21.610  27.933  1.00  0.00           H  
ATOM   2688 1HG2 VAL A 186       3.279  22.719  26.927  1.00  0.00           H  
ATOM   2689 2HG2 VAL A 186       4.177  23.353  28.327  1.00  0.00           H  
ATOM   2690 3HG2 VAL A 186       3.692  24.448  27.010  1.00  0.00           H  
ATOM   2691  N   GLU A 187       8.770  23.460  26.870  1.00 13.94           N  
ATOM   2692  CA  GLU A 187      10.110  23.220  26.330  1.00  2.27           C  
ATOM   2693  C   GLU A 187      10.220  21.810  25.710  1.00  5.81           C  
ATOM   2694  O   GLU A 187      10.530  20.820  26.370  1.00 33.09           O  
ATOM   2695  CB  GLU A 187      11.120  23.410  27.470  1.00 12.63           C  
ATOM   2696  CG  GLU A 187      11.240  24.870  27.920  1.00 27.57           C  
ATOM   2697  CD  GLU A 187      12.180  25.080  29.120  1.00 56.49           C  
ATOM   2698  OE1 GLU A 187      13.030  24.210  29.380  1.00 46.02           O  
ATOM   2699  OE2 GLU A 187      12.000  26.140  29.770  1.00 99.99           O  
ATOM   2700  H   GLU A 187       8.598  23.293  27.851  1.00  0.00           H  
ATOM   2701  HA  GLU A 187      10.301  23.948  25.541  1.00  0.00           H  
ATOM   2702 1HB  GLU A 187      10.821  22.804  28.325  1.00  0.00           H  
ATOM   2703 2HB  GLU A 187      12.101  23.061  27.148  1.00  0.00           H  
ATOM   2704 1HG  GLU A 187      11.611  25.467  27.087  1.00  0.00           H  
ATOM   2705 2HG  GLU A 187      10.250  25.240  28.184  1.00  0.00           H  
ATOM   2706  N   GLY A 188       9.930  21.790  24.420  1.00  8.20           N  
ATOM   2707  CA  GLY A 188       9.980  20.600  23.550  1.00  8.27           C  
ATOM   2708  C   GLY A 188      10.190  21.040  22.100  1.00 16.40           C  
ATOM   2709  O   GLY A 188      11.300  21.210  21.610  1.00 12.33           O  
ATOM   2710  H   GLY A 188       9.655  22.677  24.024  1.00  0.00           H  
ATOM   2711 1HA  GLY A 188      10.790  19.946  23.874  1.00  0.00           H  
ATOM   2712 2HA  GLY A 188       9.053  20.037  23.650  1.00  0.00           H  
ATOM   2713  N   TYR A 189       9.070  21.260  21.440  1.00  7.56           N  
ATOM   2714  CA  TYR A 189       9.030  22.150  20.270  1.00  9.80           C  
ATOM   2715  C   TYR A 189       9.290  23.600  20.730  1.00  6.25           C  
ATOM   2716  O   TYR A 189       9.320  23.880  21.930  1.00 12.05           O  
ATOM   2717  CB  TYR A 189       7.630  22.040  19.680  1.00  2.00           C  
ATOM   2718  CG  TYR A 189       7.270  20.610  19.260  1.00  7.88           C  
ATOM   2719  CD1 TYR A 189       7.820  20.060  18.080  1.00  7.83           C  
ATOM   2720  CD2 TYR A 189       6.250  19.940  19.980  1.00 20.44           C  
ATOM   2721  CE1 TYR A 189       7.360  18.820  17.620  1.00 14.41           C  
ATOM   2722  CE2 TYR A 189       5.770  18.700  19.510  1.00  8.07           C  
ATOM   2723  CZ  TYR A 189       6.350  18.150  18.350  1.00 10.64           C  
ATOM   2724  OH  TYR A 189       6.010  16.880  18.000  1.00 46.19           O  
ATOM   2725  H   TYR A 189       8.219  20.808  21.743  1.00  0.00           H  
ATOM   2726  HA  TYR A 189       9.774  21.808  19.550  1.00  0.00           H  
ATOM   2727 1HB  TYR A 189       6.898  22.383  20.413  1.00  0.00           H  
ATOM   2728 2HB  TYR A 189       7.550  22.690  18.809  1.00  0.00           H  
ATOM   2729  HD1 TYR A 189       8.595  20.601  17.537  1.00  0.00           H  
ATOM   2730  HD2 TYR A 189       5.842  20.384  20.888  1.00  0.00           H  
ATOM   2731  HE1 TYR A 189       7.777  18.387  16.711  1.00  0.00           H  
ATOM   2732  HE2 TYR A 189       4.967  18.189  20.042  1.00  0.00           H  
ATOM   2733  HH  TYR A 189       5.385  16.529  18.639  1.00  0.00           H  
ATOM   2734  N   TRP A 190       9.410  24.540  19.800  1.00 11.22           N  
ATOM   2735  CA  TRP A 190       9.470  25.980  20.120  1.00  5.44           C  
ATOM   2736  C   TRP A 190       8.040  26.500  20.180  1.00  2.00           C  
ATOM   2737  O   TRP A 190       7.470  26.960  19.190  1.00  5.62           O  
ATOM   2738  CB  TRP A 190      10.330  26.750  19.120  1.00 11.16           C  
ATOM   2739  CG  TRP A 190      11.800  26.380  19.300  1.00 11.20           C  
ATOM   2740  CD1 TRP A 190      12.500  25.480  18.610  1.00  3.78           C  
ATOM   2741  CD2 TRP A 190      12.680  27.020  20.160  1.00  5.63           C  
ATOM   2742  NE1 TRP A 190      13.790  25.540  18.980  1.00  8.15           N  
ATOM   2743  CE2 TRP A 190      13.930  26.440  19.930  1.00  2.00           C  
ATOM   2744  CE3 TRP A 190      12.520  28.060  21.100  1.00 10.55           C  
ATOM   2745  CZ2 TRP A 190      15.060  26.890  20.620  1.00  7.58           C  
ATOM   2746  CZ3 TRP A 190      13.640  28.510  21.810  1.00  2.00           C  
ATOM   2747  CH2 TRP A 190      14.900  27.930  21.550  1.00  2.00           C  
ATOM   2748  H   TRP A 190       9.462  24.248  18.835  1.00  0.00           H  
ATOM   2749  HA  TRP A 190       9.917  26.097  21.107  1.00  0.00           H  
ATOM   2750 1HB  TRP A 190      10.006  26.517  18.106  1.00  0.00           H  
ATOM   2751 2HB  TRP A 190      10.192  27.821  19.270  1.00  0.00           H  
ATOM   2752  HD1 TRP A 190      12.083  24.805  17.865  1.00  0.00           H  
ATOM   2753  HE1 TRP A 190      14.539  24.984  18.594  1.00  0.00           H  
ATOM   2754  HE3 TRP A 190      11.540  28.505  21.267  1.00  0.00           H  
ATOM   2755  HZ2 TRP A 190      16.049  26.461  20.455  1.00  0.00           H  
ATOM   2756  HZ3 TRP A 190      13.533  29.299  22.554  1.00  0.00           H  
ATOM   2757  HH2 TRP A 190      15.770  28.304  22.090  1.00  0.00           H  
ATOM   2758  N   GLN A 191       7.460  26.220  21.320  1.00  6.72           N  
ATOM   2759  CA  GLN A 191       6.020  26.370  21.590  1.00  7.02           C  
ATOM   2760  C   GLN A 191       5.650  27.670  22.300  1.00 19.34           C  
ATOM   2761  O   GLN A 191       6.140  27.960  23.390  1.00 21.05           O  
ATOM   2762  CB  GLN A 191       5.570  25.180  22.440  1.00  2.00           C  
ATOM   2763  CG  GLN A 191       4.040  25.080  22.400  1.00  4.76           C  
ATOM   2764  CD  GLN A 191       3.520  23.810  23.060  1.00  9.48           C  
ATOM   2765  OE1 GLN A 191       4.090  22.740  22.960  1.00 24.41           O  
ATOM   2766  NE2 GLN A 191       2.370  23.910  23.690  1.00 17.24           N  
ATOM   2767  H   GLN A 191       8.065  25.878  22.053  1.00  0.00           H  
ATOM   2768  HA  GLN A 191       5.488  26.367  20.639  1.00  0.00           H  
ATOM   2769 1HB  GLN A 191       6.023  24.266  22.056  1.00  0.00           H  
ATOM   2770 2HB  GLN A 191       5.918  25.312  23.464  1.00  0.00           H  
ATOM   2771 1HG  GLN A 191       3.616  25.935  22.926  1.00  0.00           H  
ATOM   2772 2HG  GLN A 191       3.713  25.082  21.360  1.00  0.00           H  
ATOM   2773 1HE2 GLN A 191       1.976  23.109  24.144  1.00  0.00           H  
ATOM   2774 2HE2 GLN A 191       1.888  24.786  23.716  1.00  0.00           H  
ATOM   2775  N   ILE A 192       4.690  28.370  21.720  1.00  6.66           N  
ATOM   2776  CA  ILE A 192       4.230  29.680  22.230  1.00  3.86           C  
ATOM   2777  C   ILE A 192       2.700  29.760  22.250  1.00  4.91           C  
ATOM   2778  O   ILE A 192       2.010  29.010  21.580  1.00 18.01           O  
ATOM   2779  CB  ILE A 192       4.780  30.820  21.370  1.00 15.08           C  
ATOM   2780  CG1 ILE A 192       4.390  30.660  19.900  1.00  3.97           C  
ATOM   2781  CG2 ILE A 192       6.300  30.910  21.550  1.00 16.65           C  
ATOM   2782  CD1 ILE A 192       4.440  31.980  19.140  1.00 10.99           C  
ATOM   2783  H   ILE A 192       4.258  27.985  20.892  1.00  0.00           H  
ATOM   2784  HA  ILE A 192       4.600  29.804  23.247  1.00  0.00           H  
ATOM   2785  HB  ILE A 192       4.322  31.760  21.676  1.00  0.00           H  
ATOM   2786 1HG1 ILE A 192       5.062  29.949  19.421  1.00  0.00           H  
ATOM   2787 2HG1 ILE A 192       3.381  30.251  19.833  1.00  0.00           H  
ATOM   2788 1HG2 ILE A 192       6.691  31.721  20.937  1.00  0.00           H  
ATOM   2789 2HG2 ILE A 192       6.531  31.102  22.597  1.00  0.00           H  
ATOM   2790 3HG2 ILE A 192       6.759  29.970  21.244  1.00  0.00           H  
ATOM   2791 1HD1 ILE A 192       4.154  31.813  18.101  1.00  0.00           H  
ATOM   2792 2HD1 ILE A 192       3.749  32.689  19.597  1.00  0.00           H  
ATOM   2793 3HD1 ILE A 192       5.451  32.383  19.177  1.00  0.00           H  
ATOM   2794  N   THR A 193       2.200  30.760  22.970  1.00 17.65           N  
ATOM   2795  CA  THR A 193       0.760  31.120  23.000  1.00  9.72           C  
ATOM   2796  C   THR A 193       0.470  32.150  21.910  1.00  6.81           C  
ATOM   2797  O   THR A 193       1.050  33.230  21.900  1.00 21.47           O  
ATOM   2798  CB  THR A 193       0.330  31.680  24.380  1.00 19.63           C  
ATOM   2799  OG1 THR A 193       0.600  30.740  25.430  1.00 13.19           O  
ATOM   2800  CG2 THR A 193      -1.160  32.050  24.440  1.00 20.15           C  
ATOM   2801  H   THR A 193       2.853  31.296  23.524  1.00  0.00           H  
ATOM   2802  HA  THR A 193       0.175  30.221  22.806  1.00  0.00           H  
ATOM   2803  HB  THR A 193       0.907  32.577  24.604  1.00  0.00           H  
ATOM   2804  HG1 THR A 193       0.996  29.949  25.056  1.00  0.00           H  
ATOM   2805 1HG2 THR A 193      -1.399  32.436  25.431  1.00  0.00           H  
ATOM   2806 2HG2 THR A 193      -1.376  32.812  23.691  1.00  0.00           H  
ATOM   2807 3HG2 THR A 193      -1.763  31.165  24.241  1.00  0.00           H  
ATOM   2808  N   VAL A 194      -0.530  31.840  21.090  1.00 19.17           N  
ATOM   2809  CA  VAL A 194      -1.170  32.830  20.190  1.00 12.30           C  
ATOM   2810  C   VAL A 194      -2.430  33.340  20.910  1.00 11.04           C  
ATOM   2811  O   VAL A 194      -3.200  32.540  21.440  1.00 23.37           O  
ATOM   2812  CB  VAL A 194      -1.460  32.200  18.810  1.00 11.58           C  
ATOM   2813  CG1 VAL A 194      -2.200  33.170  17.890  1.00  6.58           C  
ATOM   2814  CG2 VAL A 194      -0.150  31.810  18.120  1.00  6.67           C  
ATOM   2815  H   VAL A 194      -0.861  30.886  21.087  1.00  0.00           H  
ATOM   2816  HA  VAL A 194      -0.485  33.667  20.053  1.00  0.00           H  
ATOM   2817  HB  VAL A 194      -2.074  31.310  18.949  1.00  0.00           H  
ATOM   2818 1HG1 VAL A 194      -2.386  32.690  16.929  1.00  0.00           H  
ATOM   2819 2HG1 VAL A 194      -3.150  33.450  18.345  1.00  0.00           H  
ATOM   2820 3HG1 VAL A 194      -1.593  34.062  17.737  1.00  0.00           H  
ATOM   2821 1HG2 VAL A 194      -0.368  31.367  17.149  1.00  0.00           H  
ATOM   2822 2HG2 VAL A 194       0.468  32.698  17.983  1.00  0.00           H  
ATOM   2823 3HG2 VAL A 194       0.385  31.087  18.737  1.00  0.00           H  
ATOM   2824  N   ASP A 195      -2.560  34.650  21.060  1.00 14.81           N  
ATOM   2825  CA  ASP A 195      -3.700  35.260  21.790  1.00 10.55           C  
ATOM   2826  C   ASP A 195      -5.020  35.160  21.030  1.00 15.26           C  
ATOM   2827  O   ASP A 195      -6.050  34.880  21.620  1.00 14.79           O  
ATOM   2828  CB  ASP A 195      -3.440  36.710  22.160  1.00  8.13           C  
ATOM   2829  CG  ASP A 195      -2.260  36.860  23.140  1.00  9.13           C  
ATOM   2830  OD1 ASP A 195      -2.050  35.940  23.960  1.00 28.28           O  
ATOM   2831  OD2 ASP A 195      -1.610  37.910  23.030  1.00 26.31           O  
ATOM   2832  H   ASP A 195      -1.854  35.251  20.660  1.00  0.00           H  
ATOM   2833  HA  ASP A 195      -3.856  34.704  22.715  1.00  0.00           H  
ATOM   2834 1HB  ASP A 195      -3.227  37.283  21.258  1.00  0.00           H  
ATOM   2835 2HB  ASP A 195      -4.335  37.136  22.614  1.00  0.00           H  
ATOM   2836  N   SER A 196      -4.920  35.340  19.710  1.00  7.27           N  
ATOM   2837  CA  SER A 196      -6.070  35.300  18.790  1.00  5.52           C  
ATOM   2838  C   SER A 196      -5.590  35.350  17.350  1.00 17.37           C  
ATOM   2839  O   SER A 196      -4.470  35.770  17.080  1.00 22.46           O  
ATOM   2840  CB  SER A 196      -7.030  36.480  19.000  1.00  7.12           C  
ATOM   2841  OG  SER A 196      -6.310  37.710  18.800  1.00 16.46           O  
ATOM   2842  H   SER A 196      -3.997  35.512  19.337  1.00  0.00           H  
ATOM   2843  HA  SER A 196      -6.629  34.381  18.974  1.00  0.00           H  
ATOM   2844 1HB  SER A 196      -7.861  36.402  18.299  1.00  0.00           H  
ATOM   2845 2HB  SER A 196      -7.445  36.436  20.006  1.00  0.00           H  
ATOM   2846  HG  SER A 196      -5.409  37.457  18.586  1.00  0.00           H  
ATOM   2847  N   ILE A 197      -6.440  34.840  16.470  1.00  7.65           N  
ATOM   2848  CA  ILE A 197      -6.210  34.940  15.030  1.00  4.32           C  
ATOM   2849  C   ILE A 197      -7.410  35.720  14.510  1.00  2.19           C  
ATOM   2850  O   ILE A 197      -8.560  35.280  14.630  1.00 13.75           O  
ATOM   2851  CB  ILE A 197      -6.120  33.550  14.370  1.00  2.00           C  
ATOM   2852  CG1 ILE A 197      -4.940  32.750  14.950  1.00 10.29           C  
ATOM   2853  CG2 ILE A 197      -5.910  33.700  12.850  1.00 22.40           C  
ATOM   2854  CD1 ILE A 197      -5.030  31.260  14.580  1.00  6.89           C  
ATOM   2855  H   ILE A 197      -7.269  34.370  16.804  1.00  0.00           H  
ATOM   2856  HA  ILE A 197      -5.264  35.454  14.866  1.00  0.00           H  
ATOM   2857  HB  ILE A 197      -7.043  33.001  14.551  1.00  0.00           H  
ATOM   2858 1HG1 ILE A 197      -4.003  33.161  14.575  1.00  0.00           H  
ATOM   2859 2HG1 ILE A 197      -4.929  32.852  16.035  1.00  0.00           H  
ATOM   2860 1HG2 ILE A 197      -5.847  32.713  12.392  1.00  0.00           H  
ATOM   2861 2HG2 ILE A 197      -6.748  34.247  12.419  1.00  0.00           H  
ATOM   2862 3HG2 ILE A 197      -4.986  34.247  12.663  1.00  0.00           H  
ATOM   2863 1HD1 ILE A 197      -4.180  30.727  15.007  1.00  0.00           H  
ATOM   2864 2HD1 ILE A 197      -5.957  30.842  14.975  1.00  0.00           H  
ATOM   2865 3HD1 ILE A 197      -5.017  31.153  13.496  1.00  0.00           H  
ATOM   2866  N   THR A 198      -7.120  36.850  13.880  1.00 29.36           N  
ATOM   2867  CA  THR A 198      -8.200  37.750  13.430  1.00 12.28           C  
ATOM   2868  C   THR A 198      -8.090  38.130  11.960  1.00 13.17           C  
ATOM   2869  O   THR A 198      -7.050  38.000  11.330  1.00 23.55           O  
ATOM   2870  CB  THR A 198      -8.320  39.050  14.240  1.00 19.41           C  
ATOM   2871  OG1 THR A 198      -7.130  39.820  14.070  1.00 25.56           O  
ATOM   2872  CG2 THR A 198      -8.660  38.790  15.700  1.00 10.99           C  
ATOM   2873  H   THR A 198      -6.160  37.107  13.702  1.00  0.00           H  
ATOM   2874  HA  THR A 198      -9.151  37.227  13.533  1.00  0.00           H  
ATOM   2875  HB  THR A 198      -9.104  39.674  13.812  1.00  0.00           H  
ATOM   2876  HG1 THR A 198      -6.526  39.351  13.489  1.00  0.00           H  
ATOM   2877 1HG2 THR A 198      -8.734  39.739  16.231  1.00  0.00           H  
ATOM   2878 2HG2 THR A 198      -9.612  38.263  15.764  1.00  0.00           H  
ATOM   2879 3HG2 THR A 198      -7.878  38.182  16.153  1.00  0.00           H  
ATOM   2880  N   MET A 199      -9.240  38.600  11.480  1.00  4.25           N  
ATOM   2881  CA  MET A 199      -9.440  39.140  10.130  1.00 22.39           C  
ATOM   2882  C   MET A 199     -10.530  40.210  10.250  1.00 19.52           C  
ATOM   2883  O   MET A 199     -11.540  39.970  10.910  1.00 32.35           O  
ATOM   2884  CB  MET A 199      -9.920  38.000   9.230  1.00 15.38           C  
ATOM   2885  CG  MET A 199      -9.460  38.160   7.790  1.00 59.42           C  
ATOM   2886  SD  MET A 199      -9.930  36.710   6.800  1.00 33.86           S  
ATOM   2887  CE  MET A 199     -11.550  37.210   6.260  1.00 57.94           C  
ATOM   2888  H   MET A 199     -10.022  38.570  12.119  1.00  0.00           H  
ATOM   2889  HA  MET A 199      -8.487  39.522   9.766  1.00  0.00           H  
ATOM   2890 1HB  MET A 199      -9.547  37.052   9.615  1.00  0.00           H  
ATOM   2891 2HB  MET A 199     -11.010  37.956   9.249  1.00  0.00           H  
ATOM   2892 1HG  MET A 199      -9.911  39.054   7.361  1.00  0.00           H  
ATOM   2893 2HG  MET A 199      -8.377  38.280   7.765  1.00  0.00           H  
ATOM   2894 1HE  MET A 199     -11.983  36.428   5.637  1.00  0.00           H  
ATOM   2895 2HE  MET A 199     -12.188  37.378   7.129  1.00  0.00           H  
ATOM   2896 3HE  MET A 199     -11.473  38.132   5.683  1.00  0.00           H  
ATOM   2897  N   ASN A 200     -10.180  41.440   9.850  1.00 22.02           N  
ATOM   2898  CA  ASN A 200     -11.000  42.670   9.960  1.00 20.46           C  
ATOM   2899  C   ASN A 200     -11.630  42.920  11.350  1.00 30.59           C  
ATOM   2900  O   ASN A 200     -12.800  43.240  11.500  1.00 35.85           O  
ATOM   2901  CB  ASN A 200     -12.100  42.680   8.890  1.00 21.75           C  
ATOM   2902  CG  ASN A 200     -11.560  42.920   7.490  1.00 99.99           C  
ATOM   2903  OD1 ASN A 200     -10.610  43.660   7.280  1.00 35.62           O  
ATOM   2904  ND2 ASN A 200     -12.240  42.320   6.530  1.00 29.71           N  
ATOM   2905  H   ASN A 200      -9.260  41.497   9.437  1.00  0.00           H  
ATOM   2906  HA  ASN A 200     -10.352  43.533   9.802  1.00  0.00           H  
ATOM   2907 1HB  ASN A 200     -12.628  41.726   8.902  1.00  0.00           H  
ATOM   2908 2HB  ASN A 200     -12.826  43.459   9.122  1.00  0.00           H  
ATOM   2909 1HD2 ASN A 200     -11.956  42.423   5.576  1.00  0.00           H  
ATOM   2910 2HD2 ASN A 200     -13.039  41.763   6.756  1.00  0.00           H  
ATOM   2911  N   GLY A 201     -10.800  42.720  12.380  1.00 22.59           N  
ATOM   2912  CA  GLY A 201     -11.190  42.930  13.780  1.00  4.75           C  
ATOM   2913  C   GLY A 201     -12.150  41.870  14.360  1.00  5.47           C  
ATOM   2914  O   GLY A 201     -12.630  42.030  15.470  1.00 36.84           O  
ATOM   2915  H   GLY A 201      -9.862  42.409  12.172  1.00  0.00           H  
ATOM   2916 1HA  GLY A 201     -10.299  42.946  14.408  1.00  0.00           H  
ATOM   2917 2HA  GLY A 201     -11.672  43.902  13.881  1.00  0.00           H  
ATOM   2918  N   GLU A 202     -12.300  40.750  13.670  1.00 18.83           N  
ATOM   2919  CA  GLU A 202     -13.130  39.610  14.110  1.00  7.47           C  
ATOM   2920  C   GLU A 202     -12.240  38.360  14.180  1.00 25.23           C  
ATOM   2921  O   GLU A 202     -11.340  38.180  13.360  1.00 19.30           O  
ATOM   2922  CB  GLU A 202     -14.230  39.380  13.060  1.00 14.53           C  
ATOM   2923  CG  GLU A 202     -15.440  38.610  13.600  1.00 28.21           C  
ATOM   2924  CD  GLU A 202     -16.300  39.400  14.610  1.00 99.99           C  
ATOM   2925  OE1 GLU A 202     -16.220  40.640  14.640  1.00 50.89           O  
ATOM   2926  OE2 GLU A 202     -17.060  38.730  15.350  1.00 99.99           O  
ATOM   2927  H   GLU A 202     -11.808  40.690  12.790  1.00  0.00           H  
ATOM   2928  HA  GLU A 202     -13.584  39.862  15.069  1.00  0.00           H  
ATOM   2929 1HB  GLU A 202     -14.577  40.341  12.680  1.00  0.00           H  
ATOM   2930 2HB  GLU A 202     -13.818  38.824  12.217  1.00  0.00           H  
ATOM   2931 1HG  GLU A 202     -16.078  38.324  12.764  1.00  0.00           H  
ATOM   2932 2HG  GLU A 202     -15.091  37.699  14.083  1.00  0.00           H  
ATOM   2933  N   ALA A 203     -12.320  37.680  15.310  1.00 11.09           N  
ATOM   2934  CA  ALA A 203     -11.680  36.380  15.570  1.00 30.51           C  
ATOM   2935  C   ALA A 203     -12.290  35.310  14.670  1.00 14.47           C  
ATOM   2936  O   ALA A 203     -13.500  35.100  14.650  1.00 14.96           O  
ATOM   2937  CB  ALA A 203     -11.890  35.970  17.020  1.00 10.56           C  
ATOM   2938  H   ALA A 203     -12.872  38.111  16.038  1.00  0.00           H  
ATOM   2939  HA  ALA A 203     -10.611  36.485  15.383  1.00  0.00           H  
ATOM   2940 1HB  ALA A 203     -11.412  35.007  17.199  1.00  0.00           H  
ATOM   2941 2HB  ALA A 203     -11.451  36.721  17.678  1.00  0.00           H  
ATOM   2942 3HB  ALA A 203     -12.956  35.888  17.224  1.00  0.00           H  
ATOM   2943  N   ILE A 204     -11.390  34.760  13.880  1.00 14.88           N  
ATOM   2944  CA  ILE A 204     -11.720  33.660  12.940  1.00 14.98           C  
ATOM   2945  C   ILE A 204     -11.380  32.280  13.520  1.00 14.08           C  
ATOM   2946  O   ILE A 204     -11.990  31.280  13.150  1.00 21.57           O  
ATOM   2947  CB  ILE A 204     -11.150  33.900  11.530  1.00 21.92           C  
ATOM   2948  CG1 ILE A 204      -9.610  34.000  11.510  1.00 12.78           C  
ATOM   2949  CG2 ILE A 204     -11.890  35.120  10.950  1.00 25.96           C  
ATOM   2950  CD1 ILE A 204      -9.040  34.190  10.100  1.00  8.22           C  
ATOM   2951  H   ILE A 204     -10.441  35.105  13.921  1.00  0.00           H  
ATOM   2952  HA  ILE A 204     -12.804  33.594  12.852  1.00  0.00           H  
ATOM   2953  HB  ILE A 204     -11.320  33.017  10.914  1.00  0.00           H  
ATOM   2954 1HG1 ILE A 204      -9.292  34.837  12.131  1.00  0.00           H  
ATOM   2955 2HG1 ILE A 204      -9.181  33.094  11.939  1.00  0.00           H  
ATOM   2956 1HG2 ILE A 204     -11.517  35.329   9.948  1.00  0.00           H  
ATOM   2957 2HG2 ILE A 204     -12.958  34.909  10.903  1.00  0.00           H  
ATOM   2958 3HG2 ILE A 204     -11.719  35.987  11.589  1.00  0.00           H  
ATOM   2959 1HD1 ILE A 204      -7.953  34.253  10.152  1.00  0.00           H  
ATOM   2960 2HD1 ILE A 204      -9.325  33.343   9.475  1.00  0.00           H  
ATOM   2961 3HD1 ILE A 204      -9.435  35.109   9.669  1.00  0.00           H  
ATOM   2962  N   ALA A 205     -10.520  32.300  14.540  1.00 17.57           N  
ATOM   2963  CA  ALA A 205     -10.020  31.120  15.270  1.00 15.17           C  
ATOM   2964  C   ALA A 205      -9.260  31.610  16.500  1.00 21.71           C  
ATOM   2965  O   ALA A 205      -8.890  32.770  16.620  1.00 19.49           O  
ATOM   2966  CB  ALA A 205      -9.030  30.360  14.390  1.00 26.84           C  
ATOM   2967  H   ALA A 205     -10.201  33.219  14.813  1.00  0.00           H  
ATOM   2968  HA  ALA A 205     -10.870  30.476  15.496  1.00  0.00           H  
ATOM   2969 1HB  ALA A 205      -8.660  29.488  14.929  1.00  0.00           H  
ATOM   2970 2HB  ALA A 205      -9.529  30.037  13.476  1.00  0.00           H  
ATOM   2971 3HB  ALA A 205      -8.195  31.011  14.137  1.00  0.00           H  
ATOM   2972  N   CYS A 206      -9.070  30.700  17.440  1.00 10.32           N  
ATOM   2973  CA  CYS A 206      -8.200  30.910  18.600  1.00 14.04           C  
ATOM   2974  C   CYS A 206      -8.600  32.200  19.330  1.00 15.47           C  
ATOM   2975  O   CYS A 206      -7.780  32.890  19.920  1.00 32.71           O  
ATOM   2976  CB  CYS A 206      -6.770  30.870  18.050  1.00  3.85           C  
ATOM   2977  SG  CYS A 206      -5.490  31.190  19.280  1.00 28.25           S  
ATOM   2978  H   CYS A 206      -9.555  29.820  17.342  1.00  0.00           H  
ATOM   2979  HA  CYS A 206      -8.369  30.100  19.310  1.00  0.00           H  
ATOM   2980 1HB  CYS A 206      -6.576  29.891  17.612  1.00  0.00           H  
ATOM   2981 2HB  CYS A 206      -6.664  31.610  17.257  1.00  0.00           H  
ATOM   2982  N   ALA A 207      -9.920  32.310  19.510  1.00 26.17           N  
ATOM   2983  CA  ALA A 207     -10.590  33.500  20.070  1.00 28.68           C  
ATOM   2984  C   ALA A 207     -10.160  33.830  21.490  1.00 28.29           C  
ATOM   2985  O   ALA A 207     -10.170  34.990  21.870  1.00 21.93           O  
ATOM   2986  CB  ALA A 207     -12.110  33.370  20.010  1.00 45.15           C  
ATOM   2987  H   ALA A 207     -10.478  31.514  19.238  1.00  0.00           H  
ATOM   2988  HA  ALA A 207     -10.297  34.365  19.475  1.00  0.00           H  
ATOM   2989 1HB  ALA A 207     -12.569  34.265  20.431  1.00  0.00           H  
ATOM   2990 2HB  ALA A 207     -12.425  33.255  18.973  1.00  0.00           H  
ATOM   2991 3HB  ALA A 207     -12.423  32.499  20.583  1.00  0.00           H  
ATOM   2992  N   GLU A 208      -9.890  32.790  22.270  1.00 25.03           N  
ATOM   2993  CA  GLU A 208      -9.450  32.890  23.660  1.00 12.10           C  
ATOM   2994  C   GLU A 208      -8.040  32.320  23.880  1.00  5.94           C  
ATOM   2995  O   GLU A 208      -7.630  32.140  25.020  1.00 30.97           O  
ATOM   2996  CB  GLU A 208     -10.430  32.110  24.540  1.00 15.13           C  
ATOM   2997  CG  GLU A 208     -11.730  32.880  24.740  1.00 38.72           C  
ATOM   2998  CD  GLU A 208     -12.560  32.140  25.790  1.00 25.38           C  
ATOM   2999  OE1 GLU A 208     -12.340  32.400  27.000  1.00 26.05           O  
ATOM   3000  OE2 GLU A 208     -13.360  31.310  25.330  1.00 43.24           O  
ATOM   3001  H   GLU A 208     -10.003  31.877  21.854  1.00  0.00           H  
ATOM   3002  HA  GLU A 208      -9.456  33.941  23.950  1.00  0.00           H  
ATOM   3003 1HB  GLU A 208     -10.646  31.146  24.078  1.00  0.00           H  
ATOM   3004 2HB  GLU A 208      -9.972  31.913  25.509  1.00  0.00           H  
ATOM   3005 1HG  GLU A 208     -11.494  33.893  25.064  1.00  0.00           H  
ATOM   3006 2HG  GLU A 208     -12.252  32.945  23.786  1.00  0.00           H  
ATOM   3007  N   GLY A 209      -7.250  32.320  22.810  1.00 17.45           N  
ATOM   3008  CA  GLY A 209      -5.870  31.820  22.900  1.00 32.74           C  
ATOM   3009  C   GLY A 209      -5.760  30.340  22.530  1.00 21.94           C  
ATOM   3010  O   GLY A 209      -6.750  29.600  22.510  1.00 28.79           O  
ATOM   3011  H   GLY A 209      -7.592  32.664  21.924  1.00  0.00           H  
ATOM   3012 1HA  GLY A 209      -5.228  32.401  22.237  1.00  0.00           H  
ATOM   3013 2HA  GLY A 209      -5.497  31.962  23.914  1.00  0.00           H  
ATOM   3014  N   CYS A 210      -4.580  30.040  21.990  1.00 23.94           N  
ATOM   3015  CA  CYS A 210      -4.160  28.700  21.520  1.00 18.77           C  
ATOM   3016  C   CYS A 210      -2.630  28.550  21.520  1.00  9.45           C  
ATOM   3017  O   CYS A 210      -1.880  29.520  21.630  1.00 19.65           O  
ATOM   3018  CB  CYS A 210      -4.740  28.370  20.130  1.00  4.42           C  
ATOM   3019  SG  CYS A 210      -4.280  29.600  18.860  1.00 23.33           S  
ATOM   3020  H   CYS A 210      -3.937  30.814  21.907  1.00  0.00           H  
ATOM   3021  HA  CYS A 210      -4.530  27.955  22.224  1.00  0.00           H  
ATOM   3022 1HB  CYS A 210      -4.386  27.389  19.811  1.00  0.00           H  
ATOM   3023 2HB  CYS A 210      -5.827  28.321  20.192  1.00  0.00           H  
ATOM   3024  N   GLN A 211      -2.180  27.300  21.520  1.00 21.44           N  
ATOM   3025  CA  GLN A 211      -0.760  26.940  21.490  1.00  5.23           C  
ATOM   3026  C   GLN A 211      -0.330  26.730  20.040  1.00 20.79           C  
ATOM   3027  O   GLN A 211      -1.110  26.210  19.240  1.00 13.43           O  
ATOM   3028  CB  GLN A 211      -0.550  25.650  22.280  1.00 25.07           C  
ATOM   3029  CG  GLN A 211      -0.800  25.810  23.780  1.00 11.07           C  
ATOM   3030  CD  GLN A 211       0.130  26.850  24.400  1.00 22.74           C  
ATOM   3031  OE1 GLN A 211       1.330  26.660  24.570  1.00 22.34           O  
ATOM   3032  NE2 GLN A 211      -0.430  27.970  24.770  1.00 10.28           N  
ATOM   3033  H   GLN A 211      -2.873  26.566  21.542  1.00  0.00           H  
ATOM   3034  HA  GLN A 211      -0.190  27.743  21.956  1.00  0.00           H  
ATOM   3035 1HB  GLN A 211      -1.219  24.878  21.900  1.00  0.00           H  
ATOM   3036 2HB  GLN A 211       0.471  25.298  22.137  1.00  0.00           H  
ATOM   3037 1HG  GLN A 211      -1.831  26.129  23.934  1.00  0.00           H  
ATOM   3038 2HG  GLN A 211      -0.628  24.852  24.271  1.00  0.00           H  
ATOM   3039 1HE2 GLN A 211       0.124  28.694  25.184  1.00  0.00           H  
ATOM   3040 2HE2 GLN A 211      -1.412  28.105  24.640  1.00  0.00           H  
ATOM   3041  N   ALA A 212       0.840  27.270  19.740  1.00  5.52           N  
ATOM   3042  CA  ALA A 212       1.490  27.180  18.410  1.00  6.35           C  
ATOM   3043  C   ALA A 212       2.970  26.870  18.560  1.00  3.87           C  
ATOM   3044  O   ALA A 212       3.580  27.170  19.590  1.00 10.02           O  
ATOM   3045  CB  ALA A 212       1.330  28.490  17.610  1.00  2.40           C  
ATOM   3046  H   ALA A 212       1.305  27.773  20.482  1.00  0.00           H  
ATOM   3047  HA  ALA A 212       1.009  26.377  17.852  1.00  0.00           H  
ATOM   3048 1HB  ALA A 212       1.819  28.387  16.641  1.00  0.00           H  
ATOM   3049 2HB  ALA A 212       0.270  28.699  17.461  1.00  0.00           H  
ATOM   3050 3HB  ALA A 212       1.787  29.310  18.161  1.00  0.00           H  
ATOM   3051  N   ILE A 213       3.480  26.190  17.530  1.00  4.65           N  
ATOM   3052  CA  ILE A 213       4.930  25.910  17.380  1.00  5.66           C  
ATOM   3053  C   ILE A 213       5.510  26.650  16.180  1.00  6.92           C  
ATOM   3054  O   ILE A 213       4.890  26.730  15.120  1.00 10.63           O  
ATOM   3055  CB  ILE A 213       5.270  24.410  17.340  1.00  7.38           C  
ATOM   3056  CG1 ILE A 213       4.880  23.710  16.030  1.00 12.57           C  
ATOM   3057  CG2 ILE A 213       4.630  23.650  18.510  1.00 10.33           C  
ATOM   3058  CD1 ILE A 213       5.580  22.360  15.840  1.00 16.48           C  
ATOM   3059  H   ILE A 213       2.839  25.855  16.825  1.00  0.00           H  
ATOM   3060  HA  ILE A 213       5.454  26.334  18.236  1.00  0.00           H  
ATOM   3061  HB  ILE A 213       6.350  24.280  17.398  1.00  0.00           H  
ATOM   3062 1HG1 ILE A 213       3.803  23.550  16.010  1.00  0.00           H  
ATOM   3063 2HG1 ILE A 213       5.130  24.353  15.185  1.00  0.00           H  
ATOM   3064 1HG2 ILE A 213       4.893  22.594  18.446  1.00  0.00           H  
ATOM   3065 2HG2 ILE A 213       4.995  24.058  19.452  1.00  0.00           H  
ATOM   3066 3HG2 ILE A 213       3.546  23.757  18.464  1.00  0.00           H  
ATOM   3067 1HD1 ILE A 213       5.263  21.915  14.896  1.00  0.00           H  
ATOM   3068 2HD1 ILE A 213       6.660  22.509  15.827  1.00  0.00           H  
ATOM   3069 3HD1 ILE A 213       5.315  21.695  16.660  1.00  0.00           H  
ATOM   3070  N   VAL A 214       6.700  27.220  16.370  1.00  2.20           N  
ATOM   3071  CA  VAL A 214       7.430  27.920  15.280  1.00  3.18           C  
ATOM   3072  C   VAL A 214       8.300  26.850  14.620  1.00 10.94           C  
ATOM   3073  O   VAL A 214       9.240  26.340  15.230  1.00 12.09           O  
ATOM   3074  CB  VAL A 214       8.280  29.080  15.830  1.00  3.47           C  
ATOM   3075  CG1 VAL A 214       9.090  29.760  14.730  1.00  7.65           C  
ATOM   3076  CG2 VAL A 214       7.370  30.130  16.480  1.00  3.60           C  
ATOM   3077  H   VAL A 214       7.116  27.172  17.289  1.00  0.00           H  
ATOM   3078  HA  VAL A 214       6.699  28.333  14.584  1.00  0.00           H  
ATOM   3079  HB  VAL A 214       8.974  28.689  16.574  1.00  0.00           H  
ATOM   3080 1HG1 VAL A 214       9.676  30.573  15.159  1.00  0.00           H  
ATOM   3081 2HG1 VAL A 214       9.760  29.034  14.270  1.00  0.00           H  
ATOM   3082 3HG1 VAL A 214       8.414  30.161  13.975  1.00  0.00           H  
ATOM   3083 1HG2 VAL A 214       7.977  30.948  16.868  1.00  0.00           H  
ATOM   3084 2HG2 VAL A 214       6.672  30.517  15.737  1.00  0.00           H  
ATOM   3085 3HG2 VAL A 214       6.813  29.673  17.298  1.00  0.00           H  
ATOM   3086  N   ASP A 215       7.870  26.430  13.440  1.00  4.65           N  
ATOM   3087  CA  ASP A 215       8.520  25.280  12.790  1.00  5.79           C  
ATOM   3088  C   ASP A 215       9.090  25.620  11.410  1.00  4.02           C  
ATOM   3089  O   ASP A 215       8.380  25.600  10.410  1.00 10.33           O  
ATOM   3090  CB  ASP A 215       7.490  24.150  12.710  1.00  3.54           C  
ATOM   3091  CG  ASP A 215       8.010  22.800  12.200  1.00 11.89           C  
ATOM   3092  OD1 ASP A 215       9.240  22.750  11.960  1.00 11.55           O  
ATOM   3093  OD2 ASP A 215       7.200  21.850  12.160  1.00 12.46           O  
ATOM   3094  H   ASP A 215       7.099  26.887  12.974  1.00  0.00           H  
ATOM   3095  HA  ASP A 215       9.367  24.970  13.402  1.00  0.00           H  
ATOM   3096 1HB  ASP A 215       7.064  23.975  13.698  1.00  0.00           H  
ATOM   3097 2HB  ASP A 215       6.674  24.447  12.050  1.00  0.00           H  
ATOM   3098  N   THR A 216      10.420  25.690  11.330  1.00  7.44           N  
ATOM   3099  CA  THR A 216      11.090  25.900  10.020  1.00  7.91           C  
ATOM   3100  C   THR A 216      10.880  24.740   9.040  1.00  8.21           C  
ATOM   3101  O   THR A 216      10.990  24.920   7.830  1.00 13.33           O  
ATOM   3102  CB  THR A 216      12.600  26.170  10.120  1.00  3.32           C  
ATOM   3103  OG1 THR A 216      13.220  25.210  10.970  1.00 19.96           O  
ATOM   3104  CG2 THR A 216      12.850  27.560  10.700  1.00  2.66           C  
ATOM   3105  H   THR A 216      10.985  25.600  12.163  1.00  0.00           H  
ATOM   3106  HA  THR A 216      10.645  26.772   9.540  1.00  0.00           H  
ATOM   3107  HB  THR A 216      13.047  26.107   9.128  1.00  0.00           H  
ATOM   3108  HG1 THR A 216      12.556  24.598  11.298  1.00  0.00           H  
ATOM   3109 1HG2 THR A 216      13.923  27.739  10.765  1.00  0.00           H  
ATOM   3110 2HG2 THR A 216      12.395  28.311  10.054  1.00  0.00           H  
ATOM   3111 3HG2 THR A 216      12.411  27.623  11.695  1.00  0.00           H  
ATOM   3112  N   GLY A 217      10.630  23.550   9.580  1.00  2.30           N  
ATOM   3113  CA  GLY A 217      10.430  22.330   8.790  1.00 14.78           C  
ATOM   3114  C   GLY A 217       9.010  22.080   8.240  1.00 22.35           C  
ATOM   3115  O   GLY A 217       8.810  21.050   7.600  1.00 19.24           O  
ATOM   3116  H   GLY A 217      10.578  23.498  10.587  1.00  0.00           H  
ATOM   3117 1HA  GLY A 217      11.101  22.338   7.931  1.00  0.00           H  
ATOM   3118 2HA  GLY A 217      10.690  21.460   9.392  1.00  0.00           H  
ATOM   3119  N   THR A 218       8.060  22.990   8.450  1.00 15.77           N  
ATOM   3120  CA  THR A 218       6.710  22.880   7.860  1.00  6.62           C  
ATOM   3121  C   THR A 218       6.560  24.020   6.860  1.00 10.32           C  
ATOM   3122  O   THR A 218       6.740  25.180   7.230  1.00 20.37           O  
ATOM   3123  CB  THR A 218       5.640  22.980   8.940  1.00  6.73           C  
ATOM   3124  OG1 THR A 218       5.730  21.800   9.740  1.00 15.51           O  
ATOM   3125  CG2 THR A 218       4.200  23.070   8.420  1.00 20.04           C  
ATOM   3126  H   THR A 218       8.278  23.783   9.036  1.00  0.00           H  
ATOM   3127  HA  THR A 218       6.623  21.908   7.375  1.00  0.00           H  
ATOM   3128  HB  THR A 218       5.814  23.871   9.543  1.00  0.00           H  
ATOM   3129  HG1 THR A 218       6.434  21.240   9.405  1.00  0.00           H  
ATOM   3130 1HG2 THR A 218       3.512  23.138   9.263  1.00  0.00           H  
ATOM   3131 2HG2 THR A 218       4.094  23.955   7.793  1.00  0.00           H  
ATOM   3132 3HG2 THR A 218       3.969  22.181   7.835  1.00  0.00           H  
ATOM   3133  N   SER A 219       5.990  23.700   5.710  1.00  9.72           N  
ATOM   3134  CA  SER A 219       5.900  24.690   4.610  1.00  8.14           C  
ATOM   3135  C   SER A 219       4.780  25.700   4.830  1.00 14.45           C  
ATOM   3136  O   SER A 219       5.040  26.900   4.880  1.00 23.09           O  
ATOM   3137  CB  SER A 219       5.630  24.010   3.270  1.00  7.15           C  
ATOM   3138  OG  SER A 219       6.500  22.910   3.150  1.00 21.53           O  
ATOM   3139  H   SER A 219       5.610  22.775   5.571  1.00  0.00           H  
ATOM   3140  HA  SER A 219       6.853  25.216   4.539  1.00  0.00           H  
ATOM   3141 1HB  SER A 219       4.589  23.692   3.227  1.00  0.00           H  
ATOM   3142 2HB  SER A 219       5.788  24.723   2.462  1.00  0.00           H  
ATOM   3143  HG  SER A 219       7.024  22.898   3.955  1.00  0.00           H  
ATOM   3144  N   LEU A 220       3.660  25.170   5.320  1.00  8.18           N  
ATOM   3145  CA  LEU A 220       2.380  25.900   5.440  1.00 18.81           C  
ATOM   3146  C   LEU A 220       2.010  26.260   6.880  1.00  6.17           C  
ATOM   3147  O   LEU A 220       2.700  25.910   7.830  1.00 27.70           O  
ATOM   3148  CB  LEU A 220       1.230  25.080   4.810  1.00  6.56           C  
ATOM   3149  CG  LEU A 220       1.460  24.670   3.350  1.00 18.12           C  
ATOM   3150  CD1 LEU A 220       0.230  23.970   2.780  1.00 15.43           C  
ATOM   3151  CD2 LEU A 220       1.770  25.870   2.480  1.00  7.22           C  
ATOM   3152  H   LEU A 220       3.708  24.208   5.623  1.00  0.00           H  
ATOM   3153  HA  LEU A 220       2.469  26.844   4.904  1.00  0.00           H  
ATOM   3154 1HB  LEU A 220       1.085  24.176   5.399  1.00  0.00           H  
ATOM   3155 2HB  LEU A 220       0.315  25.670   4.858  1.00  0.00           H  
ATOM   3156  HG  LEU A 220       2.300  23.977   3.295  1.00  0.00           H  
ATOM   3157 1HD1 LEU A 220       0.419  23.689   1.744  1.00  0.00           H  
ATOM   3158 2HD1 LEU A 220       0.017  23.075   3.365  1.00  0.00           H  
ATOM   3159 3HD1 LEU A 220      -0.625  24.644   2.823  1.00  0.00           H  
ATOM   3160 1HD2 LEU A 220       1.928  25.543   1.452  1.00  0.00           H  
ATOM   3161 2HD2 LEU A 220       0.935  26.570   2.514  1.00  0.00           H  
ATOM   3162 3HD2 LEU A 220       2.671  26.362   2.847  1.00  0.00           H  
ATOM   3163  N   LEU A 221       0.930  27.030   6.960  1.00 14.64           N  
ATOM   3164  CA  LEU A 221       0.260  27.410   8.210  1.00  8.42           C  
ATOM   3165  C   LEU A 221      -0.760  26.310   8.500  1.00 12.08           C  
ATOM   3166  O   LEU A 221      -1.690  26.060   7.740  1.00 21.78           O  
ATOM   3167  CB  LEU A 221      -0.440  28.740   7.960  1.00  7.24           C  
ATOM   3168  CG  LEU A 221       0.080  29.980   8.660  1.00 10.81           C  
ATOM   3169  CD1 LEU A 221       1.590  30.050   8.900  1.00 17.21           C  
ATOM   3170  CD2 LEU A 221      -0.360  31.140   7.790  1.00  8.94           C  
ATOM   3171  H   LEU A 221       0.561  27.367   6.082  1.00  0.00           H  
ATOM   3172  HA  LEU A 221       1.016  27.523   8.987  1.00  0.00           H  
ATOM   3173 1HB  LEU A 221      -0.402  28.957   6.894  1.00  0.00           H  
ATOM   3174 2HB  LEU A 221      -1.485  28.643   8.253  1.00  0.00           H  
ATOM   3175  HG  LEU A 221      -0.352  30.042   9.659  1.00  0.00           H  
ATOM   3176 1HD1 LEU A 221       1.835  30.983   9.407  1.00  0.00           H  
ATOM   3177 2HD1 LEU A 221       1.899  29.209   9.521  1.00  0.00           H  
ATOM   3178 3HD1 LEU A 221       2.112  30.009   7.945  1.00  0.00           H  
ATOM   3179 1HD2 LEU A 221      -0.020  32.077   8.233  1.00  0.00           H  
ATOM   3180 2HD2 LEU A 221       0.071  31.032   6.794  1.00  0.00           H  
ATOM   3181 3HD2 LEU A 221      -1.448  31.147   7.716  1.00  0.00           H  
ATOM   3182  N   THR A 222      -0.490  25.610   9.590  1.00  8.45           N  
ATOM   3183  CA  THR A 222      -1.280  24.430   9.980  1.00  3.57           C  
ATOM   3184  C   THR A 222      -2.040  24.660  11.300  1.00 13.20           C  
ATOM   3185  O   THR A 222      -1.550  25.260  12.250  1.00 20.32           O  
ATOM   3186  CB  THR A 222      -0.340  23.210  10.040  1.00  7.73           C  
ATOM   3187  OG1 THR A 222       0.240  23.000   8.750  1.00 20.89           O  
ATOM   3188  CG2 THR A 222      -1.040  21.920  10.450  1.00 19.84           C  
ATOM   3189  H   THR A 222       0.284  25.898  10.171  1.00  0.00           H  
ATOM   3190  HA  THR A 222      -2.048  24.263   9.225  1.00  0.00           H  
ATOM   3191  HB  THR A 222       0.454  23.398  10.763  1.00  0.00           H  
ATOM   3192  HG1 THR A 222      -0.087  23.666   8.140  1.00  0.00           H  
ATOM   3193 1HG2 THR A 222      -0.317  21.105  10.471  1.00  0.00           H  
ATOM   3194 2HG2 THR A 222      -1.478  22.043  11.440  1.00  0.00           H  
ATOM   3195 3HG2 THR A 222      -1.826  21.689   9.732  1.00  0.00           H  
ATOM   3196  N   GLY A 223      -3.220  24.080  11.360  1.00 17.97           N  
ATOM   3197  CA  GLY A 223      -4.030  24.110  12.590  1.00  6.14           C  
ATOM   3198  C   GLY A 223      -5.090  22.990  12.610  1.00 10.32           C  
ATOM   3199  O   GLY A 223      -5.160  22.200  11.650  1.00 19.68           O  
ATOM   3200  H   GLY A 223      -3.580  23.603  10.546  1.00  0.00           H  
ATOM   3201 1HA  GLY A 223      -3.378  24.005  13.458  1.00  0.00           H  
ATOM   3202 2HA  GLY A 223      -4.525  25.076  12.676  1.00  0.00           H  
ATOM   3203  N   PRO A 224      -5.900  22.890  13.670  1.00 19.62           N  
ATOM   3204  CA  PRO A 224      -6.950  21.850  13.770  1.00 12.50           C  
ATOM   3205  C   PRO A 224      -7.920  21.940  12.580  1.00 24.83           C  
ATOM   3206  O   PRO A 224      -8.210  23.020  12.080  1.00 18.80           O  
ATOM   3207  CB  PRO A 224      -7.640  22.160  15.100  1.00 20.99           C  
ATOM   3208  CG  PRO A 224      -6.590  22.880  15.940  1.00  8.97           C  
ATOM   3209  CD  PRO A 224      -5.810  23.690  14.910  1.00 19.30           C  
ATOM   3210  HA  PRO A 224      -6.475  20.858  13.801  1.00  0.00           H  
ATOM   3211 1HB  PRO A 224      -8.532  22.780  14.926  1.00  0.00           H  
ATOM   3212 2HB  PRO A 224      -7.984  21.228  15.572  1.00  0.00           H  
ATOM   3213 1HG  PRO A 224      -7.077  23.505  16.703  1.00  0.00           H  
ATOM   3214 2HG  PRO A 224      -5.967  22.150  16.478  1.00  0.00           H  
ATOM   3215 1HD  PRO A 224      -6.284  24.674  14.781  1.00  0.00           H  
ATOM   3216 2HD  PRO A 224      -4.768  23.802  15.243  1.00  0.00           H  
ATOM   3217  N   THR A 225      -8.410  20.780  12.130  1.00 21.61           N  
ATOM   3218  CA  THR A 225      -9.240  20.690  10.910  1.00 31.45           C  
ATOM   3219  C   THR A 225     -10.470  21.600  10.920  1.00 26.93           C  
ATOM   3220  O   THR A 225     -10.720  22.290   9.940  1.00 40.82           O  
ATOM   3221  CB  THR A 225      -9.750  19.280  10.600  1.00 30.93           C  
ATOM   3222  OG1 THR A 225     -10.350  18.720  11.780  1.00 68.35           O  
ATOM   3223  CG2 THR A 225      -8.690  18.390   9.960  1.00 47.41           C  
ATOM   3224  H   THR A 225      -8.202  19.938  12.647  1.00  0.00           H  
ATOM   3225  HA  THR A 225      -8.636  21.002  10.057  1.00  0.00           H  
ATOM   3226  HB  THR A 225     -10.594  19.341   9.914  1.00  0.00           H  
ATOM   3227  HG1 THR A 225     -10.296  19.356  12.498  1.00  0.00           H  
ATOM   3228 1HG2 THR A 225      -9.112  17.405   9.764  1.00  0.00           H  
ATOM   3229 2HG2 THR A 225      -8.358  18.836   9.023  1.00  0.00           H  
ATOM   3230 3HG2 THR A 225      -7.841  18.293  10.635  1.00  0.00           H  
ATOM   3231  N   SER A 226     -11.140  21.620  12.070  1.00 31.01           N  
ATOM   3232  CA  SER A 226     -12.360  22.440  12.300  1.00 33.09           C  
ATOM   3233  C   SER A 226     -12.150  23.970  12.160  1.00 15.96           C  
ATOM   3234  O   SER A 226     -12.750  24.530  11.240  1.00 42.50           O  
ATOM   3235  CB  SER A 226     -13.080  21.950  13.560  1.00 99.99           C  
ATOM   3236  OG  SER A 226     -13.930  22.950  14.110  1.00 99.99           O  
ATOM   3237  H   SER A 226     -10.788  21.041  12.819  1.00  0.00           H  
ATOM   3238  HA  SER A 226     -13.023  22.322  11.442  1.00  0.00           H  
ATOM   3239 1HB  SER A 226     -13.674  21.068  13.320  1.00  0.00           H  
ATOM   3240 2HB  SER A 226     -12.345  21.655  14.308  1.00  0.00           H  
ATOM   3241  HG  SER A 226     -13.843  23.716  13.537  1.00  0.00           H  
ATOM   3242  N   PRO A 227     -11.200  24.620  12.870  1.00 41.85           N  
ATOM   3243  CA  PRO A 227     -10.860  26.040  12.670  1.00 24.63           C  
ATOM   3244  C   PRO A 227     -10.350  26.350  11.250  1.00  8.57           C  
ATOM   3245  O   PRO A 227     -10.780  27.330  10.650  1.00 28.80           O  
ATOM   3246  CB  PRO A 227      -9.790  26.350  13.700  1.00 17.72           C  
ATOM   3247  CG  PRO A 227     -10.170  25.450  14.850  1.00 24.76           C  
ATOM   3248  CD  PRO A 227     -10.560  24.170  14.130  1.00 23.54           C  
ATOM   3249  HA  PRO A 227     -11.751  26.656  12.861  1.00  0.00           H  
ATOM   3250 1HB  PRO A 227      -8.794  26.137  13.284  1.00  0.00           H  
ATOM   3251 2HB  PRO A 227      -9.810  27.420  13.953  1.00  0.00           H  
ATOM   3252 1HG  PRO A 227      -9.319  25.332  15.537  1.00  0.00           H  
ATOM   3253 2HG  PRO A 227     -10.988  25.901  15.431  1.00  0.00           H  
ATOM   3254 1HD  PRO A 227      -9.658  23.577  13.920  1.00  0.00           H  
ATOM   3255 2HD  PRO A 227     -11.264  23.598  14.753  1.00  0.00           H  
ATOM   3256  N   ILE A 228      -9.450  25.500  10.740  1.00 20.38           N  
ATOM   3257  CA  ILE A 228      -8.970  25.620   9.350  1.00 22.90           C  
ATOM   3258  C   ILE A 228     -10.130  25.610   8.320  1.00 20.26           C  
ATOM   3259  O   ILE A 228     -10.110  26.430   7.400  1.00 36.05           O  
ATOM   3260  CB  ILE A 228      -7.860  24.590   9.060  1.00  8.39           C  
ATOM   3261  CG1 ILE A 228      -6.590  24.890   9.890  1.00  9.14           C  
ATOM   3262  CG2 ILE A 228      -7.550  24.480   7.560  1.00 12.62           C  
ATOM   3263  CD1 ILE A 228      -5.820  26.180   9.580  1.00 24.74           C  
ATOM   3264  H   ILE A 228      -9.090  24.757  11.322  1.00  0.00           H  
ATOM   3265  HA  ILE A 228      -8.558  26.619   9.212  1.00  0.00           H  
ATOM   3266  HB  ILE A 228      -8.173  23.608   9.414  1.00  0.00           H  
ATOM   3267 1HG1 ILE A 228      -6.850  24.940  10.947  1.00  0.00           H  
ATOM   3268 2HG1 ILE A 228      -5.875  24.076   9.768  1.00  0.00           H  
ATOM   3269 1HG2 ILE A 228      -6.762  23.743   7.404  1.00  0.00           H  
ATOM   3270 2HG2 ILE A 228      -8.447  24.170   7.025  1.00  0.00           H  
ATOM   3271 3HG2 ILE A 228      -7.220  25.449   7.185  1.00  0.00           H  
ATOM   3272 1HD1 ILE A 228      -4.955  26.255  10.240  1.00  0.00           H  
ATOM   3273 2HD1 ILE A 228      -5.485  26.163   8.542  1.00  0.00           H  
ATOM   3274 3HD1 ILE A 228      -6.471  27.039   9.738  1.00  0.00           H  
ATOM   3275  N   ALA A 229     -11.150  24.780   8.520  1.00 26.77           N  
ATOM   3276  CA  ALA A 229     -12.360  24.750   7.660  1.00 29.79           C  
ATOM   3277  C   ALA A 229     -13.060  26.120   7.550  1.00 17.95           C  
ATOM   3278  O   ALA A 229     -13.220  26.650   6.450  1.00 31.54           O  
ATOM   3279  CB  ALA A 229     -13.340  23.690   8.170  1.00 99.99           C  
ATOM   3280  H   ALA A 229     -11.085  24.142   9.301  1.00  0.00           H  
ATOM   3281  HA  ALA A 229     -12.050  24.490   6.648  1.00  0.00           H  
ATOM   3282 1HB  ALA A 229     -14.224  23.675   7.533  1.00  0.00           H  
ATOM   3283 2HB  ALA A 229     -12.861  22.711   8.148  1.00  0.00           H  
ATOM   3284 3HB  ALA A 229     -13.633  23.927   9.191  1.00  0.00           H  
ATOM   3285  N   ASN A 230     -13.210  26.800   8.690  1.00 22.98           N  
ATOM   3286  CA  ASN A 230     -13.770  28.180   8.770  1.00 17.45           C  
ATOM   3287  C   ASN A 230     -12.900  29.200   8.030  1.00 16.87           C  
ATOM   3288  O   ASN A 230     -13.400  29.920   7.160  1.00 46.61           O  
ATOM   3289  CB  ASN A 230     -13.910  28.640  10.220  1.00 42.65           C  
ATOM   3290  CG  ASN A 230     -14.940  27.860  11.050  1.00 42.14           C  
ATOM   3291  OD1 ASN A 230     -15.390  26.760  10.750  1.00 61.90           O  
ATOM   3292  ND2 ASN A 230     -15.280  28.450  12.170  1.00 99.99           N  
ATOM   3293  H   ASN A 230     -12.921  26.336   9.540  1.00  0.00           H  
ATOM   3294  HA  ASN A 230     -14.762  28.178   8.315  1.00  0.00           H  
ATOM   3295 1HB  ASN A 230     -12.947  28.553  10.724  1.00  0.00           H  
ATOM   3296 2HB  ASN A 230     -14.197  29.691  10.242  1.00  0.00           H  
ATOM   3297 1HD2 ASN A 230     -15.946  28.019  12.780  1.00  0.00           H  
ATOM   3298 2HD2 ASN A 230     -14.874  29.330  12.415  1.00  0.00           H  
ATOM   3299  N   ILE A 231     -11.580  29.150   8.270  1.00 26.40           N  
ATOM   3300  CA  ILE A 231     -10.610  30.040   7.610  1.00 15.10           C  
ATOM   3301  C   ILE A 231     -10.670  29.900   6.070  1.00 19.72           C  
ATOM   3302  O   ILE A 231     -10.840  30.900   5.380  1.00 39.65           O  
ATOM   3303  CB  ILE A 231      -9.180  29.860   8.210  1.00 10.83           C  
ATOM   3304  CG1 ILE A 231      -9.190  30.270   9.690  1.00 15.65           C  
ATOM   3305  CG2 ILE A 231      -8.150  30.700   7.450  1.00  8.01           C  
ATOM   3306  CD1 ILE A 231      -7.960  29.780  10.450  1.00  6.08           C  
ATOM   3307  H   ILE A 231     -11.247  28.467   8.936  1.00  0.00           H  
ATOM   3308  HA  ILE A 231     -10.921  31.071   7.772  1.00  0.00           H  
ATOM   3309  HB  ILE A 231      -8.888  28.812   8.146  1.00  0.00           H  
ATOM   3310 1HG1 ILE A 231      -9.239  31.356   9.766  1.00  0.00           H  
ATOM   3311 2HG1 ILE A 231     -10.081  29.868  10.173  1.00  0.00           H  
ATOM   3312 1HG2 ILE A 231      -7.164  30.554   7.892  1.00  0.00           H  
ATOM   3313 2HG2 ILE A 231      -8.129  30.392   6.406  1.00  0.00           H  
ATOM   3314 3HG2 ILE A 231      -8.423  31.754   7.512  1.00  0.00           H  
ATOM   3315 1HD1 ILE A 231      -8.024  30.100  11.490  1.00  0.00           H  
ATOM   3316 2HD1 ILE A 231      -7.915  28.691  10.407  1.00  0.00           H  
ATOM   3317 3HD1 ILE A 231      -7.062  30.198   9.997  1.00  0.00           H  
ATOM   3318  N   GLN A 232     -10.770  28.650   5.580  1.00 33.17           N  
ATOM   3319  CA  GLN A 232     -10.870  28.330   4.130  1.00 36.87           C  
ATOM   3320  C   GLN A 232     -12.140  28.950   3.500  1.00 19.08           C  
ATOM   3321  O   GLN A 232     -12.060  29.560   2.440  1.00 38.42           O  
ATOM   3322  CB  GLN A 232     -10.840  26.820   3.830  1.00 19.97           C  
ATOM   3323  CG  GLN A 232      -9.710  25.950   4.420  1.00 14.48           C  
ATOM   3324  CD  GLN A 232      -8.310  26.130   3.820  1.00 21.10           C  
ATOM   3325  OE1 GLN A 232      -7.920  27.160   3.310  1.00 27.31           O  
ATOM   3326  NE2 GLN A 232      -7.510  25.070   3.870  1.00 25.58           N  
ATOM   3327  H   GLN A 232     -10.776  27.896   6.252  1.00  0.00           H  
ATOM   3328  HA  GLN A 232     -10.018  28.776   3.618  1.00  0.00           H  
ATOM   3329 1HB  GLN A 232     -11.764  26.361   4.181  1.00  0.00           H  
ATOM   3330 2HB  GLN A 232     -10.785  26.664   2.753  1.00  0.00           H  
ATOM   3331 1HG  GLN A 232      -9.612  26.172   5.483  1.00  0.00           H  
ATOM   3332 2HG  GLN A 232      -9.964  24.899   4.280  1.00  0.00           H  
ATOM   3333 1HE2 GLN A 232      -6.583  25.124   3.495  1.00  0.00           H  
ATOM   3334 2HE2 GLN A 232      -7.833  24.218   4.282  1.00  0.00           H  
ATOM   3335  N   SER A 233     -13.260  28.910   4.230  1.00 24.47           N  
ATOM   3336  CA  SER A 233     -14.520  29.570   3.830  1.00 34.06           C  
ATOM   3337  C   SER A 233     -14.410  31.100   3.850  1.00 29.55           C  
ATOM   3338  O   SER A 233     -14.650  31.760   2.840  1.00 70.40           O  
ATOM   3339  CB  SER A 233     -15.690  29.180   4.750  1.00 30.51           C  
ATOM   3340  OG  SER A 233     -15.770  27.750   4.840  1.00 99.99           O  
ATOM   3341  H   SER A 233     -13.228  28.397   5.099  1.00  0.00           H  
ATOM   3342  HA  SER A 233     -14.770  29.254   2.816  1.00  0.00           H  
ATOM   3343 1HB  SER A 233     -15.538  29.616   5.737  1.00  0.00           H  
ATOM   3344 2HB  SER A 233     -16.618  29.589   4.352  1.00  0.00           H  
ATOM   3345  HG  SER A 233     -15.059  27.410   4.292  1.00  0.00           H  
ATOM   3346  N   ASP A 234     -13.770  31.580   4.920  1.00 42.75           N  
ATOM   3347  CA  ASP A 234     -13.470  33.010   5.130  1.00 23.60           C  
ATOM   3348  C   ASP A 234     -12.620  33.640   4.010  1.00 26.48           C  
ATOM   3349  O   ASP A 234     -12.820  34.800   3.680  1.00 58.69           O  
ATOM   3350  CB  ASP A 234     -12.840  33.250   6.510  1.00 16.28           C  
ATOM   3351  CG  ASP A 234     -13.800  32.960   7.690  1.00 30.68           C  
ATOM   3352  OD1 ASP A 234     -15.020  33.120   7.490  1.00 49.38           O  
ATOM   3353  OD2 ASP A 234     -13.310  32.610   8.780  1.00 57.90           O  
ATOM   3354  H   ASP A 234     -13.481  30.909   5.618  1.00  0.00           H  
ATOM   3355  HA  ASP A 234     -14.404  33.571   5.078  1.00  0.00           H  
ATOM   3356 1HB  ASP A 234     -11.959  32.618   6.623  1.00  0.00           H  
ATOM   3357 2HB  ASP A 234     -12.511  34.287   6.584  1.00  0.00           H  
ATOM   3358  N   ILE A 235     -11.730  32.850   3.400  1.00 31.07           N  
ATOM   3359  CA  ILE A 235     -10.890  33.330   2.270  1.00 20.44           C  
ATOM   3360  C   ILE A 235     -11.380  32.900   0.860  1.00 21.28           C  
ATOM   3361  O   ILE A 235     -10.740  33.170  -0.150  1.00 45.47           O  
ATOM   3362  CB  ILE A 235      -9.390  33.020   2.480  1.00 16.42           C  
ATOM   3363  CG1 ILE A 235      -9.100  31.510   2.480  1.00 20.20           C  
ATOM   3364  CG2 ILE A 235      -8.900  33.700   3.760  1.00 37.88           C  
ATOM   3365  CD1 ILE A 235      -7.610  31.130   2.410  1.00 11.04           C  
ATOM   3366  H   ILE A 235     -11.627  31.897   3.719  1.00  0.00           H  
ATOM   3367  HA  ILE A 235     -10.998  34.411   2.194  1.00  0.00           H  
ATOM   3368  HB  ILE A 235      -8.819  33.393   1.630  1.00  0.00           H  
ATOM   3369 1HG1 ILE A 235      -9.512  31.061   3.383  1.00  0.00           H  
ATOM   3370 2HG1 ILE A 235      -9.597  31.044   1.629  1.00  0.00           H  
ATOM   3371 1HG2 ILE A 235      -7.843  33.480   3.907  1.00  0.00           H  
ATOM   3372 2HG2 ILE A 235      -9.038  34.777   3.675  1.00  0.00           H  
ATOM   3373 3HG2 ILE A 235      -9.470  33.327   4.611  1.00  0.00           H  
ATOM   3374 1HD1 ILE A 235      -7.511  30.044   2.415  1.00  0.00           H  
ATOM   3375 2HD1 ILE A 235      -7.175  31.530   1.493  1.00  0.00           H  
ATOM   3376 3HD1 ILE A 235      -7.088  31.545   3.271  1.00  0.00           H  
ATOM   3377  N   GLY A 236     -12.520  32.200   0.820  1.00 25.81           N  
ATOM   3378  CA  GLY A 236     -13.150  31.750  -0.440  1.00 31.76           C  
ATOM   3379  C   GLY A 236     -12.390  30.650  -1.180  1.00 80.96           C  
ATOM   3380  O   GLY A 236     -12.430  30.550  -2.410  1.00 42.54           O  
ATOM   3381  H   GLY A 236     -12.962  31.974   1.699  1.00  0.00           H  
ATOM   3382 1HA  GLY A 236     -14.154  31.380  -0.233  1.00  0.00           H  
ATOM   3383 2HA  GLY A 236     -13.254  32.597  -1.117  1.00  0.00           H  
ATOM   3384  N   ALA A 237     -11.770  29.790  -0.380  1.00 23.54           N  
ATOM   3385  CA  ALA A 237     -11.080  28.580  -0.860  1.00 16.13           C  
ATOM   3386  C   ALA A 237     -12.090  27.430  -0.940  1.00 28.25           C  
ATOM   3387  O   ALA A 237     -12.840  27.140   0.000  1.00 99.99           O  
ATOM   3388  CB  ALA A 237      -9.920  28.210   0.070  1.00 17.28           C  
ATOM   3389  H   ALA A 237     -11.781  29.990   0.610  1.00  0.00           H  
ATOM   3390  HA  ALA A 237     -10.679  28.790  -1.852  1.00  0.00           H  
ATOM   3391 1HB  ALA A 237      -9.425  27.314  -0.304  1.00  0.00           H  
ATOM   3392 2HB  ALA A 237      -9.205  29.032   0.104  1.00  0.00           H  
ATOM   3393 3HB  ALA A 237     -10.303  28.021   1.072  1.00  0.00           H  
ATOM   3394  N   SER A 238     -12.040  26.770  -2.090  1.00 99.99           N  
ATOM   3395  CA  SER A 238     -12.850  25.570  -2.410  1.00 99.99           C  
ATOM   3396  C   SER A 238     -11.940  24.380  -2.780  1.00 43.96           C  
ATOM   3397  O   SER A 238     -10.840  24.530  -3.290  1.00 44.38           O  
ATOM   3398  CB  SER A 238     -13.800  25.870  -3.580  1.00 66.88           C  
ATOM   3399  OG  SER A 238     -13.060  26.340  -4.710  1.00 99.99           O  
ATOM   3400  H   SER A 238     -11.397  27.129  -2.782  1.00  0.00           H  
ATOM   3401  HA  SER A 238     -13.444  25.309  -1.533  1.00  0.00           H  
ATOM   3402 1HB  SER A 238     -14.350  24.967  -3.843  1.00  0.00           H  
ATOM   3403 2HB  SER A 238     -14.529  26.619  -3.274  1.00  0.00           H  
ATOM   3404  HG  SER A 238     -12.139  26.347  -4.439  1.00  0.00           H  
ATOM   3405  N   GLU A 239     -12.370  23.190  -2.370  1.00 99.99           N  
ATOM   3406  CA  GLU A 239     -11.660  21.940  -2.730  1.00 99.99           C  
ATOM   3407  C   GLU A 239     -11.880  21.630  -4.220  1.00 99.99           C  
ATOM   3408  O   GLU A 239     -12.980  21.840  -4.750  1.00 99.99           O  
ATOM   3409  CB  GLU A 239     -12.150  20.780  -1.860  1.00 88.19           C  
ATOM   3410  CG  GLU A 239     -11.080  19.670  -1.840  1.00 99.99           C  
ATOM   3411  CD  GLU A 239     -11.470  18.370  -1.130  1.00 99.99           C  
ATOM   3412  OE1 GLU A 239     -12.590  18.290  -0.580  1.00 99.99           O  
ATOM   3413  OE2 GLU A 239     -10.610  17.460  -1.160  1.00 99.99           O  
ATOM   3414  H   GLU A 239     -13.201  23.137  -1.799  1.00  0.00           H  
ATOM   3415  HA  GLU A 239     -10.594  22.084  -2.552  1.00  0.00           H  
ATOM   3416 1HB  GLU A 239     -12.346  21.140  -0.850  1.00  0.00           H  
ATOM   3417 2HB  GLU A 239     -13.090  20.398  -2.259  1.00  0.00           H  
ATOM   3418 1HG  GLU A 239     -10.821  19.411  -2.866  1.00  0.00           H  
ATOM   3419 2HG  GLU A 239     -10.184  20.053  -1.354  1.00  0.00           H  
ATOM   3420  N   ASN A 240     -10.800  21.260  -4.890  1.00 99.99           N  
ATOM   3421  CA  ASN A 240     -10.870  20.780  -6.290  1.00 99.99           C  
ATOM   3422  C   ASN A 240     -10.800  19.230  -6.390  1.00 99.99           C  
ATOM   3423  O   ASN A 240     -10.900  18.520  -5.390  1.00 99.99           O  
ATOM   3424  CB  ASN A 240      -9.870  21.530  -7.200  1.00 89.43           C  
ATOM   3425  CG  ASN A 240      -8.390  21.160  -7.080  1.00 99.99           C  
ATOM   3426  OD1 ASN A 240      -7.980  20.140  -6.550  1.00 99.99           O  
ATOM   3427  ND2 ASN A 240      -7.560  21.930  -7.740  1.00 69.04           N  
ATOM   3428  H   ASN A 240      -9.902  21.307  -4.430  1.00  0.00           H  
ATOM   3429  HA  ASN A 240     -11.877  20.964  -6.669  1.00  0.00           H  
ATOM   3430 1HB  ASN A 240     -10.139  21.372  -8.245  1.00  0.00           H  
ATOM   3431 2HB  ASN A 240      -9.932  22.601  -7.005  1.00  0.00           H  
ATOM   3432 1HD2 ASN A 240      -6.577  21.749  -7.708  1.00  0.00           H  
ATOM   3433 2HD2 ASN A 240      -7.909  22.698  -8.275  1.00  0.00           H  
ATOM   3434  N   ASP A 244      -6.830  19.720  -3.750  1.00 74.62           N  
ATOM   3435  CA  ASP A 244      -6.240  21.030  -3.420  1.00 99.64           C  
ATOM   3436  C   ASP A 244      -7.300  22.080  -3.040  1.00 99.99           C  
ATOM   3437  O   ASP A 244      -8.340  22.200  -3.700  1.00 99.99           O  
ATOM   3438  CB  ASP A 244      -5.500  21.570  -4.650  1.00 28.57           C  
ATOM   3439  CG  ASP A 244      -4.510  20.600  -5.300  1.00 99.99           C  
ATOM   3440  OD1 ASP A 244      -3.770  19.940  -4.550  1.00 99.99           O  
ATOM   3441  OD2 ASP A 244      -4.570  20.530  -6.550  1.00 86.59           O  
ATOM   3442  H   ASP A 244      -6.385  18.880  -3.409  1.00  0.00           H  
ATOM   3443  HA  ASP A 244      -5.531  20.894  -2.603  1.00  0.00           H  
ATOM   3444 1HB  ASP A 244      -6.224  21.855  -5.414  1.00  0.00           H  
ATOM   3445 2HB  ASP A 244      -4.943  22.466  -4.375  1.00  0.00           H  
ATOM   3446  N   MET A 245      -6.910  22.940  -2.110  1.00 63.39           N  
ATOM   3447  CA  MET A 245      -7.720  24.110  -1.690  1.00 39.78           C  
ATOM   3448  C   MET A 245      -7.360  25.360  -2.520  1.00 44.24           C  
ATOM   3449  O   MET A 245      -6.370  26.060  -2.270  1.00 41.29           O  
ATOM   3450  CB  MET A 245      -7.520  24.350  -0.200  1.00 46.67           C  
ATOM   3451  CG  MET A 245      -8.180  23.290   0.680  1.00 57.87           C  
ATOM   3452  SD  MET A 245      -9.990  23.480   0.660  1.00 72.91           S  
ATOM   3453  CE  MET A 245     -10.430  22.380   2.000  1.00 99.99           C  
ATOM   3454  H   MET A 245      -6.014  22.780  -1.673  1.00  0.00           H  
ATOM   3455  HA  MET A 245      -8.770  23.890  -1.880  1.00  0.00           H  
ATOM   3456 1HB  MET A 245      -6.455  24.369   0.025  1.00  0.00           H  
ATOM   3457 2HB  MET A 245      -7.929  25.324   0.070  1.00  0.00           H  
ATOM   3458 1HG  MET A 245      -7.914  22.298   0.316  1.00  0.00           H  
ATOM   3459 2HG  MET A 245      -7.815  23.387   1.702  1.00  0.00           H  
ATOM   3460 1HE  MET A 245     -11.513  22.376   2.127  1.00  0.00           H  
ATOM   3461 2HE  MET A 245     -10.087  21.370   1.770  1.00  0.00           H  
ATOM   3462 3HE  MET A 245      -9.958  22.722   2.922  1.00  0.00           H  
ATOM   3463  N   VAL A 246      -8.110  25.540  -3.600  1.00 43.78           N  
ATOM   3464  CA  VAL A 246      -7.920  26.650  -4.560  1.00 19.02           C  
ATOM   3465  C   VAL A 246      -8.740  27.890  -4.180  1.00 21.02           C  
ATOM   3466  O   VAL A 246      -9.820  27.830  -3.590  1.00 38.60           O  
ATOM   3467  CB  VAL A 246      -8.220  26.260  -6.030  1.00 68.54           C  
ATOM   3468  CG1 VAL A 246      -7.120  25.380  -6.610  1.00 99.99           C  
ATOM   3469  CG2 VAL A 246      -9.600  25.630  -6.230  1.00 99.99           C  
ATOM   3470  H   VAL A 246      -8.849  24.871  -3.761  1.00  0.00           H  
ATOM   3471  HA  VAL A 246      -6.878  26.968  -4.519  1.00  0.00           H  
ATOM   3472  HB  VAL A 246      -8.173  27.155  -6.650  1.00  0.00           H  
ATOM   3473 1HG1 VAL A 246      -7.363  25.126  -7.642  1.00  0.00           H  
ATOM   3474 2HG1 VAL A 246      -6.172  25.917  -6.583  1.00  0.00           H  
ATOM   3475 3HG1 VAL A 246      -7.037  24.466  -6.022  1.00  0.00           H  
ATOM   3476 1HG2 VAL A 246      -9.739  25.384  -7.282  1.00  0.00           H  
ATOM   3477 2HG2 VAL A 246      -9.675  24.722  -5.632  1.00  0.00           H  
ATOM   3478 3HG2 VAL A 246     -10.371  26.335  -5.918  1.00  0.00           H  
ATOM   3479  N   VAL A 247      -8.200  29.000  -4.620  1.00 25.82           N  
ATOM   3480  CA  VAL A 247      -8.790  30.330  -4.470  1.00 44.05           C  
ATOM   3481  C   VAL A 247      -8.470  31.110  -5.760  1.00 25.62           C  
ATOM   3482  O   VAL A 247      -7.520  30.810  -6.480  1.00 30.39           O  
ATOM   3483  CB  VAL A 247      -8.280  30.960  -3.150  1.00 16.72           C  
ATOM   3484  CG1 VAL A 247      -6.760  31.140  -3.110  1.00 99.99           C  
ATOM   3485  CG2 VAL A 247      -8.970  32.290  -2.840  1.00 99.99           C  
ATOM   3486  H   VAL A 247      -7.313  28.906  -5.093  1.00  0.00           H  
ATOM   3487  HA  VAL A 247      -9.875  30.224  -4.425  1.00  0.00           H  
ATOM   3488  HB  VAL A 247      -8.478  30.271  -2.329  1.00  0.00           H  
ATOM   3489 1HG1 VAL A 247      -6.471  31.586  -2.158  1.00  0.00           H  
ATOM   3490 2HG1 VAL A 247      -6.276  30.170  -3.217  1.00  0.00           H  
ATOM   3491 3HG1 VAL A 247      -6.450  31.794  -3.925  1.00  0.00           H  
ATOM   3492 1HG2 VAL A 247      -8.580  32.693  -1.906  1.00  0.00           H  
ATOM   3493 2HG2 VAL A 247      -8.778  32.996  -3.648  1.00  0.00           H  
ATOM   3494 3HG2 VAL A 247     -10.044  32.129  -2.746  1.00  0.00           H  
ATOM   3495  N   SER A 248      -9.360  32.010  -6.150  1.00 31.52           N  
ATOM   3496  CA  SER A 248      -9.100  32.800  -7.370  1.00 24.41           C  
ATOM   3497  C   SER A 248      -7.870  33.710  -7.190  1.00 37.76           C  
ATOM   3498  O   SER A 248      -7.840  34.580  -6.320  1.00 47.75           O  
ATOM   3499  CB  SER A 248     -10.350  33.620  -7.740  1.00 18.15           C  
ATOM   3500  OG  SER A 248     -10.050  34.330  -8.950  1.00 59.37           O  
ATOM   3501  H   SER A 248     -10.213  32.169  -5.633  1.00  0.00           H  
ATOM   3502  HA  SER A 248      -8.874  32.112  -8.186  1.00  0.00           H  
ATOM   3503 1HB  SER A 248     -11.200  32.950  -7.869  1.00  0.00           H  
ATOM   3504 2HB  SER A 248     -10.592  34.302  -6.926  1.00  0.00           H  
ATOM   3505  HG  SER A 248      -9.150  34.088  -9.183  1.00  0.00           H  
ATOM   3506  N   CYS A 249      -6.860  33.530  -8.030  1.00 32.89           N  
ATOM   3507  CA  CYS A 249      -5.650  34.390  -8.040  1.00 11.71           C  
ATOM   3508  C   CYS A 249      -5.950  35.900  -8.080  1.00 52.77           C  
ATOM   3509  O   CYS A 249      -5.360  36.700  -7.360  1.00 52.62           O  
ATOM   3510  CB  CYS A 249      -4.790  34.090  -9.260  1.00 37.56           C  
ATOM   3511  SG  CYS A 249      -3.890  32.510  -9.140  1.00 45.31           S  
ATOM   3512  H   CYS A 249      -6.928  32.769  -8.690  1.00  0.00           H  
ATOM   3513  HA  CYS A 249      -5.067  34.178  -7.143  1.00  0.00           H  
ATOM   3514 1HB  CYS A 249      -5.419  34.061 -10.150  1.00  0.00           H  
ATOM   3515 2HB  CYS A 249      -4.063  34.890  -9.398  1.00  0.00           H  
ATOM   3516  N   SER A 250      -6.940  36.250  -8.900  1.00 88.54           N  
ATOM   3517  CA  SER A 250      -7.430  37.630  -9.040  1.00 38.27           C  
ATOM   3518  C   SER A 250      -7.830  38.220  -7.670  1.00 34.73           C  
ATOM   3519  O   SER A 250      -7.390  39.310  -7.330  1.00 67.05           O  
ATOM   3520  CB  SER A 250      -8.640  37.630  -9.970  1.00 99.99           C  
ATOM   3521  OG  SER A 250      -8.340  36.880 -11.160  1.00 75.73           O  
ATOM   3522  H   SER A 250      -7.368  35.518  -9.449  1.00  0.00           H  
ATOM   3523  HA  SER A 250      -6.636  38.237  -9.477  1.00  0.00           H  
ATOM   3524 1HB  SER A 250      -9.495  37.194  -9.454  1.00  0.00           H  
ATOM   3525 2HB  SER A 250      -8.901  38.656 -10.226  1.00  0.00           H  
ATOM   3526  HG  SER A 250      -7.438  36.569 -11.056  1.00  0.00           H  
ATOM   3527  N   ALA A 251      -8.410  37.360  -6.820  1.00 36.67           N  
ATOM   3528  CA  ALA A 251      -8.950  37.700  -5.480  1.00 21.82           C  
ATOM   3529  C   ALA A 251      -7.940  38.080  -4.370  1.00 52.16           C  
ATOM   3530  O   ALA A 251      -8.340  38.610  -3.340  1.00 59.06           O  
ATOM   3531  CB  ALA A 251      -9.840  36.570  -4.990  1.00 99.98           C  
ATOM   3532  H   ALA A 251      -8.470  36.406  -7.147  1.00  0.00           H  
ATOM   3533  HA  ALA A 251      -9.542  38.610  -5.575  1.00  0.00           H  
ATOM   3534 1HB  ALA A 251     -10.237  36.820  -4.006  1.00  0.00           H  
ATOM   3535 2HB  ALA A 251     -10.665  36.428  -5.688  1.00  0.00           H  
ATOM   3536 3HB  ALA A 251      -9.259  35.652  -4.924  1.00  0.00           H  
ATOM   3537  N   ILE A 252      -6.630  37.890  -4.590  1.00 46.98           N  
ATOM   3538  CA  ILE A 252      -5.590  38.340  -3.630  1.00 21.65           C  
ATOM   3539  C   ILE A 252      -5.770  39.830  -3.230  1.00 51.66           C  
ATOM   3540  O   ILE A 252      -5.980  40.150  -2.060  1.00 58.51           O  
ATOM   3541  CB  ILE A 252      -4.190  38.020  -4.210  1.00 46.37           C  
ATOM   3542  CG1 ILE A 252      -3.960  36.500  -4.190  1.00 31.77           C  
ATOM   3543  CG2 ILE A 252      -3.030  38.740  -3.490  1.00 28.60           C  
ATOM   3544  CD1 ILE A 252      -2.800  36.020  -5.070  1.00 99.99           C  
ATOM   3545  H   ILE A 252      -6.346  37.424  -5.440  1.00  0.00           H  
ATOM   3546  HA  ILE A 252      -5.725  37.797  -2.695  1.00  0.00           H  
ATOM   3547  HB  ILE A 252      -4.153  38.320  -5.257  1.00  0.00           H  
ATOM   3548 1HG1 ILE A 252      -3.762  36.176  -3.169  1.00  0.00           H  
ATOM   3549 2HG1 ILE A 252      -4.864  35.991  -4.524  1.00  0.00           H  
ATOM   3550 1HG2 ILE A 252      -2.085  38.462  -3.956  1.00  0.00           H  
ATOM   3551 2HG2 ILE A 252      -3.169  39.818  -3.565  1.00  0.00           H  
ATOM   3552 3HG2 ILE A 252      -3.017  38.448  -2.440  1.00  0.00           H  
ATOM   3553 1HD1 ILE A 252      -2.711  34.936  -4.995  1.00  0.00           H  
ATOM   3554 2HD1 ILE A 252      -2.991  36.298  -6.107  1.00  0.00           H  
ATOM   3555 3HD1 ILE A 252      -1.873  36.483  -4.735  1.00  0.00           H  
ATOM   3556  N   SER A 253      -6.040  40.650  -4.240  1.00 44.47           N  
ATOM   3557  CA  SER A 253      -6.180  42.120  -4.140  1.00 54.45           C  
ATOM   3558  C   SER A 253      -7.310  42.640  -3.240  1.00 12.91           C  
ATOM   3559  O   SER A 253      -7.300  43.800  -2.830  1.00 95.68           O  
ATOM   3560  CB  SER A 253      -6.370  42.680  -5.560  1.00 43.98           C  
ATOM   3561  OG  SER A 253      -5.400  42.100  -6.430  1.00 90.84           O  
ATOM   3562  H   SER A 253      -6.154  40.205  -5.139  1.00  0.00           H  
ATOM   3563  HA  SER A 253      -5.267  42.526  -3.702  1.00  0.00           H  
ATOM   3564 1HB  SER A 253      -7.378  42.455  -5.908  1.00  0.00           H  
ATOM   3565 2HB  SER A 253      -6.265  43.764  -5.540  1.00  0.00           H  
ATOM   3566  HG  SER A 253      -4.879  41.505  -5.886  1.00  0.00           H  
ATOM   3567  N   SER A 254      -8.300  41.800  -2.960  1.00 28.60           N  
ATOM   3568  CA  SER A 254      -9.460  42.160  -2.120  1.00 15.71           C  
ATOM   3569  C   SER A 254      -9.570  41.420  -0.770  1.00 31.65           C  
ATOM   3570  O   SER A 254     -10.520  41.630   0.000  1.00 35.71           O  
ATOM   3571  CB  SER A 254     -10.750  41.960  -2.930  1.00 94.21           C  
ATOM   3572  OG  SER A 254     -10.790  40.650  -3.510  1.00 46.37           O  
ATOM   3573  H   SER A 254      -8.244  40.869  -3.348  1.00  0.00           H  
ATOM   3574  HA  SER A 254      -9.371  43.210  -1.838  1.00  0.00           H  
ATOM   3575 1HB  SER A 254     -11.613  42.101  -2.280  1.00  0.00           H  
ATOM   3576 2HB  SER A 254     -10.806  42.712  -3.716  1.00  0.00           H  
ATOM   3577  HG  SER A 254      -9.978  40.215  -3.239  1.00  0.00           H  
ATOM   3578  N   LEU A 255      -8.590  40.570  -0.490  1.00 27.57           N  
ATOM   3579  CA  LEU A 255      -8.550  39.840   0.800  1.00 30.14           C  
ATOM   3580  C   LEU A 255      -7.850  40.620   1.910  1.00 24.26           C  
ATOM   3581  O   LEU A 255      -6.900  41.370   1.670  1.00 33.58           O  
ATOM   3582  CB  LEU A 255      -7.870  38.480   0.640  1.00 26.90           C  
ATOM   3583  CG  LEU A 255      -8.840  37.490   0.020  1.00 53.38           C  
ATOM   3584  CD1 LEU A 255      -8.080  36.260  -0.440  1.00 24.83           C  
ATOM   3585  CD2 LEU A 255      -9.940  37.090   1.010  1.00 11.32           C  
ATOM   3586  H   LEU A 255      -7.856  40.415  -1.166  1.00  0.00           H  
ATOM   3587  HA  LEU A 255      -9.573  39.675   1.136  1.00  0.00           H  
ATOM   3588 1HB  LEU A 255      -6.990  38.603   0.010  1.00  0.00           H  
ATOM   3589 2HB  LEU A 255      -7.543  38.137   1.622  1.00  0.00           H  
ATOM   3590  HG  LEU A 255      -9.310  37.940  -0.855  1.00  0.00           H  
ATOM   3591 1HD1 LEU A 255      -8.775  35.548  -0.886  1.00  0.00           H  
ATOM   3592 2HD1 LEU A 255      -7.334  36.549  -1.180  1.00  0.00           H  
ATOM   3593 3HD1 LEU A 255      -7.585  35.798   0.414  1.00  0.00           H  
ATOM   3594 1HD2 LEU A 255     -10.618  36.381   0.534  1.00  0.00           H  
ATOM   3595 2HD2 LEU A 255      -9.489  36.627   1.888  1.00  0.00           H  
ATOM   3596 3HD2 LEU A 255     -10.497  37.977   1.313  1.00  0.00           H  
ATOM   3597  N   PRO A 256      -8.360  40.500   3.140  1.00 20.56           N  
ATOM   3598  CA  PRO A 256      -7.760  41.160   4.310  1.00 14.41           C  
ATOM   3599  C   PRO A 256      -6.500  40.390   4.740  1.00 13.03           C  
ATOM   3600  O   PRO A 256      -6.270  39.250   4.340  1.00 27.25           O  
ATOM   3601  CB  PRO A 256      -8.820  41.050   5.410  1.00 18.85           C  
ATOM   3602  CG  PRO A 256     -10.080  40.540   4.720  1.00 45.69           C  
ATOM   3603  CD  PRO A 256      -9.580  39.750   3.520  1.00 26.37           C  
ATOM   3604  HA  PRO A 256      -7.570  42.217   4.071  1.00  0.00           H  
ATOM   3605 1HB  PRO A 256      -8.474  40.365   6.198  1.00  0.00           H  
ATOM   3606 2HB  PRO A 256      -8.975  42.031   5.882  1.00  0.00           H  
ATOM   3607 1HG  PRO A 256     -10.668  39.920   5.413  1.00  0.00           H  
ATOM   3608 2HG  PRO A 256     -10.721  41.385   4.427  1.00  0.00           H  
ATOM   3609 1HD  PRO A 256      -9.353  38.719   3.828  1.00  0.00           H  
ATOM   3610 2HD  PRO A 256     -10.345  39.760   2.729  1.00  0.00           H  
ATOM   3611  N   ASP A 257      -5.650  41.070   5.490  1.00 16.45           N  
ATOM   3612  CA  ASP A 257      -4.570  40.430   6.260  1.00  6.47           C  
ATOM   3613  C   ASP A 257      -5.180  39.510   7.340  1.00 11.71           C  
ATOM   3614  O   ASP A 257      -6.220  39.820   7.900  1.00 35.19           O  
ATOM   3615  CB  ASP A 257      -3.680  41.480   6.930  1.00 21.84           C  
ATOM   3616  CG  ASP A 257      -2.830  42.370   6.020  1.00  9.63           C  
ATOM   3617  OD1 ASP A 257      -2.770  42.110   4.800  1.00 36.06           O  
ATOM   3618  OD2 ASP A 257      -2.170  43.250   6.600  1.00 37.38           O  
ATOM   3619  H   ASP A 257      -5.755  42.074   5.530  1.00  0.00           H  
ATOM   3620  HA  ASP A 257      -3.956  39.845   5.575  1.00  0.00           H  
ATOM   3621 1HB  ASP A 257      -4.297  42.154   7.525  1.00  0.00           H  
ATOM   3622 2HB  ASP A 257      -2.984  40.987   7.610  1.00  0.00           H  
ATOM   3623  N   ILE A 258      -4.560  38.370   7.570  1.00 17.94           N  
ATOM   3624  CA  ILE A 258      -4.910  37.560   8.750  1.00  6.22           C  
ATOM   3625  C   ILE A 258      -3.880  37.920   9.810  1.00 15.61           C  
ATOM   3626  O   ILE A 258      -2.700  37.930   9.510  1.00 20.89           O  
ATOM   3627  CB  ILE A 258      -4.980  36.070   8.440  1.00 10.30           C  
ATOM   3628  CG1 ILE A 258      -6.260  35.920   7.620  1.00 12.81           C  
ATOM   3629  CG2 ILE A 258      -5.040  35.190   9.710  1.00  2.60           C  
ATOM   3630  CD1 ILE A 258      -6.380  34.590   6.860  1.00 15.67           C  
ATOM   3631  H   ILE A 258      -3.841  38.040   6.942  1.00  0.00           H  
ATOM   3632  HA  ILE A 258      -5.893  37.869   9.102  1.00  0.00           H  
ATOM   3633  HB  ILE A 258      -4.097  35.774   7.875  1.00  0.00           H  
ATOM   3634 1HG1 ILE A 258      -7.125  36.009   8.276  1.00  0.00           H  
ATOM   3635 2HG1 ILE A 258      -6.321  36.727   6.890  1.00  0.00           H  
ATOM   3636 1HG2 ILE A 258      -5.089  34.140   9.423  1.00  0.00           H  
ATOM   3637 2HG2 ILE A 258      -4.149  35.360  10.313  1.00  0.00           H  
ATOM   3638 3HG2 ILE A 258      -5.925  35.449  10.291  1.00  0.00           H  
ATOM   3639 1HD1 ILE A 258      -7.319  34.571   6.305  1.00  0.00           H  
ATOM   3640 2HD1 ILE A 258      -5.546  34.491   6.165  1.00  0.00           H  
ATOM   3641 3HD1 ILE A 258      -6.362  33.763   7.569  1.00  0.00           H  
ATOM   3642  N   VAL A 259      -4.380  38.220  11.000  1.00 11.36           N  
ATOM   3643  CA  VAL A 259      -3.520  38.750  12.060  1.00 16.44           C  
ATOM   3644  C   VAL A 259      -3.360  37.730  13.170  1.00 15.41           C  
ATOM   3645  O   VAL A 259      -4.320  37.270  13.760  1.00 13.73           O  
ATOM   3646  CB  VAL A 259      -4.070  40.080  12.580  1.00 16.04           C  
ATOM   3647  CG1 VAL A 259      -3.120  40.670  13.620  1.00  6.53           C  
ATOM   3648  CG2 VAL A 259      -4.190  41.130  11.470  1.00 21.88           C  
ATOM   3649  H   VAL A 259      -5.363  38.085  11.186  1.00  0.00           H  
ATOM   3650  HA  VAL A 259      -2.526  38.922  11.646  1.00  0.00           H  
ATOM   3651  HB  VAL A 259      -5.061  39.912  13.003  1.00  0.00           H  
ATOM   3652 1HG1 VAL A 259      -3.521  41.616  13.984  1.00  0.00           H  
ATOM   3653 2HG1 VAL A 259      -3.017  39.976  14.454  1.00  0.00           H  
ATOM   3654 3HG1 VAL A 259      -2.144  40.841  13.166  1.00  0.00           H  
ATOM   3655 1HG2 VAL A 259      -4.585  42.056  11.887  1.00  0.00           H  
ATOM   3656 2HG2 VAL A 259      -3.207  41.316  11.038  1.00  0.00           H  
ATOM   3657 3HG2 VAL A 259      -4.864  40.765  10.695  1.00  0.00           H  
ATOM   3658  N   PHE A 260      -2.110  37.410  13.430  1.00  8.51           N  
ATOM   3659  CA  PHE A 260      -1.720  36.560  14.550  1.00  7.42           C  
ATOM   3660  C   PHE A 260      -1.220  37.490  15.660  1.00  3.36           C  
ATOM   3661  O   PHE A 260      -0.220  38.190  15.520  1.00 21.94           O  
ATOM   3662  CB  PHE A 260      -0.580  35.630  14.130  1.00  9.77           C  
ATOM   3663  CG  PHE A 260      -1.070  34.480  13.240  1.00  3.83           C  
ATOM   3664  CD1 PHE A 260      -1.480  33.280  13.840  1.00  4.41           C  
ATOM   3665  CD2 PHE A 260      -1.020  34.630  11.840  1.00 14.39           C  
ATOM   3666  CE1 PHE A 260      -1.830  32.180  13.030  1.00 14.23           C  
ATOM   3667  CE2 PHE A 260      -1.380  33.530  11.030  1.00  8.43           C  
ATOM   3668  CZ  PHE A 260      -1.780  32.320  11.630  1.00 12.99           C  
ATOM   3669  H   PHE A 260      -1.395  37.776  12.818  1.00  0.00           H  
ATOM   3670  HA  PHE A 260      -2.580  35.955  14.841  1.00  0.00           H  
ATOM   3671 1HB  PHE A 260       0.175  36.201  13.590  1.00  0.00           H  
ATOM   3672 2HB  PHE A 260      -0.104  35.215  15.017  1.00  0.00           H  
ATOM   3673  HD1 PHE A 260      -1.523  33.216  14.928  1.00  0.00           H  
ATOM   3674  HD2 PHE A 260      -0.709  35.568  11.378  1.00  0.00           H  
ATOM   3675  HE1 PHE A 260      -2.134  31.240  13.490  1.00  0.00           H  
ATOM   3676  HE2 PHE A 260      -1.348  33.615   9.944  1.00  0.00           H  
ATOM   3677  HZ  PHE A 260      -2.052  31.484  10.988  1.00  0.00           H  
ATOM   3678  N   THR A 261      -2.020  37.540  16.710  1.00 12.00           N  
ATOM   3679  CA  THR A 261      -1.650  38.320  17.890  1.00  4.59           C  
ATOM   3680  C   THR A 261      -0.870  37.420  18.840  1.00  8.92           C  
ATOM   3681  O   THR A 261      -1.400  36.460  19.390  1.00 14.94           O  
ATOM   3682  CB  THR A 261      -2.880  38.960  18.540  1.00  6.90           C  
ATOM   3683  OG1 THR A 261      -3.530  39.750  17.550  1.00  8.30           O  
ATOM   3684  CG2 THR A 261      -2.530  39.880  19.710  1.00  7.51           C  
ATOM   3685  H   THR A 261      -2.897  37.038  16.707  1.00  0.00           H  
ATOM   3686  HA  THR A 261      -0.974  39.117  17.580  1.00  0.00           H  
ATOM   3687  HB  THR A 261      -3.541  38.179  18.916  1.00  0.00           H  
ATOM   3688  HG1 THR A 261      -3.044  39.690  16.724  1.00  0.00           H  
ATOM   3689 1HG2 THR A 261      -3.444  40.302  20.127  1.00  0.00           H  
ATOM   3690 2HG2 THR A 261      -2.009  39.309  20.479  1.00  0.00           H  
ATOM   3691 3HG2 THR A 261      -1.887  40.686  19.359  1.00  0.00           H  
ATOM   3692  N   ILE A 262       0.360  37.810  19.080  1.00  8.45           N  
ATOM   3693  CA  ILE A 262       1.250  37.040  19.980  1.00 10.13           C  
ATOM   3694  C   ILE A 262       1.840  37.990  21.030  1.00 16.25           C  
ATOM   3695  O   ILE A 262       2.410  39.020  20.670  1.00 19.79           O  
ATOM   3696  CB  ILE A 262       2.360  36.350  19.160  1.00 10.61           C  
ATOM   3697  CG1 ILE A 262       1.810  35.520  17.990  1.00  9.92           C  
ATOM   3698  CG2 ILE A 262       3.150  35.430  20.090  1.00 20.30           C  
ATOM   3699  CD1 ILE A 262       2.890  35.140  16.950  1.00 12.17           C  
ATOM   3700  H   ILE A 262       0.710  38.651  18.644  1.00  0.00           H  
ATOM   3701  HA  ILE A 262       0.657  36.277  20.483  1.00  0.00           H  
ATOM   3702  HB  ILE A 262       3.021  37.105  18.735  1.00  0.00           H  
ATOM   3703 1HG1 ILE A 262       1.360  34.605  18.373  1.00  0.00           H  
ATOM   3704 2HG1 ILE A 262       1.025  36.081  17.483  1.00  0.00           H  
ATOM   3705 1HG2 ILE A 262       3.939  34.933  19.526  1.00  0.00           H  
ATOM   3706 2HG2 ILE A 262       3.593  36.018  20.893  1.00  0.00           H  
ATOM   3707 3HG2 ILE A 262       2.481  34.681  20.515  1.00  0.00           H  
ATOM   3708 1HD1 ILE A 262       2.435  34.555  16.150  1.00  0.00           H  
ATOM   3709 2HD1 ILE A 262       3.328  36.047  16.532  1.00  0.00           H  
ATOM   3710 3HD1 ILE A 262       3.668  34.550  17.433  1.00  0.00           H  
ATOM   3711  N   ASN A 263       1.650  37.670  22.310  1.00 14.47           N  
ATOM   3712  CA  ASN A 263       2.060  38.480  23.480  1.00 11.28           C  
ATOM   3713  C   ASN A 263       1.630  39.950  23.380  1.00 12.57           C  
ATOM   3714  O   ASN A 263       2.420  40.870  23.510  1.00 18.21           O  
ATOM   3715  CB  ASN A 263       3.570  38.350  23.700  1.00 18.01           C  
ATOM   3716  CG  ASN A 263       3.990  38.670  25.140  1.00 22.94           C  
ATOM   3717  OD1 ASN A 263       3.270  38.420  26.100  1.00 35.00           O  
ATOM   3718  ND2 ASN A 263       5.210  39.110  25.300  1.00 29.35           N  
ATOM   3719  H   ASN A 263       1.181  36.789  22.462  1.00  0.00           H  
ATOM   3720  HA  ASN A 263       1.540  38.102  24.362  1.00  0.00           H  
ATOM   3721 1HB  ASN A 263       3.887  37.334  23.460  1.00  0.00           H  
ATOM   3722 2HB  ASN A 263       4.096  39.025  23.024  1.00  0.00           H  
ATOM   3723 1HD2 ASN A 263       5.544  39.337  26.215  1.00  0.00           H  
ATOM   3724 2HD2 ASN A 263       5.809  39.220  24.508  1.00  0.00           H  
ATOM   3725  N   GLY A 264       0.380  40.120  22.960  1.00  9.23           N  
ATOM   3726  CA  GLY A 264      -0.260  41.450  22.820  1.00  4.78           C  
ATOM   3727  C   GLY A 264       0.270  42.280  21.640  1.00  7.83           C  
ATOM   3728  O   GLY A 264      -0.140  43.430  21.490  1.00 43.13           O  
ATOM   3729  H   GLY A 264      -0.150  39.292  22.728  1.00  0.00           H  
ATOM   3730 1HA  GLY A 264      -1.335  41.325  22.692  1.00  0.00           H  
ATOM   3731 2HA  GLY A 264      -0.110  42.024  23.734  1.00  0.00           H  
ATOM   3732  N   VAL A 265       1.020  41.640  20.730  1.00 22.20           N  
ATOM   3733  CA  VAL A 265       1.520  42.280  19.500  1.00  3.65           C  
ATOM   3734  C   VAL A 265       0.910  41.620  18.260  1.00 12.13           C  
ATOM   3735  O   VAL A 265       0.750  40.400  18.210  1.00 23.22           O  
ATOM   3736  CB  VAL A 265       3.060  42.250  19.450  1.00  8.45           C  
ATOM   3737  CG1 VAL A 265       3.640  42.910  18.190  1.00  9.38           C  
ATOM   3738  CG2 VAL A 265       3.670  42.950  20.660  1.00 18.80           C  
ATOM   3739  H   VAL A 265       1.247  40.672  20.908  1.00  0.00           H  
ATOM   3740  HA  VAL A 265       1.195  43.321  19.495  1.00  0.00           H  
ATOM   3741  HB  VAL A 265       3.394  41.212  19.440  1.00  0.00           H  
ATOM   3742 1HG1 VAL A 265       4.729  42.854  18.218  1.00  0.00           H  
ATOM   3743 2HG1 VAL A 265       3.273  42.390  17.305  1.00  0.00           H  
ATOM   3744 3HG1 VAL A 265       3.332  43.955  18.152  1.00  0.00           H  
ATOM   3745 1HG2 VAL A 265       4.757  42.910  20.594  1.00  0.00           H  
ATOM   3746 2HG2 VAL A 265       3.345  43.991  20.680  1.00  0.00           H  
ATOM   3747 3HG2 VAL A 265       3.344  42.450  21.572  1.00  0.00           H  
ATOM   3748  N   GLN A 266       0.600  42.460  17.280  1.00  9.69           N  
ATOM   3749  CA  GLN A 266      -0.010  42.060  16.000  1.00  7.20           C  
ATOM   3750  C   GLN A 266       1.040  41.690  14.960  1.00 23.03           C  
ATOM   3751  O   GLN A 266       1.920  42.480  14.620  1.00 12.11           O  
ATOM   3752  CB  GLN A 266      -0.880  43.190  15.460  1.00 10.10           C  
ATOM   3753  CG  GLN A 266      -2.210  43.240  16.210  1.00  7.48           C  
ATOM   3754  CD  GLN A 266      -3.190  44.210  15.570  1.00 23.37           C  
ATOM   3755  OE1 GLN A 266      -3.660  45.160  16.170  1.00 33.06           O  
ATOM   3756  NE2 GLN A 266      -3.560  43.980  14.330  1.00 26.80           N  
ATOM   3757  H   GLN A 266       0.805  43.435  17.444  1.00  0.00           H  
ATOM   3758  HA  GLN A 266      -0.637  41.185  16.174  1.00  0.00           H  
ATOM   3759 1HB  GLN A 266      -0.354  44.138  15.570  1.00  0.00           H  
ATOM   3760 2HB  GLN A 266      -1.058  43.036  14.396  1.00  0.00           H  
ATOM   3761 1HG  GLN A 266      -2.656  42.245  16.205  1.00  0.00           H  
ATOM   3762 2HG  GLN A 266      -2.025  43.562  17.235  1.00  0.00           H  
ATOM   3763 1HE2 GLN A 266      -4.204  44.598  13.877  1.00  0.00           H  
ATOM   3764 2HE2 GLN A 266      -3.198  43.188  13.839  1.00  0.00           H  
ATOM   3765  N   TYR A 267       0.850  40.500  14.430  1.00  8.00           N  
ATOM   3766  CA  TYR A 267       1.700  39.930  13.370  1.00  2.00           C  
ATOM   3767  C   TYR A 267       0.860  39.610  12.150  1.00  5.46           C  
ATOM   3768  O   TYR A 267       0.240  38.550  12.080  1.00 13.94           O  
ATOM   3769  CB  TYR A 267       2.380  38.650  13.880  1.00  2.00           C  
ATOM   3770  CG  TYR A 267       3.390  39.010  14.950  1.00  2.00           C  
ATOM   3771  CD1 TYR A 267       4.630  39.550  14.560  1.00  8.81           C  
ATOM   3772  CD2 TYR A 267       3.010  38.860  16.280  1.00 12.05           C  
ATOM   3773  CE1 TYR A 267       5.550  39.930  15.540  1.00  6.40           C  
ATOM   3774  CE2 TYR A 267       3.930  39.240  17.270  1.00  2.00           C  
ATOM   3775  CZ  TYR A 267       5.180  39.750  16.890  1.00  2.00           C  
ATOM   3776  OH  TYR A 267       6.100  40.040  17.850  1.00 14.18           O  
ATOM   3777  H   TYR A 267       0.073  39.959  14.781  1.00  0.00           H  
ATOM   3778  HA  TYR A 267       2.467  40.660  13.112  1.00  0.00           H  
ATOM   3779 1HB  TYR A 267       1.625  37.971  14.280  1.00  0.00           H  
ATOM   3780 2HB  TYR A 267       2.869  38.142  13.049  1.00  0.00           H  
ATOM   3781  HD1 TYR A 267       4.865  39.668  13.502  1.00  0.00           H  
ATOM   3782  HD2 TYR A 267       2.027  38.458  16.524  1.00  0.00           H  
ATOM   3783  HE1 TYR A 267       6.513  40.349  15.250  1.00  0.00           H  
ATOM   3784  HE2 TYR A 267       3.670  39.137  18.324  1.00  0.00           H  
ATOM   3785  HH  TYR A 267       5.733  39.839  18.714  1.00  0.00           H  
ATOM   3786  N   PRO A 268       0.660  40.590  11.270  1.00 23.09           N  
ATOM   3787  CA  PRO A 268      -0.160  40.370  10.080  1.00  4.56           C  
ATOM   3788  C   PRO A 268       0.560  39.510   9.040  1.00 14.46           C  
ATOM   3789  O   PRO A 268       1.780  39.560   8.900  1.00 26.76           O  
ATOM   3790  CB  PRO A 268      -0.490  41.770   9.560  1.00 15.47           C  
ATOM   3791  CG  PRO A 268       0.670  42.620  10.040  1.00  8.87           C  
ATOM   3792  CD  PRO A 268       1.050  42.010  11.390  1.00 16.21           C  
ATOM   3793  HA  PRO A 268      -1.084  39.848  10.369  1.00  0.00           H  
ATOM   3794 1HB  PRO A 268      -0.584  41.752   8.464  1.00  0.00           H  
ATOM   3795 2HB  PRO A 268      -1.459  42.101   9.960  1.00  0.00           H  
ATOM   3796 1HG  PRO A 268       1.493  42.585   9.311  1.00  0.00           H  
ATOM   3797 2HG  PRO A 268       0.361  43.673  10.121  1.00  0.00           H  
ATOM   3798 1HD  PRO A 268       2.134  42.112  11.547  1.00  0.00           H  
ATOM   3799 2HD  PRO A 268       0.492  42.516  12.192  1.00  0.00           H  
ATOM   3800  N   VAL A 269      -0.230  38.670   8.400  1.00 15.09           N  
ATOM   3801  CA  VAL A 269       0.230  37.850   7.250  1.00 13.45           C  
ATOM   3802  C   VAL A 269      -0.660  38.280   6.080  1.00 13.05           C  
ATOM   3803  O   VAL A 269      -1.880  38.150   6.170  1.00 15.70           O  
ATOM   3804  CB  VAL A 269       0.130  36.350   7.540  1.00  2.94           C  
ATOM   3805  CG1 VAL A 269       0.730  35.550   6.380  1.00  3.15           C  
ATOM   3806  CG2 VAL A 269       0.940  35.970   8.770  1.00 14.39           C  
ATOM   3807  H   VAL A 269      -1.187  38.587   8.712  1.00  0.00           H  
ATOM   3808  HA  VAL A 269       1.277  38.085   7.054  1.00  0.00           H  
ATOM   3809  HB  VAL A 269      -0.915  36.092   7.713  1.00  0.00           H  
ATOM   3810 1HG1 VAL A 269       0.654  34.484   6.595  1.00  0.00           H  
ATOM   3811 2HG1 VAL A 269       0.185  35.774   5.463  1.00  0.00           H  
ATOM   3812 3HG1 VAL A 269       1.778  35.820   6.256  1.00  0.00           H  
ATOM   3813 1HG2 VAL A 269       0.848  34.899   8.950  1.00  0.00           H  
ATOM   3814 2HG2 VAL A 269       1.988  36.222   8.608  1.00  0.00           H  
ATOM   3815 3HG2 VAL A 269       0.565  36.516   9.636  1.00  0.00           H  
ATOM   3816  N   PRO A 270      -0.090  38.980   5.100  1.00 12.97           N  
ATOM   3817  CA  PRO A 270      -0.800  39.450   3.900  1.00 14.90           C  
ATOM   3818  C   PRO A 270      -1.270  38.310   2.990  1.00 25.41           C  
ATOM   3819  O   PRO A 270      -0.600  37.270   2.940  1.00 30.64           O  
ATOM   3820  CB  PRO A 270       0.240  40.320   3.180  1.00 26.73           C  
ATOM   3821  CG  PRO A 270       1.570  39.700   3.570  1.00 17.04           C  
ATOM   3822  CD  PRO A 270       1.340  39.360   5.040  1.00  9.91           C  
ATOM   3823  HA  PRO A 270      -1.667  40.054   4.206  1.00  0.00           H  
ATOM   3824 1HB  PRO A 270       0.060  40.301   2.095  1.00  0.00           H  
ATOM   3825 2HB  PRO A 270       0.144  41.367   3.504  1.00  0.00           H  
ATOM   3826 1HG  PRO A 270       1.781  38.824   2.938  1.00  0.00           H  
ATOM   3827 2HG  PRO A 270       2.387  40.417   3.402  1.00  0.00           H  
ATOM   3828 1HD  PRO A 270       1.989  38.520   5.328  1.00  0.00           H  
ATOM   3829 2HD  PRO A 270       1.552  40.244   5.659  1.00  0.00           H  
ATOM   3830  N   PRO A 271      -2.320  38.540   2.170  1.00 17.98           N  
ATOM   3831  CA  PRO A 271      -2.830  37.560   1.190  1.00 16.39           C  
ATOM   3832  C   PRO A 271      -1.800  37.050   0.190  1.00 26.35           C  
ATOM   3833  O   PRO A 271      -1.720  35.850   0.000  1.00 29.68           O  
ATOM   3834  CB  PRO A 271      -4.060  38.180   0.550  1.00 13.45           C  
ATOM   3835  CG  PRO A 271      -3.910  39.660   0.860  1.00 28.43           C  
ATOM   3836  CD  PRO A 271      -3.240  39.680   2.230  1.00 13.24           C  
ATOM   3837  HA  PRO A 271      -3.121  36.639   1.717  1.00  0.00           H  
ATOM   3838 1HB  PRO A 271      -4.074  37.962  -0.528  1.00  0.00           H  
ATOM   3839 2HB  PRO A 271      -4.971  37.737   0.979  1.00  0.00           H  
ATOM   3840 1HG  PRO A 271      -3.308  40.152   0.082  1.00  0.00           H  
ATOM   3841 2HG  PRO A 271      -4.895  40.150   0.858  1.00  0.00           H  
ATOM   3842 1HD  PRO A 271      -2.701  40.630   2.361  1.00  0.00           H  
ATOM   3843 2HD  PRO A 271      -4.002  39.555   3.013  1.00  0.00           H  
ATOM   3844  N   SER A 272      -0.840  37.920  -0.150  1.00 10.59           N  
ATOM   3845  CA  SER A 272       0.310  37.560  -1.000  1.00 24.58           C  
ATOM   3846  C   SER A 272       1.320  36.570  -0.360  1.00 13.69           C  
ATOM   3847  O   SER A 272       2.220  36.100  -1.040  1.00 68.43           O  
ATOM   3848  CB  SER A 272       1.030  38.850  -1.420  1.00 24.64           C  
ATOM   3849  OG  SER A 272       1.460  39.600  -0.280  1.00 47.34           O  
ATOM   3850  H   SER A 272      -0.918  38.865   0.198  1.00  0.00           H  
ATOM   3851  HA  SER A 272      -0.063  37.044  -1.886  1.00  0.00           H  
ATOM   3852 1HB  SER A 272       1.892  38.601  -2.038  1.00  0.00           H  
ATOM   3853 2HB  SER A 272       0.360  39.460  -2.025  1.00  0.00           H  
ATOM   3854  HG  SER A 272       1.183  39.095   0.489  1.00  0.00           H  
ATOM   3855  N   ALA A 273       1.230  36.350   0.960  1.00 26.49           N  
ATOM   3856  CA  ALA A 273       2.040  35.330   1.670  1.00 14.27           C  
ATOM   3857  C   ALA A 273       1.260  34.060   1.990  1.00  7.76           C  
ATOM   3858  O   ALA A 273       1.830  32.970   1.970  1.00 27.14           O  
ATOM   3859  CB  ALA A 273       2.640  35.880   2.960  1.00  5.75           C  
ATOM   3860  H   ALA A 273       0.576  36.912   1.486  1.00  0.00           H  
ATOM   3861  HA  ALA A 273       2.858  35.031   1.015  1.00  0.00           H  
ATOM   3862 1HB  ALA A 273       3.226  35.102   3.450  1.00  0.00           H  
ATOM   3863 2HB  ALA A 273       3.285  36.728   2.729  1.00  0.00           H  
ATOM   3864 3HB  ALA A 273       1.840  36.203   3.624  1.00  0.00           H  
ATOM   3865  N   TYR A 274      -0.030  34.220   2.240  1.00  9.93           N  
ATOM   3866  CA  TYR A 274      -0.850  33.090   2.710  1.00  9.32           C  
ATOM   3867  C   TYR A 274      -1.630  32.380   1.600  1.00 12.20           C  
ATOM   3868  O   TYR A 274      -2.300  31.380   1.830  1.00 17.37           O  
ATOM   3869  CB  TYR A 274      -1.680  33.460   3.950  1.00 11.07           C  
ATOM   3870  CG  TYR A 274      -2.920  34.330   3.780  1.00 18.78           C  
ATOM   3871  CD1 TYR A 274      -4.030  33.870   3.040  1.00 25.22           C  
ATOM   3872  CD2 TYR A 274      -2.950  35.570   4.440  1.00  8.26           C  
ATOM   3873  CE1 TYR A 274      -5.180  34.670   2.930  1.00 13.52           C  
ATOM   3874  CE2 TYR A 274      -4.100  36.370   4.340  1.00  2.16           C  
ATOM   3875  CZ  TYR A 274      -5.200  35.930   3.570  1.00 22.19           C  
ATOM   3876  OH  TYR A 274      -6.280  36.730   3.420  1.00 12.10           O  
ATOM   3877  H   TYR A 274      -0.464  35.122   2.110  1.00  0.00           H  
ATOM   3878  HA  TYR A 274      -0.185  32.270   2.983  1.00  0.00           H  
ATOM   3879 1HB  TYR A 274      -2.031  32.550   4.438  1.00  0.00           H  
ATOM   3880 2HB  TYR A 274      -1.051  33.992   4.663  1.00  0.00           H  
ATOM   3881  HD1 TYR A 274      -3.995  32.895   2.554  1.00  0.00           H  
ATOM   3882  HD2 TYR A 274      -2.088  35.900   5.019  1.00  0.00           H  
ATOM   3883  HE1 TYR A 274      -6.038  34.316   2.359  1.00  0.00           H  
ATOM   3884  HE2 TYR A 274      -4.143  37.330   4.856  1.00  0.00           H  
ATOM   3885  HH  TYR A 274      -6.137  37.552   3.896  1.00  0.00           H  
ATOM   3886  N   ILE A 275      -1.650  32.980   0.440  1.00 12.67           N  
ATOM   3887  CA  ILE A 275      -2.060  32.320  -0.800  1.00 17.06           C  
ATOM   3888  C   ILE A 275      -0.780  32.170  -1.650  1.00 12.23           C  
ATOM   3889  O   ILE A 275      -0.030  33.110  -1.880  1.00 25.60           O  
ATOM   3890  CB  ILE A 275      -3.140  33.170  -1.500  1.00 23.53           C  
ATOM   3891  CG1 ILE A 275      -4.440  33.160  -0.670  1.00 14.63           C  
ATOM   3892  CG2 ILE A 275      -3.390  32.670  -2.930  1.00 41.87           C  
ATOM   3893  CD1 ILE A 275      -5.390  34.280  -1.050  1.00 99.99           C  
ATOM   3894  H   ILE A 275      -1.366  33.949   0.411  1.00  0.00           H  
ATOM   3895  HA  ILE A 275      -2.478  31.345  -0.551  1.00  0.00           H  
ATOM   3896  HB  ILE A 275      -2.813  34.208  -1.545  1.00  0.00           H  
ATOM   3897 1HG1 ILE A 275      -4.950  32.207  -0.805  1.00  0.00           H  
ATOM   3898 2HG1 ILE A 275      -4.197  33.253   0.389  1.00  0.00           H  
ATOM   3899 1HG2 ILE A 275      -4.156  33.285  -3.402  1.00  0.00           H  
ATOM   3900 2HG2 ILE A 275      -2.467  32.736  -3.505  1.00  0.00           H  
ATOM   3901 3HG2 ILE A 275      -3.725  31.633  -2.900  1.00  0.00           H  
ATOM   3902 1HD1 ILE A 275      -6.287  34.222  -0.432  1.00  0.00           H  
ATOM   3903 2HD1 ILE A 275      -4.901  35.242  -0.891  1.00  0.00           H  
ATOM   3904 3HD1 ILE A 275      -5.666  34.182  -2.099  1.00  0.00           H  
ATOM   3905  N   LEU A 276      -0.580  30.930  -2.080  1.00 15.99           N  
ATOM   3906  CA  LEU A 276       0.630  30.540  -2.830  1.00 27.30           C  
ATOM   3907  C   LEU A 276       0.260  30.250  -4.280  1.00 22.95           C  
ATOM   3908  O   LEU A 276      -0.860  29.830  -4.560  1.00 30.64           O  
ATOM   3909  CB  LEU A 276       1.190  29.250  -2.230  1.00 33.46           C  
ATOM   3910  CG  LEU A 276       1.460  29.430  -0.740  1.00 29.09           C  
ATOM   3911  CD1 LEU A 276       1.330  28.080  -0.060  1.00 35.22           C  
ATOM   3912  CD2 LEU A 276       2.800  30.110  -0.490  1.00 32.03           C  
ATOM   3913  H   LEU A 276      -1.284  30.232  -1.884  1.00  0.00           H  
ATOM   3914  HA  LEU A 276       1.368  31.335  -2.732  1.00  0.00           H  
ATOM   3915 1HB  LEU A 276       0.469  28.450  -2.392  1.00  0.00           H  
ATOM   3916 2HB  LEU A 276       2.110  28.993  -2.755  1.00  0.00           H  
ATOM   3917  HG  LEU A 276       0.675  30.045  -0.300  1.00  0.00           H  
ATOM   3918 1HD1 LEU A 276       1.520  28.191   1.008  1.00  0.00           H  
ATOM   3919 2HD1 LEU A 276       0.322  27.693  -0.210  1.00  0.00           H  
ATOM   3920 3HD1 LEU A 276       2.054  27.387  -0.487  1.00  0.00           H  
ATOM   3921 1HD2 LEU A 276       2.957  30.222   0.583  1.00  0.00           H  
ATOM   3922 2HD2 LEU A 276       3.601  29.503  -0.913  1.00  0.00           H  
ATOM   3923 3HD2 LEU A 276       2.803  31.093  -0.961  1.00  0.00           H  
ATOM   3924  N   GLN A 277       1.200  30.560  -5.150  1.00 30.32           N  
ATOM   3925  CA  GLN A 277       1.180  30.290  -6.600  1.00 82.46           C  
ATOM   3926  C   GLN A 277       1.830  28.940  -6.920  1.00 31.84           C  
ATOM   3927  O   GLN A 277       3.000  28.690  -6.600  1.00 54.93           O  
ATOM   3928  CB  GLN A 277       1.930  31.390  -7.360  1.00 99.99           C  
ATOM   3929  CG  GLN A 277       0.990  32.340  -8.110  1.00 99.99           C  
ATOM   3930  CD  GLN A 277       0.940  33.740  -7.490  1.00 99.99           C  
ATOM   3931  OE1 GLN A 277       0.080  34.100  -6.690  1.00 99.99           O  
ATOM   3932  NE2 GLN A 277       1.850  34.600  -7.910  1.00 99.99           N  
ATOM   3933  H   GLN A 277       1.999  31.028  -4.748  1.00  0.00           H  
ATOM   3934  HA  GLN A 277       0.143  30.279  -6.935  1.00  0.00           H  
ATOM   3935 1HB  GLN A 277       2.530  31.972  -6.660  1.00  0.00           H  
ATOM   3936 2HB  GLN A 277       2.613  30.936  -8.077  1.00  0.00           H  
ATOM   3937 1HG  GLN A 277       1.335  32.438  -9.139  1.00  0.00           H  
ATOM   3938 2HG  GLN A 277      -0.018  31.926  -8.092  1.00  0.00           H  
ATOM   3939 1HE2 GLN A 277       1.868  35.530  -7.541  1.00  0.00           H  
ATOM   3940 2HE2 GLN A 277       2.522  34.322  -8.597  1.00  0.00           H  
ATOM   3941  N   SER A 278       0.980  28.050  -7.400  1.00 51.83           N  
ATOM   3942  CA  SER A 278       1.410  26.750  -7.930  1.00 26.87           C  
ATOM   3943  C   SER A 278       0.750  26.440  -9.280  1.00 99.99           C  
ATOM   3944  O   SER A 278      -0.460  26.300  -9.370  1.00 58.25           O  
ATOM   3945  CB  SER A 278       1.170  25.610  -6.940  1.00 98.82           C  
ATOM   3946  OG  SER A 278       1.880  24.470  -7.420  1.00 99.99           O  
ATOM   3947  H   SER A 278      -0.003  28.280  -7.399  1.00  0.00           H  
ATOM   3948  HA  SER A 278       2.481  26.795  -8.131  1.00  0.00           H  
ATOM   3949 1HB  SER A 278       1.517  25.908  -5.951  1.00  0.00           H  
ATOM   3950 2HB  SER A 278       0.102  25.412  -6.866  1.00  0.00           H  
ATOM   3951  HG  SER A 278       2.308  24.748  -8.233  1.00  0.00           H  
ATOM   3952  N   GLU A 279       1.530  26.620 -10.350  1.00 99.99           N  
ATOM   3953  CA  GLU A 279       1.170  26.240 -11.740  1.00 25.81           C  
ATOM   3954  C   GLU A 279      -0.070  26.940 -12.320  1.00 21.37           C  
ATOM   3955  O   GLU A 279      -1.090  26.320 -12.610  1.00 99.99           O  
ATOM   3956  CB  GLU A 279       1.000  24.710 -11.860  1.00 45.66           C  
ATOM   3957  CG  GLU A 279       2.270  23.940 -11.500  1.00 99.99           C  
ATOM   3958  CD  GLU A 279       1.970  22.510 -11.020  1.00 99.99           C  
ATOM   3959  OE1 GLU A 279       1.260  21.770 -11.730  1.00 99.99           O  
ATOM   3960  OE2 GLU A 279       2.540  22.160  -9.960  1.00 99.99           O  
ATOM   3961  H   GLU A 279       2.427  27.049 -10.174  1.00  0.00           H  
ATOM   3962  HA  GLU A 279       1.976  26.553 -12.404  1.00  0.00           H  
ATOM   3963 1HB  GLU A 279       0.195  24.381 -11.203  1.00  0.00           H  
ATOM   3964 2HB  GLU A 279       0.715  24.454 -12.881  1.00  0.00           H  
ATOM   3965 1HG  GLU A 279       2.916  23.894 -12.377  1.00  0.00           H  
ATOM   3966 2HG  GLU A 279       2.802  24.482 -10.719  1.00  0.00           H  
ATOM   3967  N   GLY A 280       0.010  28.260 -12.410  1.00 34.43           N  
ATOM   3968  CA  GLY A 280      -1.030  29.080 -13.090  1.00 99.99           C  
ATOM   3969  C   GLY A 280      -2.300  29.300 -12.250  1.00 88.57           C  
ATOM   3970  O   GLY A 280      -3.070  30.230 -12.500  1.00 98.84           O  
ATOM   3971  H   GLY A 280       0.809  28.721 -12.000  1.00  0.00           H  
ATOM   3972 1HA  GLY A 280      -0.615  30.056 -13.344  1.00  0.00           H  
ATOM   3973 2HA  GLY A 280      -1.318  28.600 -14.025  1.00  0.00           H  
ATOM   3974  N   SER A 281      -2.490  28.390 -11.310  1.00 40.15           N  
ATOM   3975  CA  SER A 281      -3.440  28.550 -10.200  1.00 97.94           C  
ATOM   3976  C   SER A 281      -2.760  28.860  -8.850  1.00 22.30           C  
ATOM   3977  O   SER A 281      -1.540  28.870  -8.700  1.00 68.69           O  
ATOM   3978  CB  SER A 281      -4.290  27.280 -10.140  1.00 24.12           C  
ATOM   3979  OG  SER A 281      -3.450  26.160  -9.920  1.00 97.75           O  
ATOM   3980  H   SER A 281      -1.944  27.543 -11.372  1.00  0.00           H  
ATOM   3981  HA  SER A 281      -4.072  29.415 -10.407  1.00  0.00           H  
ATOM   3982 1HB  SER A 281      -5.022  27.370  -9.338  1.00  0.00           H  
ATOM   3983 2HB  SER A 281      -4.840  27.166 -11.073  1.00  0.00           H  
ATOM   3984  HG  SER A 281      -2.556  26.506  -9.867  1.00  0.00           H  
ATOM   3985  N   CYS A 282      -3.610  29.440  -7.990  1.00 31.29           N  
ATOM   3986  CA  CYS A 282      -3.380  29.870  -6.600  1.00 63.34           C  
ATOM   3987  C   CYS A 282      -4.130  28.980  -5.590  1.00 30.80           C  
ATOM   3988  O   CYS A 282      -5.320  28.690  -5.730  1.00 93.99           O  
ATOM   3989  CB  CYS A 282      -3.860  31.310  -6.370  1.00 26.28           C  
ATOM   3990  SG  CYS A 282      -2.940  32.550  -7.340  1.00 39.63           S  
ATOM   3991  H   CYS A 282      -4.521  29.579  -8.404  1.00  0.00           H  
ATOM   3992  HA  CYS A 282      -2.309  29.833  -6.399  1.00  0.00           H  
ATOM   3993 1HB  CYS A 282      -4.916  31.387  -6.630  1.00  0.00           H  
ATOM   3994 2HB  CYS A 282      -3.763  31.561  -5.314  1.00  0.00           H  
ATOM   3995  N   ILE A 283      -3.360  28.550  -4.600  1.00 49.51           N  
ATOM   3996  CA  ILE A 283      -3.810  27.660  -3.520  1.00 99.99           C  
ATOM   3997  C   ILE A 283      -3.610  28.280  -2.130  1.00 26.39           C  
ATOM   3998  O   ILE A 283      -2.740  29.130  -1.940  1.00 40.54           O  
ATOM   3999  CB  ILE A 283      -3.240  26.230  -3.630  1.00 45.76           C  
ATOM   4000  CG1 ILE A 283      -1.720  26.130  -3.760  1.00 32.24           C  
ATOM   4001  CG2 ILE A 283      -3.880  25.450  -4.770  1.00 77.31           C  
ATOM   4002  CD1 ILE A 283      -1.020  26.130  -2.400  1.00 99.99           C  
ATOM   4003  H   ILE A 283      -2.401  28.868  -4.608  1.00  0.00           H  
ATOM   4004  HA  ILE A 283      -4.895  27.580  -3.568  1.00  0.00           H  
ATOM   4005  HB  ILE A 283      -3.427  25.692  -2.701  1.00  0.00           H  
ATOM   4006 1HG1 ILE A 283      -1.460  25.217  -4.294  1.00  0.00           H  
ATOM   4007 2HG1 ILE A 283      -1.349  26.969  -4.349  1.00  0.00           H  
ATOM   4008 1HG2 ILE A 283      -3.450  24.450  -4.813  1.00  0.00           H  
ATOM   4009 2HG2 ILE A 283      -4.954  25.376  -4.602  1.00  0.00           H  
ATOM   4010 3HG2 ILE A 283      -3.694  25.965  -5.713  1.00  0.00           H  
ATOM   4011 1HD1 ILE A 283       0.058  26.058  -2.546  1.00  0.00           H  
ATOM   4012 2HD1 ILE A 283      -1.254  27.054  -1.870  1.00  0.00           H  
ATOM   4013 3HD1 ILE A 283      -1.364  25.279  -1.814  1.00  0.00           H  
ATOM   4014  N   SER A 284      -4.490  27.880  -1.210  1.00 17.45           N  
ATOM   4015  CA  SER A 284      -4.410  28.230   0.230  1.00 13.74           C  
ATOM   4016  C   SER A 284      -3.140  27.720   0.940  1.00 41.68           C  
ATOM   4017  O   SER A 284      -2.720  26.580   0.760  1.00 22.13           O  
ATOM   4018  CB  SER A 284      -5.670  27.730   0.940  1.00 20.37           C  
ATOM   4019  OG  SER A 284      -5.580  27.940   2.350  1.00 30.25           O  
ATOM   4020  H   SER A 284      -5.253  27.303  -1.534  1.00  0.00           H  
ATOM   4021  HA  SER A 284      -4.353  29.316   0.320  1.00  0.00           H  
ATOM   4022 1HB  SER A 284      -6.541  28.253   0.546  1.00  0.00           H  
ATOM   4023 2HB  SER A 284      -5.806  26.669   0.736  1.00  0.00           H  
ATOM   4024  HG  SER A 284      -4.727  28.354   2.502  1.00  0.00           H  
ATOM   4025  N   GLY A 285      -2.530  28.620   1.720  1.00  9.80           N  
ATOM   4026  CA  GLY A 285      -1.360  28.320   2.580  1.00  8.05           C  
ATOM   4027  C   GLY A 285      -1.750  27.780   3.960  1.00 10.34           C  
ATOM   4028  O   GLY A 285      -0.900  27.660   4.830  1.00 21.38           O  
ATOM   4029  H   GLY A 285      -2.905  29.558   1.709  1.00  0.00           H  
ATOM   4030 1HA  GLY A 285      -0.723  27.587   2.085  1.00  0.00           H  
ATOM   4031 2HA  GLY A 285      -0.766  29.223   2.714  1.00  0.00           H  
ATOM   4032  N   PHE A 286      -3.010  27.380   4.080  1.00  8.00           N  
ATOM   4033  CA  PHE A 286      -3.610  26.790   5.270  1.00  8.72           C  
ATOM   4034  C   PHE A 286      -3.910  25.300   5.050  1.00 16.86           C  
ATOM   4035  O   PHE A 286      -4.350  24.840   4.000  1.00 27.16           O  
ATOM   4036  CB  PHE A 286      -4.900  27.520   5.660  1.00 21.84           C  
ATOM   4037  CG  PHE A 286      -4.630  28.890   6.280  1.00 17.22           C  
ATOM   4038  CD1 PHE A 286      -4.330  28.990   7.660  1.00  4.97           C  
ATOM   4039  CD2 PHE A 286      -4.700  30.050   5.480  1.00  8.20           C  
ATOM   4040  CE1 PHE A 286      -4.080  30.250   8.230  1.00 11.40           C  
ATOM   4041  CE2 PHE A 286      -4.470  31.320   6.050  1.00 14.19           C  
ATOM   4042  CZ  PHE A 286      -4.170  31.410   7.420  1.00 17.42           C  
ATOM   4043  H   PHE A 286      -3.578  27.510   3.255  1.00  0.00           H  
ATOM   4044  HA  PHE A 286      -2.902  26.880   6.095  1.00  0.00           H  
ATOM   4045 1HB  PHE A 286      -5.526  27.649   4.778  1.00  0.00           H  
ATOM   4046 2HB  PHE A 286      -5.459  26.915   6.372  1.00  0.00           H  
ATOM   4047  HD1 PHE A 286      -4.296  28.083   8.265  1.00  0.00           H  
ATOM   4048  HD2 PHE A 286      -4.934  29.964   4.418  1.00  0.00           H  
ATOM   4049  HE1 PHE A 286      -3.820  30.328   9.285  1.00  0.00           H  
ATOM   4050  HE2 PHE A 286      -4.523  32.224   5.444  1.00  0.00           H  
ATOM   4051  HZ  PHE A 286      -4.007  32.394   7.856  1.00  0.00           H  
ATOM   4052  N   GLN A 287      -3.540  24.580   6.070  1.00  6.70           N  
ATOM   4053  CA  GLN A 287      -3.630  23.120   6.070  1.00  9.81           C  
ATOM   4054  C   GLN A 287      -4.180  22.690   7.430  1.00 10.34           C  
ATOM   4055  O   GLN A 287      -3.820  23.190   8.490  1.00 19.14           O  
ATOM   4056  CB  GLN A 287      -2.210  22.640   5.820  1.00 18.32           C  
ATOM   4057  CG  GLN A 287      -2.010  21.130   5.700  1.00 36.39           C  
ATOM   4058  CD  GLN A 287      -0.530  20.850   5.390  1.00 99.99           C  
ATOM   4059  OE1 GLN A 287       0.370  20.890   6.220  1.00 66.82           O  
ATOM   4060  NE2 GLN A 287      -0.250  20.590   4.140  1.00 79.76           N  
ATOM   4061  H   GLN A 287      -3.179  25.051   6.887  1.00  0.00           H  
ATOM   4062  HA  GLN A 287      -4.298  22.815   5.265  1.00  0.00           H  
ATOM   4063 1HB  GLN A 287      -1.834  23.080   4.896  1.00  0.00           H  
ATOM   4064 2HB  GLN A 287      -1.564  22.978   6.630  1.00  0.00           H  
ATOM   4065 1HG  GLN A 287      -2.291  20.661   6.643  1.00  0.00           H  
ATOM   4066 2HG  GLN A 287      -2.639  20.753   4.894  1.00  0.00           H  
ATOM   4067 1HE2 GLN A 287       0.694  20.398   3.868  1.00  0.00           H  
ATOM   4068 2HE2 GLN A 287      -0.979  20.582   3.455  1.00  0.00           H  
ATOM   4069  N   GLY A 288      -5.160  21.810   7.320  1.00 20.46           N  
ATOM   4070  CA  GLY A 288      -5.790  21.150   8.470  1.00 25.48           C  
ATOM   4071  C   GLY A 288      -5.060  19.850   8.820  1.00 13.99           C  
ATOM   4072  O   GLY A 288      -4.970  18.920   8.020  1.00 77.30           O  
ATOM   4073  H   GLY A 288      -5.483  21.589   6.389  1.00  0.00           H  
ATOM   4074 1HA  GLY A 288      -5.779  21.824   9.327  1.00  0.00           H  
ATOM   4075 2HA  GLY A 288      -6.834  20.939   8.241  1.00  0.00           H  
ATOM   4076  N   MET A 289      -4.630  19.810  10.070  1.00 44.62           N  
ATOM   4077  CA  MET A 289      -3.900  18.680  10.640  1.00 35.98           C  
ATOM   4078  C   MET A 289      -4.050  18.770  12.160  1.00 29.28           C  
ATOM   4079  O   MET A 289      -3.610  19.730  12.800  1.00 99.99           O  
ATOM   4080  CB  MET A 289      -2.450  18.820  10.140  1.00 99.99           C  
ATOM   4081  CG  MET A 289      -1.520  17.600  10.250  1.00 99.99           C  
ATOM   4082  SD  MET A 289      -0.030  17.850   9.210  1.00 99.99           S  
ATOM   4083  CE  MET A 289       1.220  18.310  10.390  1.00 99.99           C  
ATOM   4084  H   MET A 289      -4.825  20.613  10.651  1.00  0.00           H  
ATOM   4085  HA  MET A 289      -4.349  17.757  10.273  1.00  0.00           H  
ATOM   4086 1HB  MET A 289      -2.454  19.095   9.086  1.00  0.00           H  
ATOM   4087 2HB  MET A 289      -1.952  19.622  10.686  1.00  0.00           H  
ATOM   4088 1HG  MET A 289      -1.225  17.460  11.289  1.00  0.00           H  
ATOM   4089 2HG  MET A 289      -2.052  16.707   9.923  1.00  0.00           H  
ATOM   4090 1HE  MET A 289       2.163  18.485   9.872  1.00  0.00           H  
ATOM   4091 2HE  MET A 289       0.915  19.220  10.908  1.00  0.00           H  
ATOM   4092 3HE  MET A 289       1.349  17.506  11.116  1.00  0.00           H  
ATOM   4093  N   ASN A 290      -4.890  17.880  12.670  1.00 32.85           N  
ATOM   4094  CA  ASN A 290      -5.100  17.700  14.130  1.00 99.99           C  
ATOM   4095  C   ASN A 290      -3.910  17.060  14.860  1.00 32.77           C  
ATOM   4096  O   ASN A 290      -3.610  15.880  14.650  1.00 99.99           O  
ATOM   4097  CB  ASN A 290      -6.360  16.870  14.380  1.00 40.27           C  
ATOM   4098  CG  ASN A 290      -7.630  17.660  14.130  1.00 85.53           C  
ATOM   4099  OD1 ASN A 290      -8.000  17.950  13.010  1.00 99.99           O  
ATOM   4100  ND2 ASN A 290      -8.250  18.160  15.180  1.00 99.99           N  
ATOM   4101  H   ASN A 290      -5.407  17.301  12.024  1.00  0.00           H  
ATOM   4102  HA  ASN A 290      -5.229  18.683  14.585  1.00  0.00           H  
ATOM   4103 1HB  ASN A 290      -6.354  15.994  13.730  1.00  0.00           H  
ATOM   4104 2HB  ASN A 290      -6.362  16.513  15.410  1.00  0.00           H  
ATOM   4105 1HD2 ASN A 290      -9.091  18.688  15.060  1.00  0.00           H  
ATOM   4106 2HD2 ASN A 290      -7.880  18.012  16.096  1.00  0.00           H  
ATOM   4107  N   LEU A 291      -3.220  17.860  15.670  1.00 99.99           N  
ATOM   4108  CA  LEU A 291      -2.100  17.400  16.530  1.00 25.45           C  
ATOM   4109  C   LEU A 291      -2.430  17.590  18.020  1.00 99.99           C  
ATOM   4110  O   LEU A 291      -2.310  18.700  18.540  1.00 99.99           O  
ATOM   4111  CB  LEU A 291      -0.780  18.120  16.210  1.00 78.20           C  
ATOM   4112  CG  LEU A 291      -0.340  17.940  14.760  1.00 92.07           C  
ATOM   4113  CD1 LEU A 291      -0.570  19.250  13.980  1.00 85.22           C  
ATOM   4114  CD2 LEU A 291       1.150  17.590  14.730  1.00 99.99           C  
ATOM   4115  H   LEU A 291      -3.487  18.834  15.689  1.00  0.00           H  
ATOM   4116  HA  LEU A 291      -1.946  16.335  16.357  1.00  0.00           H  
ATOM   4117 1HB  LEU A 291      -0.905  19.182  16.416  1.00  0.00           H  
ATOM   4118 2HB  LEU A 291      -0.004  17.732  16.869  1.00  0.00           H  
ATOM   4119  HG  LEU A 291      -0.915  17.135  14.302  1.00  0.00           H  
ATOM   4120 1HD1 LEU A 291      -0.255  19.117  12.945  1.00  0.00           H  
ATOM   4121 2HD1 LEU A 291      -1.629  19.508  14.006  1.00  0.00           H  
ATOM   4122 3HD1 LEU A 291       0.010  20.051  14.436  1.00  0.00           H  
ATOM   4123 1HD2 LEU A 291       1.472  17.459  13.697  1.00  0.00           H  
ATOM   4124 2HD2 LEU A 291       1.723  18.396  15.189  1.00  0.00           H  
ATOM   4125 3HD2 LEU A 291       1.318  16.665  15.283  1.00  0.00           H  
ATOM   4126  N   PRO A 292      -2.980  16.560  18.680  1.00 99.99           N  
ATOM   4127  CA  PRO A 292      -3.340  16.630  20.100  1.00 99.99           C  
ATOM   4128  C   PRO A 292      -2.120  16.470  21.010  1.00 99.99           C  
ATOM   4129  O   PRO A 292      -1.200  15.720  20.700  1.00 99.99           O  
ATOM   4130  CB  PRO A 292      -4.360  15.510  20.290  1.00 99.99           C  
ATOM   4131  CG  PRO A 292      -3.930  14.450  19.280  1.00 99.99           C  
ATOM   4132  CD  PRO A 292      -3.430  15.280  18.090  1.00 99.99           C  
ATOM   4133  HA  PRO A 292      -3.802  17.606  20.308  1.00  0.00           H  
ATOM   4134 1HB  PRO A 292      -4.334  15.150  21.329  1.00  0.00           H  
ATOM   4135 2HB  PRO A 292      -5.376  15.891  20.107  1.00  0.00           H  
ATOM   4136 1HG  PRO A 292      -3.153  13.804  19.715  1.00  0.00           H  
ATOM   4137 2HG  PRO A 292      -4.780  13.799  19.028  1.00  0.00           H  
ATOM   4138 1HD  PRO A 292      -2.593  14.758  17.604  1.00  0.00           H  
ATOM   4139 2HD  PRO A 292      -4.255  15.437  17.379  1.00  0.00           H  
ATOM   4140  N   THR A 293      -2.060  17.330  22.030  1.00 31.44           N  
ATOM   4141  CA  THR A 293      -1.060  17.280  23.110  1.00 99.99           C  
ATOM   4142  C   THR A 293      -1.690  17.590  24.480  1.00 99.99           C  
ATOM   4143  O   THR A 293      -2.820  18.060  24.600  1.00 98.01           O  
ATOM   4144  CB  THR A 293       0.130  18.250  22.940  1.00 99.99           C  
ATOM   4145  OG1 THR A 293      -0.280  19.610  23.190  1.00 99.99           O  
ATOM   4146  CG2 THR A 293       0.900  18.070  21.620  1.00 99.99           C  
ATOM   4147  H   THR A 293      -2.760  18.058  22.041  1.00  0.00           H  
ATOM   4148  HA  THR A 293      -0.637  16.276  23.144  1.00  0.00           H  
ATOM   4149  HB  THR A 293       0.840  18.101  23.754  1.00  0.00           H  
ATOM   4150  HG1 THR A 293      -1.214  19.626  23.411  1.00  0.00           H  
ATOM   4151 1HG2 THR A 293       1.720  18.787  21.576  1.00  0.00           H  
ATOM   4152 2HG2 THR A 293       1.300  17.057  21.567  1.00  0.00           H  
ATOM   4153 3HG2 THR A 293       0.227  18.238  20.780  1.00  0.00           H  
ATOM   4154  N   GLU A 297      -4.730  21.420  21.370  1.00 65.43           N  
ATOM   4155  CA  GLU A 297      -4.410  21.220  19.940  1.00 67.32           C  
ATOM   4156  C   GLU A 297      -3.600  22.370  19.310  1.00 54.74           C  
ATOM   4157  O   GLU A 297      -4.020  23.520  19.210  1.00 33.02           O  
ATOM   4158  CB  GLU A 297      -5.660  20.940  19.100  1.00 58.20           C  
ATOM   4159  CG  GLU A 297      -6.270  19.590  19.510  1.00 99.99           C  
ATOM   4160  CD  GLU A 297      -7.260  19.070  18.490  1.00 99.99           C  
ATOM   4161  OE1 GLU A 297      -8.360  19.650  18.390  1.00 99.99           O  
ATOM   4162  OE2 GLU A 297      -6.900  18.090  17.800  1.00 91.84           O  
ATOM   4163  H   GLU A 297      -5.388  22.141  21.631  1.00  0.00           H  
ATOM   4164  HA  GLU A 297      -3.749  20.358  19.851  1.00  0.00           H  
ATOM   4165 1HB  GLU A 297      -6.384  21.742  19.246  1.00  0.00           H  
ATOM   4166 2HB  GLU A 297      -5.393  20.929  18.043  1.00  0.00           H  
ATOM   4167 1HG  GLU A 297      -5.468  18.862  19.631  1.00  0.00           H  
ATOM   4168 2HG  GLU A 297      -6.767  19.705  20.472  1.00  0.00           H  
ATOM   4169  N   LEU A 298      -2.480  21.940  18.750  1.00 21.65           N  
ATOM   4170  CA  LEU A 298      -1.430  22.830  18.230  1.00 29.61           C  
ATOM   4171  C   LEU A 298      -1.750  23.440  16.880  1.00 16.10           C  
ATOM   4172  O   LEU A 298      -2.170  22.720  15.970  1.00 27.69           O  
ATOM   4173  CB  LEU A 298      -0.100  22.100  18.050  1.00 10.66           C  
ATOM   4174  CG  LEU A 298       0.540  21.620  19.360  1.00 31.02           C  
ATOM   4175  CD1 LEU A 298       1.840  20.900  19.040  1.00 76.19           C  
ATOM   4176  CD2 LEU A 298       0.810  22.790  20.310  1.00 16.99           C  
ATOM   4177  H   LEU A 298      -2.355  20.940  18.684  1.00  0.00           H  
ATOM   4178  HA  LEU A 298      -1.275  23.637  18.945  1.00  0.00           H  
ATOM   4179 1HB  LEU A 298      -0.263  21.235  17.409  1.00  0.00           H  
ATOM   4180 2HB  LEU A 298       0.599  22.770  17.550  1.00  0.00           H  
ATOM   4181  HG  LEU A 298      -0.130  20.918  19.857  1.00  0.00           H  
ATOM   4182 1HD1 LEU A 298       2.302  20.555  19.965  1.00  0.00           H  
ATOM   4183 2HD1 LEU A 298       1.633  20.044  18.397  1.00  0.00           H  
ATOM   4184 3HD1 LEU A 298       2.518  21.583  18.529  1.00  0.00           H  
ATOM   4185 1HD2 LEU A 298       1.263  22.416  21.229  1.00  0.00           H  
ATOM   4186 2HD2 LEU A 298       1.489  23.497  19.833  1.00  0.00           H  
ATOM   4187 3HD2 LEU A 298      -0.129  23.291  20.546  1.00  0.00           H  
ATOM   4188  N   TRP A 299      -1.280  24.670  16.740  1.00 18.99           N  
ATOM   4189  CA  TRP A 299      -1.070  25.320  15.430  1.00  3.17           C  
ATOM   4190  C   TRP A 299       0.410  25.270  15.050  1.00 12.76           C  
ATOM   4191  O   TRP A 299       1.270  25.250  15.920  1.00 15.34           O  
ATOM   4192  CB  TRP A 299      -1.510  26.780  15.430  1.00  7.46           C  
ATOM   4193  CG  TRP A 299      -3.010  26.910  15.640  1.00 15.46           C  
ATOM   4194  CD1 TRP A 299      -3.720  26.510  16.710  1.00 23.00           C  
ATOM   4195  CD2 TRP A 299      -3.890  27.370  14.690  1.00  2.00           C  
ATOM   4196  NE1 TRP A 299      -5.020  26.700  16.480  1.00 13.13           N  
ATOM   4197  CE2 TRP A 299      -5.170  27.250  15.270  1.00 14.20           C  
ATOM   4198  CE3 TRP A 299      -3.730  27.780  13.360  1.00  6.37           C  
ATOM   4199  CZ2 TRP A 299      -6.320  27.540  14.520  1.00  7.28           C  
ATOM   4200  CZ3 TRP A 299      -4.890  28.040  12.600  1.00  5.58           C  
ATOM   4201  CH2 TRP A 299      -6.160  27.910  13.170  1.00  7.39           C  
ATOM   4202  H   TRP A 299      -1.057  25.179  17.583  1.00  0.00           H  
ATOM   4203  HA  TRP A 299      -1.665  24.794  14.684  1.00  0.00           H  
ATOM   4204 1HB  TRP A 299      -0.986  27.318  16.220  1.00  0.00           H  
ATOM   4205 2HB  TRP A 299      -1.236  27.243  14.482  1.00  0.00           H  
ATOM   4206  HD1 TRP A 299      -3.293  26.095  17.621  1.00  0.00           H  
ATOM   4207  HE1 TRP A 299      -5.770  26.467  17.115  1.00  0.00           H  
ATOM   4208  HE3 TRP A 299      -2.740  27.898  12.922  1.00  0.00           H  
ATOM   4209  HZ2 TRP A 299      -7.320  27.489  14.950  1.00  0.00           H  
ATOM   4210  HZ3 TRP A 299      -4.775  28.344  11.559  1.00  0.00           H  
ATOM   4211  HH2 TRP A 299      -7.043  28.098  12.558  1.00  0.00           H  
ATOM   4212  N   ILE A 300       0.710  25.160  13.770  1.00 10.47           N  
ATOM   4213  CA  ILE A 300       2.110  25.250  13.320  1.00 12.44           C  
ATOM   4214  C   ILE A 300       2.260  26.560  12.540  1.00  3.98           C  
ATOM   4215  O   ILE A 300       1.660  26.730  11.470  1.00 15.75           O  
ATOM   4216  CB  ILE A 300       2.600  24.090  12.420  1.00  5.59           C  
ATOM   4217  CG1 ILE A 300       2.250  22.630  12.780  1.00 18.69           C  
ATOM   4218  CG2 ILE A 300       4.100  24.200  12.130  1.00 11.22           C  
ATOM   4219  CD1 ILE A 300       2.290  22.210  14.230  1.00 56.07           C  
ATOM   4220  H   ILE A 300      -0.018  25.013  13.086  1.00  0.00           H  
ATOM   4221  HA  ILE A 300       2.756  25.245  14.197  1.00  0.00           H  
ATOM   4222  HB  ILE A 300       2.063  24.113  11.472  1.00  0.00           H  
ATOM   4223 1HG1 ILE A 300       1.241  22.403  12.437  1.00  0.00           H  
ATOM   4224 2HG1 ILE A 300       2.931  21.954  12.262  1.00  0.00           H  
ATOM   4225 1HG2 ILE A 300       4.410  23.369  11.496  1.00  0.00           H  
ATOM   4226 2HG2 ILE A 300       4.304  25.141  11.620  1.00  0.00           H  
ATOM   4227 3HG2 ILE A 300       4.655  24.168  13.068  1.00  0.00           H  
ATOM   4228 1HD1 ILE A 300       2.019  21.157  14.311  1.00  0.00           H  
ATOM   4229 2HD1 ILE A 300       3.296  22.358  14.624  1.00  0.00           H  
ATOM   4230 3HD1 ILE A 300       1.584  22.810  14.802  1.00  0.00           H  
ATOM   4231  N   LEU A 301       3.140  27.400  13.060  1.00  6.21           N  
ATOM   4232  CA  LEU A 301       3.590  28.610  12.340  1.00  5.86           C  
ATOM   4233  C   LEU A 301       4.810  28.180  11.510  1.00  3.64           C  
ATOM   4234  O   LEU A 301       5.860  27.910  12.070  1.00 16.83           O  
ATOM   4235  CB  LEU A 301       3.970  29.790  13.240  1.00  2.00           C  
ATOM   4236  CG  LEU A 301       2.850  30.200  14.210  1.00  7.62           C  
ATOM   4237  CD1 LEU A 301       3.400  31.270  15.150  1.00 11.02           C  
ATOM   4238  CD2 LEU A 301       1.620  30.730  13.500  1.00  7.77           C  
ATOM   4239  H   LEU A 301       3.514  27.206  13.978  1.00  0.00           H  
ATOM   4240  HA  LEU A 301       2.777  28.956  11.703  1.00  0.00           H  
ATOM   4241 1HB  LEU A 301       4.854  29.518  13.815  1.00  0.00           H  
ATOM   4242 2HB  LEU A 301       4.221  30.642  12.609  1.00  0.00           H  
ATOM   4243  HG  LEU A 301       2.546  29.336  14.801  1.00  0.00           H  
ATOM   4244 1HD1 LEU A 301       2.621  31.576  15.848  1.00  0.00           H  
ATOM   4245 2HD1 LEU A 301       4.246  30.866  15.706  1.00  0.00           H  
ATOM   4246 3HD1 LEU A 301       3.725  32.132  14.569  1.00  0.00           H  
ATOM   4247 1HD2 LEU A 301       0.864  31.002  14.237  1.00  0.00           H  
ATOM   4248 2HD2 LEU A 301       1.889  31.609  12.914  1.00  0.00           H  
ATOM   4249 3HD2 LEU A 301       1.222  29.960  12.839  1.00  0.00           H  
ATOM   4250  N   GLY A 302       4.440  27.670  10.350  1.00 12.27           N  
ATOM   4251  CA  GLY A 302       5.390  27.210   9.320  1.00  2.00           C  
ATOM   4252  C   GLY A 302       6.060  28.350   8.540  1.00 11.12           C  
ATOM   4253  O   GLY A 302       6.000  29.520   8.890  1.00 17.02           O  
ATOM   4254  H   GLY A 302       3.448  27.597  10.172  1.00  0.00           H  
ATOM   4255 1HA  GLY A 302       6.171  26.610   9.787  1.00  0.00           H  
ATOM   4256 2HA  GLY A 302       4.872  26.567   8.609  1.00  0.00           H  
ATOM   4257  N   ASP A 303       6.640  27.980   7.410  1.00  9.63           N  
ATOM   4258  CA  ASP A 303       7.490  28.880   6.620  1.00  2.44           C  
ATOM   4259  C   ASP A 303       6.720  30.090   6.070  1.00  5.79           C  
ATOM   4260  O   ASP A 303       7.280  31.170   6.080  1.00 16.02           O  
ATOM   4261  CB  ASP A 303       8.180  28.160   5.460  1.00  2.00           C  
ATOM   4262  CG  ASP A 303       9.150  27.050   5.910  1.00  6.32           C  
ATOM   4263  OD1 ASP A 303       9.780  27.220   6.970  1.00  7.13           O  
ATOM   4264  OD2 ASP A 303       9.230  26.080   5.140  1.00 16.47           O  
ATOM   4265  H   ASP A 303       6.486  27.036   7.084  1.00  0.00           H  
ATOM   4266  HA  ASP A 303       8.267  29.282   7.271  1.00  0.00           H  
ATOM   4267 1HB  ASP A 303       7.428  27.713   4.810  1.00  0.00           H  
ATOM   4268 2HB  ASP A 303       8.740  28.882   4.865  1.00  0.00           H  
ATOM   4269  N   VAL A 304       5.410  29.920   5.860  1.00  8.34           N  
ATOM   4270  CA  VAL A 304       4.530  31.040   5.460  1.00  4.11           C  
ATOM   4271  C   VAL A 304       4.630  32.200   6.450  1.00 16.83           C  
ATOM   4272  O   VAL A 304       4.750  33.350   6.040  1.00 18.74           O  
ATOM   4273  CB  VAL A 304       3.080  30.570   5.240  1.00  6.82           C  
ATOM   4274  CG1 VAL A 304       2.100  31.720   5.020  1.00  3.24           C  
ATOM   4275  CG2 VAL A 304       2.970  29.680   4.000  1.00  4.20           C  
ATOM   4276  H   VAL A 304       5.012  28.999   5.978  1.00  0.00           H  
ATOM   4277  HA  VAL A 304       4.899  31.452   4.520  1.00  0.00           H  
ATOM   4278  HB  VAL A 304       2.756  30.002   6.112  1.00  0.00           H  
ATOM   4279 1HG1 VAL A 304       1.097  31.320   4.872  1.00  0.00           H  
ATOM   4280 2HG1 VAL A 304       2.104  32.373   5.892  1.00  0.00           H  
ATOM   4281 3HG1 VAL A 304       2.397  32.288   4.138  1.00  0.00           H  
ATOM   4282 1HG2 VAL A 304       1.936  29.363   3.870  1.00  0.00           H  
ATOM   4283 2HG2 VAL A 304       3.291  30.239   3.121  1.00  0.00           H  
ATOM   4284 3HG2 VAL A 304       3.605  28.803   4.124  1.00  0.00           H  
ATOM   4285  N   PHE A 305       4.660  31.870   7.730  1.00  9.61           N  
ATOM   4286  CA  PHE A 305       4.840  32.860   8.800  1.00  2.00           C  
ATOM   4287  C   PHE A 305       6.310  33.310   8.920  1.00  8.53           C  
ATOM   4288  O   PHE A 305       6.580  34.500   8.870  1.00 18.23           O  
ATOM   4289  CB  PHE A 305       4.320  32.290  10.120  1.00  2.00           C  
ATOM   4290  CG  PHE A 305       4.370  33.290  11.280  1.00  6.19           C  
ATOM   4291  CD1 PHE A 305       3.270  34.130  11.510  1.00 10.62           C  
ATOM   4292  CD2 PHE A 305       5.510  33.330  12.120  1.00  8.30           C  
ATOM   4293  CE1 PHE A 305       3.300  35.050  12.570  1.00  2.92           C  
ATOM   4294  CE2 PHE A 305       5.540  34.230  13.190  1.00  2.00           C  
ATOM   4295  CZ  PHE A 305       4.440  35.090  13.400  1.00  9.10           C  
ATOM   4296  H   PHE A 305       4.554  30.896   7.974  1.00  0.00           H  
ATOM   4297  HA  PHE A 305       4.266  33.752   8.546  1.00  0.00           H  
ATOM   4298 1HB  PHE A 305       3.289  31.963   9.994  1.00  0.00           H  
ATOM   4299 2HB  PHE A 305       4.909  31.416  10.396  1.00  0.00           H  
ATOM   4300  HD1 PHE A 305       2.399  34.057  10.858  1.00  0.00           H  
ATOM   4301  HD2 PHE A 305       6.354  32.661  11.947  1.00  0.00           H  
ATOM   4302  HE1 PHE A 305       2.453  35.715  12.738  1.00  0.00           H  
ATOM   4303  HE2 PHE A 305       6.400  34.273  13.858  1.00  0.00           H  
ATOM   4304  HZ  PHE A 305       4.489  35.797  14.227  1.00  0.00           H  
ATOM   4305  N   ILE A 306       7.260  32.390   8.910  1.00 10.04           N  
ATOM   4306  CA  ILE A 306       8.670  32.710   9.220  1.00  2.00           C  
ATOM   4307  C   ILE A 306       9.310  33.590   8.150  1.00  8.81           C  
ATOM   4308  O   ILE A 306      10.150  34.410   8.470  1.00 14.07           O  
ATOM   4309  CB  ILE A 306       9.540  31.470   9.550  1.00 11.19           C  
ATOM   4310  CG1 ILE A 306       8.880  30.730  10.720  1.00 10.11           C  
ATOM   4311  CG2 ILE A 306      10.990  31.840   9.930  1.00  2.00           C  
ATOM   4312  CD1 ILE A 306       9.190  29.230  10.730  1.00  9.31           C  
ATOM   4313  H   ILE A 306       7.010  31.438   8.683  1.00  0.00           H  
ATOM   4314  HA  ILE A 306       8.693  33.356  10.097  1.00  0.00           H  
ATOM   4315  HB  ILE A 306       9.581  30.813   8.682  1.00  0.00           H  
ATOM   4316 1HG1 ILE A 306       9.218  31.163  11.661  1.00  0.00           H  
ATOM   4317 2HG1 ILE A 306       7.799  30.861  10.670  1.00  0.00           H  
ATOM   4318 1HG2 ILE A 306      11.551  30.932  10.151  1.00  0.00           H  
ATOM   4319 2HG2 ILE A 306      11.461  32.364   9.100  1.00  0.00           H  
ATOM   4320 3HG2 ILE A 306      10.983  32.485  10.809  1.00  0.00           H  
ATOM   4321 1HD1 ILE A 306       8.695  28.762  11.581  1.00  0.00           H  
ATOM   4322 2HD1 ILE A 306       8.829  28.777   9.806  1.00  0.00           H  
ATOM   4323 3HD1 ILE A 306      10.266  29.082  10.811  1.00  0.00           H  
ATOM   4324  N   ARG A 307       8.830  33.490   6.920  1.00  7.05           N  
ATOM   4325  CA  ARG A 307       9.290  34.390   5.850  1.00 19.43           C  
ATOM   4326  C   ARG A 307       8.990  35.870   6.110  1.00 12.31           C  
ATOM   4327  O   ARG A 307       9.740  36.740   5.710  1.00 14.03           O  
ATOM   4328  CB  ARG A 307       8.650  34.010   4.510  1.00  9.34           C  
ATOM   4329  CG  ARG A 307       9.460  32.940   3.790  1.00 17.91           C  
ATOM   4330  CD  ARG A 307       8.950  32.750   2.360  1.00  7.15           C  
ATOM   4331  NE  ARG A 307       7.600  32.170   2.270  1.00  5.78           N  
ATOM   4332  CZ  ARG A 307       7.330  30.860   2.090  1.00 19.52           C  
ATOM   4333  NH1 ARG A 307       8.280  29.920   2.190  1.00 16.63           N  
ATOM   4334  NH2 ARG A 307       6.080  30.440   1.910  1.00 11.27           N  
ATOM   4335  H   ARG A 307       8.137  32.787   6.707  1.00  0.00           H  
ATOM   4336  HA  ARG A 307      10.372  34.293   5.757  1.00  0.00           H  
ATOM   4337 1HB  ARG A 307       7.638  33.645   4.681  1.00  0.00           H  
ATOM   4338 2HB  ARG A 307       8.576  34.895   3.878  1.00  0.00           H  
ATOM   4339 1HG  ARG A 307      10.508  33.239   3.754  1.00  0.00           H  
ATOM   4340 2HG  ARG A 307       9.371  31.994   4.325  1.00  0.00           H  
ATOM   4341 1HD  ARG A 307       8.916  33.715   1.855  1.00  0.00           H  
ATOM   4342 2HD  ARG A 307       9.620  32.082   1.821  1.00  0.00           H  
ATOM   4343  HE  ARG A 307       6.812  32.799   2.349  1.00  0.00           H  
ATOM   4344 1HH1 ARG A 307       9.231  30.184   2.406  1.00  0.00           H  
ATOM   4345 2HH1 ARG A 307       8.045  28.948   2.050  1.00  0.00           H  
ATOM   4346 1HH2 ARG A 307       5.319  31.105   1.907  1.00  0.00           H  
ATOM   4347 2HH2 ARG A 307       5.892  29.458   1.777  1.00  0.00           H  
ATOM   4348  N   GLN A 308       7.870  36.140   6.790  1.00 14.30           N  
ATOM   4349  CA  GLN A 308       7.440  37.520   7.110  1.00  6.87           C  
ATOM   4350  C   GLN A 308       8.150  38.100   8.350  1.00  8.57           C  
ATOM   4351  O   GLN A 308       8.380  39.300   8.420  1.00 17.70           O  
ATOM   4352  CB  GLN A 308       5.910  37.570   7.320  1.00 11.68           C  
ATOM   4353  CG  GLN A 308       5.110  37.020   6.130  1.00 14.86           C  
ATOM   4354  CD  GLN A 308       5.420  37.800   4.850  1.00 13.88           C  
ATOM   4355  OE1 GLN A 308       5.300  39.020   4.770  1.00 33.62           O  
ATOM   4356  NE2 GLN A 308       5.760  37.080   3.810  1.00 23.09           N  
ATOM   4357  H   GLN A 308       7.300  35.364   7.094  1.00  0.00           H  
ATOM   4358  HA  GLN A 308       7.699  38.166   6.272  1.00  0.00           H  
ATOM   4359 1HB  GLN A 308       5.645  36.994   8.207  1.00  0.00           H  
ATOM   4360 2HB  GLN A 308       5.600  38.600   7.495  1.00  0.00           H  
ATOM   4361 1HG  GLN A 308       5.375  35.973   5.980  1.00  0.00           H  
ATOM   4362 2HG  GLN A 308       4.046  37.108   6.349  1.00  0.00           H  
ATOM   4363 1HE2 GLN A 308       5.976  37.527   2.941  1.00  0.00           H  
ATOM   4364 2HE2 GLN A 308       5.804  36.084   3.884  1.00  0.00           H  
ATOM   4365  N   TYR A 309       8.610  37.210   9.230  1.00 19.44           N  
ATOM   4366  CA  TYR A 309       9.210  37.550  10.530  1.00  5.85           C  
ATOM   4367  C   TYR A 309      10.550  36.840  10.800  1.00 14.86           C  
ATOM   4368  O   TYR A 309      10.600  35.630  10.980  1.00 25.80           O  
ATOM   4369  CB  TYR A 309       8.220  37.230  11.660  1.00  4.46           C  
ATOM   4370  CG  TYR A 309       6.960  38.060  11.480  1.00  2.87           C  
ATOM   4371  CD1 TYR A 309       7.030  39.430  11.740  1.00  2.00           C  
ATOM   4372  CD2 TYR A 309       5.800  37.500  10.900  1.00  9.10           C  
ATOM   4373  CE1 TYR A 309       5.940  40.260  11.410  1.00  6.55           C  
ATOM   4374  CE2 TYR A 309       4.700  38.320  10.580  1.00 10.40           C  
ATOM   4375  CZ  TYR A 309       4.790  39.700  10.840  1.00 18.14           C  
ATOM   4376  OH  TYR A 309       3.800  40.560  10.490  1.00 13.25           O  
ATOM   4377  H   TYR A 309       8.530  36.239   8.964  1.00  0.00           H  
ATOM   4378  HA  TYR A 309       9.428  38.618  10.542  1.00  0.00           H  
ATOM   4379 1HB  TYR A 309       7.980  36.166  11.644  1.00  0.00           H  
ATOM   4380 2HB  TYR A 309       8.684  37.446  12.622  1.00  0.00           H  
ATOM   4381  HD1 TYR A 309       7.925  39.853  12.196  1.00  0.00           H  
ATOM   4382  HD2 TYR A 309       5.753  36.430  10.699  1.00  0.00           H  
ATOM   4383  HE1 TYR A 309       5.989  41.330  11.611  1.00  0.00           H  
ATOM   4384  HE2 TYR A 309       3.803  37.882  10.141  1.00  0.00           H  
ATOM   4385  HH  TYR A 309       3.089  40.073  10.066  1.00  0.00           H  
ATOM   4386  N   PHE A 310      11.630  37.620  10.830  1.00  8.82           N  
ATOM   4387  CA  PHE A 310      12.950  37.180  11.330  1.00  6.08           C  
ATOM   4388  C   PHE A 310      12.760  36.600  12.730  1.00 11.64           C  
ATOM   4389  O   PHE A 310      12.120  37.240  13.560  1.00 21.58           O  
ATOM   4390  CB  PHE A 310      13.930  38.350  11.390  1.00  7.68           C  
ATOM   4391  CG  PHE A 310      15.360  37.980  11.850  1.00 16.44           C  
ATOM   4392  CD1 PHE A 310      16.260  37.360  10.950  1.00 15.56           C  
ATOM   4393  CD2 PHE A 310      15.790  38.310  13.160  1.00 22.15           C  
ATOM   4394  CE1 PHE A 310      17.590  37.090  11.360  1.00 17.15           C  
ATOM   4395  CE2 PHE A 310      17.120  38.040  13.560  1.00  7.59           C  
ATOM   4396  CZ  PHE A 310      18.010  37.440  12.650  1.00  9.23           C  
ATOM   4397  H   PHE A 310      11.523  38.564  10.487  1.00  0.00           H  
ATOM   4398  HA  PHE A 310      13.349  36.432  10.643  1.00  0.00           H  
ATOM   4399 1HB  PHE A 310      14.009  38.809  10.405  1.00  0.00           H  
ATOM   4400 2HB  PHE A 310      13.550  39.108  12.074  1.00  0.00           H  
ATOM   4401  HD1 PHE A 310      15.916  37.098   9.949  1.00  0.00           H  
ATOM   4402  HD2 PHE A 310      15.094  38.774  13.860  1.00  0.00           H  
ATOM   4403  HE1 PHE A 310      18.285  36.610  10.671  1.00  0.00           H  
ATOM   4404  HE2 PHE A 310      17.457  38.292  14.565  1.00  0.00           H  
ATOM   4405  HZ  PHE A 310      19.036  37.248  12.961  1.00  0.00           H  
ATOM   4406  N   THR A 311      13.260  35.400  12.940  1.00  8.74           N  
ATOM   4407  CA  THR A 311      12.940  34.660  14.170  1.00  2.00           C  
ATOM   4408  C   THR A 311      14.240  34.310  14.860  1.00  3.49           C  
ATOM   4409  O   THR A 311      15.180  33.820  14.260  1.00 11.72           O  
ATOM   4410  CB  THR A 311      12.140  33.400  13.860  1.00  3.13           C  
ATOM   4411  OG1 THR A 311      11.010  33.700  13.060  1.00  5.28           O  
ATOM   4412  CG2 THR A 311      11.550  32.820  15.140  1.00  3.60           C  
ATOM   4413  H   THR A 311      13.870  34.976  12.255  1.00  0.00           H  
ATOM   4414  HA  THR A 311      12.335  35.301  14.812  1.00  0.00           H  
ATOM   4415  HB  THR A 311      12.792  32.660  13.397  1.00  0.00           H  
ATOM   4416  HG1 THR A 311      10.987  34.643  12.881  1.00  0.00           H  
ATOM   4417 1HG2 THR A 311      10.982  31.921  14.904  1.00  0.00           H  
ATOM   4418 2HG2 THR A 311      12.355  32.570  15.831  1.00  0.00           H  
ATOM   4419 3HG2 THR A 311      10.891  33.554  15.602  1.00  0.00           H  
ATOM   4420  N   VAL A 312      14.260  34.610  16.140  1.00 10.86           N  
ATOM   4421  CA  VAL A 312      15.410  34.330  17.020  1.00  4.87           C  
ATOM   4422  C   VAL A 312      14.950  33.280  18.050  1.00  7.00           C  
ATOM   4423  O   VAL A 312      13.940  33.430  18.730  1.00  9.25           O  
ATOM   4424  CB  VAL A 312      15.870  35.620  17.720  1.00 18.14           C  
ATOM   4425  CG1 VAL A 312      17.090  35.420  18.620  1.00  7.91           C  
ATOM   4426  CG2 VAL A 312      16.220  36.680  16.690  1.00  7.77           C  
ATOM   4427  H   VAL A 312      13.440  35.054  16.528  1.00  0.00           H  
ATOM   4428  HA  VAL A 312      16.230  33.951  16.408  1.00  0.00           H  
ATOM   4429  HB  VAL A 312      15.063  35.986  18.355  1.00  0.00           H  
ATOM   4430 1HG1 VAL A 312      17.361  36.370  19.083  1.00  0.00           H  
ATOM   4431 2HG1 VAL A 312      16.854  34.693  19.397  1.00  0.00           H  
ATOM   4432 3HG1 VAL A 312      17.926  35.057  18.023  1.00  0.00           H  
ATOM   4433 1HG2 VAL A 312      16.543  37.588  17.198  1.00  0.00           H  
ATOM   4434 2HG2 VAL A 312      17.024  36.315  16.051  1.00  0.00           H  
ATOM   4435 3HG2 VAL A 312      15.343  36.898  16.080  1.00  0.00           H  
ATOM   4436  N   PHE A 313      15.750  32.250  18.170  1.00 16.52           N  
ATOM   4437  CA  PHE A 313      15.440  31.130  19.050  1.00  9.07           C  
ATOM   4438  C   PHE A 313      16.480  31.140  20.160  1.00 12.95           C  
ATOM   4439  O   PHE A 313      17.670  30.890  19.970  1.00  9.16           O  
ATOM   4440  CB  PHE A 313      15.490  29.840  18.230  1.00  7.13           C  
ATOM   4441  CG  PHE A 313      14.430  29.790  17.130  1.00  4.12           C  
ATOM   4442  CD1 PHE A 313      13.180  29.170  17.390  1.00  4.04           C  
ATOM   4443  CD2 PHE A 313      14.770  30.220  15.830  1.00  6.51           C  
ATOM   4444  CE1 PHE A 313      12.280  28.950  16.340  1.00  6.91           C  
ATOM   4445  CE2 PHE A 313      13.860  30.020  14.780  1.00  4.02           C  
ATOM   4446  CZ  PHE A 313      12.630  29.370  15.040  1.00 13.24           C  
ATOM   4447  H   PHE A 313      16.607  32.233  17.636  1.00  0.00           H  
ATOM   4448  HA  PHE A 313      14.434  31.271  19.449  1.00  0.00           H  
ATOM   4449 1HB  PHE A 313      16.472  29.739  17.771  1.00  0.00           H  
ATOM   4450 2HB  PHE A 313      15.348  28.985  18.889  1.00  0.00           H  
ATOM   4451  HD1 PHE A 313      12.935  28.872  18.410  1.00  0.00           H  
ATOM   4452  HD2 PHE A 313      15.721  30.719  15.640  1.00  0.00           H  
ATOM   4453  HE1 PHE A 313      11.326  28.461  16.534  1.00  0.00           H  
ATOM   4454  HE2 PHE A 313      14.094  30.359  13.771  1.00  0.00           H  
ATOM   4455  HZ  PHE A 313      11.949  29.196  14.208  1.00  0.00           H  
ATOM   4456  N   ASP A 314      16.000  31.590  21.310  1.00  7.68           N  
ATOM   4457  CA  ASP A 314      16.860  31.850  22.470  1.00  9.19           C  
ATOM   4458  C   ASP A 314      16.720  30.780  23.550  1.00 12.60           C  
ATOM   4459  O   ASP A 314      15.810  30.820  24.360  1.00 11.85           O  
ATOM   4460  CB  ASP A 314      16.500  33.250  22.990  1.00 15.56           C  
ATOM   4461  CG  ASP A 314      17.360  33.750  24.160  1.00 18.80           C  
ATOM   4462  OD1 ASP A 314      18.440  33.160  24.380  1.00 29.28           O  
ATOM   4463  OD2 ASP A 314      16.880  34.640  24.880  1.00 51.83           O  
ATOM   4464  H   ASP A 314      15.007  31.758  21.386  1.00  0.00           H  
ATOM   4465  HA  ASP A 314      17.900  31.824  22.143  1.00  0.00           H  
ATOM   4466 1HB  ASP A 314      16.594  33.974  22.180  1.00  0.00           H  
ATOM   4467 2HB  ASP A 314      15.460  33.260  23.319  1.00  0.00           H  
ATOM   4468  N   ARG A 315      17.800  30.010  23.700  1.00  7.89           N  
ATOM   4469  CA  ARG A 315      17.890  28.900  24.660  1.00 12.46           C  
ATOM   4470  C   ARG A 315      18.340  29.300  26.080  1.00  7.21           C  
ATOM   4471  O   ARG A 315      17.940  28.680  27.060  1.00 45.58           O  
ATOM   4472  CB  ARG A 315      18.810  27.820  24.080  1.00  3.23           C  
ATOM   4473  CG  ARG A 315      18.160  26.990  22.980  1.00 12.07           C  
ATOM   4474  CD  ARG A 315      17.050  26.060  23.500  1.00 11.45           C  
ATOM   4475  NE  ARG A 315      17.550  25.200  24.580  1.00  8.10           N  
ATOM   4476  CZ  ARG A 315      18.060  23.960  24.440  1.00 15.00           C  
ATOM   4477  NH1 ARG A 315      18.150  23.400  23.230  1.00  8.25           N  
ATOM   4478  NH2 ARG A 315      18.500  23.280  25.500  1.00 11.09           N  
ATOM   4479  H   ARG A 315      18.594  30.216  23.111  1.00  0.00           H  
ATOM   4480  HA  ARG A 315      16.891  28.487  24.806  1.00  0.00           H  
ATOM   4481 1HB  ARG A 315      19.706  28.286  23.672  1.00  0.00           H  
ATOM   4482 2HB  ARG A 315      19.126  27.145  24.876  1.00  0.00           H  
ATOM   4483 1HG  ARG A 315      17.714  27.654  22.239  1.00  0.00           H  
ATOM   4484 2HG  ARG A 315      18.915  26.366  22.500  1.00  0.00           H  
ATOM   4485 1HD  ARG A 315      16.224  26.658  23.883  1.00  0.00           H  
ATOM   4486 2HD  ARG A 315      16.694  25.429  22.687  1.00  0.00           H  
ATOM   4487  HE  ARG A 315      17.514  25.561  25.524  1.00  0.00           H  
ATOM   4488 1HH1 ARG A 315      17.835  23.906  22.414  1.00  0.00           H  
ATOM   4489 2HH1 ARG A 315      18.533  22.471  23.131  1.00  0.00           H  
ATOM   4490 1HH2 ARG A 315      18.453  23.694  26.421  1.00  0.00           H  
ATOM   4491 2HH2 ARG A 315      18.880  22.352  25.382  1.00  0.00           H  
ATOM   4492  N   ALA A 316      18.980  30.460  26.220  1.00 21.82           N  
ATOM   4493  CA  ALA A 316      19.390  30.970  27.560  1.00 10.10           C  
ATOM   4494  C   ALA A 316      18.230  31.420  28.450  1.00  7.41           C  
ATOM   4495  O   ALA A 316      18.210  31.160  29.650  1.00 29.63           O  
ATOM   4496  CB  ALA A 316      20.390  32.110  27.430  1.00  7.05           C  
ATOM   4497  H   ALA A 316      19.193  31.008  25.399  1.00  0.00           H  
ATOM   4498  HA  ALA A 316      19.865  30.153  28.103  1.00  0.00           H  
ATOM   4499 1HB  ALA A 316      20.671  32.462  28.422  1.00  0.00           H  
ATOM   4500 2HB  ALA A 316      21.278  31.757  26.905  1.00  0.00           H  
ATOM   4501 3HB  ALA A 316      19.939  32.927  26.870  1.00  0.00           H  
ATOM   4502  N   ASN A 317      17.270  32.060  27.790  1.00  3.99           N  
ATOM   4503  CA  ASN A 317      16.040  32.610  28.410  1.00 12.81           C  
ATOM   4504  C   ASN A 317      14.720  31.950  27.990  1.00 36.13           C  
ATOM   4505  O   ASN A 317      13.650  32.340  28.450  1.00 26.12           O  
ATOM   4506  CB  ASN A 317      15.940  34.120  28.150  1.00 17.29           C  
ATOM   4507  CG  ASN A 317      16.860  34.950  29.070  1.00 26.18           C  
ATOM   4508  OD1 ASN A 317      17.450  35.950  28.680  1.00 99.99           O  
ATOM   4509  ND2 ASN A 317      17.000  34.550  30.320  1.00 99.99           N  
ATOM   4510  H   ASN A 317      17.410  32.168  26.796  1.00  0.00           H  
ATOM   4511  HA  ASN A 317      16.091  32.443  29.487  1.00  0.00           H  
ATOM   4512 1HB  ASN A 317      16.204  34.329  27.112  1.00  0.00           H  
ATOM   4513 2HB  ASN A 317      14.911  34.447  28.299  1.00  0.00           H  
ATOM   4514 1HD2 ASN A 317      17.588  35.063  30.946  1.00  0.00           H  
ATOM   4515 2HD2 ASN A 317      16.518  33.735  30.641  1.00  0.00           H  
ATOM   4516  N   ASN A 318      14.790  30.940  27.130  1.00 18.09           N  
ATOM   4517  CA  ASN A 318      13.620  30.190  26.650  1.00 13.99           C  
ATOM   4518  C   ASN A 318      12.550  31.120  26.080  1.00 11.07           C  
ATOM   4519  O   ASN A 318      11.390  31.140  26.490  1.00 13.74           O  
ATOM   4520  CB  ASN A 318      13.110  29.240  27.750  1.00 17.19           C  
ATOM   4521  CG  ASN A 318      14.180  28.250  28.180  1.00 16.40           C  
ATOM   4522  OD1 ASN A 318      14.700  27.440  27.430  1.00 25.95           O  
ATOM   4523  ND2 ASN A 318      14.650  28.400  29.400  1.00 15.69           N  
ATOM   4524  H   ASN A 318      15.709  30.685  26.796  1.00  0.00           H  
ATOM   4525  HA  ASN A 318      13.920  29.597  25.785  1.00  0.00           H  
ATOM   4526 1HB  ASN A 318      12.791  29.823  28.615  1.00  0.00           H  
ATOM   4527 2HB  ASN A 318      12.241  28.693  27.384  1.00  0.00           H  
ATOM   4528 1HD2 ASN A 318      15.356  27.780  29.744  1.00  0.00           H  
ATOM   4529 2HD2 ASN A 318      14.301  29.133  29.983  1.00  0.00           H  
ATOM   4530  N   GLN A 319      12.980  31.770  24.990  1.00 13.76           N  
ATOM   4531  CA  GLN A 319      12.180  32.790  24.280  1.00  8.46           C  
ATOM   4532  C   GLN A 319      12.360  32.690  22.770  1.00  3.57           C  
ATOM   4533  O   GLN A 319      13.460  32.430  22.300  1.00 14.43           O  
ATOM   4534  CB  GLN A 319      12.660  34.210  24.600  1.00 72.54           C  
ATOM   4535  CG  GLN A 319      12.190  34.780  25.930  1.00 33.14           C  
ATOM   4536  CD  GLN A 319      12.830  36.140  26.180  1.00 75.90           C  
ATOM   4537  OE1 GLN A 319      13.950  36.440  25.780  1.00 24.64           O  
ATOM   4538  NE2 GLN A 319      12.120  36.990  26.890  1.00 99.99           N  
ATOM   4539  H   GLN A 319      13.902  31.541  24.646  1.00  0.00           H  
ATOM   4540  HA  GLN A 319      11.143  32.703  24.604  1.00  0.00           H  
ATOM   4541 1HB  GLN A 319      13.750  34.233  24.607  1.00  0.00           H  
ATOM   4542 2HB  GLN A 319      12.323  34.892  23.820  1.00  0.00           H  
ATOM   4543 1HG  GLN A 319      11.106  34.891  25.903  1.00  0.00           H  
ATOM   4544 2HG  GLN A 319      12.476  34.095  26.728  1.00  0.00           H  
ATOM   4545 1HE2 GLN A 319      12.483  37.901  27.090  1.00  0.00           H  
ATOM   4546 2HE2 GLN A 319      11.217  36.727  27.230  1.00  0.00           H  
ATOM   4547  N   VAL A 320      11.290  33.060  22.090  1.00 12.68           N  
ATOM   4548  CA  VAL A 320      11.300  33.270  20.630  1.00 16.76           C  
ATOM   4549  C   VAL A 320      11.230  34.790  20.420  1.00 12.60           C  
ATOM   4550  O   VAL A 320      10.520  35.480  21.130  1.00 14.64           O  
ATOM   4551  CB  VAL A 320      10.110  32.540  19.980  1.00  4.17           C  
ATOM   4552  CG1 VAL A 320      10.000  32.820  18.480  1.00 16.52           C  
ATOM   4553  CG2 VAL A 320      10.200  31.030  20.220  1.00  7.00           C  
ATOM   4554  H   VAL A 320      10.431  33.203  22.602  1.00  0.00           H  
ATOM   4555  HA  VAL A 320      12.227  32.859  20.228  1.00  0.00           H  
ATOM   4556  HB  VAL A 320       9.184  32.915  20.416  1.00  0.00           H  
ATOM   4557 1HG1 VAL A 320       9.145  32.282  18.071  1.00  0.00           H  
ATOM   4558 2HG1 VAL A 320       9.866  33.889  18.318  1.00  0.00           H  
ATOM   4559 3HG1 VAL A 320      10.910  32.488  17.980  1.00  0.00           H  
ATOM   4560 1HG2 VAL A 320       9.349  30.536  19.752  1.00  0.00           H  
ATOM   4561 2HG2 VAL A 320      11.125  30.647  19.788  1.00  0.00           H  
ATOM   4562 3HG2 VAL A 320      10.191  30.831  21.292  1.00  0.00           H  
ATOM   4563  N   GLY A 321      12.070  35.290  19.540  1.00 13.91           N  
ATOM   4564  CA  GLY A 321      12.110  36.720  19.210  1.00  3.72           C  
ATOM   4565  C   GLY A 321      11.650  36.900  17.770  1.00  3.14           C  
ATOM   4566  O   GLY A 321      12.070  36.140  16.900  1.00 25.27           O  
ATOM   4567  H   GLY A 321      12.710  34.660  19.077  1.00  0.00           H  
ATOM   4568 1HA  GLY A 321      11.467  37.270  19.898  1.00  0.00           H  
ATOM   4569 2HA  GLY A 321      13.123  37.097  19.347  1.00  0.00           H  
ATOM   4570  N   LEU A 322      10.730  37.840  17.600  1.00 15.42           N  
ATOM   4571  CA  LEU A 322      10.090  38.160  16.300  1.00  3.87           C  
ATOM   4572  C   LEU A 322      10.200  39.650  15.950  1.00  8.90           C  
ATOM   4573  O   LEU A 322       9.980  40.530  16.780  1.00 18.78           O  
ATOM   4574  CB  LEU A 322       8.610  37.760  16.310  1.00 12.21           C  
ATOM   4575  CG  LEU A 322       8.350  36.270  16.540  1.00  8.99           C  
ATOM   4576  CD1 LEU A 322       6.880  36.070  16.870  1.00 13.28           C  
ATOM   4577  CD2 LEU A 322       8.740  35.420  15.330  1.00 11.23           C  
ATOM   4578  H   LEU A 322      10.461  38.361  18.422  1.00  0.00           H  
ATOM   4579  HA  LEU A 322      10.596  37.595  15.517  1.00  0.00           H  
ATOM   4580 1HB  LEU A 322       8.105  38.318  17.096  1.00  0.00           H  
ATOM   4581 2HB  LEU A 322       8.168  38.039  15.353  1.00  0.00           H  
ATOM   4582  HG  LEU A 322       8.932  35.927  17.396  1.00  0.00           H  
ATOM   4583 1HD1 LEU A 322       6.685  35.010  17.036  1.00  0.00           H  
ATOM   4584 2HD1 LEU A 322       6.630  36.629  17.772  1.00  0.00           H  
ATOM   4585 3HD1 LEU A 322       6.270  36.425  16.041  1.00  0.00           H  
ATOM   4586 1HD2 LEU A 322       8.537  34.370  15.542  1.00  0.00           H  
ATOM   4587 2HD2 LEU A 322       8.159  35.733  14.463  1.00  0.00           H  
ATOM   4588 3HD2 LEU A 322       9.802  35.550  15.121  1.00  0.00           H  
ATOM   4589  N   ALA A 323      10.510  39.890  14.690  1.00 10.59           N  
ATOM   4590  CA  ALA A 323      10.510  41.210  14.060  1.00  8.28           C  
ATOM   4591  C   ALA A 323      10.290  41.070  12.550  1.00 11.47           C  
ATOM   4592  O   ALA A 323      10.790  40.120  11.960  1.00 14.69           O  
ATOM   4593  CB  ALA A 323      11.860  41.890  14.240  1.00  9.61           C  
ATOM   4594  H   ALA A 323      10.763  39.082  14.139  1.00  0.00           H  
ATOM   4595  HA  ALA A 323       9.744  41.816  14.544  1.00  0.00           H  
ATOM   4596 1HB  ALA A 323      11.840  42.871  13.764  1.00  0.00           H  
ATOM   4597 2HB  ALA A 323      12.070  42.007  15.303  1.00  0.00           H  
ATOM   4598 3HB  ALA A 323      12.638  41.281  13.782  1.00  0.00           H  
ATOM   4599  N   PRO A 324       9.640  42.050  11.910  1.00 16.97           N  
ATOM   4600  CA  PRO A 324       9.370  42.000  10.460  1.00 12.93           C  
ATOM   4601  C   PRO A 324      10.680  41.980   9.680  1.00 12.28           C  
ATOM   4602  O   PRO A 324      11.620  42.690  10.030  1.00 16.78           O  
ATOM   4603  CB  PRO A 324       8.610  43.300  10.160  1.00 13.64           C  
ATOM   4604  CG  PRO A 324       8.030  43.740  11.500  1.00 17.30           C  
ATOM   4605  CD  PRO A 324       9.050  43.250  12.530  1.00 12.71           C  
ATOM   4606  HA  PRO A 324       8.735  41.129  10.240  1.00  0.00           H  
ATOM   4607 1HB  PRO A 324       9.296  44.047   9.735  1.00  0.00           H  
ATOM   4608 2HB  PRO A 324       7.830  43.115   9.407  1.00  0.00           H  
ATOM   4609 1HG  PRO A 324       7.900  44.832  11.517  1.00  0.00           H  
ATOM   4610 2HG  PRO A 324       7.033  43.299  11.646  1.00  0.00           H  
ATOM   4611 1HD  PRO A 324       9.810  44.028  12.693  1.00  0.00           H  
ATOM   4612 2HD  PRO A 324       8.534  43.008  13.471  1.00  0.00           H  
ATOM   4613  N   VAL A 325      10.720  41.150   8.630  1.00 12.00           N  
ATOM   4614  CA  VAL A 325      11.890  41.090   7.740  1.00  8.87           C  
ATOM   4615  C   VAL A 325      12.090  42.420   7.000  1.00 39.00           C  
ATOM   4616  O   VAL A 325      11.130  43.130   6.680  1.00 39.73           O  
ATOM   4617  CB  VAL A 325      11.840  39.930   6.720  1.00 13.17           C  
ATOM   4618  CG1 VAL A 325      11.900  38.590   7.440  1.00  6.49           C  
ATOM   4619  CG2 VAL A 325      10.680  40.010   5.730  1.00 26.03           C  
ATOM   4620  H   VAL A 325       9.929  40.550   8.444  1.00  0.00           H  
ATOM   4621  HA  VAL A 325      12.782  40.940   8.350  1.00  0.00           H  
ATOM   4622  HB  VAL A 325      12.762  39.930   6.138  1.00  0.00           H  
ATOM   4623 1HG1 VAL A 325      11.864  37.782   6.709  1.00  0.00           H  
ATOM   4624 2HG1 VAL A 325      12.828  38.524   8.008  1.00  0.00           H  
ATOM   4625 3HG1 VAL A 325      11.051  38.503   8.118  1.00  0.00           H  
ATOM   4626 1HG2 VAL A 325      10.722  39.159   5.051  1.00  0.00           H  
ATOM   4627 2HG2 VAL A 325       9.735  39.995   6.274  1.00  0.00           H  
ATOM   4628 3HG2 VAL A 325      10.754  40.934   5.157  1.00  0.00           H  
ATOM   4629  N   ALA A 326      13.350  42.740   6.760  1.00 71.83           N  
ATOM   4630  CA  ALA A 326      13.740  43.940   5.990  1.00 34.22           C  
ATOM   4631  C   ALA A 326      13.420  43.780   4.490  1.00 19.20           C  
ATOM   4632  O   ALA A 326      12.960  44.790   3.920  1.00 99.99           O  
ATOM   4633  OXT ALA A 326      13.660  42.670   3.970  1.00 64.70           O  
ATOM   4634  CB  ALA A 326      15.230  44.220   6.210  1.00 47.91           C  
ATOM   4635  H   ALA A 326      14.071  42.132   7.122  1.00  0.00           H  
ATOM   4636  HA  ALA A 326      13.155  44.783   6.357  1.00  0.00           H  
ATOM   4637 1HB  ALA A 326      15.522  45.105   5.644  1.00  0.00           H  
ATOM   4638 2HB  ALA A 326      15.415  44.391   7.271  1.00  0.00           H  
ATOM   4639 3HB  ALA A 326      15.814  43.365   5.873  1.00  0.00           H  
TER                                                                             
