# Supplementary material for: A new benchmark illustrates that integration of geometric constraints inferred from enzyme reaction chemistry can increase enzyme active site modeling accuracy
Source: PLoS One. 2019 Apr 4;14(4):e0214126. doi: 10.1371/journal.pone.0214126 (PMC6448891; doi:10.1371/journal.pone.0214126)
Supplement: S1 Files — (GZ) [file pone.0214126.s008.gz › benchmark-lite/templates/3veu/1psn.pdb.pdb]

REMARK query_anchored_aln ------VEMV-NLRGKSGQGYYVEMTVGSPPQTLNILVDTGSSNFAVGAAPHPFLHRYYQRQLSSTYRDLRKGVYVPYTQGKWEGELGTDLVSIPH--NVTVRANIAAITESDKFFINGSNWEGILGLAYAEIARP--SLEPFFDSLVKQTHVPNLFSLQLC------NQS----SVGGSMIIGGIDHSLYTGSLWYTPIRREWYYEVIIVRVEINGQDLKMDCK----DKSIVDSGTTNLRLPKKVFEAAVKSIKA-------PDGFW-GEQLVCW----TPWNIFPVISLYLM------SFRITILPQQYLRPVE-------DCYKFAISQSSTGTVMGAVIMEGFYVVFDRARKRIGFAVSA----------------------------
ATOM      1  N   GLU A   8      28.780  33.190  13.380  1.00  0.00           N  
ATOM      2  CA  GLU A   8      28.780  31.950  12.570  1.00  0.00           C  
ATOM      3  C   GLU A   8      27.470  31.650  11.820  1.00  0.00           C  
ATOM      4  O   GLU A   8      26.480  31.190  12.380  1.00  0.00           O  
ATOM      5  CB  GLU A   8      29.113  30.758  13.470  1.00  0.00           C  
ATOM      6  CG  GLU A   8      30.525  30.774  14.038  1.00  0.00           C  
ATOM      7  CD  GLU A   8      31.583  30.619  12.981  1.00  0.00           C  
ATOM      8  OE1 GLU A   8      31.357  29.892  12.044  1.00  0.00           O  
ATOM      9  OE2 GLU A   8      32.617  31.230  13.111  1.00  0.00           O  
ATOM     10  H   GLU A   8      29.624  33.743  13.433  1.00  0.00           H  
ATOM     11  HA  GLU A   8      29.545  32.041  11.798  1.00  0.00           H  
ATOM     12 1HB  GLU A   8      28.415  30.728  14.307  1.00  0.00           H  
ATOM     13 2HB  GLU A   8      28.989  29.832  12.908  1.00  0.00           H  
ATOM     14 1HG  GLU A   8      30.684  31.717  14.561  1.00  0.00           H  
ATOM     15 2HG  GLU A   8      30.622  29.967  14.764  1.00  0.00           H  
ATOM     16  N   MET A   9      27.590  31.780  10.510  1.00  0.00           N  
ATOM     17  CA  MET A   9      26.450  31.690   9.590  1.00  0.00           C  
ATOM     18  C   MET A   9      26.440  30.430   8.710  1.00  0.00           C  
ATOM     19  O   MET A   9      27.390  30.110   8.010  1.00  0.00           O  
ATOM     20  CB  MET A   9      26.419  32.935   8.705  1.00  0.00           C  
ATOM     21  CG  MET A   9      25.262  32.977   7.718  1.00  0.00           C  
ATOM     22  SD  MET A   9      25.244  34.487   6.731  1.00  0.00           S  
ATOM     23  CE  MET A   9      24.753  35.690   7.962  1.00  0.00           C  
ATOM     24  H   MET A   9      28.513  31.949  10.135  1.00  0.00           H  
ATOM     25  HA  MET A   9      25.534  31.644  10.178  1.00  0.00           H  
ATOM     26 1HB  MET A   9      26.356  33.824   9.331  1.00  0.00           H  
ATOM     27 2HB  MET A   9      27.347  33.000   8.136  1.00  0.00           H  
ATOM     28 1HG  MET A   9      25.329  32.124   7.042  1.00  0.00           H  
ATOM     29 2HG  MET A   9      24.318  32.909   8.259  1.00  0.00           H  
ATOM     30 1HE  MET A   9      24.697  36.678   7.504  1.00  0.00           H  
ATOM     31 2HE  MET A   9      23.776  35.420   8.365  1.00  0.00           H  
ATOM     32 3HE  MET A   9      25.486  35.705   8.769  1.00  0.00           H  
ATOM     33  N   VAL A  10      25.260  29.830   8.640  1.00  0.00           N  
ATOM     34  CA  VAL A  10      24.980  28.720   7.720  1.00  0.00           C  
ATOM     35  C   VAL A  10      24.000  29.180   6.630  1.00  0.00           C  
ATOM     36  O   VAL A  10      22.820  29.380   6.910  1.00  0.00           O  
ATOM     37  CB  VAL A  10      24.385  27.521   8.481  1.00  0.00           C  
ATOM     38  CG1 VAL A  10      24.000  26.412   7.512  1.00  0.00           C  
ATOM     39  CG2 VAL A  10      25.383  27.014   9.512  1.00  0.00           C  
ATOM     40  H   VAL A  10      24.527  30.159   9.252  1.00  0.00           H  
ATOM     41  HA  VAL A  10      25.918  28.408   7.259  1.00  0.00           H  
ATOM     42  HB  VAL A  10      23.471  27.839   8.984  1.00  0.00           H  
ATOM     43 1HG1 VAL A  10      23.581  25.573   8.067  1.00  0.00           H  
ATOM     44 2HG1 VAL A  10      23.259  26.787   6.807  1.00  0.00           H  
ATOM     45 3HG1 VAL A  10      24.885  26.081   6.969  1.00  0.00           H  
ATOM     46 1HG2 VAL A  10      24.955  26.167  10.047  1.00  0.00           H  
ATOM     47 2HG2 VAL A  10      26.298  26.702   9.009  1.00  0.00           H  
ATOM     48 3HG2 VAL A  10      25.611  27.812  10.219  1.00  0.00           H  
ATOM     49  N   ASN A  12      24.480  29.330   5.400  1.00  0.00           N  
ATOM     50  CA  ASN A  12      23.600  29.610   4.260  1.00  0.00           C  
ATOM     51  C   ASN A  12      22.710  28.410   3.900  1.00  0.00           C  
ATOM     52  O   ASN A  12      23.080  27.270   4.130  1.00  0.00           O  
ATOM     53  CB  ASN A  12      24.421  30.039   3.057  1.00  0.00           C  
ATOM     54  CG  ASN A  12      25.056  31.389   3.243  1.00  0.00           C  
ATOM     55  OD1 ASN A  12      24.530  32.242   3.967  1.00  0.00           O  
ATOM     56  ND2 ASN A  12      26.178  31.599   2.603  1.00  0.00           N  
ATOM     57  H   ASN A  12      25.175  30.013   5.664  1.00  0.00           H  
ATOM     58  HA  ASN A  12      22.927  30.424   4.534  1.00  0.00           H  
ATOM     59 1HB  ASN A  12      25.205  29.303   2.871  1.00  0.00           H  
ATOM     60 2HB  ASN A  12      23.783  30.069   2.174  1.00  0.00           H  
ATOM     61 1HD2 ASN A  12      26.646  32.479   2.689  1.00  0.00           H  
ATOM     62 2HD2 ASN A  12      26.568  30.880   2.028  1.00  0.00           H  
ATOM     63  N   LEU A  13      21.470  28.740   3.600  1.00  0.00           N  
ATOM     64  CA  LEU A  13      20.440  27.740   3.240  1.00  0.00           C  
ATOM     65  C   LEU A  13      19.970  28.030   1.810  1.00  0.00           C  
ATOM     66  O   LEU A  13      20.030  29.150   1.310  1.00  0.00           O  
ATOM     67  CB  LEU A  13      19.253  27.791   4.210  1.00  0.00           C  
ATOM     68  CG  LEU A  13      19.588  27.532   5.685  1.00  0.00           C  
ATOM     69  CD1 LEU A  13      18.340  27.738   6.533  1.00  0.00           C  
ATOM     70  CD2 LEU A  13      20.129  26.119   5.842  1.00  0.00           C  
ATOM     71  H   LEU A  13      21.220  29.718   3.619  1.00  0.00           H  
ATOM     72  HA  LEU A  13      20.886  26.748   3.298  1.00  0.00           H  
ATOM     73 1HB  LEU A  13      18.792  28.775   4.143  1.00  0.00           H  
ATOM     74 2HB  LEU A  13      18.519  27.047   3.901  1.00  0.00           H  
ATOM     75  HG  LEU A  13      20.340  28.248   6.019  1.00  0.00           H  
ATOM     76 1HD1 LEU A  13      18.578  27.554   7.581  1.00  0.00           H  
ATOM     77 2HD1 LEU A  13      17.986  28.762   6.416  1.00  0.00           H  
ATOM     78 3HD1 LEU A  13      17.563  27.046   6.211  1.00  0.00           H  
ATOM     79 1HD2 LEU A  13      20.367  25.935   6.890  1.00  0.00           H  
ATOM     80 2HD2 LEU A  13      19.377  25.402   5.510  1.00  0.00           H  
ATOM     81 3HD2 LEU A  13      21.030  26.005   5.239  1.00  0.00           H  
ATOM     82  N   ARG A  14      19.660  26.940   1.120  1.00  0.00           N  
ATOM     83  CA  ARG A  14      19.060  27.030  -0.220  1.00  0.00           C  
ATOM     84  C   ARG A  14      17.530  26.950  -0.050  1.00  0.00           C  
ATOM     85  O   ARG A  14      17.010  26.230   0.800  1.00  0.00           O  
ATOM     86  CB  ARG A  14      19.550  25.912  -1.128  1.00  0.00           C  
ATOM     87  CG  ARG A  14      21.034  25.958  -1.455  1.00  0.00           C  
ATOM     88  CD  ARG A  14      21.430  24.854  -2.367  1.00  0.00           C  
ATOM     89  NE  ARG A  14      22.858  24.863  -2.641  1.00  0.00           N  
ATOM     90  CZ  ARG A  14      23.444  25.571  -3.626  1.00  0.00           C  
ATOM     91  NH1 ARG A  14      22.713  26.322  -4.420  1.00  0.00           N  
ATOM     92  NH2 ARG A  14      24.753  25.512  -3.794  1.00  0.00           N  
ATOM     93  H   ARG A  14      19.838  26.029   1.519  1.00  0.00           H  
ATOM     94  HA  ARG A  14      19.351  27.981  -0.666  1.00  0.00           H  
ATOM     95 1HB  ARG A  14      19.345  24.949  -0.663  1.00  0.00           H  
ATOM     96 2HB  ARG A  14      19.004  25.943  -2.071  1.00  0.00           H  
ATOM     97 1HG  ARG A  14      21.271  26.905  -1.940  1.00  0.00           H  
ATOM     98 2HG  ARG A  14      21.613  25.866  -0.535  1.00  0.00           H  
ATOM     99 1HD  ARG A  14      21.176  23.897  -1.912  1.00  0.00           H  
ATOM    100 2HD  ARG A  14      20.901  24.957  -3.314  1.00  0.00           H  
ATOM    101  HE  ARG A  14      23.453  24.297  -2.051  1.00  0.00           H  
ATOM    102 1HH1 ARG A  14      21.712  26.367  -4.292  1.00  0.00           H  
ATOM    103 2HH1 ARG A  14      23.152  26.853  -5.158  1.00  0.00           H  
ATOM    104 1HH2 ARG A  14      25.315  24.934  -3.183  1.00  0.00           H  
ATOM    105 2HH2 ARG A  14      25.192  26.042  -4.532  1.00  0.00           H  
ATOM    106  N   GLY A  15      16.850  27.820  -0.770  1.00  0.00           N  
ATOM    107  CA  GLY A  15      15.380  27.840  -0.830  1.00  0.00           C  
ATOM    108  C   GLY A  15      14.910  26.960  -1.990  1.00  0.00           C  
ATOM    109  O   GLY A  15      15.240  27.220  -3.140  1.00  0.00           O  
ATOM    110  H   GLY A  15      17.373  28.501  -1.302  1.00  0.00           H  
ATOM    111 1HA  GLY A  15      14.972  27.482   0.115  1.00  0.00           H  
ATOM    112 2HA  GLY A  15      15.035  28.865  -0.960  1.00  0.00           H  
ATOM    113  N   LYS A  16      14.130  25.950  -1.650  1.00  0.00           N  
ATOM    114  CA  LYS A  16      13.530  25.050  -2.660  1.00  0.00           C  
ATOM    115  C   LYS A  16      12.020  25.310  -2.810  1.00  0.00           C  
ATOM    116  O   LYS A  16      11.190  24.830  -2.020  1.00  0.00           O  
ATOM    117  CB  LYS A  16      13.775  23.586  -2.290  1.00  0.00           C  
ATOM    118  CG  LYS A  16      13.194  22.582  -3.276  1.00  0.00           C  
ATOM    119  CD  LYS A  16      13.947  22.606  -4.598  1.00  0.00           C  
ATOM    120  CE  LYS A  16      13.402  21.566  -5.565  1.00  0.00           C  
ATOM    121  NZ  LYS A  16      12.029  21.902  -6.029  1.00  0.00           N  
ATOM    122  H   LYS A  16      13.938  25.789  -0.672  1.00  0.00           H  
ATOM    123  HA  LYS A  16      14.001  25.248  -3.623  1.00  0.00           H  
ATOM    124 1HB  LYS A  16      14.848  23.403  -2.219  1.00  0.00           H  
ATOM    125 2HB  LYS A  16      13.343  23.381  -1.310  1.00  0.00           H  
ATOM    126 1HG  LYS A  16      13.253  21.579  -2.852  1.00  0.00           H  
ATOM    127 2HG  LYS A  16      12.146  22.818  -3.460  1.00  0.00           H  
ATOM    128 1HD  LYS A  16      13.856  23.594  -5.051  1.00  0.00           H  
ATOM    129 2HD  LYS A  16      15.003  22.404  -4.419  1.00  0.00           H  
ATOM    130 1HE  LYS A  16      14.058  21.496  -6.432  1.00  0.00           H  
ATOM    131 2HE  LYS A  16      13.378  20.592  -5.077  1.00  0.00           H  
ATOM    132 1HZ  LYS A  16      11.704  21.189  -6.667  1.00  0.00           H  
ATOM    133 2HZ  LYS A  16      11.407  21.951  -5.235  1.00  0.00           H  
ATOM    134 3HZ  LYS A  16      12.042  22.795  -6.501  1.00  0.00           H  
ATOM    135  N   SER A  17      11.690  26.140  -3.800  1.00  0.00           N  
ATOM    136  CA  SER A  17      10.310  26.450  -4.210  1.00  0.00           C  
ATOM    137  C   SER A  17       9.390  26.970  -3.070  1.00  0.00           C  
ATOM    138  O   SER A  17       8.180  26.740  -3.070  1.00  0.00           O  
ATOM    139  CB  SER A  17       9.691  25.209  -4.822  1.00  0.00           C  
ATOM    140  OG  SER A  17      10.411  24.792  -5.950  1.00  0.00           O  
ATOM    141  H   SER A  17      12.458  26.576  -4.290  1.00  0.00           H  
ATOM    142  HA  SER A  17      10.341  27.246  -4.956  1.00  0.00           H  
ATOM    143 1HB  SER A  17       9.672  24.409  -4.083  1.00  0.00           H  
ATOM    144 2HB  SER A  17       8.660  25.418  -5.104  1.00  0.00           H  
ATOM    145  HG  SER A  17      10.125  25.358  -6.671  1.00  0.00           H  
ATOM    146  N   GLY A  18       9.990  27.690  -2.110  1.00  0.00           N  
ATOM    147  CA  GLY A  18       9.340  28.200  -0.870  1.00  0.00           C  
ATOM    148  C   GLY A  18       8.670  27.110   0.010  1.00  0.00           C  
ATOM    149  O   GLY A  18       7.890  27.410   0.910  1.00  0.00           O  
ATOM    150  H   GLY A  18      10.967  27.888  -2.270  1.00  0.00           H  
ATOM    151 1HA  GLY A  18      10.080  28.715  -0.257  1.00  0.00           H  
ATOM    152 2HA  GLY A  18       8.576  28.931  -1.134  1.00  0.00           H  
ATOM    153  N   GLN A  19       9.100  25.860  -0.170  1.00  0.00           N  
ATOM    154  CA  GLN A  19       8.540  24.690   0.540  1.00  0.00           C  
ATOM    155  C   GLN A  19       9.530  24.090   1.560  1.00  0.00           C  
ATOM    156  O   GLN A  19       9.150  23.570   2.610  1.00  0.00           O  
ATOM    157  CB  GLN A  19       8.122  23.613  -0.465  1.00  0.00           C  
ATOM    158  CG  GLN A  19       6.976  24.022  -1.375  1.00  0.00           C  
ATOM    159  CD  GLN A  19       6.618  22.941  -2.377  1.00  0.00           C  
ATOM    160  OE1 GLN A  19       7.453  22.104  -2.733  1.00  0.00           O  
ATOM    161  NE2 GLN A  19       5.373  22.951  -2.838  1.00  0.00           N  
ATOM    162  H   GLN A  19       9.851  25.721  -0.831  1.00  0.00           H  
ATOM    163  HA  GLN A  19       7.660  25.012   1.096  1.00  0.00           H  
ATOM    164 1HB  GLN A  19       8.974  23.352  -1.093  1.00  0.00           H  
ATOM    165 2HB  GLN A  19       7.822  22.713   0.070  1.00  0.00           H  
ATOM    166 1HG  GLN A  19       6.097  24.227  -0.764  1.00  0.00           H  
ATOM    167 2HG  GLN A  19       7.265  24.917  -1.926  1.00  0.00           H  
ATOM    168 1HE2 GLN A  19       5.079  22.262  -3.501  1.00  0.00           H  
ATOM    169 2HE2 GLN A  19       4.728  23.648  -2.523  1.00  0.00           H  
ATOM    170  N   GLY A  20      10.810  24.200   1.230  1.00  0.00           N  
ATOM    171  CA  GLY A  20      11.900  23.600   2.010  1.00  0.00           C  
ATOM    172  C   GLY A  20      13.200  24.430   1.940  1.00  0.00           C  
ATOM    173  O   GLY A  20      13.650  24.840   0.880  1.00  0.00           O  
ATOM    174  H   GLY A  20      11.033  24.726   0.397  1.00  0.00           H  
ATOM    175 1HA  GLY A  20      11.593  23.506   3.052  1.00  0.00           H  
ATOM    176 2HA  GLY A  20      12.100  22.594   1.642  1.00  0.00           H  
ATOM    177  N   TYR A  21      13.870  24.430   3.070  1.00  0.00           N  
ATOM    178  CA  TYR A  21      15.100  25.170   3.350  1.00  0.00           C  
ATOM    179  C   TYR A  21      16.100  24.200   4.000  1.00  0.00           C  
ATOM    180  O   TYR A  21      15.990  23.830   5.180  1.00  0.00           O  
ATOM    181  CB  TYR A  21      14.829  26.375   4.254  1.00  0.00           C  
ATOM    182  CG  TYR A  21      13.905  27.403   3.640  1.00  0.00           C  
ATOM    183  CD1 TYR A  21      12.541  27.344   3.887  1.00  0.00           C  
ATOM    184  CD2 TYR A  21      14.421  28.405   2.832  1.00  0.00           C  
ATOM    185  CE1 TYR A  21      11.697  28.283   3.326  1.00  0.00           C  
ATOM    186  CE2 TYR A  21      13.577  29.343   2.271  1.00  0.00           C  
ATOM    187  CZ  TYR A  21      12.220  29.285   2.516  1.00  0.00           C  
ATOM    188  OH  TYR A  21      11.379  30.220   1.958  1.00  0.00           O  
ATOM    189  H   TYR A  21      13.468  23.852   3.794  1.00  0.00           H  
ATOM    190  HA  TYR A  21      15.506  25.535   2.406  1.00  0.00           H  
ATOM    191 1HB  TYR A  21      14.386  26.035   5.191  1.00  0.00           H  
ATOM    192 2HB  TYR A  21      15.771  26.866   4.497  1.00  0.00           H  
ATOM    193  HD1 TYR A  21      12.135  26.557   4.522  1.00  0.00           H  
ATOM    194  HD2 TYR A  21      15.493  28.450   2.637  1.00  0.00           H  
ATOM    195  HE1 TYR A  21      10.625  28.237   3.520  1.00  0.00           H  
ATOM    196  HE2 TYR A  21      13.982  30.130   1.635  1.00  0.00           H  
ATOM    197  HH  TYR A  21      10.475  30.037   2.227  1.00  0.00           H  
ATOM    198  N   TYR A  22      17.200  24.050   3.280  1.00  0.00           N  
ATOM    199  CA  TYR A  22      18.290  23.140   3.680  1.00  0.00           C  
ATOM    200  C   TYR A  22      19.680  23.650   3.330  1.00  0.00           C  
ATOM    201  O   TYR A  22      19.860  24.450   2.420  1.00  0.00           O  
ATOM    202  CB  TYR A  22      18.082  21.764   3.044  1.00  0.00           C  
ATOM    203  CG  TYR A  22      18.190  21.766   1.535  1.00  0.00           C  
ATOM    204  CD1 TYR A  22      19.415  21.534   0.927  1.00  0.00           C  
ATOM    205  CD2 TYR A  22      17.064  21.999   0.760  1.00  0.00           C  
ATOM    206  CE1 TYR A  22      19.513  21.535  -0.451  1.00  0.00           C  
ATOM    207  CE2 TYR A  22      17.162  22.001  -0.618  1.00  0.00           C  
ATOM    208  CZ  TYR A  22      18.381  21.770  -1.223  1.00  0.00           C  
ATOM    209  OH  TYR A  22      18.478  21.772  -2.595  1.00  0.00           O  
ATOM    210  H   TYR A  22      17.291  24.581   2.426  1.00  0.00           H  
ATOM    211  HA  TYR A  22      18.272  23.034   4.765  1.00  0.00           H  
ATOM    212 1HB  TYR A  22      18.822  21.065   3.437  1.00  0.00           H  
ATOM    213 2HB  TYR A  22      17.097  21.383   3.314  1.00  0.00           H  
ATOM    214  HD1 TYR A  22      20.300  21.350   1.536  1.00  0.00           H  
ATOM    215  HD2 TYR A  22      16.101  22.183   1.238  1.00  0.00           H  
ATOM    216  HE1 TYR A  22      20.475  21.353  -0.929  1.00  0.00           H  
ATOM    217  HE2 TYR A  22      16.277  22.186  -1.227  1.00  0.00           H  
ATOM    218  HH  TYR A  22      19.387  21.597  -2.850  1.00  0.00           H  
ATOM    219  N   VAL A  23      20.670  23.080   4.000  1.00  0.00           N  
ATOM    220  CA  VAL A  23      22.050  23.530   3.810  1.00  0.00           C  
ATOM    221  C   VAL A  23      23.030  22.370   3.920  1.00  0.00           C  
ATOM    222  O   VAL A  23      22.690  21.300   4.400  1.00  0.00           O  
ATOM    223  CB  VAL A  23      22.413  24.602   4.855  1.00  0.00           C  
ATOM    224  CG1 VAL A  23      21.519  25.823   4.699  1.00  0.00           C  
ATOM    225  CG2 VAL A  23      22.293  24.021   6.256  1.00  0.00           C  
ATOM    226  H   VAL A  23      20.482  22.329   4.649  1.00  0.00           H  
ATOM    227  HA  VAL A  23      22.137  23.968   2.815  1.00  0.00           H  
ATOM    228  HB  VAL A  23      23.438  24.930   4.684  1.00  0.00           H  
ATOM    229 1HG1 VAL A  23      21.790  26.570   5.445  1.00  0.00           H  
ATOM    230 2HG1 VAL A  23      21.648  26.243   3.701  1.00  0.00           H  
ATOM    231 3HG1 VAL A  23      20.478  25.532   4.839  1.00  0.00           H  
ATOM    232 1HG2 VAL A  23      22.552  24.784   6.989  1.00  0.00           H  
ATOM    233 2HG2 VAL A  23      21.269  23.687   6.425  1.00  0.00           H  
ATOM    234 3HG2 VAL A  23      22.972  23.174   6.358  1.00  0.00           H  
ATOM    235  N   GLU A  24      24.250  22.690   3.580  1.00  0.00           N  
ATOM    236  CA  GLU A  24      25.340  21.710   3.530  1.00  0.00           C  
ATOM    237  C   GLU A  24      26.150  21.680   4.810  1.00  0.00           C  
ATOM    238  O   GLU A  24      26.540  22.730   5.310  1.00  0.00           O  
ATOM    239  CB  GLU A  24      26.269  22.009   2.351  1.00  0.00           C  
ATOM    240  CG  GLU A  24      25.619  21.852   0.983  1.00  0.00           C  
ATOM    241  CD  GLU A  24      26.563  22.147  -0.149  1.00  0.00           C  
ATOM    242  OE1 GLU A  24      27.661  22.574   0.113  1.00  0.00           O  
ATOM    243  OE2 GLU A  24      26.184  21.944  -1.279  1.00  0.00           O  
ATOM    244  H   GLU A  24      24.443  23.653   3.343  1.00  0.00           H  
ATOM    245  HA  GLU A  24      24.908  20.718   3.393  1.00  0.00           H  
ATOM    246 1HB  GLU A  24      26.640  23.031   2.430  1.00  0.00           H  
ATOM    247 2HB  GLU A  24      27.132  21.343   2.390  1.00  0.00           H  
ATOM    248 1HG  GLU A  24      25.255  20.830   0.881  1.00  0.00           H  
ATOM    249 2HG  GLU A  24      24.763  22.522   0.921  1.00  0.00           H  
ATOM    250  N   MET A  25      26.190  20.480   5.380  1.00  0.00           N  
ATOM    251  CA  MET A  25      27.020  20.130   6.550  1.00  0.00           C  
ATOM    252  C   MET A  25      28.080  19.100   6.140  1.00  0.00           C  
ATOM    253  O   MET A  25      27.930  18.370   5.160  1.00  0.00           O  
ATOM    254  CB  MET A  25      26.154  19.590   7.687  1.00  0.00           C  
ATOM    255  CG  MET A  25      25.385  18.322   7.345  1.00  0.00           C  
ATOM    256  SD  MET A  25      26.402  16.837   7.473  1.00  0.00           S  
ATOM    257  CE  MET A  25      26.615  16.724   9.247  1.00  0.00           C  
ATOM    258  H   MET A  25      25.601  19.772   4.965  1.00  0.00           H  
ATOM    259  HA  MET A  25      27.525  21.031   6.898  1.00  0.00           H  
ATOM    260 1HB  MET A  25      26.781  19.378   8.552  1.00  0.00           H  
ATOM    261 2HB  MET A  25      25.431  20.350   7.985  1.00  0.00           H  
ATOM    262 1HG  MET A  25      24.537  18.218   8.021  1.00  0.00           H  
ATOM    263 2HG  MET A  25      25.003  18.391   6.327  1.00  0.00           H  
ATOM    264 1HE  MET A  25      27.224  15.852   9.486  1.00  0.00           H  
ATOM    265 2HE  MET A  25      27.109  17.625   9.613  1.00  0.00           H  
ATOM    266 3HE  MET A  25      25.639  16.627   9.725  1.00  0.00           H  
ATOM    267  N   THR A  26      29.150  19.070   6.910  1.00  0.00           N  
ATOM    268  CA  THR A  26      30.220  18.090   6.720  1.00  0.00           C  
ATOM    269  C   THR A  26      30.210  17.190   7.950  1.00  0.00           C  
ATOM    270  O   THR A  26      30.010  17.700   9.040  1.00  0.00           O  
ATOM    271  CB  THR A  26      31.599  18.752   6.540  1.00  0.00           C  
ATOM    272  OG1 THR A  26      31.579  19.595   5.381  1.00  0.00           O  
ATOM    273  CG2 THR A  26      32.680  17.695   6.376  1.00  0.00           C  
ATOM    274  H   THR A  26      29.230  19.748   7.655  1.00  0.00           H  
ATOM    275  HA  THR A  26      30.008  17.517   5.817  1.00  0.00           H  
ATOM    276  HB  THR A  26      31.826  19.363   7.413  1.00  0.00           H  
ATOM    277  HG1 THR A  26      32.065  20.403   5.565  1.00  0.00           H  
ATOM    278 1HG2 THR A  26      33.648  18.181   6.250  1.00  0.00           H  
ATOM    279 2HG2 THR A  26      32.705  17.060   7.261  1.00  0.00           H  
ATOM    280 3HG2 THR A  26      32.464  17.087   5.499  1.00  0.00           H  
ATOM    281  N   VAL A  27      30.210  15.880   7.750  1.00  0.00           N  
ATOM    282  CA  VAL A  27      30.330  14.920   8.860  1.00  0.00           C  
ATOM    283  C   VAL A  27      31.570  14.040   8.620  1.00  0.00           C  
ATOM    284  O   VAL A  27      31.770  13.520   7.530  1.00  0.00           O  
ATOM    285  CB  VAL A  27      29.071  14.038   8.965  1.00  0.00           C  
ATOM    286  CG1 VAL A  27      28.818  13.313   7.652  1.00  0.00           C  
ATOM    287  CG2 VAL A  27      29.228  13.047  10.108  1.00  0.00           C  
ATOM    288  H   VAL A  27      30.125  15.532   6.806  1.00  0.00           H  
ATOM    289  HA  VAL A  27      30.438  15.479   9.791  1.00  0.00           H  
ATOM    290  HB  VAL A  27      28.207  14.676   9.152  1.00  0.00           H  
ATOM    291 1HG1 VAL A  27      27.925  12.695   7.744  1.00  0.00           H  
ATOM    292 2HG1 VAL A  27      28.674  14.042   6.855  1.00  0.00           H  
ATOM    293 3HG1 VAL A  27      29.673  12.680   7.415  1.00  0.00           H  
ATOM    294 1HG2 VAL A  27      28.334  12.428  10.177  1.00  0.00           H  
ATOM    295 2HG2 VAL A  27      30.095  12.413   9.924  1.00  0.00           H  
ATOM    296 3HG2 VAL A  27      29.366  13.589  11.044  1.00  0.00           H  
ATOM    297  N   GLY A  28      32.450  14.020   9.610  1.00  0.00           N  
ATOM    298  CA  GLY A  28      33.570  13.050   9.660  1.00  0.00           C  
ATOM    299  C   GLY A  28      34.940  13.630   9.330  1.00  0.00           C  
ATOM    300  O   GLY A  28      35.030  14.800   8.950  1.00  0.00           O  
ATOM    301  H   GLY A  28      32.349  14.693  10.356  1.00  0.00           H  
ATOM    302 1HA  GLY A  28      33.627  12.611  10.656  1.00  0.00           H  
ATOM    303 2HA  GLY A  28      33.378  12.236   8.961  1.00  0.00           H  
ATOM    304  N   SER A  29      35.980  12.840   9.520  1.00  0.00           N  
ATOM    305  CA  SER A  29      37.360  13.270   9.160  1.00  0.00           C  
ATOM    306  C   SER A  29      38.030  12.300   8.150  1.00  0.00           C  
ATOM    307  O   SER A  29      38.290  11.150   8.500  1.00  0.00           O  
ATOM    308  CB  SER A  29      38.213  13.370  10.410  1.00  0.00           C  
ATOM    309  OG  SER A  29      39.534  13.711  10.090  1.00  0.00           O  
ATOM    310  H   SER A  29      35.839  11.923   9.918  1.00  0.00           H  
ATOM    311  HA  SER A  29      37.305  14.253   8.690  1.00  0.00           H  
ATOM    312 1HB  SER A  29      37.792  14.121  11.078  1.00  0.00           H  
ATOM    313 2HB  SER A  29      38.198  12.417  10.937  1.00  0.00           H  
ATOM    314  HG  SER A  29      40.065  13.449  10.846  1.00  0.00           H  
ATOM    315  N   PRO A  30      38.220  12.750   6.900  1.00  0.00           N  
ATOM    316  CA  PRO A  30      37.780  14.050   6.360  1.00  0.00           C  
ATOM    317  C   PRO A  30      36.270  14.090   6.100  1.00  0.00           C  
ATOM    318  O   PRO A  30      35.620  13.070   5.960  1.00  0.00           O  
ATOM    319  CB  PRO A  30      38.574  14.162   5.054  1.00  0.00           C  
ATOM    320  CG  PRO A  30      38.773  12.749   4.625  1.00  0.00           C  
ATOM    321  CD  PRO A  30      38.956  11.989   5.912  1.00  0.00           C  
ATOM    322  HA  PRO A  30      38.061  14.848   7.063  1.00  0.00           H  
ATOM    323 1HB  PRO A  30      38.009  14.756   4.320  1.00  0.00           H  
ATOM    324 2HB  PRO A  30      39.521  14.691   5.234  1.00  0.00           H  
ATOM    325 1HG  PRO A  30      37.904  12.401   4.048  1.00  0.00           H  
ATOM    326 2HG  PRO A  30      39.646  12.673   3.961  1.00  0.00           H  
ATOM    327 1HD  PRO A  30      38.529  10.980   5.807  1.00  0.00           H  
ATOM    328 2HD  PRO A  30      40.027  11.933   6.156  1.00  0.00           H  
ATOM    329  N   PRO A  31      35.800  15.320   5.970  1.00  0.00           N  
ATOM    330  CA  PRO A  31      34.380  15.650   5.850  1.00  0.00           C  
ATOM    331  C   PRO A  31      33.700  15.080   4.600  1.00  0.00           C  
ATOM    332  O   PRO A  31      34.180  15.200   3.470  1.00  0.00           O  
ATOM    333  CB  PRO A  31      34.409  17.181   5.811  1.00  0.00           C  
ATOM    334  CG  PRO A  31      35.691  17.540   6.482  1.00  0.00           C  
ATOM    335  CD  PRO A  31      36.649  16.457   6.061  1.00  0.00           C  
ATOM    336  HA  PRO A  31      33.847  15.281   6.738  1.00  0.00           H  
ATOM    337 1HB  PRO A  31      34.359  17.532   4.770  1.00  0.00           H  
ATOM    338 2HB  PRO A  31      33.528  17.588   6.330  1.00  0.00           H  
ATOM    339 1HG  PRO A  31      36.018  18.541   6.166  1.00  0.00           H  
ATOM    340 2HG  PRO A  31      35.551  17.581   7.572  1.00  0.00           H  
ATOM    341 1HD  PRO A  31      37.097  16.720   5.091  1.00  0.00           H  
ATOM    342 2HD  PRO A  31      37.428  16.338   6.828  1.00  0.00           H  
ATOM    343  N   GLN A  32      32.640  14.330   4.880  1.00  0.00           N  
ATOM    344  CA  GLN A  32      31.650  13.920   3.880  1.00  0.00           C  
ATOM    345  C   GLN A  32      30.480  14.930   3.950  1.00  0.00           C  
ATOM    346  O   GLN A  32      30.020  15.280   5.040  1.00  0.00           O  
ATOM    347  CB  GLN A  32      31.162  12.491   4.131  1.00  0.00           C  
ATOM    348  CG  GLN A  32      32.238  11.430   3.980  1.00  0.00           C  
ATOM    349  CD  GLN A  32      31.713  10.031   4.240  1.00  0.00           C  
ATOM    350  OE1 GLN A  32      30.560   9.718   3.928  1.00  0.00           O  
ATOM    351  NE2 GLN A  32      32.556   9.180   4.814  1.00  0.00           N  
ATOM    352  H   GLN A  32      32.523  14.034   5.838  1.00  0.00           H  
ATOM    353  HA  GLN A  32      32.118  13.952   2.896  1.00  0.00           H  
ATOM    354 1HB  GLN A  32      30.756  12.417   5.140  1.00  0.00           H  
ATOM    355 2HB  GLN A  32      30.356  12.254   3.436  1.00  0.00           H  
ATOM    356 1HG  GLN A  32      32.629  11.465   2.963  1.00  0.00           H  
ATOM    357 2HG  GLN A  32      33.037  11.633   4.694  1.00  0.00           H  
ATOM    358 1HE2 GLN A  32      32.265   8.242   5.010  1.00  0.00           H  
ATOM    359 2HE2 GLN A  32      33.481   9.475   5.051  1.00  0.00           H  
ATOM    360  N   THR A  33      30.070  15.420   2.780  1.00  0.00           N  
ATOM    361  CA  THR A  33      29.050  16.490   2.650  1.00  0.00           C  
ATOM    362  C   THR A  33      27.620  15.950   2.580  1.00  0.00           C  
ATOM    363  O   THR A  33      27.370  15.030   1.810  1.00  0.00           O  
ATOM    364  CB  THR A  33      29.317  17.354   1.403  1.00  0.00           C  
ATOM    365  OG1 THR A  33      30.599  17.985   1.521  1.00  0.00           O  
ATOM    366  CG2 THR A  33      28.243  18.420   1.253  1.00  0.00           C  
ATOM    367  H   THR A  33      30.485  15.032   1.945  1.00  0.00           H  
ATOM    368  HA  THR A  33      29.105  17.130   3.531  1.00  0.00           H  
ATOM    369  HB  THR A  33      29.319  16.721   0.516  1.00  0.00           H  
ATOM    370  HG1 THR A  33      30.728  18.277   2.427  1.00  0.00           H  
ATOM    371 1HG2 THR A  33      28.447  19.020   0.367  1.00  0.00           H  
ATOM    372 2HG2 THR A  33      27.268  17.943   1.152  1.00  0.00           H  
ATOM    373 3HG2 THR A  33      28.242  19.062   2.133  1.00  0.00           H  
ATOM    374  N   LEU A  34      26.720  16.580   3.330  1.00  0.00           N  
ATOM    375  CA  LEU A  34      25.260  16.290   3.250  1.00  0.00           C  
ATOM    376  C   LEU A  34      24.440  17.580   3.200  1.00  0.00           C  
ATOM    377  O   LEU A  34      24.810  18.590   3.790  1.00  0.00           O  
ATOM    378  CB  LEU A  34      24.810  15.450   4.452  1.00  0.00           C  
ATOM    379  CG  LEU A  34      25.387  14.030   4.525  1.00  0.00           C  
ATOM    380  CD1 LEU A  34      26.725  14.062   5.251  1.00  0.00           C  
ATOM    381  CD2 LEU A  34      24.401  13.117   5.236  1.00  0.00           C  
ATOM    382  H   LEU A  34      27.047  17.282   3.978  1.00  0.00           H  
ATOM    383  HA  LEU A  34      25.070  15.723   2.339  1.00  0.00           H  
ATOM    384 1HB  LEU A  34      25.094  15.970   5.365  1.00  0.00           H  
ATOM    385 2HB  LEU A  34      23.724  15.365   4.430  1.00  0.00           H  
ATOM    386  HG  LEU A  34      25.564  13.657   3.515  1.00  0.00           H  
ATOM    387 1HD1 LEU A  34      27.136  13.054   5.302  1.00  0.00           H  
ATOM    388 2HD1 LEU A  34      27.418  14.707   4.710  1.00  0.00           H  
ATOM    389 3HD1 LEU A  34      26.583  14.448   6.260  1.00  0.00           H  
ATOM    390 1HD2 LEU A  34      24.811  12.108   5.287  1.00  0.00           H  
ATOM    391 2HD2 LEU A  34      24.224  13.488   6.246  1.00  0.00           H  
ATOM    392 3HD2 LEU A  34      23.460  13.099   4.686  1.00  0.00           H  
ATOM    393  N   ASN A  35      23.280  17.470   2.570  1.00  0.00           N  
ATOM    394  CA  ASN A  35      22.230  18.490   2.600  1.00  0.00           C  
ATOM    395  C   ASN A  35      21.190  18.100   3.660  1.00  0.00           C  
ATOM    396  O   ASN A  35      20.690  16.980   3.680  1.00  0.00           O  
ATOM    397  CB  ASN A  35      21.589  18.658   1.235  1.00  0.00           C  
ATOM    398  CG  ASN A  35      22.545  19.205   0.211  1.00  0.00           C  
ATOM    399  OD1 ASN A  35      23.117  20.285   0.393  1.00  0.00           O  
ATOM    400  ND2 ASN A  35      22.728  18.479  -0.863  1.00  0.00           N  
ATOM    401  H   ASN A  35      23.128  16.623   2.041  1.00  0.00           H  
ATOM    402  HA  ASN A  35      22.680  19.442   2.887  1.00  0.00           H  
ATOM    403 1HB  ASN A  35      21.214  17.694   0.887  1.00  0.00           H  
ATOM    404 2HB  ASN A  35      20.735  19.332   1.314  1.00  0.00           H  
ATOM    405 1HD2 ASN A  35      23.353  18.793  -1.578  1.00  0.00           H  
ATOM    406 2HD2 ASN A  35      22.243  17.611  -0.968  1.00  0.00           H  
ATOM    407  N   ILE A  36      21.010  18.950   4.660  1.00  0.00           N  
ATOM    408  CA  ILE A  36      20.030  18.650   5.730  1.00  0.00           C  
ATOM    409  C   ILE A  36      19.010  19.780   5.880  1.00  0.00           C  
ATOM    410  O   ILE A  36      19.370  20.920   5.660  1.00  0.00           O  
ATOM    411  CB  ILE A  36      20.734  18.420   7.080  1.00  0.00           C  
ATOM    412  CG1 ILE A  36      21.471  19.688   7.520  1.00  0.00           C  
ATOM    413  CG2 ILE A  36      21.697  17.247   6.984  1.00  0.00           C  
ATOM    414  CD1 ILE A  36      20.627  20.628   8.350  1.00  0.00           C  
ATOM    415  H   ILE A  36      21.538  19.810   4.703  1.00  0.00           H  
ATOM    416  HA  ILE A  36      19.495  17.739   5.463  1.00  0.00           H  
ATOM    417  HB  ILE A  36      19.990  18.206   7.846  1.00  0.00           H  
ATOM    418 1HG1 ILE A  36      22.350  19.414   8.103  1.00  0.00           H  
ATOM    419 2HG1 ILE A  36      21.819  20.230   6.641  1.00  0.00           H  
ATOM    420 1HG2 ILE A  36      22.186  17.099   7.947  1.00  0.00           H  
ATOM    421 2HG2 ILE A  36      21.147  16.346   6.715  1.00  0.00           H  
ATOM    422 3HG2 ILE A  36      22.449  17.454   6.223  1.00  0.00           H  
ATOM    423 1HD1 ILE A  36      21.217  21.503   8.623  1.00  0.00           H  
ATOM    424 2HD1 ILE A  36      19.758  20.944   7.771  1.00  0.00           H  
ATOM    425 3HD1 ILE A  36      20.296  20.118   9.253  1.00  0.00           H  
ATOM    426  N   LEU A  37      17.750  19.440   6.140  1.00  0.00           N  
ATOM    427  CA  LEU A  37      16.700  20.410   6.560  1.00  0.00           C  
ATOM    428  C   LEU A  37      17.030  20.900   7.960  1.00  0.00           C  
ATOM    429  O   LEU A  37      17.250  20.130   8.890  1.00  0.00           O  
ATOM    430  CB  LEU A  37      15.306  19.770   6.546  1.00  0.00           C  
ATOM    431  CG  LEU A  37      14.784  19.342   5.169  1.00  0.00           C  
ATOM    432  CD1 LEU A  37      13.456  18.616   5.331  1.00  0.00           C  
ATOM    433  CD2 LEU A  37      14.632  20.568   4.280  1.00  0.00           C  
ATOM    434  H   LEU A  37      17.508  18.464   6.042  1.00  0.00           H  
ATOM    435  HA  LEU A  37      16.698  21.243   5.858  1.00  0.00           H  
ATOM    436 1HB  LEU A  37      15.323  18.886   7.182  1.00  0.00           H  
ATOM    437 2HB  LEU A  37      14.593  20.480   6.965  1.00  0.00           H  
ATOM    438  HG  LEU A  37      15.490  18.648   4.711  1.00  0.00           H  
ATOM    439 1HD1 LEU A  37      13.085  18.312   4.352  1.00  0.00           H  
ATOM    440 2HD1 LEU A  37      13.598  17.733   5.955  1.00  0.00           H  
ATOM    441 3HD1 LEU A  37      12.733  19.281   5.802  1.00  0.00           H  
ATOM    442 1HD2 LEU A  37      14.261  20.264   3.301  1.00  0.00           H  
ATOM    443 2HD2 LEU A  37      13.925  21.262   4.736  1.00  0.00           H  
ATOM    444 3HD2 LEU A  37      15.599  21.058   4.167  1.00  0.00           H  
ATOM    445  N   VAL A  38      17.180  22.220   8.050  1.00  0.00           N  
ATOM    446  CA  VAL A  38      17.330  22.860   9.360  1.00  0.00           C  
ATOM    447  C   VAL A  38      15.950  23.060   9.980  1.00  0.00           C  
ATOM    448  O   VAL A  38      15.190  23.940   9.560  1.00  0.00           O  
ATOM    449  CB  VAL A  38      18.045  24.218   9.231  1.00  0.00           C  
ATOM    450  CG1 VAL A  38      18.168  24.887  10.592  1.00  0.00           C  
ATOM    451  CG2 VAL A  38      19.416  24.023   8.600  1.00  0.00           C  
ATOM    452  H   VAL A  38      17.192  22.793   7.218  1.00  0.00           H  
ATOM    453  HA  VAL A  38      17.934  22.211   9.995  1.00  0.00           H  
ATOM    454  HB  VAL A  38      17.445  24.876   8.602  1.00  0.00           H  
ATOM    455 1HG1 VAL A  38      18.676  25.845  10.481  1.00  0.00           H  
ATOM    456 2HG1 VAL A  38      17.174  25.049  11.008  1.00  0.00           H  
ATOM    457 3HG1 VAL A  38      18.744  24.247  11.261  1.00  0.00           H  
ATOM    458 1HG2 VAL A  38      19.915  24.987   8.511  1.00  0.00           H  
ATOM    459 2HG2 VAL A  38      20.014  23.360   9.225  1.00  0.00           H  
ATOM    460 3HG2 VAL A  38      19.301  23.581   7.610  1.00  0.00           H  
ATOM    461  N   ASP A  39      15.660  22.200  10.940  1.00  0.00           N  
ATOM    462  CA  ASP A  39      14.280  21.940  11.370  1.00  0.00           C  
ATOM    463  C   ASP A  39      14.090  22.240  12.850  1.00  0.00           C  
ATOM    464  O   ASP A  39      14.450  21.430  13.690  1.00  0.00           O  
ATOM    465  CB  ASP A  39      13.894  20.485  11.091  1.00  0.00           C  
ATOM    466  CG  ASP A  39      12.447  20.177  11.451  1.00  0.00           C  
ATOM    467  OD1 ASP A  39      11.671  21.098  11.549  1.00  0.00           O  
ATOM    468  OD2 ASP A  39      12.131  19.024  11.623  1.00  0.00           O  
ATOM    469  H   ASP A  39      16.417  21.707  11.391  1.00  0.00           H  
ATOM    470  HA  ASP A  39      13.613  22.591  10.804  1.00  0.00           H  
ATOM    471 1HB  ASP A  39      14.046  20.264  10.035  1.00  0.00           H  
ATOM    472 2HB  ASP A  39      14.544  19.821  11.661  1.00  0.00           H  
ATOM    473  N   THR A  40      13.330  23.290  13.110  1.00  0.00           N  
ATOM    474  CA  THR A  40      12.960  23.690  14.480  1.00  0.00           C  
ATOM    475  C   THR A  40      11.780  22.920  15.100  1.00  0.00           C  
ATOM    476  O   THR A  40      11.530  23.070  16.290  1.00  0.00           O  
ATOM    477  CB  THR A  40      12.634  25.195  14.516  1.00  0.00           C  
ATOM    478  OG1 THR A  40      11.537  25.470  13.635  1.00  0.00           O  
ATOM    479  CG2 THR A  40      13.843  26.012  14.086  1.00  0.00           C  
ATOM    480  H   THR A  40      12.993  23.836  12.330  1.00  0.00           H  
ATOM    481  HA  THR A  40      13.807  23.495  15.138  1.00  0.00           H  
ATOM    482  HB  THR A  40      12.351  25.482  15.528  1.00  0.00           H  
ATOM    483  HG1 THR A  40      10.811  25.847  14.137  1.00  0.00           H  
ATOM    484 1HG2 THR A  40      13.594  27.073  14.117  1.00  0.00           H  
ATOM    485 2HG2 THR A  40      14.675  25.814  14.760  1.00  0.00           H  
ATOM    486 3HG2 THR A  40      14.125  25.737  13.070  1.00  0.00           H  
ATOM    487  N   GLY A  41      11.190  21.970  14.350  1.00  0.00           N  
ATOM    488  CA  GLY A  41      10.110  21.090  14.850  1.00  0.00           C  
ATOM    489  C   GLY A  41      10.510  19.660  15.250  1.00  0.00           C  
ATOM    490  O   GLY A  41       9.670  18.800  15.500  1.00  0.00           O  
ATOM    491  H   GLY A  41      11.511  21.863  13.398  1.00  0.00           H  
ATOM    492 1HA  GLY A  41       9.648  21.543  15.727  1.00  0.00           H  
ATOM    493 2HA  GLY A  41       9.335  20.998  14.090  1.00  0.00           H  
ATOM    494  N   SER A  42      11.810  19.390  15.240  1.00  0.00           N  
ATOM    495  CA  SER A  42      12.400  18.110  15.660  1.00  0.00           C  
ATOM    496  C   SER A  42      13.790  18.400  16.230  1.00  0.00           C  
ATOM    497  O   SER A  42      14.180  19.560  16.210  1.00  0.00           O  
ATOM    498  CB  SER A  42      12.492  17.142  14.497  1.00  0.00           C  
ATOM    499  OG  SER A  42      13.409  17.594  13.538  1.00  0.00           O  
ATOM    500  H   SER A  42      12.418  20.130  14.918  1.00  0.00           H  
ATOM    501  HA  SER A  42      11.759  17.668  16.424  1.00  0.00           H  
ATOM    502 1HB  SER A  42      12.798  16.162  14.863  1.00  0.00           H  
ATOM    503 2HB  SER A  42      11.510  17.028  14.040  1.00  0.00           H  
ATOM    504  HG  SER A  42      12.885  17.998  12.842  1.00  0.00           H  
ATOM    505  N   SER A  43      14.450  17.410  16.840  1.00  0.00           N  
ATOM    506  CA  SER A  43      15.700  17.630  17.590  1.00  0.00           C  
ATOM    507  C   SER A  43      16.840  16.670  17.260  1.00  0.00           C  
ATOM    508  O   SER A  43      17.920  16.770  17.830  1.00  0.00           O  
ATOM    509  CB  SER A  43      15.410  17.543  19.076  1.00  0.00           C  
ATOM    510  OG  SER A  43      14.511  18.542  19.471  1.00  0.00           O  
ATOM    511  H   SER A  43      14.070  16.476  16.780  1.00  0.00           H  
ATOM    512  HA  SER A  43      16.074  18.627  17.354  1.00  0.00           H  
ATOM    513 1HB  SER A  43      14.995  16.563  19.309  1.00  0.00           H  
ATOM    514 2HB  SER A  43      16.340  17.645  19.634  1.00  0.00           H  
ATOM    515  HG  SER A  43      14.379  18.421  20.415  1.00  0.00           H  
ATOM    516  N   ASN A  44      16.630  15.790  16.290  1.00  0.00           N  
ATOM    517  CA  ASN A  44      17.650  14.800  15.910  1.00  0.00           C  
ATOM    518  C   ASN A  44      18.370  15.200  14.640  1.00  0.00           C  
ATOM    519  O   ASN A  44      17.760  15.720  13.700  1.00  0.00           O  
ATOM    520  CB  ASN A  44      17.032  13.423  15.749  1.00  0.00           C  
ATOM    521  CG  ASN A  44      16.516  12.866  17.046  1.00  0.00           C  
ATOM    522  OD1 ASN A  44      15.337  13.030  17.381  1.00  0.00           O  
ATOM    523  ND2 ASN A  44      17.375  12.211  17.784  1.00  0.00           N  
ATOM    524  H   ASN A  44      15.747  15.800  15.800  1.00  0.00           H  
ATOM    525  HA  ASN A  44      18.399  14.752  16.703  1.00  0.00           H  
ATOM    526 1HB  ASN A  44      16.209  13.475  15.035  1.00  0.00           H  
ATOM    527 2HB  ASN A  44      17.775  12.736  15.342  1.00  0.00           H  
ATOM    528 1HD2 ASN A  44      17.087  11.818  18.658  1.00  0.00           H  
ATOM    529 2HD2 ASN A  44      18.319  12.103  17.474  1.00  0.00           H  
ATOM    530  N   PHE A  45      19.630  14.780  14.600  1.00  0.00           N  
ATOM    531  CA  PHE A  45      20.440  14.870  13.390  1.00  0.00           C  
ATOM    532  C   PHE A  45      20.590  13.450  12.880  1.00  0.00           C  
ATOM    533  O   PHE A  45      20.910  12.520  13.610  1.00  0.00           O  
ATOM    534  CB  PHE A  45      21.808  15.498  13.662  1.00  0.00           C  
ATOM    535  CG  PHE A  45      22.686  15.589  12.446  1.00  0.00           C  
ATOM    536  CD1 PHE A  45      22.842  16.793  11.775  1.00  0.00           C  
ATOM    537  CD2 PHE A  45      23.356  14.472  11.971  1.00  0.00           C  
ATOM    538  CE1 PHE A  45      23.649  16.878  10.656  1.00  0.00           C  
ATOM    539  CE2 PHE A  45      24.164  14.555  10.854  1.00  0.00           C  
ATOM    540  CZ  PHE A  45      24.310  15.759  10.195  1.00  0.00           C  
ATOM    541  H   PHE A  45      20.037  14.386  15.436  1.00  0.00           H  
ATOM    542  HA  PHE A  45      19.918  15.502  12.670  1.00  0.00           H  
ATOM    543 1HB  PHE A  45      21.674  16.503  14.061  1.00  0.00           H  
ATOM    544 2HB  PHE A  45      22.333  14.914  14.417  1.00  0.00           H  
ATOM    545  HD1 PHE A  45      22.320  17.678  12.140  1.00  0.00           H  
ATOM    546  HD2 PHE A  45      23.240  13.521  12.490  1.00  0.00           H  
ATOM    547  HE1 PHE A  45      23.763  17.830  10.138  1.00  0.00           H  
ATOM    548  HE2 PHE A  45      24.685  13.669  10.491  1.00  0.00           H  
ATOM    549  HZ  PHE A  45      24.945  15.825   9.313  1.00  0.00           H  
ATOM    550  N   ALA A  46      20.300  13.290  11.610  1.00  0.00           N  
ATOM    551  CA  ALA A  46      20.610  12.020  10.940  1.00  0.00           C  
ATOM    552  C   ALA A  46      20.870  12.230   9.460  1.00  0.00           C  
ATOM    553  O   ALA A  46      20.340  13.170   8.870  1.00  0.00           O  
ATOM    554  CB  ALA A  46      19.479  11.021  11.135  1.00  0.00           C  
ATOM    555  H   ALA A  46      19.864  14.032  11.081  1.00  0.00           H  
ATOM    556  HA  ALA A  46      21.518  11.614  11.387  1.00  0.00           H  
ATOM    557 1HB  ALA A  46      19.728  10.087  10.631  1.00  0.00           H  
ATOM    558 2HB  ALA A  46      19.339  10.833  12.200  1.00  0.00           H  
ATOM    559 3HB  ALA A  46      18.560  11.425  10.715  1.00  0.00           H  
ATOM    560  N   VAL A  47      21.680  11.350   8.910  1.00  0.00           N  
ATOM    561  CA  VAL A  47      21.960  11.290   7.460  1.00  0.00           C  
ATOM    562  C   VAL A  47      21.840   9.840   6.950  1.00  0.00           C  
ATOM    563  O   VAL A  47      21.860   8.910   7.760  1.00  0.00           O  
ATOM    564  CB  VAL A  47      23.372  11.826   7.159  1.00  0.00           C  
ATOM    565  CG1 VAL A  47      23.494  13.279   7.593  1.00  0.00           C  
ATOM    566  CG2 VAL A  47      24.413  10.965   7.858  1.00  0.00           C  
ATOM    567  H   VAL A  47      22.127  10.686   9.525  1.00  0.00           H  
ATOM    568  HA  VAL A  47      21.232  11.915   6.941  1.00  0.00           H  
ATOM    569  HB  VAL A  47      23.540  11.798   6.082  1.00  0.00           H  
ATOM    570 1HG1 VAL A  47      24.498  13.642   7.373  1.00  0.00           H  
ATOM    571 2HG1 VAL A  47      22.764  13.883   7.054  1.00  0.00           H  
ATOM    572 3HG1 VAL A  47      23.308  13.356   8.665  1.00  0.00           H  
ATOM    573 1HG2 VAL A  47      25.409  11.350   7.640  1.00  0.00           H  
ATOM    574 2HG2 VAL A  47      24.242  10.990   8.935  1.00  0.00           H  
ATOM    575 3HG2 VAL A  47      24.335   9.938   7.501  1.00  0.00           H  
ATOM    576  N   GLY A  48      21.680   9.600   5.650  1.00  0.00           N  
ATOM    577  CA  GLY A  48      21.700   8.240   5.110  1.00  0.00           C  
ATOM    578  C   GLY A  48      23.110   7.660   5.260  1.00  0.00           C  
ATOM    579  O   GLY A  48      24.100   8.370   5.440  1.00  0.00           O  
ATOM    580  H   GLY A  48      21.541  10.377   5.020  1.00  0.00           H  
ATOM    581 1HA  GLY A  48      20.972   7.627   5.641  1.00  0.00           H  
ATOM    582 2HA  GLY A  48      21.400   8.260   4.063  1.00  0.00           H  
ATOM    583  N   ALA A  49      23.150   6.360   5.450  1.00  0.00           N  
ATOM    584  CA  ALA A  49      24.450   5.660   5.530  1.00  0.00           C  
ATOM    585  C   ALA A  49      24.510   4.470   4.570  1.00  0.00           C  
ATOM    586  O   ALA A  49      23.520   4.070   3.980  1.00  0.00           O  
ATOM    587  CB  ALA A  49      24.717   5.194   6.954  1.00  0.00           C  
ATOM    588  H   ALA A  49      22.297   5.827   5.543  1.00  0.00           H  
ATOM    589  HA  ALA A  49      25.231   6.362   5.237  1.00  0.00           H  
ATOM    590 1HB  ALA A  49      25.678   4.681   6.995  1.00  0.00           H  
ATOM    591 2HB  ALA A  49      24.737   6.056   7.621  1.00  0.00           H  
ATOM    592 3HB  ALA A  49      23.928   4.512   7.267  1.00  0.00           H  
ATOM    593  N   ALA A  50      25.730   3.960   4.440  1.00  0.00           N  
ATOM    594  CA  ALA A  50      26.050   2.800   3.580  1.00  0.00           C  
ATOM    595  C   ALA A  50      25.350   1.490   4.040  1.00  0.00           C  
ATOM    596  O   ALA A  50      25.250   0.490   3.330  1.00  0.00           O  
ATOM    597  CB  ALA A  50      27.557   2.597   3.533  1.00  0.00           C  
ATOM    598  H   ALA A  50      26.471   4.402   4.966  1.00  0.00           H  
ATOM    599  HA  ALA A  50      25.685   3.013   2.575  1.00  0.00           H  
ATOM    600 1HB  ALA A  50      27.790   1.741   2.899  1.00  0.00           H  
ATOM    601 2HB  ALA A  50      28.033   3.489   3.127  1.00  0.00           H  
ATOM    602 3HB  ALA A  50      27.931   2.413   4.540  1.00  0.00           H  
ATOM    603  N   PRO A  51      24.790   1.530   5.240  1.00  0.00           N  
ATOM    604  CA  PRO A  51      23.970   0.460   5.810  1.00  0.00           C  
ATOM    605  C   PRO A  51      22.520   0.500   5.290  1.00  0.00           C  
ATOM    606  O   PRO A  51      21.700  -0.330   5.660  1.00  0.00           O  
ATOM    607  CB  PRO A  51      24.038   0.751   7.313  1.00  0.00           C  
ATOM    608  CG  PRO A  51      25.202   1.672   7.454  1.00  0.00           C  
ATOM    609  CD  PRO A  51      25.215   2.458   6.170  1.00  0.00           C  
ATOM    610  HA  PRO A  51      24.427  -0.512   5.573  1.00  0.00           H  
ATOM    611 1HB  PRO A  51      23.094   1.201   7.652  1.00  0.00           H  
ATOM    612 2HB  PRO A  51      24.167  -0.187   7.872  1.00  0.00           H  
ATOM    613 1HG  PRO A  51      25.074   2.312   8.340  1.00  0.00           H  
ATOM    614 2HG  PRO A  51      26.126   1.096   7.608  1.00  0.00           H  
ATOM    615 1HD  PRO A  51      24.538   3.320   6.259  1.00  0.00           H  
ATOM    616 2HD  PRO A  51      26.241   2.791   5.954  1.00  0.00           H  
ATOM    617  N   HIS A  52      15.270   5.570  -1.140  1.00  0.00           N  
ATOM    618  CA  HIS A  52      15.730   6.890  -0.690  1.00  0.00           C  
ATOM    619  C   HIS A  52      17.250   6.960  -0.470  1.00  0.00           C  
ATOM    620  O   HIS A  52      17.890   7.860  -1.000  1.00  0.00           O  
ATOM    621  CB  HIS A  52      15.014   7.282   0.606  1.00  0.00           C  
ATOM    622  CG  HIS A  52      13.542   7.499   0.439  1.00  0.00           C  
ATOM    623  ND1 HIS A  52      12.767   8.115   1.399  1.00  0.00           N  
ATOM    624  CD2 HIS A  52      12.704   7.181  -0.575  1.00  0.00           C  
ATOM    625  CE1 HIS A  52      11.514   8.168   0.981  1.00  0.00           C  
ATOM    626  NE2 HIS A  52      11.450   7.607  -0.213  1.00  0.00           N  
ATOM    627  H   HIS A  52      14.523   5.514  -1.817  1.00  0.00           H  
ATOM    628  HA  HIS A  52      15.496   7.635  -1.450  1.00  0.00           H  
ATOM    629 1HB  HIS A  52      15.161   6.502   1.354  1.00  0.00           H  
ATOM    630 2HB  HIS A  52      15.451   8.199   1.000  1.00  0.00           H  
ATOM    631  HD2 HIS A  52      12.973   6.679  -1.505  1.00  0.00           H  
ATOM    632  HE1 HIS A  52      10.677   8.600   1.528  1.00  0.00           H  
ATOM    633  HE2 HIS A  52      10.616   7.506  -0.774  1.00  0.00           H  
ATOM    634  N   PRO A  53      17.820   5.870   0.030  1.00  0.00           N  
ATOM    635  CA  PRO A  53      19.270   5.730   0.230  1.00  0.00           C  
ATOM    636  C   PRO A  53      20.070   5.520  -1.060  1.00  0.00           C  
ATOM    637  O   PRO A  53      21.230   5.890  -1.120  1.00  0.00           O  
ATOM    638  CB  PRO A  53      19.354   4.496   1.134  1.00  0.00           C  
ATOM    639  CG  PRO A  53      17.995   4.392   1.738  1.00  0.00           C  
ATOM    640  CD  PRO A  53      17.069   4.892   0.662  1.00  0.00           C  
ATOM    641  HA  PRO A  53      19.653   6.627   0.739  1.00  0.00           H  
ATOM    642 1HB  PRO A  53      19.627   3.612   0.540  1.00  0.00           H  
ATOM    643 2HB  PRO A  53      20.146   4.634   1.886  1.00  0.00           H  
ATOM    644 1HG  PRO A  53      17.787   3.351   2.026  1.00  0.00           H  
ATOM    645 2HG  PRO A  53      17.941   4.993   2.657  1.00  0.00           H  
ATOM    646 1HD  PRO A  53      16.804   4.063  -0.010  1.00  0.00           H  
ATOM    647 2HD  PRO A  53      16.167   5.320   1.125  1.00  0.00           H  
ATOM    648  N   PHE A  54      19.400   5.190  -2.160  1.00  0.00           N  
ATOM    649  CA  PHE A  54      20.120   4.890  -3.420  1.00  0.00           C  
ATOM    650  C   PHE A  54      20.420   6.130  -4.270  1.00  0.00           C  
ATOM    651  O   PHE A  54      21.350   6.130  -5.060  1.00  0.00           O  
ATOM    652  CB  PHE A  54      19.311   3.900  -4.260  1.00  0.00           C  
ATOM    653  CG  PHE A  54      19.245   2.519  -3.673  1.00  0.00           C  
ATOM    654  CD1 PHE A  54      18.158   2.128  -2.906  1.00  0.00           C  
ATOM    655  CD2 PHE A  54      20.269   1.609  -3.886  1.00  0.00           C  
ATOM    656  CE1 PHE A  54      18.096   0.857  -2.365  1.00  0.00           C  
ATOM    657  CE2 PHE A  54      20.209   0.338  -3.348  1.00  0.00           C  
ATOM    658  CZ  PHE A  54      19.121  -0.037  -2.586  1.00  0.00           C  
ATOM    659  H   PHE A  54      18.391   5.141  -2.146  1.00  0.00           H  
ATOM    660  HA  PHE A  54      21.081   4.439  -3.170  1.00  0.00           H  
ATOM    661 1HB  PHE A  54      18.293   4.269  -4.377  1.00  0.00           H  
ATOM    662 2HB  PHE A  54      19.748   3.826  -5.255  1.00  0.00           H  
ATOM    663  HD1 PHE A  54      17.346   2.835  -2.732  1.00  0.00           H  
ATOM    664  HD2 PHE A  54      21.129   1.906  -4.488  1.00  0.00           H  
ATOM    665  HE1 PHE A  54      17.236   0.563  -1.764  1.00  0.00           H  
ATOM    666  HE2 PHE A  54      21.021  -0.368  -3.523  1.00  0.00           H  
ATOM    667  HZ  PHE A  54      19.074  -1.038  -2.159  1.00  0.00           H  
ATOM    668  N   LEU A  55      19.630   7.180  -4.010  1.00  0.00           N  
ATOM    669  CA  LEU A  55      19.700   8.480  -4.720  1.00  0.00           C  
ATOM    670  C   LEU A  55      20.030   9.720  -3.860  1.00  0.00           C  
ATOM    671  O   LEU A  55      19.880  10.860  -4.290  1.00  0.00           O  
ATOM    672  CB  LEU A  55      18.362   8.727  -5.429  1.00  0.00           C  
ATOM    673  CG  LEU A  55      17.996   7.722  -6.528  1.00  0.00           C  
ATOM    674  CD1 LEU A  55      16.579   7.995  -7.014  1.00  0.00           C  
ATOM    675  CD2 LEU A  55      18.996   7.830  -7.669  1.00  0.00           C  
ATOM    676  H   LEU A  55      18.947   7.056  -3.276  1.00  0.00           H  
ATOM    677  HA  LEU A  55      20.498   8.428  -5.459  1.00  0.00           H  
ATOM    678 1HB  LEU A  55      17.567   8.710  -4.685  1.00  0.00           H  
ATOM    679 2HB  LEU A  55      18.387   9.719  -5.881  1.00  0.00           H  
ATOM    680  HG  LEU A  55      18.019   6.711  -6.119  1.00  0.00           H  
ATOM    681 1HD1 LEU A  55      16.319   7.280  -7.795  1.00  0.00           H  
ATOM    682 2HD1 LEU A  55      15.882   7.892  -6.182  1.00  0.00           H  
ATOM    683 3HD1 LEU A  55      16.521   9.006  -7.415  1.00  0.00           H  
ATOM    684 1HD2 LEU A  55      18.736   7.114  -8.450  1.00  0.00           H  
ATOM    685 2HD2 LEU A  55      18.973   8.839  -8.079  1.00  0.00           H  
ATOM    686 3HD2 LEU A  55      19.998   7.612  -7.297  1.00  0.00           H  
ATOM    687  N   HIS A  56      20.570   9.460  -2.680  1.00  0.00           N  
ATOM    688  CA  HIS A  56      21.040  10.490  -1.760  1.00  0.00           C  
ATOM    689  C   HIS A  56      22.440  10.100  -1.280  1.00  0.00           C  
ATOM    690  O   HIS A  56      22.940   9.020  -1.560  1.00  0.00           O  
ATOM    691  CB  HIS A  56      20.090  10.653  -0.569  1.00  0.00           C  
ATOM    692  CG  HIS A  56      18.718  11.114  -0.953  1.00  0.00           C  
ATOM    693  ND1 HIS A  56      17.776  10.269  -1.502  1.00  0.00           N  
ATOM    694  CD2 HIS A  56      18.129  12.330  -0.869  1.00  0.00           C  
ATOM    695  CE1 HIS A  56      16.666  10.947  -1.738  1.00  0.00           C  
ATOM    696  NE2 HIS A  56      16.855  12.198  -1.363  1.00  0.00           N  
ATOM    697  H   HIS A  56      20.655   8.489  -2.416  1.00  0.00           H  
ATOM    698  HA  HIS A  56      21.087  11.447  -2.279  1.00  0.00           H  
ATOM    699 1HB  HIS A  56      19.996   9.702  -0.045  1.00  0.00           H  
ATOM    700 2HB  HIS A  56      20.507  11.374   0.133  1.00  0.00           H  
ATOM    701  HD1 HIS A  56      17.871   9.281  -1.629  1.00  0.00           H  
ATOM    702  HD2 HIS A  56      18.477  13.297  -0.506  1.00  0.00           H  
ATOM    703  HE1 HIS A  56      15.797  10.454  -2.173  1.00  0.00           H  
ATOM    704  N   ARG A  57      23.110  11.070  -0.680  1.00  0.00           N  
ATOM    705  CA  ARG A  57      24.490  10.900  -0.190  1.00  0.00           C  
ATOM    706  C   ARG A  57      24.490  10.020   1.070  1.00  0.00           C  
ATOM    707  O   ARG A  57      23.680  10.220   1.970  1.00  0.00           O  
ATOM    708  CB  ARG A  57      25.127  12.245   0.125  1.00  0.00           C  
ATOM    709  CG  ARG A  57      25.254  13.187  -1.062  1.00  0.00           C  
ATOM    710  CD  ARG A  57      26.302  12.735  -2.012  1.00  0.00           C  
ATOM    711  NE  ARG A  57      26.504  13.689  -3.090  1.00  0.00           N  
ATOM    712  CZ  ARG A  57      27.379  13.527  -4.102  1.00  0.00           C  
ATOM    713  NH1 ARG A  57      28.124  12.445  -4.159  1.00  0.00           N  
ATOM    714  NH2 ARG A  57      27.489  14.455  -5.037  1.00  0.00           N  
ATOM    715  H   ARG A  57      22.650  11.961  -0.556  1.00  0.00           H  
ATOM    716  HA  ARG A  57      25.077  10.416  -0.971  1.00  0.00           H  
ATOM    717 1HB  ARG A  57      24.542  12.755   0.889  1.00  0.00           H  
ATOM    718 2HB  ARG A  57      26.127  12.088   0.530  1.00  0.00           H  
ATOM    719 1HG  ARG A  57      24.304  13.230  -1.595  1.00  0.00           H  
ATOM    720 2HG  ARG A  57      25.518  14.184  -0.709  1.00  0.00           H  
ATOM    721 1HD  ARG A  57      27.246  12.615  -1.482  1.00  0.00           H  
ATOM    722 2HD  ARG A  57      26.009  11.782  -2.451  1.00  0.00           H  
ATOM    723  HE  ARG A  57      25.949  14.535  -3.080  1.00  0.00           H  
ATOM    724 1HH1 ARG A  57      28.040  11.735  -3.445  1.00  0.00           H  
ATOM    725 2HH1 ARG A  57      28.780  12.323  -4.917  1.00  0.00           H  
ATOM    726 1HH2 ARG A  57      26.916  15.287  -4.992  1.00  0.00           H  
ATOM    727 2HH2 ARG A  57      28.144  14.333  -5.794  1.00  0.00           H  
ATOM    728  N   TYR A  58      25.440   9.100   1.110  1.00  0.00           N  
ATOM    729  CA  TYR A  58      25.490   8.060   2.130  1.00  0.00           C  
ATOM    730  C   TYR A  58      26.810   8.150   2.900  1.00  0.00           C  
ATOM    731  O   TYR A  58      27.870   8.260   2.300  1.00  0.00           O  
ATOM    732  CB  TYR A  58      25.323   6.675   1.501  1.00  0.00           C  
ATOM    733  CG  TYR A  58      23.977   6.461   0.844  1.00  0.00           C  
ATOM    734  CD1 TYR A  58      23.669   7.121  -0.336  1.00  0.00           C  
ATOM    735  CD2 TYR A  58      23.052   5.605   1.422  1.00  0.00           C  
ATOM    736  CE1 TYR A  58      22.439   6.926  -0.936  1.00  0.00           C  
ATOM    737  CE2 TYR A  58      21.823   5.409   0.822  1.00  0.00           C  
ATOM    738  CZ  TYR A  58      21.516   6.066  -0.352  1.00  0.00           C  
ATOM    739  OH  TYR A  58      20.292   5.872  -0.949  1.00  0.00           O  
ATOM    740  H   TYR A  58      26.157   9.127   0.399  1.00  0.00           H  
ATOM    741  HA  TYR A  58      24.671   8.223   2.831  1.00  0.00           H  
ATOM    742 1HB  TYR A  58      26.098   6.521   0.748  1.00  0.00           H  
ATOM    743 2HB  TYR A  58      25.454   5.910   2.265  1.00  0.00           H  
ATOM    744  HD1 TYR A  58      24.396   7.795  -0.790  1.00  0.00           H  
ATOM    745  HD2 TYR A  58      23.294   5.087   2.350  1.00  0.00           H  
ATOM    746  HE1 TYR A  58      22.197   7.445  -1.863  1.00  0.00           H  
ATOM    747  HE2 TYR A  58      21.095   4.737   1.277  1.00  0.00           H  
ATOM    748  HH  TYR A  58      20.241   6.398  -1.750  1.00  0.00           H  
ATOM    749  N   TYR A  59      26.660   8.310   4.220  1.00  0.00           N  
ATOM    750  CA  TYR A  59      27.790   8.340   5.160  1.00  0.00           C  
ATOM    751  C   TYR A  59      28.430   6.950   5.240  1.00  0.00           C  
ATOM    752  O   TYR A  59      27.760   5.950   5.470  1.00  0.00           O  
ATOM    753  CB  TYR A  59      27.338   8.806   6.546  1.00  0.00           C  
ATOM    754  CG  TYR A  59      28.458   8.886   7.559  1.00  0.00           C  
ATOM    755  CD1 TYR A  59      29.346   9.952   7.529  1.00  0.00           C  
ATOM    756  CD2 TYR A  59      28.599   7.894   8.518  1.00  0.00           C  
ATOM    757  CE1 TYR A  59      30.369  10.025   8.454  1.00  0.00           C  
ATOM    758  CE2 TYR A  59      29.622   7.967   9.443  1.00  0.00           C  
ATOM    759  CZ  TYR A  59      30.505   9.027   9.413  1.00  0.00           C  
ATOM    760  OH  TYR A  59      31.524   9.100  10.334  1.00  0.00           O  
ATOM    761  H   TYR A  59      25.721   8.414   4.576  1.00  0.00           H  
ATOM    762  HA  TYR A  59      28.533   9.045   4.785  1.00  0.00           H  
ATOM    763 1HB  TYR A  59      26.879   9.793   6.467  1.00  0.00           H  
ATOM    764 2HB  TYR A  59      26.580   8.123   6.930  1.00  0.00           H  
ATOM    765  HD1 TYR A  59      29.235  10.732   6.775  1.00  0.00           H  
ATOM    766  HD2 TYR A  59      27.902   7.056   8.541  1.00  0.00           H  
ATOM    767  HE1 TYR A  59      31.066  10.862   8.430  1.00  0.00           H  
ATOM    768  HE2 TYR A  59      29.733   7.186  10.196  1.00  0.00           H  
ATOM    769  HH  TYR A  59      32.042   9.893  10.175  1.00  0.00           H  
ATOM    770  N   GLN A  60      29.740   6.960   5.110  1.00  0.00           N  
ATOM    771  CA  GLN A  60      30.540   5.720   5.250  1.00  0.00           C  
ATOM    772  C   GLN A  60      31.440   5.800   6.500  1.00  0.00           C  
ATOM    773  O   GLN A  60      32.460   6.480   6.450  1.00  0.00           O  
ATOM    774  CB  GLN A  60      31.394   5.479   4.002  1.00  0.00           C  
ATOM    775  CG  GLN A  60      32.284   4.252   4.084  1.00  0.00           C  
ATOM    776  CD  GLN A  60      31.488   2.961   4.130  1.00  0.00           C  
ATOM    777  OE1 GLN A  60      30.956   2.507   3.113  1.00  0.00           O  
ATOM    778  NE2 GLN A  60      31.402   2.362   5.312  1.00  0.00           N  
ATOM    779  H   GLN A  60      30.212   7.830   4.911  1.00  0.00           H  
ATOM    780  HA  GLN A  60      29.857   4.879   5.368  1.00  0.00           H  
ATOM    781 1HB  GLN A  60      30.745   5.367   3.133  1.00  0.00           H  
ATOM    782 2HB  GLN A  60      32.031   6.346   3.825  1.00  0.00           H  
ATOM    783 1HG  GLN A  60      32.930   4.224   3.207  1.00  0.00           H  
ATOM    784 2HG  GLN A  60      32.888   4.313   4.990  1.00  0.00           H  
ATOM    785 1HE2 GLN A  60      30.889   1.507   5.404  1.00  0.00           H  
ATOM    786 2HE2 GLN A  60      31.848   2.764   6.111  1.00  0.00           H  
ATOM    787  N   ARG A  61      31.140   5.100   7.590  1.00  0.00           N  
ATOM    788  CA  ARG A  61      31.910   5.220   8.850  1.00  0.00           C  
ATOM    789  C   ARG A  61      33.380   4.800   8.670  1.00  0.00           C  
ATOM    790  O   ARG A  61      34.270   5.370   9.290  1.00  0.00           O  
ATOM    791  CB  ARG A  61      31.281   4.368   9.942  1.00  0.00           C  
ATOM    792  CG  ARG A  61      31.358   2.867   9.707  1.00  0.00           C  
ATOM    793  CD  ARG A  61      30.599   2.110  10.735  1.00  0.00           C  
ATOM    794  NE  ARG A  61      30.704   0.674  10.538  1.00  0.00           N  
ATOM    795  CZ  ARG A  61      29.926  -0.042   9.703  1.00  0.00           C  
ATOM    796  NH1 ARG A  61      28.993   0.558   8.996  1.00  0.00           N  
ATOM    797  NH2 ARG A  61      30.100  -1.348   9.594  1.00  0.00           N  
ATOM    798  H   ARG A  61      30.356   4.464   7.551  1.00  0.00           H  
ATOM    799  HA  ARG A  61      31.892   6.263   9.168  1.00  0.00           H  
ATOM    800 1HB  ARG A  61      31.768   4.578  10.893  1.00  0.00           H  
ATOM    801 2HB  ARG A  61      30.228   4.631  10.048  1.00  0.00           H  
ATOM    802 1HG  ARG A  61      30.940   2.630   8.728  1.00  0.00           H  
ATOM    803 2HG  ARG A  61      32.400   2.546   9.744  1.00  0.00           H  
ATOM    804 1HD  ARG A  61      30.991   2.348  11.724  1.00  0.00           H  
ATOM    805 2HD  ARG A  61      29.547   2.386  10.686  1.00  0.00           H  
ATOM    806  HE  ARG A  61      31.410   0.177  11.064  1.00  0.00           H  
ATOM    807 1HH1 ARG A  61      28.860   1.556   9.080  1.00  0.00           H  
ATOM    808 2HH1 ARG A  61      28.410   0.021   8.370  1.00  0.00           H  
ATOM    809 1HH2 ARG A  61      30.817  -1.809  10.137  1.00  0.00           H  
ATOM    810 2HH2 ARG A  61      29.517  -1.884   8.968  1.00  0.00           H  
ATOM    811  N   GLN A  62      33.600   3.880   7.730  1.00  0.00           N  
ATOM    812  CA  GLN A  62      34.900   3.300   7.350  1.00  0.00           C  
ATOM    813  C   GLN A  62      35.910   4.300   6.740  1.00  0.00           C  
ATOM    814  O   GLN A  62      37.110   4.140   6.900  1.00  0.00           O  
ATOM    815  CB  GLN A  62      34.672   2.153   6.362  1.00  0.00           C  
ATOM    816  CG  GLN A  62      34.001   0.932   6.969  1.00  0.00           C  
ATOM    817  CD  GLN A  62      33.750  -0.159   5.947  1.00  0.00           C  
ATOM    818  OE1 GLN A  62      33.629   0.110   4.748  1.00  0.00           O  
ATOM    819  NE2 GLN A  62      33.671  -1.400   6.414  1.00  0.00           N  
ATOM    820  H   GLN A  62      32.766   3.573   7.251  1.00  0.00           H  
ATOM    821  HA  GLN A  62      35.381   2.911   8.247  1.00  0.00           H  
ATOM    822 1HB  GLN A  62      34.051   2.502   5.536  1.00  0.00           H  
ATOM    823 2HB  GLN A  62      35.627   1.838   5.943  1.00  0.00           H  
ATOM    824 1HG  GLN A  62      34.645   0.528   7.750  1.00  0.00           H  
ATOM    825 2HG  GLN A  62      33.042   1.231   7.393  1.00  0.00           H  
ATOM    826 1HE2 GLN A  62      33.507  -2.162   5.786  1.00  0.00           H  
ATOM    827 2HE2 GLN A  62      33.775  -1.573   7.393  1.00  0.00           H  
ATOM    828  N   LEU A  63      35.400   5.390   6.150  1.00  0.00           N  
ATOM    829  CA  LEU A  63      36.240   6.480   5.610  1.00  0.00           C  
ATOM    830  C   LEU A  63      36.520   7.640   6.600  1.00  0.00           C  
ATOM    831  O   LEU A  63      37.170   8.630   6.260  1.00  0.00           O  
ATOM    832  CB  LEU A  63      35.573   7.051   4.352  1.00  0.00           C  
ATOM    833  CG  LEU A  63      35.413   6.072   3.182  1.00  0.00           C  
ATOM    834  CD1 LEU A  63      34.657   6.753   2.049  1.00  0.00           C  
ATOM    835  CD2 LEU A  63      36.785   5.605   2.720  1.00  0.00           C  
ATOM    836  H   LEU A  63      34.395   5.460   6.076  1.00  0.00           H  
ATOM    837  HA  LEU A  63      37.213   6.068   5.346  1.00  0.00           H  
ATOM    838 1HB  LEU A  63      34.581   7.412   4.619  1.00  0.00           H  
ATOM    839 2HB  LEU A  63      36.162   7.896   3.999  1.00  0.00           H  
ATOM    840  HG  LEU A  63      34.826   5.212   3.504  1.00  0.00           H  
ATOM    841 1HD1 LEU A  63      34.543   6.058   1.218  1.00  0.00           H  
ATOM    842 2HD1 LEU A  63      33.672   7.060   2.402  1.00  0.00           H  
ATOM    843 3HD1 LEU A  63      35.212   7.629   1.716  1.00  0.00           H  
ATOM    844 1HD2 LEU A  63      36.672   4.909   1.888  1.00  0.00           H  
ATOM    845 2HD2 LEU A  63      37.372   6.464   2.396  1.00  0.00           H  
ATOM    846 3HD2 LEU A  63      37.296   5.106   3.543  1.00  0.00           H  
ATOM    847  N   SER A  64      36.120   7.480   7.860  1.00  0.00           N  
ATOM    848  CA  SER A  64      36.300   8.520   8.900  1.00  0.00           C  
ATOM    849  C   SER A  64      37.170   8.090  10.090  1.00  0.00           C  
ATOM    850  O   SER A  64      36.810   7.250  10.920  1.00  0.00           O  
ATOM    851  CB  SER A  64      34.942   8.953   9.418  1.00  0.00           C  
ATOM    852  OG  SER A  64      35.075   9.879  10.461  1.00  0.00           O  
ATOM    853  H   SER A  64      35.675   6.608   8.108  1.00  0.00           H  
ATOM    854  HA  SER A  64      36.801   9.377   8.449  1.00  0.00           H  
ATOM    855 1HB  SER A  64      34.367   9.395   8.606  1.00  0.00           H  
ATOM    856 2HB  SER A  64      34.393   8.081   9.771  1.00  0.00           H  
ATOM    857  HG  SER A  64      34.181  10.102  10.732  1.00  0.00           H  
ATOM    858  N   SER A  65      38.260   8.830  10.240  1.00  0.00           N  
ATOM    859  CA  SER A  65      39.230   8.610  11.330  1.00  0.00           C  
ATOM    860  C   SER A  65      38.700   8.950  12.730  1.00  0.00           C  
ATOM    861  O   SER A  65      39.110   8.370  13.740  1.00  0.00           O  
ATOM    862  CB  SER A  65      40.478   9.429  11.064  1.00  0.00           C  
ATOM    863  OG  SER A  65      40.209  10.801  11.168  1.00  0.00           O  
ATOM    864  H   SER A  65      38.426   9.573   9.576  1.00  0.00           H  
ATOM    865  HA  SER A  65      39.493   7.552  11.351  1.00  0.00           H  
ATOM    866 1HB  SER A  65      41.254   9.153  11.777  1.00  0.00           H  
ATOM    867 2HB  SER A  65      40.855   9.205  10.067  1.00  0.00           H  
ATOM    868  HG  SER A  65      39.799  11.054  10.338  1.00  0.00           H  
ATOM    869  N   THR A  66      37.630   9.720  12.750  1.00  0.00           N  
ATOM    870  CA  THR A  66      37.010  10.230  13.990  1.00  0.00           C  
ATOM    871  C   THR A  66      35.670   9.590  14.380  1.00  0.00           C  
ATOM    872  O   THR A  66      35.130   9.900  15.440  1.00  0.00           O  
ATOM    873  CB  THR A  66      36.807  11.753  13.886  1.00  0.00           C  
ATOM    874  OG1 THR A  66      35.948  12.048  12.777  1.00  0.00           O  
ATOM    875  CG2 THR A  66      38.141  12.457  13.691  1.00  0.00           C  
ATOM    876  H   THR A  66      37.223   9.966  11.859  1.00  0.00           H  
ATOM    877  HA  THR A  66      37.680  10.019  14.824  1.00  0.00           H  
ATOM    878  HB  THR A  66      36.338  12.121  14.799  1.00  0.00           H  
ATOM    879  HG1 THR A  66      35.164  12.505  13.093  1.00  0.00           H  
ATOM    880 1HG2 THR A  66      37.977  13.532  13.620  1.00  0.00           H  
ATOM    881 2HG2 THR A  66      38.792  12.244  14.538  1.00  0.00           H  
ATOM    882 3HG2 THR A  66      38.609  12.100  12.775  1.00  0.00           H  
ATOM    883  N   TYR A  67      35.240   8.600  13.600  1.00  0.00           N  
ATOM    884  CA  TYR A  67      33.990   7.850  13.870  1.00  0.00           C  
ATOM    885  C   TYR A  67      34.130   6.920  15.080  1.00  0.00           C  
ATOM    886  O   TYR A  67      35.090   6.170  15.200  1.00  0.00           O  
ATOM    887  CB  TYR A  67      33.573   7.042  12.639  1.00  0.00           C  
ATOM    888  CG  TYR A  67      32.288   6.266  12.825  1.00  0.00           C  
ATOM    889  CD1 TYR A  67      31.067   6.921  12.765  1.00  0.00           C  
ATOM    890  CD2 TYR A  67      32.331   4.899  13.055  1.00  0.00           C  
ATOM    891  CE1 TYR A  67      29.894   6.212  12.934  1.00  0.00           C  
ATOM    892  CE2 TYR A  67      31.158   4.190  13.225  1.00  0.00           C  
ATOM    893  CZ  TYR A  67      29.943   4.842  13.165  1.00  0.00           C  
ATOM    894  OH  TYR A  67      28.774   4.135  13.334  1.00  0.00           O  
ATOM    895  H   TYR A  67      35.795   8.356  12.792  1.00  0.00           H  
ATOM    896  HA  TYR A  67      33.200   8.565  14.101  1.00  0.00           H  
ATOM    897 1HB  TYR A  67      33.446   7.713  11.789  1.00  0.00           H  
ATOM    898 2HB  TYR A  67      34.363   6.336  12.383  1.00  0.00           H  
ATOM    899  HD1 TYR A  67      31.034   7.995  12.584  1.00  0.00           H  
ATOM    900  HD2 TYR A  67      33.291   4.384  13.103  1.00  0.00           H  
ATOM    901  HE1 TYR A  67      28.934   6.727  12.887  1.00  0.00           H  
ATOM    902  HE2 TYR A  67      31.192   3.115  13.407  1.00  0.00           H  
ATOM    903  HH  TYR A  67      28.027   4.734  13.264  1.00  0.00           H  
ATOM    904  N   ARG A  68      33.140   7.040  15.950  1.00  0.00           N  
ATOM    905  CA  ARG A  68      32.980   6.120  17.090  1.00  0.00           C  
ATOM    906  C   ARG A  68      31.570   5.520  17.070  1.00  0.00           C  
ATOM    907  O   ARG A  68      30.590   6.220  16.830  1.00  0.00           O  
ATOM    908  CB  ARG A  68      33.213   6.837  18.412  1.00  0.00           C  
ATOM    909  CG  ARG A  68      34.617   7.387  18.602  1.00  0.00           C  
ATOM    910  CD  ARG A  68      35.613   6.300  18.785  1.00  0.00           C  
ATOM    911  NE  ARG A  68      36.952   6.822  19.004  1.00  0.00           N  
ATOM    912  CZ  ARG A  68      37.825   7.126  18.024  1.00  0.00           C  
ATOM    913  NH1 ARG A  68      37.486   6.954  16.765  1.00  0.00           N  
ATOM    914  NH2 ARG A  68      39.022   7.596  18.327  1.00  0.00           N  
ATOM    915  H   ARG A  68      32.474   7.789  15.825  1.00  0.00           H  
ATOM    916  HA  ARG A  68      33.719   5.323  16.998  1.00  0.00           H  
ATOM    917 1HB  ARG A  68      32.518   7.671  18.500  1.00  0.00           H  
ATOM    918 2HB  ARG A  68      33.011   6.154  19.237  1.00  0.00           H  
ATOM    919 1HG  ARG A  68      34.902   7.969  17.726  1.00  0.00           H  
ATOM    920 2HG  ARG A  68      34.641   8.026  19.486  1.00  0.00           H  
ATOM    921 1HD  ARG A  68      35.337   5.695  19.648  1.00  0.00           H  
ATOM    922 2HD  ARG A  68      35.633   5.672  17.895  1.00  0.00           H  
ATOM    923  HE  ARG A  68      37.249   6.968  19.960  1.00  0.00           H  
ATOM    924 1HH1 ARG A  68      36.571   6.595  16.533  1.00  0.00           H  
ATOM    925 2HH1 ARG A  68      38.140   7.181  16.031  1.00  0.00           H  
ATOM    926 1HH2 ARG A  68      39.283   7.728  19.295  1.00  0.00           H  
ATOM    927 2HH2 ARG A  68      39.676   7.823  17.593  1.00  0.00           H  
ATOM    928  N   ASP A  69      31.510   4.200  17.160  1.00  0.00           N  
ATOM    929  CA  ASP A  69      30.240   3.430  17.090  1.00  0.00           C  
ATOM    930  C   ASP A  69      29.560   3.230  18.440  1.00  0.00           C  
ATOM    931  O   ASP A  69      30.140   3.440  19.500  1.00  0.00           O  
ATOM    932  CB  ASP A  69      30.490   2.056  16.462  1.00  0.00           C  
ATOM    933  CG  ASP A  69      31.412   1.181  17.301  1.00  0.00           C  
ATOM    934  OD1 ASP A  69      32.513   1.599  17.570  1.00  0.00           O  
ATOM    935  OD2 ASP A  69      31.007   0.103  17.663  1.00  0.00           O  
ATOM    936  H   ASP A  69      32.381   3.703  17.282  1.00  0.00           H  
ATOM    937  HA  ASP A  69      29.536   3.980  16.464  1.00  0.00           H  
ATOM    938 1HB  ASP A  69      29.540   1.538  16.332  1.00  0.00           H  
ATOM    939 2HB  ASP A  69      30.933   2.183  15.474  1.00  0.00           H  
ATOM    940  N   LEU A  70      28.240   3.110  18.370  1.00  0.00           N  
ATOM    941  CA  LEU A  70      27.460   2.670  19.530  1.00  0.00           C  
ATOM    942  C   LEU A  70      26.680   1.420  19.120  1.00  0.00           C  
ATOM    943  O   LEU A  70      26.670   1.040  17.950  1.00  0.00           O  
ATOM    944  CB  LEU A  70      26.503   3.770  20.005  1.00  0.00           C  
ATOM    945  CG  LEU A  70      27.160   5.098  20.404  1.00  0.00           C  
ATOM    946  CD1 LEU A  70      26.082   6.132  20.695  1.00  0.00           C  
ATOM    947  CD2 LEU A  70      28.049   4.878  21.619  1.00  0.00           C  
ATOM    948  H   LEU A  70      27.761   3.324  17.507  1.00  0.00           H  
ATOM    949  HA  LEU A  70      28.148   2.442  20.343  1.00  0.00           H  
ATOM    950 1HB  LEU A  70      25.792   3.980  19.207  1.00  0.00           H  
ATOM    951 2HB  LEU A  70      25.950   3.401  20.868  1.00  0.00           H  
ATOM    952  HG  LEU A  70      27.764   5.469  19.575  1.00  0.00           H  
ATOM    953 1HD1 LEU A  70      26.549   7.075  20.979  1.00  0.00           H  
ATOM    954 2HD1 LEU A  70      25.473   6.284  19.803  1.00  0.00           H  
ATOM    955 3HD1 LEU A  70      25.451   5.780  21.510  1.00  0.00           H  
ATOM    956 1HD2 LEU A  70      28.518   5.821  21.903  1.00  0.00           H  
ATOM    957 2HD2 LEU A  70      27.447   4.508  22.449  1.00  0.00           H  
ATOM    958 3HD2 LEU A  70      28.822   4.148  21.378  1.00  0.00           H  
ATOM    959  N   ARG A  71      26.130   0.770  20.130  1.00  0.00           N  
ATOM    960  CA  ARG A  71      25.230  -0.380  19.920  1.00  0.00           C  
ATOM    961  C   ARG A  71      23.770   0.100  19.980  1.00  0.00           C  
ATOM    962  O   ARG A  71      22.860  -0.710  20.080  1.00  0.00           O  
ATOM    963  CB  ARG A  71      25.461  -1.458  20.969  1.00  0.00           C  
ATOM    964  CG  ARG A  71      26.834  -2.110  20.924  1.00  0.00           C  
ATOM    965  CD  ARG A  71      27.018  -2.918  19.691  1.00  0.00           C  
ATOM    966  NE  ARG A  71      28.308  -3.589  19.670  1.00  0.00           N  
ATOM    967  CZ  ARG A  71      29.427  -3.078  19.121  1.00  0.00           C  
ATOM    968  NH1 ARG A  71      29.398  -1.893  18.552  1.00  0.00           N  
ATOM    969  NH2 ARG A  71      30.554  -3.768  19.153  1.00  0.00           N  
ATOM    970  H   ARG A  71      26.333   1.070  21.073  1.00  0.00           H  
ATOM    971  HA  ARG A  71      25.438  -0.807  18.938  1.00  0.00           H  
ATOM    972 1HB  ARG A  71      25.331  -1.032  21.963  1.00  0.00           H  
ATOM    973 2HB  ARG A  71      24.718  -2.246  20.851  1.00  0.00           H  
ATOM    974 1HG  ARG A  71      27.604  -1.339  20.946  1.00  0.00           H  
ATOM    975 2HG  ARG A  71      26.953  -2.767  21.786  1.00  0.00           H  
ATOM    976 1HD  ARG A  71      26.238  -3.677  19.634  1.00  0.00           H  
ATOM    977 2HD  ARG A  71      26.957  -2.269  18.818  1.00  0.00           H  
ATOM    978  HE  ARG A  71      28.369  -4.503  20.098  1.00  0.00           H  
ATOM    979 1HH1 ARG A  71      28.537  -1.365  18.528  1.00  0.00           H  
ATOM    980 2HH1 ARG A  71      30.237  -1.510  18.140  1.00  0.00           H  
ATOM    981 1HH2 ARG A  71      30.576  -4.680  19.590  1.00  0.00           H  
ATOM    982 2HH2 ARG A  71      31.392  -3.386  18.741  1.00  0.00           H  
ATOM    983  N   LYS A  72      23.530   1.410  19.840  1.00  0.00           N  
ATOM    984  CA  LYS A  72      22.170   1.990  20.010  1.00  0.00           C  
ATOM    985  C   LYS A  72      21.510   2.400  18.710  1.00  0.00           C  
ATOM    986  O   LYS A  72      22.160   2.800  17.750  1.00  0.00           O  
ATOM    987  CB  LYS A  72      22.222   3.203  20.940  1.00  0.00           C  
ATOM    988  CG  LYS A  72      22.631   2.882  22.371  1.00  0.00           C  
ATOM    989  CD  LYS A  72      22.623   4.129  23.242  1.00  0.00           C  
ATOM    990  CE  LYS A  72      23.039   3.811  24.670  1.00  0.00           C  
ATOM    991  NZ  LYS A  72      23.045   5.025  25.532  1.00  0.00           N  
ATOM    992  H   LYS A  72      24.301   2.022  19.611  1.00  0.00           H  
ATOM    993  HA  LYS A  72      21.525   1.233  20.458  1.00  0.00           H  
ATOM    994 1HB  LYS A  72      22.929   3.934  20.546  1.00  0.00           H  
ATOM    995 2HB  LYS A  72      21.242   3.680  20.971  1.00  0.00           H  
ATOM    996 1HG  LYS A  72      21.940   2.150  22.792  1.00  0.00           H  
ATOM    997 2HG  LYS A  72      23.633   2.453  22.375  1.00  0.00           H  
ATOM    998 1HD  LYS A  72      23.311   4.867  22.828  1.00  0.00           H  
ATOM    999 2HD  LYS A  72      21.621   4.559  23.253  1.00  0.00           H  
ATOM   1000 1HE  LYS A  72      22.350   3.082  25.096  1.00  0.00           H  
ATOM   1001 2HE  LYS A  72      24.038   3.376  24.670  1.00  0.00           H  
ATOM   1002 1HZ  LYS A  72      23.326   4.772  26.469  1.00  0.00           H  
ATOM   1003 2HZ  LYS A  72      23.695   5.701  25.157  1.00  0.00           H  
ATOM   1004 3HZ  LYS A  72      22.119   5.426  25.555  1.00  0.00           H  
ATOM   1005  N   GLY A  73      20.210   2.190  18.690  1.00  0.00           N  
ATOM   1006  CA  GLY A  73      19.430   2.550  17.500  1.00  0.00           C  
ATOM   1007  C   GLY A  73      18.470   3.700  17.760  1.00  0.00           C  
ATOM   1008  O   GLY A  73      18.260   4.190  18.880  1.00  0.00           O  
ATOM   1009  H   GLY A  73      19.737   1.783  19.484  1.00  0.00           H  
ATOM   1010 1HA  GLY A  73      20.107   2.828  16.692  1.00  0.00           H  
ATOM   1011 2HA  GLY A  73      18.863   1.684  17.161  1.00  0.00           H  
ATOM   1012  N   VAL A  74      18.030   4.240  16.640  1.00  0.00           N  
ATOM   1013  CA  VAL A  74      17.050   5.320  16.650  1.00  0.00           C  
ATOM   1014  C   VAL A  74      16.030   5.070  15.540  1.00  0.00           C  
ATOM   1015  O   VAL A  74      16.300   4.400  14.550  1.00  0.00           O  
ATOM   1016  CB  VAL A  74      17.734   6.684  16.440  1.00  0.00           C  
ATOM   1017  CG1 VAL A  74      18.447   6.721  15.097  1.00  0.00           C  
ATOM   1018  CG2 VAL A  74      16.703   7.799  16.535  1.00  0.00           C  
ATOM   1019  H   VAL A  74      18.378   3.900  15.755  1.00  0.00           H  
ATOM   1020  HA  VAL A  74      16.554   5.328  17.621  1.00  0.00           H  
ATOM   1021  HB  VAL A  74      18.492   6.823  17.211  1.00  0.00           H  
ATOM   1022 1HG1 VAL A  74      18.925   7.693  14.965  1.00  0.00           H  
ATOM   1023 2HG1 VAL A  74      19.204   5.938  15.065  1.00  0.00           H  
ATOM   1024 3HG1 VAL A  74      17.724   6.562  14.297  1.00  0.00           H  
ATOM   1025 1HG2 VAL A  74      17.194   8.761  16.386  1.00  0.00           H  
ATOM   1026 2HG2 VAL A  74      15.942   7.658  15.768  1.00  0.00           H  
ATOM   1027 3HG2 VAL A  74      16.235   7.780  17.519  1.00  0.00           H  
ATOM   1028  N   TYR A  75      14.800   5.370  15.900  1.00  0.00           N  
ATOM   1029  CA  TYR A  75      13.610   5.310  15.040  1.00  0.00           C  
ATOM   1030  C   TYR A  75      12.840   6.630  15.160  1.00  0.00           C  
ATOM   1031  O   TYR A  75      12.670   7.140  16.270  1.00  0.00           O  
ATOM   1032  CB  TYR A  75      12.718   4.124  15.414  1.00  0.00           C  
ATOM   1033  CG  TYR A  75      11.473   4.004  14.563  1.00  0.00           C  
ATOM   1034  CD1 TYR A  75      11.559   3.487  13.279  1.00  0.00           C  
ATOM   1035  CD2 TYR A  75      10.247   4.411  15.066  1.00  0.00           C  
ATOM   1036  CE1 TYR A  75      10.422   3.377  12.501  1.00  0.00           C  
ATOM   1037  CE2 TYR A  75       9.110   4.301  14.289  1.00  0.00           C  
ATOM   1038  CZ  TYR A  75       9.196   3.786  13.011  1.00  0.00           C  
ATOM   1039  OH  TYR A  75       8.064   3.677  12.236  1.00  0.00           O  
ATOM   1040  H   TYR A  75      14.698   5.665  16.861  1.00  0.00           H  
ATOM   1041  HA  TYR A  75      13.936   5.181  14.007  1.00  0.00           H  
ATOM   1042 1HB  TYR A  75      13.285   3.197  15.321  1.00  0.00           H  
ATOM   1043 2HB  TYR A  75      12.410   4.215  16.456  1.00  0.00           H  
ATOM   1044  HD1 TYR A  75      12.523   3.167  12.883  1.00  0.00           H  
ATOM   1045  HD2 TYR A  75      10.180   4.819  16.075  1.00  0.00           H  
ATOM   1046  HE1 TYR A  75      10.490   2.970  11.492  1.00  0.00           H  
ATOM   1047  HE2 TYR A  75       8.146   4.622  14.684  1.00  0.00           H  
ATOM   1048  HH  TYR A  75       8.296   3.303  11.383  1.00  0.00           H  
ATOM   1049  N   VAL A  76      12.680   7.310  14.040  1.00  0.00           N  
ATOM   1050  CA  VAL A  76      11.950   8.590  14.010  1.00  0.00           C  
ATOM   1051  C   VAL A  76      10.840   8.540  12.970  1.00  0.00           C  
ATOM   1052  O   VAL A  76      11.090   8.220  11.820  1.00  0.00           O  
ATOM   1053  CB  VAL A  76      12.903   9.755  13.683  1.00  0.00           C  
ATOM   1054  CG1 VAL A  76      12.133  11.065  13.600  1.00  0.00           C  
ATOM   1055  CG2 VAL A  76      13.998   9.840  14.736  1.00  0.00           C  
ATOM   1056  H   VAL A  76      13.067   6.944  13.182  1.00  0.00           H  
ATOM   1057  HA  VAL A  76      11.516   8.764  14.995  1.00  0.00           H  
ATOM   1058  HB  VAL A  76      13.350   9.583  12.705  1.00  0.00           H  
ATOM   1059 1HG1 VAL A  76      12.821  11.878  13.368  1.00  0.00           H  
ATOM   1060 2HG1 VAL A  76      11.378  10.995  12.816  1.00  0.00           H  
ATOM   1061 3HG1 VAL A  76      11.647  11.263  14.556  1.00  0.00           H  
ATOM   1062 1HG2 VAL A  76      14.668  10.665  14.498  1.00  0.00           H  
ATOM   1063 2HG2 VAL A  76      13.549  10.006  15.715  1.00  0.00           H  
ATOM   1064 3HG2 VAL A  76      14.562   8.907  14.749  1.00  0.00           H  
ATOM   1065  N   PRO A  77       9.690   9.070  13.390  1.00  0.00           N  
ATOM   1066  CA  PRO A  77       8.490   9.260  12.560  1.00  0.00           C  
ATOM   1067  C   PRO A  77       8.160  10.770  12.480  1.00  0.00           C  
ATOM   1068  O   PRO A  77       8.040  11.470  13.490  1.00  0.00           O  
ATOM   1069  CB  PRO A  77       7.411   8.472  13.310  1.00  0.00           C  
ATOM   1070  CG  PRO A  77       7.858   8.503  14.732  1.00  0.00           C  
ATOM   1071  CD  PRO A  77       9.361   8.459  14.653  1.00  0.00           C  
ATOM   1072  HA  PRO A  77       8.667   8.828  11.564  1.00  0.00           H  
ATOM   1073 1HB  PRO A  77       6.429   8.944  13.162  1.00  0.00           H  
ATOM   1074 2HB  PRO A  77       7.342   7.451  12.907  1.00  0.00           H  
ATOM   1075 1HG  PRO A  77       7.487   9.413  15.227  1.00  0.00           H  
ATOM   1076 2HG  PRO A  77       7.438   7.648  15.281  1.00  0.00           H  
ATOM   1077 1HD  PRO A  77       9.790   9.044  15.480  1.00  0.00           H  
ATOM   1078 2HD  PRO A  77       9.700   7.413  14.701  1.00  0.00           H  
ATOM   1079  N   TYR A  78       8.150  11.250  11.250  1.00  0.00           N  
ATOM   1080  CA  TYR A  78       7.740  12.620  10.890  1.00  0.00           C  
ATOM   1081  C   TYR A  78       6.330  12.570  10.270  1.00  0.00           C  
ATOM   1082  O   TYR A  78       5.840  11.520   9.870  1.00  0.00           O  
ATOM   1083  CB  TYR A  78       8.739  13.259   9.923  1.00  0.00           C  
ATOM   1084  CG  TYR A  78      10.107  13.493  10.525  1.00  0.00           C  
ATOM   1085  CD1 TYR A  78      11.105  12.543  10.368  1.00  0.00           C  
ATOM   1086  CD2 TYR A  78      10.363  14.658  11.233  1.00  0.00           C  
ATOM   1087  CE1 TYR A  78      12.355  12.757  10.918  1.00  0.00           C  
ATOM   1088  CE2 TYR A  78      11.612  14.872  11.782  1.00  0.00           C  
ATOM   1089  CZ  TYR A  78      12.605  13.926  11.627  1.00  0.00           C  
ATOM   1090  OH  TYR A  78      13.850  14.139  12.174  1.00  0.00           O  
ATOM   1091  H   TYR A  78       8.448  10.618  10.521  1.00  0.00           H  
ATOM   1092  HA  TYR A  78       7.709  13.222  11.799  1.00  0.00           H  
ATOM   1093 1HB  TYR A  78       8.857  12.620   9.047  1.00  0.00           H  
ATOM   1094 2HB  TYR A  78       8.350  14.217   9.579  1.00  0.00           H  
ATOM   1095  HD1 TYR A  78      10.904  11.627   9.812  1.00  0.00           H  
ATOM   1096  HD2 TYR A  78       9.578  15.404  11.357  1.00  0.00           H  
ATOM   1097  HE1 TYR A  78      13.139  12.010  10.795  1.00  0.00           H  
ATOM   1098  HE2 TYR A  78      11.813  15.787  12.340  1.00  0.00           H  
ATOM   1099  HH  TYR A  78      13.858  14.986  12.627  1.00  0.00           H  
ATOM   1100  N   THR A  79       5.730  13.750  10.130  1.00  0.00           N  
ATOM   1101  CA  THR A  79       4.430  13.910   9.430  1.00  0.00           C  
ATOM   1102  C   THR A  79       4.430  13.190   8.070  1.00  0.00           C  
ATOM   1103  O   THR A  79       3.570  12.380   7.750  1.00  0.00           O  
ATOM   1104  CB  THR A  79       4.090  15.397   9.220  1.00  0.00           C  
ATOM   1105  OG1 THR A  79       4.000  16.053  10.492  1.00  0.00           O  
ATOM   1106  CG2 THR A  79       2.766  15.543   8.485  1.00  0.00           C  
ATOM   1107  H   THR A  79       6.183  14.565  10.518  1.00  0.00           H  
ATOM   1108  HA  THR A  79       3.649  13.463  10.045  1.00  0.00           H  
ATOM   1109  HB  THR A  79       4.878  15.872   8.636  1.00  0.00           H  
ATOM   1110  HG1 THR A  79       3.312  15.639  11.018  1.00  0.00           H  
ATOM   1111 1HG2 THR A  79       2.542  16.600   8.345  1.00  0.00           H  
ATOM   1112 2HG2 THR A  79       2.835  15.055   7.513  1.00  0.00           H  
ATOM   1113 3HG2 THR A  79       1.973  15.078   9.069  1.00  0.00           H  
ATOM   1114  N   GLN A  80       5.570  13.360   7.400  1.00  0.00           N  
ATOM   1115  CA  GLN A  80       5.890  12.790   6.080  1.00  0.00           C  
ATOM   1116  C   GLN A  80       7.140  11.910   6.180  1.00  0.00           C  
ATOM   1117  O   GLN A  80       8.270  12.380   6.230  1.00  0.00           O  
ATOM   1118  CB  GLN A  80       6.104  13.896   5.043  1.00  0.00           C  
ATOM   1119  CG  GLN A  80       4.883  14.765   4.798  1.00  0.00           C  
ATOM   1120  CD  GLN A  80       3.759  14.005   4.120  1.00  0.00           C  
ATOM   1121  OE1 GLN A  80       3.964  13.348   3.096  1.00  0.00           O  
ATOM   1122  NE2 GLN A  80       2.561  14.090   4.688  1.00  0.00           N  
ATOM   1123  H   GLN A  80       6.256  13.937   7.866  1.00  0.00           H  
ATOM   1124  HA  GLN A  80       5.051  12.173   5.757  1.00  0.00           H  
ATOM   1125 1HB  GLN A  80       6.919  14.545   5.366  1.00  0.00           H  
ATOM   1126 2HB  GLN A  80       6.397  13.452   4.092  1.00  0.00           H  
ATOM   1127 1HG  GLN A  80       4.516  15.136   5.755  1.00  0.00           H  
ATOM   1128 2HG  GLN A  80       5.166  15.600   4.158  1.00  0.00           H  
ATOM   1129 1HE2 GLN A  80       1.781  13.610   4.286  1.00  0.00           H  
ATOM   1130 2HE2 GLN A  80       2.439  14.634   5.519  1.00  0.00           H  
ATOM   1131  N   GLY A  81       6.880  10.620   6.380  1.00  0.00           N  
ATOM   1132  CA  GLY A  81       7.960   9.600   6.370  1.00  0.00           C  
ATOM   1133  C   GLY A  81       8.530   9.190   7.740  1.00  0.00           C  
ATOM   1134  O   GLY A  81       8.320   9.820   8.770  1.00  0.00           O  
ATOM   1135  H   GLY A  81       5.927  10.326   6.542  1.00  0.00           H  
ATOM   1136 1HA  GLY A  81       7.596   8.690   5.893  1.00  0.00           H  
ATOM   1137 2HA  GLY A  81       8.797   9.962   5.774  1.00  0.00           H  
ATOM   1138  N   LYS A  82       9.420   8.210   7.620  1.00  0.00           N  
ATOM   1139  CA  LYS A  82       9.960   7.380   8.720  1.00  0.00           C  
ATOM   1140  C   LYS A  82      11.410   6.960   8.420  1.00  0.00           C  
ATOM   1141  O   LYS A  82      11.780   6.850   7.250  1.00  0.00           O  
ATOM   1142  CB  LYS A  82       9.089   6.143   8.944  1.00  0.00           C  
ATOM   1143  CG  LYS A  82       7.670   6.448   9.408  1.00  0.00           C  
ATOM   1144  CD  LYS A  82       6.885   5.171   9.663  1.00  0.00           C  
ATOM   1145  CE  LYS A  82       5.464   5.474  10.115  1.00  0.00           C  
ATOM   1146  NZ  LYS A  82       4.682   4.232  10.362  1.00  0.00           N  
ATOM   1147  H   LYS A  82       9.737   8.042   6.676  1.00  0.00           H  
ATOM   1148  HA  LYS A  82       9.959   7.974   9.634  1.00  0.00           H  
ATOM   1149 1HB  LYS A  82       9.022   5.572   8.018  1.00  0.00           H  
ATOM   1150 2HB  LYS A  82       9.554   5.501   9.693  1.00  0.00           H  
ATOM   1151 1HG  LYS A  82       7.706   7.033  10.327  1.00  0.00           H  
ATOM   1152 2HG  LYS A  82       7.157   7.034   8.645  1.00  0.00           H  
ATOM   1153 1HD  LYS A  82       6.848   4.577   8.749  1.00  0.00           H  
ATOM   1154 2HD  LYS A  82       7.385   4.585  10.436  1.00  0.00           H  
ATOM   1155 1HE  LYS A  82       5.492   6.060  11.032  1.00  0.00           H  
ATOM   1156 2HE  LYS A  82       4.957   6.061   9.350  1.00  0.00           H  
ATOM   1157 1HZ  LYS A  82       3.748   4.476  10.659  1.00  0.00           H  
ATOM   1158 2HZ  LYS A  82       4.634   3.689   9.512  1.00  0.00           H  
ATOM   1159 3HZ  LYS A  82       5.133   3.688  11.084  1.00  0.00           H  
ATOM   1160  N   TRP A  83      12.240   6.920   9.460  1.00  0.00           N  
ATOM   1161  CA  TRP A  83      13.580   6.310   9.360  1.00  0.00           C  
ATOM   1162  C   TRP A  83      13.920   5.490  10.610  1.00  0.00           C  
ATOM   1163  O   TRP A  83      13.480   5.830  11.700  1.00  0.00           O  
ATOM   1164  CB  TRP A  83      14.644   7.390   9.155  1.00  0.00           C  
ATOM   1165  CG  TRP A  83      14.726   8.371  10.285  1.00  0.00           C  
ATOM   1166  CD1 TRP A  83      13.805   9.322  10.608  1.00  0.00           C  
ATOM   1167  CD2 TRP A  83      15.794   8.503  11.254  1.00  0.00           C  
ATOM   1168  NE1 TRP A  83      14.223  10.034  11.704  1.00  0.00           N  
ATOM   1169  CE2 TRP A  83      15.438   9.545  12.114  1.00  0.00           C  
ATOM   1170  CE3 TRP A  83      17.005   7.829  11.458  1.00  0.00           C  
ATOM   1171  CZ2 TRP A  83      16.250   9.938  13.167  1.00  0.00           C  
ATOM   1172  CZ3 TRP A  83      17.818   8.222  12.515  1.00  0.00           C  
ATOM   1173  CH2 TRP A  83      17.449   9.249  13.347  1.00  0.00           C  
ATOM   1174  H   TRP A  83      11.945   7.318  10.340  1.00  0.00           H  
ATOM   1175  HA  TRP A  83      13.592   5.641   8.500  1.00  0.00           H  
ATOM   1176 1HB  TRP A  83      15.621   6.920   9.038  1.00  0.00           H  
ATOM   1177 2HB  TRP A  83      14.433   7.940   8.239  1.00  0.00           H  
ATOM   1178  HD1 TRP A  83      12.872   9.492  10.073  1.00  0.00           H  
ATOM   1179  HE1 TRP A  83      13.721  10.795  12.139  1.00  0.00           H  
ATOM   1180  HE3 TRP A  83      17.301   7.011  10.803  1.00  0.00           H  
ATOM   1181  HZ2 TRP A  83      15.975  10.752  13.838  1.00  0.00           H  
ATOM   1182  HZ3 TRP A  83      18.759   7.693  12.666  1.00  0.00           H  
ATOM   1183  HH2 TRP A  83      18.111   9.531  14.166  1.00  0.00           H  
ATOM   1184  N   GLU A  84      14.690   4.430  10.410  1.00  0.00           N  
ATOM   1185  CA  GLU A  84      15.370   3.720  11.510  1.00  0.00           C  
ATOM   1186  C   GLU A  84      16.850   3.690  11.180  1.00  0.00           C  
ATOM   1187  O   GLU A  84      17.230   3.630  10.020  1.00  0.00           O  
ATOM   1188  CB  GLU A  84      14.832   2.299  11.688  1.00  0.00           C  
ATOM   1189  CG  GLU A  84      15.453   1.532  12.848  1.00  0.00           C  
ATOM   1190  CD  GLU A  84      14.864   0.160  13.024  1.00  0.00           C  
ATOM   1191  OE1 GLU A  84      13.977  -0.185  12.280  1.00  0.00           O  
ATOM   1192  OE2 GLU A  84      15.303  -0.544  13.902  1.00  0.00           O  
ATOM   1193  H   GLU A  84      14.811   4.101   9.463  1.00  0.00           H  
ATOM   1194  HA  GLU A  84      15.192   4.266  12.437  1.00  0.00           H  
ATOM   1195 1HB  GLU A  84      13.754   2.335  11.850  1.00  0.00           H  
ATOM   1196 2HB  GLU A  84      15.007   1.726  10.777  1.00  0.00           H  
ATOM   1197 1HG  GLU A  84      16.524   1.436  12.674  1.00  0.00           H  
ATOM   1198 2HG  GLU A  84      15.311   2.103  13.764  1.00  0.00           H  
ATOM   1199  N   GLY A  85      17.660   3.860  12.210  1.00  0.00           N  
ATOM   1200  CA  GLY A  85      19.110   3.850  12.030  1.00  0.00           C  
ATOM   1201  C   GLY A  85      19.840   3.490  13.310  1.00  0.00           C  
ATOM   1202  O   GLY A  85      19.180   3.140  14.290  1.00  0.00           O  
ATOM   1203  H   GLY A  85      17.280   3.999  13.135  1.00  0.00           H  
ATOM   1204 1HA  GLY A  85      19.375   3.135  11.251  1.00  0.00           H  
ATOM   1205 2HA  GLY A  85      19.441   4.831  11.691  1.00  0.00           H  
ATOM   1206  N   GLU A  86      21.160   3.580  13.220  1.00  0.00           N  
ATOM   1207  CA  GLU A  86      22.100   3.360  14.340  1.00  0.00           C  
ATOM   1208  C   GLU A  86      22.770   4.680  14.730  1.00  0.00           C  
ATOM   1209  O   GLU A  86      22.980   5.560  13.910  1.00  0.00           O  
ATOM   1210  CB  GLU A  86      23.164   2.326  13.966  1.00  0.00           C  
ATOM   1211  CG  GLU A  86      22.618   0.929  13.704  1.00  0.00           C  
ATOM   1212  CD  GLU A  86      23.691  -0.061  13.345  1.00  0.00           C  
ATOM   1213  OE1 GLU A  86      24.817   0.345  13.185  1.00  0.00           O  
ATOM   1214  OE2 GLU A  86      23.384  -1.224  13.230  1.00  0.00           O  
ATOM   1215  H   GLU A  86      21.527   3.817  12.309  1.00  0.00           H  
ATOM   1216  HA  GLU A  86      21.538   2.982  15.195  1.00  0.00           H  
ATOM   1217 1HB  GLU A  86      23.690   2.653  13.068  1.00  0.00           H  
ATOM   1218 2HB  GLU A  86      23.899   2.253  14.767  1.00  0.00           H  
ATOM   1219 1HG  GLU A  86      22.101   0.579  14.597  1.00  0.00           H  
ATOM   1220 2HG  GLU A  86      21.891   0.980  12.894  1.00  0.00           H  
ATOM   1221  N   LEU A  87      22.960   4.860  16.020  1.00  0.00           N  
ATOM   1222  CA  LEU A  87      23.650   6.050  16.540  1.00  0.00           C  
ATOM   1223  C   LEU A  87      25.160   5.870  16.520  1.00  0.00           C  
ATOM   1224  O   LEU A  87      25.680   4.790  16.760  1.00  0.00           O  
ATOM   1225  CB  LEU A  87      23.191   6.350  17.972  1.00  0.00           C  
ATOM   1226  CG  LEU A  87      21.855   7.093  18.101  1.00  0.00           C  
ATOM   1227  CD1 LEU A  87      20.731   6.212  17.574  1.00  0.00           C  
ATOM   1228  CD2 LEU A  87      21.620   7.467  19.557  1.00  0.00           C  
ATOM   1229  H   LEU A  87      22.624   4.163  16.669  1.00  0.00           H  
ATOM   1230  HA  LEU A  87      23.398   6.900  15.907  1.00  0.00           H  
ATOM   1231 1HB  LEU A  87      23.100   5.409  18.512  1.00  0.00           H  
ATOM   1232 2HB  LEU A  87      23.954   6.954  18.463  1.00  0.00           H  
ATOM   1233  HG  LEU A  87      21.882   7.998  17.493  1.00  0.00           H  
ATOM   1234 1HD1 LEU A  87      19.781   6.740  17.665  1.00  0.00           H  
ATOM   1235 2HD1 LEU A  87      20.914   5.976  16.526  1.00  0.00           H  
ATOM   1236 3HD1 LEU A  87      20.689   5.290  18.152  1.00  0.00           H  
ATOM   1237 1HD2 LEU A  87      20.670   7.996  19.648  1.00  0.00           H  
ATOM   1238 2HD2 LEU A  87      21.591   6.563  20.165  1.00  0.00           H  
ATOM   1239 3HD2 LEU A  87      22.429   8.111  19.902  1.00  0.00           H  
ATOM   1240  N   GLY A  88      25.830   6.870  15.960  1.00  0.00           N  
ATOM   1241  CA  GLY A  88      27.300   6.990  15.990  1.00  0.00           C  
ATOM   1242  C   GLY A  88      27.680   8.420  16.410  1.00  0.00           C  
ATOM   1243  O   GLY A  88      26.800   9.280  16.530  1.00  0.00           O  
ATOM   1244  H   GLY A  88      25.288   7.581  15.491  1.00  0.00           H  
ATOM   1245 1HA  GLY A  88      27.711   6.260  16.688  1.00  0.00           H  
ATOM   1246 2HA  GLY A  88      27.704   6.756  15.006  1.00  0.00           H  
ATOM   1247  N   THR A  89      28.950   8.600  16.790  1.00  0.00           N  
ATOM   1248  CA  THR A  89      29.590   9.890  17.130  1.00  0.00           C  
ATOM   1249  C   THR A  89      30.620  10.280  16.080  1.00  0.00           C  
ATOM   1250  O   THR A  89      31.490   9.490  15.710  1.00  0.00           O  
ATOM   1251  CB  THR A  89      30.266   9.838  18.513  1.00  0.00           C  
ATOM   1252  OG1 THR A  89      29.283   9.559  19.518  1.00  0.00           O  
ATOM   1253  CG2 THR A  89      30.943  11.164  18.825  1.00  0.00           C  
ATOM   1254  H   THR A  89      29.496   7.752  16.839  1.00  0.00           H  
ATOM   1255  HA  THR A  89      28.820  10.662  17.157  1.00  0.00           H  
ATOM   1256  HB  THR A  89      31.012   9.044  18.523  1.00  0.00           H  
ATOM   1257  HG1 THR A  89      28.478  10.044  19.321  1.00  0.00           H  
ATOM   1258 1HG2 THR A  89      31.416  11.108  19.806  1.00  0.00           H  
ATOM   1259 2HG2 THR A  89      31.700  11.373  18.069  1.00  0.00           H  
ATOM   1260 3HG2 THR A  89      30.201  11.960  18.826  1.00  0.00           H  
ATOM   1261  N   ASP A  90      30.530  11.510  15.600  1.00  0.00           N  
ATOM   1262  CA  ASP A  90      31.610  12.100  14.790  1.00  0.00           C  
ATOM   1263  C   ASP A  90      31.580  13.640  14.900  1.00  0.00           C  
ATOM   1264  O   ASP A  90      30.830  14.170  15.720  1.00  0.00           O  
ATOM   1265  CB  ASP A  90      31.481  11.677  13.325  1.00  0.00           C  
ATOM   1266  CG  ASP A  90      32.805  11.729  12.574  1.00  0.00           C  
ATOM   1267  OD1 ASP A  90      33.607  12.578  12.882  1.00  0.00           O  
ATOM   1268  OD2 ASP A  90      33.002  10.918  11.701  1.00  0.00           O  
ATOM   1269  H   ASP A  90      29.704  12.058  15.792  1.00  0.00           H  
ATOM   1270  HA  ASP A  90      32.565  11.739  15.172  1.00  0.00           H  
ATOM   1271 1HB  ASP A  90      31.090  10.660  13.273  1.00  0.00           H  
ATOM   1272 2HB  ASP A  90      30.768  12.328  12.819  1.00  0.00           H  
ATOM   1273  N   LEU A  91      32.570  14.260  14.250  1.00  0.00           N  
ATOM   1274  CA  LEU A  91      32.670  15.730  14.050  1.00  0.00           C  
ATOM   1275  C   LEU A  91      31.730  16.150  12.930  1.00  0.00           C  
ATOM   1276  O   LEU A  91      31.740  15.540  11.860  1.00  0.00           O  
ATOM   1277  CB  LEU A  91      34.105  16.146  13.705  1.00  0.00           C  
ATOM   1278  CG  LEU A  91      35.067  16.268  14.894  1.00  0.00           C  
ATOM   1279  CD1 LEU A  91      35.270  14.898  15.527  1.00  0.00           C  
ATOM   1280  CD2 LEU A  91      36.389  16.853  14.421  1.00  0.00           C  
ATOM   1281  H   LEU A  91      33.293  13.662  13.876  1.00  0.00           H  
ATOM   1282  HA  LEU A  91      32.384  16.225  14.977  1.00  0.00           H  
ATOM   1283 1HB  LEU A  91      34.523  15.414  13.016  1.00  0.00           H  
ATOM   1284 2HB  LEU A  91      34.076  17.113  13.202  1.00  0.00           H  
ATOM   1285  HG  LEU A  91      34.630  16.923  15.649  1.00  0.00           H  
ATOM   1286 1HD1 LEU A  91      35.952  14.985  16.372  1.00  0.00           H  
ATOM   1287 2HD1 LEU A  91      34.311  14.512  15.874  1.00  0.00           H  
ATOM   1288 3HD1 LEU A  91      35.691  14.216  14.789  1.00  0.00           H  
ATOM   1289 1HD2 LEU A  91      37.072  16.941  15.266  1.00  0.00           H  
ATOM   1290 2HD2 LEU A  91      36.827  16.199  13.667  1.00  0.00           H  
ATOM   1291 3HD2 LEU A  91      36.217  17.840  13.989  1.00  0.00           H  
ATOM   1292  N   VAL A  92      30.820  17.030  13.310  1.00  0.00           N  
ATOM   1293  CA  VAL A  92      29.870  17.660  12.370  1.00  0.00           C  
ATOM   1294  C   VAL A  92      30.290  19.120  12.190  1.00  0.00           C  
ATOM   1295  O   VAL A  92      30.560  19.820  13.160  1.00  0.00           O  
ATOM   1296  CB  VAL A  92      28.425  17.588  12.898  1.00  0.00           C  
ATOM   1297  CG1 VAL A  92      27.470  18.274  11.932  1.00  0.00           C  
ATOM   1298  CG2 VAL A  92      28.024  16.137  13.114  1.00  0.00           C  
ATOM   1299  H   VAL A  92      30.780  17.276  14.289  1.00  0.00           H  
ATOM   1300  HA  VAL A  92      29.913  17.122  11.422  1.00  0.00           H  
ATOM   1301  HB  VAL A  92      28.367  18.127  13.844  1.00  0.00           H  
ATOM   1302 1HG1 VAL A  92      26.454  18.215  12.321  1.00  0.00           H  
ATOM   1303 2HG1 VAL A  92      27.755  19.321  11.821  1.00  0.00           H  
ATOM   1304 3HG1 VAL A  92      27.516  17.780  10.962  1.00  0.00           H  
ATOM   1305 1HG2 VAL A  92      27.001  16.094  13.488  1.00  0.00           H  
ATOM   1306 2HG2 VAL A  92      28.088  15.598  12.168  1.00  0.00           H  
ATOM   1307 3HG2 VAL A  92      28.695  15.678  13.840  1.00  0.00           H  
ATOM   1308  N   SER A  93      30.580  19.480  10.970  1.00  0.00           N  
ATOM   1309  CA  SER A  93      30.900  20.860  10.550  1.00  0.00           C  
ATOM   1310  C   SER A  93      29.630  21.560  10.070  1.00  0.00           C  
ATOM   1311  O   SER A  93      29.080  21.220   9.020  1.00  0.00           O  
ATOM   1312  CB  SER A  93      31.940  20.859   9.446  1.00  0.00           C  
ATOM   1313  OG  SER A  93      32.194  22.161   8.995  1.00  0.00           O  
ATOM   1314  H   SER A  93      30.579  18.743  10.279  1.00  0.00           H  
ATOM   1315  HA  SER A  93      31.306  21.397  11.408  1.00  0.00           H  
ATOM   1316 1HB  SER A  93      32.862  20.412   9.816  1.00  0.00           H  
ATOM   1317 2HB  SER A  93      31.589  20.246   8.617  1.00  0.00           H  
ATOM   1318  HG  SER A  93      31.895  22.747   9.695  1.00  0.00           H  
ATOM   1319  N   ILE A  94      29.150  22.460  10.910  1.00  0.00           N  
ATOM   1320  CA  ILE A  94      27.930  23.230  10.640  1.00  0.00           C  
ATOM   1321  C   ILE A  94      28.200  24.720  10.900  1.00  0.00           C  
ATOM   1322  O   ILE A  94      28.800  25.060  11.900  1.00  0.00           O  
ATOM   1323  CB  ILE A  94      26.757  22.747  11.513  1.00  0.00           C  
ATOM   1324  CG1 ILE A  94      26.482  21.262  11.263  1.00  0.00           C  
ATOM   1325  CG2 ILE A  94      25.512  23.576  11.236  1.00  0.00           C  
ATOM   1326  CD1 ILE A  94      25.972  20.960   9.873  1.00  0.00           C  
ATOM   1327  H   ILE A  94      29.651  22.618  11.773  1.00  0.00           H  
ATOM   1328  HA  ILE A  94      27.657  23.090   9.595  1.00  0.00           H  
ATOM   1329  HB  ILE A  94      27.022  22.846  12.565  1.00  0.00           H  
ATOM   1330 1HG1 ILE A  94      27.397  20.691  11.423  1.00  0.00           H  
ATOM   1331 2HG1 ILE A  94      25.745  20.903  11.981  1.00  0.00           H  
ATOM   1332 1HG2 ILE A  94      24.693  23.221  11.860  1.00  0.00           H  
ATOM   1333 2HG2 ILE A  94      25.714  24.622  11.462  1.00  0.00           H  
ATOM   1334 3HG2 ILE A  94      25.236  23.479  10.186  1.00  0.00           H  
ATOM   1335 1HD1 ILE A  94      25.801  19.888   9.773  1.00  0.00           H  
ATOM   1336 2HD1 ILE A  94      25.037  21.495   9.704  1.00  0.00           H  
ATOM   1337 3HD1 ILE A  94      26.710  21.279   9.138  1.00  0.00           H  
ATOM   1338  N   PRO A  95      27.880  25.560   9.920  1.00  0.00           N  
ATOM   1339  CA  PRO A  95      27.980  27.040  10.030  1.00  0.00           C  
ATOM   1340  C   PRO A  95      29.350  27.560  10.520  1.00  0.00           C  
ATOM   1341  O   PRO A  95      29.390  28.390  11.430  1.00  0.00           O  
ATOM   1342  CB  PRO A  95      26.879  27.364  11.045  1.00  0.00           C  
ATOM   1343  CG  PRO A  95      25.920  26.231  10.918  1.00  0.00           C  
ATOM   1344  CD  PRO A  95      26.791  25.029  10.666  1.00  0.00           C  
ATOM   1345  HA  PRO A  95      27.766  27.491   9.050  1.00  0.00           H  
ATOM   1346 1HB  PRO A  95      27.310  27.448  12.053  1.00  0.00           H  
ATOM   1347 2HB  PRO A  95      26.424  28.337  10.808  1.00  0.00           H  
ATOM   1348 1HG  PRO A  95      25.321  26.135  11.836  1.00  0.00           H  
ATOM   1349 2HG  PRO A  95      25.213  26.421  10.097  1.00  0.00           H  
ATOM   1350 1HD  PRO A  95      27.121  24.607  11.626  1.00  0.00           H  
ATOM   1351 2HD  PRO A  95      26.228  24.282  10.087  1.00  0.00           H  
ATOM   1352  N   HIS A  96      30.420  26.970  10.000  1.00  0.00           N  
ATOM   1353  CA  HIS A  96      31.820  27.250  10.390  1.00  0.00           C  
ATOM   1354  C   HIS A  96      32.260  26.770  11.800  1.00  0.00           C  
ATOM   1355  O   HIS A  96      33.380  27.030  12.240  1.00  0.00           O  
ATOM   1356  CB  HIS A  96      32.073  28.758  10.291  1.00  0.00           C  
ATOM   1357  CG  HIS A  96      31.834  29.319   8.924  1.00  0.00           C  
ATOM   1358  ND1 HIS A  96      32.681  29.080   7.863  1.00  0.00           N  
ATOM   1359  CD2 HIS A  96      30.844  30.109   8.445  1.00  0.00           C  
ATOM   1360  CE1 HIS A  96      32.221  29.699   6.789  1.00  0.00           C  
ATOM   1361  NE2 HIS A  96      31.109  30.330   7.116  1.00  0.00           N  
ATOM   1362  H   HIS A  96      30.237  26.281   9.285  1.00  0.00           H  
ATOM   1363  HA  HIS A  96      32.497  26.733   9.710  1.00  0.00           H  
ATOM   1364 1HB  HIS A  96      31.426  29.283  10.994  1.00  0.00           H  
ATOM   1365 2HB  HIS A  96      33.104  28.973  10.572  1.00  0.00           H  
ATOM   1366  HD2 HIS A  96      29.996  30.498   9.009  1.00  0.00           H  
ATOM   1367  HE1 HIS A  96      32.682  29.689   5.801  1.00  0.00           H  
ATOM   1368  HE2 HIS A  96      30.540  30.887   6.494  1.00  0.00           H  
ATOM   1369  N   ASN A  99      31.390  26.010  12.450  1.00  0.00           N  
ATOM   1370  CA  ASN A  99      31.670  25.420  13.760  1.00  0.00           C  
ATOM   1371  C   ASN A  99      31.980  23.950  13.520  1.00  0.00           C  
ATOM   1372  O   ASN A  99      31.260  23.240  12.820  1.00  0.00           O  
ATOM   1373  CB  ASN A  99      30.511  25.598  14.723  1.00  0.00           C  
ATOM   1374  CG  ASN A  99      30.304  27.033  15.120  1.00  0.00           C  
ATOM   1375  OD1 ASN A  99      31.218  27.684  15.639  1.00  0.00           O  
ATOM   1376  ND2 ASN A  99      29.120  27.539  14.887  1.00  0.00           N  
ATOM   1377  H   ASN A  99      31.896  26.836  12.164  1.00  0.00           H  
ATOM   1378  HA  ASN A  99      32.540  25.921  14.187  1.00  0.00           H  
ATOM   1379 1HB  ASN A  99      29.595  25.224  14.263  1.00  0.00           H  
ATOM   1380 2HB  ASN A  99      30.690  25.007  15.622  1.00  0.00           H  
ATOM   1381 1HD2 ASN A  99      28.925  28.489  15.130  1.00  0.00           H  
ATOM   1382 2HD2 ASN A  99      28.410  26.975  14.465  1.00  0.00           H  
ATOM   1383  N   VAL A 100      33.050  23.540  14.190  1.00  0.00           N  
ATOM   1384  CA  VAL A 100      33.490  22.130  14.290  1.00  0.00           C  
ATOM   1385  C   VAL A 100      32.890  21.470  15.540  1.00  0.00           C  
ATOM   1386  O   VAL A 100      33.450  21.520  16.630  1.00  0.00           O  
ATOM   1387  CB  VAL A 100      35.026  22.043  14.353  1.00  0.00           C  
ATOM   1388  CG1 VAL A 100      35.475  20.591  14.428  1.00  0.00           C  
ATOM   1389  CG2 VAL A 100      35.634  22.733  13.142  1.00  0.00           C  
ATOM   1390  H   VAL A 100      33.587  24.257  14.657  1.00  0.00           H  
ATOM   1391  HA  VAL A 100      33.148  21.597  13.402  1.00  0.00           H  
ATOM   1392  HB  VAL A 100      35.372  22.533  15.263  1.00  0.00           H  
ATOM   1393 1HG1 VAL A 100      36.563  20.548  14.472  1.00  0.00           H  
ATOM   1394 2HG1 VAL A 100      35.057  20.127  15.321  1.00  0.00           H  
ATOM   1395 3HG1 VAL A 100      35.127  20.057  13.544  1.00  0.00           H  
ATOM   1396 1HG2 VAL A 100      36.721  22.668  13.193  1.00  0.00           H  
ATOM   1397 2HG2 VAL A 100      35.284  22.246  12.231  1.00  0.00           H  
ATOM   1398 3HG2 VAL A 100      35.334  23.781  13.131  1.00  0.00           H  
ATOM   1399  N   THR A 101      31.700  20.890  15.380  1.00  0.00           N  
ATOM   1400  CA  THR A 101      30.920  20.270  16.460  1.00  0.00           C  
ATOM   1401  C   THR A 101      31.360  18.820  16.680  1.00  0.00           C  
ATOM   1402  O   THR A 101      30.830  17.890  16.050  1.00  0.00           O  
ATOM   1403  CB  THR A 101      29.411  20.314  16.157  1.00  0.00           C  
ATOM   1404  OG1 THR A 101      28.995  21.676  15.988  1.00  0.00           O  
ATOM   1405  CG2 THR A 101      28.620  19.684  17.293  1.00  0.00           C  
ATOM   1406  H   THR A 101      31.328  20.889  14.441  1.00  0.00           H  
ATOM   1407  HA  THR A 101      31.100  20.827  17.380  1.00  0.00           H  
ATOM   1408  HB  THR A 101      29.209  19.770  15.235  1.00  0.00           H  
ATOM   1409  HG1 THR A 101      28.325  21.889  16.643  1.00  0.00           H  
ATOM   1410 1HG2 THR A 101      27.556  19.724  17.062  1.00  0.00           H  
ATOM   1411 2HG2 THR A 101      28.926  18.645  17.417  1.00  0.00           H  
ATOM   1412 3HG2 THR A 101      28.811  20.230  18.216  1.00  0.00           H  
ATOM   1413  N   VAL A 102      32.450  18.720  17.420  1.00  0.00           N  
ATOM   1414  CA  VAL A 102      33.100  17.470  17.870  1.00  0.00           C  
ATOM   1415  C   VAL A 102      32.240  16.710  18.880  1.00  0.00           C  
ATOM   1416  O   VAL A 102      31.400  17.280  19.570  1.00  0.00           O  
ATOM   1417  CB  VAL A 102      34.467  17.778  18.509  1.00  0.00           C  
ATOM   1418  CG1 VAL A 102      34.285  18.533  19.818  1.00  0.00           C  
ATOM   1419  CG2 VAL A 102      35.236  16.485  18.735  1.00  0.00           C  
ATOM   1420  H   VAL A 102      32.852  19.607  17.686  1.00  0.00           H  
ATOM   1421  HA  VAL A 102      33.256  16.829  17.001  1.00  0.00           H  
ATOM   1422  HB  VAL A 102      35.033  18.427  17.841  1.00  0.00           H  
ATOM   1423 1HG1 VAL A 102      35.261  18.742  20.256  1.00  0.00           H  
ATOM   1424 2HG1 VAL A 102      33.764  19.471  19.628  1.00  0.00           H  
ATOM   1425 3HG1 VAL A 102      33.701  17.926  20.510  1.00  0.00           H  
ATOM   1426 1HG2 VAL A 102      36.202  16.711  19.186  1.00  0.00           H  
ATOM   1427 2HG2 VAL A 102      34.667  15.834  19.399  1.00  0.00           H  
ATOM   1428 3HG2 VAL A 102      35.391  15.983  17.780  1.00  0.00           H  
ATOM   1429  N   ARG A 103      32.320  15.390  18.770  1.00  0.00           N  
ATOM   1430  CA  ARG A 103      31.610  14.410  19.620  1.00  0.00           C  
ATOM   1431  C   ARG A 103      30.080  14.540  19.570  1.00  0.00           C  
ATOM   1432  O   ARG A 103      29.380  14.410  20.570  1.00  0.00           O  
ATOM   1433  CB  ARG A 103      32.061  14.552  21.066  1.00  0.00           C  
ATOM   1434  CG  ARG A 103      33.541  14.296  21.302  1.00  0.00           C  
ATOM   1435  CD  ARG A 103      33.890  14.378  22.744  1.00  0.00           C  
ATOM   1436  NE  ARG A 103      35.306  14.140  22.974  1.00  0.00           N  
ATOM   1437  CZ  ARG A 103      35.910  14.223  24.175  1.00  0.00           C  
ATOM   1438  NH1 ARG A 103      35.210  14.538  25.243  1.00  0.00           N  
ATOM   1439  NH2 ARG A 103      37.206  13.988  24.281  1.00  0.00           N  
ATOM   1440  H   ARG A 103      32.925  15.055  18.034  1.00  0.00           H  
ATOM   1441  HA  ARG A 103      31.856  13.407  19.271  1.00  0.00           H  
ATOM   1442 1HB  ARG A 103      31.841  15.559  21.419  1.00  0.00           H  
ATOM   1443 2HB  ARG A 103      31.502  13.856  21.692  1.00  0.00           H  
ATOM   1444 1HG  ARG A 103      33.800  13.299  20.943  1.00  0.00           H  
ATOM   1445 2HG  ARG A 103      34.130  15.039  20.764  1.00  0.00           H  
ATOM   1446 1HD  ARG A 103      33.645  15.370  23.121  1.00  0.00           H  
ATOM   1447 2HD  ARG A 103      33.324  13.630  23.298  1.00  0.00           H  
ATOM   1448  HE  ARG A 103      35.877  13.895  22.176  1.00  0.00           H  
ATOM   1449 1HH1 ARG A 103      34.219  14.718  25.162  1.00  0.00           H  
ATOM   1450 2HH1 ARG A 103      35.663  14.600  26.143  1.00  0.00           H  
ATOM   1451 1HH2 ARG A 103      37.744  13.745  23.460  1.00  0.00           H  
ATOM   1452 2HH2 ARG A 103      37.659  14.050  25.181  1.00  0.00           H  
ATOM   1453  N   ALA A 104      29.620  14.650  18.330  1.00  0.00           N  
ATOM   1454  CA  ALA A 104      28.210  14.810  18.020  1.00  0.00           C  
ATOM   1455  C   ALA A 104      27.640  13.440  17.690  1.00  0.00           C  
ATOM   1456  O   ALA A 104      28.070  12.800  16.730  1.00  0.00           O  
ATOM   1457  CB  ALA A 104      28.006  15.782  16.867  1.00  0.00           C  
ATOM   1458  H   ALA A 104      30.290  14.620  17.574  1.00  0.00           H  
ATOM   1459  HA  ALA A 104      27.713  15.212  18.903  1.00  0.00           H  
ATOM   1460 1HB  ALA A 104      26.941  15.881  16.658  1.00  0.00           H  
ATOM   1461 2HB  ALA A 104      28.416  16.756  17.135  1.00  0.00           H  
ATOM   1462 3HB  ALA A 104      28.516  15.406  15.981  1.00  0.00           H  
ATOM   1463  N   ASN A 105      26.720  13.030  18.540  1.00  0.00           N  
ATOM   1464  CA  ASN A 105      25.840  11.880  18.260  1.00  0.00           C  
ATOM   1465  C   ASN A 105      24.830  12.220  17.140  1.00  0.00           C  
ATOM   1466  O   ASN A 105      24.330  13.330  17.010  1.00  0.00           O  
ATOM   1467  CB  ASN A 105      25.118  11.440  19.520  1.00  0.00           C  
ATOM   1468  CG  ASN A 105      26.047  10.842  20.540  1.00  0.00           C  
ATOM   1469  OD1 ASN A 105      27.082  10.262  20.190  1.00  0.00           O  
ATOM   1470  ND2 ASN A 105      25.699  10.971  21.794  1.00  0.00           N  
ATOM   1471  H   ASN A 105      26.619  13.526  19.414  1.00  0.00           H  
ATOM   1472  HA  ASN A 105      26.455  11.052  17.905  1.00  0.00           H  
ATOM   1473 1HB  ASN A 105      24.610  12.296  19.967  1.00  0.00           H  
ATOM   1474 2HB  ASN A 105      24.356  10.704  19.265  1.00  0.00           H  
ATOM   1475 1HD2 ASN A 105      26.280  10.593  22.516  1.00  0.00           H  
ATOM   1476 2HD2 ASN A 105      24.853  11.448  22.032  1.00  0.00           H  
ATOM   1477  N   ILE A 106      24.660  11.250  16.260  1.00  0.00           N  
ATOM   1478  CA  ILE A 106      23.760  11.380  15.120  1.00  0.00           C  
ATOM   1479  C   ILE A 106      23.340   9.980  14.650  1.00  0.00           C  
ATOM   1480  O   ILE A 106      23.960   9.000  15.040  1.00  0.00           O  
ATOM   1481  CB  ILE A 106      24.426  12.151  13.966  1.00  0.00           C  
ATOM   1482  CG1 ILE A 106      25.675  11.411  13.480  1.00  0.00           C  
ATOM   1483  CG2 ILE A 106      24.778  13.564  14.403  1.00  0.00           C  
ATOM   1484  CD1 ILE A 106      26.282  11.996  12.225  1.00  0.00           C  
ATOM   1485  H   ILE A 106      25.174  10.390  16.386  1.00  0.00           H  
ATOM   1486  HA  ILE A 106      22.879  11.936  15.437  1.00  0.00           H  
ATOM   1487  HB  ILE A 106      23.741  12.202  13.120  1.00  0.00           H  
ATOM   1488 1HG1 ILE A 106      26.432  11.422  14.263  1.00  0.00           H  
ATOM   1489 2HG1 ILE A 106      25.426  10.368  13.282  1.00  0.00           H  
ATOM   1490 1HG2 ILE A 106      25.248  14.095  13.576  1.00  0.00           H  
ATOM   1491 2HG2 ILE A 106      23.871  14.089  14.702  1.00  0.00           H  
ATOM   1492 3HG2 ILE A 106      25.468  13.523  15.246  1.00  0.00           H  
ATOM   1493 1HD1 ILE A 106      27.162  11.417  11.943  1.00  0.00           H  
ATOM   1494 2HD1 ILE A 106      25.551  11.962  11.417  1.00  0.00           H  
ATOM   1495 3HD1 ILE A 106      26.572  13.029  12.409  1.00  0.00           H  
ATOM   1496  N   ALA A 107      22.280   9.930  13.860  1.00  0.00           N  
ATOM   1497  CA  ALA A 107      21.790   8.680  13.270  1.00  0.00           C  
ATOM   1498  C   ALA A 107      22.360   8.430  11.860  1.00  0.00           C  
ATOM   1499  O   ALA A 107      22.370   9.290  10.970  1.00  0.00           O  
ATOM   1500  CB  ALA A 107      20.269   8.691  13.226  1.00  0.00           C  
ATOM   1501  H   ALA A 107      21.794  10.792  13.660  1.00  0.00           H  
ATOM   1502  HA  ALA A 107      22.124   7.855  13.899  1.00  0.00           H  
ATOM   1503 1HB  ALA A 107      19.911   7.759  12.787  1.00  0.00           H  
ATOM   1504 2HB  ALA A 107      19.876   8.789  14.238  1.00  0.00           H  
ATOM   1505 3HB  ALA A 107      19.929   9.530  12.622  1.00  0.00           H  
ATOM   1506  N   ALA A 108      22.740   7.170  11.670  1.00  0.00           N  
ATOM   1507  CA  ALA A 108      23.120   6.590  10.360  1.00  0.00           C  
ATOM   1508  C   ALA A 108      21.960   5.710   9.890  1.00  0.00           C  
ATOM   1509  O   ALA A 108      21.640   4.740  10.570  1.00  0.00           O  
ATOM   1510  CB  ALA A 108      24.410   5.788  10.454  1.00  0.00           C  
ATOM   1511  H   ALA A 108      22.764   6.585  12.493  1.00  0.00           H  
ATOM   1512  HA  ALA A 108      23.278   7.410   9.659  1.00  0.00           H  
ATOM   1513 1HB  ALA A 108      24.656   5.378   9.474  1.00  0.00           H  
ATOM   1514 2HB  ALA A 108      25.218   6.437  10.789  1.00  0.00           H  
ATOM   1515 3HB  ALA A 108      24.280   4.973  11.165  1.00  0.00           H  
ATOM   1516  N   ILE A 109      21.240   6.130   8.850  1.00  0.00           N  
ATOM   1517  CA  ILE A 109      20.010   5.400   8.480  1.00  0.00           C  
ATOM   1518  C   ILE A 109      20.280   3.970   8.030  1.00  0.00           C  
ATOM   1519  O   ILE A 109      21.360   3.670   7.520  1.00  0.00           O  
ATOM   1520  CB  ILE A 109      19.256   6.138   7.358  1.00  0.00           C  
ATOM   1521  CG1 ILE A 109      18.754   7.495   7.856  1.00  0.00           C  
ATOM   1522  CG2 ILE A 109      18.099   5.292   6.850  1.00  0.00           C  
ATOM   1523  CD1 ILE A 109      18.214   8.386   6.760  1.00  0.00           C  
ATOM   1524  H   ILE A 109      21.515   6.936   8.308  1.00  0.00           H  
ATOM   1525  HA  ILE A 109      19.363   5.347   9.355  1.00  0.00           H  
ATOM   1526  HB  ILE A 109      19.938   6.337   6.532  1.00  0.00           H  
ATOM   1527 1HG1 ILE A 109      17.965   7.344   8.592  1.00  0.00           H  
ATOM   1528 2HG1 ILE A 109      19.567   8.024   8.354  1.00  0.00           H  
ATOM   1529 1HG2 ILE A 109      17.576   5.828   6.059  1.00  0.00           H  
ATOM   1530 2HG2 ILE A 109      18.481   4.350   6.459  1.00  0.00           H  
ATOM   1531 3HG2 ILE A 109      17.408   5.091   7.669  1.00  0.00           H  
ATOM   1532 1HD1 ILE A 109      17.878   9.329   7.190  1.00  0.00           H  
ATOM   1533 2HD1 ILE A 109      18.999   8.580   6.028  1.00  0.00           H  
ATOM   1534 3HD1 ILE A 109      17.375   7.892   6.271  1.00  0.00           H  
ATOM   1535  N   THR A 110      19.390   3.080   8.430  1.00  0.00           N  
ATOM   1536  CA  THR A 110      19.340   1.700   7.930  1.00  0.00           C  
ATOM   1537  C   THR A 110      18.120   1.490   7.010  1.00  0.00           C  
ATOM   1538  O   THR A 110      18.210   0.760   6.040  1.00  0.00           O  
ATOM   1539  CB  THR A 110      19.296   0.692   9.093  1.00  0.00           C  
ATOM   1540  OG1 THR A 110      18.128   0.927   9.889  1.00  0.00           O  
ATOM   1541  CG2 THR A 110      20.535   0.828   9.965  1.00  0.00           C  
ATOM   1542  H   THR A 110      18.713   3.379   9.117  1.00  0.00           H  
ATOM   1543  HA  THR A 110      20.241   1.511   7.345  1.00  0.00           H  
ATOM   1544  HB  THR A 110      19.249  -0.322   8.694  1.00  0.00           H  
ATOM   1545  HG1 THR A 110      17.446   0.293   9.652  1.00  0.00           H  
ATOM   1546 1HG2 THR A 110      20.487   0.108  10.781  1.00  0.00           H  
ATOM   1547 2HG2 THR A 110      21.425   0.638   9.365  1.00  0.00           H  
ATOM   1548 3HG2 THR A 110      20.582   1.837  10.374  1.00  0.00           H  
ATOM   1549  N   GLU A 111      17.000   2.120   7.360  1.00  0.00           N  
ATOM   1550  CA  GLU A 111      15.760   2.140   6.540  1.00  0.00           C  
ATOM   1551  C   GLU A 111      15.180   3.560   6.410  1.00  0.00           C  
ATOM   1552  O   GLU A 111      15.280   4.400   7.290  1.00  0.00           O  
ATOM   1553  CB  GLU A 111      14.705   1.212   7.146  1.00  0.00           C  
ATOM   1554  CG  GLU A 111      15.100  -0.258   7.169  1.00  0.00           C  
ATOM   1555  CD  GLU A 111      14.037  -1.140   7.764  1.00  0.00           C  
ATOM   1556  OE1 GLU A 111      13.064  -0.618   8.252  1.00  0.00           O  
ATOM   1557  OE2 GLU A 111      14.200  -2.337   7.730  1.00  0.00           O  
ATOM   1558  H   GLU A 111      17.014   2.610   8.243  1.00  0.00           H  
ATOM   1559  HA  GLU A 111      16.002   1.786   5.537  1.00  0.00           H  
ATOM   1560 1HB  GLU A 111      14.496   1.518   8.171  1.00  0.00           H  
ATOM   1561 2HB  GLU A 111      13.776   1.300   6.582  1.00  0.00           H  
ATOM   1562 1HG  GLU A 111      15.298  -0.586   6.149  1.00  0.00           H  
ATOM   1563 2HG  GLU A 111      16.019  -0.368   7.742  1.00  0.00           H  
ATOM   1564  N   SER A 112      14.730   3.880   5.200  1.00  0.00           N  
ATOM   1565  CA  SER A 112      14.030   5.110   4.890  1.00  0.00           C  
ATOM   1566  C   SER A 112      12.820   4.750   4.030  1.00  0.00           C  
ATOM   1567  O   SER A 112      12.930   4.830   2.810  1.00  0.00           O  
ATOM   1568  CB  SER A 112      14.939   6.083   4.165  1.00  0.00           C  
ATOM   1569  OG  SER A 112      14.290   7.304   3.940  1.00  0.00           O  
ATOM   1570  H   SER A 112      14.897   3.210   4.463  1.00  0.00           H  
ATOM   1571  HA  SER A 112      13.708   5.570   5.825  1.00  0.00           H  
ATOM   1572 1HB  SER A 112      15.839   6.250   4.756  1.00  0.00           H  
ATOM   1573 2HB  SER A 112      15.248   5.652   3.213  1.00  0.00           H  
ATOM   1574  HG  SER A 112      13.730   7.169   3.171  1.00  0.00           H  
ATOM   1575  N   ASP A 113      11.740   4.190   4.600  1.00  0.00           N  
ATOM   1576  CA  ASP A 113      10.580   3.730   3.810  1.00  0.00           C  
ATOM   1577  C   ASP A 113       9.870   4.900   3.120  1.00  0.00           C  
ATOM   1578  O   ASP A 113       9.790   6.000   3.680  1.00  0.00           O  
ATOM   1579  CB  ASP A 113       9.585   2.983   4.701  1.00  0.00           C  
ATOM   1580  CG  ASP A 113      10.099   1.623   5.154  1.00  0.00           C  
ATOM   1581  OD1 ASP A 113      11.037   1.139   4.566  1.00  0.00           O  
ATOM   1582  OD2 ASP A 113       9.550   1.082   6.084  1.00  0.00           O  
ATOM   1583  H   ASP A 113      11.725   4.082   5.604  1.00  0.00           H  
ATOM   1584  HA  ASP A 113      10.936   3.047   3.038  1.00  0.00           H  
ATOM   1585 1HB  ASP A 113       9.364   3.584   5.583  1.00  0.00           H  
ATOM   1586 2HB  ASP A 113       8.649   2.839   4.160  1.00  0.00           H  
ATOM   1587  N   LYS A 114       9.270   4.580   1.980  1.00  0.00           N  
ATOM   1588  CA  LYS A 114       8.320   5.470   1.270  1.00  0.00           C  
ATOM   1589  C   LYS A 114       8.940   6.290   0.120  1.00  0.00           C  
ATOM   1590  O   LYS A 114      10.130   6.200  -0.170  1.00  0.00           O  
ATOM   1591  CB  LYS A 114       7.667   6.425   2.271  1.00  0.00           C  
ATOM   1592  CG  LYS A 114       6.856   5.736   3.360  1.00  0.00           C  
ATOM   1593  CD  LYS A 114       5.604   5.086   2.790  1.00  0.00           C  
ATOM   1594  CE  LYS A 114       4.789   4.404   3.879  1.00  0.00           C  
ATOM   1595  NZ  LYS A 114       4.246   5.380   4.861  1.00  0.00           N  
ATOM   1596  H   LYS A 114       9.484   3.675   1.587  1.00  0.00           H  
ATOM   1597  HA  LYS A 114       7.547   4.854   0.809  1.00  0.00           H  
ATOM   1598 1HB  LYS A 114       8.437   7.026   2.756  1.00  0.00           H  
ATOM   1599 2HB  LYS A 114       7.003   7.109   1.741  1.00  0.00           H  
ATOM   1600 1HG  LYS A 114       7.467   4.971   3.840  1.00  0.00           H  
ATOM   1601 2HG  LYS A 114       6.564   6.468   4.113  1.00  0.00           H  
ATOM   1602 1HD  LYS A 114       4.987   5.845   2.307  1.00  0.00           H  
ATOM   1603 2HD  LYS A 114       5.888   4.344   2.043  1.00  0.00           H  
ATOM   1604 1HE  LYS A 114       3.960   3.862   3.426  1.00  0.00           H  
ATOM   1605 2HE  LYS A 114       5.417   3.687   4.408  1.00  0.00           H  
ATOM   1606 1HZ  LYS A 114       3.713   4.889   5.565  1.00  0.00           H  
ATOM   1607 2HZ  LYS A 114       5.008   5.876   5.301  1.00  0.00           H  
ATOM   1608 3HZ  LYS A 114       3.646   6.039   4.385  1.00  0.00           H  
ATOM   1609  N   PHE A 115       8.090   7.160  -0.410  1.00  0.00           N  
ATOM   1610  CA  PHE A 115       8.400   7.950  -1.610  1.00  0.00           C  
ATOM   1611  C   PHE A 115       8.770   9.420  -1.380  1.00  0.00           C  
ATOM   1612  O   PHE A 115       9.620   9.940  -2.110  1.00  0.00           O  
ATOM   1613  CB  PHE A 115       7.205   7.898  -2.563  1.00  0.00           C  
ATOM   1614  CG  PHE A 115       5.964   8.545  -2.016  1.00  0.00           C  
ATOM   1615  CD1 PHE A 115       5.731   9.900  -2.204  1.00  0.00           C  
ATOM   1616  CD2 PHE A 115       5.029   7.803  -1.311  1.00  0.00           C  
ATOM   1617  CE1 PHE A 115       4.590  10.496  -1.701  1.00  0.00           C  
ATOM   1618  CE2 PHE A 115       3.888   8.396  -0.808  1.00  0.00           C  
ATOM   1619  CZ  PHE A 115       3.669   9.745  -1.003  1.00  0.00           C  
ATOM   1620  H   PHE A 115       7.193   7.278   0.038  1.00  0.00           H  
ATOM   1621  HA  PHE A 115       9.271   7.511  -2.098  1.00  0.00           H  
ATOM   1622 1HB  PHE A 115       7.463   8.394  -3.498  1.00  0.00           H  
ATOM   1623 2HB  PHE A 115       6.971   6.860  -2.797  1.00  0.00           H  
ATOM   1624  HD1 PHE A 115       6.459  10.494  -2.757  1.00  0.00           H  
ATOM   1625  HD2 PHE A 115       5.203   6.737  -1.157  1.00  0.00           H  
ATOM   1626  HE1 PHE A 115       4.420  11.561  -1.856  1.00  0.00           H  
ATOM   1627  HE2 PHE A 115       3.161   7.801  -0.257  1.00  0.00           H  
ATOM   1628  HZ  PHE A 115       2.770  10.215  -0.606  1.00  0.00           H  
ATOM   1629  N   PHE A 116       8.320  10.030  -0.270  1.00  0.00           N  
ATOM   1630  CA  PHE A 116       8.650  11.420   0.100  1.00  0.00           C  
ATOM   1631  C   PHE A 116      10.170  11.660   0.160  1.00  0.00           C  
ATOM   1632  O   PHE A 116      10.710  12.400  -0.650  1.00  0.00           O  
ATOM   1633  CB  PHE A 116       8.027  11.769   1.453  1.00  0.00           C  
ATOM   1634  CG  PHE A 116       8.372  13.146   1.942  1.00  0.00           C  
ATOM   1635  CD1 PHE A 116       7.735  14.263   1.422  1.00  0.00           C  
ATOM   1636  CD2 PHE A 116       9.335  13.329   2.923  1.00  0.00           C  
ATOM   1637  CE1 PHE A 116       8.052  15.531   1.871  1.00  0.00           C  
ATOM   1638  CE2 PHE A 116       9.653  14.595   3.375  1.00  0.00           C  
ATOM   1639  CZ  PHE A 116       9.011  15.697   2.848  1.00  0.00           C  
ATOM   1640  H   PHE A 116       7.720   9.489   0.336  1.00  0.00           H  
ATOM   1641  HA  PHE A 116       8.238  12.087  -0.659  1.00  0.00           H  
ATOM   1642 1HB  PHE A 116       6.942  11.695   1.383  1.00  0.00           H  
ATOM   1643 2HB  PHE A 116       8.356  11.049   2.201  1.00  0.00           H  
ATOM   1644  HD1 PHE A 116       6.976  14.131   0.650  1.00  0.00           H  
ATOM   1645  HD2 PHE A 116       9.843  12.458   3.339  1.00  0.00           H  
ATOM   1646  HE1 PHE A 116       7.544  16.399   1.454  1.00  0.00           H  
ATOM   1647  HE2 PHE A 116      10.412  14.724   4.147  1.00  0.00           H  
ATOM   1648  HZ  PHE A 116       9.262  16.696   3.202  1.00  0.00           H  
ATOM   1649  N   ILE A 117      10.830  10.870   1.010  1.00  0.00           N  
ATOM   1650  CA  ILE A 117      12.300  10.910   1.160  1.00  0.00           C  
ATOM   1651  C   ILE A 117      13.060  10.590  -0.130  1.00  0.00           C  
ATOM   1652  O   ILE A 117      14.140  11.130  -0.330  1.00  0.00           O  
ATOM   1653  CB  ILE A 117      12.754   9.928   2.255  1.00  0.00           C  
ATOM   1654  CG1 ILE A 117      12.275  10.403   3.630  1.00  0.00           C  
ATOM   1655  CG2 ILE A 117      14.267   9.776   2.239  1.00  0.00           C  
ATOM   1656  CD1 ILE A 117      12.442   9.373   4.724  1.00  0.00           C  
ATOM   1657  H   ILE A 117      10.296  10.221   1.570  1.00  0.00           H  
ATOM   1658  HA  ILE A 117      12.590  11.918   1.453  1.00  0.00           H  
ATOM   1659  HB  ILE A 117      12.298   8.954   2.082  1.00  0.00           H  
ATOM   1660 1HG1 ILE A 117      12.825  11.298   3.917  1.00  0.00           H  
ATOM   1661 2HG1 ILE A 117      11.220  10.672   3.574  1.00  0.00           H  
ATOM   1662 1HG2 ILE A 117      14.571   9.079   3.020  1.00  0.00           H  
ATOM   1663 2HG2 ILE A 117      14.584   9.394   1.269  1.00  0.00           H  
ATOM   1664 3HG2 ILE A 117      14.733  10.745   2.417  1.00  0.00           H  
ATOM   1665 1HD1 ILE A 117      12.080   9.782   5.667  1.00  0.00           H  
ATOM   1666 2HD1 ILE A 117      11.869   8.479   4.473  1.00  0.00           H  
ATOM   1667 3HD1 ILE A 117      13.495   9.114   4.822  1.00  0.00           H  
ATOM   1668  N   ASN A 118      12.450   9.830  -1.050  1.00  0.00           N  
ATOM   1669  CA  ASN A 118      13.040   9.520  -2.380  1.00  0.00           C  
ATOM   1670  C   ASN A 118      13.060  10.720  -3.350  1.00  0.00           C  
ATOM   1671  O   ASN A 118      14.020  10.870  -4.090  1.00  0.00           O  
ATOM   1672  CB  ASN A 118      12.300   8.358  -3.017  1.00  0.00           C  
ATOM   1673  CG  ASN A 118      12.950   7.887  -4.289  1.00  0.00           C  
ATOM   1674  OD1 ASN A 118      14.134   7.531  -4.300  1.00  0.00           O  
ATOM   1675  ND2 ASN A 118      12.199   7.878  -5.360  1.00  0.00           N  
ATOM   1676  H   ASN A 118      11.542   9.454  -0.815  1.00  0.00           H  
ATOM   1677  HA  ASN A 118      14.085   9.239  -2.238  1.00  0.00           H  
ATOM   1678 1HB  ASN A 118      12.257   7.525  -2.315  1.00  0.00           H  
ATOM   1679 2HB  ASN A 118      11.275   8.656  -3.236  1.00  0.00           H  
ATOM   1680 1HD2 ASN A 118      12.578   7.574  -6.234  1.00  0.00           H  
ATOM   1681 2HD2 ASN A 118      11.246   8.174  -5.305  1.00  0.00           H  
ATOM   1682  N   GLY A 119      11.990  11.530  -3.350  1.00  0.00           N  
ATOM   1683  CA  GLY A 119      11.860  12.710  -4.250  1.00  0.00           C  
ATOM   1684  C   GLY A 119      12.370  14.050  -3.660  1.00  0.00           C  
ATOM   1685  O   GLY A 119      12.510  15.040  -4.370  1.00  0.00           O  
ATOM   1686  H   GLY A 119      11.243  11.319  -2.704  1.00  0.00           H  
ATOM   1687 1HA  GLY A 119      12.410  12.526  -5.173  1.00  0.00           H  
ATOM   1688 2HA  GLY A 119      10.814  12.847  -4.521  1.00  0.00           H  
ATOM   1689  N   SER A 120      12.590  14.070  -2.340  1.00  0.00           N  
ATOM   1690  CA  SER A 120      13.130  15.200  -1.580  1.00  0.00           C  
ATOM   1691  C   SER A 120      14.590  15.530  -1.950  1.00  0.00           C  
ATOM   1692  O   SER A 120      15.430  14.630  -1.990  1.00  0.00           O  
ATOM   1693  CB  SER A 120      13.037  14.902  -0.096  1.00  0.00           C  
ATOM   1694  OG  SER A 120      11.701  14.784   0.309  1.00  0.00           O  
ATOM   1695  H   SER A 120      12.353  13.218  -1.853  1.00  0.00           H  
ATOM   1696  HA  SER A 120      12.533  16.085  -1.805  1.00  0.00           H  
ATOM   1697 1HB  SER A 120      13.569  13.977   0.123  1.00  0.00           H  
ATOM   1698 2HB  SER A 120      13.521  15.699   0.466  1.00  0.00           H  
ATOM   1699  HG  SER A 120      11.332  14.060  -0.203  1.00  0.00           H  
ATOM   1700  N   ASN A 121      14.920  16.820  -2.140  1.00  0.00           N  
ATOM   1701  CA  ASN A 121      16.280  17.270  -2.540  1.00  0.00           C  
ATOM   1702  C   ASN A 121      17.400  17.180  -1.480  1.00  0.00           C  
ATOM   1703  O   ASN A 121      18.570  17.360  -1.780  1.00  0.00           O  
ATOM   1704  CB  ASN A 121      16.196  18.699  -3.044  1.00  0.00           C  
ATOM   1705  CG  ASN A 121      15.530  18.799  -4.389  1.00  0.00           C  
ATOM   1706  OD1 ASN A 121      14.697  17.959  -4.747  1.00  0.00           O  
ATOM   1707  ND2 ASN A 121      15.881  19.811  -5.140  1.00  0.00           N  
ATOM   1708  H   ASN A 121      14.195  17.509  -2.000  1.00  0.00           H  
ATOM   1709  HA  ASN A 121      16.637  16.623  -3.343  1.00  0.00           H  
ATOM   1710 1HB  ASN A 121      15.638  19.305  -2.330  1.00  0.00           H  
ATOM   1711 2HB  ASN A 121      17.200  19.119  -3.117  1.00  0.00           H  
ATOM   1712 1HD2 ASN A 121      15.471  19.928  -6.045  1.00  0.00           H  
ATOM   1713 2HD2 ASN A 121      16.560  20.467  -4.811  1.00  0.00           H  
ATOM   1714  N   TRP A 122      16.970  17.050  -0.220  1.00  0.00           N  
ATOM   1715  CA  TRP A 122      17.850  16.920   0.970  1.00  0.00           C  
ATOM   1716  C   TRP A 122      18.130  15.440   1.340  1.00  0.00           C  
ATOM   1717  O   TRP A 122      17.310  14.570   1.070  1.00  0.00           O  
ATOM   1718  CB  TRP A 122      17.219  17.630   2.169  1.00  0.00           C  
ATOM   1719  CG  TRP A 122      15.861  17.109   2.527  1.00  0.00           C  
ATOM   1720  CD1 TRP A 122      15.580  16.086   3.384  1.00  0.00           C  
ATOM   1721  CD2 TRP A 122      14.584  17.585   2.038  1.00  0.00           C  
ATOM   1722  NE1 TRP A 122      14.223  15.893   3.460  1.00  0.00           N  
ATOM   1723  CE2 TRP A 122      13.597  16.802   2.644  1.00  0.00           C  
ATOM   1724  CE3 TRP A 122      14.204  18.597   1.148  1.00  0.00           C  
ATOM   1725  CZ2 TRP A 122      12.249  16.995   2.391  1.00  0.00           C  
ATOM   1726  CZ3 TRP A 122      12.852  18.792   0.895  1.00  0.00           C  
ATOM   1727  CH2 TRP A 122      11.900  18.012   1.501  1.00  0.00           C  
ATOM   1728  H   TRP A 122      15.968  17.042  -0.094  1.00  0.00           H  
ATOM   1729  HA  TRP A 122      18.807  17.391   0.745  1.00  0.00           H  
ATOM   1730 1HB  TRP A 122      17.868  17.522   3.039  1.00  0.00           H  
ATOM   1731 2HB  TRP A 122      17.132  18.696   1.957  1.00  0.00           H  
ATOM   1732  HD1 TRP A 122      16.324  15.507   3.928  1.00  0.00           H  
ATOM   1733  HE1 TRP A 122      13.759  15.195   4.024  1.00  0.00           H  
ATOM   1734  HE3 TRP A 122      14.956  19.222   0.667  1.00  0.00           H  
ATOM   1735  HZ2 TRP A 122      11.477  16.385   2.862  1.00  0.00           H  
ATOM   1736  HZ3 TRP A 122      12.565  19.582   0.201  1.00  0.00           H  
ATOM   1737  HH2 TRP A 122      10.847  18.191   1.280  1.00  0.00           H  
ATOM   1738  N   GLU A 123      19.270  15.190   2.000  1.00  0.00           N  
ATOM   1739  CA  GLU A 123      19.700  13.860   2.450  1.00  0.00           C  
ATOM   1740  C   GLU A 123      19.190  13.560   3.860  1.00  0.00           C  
ATOM   1741  O   GLU A 123      18.780  12.440   4.080  1.00  0.00           O  
ATOM   1742  CB  GLU A 123      21.226  13.752   2.418  1.00  0.00           C  
ATOM   1743  CG  GLU A 123      21.831  13.806   1.022  1.00  0.00           C  
ATOM   1744  CD  GLU A 123      21.955  15.208   0.492  1.00  0.00           C  
ATOM   1745  OE1 GLU A 123      22.117  16.108   1.280  1.00  0.00           O  
ATOM   1746  OE2 GLU A 123      21.886  15.378  -0.702  1.00  0.00           O  
ATOM   1747  H   GLU A 123      19.859  15.988   2.190  1.00  0.00           H  
ATOM   1748  HA  GLU A 123      19.283  13.114   1.773  1.00  0.00           H  
ATOM   1749 1HB  GLU A 123      21.661  14.563   3.003  1.00  0.00           H  
ATOM   1750 2HB  GLU A 123      21.534  12.814   2.880  1.00  0.00           H  
ATOM   1751 1HG  GLU A 123      22.821  13.352   1.049  1.00  0.00           H  
ATOM   1752 2HG  GLU A 123      21.210  13.220   0.346  1.00  0.00           H  
ATOM   1753  N   GLY A 124      19.240  14.520   4.790  1.00  0.00           N  
ATOM   1754  CA  GLY A 124      18.870  14.260   6.200  1.00  0.00           C  
ATOM   1755  C   GLY A 124      18.140  15.420   6.860  1.00  0.00           C  
ATOM   1756  O   GLY A 124      17.720  16.360   6.190  1.00  0.00           O  
ATOM   1757  H   GLY A 124      19.538  15.447   4.523  1.00  0.00           H  
ATOM   1758 1HA  GLY A 124      18.234  13.376   6.252  1.00  0.00           H  
ATOM   1759 2HA  GLY A 124      19.768  14.043   6.778  1.00  0.00           H  
ATOM   1760  N   ILE A 125      18.080  15.380   8.170  1.00  0.00           N  
ATOM   1761  CA  ILE A 125      17.460  16.430   8.990  1.00  0.00           C  
ATOM   1762  C   ILE A 125      18.390  16.770  10.150  1.00  0.00           C  
ATOM   1763  O   ILE A 125      18.980  15.880  10.760  1.00  0.00           O  
ATOM   1764  CB  ILE A 125      16.087  15.992   9.530  1.00  0.00           C  
ATOM   1765  CG1 ILE A 125      15.135  15.673   8.374  1.00  0.00           C  
ATOM   1766  CG2 ILE A 125      15.499  17.071  10.427  1.00  0.00           C  
ATOM   1767  CD1 ILE A 125      13.838  15.030   8.811  1.00  0.00           C  
ATOM   1768  H   ILE A 125      18.487  14.576   8.626  1.00  0.00           H  
ATOM   1769  HA  ILE A 125      17.313  17.312   8.368  1.00  0.00           H  
ATOM   1770  HB  ILE A 125      16.199  15.074  10.108  1.00  0.00           H  
ATOM   1771 1HG1 ILE A 125      14.897  16.590   7.836  1.00  0.00           H  
ATOM   1772 2HG1 ILE A 125      15.628  15.002   7.671  1.00  0.00           H  
ATOM   1773 1HG2 ILE A 125      14.528  16.745  10.799  1.00  0.00           H  
ATOM   1774 2HG2 ILE A 125      16.168  17.250  11.267  1.00  0.00           H  
ATOM   1775 3HG2 ILE A 125      15.378  17.992   9.856  1.00  0.00           H  
ATOM   1776 1HD1 ILE A 125      13.217  14.834   7.936  1.00  0.00           H  
ATOM   1777 2HD1 ILE A 125      14.052  14.090   9.322  1.00  0.00           H  
ATOM   1778 3HD1 ILE A 125      13.310  15.699   9.488  1.00  0.00           H  
ATOM   1779  N   LEU A 126      18.500  18.080  10.380  1.00  0.00           N  
ATOM   1780  CA  LEU A 126      19.200  18.660  11.530  1.00  0.00           C  
ATOM   1781  C   LEU A 126      18.150  19.420  12.340  1.00  0.00           C  
ATOM   1782  O   LEU A 126      17.650  20.460  11.920  1.00  0.00           O  
ATOM   1783  CB  LEU A 126      20.331  19.597  11.087  1.00  0.00           C  
ATOM   1784  CG  LEU A 126      21.326  20.002  12.182  1.00  0.00           C  
ATOM   1785  CD1 LEU A 126      22.575  20.591  11.541  1.00  0.00           C  
ATOM   1786  CD2 LEU A 126      20.670  21.003  13.121  1.00  0.00           C  
ATOM   1787  H   LEU A 126      18.066  18.695   9.707  1.00  0.00           H  
ATOM   1788  HA  LEU A 126      19.639  17.850  12.112  1.00  0.00           H  
ATOM   1789 1HB  LEU A 126      20.893  19.111  10.292  1.00  0.00           H  
ATOM   1790 2HB  LEU A 126      19.889  20.510  10.687  1.00  0.00           H  
ATOM   1791  HG  LEU A 126      21.626  19.118  12.746  1.00  0.00           H  
ATOM   1792 1HD1 LEU A 126      23.283  20.878  12.319  1.00  0.00           H  
ATOM   1793 2HD1 LEU A 126      23.035  19.847  10.890  1.00  0.00           H  
ATOM   1794 3HD1 LEU A 126      22.304  21.469  10.955  1.00  0.00           H  
ATOM   1795 1HD2 LEU A 126      21.377  21.290  13.900  1.00  0.00           H  
ATOM   1796 2HD2 LEU A 126      20.371  21.887  12.558  1.00  0.00           H  
ATOM   1797 3HD2 LEU A 126      19.790  20.549  13.579  1.00  0.00           H  
ATOM   1798  N   GLY A 127      17.690  18.750  13.380  1.00  0.00           N  
ATOM   1799  CA  GLY A 127      16.710  19.290  14.340  1.00  0.00           C  
ATOM   1800  C   GLY A 127      17.340  20.290  15.320  1.00  0.00           C  
ATOM   1801  O   GLY A 127      18.440  20.070  15.820  1.00  0.00           O  
ATOM   1802  H   GLY A 127      18.041  17.812  13.511  1.00  0.00           H  
ATOM   1803 1HA  GLY A 127      15.903  19.783  13.798  1.00  0.00           H  
ATOM   1804 2HA  GLY A 127      16.265  18.471  14.904  1.00  0.00           H  
ATOM   1805  N   LEU A 128      16.580  21.350  15.540  1.00  0.00           N  
ATOM   1806  CA  LEU A 128      16.950  22.570  16.310  1.00  0.00           C  
ATOM   1807  C   LEU A 128      16.040  22.880  17.490  1.00  0.00           C  
ATOM   1808  O   LEU A 128      16.110  23.980  18.050  1.00  0.00           O  
ATOM   1809  CB  LEU A 128      16.960  23.788  15.377  1.00  0.00           C  
ATOM   1810  CG  LEU A 128      18.227  23.967  14.531  1.00  0.00           C  
ATOM   1811  CD1 LEU A 128      18.343  22.817  13.540  1.00  0.00           C  
ATOM   1812  CD2 LEU A 128      18.172  25.306  13.812  1.00  0.00           C  
ATOM   1813  H   LEU A 128      15.660  21.289  15.127  1.00  0.00           H  
ATOM   1814  HA  LEU A 128      17.949  22.430  16.721  1.00  0.00           H  
ATOM   1815 1HB  LEU A 128      16.115  23.710  14.695  1.00  0.00           H  
ATOM   1816 2HB  LEU A 128      16.833  24.687  15.979  1.00  0.00           H  
ATOM   1817  HG  LEU A 128      19.104  23.938  15.179  1.00  0.00           H  
ATOM   1818 1HD1 LEU A 128      19.244  22.944  12.939  1.00  0.00           H  
ATOM   1819 2HD1 LEU A 128      18.401  21.873  14.082  1.00  0.00           H  
ATOM   1820 3HD1 LEU A 128      17.471  22.810  12.888  1.00  0.00           H  
ATOM   1821 1HD2 LEU A 128      19.073  25.434  13.211  1.00  0.00           H  
ATOM   1822 2HD2 LEU A 128      17.297  25.335  13.163  1.00  0.00           H  
ATOM   1823 3HD2 LEU A 128      18.108  26.111  14.544  1.00  0.00           H  
ATOM   1824  N   ALA A 129      15.150  21.930  17.820  1.00  0.00           N  
ATOM   1825  CA  ALA A 129      14.260  22.020  18.980  1.00  0.00           C  
ATOM   1826  C   ALA A 129      14.940  21.470  20.250  1.00  0.00           C  
ATOM   1827  O   ALA A 129      16.160  21.320  20.290  1.00  0.00           O  
ATOM   1828  CB  ALA A 129      12.962  21.275  18.705  1.00  0.00           C  
ATOM   1829  H   ALA A 129      15.103  21.114  17.226  1.00  0.00           H  
ATOM   1830  HA  ALA A 129      14.035  23.072  19.153  1.00  0.00           H  
ATOM   1831 1HB  ALA A 129      12.309  21.349  19.575  1.00  0.00           H  
ATOM   1832 2HB  ALA A 129      12.466  21.715  17.840  1.00  0.00           H  
ATOM   1833 3HB  ALA A 129      13.180  20.227  18.504  1.00  0.00           H  
ATOM   1834  N   TYR A 130      14.190  21.280  21.330  1.00  0.00           N  
ATOM   1835  CA  TYR A 130      14.710  20.900  22.660  1.00  0.00           C  
ATOM   1836  C   TYR A 130      15.110  19.410  22.820  1.00  0.00           C  
ATOM   1837  O   TYR A 130      14.520  18.570  22.140  1.00  0.00           O  
ATOM   1838  CB  TYR A 130      13.673  21.263  23.725  1.00  0.00           C  
ATOM   1839  CG  TYR A 130      14.134  20.997  25.141  1.00  0.00           C  
ATOM   1840  CD1 TYR A 130      15.339  21.519  25.588  1.00  0.00           C  
ATOM   1841  CD2 TYR A 130      13.352  20.232  25.993  1.00  0.00           C  
ATOM   1842  CE1 TYR A 130      15.760  21.277  26.881  1.00  0.00           C  
ATOM   1843  CE2 TYR A 130      13.773  19.990  27.286  1.00  0.00           C  
ATOM   1844  CZ  TYR A 130      14.972  20.509  27.731  1.00  0.00           C  
ATOM   1845  OH  TYR A 130      15.391  20.267  29.019  1.00  0.00           O  
ATOM   1846  H   TYR A 130      13.196  21.410  21.209  1.00  0.00           H  
ATOM   1847  HA  TYR A 130      15.628  21.459  22.845  1.00  0.00           H  
ATOM   1848 1HB  TYR A 130      13.420  22.321  23.642  1.00  0.00           H  
ATOM   1849 2HB  TYR A 130      12.760  20.694  23.553  1.00  0.00           H  
ATOM   1850  HD1 TYR A 130      15.954  22.121  24.918  1.00  0.00           H  
ATOM   1851  HD2 TYR A 130      12.405  19.821  25.642  1.00  0.00           H  
ATOM   1852  HE1 TYR A 130      16.707  21.687  27.232  1.00  0.00           H  
ATOM   1853  HE2 TYR A 130      13.158  19.387  27.956  1.00  0.00           H  
ATOM   1854  HH  TYR A 130      14.739  19.726  29.470  1.00  0.00           H  
ATOM   1855  N   ALA A 131      16.050  19.050  23.710  1.00  0.00           N  
ATOM   1856  CA  ALA A 131      16.440  17.650  23.930  1.00  0.00           C  
ATOM   1857  C   ALA A 131      15.330  16.710  24.370  1.00  0.00           C  
ATOM   1858  O   ALA A 131      15.420  15.530  24.040  1.00  0.00           O  
ATOM   1859  CB  ALA A 131      17.563  17.598  24.955  1.00  0.00           C  
ATOM   1860  H   ALA A 131      16.503  19.777  24.246  1.00  0.00           H  
ATOM   1861  HA  ALA A 131      16.794  17.244  22.982  1.00  0.00           H  
ATOM   1862 1HB  ALA A 131      17.856  16.561  25.122  1.00  0.00           H  
ATOM   1863 2HB  ALA A 131      18.420  18.162  24.585  1.00  0.00           H  
ATOM   1864 3HB  ALA A 131      17.221  18.033  25.893  1.00  0.00           H  
ATOM   1865  N   GLU A 132      14.290  17.230  25.020  1.00  0.00           N  
ATOM   1866  CA  GLU A 132      13.130  16.440  25.500  1.00  0.00           C  
ATOM   1867  C   GLU A 132      12.320  15.660  24.440  1.00  0.00           C  
ATOM   1868  O   GLU A 132      11.710  14.640  24.750  1.00  0.00           O  
ATOM   1869  CB  GLU A 132      12.173  17.374  26.244  1.00  0.00           C  
ATOM   1870  CG  GLU A 132      10.993  16.672  26.901  1.00  0.00           C  
ATOM   1871  CD  GLU A 132      11.409  15.740  28.006  1.00  0.00           C  
ATOM   1872  OE1 GLU A 132      12.486  15.908  28.525  1.00  0.00           O  
ATOM   1873  OE2 GLU A 132      10.648  14.859  28.330  1.00  0.00           O  
ATOM   1874  H   GLU A 132      14.310  18.226  25.187  1.00  0.00           H  
ATOM   1875  HA  GLU A 132      13.493  15.672  26.184  1.00  0.00           H  
ATOM   1876 1HB  GLU A 132      12.718  17.911  27.020  1.00  0.00           H  
ATOM   1877 2HB  GLU A 132      11.776  18.116  25.550  1.00  0.00           H  
ATOM   1878 1HG  GLU A 132      10.319  17.424  27.311  1.00  0.00           H  
ATOM   1879 2HG  GLU A 132      10.450  16.110  26.143  1.00  0.00           H  
ATOM   1880  N   ILE A 133      12.360  16.120  23.190  1.00  0.00           N  
ATOM   1881  CA  ILE A 133      11.670  15.470  22.060  1.00  0.00           C  
ATOM   1882  C   ILE A 133      12.620  14.730  21.100  1.00  0.00           C  
ATOM   1883  O   ILE A 133      12.230  14.310  20.010  1.00  0.00           O  
ATOM   1884  CB  ILE A 133      10.864  16.509  21.260  1.00  0.00           C  
ATOM   1885  CG1 ILE A 133      11.799  17.560  20.655  1.00  0.00           C  
ATOM   1886  CG2 ILE A 133       9.819  17.169  22.146  1.00  0.00           C  
ATOM   1887  CD1 ILE A 133      11.125  18.476  19.659  1.00  0.00           C  
ATOM   1888  H   ILE A 133      12.895  16.960  23.022  1.00  0.00           H  
ATOM   1889  HA  ILE A 133      10.983  14.724  22.457  1.00  0.00           H  
ATOM   1890  HB  ILE A 133      10.362  16.018  20.427  1.00  0.00           H  
ATOM   1891 1HG1 ILE A 133      12.220  18.173  21.451  1.00  0.00           H  
ATOM   1892 2HG1 ILE A 133      12.629  17.063  20.153  1.00  0.00           H  
ATOM   1893 1HG2 ILE A 133       9.258  17.901  21.565  1.00  0.00           H  
ATOM   1894 2HG2 ILE A 133       9.137  16.411  22.530  1.00  0.00           H  
ATOM   1895 3HG2 ILE A 133      10.312  17.668  22.980  1.00  0.00           H  
ATOM   1896 1HD1 ILE A 133      11.851  19.192  19.274  1.00  0.00           H  
ATOM   1897 2HD1 ILE A 133      10.726  17.885  18.834  1.00  0.00           H  
ATOM   1898 3HD1 ILE A 133      10.313  19.011  20.149  1.00  0.00           H  
ATOM   1899  N   ALA A 134      13.890  14.580  21.510  1.00  0.00           N  
ATOM   1900  CA  ALA A 134      14.900  13.860  20.720  1.00  0.00           C  
ATOM   1901  C   ALA A 134      14.740  12.350  20.930  1.00  0.00           C  
ATOM   1902  O   ALA A 134      14.770  11.860  22.050  1.00  0.00           O  
ATOM   1903  CB  ALA A 134      16.304  14.309  21.097  1.00  0.00           C  
ATOM   1904  H   ALA A 134      14.154  14.981  22.398  1.00  0.00           H  
ATOM   1905  HA  ALA A 134      14.732  14.088  19.667  1.00  0.00           H  
ATOM   1906 1HB  ALA A 134      17.034  13.762  20.500  1.00  0.00           H  
ATOM   1907 2HB  ALA A 134      16.408  15.377  20.908  1.00  0.00           H  
ATOM   1908 3HB  ALA A 134      16.478  14.109  22.154  1.00  0.00           H  
ATOM   1909  N   ARG A 135      14.410  11.650  19.850  1.00  0.00           N  
ATOM   1910  CA  ARG A 135      14.330  10.180  19.860  1.00  0.00           C  
ATOM   1911  C   ARG A 135      15.660   9.610  20.330  1.00  0.00           C  
ATOM   1912  O   ARG A 135      16.720  10.150  20.010  1.00  0.00           O  
ATOM   1913  CB  ARG A 135      13.999   9.633  18.479  1.00  0.00           C  
ATOM   1914  CG  ARG A 135      12.656  10.075  17.921  1.00  0.00           C  
ATOM   1915  CD  ARG A 135      11.524   9.516  18.705  1.00  0.00           C  
ATOM   1916  NE  ARG A 135      11.495   8.063  18.655  1.00  0.00           N  
ATOM   1917  CZ  ARG A 135      10.633   7.291  19.345  1.00  0.00           C  
ATOM   1918  NH1 ARG A 135       9.739   7.846  20.132  1.00  0.00           N  
ATOM   1919  NH2 ARG A 135      10.687   5.976  19.230  1.00  0.00           N  
ATOM   1920  H   ARG A 135      14.208  12.148  18.995  1.00  0.00           H  
ATOM   1921  HA  ARG A 135      13.535   9.881  20.544  1.00  0.00           H  
ATOM   1922 1HB  ARG A 135      14.767   9.942  17.772  1.00  0.00           H  
ATOM   1923 2HB  ARG A 135      14.001   8.543  18.510  1.00  0.00           H  
ATOM   1924 1HG  ARG A 135      12.589  11.163  17.951  1.00  0.00           H  
ATOM   1925 2HG  ARG A 135      12.560   9.734  16.890  1.00  0.00           H  
ATOM   1926 1HD  ARG A 135      11.620   9.819  19.747  1.00  0.00           H  
ATOM   1927 2HD  ARG A 135      10.584   9.890  18.303  1.00  0.00           H  
ATOM   1928  HE  ARG A 135      12.169   7.600  18.060  1.00  0.00           H  
ATOM   1929 1HH1 ARG A 135       9.697   8.852  20.219  1.00  0.00           H  
ATOM   1930 2HH1 ARG A 135       9.093   7.268  20.649  1.00  0.00           H  
ATOM   1931 1HH2 ARG A 135      11.375   5.549  18.625  1.00  0.00           H  
ATOM   1932 2HH2 ARG A 135      10.042   5.397  19.747  1.00  0.00           H  
ATOM   1933  N   PRO A 136      15.550   8.610  21.200  1.00  0.00           N  
ATOM   1934  CA  PRO A 136      16.650   7.880  21.880  1.00  0.00           C  
ATOM   1935  C   PRO A 136      17.520   8.780  22.800  1.00  0.00           C  
ATOM   1936  O   PRO A 136      18.660   8.480  23.130  1.00  0.00           O  
ATOM   1937  CB  PRO A 136      17.465   7.343  20.699  1.00  0.00           C  
ATOM   1938  CG  PRO A 136      16.481   7.263  19.582  1.00  0.00           C  
ATOM   1939  CD  PRO A 136      15.589   8.459  19.782  1.00  0.00           C  
ATOM   1940  HA  PRO A 136      16.225   7.060  22.477  1.00  0.00           H  
ATOM   1941 1HB  PRO A 136      18.303   8.022  20.481  1.00  0.00           H  
ATOM   1942 2HB  PRO A 136      17.901   6.367  20.956  1.00  0.00           H  
ATOM   1943 1HG  PRO A 136      17.003   7.280  18.614  1.00  0.00           H  
ATOM   1944 2HG  PRO A 136      15.931   6.311  19.629  1.00  0.00           H  
ATOM   1945 1HD  PRO A 136      16.035   9.336  19.290  1.00  0.00           H  
ATOM   1946 2HD  PRO A 136      14.593   8.247  19.368  1.00  0.00           H  
ATOM   1947  N   SER A 139      16.930   9.890  23.220  1.00  0.00           N  
ATOM   1948  CA  SER A 139      17.570  10.930  24.050  1.00  0.00           C  
ATOM   1949  C   SER A 139      18.920  11.400  23.470  1.00  0.00           C  
ATOM   1950  O   SER A 139      19.800  11.800  24.210  1.00  0.00           O  
ATOM   1951  CB  SER A 139      17.778  10.407  25.458  1.00  0.00           C  
ATOM   1952  OG  SER A 139      18.681   9.335  25.467  1.00  0.00           O  
ATOM   1953  H   SER A 139      16.952   8.929  23.531  1.00  0.00           H  
ATOM   1954  HA  SER A 139      16.910  11.798  24.088  1.00  0.00           H  
ATOM   1955 1HB  SER A 139      18.155  11.209  26.092  1.00  0.00           H  
ATOM   1956 2HB  SER A 139      16.823  10.084  25.871  1.00  0.00           H  
ATOM   1957  HG  SER A 139      19.178   9.401  24.648  1.00  0.00           H  
ATOM   1958  N   LEU A 140      19.060  11.320  22.150  1.00  0.00           N  
ATOM   1959  CA  LEU A 140      20.260  11.770  21.450  1.00  0.00           C  
ATOM   1960  C   LEU A 140      20.400  13.310  21.570  1.00  0.00           C  
ATOM   1961  O   LEU A 140      19.530  14.040  21.100  1.00  0.00           O  
ATOM   1962  CB  LEU A 140      20.200  11.353  19.975  1.00  0.00           C  
ATOM   1963  CG  LEU A 140      21.483  11.583  19.166  1.00  0.00           C  
ATOM   1964  CD1 LEU A 140      21.504  10.643  17.969  1.00  0.00           C  
ATOM   1965  CD2 LEU A 140      21.548  13.037  18.720  1.00  0.00           C  
ATOM   1966  H   LEU A 140      18.297  10.929  21.616  1.00  0.00           H  
ATOM   1967  HA  LEU A 140      21.127  11.300  21.913  1.00  0.00           H  
ATOM   1968 1HB  LEU A 140      19.962  10.292  19.924  1.00  0.00           H  
ATOM   1969 2HB  LEU A 140      19.397  11.908  19.489  1.00  0.00           H  
ATOM   1970  HG  LEU A 140      22.350  11.355  19.786  1.00  0.00           H  
ATOM   1971 1HD1 LEU A 140      22.416  10.806  17.394  1.00  0.00           H  
ATOM   1972 2HD1 LEU A 140      21.476   9.610  18.317  1.00  0.00           H  
ATOM   1973 3HD1 LEU A 140      20.638  10.837  17.338  1.00  0.00           H  
ATOM   1974 1HD2 LEU A 140      22.460  13.201  18.146  1.00  0.00           H  
ATOM   1975 2HD2 LEU A 140      20.682  13.266  18.099  1.00  0.00           H  
ATOM   1976 3HD2 LEU A 140      21.549  13.686  19.596  1.00  0.00           H  
ATOM   1977  N   GLU A 141      21.530  13.780  22.090  1.00  0.00           N  
ATOM   1978  CA  GLU A 141      21.880  15.230  22.230  1.00  0.00           C  
ATOM   1979  C   GLU A 141      21.740  16.000  20.900  1.00  0.00           C  
ATOM   1980  O   GLU A 141      22.450  15.690  19.950  1.00  0.00           O  
ATOM   1981  CB  GLU A 141      23.309  15.385  22.754  1.00  0.00           C  
ATOM   1982  CG  GLU A 141      23.728  16.824  23.022  1.00  0.00           C  
ATOM   1983  CD  GLU A 141      25.123  16.934  23.573  1.00  0.00           C  
ATOM   1984  OE1 GLU A 141      25.917  16.064  23.306  1.00  0.00           O  
ATOM   1985  OE2 GLU A 141      25.394  17.889  24.261  1.00  0.00           O  
ATOM   1986  H   GLU A 141      22.187  13.082  22.408  1.00  0.00           H  
ATOM   1987  HA  GLU A 141      21.194  15.684  22.946  1.00  0.00           H  
ATOM   1988 1HB  GLU A 141      23.419  14.826  23.683  1.00  0.00           H  
ATOM   1989 2HB  GLU A 141      24.009  14.962  22.033  1.00  0.00           H  
ATOM   1990 1HG  GLU A 141      23.672  17.387  22.091  1.00  0.00           H  
ATOM   1991 2HG  GLU A 141      23.028  17.269  23.727  1.00  0.00           H  
ATOM   1992  N   PRO A 142      20.880  17.030  20.790  1.00  0.00           N  
ATOM   1993  CA  PRO A 142      20.750  17.790  19.530  1.00  0.00           C  
ATOM   1994  C   PRO A 142      22.060  18.540  19.240  1.00  0.00           C  
ATOM   1995  O   PRO A 142      22.860  18.770  20.150  1.00  0.00           O  
ATOM   1996  CB  PRO A 142      19.592  18.753  19.811  1.00  0.00           C  
ATOM   1997  CG  PRO A 142      18.870  18.131  20.958  1.00  0.00           C  
ATOM   1998  CD  PRO A 142      19.952  17.461  21.762  1.00  0.00           C  
ATOM   1999  HA  PRO A 142      20.492  17.098  18.715  1.00  0.00           H  
ATOM   2000 1HB  PRO A 142      19.983  19.754  20.046  1.00  0.00           H  
ATOM   2001 2HB  PRO A 142      18.962  18.855  18.916  1.00  0.00           H  
ATOM   2002 1HG  PRO A 142      18.332  18.901  21.530  1.00  0.00           H  
ATOM   2003 2HG  PRO A 142      18.114  17.421  20.591  1.00  0.00           H  
ATOM   2004 1HD  PRO A 142      20.389  18.185  22.465  1.00  0.00           H  
ATOM   2005 2HD  PRO A 142      19.528  16.602  22.303  1.00  0.00           H  
ATOM   2006  N   PHE A 143      22.210  18.970  17.990  1.00  0.00           N  
ATOM   2007  CA  PHE A 143      23.430  19.660  17.510  1.00  0.00           C  
ATOM   2008  C   PHE A 143      23.680  20.960  18.300  1.00  0.00           C  
ATOM   2009  O   PHE A 143      24.730  21.150  18.890  1.00  0.00           O  
ATOM   2010  CB  PHE A 143      23.315  19.980  16.018  1.00  0.00           C  
ATOM   2011  CG  PHE A 143      24.484  20.747  15.471  1.00  0.00           C  
ATOM   2012  CD1 PHE A 143      25.475  20.104  14.744  1.00  0.00           C  
ATOM   2013  CD2 PHE A 143      24.597  22.113  15.682  1.00  0.00           C  
ATOM   2014  CE1 PHE A 143      26.552  20.809  14.240  1.00  0.00           C  
ATOM   2015  CE2 PHE A 143      25.671  22.820  15.178  1.00  0.00           C  
ATOM   2016  CZ  PHE A 143      26.650  22.167  14.457  1.00  0.00           C  
ATOM   2017  H   PHE A 143      21.448  18.813  17.346  1.00  0.00           H  
ATOM   2018  HA  PHE A 143      24.284  18.997  17.659  1.00  0.00           H  
ATOM   2019 1HB  PHE A 143      23.222  19.053  15.454  1.00  0.00           H  
ATOM   2020 2HB  PHE A 143      22.412  20.563  15.841  1.00  0.00           H  
ATOM   2021  HD1 PHE A 143      25.397  19.030  14.572  1.00  0.00           H  
ATOM   2022  HD2 PHE A 143      23.824  22.629  16.252  1.00  0.00           H  
ATOM   2023  HE1 PHE A 143      27.323  20.291  13.671  1.00  0.00           H  
ATOM   2024  HE2 PHE A 143      25.747  23.894  15.351  1.00  0.00           H  
ATOM   2025  HZ  PHE A 143      27.498  22.723  14.061  1.00  0.00           H  
ATOM   2026  N   PHE A 144      22.670  21.810  18.350  1.00  0.00           N  
ATOM   2027  CA  PHE A 144      22.770  23.080  19.080  1.00  0.00           C  
ATOM   2028  C   PHE A 144      23.090  22.890  20.570  1.00  0.00           C  
ATOM   2029  O   PHE A 144      23.950  23.590  21.080  1.00  0.00           O  
ATOM   2030  CB  PHE A 144      21.465  23.866  18.940  1.00  0.00           C  
ATOM   2031  CG  PHE A 144      21.491  25.209  19.613  1.00  0.00           C  
ATOM   2032  CD1 PHE A 144      22.143  26.282  19.026  1.00  0.00           C  
ATOM   2033  CD2 PHE A 144      20.864  25.401  20.835  1.00  0.00           C  
ATOM   2034  CE1 PHE A 144      22.168  27.518  19.645  1.00  0.00           C  
ATOM   2035  CE2 PHE A 144      20.886  26.635  21.455  1.00  0.00           C  
ATOM   2036  CZ  PHE A 144      21.540  27.695  20.859  1.00  0.00           C  
ATOM   2037  H   PHE A 144      21.808  21.582  17.875  1.00  0.00           H  
ATOM   2038  HA  PHE A 144      23.583  23.665  18.647  1.00  0.00           H  
ATOM   2039 1HB  PHE A 144      21.244  24.019  17.885  1.00  0.00           H  
ATOM   2040 2HB  PHE A 144      20.645  23.288  19.365  1.00  0.00           H  
ATOM   2041  HD1 PHE A 144      22.639  26.143  18.065  1.00  0.00           H  
ATOM   2042  HD2 PHE A 144      20.349  24.563  21.307  1.00  0.00           H  
ATOM   2043  HE1 PHE A 144      22.684  28.353  19.172  1.00  0.00           H  
ATOM   2044  HE2 PHE A 144      20.389  26.772  22.415  1.00  0.00           H  
ATOM   2045  HZ  PHE A 144      21.559  28.668  21.347  1.00  0.00           H  
ATOM   2046  N   ASP A 145      22.510  21.870  21.210  1.00  0.00           N  
ATOM   2047  CA  ASP A 145      22.880  21.570  22.610  1.00  0.00           C  
ATOM   2048  C   ASP A 145      24.340  21.150  22.770  1.00  0.00           C  
ATOM   2049  O   ASP A 145      25.030  21.600  23.680  1.00  0.00           O  
ATOM   2050  CB  ASP A 145      21.981  20.465  23.169  1.00  0.00           C  
ATOM   2051  CG  ASP A 145      20.554  20.932  23.422  1.00  0.00           C  
ATOM   2052  OD1 ASP A 145      20.339  22.120  23.470  1.00  0.00           O  
ATOM   2053  OD2 ASP A 145      19.693  20.097  23.564  1.00  0.00           O  
ATOM   2054  H   ASP A 145      21.818  21.296  20.750  1.00  0.00           H  
ATOM   2055  HA  ASP A 145      22.739  22.472  23.206  1.00  0.00           H  
ATOM   2056 1HB  ASP A 145      21.955  19.628  22.471  1.00  0.00           H  
ATOM   2057 2HB  ASP A 145      22.398  20.096  24.107  1.00  0.00           H  
ATOM   2058  N   SER A 146      24.850  20.380  21.830  1.00  0.00           N  
ATOM   2059  CA  SER A 146      26.240  19.920  21.910  1.00  0.00           C  
ATOM   2060  C   SER A 146      27.250  21.040  21.580  1.00  0.00           C  
ATOM   2061  O   SER A 146      28.270  21.170  22.250  1.00  0.00           O  
ATOM   2062  CB  SER A 146      26.445  18.752  20.965  1.00  0.00           C  
ATOM   2063  OG  SER A 146      26.289  19.151  19.631  1.00  0.00           O  
ATOM   2064  H   SER A 146      24.283  20.099  21.042  1.00  0.00           H  
ATOM   2065  HA  SER A 146      26.438  19.591  22.931  1.00  0.00           H  
ATOM   2066 1HB  SER A 146      27.443  18.338  21.110  1.00  0.00           H  
ATOM   2067 2HB  SER A 146      25.728  17.966  21.199  1.00  0.00           H  
ATOM   2068  HG  SER A 146      25.548  19.762  19.623  1.00  0.00           H  
ATOM   2069  N   LEU A 147      26.870  21.930  20.660  1.00  0.00           N  
ATOM   2070  CA  LEU A 147      27.620  23.160  20.350  1.00  0.00           C  
ATOM   2071  C   LEU A 147      27.730  24.030  21.630  1.00  0.00           C  
ATOM   2072  O   LEU A 147      28.820  24.440  22.040  1.00  0.00           O  
ATOM   2073  CB  LEU A 147      26.928  23.945  19.229  1.00  0.00           C  
ATOM   2074  CG  LEU A 147      27.585  25.278  18.847  1.00  0.00           C  
ATOM   2075  CD1 LEU A 147      28.997  25.022  18.339  1.00  0.00           C  
ATOM   2076  CD2 LEU A 147      26.741  25.976  17.791  1.00  0.00           C  
ATOM   2077  H   LEU A 147      26.017  21.734  20.156  1.00  0.00           H  
ATOM   2078  HA  LEU A 147      28.618  22.881  20.014  1.00  0.00           H  
ATOM   2079 1HB  LEU A 147      26.898  23.323  18.336  1.00  0.00           H  
ATOM   2080 2HB  LEU A 147      25.903  24.156  19.534  1.00  0.00           H  
ATOM   2081  HG  LEU A 147      27.658  25.914  19.730  1.00  0.00           H  
ATOM   2082 1HD1 LEU A 147      29.463  25.969  18.067  1.00  0.00           H  
ATOM   2083 2HD1 LEU A 147      29.583  24.540  19.121  1.00  0.00           H  
ATOM   2084 3HD1 LEU A 147      28.956  24.374  17.464  1.00  0.00           H  
ATOM   2085 1HD2 LEU A 147      27.207  26.924  17.520  1.00  0.00           H  
ATOM   2086 2HD2 LEU A 147      26.668  25.342  16.907  1.00  0.00           H  
ATOM   2087 3HD2 LEU A 147      25.743  26.163  18.187  1.00  0.00           H  
ATOM   2088  N   VAL A 148      26.620  24.250  22.320  1.00  0.00           N  
ATOM   2089  CA  VAL A 148      26.630  25.050  23.560  1.00  0.00           C  
ATOM   2090  C   VAL A 148      27.390  24.400  24.720  1.00  0.00           C  
ATOM   2091  O   VAL A 148      28.160  25.070  25.400  1.00  0.00           O  
ATOM   2092  CB  VAL A 148      25.183  25.318  24.014  1.00  0.00           C  
ATOM   2093  CG1 VAL A 148      25.168  25.981  25.383  1.00  0.00           C  
ATOM   2094  CG2 VAL A 148      24.470  26.184  22.988  1.00  0.00           C  
ATOM   2095  H   VAL A 148      25.747  23.862  21.992  1.00  0.00           H  
ATOM   2096  HA  VAL A 148      27.120  26.002  23.354  1.00  0.00           H  
ATOM   2097  HB  VAL A 148      24.661  24.366  24.113  1.00  0.00           H  
ATOM   2098 1HG1 VAL A 148      24.138  26.163  25.689  1.00  0.00           H  
ATOM   2099 2HG1 VAL A 148      25.652  25.328  26.109  1.00  0.00           H  
ATOM   2100 3HG1 VAL A 148      25.704  26.929  25.334  1.00  0.00           H  
ATOM   2101 1HG2 VAL A 148      23.447  26.369  23.315  1.00  0.00           H  
ATOM   2102 2HG2 VAL A 148      24.995  27.134  22.885  1.00  0.00           H  
ATOM   2103 3HG2 VAL A 148      24.456  25.671  22.026  1.00  0.00           H  
ATOM   2104  N   LYS A 149      27.150  23.110  24.950  1.00  0.00           N  
ATOM   2105  CA  LYS A 149      27.760  22.350  26.050  1.00  0.00           C  
ATOM   2106  C   LYS A 149      29.290  22.300  25.980  1.00  0.00           C  
ATOM   2107  O   LYS A 149      29.960  22.370  27.010  1.00  0.00           O  
ATOM   2108  CB  LYS A 149      27.203  20.926  26.071  1.00  0.00           C  
ATOM   2109  CG  LYS A 149      27.684  20.079  27.241  1.00  0.00           C  
ATOM   2110  CD  LYS A 149      27.015  18.713  27.247  1.00  0.00           C  
ATOM   2111  CE  LYS A 149      27.511  17.857  28.404  1.00  0.00           C  
ATOM   2112  NZ  LYS A 149      26.865  16.517  28.422  1.00  0.00           N  
ATOM   2113  H   LYS A 149      26.510  22.642  24.324  1.00  0.00           H  
ATOM   2114  HA  LYS A 149      27.510  22.841  26.991  1.00  0.00           H  
ATOM   2115 1HB  LYS A 149      26.114  20.962  26.110  1.00  0.00           H  
ATOM   2116 2HB  LYS A 149      27.481  20.413  25.150  1.00  0.00           H  
ATOM   2117 1HG  LYS A 149      28.765  19.945  27.174  1.00  0.00           H  
ATOM   2118 2HG  LYS A 149      27.458  20.589  28.177  1.00  0.00           H  
ATOM   2119 1HD  LYS A 149      25.935  18.837  27.335  1.00  0.00           H  
ATOM   2120 2HD  LYS A 149      27.229  18.199  26.310  1.00  0.00           H  
ATOM   2121 1HE  LYS A 149      28.589  17.726  28.323  1.00  0.00           H  
ATOM   2122 2HE  LYS A 149      27.299  18.362  29.346  1.00  0.00           H  
ATOM   2123 1HZ  LYS A 149      27.220  15.982  29.202  1.00  0.00           H  
ATOM   2124 2HZ  LYS A 149      25.865  16.626  28.516  1.00  0.00           H  
ATOM   2125 3HZ  LYS A 149      27.071  16.032  27.561  1.00  0.00           H  
ATOM   2126  N   GLN A 150      29.800  22.340  24.750  1.00  0.00           N  
ATOM   2127  CA  GLN A 150      31.250  22.410  24.470  1.00  0.00           C  
ATOM   2128  C   GLN A 150      31.850  23.830  24.430  1.00  0.00           C  
ATOM   2129  O   GLN A 150      33.010  24.010  24.050  1.00  0.00           O  
ATOM   2130  CB  GLN A 150      31.542  21.712  23.139  1.00  0.00           C  
ATOM   2131  CG  GLN A 150      31.192  20.234  23.121  1.00  0.00           C  
ATOM   2132  CD  GLN A 150      31.983  19.439  24.143  1.00  0.00           C  
ATOM   2133  OE1 GLN A 150      33.213  19.525  24.199  1.00  0.00           O  
ATOM   2134  NE2 GLN A 150      31.281  18.661  24.958  1.00  0.00           N  
ATOM   2135  H   GLN A 150      29.150  22.321  23.977  1.00  0.00           H  
ATOM   2136  HA  GLN A 150      31.782  21.895  25.270  1.00  0.00           H  
ATOM   2137 1HB  GLN A 150      30.982  22.200  22.341  1.00  0.00           H  
ATOM   2138 2HB  GLN A 150      32.602  21.810  22.902  1.00  0.00           H  
ATOM   2139 1HG  GLN A 150      30.132  20.120  23.346  1.00  0.00           H  
ATOM   2140 2HG  GLN A 150      31.410  19.831  22.132  1.00  0.00           H  
ATOM   2141 1HE2 GLN A 150      31.748  18.113  25.653  1.00  0.00           H  
ATOM   2142 2HE2 GLN A 150      30.285  18.621  24.878  1.00  0.00           H  
ATOM   2143  N   THR A 151      31.000  24.840  24.660  1.00  0.00           N  
ATOM   2144  CA  THR A 151      31.370  26.270  24.640  1.00  0.00           C  
ATOM   2145  C   THR A 151      31.940  26.740  23.300  1.00  0.00           C  
ATOM   2146  O   THR A 151      32.890  27.510  23.280  1.00  0.00           O  
ATOM   2147  CB  THR A 151      32.392  26.580  25.749  1.00  0.00           C  
ATOM   2148  OG1 THR A 151      32.002  25.919  26.960  1.00  0.00           O  
ATOM   2149  CG2 THR A 151      32.472  28.079  25.997  1.00  0.00           C  
ATOM   2150  H   THR A 151      30.044  24.582  24.859  1.00  0.00           H  
ATOM   2151  HA  THR A 151      30.472  26.862  24.819  1.00  0.00           H  
ATOM   2152  HB  THR A 151      33.374  26.214  25.452  1.00  0.00           H  
ATOM   2153  HG1 THR A 151      31.068  25.700  26.918  1.00  0.00           H  
ATOM   2154 1HG2 THR A 151      33.200  28.279  26.784  1.00  0.00           H  
ATOM   2155 2HG2 THR A 151      32.780  28.583  25.081  1.00  0.00           H  
ATOM   2156 3HG2 THR A 151      31.495  28.449  26.304  1.00  0.00           H  
ATOM   2157  N   HIS A 152      31.310  26.330  22.200  1.00  0.00           N  
ATOM   2158  CA  HIS A 152      31.740  26.760  20.850  1.00  0.00           C  
ATOM   2159  C   HIS A 152      31.070  28.070  20.350  1.00  0.00           C  
ATOM   2160  O   HIS A 152      31.350  28.510  19.240  1.00  0.00           O  
ATOM   2161  CB  HIS A 152      31.463  25.641  19.840  1.00  0.00           C  
ATOM   2162  CG  HIS A 152      32.292  24.414  20.061  1.00  0.00           C  
ATOM   2163  ND1 HIS A 152      33.659  24.461  20.237  1.00  0.00           N  
ATOM   2164  CD2 HIS A 152      31.947  23.107  20.132  1.00  0.00           C  
ATOM   2165  CE1 HIS A 152      34.119  23.234  20.408  1.00  0.00           C  
ATOM   2166  NE2 HIS A 152      33.101  22.395  20.349  1.00  0.00           N  
ATOM   2167  H   HIS A 152      30.518  25.709  22.290  1.00  0.00           H  
ATOM   2168  HA  HIS A 152      32.810  26.964  20.857  1.00  0.00           H  
ATOM   2169 1HB  HIS A 152      30.412  25.357  19.891  1.00  0.00           H  
ATOM   2170 2HB  HIS A 152      31.656  26.006  18.832  1.00  0.00           H  
ATOM   2171  HD1 HIS A 152      34.217  25.287  20.312  1.00  0.00           H  
ATOM   2172  HD2 HIS A 152      30.992  22.587  20.052  1.00  0.00           H  
ATOM   2173  HE1 HIS A 152      35.183  23.057  20.566  1.00  0.00           H  
ATOM   2174  N   VAL A 153      30.010  28.480  21.030  1.00  0.00           N  
ATOM   2175  CA  VAL A 153      29.410  29.820  20.880  1.00  0.00           C  
ATOM   2176  C   VAL A 153      29.360  30.470  22.270  1.00  0.00           C  
ATOM   2177  O   VAL A 153      29.180  29.760  23.250  1.00  0.00           O  
ATOM   2178  CB  VAL A 153      27.992  29.735  20.284  1.00  0.00           C  
ATOM   2179  CG1 VAL A 153      28.034  29.109  18.898  1.00  0.00           C  
ATOM   2180  CG2 VAL A 153      27.088  28.936  21.210  1.00  0.00           C  
ATOM   2181  H   VAL A 153      29.601  27.828  21.684  1.00  0.00           H  
ATOM   2182  HA  VAL A 153      30.032  30.404  20.200  1.00  0.00           H  
ATOM   2183  HB  VAL A 153      27.596  30.744  20.169  1.00  0.00           H  
ATOM   2184 1HG1 VAL A 153      27.024  29.058  18.491  1.00  0.00           H  
ATOM   2185 2HG1 VAL A 153      28.657  29.717  18.243  1.00  0.00           H  
ATOM   2186 3HG1 VAL A 153      28.449  28.104  18.965  1.00  0.00           H  
ATOM   2187 1HG2 VAL A 153      26.087  28.881  20.782  1.00  0.00           H  
ATOM   2188 2HG2 VAL A 153      27.488  27.929  21.329  1.00  0.00           H  
ATOM   2189 3HG2 VAL A 153      27.040  29.425  22.183  1.00  0.00           H  
ATOM   2190  N   PRO A 154      26.840  33.210  22.820  1.00  0.00           N  
ATOM   2191  CA  PRO A 154      25.400  33.470  22.950  1.00  0.00           C  
ATOM   2192  C   PRO A 154      24.660  32.170  22.610  1.00  0.00           C  
ATOM   2193  O   PRO A 154      24.870  31.570  21.560  1.00  0.00           O  
ATOM   2194  CB  PRO A 154      25.131  34.577  21.926  1.00  0.00           C  
ATOM   2195  CG  PRO A 154      26.446  35.261  21.773  1.00  0.00           C  
ATOM   2196  CD  PRO A 154      27.459  34.152  21.874  1.00  0.00           C  
ATOM   2197  HA  PRO A 154      25.187  33.826  23.969  1.00  0.00           H  
ATOM   2198 1HB  PRO A 154      24.766  34.139  20.985  1.00  0.00           H  
ATOM   2199 2HB  PRO A 154      24.342  35.248  22.296  1.00  0.00           H  
ATOM   2200 1HG  PRO A 154      26.491  35.788  20.808  1.00  0.00           H  
ATOM   2201 2HG  PRO A 154      26.572  36.023  22.557  1.00  0.00           H  
ATOM   2202 1HD  PRO A 154      27.609  33.700  20.883  1.00  0.00           H  
ATOM   2203 2HD  PRO A 154      28.406  34.554  22.265  1.00  0.00           H  
ATOM   2204  N   ASN A 155      23.800  31.800  23.520  1.00  0.00           N  
ATOM   2205  CA  ASN A 155      23.050  30.530  23.460  1.00  0.00           C  
ATOM   2206  C   ASN A 155      21.720  30.700  22.710  1.00  0.00           C  
ATOM   2207  O   ASN A 155      20.640  30.560  23.280  1.00  0.00           O  
ATOM   2208  CB  ASN A 155      22.806  29.986  24.856  1.00  0.00           C  
ATOM   2209  CG  ASN A 155      24.076  29.557  25.538  1.00  0.00           C  
ATOM   2210  OD1 ASN A 155      25.031  29.123  24.884  1.00  0.00           O  
ATOM   2211  ND2 ASN A 155      24.104  29.669  26.842  1.00  0.00           N  
ATOM   2212  H   ASN A 155      23.649  32.424  24.300  1.00  0.00           H  
ATOM   2213  HA  ASN A 155      23.643  29.803  22.903  1.00  0.00           H  
ATOM   2214 1HB  ASN A 155      22.321  30.750  25.465  1.00  0.00           H  
ATOM   2215 2HB  ASN A 155      22.131  29.133  24.801  1.00  0.00           H  
ATOM   2216 1HD2 ASN A 155      24.923  29.399  27.349  1.00  0.00           H  
ATOM   2217 2HD2 ASN A 155      23.309  30.025  27.330  1.00  0.00           H  
ATOM   2218  N   LEU A 156      21.850  31.220  21.510  1.00  0.00           N  
ATOM   2219  CA  LEU A 156      20.720  31.470  20.630  1.00  0.00           C  
ATOM   2220  C   LEU A 156      21.170  31.270  19.200  1.00  0.00           C  
ATOM   2221  O   LEU A 156      22.370  31.140  18.950  1.00  0.00           O  
ATOM   2222  CB  LEU A 156      20.176  32.891  20.822  1.00  0.00           C  
ATOM   2223  CG  LEU A 156      21.156  34.027  20.503  1.00  0.00           C  
ATOM   2224  CD1 LEU A 156      21.160  34.290  19.003  1.00  0.00           C  
ATOM   2225  CD2 LEU A 156      20.755  35.276  21.276  1.00  0.00           C  
ATOM   2226  H   LEU A 156      22.781  31.453  21.194  1.00  0.00           H  
ATOM   2227  HA  LEU A 156      19.928  30.763  20.875  1.00  0.00           H  
ATOM   2228 1HB  LEU A 156      19.303  33.018  20.184  1.00  0.00           H  
ATOM   2229 2HB  LEU A 156      19.862  33.006  21.860  1.00  0.00           H  
ATOM   2230  HG  LEU A 156      22.164  33.730  20.792  1.00  0.00           H  
ATOM   2231 1HD1 LEU A 156      21.856  35.097  18.777  1.00  0.00           H  
ATOM   2232 2HD1 LEU A 156      21.468  33.386  18.477  1.00  0.00           H  
ATOM   2233 3HD1 LEU A 156      20.158  34.574  18.681  1.00  0.00           H  
ATOM   2234 1HD2 LEU A 156      21.452  36.083  21.049  1.00  0.00           H  
ATOM   2235 2HD2 LEU A 156      19.748  35.575  20.986  1.00  0.00           H  
ATOM   2236 3HD2 LEU A 156      20.779  35.065  22.345  1.00  0.00           H  
ATOM   2237  N   PHE A 157      20.200  31.010  18.360  1.00  0.00           N  
ATOM   2238  CA  PHE A 157      20.400  31.020  16.910  1.00  0.00           C  
ATOM   2239  C   PHE A 157      19.270  31.830  16.300  1.00  0.00           C  
ATOM   2240  O   PHE A 157      18.220  32.000  16.910  1.00  0.00           O  
ATOM   2241  CB  PHE A 157      20.414  29.603  16.333  1.00  0.00           C  
ATOM   2242  CG  PHE A 157      19.106  28.878  16.473  1.00  0.00           C  
ATOM   2243  CD1 PHE A 157      18.148  28.948  15.473  1.00  0.00           C  
ATOM   2244  CD2 PHE A 157      18.831  28.127  17.605  1.00  0.00           C  
ATOM   2245  CE1 PHE A 157      16.944  28.281  15.601  1.00  0.00           C  
ATOM   2246  CE2 PHE A 157      17.629  27.459  17.736  1.00  0.00           C  
ATOM   2247  CZ  PHE A 157      16.684  27.537  16.732  1.00  0.00           C  
ATOM   2248  H   PHE A 157      19.284  30.796  18.729  1.00  0.00           H  
ATOM   2249  HA  PHE A 157      21.365  31.482  16.697  1.00  0.00           H  
ATOM   2250 1HB  PHE A 157      20.668  29.645  15.274  1.00  0.00           H  
ATOM   2251 2HB  PHE A 157      21.184  29.015  16.831  1.00  0.00           H  
ATOM   2252  HD1 PHE A 157      18.354  29.535  14.578  1.00  0.00           H  
ATOM   2253  HD2 PHE A 157      19.577  28.066  18.398  1.00  0.00           H  
ATOM   2254  HE1 PHE A 157      16.200  28.344  14.807  1.00  0.00           H  
ATOM   2255  HE2 PHE A 157      17.425  26.871  18.630  1.00  0.00           H  
ATOM   2256  HZ  PHE A 157      15.735  27.012  16.834  1.00  0.00           H  
ATOM   2257  N   SER A 158      19.480  32.380  15.130  1.00  0.00           N  
ATOM   2258  CA  SER A 158      18.430  33.160  14.470  1.00  0.00           C  
ATOM   2259  C   SER A 158      18.260  32.750  13.010  1.00  0.00           C  
ATOM   2260  O   SER A 158      19.140  32.120  12.430  1.00  0.00           O  
ATOM   2261  CB  SER A 158      18.751  34.640  14.551  1.00  0.00           C  
ATOM   2262  OG  SER A 158      19.928  34.937  13.850  1.00  0.00           O  
ATOM   2263  H   SER A 158      20.373  32.270  14.671  1.00  0.00           H  
ATOM   2264  HA  SER A 158      17.486  32.976  14.986  1.00  0.00           H  
ATOM   2265 1HB  SER A 158      17.923  35.215  14.137  1.00  0.00           H  
ATOM   2266 2HB  SER A 158      18.864  34.931  15.594  1.00  0.00           H  
ATOM   2267  HG  SER A 158      19.648  35.294  13.003  1.00  0.00           H  
ATOM   2268  N   LEU A 159      17.020  32.790  12.550  1.00  0.00           N  
ATOM   2269  CA  LEU A 159      16.670  32.310  11.200  1.00  0.00           C  
ATOM   2270  C   LEU A 159      16.120  33.450  10.340  1.00  0.00           C  
ATOM   2271  O   LEU A 159      15.140  34.100  10.650  1.00  0.00           O  
ATOM   2272  CB  LEU A 159      15.634  31.182  11.284  1.00  0.00           C  
ATOM   2273  CG  LEU A 159      16.071  29.934  12.063  1.00  0.00           C  
ATOM   2274  CD1 LEU A 159      14.904  28.961  12.159  1.00  0.00           C  
ATOM   2275  CD2 LEU A 159      17.262  29.293  11.367  1.00  0.00           C  
ATOM   2276  H   LEU A 159      16.292  33.161  13.144  1.00  0.00           H  
ATOM   2277  HA  LEU A 159      17.571  31.921  10.727  1.00  0.00           H  
ATOM   2278 1HB  LEU A 159      14.735  31.571  11.760  1.00  0.00           H  
ATOM   2279 2HB  LEU A 159      15.378  30.869  10.272  1.00  0.00           H  
ATOM   2280  HG  LEU A 159      16.352  30.218  13.077  1.00  0.00           H  
ATOM   2281 1HD1 LEU A 159      15.214  28.074  12.712  1.00  0.00           H  
ATOM   2282 2HD1 LEU A 159      14.073  29.439  12.678  1.00  0.00           H  
ATOM   2283 3HD1 LEU A 159      14.589  28.671  11.157  1.00  0.00           H  
ATOM   2284 1HD2 LEU A 159      17.573  28.407  11.921  1.00  0.00           H  
ATOM   2285 2HD2 LEU A 159      16.981  29.007  10.353  1.00  0.00           H  
ATOM   2286 3HD2 LEU A 159      18.087  30.005  11.328  1.00  0.00           H  
ATOM   2287  N   GLN A 160      16.660  33.470   9.140  1.00  0.00           N  
ATOM   2288  CA  GLN A 160      16.120  34.290   8.070  1.00  0.00           C  
ATOM   2289  C   GLN A 160      15.840  33.370   6.880  1.00  0.00           C  
ATOM   2290  O   GLN A 160      16.750  32.700   6.440  1.00  0.00           O  
ATOM   2291  CB  GLN A 160      17.089  35.410   7.683  1.00  0.00           C  
ATOM   2292  CG  GLN A 160      16.618  36.267   6.520  1.00  0.00           C  
ATOM   2293  CD  GLN A 160      15.405  37.106   6.874  1.00  0.00           C  
ATOM   2294  OE1 GLN A 160      14.816  36.950   7.948  1.00  0.00           O  
ATOM   2295  NE2 GLN A 160      15.024  38.004   5.973  1.00  0.00           N  
ATOM   2296  H   GLN A 160      17.473  32.898   8.959  1.00  0.00           H  
ATOM   2297  HA  GLN A 160      15.193  34.746   8.418  1.00  0.00           H  
ATOM   2298 1HB  GLN A 160      17.250  36.065   8.540  1.00  0.00           H  
ATOM   2299 2HB  GLN A 160      18.054  34.980   7.414  1.00  0.00           H  
ATOM   2300 1HG  GLN A 160      17.424  36.939   6.227  1.00  0.00           H  
ATOM   2301 2HG  GLN A 160      16.352  35.616   5.687  1.00  0.00           H  
ATOM   2302 1HE2 GLN A 160      14.230  38.587   6.151  1.00  0.00           H  
ATOM   2303 2HE2 GLN A 160      15.530  38.098   5.115  1.00  0.00           H  
ATOM   2304  N   LEU A 161      14.580  33.350   6.460  1.00  0.00           N  
ATOM   2305  CA  LEU A 161      14.130  32.560   5.310  1.00  0.00           C  
ATOM   2306  C   LEU A 161      13.650  33.490   4.210  1.00  0.00           C  
ATOM   2307  O   LEU A 161      12.790  34.340   4.420  1.00  0.00           O  
ATOM   2308  CB  LEU A 161      13.002  31.602   5.714  1.00  0.00           C  
ATOM   2309  CG  LEU A 161      13.355  30.581   6.803  1.00  0.00           C  
ATOM   2310  CD1 LEU A 161      12.112  29.784   7.174  1.00  0.00           C  
ATOM   2311  CD2 LEU A 161      14.463  29.666   6.303  1.00  0.00           C  
ATOM   2312  H   LEU A 161      13.908  33.910   6.965  1.00  0.00           H  
ATOM   2313  HA  LEU A 161      14.970  31.970   4.946  1.00  0.00           H  
ATOM   2314 1HB  LEU A 161      12.158  32.190   6.071  1.00  0.00           H  
ATOM   2315 2HB  LEU A 161      12.685  31.047   4.831  1.00  0.00           H  
ATOM   2316  HG  LEU A 161      13.693  31.106   7.697  1.00  0.00           H  
ATOM   2317 1HD1 LEU A 161      12.362  29.059   7.948  1.00  0.00           H  
ATOM   2318 2HD1 LEU A 161      11.343  30.460   7.546  1.00  0.00           H  
ATOM   2319 3HD1 LEU A 161      11.740  29.260   6.294  1.00  0.00           H  
ATOM   2320 1HD2 LEU A 161      14.714  28.941   7.078  1.00  0.00           H  
ATOM   2321 2HD2 LEU A 161      14.125  29.140   5.410  1.00  0.00           H  
ATOM   2322 3HD2 LEU A 161      15.344  30.261   6.063  1.00  0.00           H  
ATOM   2323  N   CYS A 162      14.300  33.380   3.070  1.00  0.00           N  
ATOM   2324  CA  CYS A 162      13.970  34.210   1.900  1.00  0.00           C  
ATOM   2325  C   CYS A 162      12.630  33.820   1.290  1.00  0.00           C  
ATOM   2326  O   CYS A 162      12.120  32.730   1.530  1.00  0.00           O  
ATOM   2327  CB  CYS A 162      15.055  34.089   0.830  1.00  0.00           C  
ATOM   2328  SG  CYS A 162      16.631  34.852   1.287  1.00  0.00           S  
ATOM   2329  H   CYS A 162      15.048  32.705   2.999  1.00  0.00           H  
ATOM   2330  HA  CYS A 162      13.912  35.251   2.219  1.00  0.00           H  
ATOM   2331 1HB  CYS A 162      15.240  33.036   0.616  1.00  0.00           H  
ATOM   2332 2HB  CYS A 162      14.710  34.555  -0.093  1.00  0.00           H  
ATOM   2333  HG  CYS A 162      16.150  36.081   1.442  1.00  0.00           H  
ATOM   2334  N   ASN A 169      12.140  34.700   0.420  1.00  0.00           N  
ATOM   2335  CA  ASN A 169      10.890  34.490  -0.350  1.00  0.00           C  
ATOM   2336  C   ASN A 169      11.140  34.390  -1.860  1.00  0.00           C  
ATOM   2337  O   ASN A 169      12.250  34.600  -2.350  1.00  0.00           O  
ATOM   2338  CB  ASN A 169       9.896  35.600  -0.060  1.00  0.00           C  
ATOM   2339  CG  ASN A 169      10.378  36.944  -0.529  1.00  0.00           C  
ATOM   2340  OD1 ASN A 169      11.023  37.055  -1.579  1.00  0.00           O  
ATOM   2341  ND2 ASN A 169      10.077  37.969   0.227  1.00  0.00           N  
ATOM   2342  H   ASN A 169      12.550  35.622   0.450  1.00  0.00           H  
ATOM   2343  HA  ASN A 169      10.451  33.539  -0.044  1.00  0.00           H  
ATOM   2344 1HB  ASN A 169       8.947  35.375  -0.549  1.00  0.00           H  
ATOM   2345 2HB  ASN A 169       9.708  35.648   1.012  1.00  0.00           H  
ATOM   2346 1HD2 ASN A 169      10.372  38.888  -0.036  1.00  0.00           H  
ATOM   2347 2HD2 ASN A 169       9.554  37.833   1.068  1.00  0.00           H  
ATOM   2348  N   GLN A 170      10.160  33.840  -2.590  1.00  0.00           N  
ATOM   2349  CA  GLN A 170      10.170  33.790  -4.070  1.00  0.00           C  
ATOM   2350  C   GLN A 170      11.440  33.150  -4.680  1.00  0.00           C  
ATOM   2351  O   GLN A 170      12.110  33.720  -5.530  1.00  0.00           O  
ATOM   2352  CB  GLN A 170      10.001  35.204  -4.632  1.00  0.00           C  
ATOM   2353  CG  GLN A 170       8.670  35.854  -4.292  1.00  0.00           C  
ATOM   2354  CD  GLN A 170       7.508  35.207  -5.021  1.00  0.00           C  
ATOM   2355  OE1 GLN A 170       7.520  35.079  -6.248  1.00  0.00           O  
ATOM   2356  NE2 GLN A 170       6.494  34.795  -4.268  1.00  0.00           N  
ATOM   2357  H   GLN A 170       9.378  33.442  -2.090  1.00  0.00           H  
ATOM   2358  HA  GLN A 170       9.335  33.173  -4.401  1.00  0.00           H  
ATOM   2359 1HB  GLN A 170      10.795  35.845  -4.249  1.00  0.00           H  
ATOM   2360 2HB  GLN A 170      10.095  35.178  -5.717  1.00  0.00           H  
ATOM   2361 1HG  GLN A 170       8.496  35.762  -3.220  1.00  0.00           H  
ATOM   2362 2HG  GLN A 170       8.708  36.906  -4.575  1.00  0.00           H  
ATOM   2363 1HE2 GLN A 170       5.699  34.360  -4.693  1.00  0.00           H  
ATOM   2364 2HE2 GLN A 170       6.525  34.918  -3.276  1.00  0.00           H  
ATOM   2365  N   SER A 171      11.790  31.980  -4.140  1.00  0.00           N  
ATOM   2366  CA  SER A 171      12.900  31.120  -4.600  1.00  0.00           C  
ATOM   2367  C   SER A 171      14.300  31.780  -4.630  1.00  0.00           C  
ATOM   2368  O   SER A 171      15.260  31.180  -5.110  1.00  0.00           O  
ATOM   2369  CB  SER A 171      12.574  30.606  -5.989  1.00  0.00           C  
ATOM   2370  OG  SER A 171      12.543  31.655  -6.918  1.00  0.00           O  
ATOM   2371  H   SER A 171      11.231  31.683  -3.353  1.00  0.00           H  
ATOM   2372  HA  SER A 171      12.993  30.278  -3.913  1.00  0.00           H  
ATOM   2373 1HB  SER A 171      13.321  29.872  -6.290  1.00  0.00           H  
ATOM   2374 2HB  SER A 171      11.608  30.103  -5.973  1.00  0.00           H  
ATOM   2375  HG  SER A 171      13.037  32.376  -6.520  1.00  0.00           H  
ATOM   2376  N   SER A 176      14.440  32.910  -3.940  1.00  0.00           N  
ATOM   2377  CA  SER A 176      15.690  33.710  -3.900  1.00  0.00           C  
ATOM   2378  C   SER A 176      16.690  33.100  -2.920  1.00  0.00           C  
ATOM   2379  O   SER A 176      16.290  32.530  -1.900  1.00  0.00           O  
ATOM   2380  CB  SER A 176      15.395  35.143  -3.500  1.00  0.00           C  
ATOM   2381  OG  SER A 176      16.577  35.883  -3.375  1.00  0.00           O  
ATOM   2382  H   SER A 176      13.565  33.374  -4.140  1.00  0.00           H  
ATOM   2383  HA  SER A 176      16.132  33.712  -4.897  1.00  0.00           H  
ATOM   2384 1HB  SER A 176      14.751  35.604  -4.249  1.00  0.00           H  
ATOM   2385 2HB  SER A 176      14.855  35.152  -2.555  1.00  0.00           H  
ATOM   2386  HG  SER A 176      17.094  35.444  -2.695  1.00  0.00           H  
ATOM   2387  N   VAL A 177      17.960  33.340  -3.200  1.00  0.00           N  
ATOM   2388  CA  VAL A 177      19.060  33.130  -2.230  1.00  0.00           C  
ATOM   2389  C   VAL A 177      19.010  34.170  -1.110  1.00  0.00           C  
ATOM   2390  O   VAL A 177      18.180  35.090  -1.100  1.00  0.00           O  
ATOM   2391  CB  VAL A 177      20.427  33.212  -2.935  1.00  0.00           C  
ATOM   2392  CG1 VAL A 177      20.539  32.139  -4.007  1.00  0.00           C  
ATOM   2393  CG2 VAL A 177      20.618  34.597  -3.535  1.00  0.00           C  
ATOM   2394  H   VAL A 177      18.178  33.683  -4.124  1.00  0.00           H  
ATOM   2395  HA  VAL A 177      18.953  32.136  -1.795  1.00  0.00           H  
ATOM   2396  HB  VAL A 177      21.214  33.020  -2.205  1.00  0.00           H  
ATOM   2397 1HG1 VAL A 177      21.512  32.212  -4.494  1.00  0.00           H  
ATOM   2398 2HG1 VAL A 177      20.436  31.155  -3.549  1.00  0.00           H  
ATOM   2399 3HG1 VAL A 177      19.752  32.281  -4.747  1.00  0.00           H  
ATOM   2400 1HG2 VAL A 177      21.587  34.648  -4.031  1.00  0.00           H  
ATOM   2401 2HG2 VAL A 177      19.828  34.791  -4.261  1.00  0.00           H  
ATOM   2402 3HG2 VAL A 177      20.575  35.346  -2.744  1.00  0.00           H  
ATOM   2403  N   GLY A 178      19.780  33.890  -0.080  1.00  0.00           N  
ATOM   2404  CA  GLY A 178      19.940  34.790   1.060  1.00  0.00           C  
ATOM   2405  C   GLY A 178      19.510  34.170   2.390  1.00  0.00           C  
ATOM   2406  O   GLY A 178      19.880  34.720   3.430  1.00  0.00           O  
ATOM   2407  H   GLY A 178      20.278  33.012  -0.087  1.00  0.00           H  
ATOM   2408 1HA  GLY A 178      20.984  35.093   1.141  1.00  0.00           H  
ATOM   2409 2HA  GLY A 178      19.355  35.694   0.894  1.00  0.00           H  
ATOM   2410  N   GLY A 179      18.770  33.060   2.380  1.00  0.00           N  
ATOM   2411  CA  GLY A 179      18.340  32.410   3.650  1.00  0.00           C  
ATOM   2412  C   GLY A 179      19.560  32.020   4.490  1.00  0.00           C  
ATOM   2413  O   GLY A 179      20.570  31.570   3.950  1.00  0.00           O  
ATOM   2414  H   GLY A 179      18.494  32.650   1.499  1.00  0.00           H  
ATOM   2415 1HA  GLY A 179      17.702  33.093   4.211  1.00  0.00           H  
ATOM   2416 2HA  GLY A 179      17.744  31.527   3.423  1.00  0.00           H  
ATOM   2417  N   SER A 180      19.450  32.160   5.810  1.00  0.00           N  
ATOM   2418  CA  SER A 180      20.540  31.800   6.730  1.00  0.00           C  
ATOM   2419  C   SER A 180      20.000  31.390   8.090  1.00  0.00           C  
ATOM   2420  O   SER A 180      18.910  31.800   8.480  1.00  0.00           O  
ATOM   2421  CB  SER A 180      21.498  32.963   6.894  1.00  0.00           C  
ATOM   2422  OG  SER A 180      20.874  34.042   7.534  1.00  0.00           O  
ATOM   2423  H   SER A 180      18.588  32.526   6.188  1.00  0.00           H  
ATOM   2424  HA  SER A 180      21.085  30.955   6.307  1.00  0.00           H  
ATOM   2425 1HB  SER A 180      22.363  32.643   7.474  1.00  0.00           H  
ATOM   2426 2HB  SER A 180      21.860  33.277   5.915  1.00  0.00           H  
ATOM   2427  HG  SER A 180      20.632  34.658   6.839  1.00  0.00           H  
ATOM   2428  N   MET A 181      20.820  30.570   8.740  1.00  0.00           N  
ATOM   2429  CA  MET A 181      20.710  30.290  10.170  1.00  0.00           C  
ATOM   2430  C   MET A 181      22.000  30.850  10.760  1.00  0.00           C  
ATOM   2431  O   MET A 181      23.100  30.590  10.270  1.00  0.00           O  
ATOM   2432  CB  MET A 181      20.546  28.799  10.456  1.00  0.00           C  
ATOM   2433  CG  MET A 181      20.407  28.452  11.931  1.00  0.00           C  
ATOM   2434  SD  MET A 181      20.119  26.693  12.208  1.00  0.00           S  
ATOM   2435  CE  MET A 181      21.726  26.018  11.801  1.00  0.00           C  
ATOM   2436  H   MET A 181      21.552  30.124   8.206  1.00  0.00           H  
ATOM   2437  HA  MET A 181      19.829  30.802  10.556  1.00  0.00           H  
ATOM   2438 1HB  MET A 181      19.662  28.425   9.941  1.00  0.00           H  
ATOM   2439 2HB  MET A 181      21.407  28.256  10.064  1.00  0.00           H  
ATOM   2440 1HG  MET A 181      21.316  28.739  12.459  1.00  0.00           H  
ATOM   2441 2HG  MET A 181      19.574  29.009  12.360  1.00  0.00           H  
ATOM   2442 1HE  MET A 181      21.708  24.935  11.923  1.00  0.00           H  
ATOM   2443 2HE  MET A 181      21.973  26.263  10.767  1.00  0.00           H  
ATOM   2444 3HE  MET A 181      22.479  26.445  12.464  1.00  0.00           H  
ATOM   2445  N   ILE A 182      21.810  31.740  11.700  1.00  0.00           N  
ATOM   2446  CA  ILE A 182      22.930  32.360  12.400  1.00  0.00           C  
ATOM   2447  C   ILE A 182      23.030  31.740  13.800  1.00  0.00           C  
ATOM   2448  O   ILE A 182      22.220  32.020  14.670  1.00  0.00           O  
ATOM   2449  CB  ILE A 182      22.758  33.887  12.502  1.00  0.00           C  
ATOM   2450  CG1 ILE A 182      22.657  34.507  11.106  1.00  0.00           C  
ATOM   2451  CG2 ILE A 182      23.912  34.501  13.279  1.00  0.00           C  
ATOM   2452  CD1 ILE A 182      22.277  35.970  11.113  1.00  0.00           C  
ATOM   2453  H   ILE A 182      20.867  32.005  11.948  1.00  0.00           H  
ATOM   2454  HA  ILE A 182      23.842  32.158  11.840  1.00  0.00           H  
ATOM   2455  HB  ILE A 182      21.824  34.114  13.015  1.00  0.00           H  
ATOM   2456 1HG1 ILE A 182      23.613  34.405  10.593  1.00  0.00           H  
ATOM   2457 2HG1 ILE A 182      21.914  33.966  10.520  1.00  0.00           H  
ATOM   2458 1HG2 ILE A 182      23.774  35.581  13.341  1.00  0.00           H  
ATOM   2459 2HG2 ILE A 182      23.938  34.081  14.283  1.00  0.00           H  
ATOM   2460 3HG2 ILE A 182      24.850  34.284  12.770  1.00  0.00           H  
ATOM   2461 1HD1 ILE A 182      22.226  36.338  10.088  1.00  0.00           H  
ATOM   2462 2HD1 ILE A 182      21.305  36.091  11.592  1.00  0.00           H  
ATOM   2463 3HD1 ILE A 182      23.026  36.537  11.664  1.00  0.00           H  
ATOM   2464  N   ILE A 183      24.090  30.980  14.010  1.00  0.00           N  
ATOM   2465  CA  ILE A 183      24.370  30.310  15.280  1.00  0.00           C  
ATOM   2466  C   ILE A 183      25.160  31.270  16.180  1.00  0.00           C  
ATOM   2467  O   ILE A 183      26.100  31.920  15.740  1.00  0.00           O  
ATOM   2468  CB  ILE A 183      25.162  29.007  15.068  1.00  0.00           C  
ATOM   2469  CG1 ILE A 183      24.347  28.017  14.232  1.00  0.00           C  
ATOM   2470  CG2 ILE A 183      25.541  28.391  16.406  1.00  0.00           C  
ATOM   2471  CD1 ILE A 183      25.136  26.814  13.768  1.00  0.00           C  
ATOM   2472  H   ILE A 183      24.734  30.865  13.241  1.00  0.00           H  
ATOM   2473  HA  ILE A 183      23.422  30.058  15.754  1.00  0.00           H  
ATOM   2474  HB  ILE A 183      26.070  29.220  14.506  1.00  0.00           H  
ATOM   2475 1HG1 ILE A 183      23.496  27.664  14.813  1.00  0.00           H  
ATOM   2476 2HG1 ILE A 183      23.952  28.524  13.351  1.00  0.00           H  
ATOM   2477 1HG2 ILE A 183      26.100  27.471  16.238  1.00  0.00           H  
ATOM   2478 2HG2 ILE A 183      26.158  29.092  16.967  1.00  0.00           H  
ATOM   2479 3HG2 ILE A 183      24.638  28.169  16.974  1.00  0.00           H  
ATOM   2480 1HD1 ILE A 183      24.491  26.159  13.182  1.00  0.00           H  
ATOM   2481 2HD1 ILE A 183      25.974  27.143  13.154  1.00  0.00           H  
ATOM   2482 3HD1 ILE A 183      25.512  26.270  14.634  1.00  0.00           H  
ATOM   2483  N   GLY A 184      24.660  31.440  17.400  1.00  0.00           N  
ATOM   2484  CA  GLY A 184      25.350  32.220  18.430  1.00  0.00           C  
ATOM   2485  C   GLY A 184      25.350  33.740  18.170  1.00  0.00           C  
ATOM   2486  O   GLY A 184      26.160  34.470  18.740  1.00  0.00           O  
ATOM   2487  H   GLY A 184      23.771  31.013  17.619  1.00  0.00           H  
ATOM   2488 1HA  GLY A 184      24.882  32.039  19.398  1.00  0.00           H  
ATOM   2489 2HA  GLY A 184      26.384  31.887  18.506  1.00  0.00           H  
ATOM   2490  N   GLY A 185      24.310  34.210  17.500  1.00  0.00           N  
ATOM   2491  CA  GLY A 185      24.150  35.630  17.170  1.00  0.00           C  
ATOM   2492  C   GLY A 185      22.840  35.960  16.450  1.00  0.00           C  
ATOM   2493  O   GLY A 185      22.060  35.090  16.070  1.00  0.00           O  
ATOM   2494  H   GLY A 185      23.600  33.554  17.207  1.00  0.00           H  
ATOM   2495 1HA  GLY A 185      24.195  36.223  18.084  1.00  0.00           H  
ATOM   2496 2HA  GLY A 185      24.976  35.952  16.537  1.00  0.00           H  
ATOM   2497  N   ILE A 186      22.660  37.260  16.380  1.00  0.00           N  
ATOM   2498  CA  ILE A 186      21.570  38.020  15.740  1.00  0.00           C  
ATOM   2499  C   ILE A 186      22.260  38.940  14.720  1.00  0.00           C  
ATOM   2500  O   ILE A 186      23.430  39.290  14.850  1.00  0.00           O  
ATOM   2501  CB  ILE A 186      20.748  38.839  16.751  1.00  0.00           C  
ATOM   2502  CG1 ILE A 186      20.087  37.914  17.777  1.00  0.00           C  
ATOM   2503  CG2 ILE A 186      19.700  39.675  16.032  1.00  0.00           C  
ATOM   2504  CD1 ILE A 186      19.458  38.644  18.942  1.00  0.00           C  
ATOM   2505  H   ILE A 186      23.402  37.762  16.847  1.00  0.00           H  
ATOM   2506  HA  ILE A 186      20.893  37.315  15.259  1.00  0.00           H  
ATOM   2507  HB  ILE A 186      21.410  39.503  17.306  1.00  0.00           H  
ATOM   2508 1HG1 ILE A 186      19.315  37.322  17.288  1.00  0.00           H  
ATOM   2509 2HG1 ILE A 186      20.829  37.220  18.171  1.00  0.00           H  
ATOM   2510 1HG2 ILE A 186      19.128  40.248  16.762  1.00  0.00           H  
ATOM   2511 2HG2 ILE A 186      20.192  40.358  15.341  1.00  0.00           H  
ATOM   2512 3HG2 ILE A 186      19.029  39.020  15.478  1.00  0.00           H  
ATOM   2513 1HD1 ILE A 186      19.011  37.921  19.625  1.00  0.00           H  
ATOM   2514 2HD1 ILE A 186      20.223  39.216  19.468  1.00  0.00           H  
ATOM   2515 3HD1 ILE A 186      18.687  39.319  18.574  1.00  0.00           H  
ATOM   2516  N   ASP A 187      21.550  39.270  13.660  1.00  0.00           N  
ATOM   2517  CA  ASP A 187      22.030  40.320  12.760  1.00  0.00           C  
ATOM   2518  C   ASP A 187      20.890  41.270  12.380  1.00  0.00           C  
ATOM   2519  O   ASP A 187      20.110  40.950  11.490  1.00  0.00           O  
ATOM   2520  CB  ASP A 187      22.641  39.709  11.497  1.00  0.00           C  
ATOM   2521  CG  ASP A 187      23.233  40.754  10.560  1.00  0.00           C  
ATOM   2522  OD1 ASP A 187      22.710  41.842  10.509  1.00  0.00           O  
ATOM   2523  OD2 ASP A 187      24.202  40.454   9.904  1.00  0.00           O  
ATOM   2524  H   ASP A 187      20.675  38.809  13.456  1.00  0.00           H  
ATOM   2525  HA  ASP A 187      22.800  40.893  13.277  1.00  0.00           H  
ATOM   2526 1HB  ASP A 187      23.427  39.007  11.775  1.00  0.00           H  
ATOM   2527 2HB  ASP A 187      21.877  39.149  10.957  1.00  0.00           H  
ATOM   2528  N   HIS A 188      20.970  42.480  12.930  1.00  0.00           N  
ATOM   2529  CA  HIS A 188      19.990  43.590  12.780  1.00  0.00           C  
ATOM   2530  C   HIS A 188      19.620  44.000  11.350  1.00  0.00           C  
ATOM   2531  O   HIS A 188      18.510  44.460  11.120  1.00  0.00           O  
ATOM   2532  CB  HIS A 188      20.515  44.833  13.505  1.00  0.00           C  
ATOM   2533  CG  HIS A 188      21.735  45.428  12.874  1.00  0.00           C  
ATOM   2534  ND1 HIS A 188      22.998  44.906  13.060  1.00  0.00           N  
ATOM   2535  CD2 HIS A 188      21.887  46.499  12.060  1.00  0.00           C  
ATOM   2536  CE1 HIS A 188      23.874  45.631  12.387  1.00  0.00           C  
ATOM   2537  NE2 HIS A 188      23.225  46.603  11.772  1.00  0.00           N  
ATOM   2538  H   HIS A 188      21.792  42.623  13.500  1.00  0.00           H  
ATOM   2539  HA  HIS A 188      19.040  43.300  13.228  1.00  0.00           H  
ATOM   2540 1HB  HIS A 188      19.736  45.597  13.528  1.00  0.00           H  
ATOM   2541 2HB  HIS A 188      20.754  44.579  14.537  1.00  0.00           H  
ATOM   2542  HD2 HIS A 188      21.095  47.157  11.701  1.00  0.00           H  
ATOM   2543  HE1 HIS A 188      24.949  45.456  12.345  1.00  0.00           H  
ATOM   2544  HE2 HIS A 188      23.641  47.312  11.184  1.00  0.00           H  
ATOM   2545  N   SER A 189      20.490  43.760  10.390  1.00  0.00           N  
ATOM   2546  CA  SER A 189      20.230  44.110   8.980  1.00  0.00           C  
ATOM   2547  C   SER A 189      19.050  43.370   8.330  1.00  0.00           C  
ATOM   2548  O   SER A 189      18.530  43.790   7.300  1.00  0.00           O  
ATOM   2549  CB  SER A 189      21.481  43.845   8.165  1.00  0.00           C  
ATOM   2550  OG  SER A 189      21.760  42.473   8.104  1.00  0.00           O  
ATOM   2551  H   SER A 189      21.366  43.320  10.634  1.00  0.00           H  
ATOM   2552  HA  SER A 189      19.982  45.171   8.927  1.00  0.00           H  
ATOM   2553 1HB  SER A 189      21.348  44.237   7.157  1.00  0.00           H  
ATOM   2554 2HB  SER A 189      22.324  44.371   8.611  1.00  0.00           H  
ATOM   2555  HG  SER A 189      22.188  42.254   8.935  1.00  0.00           H  
ATOM   2556  N   LEU A 190      18.690  42.210   8.900  1.00  0.00           N  
ATOM   2557  CA  LEU A 190      17.620  41.350   8.350  1.00  0.00           C  
ATOM   2558  C   LEU A 190      16.220  41.780   8.790  1.00  0.00           C  
ATOM   2559  O   LEU A 190      15.250  41.300   8.220  1.00  0.00           O  
ATOM   2560  CB  LEU A 190      17.851  39.894   8.772  1.00  0.00           C  
ATOM   2561  CG  LEU A 190      19.128  39.239   8.231  1.00  0.00           C  
ATOM   2562  CD1 LEU A 190      19.274  37.843   8.822  1.00  0.00           C  
ATOM   2563  CD2 LEU A 190      19.068  39.186   6.712  1.00  0.00           C  
ATOM   2564  H   LEU A 190      19.173  41.919   9.738  1.00  0.00           H  
ATOM   2565  HA  LEU A 190      17.651  41.412   7.263  1.00  0.00           H  
ATOM   2566 1HB  LEU A 190      17.892  39.849   9.859  1.00  0.00           H  
ATOM   2567 2HB  LEU A 190      17.004  39.296   8.436  1.00  0.00           H  
ATOM   2568  HG  LEU A 190      19.996  39.823   8.539  1.00  0.00           H  
ATOM   2569 1HD1 LEU A 190      20.181  37.378   8.437  1.00  0.00           H  
ATOM   2570 2HD1 LEU A 190      19.334  37.912   9.908  1.00  0.00           H  
ATOM   2571 3HD1 LEU A 190      18.411  37.239   8.543  1.00  0.00           H  
ATOM   2572 1HD2 LEU A 190      19.976  38.721   6.327  1.00  0.00           H  
ATOM   2573 2HD2 LEU A 190      18.201  38.601   6.402  1.00  0.00           H  
ATOM   2574 3HD2 LEU A 190      18.982  40.198   6.316  1.00  0.00           H  
ATOM   2575  N   TYR A 191      16.120  42.550   9.850  1.00  0.00           N  
ATOM   2576  CA  TYR A 191      14.810  42.990  10.350  1.00  0.00           C  
ATOM   2577  C   TYR A 191      14.680  44.500  10.520  1.00  0.00           C  
ATOM   2578  O   TYR A 191      15.660  45.220  10.680  1.00  0.00           O  
ATOM   2579  CB  TYR A 191      14.507  42.302  11.683  1.00  0.00           C  
ATOM   2580  CG  TYR A 191      15.452  42.690  12.799  1.00  0.00           C  
ATOM   2581  CD1 TYR A 191      15.156  43.772  13.614  1.00  0.00           C  
ATOM   2582  CD2 TYR A 191      16.615  41.963  13.007  1.00  0.00           C  
ATOM   2583  CE1 TYR A 191      16.019  44.127  14.633  1.00  0.00           C  
ATOM   2584  CE2 TYR A 191      17.478  42.317  14.026  1.00  0.00           C  
ATOM   2585  CZ  TYR A 191      17.183  43.394  14.836  1.00  0.00           C  
ATOM   2586  OH  TYR A 191      18.043  43.747  15.851  1.00  0.00           O  
ATOM   2587  H   TYR A 191      16.956  42.847  10.333  1.00  0.00           H  
ATOM   2588  HA  TYR A 191      14.049  42.706   9.623  1.00  0.00           H  
ATOM   2589 1HB  TYR A 191      13.491  42.546  11.997  1.00  0.00           H  
ATOM   2590 2HB  TYR A 191      14.559  41.221  11.554  1.00  0.00           H  
ATOM   2591  HD1 TYR A 191      14.242  44.344  13.450  1.00  0.00           H  
ATOM   2592  HD2 TYR A 191      16.848  41.113  12.366  1.00  0.00           H  
ATOM   2593  HE1 TYR A 191      15.786  44.977  15.273  1.00  0.00           H  
ATOM   2594  HE2 TYR A 191      18.392  41.746  14.189  1.00  0.00           H  
ATOM   2595  HH  TYR A 191      17.692  44.511  16.315  1.00  0.00           H  
ATOM   2596  N   THR A 192      13.440  44.960  10.430  1.00  0.00           N  
ATOM   2597  CA  THR A 192      13.040  46.350  10.740  1.00  0.00           C  
ATOM   2598  C   THR A 192      12.360  46.400  12.100  1.00  0.00           C  
ATOM   2599  O   THR A 192      11.540  45.560  12.470  1.00  0.00           O  
ATOM   2600  CB  THR A 192      12.097  46.927   9.668  1.00  0.00           C  
ATOM   2601  OG1 THR A 192      12.764  46.944   8.400  1.00  0.00           O  
ATOM   2602  CG2 THR A 192      11.675  48.342  10.035  1.00  0.00           C  
ATOM   2603  H   THR A 192      12.736  44.301  10.128  1.00  0.00           H  
ATOM   2604  HA  THR A 192      13.936  46.970  10.768  1.00  0.00           H  
ATOM   2605  HB  THR A 192      11.209  46.299   9.588  1.00  0.00           H  
ATOM   2606  HG1 THR A 192      12.147  46.686   7.711  1.00  0.00           H  
ATOM   2607 1HG2 THR A 192      11.009  48.733   9.266  1.00  0.00           H  
ATOM   2608 2HG2 THR A 192      11.157  48.330  10.994  1.00  0.00           H  
ATOM   2609 3HG2 THR A 192      12.557  48.977  10.107  1.00  0.00           H  
ATOM   2610  N   GLY A 193      12.820  47.380  12.860  1.00  0.00           N  
ATOM   2611  CA  GLY A 193      12.310  47.640  14.210  1.00  0.00           C  
ATOM   2612  C   GLY A 193      13.230  47.000  15.250  1.00  0.00           C  
ATOM   2613  O   GLY A 193      14.460  47.010  15.120  1.00  0.00           O  
ATOM   2614  H   GLY A 193      13.552  47.969  12.489  1.00  0.00           H  
ATOM   2615 1HA  GLY A 193      12.245  48.716  14.374  1.00  0.00           H  
ATOM   2616 2HA  GLY A 193      11.301  47.240  14.301  1.00  0.00           H  
ATOM   2617  N   SER A 194      12.600  46.730  16.380  1.00  0.00           N  
ATOM   2618  CA  SER A 194      13.260  45.990  17.460  1.00  0.00           C  
ATOM   2619  C   SER A 194      12.510  44.670  17.690  1.00  0.00           C  
ATOM   2620  O   SER A 194      11.330  44.550  17.350  1.00  0.00           O  
ATOM   2621  CB  SER A 194      13.289  46.812  18.734  1.00  0.00           C  
ATOM   2622  OG  SER A 194      13.850  46.082  19.790  1.00  0.00           O  
ATOM   2623  H   SER A 194      11.646  47.037  16.506  1.00  0.00           H  
ATOM   2624  HA  SER A 194      14.288  45.781  17.159  1.00  0.00           H  
ATOM   2625 1HB  SER A 194      13.868  47.720  18.568  1.00  0.00           H  
ATOM   2626 2HB  SER A 194      12.275  47.113  18.995  1.00  0.00           H  
ATOM   2627  HG  SER A 194      13.154  45.505  20.113  1.00  0.00           H  
ATOM   2628  N   LEU A 195      13.270  43.660  18.100  1.00  0.00           N  
ATOM   2629  CA  LEU A 195      12.750  42.330  18.460  1.00  0.00           C  
ATOM   2630  C   LEU A 195      11.700  42.410  19.570  1.00  0.00           C  
ATOM   2631  O   LEU A 195      11.910  43.070  20.590  1.00  0.00           O  
ATOM   2632  CB  LEU A 195      13.898  41.417  18.909  1.00  0.00           C  
ATOM   2633  CG  LEU A 195      14.906  41.030  17.818  1.00  0.00           C  
ATOM   2634  CD1 LEU A 195      16.055  40.250  18.442  1.00  0.00           C  
ATOM   2635  CD2 LEU A 195      14.204  40.208  16.748  1.00  0.00           C  
ATOM   2636  H   LEU A 195      14.263  43.833  18.163  1.00  0.00           H  
ATOM   2637  HA  LEU A 195      12.278  41.894  17.580  1.00  0.00           H  
ATOM   2638 1HB  LEU A 195      14.448  41.917  19.705  1.00  0.00           H  
ATOM   2639 2HB  LEU A 195      13.474  40.497  19.310  1.00  0.00           H  
ATOM   2640  HG  LEU A 195      15.320  41.933  17.369  1.00  0.00           H  
ATOM   2641 1HD1 LEU A 195      16.771  39.976  17.667  1.00  0.00           H  
ATOM   2642 2HD1 LEU A 195      16.551  40.869  19.190  1.00  0.00           H  
ATOM   2643 3HD1 LEU A 195      15.668  39.348  18.915  1.00  0.00           H  
ATOM   2644 1HD2 LEU A 195      14.920  39.934  15.972  1.00  0.00           H  
ATOM   2645 2HD2 LEU A 195      13.790  39.304  17.196  1.00  0.00           H  
ATOM   2646 3HD2 LEU A 195      13.399  40.796  16.307  1.00  0.00           H  
ATOM   2647  N   TRP A 196      10.630  41.660  19.350  1.00  0.00           N  
ATOM   2648  CA  TRP A 196       9.610  41.350  20.370  1.00  0.00           C  
ATOM   2649  C   TRP A 196       9.840  39.930  20.870  1.00  0.00           C  
ATOM   2650  O   TRP A 196      10.000  39.030  20.040  1.00  0.00           O  
ATOM   2651  CB  TRP A 196       8.195  41.483  19.803  1.00  0.00           C  
ATOM   2652  CG  TRP A 196       7.810  42.895  19.480  1.00  0.00           C  
ATOM   2653  CD1 TRP A 196       8.249  43.639  18.426  1.00  0.00           C  
ATOM   2654  CD2 TRP A 196       6.899  43.744  20.219  1.00  0.00           C  
ATOM   2655  NE1 TRP A 196       7.678  44.887  18.458  1.00  0.00           N  
ATOM   2656  CE2 TRP A 196       6.849  44.969  19.548  1.00  0.00           C  
ATOM   2657  CE3 TRP A 196       6.134  43.565  21.379  1.00  0.00           C  
ATOM   2658  CZ2 TRP A 196       6.063  46.019  19.996  1.00  0.00           C  
ATOM   2659  CZ3 TRP A 196       5.346  44.618  21.827  1.00  0.00           C  
ATOM   2660  CH2 TRP A 196       5.311  45.813  21.153  1.00  0.00           C  
ATOM   2661  H   TRP A 196      10.523  41.286  18.418  1.00  0.00           H  
ATOM   2662  HA  TRP A 196       9.715  42.059  21.191  1.00  0.00           H  
ATOM   2663 1HB  TRP A 196       8.111  40.888  18.893  1.00  0.00           H  
ATOM   2664 2HB  TRP A 196       7.477  41.087  20.520  1.00  0.00           H  
ATOM   2665  HD1 TRP A 196       8.950  43.293  17.669  1.00  0.00           H  
ATOM   2666  HE1 TRP A 196       7.842  45.626  17.790  1.00  0.00           H  
ATOM   2667  HE3 TRP A 196       6.156  42.618  21.916  1.00  0.00           H  
ATOM   2668  HZ2 TRP A 196       6.022  46.975  19.475  1.00  0.00           H  
ATOM   2669  HZ3 TRP A 196       4.754  44.471  22.731  1.00  0.00           H  
ATOM   2670  HH2 TRP A 196       4.681  46.617  21.532  1.00  0.00           H  
ATOM   2671  N   TYR A 197       9.950  39.790  22.180  1.00  0.00           N  
ATOM   2672  CA  TYR A 197      10.280  38.520  22.840  1.00  0.00           C  
ATOM   2673  C   TYR A 197       9.020  37.840  23.370  1.00  0.00           C  
ATOM   2674  O   TYR A 197       8.240  38.470  24.070  1.00  0.00           O  
ATOM   2675  CB  TYR A 197      11.279  38.745  23.977  1.00  0.00           C  
ATOM   2676  CG  TYR A 197      12.651  39.177  23.508  1.00  0.00           C  
ATOM   2677  CD1 TYR A 197      12.967  40.526  23.437  1.00  0.00           C  
ATOM   2678  CD2 TYR A 197      13.593  38.224  23.149  1.00  0.00           C  
ATOM   2679  CE1 TYR A 197      14.220  40.920  23.009  1.00  0.00           C  
ATOM   2680  CE2 TYR A 197      14.845  38.618  22.721  1.00  0.00           C  
ATOM   2681  CZ  TYR A 197      15.160  39.960  22.650  1.00  0.00           C  
ATOM   2682  OH  TYR A 197      16.407  40.353  22.224  1.00  0.00           O  
ATOM   2683  H   TYR A 197       9.795  40.613  22.745  1.00  0.00           H  
ATOM   2684  HA  TYR A 197      10.736  37.856  22.105  1.00  0.00           H  
ATOM   2685 1HB  TYR A 197      10.894  39.510  24.654  1.00  0.00           H  
ATOM   2686 2HB  TYR A 197      11.390  37.826  24.551  1.00  0.00           H  
ATOM   2687  HD1 TYR A 197      12.226  41.275  23.719  1.00  0.00           H  
ATOM   2688  HD2 TYR A 197      13.344  37.164  23.204  1.00  0.00           H  
ATOM   2689  HE1 TYR A 197      14.468  41.980  22.953  1.00  0.00           H  
ATOM   2690  HE2 TYR A 197      15.585  37.870  22.438  1.00  0.00           H  
ATOM   2691  HH  TYR A 197      16.461  41.312  22.233  1.00  0.00           H  
ATOM   2692  N   THR A 198       8.900  36.560  23.050  1.00  0.00           N  
ATOM   2693  CA  THR A 198       7.750  35.710  23.420  1.00  0.00           C  
ATOM   2694  C   THR A 198       8.270  34.500  24.230  1.00  0.00           C  
ATOM   2695  O   THR A 198       9.160  33.790  23.750  1.00  0.00           O  
ATOM   2696  CB  THR A 198       6.972  35.229  22.181  1.00  0.00           C  
ATOM   2697  OG1 THR A 198       5.863  34.420  22.593  1.00  0.00           O  
ATOM   2698  CG2 THR A 198       7.876  34.416  21.266  1.00  0.00           C  
ATOM   2699  H   THR A 198       9.658  36.158  22.517  1.00  0.00           H  
ATOM   2700  HA  THR A 198       7.070  36.297  24.038  1.00  0.00           H  
ATOM   2701  HB  THR A 198       6.592  36.092  21.633  1.00  0.00           H  
ATOM   2702  HG1 THR A 198       6.133  33.856  23.322  1.00  0.00           H  
ATOM   2703 1HG2 THR A 198       7.309  34.086  20.396  1.00  0.00           H  
ATOM   2704 2HG2 THR A 198       8.714  35.032  20.942  1.00  0.00           H  
ATOM   2705 3HG2 THR A 198       8.252  33.548  21.805  1.00  0.00           H  
ATOM   2706  N   PRO A 199       7.750  34.260  25.450  1.00  0.00           N  
ATOM   2707  CA  PRO A 199       8.190  33.130  26.280  1.00  0.00           C  
ATOM   2708  C   PRO A 199       7.720  31.790  25.720  1.00  0.00           C  
ATOM   2709  O   PRO A 199       6.650  31.720  25.120  1.00  0.00           O  
ATOM   2710  CB  PRO A 199       7.540  33.428  27.635  1.00  0.00           C  
ATOM   2711  CG  PRO A 199       6.348  34.255  27.295  1.00  0.00           C  
ATOM   2712  CD  PRO A 199       6.779  35.059  26.097  1.00  0.00           C  
ATOM   2713  HA  PRO A 199       9.287  33.143  26.357  1.00  0.00           H  
ATOM   2714 1HB  PRO A 199       7.277  32.487  28.141  1.00  0.00           H  
ATOM   2715 2HB  PRO A 199       8.253  33.954  28.287  1.00  0.00           H  
ATOM   2716 1HG  PRO A 199       5.484  33.607  27.081  1.00  0.00           H  
ATOM   2717 2HG  PRO A 199       6.067  34.887  28.150  1.00  0.00           H  
ATOM   2718 1HD  PRO A 199       5.918  35.219  25.432  1.00  0.00           H  
ATOM   2719 2HD  PRO A 199       7.195  36.021  26.432  1.00  0.00           H  
ATOM   2720  N   ILE A 200       8.610  30.800  25.780  1.00  0.00           N  
ATOM   2721  CA  ILE A 200       8.250  29.400  25.470  1.00  0.00           C  
ATOM   2722  C   ILE A 200       7.420  28.860  26.640  1.00  0.00           C  
ATOM   2723  O   ILE A 200       7.780  29.020  27.810  1.00  0.00           O  
ATOM   2724  CB  ILE A 200       9.494  28.520  25.249  1.00  0.00           C  
ATOM   2725  CG1 ILE A 200      10.282  29.005  24.030  1.00  0.00           C  
ATOM   2726  CG2 ILE A 200       9.091  27.063  25.081  1.00  0.00           C  
ATOM   2727  CD1 ILE A 200      11.638  28.354  23.881  1.00  0.00           C  
ATOM   2728  H   ILE A 200       9.560  31.016  26.046  1.00  0.00           H  
ATOM   2729  HA  ILE A 200       7.665  29.389  24.551  1.00  0.00           H  
ATOM   2730  HB  ILE A 200      10.158  28.606  26.109  1.00  0.00           H  
ATOM   2731 1HG1 ILE A 200       9.708  28.811  23.125  1.00  0.00           H  
ATOM   2732 2HG1 ILE A 200      10.429  30.084  24.098  1.00  0.00           H  
ATOM   2733 1HG2 ILE A 200       9.982  26.455  24.925  1.00  0.00           H  
ATOM   2734 2HG2 ILE A 200       8.572  26.723  25.976  1.00  0.00           H  
ATOM   2735 3HG2 ILE A 200       8.430  26.965  24.219  1.00  0.00           H  
ATOM   2736 1HD1 ILE A 200      12.136  28.749  22.996  1.00  0.00           H  
ATOM   2737 2HD1 ILE A 200      12.243  28.566  24.763  1.00  0.00           H  
ATOM   2738 3HD1 ILE A 200      11.515  27.277  23.776  1.00  0.00           H  
ATOM   2739  N   ARG A 201       6.290  28.290  26.280  1.00  0.00           N  
ATOM   2740  CA  ARG A 201       5.310  27.760  27.240  1.00  0.00           C  
ATOM   2741  C   ARG A 201       5.670  26.360  27.720  1.00  0.00           C  
ATOM   2742  O   ARG A 201       5.610  26.050  28.910  1.00  0.00           O  
ATOM   2743  CB  ARG A 201       3.921  27.726  26.619  1.00  0.00           C  
ATOM   2744  CG  ARG A 201       2.836  27.145  27.512  1.00  0.00           C  
ATOM   2745  CD  ARG A 201       2.598  27.992  28.709  1.00  0.00           C  
ATOM   2746  NE  ARG A 201       1.593  27.417  29.589  1.00  0.00           N  
ATOM   2747  CZ  ARG A 201       1.844  26.488  30.532  1.00  0.00           C  
ATOM   2748  NH1 ARG A 201       3.068  26.040  30.704  1.00  0.00           N  
ATOM   2749  NH2 ARG A 201       0.859  26.027  31.283  1.00  0.00           N  
ATOM   2750  H   ARG A 201       6.098  28.219  25.291  1.00  0.00           H  
ATOM   2751  HA  ARG A 201       5.287  28.418  28.109  1.00  0.00           H  
ATOM   2752 1HB  ARG A 201       3.619  28.736  26.348  1.00  0.00           H  
ATOM   2753 2HB  ARG A 201       3.947  27.135  25.704  1.00  0.00           H  
ATOM   2754 1HG  ARG A 201       1.903  27.074  26.951  1.00  0.00           H  
ATOM   2755 2HG  ARG A 201       3.134  26.151  27.848  1.00  0.00           H  
ATOM   2756 1HD  ARG A 201       3.525  28.095  29.271  1.00  0.00           H  
ATOM   2757 2HD  ARG A 201       2.253  28.976  28.395  1.00  0.00           H  
ATOM   2758  HE  ARG A 201       0.639  27.737  29.486  1.00  0.00           H  
ATOM   2759 1HH1 ARG A 201       3.820  26.392  30.130  1.00  0.00           H  
ATOM   2760 2HH1 ARG A 201       3.256  25.344  31.411  1.00  0.00           H  
ATOM   2761 1HH2 ARG A 201      -0.082  26.371  31.150  1.00  0.00           H  
ATOM   2762 2HH2 ARG A 201       1.047  25.331  31.990  1.00  0.00           H  
ATOM   2763  N   ARG A 202       6.070  25.550  26.740  1.00  0.00           N  
ATOM   2764  CA  ARG A 202       6.470  24.150  26.940  1.00  0.00           C  
ATOM   2765  C   ARG A 202       7.750  23.890  26.140  1.00  0.00           C  
ATOM   2766  O   ARG A 202       7.800  24.100  24.930  1.00  0.00           O  
ATOM   2767  CB  ARG A 202       5.376  23.191  26.495  1.00  0.00           C  
ATOM   2768  CG  ARG A 202       5.693  21.718  26.700  1.00  0.00           C  
ATOM   2769  CD  ARG A 202       4.517  20.858  26.413  1.00  0.00           C  
ATOM   2770  NE  ARG A 202       4.106  20.948  25.021  1.00  0.00           N  
ATOM   2771  CZ  ARG A 202       4.600  20.186  24.026  1.00  0.00           C  
ATOM   2772  NH1 ARG A 202       5.521  19.285  24.284  1.00  0.00           N  
ATOM   2773  NH2 ARG A 202       4.159  20.345  22.790  1.00  0.00           N  
ATOM   2774  H   ARG A 202       6.093  25.940  25.809  1.00  0.00           H  
ATOM   2775  HA  ARG A 202       6.651  23.990  28.003  1.00  0.00           H  
ATOM   2776 1HB  ARG A 202       4.458  23.409  27.039  1.00  0.00           H  
ATOM   2777 2HB  ARG A 202       5.170  23.340  25.435  1.00  0.00           H  
ATOM   2778 1HG  ARG A 202       6.504  21.425  26.032  1.00  0.00           H  
ATOM   2779 2HG  ARG A 202       5.996  21.552  27.734  1.00  0.00           H  
ATOM   2780 1HD  ARG A 202       4.766  19.819  26.628  1.00  0.00           H  
ATOM   2781 2HD  ARG A 202       3.680  21.167  27.037  1.00  0.00           H  
ATOM   2782  HE  ARG A 202       3.398  21.631  24.784  1.00  0.00           H  
ATOM   2783 1HH1 ARG A 202       5.858  19.163  25.229  1.00  0.00           H  
ATOM   2784 2HH1 ARG A 202       5.892  18.714  23.539  1.00  0.00           H  
ATOM   2785 1HH2 ARG A 202       3.451  21.039  22.592  1.00  0.00           H  
ATOM   2786 2HH2 ARG A 202       4.530  19.775  22.045  1.00  0.00           H  
ATOM   2787  N   GLU A 203       8.770  23.460  26.870  1.00  0.00           N  
ATOM   2788  CA  GLU A 203      10.110  23.220  26.330  1.00  0.00           C  
ATOM   2789  C   GLU A 203      10.220  21.810  25.710  1.00  0.00           C  
ATOM   2790  O   GLU A 203      10.530  20.820  26.370  1.00  0.00           O  
ATOM   2791  CB  GLU A 203      11.161  23.393  27.429  1.00  0.00           C  
ATOM   2792  CG  GLU A 203      11.291  24.815  27.956  1.00  0.00           C  
ATOM   2793  CD  GLU A 203      11.889  25.759  26.951  1.00  0.00           C  
ATOM   2794  OE1 GLU A 203      12.744  25.341  26.207  1.00  0.00           O  
ATOM   2795  OE2 GLU A 203      11.490  26.900  26.926  1.00  0.00           O  
ATOM   2796  H   GLU A 203       8.598  23.293  27.851  1.00  0.00           H  
ATOM   2797  HA  GLU A 203      10.302  23.950  25.543  1.00  0.00           H  
ATOM   2798 1HB  GLU A 203      10.916  22.745  28.271  1.00  0.00           H  
ATOM   2799 2HB  GLU A 203      12.136  23.085  27.052  1.00  0.00           H  
ATOM   2800 1HG  GLU A 203      10.303  25.179  28.237  1.00  0.00           H  
ATOM   2801 2HG  GLU A 203      11.911  24.804  28.851  1.00  0.00           H  
ATOM   2802  N   TRP A 204       9.930  21.790  24.420  1.00  0.00           N  
ATOM   2803  CA  TRP A 204       9.980  20.600  23.550  1.00  0.00           C  
ATOM   2804  C   TRP A 204      10.190  21.040  22.100  1.00  0.00           C  
ATOM   2805  O   TRP A 204      11.300  21.210  21.610  1.00  0.00           O  
ATOM   2806  CB  TRP A 204       8.693  19.780  23.665  1.00  0.00           C  
ATOM   2807  CG  TRP A 204       8.704  18.531  22.837  1.00  0.00           C  
ATOM   2808  CD1 TRP A 204       9.216  17.320  23.195  1.00  0.00           C  
ATOM   2809  CD2 TRP A 204       8.174  18.363  21.499  1.00  0.00           C  
ATOM   2810  NE1 TRP A 204       9.044  16.414  22.178  1.00  0.00           N  
ATOM   2811  CE2 TRP A 204       8.407  17.035  21.133  1.00  0.00           C  
ATOM   2812  CE3 TRP A 204       7.531  19.220  20.598  1.00  0.00           C  
ATOM   2813  CZ2 TRP A 204       8.021  16.536  19.899  1.00  0.00           C  
ATOM   2814  CZ3 TRP A 204       7.143  18.720  19.361  1.00  0.00           C  
ATOM   2815  CH2 TRP A 204       7.381  17.412  19.021  1.00  0.00           C  
ATOM   2816  H   TRP A 204       9.655  22.677  24.024  1.00  0.00           H  
ATOM   2817  HA  TRP A 204      10.815  19.975  23.867  1.00  0.00           H  
ATOM   2818 1HB  TRP A 204       8.532  19.500  24.706  1.00  0.00           H  
ATOM   2819 2HB  TRP A 204       7.845  20.390  23.355  1.00  0.00           H  
ATOM   2820  HD1 TRP A 204       9.692  17.103  24.150  1.00  0.00           H  
ATOM   2821  HE1 TRP A 204       9.338  15.448  22.194  1.00  0.00           H  
ATOM   2822  HE3 TRP A 204       7.336  20.259  20.864  1.00  0.00           H  
ATOM   2823  HZ2 TRP A 204       8.202  15.500  19.610  1.00  0.00           H  
ATOM   2824  HZ3 TRP A 204       6.643  19.394  18.665  1.00  0.00           H  
ATOM   2825  HH2 TRP A 204       7.063  17.052  18.043  1.00  0.00           H  
ATOM   2826  N   TYR A 205       9.070  21.260  21.440  1.00  0.00           N  
ATOM   2827  CA  TYR A 205       9.030  22.150  20.270  1.00  0.00           C  
ATOM   2828  C   TYR A 205       9.290  23.600  20.730  1.00  0.00           C  
ATOM   2829  O   TYR A 205       9.320  23.880  21.930  1.00  0.00           O  
ATOM   2830  CB  TYR A 205       7.688  22.040  19.543  1.00  0.00           C  
ATOM   2831  CG  TYR A 205       7.478  20.714  18.846  1.00  0.00           C  
ATOM   2832  CD1 TYR A 205       7.282  19.561  19.593  1.00  0.00           C  
ATOM   2833  CD2 TYR A 205       7.482  20.650  17.461  1.00  0.00           C  
ATOM   2834  CE1 TYR A 205       7.090  18.350  18.957  1.00  0.00           C  
ATOM   2835  CE2 TYR A 205       7.290  19.439  16.825  1.00  0.00           C  
ATOM   2836  CZ  TYR A 205       7.095  18.293  17.568  1.00  0.00           C  
ATOM   2837  OH  TYR A 205       6.904  17.086  16.934  1.00  0.00           O  
ATOM   2838  H   TYR A 205       8.219  20.808  21.743  1.00  0.00           H  
ATOM   2839  HA  TYR A 205       9.820  21.851  19.581  1.00  0.00           H  
ATOM   2840 1HB  TYR A 205       6.875  22.182  20.256  1.00  0.00           H  
ATOM   2841 2HB  TYR A 205       7.612  22.831  18.798  1.00  0.00           H  
ATOM   2842  HD1 TYR A 205       7.279  19.611  20.682  1.00  0.00           H  
ATOM   2843  HD2 TYR A 205       7.637  21.555  16.874  1.00  0.00           H  
ATOM   2844  HE1 TYR A 205       6.936  17.445  19.543  1.00  0.00           H  
ATOM   2845  HE2 TYR A 205       7.294  19.389  15.736  1.00  0.00           H  
ATOM   2846  HH  TYR A 205       6.935  17.217  15.983  1.00  0.00           H  
ATOM   2847  N   TYR A 206       9.410  24.540  19.800  1.00  0.00           N  
ATOM   2848  CA  TYR A 206       9.470  25.980  20.120  1.00  0.00           C  
ATOM   2849  C   TYR A 206       8.040  26.500  20.180  1.00  0.00           C  
ATOM   2850  O   TYR A 206       7.470  26.960  19.190  1.00  0.00           O  
ATOM   2851  CB  TYR A 206      10.291  26.757  19.088  1.00  0.00           C  
ATOM   2852  CG  TYR A 206      11.756  26.381  19.065  1.00  0.00           C  
ATOM   2853  CD1 TYR A 206      12.326  25.883  17.903  1.00  0.00           C  
ATOM   2854  CD2 TYR A 206      12.529  26.535  20.206  1.00  0.00           C  
ATOM   2855  CE1 TYR A 206      13.664  25.540  17.882  1.00  0.00           C  
ATOM   2856  CE2 TYR A 206      13.867  26.192  20.185  1.00  0.00           C  
ATOM   2857  CZ  TYR A 206      14.434  25.696  19.029  1.00  0.00           C  
ATOM   2858  OH  TYR A 206      15.767  25.354  19.008  1.00  0.00           O  
ATOM   2859  H   TYR A 206       9.462  24.248  18.835  1.00  0.00           H  
ATOM   2860  HA  TYR A 206       9.950  26.099  21.092  1.00  0.00           H  
ATOM   2861 1HB  TYR A 206       9.879  26.585  18.092  1.00  0.00           H  
ATOM   2862 2HB  TYR A 206      10.216  27.824  19.293  1.00  0.00           H  
ATOM   2863  HD1 TYR A 206      11.718  25.762  17.006  1.00  0.00           H  
ATOM   2864  HD2 TYR A 206      12.081  26.925  21.120  1.00  0.00           H  
ATOM   2865  HE1 TYR A 206      14.112  25.149  16.969  1.00  0.00           H  
ATOM   2866  HE2 TYR A 206      14.474  26.312  21.082  1.00  0.00           H  
ATOM   2867  HH  TYR A 206      16.152  25.521  19.871  1.00  0.00           H  
ATOM   2868  N   GLU A 207       7.460  26.220  21.320  1.00  0.00           N  
ATOM   2869  CA  GLU A 207       6.020  26.370  21.590  1.00  0.00           C  
ATOM   2870  C   GLU A 207       5.650  27.670  22.300  1.00  0.00           C  
ATOM   2871  O   GLU A 207       6.140  27.960  23.390  1.00  0.00           O  
ATOM   2872  CB  GLU A 207       5.525  25.189  22.428  1.00  0.00           C  
ATOM   2873  CG  GLU A 207       4.035  25.216  22.734  1.00  0.00           C  
ATOM   2874  CD  GLU A 207       3.583  24.035  23.548  1.00  0.00           C  
ATOM   2875  OE1 GLU A 207       3.731  22.929  23.088  1.00  0.00           O  
ATOM   2876  OE2 GLU A 207       3.090  24.240  24.633  1.00  0.00           O  
ATOM   2877  H   GLU A 207       8.065  25.878  22.053  1.00  0.00           H  
ATOM   2878  HA  GLU A 207       5.488  26.377  20.638  1.00  0.00           H  
ATOM   2879 1HB  GLU A 207       5.743  24.256  21.906  1.00  0.00           H  
ATOM   2880 2HB  GLU A 207       6.061  25.166  23.377  1.00  0.00           H  
ATOM   2881 1HG  GLU A 207       3.803  26.129  23.281  1.00  0.00           H  
ATOM   2882 2HG  GLU A 207       3.482  25.237  21.796  1.00  0.00           H  
ATOM   2883  N   VAL A 208       4.690  28.370  21.720  1.00  0.00           N  
ATOM   2884  CA  VAL A 208       4.230  29.680  22.230  1.00  0.00           C  
ATOM   2885  C   VAL A 208       2.700  29.760  22.250  1.00  0.00           C  
ATOM   2886  O   VAL A 208       2.010  29.010  21.580  1.00  0.00           O  
ATOM   2887  CB  VAL A 208       4.785  30.823  21.359  1.00  0.00           C  
ATOM   2888  CG1 VAL A 208       6.306  30.823  21.387  1.00  0.00           C  
ATOM   2889  CG2 VAL A 208       4.272  30.684  19.934  1.00  0.00           C  
ATOM   2890  H   VAL A 208       4.258  27.985  20.892  1.00  0.00           H  
ATOM   2891  HA  VAL A 208       4.602  29.805  23.248  1.00  0.00           H  
ATOM   2892  HB  VAL A 208       4.456  31.776  21.773  1.00  0.00           H  
ATOM   2893 1HG1 VAL A 208       6.681  31.637  20.766  1.00  0.00           H  
ATOM   2894 2HG1 VAL A 208       6.651  30.960  22.412  1.00  0.00           H  
ATOM   2895 3HG1 VAL A 208       6.677  29.874  21.002  1.00  0.00           H  
ATOM   2896 1HG2 VAL A 208       4.667  31.495  19.324  1.00  0.00           H  
ATOM   2897 2HG2 VAL A 208       4.596  29.728  19.522  1.00  0.00           H  
ATOM   2898 3HG2 VAL A 208       3.182  30.728  19.934  1.00  0.00           H  
ATOM   2899  N   ILE A 209       2.200  30.760  22.970  1.00  0.00           N  
ATOM   2900  CA  ILE A 209       0.760  31.120  23.000  1.00  0.00           C  
ATOM   2901  C   ILE A 209       0.470  32.150  21.910  1.00  0.00           C  
ATOM   2902  O   ILE A 209       1.050  33.230  21.900  1.00  0.00           O  
ATOM   2903  CB  ILE A 209       0.343  31.686  24.370  1.00  0.00           C  
ATOM   2904  CG1 ILE A 209       0.662  30.683  25.482  1.00  0.00           C  
ATOM   2905  CG2 ILE A 209      -1.138  32.035  24.372  1.00  0.00           C  
ATOM   2906  CD1 ILE A 209      -0.031  29.350  25.319  1.00  0.00           C  
ATOM   2907  H   ILE A 209       2.853  31.296  23.524  1.00  0.00           H  
ATOM   2908  HA  ILE A 209       0.175  30.220  22.814  1.00  0.00           H  
ATOM   2909  HB  ILE A 209       0.919  32.586  24.582  1.00  0.00           H  
ATOM   2910 1HG1 ILE A 209       1.737  30.507  25.515  1.00  0.00           H  
ATOM   2911 2HG1 ILE A 209       0.371  31.103  26.445  1.00  0.00           H  
ATOM   2912 1HG2 ILE A 209      -1.416  32.433  25.348  1.00  0.00           H  
ATOM   2913 2HG2 ILE A 209      -1.337  32.782  23.606  1.00  0.00           H  
ATOM   2914 3HG2 ILE A 209      -1.723  31.138  24.166  1.00  0.00           H  
ATOM   2915 1HD1 ILE A 209       0.245  28.693  26.145  1.00  0.00           H  
ATOM   2916 2HD1 ILE A 209      -1.111  29.499  25.319  1.00  0.00           H  
ATOM   2917 3HD1 ILE A 209       0.273  28.894  24.378  1.00  0.00           H  
ATOM   2918  N   ILE A 210      -0.530  31.840  21.090  1.00  0.00           N  
ATOM   2919  CA  ILE A 210      -1.170  32.830  20.190  1.00  0.00           C  
ATOM   2920  C   ILE A 210      -2.430  33.340  20.910  1.00  0.00           C  
ATOM   2921  O   ILE A 210      -3.200  32.540  21.440  1.00  0.00           O  
ATOM   2922  CB  ILE A 210      -1.540  32.223  18.824  1.00  0.00           C  
ATOM   2923  CG1 ILE A 210      -0.303  31.614  18.158  1.00  0.00           C  
ATOM   2924  CG2 ILE A 210      -2.168  33.277  17.926  1.00  0.00           C  
ATOM   2925  CD1 ILE A 210       0.814  32.605  17.924  1.00  0.00           C  
ATOM   2926  H   ILE A 210      -0.861  30.886  21.087  1.00  0.00           H  
ATOM   2927  HA  ILE A 210      -0.466  33.642  20.013  1.00  0.00           H  
ATOM   2928  HB  ILE A 210      -2.252  31.411  18.968  1.00  0.00           H  
ATOM   2929 1HG1 ILE A 210       0.082  30.805  18.778  1.00  0.00           H  
ATOM   2930 2HG1 ILE A 210      -0.583  31.183  17.196  1.00  0.00           H  
ATOM   2931 1HG2 ILE A 210      -2.423  32.831  16.965  1.00  0.00           H  
ATOM   2932 2HG2 ILE A 210      -3.070  33.665  18.396  1.00  0.00           H  
ATOM   2933 3HG2 ILE A 210      -1.460  34.092  17.772  1.00  0.00           H  
ATOM   2934 1HD1 ILE A 210       1.655  32.099  17.448  1.00  0.00           H  
ATOM   2935 2HD1 ILE A 210       0.459  33.407  17.275  1.00  0.00           H  
ATOM   2936 3HD1 ILE A 210       1.135  33.023  18.877  1.00  0.00           H  
ATOM   2937  N   VAL A 211      -2.560  34.650  21.060  1.00  0.00           N  
ATOM   2938  CA  VAL A 211      -3.700  35.260  21.790  1.00  0.00           C  
ATOM   2939  C   VAL A 211      -5.020  35.160  21.030  1.00  0.00           C  
ATOM   2940  O   VAL A 211      -6.050  34.880  21.620  1.00  0.00           O  
ATOM   2941  CB  VAL A 211      -3.412  36.746  22.077  1.00  0.00           C  
ATOM   2942  CG1 VAL A 211      -4.638  37.420  22.674  1.00  0.00           C  
ATOM   2943  CG2 VAL A 211      -2.218  36.871  23.011  1.00  0.00           C  
ATOM   2944  H   VAL A 211      -1.854  35.251  20.660  1.00  0.00           H  
ATOM   2945  HA  VAL A 211      -3.823  34.736  22.739  1.00  0.00           H  
ATOM   2946  HB  VAL A 211      -3.193  37.252  21.136  1.00  0.00           H  
ATOM   2947 1HG1 VAL A 211      -4.417  38.470  22.870  1.00  0.00           H  
ATOM   2948 2HG1 VAL A 211      -5.470  37.350  21.973  1.00  0.00           H  
ATOM   2949 3HG1 VAL A 211      -4.906  36.926  23.608  1.00  0.00           H  
ATOM   2950 1HG2 VAL A 211      -2.020  37.924  23.209  1.00  0.00           H  
ATOM   2951 2HG2 VAL A 211      -2.435  36.360  23.949  1.00  0.00           H  
ATOM   2952 3HG2 VAL A 211      -1.343  36.418  22.545  1.00  0.00           H  
ATOM   2953  N   ARG A 212      -4.920  35.340  19.710  1.00  0.00           N  
ATOM   2954  CA  ARG A 212      -6.070  35.300  18.790  1.00  0.00           C  
ATOM   2955  C   ARG A 212      -5.590  35.350  17.350  1.00  0.00           C  
ATOM   2956  O   ARG A 212      -4.470  35.770  17.080  1.00  0.00           O  
ATOM   2957  CB  ARG A 212      -7.019  36.462  19.045  1.00  0.00           C  
ATOM   2958  CG  ARG A 212      -6.450  37.835  18.722  1.00  0.00           C  
ATOM   2959  CD  ARG A 212      -7.350  38.924  19.182  1.00  0.00           C  
ATOM   2960  NE  ARG A 212      -7.402  39.008  20.632  1.00  0.00           N  
ATOM   2961  CZ  ARG A 212      -8.258  39.786  21.323  1.00  0.00           C  
ATOM   2962  NH1 ARG A 212      -9.125  40.539  20.683  1.00  0.00           N  
ATOM   2963  NH2 ARG A 212      -8.226  39.793  22.644  1.00  0.00           N  
ATOM   2964  H   ARG A 212      -3.997  35.512  19.337  1.00  0.00           H  
ATOM   2965  HA  ARG A 212      -6.615  34.370  18.957  1.00  0.00           H  
ATOM   2966 1HB  ARG A 212      -7.922  36.331  18.450  1.00  0.00           H  
ATOM   2967 2HB  ARG A 212      -7.315  36.466  20.094  1.00  0.00           H  
ATOM   2968 1HG  ARG A 212      -5.486  37.955  19.217  1.00  0.00           H  
ATOM   2969 2HG  ARG A 212      -6.319  37.930  17.644  1.00  0.00           H  
ATOM   2970 1HD  ARG A 212      -6.991  39.878  18.797  1.00  0.00           H  
ATOM   2971 2HD  ARG A 212      -8.359  38.741  18.815  1.00  0.00           H  
ATOM   2972  HE  ARG A 212      -6.749  38.444  21.160  1.00  0.00           H  
ATOM   2973 1HH1 ARG A 212      -9.150  40.534  19.673  1.00  0.00           H  
ATOM   2974 2HH1 ARG A 212      -9.767  41.122  21.200  1.00  0.00           H  
ATOM   2975 1HH2 ARG A 212      -7.559  39.215  23.137  1.00  0.00           H  
ATOM   2976 2HH2 ARG A 212      -8.867  40.376  23.161  1.00  0.00           H  
ATOM   2977  N   VAL A 213      -6.440  34.840  16.470  1.00  0.00           N  
ATOM   2978  CA  VAL A 213      -6.210  34.940  15.030  1.00  0.00           C  
ATOM   2979  C   VAL A 213      -7.410  35.720  14.510  1.00  0.00           C  
ATOM   2980  O   VAL A 213      -8.560  35.280  14.630  1.00  0.00           O  
ATOM   2981  CB  VAL A 213      -6.117  33.557  14.357  1.00  0.00           C  
ATOM   2982  CG1 VAL A 213      -5.913  33.708  12.857  1.00  0.00           C  
ATOM   2983  CG2 VAL A 213      -4.984  32.755  14.978  1.00  0.00           C  
ATOM   2984  H   VAL A 213      -7.269  34.370  16.804  1.00  0.00           H  
ATOM   2985  HA  VAL A 213      -5.263  35.455  14.866  1.00  0.00           H  
ATOM   2986  HB  VAL A 213      -7.060  33.029  14.502  1.00  0.00           H  
ATOM   2987 1HG1 VAL A 213      -5.850  32.721  12.398  1.00  0.00           H  
ATOM   2988 2HG1 VAL A 213      -6.753  34.254  12.429  1.00  0.00           H  
ATOM   2989 3HG1 VAL A 213      -4.989  34.254  12.669  1.00  0.00           H  
ATOM   2990 1HG2 VAL A 213      -4.925  31.778  14.498  1.00  0.00           H  
ATOM   2991 2HG2 VAL A 213      -4.043  33.286  14.839  1.00  0.00           H  
ATOM   2992 3HG2 VAL A 213      -5.172  32.624  16.044  1.00  0.00           H  
ATOM   2993  N   GLU A 214      -7.120  36.850  13.880  1.00  0.00           N  
ATOM   2994  CA  GLU A 214      -8.200  37.750  13.430  1.00  0.00           C  
ATOM   2995  C   GLU A 214      -8.090  38.130  11.960  1.00  0.00           C  
ATOM   2996  O   GLU A 214      -7.050  38.000  11.330  1.00  0.00           O  
ATOM   2997  CB  GLU A 214      -8.210  39.025  14.276  1.00  0.00           C  
ATOM   2998  CG  GLU A 214      -8.498  38.797  15.753  1.00  0.00           C  
ATOM   2999  CD  GLU A 214      -8.515  40.072  16.549  1.00  0.00           C  
ATOM   3000  OE1 GLU A 214      -7.748  40.953  16.242  1.00  0.00           O  
ATOM   3001  OE2 GLU A 214      -9.297  40.166  17.466  1.00  0.00           O  
ATOM   3002  H   GLU A 214      -6.160  37.107  13.702  1.00  0.00           H  
ATOM   3003  HA  GLU A 214      -9.154  37.236  13.557  1.00  0.00           H  
ATOM   3004 1HB  GLU A 214      -7.243  39.522  14.197  1.00  0.00           H  
ATOM   3005 2HB  GLU A 214      -8.963  39.712  13.890  1.00  0.00           H  
ATOM   3006 1HG  GLU A 214      -9.467  38.308  15.852  1.00  0.00           H  
ATOM   3007 2HG  GLU A 214      -7.741  38.130  16.162  1.00  0.00           H  
ATOM   3008  N   ILE A 215      -9.240  38.600  11.480  1.00  0.00           N  
ATOM   3009  CA  ILE A 215      -9.440  39.140  10.130  1.00  0.00           C  
ATOM   3010  C   ILE A 215     -10.530  40.210  10.250  1.00  0.00           C  
ATOM   3011  O   ILE A 215     -11.540  39.970  10.910  1.00  0.00           O  
ATOM   3012  CB  ILE A 215      -9.854  38.052   9.122  1.00  0.00           C  
ATOM   3013  CG1 ILE A 215      -9.971  38.645   7.715  1.00  0.00           C  
ATOM   3014  CG2 ILE A 215     -11.166  37.409   9.543  1.00  0.00           C  
ATOM   3015  CD1 ILE A 215     -10.056  37.606   6.620  1.00  0.00           C  
ATOM   3016  H   ILE A 215     -10.022  38.570  12.119  1.00  0.00           H  
ATOM   3017  HA  ILE A 215      -8.500  39.571   9.787  1.00  0.00           H  
ATOM   3018  HB  ILE A 215      -9.082  37.285   9.077  1.00  0.00           H  
ATOM   3019 1HG1 ILE A 215     -10.858  39.274   7.658  1.00  0.00           H  
ATOM   3020 2HG1 ILE A 215      -9.107  39.280   7.515  1.00  0.00           H  
ATOM   3021 1HG2 ILE A 215     -11.444  36.643   8.819  1.00  0.00           H  
ATOM   3022 2HG2 ILE A 215     -11.049  36.954  10.525  1.00  0.00           H  
ATOM   3023 3HG2 ILE A 215     -11.947  38.168   9.585  1.00  0.00           H  
ATOM   3024 1HD1 ILE A 215     -10.136  38.102   5.653  1.00  0.00           H  
ATOM   3025 2HD1 ILE A 215      -9.159  36.986   6.636  1.00  0.00           H  
ATOM   3026 3HD1 ILE A 215     -10.933  36.980   6.780  1.00  0.00           H  
ATOM   3027  N   ASN A 216     -10.180  41.440   9.850  1.00  0.00           N  
ATOM   3028  CA  ASN A 216     -11.000  42.670   9.960  1.00  0.00           C  
ATOM   3029  C   ASN A 216     -11.630  42.920  11.350  1.00  0.00           C  
ATOM   3030  O   ASN A 216     -12.800  43.240  11.500  1.00  0.00           O  
ATOM   3031  CB  ASN A 216     -12.091  42.646   8.905  1.00  0.00           C  
ATOM   3032  CG  ASN A 216     -11.543  42.690   7.506  1.00  0.00           C  
ATOM   3033  OD1 ASN A 216     -10.478  43.268   7.261  1.00  0.00           O  
ATOM   3034  ND2 ASN A 216     -12.250  42.089   6.583  1.00  0.00           N  
ATOM   3035  H   ASN A 216      -9.260  41.497   9.437  1.00  0.00           H  
ATOM   3036  HA  ASN A 216     -10.355  43.533   9.788  1.00  0.00           H  
ATOM   3037 1HB  ASN A 216     -12.689  41.741   9.021  1.00  0.00           H  
ATOM   3038 2HB  ASN A 216     -12.756  43.498   9.049  1.00  0.00           H  
ATOM   3039 1HD2 ASN A 216     -11.934  42.086   5.634  1.00  0.00           H  
ATOM   3040 2HD2 ASN A 216     -13.106  41.634   6.826  1.00  0.00           H  
ATOM   3041  N   GLY A 217     -10.800  42.720  12.380  1.00  0.00           N  
ATOM   3042  CA  GLY A 217     -11.190  42.930  13.780  1.00  0.00           C  
ATOM   3043  C   GLY A 217     -12.150  41.870  14.360  1.00  0.00           C  
ATOM   3044  O   GLY A 217     -12.630  42.030  15.470  1.00  0.00           O  
ATOM   3045  H   GLY A 217      -9.862  42.409  12.172  1.00  0.00           H  
ATOM   3046 1HA  GLY A 217     -10.299  42.946  14.408  1.00  0.00           H  
ATOM   3047 2HA  GLY A 217     -11.672  43.902  13.881  1.00  0.00           H  
ATOM   3048  N   GLN A 218     -12.300  40.750  13.670  1.00  0.00           N  
ATOM   3049  CA  GLN A 218     -13.130  39.610  14.110  1.00  0.00           C  
ATOM   3050  C   GLN A 218     -12.240  38.360  14.180  1.00  0.00           C  
ATOM   3051  O   GLN A 218     -11.340  38.180  13.360  1.00  0.00           O  
ATOM   3052  CB  GLN A 218     -14.309  39.378  13.160  1.00  0.00           C  
ATOM   3053  CG  GLN A 218     -15.171  38.180  13.519  1.00  0.00           C  
ATOM   3054  CD  GLN A 218     -15.969  38.401  14.790  1.00  0.00           C  
ATOM   3055  OE1 GLN A 218     -16.664  39.411  14.935  1.00  0.00           O  
ATOM   3056  NE2 GLN A 218     -15.874  37.457  15.719  1.00  0.00           N  
ATOM   3057  H   GLN A 218     -11.808  40.690  12.790  1.00  0.00           H  
ATOM   3058  HA  GLN A 218     -13.529  39.834  15.099  1.00  0.00           H  
ATOM   3059 1HB  GLN A 218     -14.947  40.262  13.151  1.00  0.00           H  
ATOM   3060 2HB  GLN A 218     -13.936  39.233  12.147  1.00  0.00           H  
ATOM   3061 1HG  GLN A 218     -15.870  37.992  12.705  1.00  0.00           H  
ATOM   3062 2HG  GLN A 218     -14.527  37.313  13.667  1.00  0.00           H  
ATOM   3063 1HE2 GLN A 218     -16.378  37.548  16.579  1.00  0.00           H  
ATOM   3064 2HE2 GLN A 218     -15.299  36.655  15.560  1.00  0.00           H  
ATOM   3065  N   ASP A 219     -12.320  37.680  15.310  1.00  0.00           N  
ATOM   3066  CA  ASP A 219     -11.680  36.380  15.570  1.00  0.00           C  
ATOM   3067  C   ASP A 219     -12.290  35.310  14.670  1.00  0.00           C  
ATOM   3068  O   ASP A 219     -13.500  35.100  14.650  1.00  0.00           O  
ATOM   3069  CB  ASP A 219     -11.835  35.975  17.038  1.00  0.00           C  
ATOM   3070  CG  ASP A 219     -11.017  36.845  17.983  1.00  0.00           C  
ATOM   3071  OD1 ASP A 219     -10.129  37.519  17.518  1.00  0.00           O  
ATOM   3072  OD2 ASP A 219     -11.289  36.826  19.159  1.00  0.00           O  
ATOM   3073  H   ASP A 219     -12.872  38.111  16.038  1.00  0.00           H  
ATOM   3074  HA  ASP A 219     -10.616  36.468  15.349  1.00  0.00           H  
ATOM   3075 1HB  ASP A 219     -12.885  36.040  17.324  1.00  0.00           H  
ATOM   3076 2HB  ASP A 219     -11.526  34.937  17.163  1.00  0.00           H  
ATOM   3077  N   LEU A 220     -11.390  34.760  13.880  1.00  0.00           N  
ATOM   3078  CA  LEU A 220     -11.720  33.660  12.940  1.00  0.00           C  
ATOM   3079  C   LEU A 220     -11.380  32.280  13.520  1.00  0.00           C  
ATOM   3080  O   LEU A 220     -11.990  31.280  13.150  1.00  0.00           O  
ATOM   3081  CB  LEU A 220     -10.968  33.852  11.617  1.00  0.00           C  
ATOM   3082  CG  LEU A 220     -11.301  32.843  10.510  1.00  0.00           C  
ATOM   3083  CD1 LEU A 220     -12.785  32.926  10.178  1.00  0.00           C  
ATOM   3084  CD2 LEU A 220     -10.449  33.135   9.284  1.00  0.00           C  
ATOM   3085  H   LEU A 220     -10.441  35.105  13.921  1.00  0.00           H  
ATOM   3086  HA  LEU A 220     -12.791  33.684  12.742  1.00  0.00           H  
ATOM   3087 1HB  LEU A 220     -11.186  34.847  11.235  1.00  0.00           H  
ATOM   3088 2HB  LEU A 220      -9.898  33.787  11.813  1.00  0.00           H  
ATOM   3089  HG  LEU A 220     -11.094  31.833  10.864  1.00  0.00           H  
ATOM   3090 1HD1 LEU A 220     -13.022  32.209   9.391  1.00  0.00           H  
ATOM   3091 2HD1 LEU A 220     -13.370  32.693  11.067  1.00  0.00           H  
ATOM   3092 3HD1 LEU A 220     -13.026  33.931   9.836  1.00  0.00           H  
ATOM   3093 1HD2 LEU A 220     -10.685  32.418   8.497  1.00  0.00           H  
ATOM   3094 2HD2 LEU A 220     -10.656  34.145   8.929  1.00  0.00           H  
ATOM   3095 3HD2 LEU A 220      -9.394  33.052   9.546  1.00  0.00           H  
ATOM   3096  N   LYS A 221     -10.520  32.300  14.540  1.00  0.00           N  
ATOM   3097  CA  LYS A 221     -10.020  31.120  15.270  1.00  0.00           C  
ATOM   3098  C   LYS A 221      -9.260  31.610  16.500  1.00  0.00           C  
ATOM   3099  O   LYS A 221      -8.890  32.770  16.620  1.00  0.00           O  
ATOM   3100  CB  LYS A 221      -9.120  30.253  14.388  1.00  0.00           C  
ATOM   3101  CG  LYS A 221      -7.839  30.938  13.931  1.00  0.00           C  
ATOM   3102  CD  LYS A 221      -6.981  30.003  13.092  1.00  0.00           C  
ATOM   3103  CE  LYS A 221      -7.584  29.788  11.711  1.00  0.00           C  
ATOM   3104  NZ  LYS A 221      -7.593  31.040  10.907  1.00  0.00           N  
ATOM   3105  H   LYS A 221     -10.201  33.219  14.813  1.00  0.00           H  
ATOM   3106  HA  LYS A 221     -10.874  30.517  15.579  1.00  0.00           H  
ATOM   3107 1HB  LYS A 221      -8.841  29.349  14.931  1.00  0.00           H  
ATOM   3108 2HB  LYS A 221      -9.670  29.944  13.499  1.00  0.00           H  
ATOM   3109 1HG  LYS A 221      -8.089  31.819  13.338  1.00  0.00           H  
ATOM   3110 2HG  LYS A 221      -7.267  31.258  14.802  1.00  0.00           H  
ATOM   3111 1HD  LYS A 221      -5.982  30.426  12.981  1.00  0.00           H  
ATOM   3112 2HD  LYS A 221      -6.895  29.039  13.594  1.00  0.00           H  
ATOM   3113 1HE  LYS A 221      -7.009  29.032  11.177  1.00  0.00           H  
ATOM   3114 2HE  LYS A 221      -8.608  29.429  11.813  1.00  0.00           H  
ATOM   3115 1HZ  LYS A 221      -8.000  30.856  10.001  1.00  0.00           H  
ATOM   3116 2HZ  LYS A 221      -8.140  31.744  11.384  1.00  0.00           H  
ATOM   3117 3HZ  LYS A 221      -6.647  31.373  10.789  1.00  0.00           H  
ATOM   3118  N   MET A 222      -9.070  30.700  17.440  1.00  0.00           N  
ATOM   3119  CA  MET A 222      -8.200  30.910  18.600  1.00  0.00           C  
ATOM   3120  C   MET A 222      -8.600  32.200  19.330  1.00  0.00           C  
ATOM   3121  O   MET A 222      -7.780  32.890  19.920  1.00  0.00           O  
ATOM   3122  CB  MET A 222      -6.736  30.963  18.168  1.00  0.00           C  
ATOM   3123  CG  MET A 222      -6.191  29.649  17.627  1.00  0.00           C  
ATOM   3124  SD  MET A 222      -4.464  29.769  17.121  1.00  0.00           S  
ATOM   3125  CE  MET A 222      -4.180  28.116  16.493  1.00  0.00           C  
ATOM   3126  H   MET A 222      -9.555  29.820  17.342  1.00  0.00           H  
ATOM   3127  HA  MET A 222      -8.330  30.073  19.286  1.00  0.00           H  
ATOM   3128 1HB  MET A 222      -6.613  31.719  17.393  1.00  0.00           H  
ATOM   3129 2HB  MET A 222      -6.117  31.259  19.015  1.00  0.00           H  
ATOM   3130 1HG  MET A 222      -6.273  28.879  18.393  1.00  0.00           H  
ATOM   3131 2HG  MET A 222      -6.781  29.337  16.766  1.00  0.00           H  
ATOM   3132 1HE  MET A 222      -3.152  28.032  16.140  1.00  0.00           H  
ATOM   3133 2HE  MET A 222      -4.352  27.390  17.288  1.00  0.00           H  
ATOM   3134 3HE  MET A 222      -4.864  27.918  15.666  1.00  0.00           H  
ATOM   3135  N   ASP A 223      -9.920  32.310  19.510  1.00  0.00           N  
ATOM   3136  CA  ASP A 223     -10.590  33.500  20.070  1.00  0.00           C  
ATOM   3137  C   ASP A 223     -10.160  33.830  21.490  1.00  0.00           C  
ATOM   3138  O   ASP A 223     -10.170  34.990  21.870  1.00  0.00           O  
ATOM   3139  CB  ASP A 223     -12.109  33.310  20.047  1.00  0.00           C  
ATOM   3140  CG  ASP A 223     -12.869  34.570  20.438  1.00  0.00           C  
ATOM   3141  OD1 ASP A 223     -13.018  35.433  19.606  1.00  0.00           O  
ATOM   3142  OD2 ASP A 223     -13.295  34.657  21.566  1.00  0.00           O  
ATOM   3143  H   ASP A 223     -10.478  31.514  19.238  1.00  0.00           H  
ATOM   3144  HA  ASP A 223     -10.335  34.363  19.454  1.00  0.00           H  
ATOM   3145 1HB  ASP A 223     -12.423  33.009  19.048  1.00  0.00           H  
ATOM   3146 2HB  ASP A 223     -12.385  32.508  20.733  1.00  0.00           H  
ATOM   3147  N   CYS A 224      -9.890  32.790  22.270  1.00  0.00           N  
ATOM   3148  CA  CYS A 224      -9.450  32.890  23.660  1.00  0.00           C  
ATOM   3149  C   CYS A 224      -8.040  32.320  23.880  1.00  0.00           C  
ATOM   3150  O   CYS A 224      -7.630  32.140  25.020  1.00  0.00           O  
ATOM   3151  CB  CYS A 224     -10.432  32.157  24.574  1.00  0.00           C  
ATOM   3152  SG  CYS A 224     -12.096  32.867  24.592  1.00  0.00           S  
ATOM   3153  H   CYS A 224     -10.003  31.877  21.854  1.00  0.00           H  
ATOM   3154  HA  CYS A 224      -9.427  33.943  23.940  1.00  0.00           H  
ATOM   3155 1HB  CYS A 224     -10.513  31.116  24.260  1.00  0.00           H  
ATOM   3156 2HB  CYS A 224     -10.052  32.162  25.595  1.00  0.00           H  
ATOM   3157  HG  CYS A 224     -12.330  32.704  23.293  1.00  0.00           H  
ATOM   3158  N   LYS A 225      -7.250  32.320  22.810  1.00  0.00           N  
ATOM   3159  CA  LYS A 225      -5.870  31.820  22.900  1.00  0.00           C  
ATOM   3160  C   LYS A 225      -5.760  30.340  22.530  1.00  0.00           C  
ATOM   3161  O   LYS A 225      -6.750  29.600  22.510  1.00  0.00           O  
ATOM   3162  CB  LYS A 225      -5.318  32.042  24.309  1.00  0.00           C  
ATOM   3163  CG  LYS A 225      -5.123  33.504  24.686  1.00  0.00           C  
ATOM   3164  CD  LYS A 225      -4.558  33.642  26.091  1.00  0.00           C  
ATOM   3165  CE  LYS A 225      -4.370  35.104  26.472  1.00  0.00           C  
ATOM   3166  NZ  LYS A 225      -3.841  35.255  27.855  1.00  0.00           N  
ATOM   3167  H   LYS A 225      -7.592  32.664  21.924  1.00  0.00           H  
ATOM   3168  HA  LYS A 225      -5.254  32.374  22.191  1.00  0.00           H  
ATOM   3169 1HB  LYS A 225      -5.993  31.595  25.039  1.00  0.00           H  
ATOM   3170 2HB  LYS A 225      -4.354  31.541  24.405  1.00  0.00           H  
ATOM   3171 1HG  LYS A 225      -4.438  33.974  23.980  1.00  0.00           H  
ATOM   3172 2HG  LYS A 225      -6.080  34.023  24.635  1.00  0.00           H  
ATOM   3173 1HD  LYS A 225      -5.238  33.175  26.805  1.00  0.00           H  
ATOM   3174 2HD  LYS A 225      -3.595  33.135  26.148  1.00  0.00           H  
ATOM   3175 1HE  LYS A 225      -3.675  35.573  25.777  1.00  0.00           H  
ATOM   3176 2HE  LYS A 225      -5.325  35.624  26.403  1.00  0.00           H  
ATOM   3177 1HZ  LYS A 225      -3.731  36.236  28.068  1.00  0.00           H  
ATOM   3178 2HZ  LYS A 225      -4.487  34.838  28.510  1.00  0.00           H  
ATOM   3179 3HZ  LYS A 225      -2.946  34.793  27.926  1.00  0.00           H  
ATOM   3180  N   ASP A 230      -4.580  30.040  21.990  1.00  0.00           N  
ATOM   3181  CA  ASP A 230      -4.160  28.700  21.520  1.00  0.00           C  
ATOM   3182  C   ASP A 230      -2.630  28.550  21.520  1.00  0.00           C  
ATOM   3183  O   ASP A 230      -1.880  29.520  21.630  1.00  0.00           O  
ATOM   3184  CB  ASP A 230      -4.698  28.433  20.112  1.00  0.00           C  
ATOM   3185  CG  ASP A 230      -4.503  26.989  19.667  1.00  0.00           C  
ATOM   3186  OD1 ASP A 230      -5.316  26.166  20.016  1.00  0.00           O  
ATOM   3187  OD2 ASP A 230      -3.544  26.724  18.984  1.00  0.00           O  
ATOM   3188  H   ASP A 230      -4.667  30.208  22.982  1.00  0.00           H  
ATOM   3189  HA  ASP A 230      -4.571  27.951  22.198  1.00  0.00           H  
ATOM   3190 1HB  ASP A 230      -5.762  28.668  20.078  1.00  0.00           H  
ATOM   3191 2HB  ASP A 230      -4.195  29.088  19.400  1.00  0.00           H  
ATOM   3192  N   LYS A 231      -2.180  27.300  21.520  1.00  0.00           N  
ATOM   3193  CA  LYS A 231      -0.760  26.940  21.490  1.00  0.00           C  
ATOM   3194  C   LYS A 231      -0.330  26.730  20.040  1.00  0.00           C  
ATOM   3195  O   LYS A 231      -1.110  26.210  19.240  1.00  0.00           O  
ATOM   3196  CB  LYS A 231      -0.491  25.683  22.319  1.00  0.00           C  
ATOM   3197  CG  LYS A 231      -0.736  25.850  23.812  1.00  0.00           C  
ATOM   3198  CD  LYS A 231      -0.417  24.570  24.571  1.00  0.00           C  
ATOM   3199  CE  LYS A 231      -0.669  24.732  26.063  1.00  0.00           C  
ATOM   3200  NZ  LYS A 231      -0.374  23.484  26.816  1.00  0.00           N  
ATOM   3201  H   LYS A 231      -2.873  26.566  21.542  1.00  0.00           H  
ATOM   3202  HA  LYS A 231      -0.186  27.762  21.918  1.00  0.00           H  
ATOM   3203 1HB  LYS A 231      -1.126  24.871  21.964  1.00  0.00           H  
ATOM   3204 2HB  LYS A 231       0.545  25.372  22.182  1.00  0.00           H  
ATOM   3205 1HG  LYS A 231      -0.110  26.656  24.196  1.00  0.00           H  
ATOM   3206 2HG  LYS A 231      -1.780  26.112  23.983  1.00  0.00           H  
ATOM   3207 1HD  LYS A 231      -1.038  23.757  24.192  1.00  0.00           H  
ATOM   3208 2HD  LYS A 231       0.629  24.307  24.416  1.00  0.00           H  
ATOM   3209 1HE  LYS A 231      -0.043  25.534  26.452  1.00  0.00           H  
ATOM   3210 2HE  LYS A 231      -1.712  25.003  26.228  1.00  0.00           H  
ATOM   3211 1HZ  LYS A 231      -0.553  23.632  27.799  1.00  0.00           H  
ATOM   3212 2HZ  LYS A 231      -0.963  22.737  26.476  1.00  0.00           H  
ATOM   3213 3HZ  LYS A 231       0.596  23.233  26.686  1.00  0.00           H  
ATOM   3214  N   SER A 232       0.840  27.270  19.740  1.00  0.00           N  
ATOM   3215  CA  SER A 232       1.490  27.180  18.410  1.00  0.00           C  
ATOM   3216  C   SER A 232       2.970  26.870  18.560  1.00  0.00           C  
ATOM   3217  O   SER A 232       3.580  27.170  19.590  1.00  0.00           O  
ATOM   3218  CB  SER A 232       1.318  28.474  17.639  1.00  0.00           C  
ATOM   3219  OG  SER A 232       1.972  29.533  18.283  1.00  0.00           O  
ATOM   3220  H   SER A 232       1.305  27.773  20.482  1.00  0.00           H  
ATOM   3221  HA  SER A 232       1.015  26.375  17.847  1.00  0.00           H  
ATOM   3222 1HB  SER A 232       1.717  28.354  16.633  1.00  0.00           H  
ATOM   3223 2HB  SER A 232       0.257  28.703  17.545  1.00  0.00           H  
ATOM   3224  HG  SER A 232       1.815  29.409  19.222  1.00  0.00           H  
ATOM   3225  N   ILE A 233       3.480  26.190  17.530  1.00  0.00           N  
ATOM   3226  CA  ILE A 233       4.930  25.910  17.380  1.00  0.00           C  
ATOM   3227  C   ILE A 233       5.510  26.650  16.180  1.00  0.00           C  
ATOM   3228  O   ILE A 233       4.890  26.730  15.120  1.00  0.00           O  
ATOM   3229  CB  ILE A 233       5.195  24.402  17.220  1.00  0.00           C  
ATOM   3230  CG1 ILE A 233       4.466  23.860  15.987  1.00  0.00           C  
ATOM   3231  CG2 ILE A 233       4.765  23.650  18.470  1.00  0.00           C  
ATOM   3232  CD1 ILE A 233       4.834  22.436  15.637  1.00  0.00           C  
ATOM   3233  H   ILE A 233       2.839  25.855  16.825  1.00  0.00           H  
ATOM   3234  HA  ILE A 233       5.443  26.253  18.278  1.00  0.00           H  
ATOM   3235  HB  ILE A 233       6.259  24.235  17.055  1.00  0.00           H  
ATOM   3236 1HG1 ILE A 233       3.390  23.903  16.153  1.00  0.00           H  
ATOM   3237 2HG1 ILE A 233       4.689  24.490  15.126  1.00  0.00           H  
ATOM   3238 1HG2 ILE A 233       4.959  22.586  18.339  1.00  0.00           H  
ATOM   3239 2HG2 ILE A 233       5.327  24.019  19.327  1.00  0.00           H  
ATOM   3240 3HG2 ILE A 233       3.699  23.807  18.640  1.00  0.00           H  
ATOM   3241 1HD1 ILE A 233       4.278  22.123  14.753  1.00  0.00           H  
ATOM   3242 2HD1 ILE A 233       5.904  22.376  15.432  1.00  0.00           H  
ATOM   3243 3HD1 ILE A 233       4.587  21.781  16.471  1.00  0.00           H  
ATOM   3244  N   VAL A 234       6.700  27.220  16.370  1.00  0.00           N  
ATOM   3245  CA  VAL A 234       7.430  27.920  15.280  1.00  0.00           C  
ATOM   3246  C   VAL A 234       8.300  26.850  14.620  1.00  0.00           C  
ATOM   3247  O   VAL A 234       9.240  26.340  15.230  1.00  0.00           O  
ATOM   3248  CB  VAL A 234       8.304  29.072  15.812  1.00  0.00           C  
ATOM   3249  CG1 VAL A 234       9.048  29.746  14.669  1.00  0.00           C  
ATOM   3250  CG2 VAL A 234       7.439  30.075  16.559  1.00  0.00           C  
ATOM   3251  H   VAL A 234       7.116  27.172  17.289  1.00  0.00           H  
ATOM   3252  HA  VAL A 234       6.699  28.346  14.592  1.00  0.00           H  
ATOM   3253  HB  VAL A 234       9.055  28.663  16.488  1.00  0.00           H  
ATOM   3254 1HG1 VAL A 234       9.661  30.558  15.063  1.00  0.00           H  
ATOM   3255 2HG1 VAL A 234       9.688  29.018  14.171  1.00  0.00           H  
ATOM   3256 3HG1 VAL A 234       8.331  30.149  13.955  1.00  0.00           H  
ATOM   3257 1HG2 VAL A 234       8.063  30.886  16.932  1.00  0.00           H  
ATOM   3258 2HG2 VAL A 234       6.684  30.479  15.884  1.00  0.00           H  
ATOM   3259 3HG2 VAL A 234       6.948  29.580  17.397  1.00  0.00           H  
ATOM   3260  N   ASP A 235       7.870  26.430  13.440  1.00  0.00           N  
ATOM   3261  CA  ASP A 235       8.520  25.280  12.790  1.00  0.00           C  
ATOM   3262  C   ASP A 235       9.090  25.620  11.410  1.00  0.00           C  
ATOM   3263  O   ASP A 235       8.380  25.600  10.410  1.00  0.00           O  
ATOM   3264  CB  ASP A 235       7.528  24.122  12.653  1.00  0.00           C  
ATOM   3265  CG  ASP A 235       8.156  22.873  12.050  1.00  0.00           C  
ATOM   3266  OD1 ASP A 235       9.288  22.942  11.633  1.00  0.00           O  
ATOM   3267  OD2 ASP A 235       7.497  21.861  12.011  1.00  0.00           O  
ATOM   3268  H   ASP A 235       7.099  26.887  12.974  1.00  0.00           H  
ATOM   3269  HA  ASP A 235       9.354  24.957  13.413  1.00  0.00           H  
ATOM   3270 1HB  ASP A 235       7.125  23.871  13.634  1.00  0.00           H  
ATOM   3271 2HB  ASP A 235       6.693  24.431  12.025  1.00  0.00           H  
ATOM   3272  N   SER A 236      10.420  25.690  11.330  1.00  0.00           N  
ATOM   3273  CA  SER A 236      11.090  25.900  10.020  1.00  0.00           C  
ATOM   3274  C   SER A 236      10.880  24.740   9.040  1.00  0.00           C  
ATOM   3275  O   SER A 236      10.990  24.920   7.830  1.00  0.00           O  
ATOM   3276  CB  SER A 236      12.577  26.107  10.230  1.00  0.00           C  
ATOM   3277  OG  SER A 236      13.184  24.939  10.711  1.00  0.00           O  
ATOM   3278  H   SER A 236      10.985  25.600  12.163  1.00  0.00           H  
ATOM   3279  HA  SER A 236      10.670  26.793   9.556  1.00  0.00           H  
ATOM   3280 1HB  SER A 236      13.040  26.399   9.288  1.00  0.00           H  
ATOM   3281 2HB  SER A 236      12.735  26.920  10.937  1.00  0.00           H  
ATOM   3282  HG  SER A 236      13.845  24.696  10.058  1.00  0.00           H  
ATOM   3283  N   GLY A 237      10.630  23.550   9.580  1.00  0.00           N  
ATOM   3284  CA  GLY A 237      10.430  22.330   8.790  1.00  0.00           C  
ATOM   3285  C   GLY A 237       9.010  22.080   8.240  1.00  0.00           C  
ATOM   3286  O   GLY A 237       8.810  21.050   7.600  1.00  0.00           O  
ATOM   3287  H   GLY A 237      10.578  23.498  10.587  1.00  0.00           H  
ATOM   3288 1HA  GLY A 237      11.101  22.338   7.931  1.00  0.00           H  
ATOM   3289 2HA  GLY A 237      10.690  21.460   9.392  1.00  0.00           H  
ATOM   3290  N   THR A 238       8.060  22.990   8.450  1.00  0.00           N  
ATOM   3291  CA  THR A 238       6.710  22.880   7.860  1.00  0.00           C  
ATOM   3292  C   THR A 238       6.560  24.020   6.860  1.00  0.00           C  
ATOM   3293  O   THR A 238       6.740  25.180   7.230  1.00  0.00           O  
ATOM   3294  CB  THR A 238       5.596  22.948   8.921  1.00  0.00           C  
ATOM   3295  OG1 THR A 238       5.748  21.864   9.847  1.00  0.00           O  
ATOM   3296  CG2 THR A 238       4.227  22.860   8.264  1.00  0.00           C  
ATOM   3297  H   THR A 238       8.278  23.783   9.036  1.00  0.00           H  
ATOM   3298  HA  THR A 238       6.630  21.916   7.357  1.00  0.00           H  
ATOM   3299  HB  THR A 238       5.671  23.888   9.467  1.00  0.00           H  
ATOM   3300  HG1 THR A 238       6.429  22.085  10.488  1.00  0.00           H  
ATOM   3301 1HG2 THR A 238       3.453  22.910   9.029  1.00  0.00           H  
ATOM   3302 2HG2 THR A 238       4.104  23.689   7.568  1.00  0.00           H  
ATOM   3303 3HG2 THR A 238       4.143  21.918   7.724  1.00  0.00           H  
ATOM   3304  N   THR A 239       5.990  23.700   5.710  1.00  0.00           N  
ATOM   3305  CA  THR A 239       5.900  24.690   4.610  1.00  0.00           C  
ATOM   3306  C   THR A 239       4.780  25.700   4.830  1.00  0.00           C  
ATOM   3307  O   THR A 239       5.040  26.900   4.880  1.00  0.00           O  
ATOM   3308  CB  THR A 239       5.687  23.994   3.253  1.00  0.00           C  
ATOM   3309  OG1 THR A 239       6.783  23.109   2.989  1.00  0.00           O  
ATOM   3310  CG2 THR A 239       5.590  25.022   2.136  1.00  0.00           C  
ATOM   3311  H   THR A 239       5.610  22.775   5.571  1.00  0.00           H  
ATOM   3312  HA  THR A 239       6.837  25.246   4.567  1.00  0.00           H  
ATOM   3313  HB  THR A 239       4.766  23.412   3.283  1.00  0.00           H  
ATOM   3314  HG1 THR A 239       7.603  23.525   3.268  1.00  0.00           H  
ATOM   3315 1HG2 THR A 239       5.439  24.513   1.184  1.00  0.00           H  
ATOM   3316 2HG2 THR A 239       4.750  25.690   2.328  1.00  0.00           H  
ATOM   3317 3HG2 THR A 239       6.512  25.602   2.094  1.00  0.00           H  
ATOM   3318  N   ASN A 240       3.660  25.170   5.320  1.00  0.00           N  
ATOM   3319  CA  ASN A 240       2.380  25.900   5.440  1.00  0.00           C  
ATOM   3320  C   ASN A 240       2.010  26.260   6.880  1.00  0.00           C  
ATOM   3321  O   ASN A 240       2.700  25.910   7.830  1.00  0.00           O  
ATOM   3322  CB  ASN A 240       1.259  25.094   4.809  1.00  0.00           C  
ATOM   3323  CG  ASN A 240       1.413  24.958   3.320  1.00  0.00           C  
ATOM   3324  OD1 ASN A 240       1.965  25.844   2.657  1.00  0.00           O  
ATOM   3325  ND2 ASN A 240       0.934  23.866   2.781  1.00  0.00           N  
ATOM   3326  H   ASN A 240       3.708  24.208   5.623  1.00  0.00           H  
ATOM   3327  HA  ASN A 240       2.472  26.850   4.911  1.00  0.00           H  
ATOM   3328 1HB  ASN A 240       1.233  24.098   5.253  1.00  0.00           H  
ATOM   3329 2HB  ASN A 240       0.303  25.573   5.022  1.00  0.00           H  
ATOM   3330 1HD2 ASN A 240       1.008  23.722   1.793  1.00  0.00           H  
ATOM   3331 2HD2 ASN A 240       0.495  23.176   3.355  1.00  0.00           H  
ATOM   3332  N   LEU A 241       0.930  27.030   6.960  1.00  0.00           N  
ATOM   3333  CA  LEU A 241       0.260  27.410   8.210  1.00  0.00           C  
ATOM   3334  C   LEU A 241      -0.760  26.310   8.500  1.00  0.00           C  
ATOM   3335  O   LEU A 241      -1.690  26.060   7.740  1.00  0.00           O  
ATOM   3336  CB  LEU A 241      -0.428  28.776   8.091  1.00  0.00           C  
ATOM   3337  CG  LEU A 241      -0.931  29.384   9.407  1.00  0.00           C  
ATOM   3338  CD1 LEU A 241      -1.156  30.878   9.222  1.00  0.00           C  
ATOM   3339  CD2 LEU A 241      -2.215  28.686   9.830  1.00  0.00           C  
ATOM   3340  H   LEU A 241       0.561  27.367   6.082  1.00  0.00           H  
ATOM   3341  HA  LEU A 241       1.010  27.477   8.998  1.00  0.00           H  
ATOM   3342 1HB  LEU A 241       0.273  29.480   7.647  1.00  0.00           H  
ATOM   3343 2HB  LEU A 241      -1.284  28.677   7.423  1.00  0.00           H  
ATOM   3344  HG  LEU A 241      -0.175  29.253  10.181  1.00  0.00           H  
ATOM   3345 1HD1 LEU A 241      -1.513  31.311  10.157  1.00  0.00           H  
ATOM   3346 2HD1 LEU A 241      -0.217  31.355   8.939  1.00  0.00           H  
ATOM   3347 3HD1 LEU A 241      -1.897  31.041   8.441  1.00  0.00           H  
ATOM   3348 1HD2 LEU A 241      -2.572  29.118  10.766  1.00  0.00           H  
ATOM   3349 2HD2 LEU A 241      -2.973  28.817   9.058  1.00  0.00           H  
ATOM   3350 3HD2 LEU A 241      -2.022  27.623   9.972  1.00  0.00           H  
ATOM   3351  N   ARG A 242      -0.490  25.610   9.590  1.00  0.00           N  
ATOM   3352  CA  ARG A 242      -1.280  24.430   9.980  1.00  0.00           C  
ATOM   3353  C   ARG A 242      -2.040  24.660  11.300  1.00  0.00           C  
ATOM   3354  O   ARG A 242      -1.550  25.260  12.250  1.00  0.00           O  
ATOM   3355  CB  ARG A 242      -0.378  23.213  10.127  1.00  0.00           C  
ATOM   3356  CG  ARG A 242       0.284  22.749   8.839  1.00  0.00           C  
ATOM   3357  CD  ARG A 242       1.133  21.550   9.059  1.00  0.00           C  
ATOM   3358  NE  ARG A 242       1.782  21.113   7.834  1.00  0.00           N  
ATOM   3359  CZ  ARG A 242       2.584  20.035   7.736  1.00  0.00           C  
ATOM   3360  NH1 ARG A 242       2.825  19.296   8.796  1.00  0.00           N  
ATOM   3361  NH2 ARG A 242       3.129  19.720   6.574  1.00  0.00           N  
ATOM   3362  H   ARG A 242       0.284  25.898  10.171  1.00  0.00           H  
ATOM   3363  HA  ARG A 242      -2.012  24.230   9.197  1.00  0.00           H  
ATOM   3364 1HB  ARG A 242       0.412  23.430  10.844  1.00  0.00           H  
ATOM   3365 2HB  ARG A 242      -0.957  22.377  10.520  1.00  0.00           H  
ATOM   3366 1HG  ARG A 242      -0.482  22.497   8.106  1.00  0.00           H  
ATOM   3367 2HG  ARG A 242       0.914  23.548   8.446  1.00  0.00           H  
ATOM   3368 1HD  ARG A 242       1.906  21.781   9.791  1.00  0.00           H  
ATOM   3369 2HD  ARG A 242       0.516  20.731   9.429  1.00  0.00           H  
ATOM   3370  HE  ARG A 242       1.621  21.656   6.997  1.00  0.00           H  
ATOM   3371 1HH1 ARG A 242       2.409  19.537   9.685  1.00  0.00           H  
ATOM   3372 2HH1 ARG A 242       3.426  18.488   8.723  1.00  0.00           H  
ATOM   3373 1HH2 ARG A 242       2.943  20.288   5.758  1.00  0.00           H  
ATOM   3374 2HH2 ARG A 242       3.730  18.912   6.500  1.00  0.00           H  
ATOM   3375  N   LEU A 243      -3.220  24.080  11.360  1.00  0.00           N  
ATOM   3376  CA  LEU A 243      -4.030  24.110  12.590  1.00  0.00           C  
ATOM   3377  C   LEU A 243      -5.090  22.990  12.610  1.00  0.00           C  
ATOM   3378  O   LEU A 243      -5.160  22.200  11.650  1.00  0.00           O  
ATOM   3379  CB  LEU A 243      -4.720  25.473  12.729  1.00  0.00           C  
ATOM   3380  CG  LEU A 243      -5.606  25.894  11.550  1.00  0.00           C  
ATOM   3381  CD1 LEU A 243      -6.936  25.157  11.625  1.00  0.00           C  
ATOM   3382  CD2 LEU A 243      -5.813  27.401  11.583  1.00  0.00           C  
ATOM   3383  H   LEU A 243      -3.580  23.603  10.546  1.00  0.00           H  
ATOM   3384  HA  LEU A 243      -3.369  23.960  13.443  1.00  0.00           H  
ATOM   3385 1HB  LEU A 243      -5.343  25.457  13.622  1.00  0.00           H  
ATOM   3386 2HB  LEU A 243      -3.955  26.238  12.859  1.00  0.00           H  
ATOM   3387  HG  LEU A 243      -5.122  25.614  10.613  1.00  0.00           H  
ATOM   3388 1HD1 LEU A 243      -7.565  25.456  10.787  1.00  0.00           H  
ATOM   3389 2HD1 LEU A 243      -6.760  24.082  11.580  1.00  0.00           H  
ATOM   3390 3HD1 LEU A 243      -7.436  25.404  12.560  1.00  0.00           H  
ATOM   3391 1HD2 LEU A 243      -6.442  27.700  10.744  1.00  0.00           H  
ATOM   3392 2HD2 LEU A 243      -6.297  27.681  12.518  1.00  0.00           H  
ATOM   3393 3HD2 LEU A 243      -4.847  27.902  11.510  1.00  0.00           H  
ATOM   3394  N   PRO A 244      -5.900  22.890  13.670  1.00  0.00           N  
ATOM   3395  CA  PRO A 244      -6.950  21.850  13.770  1.00  0.00           C  
ATOM   3396  C   PRO A 244      -7.920  21.940  12.580  1.00  0.00           C  
ATOM   3397  O   PRO A 244      -8.210  23.020  12.080  1.00  0.00           O  
ATOM   3398  CB  PRO A 244      -7.648  22.181  15.093  1.00  0.00           C  
ATOM   3399  CG  PRO A 244      -6.610  22.904  15.883  1.00  0.00           C  
ATOM   3400  CD  PRO A 244      -5.860  23.716  14.860  1.00  0.00           C  
ATOM   3401  HA  PRO A 244      -6.475  20.859  13.815  1.00  0.00           H  
ATOM   3402 1HB  PRO A 244      -8.543  22.792  14.904  1.00  0.00           H  
ATOM   3403 2HB  PRO A 244      -7.987  21.256  15.581  1.00  0.00           H  
ATOM   3404 1HG  PRO A 244      -7.086  23.529  16.653  1.00  0.00           H  
ATOM   3405 2HG  PRO A 244      -5.965  22.186  16.410  1.00  0.00           H  
ATOM   3406 1HD  PRO A 244      -6.371  24.677  14.708  1.00  0.00           H  
ATOM   3407 2HD  PRO A 244      -4.827  23.875  15.204  1.00  0.00           H  
ATOM   3408  N   LYS A 245      -8.410  20.780  12.130  1.00  0.00           N  
ATOM   3409  CA  LYS A 245      -9.240  20.690  10.910  1.00  0.00           C  
ATOM   3410  C   LYS A 245     -10.470  21.600  10.920  1.00  0.00           C  
ATOM   3411  O   LYS A 245     -10.720  22.290   9.940  1.00  0.00           O  
ATOM   3412  CB  LYS A 245      -9.688  19.244  10.692  1.00  0.00           C  
ATOM   3413  CG  LYS A 245      -8.574  18.297  10.267  1.00  0.00           C  
ATOM   3414  CD  LYS A 245      -9.092  16.878  10.089  1.00  0.00           C  
ATOM   3415  CE  LYS A 245      -7.976  15.928   9.679  1.00  0.00           C  
ATOM   3416  NZ  LYS A 245      -8.461  14.528   9.539  1.00  0.00           N  
ATOM   3417  H   LYS A 245      -8.202  19.938  12.647  1.00  0.00           H  
ATOM   3418  HA  LYS A 245      -8.638  21.006  10.058  1.00  0.00           H  
ATOM   3419 1HB  LYS A 245     -10.124  18.855  11.613  1.00  0.00           H  
ATOM   3420 2HB  LYS A 245     -10.463  19.215   9.925  1.00  0.00           H  
ATOM   3421 1HG  LYS A 245      -8.146  18.639   9.323  1.00  0.00           H  
ATOM   3422 2HG  LYS A 245      -7.789  18.297  11.022  1.00  0.00           H  
ATOM   3423 1HD  LYS A 245      -9.528  16.530  11.027  1.00  0.00           H  
ATOM   3424 2HD  LYS A 245      -9.866  16.866   9.322  1.00  0.00           H  
ATOM   3425 1HE  LYS A 245      -7.556  16.250   8.728  1.00  0.00           H  
ATOM   3426 2HE  LYS A 245      -7.185  15.951  10.428  1.00  0.00           H  
ATOM   3427 1HZ  LYS A 245      -7.693  13.931   9.267  1.00  0.00           H  
ATOM   3428 2HZ  LYS A 245      -8.837  14.211  10.422  1.00  0.00           H  
ATOM   3429 3HZ  LYS A 245      -9.183  14.490   8.833  1.00  0.00           H  
ATOM   3430  N   LYS A 246     -11.140  21.620  12.070  1.00  0.00           N  
ATOM   3431  CA  LYS A 246     -12.360  22.440  12.300  1.00  0.00           C  
ATOM   3432  C   LYS A 246     -12.150  23.970  12.160  1.00  0.00           C  
ATOM   3433  O   LYS A 246     -12.750  24.530  11.240  1.00  0.00           O  
ATOM   3434  CB  LYS A 246     -12.926  22.136  13.688  1.00  0.00           C  
ATOM   3435  CG  LYS A 246     -14.198  22.901  14.030  1.00  0.00           C  
ATOM   3436  CD  LYS A 246     -14.725  22.511  15.403  1.00  0.00           C  
ATOM   3437  CE  LYS A 246     -15.973  23.304  15.763  1.00  0.00           C  
ATOM   3438  NZ  LYS A 246     -16.500  22.932  17.104  1.00  0.00           N  
ATOM   3439  H   LYS A 246     -10.788  21.041  12.819  1.00  0.00           H  
ATOM   3440  HA  LYS A 246     -13.102  22.175  11.546  1.00  0.00           H  
ATOM   3441 1HB  LYS A 246     -13.145  21.071  13.767  1.00  0.00           H  
ATOM   3442 2HB  LYS A 246     -12.179  22.374  14.446  1.00  0.00           H  
ATOM   3443 1HG  LYS A 246     -13.992  23.972  14.020  1.00  0.00           H  
ATOM   3444 2HG  LYS A 246     -14.962  22.689  13.283  1.00  0.00           H  
ATOM   3445 1HD  LYS A 246     -14.966  21.447  15.411  1.00  0.00           H  
ATOM   3446 2HD  LYS A 246     -13.958  22.697  16.154  1.00  0.00           H  
ATOM   3447 1HE  LYS A 246     -15.740  24.368  15.760  1.00  0.00           H  
ATOM   3448 2HE  LYS A 246     -16.748  23.121  15.019  1.00  0.00           H  
ATOM   3449 1HZ  LYS A 246     -17.325  23.479  17.305  1.00  0.00           H  
ATOM   3450 2HZ  LYS A 246     -16.736  21.950  17.113  1.00  0.00           H  
ATOM   3451 3HZ  LYS A 246     -15.797  23.115  17.806  1.00  0.00           H  
ATOM   3452  N   VAL A 247     -11.200  24.620  12.870  1.00  0.00           N  
ATOM   3453  CA  VAL A 247     -10.860  26.040  12.670  1.00  0.00           C  
ATOM   3454  C   VAL A 247     -10.350  26.350  11.250  1.00  0.00           C  
ATOM   3455  O   VAL A 247     -10.780  27.330  10.650  1.00  0.00           O  
ATOM   3456  CB  VAL A 247      -9.786  26.465  13.688  1.00  0.00           C  
ATOM   3457  CG1 VAL A 247      -9.270  27.860  13.368  1.00  0.00           C  
ATOM   3458  CG2 VAL A 247     -10.357  26.412  15.097  1.00  0.00           C  
ATOM   3459  H   VAL A 247     -10.705  24.090  13.573  1.00  0.00           H  
ATOM   3460  HA  VAL A 247     -11.758  26.637  12.831  1.00  0.00           H  
ATOM   3461  HB  VAL A 247      -8.937  25.784  13.614  1.00  0.00           H  
ATOM   3462 1HG1 VAL A 247      -8.511  28.145  14.097  1.00  0.00           H  
ATOM   3463 2HG1 VAL A 247      -8.833  27.866  12.370  1.00  0.00           H  
ATOM   3464 3HG1 VAL A 247     -10.095  28.571  13.408  1.00  0.00           H  
ATOM   3465 1HG2 VAL A 247      -9.592  26.713  15.812  1.00  0.00           H  
ATOM   3466 2HG2 VAL A 247     -11.209  27.088  15.170  1.00  0.00           H  
ATOM   3467 3HG2 VAL A 247     -10.682  25.395  15.320  1.00  0.00           H  
ATOM   3468  N   PHE A 248      -9.450  25.500  10.740  1.00  0.00           N  
ATOM   3469  CA  PHE A 248      -8.970  25.620   9.350  1.00  0.00           C  
ATOM   3470  C   PHE A 248     -10.130  25.610   8.320  1.00  0.00           C  
ATOM   3471  O   PHE A 248     -10.110  26.430   7.400  1.00  0.00           O  
ATOM   3472  CB  PHE A 248      -7.996  24.483   9.034  1.00  0.00           C  
ATOM   3473  CG  PHE A 248      -7.433  24.537   7.643  1.00  0.00           C  
ATOM   3474  CD1 PHE A 248      -6.824  25.690   7.169  1.00  0.00           C  
ATOM   3475  CD2 PHE A 248      -7.511  23.435   6.804  1.00  0.00           C  
ATOM   3476  CE1 PHE A 248      -6.306  25.740   5.889  1.00  0.00           C  
ATOM   3477  CE2 PHE A 248      -6.993  23.483   5.524  1.00  0.00           C  
ATOM   3478  CZ  PHE A 248      -6.390  24.637   5.067  1.00  0.00           C  
ATOM   3479  H   PHE A 248      -9.090  24.757  11.322  1.00  0.00           H  
ATOM   3480  HA  PHE A 248      -8.448  26.572   9.245  1.00  0.00           H  
ATOM   3481 1HB  PHE A 248      -7.166  24.509   9.738  1.00  0.00           H  
ATOM   3482 2HB  PHE A 248      -8.502  23.526   9.160  1.00  0.00           H  
ATOM   3483  HD1 PHE A 248      -6.757  26.562   7.820  1.00  0.00           H  
ATOM   3484  HD2 PHE A 248      -7.988  22.524   7.165  1.00  0.00           H  
ATOM   3485  HE1 PHE A 248      -5.830  26.652   5.530  1.00  0.00           H  
ATOM   3486  HE2 PHE A 248      -7.060  22.610   4.875  1.00  0.00           H  
ATOM   3487  HZ  PHE A 248      -5.982  24.676   4.057  1.00  0.00           H  
ATOM   3488  N   GLU A 249     -11.150  24.780   8.520  1.00  0.00           N  
ATOM   3489  CA  GLU A 249     -12.360  24.750   7.660  1.00  0.00           C  
ATOM   3490  C   GLU A 249     -13.060  26.120   7.550  1.00  0.00           C  
ATOM   3491  O   GLU A 249     -13.220  26.650   6.450  1.00  0.00           O  
ATOM   3492  CB  GLU A 249     -13.355  23.717   8.194  1.00  0.00           C  
ATOM   3493  CG  GLU A 249     -14.614  23.563   7.352  1.00  0.00           C  
ATOM   3494  CD  GLU A 249     -15.547  22.510   7.881  1.00  0.00           C  
ATOM   3495  OE1 GLU A 249     -15.219  21.894   8.867  1.00  0.00           O  
ATOM   3496  OE2 GLU A 249     -16.589  22.321   7.299  1.00  0.00           O  
ATOM   3497  H   GLU A 249     -11.085  24.142   9.301  1.00  0.00           H  
ATOM   3498  HA  GLU A 249     -12.061  24.464   6.651  1.00  0.00           H  
ATOM   3499 1HB  GLU A 249     -12.871  22.742   8.253  1.00  0.00           H  
ATOM   3500 2HB  GLU A 249     -13.660  23.993   9.203  1.00  0.00           H  
ATOM   3501 1HG  GLU A 249     -15.139  24.518   7.325  1.00  0.00           H  
ATOM   3502 2HG  GLU A 249     -14.327  23.309   6.332  1.00  0.00           H  
ATOM   3503  N   ALA A 250     -13.210  26.800   8.690  1.00  0.00           N  
ATOM   3504  CA  ALA A 250     -13.770  28.180   8.770  1.00  0.00           C  
ATOM   3505  C   ALA A 250     -12.900  29.200   8.030  1.00  0.00           C  
ATOM   3506  O   ALA A 250     -13.400  29.920   7.160  1.00  0.00           O  
ATOM   3507  CB  ALA A 250     -13.935  28.605  10.222  1.00  0.00           C  
ATOM   3508  H   ALA A 250     -12.921  26.336   9.540  1.00  0.00           H  
ATOM   3509  HA  ALA A 250     -14.749  28.177   8.291  1.00  0.00           H  
ATOM   3510 1HB  ALA A 250     -14.345  29.614  10.261  1.00  0.00           H  
ATOM   3511 2HB  ALA A 250     -14.614  27.917  10.727  1.00  0.00           H  
ATOM   3512 3HB  ALA A 250     -12.967  28.587  10.718  1.00  0.00           H  
ATOM   3513  N   ALA A 251     -11.580  29.150   8.270  1.00  0.00           N  
ATOM   3514  CA  ALA A 251     -10.610  30.040   7.610  1.00  0.00           C  
ATOM   3515  C   ALA A 251     -10.670  29.900   6.070  1.00  0.00           C  
ATOM   3516  O   ALA A 251     -10.840  30.900   5.380  1.00  0.00           O  
ATOM   3517  CB  ALA A 251      -9.204  29.750   8.115  1.00  0.00           C  
ATOM   3518  H   ALA A 251     -11.247  28.467   8.936  1.00  0.00           H  
ATOM   3519  HA  ALA A 251     -10.871  31.069   7.858  1.00  0.00           H  
ATOM   3520 1HB  ALA A 251      -8.495  30.414   7.620  1.00  0.00           H  
ATOM   3521 2HB  ALA A 251      -9.163  29.914   9.192  1.00  0.00           H  
ATOM   3522 3HB  ALA A 251      -8.945  28.715   7.895  1.00  0.00           H  
ATOM   3523  N   VAL A 252     -10.770  28.650   5.580  1.00  0.00           N  
ATOM   3524  CA  VAL A 252     -10.870  28.330   4.130  1.00  0.00           C  
ATOM   3525  C   VAL A 252     -12.140  28.950   3.500  1.00  0.00           C  
ATOM   3526  O   VAL A 252     -12.060  29.560   2.440  1.00  0.00           O  
ATOM   3527  CB  VAL A 252     -10.893  26.804   3.919  1.00  0.00           C  
ATOM   3528  CG1 VAL A 252     -11.199  26.473   2.466  1.00  0.00           C  
ATOM   3529  CG2 VAL A 252      -9.562  26.203   4.341  1.00  0.00           C  
ATOM   3530  H   VAL A 252     -10.776  27.896   6.252  1.00  0.00           H  
ATOM   3531  HA  VAL A 252      -9.995  28.740   3.624  1.00  0.00           H  
ATOM   3532  HB  VAL A 252     -11.694  26.376   4.522  1.00  0.00           H  
ATOM   3533 1HG1 VAL A 252     -11.211  25.390   2.335  1.00  0.00           H  
ATOM   3534 2HG1 VAL A 252     -12.172  26.882   2.196  1.00  0.00           H  
ATOM   3535 3HG1 VAL A 252     -10.431  26.906   1.825  1.00  0.00           H  
ATOM   3536 1HG2 VAL A 252      -9.586  25.124   4.190  1.00  0.00           H  
ATOM   3537 2HG2 VAL A 252      -8.760  26.636   3.742  1.00  0.00           H  
ATOM   3538 3HG2 VAL A 252      -9.384  26.417   5.395  1.00  0.00           H  
ATOM   3539  N   LYS A 253     -13.260  28.910   4.230  1.00  0.00           N  
ATOM   3540  CA  LYS A 253     -14.520  29.570   3.830  1.00  0.00           C  
ATOM   3541  C   LYS A 253     -14.410  31.100   3.850  1.00  0.00           C  
ATOM   3542  O   LYS A 253     -14.650  31.760   2.840  1.00  0.00           O  
ATOM   3543  CB  LYS A 253     -15.665  29.124   4.741  1.00  0.00           C  
ATOM   3544  CG  LYS A 253     -16.100  27.678   4.543  1.00  0.00           C  
ATOM   3545  CD  LYS A 253     -17.227  27.305   5.494  1.00  0.00           C  
ATOM   3546  CE  LYS A 253     -17.655  25.857   5.305  1.00  0.00           C  
ATOM   3547  NZ  LYS A 253     -18.731  25.467   6.256  1.00  0.00           N  
ATOM   3548  H   LYS A 253     -13.228  28.397   5.099  1.00  0.00           H  
ATOM   3549  HA  LYS A 253     -14.754  29.278   2.806  1.00  0.00           H  
ATOM   3550 1HB  LYS A 253     -15.369  29.245   5.783  1.00  0.00           H  
ATOM   3551 2HB  LYS A 253     -16.534  29.761   4.572  1.00  0.00           H  
ATOM   3552 1HG  LYS A 253     -16.441  27.538   3.517  1.00  0.00           H  
ATOM   3553 2HG  LYS A 253     -15.253  27.016   4.719  1.00  0.00           H  
ATOM   3554 1HD  LYS A 253     -16.896  27.446   6.524  1.00  0.00           H  
ATOM   3555 2HD  LYS A 253     -18.084  27.954   5.315  1.00  0.00           H  
ATOM   3556 1HE  LYS A 253     -18.017  25.715   4.288  1.00  0.00           H  
ATOM   3557 2HE  LYS A 253     -16.798  25.201   5.458  1.00  0.00           H  
ATOM   3558 1HZ  LYS A 253     -18.986  24.502   6.099  1.00  0.00           H  
ATOM   3559 2HZ  LYS A 253     -18.400  25.577   7.204  1.00  0.00           H  
ATOM   3560 3HZ  LYS A 253     -19.539  26.055   6.111  1.00  0.00           H  
ATOM   3561  N   SER A 254     -13.770  31.580   4.920  1.00  0.00           N  
ATOM   3562  CA  SER A 254     -13.470  33.010   5.130  1.00  0.00           C  
ATOM   3563  C   SER A 254     -12.620  33.640   4.010  1.00  0.00           C  
ATOM   3564  O   SER A 254     -12.820  34.800   3.680  1.00  0.00           O  
ATOM   3565  CB  SER A 254     -12.755  33.185   6.455  1.00  0.00           C  
ATOM   3566  OG  SER A 254     -12.471  34.536   6.698  1.00  0.00           O  
ATOM   3567  H   SER A 254     -13.481  30.909   5.618  1.00  0.00           H  
ATOM   3568  HA  SER A 254     -14.411  33.561   5.155  1.00  0.00           H  
ATOM   3569 1HB  SER A 254     -13.377  32.791   7.259  1.00  0.00           H  
ATOM   3570 2HB  SER A 254     -11.829  32.612   6.447  1.00  0.00           H  
ATOM   3571  HG  SER A 254     -12.197  34.904   5.855  1.00  0.00           H  
ATOM   3572  N   ILE A 255     -11.730  32.850   3.400  1.00  0.00           N  
ATOM   3573  CA  ILE A 255     -10.890  33.330   2.270  1.00  0.00           C  
ATOM   3574  C   ILE A 255     -11.380  32.900   0.860  1.00  0.00           C  
ATOM   3575  O   ILE A 255     -10.740  33.170  -0.150  1.00  0.00           O  
ATOM   3576  CB  ILE A 255      -9.441  32.844   2.454  1.00  0.00           C  
ATOM   3577  CG1 ILE A 255      -8.484  33.687   1.606  1.00  0.00           C  
ATOM   3578  CG2 ILE A 255      -9.323  31.372   2.090  1.00  0.00           C  
ATOM   3579  CD1 ILE A 255      -8.413  35.138   2.026  1.00  0.00           C  
ATOM   3580  H   ILE A 255     -11.627  31.897   3.719  1.00  0.00           H  
ATOM   3581  HA  ILE A 255     -10.901  34.419   2.270  1.00  0.00           H  
ATOM   3582  HB  ILE A 255      -9.141  32.977   3.493  1.00  0.00           H  
ATOM   3583 1HG1 ILE A 255      -7.481  33.266   1.663  1.00  0.00           H  
ATOM   3584 2HG1 ILE A 255      -8.794  33.650   0.562  1.00  0.00           H  
ATOM   3585 1HG2 ILE A 255      -8.292  31.046   2.225  1.00  0.00           H  
ATOM   3586 2HG2 ILE A 255      -9.976  30.785   2.734  1.00  0.00           H  
ATOM   3587 3HG2 ILE A 255      -9.615  31.230   1.049  1.00  0.00           H  
ATOM   3588 1HD1 ILE A 255      -7.715  35.670   1.379  1.00  0.00           H  
ATOM   3589 2HD1 ILE A 255      -9.402  35.589   1.942  1.00  0.00           H  
ATOM   3590 3HD1 ILE A 255      -8.070  35.201   3.057  1.00  0.00           H  
ATOM   3591  N   LYS A 256     -12.520  32.200   0.820  1.00  0.00           N  
ATOM   3592  CA  LYS A 256     -13.150  31.750  -0.440  1.00  0.00           C  
ATOM   3593  C   LYS A 256     -12.390  30.650  -1.180  1.00  0.00           C  
ATOM   3594  O   LYS A 256     -12.430  30.550  -2.410  1.00  0.00           O  
ATOM   3595  CB  LYS A 256     -13.335  32.943  -1.379  1.00  0.00           C  
ATOM   3596  CG  LYS A 256     -14.203  34.060  -0.814  1.00  0.00           C  
ATOM   3597  CD  LYS A 256     -14.417  35.165  -1.838  1.00  0.00           C  
ATOM   3598  CE  LYS A 256     -15.249  36.301  -1.261  1.00  0.00           C  
ATOM   3599  NZ  LYS A 256     -15.440  37.404  -2.241  1.00  0.00           N  
ATOM   3600  H   LYS A 256     -12.962  31.974   1.699  1.00  0.00           H  
ATOM   3601  HA  LYS A 256     -14.128  31.327  -0.206  1.00  0.00           H  
ATOM   3602 1HB  LYS A 256     -12.361  33.367  -1.625  1.00  0.00           H  
ATOM   3603 2HB  LYS A 256     -13.789  32.606  -2.311  1.00  0.00           H  
ATOM   3604 1HG  LYS A 256     -15.172  33.655  -0.520  1.00  0.00           H  
ATOM   3605 2HG  LYS A 256     -13.723  34.482   0.068  1.00  0.00           H  
ATOM   3606 1HD  LYS A 256     -13.451  35.558  -2.156  1.00  0.00           H  
ATOM   3607 2HD  LYS A 256     -14.930  34.758  -2.709  1.00  0.00           H  
ATOM   3608 1HE  LYS A 256     -16.226  35.922  -0.964  1.00  0.00           H  
ATOM   3609 2HE  LYS A 256     -14.755  36.700  -0.375  1.00  0.00           H  
ATOM   3610 1HZ  LYS A 256     -15.995  38.136  -1.821  1.00  0.00           H  
ATOM   3611 2HZ  LYS A 256     -14.540  37.776  -2.509  1.00  0.00           H  
ATOM   3612 3HZ  LYS A 256     -15.915  37.050  -3.059  1.00  0.00           H  
ATOM   3613  N   ALA A 257     -11.770  29.790  -0.380  1.00  0.00           N  
ATOM   3614  CA  ALA A 257     -11.080  28.580  -0.860  1.00  0.00           C  
ATOM   3615  C   ALA A 257     -12.090  27.430  -0.940  1.00  0.00           C  
ATOM   3616  O   ALA A 257     -12.840  27.140   0.000  1.00  0.00           O  
ATOM   3617  CB  ALA A 257      -9.916  28.215   0.050  1.00  0.00           C  
ATOM   3618  H   ALA A 257     -11.781  29.990   0.610  1.00  0.00           H  
ATOM   3619  HA  ALA A 257     -10.689  28.786  -1.857  1.00  0.00           H  
ATOM   3620 1HB  ALA A 257      -9.426  27.318  -0.329  1.00  0.00           H  
ATOM   3621 2HB  ALA A 257      -9.201  29.038   0.074  1.00  0.00           H  
ATOM   3622 3HB  ALA A 257     -10.287  28.028   1.057  1.00  0.00           H  
ATOM   3623  N   PRO A 265     -12.040  26.770  -2.090  1.00  0.00           N  
ATOM   3624  CA  PRO A 265     -12.850  25.570  -2.410  1.00  0.00           C  
ATOM   3625  C   PRO A 265     -11.940  24.380  -2.780  1.00  0.00           C  
ATOM   3626  O   PRO A 265     -10.840  24.530  -3.290  1.00  0.00           O  
ATOM   3627  CB  PRO A 265     -13.696  26.027  -3.602  1.00  0.00           C  
ATOM   3628  CG  PRO A 265     -13.776  27.507  -3.449  1.00  0.00           C  
ATOM   3629  CD  PRO A 265     -12.425  27.901  -2.913  1.00  0.00           C  
ATOM   3630  HA  PRO A 265     -13.487  25.323  -1.548  1.00  0.00           H  
ATOM   3631 1HB  PRO A 265     -13.217  25.721  -4.544  1.00  0.00           H  
ATOM   3632 2HB  PRO A 265     -14.683  25.541  -3.572  1.00  0.00           H  
ATOM   3633 1HG  PRO A 265     -14.001  27.978  -4.417  1.00  0.00           H  
ATOM   3634 2HG  PRO A 265     -14.596  27.775  -2.767  1.00  0.00           H  
ATOM   3635 1HD  PRO A 265     -11.728  28.052  -3.750  1.00  0.00           H  
ATOM   3636 2HD  PRO A 265     -12.521  28.820  -2.316  1.00  0.00           H  
ATOM   3637  N   ASP A 266     -12.370  23.190  -2.370  1.00  0.00           N  
ATOM   3638  CA  ASP A 266     -11.660  21.940  -2.730  1.00  0.00           C  
ATOM   3639  C   ASP A 266     -11.880  21.630  -4.220  1.00  0.00           C  
ATOM   3640  O   ASP A 266     -12.980  21.840  -4.750  1.00  0.00           O  
ATOM   3641  CB  ASP A 266     -12.144  20.766  -1.876  1.00  0.00           C  
ATOM   3642  CG  ASP A 266     -11.337  19.495  -2.104  1.00  0.00           C  
ATOM   3643  OD1 ASP A 266     -10.141  19.537  -1.944  1.00  0.00           O  
ATOM   3644  OD2 ASP A 266     -11.926  18.494  -2.436  1.00  0.00           O  
ATOM   3645  H   ASP A 266     -13.201  23.137  -1.799  1.00  0.00           H  
ATOM   3646  HA  ASP A 266     -10.595  22.082  -2.546  1.00  0.00           H  
ATOM   3647 1HB  ASP A 266     -12.082  21.034  -0.821  1.00  0.00           H  
ATOM   3648 2HB  ASP A 266     -13.191  20.560  -2.100  1.00  0.00           H  
ATOM   3649  N   GLY A 267     -10.800  21.260  -4.890  1.00  0.00           N  
ATOM   3650  CA  GLY A 267     -10.870  20.780  -6.290  1.00  0.00           C  
ATOM   3651  C   GLY A 267     -10.800  19.230  -6.390  1.00  0.00           C  
ATOM   3652  O   GLY A 267     -10.900  18.520  -5.390  1.00  0.00           O  
ATOM   3653  H   GLY A 267      -9.902  21.307  -4.430  1.00  0.00           H  
ATOM   3654 1HA  GLY A 267     -11.798  21.125  -6.747  1.00  0.00           H  
ATOM   3655 2HA  GLY A 267     -10.050  21.211  -6.864  1.00  0.00           H  
ATOM   3656  N   GLU A 272      -6.830  19.720  -3.750  1.00  0.00           N  
ATOM   3657  CA  GLU A 272      -6.240  21.030  -3.420  1.00  0.00           C  
ATOM   3658  C   GLU A 272      -7.300  22.080  -3.040  1.00  0.00           C  
ATOM   3659  O   GLU A 272      -8.340  22.200  -3.700  1.00  0.00           O  
ATOM   3660  CB  GLU A 272      -5.414  21.544  -4.601  1.00  0.00           C  
ATOM   3661  CG  GLU A 272      -4.209  20.681  -4.948  1.00  0.00           C  
ATOM   3662  CD  GLU A 272      -3.113  20.766  -3.922  1.00  0.00           C  
ATOM   3663  OE1 GLU A 272      -3.208  21.592  -3.046  1.00  0.00           O  
ATOM   3664  OE2 GLU A 272      -2.179  20.005  -4.015  1.00  0.00           O  
ATOM   3665  H   GLU A 272      -7.721  19.687  -4.224  1.00  0.00           H  
ATOM   3666  HA  GLU A 272      -5.584  20.907  -2.557  1.00  0.00           H  
ATOM   3667 1HB  GLU A 272      -6.046  21.608  -5.487  1.00  0.00           H  
ATOM   3668 2HB  GLU A 272      -5.053  22.549  -4.383  1.00  0.00           H  
ATOM   3669 1HG  GLU A 272      -4.531  19.643  -5.033  1.00  0.00           H  
ATOM   3670 2HG  GLU A 272      -3.819  20.992  -5.916  1.00  0.00           H  
ATOM   3671  N   GLN A 273      -6.910  22.940  -2.110  1.00  0.00           N  
ATOM   3672  CA  GLN A 273      -7.720  24.110  -1.690  1.00  0.00           C  
ATOM   3673  C   GLN A 273      -7.360  25.360  -2.520  1.00  0.00           C  
ATOM   3674  O   GLN A 273      -6.370  26.060  -2.270  1.00  0.00           O  
ATOM   3675  CB  GLN A 273      -7.519  24.398  -0.200  1.00  0.00           C  
ATOM   3676  CG  GLN A 273      -7.948  23.266   0.717  1.00  0.00           C  
ATOM   3677  CD  GLN A 273      -9.445  23.024   0.677  1.00  0.00           C  
ATOM   3678  OE1 GLN A 273     -10.223  23.918   0.332  1.00  0.00           O  
ATOM   3679  NE2 GLN A 273      -9.858  21.812   1.030  1.00  0.00           N  
ATOM   3680  H   GLN A 273      -6.014  22.780  -1.673  1.00  0.00           H  
ATOM   3681  HA  GLN A 273      -8.772  23.882  -1.861  1.00  0.00           H  
ATOM   3682 1HB  GLN A 273      -6.466  24.606  -0.008  1.00  0.00           H  
ATOM   3683 2HB  GLN A 273      -8.084  25.288   0.078  1.00  0.00           H  
ATOM   3684 1HG  GLN A 273      -7.446  22.350   0.406  1.00  0.00           H  
ATOM   3685 2HG  GLN A 273      -7.669  23.515   1.741  1.00  0.00           H  
ATOM   3686 1HE2 GLN A 273     -10.835  21.594   1.023  1.00  0.00           H  
ATOM   3687 2HE2 GLN A 273      -9.193  21.117   1.303  1.00  0.00           H  
ATOM   3688  N   LEU A 274      -8.110  25.540  -3.600  1.00  0.00           N  
ATOM   3689  CA  LEU A 274      -7.920  26.650  -4.560  1.00  0.00           C  
ATOM   3690  C   LEU A 274      -8.740  27.890  -4.180  1.00  0.00           C  
ATOM   3691  O   LEU A 274      -9.820  27.830  -3.590  1.00  0.00           O  
ATOM   3692  CB  LEU A 274      -8.309  26.198  -5.973  1.00  0.00           C  
ATOM   3693  CG  LEU A 274      -7.506  25.020  -6.540  1.00  0.00           C  
ATOM   3694  CD1 LEU A 274      -8.067  24.630  -7.901  1.00  0.00           C  
ATOM   3695  CD2 LEU A 274      -6.039  25.410  -6.644  1.00  0.00           C  
ATOM   3696  H   LEU A 274      -8.849  24.871  -3.761  1.00  0.00           H  
ATOM   3697  HA  LEU A 274      -6.868  26.932  -4.559  1.00  0.00           H  
ATOM   3698 1HB  LEU A 274      -9.360  25.911  -5.969  1.00  0.00           H  
ATOM   3699 2HB  LEU A 274      -8.187  27.040  -6.654  1.00  0.00           H  
ATOM   3700  HG  LEU A 274      -7.606  24.159  -5.879  1.00  0.00           H  
ATOM   3701 1HD1 LEU A 274      -7.496  23.794  -8.303  1.00  0.00           H  
ATOM   3702 2HD1 LEU A 274      -9.111  24.338  -7.793  1.00  0.00           H  
ATOM   3703 3HD1 LEU A 274      -7.995  25.479  -8.580  1.00  0.00           H  
ATOM   3704 1HD2 LEU A 274      -5.468  24.573  -7.046  1.00  0.00           H  
ATOM   3705 2HD2 LEU A 274      -5.937  26.270  -7.306  1.00  0.00           H  
ATOM   3706 3HD2 LEU A 274      -5.659  25.667  -5.655  1.00  0.00           H  
ATOM   3707  N   VAL A 275      -8.200  29.000  -4.620  1.00  0.00           N  
ATOM   3708  CA  VAL A 275      -8.790  30.330  -4.470  1.00  0.00           C  
ATOM   3709  C   VAL A 275      -8.470  31.110  -5.760  1.00  0.00           C  
ATOM   3710  O   VAL A 275      -7.520  30.810  -6.480  1.00  0.00           O  
ATOM   3711  CB  VAL A 275      -8.219  31.060  -3.240  1.00  0.00           C  
ATOM   3712  CG1 VAL A 275      -8.815  32.455  -3.125  1.00  0.00           C  
ATOM   3713  CG2 VAL A 275      -8.495  30.250  -1.982  1.00  0.00           C  
ATOM   3714  H   VAL A 275      -7.313  28.906  -5.093  1.00  0.00           H  
ATOM   3715  HA  VAL A 275      -9.866  30.218  -4.331  1.00  0.00           H  
ATOM   3716  HB  VAL A 275      -7.143  31.180  -3.367  1.00  0.00           H  
ATOM   3717 1HG1 VAL A 275      -8.400  32.957  -2.250  1.00  0.00           H  
ATOM   3718 2HG1 VAL A 275      -8.574  33.029  -4.020  1.00  0.00           H  
ATOM   3719 3HG1 VAL A 275      -9.897  32.381  -3.020  1.00  0.00           H  
ATOM   3720 1HG2 VAL A 275      -8.088  30.772  -1.117  1.00  0.00           H  
ATOM   3721 2HG2 VAL A 275      -9.571  30.126  -1.859  1.00  0.00           H  
ATOM   3722 3HG2 VAL A 275      -8.024  29.271  -2.070  1.00  0.00           H  
ATOM   3723  N   CYS A 276      -9.360  32.010  -6.150  1.00  0.00           N  
ATOM   3724  CA  CYS A 276      -9.100  32.800  -7.370  1.00  0.00           C  
ATOM   3725  C   CYS A 276      -7.870  33.710  -7.190  1.00  0.00           C  
ATOM   3726  O   CYS A 276      -7.840  34.580  -6.320  1.00  0.00           O  
ATOM   3727  CB  CYS A 276     -10.314  33.658  -7.726  1.00  0.00           C  
ATOM   3728  SG  CYS A 276     -11.781  32.706  -8.190  1.00  0.00           S  
ATOM   3729  H   CYS A 276     -10.213  32.169  -5.633  1.00  0.00           H  
ATOM   3730  HA  CYS A 276      -8.908  32.112  -8.193  1.00  0.00           H  
ATOM   3731 1HB  CYS A 276     -10.576  34.288  -6.876  1.00  0.00           H  
ATOM   3732 2HB  CYS A 276     -10.063  34.317  -8.557  1.00  0.00           H  
ATOM   3733  HG  CYS A 276     -12.564  33.757  -8.411  1.00  0.00           H  
ATOM   3734  N   TRP A 277      -6.860  33.530  -8.030  1.00  0.00           N  
ATOM   3735  CA  TRP A 277      -5.650  34.390  -8.040  1.00  0.00           C  
ATOM   3736  C   TRP A 277      -5.950  35.900  -8.080  1.00  0.00           C  
ATOM   3737  O   TRP A 277      -5.360  36.700  -7.360  1.00  0.00           O  
ATOM   3738  CB  TRP A 277      -4.772  34.032  -9.241  1.00  0.00           C  
ATOM   3739  CG  TRP A 277      -3.488  34.802  -9.294  1.00  0.00           C  
ATOM   3740  CD1 TRP A 277      -2.818  35.345  -8.238  1.00  0.00           C  
ATOM   3741  CD2 TRP A 277      -2.706  35.121 -10.470  1.00  0.00           C  
ATOM   3742  NE1 TRP A 277      -1.680  35.977  -8.673  1.00  0.00           N  
ATOM   3743  CE2 TRP A 277      -1.595  35.849 -10.037  1.00  0.00           C  
ATOM   3744  CE3 TRP A 277      -2.858  34.850 -11.836  1.00  0.00           C  
ATOM   3745  CZ2 TRP A 277      -0.634  36.316 -10.920  1.00  0.00           C  
ATOM   3746  CZ3 TRP A 277      -1.894  35.318 -12.721  1.00  0.00           C  
ATOM   3747  CH2 TRP A 277      -0.810  36.031 -12.274  1.00  0.00           C  
ATOM   3748  H   TRP A 277      -6.928  32.769  -8.690  1.00  0.00           H  
ATOM   3749  HA  TRP A 277      -5.089  34.208  -7.123  1.00  0.00           H  
ATOM   3750 1HB  TRP A 277      -4.534  32.969  -9.213  1.00  0.00           H  
ATOM   3751 2HB  TRP A 277      -5.323  34.220 -10.162  1.00  0.00           H  
ATOM   3752  HD1 TRP A 277      -3.140  35.285  -7.200  1.00  0.00           H  
ATOM   3753  HE1 TRP A 277      -1.014  36.459  -8.087  1.00  0.00           H  
ATOM   3754  HE3 TRP A 277      -3.715  34.282 -12.196  1.00  0.00           H  
ATOM   3755  HZ2 TRP A 277       0.234  36.885 -10.584  1.00  0.00           H  
ATOM   3756  HZ3 TRP A 277      -2.020  35.103 -13.783  1.00  0.00           H  
ATOM   3757  HH2 TRP A 277      -0.072  36.382 -12.995  1.00  0.00           H  
ATOM   3758  N   THR A 282      -6.940  36.250  -8.900  1.00  0.00           N  
ATOM   3759  CA  THR A 282      -7.430  37.630  -9.040  1.00  0.00           C  
ATOM   3760  C   THR A 282      -7.830  38.220  -7.670  1.00  0.00           C  
ATOM   3761  O   THR A 282      -7.390  39.310  -7.330  1.00  0.00           O  
ATOM   3762  CB  THR A 282      -8.628  37.695 -10.005  1.00  0.00           C  
ATOM   3763  OG1 THR A 282      -8.229  37.226 -11.299  1.00  0.00           O  
ATOM   3764  CG2 THR A 282      -9.141  39.123 -10.123  1.00  0.00           C  
ATOM   3765  H   THR A 282      -6.614  35.758  -9.720  1.00  0.00           H  
ATOM   3766  HA  THR A 282      -6.626  38.243  -9.448  1.00  0.00           H  
ATOM   3767  HB  THR A 282      -9.430  37.057  -9.633  1.00  0.00           H  
ATOM   3768  HG1 THR A 282      -8.632  37.775 -11.976  1.00  0.00           H  
ATOM   3769 1HG2 THR A 282      -9.987  39.149 -10.809  1.00  0.00           H  
ATOM   3770 2HG2 THR A 282      -9.456  39.479  -9.143  1.00  0.00           H  
ATOM   3771 3HG2 THR A 282      -8.346  39.764 -10.504  1.00  0.00           H  
ATOM   3772  N   PRO A 283      -8.410  37.360  -6.820  1.00  0.00           N  
ATOM   3773  CA  PRO A 283      -8.950  37.700  -5.480  1.00  0.00           C  
ATOM   3774  C   PRO A 283      -7.940  38.080  -4.370  1.00  0.00           C  
ATOM   3775  O   PRO A 283      -8.340  38.610  -3.340  1.00  0.00           O  
ATOM   3776  CB  PRO A 283      -9.680  36.404  -5.114  1.00  0.00           C  
ATOM   3777  CG  PRO A 283      -9.906  35.729  -6.424  1.00  0.00           C  
ATOM   3778  CD  PRO A 283      -8.699  36.095  -7.246  1.00  0.00           C  
ATOM   3779  HA  PRO A 283      -9.646  38.547  -5.575  1.00  0.00           H  
ATOM   3780 1HB  PRO A 283      -9.064  35.806  -4.426  1.00  0.00           H  
ATOM   3781 2HB  PRO A 283     -10.617  36.636  -4.586  1.00  0.00           H  
ATOM   3782 1HG  PRO A 283     -10.006  34.643  -6.279  1.00  0.00           H  
ATOM   3783 2HG  PRO A 283     -10.847  36.077  -6.873  1.00  0.00           H  
ATOM   3784 1HD  PRO A 283      -7.885  35.385  -7.041  1.00  0.00           H  
ATOM   3785 2HD  PRO A 283      -8.965  36.083  -8.314  1.00  0.00           H  
ATOM   3786  N   TRP A 284      -6.630  37.890  -4.590  1.00  0.00           N  
ATOM   3787  CA  TRP A 284      -5.590  38.340  -3.630  1.00  0.00           C  
ATOM   3788  C   TRP A 284      -5.770  39.830  -3.230  1.00  0.00           C  
ATOM   3789  O   TRP A 284      -5.980  40.150  -2.060  1.00  0.00           O  
ATOM   3790  CB  TRP A 284      -4.197  38.139  -4.230  1.00  0.00           C  
ATOM   3791  CG  TRP A 284      -3.780  36.702  -4.307  1.00  0.00           C  
ATOM   3792  CD1 TRP A 284      -4.547  35.614  -4.015  1.00  0.00           C  
ATOM   3793  CD2 TRP A 284      -2.487  36.186  -4.704  1.00  0.00           C  
ATOM   3794  NE1 TRP A 284      -3.824  34.462  -4.201  1.00  0.00           N  
ATOM   3795  CE2 TRP A 284      -2.562  34.793  -4.624  1.00  0.00           C  
ATOM   3796  CE3 TRP A 284      -1.290  36.785  -5.116  1.00  0.00           C  
ATOM   3797  CZ2 TRP A 284      -1.483  33.981  -4.939  1.00  0.00           C  
ATOM   3798  CZ3 TRP A 284      -0.209  35.971  -5.433  1.00  0.00           C  
ATOM   3799  CH2 TRP A 284      -0.304  34.605  -5.347  1.00  0.00           C  
ATOM   3800  H   TRP A 284      -6.346  37.424  -5.440  1.00  0.00           H  
ATOM   3801  HA  TRP A 284      -5.672  37.739  -2.724  1.00  0.00           H  
ATOM   3802 1HB  TRP A 284      -4.171  38.558  -5.237  1.00  0.00           H  
ATOM   3803 2HB  TRP A 284      -3.462  38.678  -3.633  1.00  0.00           H  
ATOM   3804  HD1 TRP A 284      -5.583  35.653  -3.682  1.00  0.00           H  
ATOM   3805  HE1 TRP A 284      -4.164  33.523  -4.050  1.00  0.00           H  
ATOM   3806  HE3 TRP A 284      -1.210  37.869  -5.189  1.00  0.00           H  
ATOM   3807  HZ2 TRP A 284      -1.539  32.894  -4.877  1.00  0.00           H  
ATOM   3808  HZ3 TRP A 284       0.719  36.446  -5.752  1.00  0.00           H  
ATOM   3809  HH2 TRP A 284       0.563  33.996  -5.603  1.00  0.00           H  
ATOM   3810  N   ASN A 285      -6.040  40.650  -4.240  1.00  0.00           N  
ATOM   3811  CA  ASN A 285      -6.180  42.120  -4.140  1.00  0.00           C  
ATOM   3812  C   ASN A 285      -7.310  42.640  -3.240  1.00  0.00           C  
ATOM   3813  O   ASN A 285      -7.300  43.800  -2.830  1.00  0.00           O  
ATOM   3814  CB  ASN A 285      -6.347  42.702  -5.532  1.00  0.00           C  
ATOM   3815  CG  ASN A 285      -5.069  42.681  -6.324  1.00  0.00           C  
ATOM   3816  OD1 ASN A 285      -3.972  42.713  -5.756  1.00  0.00           O  
ATOM   3817  ND2 ASN A 285      -5.190  42.628  -7.626  1.00  0.00           N  
ATOM   3818  H   ASN A 285      -6.154  40.205  -5.139  1.00  0.00           H  
ATOM   3819  HA  ASN A 285      -5.273  42.524  -3.688  1.00  0.00           H  
ATOM   3820 1HB  ASN A 285      -7.106  42.136  -6.074  1.00  0.00           H  
ATOM   3821 2HB  ASN A 285      -6.697  43.731  -5.456  1.00  0.00           H  
ATOM   3822 1HD2 ASN A 285      -4.374  42.612  -8.204  1.00  0.00           H  
ATOM   3823 2HD2 ASN A 285      -6.098  42.604  -8.043  1.00  0.00           H  
ATOM   3824  N   ILE A 286      -8.300  41.800  -2.960  1.00  0.00           N  
ATOM   3825  CA  ILE A 286      -9.460  42.160  -2.120  1.00  0.00           C  
ATOM   3826  C   ILE A 286      -9.570  41.420  -0.770  1.00  0.00           C  
ATOM   3827  O   ILE A 286     -10.520  41.630   0.000  1.00  0.00           O  
ATOM   3828  CB  ILE A 286     -10.761  41.923  -2.909  1.00  0.00           C  
ATOM   3829  CG1 ILE A 286     -10.910  40.440  -3.259  1.00  0.00           C  
ATOM   3830  CG2 ILE A 286     -10.781  42.775  -4.169  1.00  0.00           C  
ATOM   3831  CD1 ILE A 286     -12.267  40.079  -3.818  1.00  0.00           C  
ATOM   3832  H   ILE A 286      -8.244  40.869  -3.348  1.00  0.00           H  
ATOM   3833  HA  ILE A 286      -9.386  43.216  -1.863  1.00  0.00           H  
ATOM   3834  HB  ILE A 286     -11.616  42.188  -2.289  1.00  0.00           H  
ATOM   3835 1HG1 ILE A 286     -10.154  40.161  -3.991  1.00  0.00           H  
ATOM   3836 2HG1 ILE A 286     -10.738  39.837  -2.367  1.00  0.00           H  
ATOM   3837 1HG2 ILE A 286     -11.707  42.595  -4.715  1.00  0.00           H  
ATOM   3838 2HG2 ILE A 286     -10.720  43.828  -3.897  1.00  0.00           H  
ATOM   3839 3HG2 ILE A 286      -9.931  42.513  -4.799  1.00  0.00           H  
ATOM   3840 1HD1 ILE A 286     -12.296  39.012  -4.041  1.00  0.00           H  
ATOM   3841 2HD1 ILE A 286     -13.039  40.317  -3.085  1.00  0.00           H  
ATOM   3842 3HD1 ILE A 286     -12.446  40.644  -4.732  1.00  0.00           H  
ATOM   3843  N   PHE A 287      -8.590  40.570  -0.490  1.00  0.00           N  
ATOM   3844  CA  PHE A 287      -8.550  39.840   0.800  1.00  0.00           C  
ATOM   3845  C   PHE A 287      -7.850  40.620   1.910  1.00  0.00           C  
ATOM   3846  O   PHE A 287      -6.900  41.370   1.670  1.00  0.00           O  
ATOM   3847  CB  PHE A 287      -7.847  38.493   0.624  1.00  0.00           C  
ATOM   3848  CG  PHE A 287      -8.631  37.502  -0.188  1.00  0.00           C  
ATOM   3849  CD1 PHE A 287     -10.014  37.572  -0.248  1.00  0.00           C  
ATOM   3850  CD2 PHE A 287      -7.987  36.496  -0.893  1.00  0.00           C  
ATOM   3851  CE1 PHE A 287     -10.737  36.661  -0.994  1.00  0.00           C  
ATOM   3852  CE2 PHE A 287      -8.706  35.584  -1.641  1.00  0.00           C  
ATOM   3853  CZ  PHE A 287     -10.083  35.667  -1.691  1.00  0.00           C  
ATOM   3854  H   PHE A 287      -7.856  40.415  -1.166  1.00  0.00           H  
ATOM   3855  HA  PHE A 287      -9.575  39.661   1.128  1.00  0.00           H  
ATOM   3856 1HB  PHE A 287      -6.884  38.646   0.137  1.00  0.00           H  
ATOM   3857 2HB  PHE A 287      -7.652  38.054   1.601  1.00  0.00           H  
ATOM   3858  HD1 PHE A 287     -10.532  38.359   0.302  1.00  0.00           H  
ATOM   3859  HD2 PHE A 287      -6.899  36.431  -0.853  1.00  0.00           H  
ATOM   3860  HE1 PHE A 287     -11.824  36.728  -1.033  1.00  0.00           H  
ATOM   3861  HE2 PHE A 287      -8.187  34.799  -2.191  1.00  0.00           H  
ATOM   3862  HZ  PHE A 287     -10.651  34.947  -2.279  1.00  0.00           H  
ATOM   3863  N   PRO A 288      -8.360  40.500   3.140  1.00  0.00           N  
ATOM   3864  CA  PRO A 288      -7.760  41.160   4.310  1.00  0.00           C  
ATOM   3865  C   PRO A 288      -6.500  40.390   4.740  1.00  0.00           C  
ATOM   3866  O   PRO A 288      -6.270  39.250   4.340  1.00  0.00           O  
ATOM   3867  CB  PRO A 288      -8.866  41.087   5.367  1.00  0.00           C  
ATOM   3868  CG  PRO A 288     -10.101  40.796   4.585  1.00  0.00           C  
ATOM   3869  CD  PRO A 288      -9.621  39.973   3.420  1.00  0.00           C  
ATOM   3870  HA  PRO A 288      -7.531  42.206   4.057  1.00  0.00           H  
ATOM   3871 1HB  PRO A 288      -8.632  40.302   6.103  1.00  0.00           H  
ATOM   3872 2HB  PRO A 288      -8.924  42.037   5.918  1.00  0.00           H  
ATOM   3873 1HG  PRO A 288     -10.830  40.260   5.211  1.00  0.00           H  
ATOM   3874 2HG  PRO A 288     -10.582  41.734   4.271  1.00  0.00           H  
ATOM   3875 1HD  PRO A 288      -9.585  38.912   3.709  1.00  0.00           H  
ATOM   3876 2HD  PRO A 288     -10.297  40.119   2.564  1.00  0.00           H  
ATOM   3877  N   VAL A 289      -5.650  41.070   5.490  1.00  0.00           N  
ATOM   3878  CA  VAL A 289      -4.570  40.430   6.260  1.00  0.00           C  
ATOM   3879  C   VAL A 289      -5.180  39.510   7.340  1.00  0.00           C  
ATOM   3880  O   VAL A 289      -6.220  39.820   7.900  1.00  0.00           O  
ATOM   3881  CB  VAL A 289      -3.673  41.491   6.924  1.00  0.00           C  
ATOM   3882  CG1 VAL A 289      -3.008  42.363   5.868  1.00  0.00           C  
ATOM   3883  CG2 VAL A 289      -4.495  42.338   7.883  1.00  0.00           C  
ATOM   3884  H   VAL A 289      -5.755  42.074   5.530  1.00  0.00           H  
ATOM   3885  HA  VAL A 289      -3.960  39.839   5.576  1.00  0.00           H  
ATOM   3886  HB  VAL A 289      -2.876  40.989   7.473  1.00  0.00           H  
ATOM   3887 1HG1 VAL A 289      -2.378  43.107   6.355  1.00  0.00           H  
ATOM   3888 2HG1 VAL A 289      -2.397  41.741   5.215  1.00  0.00           H  
ATOM   3889 3HG1 VAL A 289      -3.774  42.867   5.278  1.00  0.00           H  
ATOM   3890 1HG2 VAL A 289      -3.854  43.086   8.349  1.00  0.00           H  
ATOM   3891 2HG2 VAL A 289      -5.295  42.836   7.334  1.00  0.00           H  
ATOM   3892 3HG2 VAL A 289      -4.927  41.700   8.654  1.00  0.00           H  
ATOM   3893  N   ILE A 290      -4.560  38.370   7.570  1.00  0.00           N  
ATOM   3894  CA  ILE A 290      -4.910  37.560   8.750  1.00  0.00           C  
ATOM   3895  C   ILE A 290      -3.880  37.920   9.810  1.00  0.00           C  
ATOM   3896  O   ILE A 290      -2.700  37.930   9.510  1.00  0.00           O  
ATOM   3897  CB  ILE A 290      -4.888  36.048   8.461  1.00  0.00           C  
ATOM   3898  CG1 ILE A 290      -5.922  35.694   7.389  1.00  0.00           C  
ATOM   3899  CG2 ILE A 290      -5.146  35.259   9.736  1.00  0.00           C  
ATOM   3900  CD1 ILE A 290      -5.799  34.282   6.864  1.00  0.00           C  
ATOM   3901  H   ILE A 290      -3.841  38.040   6.942  1.00  0.00           H  
ATOM   3902  HA  ILE A 290      -5.921  37.820   9.060  1.00  0.00           H  
ATOM   3903  HB  ILE A 290      -3.913  35.768   8.063  1.00  0.00           H  
ATOM   3904 1HG1 ILE A 290      -6.925  35.821   7.795  1.00  0.00           H  
ATOM   3905 2HG1 ILE A 290      -5.822  36.379   6.547  1.00  0.00           H  
ATOM   3906 1HG2 ILE A 290      -5.128  34.192   9.513  1.00  0.00           H  
ATOM   3907 2HG2 ILE A 290      -4.375  35.490  10.469  1.00  0.00           H  
ATOM   3908 3HG2 ILE A 290      -6.123  35.529  10.139  1.00  0.00           H  
ATOM   3909 1HD1 ILE A 290      -6.565  34.106   6.108  1.00  0.00           H  
ATOM   3910 2HD1 ILE A 290      -4.812  34.143   6.420  1.00  0.00           H  
ATOM   3911 3HD1 ILE A 290      -5.930  33.577   7.684  1.00  0.00           H  
ATOM   3912  N   SER A 291      -4.380  38.220  11.000  1.00  0.00           N  
ATOM   3913  CA  SER A 291      -3.520  38.750  12.060  1.00  0.00           C  
ATOM   3914  C   SER A 291      -3.360  37.730  13.170  1.00  0.00           C  
ATOM   3915  O   SER A 291      -4.320  37.270  13.760  1.00  0.00           O  
ATOM   3916  CB  SER A 291      -4.097  40.035  12.621  1.00  0.00           C  
ATOM   3917  OG  SER A 291      -4.127  41.040  11.645  1.00  0.00           O  
ATOM   3918  H   SER A 291      -5.363  38.085  11.186  1.00  0.00           H  
ATOM   3919  HA  SER A 291      -2.539  38.966  11.634  1.00  0.00           H  
ATOM   3920 1HB  SER A 291      -5.106  39.851  12.989  1.00  0.00           H  
ATOM   3921 2HB  SER A 291      -3.496  40.364  13.468  1.00  0.00           H  
ATOM   3922  HG  SER A 291      -4.902  40.863  11.107  1.00  0.00           H  
ATOM   3923  N   LEU A 292      -2.110  37.410  13.430  1.00  0.00           N  
ATOM   3924  CA  LEU A 292      -1.720  36.560  14.550  1.00  0.00           C  
ATOM   3925  C   LEU A 292      -1.220  37.490  15.660  1.00  0.00           C  
ATOM   3926  O   LEU A 292      -0.220  38.190  15.520  1.00  0.00           O  
ATOM   3927  CB  LEU A 292      -0.630  35.562  14.140  1.00  0.00           C  
ATOM   3928  CG  LEU A 292      -1.108  34.347  13.335  1.00  0.00           C  
ATOM   3929  CD1 LEU A 292      -1.616  34.806  11.975  1.00  0.00           C  
ATOM   3930  CD2 LEU A 292       0.035  33.354  13.186  1.00  0.00           C  
ATOM   3931  H   LEU A 292      -1.395  37.776  12.818  1.00  0.00           H  
ATOM   3932  HA  LEU A 292      -2.593  35.996  14.876  1.00  0.00           H  
ATOM   3933 1HB  LEU A 292       0.112  36.086  13.539  1.00  0.00           H  
ATOM   3934 2HB  LEU A 292      -0.141  35.192  15.041  1.00  0.00           H  
ATOM   3935  HG  LEU A 292      -1.938  33.869  13.857  1.00  0.00           H  
ATOM   3936 1HD1 LEU A 292      -1.956  33.942  11.403  1.00  0.00           H  
ATOM   3937 2HD1 LEU A 292      -2.445  35.500  12.111  1.00  0.00           H  
ATOM   3938 3HD1 LEU A 292      -0.810  35.303  11.435  1.00  0.00           H  
ATOM   3939 1HD2 LEU A 292      -0.306  32.490  12.615  1.00  0.00           H  
ATOM   3940 2HD2 LEU A 292       0.865  33.830  12.664  1.00  0.00           H  
ATOM   3941 3HD2 LEU A 292       0.366  33.029  14.173  1.00  0.00           H  
ATOM   3942  N   TYR A 293      -2.020  37.540  16.710  1.00  0.00           N  
ATOM   3943  CA  TYR A 293      -1.650  38.320  17.890  1.00  0.00           C  
ATOM   3944  C   TYR A 293      -0.870  37.420  18.840  1.00  0.00           C  
ATOM   3945  O   TYR A 293      -1.400  36.460  19.390  1.00  0.00           O  
ATOM   3946  CB  TYR A 293      -2.885  38.903  18.581  1.00  0.00           C  
ATOM   3947  CG  TYR A 293      -3.590  39.970  17.772  1.00  0.00           C  
ATOM   3948  CD1 TYR A 293      -4.290  39.622  16.626  1.00  0.00           C  
ATOM   3949  CD2 TYR A 293      -3.537  41.295  18.177  1.00  0.00           C  
ATOM   3950  CE1 TYR A 293      -4.933  40.596  15.888  1.00  0.00           C  
ATOM   3951  CE2 TYR A 293      -4.181  42.269  17.439  1.00  0.00           C  
ATOM   3952  CZ  TYR A 293      -4.877  41.923  16.299  1.00  0.00           C  
ATOM   3953  OH  TYR A 293      -5.518  42.894  15.564  1.00  0.00           O  
ATOM   3954  H   TYR A 293      -2.897  37.038  16.707  1.00  0.00           H  
ATOM   3955  HA  TYR A 293      -1.014  39.147  17.573  1.00  0.00           H  
ATOM   3956 1HB  TYR A 293      -3.599  38.104  18.786  1.00  0.00           H  
ATOM   3957 2HB  TYR A 293      -2.596  39.337  19.537  1.00  0.00           H  
ATOM   3958  HD1 TYR A 293      -4.331  38.580  16.308  1.00  0.00           H  
ATOM   3959  HD2 TYR A 293      -2.986  41.568  19.078  1.00  0.00           H  
ATOM   3960  HE1 TYR A 293      -5.483  40.323  14.987  1.00  0.00           H  
ATOM   3961  HE2 TYR A 293      -4.138  43.311  17.757  1.00  0.00           H  
ATOM   3962  HH  TYR A 293      -5.950  42.488  14.808  1.00  0.00           H  
ATOM   3963  N   LEU A 294       0.360  37.810  19.080  1.00  0.00           N  
ATOM   3964  CA  LEU A 294       1.250  37.040  19.980  1.00  0.00           C  
ATOM   3965  C   LEU A 294       1.840  37.990  21.030  1.00  0.00           C  
ATOM   3966  O   LEU A 294       2.410  39.020  20.670  1.00  0.00           O  
ATOM   3967  CB  LEU A 294       2.377  36.362  19.191  1.00  0.00           C  
ATOM   3968  CG  LEU A 294       3.281  35.421  19.998  1.00  0.00           C  
ATOM   3969  CD1 LEU A 294       3.903  34.390  19.066  1.00  0.00           C  
ATOM   3970  CD2 LEU A 294       4.353  36.232  20.709  1.00  0.00           C  
ATOM   3971  H   LEU A 294       0.710  38.651  18.644  1.00  0.00           H  
ATOM   3972  HA  LEU A 294       0.660  36.266  20.470  1.00  0.00           H  
ATOM   3973 1HB  LEU A 294       1.935  35.783  18.382  1.00  0.00           H  
ATOM   3974 2HB  LEU A 294       3.009  37.134  18.754  1.00  0.00           H  
ATOM   3975  HG  LEU A 294       2.682  34.885  20.736  1.00  0.00           H  
ATOM   3976 1HD1 LEU A 294       4.545  33.721  19.639  1.00  0.00           H  
ATOM   3977 2HD1 LEU A 294       3.114  33.811  18.585  1.00  0.00           H  
ATOM   3978 3HD1 LEU A 294       4.495  34.898  18.306  1.00  0.00           H  
ATOM   3979 1HD2 LEU A 294       4.995  35.563  21.283  1.00  0.00           H  
ATOM   3980 2HD2 LEU A 294       4.953  36.767  19.972  1.00  0.00           H  
ATOM   3981 3HD2 LEU A 294       3.881  36.949  21.382  1.00  0.00           H  
ATOM   3982  N   MET A 295       1.650  37.670  22.310  1.00  0.00           N  
ATOM   3983  CA  MET A 295       2.060  38.480  23.480  1.00  0.00           C  
ATOM   3984  C   MET A 295       1.630  39.950  23.380  1.00  0.00           C  
ATOM   3985  O   MET A 295       2.420  40.870  23.510  1.00  0.00           O  
ATOM   3986  CB  MET A 295       3.574  38.397  23.662  1.00  0.00           C  
ATOM   3987  CG  MET A 295       4.092  37.007  24.004  1.00  0.00           C  
ATOM   3988  SD  MET A 295       3.408  36.370  25.546  1.00  0.00           S  
ATOM   3989  CE  MET A 295       4.204  37.443  26.738  1.00  0.00           C  
ATOM   3990  H   MET A 295       1.181  36.789  22.462  1.00  0.00           H  
ATOM   3991  HA  MET A 295       1.574  38.076  24.368  1.00  0.00           H  
ATOM   3992 1HB  MET A 295       4.068  38.722  22.747  1.00  0.00           H  
ATOM   3993 2HB  MET A 295       3.883  39.075  24.459  1.00  0.00           H  
ATOM   3994 1HG  MET A 295       3.836  36.316  23.201  1.00  0.00           H  
ATOM   3995 2HG  MET A 295       5.178  37.036  24.095  1.00  0.00           H  
ATOM   3996 1HE  MET A 295       3.881  37.173  27.744  1.00  0.00           H  
ATOM   3997 2HE  MET A 295       5.287  37.333  26.662  1.00  0.00           H  
ATOM   3998 3HE  MET A 295       3.930  38.479  26.535  1.00  0.00           H  
ATOM   3999  N   SER A 302       0.380  40.120  22.960  1.00  0.00           N  
ATOM   4000  CA  SER A 302      -0.260  41.450  22.820  1.00  0.00           C  
ATOM   4001  C   SER A 302       0.270  42.280  21.640  1.00  0.00           C  
ATOM   4002  O   SER A 302      -0.140  43.430  21.490  1.00  0.00           O  
ATOM   4003  CB  SER A 302      -0.072  42.240  24.101  1.00  0.00           C  
ATOM   4004  OG  SER A 302       1.281  42.537  24.313  1.00  0.00           O  
ATOM   4005  H   SER A 302       0.979  39.943  23.754  1.00  0.00           H  
ATOM   4006  HA  SER A 302      -1.327  41.304  22.644  1.00  0.00           H  
ATOM   4007 1HB  SER A 302      -0.646  43.164  24.046  1.00  0.00           H  
ATOM   4008 2HB  SER A 302      -0.456  41.665  24.942  1.00  0.00           H  
ATOM   4009  HG  SER A 302       1.708  42.450  23.457  1.00  0.00           H  
ATOM   4010  N   PHE A 303       1.020  41.640  20.730  1.00  0.00           N  
ATOM   4011  CA  PHE A 303       1.520  42.280  19.500  1.00  0.00           C  
ATOM   4012  C   PHE A 303       0.910  41.620  18.260  1.00  0.00           C  
ATOM   4013  O   PHE A 303       0.750  40.400  18.210  1.00  0.00           O  
ATOM   4014  CB  PHE A 303       3.046  42.198  19.429  1.00  0.00           C  
ATOM   4015  CG  PHE A 303       3.628  42.799  18.182  1.00  0.00           C  
ATOM   4016  CD1 PHE A 303       3.749  44.174  18.049  1.00  0.00           C  
ATOM   4017  CD2 PHE A 303       4.056  41.992  17.139  1.00  0.00           C  
ATOM   4018  CE1 PHE A 303       4.284  44.729  16.902  1.00  0.00           C  
ATOM   4019  CE2 PHE A 303       4.592  42.543  15.992  1.00  0.00           C  
ATOM   4020  CZ  PHE A 303       4.706  43.914  15.873  1.00  0.00           C  
ATOM   4021  H   PHE A 303       1.247  40.672  20.908  1.00  0.00           H  
ATOM   4022  HA  PHE A 303       1.230  43.331  19.514  1.00  0.00           H  
ATOM   4023 1HB  PHE A 303       3.478  42.710  20.288  1.00  0.00           H  
ATOM   4024 2HB  PHE A 303       3.357  41.155  19.481  1.00  0.00           H  
ATOM   4025  HD1 PHE A 303       3.416  44.819  18.863  1.00  0.00           H  
ATOM   4026  HD2 PHE A 303       3.965  40.909  17.232  1.00  0.00           H  
ATOM   4027  HE1 PHE A 303       4.372  45.811  16.810  1.00  0.00           H  
ATOM   4028  HE2 PHE A 303       4.925  41.897  15.180  1.00  0.00           H  
ATOM   4029  HZ  PHE A 303       5.127  44.350  14.968  1.00  0.00           H  
ATOM   4030  N   ARG A 304       0.600  42.460  17.280  1.00  0.00           N  
ATOM   4031  CA  ARG A 304      -0.010  42.060  16.000  1.00  0.00           C  
ATOM   4032  C   ARG A 304       1.040  41.690  14.960  1.00  0.00           C  
ATOM   4033  O   ARG A 304       1.920  42.480  14.620  1.00  0.00           O  
ATOM   4034  CB  ARG A 304      -0.879  43.180  15.447  1.00  0.00           C  
ATOM   4035  CG  ARG A 304      -1.661  42.824  14.193  1.00  0.00           C  
ATOM   4036  CD  ARG A 304      -2.586  43.915  13.794  1.00  0.00           C  
ATOM   4037  NE  ARG A 304      -1.869  45.102  13.358  1.00  0.00           N  
ATOM   4038  CZ  ARG A 304      -2.442  46.297  13.116  1.00  0.00           C  
ATOM   4039  NH1 ARG A 304      -3.739  46.446  13.270  1.00  0.00           N  
ATOM   4040  NH2 ARG A 304      -1.701  47.318  12.723  1.00  0.00           N  
ATOM   4041  H   ARG A 304       0.805  43.435  17.444  1.00  0.00           H  
ATOM   4042  HA  ARG A 304      -0.639  41.186  16.174  1.00  0.00           H  
ATOM   4043 1HB  ARG A 304      -1.596  43.491  16.205  1.00  0.00           H  
ATOM   4044 2HB  ARG A 304      -0.255  44.043  15.213  1.00  0.00           H  
ATOM   4045 1HG  ARG A 304      -0.967  42.644  13.371  1.00  0.00           H  
ATOM   4046 2HG  ARG A 304      -2.249  41.924  14.374  1.00  0.00           H  
ATOM   4047 1HD  ARG A 304      -3.215  43.576  12.971  1.00  0.00           H  
ATOM   4048 2HD  ARG A 304      -3.214  44.187  14.641  1.00  0.00           H  
ATOM   4049  HE  ARG A 304      -0.868  45.026  13.229  1.00  0.00           H  
ATOM   4050 1HH1 ARG A 304      -4.306  45.666  13.570  1.00  0.00           H  
ATOM   4051 2HH1 ARG A 304      -4.169  47.342  13.088  1.00  0.00           H  
ATOM   4052 1HH2 ARG A 304      -0.704  47.203  12.604  1.00  0.00           H  
ATOM   4053 2HH2 ARG A 304      -2.131  48.213  12.541  1.00  0.00           H  
ATOM   4054  N   ILE A 305       0.850  40.500  14.430  1.00  0.00           N  
ATOM   4055  CA  ILE A 305       1.700  39.930  13.370  1.00  0.00           C  
ATOM   4056  C   ILE A 305       0.860  39.610  12.150  1.00  0.00           C  
ATOM   4057  O   ILE A 305       0.240  38.550  12.080  1.00  0.00           O  
ATOM   4058  CB  ILE A 305       2.421  38.655  13.846  1.00  0.00           C  
ATOM   4059  CG1 ILE A 305       3.292  38.959  15.068  1.00  0.00           C  
ATOM   4060  CG2 ILE A 305       3.260  38.068  12.722  1.00  0.00           C  
ATOM   4061  CD1 ILE A 305       2.575  38.785  16.387  1.00  0.00           C  
ATOM   4062  H   ILE A 305       0.073  39.959  14.781  1.00  0.00           H  
ATOM   4063  HA  ILE A 305       2.457  40.666  13.101  1.00  0.00           H  
ATOM   4064  HB  ILE A 305       1.684  37.917  14.160  1.00  0.00           H  
ATOM   4065 1HG1 ILE A 305       4.163  38.305  15.064  1.00  0.00           H  
ATOM   4066 2HG1 ILE A 305       3.654  39.986  15.010  1.00  0.00           H  
ATOM   4067 1HG2 ILE A 305       3.763  37.168  13.075  1.00  0.00           H  
ATOM   4068 2HG2 ILE A 305       2.617  37.817  11.880  1.00  0.00           H  
ATOM   4069 3HG2 ILE A 305       4.005  38.799  12.404  1.00  0.00           H  
ATOM   4070 1HD1 ILE A 305       3.256  39.018  17.205  1.00  0.00           H  
ATOM   4071 2HD1 ILE A 305       1.717  39.457  16.427  1.00  0.00           H  
ATOM   4072 3HD1 ILE A 305       2.234  37.755  16.482  1.00  0.00           H  
ATOM   4073  N   THR A 306       0.660  40.590  11.270  1.00  0.00           N  
ATOM   4074  CA  THR A 306      -0.160  40.370  10.080  1.00  0.00           C  
ATOM   4075  C   THR A 306       0.560  39.510   9.040  1.00  0.00           C  
ATOM   4076  O   THR A 306       1.780  39.560   8.900  1.00  0.00           O  
ATOM   4077  CB  THR A 306      -0.571  41.710   9.442  1.00  0.00           C  
ATOM   4078  OG1 THR A 306       0.603  42.449   9.080  1.00  0.00           O  
ATOM   4079  CG2 THR A 306      -1.402  42.531  10.416  1.00  0.00           C  
ATOM   4080  H   THR A 306       1.076  41.498  11.420  1.00  0.00           H  
ATOM   4081  HA  THR A 306      -1.064  39.837  10.376  1.00  0.00           H  
ATOM   4082  HB  THR A 306      -1.156  41.521   8.543  1.00  0.00           H  
ATOM   4083  HG1 THR A 306       0.373  43.110   8.422  1.00  0.00           H  
ATOM   4084 1HG2 THR A 306      -1.684  43.475   9.948  1.00  0.00           H  
ATOM   4085 2HG2 THR A 306      -2.301  41.977  10.684  1.00  0.00           H  
ATOM   4086 3HG2 THR A 306      -0.819  42.732  11.313  1.00  0.00           H  
ATOM   4087  N   ILE A 307      -0.230  38.670   8.400  1.00  0.00           N  
ATOM   4088  CA  ILE A 307       0.230  37.850   7.250  1.00  0.00           C  
ATOM   4089  C   ILE A 307      -0.660  38.280   6.080  1.00  0.00           C  
ATOM   4090  O   ILE A 307      -1.880  38.150   6.170  1.00  0.00           O  
ATOM   4091  CB  ILE A 307       0.106  36.337   7.505  1.00  0.00           C  
ATOM   4092  CG1 ILE A 307       0.856  35.947   8.782  1.00  0.00           C  
ATOM   4093  CG2 ILE A 307       0.633  35.552   6.314  1.00  0.00           C  
ATOM   4094  CD1 ILE A 307       2.343  36.209   8.720  1.00  0.00           C  
ATOM   4095  H   ILE A 307      -1.187  38.587   8.712  1.00  0.00           H  
ATOM   4096  HA  ILE A 307       1.283  38.066   7.071  1.00  0.00           H  
ATOM   4097  HB  ILE A 307      -0.941  36.079   7.664  1.00  0.00           H  
ATOM   4098 1HG1 ILE A 307       0.446  36.500   9.627  1.00  0.00           H  
ATOM   4099 2HG1 ILE A 307       0.706  34.886   8.983  1.00  0.00           H  
ATOM   4100 1HG2 ILE A 307       0.538  34.484   6.511  1.00  0.00           H  
ATOM   4101 2HG2 ILE A 307       0.057  35.809   5.426  1.00  0.00           H  
ATOM   4102 3HG2 ILE A 307       1.682  35.799   6.151  1.00  0.00           H  
ATOM   4103 1HD1 ILE A 307       2.805  35.908   9.661  1.00  0.00           H  
ATOM   4104 2HD1 ILE A 307       2.780  35.637   7.901  1.00  0.00           H  
ATOM   4105 3HD1 ILE A 307       2.519  37.271   8.555  1.00  0.00           H  
ATOM   4106  N   LEU A 308      -0.090  38.980   5.100  1.00  0.00           N  
ATOM   4107  CA  LEU A 308      -0.800  39.450   3.900  1.00  0.00           C  
ATOM   4108  C   LEU A 308      -1.270  38.310   2.990  1.00  0.00           C  
ATOM   4109  O   LEU A 308      -0.600  37.270   2.940  1.00  0.00           O  
ATOM   4110  CB  LEU A 308       0.107  40.392   3.098  1.00  0.00           C  
ATOM   4111  CG  LEU A 308       0.120  41.855   3.559  1.00  0.00           C  
ATOM   4112  CD1 LEU A 308       0.680  41.938   4.973  1.00  0.00           C  
ATOM   4113  CD2 LEU A 308       0.951  42.685   2.592  1.00  0.00           C  
ATOM   4114  H   LEU A 308       0.892  39.192   5.205  1.00  0.00           H  
ATOM   4115  HA  LEU A 308      -1.688  39.996   4.216  1.00  0.00           H  
ATOM   4116 1HB  LEU A 308       1.128  40.019   3.151  1.00  0.00           H  
ATOM   4117 2HB  LEU A 308      -0.210  40.376   2.056  1.00  0.00           H  
ATOM   4118  HG  LEU A 308      -0.901  42.239   3.582  1.00  0.00           H  
ATOM   4119 1HD1 LEU A 308       0.689  42.977   5.300  1.00  0.00           H  
ATOM   4120 2HD1 LEU A 308       0.056  41.351   5.647  1.00  0.00           H  
ATOM   4121 3HD1 LEU A 308       1.696  41.545   4.985  1.00  0.00           H  
ATOM   4122 1HD2 LEU A 308       0.960  43.725   2.920  1.00  0.00           H  
ATOM   4123 2HD2 LEU A 308       1.972  42.303   2.570  1.00  0.00           H  
ATOM   4124 3HD2 LEU A 308       0.518  42.622   1.594  1.00  0.00           H  
ATOM   4125  N   PRO A 309      -2.320  38.540   2.170  1.00  0.00           N  
ATOM   4126  CA  PRO A 309      -2.830  37.560   1.190  1.00  0.00           C  
ATOM   4127  C   PRO A 309      -1.800  37.050   0.190  1.00  0.00           C  
ATOM   4128  O   PRO A 309      -1.720  35.850   0.000  1.00  0.00           O  
ATOM   4129  CB  PRO A 309      -3.928  38.355   0.476  1.00  0.00           C  
ATOM   4130  CG  PRO A 309      -4.374  39.353   1.490  1.00  0.00           C  
ATOM   4131  CD  PRO A 309      -3.112  39.745   2.211  1.00  0.00           C  
ATOM   4132  HA  PRO A 309      -3.247  36.695   1.727  1.00  0.00           H  
ATOM   4133 1HB  PRO A 309      -3.523  38.823  -0.433  1.00  0.00           H  
ATOM   4134 2HB  PRO A 309      -4.735  37.680   0.158  1.00  0.00           H  
ATOM   4135 1HG  PRO A 309      -4.860  40.206   0.994  1.00  0.00           H  
ATOM   4136 2HG  PRO A 309      -5.123  38.905   2.160  1.00  0.00           H  
ATOM   4137 1HD  PRO A 309      -2.621  40.568   1.672  1.00  0.00           H  
ATOM   4138 2HD  PRO A 309      -3.355  40.045   3.241  1.00  0.00           H  
ATOM   4139  N   GLN A 310      -0.840  37.920  -0.150  1.00  0.00           N  
ATOM   4140  CA  GLN A 310       0.310  37.560  -1.000  1.00  0.00           C  
ATOM   4141  C   GLN A 310       1.320  36.570  -0.360  1.00  0.00           C  
ATOM   4142  O   GLN A 310       2.220  36.100  -1.040  1.00  0.00           O  
ATOM   4143  CB  GLN A 310       1.050  38.836  -1.411  1.00  0.00           C  
ATOM   4144  CG  GLN A 310       0.263  39.737  -2.348  1.00  0.00           C  
ATOM   4145  CD  GLN A 310       1.018  41.004  -2.701  1.00  0.00           C  
ATOM   4146  OE1 GLN A 310       1.880  41.461  -1.946  1.00  0.00           O  
ATOM   4147  NE2 GLN A 310       0.697  41.581  -3.854  1.00  0.00           N  
ATOM   4148  H   GLN A 310      -0.918  38.865   0.198  1.00  0.00           H  
ATOM   4149  HA  GLN A 310      -0.063  37.057  -1.892  1.00  0.00           H  
ATOM   4150 1HB  GLN A 310       1.301  39.414  -0.522  1.00  0.00           H  
ATOM   4151 2HB  GLN A 310       1.985  38.571  -1.905  1.00  0.00           H  
ATOM   4152 1HG  GLN A 310       0.058  39.193  -3.271  1.00  0.00           H  
ATOM   4153 2HG  GLN A 310      -0.672  40.019  -1.865  1.00  0.00           H  
ATOM   4154 1HE2 GLN A 310       1.162  42.421  -4.140  1.00  0.00           H  
ATOM   4155 2HE2 GLN A 310      -0.008  41.178  -4.436  1.00  0.00           H  
ATOM   4156  N   GLN A 311       1.230  36.350   0.960  1.00  0.00           N  
ATOM   4157  CA  GLN A 311       2.040  35.330   1.670  1.00  0.00           C  
ATOM   4158  C   GLN A 311       1.260  34.060   1.990  1.00  0.00           C  
ATOM   4159  O   GLN A 311       1.830  32.970   1.970  1.00  0.00           O  
ATOM   4160  CB  GLN A 311       2.605  35.910   2.969  1.00  0.00           C  
ATOM   4161  CG  GLN A 311       3.615  37.027   2.765  1.00  0.00           C  
ATOM   4162  CD  GLN A 311       4.120  37.598   4.076  1.00  0.00           C  
ATOM   4163  OE1 GLN A 311       3.438  37.530   5.103  1.00  0.00           O  
ATOM   4164  NE2 GLN A 311       5.320  38.166   4.050  1.00  0.00           N  
ATOM   4165  H   GLN A 311       0.576  36.912   1.486  1.00  0.00           H  
ATOM   4166  HA  GLN A 311       2.870  35.038   1.027  1.00  0.00           H  
ATOM   4167 1HB  GLN A 311       1.790  36.302   3.578  1.00  0.00           H  
ATOM   4168 2HB  GLN A 311       3.090  35.119   3.541  1.00  0.00           H  
ATOM   4169 1HG  GLN A 311       4.468  36.634   2.212  1.00  0.00           H  
ATOM   4170 2HG  GLN A 311       3.143  37.831   2.201  1.00  0.00           H  
ATOM   4171 1HE2 GLN A 311       5.706  38.560   4.885  1.00  0.00           H  
ATOM   4172 2HE2 GLN A 311       5.840  38.199   3.196  1.00  0.00           H  
ATOM   4173  N   TYR A 312      -0.030  34.220   2.240  1.00  0.00           N  
ATOM   4174  CA  TYR A 312      -0.850  33.090   2.710  1.00  0.00           C  
ATOM   4175  C   TYR A 312      -1.630  32.380   1.600  1.00  0.00           C  
ATOM   4176  O   TYR A 312      -2.300  31.380   1.830  1.00  0.00           O  
ATOM   4177  CB  TYR A 312      -1.823  33.571   3.789  1.00  0.00           C  
ATOM   4178  CG  TYR A 312      -1.146  34.041   5.057  1.00  0.00           C  
ATOM   4179  CD1 TYR A 312       0.089  33.522   5.417  1.00  0.00           C  
ATOM   4180  CD2 TYR A 312      -1.759  34.992   5.859  1.00  0.00           C  
ATOM   4181  CE1 TYR A 312       0.708  33.952   6.575  1.00  0.00           C  
ATOM   4182  CE2 TYR A 312      -1.140  35.422   7.016  1.00  0.00           C  
ATOM   4183  CZ  TYR A 312       0.089  34.905   7.375  1.00  0.00           C  
ATOM   4184  OH  TYR A 312       0.705  35.334   8.528  1.00  0.00           O  
ATOM   4185  H   TYR A 312      -0.464  35.122   2.110  1.00  0.00           H  
ATOM   4186  HA  TYR A 312      -0.188  32.337   3.139  1.00  0.00           H  
ATOM   4187 1HB  TYR A 312      -2.423  34.394   3.398  1.00  0.00           H  
ATOM   4188 2HB  TYR A 312      -2.506  32.762   4.048  1.00  0.00           H  
ATOM   4189  HD1 TYR A 312       0.571  32.774   4.786  1.00  0.00           H  
ATOM   4190  HD2 TYR A 312      -2.729  35.400   5.576  1.00  0.00           H  
ATOM   4191  HE1 TYR A 312       1.678  33.544   6.858  1.00  0.00           H  
ATOM   4192  HE2 TYR A 312      -1.622  36.169   7.647  1.00  0.00           H  
ATOM   4193  HH  TYR A 312       1.545  34.879   8.629  1.00  0.00           H  
ATOM   4194  N   LEU A 313      -1.650  32.980   0.440  1.00  0.00           N  
ATOM   4195  CA  LEU A 313      -2.060  32.320  -0.800  1.00  0.00           C  
ATOM   4196  C   LEU A 313      -0.780  32.170  -1.650  1.00  0.00           C  
ATOM   4197  O   LEU A 313      -0.030  33.110  -1.880  1.00  0.00           O  
ATOM   4198  CB  LEU A 313      -3.126  33.136  -1.543  1.00  0.00           C  
ATOM   4199  CG  LEU A 313      -4.425  33.393  -0.770  1.00  0.00           C  
ATOM   4200  CD1 LEU A 313      -5.342  34.282  -1.599  1.00  0.00           C  
ATOM   4201  CD2 LEU A 313      -5.095  32.066  -0.446  1.00  0.00           C  
ATOM   4202  H   LEU A 313      -1.366  33.949   0.411  1.00  0.00           H  
ATOM   4203  HA  LEU A 313      -2.488  31.350  -0.550  1.00  0.00           H  
ATOM   4204 1HB  LEU A 313      -2.701  34.102  -1.808  1.00  0.00           H  
ATOM   4205 2HB  LEU A 313      -3.386  32.612  -2.463  1.00  0.00           H  
ATOM   4206  HG  LEU A 313      -4.199  33.921   0.157  1.00  0.00           H  
ATOM   4207 1HD1 LEU A 313      -6.266  34.465  -1.049  1.00  0.00           H  
ATOM   4208 2HD1 LEU A 313      -4.846  35.231  -1.799  1.00  0.00           H  
ATOM   4209 3HD1 LEU A 313      -5.574  33.787  -2.541  1.00  0.00           H  
ATOM   4210 1HD2 LEU A 313      -6.019  32.250   0.104  1.00  0.00           H  
ATOM   4211 2HD2 LEU A 313      -5.324  31.539  -1.373  1.00  0.00           H  
ATOM   4212 3HD2 LEU A 313      -4.425  31.459   0.162  1.00  0.00           H  
ATOM   4213  N   ARG A 314      -0.580  30.930  -2.080  1.00  0.00           N  
ATOM   4214  CA  ARG A 314       0.630  30.540  -2.830  1.00  0.00           C  
ATOM   4215  C   ARG A 314       0.260  30.250  -4.280  1.00  0.00           C  
ATOM   4216  O   ARG A 314      -0.860  29.830  -4.560  1.00  0.00           O  
ATOM   4217  CB  ARG A 314       1.288  29.312  -2.218  1.00  0.00           C  
ATOM   4218  CG  ARG A 314       1.727  29.476  -0.772  1.00  0.00           C  
ATOM   4219  CD  ARG A 314       2.817  30.475  -0.638  1.00  0.00           C  
ATOM   4220  NE  ARG A 314       4.004  30.085  -1.382  1.00  0.00           N  
ATOM   4221  CZ  ARG A 314       4.961  29.257  -0.918  1.00  0.00           C  
ATOM   4222  NH1 ARG A 314       4.856  28.742   0.287  1.00  0.00           N  
ATOM   4223  NH2 ARG A 314       6.004  28.964  -1.674  1.00  0.00           N  
ATOM   4224  H   ARG A 314      -1.284  30.232  -1.884  1.00  0.00           H  
ATOM   4225  HA  ARG A 314       1.342  31.365  -2.790  1.00  0.00           H  
ATOM   4226 1HB  ARG A 314       0.598  28.471  -2.260  1.00  0.00           H  
ATOM   4227 2HB  ARG A 314       2.168  29.042  -2.801  1.00  0.00           H  
ATOM   4228 1HG  ARG A 314       0.881  29.809  -0.170  1.00  0.00           H  
ATOM   4229 2HG  ARG A 314       2.089  28.520  -0.391  1.00  0.00           H  
ATOM   4230 1HD  ARG A 314       2.477  31.438  -1.019  1.00  0.00           H  
ATOM   4231 2HD  ARG A 314       3.091  30.577   0.411  1.00  0.00           H  
ATOM   4232  HE  ARG A 314       4.120  30.462  -2.314  1.00  0.00           H  
ATOM   4233 1HH1 ARG A 314       4.058  28.966   0.864  1.00  0.00           H  
ATOM   4234 2HH1 ARG A 314       5.572  28.121   0.634  1.00  0.00           H  
ATOM   4235 1HH2 ARG A 314       6.085  29.360  -2.600  1.00  0.00           H  
ATOM   4236 2HH2 ARG A 314       6.720  28.343  -1.326  1.00  0.00           H  
ATOM   4237  N   PRO A 315       1.200  30.560  -5.150  1.00  0.00           N  
ATOM   4238  CA  PRO A 315       1.180  30.290  -6.600  1.00  0.00           C  
ATOM   4239  C   PRO A 315       1.830  28.940  -6.920  1.00  0.00           C  
ATOM   4240  O   PRO A 315       3.000  28.690  -6.600  1.00  0.00           O  
ATOM   4241  CB  PRO A 315       1.987  31.455  -7.182  1.00  0.00           C  
ATOM   4242  CG  PRO A 315       2.936  31.823  -6.093  1.00  0.00           C  
ATOM   4243  CD  PRO A 315       2.192  31.502  -4.824  1.00  0.00           C  
ATOM   4244  HA  PRO A 315       0.140  30.315  -6.958  1.00  0.00           H  
ATOM   4245 1HB  PRO A 315       2.497  31.136  -8.103  1.00  0.00           H  
ATOM   4246 2HB  PRO A 315       1.312  32.279  -7.457  1.00  0.00           H  
ATOM   4247 1HG  PRO A 315       3.870  31.249  -6.194  1.00  0.00           H  
ATOM   4248 2HG  PRO A 315       3.207  32.886  -6.168  1.00  0.00           H  
ATOM   4249 1HD  PRO A 315       2.884  31.049  -4.098  1.00  0.00           H  
ATOM   4250 2HD  PRO A 315       1.749  32.422  -4.416  1.00  0.00           H  
ATOM   4251  N   VAL A 316       0.980  28.050  -7.400  1.00  0.00           N  
ATOM   4252  CA  VAL A 316       1.410  26.750  -7.930  1.00  0.00           C  
ATOM   4253  C   VAL A 316       0.750  26.440  -9.280  1.00  0.00           C  
ATOM   4254  O   VAL A 316      -0.460  26.300  -9.370  1.00  0.00           O  
ATOM   4255  CB  VAL A 316       1.068  25.630  -6.929  1.00  0.00           C  
ATOM   4256  CG1 VAL A 316       1.515  24.279  -7.469  1.00  0.00           C  
ATOM   4257  CG2 VAL A 316       1.723  25.918  -5.587  1.00  0.00           C  
ATOM   4258  H   VAL A 316      -0.003  28.280  -7.399  1.00  0.00           H  
ATOM   4259  HA  VAL A 316       2.491  26.775  -8.074  1.00  0.00           H  
ATOM   4260  HB  VAL A 316      -0.014  25.585  -6.805  1.00  0.00           H  
ATOM   4261 1HG1 VAL A 316       1.265  23.499  -6.749  1.00  0.00           H  
ATOM   4262 2HG1 VAL A 316       1.007  24.078  -8.412  1.00  0.00           H  
ATOM   4263 3HG1 VAL A 316       2.592  24.291  -7.631  1.00  0.00           H  
ATOM   4264 1HG2 VAL A 316       1.477  25.122  -4.884  1.00  0.00           H  
ATOM   4265 2HG2 VAL A 316       2.805  25.969  -5.713  1.00  0.00           H  
ATOM   4266 3HG2 VAL A 316       1.357  26.869  -5.200  1.00  0.00           H  
ATOM   4267  N   GLU A 317       1.530  26.620 -10.350  1.00  0.00           N  
ATOM   4268  CA  GLU A 317       1.170  26.240 -11.740  1.00  0.00           C  
ATOM   4269  C   GLU A 317      -0.070  26.940 -12.320  1.00  0.00           C  
ATOM   4270  O   GLU A 317      -1.090  26.320 -12.610  1.00  0.00           O  
ATOM   4271  CB  GLU A 317       0.952  24.727 -11.812  1.00  0.00           C  
ATOM   4272  CG  GLU A 317       2.211  23.900 -11.596  1.00  0.00           C  
ATOM   4273  CD  GLU A 317       1.954  22.419 -11.646  1.00  0.00           C  
ATOM   4274  OE1 GLU A 317       0.812  22.036 -11.727  1.00  0.00           O  
ATOM   4275  OE2 GLU A 317       2.902  21.670 -11.605  1.00  0.00           O  
ATOM   4276  H   GLU A 317       2.427  27.049 -10.174  1.00  0.00           H  
ATOM   4277  HA  GLU A 317       1.995  26.515 -12.399  1.00  0.00           H  
ATOM   4278 1HB  GLU A 317       0.223  24.428 -11.059  1.00  0.00           H  
ATOM   4279 2HB  GLU A 317       0.542  24.464 -12.787  1.00  0.00           H  
ATOM   4280 1HG  GLU A 317       2.939  24.157 -12.366  1.00  0.00           H  
ATOM   4281 2HG  GLU A 317       2.641  24.156 -10.629  1.00  0.00           H  
ATOM   4282  N   ASP A 325       0.010  28.260 -12.410  1.00  0.00           N  
ATOM   4283  CA  ASP A 325      -1.030  29.080 -13.090  1.00  0.00           C  
ATOM   4284  C   ASP A 325      -2.300  29.300 -12.250  1.00  0.00           C  
ATOM   4285  O   ASP A 325      -3.070  30.230 -12.500  1.00  0.00           O  
ATOM   4286  CB  ASP A 325      -1.425  28.428 -14.418  1.00  0.00           C  
ATOM   4287  CG  ASP A 325      -0.307  28.464 -15.451  1.00  0.00           C  
ATOM   4288  OD1 ASP A 325       0.604  29.241 -15.286  1.00  0.00           O  
ATOM   4289  OD2 ASP A 325      -0.374  27.713 -16.395  1.00  0.00           O  
ATOM   4290  H   ASP A 325       0.948  28.625 -12.328  1.00  0.00           H  
ATOM   4291  HA  ASP A 325      -0.615  30.068 -13.292  1.00  0.00           H  
ATOM   4292 1HB  ASP A 325      -1.706  27.390 -14.244  1.00  0.00           H  
ATOM   4293 2HB  ASP A 325      -2.296  28.939 -14.829  1.00  0.00           H  
ATOM   4294  N   CYS A 326      -2.490  28.390 -11.310  1.00  0.00           N  
ATOM   4295  CA  CYS A 326      -3.440  28.550 -10.200  1.00  0.00           C  
ATOM   4296  C   CYS A 326      -2.760  28.860  -8.850  1.00  0.00           C  
ATOM   4297  O   CYS A 326      -1.540  28.870  -8.700  1.00  0.00           O  
ATOM   4298  CB  CYS A 326      -4.281  27.282 -10.049  1.00  0.00           C  
ATOM   4299  SG  CYS A 326      -5.311  26.903 -11.487  1.00  0.00           S  
ATOM   4300  H   CYS A 326      -1.944  27.543 -11.372  1.00  0.00           H  
ATOM   4301  HA  CYS A 326      -4.100  29.387 -10.427  1.00  0.00           H  
ATOM   4302 1HB  CYS A 326      -3.625  26.430  -9.870  1.00  0.00           H  
ATOM   4303 2HB  CYS A 326      -4.934  27.380  -9.183  1.00  0.00           H  
ATOM   4304  HG  CYS A 326      -4.307  26.794 -12.352  1.00  0.00           H  
ATOM   4305  N   TYR A 327      -3.610  29.440  -7.990  1.00  0.00           N  
ATOM   4306  CA  TYR A 327      -3.380  29.870  -6.600  1.00  0.00           C  
ATOM   4307  C   TYR A 327      -4.130  28.980  -5.590  1.00  0.00           C  
ATOM   4308  O   TYR A 327      -5.320  28.690  -5.730  1.00  0.00           O  
ATOM   4309  CB  TYR A 327      -3.795  31.332  -6.423  1.00  0.00           C  
ATOM   4310  CG  TYR A 327      -2.938  32.308  -7.198  1.00  0.00           C  
ATOM   4311  CD1 TYR A 327      -3.026  32.363  -8.581  1.00  0.00           C  
ATOM   4312  CD2 TYR A 327      -2.063  33.148  -6.525  1.00  0.00           C  
ATOM   4313  CE1 TYR A 327      -2.243  33.255  -9.288  1.00  0.00           C  
ATOM   4314  CE2 TYR A 327      -1.280  34.040  -7.232  1.00  0.00           C  
ATOM   4315  CZ  TYR A 327      -1.368  34.094  -8.608  1.00  0.00           C  
ATOM   4316  OH  TYR A 327      -0.588  34.982  -9.313  1.00  0.00           O  
ATOM   4317  H   TYR A 327      -4.521  29.579  -8.404  1.00  0.00           H  
ATOM   4318  HA  TYR A 327      -2.316  29.779  -6.381  1.00  0.00           H  
ATOM   4319 1HB  TYR A 327      -4.830  31.459  -6.745  1.00  0.00           H  
ATOM   4320 2HB  TYR A 327      -3.746  31.599  -5.368  1.00  0.00           H  
ATOM   4321  HD1 TYR A 327      -3.714  31.703  -9.110  1.00  0.00           H  
ATOM   4322  HD2 TYR A 327      -1.992  33.104  -5.438  1.00  0.00           H  
ATOM   4323  HE1 TYR A 327      -2.313  33.298 -10.375  1.00  0.00           H  
ATOM   4324  HE2 TYR A 327      -0.591  34.699  -6.703  1.00  0.00           H  
ATOM   4325  HH  TYR A 327      -0.044  35.484  -8.701  1.00  0.00           H  
ATOM   4326  N   LYS A 328      -3.360  28.550  -4.600  1.00  0.00           N  
ATOM   4327  CA  LYS A 328      -3.810  27.660  -3.520  1.00  0.00           C  
ATOM   4328  C   LYS A 328      -3.610  28.280  -2.130  1.00  0.00           C  
ATOM   4329  O   LYS A 328      -2.740  29.130  -1.940  1.00  0.00           O  
ATOM   4330  CB  LYS A 328      -3.076  26.320  -3.600  1.00  0.00           C  
ATOM   4331  CG  LYS A 328      -1.578  26.407  -3.342  1.00  0.00           C  
ATOM   4332  CD  LYS A 328      -0.898  25.067  -3.577  1.00  0.00           C  
ATOM   4333  CE  LYS A 328      -1.273  24.059  -2.501  1.00  0.00           C  
ATOM   4334  NZ  LYS A 328      -0.511  22.788  -2.640  1.00  0.00           N  
ATOM   4335  H   LYS A 328      -2.401  28.868  -4.608  1.00  0.00           H  
ATOM   4336  HA  LYS A 328      -4.879  27.483  -3.641  1.00  0.00           H  
ATOM   4337 1HB  LYS A 328      -3.502  25.628  -2.873  1.00  0.00           H  
ATOM   4338 2HB  LYS A 328      -3.220  25.885  -4.589  1.00  0.00           H  
ATOM   4339 1HG  LYS A 328      -1.136  27.151  -4.006  1.00  0.00           H  
ATOM   4340 2HG  LYS A 328      -1.404  26.718  -2.312  1.00  0.00           H  
ATOM   4341 1HD  LYS A 328      -1.194  24.674  -4.551  1.00  0.00           H  
ATOM   4342 2HD  LYS A 328       0.184  25.202  -3.573  1.00  0.00           H  
ATOM   4343 1HE  LYS A 328      -1.071  24.483  -1.519  1.00  0.00           H  
ATOM   4344 2HE  LYS A 328      -2.338  23.838  -2.565  1.00  0.00           H  
ATOM   4345 1HZ  LYS A 328      -0.788  22.147  -1.910  1.00  0.00           H  
ATOM   4346 2HZ  LYS A 328      -0.706  22.375  -3.541  1.00  0.00           H  
ATOM   4347 3HZ  LYS A 328       0.478  22.977  -2.563  1.00  0.00           H  
ATOM   4348  N   PHE A 329      -4.490  27.880  -1.210  1.00  0.00           N  
ATOM   4349  CA  PHE A 329      -4.410  28.230   0.230  1.00  0.00           C  
ATOM   4350  C   PHE A 329      -3.140  27.720   0.940  1.00  0.00           C  
ATOM   4351  O   PHE A 329      -2.720  26.580   0.760  1.00  0.00           O  
ATOM   4352  CB  PHE A 329      -5.636  27.681   0.962  1.00  0.00           C  
ATOM   4353  CG  PHE A 329      -5.680  28.036   2.421  1.00  0.00           C  
ATOM   4354  CD1 PHE A 329      -5.556  29.355   2.833  1.00  0.00           C  
ATOM   4355  CD2 PHE A 329      -5.844  27.053   3.385  1.00  0.00           C  
ATOM   4356  CE1 PHE A 329      -5.596  29.682   4.175  1.00  0.00           C  
ATOM   4357  CE2 PHE A 329      -5.886  27.377   4.727  1.00  0.00           C  
ATOM   4358  CZ  PHE A 329      -5.761  28.694   5.122  1.00  0.00           C  
ATOM   4359  H   PHE A 329      -5.253  27.303  -1.534  1.00  0.00           H  
ATOM   4360  HA  PHE A 329      -4.398  29.317   0.322  1.00  0.00           H  
ATOM   4361 1HB  PHE A 329      -6.541  28.063   0.492  1.00  0.00           H  
ATOM   4362 2HB  PHE A 329      -5.655  26.596   0.875  1.00  0.00           H  
ATOM   4363  HD1 PHE A 329      -5.426  30.136   2.084  1.00  0.00           H  
ATOM   4364  HD2 PHE A 329      -5.943  26.012   3.072  1.00  0.00           H  
ATOM   4365  HE1 PHE A 329      -5.497  30.722   4.485  1.00  0.00           H  
ATOM   4366  HE2 PHE A 329      -6.017  26.595   5.474  1.00  0.00           H  
ATOM   4367  HZ  PHE A 329      -5.792  28.951   6.180  1.00  0.00           H  
ATOM   4368  N   ALA A 330      -2.530  28.620   1.720  1.00  0.00           N  
ATOM   4369  CA  ALA A 330      -1.360  28.320   2.580  1.00  0.00           C  
ATOM   4370  C   ALA A 330      -1.750  27.780   3.960  1.00  0.00           C  
ATOM   4371  O   ALA A 330      -0.900  27.660   4.830  1.00  0.00           O  
ATOM   4372  CB  ALA A 330      -0.499  29.564   2.744  1.00  0.00           C  
ATOM   4373  H   ALA A 330      -2.905  29.558   1.709  1.00  0.00           H  
ATOM   4374  HA  ALA A 330      -0.772  27.542   2.092  1.00  0.00           H  
ATOM   4375 1HB  ALA A 330       0.357  29.334   3.377  1.00  0.00           H  
ATOM   4376 2HB  ALA A 330      -0.149  29.896   1.766  1.00  0.00           H  
ATOM   4377 3HB  ALA A 330      -1.088  30.355   3.205  1.00  0.00           H  
ATOM   4378  N   ILE A 331      -3.010  27.380   4.080  1.00  0.00           N  
ATOM   4379  CA  ILE A 331      -3.610  26.790   5.270  1.00  0.00           C  
ATOM   4380  C   ILE A 331      -3.910  25.300   5.050  1.00  0.00           C  
ATOM   4381  O   ILE A 331      -4.350  24.840   4.000  1.00  0.00           O  
ATOM   4382  CB  ILE A 331      -4.904  27.531   5.655  1.00  0.00           C  
ATOM   4383  CG1 ILE A 331      -4.623  29.020   5.868  1.00  0.00           C  
ATOM   4384  CG2 ILE A 331      -5.516  26.917   6.904  1.00  0.00           C  
ATOM   4385  CD1 ILE A 331      -3.633  29.303   6.975  1.00  0.00           C  
ATOM   4386  H   ILE A 331      -3.578  27.510   3.255  1.00  0.00           H  
ATOM   4387  HA  ILE A 331      -2.903  26.879   6.094  1.00  0.00           H  
ATOM   4388  HB  ILE A 331      -5.621  27.459   4.837  1.00  0.00           H  
ATOM   4389 1HG1 ILE A 331      -4.237  29.453   4.946  1.00  0.00           H  
ATOM   4390 2HG1 ILE A 331      -5.554  29.536   6.105  1.00  0.00           H  
ATOM   4391 1HG2 ILE A 331      -6.430  27.453   7.162  1.00  0.00           H  
ATOM   4392 2HG2 ILE A 331      -5.751  25.870   6.718  1.00  0.00           H  
ATOM   4393 3HG2 ILE A 331      -4.808  26.989   7.730  1.00  0.00           H  
ATOM   4394 1HD1 ILE A 331      -3.486  30.379   7.066  1.00  0.00           H  
ATOM   4395 2HD1 ILE A 331      -4.016  28.908   7.916  1.00  0.00           H  
ATOM   4396 3HD1 ILE A 331      -2.681  28.826   6.742  1.00  0.00           H  
ATOM   4397  N   SER A 332      -3.540  24.580   6.070  1.00  0.00           N  
ATOM   4398  CA  SER A 332      -3.630  23.120   6.070  1.00  0.00           C  
ATOM   4399  C   SER A 332      -4.180  22.690   7.430  1.00  0.00           C  
ATOM   4400  O   SER A 332      -3.820  23.190   8.490  1.00  0.00           O  
ATOM   4401  CB  SER A 332      -2.275  22.489   5.815  1.00  0.00           C  
ATOM   4402  OG  SER A 332      -2.355  21.091   5.866  1.00  0.00           O  
ATOM   4403  H   SER A 332      -3.179  25.051   6.887  1.00  0.00           H  
ATOM   4404  HA  SER A 332      -4.306  22.815   5.270  1.00  0.00           H  
ATOM   4405 1HB  SER A 332      -1.907  22.800   4.838  1.00  0.00           H  
ATOM   4406 2HB  SER A 332      -1.564  22.842   6.560  1.00  0.00           H  
ATOM   4407  HG  SER A 332      -3.274  20.885   6.054  1.00  0.00           H  
ATOM   4408  N   GLN A 333      -5.160  21.810   7.320  1.00  0.00           N  
ATOM   4409  CA  GLN A 333      -5.790  21.150   8.470  1.00  0.00           C  
ATOM   4410  C   GLN A 333      -5.060  19.850   8.820  1.00  0.00           C  
ATOM   4411  O   GLN A 333      -4.970  18.920   8.020  1.00  0.00           O  
ATOM   4412  CB  GLN A 333      -7.266  20.861   8.184  1.00  0.00           C  
ATOM   4413  CG  GLN A 333      -7.995  20.163   9.319  1.00  0.00           C  
ATOM   4414  CD  GLN A 333      -8.163  21.055  10.534  1.00  0.00           C  
ATOM   4415  OE1 GLN A 333      -8.640  22.189  10.429  1.00  0.00           O  
ATOM   4416  NE2 GLN A 333      -7.772  20.548  11.698  1.00  0.00           N  
ATOM   4417  H   GLN A 333      -5.483  21.589   6.389  1.00  0.00           H  
ATOM   4418  HA  GLN A 333      -5.727  21.818   9.329  1.00  0.00           H  
ATOM   4419 1HB  GLN A 333      -7.786  21.796   7.975  1.00  0.00           H  
ATOM   4420 2HB  GLN A 333      -7.349  20.235   7.296  1.00  0.00           H  
ATOM   4421 1HG  GLN A 333      -8.985  19.866   8.973  1.00  0.00           H  
ATOM   4422 2HG  GLN A 333      -7.425  19.283   9.617  1.00  0.00           H  
ATOM   4423 1HE2 GLN A 333      -7.858  21.091  12.535  1.00  0.00           H  
ATOM   4424 2HE2 GLN A 333      -7.390  19.625  11.739  1.00  0.00           H  
ATOM   4425  N   SER A 334      -4.630  19.810  10.070  1.00  0.00           N  
ATOM   4426  CA  SER A 334      -3.900  18.680  10.640  1.00  0.00           C  
ATOM   4427  C   SER A 334      -4.050  18.770  12.160  1.00  0.00           C  
ATOM   4428  O   SER A 334      -3.610  19.730  12.800  1.00  0.00           O  
ATOM   4429  CB  SER A 334      -2.438  18.711  10.238  1.00  0.00           C  
ATOM   4430  OG  SER A 334      -1.740  17.634  10.800  1.00  0.00           O  
ATOM   4431  H   SER A 334      -4.825  20.613  10.651  1.00  0.00           H  
ATOM   4432  HA  SER A 334      -4.340  17.757  10.260  1.00  0.00           H  
ATOM   4433 1HB  SER A 334      -2.359  18.671   9.152  1.00  0.00           H  
ATOM   4434 2HB  SER A 334      -1.991  19.648  10.565  1.00  0.00           H  
ATOM   4435  HG  SER A 334      -2.272  17.332  11.540  1.00  0.00           H  
ATOM   4436  N   SER A 335      -4.890  17.880  12.670  1.00  0.00           N  
ATOM   4437  CA  SER A 335      -5.100  17.700  14.130  1.00  0.00           C  
ATOM   4438  C   SER A 335      -3.910  17.060  14.860  1.00  0.00           C  
ATOM   4439  O   SER A 335      -3.610  15.880  14.650  1.00  0.00           O  
ATOM   4440  CB  SER A 335      -6.334  16.850  14.365  1.00  0.00           C  
ATOM   4441  OG  SER A 335      -6.554  16.653  15.734  1.00  0.00           O  
ATOM   4442  H   SER A 335      -5.407  17.301  12.024  1.00  0.00           H  
ATOM   4443  HA  SER A 335      -5.252  18.681  14.581  1.00  0.00           H  
ATOM   4444 1HB  SER A 335      -7.201  17.338  13.920  1.00  0.00           H  
ATOM   4445 2HB  SER A 335      -6.211  15.887  13.871  1.00  0.00           H  
ATOM   4446  HG  SER A 335      -6.520  15.704  15.874  1.00  0.00           H  
ATOM   4447  N   GLY A 337      -2.480  21.940  18.750  1.00  0.00           N  
ATOM   4448  CA  GLY A 337      -1.430  22.830  18.230  1.00  0.00           C  
ATOM   4449  C   GLY A 337      -1.750  23.440  16.880  1.00  0.00           C  
ATOM   4450  O   GLY A 337      -2.170  22.720  15.970  1.00  0.00           O  
ATOM   4451  H   GLY A 337      -3.108  22.284  19.463  1.00  0.00           H  
ATOM   4452 1HA  GLY A 337      -1.257  23.641  18.938  1.00  0.00           H  
ATOM   4453 2HA  GLY A 337      -0.496  22.277  18.141  1.00  0.00           H  
ATOM   4454  N   THR A 338      -1.280  24.670  16.740  1.00  0.00           N  
ATOM   4455  CA  THR A 338      -1.070  25.320  15.430  1.00  0.00           C  
ATOM   4456  C   THR A 338       0.410  25.270  15.050  1.00  0.00           C  
ATOM   4457  O   THR A 338       1.270  25.250  15.920  1.00  0.00           O  
ATOM   4458  CB  THR A 338      -1.555  26.782  15.438  1.00  0.00           C  
ATOM   4459  OG1 THR A 338      -1.392  27.349  14.131  1.00  0.00           O  
ATOM   4460  CG2 THR A 338      -0.762  27.601  16.444  1.00  0.00           C  
ATOM   4461  H   THR A 338      -1.057  25.179  17.583  1.00  0.00           H  
ATOM   4462  HA  THR A 338      -1.644  24.777  14.678  1.00  0.00           H  
ATOM   4463  HB  THR A 338      -2.611  26.813  15.703  1.00  0.00           H  
ATOM   4464  HG1 THR A 338      -1.322  26.643  13.483  1.00  0.00           H  
ATOM   4465 1HG2 THR A 338      -1.119  28.631  16.436  1.00  0.00           H  
ATOM   4466 2HG2 THR A 338      -0.893  27.179  17.441  1.00  0.00           H  
ATOM   4467 3HG2 THR A 338       0.294  27.581  16.178  1.00  0.00           H  
ATOM   4468  N   VAL A 339       0.710  25.160  13.770  1.00  0.00           N  
ATOM   4469  CA  VAL A 339       2.110  25.250  13.320  1.00  0.00           C  
ATOM   4470  C   VAL A 339       2.260  26.560  12.540  1.00  0.00           C  
ATOM   4471  O   VAL A 339       1.660  26.730  11.470  1.00  0.00           O  
ATOM   4472  CB  VAL A 339       2.492  24.054  12.428  1.00  0.00           C  
ATOM   4473  CG1 VAL A 339       3.930  24.185  11.948  1.00  0.00           C  
ATOM   4474  CG2 VAL A 339       2.294  22.754  13.192  1.00  0.00           C  
ATOM   4475  H   VAL A 339      -0.018  25.013  13.086  1.00  0.00           H  
ATOM   4476  HA  VAL A 339       2.757  25.240  14.198  1.00  0.00           H  
ATOM   4477  HB  VAL A 339       1.856  24.056  11.542  1.00  0.00           H  
ATOM   4478 1HG1 VAL A 339       4.183  23.331  11.319  1.00  0.00           H  
ATOM   4479 2HG1 VAL A 339       4.039  25.104  11.373  1.00  0.00           H  
ATOM   4480 3HG1 VAL A 339       4.599  24.212  12.808  1.00  0.00           H  
ATOM   4481 1HG2 VAL A 339       2.566  21.913  12.555  1.00  0.00           H  
ATOM   4482 2HG2 VAL A 339       2.926  22.755  14.081  1.00  0.00           H  
ATOM   4483 3HG2 VAL A 339       1.250  22.662  13.490  1.00  0.00           H  
ATOM   4484  N   MET A 340       3.140  27.400  13.060  1.00  0.00           N  
ATOM   4485  CA  MET A 340       3.590  28.610  12.340  1.00  0.00           C  
ATOM   4486  C   MET A 340       4.810  28.180  11.510  1.00  0.00           C  
ATOM   4487  O   MET A 340       5.860  27.910  12.070  1.00  0.00           O  
ATOM   4488  CB  MET A 340       3.935  29.746  13.301  1.00  0.00           C  
ATOM   4489  CG  MET A 340       2.754  30.270  14.106  1.00  0.00           C  
ATOM   4490  SD  MET A 340       3.215  31.605  15.228  1.00  0.00           S  
ATOM   4491  CE  MET A 340       4.090  30.694  16.497  1.00  0.00           C  
ATOM   4492  H   MET A 340       3.514  27.206  13.978  1.00  0.00           H  
ATOM   4493  HA  MET A 340       2.780  28.949  11.694  1.00  0.00           H  
ATOM   4494 1HB  MET A 340       4.695  29.409  14.004  1.00  0.00           H  
ATOM   4495 2HB  MET A 340       4.354  30.582  12.740  1.00  0.00           H  
ATOM   4496 1HG  MET A 340       1.986  30.639  13.428  1.00  0.00           H  
ATOM   4497 2HG  MET A 340       2.327  29.458  14.695  1.00  0.00           H  
ATOM   4498 1HE  MET A 340       4.439  31.384  17.266  1.00  0.00           H  
ATOM   4499 2HE  MET A 340       3.419  29.959  16.945  1.00  0.00           H  
ATOM   4500 3HE  MET A 340       4.945  30.182  16.054  1.00  0.00           H  
ATOM   4501  N   GLY A 341       4.440  27.670  10.350  1.00  0.00           N  
ATOM   4502  CA  GLY A 341       5.390  27.210   9.320  1.00  0.00           C  
ATOM   4503  C   GLY A 341       6.060  28.350   8.540  1.00  0.00           C  
ATOM   4504  O   GLY A 341       6.000  29.520   8.890  1.00  0.00           O  
ATOM   4505  H   GLY A 341       3.448  27.597  10.172  1.00  0.00           H  
ATOM   4506 1HA  GLY A 341       6.171  26.610   9.787  1.00  0.00           H  
ATOM   4507 2HA  GLY A 341       4.872  26.567   8.609  1.00  0.00           H  
ATOM   4508  N   ALA A 342       6.640  27.980   7.410  1.00  0.00           N  
ATOM   4509  CA  ALA A 342       7.490  28.880   6.620  1.00  0.00           C  
ATOM   4510  C   ALA A 342       6.720  30.090   6.070  1.00  0.00           C  
ATOM   4511  O   ALA A 342       7.280  31.170   6.080  1.00  0.00           O  
ATOM   4512  CB  ALA A 342       8.137  28.112   5.477  1.00  0.00           C  
ATOM   4513  H   ALA A 342       6.486  27.036   7.084  1.00  0.00           H  
ATOM   4514  HA  ALA A 342       8.270  29.270   7.274  1.00  0.00           H  
ATOM   4515 1HB  ALA A 342       8.766  28.786   4.895  1.00  0.00           H  
ATOM   4516 2HB  ALA A 342       8.748  27.304   5.881  1.00  0.00           H  
ATOM   4517 3HB  ALA A 342       7.363  27.694   4.835  1.00  0.00           H  
ATOM   4518  N   VAL A 343       5.410  29.920   5.860  1.00  0.00           N  
ATOM   4519  CA  VAL A 343       4.530  31.040   5.460  1.00  0.00           C  
ATOM   4520  C   VAL A 343       4.630  32.200   6.450  1.00  0.00           C  
ATOM   4521  O   VAL A 343       4.750  33.350   6.040  1.00  0.00           O  
ATOM   4522  CB  VAL A 343       3.065  30.573   5.376  1.00  0.00           C  
ATOM   4523  CG1 VAL A 343       2.537  30.222   6.759  1.00  0.00           C  
ATOM   4524  CG2 VAL A 343       2.212  31.657   4.733  1.00  0.00           C  
ATOM   4525  H   VAL A 343       5.012  28.999   5.978  1.00  0.00           H  
ATOM   4526  HA  VAL A 343       4.841  31.389   4.475  1.00  0.00           H  
ATOM   4527  HB  VAL A 343       3.016  29.666   4.774  1.00  0.00           H  
ATOM   4528 1HG1 VAL A 343       1.500  29.894   6.681  1.00  0.00           H  
ATOM   4529 2HG1 VAL A 343       3.140  29.420   7.186  1.00  0.00           H  
ATOM   4530 3HG1 VAL A 343       2.592  31.100   7.403  1.00  0.00           H  
ATOM   4531 1HG2 VAL A 343       1.178  31.319   4.676  1.00  0.00           H  
ATOM   4532 2HG2 VAL A 343       2.266  32.566   5.332  1.00  0.00           H  
ATOM   4533 3HG2 VAL A 343       2.582  31.862   3.728  1.00  0.00           H  
ATOM   4534  N   ILE A 344       4.660  31.870   7.730  1.00  0.00           N  
ATOM   4535  CA  ILE A 344       4.840  32.860   8.800  1.00  0.00           C  
ATOM   4536  C   ILE A 344       6.310  33.310   8.920  1.00  0.00           C  
ATOM   4537  O   ILE A 344       6.580  34.500   8.870  1.00  0.00           O  
ATOM   4538  CB  ILE A 344       4.365  32.292  10.150  1.00  0.00           C  
ATOM   4539  CG1 ILE A 344       2.874  31.950  10.091  1.00  0.00           C  
ATOM   4540  CG2 ILE A 344       4.643  33.282  11.271  1.00  0.00           C  
ATOM   4541  CD1 ILE A 344       1.989  33.133   9.769  1.00  0.00           C  
ATOM   4542  H   ILE A 344       4.554  30.896   7.974  1.00  0.00           H  
ATOM   4543  HA  ILE A 344       4.241  33.738   8.563  1.00  0.00           H  
ATOM   4544  HB  ILE A 344       4.893  31.363  10.360  1.00  0.00           H  
ATOM   4545 1HG1 ILE A 344       2.707  31.183   9.335  1.00  0.00           H  
ATOM   4546 2HG1 ILE A 344       2.556  31.539  11.049  1.00  0.00           H  
ATOM   4547 1HG2 ILE A 344       4.301  32.866  12.218  1.00  0.00           H  
ATOM   4548 2HG2 ILE A 344       5.713  33.478  11.326  1.00  0.00           H  
ATOM   4549 3HG2 ILE A 344       4.114  34.215  11.072  1.00  0.00           H  
ATOM   4550 1HD1 ILE A 344       0.947  32.812   9.745  1.00  0.00           H  
ATOM   4551 2HD1 ILE A 344       2.114  33.900  10.533  1.00  0.00           H  
ATOM   4552 3HD1 ILE A 344       2.265  33.540   8.797  1.00  0.00           H  
ATOM   4553  N   MET A 345       7.260  32.390   8.910  1.00  0.00           N  
ATOM   4554  CA  MET A 345       8.670  32.710   9.220  1.00  0.00           C  
ATOM   4555  C   MET A 345       9.310  33.590   8.150  1.00  0.00           C  
ATOM   4556  O   MET A 345      10.150  34.410   8.470  1.00  0.00           O  
ATOM   4557  CB  MET A 345       9.478  31.425   9.388  1.00  0.00           C  
ATOM   4558  CG  MET A 345       9.122  30.614  10.626  1.00  0.00           C  
ATOM   4559  SD  MET A 345      10.050  29.071  10.737  1.00  0.00           S  
ATOM   4560  CE  MET A 345      11.688  29.687  11.112  1.00  0.00           C  
ATOM   4561  H   MET A 345       7.010  31.438   8.683  1.00  0.00           H  
ATOM   4562  HA  MET A 345       8.700  33.268  10.156  1.00  0.00           H  
ATOM   4563 1HB  MET A 345       9.331  30.787   8.518  1.00  0.00           H  
ATOM   4564 2HB  MET A 345      10.540  31.667   9.440  1.00  0.00           H  
ATOM   4565 1HG  MET A 345       9.328  31.205  11.518  1.00  0.00           H  
ATOM   4566 2HG  MET A 345       8.059  30.377  10.612  1.00  0.00           H  
ATOM   4567 1HE  MET A 345      12.378  28.849  11.211  1.00  0.00           H  
ATOM   4568 2HE  MET A 345      12.025  30.342  10.307  1.00  0.00           H  
ATOM   4569 3HE  MET A 345      11.661  30.247  12.048  1.00  0.00           H  
ATOM   4570  N   GLU A 346       8.830  33.490   6.920  1.00  0.00           N  
ATOM   4571  CA  GLU A 346       9.290  34.390   5.850  1.00  0.00           C  
ATOM   4572  C   GLU A 346       8.990  35.870   6.110  1.00  0.00           C  
ATOM   4573  O   GLU A 346       9.740  36.740   5.710  1.00  0.00           O  
ATOM   4574  CB  GLU A 346       8.655  33.977   4.520  1.00  0.00           C  
ATOM   4575  CG  GLU A 346       9.160  32.652   3.967  1.00  0.00           C  
ATOM   4576  CD  GLU A 346       8.477  32.253   2.689  1.00  0.00           C  
ATOM   4577  OE1 GLU A 346       7.548  32.921   2.301  1.00  0.00           O  
ATOM   4578  OE2 GLU A 346       8.883  31.280   2.100  1.00  0.00           O  
ATOM   4579  H   GLU A 346       8.137  32.787   6.707  1.00  0.00           H  
ATOM   4580  HA  GLU A 346      10.374  34.304   5.768  1.00  0.00           H  
ATOM   4581 1HB  GLU A 346       7.575  33.898   4.642  1.00  0.00           H  
ATOM   4582 2HB  GLU A 346       8.845  34.747   3.772  1.00  0.00           H  
ATOM   4583 1HG  GLU A 346      10.231  32.732   3.783  1.00  0.00           H  
ATOM   4584 2HG  GLU A 346       9.005  31.875   4.714  1.00  0.00           H  
ATOM   4585  N   GLY A 347       7.870  36.140   6.790  1.00  0.00           N  
ATOM   4586  CA  GLY A 347       7.440  37.520   7.110  1.00  0.00           C  
ATOM   4587  C   GLY A 347       8.150  38.100   8.350  1.00  0.00           C  
ATOM   4588  O   GLY A 347       8.380  39.300   8.420  1.00  0.00           O  
ATOM   4589  H   GLY A 347       7.300  35.364   7.094  1.00  0.00           H  
ATOM   4590 1HA  GLY A 347       7.637  38.170   6.257  1.00  0.00           H  
ATOM   4591 2HA  GLY A 347       6.365  37.535   7.283  1.00  0.00           H  
ATOM   4592  N   PHE A 348       8.610  37.210   9.230  1.00  0.00           N  
ATOM   4593  CA  PHE A 348       9.210  37.550  10.530  1.00  0.00           C  
ATOM   4594  C   PHE A 348      10.550  36.840  10.800  1.00  0.00           C  
ATOM   4595  O   PHE A 348      10.600  35.630  10.980  1.00  0.00           O  
ATOM   4596  CB  PHE A 348       8.229  37.211  11.654  1.00  0.00           C  
ATOM   4597  CG  PHE A 348       6.950  37.996  11.599  1.00  0.00           C  
ATOM   4598  CD1 PHE A 348       6.008  37.746  10.613  1.00  0.00           C  
ATOM   4599  CD2 PHE A 348       6.686  38.987  12.533  1.00  0.00           C  
ATOM   4600  CE1 PHE A 348       4.830  38.468  10.561  1.00  0.00           C  
ATOM   4601  CE2 PHE A 348       5.510  39.709  12.485  1.00  0.00           C  
ATOM   4602  CZ  PHE A 348       4.581  39.449  11.497  1.00  0.00           C  
ATOM   4603  H   PHE A 348       8.530  36.239   8.964  1.00  0.00           H  
ATOM   4604  HA  PHE A 348       9.414  38.621  10.547  1.00  0.00           H  
ATOM   4605 1HB  PHE A 348       7.980  36.152  11.612  1.00  0.00           H  
ATOM   4606 2HB  PHE A 348       8.702  37.398  12.618  1.00  0.00           H  
ATOM   4607  HD1 PHE A 348       6.204  36.969   9.873  1.00  0.00           H  
ATOM   4608  HD2 PHE A 348       7.420  39.192  13.313  1.00  0.00           H  
ATOM   4609  HE1 PHE A 348       4.098  38.261   9.781  1.00  0.00           H  
ATOM   4610  HE2 PHE A 348       5.314  40.484  13.225  1.00  0.00           H  
ATOM   4611  HZ  PHE A 348       3.654  40.019  11.457  1.00  0.00           H  
ATOM   4612  N   TYR A 349      11.630  37.620  10.830  1.00  0.00           N  
ATOM   4613  CA  TYR A 349      12.950  37.180  11.330  1.00  0.00           C  
ATOM   4614  C   TYR A 349      12.760  36.600  12.730  1.00  0.00           C  
ATOM   4615  O   TYR A 349      12.120  37.240  13.560  1.00  0.00           O  
ATOM   4616  CB  TYR A 349      13.957  38.332  11.351  1.00  0.00           C  
ATOM   4617  CG  TYR A 349      15.331  37.934  11.843  1.00  0.00           C  
ATOM   4618  CD1 TYR A 349      16.193  37.243  11.005  1.00  0.00           C  
ATOM   4619  CD2 TYR A 349      15.728  38.260  13.131  1.00  0.00           C  
ATOM   4620  CE1 TYR A 349      17.448  36.879  11.454  1.00  0.00           C  
ATOM   4621  CE2 TYR A 349      16.982  37.896  13.580  1.00  0.00           C  
ATOM   4622  CZ  TYR A 349      17.841  37.208  12.746  1.00  0.00           C  
ATOM   4623  OH  TYR A 349      19.091  36.846  13.193  1.00  0.00           O  
ATOM   4624  H   TYR A 349      11.523  38.564  10.487  1.00  0.00           H  
ATOM   4625  HA  TYR A 349      13.333  36.408  10.662  1.00  0.00           H  
ATOM   4626 1HB  TYR A 349      14.061  38.744  10.346  1.00  0.00           H  
ATOM   4627 2HB  TYR A 349      13.584  39.129  11.994  1.00  0.00           H  
ATOM   4628  HD1 TYR A 349      15.881  36.987   9.992  1.00  0.00           H  
ATOM   4629  HD2 TYR A 349      15.049  38.802  13.790  1.00  0.00           H  
ATOM   4630  HE1 TYR A 349      18.126  36.336  10.795  1.00  0.00           H  
ATOM   4631  HE2 TYR A 349      17.294  38.151  14.593  1.00  0.00           H  
ATOM   4632  HH  TYR A 349      19.205  37.145  14.098  1.00  0.00           H  
ATOM   4633  N   VAL A 350      13.260  35.400  12.940  1.00  0.00           N  
ATOM   4634  CA  VAL A 350      12.940  34.660  14.170  1.00  0.00           C  
ATOM   4635  C   VAL A 350      14.240  34.310  14.860  1.00  0.00           C  
ATOM   4636  O   VAL A 350      15.180  33.820  14.260  1.00  0.00           O  
ATOM   4637  CB  VAL A 350      12.149  33.374  13.865  1.00  0.00           C  
ATOM   4638  CG1 VAL A 350      11.873  32.602  15.146  1.00  0.00           C  
ATOM   4639  CG2 VAL A 350      10.850  33.722  13.154  1.00  0.00           C  
ATOM   4640  H   VAL A 350      13.870  34.976  12.255  1.00  0.00           H  
ATOM   4641  HA  VAL A 350      12.323  35.296  14.806  1.00  0.00           H  
ATOM   4642  HB  VAL A 350      12.753  32.730  13.225  1.00  0.00           H  
ATOM   4643 1HG1 VAL A 350      11.314  31.696  14.911  1.00  0.00           H  
ATOM   4644 2HG1 VAL A 350      12.817  32.332  15.619  1.00  0.00           H  
ATOM   4645 3HG1 VAL A 350      11.290  33.222  15.826  1.00  0.00           H  
ATOM   4646 1HG2 VAL A 350      10.296  32.808  12.941  1.00  0.00           H  
ATOM   4647 2HG2 VAL A 350      10.249  34.370  13.792  1.00  0.00           H  
ATOM   4648 3HG2 VAL A 350      11.073  34.237  12.220  1.00  0.00           H  
ATOM   4649  N   VAL A 351      14.260  34.610  16.140  1.00  0.00           N  
ATOM   4650  CA  VAL A 351      15.410  34.330  17.020  1.00  0.00           C  
ATOM   4651  C   VAL A 351      14.950  33.280  18.050  1.00  0.00           C  
ATOM   4652  O   VAL A 351      13.940  33.430  18.730  1.00  0.00           O  
ATOM   4653  CB  VAL A 351      15.894  35.605  17.735  1.00  0.00           C  
ATOM   4654  CG1 VAL A 351      17.045  35.283  18.677  1.00  0.00           C  
ATOM   4655  CG2 VAL A 351      16.313  36.647  16.709  1.00  0.00           C  
ATOM   4656  H   VAL A 351      13.440  35.054  16.528  1.00  0.00           H  
ATOM   4657  HA  VAL A 351      16.229  33.950  16.408  1.00  0.00           H  
ATOM   4658  HB  VAL A 351      15.081  36.000  18.344  1.00  0.00           H  
ATOM   4659 1HG1 VAL A 351      17.374  36.196  19.174  1.00  0.00           H  
ATOM   4660 2HG1 VAL A 351      16.712  34.564  19.425  1.00  0.00           H  
ATOM   4661 3HG1 VAL A 351      17.873  34.862  18.109  1.00  0.00           H  
ATOM   4662 1HG2 VAL A 351      16.653  37.546  17.221  1.00  0.00           H  
ATOM   4663 2HG2 VAL A 351      17.122  36.250  16.096  1.00  0.00           H  
ATOM   4664 3HG2 VAL A 351      15.463  36.893  16.072  1.00  0.00           H  
ATOM   4665  N   PHE A 352      15.750  32.250  18.170  1.00  0.00           N  
ATOM   4666  CA  PHE A 352      15.440  31.130  19.050  1.00  0.00           C  
ATOM   4667  C   PHE A 352      16.480  31.140  20.160  1.00  0.00           C  
ATOM   4668  O   PHE A 352      17.670  30.890  19.970  1.00  0.00           O  
ATOM   4669  CB  PHE A 352      15.463  29.798  18.299  1.00  0.00           C  
ATOM   4670  CG  PHE A 352      14.403  29.680  17.241  1.00  0.00           C  
ATOM   4671  CD1 PHE A 352      14.481  30.426  16.074  1.00  0.00           C  
ATOM   4672  CD2 PHE A 352      13.325  28.825  17.411  1.00  0.00           C  
ATOM   4673  CE1 PHE A 352      13.506  30.318  15.100  1.00  0.00           C  
ATOM   4674  CE2 PHE A 352      12.349  28.714  16.439  1.00  0.00           C  
ATOM   4675  CZ  PHE A 352      12.441  29.463  15.282  1.00  0.00           C  
ATOM   4676  H   PHE A 352      16.607  32.233  17.636  1.00  0.00           H  
ATOM   4677  HA  PHE A 352      14.436  31.274  19.453  1.00  0.00           H  
ATOM   4678 1HB  PHE A 352      16.434  29.665  17.823  1.00  0.00           H  
ATOM   4679 2HB  PHE A 352      15.331  28.979  19.005  1.00  0.00           H  
ATOM   4680  HD1 PHE A 352      15.325  31.101  15.930  1.00  0.00           H  
ATOM   4681  HD2 PHE A 352      13.253  28.234  18.324  1.00  0.00           H  
ATOM   4682  HE1 PHE A 352      13.580  30.910  14.188  1.00  0.00           H  
ATOM   4683  HE2 PHE A 352      11.508  28.038  16.584  1.00  0.00           H  
ATOM   4684  HZ  PHE A 352      11.671  29.378  14.516  1.00  0.00           H  
ATOM   4685  N   ASP A 353      16.000  31.590  21.310  1.00  0.00           N  
ATOM   4686  CA  ASP A 353      16.860  31.850  22.470  1.00  0.00           C  
ATOM   4687  C   ASP A 353      16.720  30.780  23.550  1.00  0.00           C  
ATOM   4688  O   ASP A 353      15.810  30.820  24.360  1.00  0.00           O  
ATOM   4689  CB  ASP A 353      16.539  33.221  23.071  1.00  0.00           C  
ATOM   4690  CG  ASP A 353      17.444  33.581  24.242  1.00  0.00           C  
ATOM   4691  OD1 ASP A 353      17.844  32.690  24.954  1.00  0.00           O  
ATOM   4692  OD2 ASP A 353      17.727  34.742  24.412  1.00  0.00           O  
ATOM   4693  H   ASP A 353      15.007  31.758  21.386  1.00  0.00           H  
ATOM   4694  HA  ASP A 353      17.899  31.847  22.138  1.00  0.00           H  
ATOM   4695 1HB  ASP A 353      16.641  33.988  22.303  1.00  0.00           H  
ATOM   4696 2HB  ASP A 353      15.504  33.235  23.413  1.00  0.00           H  
ATOM   4697  N   ARG A 354      17.800  30.010  23.700  1.00  0.00           N  
ATOM   4698  CA  ARG A 354      17.890  28.900  24.660  1.00  0.00           C  
ATOM   4699  C   ARG A 354      18.340  29.300  26.080  1.00  0.00           C  
ATOM   4700  O   ARG A 354      17.940  28.680  27.060  1.00  0.00           O  
ATOM   4701  CB  ARG A 354      18.851  27.848  24.128  1.00  0.00           C  
ATOM   4702  CG  ARG A 354      19.061  26.652  25.043  1.00  0.00           C  
ATOM   4703  CD  ARG A 354      17.818  25.853  25.195  1.00  0.00           C  
ATOM   4704  NE  ARG A 354      18.002  24.731  26.103  1.00  0.00           N  
ATOM   4705  CZ  ARG A 354      17.931  24.814  27.446  1.00  0.00           C  
ATOM   4706  NH1 ARG A 354      17.679  25.969  28.020  1.00  0.00           N  
ATOM   4707  NH2 ARG A 354      18.114  23.734  28.185  1.00  0.00           N  
ATOM   4708  H   ARG A 354      18.594  30.216  23.111  1.00  0.00           H  
ATOM   4709  HA  ARG A 354      16.900  28.457  24.770  1.00  0.00           H  
ATOM   4710 1HB  ARG A 354      18.487  27.472  23.173  1.00  0.00           H  
ATOM   4711 2HB  ARG A 354      19.826  28.302  23.950  1.00  0.00           H  
ATOM   4712 1HG  ARG A 354      19.835  26.006  24.626  1.00  0.00           H  
ATOM   4713 2HG  ARG A 354      19.370  26.998  26.030  1.00  0.00           H  
ATOM   4714 1HD  ARG A 354      17.025  26.486  25.592  1.00  0.00           H  
ATOM   4715 2HD  ARG A 354      17.517  25.460  24.225  1.00  0.00           H  
ATOM   4716  HE  ARG A 354      18.198  23.826  25.697  1.00  0.00           H  
ATOM   4717 1HH1 ARG A 354      17.540  26.795  27.455  1.00  0.00           H  
ATOM   4718 2HH1 ARG A 354      17.626  26.031  29.027  1.00  0.00           H  
ATOM   4719 1HH2 ARG A 354      18.307  22.846  27.743  1.00  0.00           H  
ATOM   4720 2HH2 ARG A 354      18.060  23.796  29.191  1.00  0.00           H  
ATOM   4721  N   ALA A 355      18.980  30.460  26.220  1.00  0.00           N  
ATOM   4722  CA  ALA A 355      19.390  30.970  27.560  1.00  0.00           C  
ATOM   4723  C   ALA A 355      18.230  31.420  28.450  1.00  0.00           C  
ATOM   4724  O   ALA A 355      18.210  31.160  29.650  1.00  0.00           O  
ATOM   4725  CB  ALA A 355      20.368  32.125  27.397  1.00  0.00           C  
ATOM   4726  H   ALA A 355      19.193  31.008  25.399  1.00  0.00           H  
ATOM   4727  HA  ALA A 355      19.882  30.158  28.095  1.00  0.00           H  
ATOM   4728 1HB  ALA A 355      20.663  32.493  28.379  1.00  0.00           H  
ATOM   4729 2HB  ALA A 355      21.250  31.781  26.857  1.00  0.00           H  
ATOM   4730 3HB  ALA A 355      19.891  32.928  26.837  1.00  0.00           H  
ATOM   4731  N   ARG A 356      17.270  32.060  27.790  1.00  0.00           N  
ATOM   4732  CA  ARG A 356      16.040  32.610  28.410  1.00  0.00           C  
ATOM   4733  C   ARG A 356      14.720  31.950  27.990  1.00  0.00           C  
ATOM   4734  O   ARG A 356      13.650  32.340  28.450  1.00  0.00           O  
ATOM   4735  CB  ARG A 356      15.938  34.096  28.101  1.00  0.00           C  
ATOM   4736  CG  ARG A 356      17.029  34.955  28.722  1.00  0.00           C  
ATOM   4737  CD  ARG A 356      16.827  36.397  28.428  1.00  0.00           C  
ATOM   4738  NE  ARG A 356      17.010  36.693  27.016  1.00  0.00           N  
ATOM   4739  CZ  ARG A 356      16.620  37.836  26.418  1.00  0.00           C  
ATOM   4740  NH1 ARG A 356      16.030  38.777  27.120  1.00  0.00           N  
ATOM   4741  NH2 ARG A 356      16.832  38.010  25.125  1.00  0.00           N  
ATOM   4742  H   ARG A 356      17.410  32.168  26.796  1.00  0.00           H  
ATOM   4743  HA  ARG A 356      16.106  32.473  29.490  1.00  0.00           H  
ATOM   4744 1HB  ARG A 356      15.974  34.247  27.023  1.00  0.00           H  
ATOM   4745 2HB  ARG A 356      14.979  34.476  28.453  1.00  0.00           H  
ATOM   4746 1HG  ARG A 356      17.025  34.822  29.804  1.00  0.00           H  
ATOM   4747 2HG  ARG A 356      17.999  34.656  28.323  1.00  0.00           H  
ATOM   4748 1HD  ARG A 356      15.815  36.687  28.709  1.00  0.00           H  
ATOM   4749 2HD  ARG A 356      17.545  36.988  28.996  1.00  0.00           H  
ATOM   4750  HE  ARG A 356      17.461  35.992  26.443  1.00  0.00           H  
ATOM   4751 1HH1 ARG A 356      15.868  38.644  28.108  1.00  0.00           H  
ATOM   4752 2HH1 ARG A 356      15.738  39.633  26.671  1.00  0.00           H  
ATOM   4753 1HH2 ARG A 356      17.286  37.286  24.585  1.00  0.00           H  
ATOM   4754 2HH2 ARG A 356      16.541  38.865  24.677  1.00  0.00           H  
ATOM   4755  N   LYS A 357      14.790  30.940  27.130  1.00  0.00           N  
ATOM   4756  CA  LYS A 357      13.620  30.190  26.650  1.00  0.00           C  
ATOM   4757  C   LYS A 357      12.550  31.120  26.080  1.00  0.00           C  
ATOM   4758  O   LYS A 357      11.390  31.140  26.490  1.00  0.00           O  
ATOM   4759  CB  LYS A 357      13.027  29.344  27.778  1.00  0.00           C  
ATOM   4760  CG  LYS A 357      13.976  28.296  28.344  1.00  0.00           C  
ATOM   4761  CD  LYS A 357      13.298  27.460  29.419  1.00  0.00           C  
ATOM   4762  CE  LYS A 357      14.254  26.433  30.008  1.00  0.00           C  
ATOM   4763  NZ  LYS A 357      13.613  25.627  31.082  1.00  0.00           N  
ATOM   4764  H   LYS A 357      15.709  30.685  26.796  1.00  0.00           H  
ATOM   4765  HA  LYS A 357      13.941  29.525  25.847  1.00  0.00           H  
ATOM   4766 1HB  LYS A 357      12.718  29.994  28.597  1.00  0.00           H  
ATOM   4767 2HB  LYS A 357      12.137  28.828  27.416  1.00  0.00           H  
ATOM   4768 1HG  LYS A 357      14.312  27.638  27.542  1.00  0.00           H  
ATOM   4769 2HG  LYS A 357      14.847  28.789  28.775  1.00  0.00           H  
ATOM   4770 1HD  LYS A 357      12.941  28.112  30.217  1.00  0.00           H  
ATOM   4771 2HD  LYS A 357      12.442  26.940  28.989  1.00  0.00           H  
ATOM   4772 1HE  LYS A 357      14.596  25.762  29.222  1.00  0.00           H  
ATOM   4773 2HE  LYS A 357      15.123  26.943  30.424  1.00  0.00           H  
ATOM   4774 1HZ  LYS A 357      14.278  24.960  31.446  1.00  0.00           H  
ATOM   4775 2HZ  LYS A 357      13.308  26.239  31.827  1.00  0.00           H  
ATOM   4776 3HZ  LYS A 357      12.816  25.135  30.704  1.00  0.00           H  
ATOM   4777  N   ARG A 358      12.980  31.770  24.990  1.00  0.00           N  
ATOM   4778  CA  ARG A 358      12.180  32.790  24.280  1.00  0.00           C  
ATOM   4779  C   ARG A 358      12.360  32.690  22.770  1.00  0.00           C  
ATOM   4780  O   ARG A 358      13.460  32.430  22.300  1.00  0.00           O  
ATOM   4781  CB  ARG A 358      12.566  34.191  24.733  1.00  0.00           C  
ATOM   4782  CG  ARG A 358      12.260  34.499  26.190  1.00  0.00           C  
ATOM   4783  CD  ARG A 358      12.671  35.878  26.557  1.00  0.00           C  
ATOM   4784  NE  ARG A 358      12.484  36.140  27.975  1.00  0.00           N  
ATOM   4785  CZ  ARG A 358      11.343  36.600  28.524  1.00  0.00           C  
ATOM   4786  NH1 ARG A 358      10.299  36.844  27.763  1.00  0.00           N  
ATOM   4787  NH2 ARG A 358      11.273  36.807  29.828  1.00  0.00           N  
ATOM   4788  H   ARG A 358      13.902  31.541  24.646  1.00  0.00           H  
ATOM   4789  HA  ARG A 358      11.127  32.629  24.514  1.00  0.00           H  
ATOM   4790 1HB  ARG A 358      13.634  34.340  24.581  1.00  0.00           H  
ATOM   4791 2HB  ARG A 358      12.042  34.927  24.123  1.00  0.00           H  
ATOM   4792 1HG  ARG A 358      11.188  34.402  26.365  1.00  0.00           H  
ATOM   4793 2HG  ARG A 358      12.797  33.799  26.830  1.00  0.00           H  
ATOM   4794 1HD  ARG A 358      13.725  36.018  26.321  1.00  0.00           H  
ATOM   4795 2HD  ARG A 358      12.075  36.597  25.996  1.00  0.00           H  
ATOM   4796  HE  ARG A 358      13.265  35.964  28.593  1.00  0.00           H  
ATOM   4797 1HH1 ARG A 358      10.352  36.687  26.766  1.00  0.00           H  
ATOM   4798 2HH1 ARG A 358       9.444  37.189  28.174  1.00  0.00           H  
ATOM   4799 1HH2 ARG A 358      12.075  36.619  30.413  1.00  0.00           H  
ATOM   4800 2HH2 ARG A 358      10.418  37.152  30.239  1.00  0.00           H  
ATOM   4801  N   ILE A 359      11.290  33.060  22.090  1.00  0.00           N  
ATOM   4802  CA  ILE A 359      11.300  33.270  20.630  1.00  0.00           C  
ATOM   4803  C   ILE A 359      11.230  34.790  20.420  1.00  0.00           C  
ATOM   4804  O   ILE A 359      10.520  35.480  21.130  1.00  0.00           O  
ATOM   4805  CB  ILE A 359      10.123  32.568  19.928  1.00  0.00           C  
ATOM   4806  CG1 ILE A 359      10.131  31.070  20.243  1.00  0.00           C  
ATOM   4807  CG2 ILE A 359      10.185  32.800  18.426  1.00  0.00           C  
ATOM   4808  CD1 ILE A 359      11.386  30.357  19.791  1.00  0.00           C  
ATOM   4809  H   ILE A 359      10.431  33.203  22.602  1.00  0.00           H  
ATOM   4810  HA  ILE A 359      12.222  32.853  20.227  1.00  0.00           H  
ATOM   4811  HB  ILE A 359       9.183  32.965  20.309  1.00  0.00           H  
ATOM   4812 1HG1 ILE A 359      10.023  30.923  21.317  1.00  0.00           H  
ATOM   4813 2HG1 ILE A 359       9.277  30.592  19.761  1.00  0.00           H  
ATOM   4814 1HG2 ILE A 359       9.347  32.296  17.945  1.00  0.00           H  
ATOM   4815 2HG2 ILE A 359      10.132  33.868  18.221  1.00  0.00           H  
ATOM   4816 3HG2 ILE A 359      11.121  32.401  18.034  1.00  0.00           H  
ATOM   4817 1HD1 ILE A 359      11.316  29.300  20.049  1.00  0.00           H  
ATOM   4818 2HD1 ILE A 359      11.495  30.461  18.711  1.00  0.00           H  
ATOM   4819 3HD1 ILE A 359      12.251  30.795  20.288  1.00  0.00           H  
ATOM   4820  N   GLY A 360      12.070  35.290  19.540  1.00  0.00           N  
ATOM   4821  CA  GLY A 360      12.110  36.720  19.210  1.00  0.00           C  
ATOM   4822  C   GLY A 360      11.650  36.900  17.770  1.00  0.00           C  
ATOM   4823  O   GLY A 360      12.070  36.140  16.900  1.00  0.00           O  
ATOM   4824  H   GLY A 360      12.710  34.660  19.077  1.00  0.00           H  
ATOM   4825 1HA  GLY A 360      11.467  37.270  19.898  1.00  0.00           H  
ATOM   4826 2HA  GLY A 360      13.123  37.097  19.347  1.00  0.00           H  
ATOM   4827  N   PHE A 361      10.730  37.840  17.600  1.00  0.00           N  
ATOM   4828  CA  PHE A 361      10.090  38.160  16.300  1.00  0.00           C  
ATOM   4829  C   PHE A 361      10.200  39.650  15.950  1.00  0.00           C  
ATOM   4830  O   PHE A 361       9.980  40.530  16.780  1.00  0.00           O  
ATOM   4831  CB  PHE A 361       8.615  37.756  16.319  1.00  0.00           C  
ATOM   4832  CG  PHE A 361       8.393  36.279  16.478  1.00  0.00           C  
ATOM   4833  CD1 PHE A 361       7.692  35.782  17.568  1.00  0.00           C  
ATOM   4834  CD2 PHE A 361       8.885  35.383  15.541  1.00  0.00           C  
ATOM   4835  CE1 PHE A 361       7.488  34.423  17.716  1.00  0.00           C  
ATOM   4836  CE2 PHE A 361       8.681  34.024  15.686  1.00  0.00           C  
ATOM   4837  CZ  PHE A 361       7.982  33.544  16.775  1.00  0.00           C  
ATOM   4838  H   PHE A 361      10.461  38.361  18.422  1.00  0.00           H  
ATOM   4839  HA  PHE A 361      10.597  37.596  15.516  1.00  0.00           H  
ATOM   4840 1HB  PHE A 361       8.108  38.266  17.137  1.00  0.00           H  
ATOM   4841 2HB  PHE A 361       8.139  38.072  15.391  1.00  0.00           H  
ATOM   4842  HD1 PHE A 361       7.301  36.477  18.311  1.00  0.00           H  
ATOM   4843  HD2 PHE A 361       9.438  35.762  14.681  1.00  0.00           H  
ATOM   4844  HE1 PHE A 361       6.936  34.046  18.576  1.00  0.00           H  
ATOM   4845  HE2 PHE A 361       9.073  33.331  14.942  1.00  0.00           H  
ATOM   4846  HZ  PHE A 361       7.822  32.473  16.892  1.00  0.00           H  
ATOM   4847  N   ALA A 362      10.510  39.890  14.690  1.00  0.00           N  
ATOM   4848  CA  ALA A 362      10.510  41.210  14.060  1.00  0.00           C  
ATOM   4849  C   ALA A 362      10.290  41.070  12.550  1.00  0.00           C  
ATOM   4850  O   ALA A 362      10.790  40.120  11.960  1.00  0.00           O  
ATOM   4851  CB  ALA A 362      11.812  41.942  14.348  1.00  0.00           C  
ATOM   4852  H   ALA A 362      10.763  39.082  14.139  1.00  0.00           H  
ATOM   4853  HA  ALA A 362       9.684  41.785  14.479  1.00  0.00           H  
ATOM   4854 1HB  ALA A 362      11.792  42.922  13.871  1.00  0.00           H  
ATOM   4855 2HB  ALA A 362      11.930  42.066  15.425  1.00  0.00           H  
ATOM   4856 3HB  ALA A 362      12.648  41.365  13.956  1.00  0.00           H  
ATOM   4857  N   VAL A 363       9.640  42.050  11.910  1.00  0.00           N  
ATOM   4858  CA  VAL A 363       9.370  42.000  10.460  1.00  0.00           C  
ATOM   4859  C   VAL A 363      10.680  41.980   9.680  1.00  0.00           C  
ATOM   4860  O   VAL A 363      11.620  42.690  10.030  1.00  0.00           O  
ATOM   4861  CB  VAL A 363       8.531  43.214  10.018  1.00  0.00           C  
ATOM   4862  CG1 VAL A 363       8.398  43.245   8.502  1.00  0.00           C  
ATOM   4863  CG2 VAL A 363       7.162  43.165  10.679  1.00  0.00           C  
ATOM   4864  H   VAL A 363       9.325  42.849  12.442  1.00  0.00           H  
ATOM   4865  HA  VAL A 363       8.805  41.092  10.244  1.00  0.00           H  
ATOM   4866  HB  VAL A 363       9.046  44.127  10.314  1.00  0.00           H  
ATOM   4867 1HG1 VAL A 363       7.802  44.109   8.207  1.00  0.00           H  
ATOM   4868 2HG1 VAL A 363       9.387  43.316   8.051  1.00  0.00           H  
ATOM   4869 3HG1 VAL A 363       7.907  42.334   8.161  1.00  0.00           H  
ATOM   4870 1HG2 VAL A 363       6.575  44.027  10.362  1.00  0.00           H  
ATOM   4871 2HG2 VAL A 363       6.649  42.249  10.387  1.00  0.00           H  
ATOM   4872 3HG2 VAL A 363       7.280  43.186  11.762  1.00  0.00           H  
ATOM   4873  N   SER A 364      10.720  41.150   8.630  1.00  0.00           N  
ATOM   4874  CA  SER A 364      11.890  41.090   7.740  1.00  0.00           C  
ATOM   4875  C   SER A 364      12.090  42.420   7.000  1.00  0.00           C  
ATOM   4876  O   SER A 364      11.130  43.130   6.680  1.00  0.00           O  
ATOM   4877  CB  SER A 364      11.729  39.963   6.738  1.00  0.00           C  
ATOM   4878  OG  SER A 364      12.792  39.946   5.827  1.00  0.00           O  
ATOM   4879  H   SER A 364       9.929  40.550   8.444  1.00  0.00           H  
ATOM   4880  HA  SER A 364      12.776  40.897   8.346  1.00  0.00           H  
ATOM   4881 1HB  SER A 364      11.683  39.011   7.266  1.00  0.00           H  
ATOM   4882 2HB  SER A 364      10.789  40.085   6.202  1.00  0.00           H  
ATOM   4883  HG  SER A 364      12.596  40.625   5.177  1.00  0.00           H  
ATOM   4884  N   ALA A 365      13.350  42.740   6.760  1.00  0.00           N  
ATOM   4885  CA  ALA A 365      13.740  43.940   5.990  1.00  0.00           C  
ATOM   4886  C   ALA A 365      13.420  43.780   4.490  1.00  0.00           C  
ATOM   4887  O   ALA A 365      12.960  44.790   3.920  1.00  0.00           O  
ATOM   4888  CB  ALA A 365      15.221  44.233   6.183  1.00  0.00           C  
ATOM   4889  H   ALA A 365      14.071  42.132   7.122  1.00  0.00           H  
ATOM   4890  HA  ALA A 365      13.161  44.785   6.363  1.00  0.00           H  
ATOM   4891 1HB  ALA A 365      15.494  45.119   5.611  1.00  0.00           H  
ATOM   4892 2HB  ALA A 365      15.422  44.408   7.240  1.00  0.00           H  
ATOM   4893 3HB  ALA A 365      15.807  43.383   5.838  1.00  0.00           H  
TER                                                                             
