# Supplementary material for: A new benchmark illustrates that integration of geometric constraints inferred from enzyme reaction chemistry can increase enzyme active site modeling accuracy
Source: PLoS One. 2019 Apr 4;14(4):e0214126. doi: 10.1371/journal.pone.0214126 (PMC6448891; doi:10.1371/journal.pone.0214126)
Supplement: S1 Files — (GZ) [file pone.0214126.s008.gz › benchmark-lite/templates/3veu/2ewy.pdb]

HEADER    HYDROLASE                               07-NOV-05   2EWY              
TITLE     CRYSTAL STRUCTURE OF HUMAN BACE2 IN COMPLEX WITH A HYDROXYETHYLENAMINE
TITLE    2 TRANSITION-STATE INHIBITOR                                           
COMPND    MOL_ID: 1;                                                            
COMPND   2 MOLECULE: BETA-SECRETASE 2;                                          
COMPND   3 CHAIN: A, B, C, D;                                                   
COMPND   4 SYNONYM: BETA-SITE APP-CLEAVING ENZYME 2, ASPARTYL PROTEASE 1, ASP 1,
COMPND   5 ASP1, MEMBRANE-ASSOCIATED ASPARTIC PROTEASE 1, MEMAPSIN-1, DOWN      
COMPND   6 REGION ASPARTIC PROTEASE;                                            
COMPND   7 EC: 3.4.23.45;                                                       
COMPND   8 ENGINEERED: YES                                                      
SOURCE    MOL_ID: 1;                                                            
SOURCE   2 ORGANISM_SCIENTIFIC: HOMO SAPIENS;                                   
SOURCE   3 ORGANISM_COMMON: HUMAN;                                              
SOURCE   4 ORGANISM_TAXID: 9606;                                                
SOURCE   5 GENE: BACE2, ASP21;                                                  
SOURCE   6 EXPRESSION_SYSTEM: ESCHERICHIA COLI;                                 
SOURCE   7 EXPRESSION_SYSTEM_TAXID: 562                                         
KEYWDS    BACE2, ASPARTIC PROTEASE, HYDROLASE                                   
EXPDTA    X-RAY DIFFRACTION                                                     
AUTHOR    N.OSTERMANN                                                           
REVDAT   3   13-JUL-11 2EWY    1       VERSN                                    
REVDAT   2   24-FEB-09 2EWY    1       VERSN                                    
REVDAT   1   07-NOV-06 2EWY    0                                                
JRNL        AUTH   N.OSTERMANN,J.EDER,U.EIDHOFF,F.ZINK,U.HASSIEPEN,             
JRNL        AUTH 2 S.WORPENBERG,J.MAIBAUM,O.SIMIC,U.HOMMEL,B.GERHARTZ           
JRNL        TITL   CRYSTAL STRUCTURE OF HUMAN BACE2 IN COMPLEX WITH A           
JRNL        TITL 2 HYDROXYETHYLAMINE TRANSITION STATE INHIBITOR                 
JRNL        REF    J.MOL.BIOL.                   V. 355   249 2006              
JRNL        REFN                   ISSN 0022-2836                               
JRNL        PMID   16305800                                                     
JRNL        DOI    10.1016/J.JMB.2005.10.027                                    
REMARK   2                                                                      
REMARK   2 RESOLUTION.    3.10 ANGSTROMS.                                       
REMARK   3                                                                      
REMARK   3 REFINEMENT.                                                          
REMARK   3   PROGRAM     : CNX 2000.1                                           
REMARK   3   AUTHORS     : BRUNGER,ADAMS,CLORE,DELANO,GROS,GROSSE-              
REMARK   3               : KUNSTLEVE,JIANG,KUSZEWSKI,NILGES,PANNU,              
REMARK   3               : READ,RICE,SIMONSON,WARREN,MOLECULAR                  
REMARK   3               : SIMULATIONS (BADGER,BERARD,KUMAR,SZALMA,             
REMARK   3               : YIP,DZAKULA)                                         
REMARK   3                                                                      
REMARK   3  DATA USED IN REFINEMENT.                                            
REMARK   3   RESOLUTION RANGE HIGH (ANGSTROMS) : 3.10                           
REMARK   3   RESOLUTION RANGE LOW  (ANGSTROMS) : 24.92                          
REMARK   3   DATA CUTOFF            (SIGMA(F)) : 0.000                          
REMARK   3   DATA CUTOFF HIGH         (ABS(F)) : 3297744.170                    
REMARK   3   DATA CUTOFF LOW          (ABS(F)) : 0.0000                         
REMARK   3   COMPLETENESS (WORKING+TEST)   (%) : 99.0                           
REMARK   3   NUMBER OF REFLECTIONS             : 38029                          
REMARK   3                                                                      
REMARK   3  FIT TO DATA USED IN REFINEMENT.                                     
REMARK   3   CROSS-VALIDATION METHOD          : THROUGHOUT                      
REMARK   3   FREE R VALUE TEST SET SELECTION  : RANDOM                          
REMARK   3   R VALUE     (WORKING + TEST SET) : NULL                            
REMARK   3   R VALUE            (WORKING SET) : 0.227                           
REMARK   3   FREE R VALUE                     : 0.247                           
REMARK   3   FREE R VALUE TEST SET SIZE   (%) : 10.000                          
REMARK   3   FREE R VALUE TEST SET COUNT      : 3795                            
REMARK   3   ESTIMATED ERROR OF FREE R VALUE  : 0.004                           
REMARK   3                                                                      
REMARK   3  FIT/AGREEMENT OF MODEL WITH ALL DATA.                               
REMARK   3   R VALUE     (WORKING + TEST SET, NO CUTOFF) : NULL                 
REMARK   3   R VALUE            (WORKING SET, NO CUTOFF) : NULL                 
REMARK   3   FREE R VALUE                    (NO CUTOFF) : NULL                 
REMARK   3   FREE R VALUE TEST SET SIZE   (%, NO CUTOFF) : NULL                 
REMARK   3   FREE R VALUE TEST SET COUNT     (NO CUTOFF) : NULL                 
REMARK   3   ESTIMATED ERROR OF FREE R VALUE (NO CUTOFF) : NULL                 
REMARK   3   TOTAL NUMBER OF REFLECTIONS     (NO CUTOFF) : 39813                
REMARK   3                                                                      
REMARK   3  FIT IN THE HIGHEST RESOLUTION BIN.                                  
REMARK   3   TOTAL NUMBER OF BINS USED           : 6                            
REMARK   3   BIN RESOLUTION RANGE HIGH       (A) : 3.10                         
REMARK   3   BIN RESOLUTION RANGE LOW        (A) : 3.29                         
REMARK   3   BIN COMPLETENESS (WORKING+TEST) (%) : 99.20                        
REMARK   3   REFLECTIONS IN BIN    (WORKING SET) : 5735                         
REMARK   3   BIN R VALUE           (WORKING SET) : 0.3260                       
REMARK   3   BIN FREE R VALUE                    : 0.3400                       
REMARK   3   BIN FREE R VALUE TEST SET SIZE  (%) : 9.60                         
REMARK   3   BIN FREE R VALUE TEST SET COUNT     : 612                          
REMARK   3   ESTIMATED ERROR OF BIN FREE R VALUE : 0.014                        
REMARK   3                                                                      
REMARK   3  NUMBER OF NON-HYDROGEN ATOMS USED IN REFINEMENT.                    
REMARK   3   PROTEIN ATOMS            : 11572                                   
REMARK   3   NUCLEIC ACID ATOMS       : 0                                       
REMARK   3   HETEROGEN ATOMS          : 152                                     
REMARK   3   SOLVENT ATOMS            : 134                                     
REMARK   3                                                                      
REMARK   3  B VALUES.                                                           
REMARK   3   FROM WILSON PLOT           (A**2) : 64.20                          
REMARK   3   MEAN B VALUE      (OVERALL, A**2) : 27.80                          
REMARK   3   OVERALL ANISOTROPIC B VALUE.                                       
REMARK   3    B11 (A**2) : -8.07000                                             
REMARK   3    B22 (A**2) : -8.07000                                             
REMARK   3    B33 (A**2) : 16.14000                                             
REMARK   3    B12 (A**2) : -4.66000                                             
REMARK   3    B13 (A**2) : 0.00000                                              
REMARK   3    B23 (A**2) : 0.00000                                              
REMARK   3                                                                      
REMARK   3  ESTIMATED COORDINATE ERROR.                                         
REMARK   3   ESD FROM LUZZATI PLOT        (A) : 0.39                            
REMARK   3   ESD FROM SIGMAA              (A) : 0.34                            
REMARK   3   LOW RESOLUTION CUTOFF        (A) : 25.00                           
REMARK   3                                                                      
REMARK   3  CROSS-VALIDATED ESTIMATED COORDINATE ERROR.                         
REMARK   3   ESD FROM C-V LUZZATI PLOT    (A) : 0.43                            
REMARK   3   ESD FROM C-V SIGMAA          (A) : 0.38                            
REMARK   3                                                                      
REMARK   3  RMS DEVIATIONS FROM IDEAL VALUES.                                   
REMARK   3   BOND LENGTHS                 (A) : 0.008                           
REMARK   3   BOND ANGLES            (DEGREES) : 1.50                            
REMARK   3   DIHEDRAL ANGLES        (DEGREES) : 25.30                           
REMARK   3   IMPROPER ANGLES        (DEGREES) : 0.84                            
REMARK   3                                                                      
REMARK   3  ISOTROPIC THERMAL MODEL : GROUP                                     
REMARK   3                                                                      
REMARK   3  ISOTROPIC THERMAL FACTOR RESTRAINTS.    RMS    SIGMA                
REMARK   3   MAIN-CHAIN BOND              (A**2) : NULL  ; NULL                 
REMARK   3   MAIN-CHAIN ANGLE             (A**2) : NULL  ; NULL                 
REMARK   3   SIDE-CHAIN BOND              (A**2) : NULL  ; NULL                 
REMARK   3   SIDE-CHAIN ANGLE             (A**2) : NULL  ; NULL                 
REMARK   3                                                                      
REMARK   3  BULK SOLVENT MODELING.                                              
REMARK   3   METHOD USED : FLAT MODEL                                           
REMARK   3   KSOL        : 0.20                                                 
REMARK   3   BSOL        : 10.00                                                
REMARK   3                                                                      
REMARK   3  NCS MODEL : NULL                                                    
REMARK   3                                                                      
REMARK   3  PARAMETER FILE  1  : PROTEIN_REP.PARAM                              
REMARK   3  PARAMETER FILE  2  : CIS_PEPTIDE.PARAM                              
REMARK   3  PARAMETER FILE  3  : INH.PAR                                        
REMARK   3  PARAMETER FILE  4  : WATER_REP.PARAM                                
REMARK   3  TOPOLOGY FILE  1   : PROTEIN.TOP                                    
REMARK   3  TOPOLOGY FILE  2   : NULL                                           
REMARK   3  TOPOLOGY FILE  3   : INH.TOP                                        
REMARK   3  TOPOLOGY FILE  4   : WATER.TOP                                      
REMARK   3                                                                      
REMARK   3  OTHER REFINEMENT REMARKS: NULL                                      
REMARK   4                                                                      
REMARK   4 2EWY COMPLIES WITH FORMAT V. 3.30, 13-JUL-11                         
REMARK 100                                                                      
REMARK 100 THIS ENTRY HAS BEEN PROCESSED BY RCSB ON 06-JAN-06.                  
REMARK 100 THE RCSB ID CODE IS RCSB035194.                                      
REMARK 200                                                                      
REMARK 200 EXPERIMENTAL DETAILS                                                 
REMARK 200  EXPERIMENT TYPE                : X-RAY DIFFRACTION                  
REMARK 200  DATE OF DATA COLLECTION        : 25-SEP-03                          
REMARK 200  TEMPERATURE           (KELVIN) : 100                                
REMARK 200  PH                             : 6.8                                
REMARK 200  NUMBER OF CRYSTALS USED        : 1                                  
REMARK 200                                                                      
REMARK 200  SYNCHROTRON              (Y/N) : Y                                  
REMARK 200  RADIATION SOURCE               : SLS                                
REMARK 200  BEAMLINE                       : X06SA                              
REMARK 200  X-RAY GENERATOR MODEL          : NULL                               
REMARK 200  MONOCHROMATIC OR LAUE    (M/L) : M                                  
REMARK 200  WAVELENGTH OR RANGE        (A) : 0.97935                            
REMARK 200  MONOCHROMATOR                  : NULL                               
REMARK 200  OPTICS                         : NULL                               
REMARK 200                                                                      
REMARK 200  DETECTOR TYPE                  : CCD                                
REMARK 200  DETECTOR MANUFACTURER          : MARRESEARCH                        
REMARK 200  INTENSITY-INTEGRATION SOFTWARE : DENZO                              
REMARK 200  DATA SCALING SOFTWARE          : SCALEPACK                          
REMARK 200                                                                      
REMARK 200  NUMBER OF UNIQUE REFLECTIONS   : 39813                              
REMARK 200  RESOLUTION RANGE HIGH      (A) : 3.050                              
REMARK 200  RESOLUTION RANGE LOW       (A) : 25.500                             
REMARK 200  REJECTION CRITERIA  (SIGMA(I)) : 2.000                              
REMARK 200                                                                      
REMARK 200 OVERALL.                                                             
REMARK 200  COMPLETENESS FOR RANGE     (%) : 99.0                               
REMARK 200  DATA REDUNDANCY                : NULL                               
REMARK 200  R MERGE                    (I) : NULL                               
REMARK 200  R SYM                      (I) : NULL                               
REMARK 200  <I/SIGMA(I)> FOR THE DATA SET  : NULL                               
REMARK 200                                                                      
REMARK 200 IN THE HIGHEST RESOLUTION SHELL.                                     
REMARK 200  HIGHEST RESOLUTION SHELL, RANGE HIGH (A) : 3.05                     
REMARK 200  HIGHEST RESOLUTION SHELL, RANGE LOW  (A) : 3.16                     
REMARK 200  COMPLETENESS FOR SHELL     (%) : 98.9                               
REMARK 200  DATA REDUNDANCY IN SHELL       : NULL                               
REMARK 200  R MERGE FOR SHELL          (I) : NULL                               
REMARK 200  R SYM FOR SHELL            (I) : NULL                               
REMARK 200  <I/SIGMA(I)> FOR SHELL         : NULL                               
REMARK 200                                                                      
REMARK 200 DIFFRACTION PROTOCOL: SINGLE WAVELENGTH                              
REMARK 200 METHOD USED TO DETERMINE THE STRUCTURE: MOLECULAR REPLACEMENT        
REMARK 200 SOFTWARE USED: MOLREP                                                
REMARK 200 STARTING MODEL: 1FKN                                                 
REMARK 200                                                                      
REMARK 200 REMARK: NULL                                                         
REMARK 280                                                                      
REMARK 280 CRYSTAL                                                              
REMARK 280 SOLVENT CONTENT, VS   (%): 62.41                                     
REMARK 280 MATTHEWS COEFFICIENT, VM (ANGSTROMS**3/DA): 3.27                     
REMARK 280                                                                      
REMARK 280 CRYSTALLIZATION CONDITIONS: 16% PEG 8000, 0.1M CALCIUM CHLORIDE,     
REMARK 280  5% GLYCEROL, PH 6.8, VAPOR DIFFUSION, HANGING DROP, TEMPERATURE     
REMARK 280  298K                                                                
REMARK 290                                                                      
REMARK 290 CRYSTALLOGRAPHIC SYMMETRY                                            
REMARK 290 SYMMETRY OPERATORS FOR SPACE GROUP: H 3                              
REMARK 290                                                                      
REMARK 290      SYMOP   SYMMETRY                                                
REMARK 290     NNNMMM   OPERATOR                                                
REMARK 290       1555   X,Y,Z                                                   
REMARK 290       2555   -Y,X-Y,Z                                                
REMARK 290       3555   -X+Y,-X,Z                                               
REMARK 290       4555   X+2/3,Y+1/3,Z+1/3                                       
REMARK 290       5555   -Y+2/3,X-Y+1/3,Z+1/3                                    
REMARK 290       6555   -X+Y+2/3,-X+1/3,Z+1/3                                   
REMARK 290       7555   X+1/3,Y+2/3,Z+2/3                                       
REMARK 290       8555   -Y+1/3,X-Y+2/3,Z+2/3                                    
REMARK 290       9555   -X+Y+1/3,-X+2/3,Z+2/3                                   
REMARK 290                                                                      
REMARK 290     WHERE NNN -> OPERATOR NUMBER                                     
REMARK 290           MMM -> TRANSLATION VECTOR                                  
REMARK 290                                                                      
REMARK 290 CRYSTALLOGRAPHIC SYMMETRY TRANSFORMATIONS                            
REMARK 290 THE FOLLOWING TRANSFORMATIONS OPERATE ON THE ATOM/HETATM             
REMARK 290 RECORDS IN THIS ENTRY TO PRODUCE CRYSTALLOGRAPHICALLY                
REMARK 290 RELATED MOLECULES.                                                   
REMARK 290   SMTRY1   1  1.000000  0.000000  0.000000        0.00000            
REMARK 290   SMTRY2   1  0.000000  1.000000  0.000000        0.00000            
REMARK 290   SMTRY3   1  0.000000  0.000000  1.000000        0.00000            
REMARK 290   SMTRY1   2 -0.500000 -0.866025  0.000000        0.00000            
REMARK 290   SMTRY2   2  0.866025 -0.500000  0.000000        0.00000            
REMARK 290   SMTRY3   2  0.000000  0.000000  1.000000        0.00000            
REMARK 290   SMTRY1   3 -0.500000  0.866025  0.000000        0.00000            
REMARK 290   SMTRY2   3 -0.866025 -0.500000  0.000000        0.00000            
REMARK 290   SMTRY3   3  0.000000  0.000000  1.000000        0.00000            
REMARK 290   SMTRY1   4  1.000000  0.000000  0.000000      114.20350            
REMARK 290   SMTRY2   4  0.000000  1.000000  0.000000       65.93542            
REMARK 290   SMTRY3   4  0.000000  0.000000  1.000000       36.32133            
REMARK 290   SMTRY1   5 -0.500000 -0.866025  0.000000      114.20350            
REMARK 290   SMTRY2   5  0.866025 -0.500000  0.000000       65.93542            
REMARK 290   SMTRY3   5  0.000000  0.000000  1.000000       36.32133            
REMARK 290   SMTRY1   6 -0.500000  0.866025  0.000000      114.20350            
REMARK 290   SMTRY2   6 -0.866025 -0.500000  0.000000       65.93542            
REMARK 290   SMTRY3   6  0.000000  0.000000  1.000000       36.32133            
REMARK 290   SMTRY1   7  1.000000  0.000000  0.000000        0.00000            
REMARK 290   SMTRY2   7  0.000000  1.000000  0.000000      131.87084            
REMARK 290   SMTRY3   7  0.000000  0.000000  1.000000       72.64267            
REMARK 290   SMTRY1   8 -0.500000 -0.866025  0.000000        0.00000            
REMARK 290   SMTRY2   8  0.866025 -0.500000  0.000000      131.87084            
REMARK 290   SMTRY3   8  0.000000  0.000000  1.000000       72.64267            
REMARK 290   SMTRY1   9 -0.500000  0.866025  0.000000        0.00000            
REMARK 290   SMTRY2   9 -0.866025 -0.500000  0.000000      131.87084            
REMARK 290   SMTRY3   9  0.000000  0.000000  1.000000       72.64267            
REMARK 290                                                                      
REMARK 290 REMARK: NULL                                                         
REMARK 300                                                                      
REMARK 300 BIOMOLECULE: 1, 2, 3, 4, 5, 6                                        
REMARK 300 SEE REMARK 350 FOR THE AUTHOR PROVIDED AND/OR PROGRAM                
REMARK 300 GENERATED ASSEMBLY INFORMATION FOR THE STRUCTURE IN                  
REMARK 300 THIS ENTRY. THE REMARK MAY ALSO PROVIDE INFORMATION ON               
REMARK 300 BURIED SURFACE AREA.                                                 
REMARK 300 REMARK: THE BIOLOGICAL ASSEMBLY IS A MONOMER.                        
REMARK 350                                                                      
REMARK 350 COORDINATES FOR A COMPLETE MULTIMER REPRESENTING THE KNOWN           
REMARK 350 BIOLOGICALLY SIGNIFICANT OLIGOMERIZATION STATE OF THE                
REMARK 350 MOLECULE CAN BE GENERATED BY APPLYING BIOMT TRANSFORMATIONS          
REMARK 350 GIVEN BELOW.  BOTH NON-CRYSTALLOGRAPHIC AND                          
REMARK 350 CRYSTALLOGRAPHIC OPERATIONS ARE GIVEN.                               
REMARK 350                                                                      
REMARK 350 BIOMOLECULE: 1                                                       
REMARK 350 AUTHOR DETERMINED BIOLOGICAL UNIT: MONOMERIC                         
REMARK 350 SOFTWARE DETERMINED QUATERNARY STRUCTURE: MONOMERIC                  
REMARK 350 SOFTWARE USED: PQS                                                   
REMARK 350 APPLY THE FOLLOWING TO CHAINS: A                                     
REMARK 350   BIOMT1   1  1.000000  0.000000  0.000000        0.00000            
REMARK 350   BIOMT2   1  0.000000  1.000000  0.000000        0.00000            
REMARK 350   BIOMT3   1  0.000000  0.000000  1.000000        0.00000            
REMARK 350                                                                      
REMARK 350 BIOMOLECULE: 2                                                       
REMARK 350 AUTHOR DETERMINED BIOLOGICAL UNIT: MONOMERIC                         
REMARK 350 SOFTWARE DETERMINED QUATERNARY STRUCTURE: MONOMERIC                  
REMARK 350 SOFTWARE USED: PQS                                                   
REMARK 350 APPLY THE FOLLOWING TO CHAINS: B                                     
REMARK 350   BIOMT1   1  1.000000  0.000000  0.000000        0.00000            
REMARK 350   BIOMT2   1  0.000000  1.000000  0.000000        0.00000            
REMARK 350   BIOMT3   1  0.000000  0.000000  1.000000        0.00000            
REMARK 350                                                                      
REMARK 350 BIOMOLECULE: 3                                                       
REMARK 350 AUTHOR DETERMINED BIOLOGICAL UNIT: MONOMERIC                         
REMARK 350 SOFTWARE DETERMINED QUATERNARY STRUCTURE: MONOMERIC                  
REMARK 350 SOFTWARE USED: PQS                                                   
REMARK 350 APPLY THE FOLLOWING TO CHAINS: C                                     
REMARK 350   BIOMT1   1  1.000000  0.000000  0.000000        0.00000            
REMARK 350   BIOMT2   1  0.000000  1.000000  0.000000        0.00000            
REMARK 350   BIOMT3   1  0.000000  0.000000  1.000000        0.00000            
REMARK 350                                                                      
REMARK 350 BIOMOLECULE: 4                                                       
REMARK 350 AUTHOR DETERMINED BIOLOGICAL UNIT: MONOMERIC                         
REMARK 350 SOFTWARE DETERMINED QUATERNARY STRUCTURE: MONOMERIC                  
REMARK 350 SOFTWARE USED: PQS                                                   
REMARK 350 APPLY THE FOLLOWING TO CHAINS: D                                     
REMARK 350   BIOMT1   1  1.000000  0.000000  0.000000        0.00000            
REMARK 350   BIOMT2   1  0.000000  1.000000  0.000000        0.00000            
REMARK 350   BIOMT3   1  0.000000  0.000000  1.000000        0.00000            
REMARK 350                                                                      
REMARK 350 BIOMOLECULE: 5                                                       
REMARK 350 SOFTWARE DETERMINED QUATERNARY STRUCTURE: DIMERIC                    
REMARK 350 SOFTWARE USED: PISA                                                  
REMARK 350 TOTAL BURIED SURFACE AREA: 4900 ANGSTROM**2                          
REMARK 350 SURFACE AREA OF THE COMPLEX: 29080 ANGSTROM**2                       
REMARK 350 CHANGE IN SOLVENT FREE ENERGY: -34.0 KCAL/MOL                        
REMARK 350 APPLY THE FOLLOWING TO CHAINS: A, B                                  
REMARK 350   BIOMT1   1  1.000000  0.000000  0.000000        0.00000            
REMARK 350   BIOMT2   1  0.000000  1.000000  0.000000        0.00000            
REMARK 350   BIOMT3   1  0.000000  0.000000  1.000000        0.00000            
REMARK 350                                                                      
REMARK 350 BIOMOLECULE: 6                                                       
REMARK 350 SOFTWARE DETERMINED QUATERNARY STRUCTURE: DIMERIC                    
REMARK 350 SOFTWARE USED: PISA                                                  
REMARK 350 TOTAL BURIED SURFACE AREA: 4900 ANGSTROM**2                          
REMARK 350 SURFACE AREA OF THE COMPLEX: 29080 ANGSTROM**2                       
REMARK 350 CHANGE IN SOLVENT FREE ENERGY: -34.0 KCAL/MOL                        
REMARK 350 APPLY THE FOLLOWING TO CHAINS: C, D                                  
REMARK 350   BIOMT1   1  1.000000  0.000000  0.000000        0.00000            
REMARK 350   BIOMT2   1  0.000000  1.000000  0.000000        0.00000            
REMARK 350   BIOMT3   1  0.000000  0.000000  1.000000        0.00000            
REMARK 465                                                                      
REMARK 465 MISSING RESIDUES                                                     
REMARK 465 THE FOLLOWING RESIDUES WERE NOT LOCATED IN THE                       
REMARK 465 EXPERIMENT. (M=MODEL NUMBER; RES=RESIDUE NAME; C=CHAIN               
REMARK 465 IDENTIFIER; SSSEQ=SEQUENCE NUMBER; I=INSERTION CODE.)                
REMARK 465                                                                      
REMARK 465   M RES C SSSEQI                                                     
REMARK 465     GLY A   174                                                      
REMARK 465     LEU A   175                                                      
REMARK 465     PRO A   176                                                      
REMARK 465     VAL A   177                                                      
REMARK 465     ALA A   178                                                      
REMARK 465     GLY A   179                                                      
REMARK 465     SER A   180                                                      
REMARK 465     GLY A   181                                                      
REMARK 465     THR A   182                                                      
REMARK 465     GLY B   174                                                      
REMARK 465     LEU B   175                                                      
REMARK 465     PRO B   176                                                      
REMARK 465     VAL B   177                                                      
REMARK 465     ALA B   178                                                      
REMARK 465     GLY B   179                                                      
REMARK 465     SER B   180                                                      
REMARK 465     GLY B   181                                                      
REMARK 465     THR B   182                                                      
REMARK 465     GLY C   174                                                      
REMARK 465     LEU C   175                                                      
REMARK 465     PRO C   176                                                      
REMARK 465     VAL C   177                                                      
REMARK 465     ALA C   178                                                      
REMARK 465     GLY C   179                                                      
REMARK 465     SER C   180                                                      
REMARK 465     GLY C   181                                                      
REMARK 465     THR C   182                                                      
REMARK 465     GLY D   174                                                      
REMARK 465     LEU D   175                                                      
REMARK 465     PRO D   176                                                      
REMARK 465     VAL D   177                                                      
REMARK 465     ALA D   178                                                      
REMARK 465     GLY D   179                                                      
REMARK 465     SER D   180                                                      
REMARK 465     GLY D   181                                                      
REMARK 465     THR D   182                                                      
REMARK 500                                                                      
REMARK 500 GEOMETRY AND STEREOCHEMISTRY                                         
REMARK 500 SUBTOPIC: CLOSE CONTACTS                                             
REMARK 500                                                                      
REMARK 500 THE FOLLOWING ATOMS THAT ARE RELATED BY CRYSTALLOGRAPHIC             
REMARK 500 SYMMETRY ARE IN CLOSE CONTACT.  AN ATOM LOCATED WITHIN 0.15          
REMARK 500 ANGSTROMS OF A SYMMETRY RELATED ATOM IS ASSUMED TO BE ON A           
REMARK 500 SPECIAL POSITION AND IS, THEREFORE, LISTED IN REMARK 375             
REMARK 500 INSTEAD OF REMARK 500.  ATOMS WITH NON-BLANK ALTERNATE               
REMARK 500 LOCATION INDICATORS ARE NOT INCLUDED IN THE CALCULATIONS.            
REMARK 500                                                                      
REMARK 500 DISTANCE CUTOFF:                                                     
REMARK 500 2.2 ANGSTROMS FOR CONTACTS NOT INVOLVING HYDROGEN ATOMS              
REMARK 500 1.6 ANGSTROMS FOR CONTACTS INVOLVING HYDROGEN ATOMS                  
REMARK 500                                                                      
REMARK 500  ATM1  RES C  SSEQI   ATM2  RES C  SSEQI  SSYMOP   DISTANCE          
REMARK 500   N    LYS A    42     NH1  ARG C    77     9654     1.96            
REMARK 500   O    SER B   110     CE   LYS D   105     9654     2.10            
REMARK 500                                                                      
REMARK 500 REMARK: NULL                                                         
REMARK 500                                                                      
REMARK 500 GEOMETRY AND STEREOCHEMISTRY                                         
REMARK 500 SUBTOPIC: TORSION ANGLES                                             
REMARK 500                                                                      
REMARK 500 TORSION ANGLES OUTSIDE THE EXPECTED RAMACHANDRAN REGIONS:            
REMARK 500 (M=MODEL NUMBER; RES=RESIDUE NAME; C=CHAIN IDENTIFIER;               
REMARK 500 SSEQ=SEQUENCE NUMBER; I=INSERTION CODE).                             
REMARK 500                                                                      
REMARK 500 STANDARD TABLE:                                                      
REMARK 500 FORMAT:(10X,I3,1X,A3,1X,A1,I4,A1,4X,F7.2,3X,F7.2)                    
REMARK 500                                                                      
REMARK 500 EXPECTED VALUES: GJ KLEYWEGT AND TA JONES (1996). PHI/PSI-           
REMARK 500 CHOLOGY: RAMACHANDRAN REVISITED. STRUCTURE 4, 1395 - 1400            
REMARK 500                                                                      
REMARK 500  M RES CSSEQI        PSI       PHI                                   
REMARK 500    ALA A  17       59.33   -115.98                                   
REMARK 500    SER A  62      -43.25    -28.20                                   
REMARK 500    PRO A 104      -72.68    -29.84                                   
REMARK 500    ASN A 132       21.73   -147.34                                   
REMARK 500    SER A 147        3.87    -57.49                                   
REMARK 500    GLU A 150      129.97    -34.16                                   
REMARK 500    TRP A 210      -76.88   -144.34                                   
REMARK 500    LEU A 217      -62.29   -103.54                                   
REMARK 500    ASN A 227       73.26     53.79                                   
REMARK 500    LYS A 237      147.93   -172.27                                   
REMARK 500    GLN A 251      -72.55    -21.57                                   
REMARK 500    ALA A 264       24.45    -75.06                                   
REMARK 500    SER A 265       47.63    166.55                                   
REMARK 500    ASP A 272      -17.73    -48.80                                   
REMARK 500    SER A 305      -56.93    -14.49                                   
REMARK 500    ALA A 325      129.91     68.03                                   
REMARK 500    ALA A 342      144.97    147.77                                   
REMARK 500    ALA A 375       38.79     72.09                                   
REMARK 500    GLU A 389       86.54    -62.89                                   
REMARK 500    ASP A 390      -37.29    173.17                                   
REMARK 500    ALA A 392     -128.72    103.14                                   
REMARK 500    SER A 393      -56.13    130.96                                   
REMARK 500    ASN A 394      105.89   -162.27                                   
REMARK 500    ALA B  17       59.31   -115.94                                   
REMARK 500    SER B  62      -43.26    -28.15                                   
REMARK 500    PRO B 104      -72.71    -29.83                                   
REMARK 500    ASN B 132       21.70   -147.36                                   
REMARK 500    SER B 147        3.91    -57.53                                   
REMARK 500    GLU B 150      129.93    -34.15                                   
REMARK 500    TRP B 210      -76.90   -144.38                                   
REMARK 500    LEU B 217      -62.30   -103.52                                   
REMARK 500    ASN B 227       73.24     53.78                                   
REMARK 500    LYS B 237      147.89   -172.30                                   
REMARK 500    GLN B 251      -72.55    -21.55                                   
REMARK 500    ALA B 264       24.49    -75.10                                   
REMARK 500    SER B 265       47.67    166.51                                   
REMARK 500    ASP B 272      -17.80    -48.73                                   
REMARK 500    SER B 305      -56.94    -14.49                                   
REMARK 500    ALA B 325      129.84     68.11                                   
REMARK 500    ALA B 342      145.05    147.78                                   
REMARK 500    ALA B 375       38.80     72.03                                   
REMARK 500    GLU B 389       86.53    -62.91                                   
REMARK 500    ASP B 390      -37.25    173.17                                   
REMARK 500    ALA B 392     -128.69    103.07                                   
REMARK 500    SER B 393      -56.10    130.91                                   
REMARK 500    ASN B 394      105.88   -162.28                                   
REMARK 500    ALA C  17       59.31   -115.96                                   
REMARK 500    SER C  62      -43.21    -28.25                                   
REMARK 500    PRO C 104      -72.71    -29.78                                   
REMARK 500    ASN C 132       21.74   -147.36                                   
REMARK 500                                                                      
REMARK 500 THIS ENTRY HAS      92 RAMACHANDRAN OUTLIERS.                        
REMARK 500                                                                      
REMARK 500 REMARK: NULL                                                         
REMARK 800                                                                      
REMARK 800 SITE                                                                 
REMARK 800 SITE_IDENTIFIER: AC1                                                 
REMARK 800 EVIDENCE_CODE: SOFTWARE                                              
REMARK 800 SITE_DESCRIPTION: BINDING SITE FOR RESIDUE DBO A 1001                
REMARK 800                                                                      
REMARK 800 SITE_IDENTIFIER: AC2                                                 
REMARK 800 EVIDENCE_CODE: SOFTWARE                                              
REMARK 800 SITE_DESCRIPTION: BINDING SITE FOR RESIDUE DBO B 1002                
REMARK 800                                                                      
REMARK 800 SITE_IDENTIFIER: AC3                                                 
REMARK 800 EVIDENCE_CODE: SOFTWARE                                              
REMARK 800 SITE_DESCRIPTION: BINDING SITE FOR RESIDUE DBO C 1003                
REMARK 800                                                                      
REMARK 800 SITE_IDENTIFIER: AC4                                                 
REMARK 800 EVIDENCE_CODE: SOFTWARE                                              
REMARK 800 SITE_DESCRIPTION: BINDING SITE FOR RESIDUE DBO D 1004                
DBREF  2EWY A   16   398  UNP    Q9Y5Z0   BACE2_HUMAN     78    460             
DBREF  2EWY B   16   398  UNP    Q9Y5Z0   BACE2_HUMAN     78    460             
DBREF  2EWY C   16   398  UNP    Q9Y5Z0   BACE2_HUMAN     78    460             
DBREF  2EWY D   16   398  UNP    Q9Y5Z0   BACE2_HUMAN     78    460             
SEQRES   1 A  383  LEU ALA MET VAL ASP ASN LEU GLN GLY ASP SER GLY ARG          
SEQRES   2 A  383  GLY TYR TYR LEU GLU MET LEU ILE GLY THR PRO PRO GLN          
SEQRES   3 A  383  LYS LEU GLN ILE LEU VAL ASP THR GLY SER SER ASN PHE          
SEQRES   4 A  383  ALA VAL ALA GLY THR PRO HIS SER TYR ILE ASP THR TYR          
SEQRES   5 A  383  PHE ASP THR GLU ARG SER SER THR TYR ARG SER LYS GLY          
SEQRES   6 A  383  PHE ASP VAL THR VAL LYS TYR THR GLN GLY SER TRP THR          
SEQRES   7 A  383  GLY PHE VAL GLY GLU ASP LEU VAL THR ILE PRO LYS GLY          
SEQRES   8 A  383  PHE ASN THR SER PHE LEU VAL ASN ILE ALA THR ILE PHE          
SEQRES   9 A  383  GLU SER GLU ASN PHE PHE LEU PRO GLY ILE LYS TRP ASN          
SEQRES  10 A  383  GLY ILE LEU GLY LEU ALA TYR ALA THR LEU ALA LYS PRO          
SEQRES  11 A  383  SER SER SER LEU GLU THR PHE PHE ASP SER LEU VAL THR          
SEQRES  12 A  383  GLN ALA ASN ILE PRO ASN VAL PHE SER MET GLN MET CYS          
SEQRES  13 A  383  GLY ALA GLY LEU PRO VAL ALA GLY SER GLY THR ASN GLY          
SEQRES  14 A  383  GLY SER LEU VAL LEU GLY GLY ILE GLU PRO SER LEU TYR          
SEQRES  15 A  383  LYS GLY ASP ILE TRP TYR THR PRO ILE LYS GLU GLU TRP          
SEQRES  16 A  383  TYR TYR GLN ILE GLU ILE LEU LYS LEU GLU ILE GLY GLY          
SEQRES  17 A  383  GLN SER LEU ASN LEU ASP CYS ARG GLU TYR ASN ALA ASP          
SEQRES  18 A  383  LYS ALA ILE VAL ASP SER GLY THR THR LEU LEU ARG LEU          
SEQRES  19 A  383  PRO GLN LYS VAL PHE ASP ALA VAL VAL GLU ALA VAL ALA          
SEQRES  20 A  383  ARG ALA SER LEU ILE PRO GLU PHE SER ASP GLY PHE TRP          
SEQRES  21 A  383  THR GLY SER GLN LEU ALA CYS TRP THR ASN SER GLU THR          
SEQRES  22 A  383  PRO TRP SER TYR PHE PRO LYS ILE SER ILE TYR LEU ARG          
SEQRES  23 A  383  ASP GLU ASN SER SER ARG SER PHE ARG ILE THR ILE LEU          
SEQRES  24 A  383  PRO GLN LEU TYR ILE GLN PRO MET MET GLY ALA GLY LEU          
SEQRES  25 A  383  ASN TYR GLU CYS TYR ARG PHE GLY ILE SER PRO SER THR          
SEQRES  26 A  383  ASN ALA LEU VAL ILE GLY ALA THR VAL MET GLU GLY PHE          
SEQRES  27 A  383  TYR VAL ILE PHE ASP ARG ALA GLN LYS ARG VAL GLY PHE          
SEQRES  28 A  383  ALA ALA SER PRO CYS ALA GLU ILE ALA GLY ALA ALA VAL          
SEQRES  29 A  383  SER GLU ILE SER GLY PRO PHE SER THR GLU ASP VAL ALA          
SEQRES  30 A  383  SER ASN CYS VAL PRO ALA                                      
SEQRES   1 B  383  LEU ALA MET VAL ASP ASN LEU GLN GLY ASP SER GLY ARG          
SEQRES   2 B  383  GLY TYR TYR LEU GLU MET LEU ILE GLY THR PRO PRO GLN          
SEQRES   3 B  383  LYS LEU GLN ILE LEU VAL ASP THR GLY SER SER ASN PHE          
SEQRES   4 B  383  ALA VAL ALA GLY THR PRO HIS SER TYR ILE ASP THR TYR          
SEQRES   5 B  383  PHE ASP THR GLU ARG SER SER THR TYR ARG SER LYS GLY          
SEQRES   6 B  383  PHE ASP VAL THR VAL LYS TYR THR GLN GLY SER TRP THR          
SEQRES   7 B  383  GLY PHE VAL GLY GLU ASP LEU VAL THR ILE PRO LYS GLY          
SEQRES   8 B  383  PHE ASN THR SER PHE LEU VAL ASN ILE ALA THR ILE PHE          
SEQRES   9 B  383  GLU SER GLU ASN PHE PHE LEU PRO GLY ILE LYS TRP ASN          
SEQRES  10 B  383  GLY ILE LEU GLY LEU ALA TYR ALA THR LEU ALA LYS PRO          
SEQRES  11 B  383  SER SER SER LEU GLU THR PHE PHE ASP SER LEU VAL THR          
SEQRES  12 B  383  GLN ALA ASN ILE PRO ASN VAL PHE SER MET GLN MET CYS          
SEQRES  13 B  383  GLY ALA GLY LEU PRO VAL ALA GLY SER GLY THR ASN GLY          
SEQRES  14 B  383  GLY SER LEU VAL LEU GLY GLY ILE GLU PRO SER LEU TYR          
SEQRES  15 B  383  LYS GLY ASP ILE TRP TYR THR PRO ILE LYS GLU GLU TRP          
SEQRES  16 B  383  TYR TYR GLN ILE GLU ILE LEU LYS LEU GLU ILE GLY GLY          
SEQRES  17 B  383  GLN SER LEU ASN LEU ASP CYS ARG GLU TYR ASN ALA ASP          
SEQRES  18 B  383  LYS ALA ILE VAL ASP SER GLY THR THR LEU LEU ARG LEU          
SEQRES  19 B  383  PRO GLN LYS VAL PHE ASP ALA VAL VAL GLU ALA VAL ALA          
SEQRES  20 B  383  ARG ALA SER LEU ILE PRO GLU PHE SER ASP GLY PHE TRP          
SEQRES  21 B  383  THR GLY SER GLN LEU ALA CYS TRP THR ASN SER GLU THR          
SEQRES  22 B  383  PRO TRP SER TYR PHE PRO LYS ILE SER ILE TYR LEU ARG          
SEQRES  23 B  383  ASP GLU ASN SER SER ARG SER PHE ARG ILE THR ILE LEU          
SEQRES  24 B  383  PRO GLN LEU TYR ILE GLN PRO MET MET GLY ALA GLY LEU          
SEQRES  25 B  383  ASN TYR GLU CYS TYR ARG PHE GLY ILE SER PRO SER THR          
SEQRES  26 B  383  ASN ALA LEU VAL ILE GLY ALA THR VAL MET GLU GLY PHE          
SEQRES  27 B  383  TYR VAL ILE PHE ASP ARG ALA GLN LYS ARG VAL GLY PHE          
SEQRES  28 B  383  ALA ALA SER PRO CYS ALA GLU ILE ALA GLY ALA ALA VAL          
SEQRES  29 B  383  SER GLU ILE SER GLY PRO PHE SER THR GLU ASP VAL ALA          
SEQRES  30 B  383  SER ASN CYS VAL PRO ALA                                      
SEQRES   1 C  383  LEU ALA MET VAL ASP ASN LEU GLN GLY ASP SER GLY ARG          
SEQRES   2 C  383  GLY TYR TYR LEU GLU MET LEU ILE GLY THR PRO PRO GLN          
SEQRES   3 C  383  LYS LEU GLN ILE LEU VAL ASP THR GLY SER SER ASN PHE          
SEQRES   4 C  383  ALA VAL ALA GLY THR PRO HIS SER TYR ILE ASP THR TYR          
SEQRES   5 C  383  PHE ASP THR GLU ARG SER SER THR TYR ARG SER LYS GLY          
SEQRES   6 C  383  PHE ASP VAL THR VAL LYS TYR THR GLN GLY SER TRP THR          
SEQRES   7 C  383  GLY PHE VAL GLY GLU ASP LEU VAL THR ILE PRO LYS GLY          
SEQRES   8 C  383  PHE ASN THR SER PHE LEU VAL ASN ILE ALA THR ILE PHE          
SEQRES   9 C  383  GLU SER GLU ASN PHE PHE LEU PRO GLY ILE LYS TRP ASN          
SEQRES  10 C  383  GLY ILE LEU GLY LEU ALA TYR ALA THR LEU ALA LYS PRO          
SEQRES  11 C  383  SER SER SER LEU GLU THR PHE PHE ASP SER LEU VAL THR          
SEQRES  12 C  383  GLN ALA ASN ILE PRO ASN VAL PHE SER MET GLN MET CYS          
SEQRES  13 C  383  GLY ALA GLY LEU PRO VAL ALA GLY SER GLY THR ASN GLY          
SEQRES  14 C  383  GLY SER LEU VAL LEU GLY GLY ILE GLU PRO SER LEU TYR          
SEQRES  15 C  383  LYS GLY ASP ILE TRP TYR THR PRO ILE LYS GLU GLU TRP          
SEQRES  16 C  383  TYR TYR GLN ILE GLU ILE LEU LYS LEU GLU ILE GLY GLY          
SEQRES  17 C  383  GLN SER LEU ASN LEU ASP CYS ARG GLU TYR ASN ALA ASP          
SEQRES  18 C  383  LYS ALA ILE VAL ASP SER GLY THR THR LEU LEU ARG LEU          
SEQRES  19 C  383  PRO GLN LYS VAL PHE ASP ALA VAL VAL GLU ALA VAL ALA          
SEQRES  20 C  383  ARG ALA SER LEU ILE PRO GLU PHE SER ASP GLY PHE TRP          
SEQRES  21 C  383  THR GLY SER GLN LEU ALA CYS TRP THR ASN SER GLU THR          
SEQRES  22 C  383  PRO TRP SER TYR PHE PRO LYS ILE SER ILE TYR LEU ARG          
SEQRES  23 C  383  ASP GLU ASN SER SER ARG SER PHE ARG ILE THR ILE LEU          
SEQRES  24 C  383  PRO GLN LEU TYR ILE GLN PRO MET MET GLY ALA GLY LEU          
SEQRES  25 C  383  ASN TYR GLU CYS TYR ARG PHE GLY ILE SER PRO SER THR          
SEQRES  26 C  383  ASN ALA LEU VAL ILE GLY ALA THR VAL MET GLU GLY PHE          
SEQRES  27 C  383  TYR VAL ILE PHE ASP ARG ALA GLN LYS ARG VAL GLY PHE          
SEQRES  28 C  383  ALA ALA SER PRO CYS ALA GLU ILE ALA GLY ALA ALA VAL          
SEQRES  29 C  383  SER GLU ILE SER GLY PRO PHE SER THR GLU ASP VAL ALA          
SEQRES  30 C  383  SER ASN CYS VAL PRO ALA                                      
SEQRES   1 D  383  LEU ALA MET VAL ASP ASN LEU GLN GLY ASP SER GLY ARG          
SEQRES   2 D  383  GLY TYR TYR LEU GLU MET LEU ILE GLY THR PRO PRO GLN          
SEQRES   3 D  383  LYS LEU GLN ILE LEU VAL ASP THR GLY SER SER ASN PHE          
SEQRES   4 D  383  ALA VAL ALA GLY THR PRO HIS SER TYR ILE ASP THR TYR          
SEQRES   5 D  383  PHE ASP THR GLU ARG SER SER THR TYR ARG SER LYS GLY          
SEQRES   6 D  383  PHE ASP VAL THR VAL LYS TYR THR GLN GLY SER TRP THR          
SEQRES   7 D  383  GLY PHE VAL GLY GLU ASP LEU VAL THR ILE PRO LYS GLY          
SEQRES   8 D  383  PHE ASN THR SER PHE LEU VAL ASN ILE ALA THR ILE PHE          
SEQRES   9 D  383  GLU SER GLU ASN PHE PHE LEU PRO GLY ILE LYS TRP ASN          
SEQRES  10 D  383  GLY ILE LEU GLY LEU ALA TYR ALA THR LEU ALA LYS PRO          
SEQRES  11 D  383  SER SER SER LEU GLU THR PHE PHE ASP SER LEU VAL THR          
SEQRES  12 D  383  GLN ALA ASN ILE PRO ASN VAL PHE SER MET GLN MET CYS          
SEQRES  13 D  383  GLY ALA GLY LEU PRO VAL ALA GLY SER GLY THR ASN GLY          
SEQRES  14 D  383  GLY SER LEU VAL LEU GLY GLY ILE GLU PRO SER LEU TYR          
SEQRES  15 D  383  LYS GLY ASP ILE TRP TYR THR PRO ILE LYS GLU GLU TRP          
SEQRES  16 D  383  TYR TYR GLN ILE GLU ILE LEU LYS LEU GLU ILE GLY GLY          
SEQRES  17 D  383  GLN SER LEU ASN LEU ASP CYS ARG GLU TYR ASN ALA ASP          
SEQRES  18 D  383  LYS ALA ILE VAL ASP SER GLY THR THR LEU LEU ARG LEU          
SEQRES  19 D  383  PRO GLN LYS VAL PHE ASP ALA VAL VAL GLU ALA VAL ALA          
SEQRES  20 D  383  ARG ALA SER LEU ILE PRO GLU PHE SER ASP GLY PHE TRP          
SEQRES  21 D  383  THR GLY SER GLN LEU ALA CYS TRP THR ASN SER GLU THR          
SEQRES  22 D  383  PRO TRP SER TYR PHE PRO LYS ILE SER ILE TYR LEU ARG          
SEQRES  23 D  383  ASP GLU ASN SER SER ARG SER PHE ARG ILE THR ILE LEU          
SEQRES  24 D  383  PRO GLN LEU TYR ILE GLN PRO MET MET GLY ALA GLY LEU          
SEQRES  25 D  383  ASN TYR GLU CYS TYR ARG PHE GLY ILE SER PRO SER THR          
SEQRES  26 D  383  ASN ALA LEU VAL ILE GLY ALA THR VAL MET GLU GLY PHE          
SEQRES  27 D  383  TYR VAL ILE PHE ASP ARG ALA GLN LYS ARG VAL GLY PHE          
SEQRES  28 D  383  ALA ALA SER PRO CYS ALA GLU ILE ALA GLY ALA ALA VAL          
SEQRES  29 D  383  SER GLU ILE SER GLY PRO PHE SER THR GLU ASP VAL ALA          
SEQRES  30 D  383  SER ASN CYS VAL PRO ALA                                      
HET    DBO  A1001      38                                                       
HET    DBO  B1002      38                                                       
HET    DBO  C1003      38                                                       
HET    DBO  D1004      38                                                       
HETNAM     DBO N-{(1S,2R)-1-BENZYL-2-HYDROXY-3-[(3-METHYLBENZYL)                
HETNAM   2 DBO  AMINO]PROPYL}DIBENZO[B,F]OXEPINE-10-CARBOXAMIDE                 
FORMUL   5  DBO    4(C33 H32 N2 O3)                                             
FORMUL   9  HOH   *134(H2 O)                                                    
HELIX    1   1 ASP A   69  SER A   73  5                                   5    
HELIX    2   2 TYR A  139  ALA A  143  5                                   5    
HELIX    3   3 THR A  151  ASN A  161  1                                  11    
HELIX    4   4 GLU A  193  TYR A  197  5                                   5    
HELIX    5   5 GLN A  251  ALA A  264  1                                  14    
HELIX    6   6 SER A  271  GLY A  277  1                                   7    
HELIX    7   7 THR A  288  PHE A  293  5                                   6    
HELIX    8   8 LEU A  314  TYR A  318  1                                   5    
HELIX    9   9 GLY A  346  GLU A  351  1                                   6    
HELIX   10  10 ASP B   69  SER B   73  5                                   5    
HELIX   11  11 TYR B  139  ALA B  143  5                                   5    
HELIX   12  12 THR B  151  ASN B  161  1                                  11    
HELIX   13  13 GLU B  193  TYR B  197  5                                   5    
HELIX   14  14 GLN B  251  ALA B  264  1                                  14    
HELIX   15  15 SER B  271  GLY B  277  1                                   7    
HELIX   16  16 THR B  288  PHE B  293  5                                   6    
HELIX   17  17 LEU B  314  TYR B  318  1                                   5    
HELIX   18  18 GLY B  346  GLU B  351  1                                   6    
HELIX   19  19 ASP C   69  SER C   73  5                                   5    
HELIX   20  20 TYR C  139  ALA C  143  5                                   5    
HELIX   21  21 THR C  151  ASN C  161  1                                  11    
HELIX   22  22 GLU C  193  TYR C  197  5                                   5    
HELIX   23  23 GLN C  251  ALA C  264  1                                  14    
HELIX   24  24 SER C  271  GLY C  277  1                                   7    
HELIX   25  25 THR C  288  PHE C  293  5                                   6    
HELIX   26  26 LEU C  314  TYR C  318  1                                   5    
HELIX   27  27 GLY C  346  GLU C  351  1                                   6    
HELIX   28  28 ASP D   69  SER D   73  5                                   5    
HELIX   29  29 TYR D  139  ALA D  143  5                                   5    
HELIX   30  30 THR D  151  ASN D  161  1                                  11    
HELIX   31  31 GLU D  193  TYR D  197  5                                   5    
HELIX   32  32 GLN D  251  ALA D  264  1                                  14    
HELIX   33  33 SER D  271  GLY D  277  1                                   7    
HELIX   34  34 THR D  288  PHE D  293  5                                   6    
HELIX   35  35 LEU D  314  TYR D  318  1                                   5    
HELIX   36  36 GLY D  346  GLU D  351  1                                   6    
SHEET    1   A 8 LEU A  22  ASP A  25  0                                        
SHEET    2   A 8 GLY A  29  ILE A  36 -1  O  TYR A  31   N  GLN A  23           
SHEET    3   A 8 GLN A  41  ASP A  48 -1  O  ILE A  45   N  LEU A  32           
SHEET    4   A 8 GLY A 133  GLY A 136  1  O  GLY A 133   N  LEU A  46           
SHEET    5   A 8 PHE A  54  ALA A  57 -1  N  ALA A  55   O  ILE A 134           
SHEET    6   A 8 PHE A 107  GLU A 122  1  O  ILE A 118   N  VAL A  56           
SHEET    7   A 8 SER A  91  ILE A 103 -1  N  THR A  93   O  PHE A 119           
SHEET    8   A 8 ARG A  77  LYS A  86 -1  N  PHE A  81   O  VAL A  96           
SHEET    1   B 4 LEU A  22  ASP A  25  0                                        
SHEET    2   B 4 GLY A  29  ILE A  36 -1  O  TYR A  31   N  GLN A  23           
SHEET    3   B 4 SER A  91  ILE A 103 -1  O  THR A 102   N  LEU A  35           
SHEET    4   B 4 ARG A  77  LYS A  86 -1  N  PHE A  81   O  VAL A  96           
SHEET    1   C 5 GLY A 185  LEU A 189  0                                        
SHEET    2   C 5 PHE A 166  MET A 170 -1  N  SER A 167   O  VAL A 188           
SHEET    3   C 5 PHE A 353  ASP A 358 -1  O  VAL A 355   N  MET A 168           
SHEET    4   C 5 ARG A 363  ALA A 368 -1  O  GLY A 365   N  ILE A 356           
SHEET    5   C 5 ILE A 201  PRO A 205 -1  N  THR A 204   O  VAL A 364           
SHEET    1   D 5 GLN A 224  SER A 225  0                                        
SHEET    2   D 5 ILE A 216  ILE A 221 -1  N  ILE A 221   O  GLN A 224           
SHEET    3   D 5 ILE A 296  ARG A 301 -1  O  TYR A 299   N  LEU A 217           
SHEET    4   D 5 ARG A 307  ILE A 313 -1  O  ILE A 311   N  ILE A 298           
SHEET    5   D 5 SER A 380  SER A 387 -1  O  PHE A 386   N  SER A 308           
SHEET    1   E 4 ALA A 238  VAL A 240  0                                        
SHEET    2   E 4 LEU A 343  ILE A 345  1  O  ILE A 345   N  ILE A 239           
SHEET    3   E 4 LEU A 247  PRO A 250 -1  N  ARG A 248   O  VAL A 344           
SHEET    4   E 4 ILE A 336  SER A 339  1  O  SER A 339   N  LEU A 249           
SHEET    1   F 6 ILE A 319  MET A 322  0                                        
SHEET    2   F 6 GLU A 330  PHE A 334 -1  O  CYS A 331   N  MET A 322           
SHEET    3   F 6 GLN A 279  TRP A 283 -1  N  ALA A 281   O  TYR A 332           
SHEET    4   F 6 GLN B 279  TRP B 283 -1  O  LEU B 280   N  LEU A 280           
SHEET    5   F 6 GLU B 330  PHE B 334 -1  O  TYR B 332   N  ALA B 281           
SHEET    6   F 6 ILE B 319  MET B 322 -1  N  MET B 322   O  CYS B 331           
SHEET    1   G 8 LEU B  22  ASP B  25  0                                        
SHEET    2   G 8 GLY B  29  ILE B  36 -1  O  TYR B  31   N  GLN B  23           
SHEET    3   G 8 GLN B  41  ASP B  48 -1  O  ILE B  45   N  LEU B  32           
SHEET    4   G 8 GLY B 133  GLY B 136  1  O  GLY B 133   N  LEU B  46           
SHEET    5   G 8 PHE B  54  ALA B  57 -1  N  ALA B  55   O  ILE B 134           
SHEET    6   G 8 PHE B 107  GLU B 122  1  O  ILE B 118   N  VAL B  56           
SHEET    7   G 8 SER B  91  ILE B 103 -1  N  THR B  93   O  PHE B 119           
SHEET    8   G 8 ARG B  77  LYS B  86 -1  N  PHE B  81   O  VAL B  96           
SHEET    1   H 4 LEU B  22  ASP B  25  0                                        
SHEET    2   H 4 GLY B  29  ILE B  36 -1  O  TYR B  31   N  GLN B  23           
SHEET    3   H 4 SER B  91  ILE B 103 -1  O  THR B 102   N  LEU B  35           
SHEET    4   H 4 ARG B  77  LYS B  86 -1  N  PHE B  81   O  VAL B  96           
SHEET    1   I 5 GLY B 185  LEU B 189  0                                        
SHEET    2   I 5 PHE B 166  MET B 170 -1  N  SER B 167   O  VAL B 188           
SHEET    3   I 5 PHE B 353  ASP B 358 -1  O  VAL B 355   N  MET B 168           
SHEET    4   I 5 ARG B 363  ALA B 368 -1  O  GLY B 365   N  ILE B 356           
SHEET    5   I 5 ILE B 201  PRO B 205 -1  N  THR B 204   O  VAL B 364           
SHEET    1   J 5 GLN B 224  SER B 225  0                                        
SHEET    2   J 5 ILE B 216  ILE B 221 -1  N  ILE B 221   O  GLN B 224           
SHEET    3   J 5 ILE B 296  ARG B 301 -1  O  TYR B 299   N  LEU B 217           
SHEET    4   J 5 ARG B 307  ILE B 313 -1  O  ILE B 311   N  ILE B 298           
SHEET    5   J 5 SER B 380  SER B 387 -1  O  PHE B 386   N  SER B 308           
SHEET    1   K 4 ALA B 238  VAL B 240  0                                        
SHEET    2   K 4 LEU B 343  ILE B 345  1  O  ILE B 345   N  ILE B 239           
SHEET    3   K 4 LEU B 247  PRO B 250 -1  N  ARG B 248   O  VAL B 344           
SHEET    4   K 4 ILE B 336  SER B 339  1  O  SER B 339   N  LEU B 249           
SHEET    1   L 8 LEU C  22  ASP C  25  0                                        
SHEET    2   L 8 GLY C  29  ILE C  36 -1  O  TYR C  31   N  GLN C  23           
SHEET    3   L 8 GLN C  41  ASP C  48 -1  O  ILE C  45   N  LEU C  32           
SHEET    4   L 8 GLY C 133  GLY C 136  1  O  GLY C 133   N  LEU C  46           
SHEET    5   L 8 PHE C  54  ALA C  57 -1  N  ALA C  55   O  ILE C 134           
SHEET    6   L 8 PHE C 107  GLU C 122  1  O  ILE C 118   N  VAL C  56           
SHEET    7   L 8 SER C  91  ILE C 103 -1  N  THR C  93   O  PHE C 119           
SHEET    8   L 8 ARG C  77  LYS C  86 -1  N  PHE C  81   O  VAL C  96           
SHEET    1   M 4 LEU C  22  ASP C  25  0                                        
SHEET    2   M 4 GLY C  29  ILE C  36 -1  O  TYR C  31   N  GLN C  23           
SHEET    3   M 4 SER C  91  ILE C 103 -1  O  THR C 102   N  LEU C  35           
SHEET    4   M 4 ARG C  77  LYS C  86 -1  N  PHE C  81   O  VAL C  96           
SHEET    1   N 5 GLY C 185  LEU C 189  0                                        
SHEET    2   N 5 PHE C 166  MET C 170 -1  N  SER C 167   O  VAL C 188           
SHEET    3   N 5 PHE C 353  ASP C 358 -1  O  VAL C 355   N  MET C 168           
SHEET    4   N 5 ARG C 363  ALA C 368 -1  O  GLY C 365   N  ILE C 356           
SHEET    5   N 5 ILE C 201  PRO C 205 -1  N  THR C 204   O  VAL C 364           
SHEET    1   O 5 GLN C 224  SER C 225  0                                        
SHEET    2   O 5 ILE C 216  ILE C 221 -1  N  ILE C 221   O  GLN C 224           
SHEET    3   O 5 ILE C 296  ARG C 301 -1  O  TYR C 299   N  LEU C 217           
SHEET    4   O 5 ARG C 307  ILE C 313 -1  O  ILE C 311   N  ILE C 298           
SHEET    5   O 5 SER C 380  SER C 387 -1  O  PHE C 386   N  SER C 308           
SHEET    1   P 4 ALA C 238  VAL C 240  0                                        
SHEET    2   P 4 LEU C 343  ILE C 345  1  O  ILE C 345   N  ILE C 239           
SHEET    3   P 4 LEU C 247  PRO C 250 -1  N  ARG C 248   O  VAL C 344           
SHEET    4   P 4 ILE C 336  SER C 339  1  O  SER C 339   N  LEU C 249           
SHEET    1   Q 6 ILE C 319  MET C 322  0                                        
SHEET    2   Q 6 GLU C 330  PHE C 334 -1  O  CYS C 331   N  MET C 322           
SHEET    3   Q 6 GLN C 279  TRP C 283 -1  N  ALA C 281   O  TYR C 332           
SHEET    4   Q 6 GLN D 279  TRP D 283 -1  O  LEU D 280   N  LEU C 280           
SHEET    5   Q 6 GLU D 330  PHE D 334 -1  O  TYR D 332   N  ALA D 281           
SHEET    6   Q 6 ILE D 319  MET D 322 -1  N  MET D 322   O  CYS D 331           
SHEET    1   R 8 LEU D  22  ASP D  25  0                                        
SHEET    2   R 8 GLY D  29  ILE D  36 -1  O  TYR D  31   N  GLN D  23           
SHEET    3   R 8 GLN D  41  ASP D  48 -1  O  ILE D  45   N  LEU D  32           
SHEET    4   R 8 GLY D 133  GLY D 136  1  O  GLY D 133   N  LEU D  46           
SHEET    5   R 8 PHE D  54  ALA D  57 -1  N  ALA D  55   O  ILE D 134           
SHEET    6   R 8 PHE D 107  GLU D 122  1  O  ILE D 118   N  VAL D  56           
SHEET    7   R 8 SER D  91  ILE D 103 -1  N  THR D  93   O  PHE D 119           
SHEET    8   R 8 ARG D  77  LYS D  86 -1  N  PHE D  81   O  VAL D  96           
SHEET    1   S 4 LEU D  22  ASP D  25  0                                        
SHEET    2   S 4 GLY D  29  ILE D  36 -1  O  TYR D  31   N  GLN D  23           
SHEET    3   S 4 SER D  91  ILE D 103 -1  O  THR D 102   N  LEU D  35           
SHEET    4   S 4 ARG D  77  LYS D  86 -1  N  PHE D  81   O  VAL D  96           
SHEET    1   T 5 GLY D 185  LEU D 189  0                                        
SHEET    2   T 5 PHE D 166  MET D 170 -1  N  SER D 167   O  VAL D 188           
SHEET    3   T 5 PHE D 353  ASP D 358 -1  O  VAL D 355   N  MET D 168           
SHEET    4   T 5 ARG D 363  ALA D 368 -1  O  GLY D 365   N  ILE D 356           
SHEET    5   T 5 ILE D 201  PRO D 205 -1  N  THR D 204   O  VAL D 364           
SHEET    1   U 5 GLN D 224  SER D 225  0                                        
SHEET    2   U 5 ILE D 216  ILE D 221 -1  N  ILE D 221   O  GLN D 224           
SHEET    3   U 5 ILE D 296  ARG D 301 -1  O  TYR D 299   N  LEU D 217           
SHEET    4   U 5 ARG D 307  ILE D 313 -1  O  ILE D 311   N  ILE D 298           
SHEET    5   U 5 SER D 380  SER D 387 -1  O  PHE D 386   N  SER D 308           
SHEET    1   V 4 ALA D 238  VAL D 240  0                                        
SHEET    2   V 4 LEU D 343  ILE D 345  1  O  ILE D 345   N  ILE D 239           
SHEET    3   V 4 LEU D 247  PRO D 250 -1  N  ARG D 248   O  VAL D 344           
SHEET    4   V 4 ILE D 336  SER D 339  1  O  SER D 339   N  LEU D 249           
SSBOND   1 CYS A  171    CYS A  371                          1555   1555  2.04  
SSBOND   2 CYS A  230    CYS A  395                          1555   1555  2.04  
SSBOND   3 CYS A  282    CYS A  331                          1555   1555  2.04  
SSBOND   4 CYS B  171    CYS B  371                          1555   1555  2.04  
SSBOND   5 CYS B  230    CYS B  395                          1555   1555  2.04  
SSBOND   6 CYS B  282    CYS B  331                          1555   1555  2.04  
SSBOND   7 CYS C  171    CYS C  371                          1555   1555  2.04  
SSBOND   8 CYS C  230    CYS C  395                          1555   1555  2.04  
SSBOND   9 CYS C  282    CYS C  331                          1555   1555  2.04  
SSBOND  10 CYS D  171    CYS D  371                          1555   1555  2.04  
SSBOND  11 CYS D  230    CYS D  395                          1555   1555  2.04  
SSBOND  12 CYS D  282    CYS D  331                          1555   1555  2.04  
CISPEP   1 THR A   38    PRO A   39          0        -0.73                     
CISPEP   2 LYS A  144    PRO A  145          0         0.77                     
CISPEP   3 ALA A  235    ASP A  236          0        -0.17                     
CISPEP   4 GLY A  384    PRO A  385          0         0.03                     
CISPEP   5 THR B   38    PRO B   39          0        -0.72                     
CISPEP   6 LYS B  144    PRO B  145          0         0.77                     
CISPEP   7 ALA B  235    ASP B  236          0        -0.16                     
CISPEP   8 GLY B  384    PRO B  385          0         0.05                     
CISPEP   9 THR C   38    PRO C   39          0        -0.69                     
CISPEP  10 LYS C  144    PRO C  145          0         0.74                     
CISPEP  11 ALA C  235    ASP C  236          0        -0.08                     
CISPEP  12 GLY C  384    PRO C  385          0         0.02                     
CISPEP  13 THR D   38    PRO D   39          0        -0.67                     
CISPEP  14 LYS D  144    PRO D  145          0         0.74                     
CISPEP  15 ALA D  235    ASP D  236          0        -0.20                     
CISPEP  16 GLY D  384    PRO D  385          0         0.00                     
SITE     1 AC1 18 LEU A  46  ASP A  48  GLY A  50  SER A  51                    
SITE     2 AC1 18 LYS A  86  TYR A  87  THR A  88  GLN A  89                    
SITE     3 AC1 18 PHE A 124  TRP A 131  TYR A 211  ASP A 241                    
SITE     4 AC1 18 GLY A 243  THR A 244  THR A 245  ARG A 248                    
SITE     5 AC1 18 GLY B 326  LEU B 327                                          
SITE     1 AC2 18 GLY A 326  LEU A 327  LEU B  46  ASP B  48                    
SITE     2 AC2 18 GLY B  50  SER B  51  LYS B  86  TYR B  87                    
SITE     3 AC2 18 THR B  88  GLN B  89  PHE B 124  TRP B 131                    
SITE     4 AC2 18 TYR B 211  ASP B 241  GLY B 243  THR B 244                    
SITE     5 AC2 18 THR B 245  ARG B 248                                          
SITE     1 AC3 18 LEU C  46  ASP C  48  GLY C  50  SER C  51                    
SITE     2 AC3 18 LYS C  86  TYR C  87  THR C  88  GLN C  89                    
SITE     3 AC3 18 PHE C 124  TRP C 131  TYR C 211  ASP C 241                    
SITE     4 AC3 18 GLY C 243  THR C 244  THR C 245  ARG C 248                    
SITE     5 AC3 18 GLY D 326  LEU D 327                                          
SITE     1 AC4 18 GLY C 326  LEU C 327  LEU D  46  ASP D  48                    
SITE     2 AC4 18 GLY D  50  SER D  51  LYS D  86  TYR D  87                    
SITE     3 AC4 18 THR D  88  GLN D  89  PHE D 124  TRP D 131                    
SITE     4 AC4 18 TYR D 211  ASP D 241  GLY D 243  THR D 244                    
SITE     5 AC4 18 THR D 245  ARG D 248                                          
CRYST1  228.407  228.407  108.964  90.00  90.00 120.00 H 3          36          
ORIGX1      1.000000  0.000000  0.000000        0.00000                         
ORIGX2      0.000000  1.000000  0.000000        0.00000                         
ORIGX3      0.000000  0.000000  1.000000        0.00000                         
SCALE1      0.004378  0.002528  0.000000        0.00000                         
SCALE2      0.000000  0.005055  0.000000        0.00000                         
SCALE3      0.000000  0.000000  0.009177        0.00000                         
MTRIX1   1  1.000000  0.000000  0.000000        0.00000    1                    
MTRIX2   1  0.000000  1.000000  0.000000        0.00000    1                    
MTRIX3   1  0.000000  0.000000  1.000000        0.00000    1                    
MTRIX1   2  0.304850  0.952400 -0.002200       52.63405    1                    
MTRIX2   2  0.952400 -0.304840  0.000640      -72.33963    1                    
MTRIX3   2 -0.000060 -0.002290 -1.000000      -37.90527    1                    
MTRIX1   3  0.511200  0.859460 -0.002510       37.14735    1                    
MTRIX2   3 -0.859460  0.511190 -0.002340       64.74499    1                    
MTRIX3   3 -0.000720  0.003350  0.999990       18.10184    1                    
MTRIX1   4  0.979760  0.199800 -0.012390        1.85155    1                    
MTRIX2   4  0.199950 -0.979720  0.012680      -14.51931    1                    
MTRIX3   4 -0.009610 -0.014900 -0.999840      -18.56605    1                    
ATOM      1  N   LEU A  16     116.447  52.612   2.103  1.00 41.84           N  
ATOM      2  CA  LEU A  16     115.492  51.627   1.500  1.00 41.84           C  
ATOM      3  C   LEU A  16     115.530  51.663  -0.036  1.00 41.84           C  
ATOM      4  O   LEU A  16     114.529  51.944  -0.697  1.00 41.84           O  
ATOM      5  CB  LEU A  16     114.040  51.869   1.985  1.00 23.11           C  
ATOM      6  CG  LEU A  16     113.648  52.051   3.476  1.00 23.11           C  
ATOM      7  CD1 LEU A  16     112.160  52.365   3.544  1.00 23.11           C  
ATOM      8  CD2 LEU A  16     113.949  50.818   4.336  1.00 23.11           C  
ATOM      9  N   ALA A  17     116.715  51.409  -0.587  1.00 46.99           N  
ATOM     10  CA  ALA A  17     116.925  51.321  -2.032  1.00 46.99           C  
ATOM     11  C   ALA A  17     117.344  49.853  -2.193  1.00 46.99           C  
ATOM     12  O   ALA A  17     118.453  49.524  -2.638  1.00 46.99           O  
ATOM     13  CB  ALA A  17     118.029  52.235  -2.464  1.00 39.34           C  
ATOM     14  N   MET A  18     116.423  48.992  -1.762  1.00 31.21           N  
ATOM     15  CA  MET A  18     116.563  47.548  -1.779  1.00 31.21           C  
ATOM     16  C   MET A  18     115.700  47.041  -2.922  1.00 31.21           C  
ATOM     17  O   MET A  18     115.394  45.858  -3.024  1.00 31.21           O  
ATOM     18  CB  MET A  18     116.048  46.980  -0.458  1.00 22.44           C  
ATOM     19  CG  MET A  18     116.508  47.748   0.766  1.00 22.44           C  
ATOM     20  SD  MET A  18     115.791  47.112   2.304  1.00 22.44           S  
ATOM     21  CE  MET A  18     116.696  48.028   3.532  1.00 22.44           C  
ATOM     22  N   VAL A  19     115.289  47.964  -3.771  1.00 21.32           N  
ATOM     23  CA  VAL A  19     114.463  47.639  -4.916  1.00 21.32           C  
ATOM     24  C   VAL A  19     115.207  46.694  -5.861  1.00 21.32           C  
ATOM     25  O   VAL A  19     116.414  46.829  -6.048  1.00 21.32           O  
ATOM     26  CB  VAL A  19     114.087  48.930  -5.650  1.00 16.40           C  
ATOM     27  CG1 VAL A  19     113.396  48.613  -6.953  1.00 16.40           C  
ATOM     28  CG2 VAL A  19     113.191  49.776  -4.757  1.00 16.40           C  
ATOM     29  N   ASP A  20     114.490  45.737  -6.450  1.00 25.11           N  
ATOM     30  CA  ASP A  20     115.102  44.776  -7.369  1.00 25.11           C  
ATOM     31  C   ASP A  20     116.172  43.935  -6.673  1.00 25.11           C  
ATOM     32  O   ASP A  20     117.066  43.394  -7.331  1.00 25.11           O  
ATOM     33  CB  ASP A  20     115.743  45.498  -8.557  1.00 69.67           C  
ATOM     34  CG  ASP A  20     114.724  46.145  -9.468  1.00 69.67           C  
ATOM     35  OD1 ASP A  20     115.121  47.018 -10.274  1.00 69.67           O  
ATOM     36  OD2 ASP A  20     113.533  45.776  -9.387  1.00 69.67           O  
ATOM     37  N   ASN A  21     116.079  43.821  -5.350  1.00 21.55           N  
ATOM     38  CA  ASN A  21     117.051  43.051  -4.594  1.00 21.55           C  
ATOM     39  C   ASN A  21     116.735  41.558  -4.568  1.00 21.55           C  
ATOM     40  O   ASN A  21     117.439  40.784  -3.922  1.00 21.55           O  
ATOM     41  CB  ASN A  21     117.166  43.599  -3.165  1.00 12.81           C  
ATOM     42  CG  ASN A  21     115.964  43.258  -2.288  1.00 12.81           C  
ATOM     43  OD1 ASN A  21     114.910  42.857  -2.777  1.00 12.81           O  
ATOM     44  ND2 ASN A  21     116.123  43.434  -0.981  1.00 12.81           N  
ATOM     45  N   LEU A  22     115.686  41.148  -5.276  1.00 14.71           N  
ATOM     46  CA  LEU A  22     115.307  39.737  -5.325  1.00 14.71           C  
ATOM     47  C   LEU A  22     115.331  39.184  -6.742  1.00 14.71           C  
ATOM     48  O   LEU A  22     114.941  39.873  -7.681  1.00 14.71           O  
ATOM     49  CB  LEU A  22     113.894  39.542  -4.786  1.00 12.50           C  
ATOM     50  CG  LEU A  22     113.592  39.894  -3.341  1.00 12.50           C  
ATOM     51  CD1 LEU A  22     112.213  39.371  -2.968  1.00 12.50           C  
ATOM     52  CD2 LEU A  22     114.657  39.271  -2.458  1.00 12.50           C  
ATOM     53  N   GLN A  23     115.785  37.944  -6.898  1.00 32.48           N  
ATOM     54  CA  GLN A  23     115.789  37.293  -8.207  1.00 32.48           C  
ATOM     55  C   GLN A  23     114.884  36.076  -8.077  1.00 32.48           C  
ATOM     56  O   GLN A  23     114.683  35.577  -6.971  1.00 32.48           O  
ATOM     57  CB  GLN A  23     117.187  36.833  -8.601  1.00 56.55           C  
ATOM     58  CG  GLN A  23     118.143  37.937  -8.956  1.00 56.55           C  
ATOM     59  CD  GLN A  23     119.359  37.409  -9.697  1.00 56.55           C  
ATOM     60  OE1 GLN A  23     120.018  36.468  -9.246  1.00 56.55           O  
ATOM     61  NE2 GLN A  23     119.665  38.015 -10.840  1.00 56.55           N  
ATOM     62  N   GLY A  24     114.326  35.601  -9.188  1.00 27.32           N  
ATOM     63  CA  GLY A  24     113.468  34.430  -9.109  1.00 27.32           C  
ATOM     64  C   GLY A  24     112.097  34.570  -9.738  1.00 27.32           C  
ATOM     65  O   GLY A  24     111.810  35.546 -10.422  1.00 27.32           O  
ATOM     66  N   ASP A  25     111.241  33.585  -9.496  1.00 24.49           N  
ATOM     67  CA  ASP A  25     109.898  33.588 -10.054  1.00 24.49           C  
ATOM     68  C   ASP A  25     108.972  32.645  -9.287  1.00 24.49           C  
ATOM     69  O   ASP A  25     109.407  31.891  -8.417  1.00 24.49           O  
ATOM     70  CB  ASP A  25     109.937  33.140 -11.511  1.00 57.39           C  
ATOM     71  CG  ASP A  25     110.386  31.695 -11.659  1.00 57.39           C  
ATOM     72  OD1 ASP A  25     110.120  31.093 -12.721  1.00 57.39           O  
ATOM     73  OD2 ASP A  25     111.010  31.160 -10.715  1.00 57.39           O  
ATOM     74  N   SER A  26     107.690  32.693  -9.636  1.00 24.74           N  
ATOM     75  CA  SER A  26     106.663  31.858  -9.031  1.00 24.74           C  
ATOM     76  C   SER A  26     107.059  30.383  -9.045  1.00 24.74           C  
ATOM     77  O   SER A  26     106.664  29.617  -8.174  1.00 24.74           O  
ATOM     78  CB  SER A  26     105.356  32.042  -9.803  1.00 61.42           C  
ATOM     79  OG  SER A  26     104.402  31.062  -9.443  1.00 61.42           O  
ATOM     80  N   GLY A  27     107.850  29.998 -10.040  1.00 29.24           N  
ATOM     81  CA  GLY A  27     108.278  28.615 -10.182  1.00 29.24           C  
ATOM     82  C   GLY A  27     109.076  27.987  -9.053  1.00 29.24           C  
ATOM     83  O   GLY A  27     108.631  27.014  -8.447  1.00 29.24           O  
ATOM     84  N   ARG A  28     110.260  28.515  -8.767  1.00 24.38           N  
ATOM     85  CA  ARG A  28     111.053  27.934  -7.698  1.00 24.38           C  
ATOM     86  C   ARG A  28     111.335  28.892  -6.542  1.00 24.38           C  
ATOM     87  O   ARG A  28     112.155  28.599  -5.679  1.00 24.38           O  
ATOM     88  CB  ARG A  28     112.360  27.386  -8.262  1.00 15.24           C  
ATOM     89  CG  ARG A  28     112.187  26.470  -9.469  1.00 15.24           C  
ATOM     90  CD  ARG A  28     112.517  24.999  -9.181  1.00 15.24           C  
ATOM     91  NE  ARG A  28     111.333  24.216  -8.835  1.00 15.24           N  
ATOM     92  CZ  ARG A  28     111.174  22.922  -9.107  1.00 15.24           C  
ATOM     93  NH1 ARG A  28     112.125  22.232  -9.731  1.00 15.24           N  
ATOM     94  NH2 ARG A  28     110.040  22.325  -8.774  1.00 15.24           N  
ATOM     95  N   GLY A  29     110.658  30.035  -6.526  1.00 12.75           N  
ATOM     96  CA  GLY A  29     110.830  30.977  -5.433  1.00 12.75           C  
ATOM     97  C   GLY A  29     111.690  32.191  -5.710  1.00 12.75           C  
ATOM     98  O   GLY A  29     112.410  32.245  -6.712  1.00 12.75           O  
ATOM     99  N   TYR A  30     111.609  33.168  -4.811  1.00 12.00           N  
ATOM    100  CA  TYR A  30     112.382  34.389  -4.929  1.00 12.00           C  
ATOM    101  C   TYR A  30     113.524  34.383  -3.930  1.00 12.00           C  
ATOM    102  O   TYR A  30     113.338  34.068  -2.759  1.00 12.00           O  
ATOM    103  CB  TYR A  30     111.485  35.596  -4.689  1.00 12.85           C  
ATOM    104  CG  TYR A  30     110.452  35.791  -5.769  1.00 12.85           C  
ATOM    105  CD1 TYR A  30     109.320  34.992  -5.828  1.00 12.85           C  
ATOM    106  CD2 TYR A  30     110.635  36.747  -6.765  1.00 12.85           C  
ATOM    107  CE1 TYR A  30     108.393  35.138  -6.854  1.00 12.85           C  
ATOM    108  CE2 TYR A  30     109.723  36.901  -7.795  1.00 12.85           C  
ATOM    109  CZ  TYR A  30     108.606  36.093  -7.835  1.00 12.85           C  
ATOM    110  OH  TYR A  30     107.705  36.228  -8.866  1.00 12.85           O  
ATOM    111  N   TYR A  31     114.713  34.745  -4.382  1.00 12.00           N  
ATOM    112  CA  TYR A  31     115.846  34.733  -3.484  1.00 12.00           C  
ATOM    113  C   TYR A  31     116.662  36.009  -3.388  1.00 12.00           C  
ATOM    114  O   TYR A  31     116.846  36.753  -4.351  1.00 12.00           O  
ATOM    115  CB  TYR A  31     116.753  33.565  -3.833  1.00 16.46           C  
ATOM    116  CG  TYR A  31     117.185  33.558  -5.266  1.00 16.46           C  
ATOM    117  CD1 TYR A  31     118.371  34.171  -5.659  1.00 16.46           C  
ATOM    118  CD2 TYR A  31     116.398  32.949  -6.242  1.00 16.46           C  
ATOM    119  CE1 TYR A  31     118.765  34.176  -6.991  1.00 16.46           C  
ATOM    120  CE2 TYR A  31     116.779  32.951  -7.576  1.00 16.46           C  
ATOM    121  CZ  TYR A  31     117.962  33.565  -7.944  1.00 16.46           C  
ATOM    122  OH  TYR A  31     118.338  33.577  -9.267  1.00 16.46           O  
ATOM    123  N   LEU A  32     117.151  36.234  -2.181  1.00 14.55           N  
ATOM    124  CA  LEU A  32     117.944  37.392  -1.829  1.00 14.55           C  
ATOM    125  C   LEU A  32     119.388  36.948  -1.736  1.00 14.55           C  
ATOM    126  O   LEU A  32     119.657  35.831  -1.300  1.00 14.55           O  
ATOM    127  CB  LEU A  32     117.487  37.894  -0.466  1.00 12.00           C  
ATOM    128  CG  LEU A  32     118.255  39.033   0.175  1.00 12.00           C  
ATOM    129  CD1 LEU A  32     117.861  40.321  -0.512  1.00 12.00           C  
ATOM    130  CD2 LEU A  32     117.937  39.101   1.650  1.00 12.00           C  
ATOM    131  N   GLU A  33     120.319  37.807  -2.139  1.00 24.13           N  
ATOM    132  CA  GLU A  33     121.729  37.457  -2.056  1.00 24.13           C  
ATOM    133  C   GLU A  33     122.330  38.010  -0.780  1.00 24.13           C  
ATOM    134  O   GLU A  33     122.212  39.199  -0.524  1.00 24.13           O  
ATOM    135  CB  GLU A  33     122.513  38.038  -3.227  1.00 63.57           C  
ATOM    136  CG  GLU A  33     124.017  37.884  -3.034  1.00 63.57           C  
ATOM    137  CD  GLU A  33     124.846  38.678  -4.028  1.00 63.57           C  
ATOM    138  OE1 GLU A  33     124.665  38.478  -5.251  1.00 63.57           O  
ATOM    139  OE2 GLU A  33     125.688  39.495  -3.584  1.00 63.57           O  
ATOM    140  N   MET A  34     122.944  37.160   0.036  1.00 13.22           N  
ATOM    141  CA  MET A  34     123.612  37.650   1.234  1.00 13.22           C  
ATOM    142  C   MET A  34     125.016  37.061   1.354  1.00 13.22           C  
ATOM    143  O   MET A  34     125.290  35.978   0.840  1.00 13.22           O  
ATOM    144  CB  MET A  34     122.799  37.401   2.514  1.00 17.27           C  
ATOM    145  CG  MET A  34     121.908  36.203   2.536  1.00 17.27           C  
ATOM    146  SD  MET A  34     121.088  36.056   4.162  1.00 17.27           S  
ATOM    147  CE  MET A  34     119.765  37.232   4.028  1.00 17.27           C  
ATOM    148  N   LEU A  35     125.912  37.807   1.995  1.00 24.92           N  
ATOM    149  CA  LEU A  35     127.297  37.392   2.189  1.00 24.92           C  
ATOM    150  C   LEU A  35     127.453  36.860   3.608  1.00 24.92           C  
ATOM    151  O   LEU A  35     127.065  37.523   4.574  1.00 24.92           O  
ATOM    152  CB  LEU A  35     128.222  38.586   1.982  1.00 15.68           C  
ATOM    153  CG  LEU A  35     128.107  39.276   0.625  1.00 15.68           C  
ATOM    154  CD1 LEU A  35     129.022  40.477   0.569  1.00 15.68           C  
ATOM    155  CD2 LEU A  35     128.458  38.293  -0.462  1.00 15.68           C  
ATOM    156  N   ILE A  36     128.042  35.680   3.743  1.00 12.07           N  
ATOM    157  CA  ILE A  36     128.183  35.091   5.057  1.00 12.07           C  
ATOM    158  C   ILE A  36     129.600  34.808   5.522  1.00 12.07           C  
ATOM    159  O   ILE A  36     130.441  34.350   4.748  1.00 12.07           O  
ATOM    160  CB  ILE A  36     127.398  33.785   5.116  1.00 13.33           C  
ATOM    161  CG1 ILE A  36     125.952  34.064   4.726  1.00 13.33           C  
ATOM    162  CG2 ILE A  36     127.486  33.167   6.506  1.00 13.33           C  
ATOM    163  CD1 ILE A  36     125.091  32.838   4.674  1.00 13.33           C  
ATOM    164  N   GLY A  37     129.850  35.083   6.802  1.00 14.01           N  
ATOM    165  CA  GLY A  37     131.148  34.807   7.397  1.00 14.01           C  
ATOM    166  C   GLY A  37     132.299  35.730   7.070  1.00 14.01           C  
ATOM    167  O   GLY A  37     132.137  36.741   6.388  1.00 14.01           O  
ATOM    168  N   THR A  38     133.475  35.357   7.566  1.00 25.30           N  
ATOM    169  CA  THR A  38     134.696  36.123   7.361  1.00 25.30           C  
ATOM    170  C   THR A  38     135.855  35.229   6.920  1.00 25.30           C  
ATOM    171  O   THR A  38     136.284  34.351   7.663  1.00 25.30           O  
ATOM    172  CB  THR A  38     135.098  36.838   8.651  1.00 16.72           C  
ATOM    173  OG1 THR A  38     134.092  37.800   8.992  1.00 16.72           O  
ATOM    174  CG2 THR A  38     136.431  37.538   8.474  1.00 16.72           C  
ATOM    175  N   PRO A  39     136.366  35.428   5.695  1.00 19.06           N  
ATOM    176  CA  PRO A  39     135.921  36.413   4.710  1.00 19.06           C  
ATOM    177  C   PRO A  39     134.503  36.085   4.278  1.00 19.06           C  
ATOM    178  O   PRO A  39     133.936  35.091   4.718  1.00 19.06           O  
ATOM    179  CB  PRO A  39     136.927  36.243   3.582  1.00 12.28           C  
ATOM    180  CG  PRO A  39     137.242  34.797   3.648  1.00 12.28           C  
ATOM    181  CD  PRO A  39     137.429  34.583   5.128  1.00 12.28           C  
ATOM    182  N   PRO A  40     133.910  36.913   3.410  1.00 30.45           N  
ATOM    183  CA  PRO A  40     132.542  36.657   2.960  1.00 30.45           C  
ATOM    184  C   PRO A  40     132.374  35.539   1.936  1.00 30.45           C  
ATOM    185  O   PRO A  40     133.190  35.380   1.030  1.00 30.45           O  
ATOM    186  CB  PRO A  40     132.112  38.006   2.385  1.00 31.45           C  
ATOM    187  CG  PRO A  40     132.998  38.993   3.078  1.00 31.45           C  
ATOM    188  CD  PRO A  40     134.316  38.280   3.057  1.00 31.45           C  
ATOM    189  N   GLN A  41     131.304  34.769   2.106  1.00 15.60           N  
ATOM    190  CA  GLN A  41     130.948  33.692   1.197  1.00 15.60           C  
ATOM    191  C   GLN A  41     129.579  34.091   0.643  1.00 15.60           C  
ATOM    192  O   GLN A  41     128.624  34.315   1.401  1.00 15.60           O  
ATOM    193  CB  GLN A  41     130.849  32.364   1.937  1.00 13.68           C  
ATOM    194  CG  GLN A  41     132.183  31.798   2.395  1.00 13.68           C  
ATOM    195  CD  GLN A  41     132.053  30.433   3.061  1.00 13.68           C  
ATOM    196  OE1 GLN A  41     131.625  29.455   2.436  1.00 13.68           O  
ATOM    197  NE2 GLN A  41     132.421  30.363   4.335  1.00 13.68           N  
ATOM    198  N   LYS A  42     129.494  34.190  -0.679  1.00 21.29           N  
ATOM    199  CA  LYS A  42     128.270  34.593  -1.366  1.00 21.29           C  
ATOM    200  C   LYS A  42     127.232  33.476  -1.427  1.00 21.29           C  
ATOM    201  O   LYS A  42     127.508  32.404  -1.949  1.00 21.29           O  
ATOM    202  CB  LYS A  42     128.646  35.043  -2.779  1.00 55.64           C  
ATOM    203  CG  LYS A  42     127.559  35.697  -3.588  1.00 55.64           C  
ATOM    204  CD  LYS A  42     128.164  36.246  -4.872  1.00 55.64           C  
ATOM    205  CE  LYS A  42     127.130  36.941  -5.745  1.00 55.64           C  
ATOM    206  NZ  LYS A  42     127.736  37.584  -6.951  1.00 55.64           N  
ATOM    207  N   LEU A  43     126.042  33.722  -0.890  1.00 18.11           N  
ATOM    208  CA  LEU A  43     124.976  32.721  -0.923  1.00 18.11           C  
ATOM    209  C   LEU A  43     123.688  33.295  -1.485  1.00 18.11           C  
ATOM    210  O   LEU A  43     123.478  34.506  -1.456  1.00 18.11           O  
ATOM    211  CB  LEU A  43     124.685  32.185   0.472  1.00 22.35           C  
ATOM    212  CG  LEU A  43     125.801  31.417   1.154  1.00 22.35           C  
ATOM    213  CD1 LEU A  43     125.214  30.661   2.327  1.00 22.35           C  
ATOM    214  CD2 LEU A  43     126.422  30.443   0.179  1.00 22.35           C  
ATOM    215  N   GLN A  44     122.820  32.422  -1.984  1.00 18.72           N  
ATOM    216  CA  GLN A  44     121.545  32.858  -2.538  1.00 18.72           C  
ATOM    217  C   GLN A  44     120.402  32.330  -1.667  1.00 18.72           C  
ATOM    218  O   GLN A  44     120.043  31.155  -1.756  1.00 18.72           O  
ATOM    219  CB  GLN A  44     121.396  32.331  -3.958  1.00 32.17           C  
ATOM    220  CG  GLN A  44     122.557  32.648  -4.867  1.00 32.17           C  
ATOM    221  CD  GLN A  44     122.817  34.132  -4.984  1.00 32.17           C  
ATOM    222  OE1 GLN A  44     121.890  34.945  -5.022  1.00 32.17           O  
ATOM    223  NE2 GLN A  44     124.088  34.495  -5.062  1.00 32.17           N  
ATOM    224  N   ILE A  45     119.819  33.195  -0.842  1.00 12.03           N  
ATOM    225  CA  ILE A  45     118.753  32.775   0.060  1.00 12.03           C  
ATOM    226  C   ILE A  45     117.320  32.921  -0.428  1.00 12.03           C  
ATOM    227  O   ILE A  45     116.925  33.953  -0.962  1.00 12.03           O  
ATOM    228  CB  ILE A  45     118.856  33.514   1.389  1.00 12.00           C  
ATOM    229  CG1 ILE A  45     120.285  33.435   1.898  1.00 12.00           C  
ATOM    230  CG2 ILE A  45     117.898  32.907   2.398  1.00 12.00           C  
ATOM    231  CD1 ILE A  45     120.858  32.041   1.846  1.00 12.00           C  
ATOM    232  N   LEU A  46     116.535  31.876  -0.212  1.00 21.63           N  
ATOM    233  CA  LEU A  46     115.139  31.876  -0.602  1.00 21.63           C  
ATOM    234  C   LEU A  46     114.332  32.586   0.472  1.00 21.63           C  
ATOM    235  O   LEU A  46     114.393  32.204   1.637  1.00 21.63           O  
ATOM    236  CB  LEU A  46     114.655  30.443  -0.741  1.00 14.23           C  
ATOM    237  CG  LEU A  46     113.142  30.260  -0.794  1.00 14.23           C  
ATOM    238  CD1 LEU A  46     112.557  31.150  -1.856  1.00 14.23           C  
ATOM    239  CD2 LEU A  46     112.816  28.814  -1.088  1.00 14.23           C  
ATOM    240  N   VAL A  47     113.579  33.613   0.090  1.00 12.00           N  
ATOM    241  CA  VAL A  47     112.776  34.352   1.058  1.00 12.00           C  
ATOM    242  C   VAL A  47     111.483  33.625   1.410  1.00 12.00           C  
ATOM    243  O   VAL A  47     110.598  33.484   0.574  1.00 12.00           O  
ATOM    244  CB  VAL A  47     112.445  35.744   0.523  1.00 12.41           C  
ATOM    245  CG1 VAL A  47     111.365  36.384   1.356  1.00 12.41           C  
ATOM    246  CG2 VAL A  47     113.684  36.596   0.551  1.00 12.41           C  
ATOM    247  N   ASP A  48     111.359  33.191   2.659  1.00 12.15           N  
ATOM    248  CA  ASP A  48     110.182  32.447   3.088  1.00 12.15           C  
ATOM    249  C   ASP A  48     109.437  33.026   4.269  1.00 12.15           C  
ATOM    250  O   ASP A  48     109.876  32.879   5.399  1.00 12.15           O  
ATOM    251  CB  ASP A  48     110.596  31.026   3.430  1.00 12.00           C  
ATOM    252  CG  ASP A  48     109.466  30.219   4.013  1.00 12.00           C  
ATOM    253  OD1 ASP A  48     108.326  30.382   3.546  1.00 12.00           O  
ATOM    254  OD2 ASP A  48     109.714  29.408   4.925  1.00 12.00           O  
ATOM    255  N   THR A  49     108.294  33.653   4.024  1.00 12.00           N  
ATOM    256  CA  THR A  49     107.523  34.231   5.117  1.00 12.00           C  
ATOM    257  C   THR A  49     106.727  33.157   5.828  1.00 12.00           C  
ATOM    258  O   THR A  49     105.998  33.434   6.774  1.00 12.00           O  
ATOM    259  CB  THR A  49     106.520  35.272   4.622  1.00 12.12           C  
ATOM    260  OG1 THR A  49     105.524  34.625   3.820  1.00 12.12           O  
ATOM    261  CG2 THR A  49     107.216  36.337   3.809  1.00 12.12           C  
ATOM    262  N   GLY A  50     106.866  31.924   5.368  1.00 12.21           N  
ATOM    263  CA  GLY A  50     106.127  30.832   5.975  1.00 12.21           C  
ATOM    264  C   GLY A  50     106.869  29.998   7.001  1.00 12.21           C  
ATOM    265  O   GLY A  50     106.407  28.921   7.354  1.00 12.21           O  
ATOM    266  N   SER A  51     108.014  30.468   7.474  1.00 12.65           N  
ATOM    267  CA  SER A  51     108.752  29.719   8.476  1.00 12.65           C  
ATOM    268  C   SER A  51     109.725  30.645   9.183  1.00 12.65           C  
ATOM    269  O   SER A  51     109.838  31.817   8.818  1.00 12.65           O  
ATOM    270  CB  SER A  51     109.500  28.549   7.844  1.00 17.60           C  
ATOM    271  OG  SER A  51     110.702  28.986   7.251  1.00 17.60           O  
ATOM    272  N   SER A  52     110.452  30.128  10.172  1.00 25.38           N  
ATOM    273  CA  SER A  52     111.351  30.989  10.917  1.00 25.38           C  
ATOM    274  C   SER A  52     112.778  30.550  11.172  1.00 25.38           C  
ATOM    275  O   SER A  52     113.312  30.807  12.248  1.00 25.38           O  
ATOM    276  CB  SER A  52     110.702  31.330  12.246  1.00 14.73           C  
ATOM    277  OG  SER A  52     109.377  31.771  12.030  1.00 14.73           O  
ATOM    278  N   ASN A  53     113.413  29.900  10.207  1.00 12.49           N  
ATOM    279  CA  ASN A  53     114.802  29.503  10.401  1.00 12.49           C  
ATOM    280  C   ASN A  53     115.704  29.943   9.262  1.00 12.49           C  
ATOM    281  O   ASN A  53     115.290  29.997   8.112  1.00 12.49           O  
ATOM    282  CB  ASN A  53     114.921  27.994  10.585  1.00 12.00           C  
ATOM    283  CG  ASN A  53     114.596  27.558  11.989  1.00 12.00           C  
ATOM    284  OD1 ASN A  53     113.434  27.553  12.398  1.00 12.00           O  
ATOM    285  ND2 ASN A  53     115.626  27.199  12.749  1.00 12.00           N  
ATOM    286  N   PHE A  54     116.939  30.279   9.592  1.00 12.00           N  
ATOM    287  CA  PHE A  54     117.897  30.687   8.588  1.00 12.00           C  
ATOM    288  C   PHE A  54     118.733  29.442   8.399  1.00 12.00           C  
ATOM    289  O   PHE A  54     119.274  28.904   9.357  1.00 12.00           O  
ATOM    290  CB  PHE A  54     118.763  31.824   9.122  1.00 12.00           C  
ATOM    291  CG  PHE A  54     119.687  32.419   8.103  1.00 12.00           C  
ATOM    292  CD1 PHE A  54     120.841  33.081   8.504  1.00 12.00           C  
ATOM    293  CD2 PHE A  54     119.401  32.344   6.747  1.00 12.00           C  
ATOM    294  CE1 PHE A  54     121.698  33.661   7.567  1.00 12.00           C  
ATOM    295  CE2 PHE A  54     120.254  32.924   5.798  1.00 12.00           C  
ATOM    296  CZ  PHE A  54     121.403  33.581   6.213  1.00 12.00           C  
ATOM    297  N   ALA A  55     118.818  28.954   7.176  1.00 12.00           N  
ATOM    298  CA  ALA A  55     119.606  27.761   6.933  1.00 12.00           C  
ATOM    299  C   ALA A  55     120.183  27.786   5.533  1.00 12.00           C  
ATOM    300  O   ALA A  55     119.538  28.250   4.584  1.00 12.00           O  
ATOM    301  CB  ALA A  55     118.753  26.529   7.128  1.00 15.26           C  
ATOM    302  N   VAL A  56     121.404  27.284   5.412  1.00 12.00           N  
ATOM    303  CA  VAL A  56     122.087  27.252   4.133  1.00 12.00           C  
ATOM    304  C   VAL A  56     122.717  25.883   3.914  1.00 12.00           C  
ATOM    305  O   VAL A  56     122.903  25.112   4.854  1.00 12.00           O  
ATOM    306  CB  VAL A  56     123.191  28.318   4.086  1.00 12.00           C  
ATOM    307  CG1 VAL A  56     122.680  29.607   4.655  1.00 12.00           C  
ATOM    308  CG2 VAL A  56     124.390  27.860   4.871  1.00 12.00           C  
ATOM    309  N   ALA A  57     123.047  25.581   2.669  1.00 13.18           N  
ATOM    310  CA  ALA A  57     123.661  24.305   2.368  1.00 13.18           C  
ATOM    311  C   ALA A  57     124.961  24.211   3.143  1.00 13.18           C  
ATOM    312  O   ALA A  57     125.777  25.134   3.113  1.00 13.18           O  
ATOM    313  CB  ALA A  57     123.934  24.191   0.890  1.00 19.23           C  
ATOM    314  N   GLY A  58     125.151  23.094   3.836  1.00 25.80           N  
ATOM    315  CA  GLY A  58     126.366  22.904   4.604  1.00 25.80           C  
ATOM    316  C   GLY A  58     127.315  21.924   3.951  1.00 25.80           C  
ATOM    317  O   GLY A  58     128.423  21.709   4.435  1.00 25.80           O  
ATOM    318  N   THR A  59     126.872  21.326   2.850  1.00 20.53           N  
ATOM    319  CA  THR A  59     127.666  20.355   2.101  1.00 20.53           C  
ATOM    320  C   THR A  59     127.240  20.475   0.653  1.00 20.53           C  
ATOM    321  O   THR A  59     126.235  21.111   0.360  1.00 20.53           O  
ATOM    322  CB  THR A  59     127.341  18.931   2.516  1.00 29.20           C  
ATOM    323  OG1 THR A  59     126.025  18.604   2.052  1.00 29.20           O  
ATOM    324  CG2 THR A  59     127.389  18.789   4.022  1.00 29.20           C  
ATOM    325  N   PRO A  60     127.986  19.860  -0.274  1.00 19.39           N  
ATOM    326  CA  PRO A  60     127.589  19.957  -1.681  1.00 19.39           C  
ATOM    327  C   PRO A  60     126.282  19.190  -1.823  1.00 19.39           C  
ATOM    328  O   PRO A  60     125.974  18.341  -0.978  1.00 19.39           O  
ATOM    329  CB  PRO A  60     128.730  19.261  -2.417  1.00 21.99           C  
ATOM    330  CG  PRO A  60     129.884  19.387  -1.481  1.00 21.99           C  
ATOM    331  CD  PRO A  60     129.256  19.136  -0.140  1.00 21.99           C  
ATOM    332  N   HIS A  61     125.507  19.485  -2.863  1.00 28.01           N  
ATOM    333  CA  HIS A  61     124.251  18.770  -3.057  1.00 28.01           C  
ATOM    334  C   HIS A  61     123.703  18.787  -4.475  1.00 28.01           C  
ATOM    335  O   HIS A  61     123.877  19.744  -5.234  1.00 28.01           O  
ATOM    336  CB  HIS A  61     123.172  19.285  -2.120  1.00 31.86           C  
ATOM    337  CG  HIS A  61     121.954  18.424  -2.097  1.00 31.86           C  
ATOM    338  ND1 HIS A  61     121.901  17.231  -1.408  1.00 31.86           N  
ATOM    339  CD2 HIS A  61     120.751  18.562  -2.700  1.00 31.86           C  
ATOM    340  CE1 HIS A  61     120.718  16.674  -1.585  1.00 31.86           C  
ATOM    341  NE2 HIS A  61     120.000  17.461  -2.366  1.00 31.86           N  
ATOM    342  N   SER A  62     123.005  17.713  -4.803  1.00 61.30           N  
ATOM    343  CA  SER A  62     122.442  17.513  -6.118  1.00 61.30           C  
ATOM    344  C   SER A  62     122.061  18.715  -6.968  1.00 61.30           C  
ATOM    345  O   SER A  62     122.367  18.727  -8.161  1.00 61.30           O  
ATOM    346  CB  SER A  62     121.263  16.559  -6.013  1.00 63.70           C  
ATOM    347  OG  SER A  62     121.708  15.295  -5.547  1.00 63.70           O  
ATOM    348  N   TYR A  63     121.427  19.737  -6.404  1.00 13.65           N  
ATOM    349  CA  TYR A  63     121.037  20.855  -7.270  1.00 13.65           C  
ATOM    350  C   TYR A  63     121.619  22.237  -6.981  1.00 13.65           C  
ATOM    351  O   TYR A  63     121.154  23.242  -7.529  1.00 13.65           O  
ATOM    352  CB  TYR A  63     119.506  20.946  -7.341  1.00 44.25           C  
ATOM    353  CG  TYR A  63     118.856  19.654  -7.783  1.00 44.25           C  
ATOM    354  CD1 TYR A  63     118.279  18.786  -6.855  1.00 44.25           C  
ATOM    355  CD2 TYR A  63     118.911  19.250  -9.119  1.00 44.25           C  
ATOM    356  CE1 TYR A  63     117.786  17.540  -7.241  1.00 44.25           C  
ATOM    357  CE2 TYR A  63     118.422  18.007  -9.518  1.00 44.25           C  
ATOM    358  CZ  TYR A  63     117.866  17.152  -8.575  1.00 44.25           C  
ATOM    359  OH  TYR A  63     117.434  15.896  -8.962  1.00 44.25           O  
ATOM    360  N   ILE A  64     122.645  22.292  -6.142  1.00 28.18           N  
ATOM    361  CA  ILE A  64     123.274  23.560  -5.794  1.00 28.18           C  
ATOM    362  C   ILE A  64     124.727  23.524  -6.254  1.00 28.18           C  
ATOM    363  O   ILE A  64     125.330  22.452  -6.335  1.00 28.18           O  
ATOM    364  CB  ILE A  64     123.219  23.792  -4.274  1.00 12.00           C  
ATOM    365  CG1 ILE A  64     124.058  22.727  -3.562  1.00 12.00           C  
ATOM    366  CG2 ILE A  64     121.766  23.733  -3.794  1.00 12.00           C  
ATOM    367  CD1 ILE A  64     124.099  22.865  -2.081  1.00 12.00           C  
ATOM    368  N   ASP A  65     125.292  24.687  -6.556  1.00 32.17           N  
ATOM    369  CA  ASP A  65     126.673  24.741  -7.025  1.00 32.17           C  
ATOM    370  C   ASP A  65     127.598  25.395  -6.006  1.00 32.17           C  
ATOM    371  O   ASP A  65     128.737  25.741  -6.321  1.00 32.17           O  
ATOM    372  CB  ASP A  65     126.747  25.489  -8.364  1.00 70.00           C  
ATOM    373  CG  ASP A  65     126.457  26.976  -8.227  1.00 70.00           C  
ATOM    374  OD1 ASP A  65     125.486  27.342  -7.526  1.00 70.00           O  
ATOM    375  OD2 ASP A  65     127.197  27.781  -8.835  1.00 70.00           O  
ATOM    376  N   THR A  66     127.102  25.560  -4.784  1.00 28.69           N  
ATOM    377  CA  THR A  66     127.886  26.167  -3.713  1.00 28.69           C  
ATOM    378  C   THR A  66     127.194  25.952  -2.375  1.00 28.69           C  
ATOM    379  O   THR A  66     126.012  25.625  -2.328  1.00 28.69           O  
ATOM    380  CB  THR A  66     128.064  27.674  -3.936  1.00 50.29           C  
ATOM    381  OG1 THR A  66     128.812  28.229  -2.849  1.00 50.29           O  
ATOM    382  CG2 THR A  66     126.715  28.361  -4.021  1.00 50.29           C  
ATOM    383  N   TYR A  67     127.935  26.122  -1.289  1.00 12.00           N  
ATOM    384  CA  TYR A  67     127.370  25.948   0.041  1.00 12.00           C  
ATOM    385  C   TYR A  67     128.240  26.726   1.007  1.00 12.00           C  
ATOM    386  O   TYR A  67     129.346  27.134   0.658  1.00 12.00           O  
ATOM    387  CB  TYR A  67     127.354  24.466   0.410  1.00 28.32           C  
ATOM    388  CG  TYR A  67     128.732  23.841   0.483  1.00 28.32           C  
ATOM    389  CD1 TYR A  67     129.522  23.981   1.620  1.00 28.32           C  
ATOM    390  CD2 TYR A  67     129.262  23.142  -0.599  1.00 28.32           C  
ATOM    391  CE1 TYR A  67     130.807  23.443   1.678  1.00 28.32           C  
ATOM    392  CE2 TYR A  67     130.546  22.600  -0.552  1.00 28.32           C  
ATOM    393  CZ  TYR A  67     131.316  22.753   0.589  1.00 28.32           C  
ATOM    394  OH  TYR A  67     132.592  22.223   0.650  1.00 28.32           O  
ATOM    395  N   PHE A  68     127.751  26.943   2.217  1.00 13.63           N  
ATOM    396  CA  PHE A  68     128.532  27.676   3.197  1.00 13.63           C  
ATOM    397  C   PHE A  68     129.449  26.730   3.943  1.00 13.63           C  
ATOM    398  O   PHE A  68     128.988  25.759   4.547  1.00 13.63           O  
ATOM    399  CB  PHE A  68     127.615  28.356   4.189  1.00 14.30           C  
ATOM    400  CG  PHE A  68     128.337  29.023   5.306  1.00 14.30           C  
ATOM    401  CD1 PHE A  68     129.231  30.045   5.052  1.00 14.30           C  
ATOM    402  CD2 PHE A  68     128.093  28.654   6.621  1.00 14.30           C  
ATOM    403  CE1 PHE A  68     129.868  30.698   6.090  1.00 14.30           C  
ATOM    404  CE2 PHE A  68     128.728  29.301   7.672  1.00 14.30           C  
ATOM    405  CZ  PHE A  68     129.615  30.325   7.409  1.00 14.30           C  
ATOM    406  N   ASP A  69     130.747  27.008   3.916  1.00 23.51           N  
ATOM    407  CA  ASP A  69     131.713  26.148   4.592  1.00 23.51           C  
ATOM    408  C   ASP A  69     132.091  26.756   5.936  1.00 23.51           C  
ATOM    409  O   ASP A  69     132.909  27.664   5.977  1.00 23.51           O  
ATOM    410  CB  ASP A  69     132.961  26.009   3.720  1.00 42.85           C  
ATOM    411  CG  ASP A  69     133.993  25.079   4.320  1.00 42.85           C  
ATOM    412  OD1 ASP A  69     134.094  25.034   5.565  1.00 42.85           O  
ATOM    413  OD2 ASP A  69     134.714  24.408   3.545  1.00 42.85           O  
ATOM    414  N   THR A  70     131.527  26.267   7.037  1.00 15.82           N  
ATOM    415  CA  THR A  70     131.868  26.864   8.329  1.00 15.82           C  
ATOM    416  C   THR A  70     133.354  26.891   8.650  1.00 15.82           C  
ATOM    417  O   THR A  70     133.826  27.821   9.295  1.00 15.82           O  
ATOM    418  CB  THR A  70     131.141  26.193   9.531  1.00 24.50           C  
ATOM    419  OG1 THR A  70     131.335  24.775   9.503  1.00 24.50           O  
ATOM    420  CG2 THR A  70     129.670  26.513   9.504  1.00 24.50           C  
ATOM    421  N   GLU A  71     134.104  25.895   8.201  1.00 38.99           N  
ATOM    422  CA  GLU A  71     135.526  25.882   8.506  1.00 38.99           C  
ATOM    423  C   GLU A  71     136.350  27.022   7.914  1.00 38.99           C  
ATOM    424  O   GLU A  71     137.484  27.236   8.334  1.00 38.99           O  
ATOM    425  CB  GLU A  71     136.154  24.548   8.101  1.00 70.00           C  
ATOM    426  CG  GLU A  71     136.238  23.547   9.243  1.00 70.00           C  
ATOM    427  CD  GLU A  71     137.556  22.788   9.249  1.00 70.00           C  
ATOM    428  OE1 GLU A  71     138.619  23.446   9.337  1.00 70.00           O  
ATOM    429  OE2 GLU A  71     137.531  21.539   9.168  1.00 70.00           O  
ATOM    430  N   ARG A  72     135.801  27.761   6.955  1.00 35.93           N  
ATOM    431  CA  ARG A  72     136.551  28.860   6.355  1.00 35.93           C  
ATOM    432  C   ARG A  72     136.146  30.242   6.864  1.00 35.93           C  
ATOM    433  O   ARG A  72     136.583  31.251   6.316  1.00 35.93           O  
ATOM    434  CB  ARG A  72     136.429  28.830   4.828  1.00 70.00           C  
ATOM    435  CG  ARG A  72     137.020  27.595   4.173  1.00 70.00           C  
ATOM    436  CD  ARG A  72     137.268  27.825   2.690  1.00 70.00           C  
ATOM    437  NE  ARG A  72     136.052  28.197   1.969  1.00 70.00           N  
ATOM    438  CZ  ARG A  72     136.024  28.629   0.708  1.00 70.00           C  
ATOM    439  NH1 ARG A  72     137.151  28.750   0.016  1.00 70.00           N  
ATOM    440  NH2 ARG A  72     134.867  28.946   0.136  1.00 70.00           N  
ATOM    441  N   SER A  73     135.323  30.296   7.908  1.00 27.79           N  
ATOM    442  CA  SER A  73     134.888  31.579   8.460  1.00 27.79           C  
ATOM    443  C   SER A  73     135.405  31.777   9.875  1.00 27.79           C  
ATOM    444  O   SER A  73     134.978  31.083  10.799  1.00 27.79           O  
ATOM    445  CB  SER A  73     133.363  31.669   8.472  1.00 25.87           C  
ATOM    446  OG  SER A  73     132.927  32.852   9.124  1.00 25.87           O  
ATOM    447  N   SER A  74     136.309  32.736  10.052  1.00 24.25           N  
ATOM    448  CA  SER A  74     136.887  32.990  11.368  1.00 24.25           C  
ATOM    449  C   SER A  74     135.891  33.578  12.358  1.00 24.25           C  
ATOM    450  O   SER A  74     136.161  33.630  13.559  1.00 24.25           O  
ATOM    451  CB  SER A  74     138.104  33.910  11.249  1.00 35.24           C  
ATOM    452  OG  SER A  74     137.763  35.143  10.646  1.00 35.24           O  
ATOM    453  N   THR A  75     134.734  34.000  11.862  1.00 21.37           N  
ATOM    454  CA  THR A  75     133.718  34.592  12.722  1.00 21.37           C  
ATOM    455  C   THR A  75     132.588  33.632  13.115  1.00 21.37           C  
ATOM    456  O   THR A  75     131.661  34.011  13.839  1.00 21.37           O  
ATOM    457  CB  THR A  75     133.126  35.840  12.049  1.00 22.01           C  
ATOM    458  OG1 THR A  75     132.744  35.528  10.702  1.00 22.01           O  
ATOM    459  CG2 THR A  75     134.148  36.945  12.020  1.00 22.01           C  
ATOM    460  N   TYR A  76     132.668  32.390  12.647  1.00 21.14           N  
ATOM    461  CA  TYR A  76     131.649  31.398  12.967  1.00 21.14           C  
ATOM    462  C   TYR A  76     131.882  30.807  14.342  1.00 21.14           C  
ATOM    463  O   TYR A  76     133.009  30.457  14.681  1.00 21.14           O  
ATOM    464  CB  TYR A  76     131.680  30.248  11.963  1.00 24.32           C  
ATOM    465  CG  TYR A  76     130.665  29.156  12.253  1.00 24.32           C  
ATOM    466  CD1 TYR A  76     129.348  29.286  11.840  1.00 24.32           C  
ATOM    467  CD2 TYR A  76     131.019  28.007  12.951  1.00 24.32           C  
ATOM    468  CE1 TYR A  76     128.411  28.303  12.110  1.00 24.32           C  
ATOM    469  CE2 TYR A  76     130.086  27.014  13.230  1.00 24.32           C  
ATOM    470  CZ  TYR A  76     128.780  27.168  12.805  1.00 24.32           C  
ATOM    471  OH  TYR A  76     127.819  26.201  13.059  1.00 24.32           O  
ATOM    472  N   ARG A  77     130.824  30.694  15.133  1.00 25.10           N  
ATOM    473  CA  ARG A  77     130.931  30.089  16.453  1.00 25.10           C  
ATOM    474  C   ARG A  77     129.877  28.990  16.450  1.00 25.10           C  
ATOM    475  O   ARG A  77     128.762  29.203  15.973  1.00 25.10           O  
ATOM    476  CB  ARG A  77     130.622  31.103  17.559  1.00 70.00           C  
ATOM    477  CG  ARG A  77     131.333  32.446  17.415  1.00 70.00           C  
ATOM    478  CD  ARG A  77     132.863  32.336  17.344  1.00 70.00           C  
ATOM    479  NE  ARG A  77     133.482  33.651  17.140  1.00 70.00           N  
ATOM    480  CZ  ARG A  77     134.781  33.857  16.928  1.00 70.00           C  
ATOM    481  NH1 ARG A  77     135.623  32.833  16.889  1.00 70.00           N  
ATOM    482  NH2 ARG A  77     135.237  35.094  16.751  1.00 70.00           N  
ATOM    483  N   SER A  78     130.219  27.805  16.946  1.00 27.91           N  
ATOM    484  CA  SER A  78     129.244  26.720  16.973  1.00 27.91           C  
ATOM    485  C   SER A  78     128.381  26.853  18.213  1.00 27.91           C  
ATOM    486  O   SER A  78     128.892  27.132  19.299  1.00 27.91           O  
ATOM    487  CB  SER A  78     129.940  25.364  16.994  1.00 19.55           C  
ATOM    488  OG  SER A  78     128.991  24.315  17.103  1.00 19.55           O  
ATOM    489  N   LYS A  79     127.076  26.654  18.062  1.00 17.37           N  
ATOM    490  CA  LYS A  79     126.189  26.770  19.204  1.00 17.37           C  
ATOM    491  C   LYS A  79     126.057  25.447  19.957  1.00 17.37           C  
ATOM    492  O   LYS A  79     125.433  25.376  21.020  1.00 17.37           O  
ATOM    493  CB  LYS A  79     124.835  27.317  18.759  1.00 13.54           C  
ATOM    494  CG  LYS A  79     124.524  28.672  19.377  1.00 13.54           C  
ATOM    495  CD  LYS A  79     123.533  29.462  18.544  1.00 13.54           C  
ATOM    496  CE  LYS A  79     123.002  30.687  19.296  1.00 13.54           C  
ATOM    497  NZ  LYS A  79     121.983  30.329  20.336  1.00 13.54           N  
ATOM    498  N   GLY A  80     126.645  24.394  19.398  1.00 18.87           N  
ATOM    499  CA  GLY A  80     126.632  23.109  20.076  1.00 18.87           C  
ATOM    500  C   GLY A  80     125.559  22.065  19.839  1.00 18.87           C  
ATOM    501  O   GLY A  80     125.634  20.977  20.412  1.00 18.87           O  
ATOM    502  N   PHE A  81     124.572  22.360  19.005  1.00 31.43           N  
ATOM    503  CA  PHE A  81     123.518  21.391  18.759  1.00 31.43           C  
ATOM    504  C   PHE A  81     122.983  21.405  17.342  1.00 31.43           C  
ATOM    505  O   PHE A  81     123.196  22.355  16.587  1.00 31.43           O  
ATOM    506  CB  PHE A  81     122.374  21.610  19.748  1.00 28.13           C  
ATOM    507  CG  PHE A  81     121.768  22.984  19.692  1.00 28.13           C  
ATOM    508  CD1 PHE A  81     120.794  23.295  18.749  1.00 28.13           C  
ATOM    509  CD2 PHE A  81     122.159  23.968  20.595  1.00 28.13           C  
ATOM    510  CE1 PHE A  81     120.216  24.572  18.713  1.00 28.13           C  
ATOM    511  CE2 PHE A  81     121.587  25.242  20.563  1.00 28.13           C  
ATOM    512  CZ  PHE A  81     120.616  25.542  19.623  1.00 28.13           C  
ATOM    513  N   ASP A  82     122.298  20.324  16.993  1.00 15.16           N  
ATOM    514  CA  ASP A  82     121.701  20.173  15.681  1.00 15.16           C  
ATOM    515  C   ASP A  82     120.220  20.562  15.770  1.00 15.16           C  
ATOM    516  O   ASP A  82     119.633  20.593  16.861  1.00 15.16           O  
ATOM    517  CB  ASP A  82     121.842  18.721  15.202  1.00 31.88           C  
ATOM    518  CG  ASP A  82     123.287  18.322  14.970  1.00 31.88           C  
ATOM    519  OD1 ASP A  82     124.138  19.232  14.998  1.00 31.88           O  
ATOM    520  OD2 ASP A  82     123.580  17.118  14.752  1.00 31.88           O  
ATOM    521  N   VAL A  83     119.623  20.874  14.625  1.00 12.00           N  
ATOM    522  CA  VAL A  83     118.218  21.246  14.581  1.00 12.00           C  
ATOM    523  C   VAL A  83     117.647  20.677  13.301  1.00 12.00           C  
ATOM    524  O   VAL A  83     118.360  20.542  12.299  1.00 12.00           O  
ATOM    525  CB  VAL A  83     118.032  22.773  14.554  1.00 12.00           C  
ATOM    526  CG1 VAL A  83     118.437  23.322  13.193  1.00 12.00           C  
ATOM    527  CG2 VAL A  83     116.595  23.120  14.851  1.00 12.00           C  
ATOM    528  N   THR A  84     116.363  20.347  13.327  1.00 12.46           N  
ATOM    529  CA  THR A  84     115.727  19.801  12.144  1.00 12.46           C  
ATOM    530  C   THR A  84     114.345  20.392  11.911  1.00 12.46           C  
ATOM    531  O   THR A  84     113.492  20.388  12.796  1.00 12.46           O  
ATOM    532  CB  THR A  84     115.603  18.289  12.242  1.00 32.71           C  
ATOM    533  OG1 THR A  84     115.002  17.789  11.047  1.00 32.71           O  
ATOM    534  CG2 THR A  84     114.744  17.907  13.431  1.00 32.71           C  
ATOM    535  N   VAL A  85     114.122  20.894  10.707  1.00 12.05           N  
ATOM    536  CA  VAL A  85     112.846  21.492  10.373  1.00 12.05           C  
ATOM    537  C   VAL A  85     112.097  20.730   9.295  1.00 12.05           C  
ATOM    538  O   VAL A  85     112.686  20.319   8.298  1.00 12.05           O  
ATOM    539  CB  VAL A  85     113.040  22.923   9.872  1.00 12.00           C  
ATOM    540  CG1 VAL A  85     111.770  23.416   9.207  1.00 12.00           C  
ATOM    541  CG2 VAL A  85     113.414  23.819  11.024  1.00 12.00           C  
ATOM    542  N   LYS A  86     110.800  20.523   9.493  1.00 15.06           N  
ATOM    543  CA  LYS A  86     110.024  19.859   8.463  1.00 15.06           C  
ATOM    544  C   LYS A  86     108.925  20.777   7.962  1.00 15.06           C  
ATOM    545  O   LYS A  86     108.019  21.160   8.702  1.00 15.06           O  
ATOM    546  CB  LYS A  86     109.382  18.559   8.928  1.00 24.56           C  
ATOM    547  CG  LYS A  86     108.615  17.966   7.761  1.00 24.56           C  
ATOM    548  CD  LYS A  86     107.766  16.773   8.086  1.00 24.56           C  
ATOM    549  CE  LYS A  86     106.956  16.390   6.848  1.00 24.56           C  
ATOM    550  NZ  LYS A  86     107.831  16.331   5.635  1.00 24.56           N  
ATOM    551  N   TYR A  87     109.010  21.116   6.687  1.00 21.74           N  
ATOM    552  CA  TYR A  87     108.037  21.990   6.072  1.00 21.74           C  
ATOM    553  C   TYR A  87     106.879  21.142   5.565  1.00 21.74           C  
ATOM    554  O   TYR A  87     106.825  19.944   5.837  1.00 21.74           O  
ATOM    555  CB  TYR A  87     108.706  22.729   4.921  1.00 12.00           C  
ATOM    556  CG  TYR A  87     109.931  23.503   5.335  1.00 12.00           C  
ATOM    557  CD1 TYR A  87     109.816  24.734   5.957  1.00 12.00           C  
ATOM    558  CD2 TYR A  87     111.202  23.016   5.078  1.00 12.00           C  
ATOM    559  CE1 TYR A  87     110.936  25.469   6.309  1.00 12.00           C  
ATOM    560  CE2 TYR A  87     112.328  23.740   5.424  1.00 12.00           C  
ATOM    561  CZ  TYR A  87     112.191  24.969   6.038  1.00 12.00           C  
ATOM    562  OH  TYR A  87     113.303  25.709   6.375  1.00 12.00           O  
ATOM    563  N   THR A  88     105.957  21.765   4.833  1.00 31.41           N  
ATOM    564  CA  THR A  88     104.811  21.052   4.290  1.00 31.41           C  
ATOM    565  C   THR A  88     105.343  19.843   3.563  1.00 31.41           C  
ATOM    566  O   THR A  88     104.797  18.751   3.661  1.00 31.41           O  
ATOM    567  CB  THR A  88     104.034  21.911   3.312  1.00 34.86           C  
ATOM    568  OG1 THR A  88     103.206  22.820   4.042  1.00 34.86           O  
ATOM    569  CG2 THR A  88     103.158  21.052   2.428  1.00 34.86           C  
ATOM    570  N   GLN A  89     106.417  20.040   2.820  1.00 55.66           N  
ATOM    571  CA  GLN A  89     107.035  18.934   2.127  1.00 55.66           C  
ATOM    572  C   GLN A  89     108.492  19.252   1.939  1.00 55.66           C  
ATOM    573  O   GLN A  89     108.850  20.257   1.312  1.00 55.66           O  
ATOM    574  CB  GLN A  89     106.337  18.642   0.800  1.00 70.00           C  
ATOM    575  CG  GLN A  89     105.150  17.718   0.988  1.00 70.00           C  
ATOM    576  CD  GLN A  89     104.583  17.194  -0.313  1.00 70.00           C  
ATOM    577  OE1 GLN A  89     105.294  16.562  -1.104  1.00 70.00           O  
ATOM    578  NE2 GLN A  89     103.288  17.434  -0.538  1.00 70.00           N  
ATOM    579  N   GLY A  90     109.320  18.383   2.521  1.00 21.74           N  
ATOM    580  CA  GLY A  90     110.758  18.544   2.480  1.00 21.74           C  
ATOM    581  C   GLY A  90     111.212  18.809   3.903  1.00 21.74           C  
ATOM    582  O   GLY A  90     110.410  19.172   4.769  1.00 21.74           O  
ATOM    583  N   SER A  91     112.498  18.626   4.157  1.00 14.93           N  
ATOM    584  CA  SER A  91     113.031  18.861   5.485  1.00 14.93           C  
ATOM    585  C   SER A  91     114.537  18.841   5.410  1.00 14.93           C  
ATOM    586  O   SER A  91     115.110  18.356   4.438  1.00 14.93           O  
ATOM    587  CB  SER A  91     112.576  17.763   6.425  1.00 25.54           C  
ATOM    588  OG  SER A  91     113.113  16.519   6.012  1.00 25.54           O  
ATOM    589  N   TRP A  92     115.179  19.387   6.431  1.00 13.02           N  
ATOM    590  CA  TRP A  92     116.631  19.384   6.487  1.00 13.02           C  
ATOM    591  C   TRP A  92     117.075  19.299   7.934  1.00 13.02           C  
ATOM    592  O   TRP A  92     116.284  19.494   8.852  1.00 13.02           O  
ATOM    593  CB  TRP A  92     117.235  20.629   5.808  1.00 12.97           C  
ATOM    594  CG  TRP A  92     116.650  21.927   6.239  1.00 12.97           C  
ATOM    595  CD1 TRP A  92     115.745  22.682   5.557  1.00 12.97           C  
ATOM    596  CD2 TRP A  92     116.888  22.603   7.473  1.00 12.97           C  
ATOM    597  NE1 TRP A  92     115.399  23.788   6.291  1.00 12.97           N  
ATOM    598  CE2 TRP A  92     116.085  23.763   7.476  1.00 12.97           C  
ATOM    599  CE3 TRP A  92     117.704  22.340   8.584  1.00 12.97           C  
ATOM    600  CZ2 TRP A  92     116.070  24.662   8.544  1.00 12.97           C  
ATOM    601  CZ3 TRP A  92     117.692  23.238   9.653  1.00 12.97           C  
ATOM    602  CH2 TRP A  92     116.877  24.383   9.622  1.00 12.97           C  
ATOM    603  N   THR A  93     118.343  18.982   8.130  1.00 12.00           N  
ATOM    604  CA  THR A  93     118.899  18.871   9.459  1.00 12.00           C  
ATOM    605  C   THR A  93     120.255  19.547   9.398  1.00 12.00           C  
ATOM    606  O   THR A  93     121.019  19.341   8.461  1.00 12.00           O  
ATOM    607  CB  THR A  93     119.079  17.404   9.850  1.00 13.89           C  
ATOM    608  OG1 THR A  93     117.938  16.649   9.427  1.00 13.89           O  
ATOM    609  CG2 THR A  93     119.209  17.281  11.349  1.00 13.89           C  
ATOM    610  N   GLY A  94     120.560  20.375  10.381  1.00 12.00           N  
ATOM    611  CA  GLY A  94     121.845  21.027  10.336  1.00 12.00           C  
ATOM    612  C   GLY A  94     122.368  21.430  11.689  1.00 12.00           C  
ATOM    613  O   GLY A  94     121.680  21.302  12.704  1.00 12.00           O  
ATOM    614  N   PHE A  95     123.603  21.916  11.701  1.00 14.85           N  
ATOM    615  CA  PHE A  95     124.211  22.356  12.935  1.00 14.85           C  
ATOM    616  C   PHE A  95     123.815  23.805  13.166  1.00 14.85           C  
ATOM    617  O   PHE A  95     123.840  24.620  12.242  1.00 14.85           O  
ATOM    618  CB  PHE A  95     125.737  22.284  12.859  1.00 28.87           C  
ATOM    619  CG  PHE A  95     126.272  20.996  12.304  1.00 28.87           C  
ATOM    620  CD1 PHE A  95     126.426  20.828  10.936  1.00 28.87           C  
ATOM    621  CD2 PHE A  95     126.663  19.968  13.152  1.00 28.87           C  
ATOM    622  CE1 PHE A  95     126.968  19.656  10.422  1.00 28.87           C  
ATOM    623  CE2 PHE A  95     127.201  18.799  12.645  1.00 28.87           C  
ATOM    624  CZ  PHE A  95     127.355  18.642  11.279  1.00 28.87           C  
ATOM    625  N   VAL A  96     123.459  24.132  14.399  1.00 15.79           N  
ATOM    626  CA  VAL A  96     123.089  25.493  14.720  1.00 15.79           C  
ATOM    627  C   VAL A  96     124.339  26.257  15.136  1.00 15.79           C  
ATOM    628  O   VAL A  96     125.149  25.756  15.920  1.00 15.79           O  
ATOM    629  CB  VAL A  96     122.084  25.510  15.849  1.00 12.45           C  
ATOM    630  CG1 VAL A  96     121.823  26.921  16.281  1.00 12.45           C  
ATOM    631  CG2 VAL A  96     120.810  24.870  15.384  1.00 12.45           C  
ATOM    632  N   GLY A  97     124.499  27.460  14.596  1.00 14.88           N  
ATOM    633  CA  GLY A  97     125.652  28.276  14.932  1.00 14.88           C  
ATOM    634  C   GLY A  97     125.358  29.757  14.748  1.00 14.88           C  
ATOM    635  O   GLY A  97     124.209  30.144  14.523  1.00 14.88           O  
ATOM    636  N   GLU A  98     126.393  30.587  14.858  1.00 12.72           N  
ATOM    637  CA  GLU A  98     126.263  32.031  14.693  1.00 12.72           C  
ATOM    638  C   GLU A  98     127.297  32.516  13.702  1.00 12.72           C  
ATOM    639  O   GLU A  98     128.334  31.882  13.502  1.00 12.72           O  
ATOM    640  CB  GLU A  98     126.574  32.773  15.979  1.00 43.28           C  
ATOM    641  CG  GLU A  98     125.774  32.436  17.171  1.00 43.28           C  
ATOM    642  CD  GLU A  98     126.013  33.451  18.271  1.00 43.28           C  
ATOM    643  OE1 GLU A  98     127.179  33.587  18.711  1.00 43.28           O  
ATOM    644  OE2 GLU A  98     125.035  34.122  18.684  1.00 43.28           O  
ATOM    645  N   ASP A  99     127.027  33.652  13.087  1.00 12.00           N  
ATOM    646  CA  ASP A  99     128.006  34.243  12.204  1.00 12.00           C  
ATOM    647  C   ASP A  99     127.508  35.566  11.706  1.00 12.00           C  
ATOM    648  O   ASP A  99     126.328  35.885  11.829  1.00 12.00           O  
ATOM    649  CB  ASP A  99     128.367  33.342  11.028  1.00 15.24           C  
ATOM    650  CG  ASP A  99     129.813  33.554  10.564  1.00 15.24           C  
ATOM    651  OD1 ASP A  99     130.262  34.720  10.497  1.00 15.24           O  
ATOM    652  OD2 ASP A  99     130.506  32.560  10.262  1.00 15.24           O  
ATOM    653  N   LEU A 100     128.432  36.349  11.167  1.00 13.50           N  
ATOM    654  CA  LEU A 100     128.111  37.661  10.657  1.00 13.50           C  
ATOM    655  C   LEU A 100     127.537  37.559   9.259  1.00 13.50           C  
ATOM    656  O   LEU A 100     127.966  36.735   8.442  1.00 13.50           O  
ATOM    657  CB  LEU A 100     129.361  38.530  10.679  1.00 13.07           C  
ATOM    658  CG  LEU A 100     129.870  38.736  12.108  1.00 13.07           C  
ATOM    659  CD1 LEU A 100     131.222  39.409  12.095  1.00 13.07           C  
ATOM    660  CD2 LEU A 100     128.861  39.561  12.889  1.00 13.07           C  
ATOM    661  N   VAL A 101     126.546  38.400   8.998  1.00 13.35           N  
ATOM    662  CA  VAL A 101     125.881  38.408   7.714  1.00 13.35           C  
ATOM    663  C   VAL A 101     125.867  39.816   7.196  1.00 13.35           C  
ATOM    664  O   VAL A 101     125.808  40.766   7.972  1.00 13.35           O  
ATOM    665  CB  VAL A 101     124.437  37.941   7.855  1.00 17.00           C  
ATOM    666  CG1 VAL A 101     123.739  37.979   6.514  1.00 17.00           C  
ATOM    667  CG2 VAL A 101     124.415  36.557   8.426  1.00 17.00           C  
ATOM    668  N   THR A 102     125.931  39.945   5.881  1.00 17.37           N  
ATOM    669  CA  THR A 102     125.897  41.244   5.244  1.00 17.37           C  
ATOM    670  C   THR A 102     124.940  41.124   4.078  1.00 17.37           C  
ATOM    671  O   THR A 102     125.083  40.222   3.261  1.00 17.37           O  
ATOM    672  CB  THR A 102     127.274  41.637   4.703  1.00 25.70           C  
ATOM    673  OG1 THR A 102     128.153  41.920   5.795  1.00 25.70           O  
ATOM    674  CG2 THR A 102     127.166  42.857   3.823  1.00 25.70           C  
ATOM    675  N   ILE A 103     123.941  41.995   4.016  1.00 29.21           N  
ATOM    676  CA  ILE A 103     123.011  41.963   2.900  1.00 29.21           C  
ATOM    677  C   ILE A 103     123.483  43.091   2.003  1.00 29.21           C  
ATOM    678  O   ILE A 103     123.162  44.254   2.235  1.00 29.21           O  
ATOM    679  CB  ILE A 103     121.563  42.221   3.341  1.00 12.67           C  
ATOM    680  CG1 ILE A 103     121.090  41.100   4.255  1.00 12.67           C  
ATOM    681  CG2 ILE A 103     120.651  42.278   2.130  1.00 12.67           C  
ATOM    682  CD1 ILE A 103     119.613  41.184   4.595  1.00 12.67           C  
ATOM    683  N   PRO A 104     124.262  42.756   0.967  1.00 33.44           N  
ATOM    684  CA  PRO A 104     124.829  43.689  -0.006  1.00 33.44           C  
ATOM    685  C   PRO A 104     123.992  44.928  -0.249  1.00 33.44           C  
ATOM    686  O   PRO A 104     124.347  46.025   0.183  1.00 33.44           O  
ATOM    687  CB  PRO A 104     124.960  42.831  -1.253  1.00 53.57           C  
ATOM    688  CG  PRO A 104     125.361  41.527  -0.681  1.00 53.57           C  
ATOM    689  CD  PRO A 104     124.399  41.373   0.482  1.00 53.57           C  
ATOM    690  N   LYS A 105     122.880  44.739  -0.947  1.00 45.69           N  
ATOM    691  CA  LYS A 105     121.979  45.832  -1.271  1.00 45.69           C  
ATOM    692  C   LYS A 105     121.030  46.065  -0.106  1.00 45.69           C  
ATOM    693  O   LYS A 105     120.062  45.316   0.065  1.00 45.69           O  
ATOM    694  CB  LYS A 105     121.182  45.479  -2.529  1.00 70.00           C  
ATOM    695  CG  LYS A 105     122.050  45.009  -3.687  1.00 70.00           C  
ATOM    696  CD  LYS A 105     121.231  44.433  -4.831  1.00 70.00           C  
ATOM    697  CE  LYS A 105     122.146  43.871  -5.913  1.00 70.00           C  
ATOM    698  NZ  LYS A 105     121.397  43.267  -7.052  1.00 70.00           N  
ATOM    699  N   GLY A 106     121.310  47.091   0.697  1.00 39.78           N  
ATOM    700  CA  GLY A 106     120.446  47.388   1.829  1.00 39.78           C  
ATOM    701  C   GLY A 106     121.180  47.784   3.094  1.00 39.78           C  
ATOM    702  O   GLY A 106     121.148  48.942   3.513  1.00 39.78           O  
ATOM    703  N   PHE A 107     121.828  46.809   3.719  1.00 70.00           N  
ATOM    704  CA  PHE A 107     122.590  47.057   4.932  1.00 70.00           C  
ATOM    705  C   PHE A 107     124.003  46.585   4.657  1.00 70.00           C  
ATOM    706  O   PHE A 107     124.230  45.396   4.406  1.00 70.00           O  
ATOM    707  CB  PHE A 107     122.040  46.255   6.106  1.00 32.71           C  
ATOM    708  CG  PHE A 107     120.557  46.236   6.186  1.00 32.71           C  
ATOM    709  CD1 PHE A 107     119.814  45.499   5.276  1.00 32.71           C  
ATOM    710  CD2 PHE A 107     119.902  46.933   7.188  1.00 32.71           C  
ATOM    711  CE1 PHE A 107     118.432  45.455   5.363  1.00 32.71           C  
ATOM    712  CE2 PHE A 107     118.524  46.900   7.289  1.00 32.71           C  
ATOM    713  CZ  PHE A 107     117.783  46.158   6.375  1.00 32.71           C  
ATOM    714  N   ASN A 108     124.956  47.505   4.712  1.00 70.00           N  
ATOM    715  CA  ASN A 108     126.337  47.137   4.452  1.00 70.00           C  
ATOM    716  C   ASN A 108     127.151  47.046   5.741  1.00 70.00           C  
ATOM    717  O   ASN A 108     128.381  47.043   5.719  1.00 70.00           O  
ATOM    718  CB  ASN A 108     126.957  48.134   3.468  1.00 70.00           C  
ATOM    719  CG  ASN A 108     126.148  48.256   2.181  1.00 70.00           C  
ATOM    720  OD1 ASN A 108     125.095  48.905   2.148  1.00 70.00           O  
ATOM    721  ND2 ASN A 108     126.628  47.614   1.118  1.00 70.00           N  
ATOM    722  N   THR A 109     126.441  46.958   6.862  1.00 38.53           N  
ATOM    723  CA  THR A 109     127.052  46.841   8.181  1.00 38.53           C  
ATOM    724  C   THR A 109     126.596  45.531   8.816  1.00 38.53           C  
ATOM    725  O   THR A 109     125.540  45.466   9.446  1.00 38.53           O  
ATOM    726  CB  THR A 109     126.643  48.014   9.065  1.00 49.53           C  
ATOM    727  OG1 THR A 109     127.242  49.210   8.551  1.00 49.53           O  
ATOM    728  CG2 THR A 109     127.084  47.783  10.507  1.00 49.53           C  
ATOM    729  N   SER A 110     127.418  44.501   8.636  1.00 21.94           N  
ATOM    730  CA  SER A 110     127.167  43.143   9.113  1.00 21.94           C  
ATOM    731  C   SER A 110     126.594  42.981  10.510  1.00 21.94           C  
ATOM    732  O   SER A 110     126.919  43.737  11.428  1.00 21.94           O  
ATOM    733  CB  SER A 110     128.451  42.324   9.018  1.00 23.34           C  
ATOM    734  OG  SER A 110     129.454  42.875   9.849  1.00 23.34           O  
ATOM    735  N   PHE A 111     125.740  41.973  10.661  1.00 15.26           N  
ATOM    736  CA  PHE A 111     125.133  41.690  11.949  1.00 15.26           C  
ATOM    737  C   PHE A 111     125.173  40.208  12.268  1.00 15.26           C  
ATOM    738  O   PHE A 111     125.247  39.359  11.377  1.00 15.26           O  
ATOM    739  CB  PHE A 111     123.707  42.211  11.993  1.00 39.12           C  
ATOM    740  CG  PHE A 111     123.063  42.261  10.668  1.00 39.12           C  
ATOM    741  CD1 PHE A 111     122.585  41.107  10.077  1.00 39.12           C  
ATOM    742  CD2 PHE A 111     122.972  43.465   9.984  1.00 39.12           C  
ATOM    743  CE1 PHE A 111     122.020  41.143   8.813  1.00 39.12           C  
ATOM    744  CE2 PHE A 111     122.414  43.522   8.720  1.00 39.12           C  
ATOM    745  CZ  PHE A 111     121.933  42.354   8.128  1.00 39.12           C  
ATOM    746  N   LEU A 112     125.126  39.920  13.563  1.00 12.12           N  
ATOM    747  CA  LEU A 112     125.207  38.569  14.064  1.00 12.12           C  
ATOM    748  C   LEU A 112     123.881  37.850  14.086  1.00 12.12           C  
ATOM    749  O   LEU A 112     122.954  38.280  14.770  1.00 12.12           O  
ATOM    750  CB  LEU A 112     125.774  38.601  15.466  1.00 12.33           C  
ATOM    751  CG  LEU A 112     126.305  37.236  15.857  1.00 12.33           C  
ATOM    752  CD1 LEU A 112     127.475  36.893  14.944  1.00 12.33           C  
ATOM    753  CD2 LEU A 112     126.727  37.246  17.308  1.00 12.33           C  
ATOM    754  N   VAL A 113     123.799  36.733  13.372  1.00 12.63           N  
ATOM    755  CA  VAL A 113     122.558  35.969  13.313  1.00 12.63           C  
ATOM    756  C   VAL A 113     122.771  34.474  13.547  1.00 12.63           C  
ATOM    757  O   VAL A 113     123.871  33.969  13.325  1.00 12.63           O  
ATOM    758  CB  VAL A 113     121.908  36.139  11.944  1.00 12.00           C  
ATOM    759  CG1 VAL A 113     121.757  37.604  11.623  1.00 12.00           C  
ATOM    760  CG2 VAL A 113     122.753  35.464  10.892  1.00 12.00           C  
ATOM    761  N   ASN A 114     121.736  33.768  14.007  1.00 12.00           N  
ATOM    762  CA  ASN A 114     121.850  32.326  14.206  1.00 12.00           C  
ATOM    763  C   ASN A 114     121.849  31.765  12.809  1.00 12.00           C  
ATOM    764  O   ASN A 114     121.338  32.403  11.893  1.00 12.00           O  
ATOM    765  CB  ASN A 114     120.649  31.761  14.941  1.00 15.17           C  
ATOM    766  CG  ASN A 114     120.562  32.240  16.350  1.00 15.17           C  
ATOM    767  OD1 ASN A 114     121.535  32.150  17.100  1.00 15.17           O  
ATOM    768  ND2 ASN A 114     119.393  32.751  16.738  1.00 15.17           N  
ATOM    769  N   ILE A 115     122.391  30.570  12.631  1.00 12.00           N  
ATOM    770  CA  ILE A 115     122.431  29.995  11.303  1.00 12.00           C  
ATOM    771  C   ILE A 115     122.516  28.477  11.322  1.00 12.00           C  
ATOM    772  O   ILE A 115     123.359  27.897  12.008  1.00 12.00           O  
ATOM    773  CB  ILE A 115     123.613  30.584  10.520  1.00 12.00           C  
ATOM    774  CG1 ILE A 115     123.652  30.026   9.106  1.00 12.00           C  
ATOM    775  CG2 ILE A 115     124.893  30.308  11.250  1.00 12.00           C  
ATOM    776  CD1 ILE A 115     124.720  30.664   8.263  1.00 12.00           C  
ATOM    777  N   ALA A 116     121.617  27.845  10.573  1.00 12.00           N  
ATOM    778  CA  ALA A 116     121.556  26.392  10.463  1.00 12.00           C  
ATOM    779  C   ALA A 116     122.329  25.968   9.229  1.00 12.00           C  
ATOM    780  O   ALA A 116     122.113  26.499   8.142  1.00 12.00           O  
ATOM    781  CB  ALA A 116     120.122  25.951  10.339  1.00 12.00           C  
ATOM    782  N   THR A 117     123.225  25.007   9.397  1.00 12.00           N  
ATOM    783  CA  THR A 117     124.041  24.513   8.298  1.00 12.00           C  
ATOM    784  C   THR A 117     123.540  23.125   7.943  1.00 12.00           C  
ATOM    785  O   THR A 117     123.773  22.168   8.672  1.00 12.00           O  
ATOM    786  CB  THR A 117     125.495  24.439   8.719  1.00 14.99           C  
ATOM    787  OG1 THR A 117     125.844  25.644   9.402  1.00 14.99           O  
ATOM    788  CG2 THR A 117     126.373  24.326   7.526  1.00 14.99           C  
ATOM    789  N   ILE A 118     122.847  23.025   6.816  1.00 27.95           N  
ATOM    790  CA  ILE A 118     122.259  21.763   6.386  1.00 27.95           C  
ATOM    791  C   ILE A 118     123.244  20.680   6.016  1.00 27.95           C  
ATOM    792  O   ILE A 118     124.000  20.823   5.059  1.00 27.95           O  
ATOM    793  CB  ILE A 118     121.329  21.969   5.177  1.00 12.00           C  
ATOM    794  CG1 ILE A 118     120.226  22.960   5.528  1.00 12.00           C  
ATOM    795  CG2 ILE A 118     120.704  20.652   4.776  1.00 12.00           C  
ATOM    796  CD1 ILE A 118     119.315  23.266   4.375  1.00 12.00           C  
ATOM    797  N   PHE A 119     123.228  19.584   6.763  1.00 22.76           N  
ATOM    798  CA  PHE A 119     124.117  18.481   6.445  1.00 22.76           C  
ATOM    799  C   PHE A 119     123.316  17.255   6.001  1.00 22.76           C  
ATOM    800  O   PHE A 119     123.880  16.211   5.683  1.00 22.76           O  
ATOM    801  CB  PHE A 119     125.025  18.156   7.640  1.00 14.70           C  
ATOM    802  CG  PHE A 119     124.306  17.620   8.834  1.00 14.70           C  
ATOM    803  CD1 PHE A 119     123.933  16.286   8.896  1.00 14.70           C  
ATOM    804  CD2 PHE A 119     124.004  18.452   9.905  1.00 14.70           C  
ATOM    805  CE1 PHE A 119     123.271  15.784  10.005  1.00 14.70           C  
ATOM    806  CE2 PHE A 119     123.337  17.957  11.027  1.00 14.70           C  
ATOM    807  CZ  PHE A 119     122.971  16.620  11.074  1.00 14.70           C  
ATOM    808  N   GLU A 120     121.995  17.400   5.979  1.00 25.80           N  
ATOM    809  CA  GLU A 120     121.083  16.343   5.556  1.00 25.80           C  
ATOM    810  C   GLU A 120     119.743  16.984   5.182  1.00 25.80           C  
ATOM    811  O   GLU A 120     119.153  17.730   5.961  1.00 25.80           O  
ATOM    812  CB  GLU A 120     120.878  15.320   6.676  1.00 70.00           C  
ATOM    813  CG  GLU A 120     119.970  14.155   6.294  1.00 70.00           C  
ATOM    814  CD  GLU A 120     118.511  14.346   6.713  1.00 70.00           C  
ATOM    815  OE1 GLU A 120     117.909  15.399   6.400  1.00 70.00           O  
ATOM    816  OE2 GLU A 120     117.956  13.425   7.353  1.00 70.00           O  
ATOM    817  N   SER A 121     119.267  16.715   3.979  1.00 16.23           N  
ATOM    818  CA  SER A 121     117.998  17.267   3.555  1.00 16.23           C  
ATOM    819  C   SER A 121     117.298  16.176   2.781  1.00 16.23           C  
ATOM    820  O   SER A 121     117.941  15.219   2.340  1.00 16.23           O  
ATOM    821  CB  SER A 121     118.217  18.463   2.636  1.00 36.22           C  
ATOM    822  OG  SER A 121     118.725  18.051   1.375  1.00 36.22           O  
ATOM    823  N   GLU A 122     115.987  16.313   2.623  1.00 29.81           N  
ATOM    824  CA  GLU A 122     115.186  15.359   1.864  1.00 29.81           C  
ATOM    825  C   GLU A 122     114.091  16.195   1.192  1.00 29.81           C  
ATOM    826  O   GLU A 122     113.358  16.924   1.865  1.00 29.81           O  
ATOM    827  CB  GLU A 122     114.584  14.307   2.798  1.00 70.00           C  
ATOM    828  CG  GLU A 122     114.525  12.894   2.209  1.00 70.00           C  
ATOM    829  CD  GLU A 122     115.903  12.307   1.893  1.00 70.00           C  
ATOM    830  OE1 GLU A 122     116.821  12.436   2.735  1.00 70.00           O  
ATOM    831  OE2 GLU A 122     116.064  11.702   0.808  1.00 70.00           O  
ATOM    832  N   ASN A 123     114.008  16.115  -0.134  1.00 24.60           N  
ATOM    833  CA  ASN A 123     113.025  16.880  -0.900  1.00 24.60           C  
ATOM    834  C   ASN A 123     113.051  18.370  -0.573  1.00 24.60           C  
ATOM    835  O   ASN A 123     112.012  19.035  -0.582  1.00 24.60           O  
ATOM    836  CB  ASN A 123     111.614  16.340  -0.669  1.00 49.12           C  
ATOM    837  CG  ASN A 123     111.297  15.156  -1.549  1.00 49.12           C  
ATOM    838  OD1 ASN A 123     111.420  15.232  -2.767  1.00 49.12           O  
ATOM    839  ND2 ASN A 123     110.879  14.052  -0.938  1.00 49.12           N  
ATOM    840  N   PHE A 124     114.236  18.898  -0.283  1.00 29.03           N  
ATOM    841  CA  PHE A 124     114.357  20.313   0.029  1.00 29.03           C  
ATOM    842  C   PHE A 124     114.878  21.052  -1.199  1.00 29.03           C  
ATOM    843  O   PHE A 124     114.234  21.970  -1.702  1.00 29.03           O  
ATOM    844  CB  PHE A 124     115.299  20.517   1.210  1.00 12.81           C  
ATOM    845  CG  PHE A 124     115.378  21.937   1.679  1.00 12.81           C  
ATOM    846  CD1 PHE A 124     114.290  22.537   2.298  1.00 12.81           C  
ATOM    847  CD2 PHE A 124     116.527  22.683   1.478  1.00 12.81           C  
ATOM    848  CE1 PHE A 124     114.342  23.863   2.710  1.00 12.81           C  
ATOM    849  CE2 PHE A 124     116.589  24.000   1.882  1.00 12.81           C  
ATOM    850  CZ  PHE A 124     115.493  24.596   2.500  1.00 12.81           C  
ATOM    851  N   PHE A 125     116.044  20.655  -1.692  1.00 18.88           N  
ATOM    852  CA  PHE A 125     116.577  21.301  -2.878  1.00 18.88           C  
ATOM    853  C   PHE A 125     116.035  20.557  -4.094  1.00 18.88           C  
ATOM    854  O   PHE A 125     116.263  19.358  -4.245  1.00 18.88           O  
ATOM    855  CB  PHE A 125     118.095  21.238  -2.890  1.00 14.29           C  
ATOM    856  CG  PHE A 125     118.742  21.846  -1.689  1.00 14.29           C  
ATOM    857  CD1 PHE A 125     119.329  21.041  -0.720  1.00 14.29           C  
ATOM    858  CD2 PHE A 125     118.813  23.227  -1.544  1.00 14.29           C  
ATOM    859  CE1 PHE A 125     119.988  21.601   0.376  1.00 14.29           C  
ATOM    860  CE2 PHE A 125     119.469  23.801  -0.449  1.00 14.29           C  
ATOM    861  CZ  PHE A 125     120.059  22.984   0.511  1.00 14.29           C  
ATOM    862  N   LEU A 126     115.310  21.260  -4.954  1.00 23.31           N  
ATOM    863  CA  LEU A 126     114.742  20.645  -6.149  1.00 23.31           C  
ATOM    864  C   LEU A 126     115.572  21.039  -7.349  1.00 23.31           C  
ATOM    865  O   LEU A 126     116.441  21.890  -7.239  1.00 23.31           O  
ATOM    866  CB  LEU A 126     113.316  21.127  -6.354  1.00 41.63           C  
ATOM    867  CG  LEU A 126     112.377  20.832  -5.198  1.00 41.63           C  
ATOM    868  CD1 LEU A 126     111.099  21.663  -5.336  1.00 41.63           C  
ATOM    869  CD2 LEU A 126     112.093  19.347  -5.182  1.00 41.63           C  
ATOM    870  N   PRO A 127     115.300  20.440  -8.519  1.00 12.00           N  
ATOM    871  CA  PRO A 127     116.024  20.722  -9.760  1.00 12.00           C  
ATOM    872  C   PRO A 127     115.767  22.120 -10.265  1.00 12.00           C  
ATOM    873  O   PRO A 127     114.632  22.577 -10.249  1.00 12.00           O  
ATOM    874  CB  PRO A 127     115.463  19.699 -10.730  1.00 18.40           C  
ATOM    875  CG  PRO A 127     114.994  18.606  -9.851  1.00 18.40           C  
ATOM    876  CD  PRO A 127     114.351  19.339  -8.725  1.00 18.40           C  
ATOM    877  N   GLY A 128     116.821  22.794 -10.710  1.00 36.04           N  
ATOM    878  CA  GLY A 128     116.671  24.128 -11.258  1.00 36.04           C  
ATOM    879  C   GLY A 128     116.590  25.321 -10.324  1.00 36.04           C  
ATOM    880  O   GLY A 128     116.468  26.451 -10.797  1.00 36.04           O  
ATOM    881  N   ILE A 129     116.641  25.109  -9.013  1.00 22.71           N  
ATOM    882  CA  ILE A 129     116.574  26.253  -8.106  1.00 22.71           C  
ATOM    883  C   ILE A 129     117.905  26.954  -8.209  1.00 22.71           C  
ATOM    884  O   ILE A 129     118.912  26.325  -8.531  1.00 22.71           O  
ATOM    885  CB  ILE A 129     116.370  25.840  -6.630  1.00 21.70           C  
ATOM    886  CG1 ILE A 129     117.423  24.815  -6.223  1.00 21.70           C  
ATOM    887  CG2 ILE A 129     114.983  25.278  -6.421  1.00 21.70           C  
ATOM    888  CD1 ILE A 129     117.439  24.541  -4.739  1.00 21.70           C  
ATOM    889  N   LYS A 130     117.924  28.252  -7.951  1.00 22.62           N  
ATOM    890  CA  LYS A 130     119.185  28.966  -8.017  1.00 22.62           C  
ATOM    891  C   LYS A 130     119.639  29.366  -6.625  1.00 22.62           C  
ATOM    892  O   LYS A 130     120.701  29.955  -6.463  1.00 22.62           O  
ATOM    893  CB  LYS A 130     119.070  30.190  -8.922  1.00 69.69           C  
ATOM    894  CG  LYS A 130     118.735  29.842 -10.361  1.00 69.69           C  
ATOM    895  CD  LYS A 130     118.915  31.043 -11.278  1.00 69.69           C  
ATOM    896  CE  LYS A 130     117.777  31.165 -12.303  1.00 69.69           C  
ATOM    897  NZ  LYS A 130     116.467  31.591 -11.694  1.00 69.69           N  
ATOM    898  N   TRP A 131     118.835  29.029  -5.620  1.00 12.12           N  
ATOM    899  CA  TRP A 131     119.168  29.341  -4.236  1.00 12.12           C  
ATOM    900  C   TRP A 131     119.761  28.134  -3.532  1.00 12.12           C  
ATOM    901  O   TRP A 131     119.733  27.031  -4.066  1.00 12.12           O  
ATOM    902  CB  TRP A 131     117.932  29.791  -3.483  1.00 12.00           C  
ATOM    903  CG  TRP A 131     116.736  28.944  -3.731  1.00 12.00           C  
ATOM    904  CD1 TRP A 131     115.795  29.125  -4.699  1.00 12.00           C  
ATOM    905  CD2 TRP A 131     116.309  27.817  -2.964  1.00 12.00           C  
ATOM    906  NE1 TRP A 131     114.800  28.188  -4.576  1.00 12.00           N  
ATOM    907  CE2 TRP A 131     115.091  27.371  -3.519  1.00 12.00           C  
ATOM    908  CE3 TRP A 131     116.835  27.143  -1.860  1.00 12.00           C  
ATOM    909  CZ2 TRP A 131     114.390  26.284  -3.008  1.00 12.00           C  
ATOM    910  CZ3 TRP A 131     116.131  26.056  -1.351  1.00 12.00           C  
ATOM    911  CH2 TRP A 131     114.922  25.641  -1.927  1.00 12.00           C  
ATOM    912  N   ASN A 132     120.297  28.347  -2.334  1.00 12.00           N  
ATOM    913  CA  ASN A 132     120.891  27.266  -1.563  1.00 12.00           C  
ATOM    914  C   ASN A 132     120.711  27.475  -0.071  1.00 12.00           C  
ATOM    915  O   ASN A 132     121.448  26.921   0.747  1.00 12.00           O  
ATOM    916  CB  ASN A 132     122.368  27.154  -1.881  1.00 22.12           C  
ATOM    917  CG  ASN A 132     123.009  28.497  -2.090  1.00 22.12           C  
ATOM    918  OD1 ASN A 132     122.877  29.399  -1.268  1.00 22.12           O  
ATOM    919  ND2 ASN A 132     123.716  28.641  -3.201  1.00 22.12           N  
ATOM    920  N   GLY A 133     119.722  28.280   0.282  1.00 12.00           N  
ATOM    921  CA  GLY A 133     119.466  28.551   1.677  1.00 12.00           C  
ATOM    922  C   GLY A 133     118.089  29.145   1.756  1.00 12.00           C  
ATOM    923  O   GLY A 133     117.572  29.633   0.752  1.00 12.00           O  
ATOM    924  N   ILE A 134     117.489  29.113   2.939  1.00 15.20           N  
ATOM    925  CA  ILE A 134     116.150  29.648   3.111  1.00 15.20           C  
ATOM    926  C   ILE A 134     116.122  30.597   4.295  1.00 15.20           C  
ATOM    927  O   ILE A 134     116.707  30.308   5.333  1.00 15.20           O  
ATOM    928  CB  ILE A 134     115.164  28.509   3.344  1.00 12.00           C  
ATOM    929  CG1 ILE A 134     113.766  29.059   3.590  1.00 12.00           C  
ATOM    930  CG2 ILE A 134     115.618  27.685   4.520  1.00 12.00           C  
ATOM    931  CD1 ILE A 134     112.704  27.975   3.677  1.00 12.00           C  
ATOM    932  N   LEU A 135     115.449  31.731   4.127  1.00 12.24           N  
ATOM    933  CA  LEU A 135     115.339  32.747   5.172  1.00 12.24           C  
ATOM    934  C   LEU A 135     113.921  32.821   5.728  1.00 12.24           C  
ATOM    935  O   LEU A 135     113.023  33.337   5.074  1.00 12.24           O  
ATOM    936  CB  LEU A 135     115.733  34.113   4.604  1.00 12.00           C  
ATOM    937  CG  LEU A 135     115.381  35.368   5.410  1.00 12.00           C  
ATOM    938  CD1 LEU A 135     116.042  35.348   6.765  1.00 12.00           C  
ATOM    939  CD2 LEU A 135     115.828  36.584   4.647  1.00 12.00           C  
ATOM    940  N   GLY A 136     113.709  32.311   6.932  1.00 20.08           N  
ATOM    941  CA  GLY A 136     112.376  32.354   7.504  1.00 20.08           C  
ATOM    942  C   GLY A 136     112.077  33.703   8.120  1.00 20.08           C  
ATOM    943  O   GLY A 136     112.783  34.132   9.030  1.00 20.08           O  
ATOM    944  N   LEU A 137     111.040  34.382   7.638  1.00 17.13           N  
ATOM    945  CA  LEU A 137     110.683  35.695   8.177  1.00 17.13           C  
ATOM    946  C   LEU A 137     109.428  35.675   9.041  1.00 17.13           C  
ATOM    947  O   LEU A 137     108.816  36.719   9.273  1.00 17.13           O  
ATOM    948  CB  LEU A 137     110.495  36.704   7.042  1.00 12.00           C  
ATOM    949  CG  LEU A 137     111.725  36.927   6.171  1.00 12.00           C  
ATOM    950  CD1 LEU A 137     111.494  38.095   5.242  1.00 12.00           C  
ATOM    951  CD2 LEU A 137     112.917  37.200   7.057  1.00 12.00           C  
ATOM    952  N   ALA A 138     109.051  34.489   9.515  1.00 12.18           N  
ATOM    953  CA  ALA A 138     107.865  34.336  10.351  1.00 12.18           C  
ATOM    954  C   ALA A 138     108.187  34.667  11.799  1.00 12.18           C  
ATOM    955  O   ALA A 138     109.241  35.225  12.093  1.00 12.18           O  
ATOM    956  CB  ALA A 138     107.333  32.920  10.246  1.00 25.33           C  
ATOM    957  N   TYR A 139     107.281  34.312  12.703  1.00 13.85           N  
ATOM    958  CA  TYR A 139     107.467  34.605  14.118  1.00 13.85           C  
ATOM    959  C   TYR A 139     108.331  33.617  14.867  1.00 13.85           C  
ATOM    960  O   TYR A 139     108.533  32.488  14.420  1.00 13.85           O  
ATOM    961  CB  TYR A 139     106.114  34.715  14.813  1.00 16.00           C  
ATOM    962  CG  TYR A 139     105.363  35.952  14.411  1.00 16.00           C  
ATOM    963  CD1 TYR A 139     104.327  35.893  13.486  1.00 16.00           C  
ATOM    964  CD2 TYR A 139     105.725  37.196  14.918  1.00 16.00           C  
ATOM    965  CE1 TYR A 139     103.669  37.052  13.073  1.00 16.00           C  
ATOM    966  CE2 TYR A 139     105.080  38.351  14.516  1.00 16.00           C  
ATOM    967  CZ  TYR A 139     104.052  38.275  13.595  1.00 16.00           C  
ATOM    968  OH  TYR A 139     103.401  39.421  13.202  1.00 16.00           O  
ATOM    969  N   ALA A 140     108.830  34.049  16.021  1.00 14.04           N  
ATOM    970  CA  ALA A 140     109.681  33.210  16.851  1.00 14.04           C  
ATOM    971  C   ALA A 140     109.015  31.897  17.223  1.00 14.04           C  
ATOM    972  O   ALA A 140     109.661  30.849  17.218  1.00 14.04           O  
ATOM    973  CB  ALA A 140     110.069  33.950  18.097  1.00 14.25           C  
ATOM    974  N   THR A 141     107.725  31.947  17.540  1.00 12.60           N  
ATOM    975  CA  THR A 141     107.008  30.744  17.928  1.00 12.60           C  
ATOM    976  C   THR A 141     107.310  29.583  16.990  1.00 12.60           C  
ATOM    977  O   THR A 141     107.564  28.465  17.436  1.00 12.60           O  
ATOM    978  CB  THR A 141     105.511  30.965  17.927  1.00 36.02           C  
ATOM    979  OG1 THR A 141     105.232  32.349  18.150  1.00 36.02           O  
ATOM    980  CG2 THR A 141     104.876  30.150  19.032  1.00 36.02           C  
ATOM    981  N   LEU A 142     107.299  29.851  15.690  1.00 20.70           N  
ATOM    982  CA  LEU A 142     107.554  28.817  14.694  1.00 20.70           C  
ATOM    983  C   LEU A 142     108.976  28.302  14.614  1.00 20.70           C  
ATOM    984  O   LEU A 142     109.223  27.253  14.014  1.00 20.70           O  
ATOM    985  CB  LEU A 142     107.147  29.316  13.321  1.00 28.56           C  
ATOM    986  CG  LEU A 142     105.680  29.050  13.045  1.00 28.56           C  
ATOM    987  CD1 LEU A 142     105.240  29.867  11.850  1.00 28.56           C  
ATOM    988  CD2 LEU A 142     105.476  27.563  12.804  1.00 28.56           C  
ATOM    989  N   ALA A 143     109.911  29.029  15.211  1.00 12.00           N  
ATOM    990  CA  ALA A 143     111.307  28.626  15.160  1.00 12.00           C  
ATOM    991  C   ALA A 143     111.589  27.316  15.864  1.00 12.00           C  
ATOM    992  O   ALA A 143     111.030  27.030  16.931  1.00 12.00           O  
ATOM    993  CB  ALA A 143     112.179  29.705  15.744  1.00 12.00           C  
ATOM    994  N   LYS A 144     112.454  26.523  15.234  1.00 12.55           N  
ATOM    995  CA  LYS A 144     112.899  25.238  15.753  1.00 12.55           C  
ATOM    996  C   LYS A 144     114.381  25.442  16.017  1.00 12.55           C  
ATOM    997  O   LYS A 144     115.051  26.161  15.276  1.00 12.55           O  
ATOM    998  CB  LYS A 144     112.697  24.130  14.717  1.00 65.76           C  
ATOM    999  CG  LYS A 144     111.477  23.248  14.965  1.00 65.76           C  
ATOM   1000  CD  LYS A 144     110.196  24.075  15.074  1.00 65.76           C  
ATOM   1001  CE  LYS A 144     109.019  23.251  15.605  1.00 65.76           C  
ATOM   1002  NZ  LYS A 144     107.907  24.127  16.106  1.00 65.76           N  
ATOM   1003  N   PRO A 145     114.921  24.816  17.069  1.00 17.63           N  
ATOM   1004  CA  PRO A 145     114.237  23.926  18.006  1.00 17.63           C  
ATOM   1005  C   PRO A 145     113.164  24.587  18.844  1.00 17.63           C  
ATOM   1006  O   PRO A 145     112.233  23.921  19.286  1.00 17.63           O  
ATOM   1007  CB  PRO A 145     115.376  23.397  18.860  1.00 12.00           C  
ATOM   1008  CG  PRO A 145     116.304  24.540  18.894  1.00 12.00           C  
ATOM   1009  CD  PRO A 145     116.329  24.989  17.462  1.00 12.00           C  
ATOM   1010  N   SER A 146     113.278  25.888  19.073  1.00 16.64           N  
ATOM   1011  CA  SER A 146     112.271  26.561  19.890  1.00 16.64           C  
ATOM   1012  C   SER A 146     112.242  28.070  19.742  1.00 16.64           C  
ATOM   1013  O   SER A 146     113.142  28.675  19.156  1.00 16.64           O  
ATOM   1014  CB  SER A 146     112.466  26.205  21.363  1.00 54.37           C  
ATOM   1015  OG  SER A 146     113.787  26.493  21.781  1.00 54.37           O  
ATOM   1016  N   SER A 147     111.197  28.674  20.293  1.00 32.01           N  
ATOM   1017  CA  SER A 147     111.023  30.112  20.212  1.00 32.01           C  
ATOM   1018  C   SER A 147     112.203  30.863  20.795  1.00 32.01           C  
ATOM   1019  O   SER A 147     112.169  32.087  20.866  1.00 32.01           O  
ATOM   1020  CB  SER A 147     109.764  30.540  20.960  1.00 47.72           C  
ATOM   1021  OG  SER A 147     110.001  30.556  22.357  1.00 47.72           O  
ATOM   1022  N   SER A 148     113.245  30.153  21.217  1.00 16.70           N  
ATOM   1023  CA  SER A 148     114.386  30.841  21.804  1.00 16.70           C  
ATOM   1024  C   SER A 148     115.571  31.020  20.867  1.00 16.70           C  
ATOM   1025  O   SER A 148     116.555  31.667  21.237  1.00 16.70           O  
ATOM   1026  CB  SER A 148     114.829  30.147  23.095  1.00 41.13           C  
ATOM   1027  OG  SER A 148     115.326  28.854  22.833  1.00 41.13           O  
ATOM   1028  N   LEU A 149     115.490  30.451  19.665  1.00 15.06           N  
ATOM   1029  CA  LEU A 149     116.563  30.615  18.684  1.00 15.06           C  
ATOM   1030  C   LEU A 149     116.157  31.834  17.856  1.00 15.06           C  
ATOM   1031  O   LEU A 149     115.564  31.706  16.784  1.00 15.06           O  
ATOM   1032  CB  LEU A 149     116.675  29.388  17.779  1.00 12.00           C  
ATOM   1033  CG  LEU A 149     117.808  29.405  16.746  1.00 12.00           C  
ATOM   1034  CD1 LEU A 149     119.094  29.077  17.438  1.00 12.00           C  
ATOM   1035  CD2 LEU A 149     117.557  28.391  15.648  1.00 12.00           C  
ATOM   1036  N   GLU A 150     116.481  33.015  18.367  1.00 12.00           N  
ATOM   1037  CA  GLU A 150     116.123  34.274  17.730  1.00 12.00           C  
ATOM   1038  C   GLU A 150     116.101  34.308  16.207  1.00 12.00           C  
ATOM   1039  O   GLU A 150     117.059  33.923  15.545  1.00 12.00           O  
ATOM   1040  CB  GLU A 150     117.043  35.387  18.225  1.00 45.37           C  
ATOM   1041  CG  GLU A 150     116.425  36.769  18.133  1.00 45.37           C  
ATOM   1042  CD  GLU A 150     117.428  37.873  18.369  1.00 45.37           C  
ATOM   1043  OE1 GLU A 150     118.284  37.719  19.265  1.00 45.37           O  
ATOM   1044  OE2 GLU A 150     117.351  38.899  17.665  1.00 45.37           O  
ATOM   1045  N   THR A 151     114.994  34.817  15.677  1.00 12.44           N  
ATOM   1046  CA  THR A 151     114.756  34.970  14.250  1.00 12.44           C  
ATOM   1047  C   THR A 151     115.767  35.857  13.542  1.00 12.44           C  
ATOM   1048  O   THR A 151     116.265  36.818  14.125  1.00 12.44           O  
ATOM   1049  CB  THR A 151     113.386  35.588  14.048  1.00 27.82           C  
ATOM   1050  OG1 THR A 151     112.400  34.574  14.245  1.00 27.82           O  
ATOM   1051  CG2 THR A 151     113.249  36.227  12.662  1.00 27.82           C  
ATOM   1052  N   PHE A 152     116.058  35.548  12.278  1.00 16.01           N  
ATOM   1053  CA  PHE A 152     116.989  36.367  11.495  1.00 16.01           C  
ATOM   1054  C   PHE A 152     116.518  37.801  11.635  1.00 16.01           C  
ATOM   1055  O   PHE A 152     117.249  38.663  12.106  1.00 16.01           O  
ATOM   1056  CB  PHE A 152     116.941  36.002  10.012  1.00 12.00           C  
ATOM   1057  CG  PHE A 152     117.909  36.769   9.158  1.00 12.00           C  
ATOM   1058  CD1 PHE A 152     119.173  36.260   8.889  1.00 12.00           C  
ATOM   1059  CD2 PHE A 152     117.557  37.983   8.615  1.00 12.00           C  
ATOM   1060  CE1 PHE A 152     120.074  36.953   8.084  1.00 12.00           C  
ATOM   1061  CE2 PHE A 152     118.447  38.688   7.811  1.00 12.00           C  
ATOM   1062  CZ  PHE A 152     119.705  38.172   7.544  1.00 12.00           C  
ATOM   1063  N   PHE A 153     115.274  38.043  11.241  1.00 15.84           N  
ATOM   1064  CA  PHE A 153     114.733  39.382  11.315  1.00 15.84           C  
ATOM   1065  C   PHE A 153     114.837  39.992  12.704  1.00 15.84           C  
ATOM   1066  O   PHE A 153     115.257  41.145  12.832  1.00 15.84           O  
ATOM   1067  CB  PHE A 153     113.283  39.410  10.857  1.00 12.00           C  
ATOM   1068  CG  PHE A 153     112.804  40.781  10.497  1.00 12.00           C  
ATOM   1069  CD1 PHE A 153     113.417  41.492   9.478  1.00 12.00           C  
ATOM   1070  CD2 PHE A 153     111.754  41.367  11.175  1.00 12.00           C  
ATOM   1071  CE1 PHE A 153     112.992  42.768   9.140  1.00 12.00           C  
ATOM   1072  CE2 PHE A 153     111.321  42.645  10.843  1.00 12.00           C  
ATOM   1073  CZ  PHE A 153     111.944  43.344   9.823  1.00 12.00           C  
ATOM   1074  N   ASP A 154     114.454  39.238  13.737  1.00 12.00           N  
ATOM   1075  CA  ASP A 154     114.531  39.740  15.112  1.00 12.00           C  
ATOM   1076  C   ASP A 154     115.905  40.340  15.364  1.00 12.00           C  
ATOM   1077  O   ASP A 154     116.034  41.390  15.996  1.00 12.00           O  
ATOM   1078  CB  ASP A 154     114.295  38.624  16.126  1.00 63.39           C  
ATOM   1079  CG  ASP A 154     112.835  38.304  16.308  1.00 63.39           C  
ATOM   1080  OD1 ASP A 154     112.039  39.256  16.449  1.00 63.39           O  
ATOM   1081  OD2 ASP A 154     112.485  37.103  16.331  1.00 63.39           O  
ATOM   1082  N   SER A 155     116.934  39.663  14.871  1.00 12.00           N  
ATOM   1083  CA  SER A 155     118.281  40.158  15.046  1.00 12.00           C  
ATOM   1084  C   SER A 155     118.429  41.439  14.267  1.00 12.00           C  
ATOM   1085  O   SER A 155     118.749  42.479  14.828  1.00 12.00           O  
ATOM   1086  CB  SER A 155     119.299  39.147  14.538  1.00 14.81           C  
ATOM   1087  OG  SER A 155     119.265  37.963  15.304  1.00 14.81           O  
ATOM   1088  N   LEU A 156     118.179  41.358  12.966  1.00 12.39           N  
ATOM   1089  CA  LEU A 156     118.302  42.507  12.084  1.00 12.39           C  
ATOM   1090  C   LEU A 156     117.635  43.725  12.676  1.00 12.39           C  
ATOM   1091  O   LEU A 156     118.188  44.816  12.650  1.00 12.39           O  
ATOM   1092  CB  LEU A 156     117.693  42.196  10.723  1.00 12.09           C  
ATOM   1093  CG  LEU A 156     117.852  43.307   9.688  1.00 12.09           C  
ATOM   1094  CD1 LEU A 156     119.302  43.703   9.581  1.00 12.09           C  
ATOM   1095  CD2 LEU A 156     117.333  42.834   8.343  1.00 12.09           C  
ATOM   1096  N   VAL A 157     116.444  43.544  13.220  1.00 17.68           N  
ATOM   1097  CA  VAL A 157     115.759  44.674  13.808  1.00 17.68           C  
ATOM   1098  C   VAL A 157     116.588  45.298  14.908  1.00 17.68           C  
ATOM   1099  O   VAL A 157     116.876  46.481  14.856  1.00 17.68           O  
ATOM   1100  CB  VAL A 157     114.398  44.285  14.384  1.00 17.67           C  
ATOM   1101  CG1 VAL A 157     113.913  45.355  15.333  1.00 17.67           C  
ATOM   1102  CG2 VAL A 157     113.402  44.125  13.259  1.00 17.67           C  
ATOM   1103  N   THR A 158     116.983  44.510  15.899  1.00 19.72           N  
ATOM   1104  CA  THR A 158     117.771  45.048  17.004  1.00 19.72           C  
ATOM   1105  C   THR A 158     119.080  45.680  16.590  1.00 19.72           C  
ATOM   1106  O   THR A 158     119.369  46.819  16.939  1.00 19.72           O  
ATOM   1107  CB  THR A 158     118.137  43.982  18.028  1.00 13.08           C  
ATOM   1108  OG1 THR A 158     116.951  43.432  18.604  1.00 13.08           O  
ATOM   1109  CG2 THR A 158     118.976  44.592  19.118  1.00 13.08           C  
ATOM   1110  N   GLN A 159     119.880  44.928  15.855  1.00 16.40           N  
ATOM   1111  CA  GLN A 159     121.181  45.406  15.438  1.00 16.40           C  
ATOM   1112  C   GLN A 159     121.173  46.537  14.421  1.00 16.40           C  
ATOM   1113  O   GLN A 159     122.013  47.435  14.495  1.00 16.40           O  
ATOM   1114  CB  GLN A 159     122.014  44.228  14.930  1.00 22.86           C  
ATOM   1115  CG  GLN A 159     122.364  43.237  16.031  1.00 22.86           C  
ATOM   1116  CD  GLN A 159     123.041  41.990  15.516  1.00 22.86           C  
ATOM   1117  OE1 GLN A 159     124.098  42.051  14.890  1.00 22.86           O  
ATOM   1118  NE2 GLN A 159     122.433  40.844  15.780  1.00 22.86           N  
ATOM   1119  N   ALA A 160     120.245  46.510  13.474  1.00 18.79           N  
ATOM   1120  CA  ALA A 160     120.189  47.574  12.478  1.00 18.79           C  
ATOM   1121  C   ALA A 160     119.325  48.711  13.006  1.00 18.79           C  
ATOM   1122  O   ALA A 160     119.222  49.773  12.390  1.00 18.79           O  
ATOM   1123  CB  ALA A 160     119.610  47.051  11.178  1.00 12.00           C  
ATOM   1124  N   ASN A 161     118.717  48.483  14.164  1.00 26.22           N  
ATOM   1125  CA  ASN A 161     117.836  49.459  14.784  1.00 26.22           C  
ATOM   1126  C   ASN A 161     116.874  50.058  13.758  1.00 26.22           C  
ATOM   1127  O   ASN A 161     116.801  51.274  13.592  1.00 26.22           O  
ATOM   1128  CB  ASN A 161     118.642  50.567  15.460  1.00 60.80           C  
ATOM   1129  CG  ASN A 161     117.827  51.319  16.495  1.00 60.80           C  
ATOM   1130  OD1 ASN A 161     117.416  50.752  17.511  1.00 60.80           O  
ATOM   1131  ND2 ASN A 161     117.580  52.600  16.239  1.00 60.80           N  
ATOM   1132  N   ILE A 162     116.149  49.185  13.062  1.00 18.62           N  
ATOM   1133  CA  ILE A 162     115.169  49.601  12.064  1.00 18.62           C  
ATOM   1134  C   ILE A 162     113.777  49.255  12.586  1.00 18.62           C  
ATOM   1135  O   ILE A 162     113.642  48.555  13.595  1.00 18.62           O  
ATOM   1136  CB  ILE A 162     115.362  48.868  10.731  1.00 15.97           C  
ATOM   1137  CG1 ILE A 162     115.146  47.370  10.932  1.00 15.97           C  
ATOM   1138  CG2 ILE A 162     116.741  49.143  10.187  1.00 15.97           C  
ATOM   1139  CD1 ILE A 162     115.022  46.583   9.641  1.00 15.97           C  
ATOM   1140  N   PRO A 163     112.723  49.750  11.913  1.00 28.48           N  
ATOM   1141  CA  PRO A 163     111.339  49.484  12.319  1.00 28.48           C  
ATOM   1142  C   PRO A 163     111.020  48.003  12.166  1.00 28.48           C  
ATOM   1143  O   PRO A 163     111.498  47.357  11.234  1.00 28.48           O  
ATOM   1144  CB  PRO A 163     110.521  50.346  11.359  1.00 14.60           C  
ATOM   1145  CG  PRO A 163     111.449  51.455  11.015  1.00 14.60           C  
ATOM   1146  CD  PRO A 163     112.758  50.737  10.822  1.00 14.60           C  
ATOM   1147  N   ASN A 164     110.213  47.469  13.075  1.00 12.00           N  
ATOM   1148  CA  ASN A 164     109.855  46.058  13.035  1.00 12.00           C  
ATOM   1149  C   ASN A 164     108.830  45.813  11.932  1.00 12.00           C  
ATOM   1150  O   ASN A 164     107.691  45.409  12.185  1.00 12.00           O  
ATOM   1151  CB  ASN A 164     109.309  45.637  14.394  1.00 16.90           C  
ATOM   1152  CG  ASN A 164     108.902  44.198  14.423  1.00 16.90           C  
ATOM   1153  OD1 ASN A 164     109.584  43.344  13.859  1.00 16.90           O  
ATOM   1154  ND2 ASN A 164     107.789  43.908  15.088  1.00 16.90           N  
ATOM   1155  N   VAL A 165     109.268  46.051  10.701  1.00 14.98           N  
ATOM   1156  CA  VAL A 165     108.423  45.916   9.524  1.00 14.98           C  
ATOM   1157  C   VAL A 165     109.230  45.472   8.314  1.00 14.98           C  
ATOM   1158  O   VAL A 165     110.439  45.655   8.273  1.00 14.98           O  
ATOM   1159  CB  VAL A 165     107.802  47.279   9.164  1.00 15.09           C  
ATOM   1160  CG1 VAL A 165     107.038  47.179   7.878  1.00 15.09           C  
ATOM   1161  CG2 VAL A 165     106.903  47.755  10.273  1.00 15.09           C  
ATOM   1162  N   PHE A 166     108.564  44.875   7.335  1.00 12.41           N  
ATOM   1163  CA  PHE A 166     109.229  44.494   6.095  1.00 12.41           C  
ATOM   1164  C   PHE A 166     108.150  44.223   5.069  1.00 12.41           C  
ATOM   1165  O   PHE A 166     107.083  43.729   5.416  1.00 12.41           O  
ATOM   1166  CB  PHE A 166     110.161  43.281   6.273  1.00 12.00           C  
ATOM   1167  CG  PHE A 166     109.459  41.968   6.445  1.00 12.00           C  
ATOM   1168  CD1 PHE A 166     109.124  41.502   7.709  1.00 12.00           C  
ATOM   1169  CD2 PHE A 166     109.184  41.165   5.341  1.00 12.00           C  
ATOM   1170  CE1 PHE A 166     108.528  40.247   7.876  1.00 12.00           C  
ATOM   1171  CE2 PHE A 166     108.589  39.912   5.498  1.00 12.00           C  
ATOM   1172  CZ  PHE A 166     108.263  39.454   6.767  1.00 12.00           C  
ATOM   1173  N   SER A 167     108.401  44.583   3.817  1.00 12.81           N  
ATOM   1174  CA  SER A 167     107.410  44.382   2.766  1.00 12.81           C  
ATOM   1175  C   SER A 167     108.030  43.635   1.604  1.00 12.81           C  
ATOM   1176  O   SER A 167     109.248  43.675   1.413  1.00 12.81           O  
ATOM   1177  CB  SER A 167     106.891  45.725   2.287  1.00 18.80           C  
ATOM   1178  OG  SER A 167     107.977  46.548   1.904  1.00 18.80           O  
ATOM   1179  N   MET A 168     107.201  42.963   0.817  1.00 12.00           N  
ATOM   1180  CA  MET A 168     107.724  42.195  -0.299  1.00 12.00           C  
ATOM   1181  C   MET A 168     106.910  42.383  -1.570  1.00 12.00           C  
ATOM   1182  O   MET A 168     105.685  42.548  -1.534  1.00 12.00           O  
ATOM   1183  CB  MET A 168     107.758  40.712   0.072  1.00 12.00           C  
ATOM   1184  CG  MET A 168     108.630  39.859  -0.825  1.00 12.00           C  
ATOM   1185  SD  MET A 168     108.451  38.060  -0.562  1.00 12.00           S  
ATOM   1186  CE  MET A 168     108.229  38.016   1.184  1.00 12.00           C  
ATOM   1187  N   GLN A 169     107.600  42.353  -2.702  1.00 26.88           N  
ATOM   1188  CA  GLN A 169     106.944  42.506  -3.988  1.00 26.88           C  
ATOM   1189  C   GLN A 169     107.561  41.555  -4.990  1.00 26.88           C  
ATOM   1190  O   GLN A 169     108.739  41.672  -5.307  1.00 26.88           O  
ATOM   1191  CB  GLN A 169     107.100  43.927  -4.504  1.00 34.04           C  
ATOM   1192  CG  GLN A 169     106.377  44.146  -5.805  1.00 34.04           C  
ATOM   1193  CD  GLN A 169     106.814  45.409  -6.493  1.00 34.04           C  
ATOM   1194  OE1 GLN A 169     107.960  45.523  -6.937  1.00 34.04           O  
ATOM   1195  NE2 GLN A 169     105.907  46.372  -6.591  1.00 34.04           N  
ATOM   1196  N   MET A 170     106.769  40.616  -5.490  1.00 26.95           N  
ATOM   1197  CA  MET A 170     107.271  39.656  -6.460  1.00 26.95           C  
ATOM   1198  C   MET A 170     106.785  40.021  -7.853  1.00 26.95           C  
ATOM   1199  O   MET A 170     105.613  40.352  -8.037  1.00 26.95           O  
ATOM   1200  CB  MET A 170     106.783  38.256  -6.114  1.00 36.36           C  
ATOM   1201  CG  MET A 170     106.971  37.890  -4.674  1.00 36.36           C  
ATOM   1202  SD  MET A 170     106.565  36.168  -4.412  1.00 36.36           S  
ATOM   1203  CE  MET A 170     104.912  36.262  -3.995  1.00 36.36           C  
ATOM   1204  N   CYS A 171     107.682  39.967  -8.832  1.00 29.29           N  
ATOM   1205  CA  CYS A 171     107.320  40.275 -10.210  1.00 29.29           C  
ATOM   1206  C   CYS A 171     107.641  39.063 -11.074  1.00 29.29           C  
ATOM   1207  O   CYS A 171     108.747  38.541 -11.035  1.00 29.29           O  
ATOM   1208  CB  CYS A 171     108.092  41.497 -10.697  1.00 56.27           C  
ATOM   1209  SG  CYS A 171     107.968  42.936  -9.575  1.00 56.27           S  
ATOM   1210  N   GLY A 172     106.666  38.600 -11.840  1.00 53.25           N  
ATOM   1211  CA  GLY A 172     106.880  37.438 -12.682  1.00 53.25           C  
ATOM   1212  C   GLY A 172     105.563  37.065 -13.326  1.00 53.25           C  
ATOM   1213  O   GLY A 172     104.522  37.054 -12.665  1.00 53.25           O  
ATOM   1214  N   ALA A 173     105.593  36.764 -14.618  1.00 70.00           N  
ATOM   1215  CA  ALA A 173     104.367  36.417 -15.324  1.00 70.00           C  
ATOM   1216  C   ALA A 173     104.652  36.020 -16.774  1.00 70.00           C  
ATOM   1217  O   ALA A 173     105.351  35.039 -17.040  1.00 70.00           O  
ATOM   1218  CB  ALA A 173     103.394  37.613 -15.269  1.00 19.37           C  
ATOM   1219  N   ASN A 183     112.838  39.234 -14.718  1.00 70.00           N  
ATOM   1220  CA  ASN A 183     112.613  40.167 -13.618  1.00 70.00           C  
ATOM   1221  C   ASN A 183     112.472  39.408 -12.301  1.00 70.00           C  
ATOM   1222  O   ASN A 183     112.220  38.201 -12.299  1.00 70.00           O  
ATOM   1223  CB  ASN A 183     111.355  41.000 -13.876  1.00 70.00           C  
ATOM   1224  CG  ASN A 183     111.374  41.685 -15.236  1.00 70.00           C  
ATOM   1225  OD1 ASN A 183     112.363  42.323 -15.615  1.00 70.00           O  
ATOM   1226  ND2 ASN A 183     110.274  41.561 -15.974  1.00 70.00           N  
ATOM   1227  N   GLY A 184     112.627  40.117 -11.185  1.00 22.71           N  
ATOM   1228  CA  GLY A 184     112.536  39.471  -9.889  1.00 22.71           C  
ATOM   1229  C   GLY A 184     111.593  40.125  -8.903  1.00 22.71           C  
ATOM   1230  O   GLY A 184     110.377  40.100  -9.087  1.00 22.71           O  
ATOM   1231  N   GLY A 185     112.145  40.708  -7.847  1.00 12.00           N  
ATOM   1232  CA  GLY A 185     111.302  41.342  -6.851  1.00 12.00           C  
ATOM   1233  C   GLY A 185     112.063  42.183  -5.850  1.00 12.00           C  
ATOM   1234  O   GLY A 185     113.241  42.479  -6.048  1.00 12.00           O  
ATOM   1235  N   SER A 186     111.403  42.556  -4.760  1.00 14.16           N  
ATOM   1236  CA  SER A 186     112.050  43.391  -3.762  1.00 14.16           C  
ATOM   1237  C   SER A 186     111.685  42.998  -2.351  1.00 14.16           C  
ATOM   1238  O   SER A 186     110.518  42.816  -2.039  1.00 14.16           O  
ATOM   1239  CB  SER A 186     111.651  44.848  -3.977  1.00 12.41           C  
ATOM   1240  OG  SER A 186     111.392  45.101  -5.348  1.00 12.41           O  
ATOM   1241  N   LEU A 187     112.687  42.856  -1.497  1.00 12.00           N  
ATOM   1242  CA  LEU A 187     112.441  42.538  -0.104  1.00 12.00           C  
ATOM   1243  C   LEU A 187     112.890  43.761   0.668  1.00 12.00           C  
ATOM   1244  O   LEU A 187     114.061  43.869   1.027  1.00 12.00           O  
ATOM   1245  CB  LEU A 187     113.265  41.335   0.341  1.00 12.00           C  
ATOM   1246  CG  LEU A 187     113.169  41.055   1.844  1.00 12.00           C  
ATOM   1247  CD1 LEU A 187     111.739  40.766   2.208  1.00 12.00           C  
ATOM   1248  CD2 LEU A 187     114.034  39.882   2.219  1.00 12.00           C  
ATOM   1249  N   VAL A 188     111.973  44.695   0.899  1.00 12.00           N  
ATOM   1250  CA  VAL A 188     112.298  45.914   1.637  1.00 12.00           C  
ATOM   1251  C   VAL A 188     112.241  45.622   3.133  1.00 12.00           C  
ATOM   1252  O   VAL A 188     111.155  45.517   3.716  1.00 12.00           O  
ATOM   1253  CB  VAL A 188     111.301  47.031   1.325  1.00 12.05           C  
ATOM   1254  CG1 VAL A 188     111.695  48.283   2.059  1.00 12.05           C  
ATOM   1255  CG2 VAL A 188     111.250  47.284  -0.162  1.00 12.05           C  
ATOM   1256  N   LEU A 189     113.411  45.500   3.753  1.00 18.12           N  
ATOM   1257  CA  LEU A 189     113.494  45.173   5.169  1.00 18.12           C  
ATOM   1258  C   LEU A 189     113.452  46.371   6.104  1.00 18.12           C  
ATOM   1259  O   LEU A 189     114.401  47.142   6.170  1.00 18.12           O  
ATOM   1260  CB  LEU A 189     114.768  44.366   5.429  1.00 12.00           C  
ATOM   1261  CG  LEU A 189     114.941  43.047   4.667  1.00 12.00           C  
ATOM   1262  CD1 LEU A 189     116.380  42.600   4.786  1.00 12.00           C  
ATOM   1263  CD2 LEU A 189     114.020  41.978   5.215  1.00 12.00           C  
ATOM   1264  N   GLY A 190     112.352  46.524   6.832  1.00 19.74           N  
ATOM   1265  CA  GLY A 190     112.243  47.631   7.765  1.00 19.74           C  
ATOM   1266  C   GLY A 190     111.418  48.826   7.314  1.00 19.74           C  
ATOM   1267  O   GLY A 190     111.529  49.906   7.891  1.00 19.74           O  
ATOM   1268  N   GLY A 191     110.585  48.655   6.295  1.00 27.71           N  
ATOM   1269  CA  GLY A 191     109.784  49.777   5.843  1.00 27.71           C  
ATOM   1270  C   GLY A 191     108.956  49.493   4.610  1.00 27.71           C  
ATOM   1271  O   GLY A 191     108.837  48.350   4.174  1.00 27.71           O  
ATOM   1272  N   ILE A 192     108.384  50.549   4.045  1.00 13.41           N  
ATOM   1273  CA  ILE A 192     107.556  50.427   2.855  1.00 13.41           C  
ATOM   1274  C   ILE A 192     108.094  51.332   1.761  1.00 13.41           C  
ATOM   1275  O   ILE A 192     108.253  52.527   1.984  1.00 13.41           O  
ATOM   1276  CB  ILE A 192     106.126  50.852   3.158  1.00 12.00           C  
ATOM   1277  CG1 ILE A 192     105.568  49.982   4.285  1.00 12.00           C  
ATOM   1278  CG2 ILE A 192     105.296  50.765   1.903  1.00 12.00           C  
ATOM   1279  CD1 ILE A 192     104.236  50.437   4.826  1.00 12.00           C  
ATOM   1280  N   GLU A 193     108.387  50.779   0.588  1.00 17.95           N  
ATOM   1281  CA  GLU A 193     108.898  51.601  -0.503  1.00 17.95           C  
ATOM   1282  C   GLU A 193     107.747  52.072  -1.376  1.00 17.95           C  
ATOM   1283  O   GLU A 193     107.220  51.317  -2.185  1.00 17.95           O  
ATOM   1284  CB  GLU A 193     109.901  50.835  -1.358  1.00 51.75           C  
ATOM   1285  CG  GLU A 193     110.236  51.583  -2.627  1.00 51.75           C  
ATOM   1286  CD  GLU A 193     110.505  53.057  -2.365  1.00 51.75           C  
ATOM   1287  OE1 GLU A 193     110.232  53.890  -3.261  1.00 51.75           O  
ATOM   1288  OE2 GLU A 193     110.996  53.381  -1.262  1.00 51.75           O  
ATOM   1289  N   PRO A 194     107.357  53.344  -1.241  1.00 34.64           N  
ATOM   1290  CA  PRO A 194     106.255  53.914  -2.015  1.00 34.64           C  
ATOM   1291  C   PRO A 194     106.360  53.848  -3.534  1.00 34.64           C  
ATOM   1292  O   PRO A 194     105.346  53.942  -4.222  1.00 34.64           O  
ATOM   1293  CB  PRO A 194     106.183  55.345  -1.495  1.00 28.95           C  
ATOM   1294  CG  PRO A 194     107.607  55.642  -1.166  1.00 28.95           C  
ATOM   1295  CD  PRO A 194     108.033  54.391  -0.455  1.00 28.95           C  
ATOM   1296  N   SER A 195     107.561  53.682  -4.072  1.00 14.66           N  
ATOM   1297  CA  SER A 195     107.681  53.625  -5.524  1.00 14.66           C  
ATOM   1298  C   SER A 195     107.248  52.265  -6.065  1.00 14.66           C  
ATOM   1299  O   SER A 195     107.152  52.069  -7.278  1.00 14.66           O  
ATOM   1300  CB  SER A 195     109.119  53.919  -5.964  1.00 18.94           C  
ATOM   1301  OG  SER A 195     109.919  52.750  -5.986  1.00 18.94           O  
ATOM   1302  N   LEU A 196     106.974  51.332  -5.161  1.00 28.26           N  
ATOM   1303  CA  LEU A 196     106.574  49.987  -5.545  1.00 28.26           C  
ATOM   1304  C   LEU A 196     105.081  49.766  -5.633  1.00 28.26           C  
ATOM   1305  O   LEU A 196     104.643  48.675  -5.980  1.00 28.26           O  
ATOM   1306  CB  LEU A 196     107.137  48.976  -4.559  1.00 13.20           C  
ATOM   1307  CG  LEU A 196     108.650  48.913  -4.528  1.00 13.20           C  
ATOM   1308  CD1 LEU A 196     109.093  47.968  -3.439  1.00 13.20           C  
ATOM   1309  CD2 LEU A 196     109.149  48.451  -5.873  1.00 13.20           C  
ATOM   1310  N   TYR A 197     104.286  50.775  -5.316  1.00 30.28           N  
ATOM   1311  CA  TYR A 197     102.850  50.573  -5.379  1.00 30.28           C  
ATOM   1312  C   TYR A 197     102.059  51.836  -5.634  1.00 30.28           C  
ATOM   1313  O   TYR A 197     102.370  52.901  -5.103  1.00 30.28           O  
ATOM   1314  CB  TYR A 197     102.351  49.956  -4.079  1.00 16.02           C  
ATOM   1315  CG  TYR A 197     102.279  50.947  -2.947  1.00 16.02           C  
ATOM   1316  CD1 TYR A 197     103.415  51.307  -2.238  1.00 16.02           C  
ATOM   1317  CD2 TYR A 197     101.072  51.542  -2.599  1.00 16.02           C  
ATOM   1318  CE1 TYR A 197     103.350  52.234  -1.204  1.00 16.02           C  
ATOM   1319  CE2 TYR A 197     100.995  52.469  -1.567  1.00 16.02           C  
ATOM   1320  CZ  TYR A 197     102.136  52.809  -0.869  1.00 16.02           C  
ATOM   1321  OH  TYR A 197     102.056  53.693   0.188  1.00 16.02           O  
ATOM   1322  N   LYS A 198     101.020  51.713  -6.441  1.00 41.45           N  
ATOM   1323  CA  LYS A 198     100.177  52.851  -6.728  1.00 41.45           C  
ATOM   1324  C   LYS A 198      98.842  52.516  -6.089  1.00 41.45           C  
ATOM   1325  O   LYS A 198      98.500  51.341  -5.931  1.00 41.45           O  
ATOM   1326  CB  LYS A 198     100.040  53.047  -8.242  1.00 70.00           C  
ATOM   1327  CG  LYS A 198     100.304  54.483  -8.702  1.00 70.00           C  
ATOM   1328  CD  LYS A 198     100.601  54.566 -10.200  1.00 70.00           C  
ATOM   1329  CE  LYS A 198     101.936  53.905 -10.557  1.00 70.00           C  
ATOM   1330  NZ  LYS A 198     102.217  53.917 -12.025  1.00 70.00           N  
ATOM   1331  N   GLY A 199      98.102  53.541  -5.690  1.00 33.50           N  
ATOM   1332  CA  GLY A 199      96.814  53.299  -5.076  1.00 33.50           C  
ATOM   1333  C   GLY A 199      96.928  53.217  -3.573  1.00 33.50           C  
ATOM   1334  O   GLY A 199      97.999  53.441  -3.015  1.00 33.50           O  
ATOM   1335  N   ASP A 200      95.814  52.912  -2.918  1.00 35.78           N  
ATOM   1336  CA  ASP A 200      95.778  52.794  -1.468  1.00 35.78           C  
ATOM   1337  C   ASP A 200      96.266  51.415  -1.077  1.00 35.78           C  
ATOM   1338  O   ASP A 200      96.244  50.484  -1.881  1.00 35.78           O  
ATOM   1339  CB  ASP A 200      94.348  52.976  -0.941  1.00 70.00           C  
ATOM   1340  CG  ASP A 200      93.935  54.430  -0.846  1.00 70.00           C  
ATOM   1341  OD1 ASP A 200      94.606  55.190  -0.115  1.00 70.00           O  
ATOM   1342  OD2 ASP A 200      92.935  54.807  -1.494  1.00 70.00           O  
ATOM   1343  N   ILE A 201      96.704  51.293   0.167  1.00 14.59           N  
ATOM   1344  CA  ILE A 201      97.181  50.024   0.691  1.00 14.59           C  
ATOM   1345  C   ILE A 201      96.258  49.616   1.832  1.00 14.59           C  
ATOM   1346  O   ILE A 201      96.142  50.320   2.831  1.00 14.59           O  
ATOM   1347  CB  ILE A 201      98.653  50.138   1.175  1.00 27.03           C  
ATOM   1348  CG1 ILE A 201      98.812  49.539   2.564  1.00 27.03           C  
ATOM   1349  CG2 ILE A 201      99.104  51.591   1.157  1.00 27.03           C  
ATOM   1350  CD1 ILE A 201     100.150  49.836   3.140  1.00 27.03           C  
ATOM   1351  N   TRP A 202      95.583  48.485   1.662  1.00 13.70           N  
ATOM   1352  CA  TRP A 202      94.653  48.000   2.670  1.00 13.70           C  
ATOM   1353  C   TRP A 202      95.331  47.082   3.660  1.00 13.70           C  
ATOM   1354  O   TRP A 202      96.225  46.325   3.298  1.00 13.70           O  
ATOM   1355  CB  TRP A 202      93.478  47.267   2.011  1.00 15.11           C  
ATOM   1356  CG  TRP A 202      92.660  48.158   1.124  1.00 15.11           C  
ATOM   1357  CD1 TRP A 202      92.955  48.541  -0.152  1.00 15.11           C  
ATOM   1358  CD2 TRP A 202      91.453  48.833   1.474  1.00 15.11           C  
ATOM   1359  NE1 TRP A 202      92.008  49.417  -0.618  1.00 15.11           N  
ATOM   1360  CE2 TRP A 202      91.074  49.615   0.362  1.00 15.11           C  
ATOM   1361  CE3 TRP A 202      90.656  48.857   2.620  1.00 15.11           C  
ATOM   1362  CZ2 TRP A 202      89.934  50.409   0.362  1.00 15.11           C  
ATOM   1363  CZ3 TRP A 202      89.522  49.648   2.623  1.00 15.11           C  
ATOM   1364  CH2 TRP A 202      89.170  50.415   1.499  1.00 15.11           C  
ATOM   1365  N   TYR A 203      94.900  47.158   4.912  1.00 13.53           N  
ATOM   1366  CA  TYR A 203      95.473  46.326   5.951  1.00 13.53           C  
ATOM   1367  C   TYR A 203      94.467  45.387   6.576  1.00 13.53           C  
ATOM   1368  O   TYR A 203      93.293  45.708   6.716  1.00 13.53           O  
ATOM   1369  CB  TYR A 203      96.065  47.177   7.074  1.00 12.00           C  
ATOM   1370  CG  TYR A 203      97.356  47.874   6.738  1.00 12.00           C  
ATOM   1371  CD1 TYR A 203      97.369  49.218   6.402  1.00 12.00           C  
ATOM   1372  CD2 TYR A 203      98.571  47.198   6.782  1.00 12.00           C  
ATOM   1373  CE1 TYR A 203      98.553  49.880   6.126  1.00 12.00           C  
ATOM   1374  CE2 TYR A 203      99.766  47.854   6.502  1.00 12.00           C  
ATOM   1375  CZ  TYR A 203      99.748  49.199   6.178  1.00 12.00           C  
ATOM   1376  OH  TYR A 203     100.921  49.884   5.921  1.00 12.00           O  
ATOM   1377  N   THR A 204      94.942  44.214   6.955  1.00 13.71           N  
ATOM   1378  CA  THR A 204      94.106  43.242   7.627  1.00 13.71           C  
ATOM   1379  C   THR A 204      94.897  42.839   8.863  1.00 13.71           C  
ATOM   1380  O   THR A 204      96.118  42.688   8.825  1.00 13.71           O  
ATOM   1381  CB  THR A 204      93.834  42.011   6.771  1.00 30.05           C  
ATOM   1382  OG1 THR A 204      92.915  41.163   7.465  1.00 30.05           O  
ATOM   1383  CG2 THR A 204      95.125  41.247   6.508  1.00 30.05           C  
ATOM   1384  N   PRO A 205      94.208  42.673   9.984  1.00 13.28           N  
ATOM   1385  CA  PRO A 205      94.851  42.297  11.237  1.00 13.28           C  
ATOM   1386  C   PRO A 205      95.437  40.898  11.234  1.00 13.28           C  
ATOM   1387  O   PRO A 205      94.873  39.986  10.634  1.00 13.28           O  
ATOM   1388  CB  PRO A 205      93.720  42.434  12.231  1.00 14.88           C  
ATOM   1389  CG  PRO A 205      92.558  41.957  11.418  1.00 14.88           C  
ATOM   1390  CD  PRO A 205      92.748  42.708  10.137  1.00 14.88           C  
ATOM   1391  N   ILE A 206      96.573  40.737  11.899  1.00 12.26           N  
ATOM   1392  CA  ILE A 206      97.203  39.435  11.997  1.00 12.26           C  
ATOM   1393  C   ILE A 206      96.537  38.744  13.182  1.00 12.26           C  
ATOM   1394  O   ILE A 206      96.661  39.192  14.316  1.00 12.26           O  
ATOM   1395  CB  ILE A 206      98.696  39.568  12.266  1.00 12.00           C  
ATOM   1396  CG1 ILE A 206      99.336  40.415  11.171  1.00 12.00           C  
ATOM   1397  CG2 ILE A 206      99.341  38.196  12.318  1.00 12.00           C  
ATOM   1398  CD1 ILE A 206     100.833  40.566  11.312  1.00 12.00           C  
ATOM   1399  N   LYS A 207      95.821  37.659  12.920  1.00 24.35           N  
ATOM   1400  CA  LYS A 207      95.119  36.949  13.978  1.00 24.35           C  
ATOM   1401  C   LYS A 207      96.000  36.266  15.017  1.00 24.35           C  
ATOM   1402  O   LYS A 207      95.850  36.525  16.209  1.00 24.35           O  
ATOM   1403  CB  LYS A 207      94.143  35.941  13.367  1.00 44.30           C  
ATOM   1404  CG  LYS A 207      92.838  36.564  12.873  1.00 44.30           C  
ATOM   1405  CD  LYS A 207      92.022  37.136  14.029  1.00 44.30           C  
ATOM   1406  CE  LYS A 207      90.642  37.597  13.581  1.00 44.30           C  
ATOM   1407  NZ  LYS A 207      89.817  38.126  14.710  1.00 44.30           N  
ATOM   1408  N   GLU A 208      96.902  35.390  14.582  1.00 23.92           N  
ATOM   1409  CA  GLU A 208      97.793  34.695  15.515  1.00 23.92           C  
ATOM   1410  C   GLU A 208      99.225  34.935  15.053  1.00 23.92           C  
ATOM   1411  O   GLU A 208      99.515  34.832  13.864  1.00 23.92           O  
ATOM   1412  CB  GLU A 208      97.482  33.196  15.535  1.00 70.00           C  
ATOM   1413  CG  GLU A 208      97.670  32.537  16.902  1.00 70.00           C  
ATOM   1414  CD  GLU A 208      96.687  33.056  17.958  1.00 70.00           C  
ATOM   1415  OE1 GLU A 208      95.459  32.876  17.786  1.00 70.00           O  
ATOM   1416  OE2 GLU A 208      97.142  33.645  18.965  1.00 70.00           O  
ATOM   1417  N   GLU A 209     100.122  35.265  15.979  1.00 22.76           N  
ATOM   1418  CA  GLU A 209     101.501  35.535  15.592  1.00 22.76           C  
ATOM   1419  C   GLU A 209     102.419  34.310  15.612  1.00 22.76           C  
ATOM   1420  O   GLU A 209     103.133  34.051  16.581  1.00 22.76           O  
ATOM   1421  CB  GLU A 209     102.083  36.661  16.454  1.00 51.80           C  
ATOM   1422  CG  GLU A 209     101.190  37.894  16.500  1.00 51.80           C  
ATOM   1423  CD  GLU A 209     101.854  39.128  17.114  1.00 51.80           C  
ATOM   1424  OE1 GLU A 209     102.663  39.787  16.420  1.00 51.80           O  
ATOM   1425  OE2 GLU A 209     101.563  39.443  18.293  1.00 51.80           O  
ATOM   1426  N   TRP A 210     102.363  33.549  14.524  1.00 14.32           N  
ATOM   1427  CA  TRP A 210     103.191  32.363  14.301  1.00 14.32           C  
ATOM   1428  C   TRP A 210     103.449  32.430  12.794  1.00 14.32           C  
ATOM   1429  O   TRP A 210     104.532  32.816  12.357  1.00 14.32           O  
ATOM   1430  CB  TRP A 210     102.457  31.078  14.722  1.00 50.83           C  
ATOM   1431  CG  TRP A 210     101.048  30.914  14.225  1.00 50.83           C  
ATOM   1432  CD1 TRP A 210     100.249  31.868  13.662  1.00 50.83           C  
ATOM   1433  CD2 TRP A 210     100.258  29.720  14.285  1.00 50.83           C  
ATOM   1434  NE1 TRP A 210      99.013  31.344  13.366  1.00 50.83           N  
ATOM   1435  CE2 TRP A 210      98.991  30.027  13.739  1.00 50.83           C  
ATOM   1436  CE3 TRP A 210     100.498  28.418  14.749  1.00 50.83           C  
ATOM   1437  CZ2 TRP A 210      97.965  29.082  13.642  1.00 50.83           C  
ATOM   1438  CZ3 TRP A 210      99.479  27.477  14.654  1.00 50.83           C  
ATOM   1439  CH2 TRP A 210      98.226  27.816  14.102  1.00 50.83           C  
ATOM   1440  N   TYR A 211     102.450  32.053  12.009  1.00 12.00           N  
ATOM   1441  CA  TYR A 211     102.520  32.187  10.567  1.00 12.00           C  
ATOM   1442  C   TYR A 211     101.862  33.558  10.468  1.00 12.00           C  
ATOM   1443  O   TYR A 211     101.351  34.068  11.461  1.00 12.00           O  
ATOM   1444  CB  TYR A 211     101.611  31.180   9.872  1.00 18.41           C  
ATOM   1445  CG  TYR A 211     102.017  29.741  10.013  1.00 18.41           C  
ATOM   1446  CD1 TYR A 211     103.143  29.249   9.362  1.00 18.41           C  
ATOM   1447  CD2 TYR A 211     101.267  28.865  10.788  1.00 18.41           C  
ATOM   1448  CE1 TYR A 211     103.515  27.916   9.478  1.00 18.41           C  
ATOM   1449  CE2 TYR A 211     101.626  27.528  10.914  1.00 18.41           C  
ATOM   1450  CZ  TYR A 211     102.752  27.058  10.257  1.00 18.41           C  
ATOM   1451  OH  TYR A 211     103.118  25.732  10.385  1.00 18.41           O  
ATOM   1452  N   TYR A 212     101.867  34.178   9.305  1.00 12.22           N  
ATOM   1453  CA  TYR A 212     101.182  35.453   9.221  1.00 12.22           C  
ATOM   1454  C   TYR A 212      99.745  35.090   8.928  1.00 12.22           C  
ATOM   1455  O   TYR A 212      99.347  34.980   7.765  1.00 12.22           O  
ATOM   1456  CB  TYR A 212     101.773  36.322   8.115  1.00 12.00           C  
ATOM   1457  CG  TYR A 212     103.116  36.879   8.502  1.00 12.00           C  
ATOM   1458  CD1 TYR A 212     104.290  36.324   8.007  1.00 12.00           C  
ATOM   1459  CD2 TYR A 212     103.214  37.918   9.428  1.00 12.00           C  
ATOM   1460  CE1 TYR A 212     105.523  36.786   8.426  1.00 12.00           C  
ATOM   1461  CE2 TYR A 212     104.440  38.384   9.853  1.00 12.00           C  
ATOM   1462  CZ  TYR A 212     105.590  37.815   9.349  1.00 12.00           C  
ATOM   1463  OH  TYR A 212     106.816  38.269   9.771  1.00 12.00           O  
ATOM   1464  N   GLN A 213      98.974  34.867   9.989  1.00 12.00           N  
ATOM   1465  CA  GLN A 213      97.576  34.476   9.836  1.00 12.00           C  
ATOM   1466  C   GLN A 213      96.588  35.630   9.787  1.00 12.00           C  
ATOM   1467  O   GLN A 213      96.649  36.559  10.586  1.00 12.00           O  
ATOM   1468  CB  GLN A 213      97.174  33.511  10.949  1.00 19.87           C  
ATOM   1469  CG  GLN A 213      95.679  33.385  11.136  1.00 19.87           C  
ATOM   1470  CD  GLN A 213      95.295  32.183  11.966  1.00 19.87           C  
ATOM   1471  OE1 GLN A 213      96.032  31.779  12.863  1.00 19.87           O  
ATOM   1472  NE2 GLN A 213      94.125  31.611  11.682  1.00 19.87           N  
ATOM   1473  N   ILE A 214      95.669  35.558   8.837  1.00 12.00           N  
ATOM   1474  CA  ILE A 214      94.657  36.583   8.687  1.00 12.00           C  
ATOM   1475  C   ILE A 214      93.315  35.886   8.495  1.00 12.00           C  
ATOM   1476  O   ILE A 214      93.282  34.675   8.250  1.00 12.00           O  
ATOM   1477  CB  ILE A 214      94.980  37.454   7.487  1.00 12.06           C  
ATOM   1478  CG1 ILE A 214      95.059  36.605   6.227  1.00 12.06           C  
ATOM   1479  CG2 ILE A 214      96.327  38.113   7.686  1.00 12.06           C  
ATOM   1480  CD1 ILE A 214      95.387  37.422   4.991  1.00 12.06           C  
ATOM   1481  N   GLU A 215      92.206  36.612   8.627  1.00 16.69           N  
ATOM   1482  CA  GLU A 215      90.920  35.945   8.451  1.00 16.69           C  
ATOM   1483  C   GLU A 215      90.273  36.275   7.127  1.00 16.69           C  
ATOM   1484  O   GLU A 215      90.081  37.444   6.768  1.00 16.69           O  
ATOM   1485  CB  GLU A 215      89.942  36.241   9.603  1.00 36.82           C  
ATOM   1486  CG  GLU A 215      89.242  37.590   9.574  1.00 36.82           C  
ATOM   1487  CD  GLU A 215      87.995  37.621  10.466  1.00 36.82           C  
ATOM   1488  OE1 GLU A 215      87.040  36.853  10.190  1.00 36.82           O  
ATOM   1489  OE2 GLU A 215      87.968  38.410  11.443  1.00 36.82           O  
ATOM   1490  N   ILE A 216      89.956  35.220   6.390  1.00 18.69           N  
ATOM   1491  CA  ILE A 216      89.318  35.349   5.095  1.00 18.69           C  
ATOM   1492  C   ILE A 216      87.802  35.333   5.306  1.00 18.69           C  
ATOM   1493  O   ILE A 216      87.294  34.589   6.143  1.00 18.69           O  
ATOM   1494  CB  ILE A 216      89.759  34.190   4.184  1.00 15.41           C  
ATOM   1495  CG1 ILE A 216      91.274  34.257   4.001  1.00 15.41           C  
ATOM   1496  CG2 ILE A 216      89.043  34.260   2.856  1.00 15.41           C  
ATOM   1497  CD1 ILE A 216      91.811  33.401   2.897  1.00 15.41           C  
ATOM   1498  N   LEU A 217      87.072  36.157   4.570  1.00 27.34           N  
ATOM   1499  CA  LEU A 217      85.634  36.172   4.755  1.00 27.34           C  
ATOM   1500  C   LEU A 217      84.902  35.444   3.649  1.00 27.34           C  
ATOM   1501  O   LEU A 217      84.223  34.452   3.904  1.00 27.34           O  
ATOM   1502  CB  LEU A 217      85.140  37.604   4.864  1.00 12.00           C  
ATOM   1503  CG  LEU A 217      85.884  38.352   5.965  1.00 12.00           C  
ATOM   1504  CD1 LEU A 217      85.212  39.694   6.252  1.00 12.00           C  
ATOM   1505  CD2 LEU A 217      85.907  37.478   7.208  1.00 12.00           C  
ATOM   1506  N   LYS A 218      85.035  35.937   2.421  1.00 19.95           N  
ATOM   1507  CA  LYS A 218      84.385  35.317   1.271  1.00 19.95           C  
ATOM   1508  C   LYS A 218      85.442  34.947   0.263  1.00 19.95           C  
ATOM   1509  O   LYS A 218      86.592  35.345   0.374  1.00 19.95           O  
ATOM   1510  CB  LYS A 218      83.409  36.280   0.586  1.00 70.00           C  
ATOM   1511  CG  LYS A 218      82.149  36.623   1.353  1.00 70.00           C  
ATOM   1512  CD  LYS A 218      81.272  37.574   0.535  1.00 70.00           C  
ATOM   1513  CE  LYS A 218      80.072  38.070   1.337  1.00 70.00           C  
ATOM   1514  NZ  LYS A 218      79.256  39.070   0.588  1.00 70.00           N  
ATOM   1515  N   LEU A 219      85.022  34.195  -0.739  1.00 19.57           N  
ATOM   1516  CA  LEU A 219      85.894  33.775  -1.812  1.00 19.57           C  
ATOM   1517  C   LEU A 219      85.008  33.831  -3.047  1.00 19.57           C  
ATOM   1518  O   LEU A 219      84.179  32.957  -3.263  1.00 19.57           O  
ATOM   1519  CB  LEU A 219      86.366  32.358  -1.563  1.00 24.16           C  
ATOM   1520  CG  LEU A 219      87.740  32.156  -2.161  1.00 24.16           C  
ATOM   1521  CD1 LEU A 219      88.759  32.807  -1.249  1.00 24.16           C  
ATOM   1522  CD2 LEU A 219      88.029  30.685  -2.310  1.00 24.16           C  
ATOM   1523  N   GLU A 220      85.158  34.882  -3.837  1.00 12.79           N  
ATOM   1524  CA  GLU A 220      84.344  35.053  -5.031  1.00 12.79           C  
ATOM   1525  C   GLU A 220      85.015  34.481  -6.266  1.00 12.79           C  
ATOM   1526  O   GLU A 220      86.245  34.467  -6.370  1.00 12.79           O  
ATOM   1527  CB  GLU A 220      84.069  36.537  -5.265  1.00 44.75           C  
ATOM   1528  CG  GLU A 220      82.663  37.001  -4.938  1.00 44.75           C  
ATOM   1529  CD  GLU A 220      82.567  38.520  -4.826  1.00 44.75           C  
ATOM   1530  OE1 GLU A 220      83.178  39.225  -5.668  1.00 44.75           O  
ATOM   1531  OE2 GLU A 220      81.874  39.001  -3.897  1.00 44.75           O  
ATOM   1532  N   ILE A 221      84.196  34.029  -7.208  1.00 14.42           N  
ATOM   1533  CA  ILE A 221      84.698  33.468  -8.450  1.00 14.42           C  
ATOM   1534  C   ILE A 221      83.815  33.872  -9.621  1.00 14.42           C  
ATOM   1535  O   ILE A 221      82.679  33.416  -9.760  1.00 14.42           O  
ATOM   1536  CB  ILE A 221      84.787  31.954  -8.345  1.00 14.23           C  
ATOM   1537  CG1 ILE A 221      85.767  31.622  -7.220  1.00 14.23           C  
ATOM   1538  CG2 ILE A 221      85.204  31.351  -9.681  1.00 14.23           C  
ATOM   1539  CD1 ILE A 221      86.175  30.174  -7.133  1.00 14.23           C  
ATOM   1540  N   GLY A 222      84.348  34.733 -10.472  1.00 31.17           N  
ATOM   1541  CA  GLY A 222      83.556  35.197 -11.586  1.00 31.17           C  
ATOM   1542  C   GLY A 222      82.421  36.005 -10.991  1.00 31.17           C  
ATOM   1543  O   GLY A 222      81.323  36.058 -11.541  1.00 31.17           O  
ATOM   1544  N   GLY A 223      82.694  36.630  -9.849  1.00 41.92           N  
ATOM   1545  CA  GLY A 223      81.691  37.439  -9.180  1.00 41.92           C  
ATOM   1546  C   GLY A 223      80.739  36.621  -8.329  1.00 41.92           C  
ATOM   1547  O   GLY A 223      80.008  37.166  -7.498  1.00 41.92           O  
ATOM   1548  N   GLN A 224      80.740  35.308  -8.535  1.00 19.40           N  
ATOM   1549  CA  GLN A 224      79.862  34.430  -7.775  1.00 19.40           C  
ATOM   1550  C   GLN A 224      80.572  33.989  -6.509  1.00 19.40           C  
ATOM   1551  O   GLN A 224      81.627  33.364  -6.583  1.00 19.40           O  
ATOM   1552  CB  GLN A 224      79.489  33.201  -8.601  1.00 64.32           C  
ATOM   1553  CG  GLN A 224      78.483  32.319  -7.906  1.00 64.32           C  
ATOM   1554  CD  GLN A 224      77.197  33.057  -7.625  1.00 64.32           C  
ATOM   1555  OE1 GLN A 224      76.428  33.347  -8.541  1.00 64.32           O  
ATOM   1556  NE2 GLN A 224      76.961  33.383  -6.355  1.00 64.32           N  
ATOM   1557  N   SER A 225      80.010  34.319  -5.347  1.00 25.16           N  
ATOM   1558  CA  SER A 225      80.632  33.927  -4.087  1.00 25.16           C  
ATOM   1559  C   SER A 225      80.466  32.426  -3.962  1.00 25.16           C  
ATOM   1560  O   SER A 225      79.603  31.843  -4.610  1.00 25.16           O  
ATOM   1561  CB  SER A 225      79.962  34.628  -2.914  1.00 45.77           C  
ATOM   1562  OG  SER A 225      78.605  34.254  -2.835  1.00 45.77           O  
ATOM   1563  N   LEU A 226      81.288  31.793  -3.138  1.00 30.80           N  
ATOM   1564  CA  LEU A 226      81.201  30.353  -2.991  1.00 30.80           C  
ATOM   1565  C   LEU A 226      80.081  29.886  -2.091  1.00 30.80           C  
ATOM   1566  O   LEU A 226      79.658  28.729  -2.167  1.00 30.80           O  
ATOM   1567  CB  LEU A 226      82.517  29.791  -2.470  1.00 12.53           C  
ATOM   1568  CG  LEU A 226      83.616  29.640  -3.508  1.00 12.53           C  
ATOM   1569  CD1 LEU A 226      84.733  28.811  -2.918  1.00 12.53           C  
ATOM   1570  CD2 LEU A 226      83.067  28.957  -4.739  1.00 12.53           C  
ATOM   1571  N   ASN A 227      79.602  30.778  -1.235  1.00 46.41           N  
ATOM   1572  CA  ASN A 227      78.530  30.427  -0.312  1.00 46.41           C  
ATOM   1573  C   ASN A 227      78.911  29.185   0.487  1.00 46.41           C  
ATOM   1574  O   ASN A 227      78.400  28.086   0.247  1.00 46.41           O  
ATOM   1575  CB  ASN A 227      77.221  30.171  -1.072  1.00 70.00           C  
ATOM   1576  CG  ASN A 227      76.662  31.429  -1.724  1.00 70.00           C  
ATOM   1577  OD1 ASN A 227      76.426  32.440  -1.056  1.00 70.00           O  
ATOM   1578  ND2 ASN A 227      76.443  31.368  -3.036  1.00 70.00           N  
ATOM   1579  N   LEU A 228      79.833  29.378   1.424  1.00 47.45           N  
ATOM   1580  CA  LEU A 228      80.307  28.315   2.297  1.00 47.45           C  
ATOM   1581  C   LEU A 228      80.512  28.930   3.658  1.00 47.45           C  
ATOM   1582  O   LEU A 228      80.860  30.108   3.755  1.00 47.45           O  
ATOM   1583  CB  LEU A 228      81.644  27.764   1.818  1.00 42.22           C  
ATOM   1584  CG  LEU A 228      81.684  27.045   0.479  1.00 42.22           C  
ATOM   1585  CD1 LEU A 228      83.084  26.494   0.275  1.00 42.22           C  
ATOM   1586  CD2 LEU A 228      80.655  25.926   0.459  1.00 42.22           C  
ATOM   1587  N   ASP A 229      80.298  28.144   4.707  1.00 54.89           N  
ATOM   1588  CA  ASP A 229      80.496  28.649   6.056  1.00 54.89           C  
ATOM   1589  C   ASP A 229      81.891  29.279   6.070  1.00 54.89           C  
ATOM   1590  O   ASP A 229      82.897  28.585   5.935  1.00 54.89           O  
ATOM   1591  CB  ASP A 229      80.393  27.500   7.059  1.00 69.05           C  
ATOM   1592  CG  ASP A 229      80.559  27.957   8.489  1.00 69.05           C  
ATOM   1593  OD1 ASP A 229      79.982  29.005   8.855  1.00 69.05           O  
ATOM   1594  OD2 ASP A 229      81.259  27.256   9.248  1.00 69.05           O  
ATOM   1595  N   CYS A 230      81.947  30.600   6.212  1.00 32.79           N  
ATOM   1596  CA  CYS A 230      83.217  31.302   6.186  1.00 32.79           C  
ATOM   1597  C   CYS A 230      84.286  30.674   7.072  1.00 32.79           C  
ATOM   1598  O   CYS A 230      85.478  30.908   6.872  1.00 32.79           O  
ATOM   1599  CB  CYS A 230      83.009  32.776   6.538  1.00 57.75           C  
ATOM   1600  SG  CYS A 230      82.707  33.158   8.287  1.00 57.75           S  
ATOM   1601  N   ARG A 231      83.874  29.869   8.047  1.00 27.12           N  
ATOM   1602  CA  ARG A 231      84.849  29.211   8.911  1.00 27.12           C  
ATOM   1603  C   ARG A 231      85.636  28.199   8.076  1.00 27.12           C  
ATOM   1604  O   ARG A 231      86.766  27.859   8.407  1.00 27.12           O  
ATOM   1605  CB  ARG A 231      84.152  28.518  10.092  1.00 70.00           C  
ATOM   1606  CG  ARG A 231      83.603  29.487  11.143  1.00 70.00           C  
ATOM   1607  CD  ARG A 231      83.202  28.773  12.439  1.00 70.00           C  
ATOM   1608  NE  ARG A 231      81.887  28.128  12.380  1.00 70.00           N  
ATOM   1609  CZ  ARG A 231      80.724  28.763  12.529  1.00 70.00           C  
ATOM   1610  NH1 ARG A 231      80.698  30.075  12.748  1.00 70.00           N  
ATOM   1611  NH2 ARG A 231      79.583  28.084  12.465  1.00 70.00           N  
ATOM   1612  N   GLU A 232      85.027  27.736   6.985  1.00 31.41           N  
ATOM   1613  CA  GLU A 232      85.650  26.783   6.065  1.00 31.41           C  
ATOM   1614  C   GLU A 232      86.991  27.315   5.575  1.00 31.41           C  
ATOM   1615  O   GLU A 232      87.997  26.608   5.576  1.00 31.41           O  
ATOM   1616  CB  GLU A 232      84.755  26.558   4.845  1.00 63.42           C  
ATOM   1617  CG  GLU A 232      83.472  25.838   5.136  1.00 63.42           C  
ATOM   1618  CD  GLU A 232      83.690  24.362   5.339  1.00 63.42           C  
ATOM   1619  OE1 GLU A 232      84.766  23.994   5.866  1.00 63.42           O  
ATOM   1620  OE2 GLU A 232      82.786  23.575   4.980  1.00 63.42           O  
ATOM   1621  N   TYR A 233      86.991  28.571   5.145  1.00 23.14           N  
ATOM   1622  CA  TYR A 233      88.187  29.200   4.623  1.00 23.14           C  
ATOM   1623  C   TYR A 233      89.224  29.408   5.702  1.00 23.14           C  
ATOM   1624  O   TYR A 233      90.405  29.513   5.409  1.00 23.14           O  
ATOM   1625  CB  TYR A 233      87.855  30.557   4.016  1.00 38.11           C  
ATOM   1626  CG  TYR A 233      86.658  30.569   3.102  1.00 38.11           C  
ATOM   1627  CD1 TYR A 233      85.619  31.471   3.316  1.00 38.11           C  
ATOM   1628  CD2 TYR A 233      86.579  29.721   2.000  1.00 38.11           C  
ATOM   1629  CE1 TYR A 233      84.530  31.538   2.458  1.00 38.11           C  
ATOM   1630  CE2 TYR A 233      85.487  29.779   1.127  1.00 38.11           C  
ATOM   1631  CZ  TYR A 233      84.464  30.696   1.364  1.00 38.11           C  
ATOM   1632  OH  TYR A 233      83.377  30.795   0.513  1.00 38.11           O  
ATOM   1633  N   ASN A 234      88.798  29.485   6.952  1.00 36.93           N  
ATOM   1634  CA  ASN A 234      89.756  29.714   8.020  1.00 36.93           C  
ATOM   1635  C   ASN A 234      90.038  28.504   8.879  1.00 36.93           C  
ATOM   1636  O   ASN A 234      90.511  28.629  10.004  1.00 36.93           O  
ATOM   1637  CB  ASN A 234      89.286  30.867   8.891  1.00 32.33           C  
ATOM   1638  CG  ASN A 234      89.494  32.199   8.229  1.00 32.33           C  
ATOM   1639  OD1 ASN A 234      90.609  32.721   8.201  1.00 32.33           O  
ATOM   1640  ND2 ASN A 234      88.429  32.754   7.670  1.00 32.33           N  
ATOM   1641  N   ALA A 235      89.750  27.324   8.357  1.00 70.00           N  
ATOM   1642  CA  ALA A 235      90.007  26.124   9.121  1.00 70.00           C  
ATOM   1643  C   ALA A 235      91.146  25.341   8.474  1.00 70.00           C  
ATOM   1644  O   ALA A 235      91.065  24.932   7.313  1.00 70.00           O  
ATOM   1645  CB  ALA A 235      88.750  25.280   9.213  1.00 37.81           C  
ATOM   1646  N   ASP A 236      92.219  25.159   9.232  1.00 70.00           N  
ATOM   1647  CA  ASP A 236      92.280  25.686  10.587  1.00 70.00           C  
ATOM   1648  C   ASP A 236      93.110  26.963  10.627  1.00 70.00           C  
ATOM   1649  O   ASP A 236      93.379  27.501  11.706  1.00 70.00           O  
ATOM   1650  CB  ASP A 236      92.867  24.633  11.535  1.00 70.00           C  
ATOM   1651  CG  ASP A 236      94.162  24.023  11.013  1.00 70.00           C  
ATOM   1652  OD1 ASP A 236      94.736  23.158  11.712  1.00 70.00           O  
ATOM   1653  OD2 ASP A 236      94.605  24.405   9.905  1.00 70.00           O  
ATOM   1654  N   LYS A 237      93.497  27.453   9.447  1.00 55.08           N  
ATOM   1655  CA  LYS A 237      94.307  28.668   9.340  1.00 55.08           C  
ATOM   1656  C   LYS A 237      94.470  29.143   7.893  1.00 55.08           C  
ATOM   1657  O   LYS A 237      94.488  28.338   6.962  1.00 55.08           O  
ATOM   1658  CB  LYS A 237      95.699  28.411   9.937  1.00 53.55           C  
ATOM   1659  CG  LYS A 237      96.452  27.311   9.202  1.00 53.55           C  
ATOM   1660  CD  LYS A 237      97.694  26.799   9.929  1.00 53.55           C  
ATOM   1661  CE  LYS A 237      98.297  25.604   9.154  1.00 53.55           C  
ATOM   1662  NZ  LYS A 237      99.514  24.964   9.764  1.00 53.55           N  
ATOM   1663  N   ALA A 238      94.571  30.457   7.716  1.00 17.78           N  
ATOM   1664  CA  ALA A 238      94.798  31.062   6.404  1.00 17.78           C  
ATOM   1665  C   ALA A 238      96.031  31.958   6.580  1.00 17.78           C  
ATOM   1666  O   ALA A 238      95.985  32.962   7.290  1.00 17.78           O  
ATOM   1667  CB  ALA A 238      93.605  31.883   5.985  1.00 12.00           C  
ATOM   1668  N   ILE A 239      97.139  31.593   5.947  1.00 14.62           N  
ATOM   1669  CA  ILE A 239      98.362  32.370   6.094  1.00 14.62           C  
ATOM   1670  C   ILE A 239      98.884  32.969   4.801  1.00 14.62           C  
ATOM   1671  O   ILE A 239      98.608  32.462   3.716  1.00 14.62           O  
ATOM   1672  CB  ILE A 239      99.484  31.498   6.664  1.00 12.00           C  
ATOM   1673  CG1 ILE A 239      99.734  30.312   5.737  1.00 12.00           C  
ATOM   1674  CG2 ILE A 239      99.095  30.973   8.014  1.00 12.00           C  
ATOM   1675  CD1 ILE A 239     100.825  29.402   6.211  1.00 12.00           C  
ATOM   1676  N   VAL A 240      99.636  34.056   4.921  1.00 12.00           N  
ATOM   1677  CA  VAL A 240     100.251  34.682   3.761  1.00 12.00           C  
ATOM   1678  C   VAL A 240     101.626  34.025   3.739  1.00 12.00           C  
ATOM   1679  O   VAL A 240     102.368  34.145   4.705  1.00 12.00           O  
ATOM   1680  CB  VAL A 240     100.403  36.156   3.984  1.00 12.00           C  
ATOM   1681  CG1 VAL A 240     101.159  36.764   2.833  1.00 12.00           C  
ATOM   1682  CG2 VAL A 240      99.039  36.775   4.148  1.00 12.00           C  
ATOM   1683  N   ASP A 241     101.993  33.349   2.658  1.00 12.24           N  
ATOM   1684  CA  ASP A 241     103.264  32.626   2.660  1.00 12.24           C  
ATOM   1685  C   ASP A 241     104.088  32.602   1.359  1.00 12.24           C  
ATOM   1686  O   ASP A 241     103.884  31.752   0.492  1.00 12.24           O  
ATOM   1687  CB  ASP A 241     102.948  31.205   3.160  1.00 15.21           C  
ATOM   1688  CG  ASP A 241     104.059  30.212   2.920  1.00 15.21           C  
ATOM   1689  OD1 ASP A 241     105.224  30.621   2.782  1.00 15.21           O  
ATOM   1690  OD2 ASP A 241     103.761  29.000   2.895  1.00 15.21           O  
ATOM   1691  N   SER A 242     105.035  33.532   1.246  1.00 12.00           N  
ATOM   1692  CA  SER A 242     105.908  33.639   0.073  1.00 12.00           C  
ATOM   1693  C   SER A 242     106.668  32.333  -0.177  1.00 12.00           C  
ATOM   1694  O   SER A 242     107.089  32.040  -1.298  1.00 12.00           O  
ATOM   1695  CB  SER A 242     106.923  34.764   0.281  1.00 12.17           C  
ATOM   1696  OG  SER A 242     107.892  34.406   1.265  1.00 12.17           O  
ATOM   1697  N   GLY A 243     106.849  31.562   0.887  1.00 12.25           N  
ATOM   1698  CA  GLY A 243     107.557  30.305   0.790  1.00 12.25           C  
ATOM   1699  C   GLY A 243     106.743  29.192   0.175  1.00 12.25           C  
ATOM   1700  O   GLY A 243     107.220  28.062   0.105  1.00 12.25           O  
ATOM   1701  N   THR A 244     105.516  29.491  -0.249  1.00 13.61           N  
ATOM   1702  CA  THR A 244     104.667  28.486  -0.890  1.00 13.61           C  
ATOM   1703  C   THR A 244     104.265  28.956  -2.272  1.00 13.61           C  
ATOM   1704  O   THR A 244     103.600  29.974  -2.434  1.00 13.61           O  
ATOM   1705  CB  THR A 244     103.389  28.185  -0.095  1.00 13.36           C  
ATOM   1706  OG1 THR A 244     103.716  27.401   1.056  1.00 13.36           O  
ATOM   1707  CG2 THR A 244     102.412  27.405  -0.947  1.00 13.36           C  
ATOM   1708  N   THR A 245     104.674  28.187  -3.266  1.00 12.57           N  
ATOM   1709  CA  THR A 245     104.420  28.482  -4.660  1.00 12.57           C  
ATOM   1710  C   THR A 245     102.981  28.746  -5.090  1.00 12.57           C  
ATOM   1711  O   THR A 245     102.699  29.756  -5.736  1.00 12.57           O  
ATOM   1712  CB  THR A 245     105.006  27.353  -5.510  1.00 26.55           C  
ATOM   1713  OG1 THR A 245     106.356  27.685  -5.822  1.00 26.55           O  
ATOM   1714  CG2 THR A 245     104.229  27.140  -6.789  1.00 26.55           C  
ATOM   1715  N   LEU A 246     102.077  27.842  -4.732  1.00 12.62           N  
ATOM   1716  CA  LEU A 246     100.687  27.949  -5.138  1.00 12.62           C  
ATOM   1717  C   LEU A 246      99.717  28.517  -4.131  1.00 12.62           C  
ATOM   1718  O   LEU A 246     100.070  28.762  -2.988  1.00 12.62           O  
ATOM   1719  CB  LEU A 246     100.189  26.581  -5.541  1.00 12.00           C  
ATOM   1720  CG  LEU A 246     101.050  25.943  -6.612  1.00 12.00           C  
ATOM   1721  CD1 LEU A 246     100.601  24.506  -6.854  1.00 12.00           C  
ATOM   1722  CD2 LEU A 246     100.943  26.780  -7.868  1.00 12.00           C  
ATOM   1723  N   LEU A 247      98.485  28.742  -4.582  1.00 17.66           N  
ATOM   1724  CA  LEU A 247      97.422  29.229  -3.718  1.00 17.66           C  
ATOM   1725  C   LEU A 247      96.779  27.929  -3.297  1.00 17.66           C  
ATOM   1726  O   LEU A 247      96.092  27.285  -4.094  1.00 17.66           O  
ATOM   1727  CB  LEU A 247      96.404  30.072  -4.492  1.00 12.00           C  
ATOM   1728  CG  LEU A 247      95.022  30.198  -3.822  1.00 12.00           C  
ATOM   1729  CD1 LEU A 247      95.196  30.650  -2.393  1.00 12.00           C  
ATOM   1730  CD2 LEU A 247      94.139  31.170  -4.571  1.00 12.00           C  
ATOM   1731  N   ARG A 248      97.022  27.532  -2.055  1.00 13.73           N  
ATOM   1732  CA  ARG A 248      96.481  26.283  -1.541  1.00 13.73           C  
ATOM   1733  C   ARG A 248      95.205  26.509  -0.765  1.00 13.73           C  
ATOM   1734  O   ARG A 248      95.154  27.355   0.112  1.00 13.73           O  
ATOM   1735  CB  ARG A 248      97.518  25.605  -0.657  1.00 20.70           C  
ATOM   1736  CG  ARG A 248      98.832  25.343  -1.380  1.00 20.70           C  
ATOM   1737  CD  ARG A 248      99.800  24.592  -0.495  1.00 20.70           C  
ATOM   1738  NE  ARG A 248      99.239  23.314  -0.079  1.00 20.70           N  
ATOM   1739  CZ  ARG A 248      99.507  22.735   1.082  1.00 20.70           C  
ATOM   1740  NH1 ARG A 248      98.954  21.566   1.393  1.00 20.70           N  
ATOM   1741  NH2 ARG A 248     100.324  23.340   1.934  1.00 20.70           N  
ATOM   1742  N   LEU A 249      94.172  25.754  -1.102  1.00 17.11           N  
ATOM   1743  CA  LEU A 249      92.899  25.887  -0.425  1.00 17.11           C  
ATOM   1744  C   LEU A 249      92.514  24.542   0.166  1.00 17.11           C  
ATOM   1745  O   LEU A 249      92.730  23.497  -0.460  1.00 17.11           O  
ATOM   1746  CB  LEU A 249      91.806  26.296  -1.408  1.00 12.00           C  
ATOM   1747  CG  LEU A 249      92.086  27.311  -2.510  1.00 12.00           C  
ATOM   1748  CD1 LEU A 249      90.824  27.524  -3.328  1.00 12.00           C  
ATOM   1749  CD2 LEU A 249      92.536  28.609  -1.919  1.00 12.00           C  
ATOM   1750  N   PRO A 250      91.958  24.540   1.389  1.00 15.85           N  
ATOM   1751  CA  PRO A 250      91.554  23.269   1.998  1.00 15.85           C  
ATOM   1752  C   PRO A 250      90.546  22.581   1.081  1.00 15.85           C  
ATOM   1753  O   PRO A 250      89.626  23.219   0.553  1.00 15.85           O  
ATOM   1754  CB  PRO A 250      90.958  23.693   3.342  1.00 13.90           C  
ATOM   1755  CG  PRO A 250      90.617  25.157   3.149  1.00 13.90           C  
ATOM   1756  CD  PRO A 250      91.769  25.656   2.330  1.00 13.90           C  
ATOM   1757  N   GLN A 251      90.745  21.279   0.900  1.00 23.52           N  
ATOM   1758  CA  GLN A 251      89.935  20.433   0.020  1.00 23.52           C  
ATOM   1759  C   GLN A 251      88.537  20.889  -0.353  1.00 23.52           C  
ATOM   1760  O   GLN A 251      88.295  21.283  -1.493  1.00 23.52           O  
ATOM   1761  CB  GLN A 251      89.840  19.023   0.583  1.00 18.00           C  
ATOM   1762  CG  GLN A 251      89.405  18.018  -0.449  1.00 18.00           C  
ATOM   1763  CD  GLN A 251      90.464  17.790  -1.509  1.00 18.00           C  
ATOM   1764  OE1 GLN A 251      91.605  17.445  -1.193  1.00 18.00           O  
ATOM   1765  NE2 GLN A 251      90.093  17.974  -2.774  1.00 18.00           N  
ATOM   1766  N   LYS A 252      87.612  20.823   0.598  1.00 18.00           N  
ATOM   1767  CA  LYS A 252      86.237  21.209   0.316  1.00 18.00           C  
ATOM   1768  C   LYS A 252      86.158  22.501  -0.500  1.00 18.00           C  
ATOM   1769  O   LYS A 252      85.347  22.604  -1.426  1.00 18.00           O  
ATOM   1770  CB  LYS A 252      85.439  21.348   1.613  1.00 65.10           C  
ATOM   1771  CG  LYS A 252      83.941  21.403   1.377  1.00 65.10           C  
ATOM   1772  CD  LYS A 252      83.152  21.556   2.663  1.00 65.10           C  
ATOM   1773  CE  LYS A 252      81.664  21.704   2.360  1.00 65.10           C  
ATOM   1774  NZ  LYS A 252      80.853  21.996   3.578  1.00 65.10           N  
ATOM   1775  N   VAL A 253      87.008  23.475  -0.173  1.00 13.61           N  
ATOM   1776  CA  VAL A 253      87.016  24.750  -0.892  1.00 13.61           C  
ATOM   1777  C   VAL A 253      87.610  24.573  -2.280  1.00 13.61           C  
ATOM   1778  O   VAL A 253      87.069  25.065  -3.274  1.00 13.61           O  
ATOM   1779  CB  VAL A 253      87.840  25.828  -0.164  1.00 12.00           C  
ATOM   1780  CG1 VAL A 253      87.762  27.123  -0.944  1.00 12.00           C  
ATOM   1781  CG2 VAL A 253      87.315  26.036   1.246  1.00 12.00           C  
ATOM   1782  N   PHE A 254      88.734  23.873  -2.337  1.00 21.16           N  
ATOM   1783  CA  PHE A 254      89.383  23.618  -3.609  1.00 21.16           C  
ATOM   1784  C   PHE A 254      88.346  23.097  -4.593  1.00 21.16           C  
ATOM   1785  O   PHE A 254      88.198  23.622  -5.700  1.00 21.16           O  
ATOM   1786  CB  PHE A 254      90.474  22.574  -3.446  1.00 12.56           C  
ATOM   1787  CG  PHE A 254      91.215  22.272  -4.713  1.00 12.56           C  
ATOM   1788  CD1 PHE A 254      92.077  23.205  -5.268  1.00 12.56           C  
ATOM   1789  CD2 PHE A 254      91.089  21.035  -5.328  1.00 12.56           C  
ATOM   1790  CE1 PHE A 254      92.807  22.911  -6.411  1.00 12.56           C  
ATOM   1791  CE2 PHE A 254      91.813  20.727  -6.474  1.00 12.56           C  
ATOM   1792  CZ  PHE A 254      92.675  21.665  -7.014  1.00 12.56           C  
ATOM   1793  N   ASP A 255      87.622  22.062  -4.180  1.00 14.28           N  
ATOM   1794  CA  ASP A 255      86.608  21.477  -5.040  1.00 14.28           C  
ATOM   1795  C   ASP A 255      85.630  22.546  -5.503  1.00 14.28           C  
ATOM   1796  O   ASP A 255      85.440  22.750  -6.703  1.00 14.28           O  
ATOM   1797  CB  ASP A 255      85.875  20.347  -4.311  1.00 41.60           C  
ATOM   1798  CG  ASP A 255      86.741  19.103  -4.140  1.00 41.60           C  
ATOM   1799  OD1 ASP A 255      87.333  18.649  -5.143  1.00 41.60           O  
ATOM   1800  OD2 ASP A 255      86.826  18.570  -3.013  1.00 41.60           O  
ATOM   1801  N   ALA A 256      85.028  23.249  -4.554  1.00 18.84           N  
ATOM   1802  CA  ALA A 256      84.079  24.292  -4.903  1.00 18.84           C  
ATOM   1803  C   ALA A 256      84.679  25.196  -5.970  1.00 18.84           C  
ATOM   1804  O   ALA A 256      84.045  25.476  -6.988  1.00 18.84           O  
ATOM   1805  CB  ALA A 256      83.720  25.102  -3.674  1.00 32.55           C  
ATOM   1806  N   VAL A 257      85.911  25.640  -5.742  1.00 12.00           N  
ATOM   1807  CA  VAL A 257      86.564  26.520  -6.693  1.00 12.00           C  
ATOM   1808  C   VAL A 257      86.722  25.873  -8.054  1.00 12.00           C  
ATOM   1809  O   VAL A 257      86.280  26.425  -9.058  1.00 12.00           O  
ATOM   1810  CB  VAL A 257      87.942  26.957  -6.204  1.00 12.00           C  
ATOM   1811  CG1 VAL A 257      88.655  27.736  -7.300  1.00 12.00           C  
ATOM   1812  CG2 VAL A 257      87.794  27.813  -4.960  1.00 12.00           C  
ATOM   1813  N   VAL A 258      87.357  24.707  -8.095  1.00 13.99           N  
ATOM   1814  CA  VAL A 258      87.549  24.016  -9.364  1.00 13.99           C  
ATOM   1815  C   VAL A 258      86.229  23.909 -10.107  1.00 13.99           C  
ATOM   1816  O   VAL A 258      86.122  24.328 -11.253  1.00 13.99           O  
ATOM   1817  CB  VAL A 258      88.100  22.612  -9.164  1.00 12.00           C  
ATOM   1818  CG1 VAL A 258      88.063  21.865 -10.473  1.00 12.00           C  
ATOM   1819  CG2 VAL A 258      89.519  22.687  -8.632  1.00 12.00           C  
ATOM   1820  N   GLU A 259      85.220  23.353  -9.453  1.00 19.43           N  
ATOM   1821  CA  GLU A 259      83.912  23.224 -10.082  1.00 19.43           C  
ATOM   1822  C   GLU A 259      83.548  24.569 -10.709  1.00 19.43           C  
ATOM   1823  O   GLU A 259      83.190  24.657 -11.882  1.00 19.43           O  
ATOM   1824  CB  GLU A 259      82.864  22.844  -9.038  1.00 70.00           C  
ATOM   1825  CG  GLU A 259      81.451  22.750  -9.578  1.00 70.00           C  
ATOM   1826  CD  GLU A 259      80.417  22.653  -8.470  1.00 70.00           C  
ATOM   1827  OE1 GLU A 259      80.323  23.605  -7.661  1.00 70.00           O  
ATOM   1828  OE2 GLU A 259      79.700  21.627  -8.406  1.00 70.00           O  
ATOM   1829  N   ALA A 260      83.671  25.621  -9.914  1.00 17.00           N  
ATOM   1830  CA  ALA A 260      83.351  26.956 -10.367  1.00 17.00           C  
ATOM   1831  C   ALA A 260      84.155  27.354 -11.592  1.00 17.00           C  
ATOM   1832  O   ALA A 260      83.587  27.663 -12.631  1.00 17.00           O  
ATOM   1833  CB  ALA A 260      83.594  27.942  -9.250  1.00 13.60           C  
ATOM   1834  N   VAL A 261      85.477  27.361 -11.467  1.00 22.72           N  
ATOM   1835  CA  VAL A 261      86.335  27.749 -12.577  1.00 22.72           C  
ATOM   1836  C   VAL A 261      85.979  26.966 -13.820  1.00 22.72           C  
ATOM   1837  O   VAL A 261      86.056  27.483 -14.930  1.00 22.72           O  
ATOM   1838  CB  VAL A 261      87.806  27.494 -12.257  1.00 12.00           C  
ATOM   1839  CG1 VAL A 261      88.680  27.968 -13.406  1.00 12.00           C  
ATOM   1840  CG2 VAL A 261      88.169  28.196 -10.972  1.00 12.00           C  
ATOM   1841  N   ALA A 262      85.587  25.713 -13.632  1.00 32.56           N  
ATOM   1842  CA  ALA A 262      85.221  24.872 -14.754  1.00 32.56           C  
ATOM   1843  C   ALA A 262      83.924  25.371 -15.381  1.00 32.56           C  
ATOM   1844  O   ALA A 262      83.914  25.781 -16.536  1.00 32.56           O  
ATOM   1845  CB  ALA A 262      85.067  23.442 -14.297  1.00 32.94           C  
ATOM   1846  N   ARG A 263      82.834  25.345 -14.618  1.00 70.00           N  
ATOM   1847  CA  ARG A 263      81.532  25.798 -15.115  1.00 70.00           C  
ATOM   1848  C   ARG A 263      81.613  27.072 -15.956  1.00 70.00           C  
ATOM   1849  O   ARG A 263      80.940  27.191 -16.982  1.00 70.00           O  
ATOM   1850  CB  ARG A 263      80.563  26.040 -13.949  1.00 70.00           C  
ATOM   1851  CG  ARG A 263      79.948  24.786 -13.337  1.00 70.00           C  
ATOM   1852  CD  ARG A 263      79.000  25.150 -12.194  1.00 70.00           C  
ATOM   1853  NE  ARG A 263      78.168  24.021 -11.772  1.00 70.00           N  
ATOM   1854  CZ  ARG A 263      77.239  24.087 -10.819  1.00 70.00           C  
ATOM   1855  NH1 ARG A 263      77.020  25.231 -10.180  1.00 70.00           N  
ATOM   1856  NH2 ARG A 263      76.520  23.012 -10.509  1.00 70.00           N  
ATOM   1857  N   ALA A 264      82.443  28.016 -15.518  1.00 66.40           N  
ATOM   1858  CA  ALA A 264      82.605  29.297 -16.203  1.00 66.40           C  
ATOM   1859  C   ALA A 264      83.423  29.240 -17.494  1.00 66.40           C  
ATOM   1860  O   ALA A 264      83.994  30.246 -17.916  1.00 66.40           O  
ATOM   1861  CB  ALA A 264      83.217  30.318 -15.244  1.00 51.22           C  
ATOM   1862  N   SER A 265      83.467  28.068 -18.118  1.00 70.00           N  
ATOM   1863  CA  SER A 265      84.202  27.873 -19.366  1.00 70.00           C  
ATOM   1864  C   SER A 265      84.335  26.380 -19.638  1.00 70.00           C  
ATOM   1865  O   SER A 265      85.421  25.883 -19.945  1.00 70.00           O  
ATOM   1866  CB  SER A 265      85.596  28.486 -19.280  1.00 39.30           C  
ATOM   1867  OG  SER A 265      86.391  27.796 -18.328  1.00 39.30           O  
ATOM   1868  N   LEU A 266      83.221  25.667 -19.513  1.00 70.00           N  
ATOM   1869  CA  LEU A 266      83.208  24.224 -19.729  1.00 70.00           C  
ATOM   1870  C   LEU A 266      83.659  23.908 -21.163  1.00 70.00           C  
ATOM   1871  O   LEU A 266      84.015  22.765 -21.481  1.00 70.00           O  
ATOM   1872  CB  LEU A 266      81.789  23.682 -19.463  1.00 70.00           C  
ATOM   1873  CG  LEU A 266      81.554  22.184 -19.196  1.00 70.00           C  
ATOM   1874  CD1 LEU A 266      82.393  21.714 -17.998  1.00 70.00           C  
ATOM   1875  CD2 LEU A 266      80.060  21.947 -18.929  1.00 70.00           C  
ATOM   1876  N   ILE A 267      83.666  24.939 -22.010  1.00 70.00           N  
ATOM   1877  CA  ILE A 267      84.045  24.792 -23.415  1.00 70.00           C  
ATOM   1878  C   ILE A 267      85.414  24.125 -23.586  1.00 70.00           C  
ATOM   1879  O   ILE A 267      85.515  23.043 -24.172  1.00 70.00           O  
ATOM   1880  CB  ILE A 267      84.058  26.172 -24.170  1.00 70.00           C  
ATOM   1881  CG1 ILE A 267      83.113  27.173 -23.487  1.00 70.00           C  
ATOM   1882  CG2 ILE A 267      83.643  25.974 -25.639  1.00 70.00           C  
ATOM   1883  CD1 ILE A 267      83.794  28.082 -22.469  1.00 70.00           C  
ATOM   1884  N   PRO A 268      86.484  24.756 -23.069  1.00 70.00           N  
ATOM   1885  CA  PRO A 268      87.826  24.174 -23.200  1.00 70.00           C  
ATOM   1886  C   PRO A 268      87.981  22.818 -22.501  1.00 70.00           C  
ATOM   1887  O   PRO A 268      87.246  22.507 -21.557  1.00 70.00           O  
ATOM   1888  CB  PRO A 268      88.734  25.264 -22.614  1.00 46.08           C  
ATOM   1889  CG  PRO A 268      87.848  25.923 -21.599  1.00 46.08           C  
ATOM   1890  CD  PRO A 268      86.532  26.028 -22.324  1.00 46.08           C  
ATOM   1891  N   GLU A 269      88.926  22.008 -22.980  1.00 70.00           N  
ATOM   1892  CA  GLU A 269      89.157  20.698 -22.382  1.00 70.00           C  
ATOM   1893  C   GLU A 269      90.474  20.609 -21.609  1.00 70.00           C  
ATOM   1894  O   GLU A 269      91.556  20.383 -22.174  1.00 70.00           O  
ATOM   1895  CB  GLU A 269      89.093  19.582 -23.436  1.00 70.00           C  
ATOM   1896  CG  GLU A 269      88.997  18.176 -22.815  1.00 70.00           C  
ATOM   1897  CD  GLU A 269      88.740  17.060 -23.835  1.00 70.00           C  
ATOM   1898  OE1 GLU A 269      89.636  16.778 -24.668  1.00 70.00           O  
ATOM   1899  OE2 GLU A 269      87.638  16.462 -23.797  1.00 70.00           O  
ATOM   1900  N   PHE A 270      90.348  20.817 -20.302  1.00 70.00           N  
ATOM   1901  CA  PHE A 270      91.446  20.745 -19.349  1.00 70.00           C  
ATOM   1902  C   PHE A 270      91.000  19.605 -18.409  1.00 70.00           C  
ATOM   1903  O   PHE A 270      90.089  19.776 -17.591  1.00 70.00           O  
ATOM   1904  CB  PHE A 270      91.583  22.089 -18.604  1.00 53.93           C  
ATOM   1905  CG  PHE A 270      92.367  23.154 -19.368  1.00 53.93           C  
ATOM   1906  CD1 PHE A 270      92.196  23.337 -20.741  1.00 53.93           C  
ATOM   1907  CD2 PHE A 270      93.262  23.994 -18.701  1.00 53.93           C  
ATOM   1908  CE1 PHE A 270      92.909  24.347 -21.437  1.00 53.93           C  
ATOM   1909  CE2 PHE A 270      93.974  25.000 -19.386  1.00 53.93           C  
ATOM   1910  CZ  PHE A 270      93.797  25.175 -20.752  1.00 53.93           C  
ATOM   1911  N   SER A 271      91.628  18.437 -18.573  1.00 53.97           N  
ATOM   1912  CA  SER A 271      91.315  17.228 -17.802  1.00 53.97           C  
ATOM   1913  C   SER A 271      91.571  17.357 -16.314  1.00 53.97           C  
ATOM   1914  O   SER A 271      92.479  18.064 -15.893  1.00 53.97           O  
ATOM   1915  CB  SER A 271      92.134  16.045 -18.314  1.00 67.33           C  
ATOM   1916  OG  SER A 271      93.433  16.060 -17.742  1.00 67.33           O  
ATOM   1917  N   ASP A 272      90.787  16.638 -15.520  1.00 67.23           N  
ATOM   1918  CA  ASP A 272      90.935  16.685 -14.071  1.00 67.23           C  
ATOM   1919  C   ASP A 272      92.378  16.508 -13.608  1.00 67.23           C  
ATOM   1920  O   ASP A 272      92.710  16.849 -12.475  1.00 67.23           O  
ATOM   1921  CB  ASP A 272      90.015  15.653 -13.393  1.00 70.00           C  
ATOM   1922  CG  ASP A 272      90.039  14.291 -14.074  1.00 70.00           C  
ATOM   1923  OD1 ASP A 272      89.707  14.211 -15.278  1.00 70.00           O  
ATOM   1924  OD2 ASP A 272      90.378  13.294 -13.398  1.00 70.00           O  
ATOM   1925  N   GLY A 273      93.234  15.985 -14.482  1.00 21.43           N  
ATOM   1926  CA  GLY A 273      94.632  15.818 -14.115  1.00 21.43           C  
ATOM   1927  C   GLY A 273      95.287  17.188 -14.008  1.00 21.43           C  
ATOM   1928  O   GLY A 273      96.171  17.424 -13.187  1.00 21.43           O  
ATOM   1929  N   PHE A 274      94.832  18.098 -14.860  1.00 17.08           N  
ATOM   1930  CA  PHE A 274      95.322  19.467 -14.899  1.00 17.08           C  
ATOM   1931  C   PHE A 274      95.090  20.144 -13.559  1.00 17.08           C  
ATOM   1932  O   PHE A 274      95.968  20.826 -13.046  1.00 17.08           O  
ATOM   1933  CB  PHE A 274      94.575  20.232 -15.977  1.00 12.00           C  
ATOM   1934  CG  PHE A 274      94.844  21.691 -15.972  1.00 12.00           C  
ATOM   1935  CD1 PHE A 274      96.055  22.189 -16.431  1.00 12.00           C  
ATOM   1936  CD2 PHE A 274      93.895  22.577 -15.499  1.00 12.00           C  
ATOM   1937  CE1 PHE A 274      96.318  23.552 -16.419  1.00 12.00           C  
ATOM   1938  CE2 PHE A 274      94.150  23.949 -15.481  1.00 12.00           C  
ATOM   1939  CZ  PHE A 274      95.367  24.433 -15.943  1.00 12.00           C  
ATOM   1940  N   TRP A 275      93.895  19.954 -13.006  1.00 12.00           N  
ATOM   1941  CA  TRP A 275      93.521  20.542 -11.720  1.00 12.00           C  
ATOM   1942  C   TRP A 275      94.370  19.987 -10.578  1.00 12.00           C  
ATOM   1943  O   TRP A 275      94.732  20.708  -9.645  1.00 12.00           O  
ATOM   1944  CB  TRP A 275      92.044  20.260 -11.413  1.00 30.68           C  
ATOM   1945  CG  TRP A 275      91.090  20.663 -12.497  1.00 30.68           C  
ATOM   1946  CD1 TRP A 275      90.197  19.857 -13.131  1.00 30.68           C  
ATOM   1947  CD2 TRP A 275      90.945  21.964 -13.086  1.00 30.68           C  
ATOM   1948  NE1 TRP A 275      89.505  20.569 -14.082  1.00 30.68           N  
ATOM   1949  CE2 TRP A 275      89.945  21.865 -14.076  1.00 30.68           C  
ATOM   1950  CE3 TRP A 275      91.565  23.204 -12.874  1.00 30.68           C  
ATOM   1951  CZ2 TRP A 275      89.549  22.953 -14.855  1.00 30.68           C  
ATOM   1952  CZ3 TRP A 275      91.172  24.290 -13.652  1.00 30.68           C  
ATOM   1953  CH2 TRP A 275      90.173  24.153 -14.630  1.00 30.68           C  
ATOM   1954  N   THR A 276      94.666  18.695 -10.656  1.00 17.44           N  
ATOM   1955  CA  THR A 276      95.463  18.022  -9.642  1.00 17.44           C  
ATOM   1956  C   THR A 276      96.899  18.512  -9.695  1.00 17.44           C  
ATOM   1957  O   THR A 276      97.624  18.451  -8.702  1.00 17.44           O  
ATOM   1958  CB  THR A 276      95.459  16.501  -9.857  1.00 62.75           C  
ATOM   1959  OG1 THR A 276      94.133  16.000  -9.667  1.00 62.75           O  
ATOM   1960  CG2 THR A 276      96.393  15.815  -8.878  1.00 62.75           C  
ATOM   1961  N   GLY A 277      97.305  19.006 -10.858  1.00 12.00           N  
ATOM   1962  CA  GLY A 277      98.664  19.481 -11.012  1.00 12.00           C  
ATOM   1963  C   GLY A 277      99.555  18.378 -11.548  1.00 12.00           C  
ATOM   1964  O   GLY A 277     100.750  18.566 -11.743  1.00 12.00           O  
ATOM   1965  N   SER A 278      98.967  17.215 -11.782  1.00 23.17           N  
ATOM   1966  CA  SER A 278      99.706  16.080 -12.301  1.00 23.17           C  
ATOM   1967  C   SER A 278     100.190  16.395 -13.711  1.00 23.17           C  
ATOM   1968  O   SER A 278     101.291  15.998 -14.106  1.00 23.17           O  
ATOM   1969  CB  SER A 278      98.804  14.847 -12.338  1.00 50.37           C  
ATOM   1970  OG  SER A 278      98.140  14.665 -11.098  1.00 50.37           O  
ATOM   1971  N   GLN A 279      99.374  17.126 -14.465  1.00 20.90           N  
ATOM   1972  CA  GLN A 279      99.725  17.456 -15.833  1.00 20.90           C  
ATOM   1973  C   GLN A 279      99.688  18.940 -16.141  1.00 20.90           C  
ATOM   1974  O   GLN A 279      99.250  19.742 -15.325  1.00 20.90           O  
ATOM   1975  CB  GLN A 279      98.784  16.727 -16.781  1.00 70.00           C  
ATOM   1976  CG  GLN A 279      98.750  15.240 -16.555  1.00 70.00           C  
ATOM   1977  CD  GLN A 279      97.713  14.560 -17.413  1.00 70.00           C  
ATOM   1978  OE1 GLN A 279      96.525  14.880 -17.338  1.00 70.00           O  
ATOM   1979  NE2 GLN A 279      98.153  13.613 -18.238  1.00 70.00           N  
ATOM   1980  N   LEU A 280     100.161  19.289 -17.335  1.00 19.94           N  
ATOM   1981  CA  LEU A 280     100.170  20.666 -17.819  1.00 19.94           C  
ATOM   1982  C   LEU A 280      99.435  20.628 -19.138  1.00 19.94           C  
ATOM   1983  O   LEU A 280      99.515  19.641 -19.853  1.00 19.94           O  
ATOM   1984  CB  LEU A 280     101.590  21.145 -18.091  1.00 25.90           C  
ATOM   1985  CG  LEU A 280     102.629  20.979 -16.994  1.00 25.90           C  
ATOM   1986  CD1 LEU A 280     103.971  21.471 -17.496  1.00 25.90           C  
ATOM   1987  CD2 LEU A 280     102.202  21.750 -15.779  1.00 25.90           C  
ATOM   1988  N   ALA A 281      98.722  21.691 -19.468  1.00 13.75           N  
ATOM   1989  CA  ALA A 281      98.001  21.739 -20.728  1.00 13.75           C  
ATOM   1990  C   ALA A 281      98.808  22.572 -21.720  1.00 13.75           C  
ATOM   1991  O   ALA A 281      99.275  23.661 -21.372  1.00 13.75           O  
ATOM   1992  CB  ALA A 281      96.655  22.360 -20.508  1.00 12.00           C  
ATOM   1993  N   CYS A 282      98.994  22.083 -22.945  1.00 12.86           N  
ATOM   1994  CA  CYS A 282      99.755  22.866 -23.917  1.00 12.86           C  
ATOM   1995  C   CYS A 282      98.884  23.451 -25.023  1.00 12.86           C  
ATOM   1996  O   CYS A 282      98.033  22.772 -25.595  1.00 12.86           O  
ATOM   1997  CB  CYS A 282     100.856  22.027 -24.539  1.00 40.18           C  
ATOM   1998  SG  CYS A 282     102.037  21.336 -23.349  1.00 40.18           S  
ATOM   1999  N   TRP A 283      99.115  24.720 -25.331  1.00 20.13           N  
ATOM   2000  CA  TRP A 283      98.343  25.412 -26.351  1.00 20.13           C  
ATOM   2001  C   TRP A 283      99.149  25.478 -27.638  1.00 20.13           C  
ATOM   2002  O   TRP A 283     100.340  25.798 -27.618  1.00 20.13           O  
ATOM   2003  CB  TRP A 283      98.009  26.820 -25.863  1.00 62.09           C  
ATOM   2004  CG  TRP A 283      96.687  27.309 -26.313  1.00 62.09           C  
ATOM   2005  CD1 TRP A 283      96.443  28.216 -27.299  1.00 62.09           C  
ATOM   2006  CD2 TRP A 283      95.407  26.923 -25.790  1.00 62.09           C  
ATOM   2007  NE1 TRP A 283      95.088  28.426 -27.423  1.00 62.09           N  
ATOM   2008  CE2 TRP A 283      94.429  27.644 -26.510  1.00 62.09           C  
ATOM   2009  CE3 TRP A 283      94.993  26.037 -24.784  1.00 62.09           C  
ATOM   2010  CZ2 TRP A 283      93.055  27.510 -26.255  1.00 62.09           C  
ATOM   2011  CZ3 TRP A 283      93.624  25.901 -24.530  1.00 62.09           C  
ATOM   2012  CH2 TRP A 283      92.674  26.635 -25.266  1.00 62.09           C  
ATOM   2013  N   THR A 284      98.488  25.182 -28.753  1.00 31.81           N  
ATOM   2014  CA  THR A 284      99.122  25.179 -30.067  1.00 31.81           C  
ATOM   2015  C   THR A 284      98.874  26.462 -30.856  1.00 31.81           C  
ATOM   2016  O   THR A 284      99.393  26.629 -31.958  1.00 31.81           O  
ATOM   2017  CB  THR A 284      98.611  23.998 -30.899  1.00 64.22           C  
ATOM   2018  OG1 THR A 284      98.728  22.797 -30.131  1.00 64.22           O  
ATOM   2019  CG2 THR A 284      99.420  23.846 -32.171  1.00 64.22           C  
ATOM   2020  N   ASN A 285      98.091  27.373 -30.290  1.00 47.17           N  
ATOM   2021  CA  ASN A 285      97.774  28.617 -30.979  1.00 47.17           C  
ATOM   2022  C   ASN A 285      98.421  29.831 -30.330  1.00 47.17           C  
ATOM   2023  O   ASN A 285      98.790  29.796 -29.160  1.00 47.17           O  
ATOM   2024  CB  ASN A 285      96.256  28.791 -31.037  1.00 70.00           C  
ATOM   2025  CG  ASN A 285      95.839  30.016 -31.816  1.00 70.00           C  
ATOM   2026  OD1 ASN A 285      95.886  31.134 -31.310  1.00 70.00           O  
ATOM   2027  ND2 ASN A 285      95.434  29.811 -33.063  1.00 70.00           N  
ATOM   2028  N   SER A 286      98.558  30.904 -31.102  1.00 37.47           N  
ATOM   2029  CA  SER A 286      99.166  32.139 -30.611  1.00 37.47           C  
ATOM   2030  C   SER A 286      98.292  32.876 -29.592  1.00 37.47           C  
ATOM   2031  O   SER A 286      98.777  33.726 -28.841  1.00 37.47           O  
ATOM   2032  CB  SER A 286      99.460  33.079 -31.785  1.00 51.20           C  
ATOM   2033  OG  SER A 286      98.265  33.468 -32.444  1.00 51.20           O  
ATOM   2034  N   GLU A 287      97.004  32.552 -29.572  1.00 26.86           N  
ATOM   2035  CA  GLU A 287      96.072  33.198 -28.663  1.00 26.86           C  
ATOM   2036  C   GLU A 287      96.113  32.511 -27.306  1.00 26.86           C  
ATOM   2037  O   GLU A 287      96.050  31.285 -27.225  1.00 26.86           O  
ATOM   2038  CB  GLU A 287      94.651  33.125 -29.233  1.00 70.00           C  
ATOM   2039  CG  GLU A 287      93.654  34.103 -28.610  1.00 70.00           C  
ATOM   2040  CD  GLU A 287      93.798  35.520 -29.151  1.00 70.00           C  
ATOM   2041  OE1 GLU A 287      94.914  36.083 -29.069  1.00 70.00           O  
ATOM   2042  OE2 GLU A 287      92.792  36.069 -29.659  1.00 70.00           O  
ATOM   2043  N   THR A 288      96.225  33.301 -26.242  1.00 17.42           N  
ATOM   2044  CA  THR A 288      96.250  32.749 -24.894  1.00 17.42           C  
ATOM   2045  C   THR A 288      94.833  32.365 -24.486  1.00 17.42           C  
ATOM   2046  O   THR A 288      93.860  33.003 -24.880  1.00 17.42           O  
ATOM   2047  CB  THR A 288      96.803  33.762 -23.870  1.00 49.78           C  
ATOM   2048  OG1 THR A 288      95.925  34.890 -23.783  1.00 49.78           O  
ATOM   2049  CG2 THR A 288      98.184  34.236 -24.289  1.00 49.78           C  
ATOM   2050  N   PRO A 289      94.704  31.319 -23.675  1.00 26.96           N  
ATOM   2051  CA  PRO A 289      93.419  30.817 -23.191  1.00 26.96           C  
ATOM   2052  C   PRO A 289      92.929  31.569 -21.962  1.00 26.96           C  
ATOM   2053  O   PRO A 289      92.101  31.057 -21.211  1.00 26.96           O  
ATOM   2054  CB  PRO A 289      93.747  29.384 -22.843  1.00 47.67           C  
ATOM   2055  CG  PRO A 289      95.087  29.562 -22.175  1.00 47.67           C  
ATOM   2056  CD  PRO A 289      95.809  30.507 -23.135  1.00 47.67           C  
ATOM   2057  N   TRP A 290      93.427  32.778 -21.745  1.00 15.90           N  
ATOM   2058  CA  TRP A 290      93.022  33.507 -20.557  1.00 15.90           C  
ATOM   2059  C   TRP A 290      91.620  34.081 -20.572  1.00 15.90           C  
ATOM   2060  O   TRP A 290      90.890  33.969 -19.589  1.00 15.90           O  
ATOM   2061  CB  TRP A 290      94.028  34.608 -20.246  1.00 14.82           C  
ATOM   2062  CG  TRP A 290      95.333  34.074 -19.771  1.00 14.82           C  
ATOM   2063  CD1 TRP A 290      95.524  33.038 -18.908  1.00 14.82           C  
ATOM   2064  CD2 TRP A 290      96.629  34.581 -20.082  1.00 14.82           C  
ATOM   2065  NE1 TRP A 290      96.864  32.868 -18.657  1.00 14.82           N  
ATOM   2066  CE2 TRP A 290      97.565  33.804 -19.366  1.00 14.82           C  
ATOM   2067  CE3 TRP A 290      97.092  35.621 -20.893  1.00 14.82           C  
ATOM   2068  CZ2 TRP A 290      98.940  34.030 -19.437  1.00 14.82           C  
ATOM   2069  CZ3 TRP A 290      98.467  35.849 -20.964  1.00 14.82           C  
ATOM   2070  CH2 TRP A 290      99.373  35.055 -20.238  1.00 14.82           C  
ATOM   2071  N   SER A 291      91.234  34.692 -21.680  1.00 39.49           N  
ATOM   2072  CA  SER A 291      89.908  35.288 -21.777  1.00 39.49           C  
ATOM   2073  C   SER A 291      88.755  34.335 -21.433  1.00 39.49           C  
ATOM   2074  O   SER A 291      87.615  34.777 -21.262  1.00 39.49           O  
ATOM   2075  CB  SER A 291      89.717  35.864 -23.181  1.00 53.62           C  
ATOM   2076  OG  SER A 291      90.266  34.995 -24.158  1.00 53.62           O  
ATOM   2077  N   TYR A 292      89.052  33.043 -21.298  1.00 29.63           N  
ATOM   2078  CA  TYR A 292      88.011  32.057 -21.012  1.00 29.63           C  
ATOM   2079  C   TYR A 292      87.814  31.678 -19.547  1.00 29.63           C  
ATOM   2080  O   TYR A 292      86.855  30.993 -19.209  1.00 29.63           O  
ATOM   2081  CB  TYR A 292      88.253  30.802 -21.853  1.00 53.84           C  
ATOM   2082  CG  TYR A 292      88.368  31.117 -23.326  1.00 53.84           C  
ATOM   2083  CD1 TYR A 292      89.528  31.696 -23.843  1.00 53.84           C  
ATOM   2084  CD2 TYR A 292      87.293  30.913 -24.190  1.00 53.84           C  
ATOM   2085  CE1 TYR A 292      89.612  32.069 -25.182  1.00 53.84           C  
ATOM   2086  CE2 TYR A 292      87.365  31.283 -25.532  1.00 53.84           C  
ATOM   2087  CZ  TYR A 292      88.526  31.862 -26.020  1.00 53.84           C  
ATOM   2088  OH  TYR A 292      88.607  32.248 -27.340  1.00 53.84           O  
ATOM   2089  N   PHE A 293      88.711  32.135 -18.680  1.00 18.40           N  
ATOM   2090  CA  PHE A 293      88.624  31.852 -17.252  1.00 18.40           C  
ATOM   2091  C   PHE A 293      88.104  33.055 -16.485  1.00 18.40           C  
ATOM   2092  O   PHE A 293      88.255  34.194 -16.918  1.00 18.40           O  
ATOM   2093  CB  PHE A 293      89.998  31.490 -16.717  1.00 24.88           C  
ATOM   2094  CG  PHE A 293      90.542  30.224 -17.281  1.00 24.88           C  
ATOM   2095  CD1 PHE A 293      90.251  29.007 -16.684  1.00 24.88           C  
ATOM   2096  CD2 PHE A 293      91.308  30.243 -18.438  1.00 24.88           C  
ATOM   2097  CE1 PHE A 293      90.709  27.826 -17.227  1.00 24.88           C  
ATOM   2098  CE2 PHE A 293      91.773  29.067 -18.991  1.00 24.88           C  
ATOM   2099  CZ  PHE A 293      91.471  27.852 -18.384  1.00 24.88           C  
ATOM   2100  N   PRO A 294      87.501  32.815 -15.319  1.00 12.00           N  
ATOM   2101  CA  PRO A 294      86.937  33.834 -14.433  1.00 12.00           C  
ATOM   2102  C   PRO A 294      87.985  34.441 -13.511  1.00 12.00           C  
ATOM   2103  O   PRO A 294      89.066  33.892 -13.369  1.00 12.00           O  
ATOM   2104  CB  PRO A 294      85.921  33.044 -13.642  1.00 12.00           C  
ATOM   2105  CG  PRO A 294      86.651  31.770 -13.425  1.00 12.00           C  
ATOM   2106  CD  PRO A 294      87.199  31.470 -14.805  1.00 12.00           C  
ATOM   2107  N   LYS A 295      87.662  35.573 -12.891  1.00 12.56           N  
ATOM   2108  CA  LYS A 295      88.573  36.209 -11.943  1.00 12.56           C  
ATOM   2109  C   LYS A 295      88.350  35.489 -10.627  1.00 12.56           C  
ATOM   2110  O   LYS A 295      87.306  34.865 -10.431  1.00 12.56           O  
ATOM   2111  CB  LYS A 295      88.224  37.675 -11.724  1.00 19.48           C  
ATOM   2112  CG  LYS A 295      88.278  38.545 -12.948  1.00 19.48           C  
ATOM   2113  CD  LYS A 295      88.041  39.995 -12.560  1.00 19.48           C  
ATOM   2114  CE  LYS A 295      88.226  40.926 -13.742  1.00 19.48           C  
ATOM   2115  NZ  LYS A 295      88.101  42.359 -13.348  1.00 19.48           N  
ATOM   2116  N   ILE A 296      89.317  35.565  -9.724  1.00 12.17           N  
ATOM   2117  CA  ILE A 296      89.167  34.925  -8.423  1.00 12.17           C  
ATOM   2118  C   ILE A 296      89.428  35.984  -7.371  1.00 12.17           C  
ATOM   2119  O   ILE A 296      90.455  36.669  -7.418  1.00 12.17           O  
ATOM   2120  CB  ILE A 296      90.166  33.769  -8.231  1.00 12.48           C  
ATOM   2121  CG1 ILE A 296      89.861  32.639  -9.219  1.00 12.48           C  
ATOM   2122  CG2 ILE A 296      90.099  33.267  -6.797  1.00 12.48           C  
ATOM   2123  CD1 ILE A 296      90.842  31.490  -9.147  1.00 12.48           C  
ATOM   2124  N   SER A 297      88.501  36.130  -6.430  1.00 12.53           N  
ATOM   2125  CA  SER A 297      88.665  37.135  -5.392  1.00 12.53           C  
ATOM   2126  C   SER A 297      88.581  36.603  -3.980  1.00 12.53           C  
ATOM   2127  O   SER A 297      87.809  35.683  -3.690  1.00 12.53           O  
ATOM   2128  CB  SER A 297      87.630  38.228  -5.565  1.00 38.00           C  
ATOM   2129  OG  SER A 297      87.843  38.899  -6.785  1.00 38.00           O  
ATOM   2130  N   ILE A 298      89.380  37.201  -3.103  1.00 12.51           N  
ATOM   2131  CA  ILE A 298      89.412  36.825  -1.698  1.00 12.51           C  
ATOM   2132  C   ILE A 298      89.077  38.041  -0.847  1.00 12.51           C  
ATOM   2133  O   ILE A 298      89.712  39.081  -0.986  1.00 12.51           O  
ATOM   2134  CB  ILE A 298      90.800  36.349  -1.298  1.00 12.00           C  
ATOM   2135  CG1 ILE A 298      91.153  35.089  -2.069  1.00 12.00           C  
ATOM   2136  CG2 ILE A 298      90.847  36.097   0.192  1.00 12.00           C  
ATOM   2137  CD1 ILE A 298      92.561  34.655  -1.856  1.00 12.00           C  
ATOM   2138  N   TYR A 299      88.083  37.922   0.027  1.00 12.66           N  
ATOM   2139  CA  TYR A 299      87.718  39.039   0.891  1.00 12.66           C  
ATOM   2140  C   TYR A 299      88.381  38.907   2.257  1.00 12.66           C  
ATOM   2141  O   TYR A 299      88.277  37.861   2.906  1.00 12.66           O  
ATOM   2142  CB  TYR A 299      86.206  39.107   1.095  1.00 16.06           C  
ATOM   2143  CG  TYR A 299      85.427  39.647  -0.078  1.00 16.06           C  
ATOM   2144  CD1 TYR A 299      85.153  38.852  -1.180  1.00 16.06           C  
ATOM   2145  CD2 TYR A 299      84.961  40.955  -0.084  1.00 16.06           C  
ATOM   2146  CE1 TYR A 299      84.433  39.344  -2.261  1.00 16.06           C  
ATOM   2147  CE2 TYR A 299      84.239  41.458  -1.160  1.00 16.06           C  
ATOM   2148  CZ  TYR A 299      83.981  40.643  -2.242  1.00 16.06           C  
ATOM   2149  OH  TYR A 299      83.262  41.119  -3.306  1.00 16.06           O  
ATOM   2150  N   LEU A 300      89.055  39.968   2.692  1.00 20.35           N  
ATOM   2151  CA  LEU A 300      89.717  39.979   3.995  1.00 20.35           C  
ATOM   2152  C   LEU A 300      89.091  41.066   4.867  1.00 20.35           C  
ATOM   2153  O   LEU A 300      88.755  42.150   4.381  1.00 20.35           O  
ATOM   2154  CB  LEU A 300      91.212  40.243   3.828  1.00 12.00           C  
ATOM   2155  CG  LEU A 300      91.958  39.301   2.882  1.00 12.00           C  
ATOM   2156  CD1 LEU A 300      93.425  39.668   2.873  1.00 12.00           C  
ATOM   2157  CD2 LEU A 300      91.772  37.859   3.321  1.00 12.00           C  
ATOM   2158  N   ARG A 301      88.926  40.780   6.153  1.00 13.92           N  
ATOM   2159  CA  ARG A 301      88.324  41.758   7.050  1.00 13.92           C  
ATOM   2160  C   ARG A 301      89.252  42.946   7.210  1.00 13.92           C  
ATOM   2161  O   ARG A 301      90.456  42.774   7.381  1.00 13.92           O  
ATOM   2162  CB  ARG A 301      88.057  41.130   8.412  1.00 23.87           C  
ATOM   2163  CG  ARG A 301      87.282  42.034   9.339  1.00 23.87           C  
ATOM   2164  CD  ARG A 301      86.965  41.357  10.665  1.00 23.87           C  
ATOM   2165  NE  ARG A 301      86.098  40.184  10.528  1.00 23.87           N  
ATOM   2166  CZ  ARG A 301      84.809  40.229  10.207  1.00 23.87           C  
ATOM   2167  NH1 ARG A 301      84.209  41.393   9.978  1.00 23.87           N  
ATOM   2168  NH2 ARG A 301      84.114  39.104  10.130  1.00 23.87           N  
ATOM   2169  N   ASP A 302      88.713  44.155   7.136  1.00 19.23           N  
ATOM   2170  CA  ASP A 302      89.556  45.334   7.297  1.00 19.23           C  
ATOM   2171  C   ASP A 302      89.809  45.537   8.783  1.00 19.23           C  
ATOM   2172  O   ASP A 302      89.178  44.876   9.602  1.00 19.23           O  
ATOM   2173  CB  ASP A 302      88.864  46.554   6.712  1.00 35.16           C  
ATOM   2174  CG  ASP A 302      89.696  47.797   6.846  1.00 35.16           C  
ATOM   2175  OD1 ASP A 302      89.808  48.320   7.971  1.00 35.16           O  
ATOM   2176  OD2 ASP A 302      90.255  48.249   5.829  1.00 35.16           O  
ATOM   2177  N   GLU A 303      90.731  46.423   9.148  1.00 43.22           N  
ATOM   2178  CA  GLU A 303      90.995  46.662  10.568  1.00 43.22           C  
ATOM   2179  C   GLU A 303      89.722  47.143  11.265  1.00 43.22           C  
ATOM   2180  O   GLU A 303      89.576  47.028  12.488  1.00 43.22           O  
ATOM   2181  CB  GLU A 303      92.118  47.689  10.752  1.00 30.16           C  
ATOM   2182  CG  GLU A 303      93.522  47.089  10.656  1.00 30.16           C  
ATOM   2183  CD  GLU A 303      94.631  48.088  10.981  1.00 30.16           C  
ATOM   2184  OE1 GLU A 303      94.751  49.111  10.267  1.00 30.16           O  
ATOM   2185  OE2 GLU A 303      95.385  47.845  11.953  1.00 30.16           O  
ATOM   2186  N   ASN A 304      88.800  47.668  10.462  1.00 27.15           N  
ATOM   2187  CA  ASN A 304      87.515  48.170  10.944  1.00 27.15           C  
ATOM   2188  C   ASN A 304      86.430  47.110  10.720  1.00 27.15           C  
ATOM   2189  O   ASN A 304      85.708  47.143   9.731  1.00 27.15           O  
ATOM   2190  CB  ASN A 304      87.158  49.452  10.194  1.00 70.00           C  
ATOM   2191  CG  ASN A 304      85.828  50.029  10.623  1.00 70.00           C  
ATOM   2192  OD1 ASN A 304      85.385  51.051  10.092  1.00 70.00           O  
ATOM   2193  ND2 ASN A 304      85.179  49.380  11.591  1.00 70.00           N  
ATOM   2194  N   SER A 305      86.331  46.176  11.657  1.00 29.42           N  
ATOM   2195  CA  SER A 305      85.366  45.075  11.611  1.00 29.42           C  
ATOM   2196  C   SER A 305      84.213  45.196  10.605  1.00 29.42           C  
ATOM   2197  O   SER A 305      84.014  44.329   9.750  1.00 29.42           O  
ATOM   2198  CB  SER A 305      84.785  44.865  13.013  1.00 70.00           C  
ATOM   2199  OG  SER A 305      85.808  44.909  13.999  1.00 70.00           O  
ATOM   2200  N   SER A 306      83.451  46.272  10.717  1.00 49.40           N  
ATOM   2201  CA  SER A 306      82.306  46.488   9.845  1.00 49.40           C  
ATOM   2202  C   SER A 306      82.580  46.450   8.337  1.00 49.40           C  
ATOM   2203  O   SER A 306      81.666  46.217   7.544  1.00 49.40           O  
ATOM   2204  CB  SER A 306      81.627  47.812  10.221  1.00 70.00           C  
ATOM   2205  OG  SER A 306      82.578  48.843  10.429  1.00 70.00           O  
ATOM   2206  N   ARG A 307      83.826  46.674   7.940  1.00 23.38           N  
ATOM   2207  CA  ARG A 307      84.176  46.674   6.527  1.00 23.38           C  
ATOM   2208  C   ARG A 307      85.177  45.580   6.193  1.00 23.38           C  
ATOM   2209  O   ARG A 307      85.728  44.932   7.081  1.00 23.38           O  
ATOM   2210  CB  ARG A 307      84.768  48.021   6.126  1.00 70.00           C  
ATOM   2211  CG  ARG A 307      83.840  49.201   6.291  1.00 70.00           C  
ATOM   2212  CD  ARG A 307      84.658  50.472   6.236  1.00 70.00           C  
ATOM   2213  NE  ARG A 307      83.872  51.676   6.476  1.00 70.00           N  
ATOM   2214  CZ  ARG A 307      84.410  52.871   6.707  1.00 70.00           C  
ATOM   2215  NH1 ARG A 307      85.732  53.009   6.728  1.00 70.00           N  
ATOM   2216  NH2 ARG A 307      83.632  53.928   6.915  1.00 70.00           N  
ATOM   2217  N   SER A 308      85.399  45.385   4.899  1.00 14.20           N  
ATOM   2218  CA  SER A 308      86.333  44.390   4.393  1.00 14.20           C  
ATOM   2219  C   SER A 308      86.765  44.932   3.062  1.00 14.20           C  
ATOM   2220  O   SER A 308      86.115  45.823   2.530  1.00 14.20           O  
ATOM   2221  CB  SER A 308      85.633  43.066   4.145  1.00 16.86           C  
ATOM   2222  OG  SER A 308      84.700  43.209   3.090  1.00 16.86           O  
ATOM   2223  N   PHE A 309      87.856  44.407   2.525  1.00 12.67           N  
ATOM   2224  CA  PHE A 309      88.335  44.839   1.225  1.00 12.67           C  
ATOM   2225  C   PHE A 309      88.586  43.558   0.471  1.00 12.67           C  
ATOM   2226  O   PHE A 309      88.544  42.489   1.068  1.00 12.67           O  
ATOM   2227  CB  PHE A 309      89.612  45.660   1.370  1.00 14.83           C  
ATOM   2228  CG  PHE A 309      90.775  44.905   1.955  1.00 14.83           C  
ATOM   2229  CD1 PHE A 309      91.648  44.198   1.137  1.00 14.83           C  
ATOM   2230  CD2 PHE A 309      91.027  44.941   3.323  1.00 14.83           C  
ATOM   2231  CE1 PHE A 309      92.758  43.545   1.679  1.00 14.83           C  
ATOM   2232  CE2 PHE A 309      92.136  44.289   3.874  1.00 14.83           C  
ATOM   2233  CZ  PHE A 309      93.000  43.593   3.053  1.00 14.83           C  
ATOM   2234  N   ARG A 310      88.819  43.623  -0.830  1.00 15.01           N  
ATOM   2235  CA  ARG A 310      89.054  42.375  -1.530  1.00 15.01           C  
ATOM   2236  C   ARG A 310      90.184  42.458  -2.531  1.00 15.01           C  
ATOM   2237  O   ARG A 310      90.295  43.443  -3.261  1.00 15.01           O  
ATOM   2238  CB  ARG A 310      87.788  41.915  -2.250  1.00 25.20           C  
ATOM   2239  CG  ARG A 310      87.689  42.435  -3.661  1.00 25.20           C  
ATOM   2240  CD  ARG A 310      86.409  42.025  -4.352  1.00 25.20           C  
ATOM   2241  NE  ARG A 310      86.230  42.836  -5.552  1.00 25.20           N  
ATOM   2242  CZ  ARG A 310      85.127  42.856  -6.287  1.00 25.20           C  
ATOM   2243  NH1 ARG A 310      84.098  42.098  -5.945  1.00 25.20           N  
ATOM   2244  NH2 ARG A 310      85.051  43.643  -7.353  1.00 25.20           N  
ATOM   2245  N   ILE A 311      91.015  41.414  -2.551  1.00 12.00           N  
ATOM   2246  CA  ILE A 311      92.135  41.299  -3.481  1.00 12.00           C  
ATOM   2247  C   ILE A 311      91.689  40.359  -4.590  1.00 12.00           C  
ATOM   2248  O   ILE A 311      90.927  39.419  -4.352  1.00 12.00           O  
ATOM   2249  CB  ILE A 311      93.369  40.717  -2.805  1.00 12.00           C  
ATOM   2250  CG1 ILE A 311      93.010  39.407  -2.114  1.00 12.00           C  
ATOM   2251  CG2 ILE A 311      93.920  41.705  -1.812  1.00 12.00           C  
ATOM   2252  CD1 ILE A 311      94.167  38.806  -1.380  1.00 12.00           C  
ATOM   2253  N   THR A 312      92.168  40.602  -5.800  1.00 12.40           N  
ATOM   2254  CA  THR A 312      91.756  39.788  -6.930  1.00 12.40           C  
ATOM   2255  C   THR A 312      92.864  39.500  -7.916  1.00 12.40           C  
ATOM   2256  O   THR A 312      93.696  40.354  -8.211  1.00 12.40           O  
ATOM   2257  CB  THR A 312      90.632  40.483  -7.692  1.00 18.21           C  
ATOM   2258  OG1 THR A 312      89.571  40.792  -6.783  1.00 18.21           O  
ATOM   2259  CG2 THR A 312      90.116  39.603  -8.802  1.00 18.21           C  
ATOM   2260  N   ILE A 313      92.862  38.289  -8.439  1.00 12.00           N  
ATOM   2261  CA  ILE A 313      93.862  37.906  -9.409  1.00 12.00           C  
ATOM   2262  C   ILE A 313      93.144  37.491 -10.684  1.00 12.00           C  
ATOM   2263  O   ILE A 313      92.149  36.774 -10.626  1.00 12.00           O  
ATOM   2264  CB  ILE A 313      94.664  36.711  -8.908  1.00 12.00           C  
ATOM   2265  CG1 ILE A 313      93.693  35.648  -8.398  1.00 12.00           C  
ATOM   2266  CG2 ILE A 313      95.620  37.138  -7.820  1.00 12.00           C  
ATOM   2267  CD1 ILE A 313      94.313  34.311  -8.157  1.00 12.00           C  
ATOM   2268  N   LEU A 314      93.622  37.940 -11.834  1.00 13.94           N  
ATOM   2269  CA  LEU A 314      93.000  37.518 -13.083  1.00 13.94           C  
ATOM   2270  C   LEU A 314      93.649  36.180 -13.455  1.00 13.94           C  
ATOM   2271  O   LEU A 314      94.652  35.790 -12.861  1.00 13.94           O  
ATOM   2272  CB  LEU A 314      93.253  38.550 -14.177  1.00 17.58           C  
ATOM   2273  CG  LEU A 314      92.831  39.972 -13.818  1.00 17.58           C  
ATOM   2274  CD1 LEU A 314      92.996  40.875 -15.032  1.00 17.58           C  
ATOM   2275  CD2 LEU A 314      91.399  39.965 -13.349  1.00 17.58           C  
ATOM   2276  N   PRO A 315      93.097  35.460 -14.441  1.00 12.00           N  
ATOM   2277  CA  PRO A 315      93.677  34.170 -14.835  1.00 12.00           C  
ATOM   2278  C   PRO A 315      95.163  34.164 -15.221  1.00 12.00           C  
ATOM   2279  O   PRO A 315      95.826  33.126 -15.150  1.00 12.00           O  
ATOM   2280  CB  PRO A 315      92.770  33.716 -15.978  1.00 26.03           C  
ATOM   2281  CG  PRO A 315      92.249  34.990 -16.524  1.00 26.03           C  
ATOM   2282  CD  PRO A 315      91.939  35.781 -15.283  1.00 26.03           C  
ATOM   2283  N   GLN A 316      95.706  35.301 -15.630  1.00 19.58           N  
ATOM   2284  CA  GLN A 316      97.112  35.296 -15.979  1.00 19.58           C  
ATOM   2285  C   GLN A 316      97.935  34.884 -14.771  1.00 19.58           C  
ATOM   2286  O   GLN A 316      99.052  34.403 -14.909  1.00 19.58           O  
ATOM   2287  CB  GLN A 316      97.571  36.662 -16.467  1.00 34.19           C  
ATOM   2288  CG  GLN A 316      97.092  36.993 -17.853  1.00 34.19           C  
ATOM   2289  CD  GLN A 316      95.682  37.530 -17.866  1.00 34.19           C  
ATOM   2290  OE1 GLN A 316      94.791  37.006 -17.186  1.00 34.19           O  
ATOM   2291  NE2 GLN A 316      95.463  38.582 -18.652  1.00 34.19           N  
ATOM   2292  N   LEU A 317      97.388  35.050 -13.578  1.00 12.00           N  
ATOM   2293  CA  LEU A 317      98.139  34.679 -12.397  1.00 12.00           C  
ATOM   2294  C   LEU A 317      97.904  33.265 -11.910  1.00 12.00           C  
ATOM   2295  O   LEU A 317      98.719  32.750 -11.154  1.00 12.00           O  
ATOM   2296  CB  LEU A 317      97.854  35.645 -11.255  1.00 14.77           C  
ATOM   2297  CG  LEU A 317      98.228  37.099 -11.517  1.00 14.77           C  
ATOM   2298  CD1 LEU A 317      98.047  37.890 -10.242  1.00 14.77           C  
ATOM   2299  CD2 LEU A 317      99.660  37.187 -11.992  1.00 14.77           C  
ATOM   2300  N   TYR A 318      96.810  32.626 -12.320  1.00 12.00           N  
ATOM   2301  CA  TYR A 318      96.563  31.265 -11.850  1.00 12.00           C  
ATOM   2302  C   TYR A 318      96.488  30.191 -12.933  1.00 12.00           C  
ATOM   2303  O   TYR A 318      96.250  29.021 -12.649  1.00 12.00           O  
ATOM   2304  CB  TYR A 318      95.334  31.229 -10.932  1.00 13.79           C  
ATOM   2305  CG  TYR A 318      93.993  31.308 -11.605  1.00 13.79           C  
ATOM   2306  CD1 TYR A 318      93.408  30.177 -12.159  1.00 13.79           C  
ATOM   2307  CD2 TYR A 318      93.274  32.502 -11.622  1.00 13.79           C  
ATOM   2308  CE1 TYR A 318      92.131  30.225 -12.703  1.00 13.79           C  
ATOM   2309  CE2 TYR A 318      91.998  32.566 -12.166  1.00 13.79           C  
ATOM   2310  CZ  TYR A 318      91.429  31.421 -12.700  1.00 13.79           C  
ATOM   2311  OH  TYR A 318      90.147  31.459 -13.201  1.00 13.79           O  
ATOM   2312  N   ILE A 319      96.674  30.602 -14.178  1.00 15.06           N  
ATOM   2313  CA  ILE A 319      96.743  29.677 -15.305  1.00 15.06           C  
ATOM   2314  C   ILE A 319      98.117  30.113 -15.805  1.00 15.06           C  
ATOM   2315  O   ILE A 319      98.246  30.838 -16.791  1.00 15.06           O  
ATOM   2316  CB  ILE A 319      95.676  29.958 -16.368  1.00 12.00           C  
ATOM   2317  CG1 ILE A 319      94.283  29.771 -15.776  1.00 12.00           C  
ATOM   2318  CG2 ILE A 319      95.844  29.000 -17.526  1.00 12.00           C  
ATOM   2319  CD1 ILE A 319      93.945  28.352 -15.492  1.00 12.00           C  
ATOM   2320  N   GLN A 320      99.132  29.694 -15.053  1.00 26.78           N  
ATOM   2321  CA  GLN A 320     100.528  30.043 -15.281  1.00 26.78           C  
ATOM   2322  C   GLN A 320     101.185  29.286 -16.416  1.00 26.78           C  
ATOM   2323  O   GLN A 320     101.107  28.064 -16.485  1.00 26.78           O  
ATOM   2324  CB  GLN A 320     101.288  29.824 -13.975  1.00 31.50           C  
ATOM   2325  CG  GLN A 320     100.511  30.365 -12.769  1.00 31.50           C  
ATOM   2326  CD  GLN A 320     100.946  29.762 -11.448  1.00 31.50           C  
ATOM   2327  OE1 GLN A 320     101.299  28.587 -11.383  1.00 31.50           O  
ATOM   2328  NE2 GLN A 320     100.900  30.559 -10.382  1.00 31.50           N  
ATOM   2329  N   PRO A 321     101.847  30.013 -17.328  1.00 21.88           N  
ATOM   2330  CA  PRO A 321     102.543  29.472 -18.499  1.00 21.88           C  
ATOM   2331  C   PRO A 321     103.965  28.950 -18.259  1.00 21.88           C  
ATOM   2332  O   PRO A 321     104.685  29.438 -17.387  1.00 21.88           O  
ATOM   2333  CB  PRO A 321     102.519  30.646 -19.463  1.00 12.00           C  
ATOM   2334  CG  PRO A 321     102.702  31.781 -18.558  1.00 12.00           C  
ATOM   2335  CD  PRO A 321     101.765  31.477 -17.417  1.00 12.00           C  
ATOM   2336  N   MET A 322     104.345  27.955 -19.059  1.00 21.93           N  
ATOM   2337  CA  MET A 322     105.654  27.310 -19.007  1.00 21.93           C  
ATOM   2338  C   MET A 322     106.247  27.336 -20.421  1.00 21.93           C  
ATOM   2339  O   MET A 322     105.505  27.416 -21.412  1.00 21.93           O  
ATOM   2340  CB  MET A 322     105.508  25.850 -18.579  1.00 51.32           C  
ATOM   2341  CG  MET A 322     104.803  25.637 -17.261  1.00 51.32           C  
ATOM   2342  SD  MET A 322     105.925  25.622 -15.856  1.00 51.32           S  
ATOM   2343  CE  MET A 322     106.155  23.849 -15.628  1.00 51.32           C  
ATOM   2344  N   MET A 323     107.576  27.241 -20.502  1.00 31.41           N  
ATOM   2345  CA  MET A 323     108.300  27.249 -21.774  1.00 31.41           C  
ATOM   2346  C   MET A 323     107.588  26.400 -22.809  1.00 31.41           C  
ATOM   2347  O   MET A 323     107.158  25.287 -22.517  1.00 31.41           O  
ATOM   2348  CB  MET A 323     109.730  26.725 -21.580  1.00 70.00           C  
ATOM   2349  CG  MET A 323     110.569  26.624 -22.866  1.00 70.00           C  
ATOM   2350  SD  MET A 323     111.075  28.202 -23.619  1.00 70.00           S  
ATOM   2351  CE  MET A 323     109.813  28.430 -24.887  1.00 70.00           C  
ATOM   2352  N   GLY A 324     107.484  26.941 -24.020  1.00 57.39           N  
ATOM   2353  CA  GLY A 324     106.816  26.261 -25.116  1.00 57.39           C  
ATOM   2354  C   GLY A 324     107.274  24.856 -25.457  1.00 57.39           C  
ATOM   2355  O   GLY A 324     106.638  23.884 -25.063  1.00 57.39           O  
ATOM   2356  N   ALA A 325     108.368  24.749 -26.202  1.00 24.35           N  
ATOM   2357  CA  ALA A 325     108.913  23.455 -26.625  1.00 24.35           C  
ATOM   2358  C   ALA A 325     108.019  22.714 -27.628  1.00 24.35           C  
ATOM   2359  O   ALA A 325     106.815  22.550 -27.422  1.00 24.35           O  
ATOM   2360  CB  ALA A 325     109.183  22.573 -25.420  1.00 39.96           C  
ATOM   2361  N   GLY A 326     108.630  22.271 -28.721  1.00 28.44           N  
ATOM   2362  CA  GLY A 326     107.899  21.557 -29.747  1.00 28.44           C  
ATOM   2363  C   GLY A 326     107.149  22.493 -30.668  1.00 28.44           C  
ATOM   2364  O   GLY A 326     107.640  23.550 -31.059  1.00 28.44           O  
ATOM   2365  N   LEU A 327     105.934  22.092 -31.005  1.00 21.15           N  
ATOM   2366  CA  LEU A 327     105.076  22.856 -31.891  1.00 21.15           C  
ATOM   2367  C   LEU A 327     104.078  23.661 -31.057  1.00 21.15           C  
ATOM   2368  O   LEU A 327     103.131  24.249 -31.591  1.00 21.15           O  
ATOM   2369  CB  LEU A 327     104.349  21.872 -32.805  1.00 49.27           C  
ATOM   2370  CG  LEU A 327     103.642  22.326 -34.076  1.00 49.27           C  
ATOM   2371  CD1 LEU A 327     104.497  23.328 -34.858  1.00 49.27           C  
ATOM   2372  CD2 LEU A 327     103.352  21.080 -34.903  1.00 49.27           C  
ATOM   2373  N   ASN A 328     104.307  23.683 -29.743  1.00 32.29           N  
ATOM   2374  CA  ASN A 328     103.437  24.391 -28.805  1.00 32.29           C  
ATOM   2375  C   ASN A 328     103.979  25.766 -28.465  1.00 32.29           C  
ATOM   2376  O   ASN A 328     105.184  25.940 -28.335  1.00 32.29           O  
ATOM   2377  CB  ASN A 328     103.305  23.598 -27.506  1.00 34.44           C  
ATOM   2378  CG  ASN A 328     102.725  22.212 -27.715  1.00 34.44           C  
ATOM   2379  OD1 ASN A 328     101.564  22.053 -28.114  1.00 34.44           O  
ATOM   2380  ND2 ASN A 328     103.533  21.194 -27.437  1.00 34.44           N  
ATOM   2381  N   TYR A 329     103.100  26.748 -28.316  1.00 31.92           N  
ATOM   2382  CA  TYR A 329     103.574  28.069 -27.957  1.00 31.92           C  
ATOM   2383  C   TYR A 329     103.986  28.019 -26.507  1.00 31.92           C  
ATOM   2384  O   TYR A 329     105.015  28.581 -26.125  1.00 31.92           O  
ATOM   2385  CB  TYR A 329     102.496  29.114 -28.173  1.00 19.35           C  
ATOM   2386  CG  TYR A 329     102.438  29.571 -29.603  1.00 19.35           C  
ATOM   2387  CD1 TYR A 329     102.038  28.697 -30.617  1.00 19.35           C  
ATOM   2388  CD2 TYR A 329     102.812  30.868 -29.954  1.00 19.35           C  
ATOM   2389  CE1 TYR A 329     102.012  29.105 -31.952  1.00 19.35           C  
ATOM   2390  CE2 TYR A 329     102.790  31.290 -31.279  1.00 19.35           C  
ATOM   2391  CZ  TYR A 329     102.390  30.405 -32.278  1.00 19.35           C  
ATOM   2392  OH  TYR A 329     102.371  30.819 -33.598  1.00 19.35           O  
ATOM   2393  N   GLU A 330     103.177  27.339 -25.701  1.00 21.04           N  
ATOM   2394  CA  GLU A 330     103.482  27.156 -24.287  1.00 21.04           C  
ATOM   2395  C   GLU A 330     102.521  26.190 -23.632  1.00 21.04           C  
ATOM   2396  O   GLU A 330     101.526  25.772 -24.227  1.00 21.04           O  
ATOM   2397  CB  GLU A 330     103.473  28.479 -23.519  1.00 52.89           C  
ATOM   2398  CG  GLU A 330     102.199  29.265 -23.626  1.00 52.89           C  
ATOM   2399  CD  GLU A 330     102.303  30.354 -24.660  1.00 52.89           C  
ATOM   2400  OE1 GLU A 330     103.263  31.152 -24.574  1.00 52.89           O  
ATOM   2401  OE2 GLU A 330     101.428  30.417 -25.552  1.00 52.89           O  
ATOM   2402  N   CYS A 331     102.844  25.814 -22.406  1.00 15.61           N  
ATOM   2403  CA  CYS A 331     102.003  24.907 -21.665  1.00 15.61           C  
ATOM   2404  C   CYS A 331     101.663  25.628 -20.369  1.00 15.61           C  
ATOM   2405  O   CYS A 331     102.412  26.490 -19.917  1.00 15.61           O  
ATOM   2406  CB  CYS A 331     102.755  23.611 -21.413  1.00 36.74           C  
ATOM   2407  SG  CYS A 331     103.379  22.821 -22.940  1.00 36.74           S  
ATOM   2408  N   TYR A 332     100.529  25.297 -19.770  1.00 12.50           N  
ATOM   2409  CA  TYR A 332     100.128  25.981 -18.555  1.00 12.50           C  
ATOM   2410  C   TYR A 332      99.862  25.039 -17.419  1.00 12.50           C  
ATOM   2411  O   TYR A 332      99.347  23.953 -17.637  1.00 12.50           O  
ATOM   2412  CB  TYR A 332      98.847  26.768 -18.793  1.00 16.38           C  
ATOM   2413  CG  TYR A 332      98.875  27.690 -19.977  1.00 16.38           C  
ATOM   2414  CD1 TYR A 332      98.547  27.233 -21.246  1.00 16.38           C  
ATOM   2415  CD2 TYR A 332      99.215  29.028 -19.825  1.00 16.38           C  
ATOM   2416  CE1 TYR A 332      98.552  28.096 -22.343  1.00 16.38           C  
ATOM   2417  CE2 TYR A 332      99.227  29.901 -20.912  1.00 16.38           C  
ATOM   2418  CZ  TYR A 332      98.894  29.428 -22.166  1.00 16.38           C  
ATOM   2419  OH  TYR A 332      98.915  30.287 -23.237  1.00 16.38           O  
ATOM   2420  N   ARG A 333     100.197  25.471 -16.207  1.00 12.00           N  
ATOM   2421  CA  ARG A 333      99.931  24.684 -15.010  1.00 12.00           C  
ATOM   2422  C   ARG A 333      98.836  25.401 -14.225  1.00 12.00           C  
ATOM   2423  O   ARG A 333      98.637  26.603 -14.383  1.00 12.00           O  
ATOM   2424  CB  ARG A 333     101.188  24.550 -14.154  1.00 41.82           C  
ATOM   2425  CG  ARG A 333     101.761  25.850 -13.677  1.00 41.82           C  
ATOM   2426  CD  ARG A 333     102.945  25.609 -12.755  1.00 41.82           C  
ATOM   2427  NE  ARG A 333     103.364  26.842 -12.090  1.00 41.82           N  
ATOM   2428  CZ  ARG A 333     104.151  27.766 -12.638  1.00 41.82           C  
ATOM   2429  NH1 ARG A 333     104.620  27.592 -13.870  1.00 41.82           N  
ATOM   2430  NH2 ARG A 333     104.454  28.875 -11.963  1.00 41.82           N  
ATOM   2431  N   PHE A 334      98.101  24.666 -13.404  1.00 13.17           N  
ATOM   2432  CA  PHE A 334      97.047  25.275 -12.597  1.00 13.17           C  
ATOM   2433  C   PHE A 334      97.705  25.860 -11.347  1.00 13.17           C  
ATOM   2434  O   PHE A 334      98.386  25.151 -10.608  1.00 13.17           O  
ATOM   2435  CB  PHE A 334      96.029  24.211 -12.206  1.00 12.00           C  
ATOM   2436  CG  PHE A 334      94.812  24.748 -11.517  1.00 12.00           C  
ATOM   2437  CD1 PHE A 334      94.122  25.839 -12.039  1.00 12.00           C  
ATOM   2438  CD2 PHE A 334      94.310  24.112 -10.381  1.00 12.00           C  
ATOM   2439  CE1 PHE A 334      92.950  26.283 -11.442  1.00 12.00           C  
ATOM   2440  CE2 PHE A 334      93.139  24.547  -9.777  1.00 12.00           C  
ATOM   2441  CZ  PHE A 334      92.457  25.633 -10.308  1.00 12.00           C  
ATOM   2442  N   GLY A 335      97.512  27.152 -11.112  1.00 16.28           N  
ATOM   2443  CA  GLY A 335      98.129  27.783  -9.957  1.00 16.28           C  
ATOM   2444  C   GLY A 335      97.417  27.575  -8.632  1.00 16.28           C  
ATOM   2445  O   GLY A 335      97.685  28.287  -7.664  1.00 16.28           O  
ATOM   2446  N   ILE A 336      96.507  26.610  -8.577  1.00 12.35           N  
ATOM   2447  CA  ILE A 336      95.791  26.358  -7.346  1.00 12.35           C  
ATOM   2448  C   ILE A 336      95.898  24.899  -6.951  1.00 12.35           C  
ATOM   2449  O   ILE A 336      95.707  23.998  -7.767  1.00 12.35           O  
ATOM   2450  CB  ILE A 336      94.331  26.741  -7.477  1.00 12.28           C  
ATOM   2451  CG1 ILE A 336      94.220  28.161  -8.026  1.00 12.28           C  
ATOM   2452  CG2 ILE A 336      93.676  26.692  -6.125  1.00 12.28           C  
ATOM   2453  CD1 ILE A 336      92.789  28.633  -8.233  1.00 12.28           C  
ATOM   2454  N   SER A 337      96.203  24.676  -5.680  1.00 21.05           N  
ATOM   2455  CA  SER A 337      96.379  23.337  -5.150  1.00 21.05           C  
ATOM   2456  C   SER A 337      95.509  23.108  -3.923  1.00 21.05           C  
ATOM   2457  O   SER A 337      95.230  24.032  -3.165  1.00 21.05           O  
ATOM   2458  CB  SER A 337      97.852  23.146  -4.788  1.00 22.19           C  
ATOM   2459  OG  SER A 337      98.039  22.050  -3.917  1.00 22.19           O  
ATOM   2460  N   PRO A 338      95.073  21.863  -3.705  1.00 17.49           N  
ATOM   2461  CA  PRO A 338      94.231  21.468  -2.576  1.00 17.49           C  
ATOM   2462  C   PRO A 338      95.085  21.190  -1.349  1.00 17.49           C  
ATOM   2463  O   PRO A 338      96.153  20.588  -1.461  1.00 17.49           O  
ATOM   2464  CB  PRO A 338      93.599  20.199  -3.078  1.00 12.00           C  
ATOM   2465  CG  PRO A 338      94.787  19.554  -3.736  1.00 12.00           C  
ATOM   2466  CD  PRO A 338      95.329  20.705  -4.573  1.00 12.00           C  
ATOM   2467  N   SER A 339      94.608  21.605  -0.180  1.00 30.80           N  
ATOM   2468  CA  SER A 339      95.340  21.393   1.067  1.00 30.80           C  
ATOM   2469  C   SER A 339      94.533  20.540   2.006  1.00 30.80           C  
ATOM   2470  O   SER A 339      93.318  20.454   1.868  1.00 30.80           O  
ATOM   2471  CB  SER A 339      95.614  22.725   1.755  1.00 37.62           C  
ATOM   2472  OG  SER A 339      95.645  22.566   3.164  1.00 37.62           O  
ATOM   2473  N   THR A 340      95.212  19.927   2.971  1.00 39.39           N  
ATOM   2474  CA  THR A 340      94.557  19.090   3.973  1.00 39.39           C  
ATOM   2475  C   THR A 340      94.013  19.952   5.107  1.00 39.39           C  
ATOM   2476  O   THR A 340      92.826  19.896   5.425  1.00 39.39           O  
ATOM   2477  CB  THR A 340      95.533  18.065   4.567  1.00 62.04           C  
ATOM   2478  OG1 THR A 340      95.906  17.123   3.555  1.00 62.04           O  
ATOM   2479  CG2 THR A 340      94.892  17.330   5.730  1.00 62.04           C  
ATOM   2480  N   ASN A 341      94.887  20.752   5.708  1.00 45.88           N  
ATOM   2481  CA  ASN A 341      94.495  21.630   6.797  1.00 45.88           C  
ATOM   2482  C   ASN A 341      95.224  22.954   6.724  1.00 45.88           C  
ATOM   2483  O   ASN A 341      96.291  23.090   7.320  1.00 45.88           O  
ATOM   2484  CB  ASN A 341      94.807  20.981   8.146  1.00 70.00           C  
ATOM   2485  CG  ASN A 341      93.767  19.961   8.564  1.00 70.00           C  
ATOM   2486  OD1 ASN A 341      92.605  20.299   8.806  1.00 70.00           O  
ATOM   2487  ND2 ASN A 341      94.182  18.702   8.658  1.00 70.00           N  
ATOM   2488  N   ALA A 342      94.650  23.918   6.001  1.00 28.28           N  
ATOM   2489  CA  ALA A 342      95.228  25.263   5.853  1.00 28.28           C  
ATOM   2490  C   ALA A 342      94.946  25.923   4.513  1.00 28.28           C  
ATOM   2491  O   ALA A 342      94.889  25.269   3.474  1.00 28.28           O  
ATOM   2492  CB  ALA A 342      96.738  25.235   6.072  1.00 15.65           C  
ATOM   2493  N   LEU A 343      94.771  27.236   4.553  1.00 14.36           N  
ATOM   2494  CA  LEU A 343      94.533  28.013   3.353  1.00 14.36           C  
ATOM   2495  C   LEU A 343      95.793  28.845   3.198  1.00 14.36           C  
ATOM   2496  O   LEU A 343      96.019  29.783   3.959  1.00 14.36           O  
ATOM   2497  CB  LEU A 343      93.315  28.917   3.530  1.00 22.34           C  
ATOM   2498  CG  LEU A 343      92.896  29.753   2.320  1.00 22.34           C  
ATOM   2499  CD1 LEU A 343      92.934  28.907   1.089  1.00 22.34           C  
ATOM   2500  CD2 LEU A 343      91.495  30.279   2.516  1.00 22.34           C  
ATOM   2501  N   VAL A 344      96.621  28.495   2.221  1.00 12.00           N  
ATOM   2502  CA  VAL A 344      97.874  29.199   2.024  1.00 12.00           C  
ATOM   2503  C   VAL A 344      97.904  30.137   0.834  1.00 12.00           C  
ATOM   2504  O   VAL A 344      97.885  29.711  -0.320  1.00 12.00           O  
ATOM   2505  CB  VAL A 344      99.014  28.201   1.891  1.00 12.25           C  
ATOM   2506  CG1 VAL A 344     100.346  28.921   1.921  1.00 12.25           C  
ATOM   2507  CG2 VAL A 344      98.929  27.200   3.007  1.00 12.25           C  
ATOM   2508  N   ILE A 345      97.954  31.427   1.132  1.00 12.00           N  
ATOM   2509  CA  ILE A 345      98.004  32.440   0.103  1.00 12.00           C  
ATOM   2510  C   ILE A 345      99.459  32.529  -0.279  1.00 12.00           C  
ATOM   2511  O   ILE A 345     100.215  33.276   0.332  1.00 12.00           O  
ATOM   2512  CB  ILE A 345      97.538  33.794   0.633  1.00 12.00           C  
ATOM   2513  CG1 ILE A 345      96.114  33.672   1.155  1.00 12.00           C  
ATOM   2514  CG2 ILE A 345      97.592  34.826  -0.461  1.00 12.00           C  
ATOM   2515  CD1 ILE A 345      95.553  34.955   1.675  1.00 12.00           C  
ATOM   2516  N   GLY A 346      99.848  31.750  -1.283  1.00 16.45           N  
ATOM   2517  CA  GLY A 346     101.229  31.739  -1.728  1.00 16.45           C  
ATOM   2518  C   GLY A 346     101.556  32.663  -2.883  1.00 16.45           C  
ATOM   2519  O   GLY A 346     100.844  33.636  -3.151  1.00 16.45           O  
ATOM   2520  N   ALA A 347     102.646  32.338  -3.573  1.00 12.00           N  
ATOM   2521  CA  ALA A 347     103.138  33.112  -4.707  1.00 12.00           C  
ATOM   2522  C   ALA A 347     102.100  33.439  -5.764  1.00 12.00           C  
ATOM   2523  O   ALA A 347     101.970  34.587  -6.167  1.00 12.00           O  
ATOM   2524  CB  ALA A 347     104.284  32.393  -5.348  1.00 12.00           C  
ATOM   2525  N   THR A 348     101.350  32.451  -6.224  1.00 13.28           N  
ATOM   2526  CA  THR A 348     100.386  32.755  -7.259  1.00 13.28           C  
ATOM   2527  C   THR A 348      99.505  33.933  -6.893  1.00 13.28           C  
ATOM   2528  O   THR A 348      99.044  34.645  -7.775  1.00 13.28           O  
ATOM   2529  CB  THR A 348      99.525  31.531  -7.637  1.00 15.26           C  
ATOM   2530  OG1 THR A 348      98.137  31.856  -7.523  1.00 15.26           O  
ATOM   2531  CG2 THR A 348      99.858  30.366  -6.765  1.00 15.26           C  
ATOM   2532  N   VAL A 349      99.279  34.173  -5.608  1.00 12.00           N  
ATOM   2533  CA  VAL A 349      98.451  35.316  -5.250  1.00 12.00           C  
ATOM   2534  C   VAL A 349      99.291  36.527  -4.909  1.00 12.00           C  
ATOM   2535  O   VAL A 349      98.964  37.643  -5.304  1.00 12.00           O  
ATOM   2536  CB  VAL A 349      97.501  35.022  -4.071  1.00 12.00           C  
ATOM   2537  CG1 VAL A 349      97.014  36.322  -3.441  1.00 12.00           C  
ATOM   2538  CG2 VAL A 349      96.300  34.260  -4.573  1.00 12.00           C  
ATOM   2539  N   MET A 350     100.375  36.325  -4.179  1.00 36.11           N  
ATOM   2540  CA  MET A 350     101.216  37.454  -3.822  1.00 36.11           C  
ATOM   2541  C   MET A 350     101.866  38.097  -5.045  1.00 36.11           C  
ATOM   2542  O   MET A 350     102.216  39.281  -5.033  1.00 36.11           O  
ATOM   2543  CB  MET A 350     102.300  37.014  -2.856  1.00 12.86           C  
ATOM   2544  CG  MET A 350     101.839  36.769  -1.458  1.00 12.86           C  
ATOM   2545  SD  MET A 350     103.193  36.114  -0.472  1.00 12.86           S  
ATOM   2546  CE  MET A 350     104.423  37.428  -0.630  1.00 12.86           C  
ATOM   2547  N   GLU A 351     102.021  37.322  -6.109  1.00 13.21           N  
ATOM   2548  CA  GLU A 351     102.659  37.835  -7.308  1.00 13.21           C  
ATOM   2549  C   GLU A 351     101.897  39.013  -7.873  1.00 13.21           C  
ATOM   2550  O   GLU A 351     102.403  39.722  -8.735  1.00 13.21           O  
ATOM   2551  CB  GLU A 351     102.765  36.735  -8.356  1.00 67.23           C  
ATOM   2552  CG  GLU A 351     104.047  36.788  -9.148  1.00 67.23           C  
ATOM   2553  CD  GLU A 351     104.494  35.410  -9.589  1.00 67.23           C  
ATOM   2554  OE1 GLU A 351     105.620  35.278 -10.119  1.00 67.23           O  
ATOM   2555  OE2 GLU A 351     103.712  34.452  -9.403  1.00 67.23           O  
ATOM   2556  N   GLY A 352     100.684  39.227  -7.378  1.00 12.00           N  
ATOM   2557  CA  GLY A 352      99.881  40.315  -7.884  1.00 12.00           C  
ATOM   2558  C   GLY A 352      99.828  41.534  -6.991  1.00 12.00           C  
ATOM   2559  O   GLY A 352      99.256  42.554  -7.369  1.00 12.00           O  
ATOM   2560  N   PHE A 353     100.423  41.458  -5.808  1.00 19.09           N  
ATOM   2561  CA  PHE A 353     100.377  42.602  -4.916  1.00 19.09           C  
ATOM   2562  C   PHE A 353     101.680  42.904  -4.236  1.00 19.09           C  
ATOM   2563  O   PHE A 353     102.661  42.185  -4.386  1.00 19.09           O  
ATOM   2564  CB  PHE A 353      99.330  42.377  -3.844  1.00 12.00           C  
ATOM   2565  CG  PHE A 353      98.028  41.922  -4.380  1.00 12.00           C  
ATOM   2566  CD1 PHE A 353      97.850  40.609  -4.765  1.00 12.00           C  
ATOM   2567  CD2 PHE A 353      96.988  42.814  -4.545  1.00 12.00           C  
ATOM   2568  CE1 PHE A 353      96.653  40.190  -5.311  1.00 12.00           C  
ATOM   2569  CE2 PHE A 353      95.784  42.404  -5.093  1.00 12.00           C  
ATOM   2570  CZ  PHE A 353      95.617  41.092  -5.477  1.00 12.00           C  
ATOM   2571  N   TYR A 354     101.665  43.998  -3.489  1.00 13.86           N  
ATOM   2572  CA  TYR A 354     102.807  44.437  -2.711  1.00 13.86           C  
ATOM   2573  C   TYR A 354     102.347  44.122  -1.312  1.00 13.86           C  
ATOM   2574  O   TYR A 354     101.432  44.760  -0.805  1.00 13.86           O  
ATOM   2575  CB  TYR A 354     103.006  45.939  -2.871  1.00 12.00           C  
ATOM   2576  CG  TYR A 354     104.161  46.520  -2.088  1.00 12.00           C  
ATOM   2577  CD1 TYR A 354     105.320  45.783  -1.856  1.00 12.00           C  
ATOM   2578  CD2 TYR A 354     104.127  47.842  -1.650  1.00 12.00           C  
ATOM   2579  CE1 TYR A 354     106.420  46.352  -1.213  1.00 12.00           C  
ATOM   2580  CE2 TYR A 354     105.216  48.420  -1.007  1.00 12.00           C  
ATOM   2581  CZ  TYR A 354     106.357  47.673  -0.793  1.00 12.00           C  
ATOM   2582  OH  TYR A 354     107.432  48.249  -0.160  1.00 12.00           O  
ATOM   2583  N   VAL A 355     102.951  43.120  -0.694  1.00 13.12           N  
ATOM   2584  CA  VAL A 355     102.549  42.736   0.647  1.00 13.12           C  
ATOM   2585  C   VAL A 355     103.399  43.364   1.747  1.00 13.12           C  
ATOM   2586  O   VAL A 355     104.634  43.316   1.717  1.00 13.12           O  
ATOM   2587  CB  VAL A 355     102.578  41.228   0.776  1.00 12.00           C  
ATOM   2588  CG1 VAL A 355     102.169  40.816   2.166  1.00 12.00           C  
ATOM   2589  CG2 VAL A 355     101.659  40.629  -0.259  1.00 12.00           C  
ATOM   2590  N   ILE A 356     102.723  43.949   2.727  1.00 12.00           N  
ATOM   2591  CA  ILE A 356     103.398  44.601   3.832  1.00 12.00           C  
ATOM   2592  C   ILE A 356     103.209  43.846   5.119  1.00 12.00           C  
ATOM   2593  O   ILE A 356     102.095  43.759   5.622  1.00 12.00           O  
ATOM   2594  CB  ILE A 356     102.847  45.991   4.032  1.00 12.00           C  
ATOM   2595  CG1 ILE A 356     103.147  46.821   2.794  1.00 12.00           C  
ATOM   2596  CG2 ILE A 356     103.416  46.598   5.292  1.00 12.00           C  
ATOM   2597  CD1 ILE A 356     102.896  48.268   2.980  1.00 12.00           C  
ATOM   2598  N   PHE A 357     104.292  43.303   5.660  1.00 12.00           N  
ATOM   2599  CA  PHE A 357     104.219  42.559   6.917  1.00 12.00           C  
ATOM   2600  C   PHE A 357     104.552  43.514   8.049  1.00 12.00           C  
ATOM   2601  O   PHE A 357     105.710  43.662   8.440  1.00 12.00           O  
ATOM   2602  CB  PHE A 357     105.193  41.390   6.886  1.00 12.00           C  
ATOM   2603  CG  PHE A 357     104.913  40.419   5.785  1.00 12.00           C  
ATOM   2604  CD1 PHE A 357     104.149  39.288   6.017  1.00 12.00           C  
ATOM   2605  CD2 PHE A 357     105.368  40.664   4.499  1.00 12.00           C  
ATOM   2606  CE1 PHE A 357     103.839  38.411   4.975  1.00 12.00           C  
ATOM   2607  CE2 PHE A 357     105.065  39.802   3.459  1.00 12.00           C  
ATOM   2608  CZ  PHE A 357     104.298  38.672   3.696  1.00 12.00           C  
ATOM   2609  N   ASP A 358     103.511  44.175   8.546  1.00 12.57           N  
ATOM   2610  CA  ASP A 358     103.622  45.160   9.616  1.00 12.57           C  
ATOM   2611  C   ASP A 358     103.558  44.464  10.964  1.00 12.57           C  
ATOM   2612  O   ASP A 358     102.555  44.559  11.677  1.00 12.57           O  
ATOM   2613  CB  ASP A 358     102.472  46.160   9.508  1.00 34.24           C  
ATOM   2614  CG  ASP A 358     102.786  47.484  10.160  1.00 34.24           C  
ATOM   2615  OD1 ASP A 358     103.428  47.475  11.230  1.00 34.24           O  
ATOM   2616  OD2 ASP A 358     102.379  48.532   9.603  1.00 34.24           O  
ATOM   2617  N   ARG A 359     104.630  43.765  11.312  1.00 16.58           N  
ATOM   2618  CA  ARG A 359     104.679  43.046  12.572  1.00 16.58           C  
ATOM   2619  C   ARG A 359     104.458  43.965  13.767  1.00 16.58           C  
ATOM   2620  O   ARG A 359     103.874  43.557  14.771  1.00 16.58           O  
ATOM   2621  CB  ARG A 359     106.017  42.335  12.701  1.00 20.64           C  
ATOM   2622  CG  ARG A 359     106.265  41.338  11.605  1.00 20.64           C  
ATOM   2623  CD  ARG A 359     107.730  41.308  11.280  1.00 20.64           C  
ATOM   2624  NE  ARG A 359     108.515  40.934  12.443  1.00 20.64           N  
ATOM   2625  CZ  ARG A 359     108.613  39.691  12.900  1.00 20.64           C  
ATOM   2626  NH1 ARG A 359     107.979  38.700  12.284  1.00 20.64           N  
ATOM   2627  NH2 ARG A 359     109.338  39.437  13.980  1.00 20.64           N  
ATOM   2628  N   ALA A 360     104.917  45.206  13.654  1.00 21.39           N  
ATOM   2629  CA  ALA A 360     104.773  46.179  14.733  1.00 21.39           C  
ATOM   2630  C   ALA A 360     103.324  46.476  15.094  1.00 21.39           C  
ATOM   2631  O   ALA A 360     102.963  46.454  16.270  1.00 21.39           O  
ATOM   2632  CB  ALA A 360     105.473  47.469  14.363  1.00 19.77           C  
ATOM   2633  N   GLN A 361     102.503  46.766  14.085  1.00 20.27           N  
ATOM   2634  CA  GLN A 361     101.089  47.082  14.305  1.00 20.27           C  
ATOM   2635  C   GLN A 361     100.171  45.881  14.066  1.00 20.27           C  
ATOM   2636  O   GLN A 361      98.991  46.034  13.757  1.00 20.27           O  
ATOM   2637  CB  GLN A 361     100.656  48.253  13.412  1.00 32.36           C  
ATOM   2638  CG  GLN A 361     101.483  49.516  13.602  1.00 32.36           C  
ATOM   2639  CD  GLN A 361     100.977  50.679  12.777  1.00 32.36           C  
ATOM   2640  OE1 GLN A 361      99.916  51.241  13.055  1.00 32.36           O  
ATOM   2641  NE2 GLN A 361     101.732  51.044  11.751  1.00 32.36           N  
ATOM   2642  N   LYS A 362     100.737  44.690  14.203  1.00 12.94           N  
ATOM   2643  CA  LYS A 362      99.999  43.443  14.057  1.00 12.94           C  
ATOM   2644  C   LYS A 362      99.025  43.453  12.887  1.00 12.94           C  
ATOM   2645  O   LYS A 362      97.837  43.215  13.058  1.00 12.94           O  
ATOM   2646  CB  LYS A 362      99.253  43.147  15.366  1.00 27.08           C  
ATOM   2647  CG  LYS A 362      98.877  41.690  15.582  1.00 27.08           C  
ATOM   2648  CD  LYS A 362      98.333  41.476  16.992  1.00 27.08           C  
ATOM   2649  CE  LYS A 362      97.838  40.046  17.206  1.00 27.08           C  
ATOM   2650  NZ  LYS A 362      97.154  39.845  18.524  1.00 27.08           N  
ATOM   2651  N   ARG A 363      99.529  43.705  11.690  1.00 12.00           N  
ATOM   2652  CA  ARG A 363      98.652  43.729  10.538  1.00 12.00           C  
ATOM   2653  C   ARG A 363      99.419  43.469   9.263  1.00 12.00           C  
ATOM   2654  O   ARG A 363     100.632  43.657   9.206  1.00 12.00           O  
ATOM   2655  CB  ARG A 363      97.996  45.082  10.444  1.00 15.50           C  
ATOM   2656  CG  ARG A 363      99.009  46.180  10.306  1.00 15.50           C  
ATOM   2657  CD  ARG A 363      98.345  47.523  10.262  1.00 15.50           C  
ATOM   2658  NE  ARG A 363      99.285  48.539   9.821  1.00 15.50           N  
ATOM   2659  CZ  ARG A 363      98.962  49.812   9.659  1.00 15.50           C  
ATOM   2660  NH1 ARG A 363      97.722  50.206   9.913  1.00 15.50           N  
ATOM   2661  NH2 ARG A 363      99.870  50.683   9.237  1.00 15.50           N  
ATOM   2662  N   VAL A 364      98.698  43.047   8.237  1.00 12.44           N  
ATOM   2663  CA  VAL A 364      99.292  42.762   6.946  1.00 12.44           C  
ATOM   2664  C   VAL A 364      98.583  43.624   5.924  1.00 12.44           C  
ATOM   2665  O   VAL A 364      97.361  43.649   5.875  1.00 12.44           O  
ATOM   2666  CB  VAL A 364      99.087  41.307   6.564  1.00 12.00           C  
ATOM   2667  CG1 VAL A 364      99.644  41.059   5.197  1.00 12.00           C  
ATOM   2668  CG2 VAL A 364      99.737  40.414   7.584  1.00 12.00           C  
ATOM   2669  N   GLY A 365      99.337  44.335   5.103  1.00 14.65           N  
ATOM   2670  CA  GLY A 365      98.695  45.174   4.113  1.00 14.65           C  
ATOM   2671  C   GLY A 365      98.968  44.737   2.692  1.00 14.65           C  
ATOM   2672  O   GLY A 365     100.012  44.150   2.412  1.00 14.65           O  
ATOM   2673  N   PHE A 366      98.026  45.011   1.796  1.00 12.00           N  
ATOM   2674  CA  PHE A 366      98.192  44.672   0.393  1.00 12.00           C  
ATOM   2675  C   PHE A 366      97.980  45.912  -0.444  1.00 12.00           C  
ATOM   2676  O   PHE A 366      97.214  46.802  -0.073  1.00 12.00           O  
ATOM   2677  CB  PHE A 366      97.166  43.659  -0.060  1.00 12.00           C  
ATOM   2678  CG  PHE A 366      97.228  42.370   0.652  1.00 12.00           C  
ATOM   2679  CD1 PHE A 366      96.889  42.289   1.987  1.00 12.00           C  
ATOM   2680  CD2 PHE A 366      97.552  41.212  -0.034  1.00 12.00           C  
ATOM   2681  CE1 PHE A 366      96.865  41.069   2.632  1.00 12.00           C  
ATOM   2682  CE2 PHE A 366      97.531  39.984   0.601  1.00 12.00           C  
ATOM   2683  CZ  PHE A 366      97.185  39.909   1.938  1.00 12.00           C  
ATOM   2684  N   ALA A 367      98.646  45.954  -1.589  1.00 12.00           N  
ATOM   2685  CA  ALA A 367      98.507  47.073  -2.502  1.00 12.00           C  
ATOM   2686  C   ALA A 367      98.712  46.582  -3.925  1.00 12.00           C  
ATOM   2687  O   ALA A 367      99.524  45.690  -4.184  1.00 12.00           O  
ATOM   2688  CB  ALA A 367      99.506  48.147  -2.172  1.00 12.00           C  
ATOM   2689  N   ALA A 368      97.949  47.162  -4.841  1.00 22.89           N  
ATOM   2690  CA  ALA A 368      98.033  46.804  -6.244  1.00 22.89           C  
ATOM   2691  C   ALA A 368      99.485  46.929  -6.665  1.00 22.89           C  
ATOM   2692  O   ALA A 368     100.085  47.990  -6.511  1.00 22.89           O  
ATOM   2693  CB  ALA A 368      97.176  47.744  -7.056  1.00 56.89           C  
ATOM   2694  N   SER A 369     100.048  45.851  -7.198  1.00 14.50           N  
ATOM   2695  CA  SER A 369     101.447  45.853  -7.629  1.00 14.50           C  
ATOM   2696  C   SER A 369     101.613  46.188  -9.122  1.00 14.50           C  
ATOM   2697  O   SER A 369     101.216  45.421  -9.995  1.00 14.50           O  
ATOM   2698  CB  SER A 369     102.072  44.490  -7.315  1.00 46.23           C  
ATOM   2699  OG  SER A 369     103.474  44.523  -7.482  1.00 46.23           O  
ATOM   2700  N   PRO A 370     102.218  47.341  -9.426  1.00 21.70           N  
ATOM   2701  CA  PRO A 370     102.455  47.819 -10.788  1.00 21.70           C  
ATOM   2702  C   PRO A 370     103.148  46.804 -11.684  1.00 21.70           C  
ATOM   2703  O   PRO A 370     102.665  46.503 -12.774  1.00 21.70           O  
ATOM   2704  CB  PRO A 370     103.333  49.044 -10.580  1.00 14.99           C  
ATOM   2705  CG  PRO A 370     102.945  49.517  -9.249  1.00 14.99           C  
ATOM   2706  CD  PRO A 370     102.851  48.243  -8.457  1.00 14.99           C  
ATOM   2707  N   CYS A 371     104.284  46.285 -11.228  1.00 53.37           N  
ATOM   2708  CA  CYS A 371     105.050  45.324 -12.013  1.00 53.37           C  
ATOM   2709  C   CYS A 371     104.222  44.100 -12.406  1.00 53.37           C  
ATOM   2710  O   CYS A 371     104.630  43.314 -13.263  1.00 53.37           O  
ATOM   2711  CB  CYS A 371     106.313  44.901 -11.244  1.00 70.00           C  
ATOM   2712  SG  CYS A 371     106.098  43.704  -9.880  1.00 70.00           S  
ATOM   2713  N   ALA A 372     103.051  43.951 -11.790  1.00 18.86           N  
ATOM   2714  CA  ALA A 372     102.166  42.824 -12.080  1.00 18.86           C  
ATOM   2715  C   ALA A 372     101.292  43.133 -13.282  1.00 18.86           C  
ATOM   2716  O   ALA A 372     100.067  43.050 -13.213  1.00 18.86           O  
ATOM   2717  CB  ALA A 372     101.295  42.516 -10.872  1.00 16.45           C  
ATOM   2718  N   GLU A 373     101.933  43.492 -14.384  1.00 30.31           N  
ATOM   2719  CA  GLU A 373     101.227  43.820 -15.609  1.00 30.31           C  
ATOM   2720  C   GLU A 373     101.597  42.824 -16.706  1.00 30.31           C  
ATOM   2721  O   GLU A 373     102.625  42.148 -16.626  1.00 30.31           O  
ATOM   2722  CB  GLU A 373     101.568  45.263 -16.020  1.00 70.00           C  
ATOM   2723  CG  GLU A 373     101.879  45.487 -17.499  1.00 70.00           C  
ATOM   2724  CD  GLU A 373     103.364  45.350 -17.834  1.00 70.00           C  
ATOM   2725  OE1 GLU A 373     103.931  44.250 -17.650  1.00 70.00           O  
ATOM   2726  OE2 GLU A 373     103.966  46.352 -18.283  1.00 70.00           O  
ATOM   2727  N   ILE A 374     100.738  42.722 -17.715  1.00 35.45           N  
ATOM   2728  CA  ILE A 374     100.953  41.825 -18.853  1.00 35.45           C  
ATOM   2729  C   ILE A 374     100.403  42.532 -20.085  1.00 35.45           C  
ATOM   2730  O   ILE A 374      99.187  42.560 -20.301  1.00 35.45           O  
ATOM   2731  CB  ILE A 374     100.201  40.482 -18.676  1.00 69.68           C  
ATOM   2732  CG1 ILE A 374     100.887  39.627 -17.608  1.00 69.68           C  
ATOM   2733  CG2 ILE A 374     100.132  39.744 -20.003  1.00 69.68           C  
ATOM   2734  CD1 ILE A 374     102.281  39.187 -17.977  1.00 69.68           C  
ATOM   2735  N   ALA A 375     101.303  43.106 -20.882  1.00 58.03           N  
ATOM   2736  CA  ALA A 375     100.922  43.835 -22.089  1.00 58.03           C  
ATOM   2737  C   ALA A 375     100.271  45.157 -21.698  1.00 58.03           C  
ATOM   2738  O   ALA A 375      99.301  45.596 -22.321  1.00 58.03           O  
ATOM   2739  CB  ALA A 375      99.954  43.004 -22.936  1.00 59.22           C  
ATOM   2740  N   GLY A 376     100.813  45.784 -20.658  1.00 66.83           N  
ATOM   2741  CA  GLY A 376     100.279  47.050 -20.189  1.00 66.83           C  
ATOM   2742  C   GLY A 376      98.925  46.894 -19.523  1.00 66.83           C  
ATOM   2743  O   GLY A 376      98.207  47.876 -19.314  1.00 66.83           O  
ATOM   2744  N   ALA A 377      98.579  45.655 -19.181  1.00 40.81           N  
ATOM   2745  CA  ALA A 377      97.298  45.364 -18.550  1.00 40.81           C  
ATOM   2746  C   ALA A 377      97.448  44.820 -17.138  1.00 40.81           C  
ATOM   2747  O   ALA A 377      98.226  43.898 -16.894  1.00 40.81           O  
ATOM   2748  CB  ALA A 377      96.516  44.377 -19.400  1.00 42.12           C  
ATOM   2749  N   ALA A 378      96.689  45.408 -16.217  1.00 38.17           N  
ATOM   2750  CA  ALA A 378      96.696  45.003 -14.817  1.00 38.17           C  
ATOM   2751  C   ALA A 378      96.263  43.557 -14.731  1.00 38.17           C  
ATOM   2752  O   ALA A 378      95.326  43.131 -15.405  1.00 38.17           O  
ATOM   2753  CB  ALA A 378      95.753  45.875 -14.013  1.00 53.50           C  
ATOM   2754  N   VAL A 379      96.935  42.803 -13.878  1.00 14.53           N  
ATOM   2755  CA  VAL A 379      96.624  41.402 -13.754  1.00 14.53           C  
ATOM   2756  C   VAL A 379      96.055  41.097 -12.370  1.00 14.53           C  
ATOM   2757  O   VAL A 379      95.708  39.957 -12.053  1.00 14.53           O  
ATOM   2758  CB  VAL A 379      97.887  40.593 -14.010  1.00 20.66           C  
ATOM   2759  CG1 VAL A 379      98.750  40.570 -12.764  1.00 20.66           C  
ATOM   2760  CG2 VAL A 379      97.524  39.218 -14.468  1.00 20.66           C  
ATOM   2761  N   SER A 380      95.949  42.133 -11.551  1.00 21.27           N  
ATOM   2762  CA  SER A 380      95.421  41.987 -10.205  1.00 21.27           C  
ATOM   2763  C   SER A 380      94.667  43.245  -9.836  1.00 21.27           C  
ATOM   2764  O   SER A 380      94.977  44.334 -10.321  1.00 21.27           O  
ATOM   2765  CB  SER A 380      96.557  41.793  -9.218  1.00 12.82           C  
ATOM   2766  OG  SER A 380      97.496  42.841  -9.384  1.00 12.82           O  
ATOM   2767  N   GLU A 381      93.683  43.101  -8.964  1.00 19.95           N  
ATOM   2768  CA  GLU A 381      92.897  44.239  -8.536  1.00 19.95           C  
ATOM   2769  C   GLU A 381      92.693  44.217  -7.029  1.00 19.95           C  
ATOM   2770  O   GLU A 381      92.817  43.179  -6.379  1.00 19.95           O  
ATOM   2771  CB  GLU A 381      91.546  44.221  -9.237  1.00 65.27           C  
ATOM   2772  CG  GLU A 381      91.613  44.564 -10.707  1.00 65.27           C  
ATOM   2773  CD  GLU A 381      90.348  44.170 -11.446  1.00 65.27           C  
ATOM   2774  OE1 GLU A 381      89.291  44.034 -10.785  1.00 65.27           O  
ATOM   2775  OE2 GLU A 381      90.407  44.005 -12.687  1.00 65.27           O  
ATOM   2776  N   ILE A 382      92.403  45.380  -6.473  1.00 16.36           N  
ATOM   2777  CA  ILE A 382      92.141  45.486  -5.057  1.00 16.36           C  
ATOM   2778  C   ILE A 382      91.167  46.635  -4.915  1.00 16.36           C  
ATOM   2779  O   ILE A 382      91.321  47.663  -5.573  1.00 16.36           O  
ATOM   2780  CB  ILE A 382      93.414  45.794  -4.250  1.00 13.12           C  
ATOM   2781  CG1 ILE A 382      93.095  45.746  -2.754  1.00 13.12           C  
ATOM   2782  CG2 ILE A 382      93.952  47.172  -4.622  1.00 13.12           C  
ATOM   2783  CD1 ILE A 382      94.307  45.782  -1.884  1.00 13.12           C  
ATOM   2784  N   SER A 383      90.153  46.458  -4.076  1.00 21.19           N  
ATOM   2785  CA  SER A 383      89.168  47.505  -3.875  1.00 21.19           C  
ATOM   2786  C   SER A 383      88.412  47.309  -2.579  1.00 21.19           C  
ATOM   2787  O   SER A 383      88.374  46.210  -2.012  1.00 21.19           O  
ATOM   2788  CB  SER A 383      88.177  47.518  -5.028  1.00 39.18           C  
ATOM   2789  OG  SER A 383      87.466  46.294  -5.070  1.00 39.18           O  
ATOM   2790  N   GLY A 384      87.801  48.393  -2.123  1.00 23.98           N  
ATOM   2791  CA  GLY A 384      87.040  48.339  -0.896  1.00 23.98           C  
ATOM   2792  C   GLY A 384      86.626  49.725  -0.467  1.00 23.98           C  
ATOM   2793  O   GLY A 384      86.910  50.708  -1.154  1.00 23.98           O  
ATOM   2794  N   PRO A 385      85.959  49.833   0.681  1.00 12.00           N  
ATOM   2795  CA  PRO A 385      85.606  48.707   1.544  1.00 12.00           C  
ATOM   2796  C   PRO A 385      84.203  48.216   1.241  1.00 12.00           C  
ATOM   2797  O   PRO A 385      83.384  48.981   0.746  1.00 12.00           O  
ATOM   2798  CB  PRO A 385      85.684  49.320   2.919  1.00 12.00           C  
ATOM   2799  CG  PRO A 385      85.071  50.648   2.664  1.00 12.00           C  
ATOM   2800  CD  PRO A 385      85.711  51.103   1.374  1.00 12.00           C  
ATOM   2801  N   PHE A 386      83.934  46.948   1.536  1.00 14.02           N  
ATOM   2802  CA  PHE A 386      82.617  46.355   1.320  1.00 14.02           C  
ATOM   2803  C   PHE A 386      82.000  46.124   2.694  1.00 14.02           C  
ATOM   2804  O   PHE A 386      82.723  46.040   3.679  1.00 14.02           O  
ATOM   2805  CB  PHE A 386      82.737  45.015   0.595  1.00 12.86           C  
ATOM   2806  CG  PHE A 386      83.320  45.118  -0.777  1.00 12.86           C  
ATOM   2807  CD1 PHE A 386      84.693  45.137  -0.963  1.00 12.86           C  
ATOM   2808  CD2 PHE A 386      82.496  45.221  -1.886  1.00 12.86           C  
ATOM   2809  CE1 PHE A 386      85.241  45.258  -2.240  1.00 12.86           C  
ATOM   2810  CE2 PHE A 386      83.028  45.341  -3.160  1.00 12.86           C  
ATOM   2811  CZ  PHE A 386      84.402  45.360  -3.342  1.00 12.86           C  
ATOM   2812  N   SER A 387      80.679  46.015   2.782  1.00 32.42           N  
ATOM   2813  CA  SER A 387      80.064  45.798   4.086  1.00 32.42           C  
ATOM   2814  C   SER A 387      80.227  44.359   4.571  1.00 32.42           C  
ATOM   2815  O   SER A 387      79.986  43.419   3.816  1.00 32.42           O  
ATOM   2816  CB  SER A 387      78.581  46.142   4.036  1.00 58.93           C  
ATOM   2817  OG  SER A 387      77.948  45.761   5.245  1.00 58.93           O  
ATOM   2818  N   THR A 388      80.641  44.189   5.826  1.00 58.70           N  
ATOM   2819  CA  THR A 388      80.808  42.855   6.404  1.00 58.70           C  
ATOM   2820  C   THR A 388      79.594  42.607   7.262  1.00 58.70           C  
ATOM   2821  O   THR A 388      79.167  41.473   7.447  1.00 58.70           O  
ATOM   2822  CB  THR A 388      82.038  42.750   7.328  1.00 57.12           C  
ATOM   2823  OG1 THR A 388      81.760  43.380   8.585  1.00 57.12           O  
ATOM   2824  CG2 THR A 388      83.228  43.417   6.696  1.00 57.12           C  
ATOM   2825  N   GLU A 389      79.054  43.694   7.798  1.00 70.00           N  
ATOM   2826  CA  GLU A 389      77.879  43.640   8.656  1.00 70.00           C  
ATOM   2827  C   GLU A 389      76.697  43.099   7.854  1.00 70.00           C  
ATOM   2828  O   GLU A 389      75.913  43.858   7.273  1.00 70.00           O  
ATOM   2829  CB  GLU A 389      77.567  45.041   9.201  1.00 70.00           C  
ATOM   2830  CG  GLU A 389      78.732  45.681   9.980  1.00 70.00           C  
ATOM   2831  CD  GLU A 389      78.864  45.162  11.414  1.00 70.00           C  
ATOM   2832  OE1 GLU A 389      78.065  45.594  12.279  1.00 70.00           O  
ATOM   2833  OE2 GLU A 389      79.767  44.331  11.673  1.00 70.00           O  
ATOM   2834  N   ASP A 390      76.593  41.775   7.826  1.00 70.00           N  
ATOM   2835  CA  ASP A 390      75.532  41.073   7.111  1.00 70.00           C  
ATOM   2836  C   ASP A 390      75.850  39.588   7.172  1.00 70.00           C  
ATOM   2837  O   ASP A 390      74.955  38.745   7.292  1.00 70.00           O  
ATOM   2838  CB  ASP A 390      75.483  41.509   5.644  1.00 70.00           C  
ATOM   2839  CG  ASP A 390      76.711  41.064   4.858  1.00 70.00           C  
ATOM   2840  OD1 ASP A 390      77.830  41.517   5.190  1.00 70.00           O  
ATOM   2841  OD2 ASP A 390      76.556  40.260   3.908  1.00 70.00           O  
ATOM   2842  N   VAL A 391      77.144  39.289   7.078  1.00 70.00           N  
ATOM   2843  CA  VAL A 391      77.646  37.923   7.113  1.00 70.00           C  
ATOM   2844  C   VAL A 391      78.980  37.835   7.878  1.00 70.00           C  
ATOM   2845  O   VAL A 391      79.845  38.703   7.725  1.00 70.00           O  
ATOM   2846  CB  VAL A 391      77.856  37.382   5.666  1.00 70.00           C  
ATOM   2847  CG1 VAL A 391      78.147  35.885   5.704  1.00 70.00           C  
ATOM   2848  CG2 VAL A 391      76.623  37.657   4.800  1.00 70.00           C  
ATOM   2849  N   ALA A 392      79.113  36.794   8.706  1.00 70.00           N  
ATOM   2850  CA  ALA A 392      80.315  36.508   9.500  1.00 70.00           C  
ATOM   2851  C   ALA A 392      80.246  36.857  10.985  1.00 70.00           C  
ATOM   2852  O   ALA A 392      79.313  36.450  11.673  1.00 70.00           O  
ATOM   2853  CB  ALA A 392      81.555  37.164   8.868  1.00 53.10           C  
ATOM   2854  N   SER A 393      81.252  37.600  11.453  1.00 54.87           N  
ATOM   2855  CA  SER A 393      81.433  38.041  12.848  1.00 54.87           C  
ATOM   2856  C   SER A 393      82.871  37.705  13.224  1.00 54.87           C  
ATOM   2857  O   SER A 393      83.645  38.566  13.650  1.00 54.87           O  
ATOM   2858  CB  SER A 393      80.489  37.316  13.816  1.00 70.00           C  
ATOM   2859  OG  SER A 393      79.205  37.917  13.850  1.00 70.00           O  
ATOM   2860  N   ASN A 394      83.205  36.429  13.071  1.00 70.00           N  
ATOM   2861  CA  ASN A 394      84.544  35.920  13.338  1.00 70.00           C  
ATOM   2862  C   ASN A 394      84.627  34.576  12.635  1.00 70.00           C  
ATOM   2863  O   ASN A 394      84.050  33.588  13.091  1.00 70.00           O  
ATOM   2864  CB  ASN A 394      84.790  35.724  14.830  1.00 60.13           C  
ATOM   2865  CG  ASN A 394      86.221  35.315  15.120  1.00 60.13           C  
ATOM   2866  OD1 ASN A 394      87.165  36.023  14.754  1.00 60.13           O  
ATOM   2867  ND2 ASN A 394      86.394  34.168  15.770  1.00 60.13           N  
ATOM   2868  N   CYS A 395      85.350  34.540  11.525  1.00 51.76           N  
ATOM   2869  CA  CYS A 395      85.463  33.321  10.745  1.00 51.76           C  
ATOM   2870  C   CYS A 395      86.603  32.382  11.118  1.00 51.76           C  
ATOM   2871  O   CYS A 395      86.857  31.407  10.405  1.00 51.76           O  
ATOM   2872  CB  CYS A 395      85.543  33.684   9.265  1.00 59.14           C  
ATOM   2873  SG  CYS A 395      84.084  34.606   8.682  1.00 59.14           S  
ATOM   2874  N   VAL A 396      87.284  32.665  12.227  1.00 64.98           N  
ATOM   2875  CA  VAL A 396      88.386  31.817  12.683  1.00 64.98           C  
ATOM   2876  C   VAL A 396      87.909  30.914  13.822  1.00 64.98           C  
ATOM   2877  O   VAL A 396      87.868  31.322  14.986  1.00 64.98           O  
ATOM   2878  CB  VAL A 396      89.611  32.660  13.159  1.00 49.38           C  
ATOM   2879  CG1 VAL A 396      90.196  33.424  11.986  1.00 49.38           C  
ATOM   2880  CG2 VAL A 396      89.200  33.633  14.265  1.00 49.38           C  
ATOM   2881  N   PRO A 397      87.546  29.663  13.496  1.00 70.00           N  
ATOM   2882  CA  PRO A 397      87.068  28.720  14.510  1.00 70.00           C  
ATOM   2883  C   PRO A 397      88.047  28.536  15.664  1.00 70.00           C  
ATOM   2884  O   PRO A 397      89.264  28.544  15.470  1.00 70.00           O  
ATOM   2885  CB  PRO A 397      86.849  27.432  13.710  1.00 69.50           C  
ATOM   2886  CG  PRO A 397      87.886  27.524  12.637  1.00 69.50           C  
ATOM   2887  CD  PRO A 397      87.766  28.975  12.211  1.00 69.50           C  
ATOM   2888  N   ALA A 398      87.503  28.388  16.867  1.00 70.00           N  
ATOM   2889  CA  ALA A 398      88.320  28.186  18.058  1.00 70.00           C  
ATOM   2890  C   ALA A 398      88.178  26.732  18.526  1.00 70.00           C  
ATOM   2891  O   ALA A 398      89.201  26.006  18.516  1.00 70.00           O  
ATOM   2892  CB  ALA A 398      87.887  29.158  19.171  1.00 70.00           C  
ATOM   2893  OXT ALA A 398      87.044  26.333  18.881  1.00 70.00           O  
TER    2894      ALA A 398                                                      
ATOM   2895  N   LEU B  16     138.236  22.528 -40.136  1.00 41.84           N  
ATOM   2896  CA  LEU B  16     137.008  21.918 -39.530  1.00 41.84           C  
ATOM   2897  C   LEU B  16     137.057  21.942 -37.995  1.00 41.84           C  
ATOM   2898  O   LEU B  16     137.021  20.903 -37.334  1.00 41.84           O  
ATOM   2899  CB  LEU B  16     136.795  20.462 -40.016  1.00 23.11           C  
ATOM   2900  CG  LEU B  16     136.845  20.034 -41.507  1.00 23.11           C  
ATOM   2901  CD1 LEU B  16     136.691  18.521 -41.576  1.00 23.11           C  
ATOM   2902  CD2 LEU B  16     135.761  20.697 -42.364  1.00 23.11           C  
ATOM   2903  N   ALA B  17     137.178  23.148 -37.443  1.00 46.99           N  
ATOM   2904  CA  ALA B  17     137.161  23.374 -35.998  1.00 46.99           C  
ATOM   2905  C   ALA B  17     135.891  24.220 -35.833  1.00 46.99           C  
ATOM   2906  O   ALA B  17     135.917  25.376 -35.388  1.00 46.99           O  
ATOM   2907  CB  ALA B  17     138.369  24.146 -35.568  1.00 39.34           C  
ATOM   2908  N   MET B  18     134.789  23.606 -36.262  1.00 31.21           N  
ATOM   2909  CA  MET B  18     133.457  24.179 -36.242  1.00 31.21           C  
ATOM   2910  C   MET B  18     132.713  23.511 -35.098  1.00 31.21           C  
ATOM   2911  O   MET B  18     131.494  23.580 -34.993  1.00 31.21           O  
ATOM   2912  CB  MET B  18     132.756  23.863 -37.562  1.00 22.44           C  
ATOM   2913  CG  MET B  18     133.625  24.068 -38.788  1.00 22.44           C  
ATOM   2914  SD  MET B  18     132.797  23.580 -40.324  1.00 22.44           S  
ATOM   2915  CE  MET B  18     133.943  24.163 -41.554  1.00 22.44           C  
ATOM   2916  N   VAL B  19     133.469  22.838 -34.251  1.00 21.32           N  
ATOM   2917  CA  VAL B  19     132.910  22.150 -33.105  1.00 21.32           C  
ATOM   2918  C   VAL B  19     132.239  23.146 -32.158  1.00 21.32           C  
ATOM   2919  O   VAL B  19     132.736  24.254 -31.971  1.00 21.32           O  
ATOM   2920  CB  VAL B  19     134.027  21.397 -32.374  1.00 16.40           C  
ATOM   2921  CG1 VAL B  19     133.517  20.835 -31.070  1.00 16.40           C  
ATOM   2922  CG2 VAL B  19     134.557  20.287 -33.269  1.00 16.40           C  
ATOM   2923  N   ASP B  20     131.110  22.754 -31.567  1.00 25.11           N  
ATOM   2924  CA  ASP B  20     130.384  23.629 -30.646  1.00 25.11           C  
ATOM   2925  C   ASP B  20     129.907  24.905 -31.340  1.00 25.11           C  
ATOM   2926  O   ASP B  20     129.666  25.921 -30.681  1.00 25.11           O  
ATOM   2927  CB  ASP B  20     131.269  24.019 -29.459  1.00 69.67           C  
ATOM   2928  CG  ASP B  20     131.577  22.851 -28.550  1.00 69.67           C  
ATOM   2929  OD1 ASP B  20     132.531  22.962 -27.746  1.00 69.67           O  
ATOM   2930  OD2 ASP B  20     130.862  21.829 -28.630  1.00 69.67           O  
ATOM   2931  N   ASN B  21     129.768  24.852 -32.663  1.00 21.55           N  
ATOM   2932  CA  ASN B  21     129.329  26.013 -33.417  1.00 21.55           C  
ATOM   2933  C   ASN B  21     127.811  26.167 -33.439  1.00 21.55           C  
ATOM   2934  O   ASN B  21     127.287  27.074 -34.084  1.00 21.55           O  
ATOM   2935  CB  ASN B  21     129.883  25.957 -34.847  1.00 12.81           C  
ATOM   2936  CG  ASN B  21     129.190  24.916 -35.723  1.00 12.81           C  
ATOM   2937  OD1 ASN B  21     128.487  24.034 -35.233  1.00 12.81           O  
ATOM   2938  ND2 ASN B  21     129.403  25.015 -37.031  1.00 12.81           N  
ATOM   2939  N   LEU B  22     127.102  25.293 -32.730  1.00 14.71           N  
ATOM   2940  CA  LEU B  22     125.643  25.362 -32.678  1.00 14.71           C  
ATOM   2941  C   LEU B  22     125.126  25.552 -31.260  1.00 14.71           C  
ATOM   2942  O   LEU B  22     125.666  24.970 -30.322  1.00 14.71           O  
ATOM   2943  CB  LEU B  22     125.025  24.076 -33.217  1.00 12.50           C  
ATOM   2944  CG  LEU B  22     125.265  23.682 -34.662  1.00 12.50           C  
ATOM   2945  CD1 LEU B  22     124.346  22.528 -35.034  1.00 12.50           C  
ATOM   2946  CD2 LEU B  22     124.994  24.887 -35.544  1.00 12.50           C  
ATOM   2947  N   GLN B  23     124.084  26.363 -31.101  1.00 32.48           N  
ATOM   2948  CA  GLN B  23     123.468  26.564 -29.791  1.00 32.48           C  
ATOM   2949  C   GLN B  23     122.033  26.073 -29.918  1.00 32.48           C  
ATOM   2950  O   GLN B  23     121.494  26.035 -31.023  1.00 32.48           O  
ATOM   2951  CB  GLN B  23     123.457  28.036 -29.396  1.00 56.55           C  
ATOM   2952  CG  GLN B  23     124.801  28.609 -29.043  1.00 56.55           C  
ATOM   2953  CD  GLN B  23     124.670  29.928 -28.301  1.00 56.55           C  
ATOM   2954  OE1 GLN B  23     123.974  30.843 -28.750  1.00 56.55           O  
ATOM   2955  NE2 GLN B  23     125.343  30.034 -27.160  1.00 56.55           N  
ATOM   2956  N   GLY B  24     121.413  25.686 -28.806  1.00 27.32           N  
ATOM   2957  CA  GLY B  24     120.036  25.226 -28.882  1.00 27.32           C  
ATOM   2958  C   GLY B  24     119.753  23.877 -28.253  1.00 27.32           C  
ATOM   2959  O   GLY B  24     120.596  23.306 -27.571  1.00 27.32           O  
ATOM   2960  N   ASP B  25     118.553  23.362 -28.493  1.00 24.49           N  
ATOM   2961  CA  ASP B  25     118.148  22.082 -27.935  1.00 24.49           C  
ATOM   2962  C   ASP B  25     116.966  21.488 -28.700  1.00 24.49           C  
ATOM   2963  O   ASP B  25     116.378  22.133 -29.568  1.00 24.49           O  
ATOM   2964  CB  ASP B  25     117.736  22.255 -26.477  1.00 57.39           C  
ATOM   2965  CG  ASP B  25     116.497  23.123 -26.325  1.00 57.39           C  
ATOM   2966  OD1 ASP B  25     115.845  23.052 -25.262  1.00 57.39           O  
ATOM   2967  OD2 ASP B  25     116.176  23.881 -27.268  1.00 57.39           O  
ATOM   2968  N   SER B  26     116.621  20.252 -28.351  1.00 24.74           N  
ATOM   2969  CA  SER B  26     115.512  19.529 -28.954  1.00 24.74           C  
ATOM   2970  C   SER B  26     114.228  20.356 -28.936  1.00 24.74           C  
ATOM   2971  O   SER B  26     113.376  20.213 -29.805  1.00 24.74           O  
ATOM   2972  CB  SER B  26     115.290  18.227 -28.182  1.00 61.42           C  
ATOM   2973  OG  SER B  26     114.065  17.618 -28.540  1.00 61.42           O  
ATOM   2974  N   GLY B  27     114.104  21.226 -27.940  1.00 29.24           N  
ATOM   2975  CA  GLY B  27     112.918  22.055 -27.795  1.00 29.24           C  
ATOM   2976  C   GLY B  27     112.561  23.007 -28.923  1.00 29.24           C  
ATOM   2977  O   GLY B  27     111.497  22.880 -29.527  1.00 29.24           O  
ATOM   2978  N   ARG B  28     113.424  23.974 -29.210  1.00 24.38           N  
ATOM   2979  CA  ARG B  28     113.110  24.907 -30.278  1.00 24.38           C  
ATOM   2980  C   ARG B  28     114.106  24.884 -31.436  1.00 24.38           C  
ATOM   2981  O   ARG B  28     114.075  25.755 -32.298  1.00 24.38           O  
ATOM   2982  CB  ARG B  28     112.988  26.318 -29.713  1.00 15.24           C  
ATOM   2983  CG  ARG B  28     112.065  26.432 -28.504  1.00 15.24           C  
ATOM   2984  CD  ARG B  28     110.764  27.195 -28.788  1.00 15.24           C  
ATOM   2985  NE  ARG B  28     109.657  26.306 -29.132  1.00 15.24           N  
ATOM   2986  CZ  ARG B  28     108.376  26.549 -28.857  1.00 15.24           C  
ATOM   2987  NH1 ARG B  28     108.011  27.665 -28.232  1.00 15.24           N  
ATOM   2988  NH2 ARG B  28     107.461  25.651 -29.189  1.00 15.24           N  
ATOM   2989  N   GLY B  29     114.988  23.891 -31.455  1.00 12.75           N  
ATOM   2990  CA  GLY B  29     115.935  23.768 -32.550  1.00 12.75           C  
ATOM   2991  C   GLY B  29     117.354  24.217 -32.276  1.00 12.75           C  
ATOM   2992  O   GLY B  29     117.627  24.886 -31.274  1.00 12.75           O  
ATOM   2993  N   TYR B  30     118.258  23.843 -33.177  1.00 12.00           N  
ATOM   2994  CA  TYR B  30     119.657  24.207 -33.062  1.00 12.00           C  
ATOM   2995  C   TYR B  30     119.997  25.297 -34.061  1.00 12.00           C  
ATOM   2996  O   TYR B  30     119.638  25.216 -35.231  1.00 12.00           O  
ATOM   2997  CB  TYR B  30     120.532  22.985 -33.304  1.00 12.85           C  
ATOM   2998  CG  TYR B  30     120.405  21.941 -32.225  1.00 12.85           C  
ATOM   2999  CD1 TYR B  30     119.299  21.106 -32.164  1.00 12.85           C  
ATOM   3000  CD2 TYR B  30     121.374  21.823 -31.231  1.00 12.85           C  
ATOM   3001  CE1 TYR B  30     119.158  20.178 -31.138  1.00 12.85           C  
ATOM   3002  CE2 TYR B  30     121.245  20.907 -30.201  1.00 12.85           C  
ATOM   3003  CZ  TYR B  30     120.135  20.089 -30.159  1.00 12.85           C  
ATOM   3004  OH  TYR B  30     119.991  19.189 -29.129  1.00 12.85           O  
ATOM   3005  N   TYR B  31     120.705  26.319 -33.610  1.00 12.00           N  
ATOM   3006  CA  TYR B  31     121.037  27.402 -34.508  1.00 12.00           C  
ATOM   3007  C   TYR B  31     122.501  27.790 -34.607  1.00 12.00           C  
ATOM   3008  O   TYR B  31     123.268  27.738 -33.645  1.00 12.00           O  
ATOM   3009  CB  TYR B  31     120.202  28.622 -34.156  1.00 16.46           C  
ATOM   3010  CG  TYR B  31     120.330  29.034 -32.723  1.00 16.46           C  
ATOM   3011  CD1 TYR B  31     121.276  29.977 -32.332  1.00 16.46           C  
ATOM   3012  CD2 TYR B  31     119.512  28.470 -31.746  1.00 16.46           C  
ATOM   3013  CE1 TYR B  31     121.404  30.349 -31.000  1.00 16.46           C  
ATOM   3014  CE2 TYR B  31     119.633  28.831 -30.412  1.00 16.46           C  
ATOM   3015  CZ  TYR B  31     120.580  29.770 -30.045  1.00 16.46           C  
ATOM   3016  OH  TYR B  31     120.709  30.124 -28.722  1.00 16.46           O  
ATOM   3017  N   LEU B  32     122.862  28.188 -35.814  1.00 14.55           N  
ATOM   3018  CA  LEU B  32     124.205  28.590 -36.169  1.00 14.55           C  
ATOM   3019  C   LEU B  32     124.223  30.101 -36.261  1.00 14.55           C  
ATOM   3020  O   LEU B  32     123.240  30.698 -36.695  1.00 14.55           O  
ATOM   3021  CB  LEU B  32     124.541  28.003 -37.533  1.00 12.00           C  
ATOM   3022  CG  LEU B  32     125.859  28.388 -38.177  1.00 12.00           C  
ATOM   3023  CD1 LEU B  32     126.967  27.619 -37.493  1.00 12.00           C  
ATOM   3024  CD2 LEU B  32     125.823  28.065 -39.652  1.00 12.00           C  
ATOM   3025  N   GLU B  33     125.325  30.726 -35.860  1.00 24.13           N  
ATOM   3026  CA  GLU B  33     125.422  32.175 -35.942  1.00 24.13           C  
ATOM   3027  C   GLU B  33     126.129  32.580 -37.220  1.00 24.13           C  
ATOM   3028  O   GLU B  33     127.225  32.105 -37.478  1.00 24.13           O  
ATOM   3029  CB  GLU B  33     126.217  32.744 -34.773  1.00 63.57           C  
ATOM   3030  CG  GLU B  33     126.528  34.224 -34.965  1.00 63.57           C  
ATOM   3031  CD  GLU B  33     127.539  34.771 -33.973  1.00 63.57           C  
ATOM   3032  OE1 GLU B  33     127.296  34.658 -32.750  1.00 63.57           O  
ATOM   3033  OE2 GLU B  33     128.573  35.324 -34.419  1.00 63.57           O  
ATOM   3034  N   MET B  34     125.505  33.424 -38.034  1.00 13.22           N  
ATOM   3035  CA  MET B  34     126.172  33.912 -39.233  1.00 13.22           C  
ATOM   3036  C   MET B  34     126.039  35.429 -39.352  1.00 13.22           C  
ATOM   3037  O   MET B  34     125.092  36.020 -38.835  1.00 13.22           O  
ATOM   3038  CB  MET B  34     125.685  33.214 -40.512  1.00 17.27           C  
ATOM   3039  CG  MET B  34     124.272  32.731 -40.531  1.00 17.27           C  
ATOM   3040  SD  MET B  34     123.878  31.996 -42.157  1.00 17.27           S  
ATOM   3041  CE  MET B  34     124.595  30.377 -42.026  1.00 17.27           C  
ATOM   3042  N   LEU B  35     127.021  36.055 -39.994  1.00 24.92           N  
ATOM   3043  CA  LEU B  35     127.048  37.501 -40.188  1.00 24.92           C  
ATOM   3044  C   LEU B  35     126.586  37.813 -41.605  1.00 24.92           C  
ATOM   3045  O   LEU B  35     127.097  37.241 -42.573  1.00 24.92           O  
ATOM   3046  CB  LEU B  35     128.467  38.018 -39.983  1.00 15.68           C  
ATOM   3047  CG  LEU B  35     129.093  37.697 -38.628  1.00 15.68           C  
ATOM   3048  CD1 LEU B  35     130.515  38.202 -38.575  1.00 15.68           C  
ATOM   3049  CD2 LEU B  35     128.266  38.330 -37.539  1.00 15.68           C  
ATOM   3050  N   ILE B  36     125.641  38.733 -41.738  1.00 12.07           N  
ATOM   3051  CA  ILE B  36     125.120  39.048 -43.050  1.00 12.07           C  
ATOM   3052  C   ILE B  36     125.282  40.484 -43.515  1.00 12.07           C  
ATOM   3053  O   ILE B  36     125.103  41.424 -42.740  1.00 12.07           O  
ATOM   3054  CB  ILE B  36     123.637  38.698 -43.106  1.00 13.33           C  
ATOM   3055  CG1 ILE B  36     123.463  37.236 -42.717  1.00 13.33           C  
ATOM   3056  CG2 ILE B  36     123.072  38.972 -44.495  1.00 13.33           C  
ATOM   3057  CD1 ILE B  36     122.033  36.790 -42.662  1.00 13.33           C  
ATOM   3058  N   GLY B  37     125.617  40.639 -44.795  1.00 14.01           N  
ATOM   3059  CA  GLY B  37     125.748  41.960 -45.390  1.00 14.01           C  
ATOM   3060  C   GLY B  37     126.979  42.775 -45.065  1.00 14.01           C  
ATOM   3061  O   GLY B  37     127.894  42.312 -44.385  1.00 14.01           O  
ATOM   3062  N   THR B  38     126.981  44.009 -45.560  1.00 25.30           N  
ATOM   3063  CA  THR B  38     128.083  44.938 -45.357  1.00 25.30           C  
ATOM   3064  C   THR B  38     127.586  46.314 -44.914  1.00 25.30           C  
ATOM   3065  O   THR B  38     126.879  46.991 -45.655  1.00 25.30           O  
ATOM   3066  CB  THR B  38     128.884  45.104 -46.649  1.00 16.72           C  
ATOM   3067  OG1 THR B  38     129.493  43.852 -46.992  1.00 16.72           O  
ATOM   3068  CG2 THR B  38     129.958  46.160 -46.473  1.00 16.72           C  
ATOM   3069  N   PRO B  39     127.934  46.739 -43.690  1.00 19.06           N  
ATOM   3070  CA  PRO B  39     128.739  46.014 -42.707  1.00 19.06           C  
ATOM   3071  C   PRO B  39     127.995  44.764 -42.274  1.00 19.06           C  
ATOM   3072  O   PRO B  39     126.875  44.527 -42.712  1.00 19.06           O  
ATOM   3073  CB  PRO B  39     128.886  47.024 -41.578  1.00 12.28           C  
ATOM   3074  CG  PRO B  39     127.605  47.764 -41.641  1.00 12.28           C  
ATOM   3075  CD  PRO B  39     127.455  48.009 -43.121  1.00 12.28           C  
ATOM   3076  N   PRO B  40     128.605  43.946 -41.408  1.00 30.45           N  
ATOM   3077  CA  PRO B  40     127.945  42.721 -40.957  1.00 30.45           C  
ATOM   3078  C   PRO B  40     126.831  42.901 -39.931  1.00 30.45           C  
ATOM   3079  O   PRO B  40     126.931  43.726 -39.024  1.00 30.45           O  
ATOM   3080  CB  PRO B  40     129.100  41.900 -40.385  1.00 31.45           C  
ATOM   3081  CG  PRO B  40     130.309  42.443 -41.081  1.00 31.45           C  
ATOM   3082  CD  PRO B  40     130.031  43.916 -41.058  1.00 31.45           C  
ATOM   3083  N   GLN B  41     125.771  42.117 -40.099  1.00 15.60           N  
ATOM   3084  CA  GLN B  41     124.639  42.105 -39.187  1.00 15.60           C  
ATOM   3085  C   GLN B  41     124.603  40.680 -38.634  1.00 15.60           C  
ATOM   3086  O   GLN B  41     124.524  39.702 -39.393  1.00 15.60           O  
ATOM   3087  CB  GLN B  41     123.343  42.416 -39.924  1.00 13.68           C  
ATOM   3088  CG  GLN B  41     123.209  43.860 -40.381  1.00 13.68           C  
ATOM   3089  CD  GLN B  41     121.868  44.152 -41.044  1.00 13.68           C  
ATOM   3090  OE1 GLN B  41     120.808  44.043 -40.417  1.00 13.68           O  
ATOM   3091  NE2 GLN B  41     121.911  44.525 -42.318  1.00 13.68           N  
ATOM   3092  N   LYS B  42     124.674  40.568 -37.312  1.00 21.29           N  
ATOM   3093  CA  LYS B  42     124.687  39.279 -36.626  1.00 21.29           C  
ATOM   3094  C   LYS B  42     123.306  38.630 -36.563  1.00 21.29           C  
ATOM   3095  O   LYS B  42     122.371  39.220 -36.038  1.00 21.29           O  
ATOM   3096  CB  LYS B  42     125.233  39.499 -35.214  1.00 55.64           C  
ATOM   3097  CG  LYS B  42     125.526  38.263 -34.407  1.00 55.64           C  
ATOM   3098  CD  LYS B  42     126.236  38.671 -33.124  1.00 55.64           C  
ATOM   3099  CE  LYS B  42     126.585  37.474 -32.252  1.00 55.64           C  
ATOM   3100  NZ  LYS B  42     127.385  37.855 -31.048  1.00 55.64           N  
ATOM   3101  N   LEU B  43     123.177  37.422 -37.100  1.00 18.11           N  
ATOM   3102  CA  LEU B  43     121.898  36.712 -37.065  1.00 18.11           C  
ATOM   3103  C   LEU B  43     122.054  35.310 -36.504  1.00 18.11           C  
ATOM   3104  O   LEU B  43     123.143  34.741 -36.536  1.00 18.11           O  
ATOM   3105  CB  LEU B  43     121.296  36.599 -38.458  1.00 22.35           C  
ATOM   3106  CG  LEU B  43     120.903  37.897 -39.139  1.00 22.35           C  
ATOM   3107  CD1 LEU B  43     120.002  37.569 -40.310  1.00 22.35           C  
ATOM   3108  CD2 LEU B  43     120.167  38.785 -38.162  1.00 22.35           C  
ATOM   3109  N   GLN B  44     120.959  34.749 -36.003  1.00 18.72           N  
ATOM   3110  CA  GLN B  44     120.987  33.402 -35.450  1.00 18.72           C  
ATOM   3111  C   GLN B  44     120.133  32.475 -36.320  1.00 18.72           C  
ATOM   3112  O   GLN B  44     118.905  32.491 -36.228  1.00 18.72           O  
ATOM   3113  CB  GLN B  44     120.442  33.420 -34.029  1.00 32.17           C  
ATOM   3114  CG  GLN B  44     121.100  34.428 -33.120  1.00 32.17           C  
ATOM   3115  CD  GLN B  44     122.593  34.223 -33.007  1.00 32.17           C  
ATOM   3116  OE1 GLN B  44     123.085  33.093 -32.971  1.00 32.17           O  
ATOM   3117  NE2 GLN B  44     123.326  35.323 -32.930  1.00 32.17           N  
ATOM   3118  N   ILE B  45     120.778  31.656 -37.146  1.00 12.03           N  
ATOM   3119  CA  ILE B  45     120.051  30.770 -38.047  1.00 12.03           C  
ATOM   3120  C   ILE B  45     119.754  29.360 -37.560  1.00 12.03           C  
ATOM   3121  O   ILE B  45     120.618  28.669 -37.028  1.00 12.03           O  
ATOM   3122  CB  ILE B  45     120.783  30.643 -39.378  1.00 12.00           C  
ATOM   3123  CG1 ILE B  45     121.142  32.029 -39.887  1.00 12.00           C  
ATOM   3124  CG2 ILE B  45     119.911  29.917 -40.386  1.00 12.00           C  
ATOM   3125  CD1 ILE B  45     119.989  32.999 -39.832  1.00 12.00           C  
ATOM   3126  N   LEU B  46     118.519  28.931 -37.773  1.00 21.63           N  
ATOM   3127  CA  LEU B  46     118.094  27.601 -37.383  1.00 21.63           C  
ATOM   3128  C   LEU B  46     118.522  26.617 -38.459  1.00 21.63           C  
ATOM   3129  O   LEU B  46     118.174  26.792 -39.623  1.00 21.63           O  
ATOM   3130  CB  LEU B  46     116.582  27.577 -37.241  1.00 14.23           C  
ATOM   3131  CG  LEU B  46     115.947  26.192 -37.187  1.00 14.23           C  
ATOM   3132  CD1 LEU B  46     116.618  25.363 -36.127  1.00 14.23           C  
ATOM   3133  CD2 LEU B  46     114.471  26.322 -36.890  1.00 14.23           C  
ATOM   3134  N   VAL B  47     119.271  25.586 -38.079  1.00 12.00           N  
ATOM   3135  CA  VAL B  47     119.728  24.597 -39.049  1.00 12.00           C  
ATOM   3136  C   VAL B  47     118.641  23.587 -39.399  1.00 12.00           C  
ATOM   3137  O   VAL B  47     118.239  22.787 -38.563  1.00 12.00           O  
ATOM   3138  CB  VAL B  47     120.954  23.857 -38.517  1.00 12.41           C  
ATOM   3139  CG1 VAL B  47     121.233  22.634 -39.351  1.00 12.41           C  
ATOM   3140  CG2 VAL B  47     122.143  24.777 -38.547  1.00 12.41           C  
ATOM   3141  N   ASP B  48     118.187  23.602 -40.647  1.00 12.15           N  
ATOM   3142  CA  ASP B  48     117.119  22.709 -41.074  1.00 12.15           C  
ATOM   3143  C   ASP B  48     117.440  21.823 -42.256  1.00 12.15           C  
ATOM   3144  O   ASP B  48     117.432  22.287 -43.386  1.00 12.15           O  
ATOM   3145  CB  ASP B  48     115.891  23.536 -41.413  1.00 12.00           C  
ATOM   3146  CG  ASP B  48     114.777  22.706 -41.994  1.00 12.00           C  
ATOM   3147  OD1 ASP B  48     114.585  21.571 -41.527  1.00 12.00           O  
ATOM   3148  OD2 ASP B  48     114.078  23.190 -42.904  1.00 12.00           O  
ATOM   3149  N   THR B  49     117.690  20.543 -42.013  1.00 12.00           N  
ATOM   3150  CA  THR B  49     118.003  19.634 -43.107  1.00 12.00           C  
ATOM   3151  C   THR B  49     116.736  19.203 -43.816  1.00 12.00           C  
ATOM   3152  O   THR B  49     116.775  18.425 -44.762  1.00 12.00           O  
ATOM   3153  CB  THR B  49     118.690  18.361 -42.614  1.00 12.12           C  
ATOM   3154  OG1 THR B  49     117.771  17.609 -41.811  1.00 12.12           O  
ATOM   3155  CG2 THR B  49     119.918  18.698 -41.804  1.00 12.12           C  
ATOM   3156  N   GLY B  50     115.605  19.711 -43.353  1.00 12.21           N  
ATOM   3157  CA  GLY B  50     114.338  19.341 -43.957  1.00 12.21           C  
ATOM   3158  C   GLY B  50     113.768  20.302 -44.981  1.00 12.21           C  
ATOM   3159  O   GLY B  50     112.600  20.191 -45.332  1.00 12.21           O  
ATOM   3160  N   SER B  51     114.563  21.250 -45.456  1.00 12.65           N  
ATOM   3161  CA  SER B  51     114.073  22.182 -46.456  1.00 12.65           C  
ATOM   3162  C   SER B  51     115.250  22.827 -47.165  1.00 12.65           C  
ATOM   3163  O   SER B  51     116.401  22.577 -46.803  1.00 12.65           O  
ATOM   3164  CB  SER B  51     113.188  23.250 -45.821  1.00 17.60           C  
ATOM   3165  OG  SER B  51     113.972  24.262 -45.229  1.00 17.60           O  
ATOM   3166  N   SER B  52     114.977  23.677 -48.153  1.00 25.38           N  
ATOM   3167  CA  SER B  52     116.069  24.271 -48.900  1.00 25.38           C  
ATOM   3168  C   SER B  52     116.086  25.764 -49.154  1.00 25.38           C  
ATOM   3169  O   SER B  52     116.491  26.195 -50.231  1.00 25.38           O  
ATOM   3170  CB  SER B  52     116.193  23.550 -50.230  1.00 14.73           C  
ATOM   3171  OG  SER B  52     116.210  22.154 -50.015  1.00 14.73           O  
ATOM   3172  N   ASN B  53     115.662  26.567 -48.188  1.00 12.49           N  
ATOM   3173  CA  ASN B  53     115.707  28.011 -48.381  1.00 12.49           C  
ATOM   3174  C   ASN B  53     116.404  28.735 -47.243  1.00 12.49           C  
ATOM   3175  O   ASN B  53     116.332  28.323 -46.093  1.00 12.49           O  
ATOM   3176  CB  ASN B  53     114.306  28.584 -48.561  1.00 12.00           C  
ATOM   3177  CG  ASN B  53     113.789  28.408 -49.964  1.00 12.00           C  
ATOM   3178  OD1 ASN B  53     113.429  27.304 -50.373  1.00 12.00           O  
ATOM   3179  ND2 ASN B  53     113.759  29.499 -50.723  1.00 12.00           N  
ATOM   3180  N   PHE B  54     117.100  29.809 -47.574  1.00 12.00           N  
ATOM   3181  CA  PHE B  54     117.782  30.596 -46.571  1.00 12.00           C  
ATOM   3182  C   PHE B  54     116.852  31.772 -46.379  1.00 12.00           C  
ATOM   3183  O   PHE B  54     116.502  32.452 -47.336  1.00 12.00           O  
ATOM   3184  CB  PHE B  54     119.128  31.075 -47.107  1.00 12.00           C  
ATOM   3185  CG  PHE B  54     119.979  31.773 -46.090  1.00 12.00           C  
ATOM   3186  CD1 PHE B  54     120.960  32.670 -46.492  1.00 12.00           C  
ATOM   3187  CD2 PHE B  54     119.823  31.522 -44.734  1.00 12.00           C  
ATOM   3188  CE1 PHE B  54     121.776  33.309 -45.557  1.00 12.00           C  
ATOM   3189  CE2 PHE B  54     120.638  32.157 -43.786  1.00 12.00           C  
ATOM   3190  CZ  PHE B  54     121.613  33.052 -44.202  1.00 12.00           C  
ATOM   3191  N   ALA B  55     116.416  32.001 -45.155  1.00 12.00           N  
ATOM   3192  CA  ALA B  55     115.520  33.115 -44.909  1.00 12.00           C  
ATOM   3193  C   ALA B  55     115.723  33.656 -43.509  1.00 12.00           C  
ATOM   3194  O   ALA B  55     115.970  32.900 -42.561  1.00 12.00           O  
ATOM   3195  CB  ALA B  55     114.086  32.678 -45.101  1.00 15.26           C  
ATOM   3196  N   VAL B  56     115.617  34.972 -43.387  1.00 12.00           N  
ATOM   3197  CA  VAL B  56     115.798  35.631 -42.108  1.00 12.00           C  
ATOM   3198  C   VAL B  56     114.687  36.648 -41.886  1.00 12.00           C  
ATOM   3199  O   VAL B  56     114.007  37.061 -42.824  1.00 12.00           O  
ATOM   3200  CB  VAL B  56     117.150  36.358 -42.064  1.00 12.00           C  
ATOM   3201  CG1 VAL B  56     118.221  35.478 -42.635  1.00 12.00           C  
ATOM   3202  CG2 VAL B  56     117.077  37.640 -42.848  1.00 12.00           C  
ATOM   3203  N   ALA B  57     114.502  37.054 -40.640  1.00 13.18           N  
ATOM   3204  CA  ALA B  57     113.475  38.027 -40.336  1.00 13.18           C  
ATOM   3205  C   ALA B  57     113.780  39.295 -41.111  1.00 13.18           C  
ATOM   3206  O   ALA B  57     114.908  39.791 -41.083  1.00 13.18           O  
ATOM   3207  CB  ALA B  57     113.453  38.321 -38.858  1.00 19.23           C  
ATOM   3208  N   GLY B  58     112.773  39.817 -41.802  1.00 25.80           N  
ATOM   3209  CA  GLY B  58     112.960  41.032 -42.569  1.00 25.80           C  
ATOM   3210  C   GLY B  58     112.318  42.234 -41.914  1.00 25.80           C  
ATOM   3211  O   GLY B  58     112.450  43.356 -42.398  1.00 25.80           O  
ATOM   3212  N   THR B  59     111.616  41.994 -40.812  1.00 20.53           N  
ATOM   3213  CA  THR B  59     110.935  43.046 -40.061  1.00 20.53           C  
ATOM   3214  C   THR B  59     110.922  42.603 -38.613  1.00 20.53           C  
ATOM   3215  O   THR B  59     111.222  41.451 -38.321  1.00 20.53           O  
ATOM   3216  CB  THR B  59     109.478  43.171 -40.472  1.00 29.20           C  
ATOM   3217  OG1 THR B  59     108.767  42.017 -40.007  1.00 29.20           O  
ATOM   3218  CG2 THR B  59     109.354  43.261 -41.978  1.00 29.20           C  
ATOM   3219  N   PRO B  60     110.566  43.500 -37.684  1.00 19.39           N  
ATOM   3220  CA  PRO B  60     110.540  43.091 -36.278  1.00 19.39           C  
ATOM   3221  C   PRO B  60     109.412  42.080 -36.134  1.00 19.39           C  
ATOM   3222  O   PRO B  60     108.507  42.046 -36.977  1.00 19.39           O  
ATOM   3223  CB  PRO B  60     110.227  44.390 -35.540  1.00 21.99           C  
ATOM   3224  CG  PRO B  60     110.697  45.451 -36.476  1.00 21.99           C  
ATOM   3225  CD  PRO B  60     110.263  44.930 -37.817  1.00 21.99           C  
ATOM   3226  N   HIS B  61     109.459  41.252 -35.094  1.00 28.01           N  
ATOM   3227  CA  HIS B  61     108.395  40.273 -34.899  1.00 28.01           C  
ATOM   3228  C   HIS B  61     108.247  39.745 -33.481  1.00 28.01           C  
ATOM   3229  O   HIS B  61     109.214  39.619 -32.724  1.00 28.01           O  
ATOM   3230  CB  HIS B  61     108.555  39.089 -35.837  1.00 31.86           C  
ATOM   3231  CG  HIS B  61     107.363  38.192 -35.858  1.00 31.86           C  
ATOM   3232  ND1 HIS B  61     106.209  38.505 -36.544  1.00 31.86           N  
ATOM   3233  CD2 HIS B  61     107.129  37.003 -35.255  1.00 31.86           C  
ATOM   3234  CE1 HIS B  61     105.319  37.548 -36.366  1.00 31.86           C  
ATOM   3235  NE2 HIS B  61     105.851  36.624 -35.586  1.00 31.86           N  
ATOM   3236  N   SER B  62     107.013  39.408 -33.150  1.00 61.30           N  
ATOM   3237  CA  SER B  62     106.653  38.932 -31.835  1.00 61.30           C  
ATOM   3238  C   SER B  62     107.684  38.202 -30.987  1.00 61.30           C  
ATOM   3239  O   SER B  62     107.791  38.489 -29.794  1.00 61.30           O  
ATOM   3240  CB  SER B  62     105.385  38.100 -31.937  1.00 63.70           C  
ATOM   3241  OG  SER B  62     104.316  38.909 -32.401  1.00 63.70           O  
ATOM   3242  N   TYR B  63     108.463  37.287 -31.554  1.00 13.65           N  
ATOM   3243  CA  TYR B  63     109.410  36.574 -30.690  1.00 13.65           C  
ATOM   3244  C   TYR B  63     110.903  36.707 -30.982  1.00 13.65           C  
ATOM   3245  O   TYR B  63     111.720  35.958 -30.437  1.00 13.65           O  
ATOM   3246  CB  TYR B  63     109.031  35.088 -30.619  1.00 44.25           C  
ATOM   3247  CG  TYR B  63     107.603  34.863 -30.174  1.00 44.25           C  
ATOM   3248  CD1 TYR B  63     106.598  34.578 -31.100  1.00 44.25           C  
ATOM   3249  CD2 TYR B  63     107.238  35.037 -28.837  1.00 44.25           C  
ATOM   3250  CE1 TYR B  63     105.262  34.488 -30.712  1.00 44.25           C  
ATOM   3251  CE2 TYR B  63     105.906  34.950 -28.436  1.00 44.25           C  
ATOM   3252  CZ  TYR B  63     104.920  34.682 -29.377  1.00 44.25           C  
ATOM   3253  OH  TYR B  63     103.593  34.653 -28.987  1.00 44.25           O  
ATOM   3254  N   ILE B  64     111.267  37.668 -31.822  1.00 28.18           N  
ATOM   3255  CA  ILE B  64     112.665  37.881 -32.173  1.00 28.18           C  
ATOM   3256  C   ILE B  64     113.075  39.275 -31.713  1.00 28.18           C  
ATOM   3257  O   ILE B  64     112.238  40.176 -31.629  1.00 28.18           O  
ATOM   3258  CB  ILE B  64     112.866  37.759 -33.693  1.00 12.00           C  
ATOM   3259  CG1 ILE B  64     112.106  38.883 -34.403  1.00 12.00           C  
ATOM   3260  CG2 ILE B  64     112.366  36.393 -34.173  1.00 12.00           C  
ATOM   3261  CD1 ILE B  64     112.247  38.881 -35.884  1.00 12.00           C  
ATOM   3262  N   ASP B  65     114.356  39.459 -31.413  1.00 32.17           N  
ATOM   3263  CA  ASP B  65     114.829  40.757 -30.945  1.00 32.17           C  
ATOM   3264  C   ASP B  65     115.732  41.439 -31.965  1.00 32.17           C  
ATOM   3265  O   ASP B  65     116.409  42.419 -31.651  1.00 32.17           O  
ATOM   3266  CB  ASP B  65     115.567  40.599 -29.607  1.00 70.00           C  
ATOM   3267  CG  ASP B  65     116.895  39.869 -29.748  1.00 70.00           C  
ATOM   3268  OD1 ASP B  65     116.946  38.833 -30.449  1.00 70.00           O  
ATOM   3269  OD2 ASP B  65     117.888  40.328 -29.142  1.00 70.00           O  
ATOM   3270  N   THR B  66     115.735  40.918 -33.187  1.00 28.69           N  
ATOM   3271  CA  THR B  66     116.550  41.480 -34.260  1.00 28.69           C  
ATOM   3272  C   THR B  66     116.131  40.887 -35.597  1.00 28.69           C  
ATOM   3273  O   THR B  66     115.459  39.861 -35.644  1.00 28.69           O  
ATOM   3274  CB  THR B  66     118.040  41.190 -34.040  1.00 50.29           C  
ATOM   3275  OG1 THR B  66     118.794  41.734 -35.129  1.00 50.29           O  
ATOM   3276  CG2 THR B  66     118.283  39.696 -33.957  1.00 50.29           C  
ATOM   3277  N   TYR B  67     116.516  41.542 -36.684  1.00 12.00           N  
ATOM   3278  CA  TYR B  67     116.176  41.058 -38.013  1.00 12.00           C  
ATOM   3279  C   TYR B  67     117.180  41.650 -38.981  1.00 12.00           C  
ATOM   3280  O   TYR B  67     117.906  42.578 -38.633  1.00 12.00           O  
ATOM   3281  CB  TYR B  67     114.758  41.494 -38.379  1.00 28.32           C  
ATOM   3282  CG  TYR B  67     114.583  42.997 -38.451  1.00 28.32           C  
ATOM   3283  CD1 TYR B  67     114.955  43.708 -39.588  1.00 28.32           C  
ATOM   3284  CD2 TYR B  67     114.081  43.715 -37.367  1.00 28.32           C  
ATOM   3285  CE1 TYR B  67     114.834  45.096 -39.645  1.00 28.32           C  
ATOM   3286  CE2 TYR B  67     113.956  45.103 -37.413  1.00 28.32           C  
ATOM   3287  CZ  TYR B  67     114.334  45.790 -38.554  1.00 28.32           C  
ATOM   3288  OH  TYR B  67     114.218  47.167 -38.614  1.00 28.32           O  
ATOM   3289  N   PHE B  68     117.235  41.119 -40.192  1.00 13.63           N  
ATOM   3290  CA  PHE B  68     118.169  41.640 -41.173  1.00 13.63           C  
ATOM   3291  C   PHE B  68     117.546  42.802 -41.917  1.00 13.63           C  
ATOM   3292  O   PHE B  68     116.479  42.659 -42.519  1.00 13.63           O  
ATOM   3293  CB  PHE B  68     118.535  40.560 -42.167  1.00 14.30           C  
ATOM   3294  CG  PHE B  68     119.387  41.045 -43.285  1.00 14.30           C  
ATOM   3295  CD1 PHE B  68     120.634  41.584 -43.034  1.00 14.30           C  
ATOM   3296  CD2 PHE B  68     118.959  40.925 -44.600  1.00 14.30           C  
ATOM   3297  CE1 PHE B  68     121.448  41.993 -44.073  1.00 14.30           C  
ATOM   3298  CE2 PHE B  68     119.766  41.334 -45.652  1.00 14.30           C  
ATOM   3299  CZ  PHE B  68     121.012  41.866 -45.391  1.00 14.30           C  
ATOM   3300  N   ASP B  69     118.206  43.953 -41.891  1.00 23.51           N  
ATOM   3301  CA  ASP B  69     117.680  45.136 -42.565  1.00 23.51           C  
ATOM   3302  C   ASP B  69     118.371  45.311 -43.910  1.00 23.51           C  
ATOM   3303  O   ASP B  69     119.485  45.814 -43.954  1.00 23.51           O  
ATOM   3304  CB  ASP B  69     117.930  46.366 -41.693  1.00 42.85           C  
ATOM   3305  CG  ASP B  69     117.358  47.633 -42.291  1.00 42.85           C  
ATOM   3306  OD1 ASP B  69     117.343  47.744 -43.536  1.00 42.85           O  
ATOM   3307  OD2 ASP B  69     116.940  48.524 -41.514  1.00 42.85           O  
ATOM   3308  N   THR B  70     117.731  44.924 -45.010  1.00 15.82           N  
ATOM   3309  CA  THR B  70     118.401  45.068 -46.304  1.00 15.82           C  
ATOM   3310  C   THR B  70     118.879  46.475 -46.625  1.00 15.82           C  
ATOM   3311  O   THR B  70     119.907  46.641 -47.272  1.00 15.82           O  
ATOM   3312  CB  THR B  70     117.538  44.580 -47.504  1.00 24.50           C  
ATOM   3313  OG1 THR B  70     116.246  45.197 -47.473  1.00 24.50           O  
ATOM   3314  CG2 THR B  70     117.394  43.082 -47.478  1.00 24.50           C  
ATOM   3315  N   GLU B  71     118.160  47.492 -46.174  1.00 38.99           N  
ATOM   3316  CA  GLU B  71     118.580  48.851 -46.479  1.00 38.99           C  
ATOM   3317  C   GLU B  71     119.919  49.288 -45.889  1.00 38.99           C  
ATOM   3318  O   GLU B  71     120.467  50.303 -46.310  1.00 38.99           O  
ATOM   3319  CB  GLU B  71     117.502  49.855 -46.071  1.00 70.00           C  
ATOM   3320  CG  GLU B  71     116.572  50.241 -47.210  1.00 70.00           C  
ATOM   3321  CD  GLU B  71     116.251  51.728 -47.215  1.00 70.00           C  
ATOM   3322  OE1 GLU B  71     117.201  52.540 -47.304  1.00 70.00           O  
ATOM   3323  OE2 GLU B  71     115.054  52.085 -47.131  1.00 70.00           O  
ATOM   3324  N   ARG B  72     120.457  48.539 -44.932  1.00 35.93           N  
ATOM   3325  CA  ARG B  72     121.734  48.918 -44.335  1.00 35.93           C  
ATOM   3326  C   ARG B  72     122.926  48.111 -44.847  1.00 35.93           C  
ATOM   3327  O   ARG B  72     124.021  48.220 -44.301  1.00 35.93           O  
ATOM   3328  CB  ARG B  72     121.672  48.810 -42.807  1.00 70.00           C  
ATOM   3329  CG  ARG B  72     120.677  49.749 -42.150  1.00 70.00           C  
ATOM   3330  CD  ARG B  72     120.975  49.914 -40.667  1.00 70.00           C  
ATOM   3331  NE  ARG B  72     120.960  48.642 -39.947  1.00 70.00           N  
ATOM   3332  CZ  ARG B  72     121.366  48.483 -38.687  1.00 70.00           C  
ATOM   3333  NH1 ARG B  72     121.826  49.519 -37.995  1.00 70.00           N  
ATOM   3334  NH2 ARG B  72     121.316  47.284 -38.116  1.00 70.00           N  
ATOM   3335  N   SER B  73     122.724  47.312 -45.891  1.00 27.79           N  
ATOM   3336  CA  SER B  73     123.812  46.507 -46.446  1.00 27.79           C  
ATOM   3337  C   SER B  73     124.155  46.940 -47.861  1.00 27.79           C  
ATOM   3338  O   SER B  73     123.362  46.745 -48.784  1.00 27.79           O  
ATOM   3339  CB  SER B  73     123.433  45.027 -46.458  1.00 25.87           C  
ATOM   3340  OG  SER B  73     124.425  44.251 -47.112  1.00 25.87           O  
ATOM   3341  N   SER B  74     125.344  47.508 -48.040  1.00 24.25           N  
ATOM   3342  CA  SER B  74     125.759  47.982 -49.357  1.00 24.25           C  
ATOM   3343  C   SER B  74     126.013  46.855 -50.348  1.00 24.25           C  
ATOM   3344  O   SER B  74     126.142  47.097 -51.549  1.00 24.25           O  
ATOM   3345  CB  SER B  74     127.006  48.861 -49.240  1.00 35.24           C  
ATOM   3346  OG  SER B  74     128.078  48.160 -48.640  1.00 35.24           O  
ATOM   3347  N   THR B  75     126.063  45.624 -49.853  1.00 21.37           N  
ATOM   3348  CA  THR B  75     126.315  44.477 -50.715  1.00 21.37           C  
ATOM   3349  C   THR B  75     125.056  43.693 -51.105  1.00 21.37           C  
ATOM   3350  O   THR B  75     125.133  42.695 -51.830  1.00 21.37           O  
ATOM   3351  CB  THR B  75     127.325  43.532 -50.044  1.00 22.01           C  
ATOM   3352  OG1 THR B  75     126.914  43.262 -48.697  1.00 22.01           O  
ATOM   3353  CG2 THR B  75     128.689  44.168 -50.018  1.00 22.01           C  
ATOM   3354  N   TYR B  76     123.898  44.148 -50.634  1.00 21.14           N  
ATOM   3355  CA  TYR B  76     122.642  43.480 -50.952  1.00 21.14           C  
ATOM   3356  C   TYR B  76     122.147  43.883 -52.326  1.00 21.14           C  
ATOM   3357  O   TYR B  76     122.157  45.063 -52.664  1.00 21.14           O  
ATOM   3358  CB  TYR B  76     121.559  43.859 -49.945  1.00 24.32           C  
ATOM   3359  CG  TYR B  76     120.208  43.226 -50.233  1.00 24.32           C  
ATOM   3360  CD1 TYR B  76     119.932  41.931 -49.820  1.00 24.32           C  
ATOM   3361  CD2 TYR B  76     119.221  43.914 -50.928  1.00 24.32           C  
ATOM   3362  CE1 TYR B  76     118.709  41.339 -50.088  1.00 24.32           C  
ATOM   3363  CE2 TYR B  76     117.990  43.328 -51.205  1.00 24.32           C  
ATOM   3364  CZ  TYR B  76     117.739  42.037 -50.780  1.00 24.32           C  
ATOM   3365  OH  TYR B  76     116.525  41.416 -51.032  1.00 24.32           O  
ATOM   3366  N   ARG B  77     121.715  42.910 -53.116  1.00 25.10           N  
ATOM   3367  CA  ARG B  77     121.169  43.197 -54.435  1.00 25.10           C  
ATOM   3368  C   ARG B  77     119.801  42.528 -54.429  1.00 25.10           C  
ATOM   3369  O   ARG B  77     119.665  41.401 -53.953  1.00 25.10           O  
ATOM   3370  CB  ARG B  77     122.038  42.595 -55.543  1.00 70.00           C  
ATOM   3371  CG  ARG B  77     123.534  42.862 -55.402  1.00 70.00           C  
ATOM   3372  CD  ARG B  77     123.896  44.353 -55.331  1.00 70.00           C  
ATOM   3373  NE  ARG B  77     125.338  44.541 -55.130  1.00 70.00           N  
ATOM   3374  CZ  ARG B  77     125.930  45.716 -54.919  1.00 70.00           C  
ATOM   3375  NH1 ARG B  77     125.212  46.830 -54.878  1.00 70.00           N  
ATOM   3376  NH2 ARG B  77     127.248  45.773 -54.745  1.00 70.00           N  
ATOM   3377  N   SER B  78     118.776  43.216 -54.923  1.00 27.91           N  
ATOM   3378  CA  SER B  78     117.445  42.618 -54.947  1.00 27.91           C  
ATOM   3379  C   SER B  78     117.306  41.756 -56.187  1.00 27.91           C  
ATOM   3380  O   SER B  78     117.725  42.159 -57.274  1.00 27.91           O  
ATOM   3381  CB  SER B  78     116.366  43.694 -54.965  1.00 19.55           C  
ATOM   3382  OG  SER B  78     115.077  43.110 -55.072  1.00 19.55           O  
ATOM   3383  N   LYS B  79     116.719  40.574 -56.036  1.00 17.37           N  
ATOM   3384  CA  LYS B  79     116.556  39.694 -57.178  1.00 17.37           C  
ATOM   3385  C   LYS B  79     115.254  39.973 -57.928  1.00 17.37           C  
ATOM   3386  O   LYS B  79     114.994  39.401 -58.991  1.00 17.37           O  
ATOM   3387  CB  LYS B  79     116.665  38.238 -56.734  1.00 13.54           C  
ATOM   3388  CG  LYS B  79     117.860  37.529 -57.355  1.00 13.54           C  
ATOM   3389  CD  LYS B  79     118.312  36.344 -56.524  1.00 13.54           C  
ATOM   3390  CE  LYS B  79     119.315  35.465 -57.279  1.00 13.54           C  
ATOM   3391  NZ  LYS B  79     118.661  34.605 -58.318  1.00 13.54           N  
ATOM   3392  N   GLY B  80     114.432  40.853 -57.367  1.00 18.87           N  
ATOM   3393  CA  GLY B  80     113.203  41.233 -58.042  1.00 18.87           C  
ATOM   3394  C   GLY B  80     111.882  40.529 -57.802  1.00 18.87           C  
ATOM   3395  O   GLY B  80     110.867  40.933 -58.373  1.00 18.87           O  
ATOM   3396  N   PHE B  81     111.864  39.499 -56.969  1.00 31.43           N  
ATOM   3397  CA  PHE B  81     110.620  38.790 -56.721  1.00 31.43           C  
ATOM   3398  C   PHE B  81     110.473  38.275 -55.304  1.00 31.43           C  
ATOM   3399  O   PHE B  81     111.445  38.188 -54.551  1.00 31.43           O  
ATOM   3400  CB  PHE B  81     110.478  37.634 -57.710  1.00 28.13           C  
ATOM   3401  CG  PHE B  81     111.602  36.638 -57.657  1.00 28.13           C  
ATOM   3402  CD1 PHE B  81     111.603  35.615 -56.715  1.00 28.13           C  
ATOM   3403  CD2 PHE B  81     112.656  36.711 -58.562  1.00 28.13           C  
ATOM   3404  CE1 PHE B  81     112.643  34.676 -56.682  1.00 28.13           C  
ATOM   3405  CE2 PHE B  81     113.695  35.778 -58.533  1.00 28.13           C  
ATOM   3406  CZ  PHE B  81     113.687  34.761 -57.594  1.00 28.13           C  
ATOM   3407  N   ASP B  82     109.236  37.952 -54.952  1.00 15.16           N  
ATOM   3408  CA  ASP B  82     108.913  37.429 -53.640  1.00 15.16           C  
ATOM   3409  C   ASP B  82     108.832  35.900 -53.730  1.00 15.16           C  
ATOM   3410  O   ASP B  82     108.680  35.332 -54.821  1.00 15.16           O  
ATOM   3411  CB  ASP B  82     107.574  38.006 -53.157  1.00 31.88           C  
ATOM   3412  CG  ASP B  82     107.635  39.503 -52.925  1.00 31.88           C  
ATOM   3413  OD1 ASP B  82     108.761  40.036 -52.955  1.00 31.88           O  
ATOM   3414  OD2 ASP B  82     106.578  40.149 -52.704  1.00 31.88           O  
ATOM   3415  N   VAL B  83     108.949  35.235 -52.585  1.00 12.00           N  
ATOM   3416  CA  VAL B  83     108.875  33.784 -52.542  1.00 12.00           C  
ATOM   3417  C   VAL B  83     108.162  33.413 -51.261  1.00 12.00           C  
ATOM   3418  O   VAL B  83     108.253  34.132 -50.258  1.00 12.00           O  
ATOM   3419  CB  VAL B  83     110.273  33.141 -52.519  1.00 12.00           C  
ATOM   3420  CG1 VAL B  83     110.922  33.359 -51.159  1.00 12.00           C  
ATOM   3421  CG2 VAL B  83     110.165  31.667 -52.816  1.00 12.00           C  
ATOM   3422  N   THR B  84     107.456  32.290 -51.286  1.00 12.46           N  
ATOM   3423  CA  THR B  84     106.745  31.850 -50.102  1.00 12.46           C  
ATOM   3424  C   THR B  84     106.887  30.354 -49.870  1.00 12.46           C  
ATOM   3425  O   THR B  84     106.621  29.543 -50.755  1.00 12.46           O  
ATOM   3426  CB  THR B  84     105.267  32.193 -50.196  1.00 32.71           C  
ATOM   3427  OG1 THR B  84     104.610  31.773 -49.000  1.00 32.71           O  
ATOM   3428  CG2 THR B  84     104.639  31.492 -51.384  1.00 32.71           C  
ATOM   3429  N   VAL B  85     107.300  29.988 -48.667  1.00 12.05           N  
ATOM   3430  CA  VAL B  85     107.481  28.590 -48.334  1.00 12.05           C  
ATOM   3431  C   VAL B  85     106.530  28.108 -47.254  1.00 12.05           C  
ATOM   3432  O   VAL B  85     106.320  28.794 -46.257  1.00 12.05           O  
ATOM   3433  CB  VAL B  85     108.904  28.338 -47.837  1.00 12.00           C  
ATOM   3434  CG1 VAL B  85     108.988  26.978 -47.173  1.00 12.00           C  
ATOM   3435  CG2 VAL B  85     109.869  28.422 -48.991  1.00 12.00           C  
ATOM   3436  N   LYS B  86     105.937  26.936 -47.452  1.00 15.06           N  
ATOM   3437  CA  LYS B  86     105.070  26.399 -46.420  1.00 15.06           C  
ATOM   3438  C   LYS B  86     105.610  25.072 -45.921  1.00 15.06           C  
ATOM   3439  O   LYS B  86     105.697  24.093 -46.662  1.00 15.06           O  
ATOM   3440  CB  LYS B  86     103.635  26.184 -46.882  1.00 24.56           C  
ATOM   3441  CG  LYS B  86     102.839  25.634 -45.714  1.00 24.56           C  
ATOM   3442  CD  LYS B  86     101.443  25.189 -46.036  1.00 24.56           C  
ATOM   3443  CE  LYS B  86     100.834  24.533 -44.797  1.00 24.56           C  
ATOM   3444  NZ  LYS B  86     101.048  25.384 -43.584  1.00 24.56           N  
ATOM   3445  N   TYR B  87     105.962  25.049 -44.647  1.00 21.74           N  
ATOM   3446  CA  TYR B  87     106.499  23.855 -44.034  1.00 21.74           C  
ATOM   3447  C   TYR B  87     105.340  23.011 -43.525  1.00 21.74           C  
ATOM   3448  O   TYR B  87     104.181  23.325 -43.794  1.00 21.74           O  
ATOM   3449  CB  TYR B  87     107.409  24.266 -42.885  1.00 12.00           C  
ATOM   3450  CG  TYR B  87     108.519  25.197 -43.301  1.00 12.00           C  
ATOM   3451  CD1 TYR B  87     109.655  24.713 -43.925  1.00 12.00           C  
ATOM   3452  CD2 TYR B  87     108.443  26.556 -43.043  1.00 12.00           C  
ATOM   3453  CE1 TYR B  87     110.696  25.556 -44.279  1.00 12.00           C  
ATOM   3454  CE2 TYR B  87     109.475  27.408 -43.390  1.00 12.00           C  
ATOM   3455  CZ  TYR B  87     110.603  26.903 -44.007  1.00 12.00           C  
ATOM   3456  OH  TYR B  87     111.646  27.737 -44.346  1.00 12.00           O  
ATOM   3457  N   THR B  88     105.653  21.942 -42.794  1.00 31.41           N  
ATOM   3458  CA  THR B  88     104.626  21.068 -42.250  1.00 31.41           C  
ATOM   3459  C   THR B  88     103.638  21.942 -41.520  1.00 31.41           C  
ATOM   3460  O   THR B  88     102.432  21.755 -41.615  1.00 31.41           O  
ATOM   3461  CB  THR B  88     105.210  20.065 -41.274  1.00 34.86           C  
ATOM   3462  OG1 THR B  88     105.821  19.000 -42.006  1.00 34.86           O  
ATOM   3463  CG2 THR B  88     104.126  19.492 -40.388  1.00 34.86           C  
ATOM   3464  N   GLN B  89     104.155  22.905 -40.778  1.00 55.66           N  
ATOM   3465  CA  GLN B  89     103.292  23.830 -40.082  1.00 55.66           C  
ATOM   3466  C   GLN B  89     104.039  25.121 -39.895  1.00 55.66           C  
ATOM   3467  O   GLN B  89     105.107  25.155 -39.270  1.00 55.66           O  
ATOM   3468  CB  GLN B  89     102.804  23.253 -38.754  1.00 70.00           C  
ATOM   3469  CG  GLN B  89     101.561  22.405 -38.940  1.00 70.00           C  
ATOM   3470  CD  GLN B  89     100.892  22.024 -37.638  1.00 70.00           C  
ATOM   3471  OE1 GLN B  89     100.509  22.893 -36.846  1.00 70.00           O  
ATOM   3472  NE2 GLN B  89     100.727  20.717 -37.413  1.00 70.00           N  
ATOM   3473  N   GLY B  90     103.463  26.174 -40.475  1.00 21.74           N  
ATOM   3474  CA  GLY B  90     104.054  27.495 -40.434  1.00 21.74           C  
ATOM   3475  C   GLY B  90     104.442  27.847 -41.858  1.00 21.74           C  
ATOM   3476  O   GLY B  90     104.541  26.974 -42.725  1.00 21.74           O  
ATOM   3477  N   SER B  91     104.659  29.128 -42.112  1.00 14.93           N  
ATOM   3478  CA  SER B  91     105.043  29.565 -43.440  1.00 14.93           C  
ATOM   3479  C   SER B  91     105.483  31.005 -43.365  1.00 14.93           C  
ATOM   3480  O   SER B  91     105.198  31.698 -42.392  1.00 14.93           O  
ATOM   3481  CB  SER B  91     103.856  29.467 -44.378  1.00 25.54           C  
ATOM   3482  OG  SER B  91     102.836  30.357 -43.962  1.00 25.54           O  
ATOM   3483  N   TRP B  92     106.196  31.451 -44.388  1.00 13.02           N  
ATOM   3484  CA  TRP B  92     106.636  32.835 -44.444  1.00 13.02           C  
ATOM   3485  C   TRP B  92     106.687  33.285 -45.890  1.00 13.02           C  
ATOM   3486  O   TRP B  92     106.630  32.472 -46.809  1.00 13.02           O  
ATOM   3487  CB  TRP B  92     108.007  33.030 -43.768  1.00 12.97           C  
ATOM   3488  CG  TRP B  92     109.064  32.078 -44.201  1.00 12.97           C  
ATOM   3489  CD1 TRP B  92     109.509  30.985 -43.521  1.00 12.97           C  
ATOM   3490  CD2 TRP B  92     109.778  32.099 -45.437  1.00 12.97           C  
ATOM   3491  NE1 TRP B  92     110.455  30.319 -44.258  1.00 12.97           N  
ATOM   3492  CE2 TRP B  92     110.638  30.981 -45.443  1.00 12.97           C  
ATOM   3493  CE3 TRP B  92     109.774  32.957 -46.547  1.00 12.97           C  
ATOM   3494  CZ2 TRP B  92     111.487  30.693 -46.513  1.00 12.97           C  
ATOM   3495  CZ3 TRP B  92     110.623  32.673 -47.619  1.00 12.97           C  
ATOM   3496  CH2 TRP B  92     111.465  31.547 -47.590  1.00 12.97           C  
ATOM   3497  N   THR B  93     106.771  34.589 -46.086  1.00 12.00           N  
ATOM   3498  CA  THR B  93     106.832  35.153 -47.415  1.00 12.00           C  
ATOM   3499  C   THR B  93     107.890  36.239 -47.355  1.00 12.00           C  
ATOM   3500  O   THR B  93     107.928  37.028 -46.418  1.00 12.00           O  
ATOM   3501  CB  THR B  93     105.489  35.772 -47.802  1.00 13.89           C  
ATOM   3502  OG1 THR B  93     104.423  34.915 -47.377  1.00 13.89           O  
ATOM   3503  CG2 THR B  93     105.408  35.934 -49.301  1.00 13.89           C  
ATOM   3504  N   GLY B  94     108.769  36.277 -48.340  1.00 12.00           N  
ATOM   3505  CA  GLY B  94     109.782  37.302 -48.297  1.00 12.00           C  
ATOM   3506  C   GLY B  94     110.322  37.678 -49.651  1.00 12.00           C  
ATOM   3507  O   GLY B  94     109.988  37.063 -50.665  1.00 12.00           O  
ATOM   3508  N   PHE B  95     111.161  38.706 -49.664  1.00 14.85           N  
ATOM   3509  CA  PHE B  95     111.763  39.152 -50.899  1.00 14.85           C  
ATOM   3510  C   PHE B  95     113.022  38.333 -51.133  1.00 14.85           C  
ATOM   3511  O   PHE B  95     113.808  38.108 -50.211  1.00 14.85           O  
ATOM   3512  CB  PHE B  95     112.160  40.627 -50.823  1.00 28.87           C  
ATOM   3513  CG  PHE B  95     111.098  41.529 -50.265  1.00 28.87           C  
ATOM   3514  CD1 PHE B  95     110.988  41.726 -48.897  1.00 28.87           C  
ATOM   3515  CD2 PHE B  95     110.236  42.216 -51.111  1.00 28.87           C  
ATOM   3516  CE1 PHE B  95     110.038  42.599 -48.380  1.00 28.87           C  
ATOM   3517  CE2 PHE B  95     109.288  43.084 -50.601  1.00 28.87           C  
ATOM   3518  CZ  PHE B  95     109.188  43.278 -49.235  1.00 28.87           C  
ATOM   3519  N   VAL B  96     113.222  37.896 -52.367  1.00 15.79           N  
ATOM   3520  CA  VAL B  96     114.405  37.128 -52.691  1.00 15.79           C  
ATOM   3521  C   VAL B  96     115.513  38.086 -53.109  1.00 15.79           C  
ATOM   3522  O   VAL B  96     115.281  39.011 -53.892  1.00 15.79           O  
ATOM   3523  CB  VAL B  96     114.112  36.167 -53.820  1.00 12.45           C  
ATOM   3524  CG1 VAL B  96     115.376  35.488 -54.255  1.00 12.45           C  
ATOM   3525  CG2 VAL B  96     113.115  35.148 -53.353  1.00 12.45           C  
ATOM   3526  N   GLY B  97     116.708  37.872 -52.572  1.00 14.88           N  
ATOM   3527  CA  GLY B  97     117.836  38.721 -52.910  1.00 14.88           C  
ATOM   3528  C   GLY B  97     119.158  37.990 -52.729  1.00 14.88           C  
ATOM   3529  O   GLY B  97     119.176  36.777 -52.505  1.00 14.88           O  
ATOM   3530  N   GLU B  98     120.263  38.722 -52.841  1.00 12.72           N  
ATOM   3531  CA  GLU B  98     121.599  38.158 -52.679  1.00 12.72           C  
ATOM   3532  C   GLU B  98     122.379  38.995 -51.689  1.00 12.72           C  
ATOM   3533  O   GLU B  98     122.091  40.175 -51.488  1.00 12.72           O  
ATOM   3534  CB  GLU B  98     122.398  38.229 -53.967  1.00 43.28           C  
ATOM   3535  CG  GLU B  98     121.831  37.571 -55.158  1.00 43.28           C  
ATOM   3536  CD  GLU B  98     122.868  37.490 -56.260  1.00 43.28           C  
ATOM   3537  OE1 GLU B  98     123.352  38.559 -56.701  1.00 43.28           O  
ATOM   3538  OE2 GLU B  98     123.208  36.354 -56.675  1.00 43.28           O  
ATOM   3539  N   ASP B  99     123.380  38.391 -51.077  1.00 12.00           N  
ATOM   3540  CA  ASP B  99     124.243  39.142 -50.195  1.00 12.00           C  
ATOM   3541  C   ASP B  99     125.352  38.265 -49.700  1.00 12.00           C  
ATOM   3542  O   ASP B  99     125.296  37.044 -49.824  1.00 12.00           O  
ATOM   3543  CB  ASP B  99     123.497  39.760 -49.017  1.00 15.24           C  
ATOM   3544  CG  ASP B  99     124.141  41.072 -48.554  1.00 15.24           C  
ATOM   3545  OD1 ASP B  99     125.389  41.145 -48.490  1.00 15.24           O  
ATOM   3546  OD2 ASP B  99     123.406  42.035 -48.250  1.00 15.24           O  
ATOM   3547  N   LEU B 100     126.381  38.906 -49.163  1.00 13.50           N  
ATOM   3548  CA  LEU B 100     127.534  38.200 -48.656  1.00 13.50           C  
ATOM   3549  C   LEU B 100     127.265  37.683 -47.258  1.00 13.50           C  
ATOM   3550  O   LEU B 100     126.612  38.342 -46.439  1.00 13.50           O  
ATOM   3551  CB  LEU B 100     128.742  39.125 -48.680  1.00 13.07           C  
ATOM   3552  CG  LEU B 100     129.090  39.548 -50.110  1.00 13.07           C  
ATOM   3553  CD1 LEU B 100     130.144  40.631 -50.098  1.00 13.07           C  
ATOM   3554  CD2 LEU B 100     129.567  38.336 -50.893  1.00 13.07           C  
ATOM   3555  N   VAL B 101     127.764  36.483 -46.999  1.00 13.35           N  
ATOM   3556  CA  VAL B 101     127.572  35.846 -45.715  1.00 13.35           C  
ATOM   3557  C   VAL B 101     128.910  35.403 -45.200  1.00 13.35           C  
ATOM   3558  O   VAL B 101     129.795  35.058 -45.978  1.00 13.35           O  
ATOM   3559  CB  VAL B 101     126.686  34.613 -45.855  1.00 17.00           C  
ATOM   3560  CG1 VAL B 101     126.513  33.936 -44.514  1.00 17.00           C  
ATOM   3561  CG2 VAL B 101     125.360  35.015 -46.422  1.00 17.00           C  
ATOM   3562  N   THR B 102     129.055  35.424 -43.885  1.00 17.37           N  
ATOM   3563  CA  THR B 102     130.283  34.995 -43.251  1.00 17.37           C  
ATOM   3564  C   THR B 102     129.880  34.120 -42.085  1.00 17.37           C  
ATOM   3565  O   THR B 102     129.066  34.530 -41.266  1.00 17.37           O  
ATOM   3566  CB  THR B 102     131.078  36.187 -42.711  1.00 25.70           C  
ATOM   3567  OG1 THR B 102     131.613  36.938 -43.804  1.00 25.70           O  
ATOM   3568  CG2 THR B 102     132.209  35.711 -41.834  1.00 25.70           C  
ATOM   3569  N   ILE B 103     130.405  32.903 -42.025  1.00 29.21           N  
ATOM   3570  CA  ILE B 103     130.093  32.026 -40.909  1.00 29.21           C  
ATOM   3571  C   ILE B 103     131.313  32.131 -40.014  1.00 29.21           C  
ATOM   3572  O   ILE B 103     132.323  31.471 -40.249  1.00 29.21           O  
ATOM   3573  CB  ILE B 103     129.896  30.568 -41.350  1.00 12.67           C  
ATOM   3574  CG1 ILE B 103     128.683  30.460 -42.262  1.00 12.67           C  
ATOM   3575  CG2 ILE B 103     129.675  29.682 -40.139  1.00 12.67           C  
ATOM   3576  CD1 ILE B 103     128.312  29.028 -42.602  1.00 12.67           C  
ATOM   3577  N   PRO B 104     131.234  32.974 -38.978  1.00 33.44           N  
ATOM   3578  CA  PRO B 104     132.298  33.229 -38.007  1.00 33.44           C  
ATOM   3579  C   PRO B 104     133.223  32.054 -37.767  1.00 33.44           C  
ATOM   3580  O   PRO B 104     134.375  32.058 -38.201  1.00 33.44           O  
ATOM   3581  CB  PRO B 104     131.523  33.615 -36.758  1.00 53.57           C  
ATOM   3582  CG  PRO B 104     130.402  34.395 -37.327  1.00 53.57           C  
ATOM   3583  CD  PRO B 104     129.960  33.526 -38.489  1.00 53.57           C  
ATOM   3584  N   LYS B 105     132.706  31.052 -37.068  1.00 45.69           N  
ATOM   3585  CA  LYS B 105     133.473  29.861 -36.747  1.00 45.69           C  
ATOM   3586  C   LYS B 105     133.403  28.887 -37.912  1.00 45.69           C  
ATOM   3587  O   LYS B 105     132.394  28.193 -38.081  1.00 45.69           O  
ATOM   3588  CB  LYS B 105     132.896  29.209 -35.488  1.00 70.00           C  
ATOM   3589  CG  LYS B 105     132.716  30.178 -34.329  1.00 70.00           C  
ATOM   3590  CD  LYS B 105     131.920  29.573 -33.183  1.00 70.00           C  
ATOM   3591  CE  LYS B 105     131.666  30.615 -32.100  1.00 70.00           C  
ATOM   3592  NZ  LYS B 105     130.865  30.085 -30.960  1.00 70.00           N  
ATOM   3593  N   GLY B 106     134.463  28.841 -38.717  1.00 39.78           N  
ATOM   3594  CA  GLY B 106     134.480  27.929 -39.850  1.00 39.78           C  
ATOM   3595  C   GLY B 106     135.078  28.508 -41.116  1.00 39.78           C  
ATOM   3596  O   GLY B 106     136.171  28.124 -41.538  1.00 39.78           O  
ATOM   3597  N   PHE B 107     134.346  29.422 -41.739  1.00 70.00           N  
ATOM   3598  CA  PHE B 107     134.812  30.073 -42.952  1.00 70.00           C  
ATOM   3599  C   PHE B 107     134.794  31.563 -42.676  1.00 70.00           C  
ATOM   3600  O   PHE B 107     133.731  32.141 -42.423  1.00 70.00           O  
ATOM   3601  CB  PHE B 107     133.878  29.795 -44.125  1.00 32.71           C  
ATOM   3602  CG  PHE B 107     133.407  28.388 -44.204  1.00 32.71           C  
ATOM   3603  CD1 PHE B 107     132.481  27.905 -43.293  1.00 32.71           C  
ATOM   3604  CD2 PHE B 107     133.869  27.553 -45.208  1.00 32.71           C  
ATOM   3605  CE1 PHE B 107     132.018  26.602 -43.379  1.00 32.71           C  
ATOM   3606  CE2 PHE B 107     133.418  26.250 -45.309  1.00 32.71           C  
ATOM   3607  CZ  PHE B 107     132.487  25.770 -44.393  1.00 32.71           C  
ATOM   3608  N   ASN B 108     135.960  32.190 -42.734  1.00 70.00           N  
ATOM   3609  CA  ASN B 108     136.031  33.617 -42.473  1.00 70.00           C  
ATOM   3610  C   ASN B 108     136.190  34.421 -43.762  1.00 70.00           C  
ATOM   3611  O   ASN B 108     136.562  35.594 -43.740  1.00 70.00           O  
ATOM   3612  CB  ASN B 108     137.172  33.903 -41.491  1.00 70.00           C  
ATOM   3613  CG  ASN B 108     137.044  33.095 -40.204  1.00 70.00           C  
ATOM   3614  OD1 ASN B 108     137.342  31.894 -40.173  1.00 70.00           O  
ATOM   3615  ND2 ASN B 108     136.582  33.747 -39.140  1.00 70.00           N  
ATOM   3616  N   THR B 109     135.887  33.772 -44.882  1.00 38.53           N  
ATOM   3617  CA  THR B 109     135.959  34.391 -46.201  1.00 38.53           C  
ATOM   3618  C   THR B 109     134.571  34.356 -46.833  1.00 38.53           C  
ATOM   3619  O   THR B 109     134.186  33.371 -47.463  1.00 38.53           O  
ATOM   3620  CB  THR B 109     136.950  33.644 -47.088  1.00 49.53           C  
ATOM   3621  OG1 THR B 109     138.273  33.850 -46.577  1.00 49.53           O  
ATOM   3622  CG2 THR B 109     136.861  34.136 -48.529  1.00 49.53           C  
ATOM   3623  N   SER B 110     133.841  35.453 -46.651  1.00 21.94           N  
ATOM   3624  CA  SER B 110     132.470  35.628 -47.125  1.00 21.94           C  
ATOM   3625  C   SER B 110     132.138  35.133 -48.521  1.00 21.94           C  
ATOM   3626  O   SER B 110     132.955  35.213 -49.441  1.00 21.94           O  
ATOM   3627  CB  SER B 110     132.082  37.101 -47.028  1.00 23.34           C  
ATOM   3628  OG  SER B 110     132.911  37.889 -47.860  1.00 23.34           O  
ATOM   3629  N   PHE B 111     130.918  34.627 -48.670  1.00 15.26           N  
ATOM   3630  CA  PHE B 111     130.460  34.136 -49.957  1.00 15.26           C  
ATOM   3631  C   PHE B 111     129.060  34.626 -50.273  1.00 15.26           C  
ATOM   3632  O   PHE B 111     128.276  34.955 -49.380  1.00 15.26           O  
ATOM   3633  CB  PHE B 111     130.522  32.619 -50.002  1.00 39.12           C  
ATOM   3634  CG  PHE B 111     130.376  31.990 -48.677  1.00 39.12           C  
ATOM   3635  CD1 PHE B 111     129.132  31.886 -48.084  1.00 39.12           C  
ATOM   3636  CD2 PHE B 111     131.496  31.535 -47.996  1.00 39.12           C  
ATOM   3637  CE1 PHE B 111     128.997  31.336 -46.820  1.00 39.12           C  
ATOM   3638  CE2 PHE B 111     131.383  30.986 -46.732  1.00 39.12           C  
ATOM   3639  CZ  PHE B 111     130.125  30.883 -46.138  1.00 39.12           C  
ATOM   3640  N   LEU B 112     128.769  34.670 -51.567  1.00 12.12           N  
ATOM   3641  CA  LEU B 112     127.506  35.159 -52.065  1.00 12.12           C  
ATOM   3642  C   LEU B 112     126.417  34.115 -52.085  1.00 12.12           C  
ATOM   3643  O   LEU B 112     126.542  33.102 -52.770  1.00 12.12           O  
ATOM   3644  CB  LEU B 112     127.706  35.690 -53.467  1.00 12.33           C  
ATOM   3645  CG  LEU B 112     126.567  36.612 -53.855  1.00 12.33           C  
ATOM   3646  CD1 LEU B 112     126.599  37.831 -52.941  1.00 12.33           C  
ATOM   3647  CD2 LEU B 112     126.702  37.012 -55.306  1.00 12.33           C  
ATOM   3648  N   VAL B 113     125.329  34.377 -51.369  1.00 12.63           N  
ATOM   3649  CA  VAL B 113     124.223  33.428 -51.308  1.00 12.63           C  
ATOM   3650  C   VAL B 113     122.864  34.087 -51.539  1.00 12.63           C  
ATOM   3651  O   VAL B 113     122.719  35.289 -51.315  1.00 12.63           O  
ATOM   3652  CB  VAL B 113     124.190  32.757 -49.939  1.00 12.00           C  
ATOM   3653  CG1 VAL B 113     125.540  32.166 -49.622  1.00 12.00           C  
ATOM   3654  CG2 VAL B 113     123.807  33.766 -48.886  1.00 12.00           C  
ATOM   3655  N   ASN B 114     121.875  33.317 -51.997  1.00 12.00           N  
ATOM   3656  CA  ASN B 114     120.536  33.865 -52.193  1.00 12.00           C  
ATOM   3657  C   ASN B 114     120.005  34.034 -50.794  1.00 12.00           C  
ATOM   3658  O   ASN B 114     120.458  33.353 -49.880  1.00 12.00           O  
ATOM   3659  CB  ASN B 114     119.630  32.894 -52.926  1.00 15.17           C  
ATOM   3660  CG  ASN B 114     120.057  32.666 -54.336  1.00 15.17           C  
ATOM   3661  OD1 ASN B 114     120.266  33.621 -55.086  1.00 15.17           O  
ATOM   3662  ND2 ASN B 114     120.186  31.397 -54.725  1.00 15.17           N  
ATOM   3663  N   ILE B 115     119.032  34.915 -50.614  1.00 12.00           N  
ATOM   3664  CA  ILE B 115     118.500  35.127 -49.284  1.00 12.00           C  
ATOM   3665  C   ILE B 115     117.080  35.671 -49.300  1.00 12.00           C  
ATOM   3666  O   ILE B 115     116.783  36.651 -49.985  1.00 12.00           O  
ATOM   3667  CB  ILE B 115     119.423  36.073 -48.503  1.00 12.00           C  
ATOM   3668  CG1 ILE B 115     118.906  36.279 -47.087  1.00 12.00           C  
ATOM   3669  CG2 ILE B 115     119.548  37.377 -49.232  1.00 12.00           C  
ATOM   3670  CD1 ILE B 115     119.841  37.101 -46.246  1.00 12.00           C  
ATOM   3671  N   ALA B 116     116.205  35.007 -48.549  1.00 12.00           N  
ATOM   3672  CA  ALA B 116     114.803  35.392 -48.436  1.00 12.00           C  
ATOM   3673  C   ALA B 116     114.638  36.256 -47.201  1.00 12.00           C  
ATOM   3674  O   ALA B 116     115.080  35.888 -46.115  1.00 12.00           O  
ATOM   3675  CB  ALA B 116     113.946  34.160 -48.311  1.00 12.00           C  
ATOM   3676  N   THR B 117     113.995  37.403 -47.367  1.00 12.00           N  
ATOM   3677  CA  THR B 117     113.776  38.330 -46.267  1.00 12.00           C  
ATOM   3678  C   THR B 117     112.302  38.276 -45.909  1.00 12.00           C  
ATOM   3679  O   THR B 117     111.460  38.790 -46.635  1.00 12.00           O  
ATOM   3680  CB  THR B 117     114.148  39.737 -46.688  1.00 14.99           C  
ATOM   3681  OG1 THR B 117     115.400  39.703 -47.374  1.00 14.99           O  
ATOM   3682  CG2 THR B 117     114.310  40.607 -45.495  1.00 14.99           C  
ATOM   3683  N   ILE B 118     111.998  37.645 -44.781  1.00 27.95           N  
ATOM   3684  CA  ILE B 118     110.618  37.470 -44.348  1.00 27.95           C  
ATOM   3685  C   ILE B 118     109.887  38.738 -43.976  1.00 27.95           C  
ATOM   3686  O   ILE B 118     110.256  39.414 -43.019  1.00 27.95           O  
ATOM   3687  CB  ILE B 118     110.533  36.520 -43.140  1.00 12.00           C  
ATOM   3688  CG1 ILE B 118     111.140  35.168 -43.493  1.00 12.00           C  
ATOM   3689  CG2 ILE B 118     109.089  36.326 -42.736  1.00 12.00           C  
ATOM   3690  CD1 ILE B 118     111.156  34.206 -42.341  1.00 12.00           C  
ATOM   3691  N   PHE B 119     108.837  39.057 -44.721  1.00 22.76           N  
ATOM   3692  CA  PHE B 119     108.058  40.240 -44.400  1.00 22.76           C  
ATOM   3693  C   PHE B 119     106.647  39.850 -43.953  1.00 22.76           C  
ATOM   3694  O   PHE B 119     105.826  40.706 -43.633  1.00 22.76           O  
ATOM   3695  CB  PHE B 119     108.023  41.204 -45.594  1.00 14.70           C  
ATOM   3696  CG  PHE B 119     107.291  40.684 -46.787  1.00 14.70           C  
ATOM   3697  CD1 PHE B 119     105.906  40.735 -46.846  1.00 14.70           C  
ATOM   3698  CD2 PHE B 119     107.989  40.143 -47.860  1.00 14.70           C  
ATOM   3699  CE1 PHE B 119     105.224  40.258 -47.954  1.00 14.70           C  
ATOM   3700  CE2 PHE B 119     107.311  39.660 -48.981  1.00 14.70           C  
ATOM   3701  CZ  PHE B 119     105.926  39.719 -49.025  1.00 14.70           C  
ATOM   3702  N   GLU B 120     106.383  38.548 -43.931  1.00 25.80           N  
ATOM   3703  CA  GLU B 120     105.099  38.001 -43.506  1.00 25.80           C  
ATOM   3704  C   GLU B 120     105.302  36.530 -43.133  1.00 25.80           C  
ATOM   3705  O   GLU B 120     105.831  35.741 -43.914  1.00 25.80           O  
ATOM   3706  CB  GLU B 120     104.060  38.119 -44.624  1.00 70.00           C  
ATOM   3707  CG  GLU B 120     102.674  37.609 -44.239  1.00 70.00           C  
ATOM   3708  CD  GLU B 120     102.410  36.161 -44.658  1.00 70.00           C  
ATOM   3709  OE1 GLU B 120     103.231  35.267 -44.348  1.00 70.00           O  
ATOM   3710  OE2 GLU B 120     101.363  35.914 -45.296  1.00 70.00           O  
ATOM   3711  N   SER B 121     104.903  36.157 -41.930  1.00 16.23           N  
ATOM   3712  CA  SER B 121     105.043  34.780 -41.507  1.00 16.23           C  
ATOM   3713  C   SER B 121     103.792  34.446 -40.730  1.00 16.23           C  
ATOM   3714  O   SER B 121     103.078  35.350 -40.287  1.00 16.23           O  
ATOM   3715  CB  SER B 121     106.251  34.624 -40.591  1.00 36.22           C  
ATOM   3716  OG  SER B 121     106.016  35.232 -39.329  1.00 36.22           O  
ATOM   3717  N   GLU B 122     103.523  33.155 -40.573  1.00 29.81           N  
ATOM   3718  CA  GLU B 122     102.372  32.683 -39.811  1.00 29.81           C  
ATOM   3719  C   GLU B 122     102.836  31.385 -39.141  1.00 29.81           C  
ATOM   3720  O   GLU B 122     103.306  30.465 -39.816  1.00 29.81           O  
ATOM   3721  CB  GLU B 122     101.185  32.431 -40.743  1.00 70.00           C  
ATOM   3722  CG  GLU B 122      99.822  32.805 -40.151  1.00 70.00           C  
ATOM   3723  CD  GLU B 122      99.684  34.296 -39.833  1.00 70.00           C  
ATOM   3724  OE1 GLU B 122     100.085  35.131 -40.676  1.00 70.00           O  
ATOM   3725  OE2 GLU B 122      99.159  34.633 -38.747  1.00 70.00           O  
ATOM   3726  N   ASN B 123     102.738  31.329 -37.815  1.00 24.60           N  
ATOM   3727  CA  ASN B 123     103.168  30.159 -37.051  1.00 24.60           C  
ATOM   3728  C   ASN B 123     104.594  29.730 -37.381  1.00 24.60           C  
ATOM   3729  O   ASN B 123     104.911  28.538 -37.374  1.00 24.60           O  
ATOM   3730  CB  ASN B 123     102.223  28.980 -37.280  1.00 49.12           C  
ATOM   3731  CG  ASN B 123     101.001  29.038 -36.398  1.00 49.12           C  
ATOM   3732  OD1 ASN B 123     101.113  29.132 -35.180  1.00 49.12           O  
ATOM   3733  ND2 ASN B 123      99.821  28.977 -37.006  1.00 49.12           N  
ATOM   3734  N   PHE B 124     105.458  30.698 -37.672  1.00 29.03           N  
ATOM   3735  CA  PHE B 124     106.842  30.382 -37.988  1.00 29.03           C  
ATOM   3736  C   PHE B 124     107.707  30.652 -36.761  1.00 29.03           C  
ATOM   3737  O   PHE B 124     108.386  29.758 -36.260  1.00 29.03           O  
ATOM   3738  CB  PHE B 124     107.321  31.218 -39.169  1.00 12.81           C  
ATOM   3739  CG  PHE B 124     108.696  30.860 -39.641  1.00 12.81           C  
ATOM   3740  CD1 PHE B 124     108.935  29.641 -40.262  1.00 12.81           C  
ATOM   3741  CD2 PHE B 124     109.757  31.727 -39.442  1.00 12.81           C  
ATOM   3742  CE1 PHE B 124     110.212  29.287 -40.677  1.00 12.81           C  
ATOM   3743  CE2 PHE B 124     111.030  31.385 -39.849  1.00 12.81           C  
ATOM   3744  CZ  PHE B 124     111.262  30.160 -40.469  1.00 12.81           C  
ATOM   3745  N   PHE B 125     107.686  31.883 -36.268  1.00 18.88           N  
ATOM   3746  CA  PHE B 125     108.466  32.193 -35.083  1.00 18.88           C  
ATOM   3747  C   PHE B 125     107.595  31.903 -33.865  1.00 18.88           C  
ATOM   3748  O   PHE B 125     106.523  32.485 -33.712  1.00 18.88           O  
ATOM   3749  CB  PHE B 125     108.869  33.658 -35.071  1.00 14.29           C  
ATOM   3750  CG  PHE B 125     109.642  34.090 -36.273  1.00 14.29           C  
ATOM   3751  CD1 PHE B 125     109.053  34.895 -37.241  1.00 14.29           C  
ATOM   3752  CD2 PHE B 125     110.979  33.736 -36.422  1.00 14.29           C  
ATOM   3753  CE1 PHE B 125     109.784  35.352 -38.338  1.00 14.29           C  
ATOM   3754  CE2 PHE B 125     111.723  34.187 -37.518  1.00 14.29           C  
ATOM   3755  CZ  PHE B 125     111.123  34.998 -38.476  1.00 14.29           C  
ATOM   3756  N   LEU B 126     108.045  30.998 -33.007  1.00 23.31           N  
ATOM   3757  CA  LEU B 126     107.289  30.643 -31.810  1.00 23.31           C  
ATOM   3758  C   LEU B 126     107.920  31.313 -30.611  1.00 23.31           C  
ATOM   3759  O   LEU B 126     108.995  31.881 -30.723  1.00 23.31           O  
ATOM   3760  CB  LEU B 126     107.314  29.138 -31.606  1.00 41.63           C  
ATOM   3761  CG  LEU B 126     106.744  28.334 -32.762  1.00 41.63           C  
ATOM   3762  CD1 LEU B 126     107.146  26.864 -32.626  1.00 41.63           C  
ATOM   3763  CD2 LEU B 126     105.243  28.517 -32.774  1.00 41.63           C  
ATOM   3764  N   PRO B 127     107.269  31.236 -29.440  1.00 12.00           N  
ATOM   3765  CA  PRO B 127     107.761  31.838 -28.200  1.00 12.00           C  
ATOM   3766  C   PRO B 127     109.015  31.167 -27.698  1.00 12.00           C  
ATOM   3767  O   PRO B 127     109.104  29.947 -27.715  1.00 12.00           O  
ATOM   3768  CB  PRO B 127     106.618  31.615 -27.227  1.00 18.40           C  
ATOM   3769  CG  PRO B 127     105.432  31.502 -28.104  1.00 18.40           C  
ATOM   3770  CD  PRO B 127     105.932  30.667 -29.231  1.00 18.40           C  
ATOM   3771  N   GLY B 128     109.979  31.965 -27.254  1.00 36.04           N  
ATOM   3772  CA  GLY B 128     111.205  31.415 -26.710  1.00 36.04           C  
ATOM   3773  C   GLY B 128     112.315  30.975 -27.646  1.00 36.04           C  
ATOM   3774  O   GLY B 128     113.355  30.514 -27.176  1.00 36.04           O  
ATOM   3775  N   ILE B 129     112.126  31.089 -28.957  1.00 22.71           N  
ATOM   3776  CA  ILE B 129     113.193  30.677 -29.866  1.00 22.71           C  
ATOM   3777  C   ILE B 129     114.266  31.731 -29.765  1.00 22.71           C  
ATOM   3778  O   ILE B 129     113.975  32.882 -29.442  1.00 22.71           O  
ATOM   3779  CB  ILE B 129     112.734  30.610 -31.341  1.00 21.70           C  
ATOM   3780  CG1 ILE B 129     112.078  31.925 -31.746  1.00 21.70           C  
ATOM   3781  CG2 ILE B 129     111.776  29.460 -31.549  1.00 21.70           C  
ATOM   3782  CD1 ILE B 129     111.819  32.025 -33.230  1.00 21.70           C  
ATOM   3783  N   LYS B 130     115.508  31.354 -30.026  1.00 22.62           N  
ATOM   3784  CA  LYS B 130     116.572  32.337 -29.962  1.00 22.62           C  
ATOM   3785  C   LYS B 130     117.089  32.648 -31.355  1.00 22.62           C  
ATOM   3786  O   LYS B 130     117.973  33.480 -31.518  1.00 22.62           O  
ATOM   3787  CB  LYS B 130     117.705  31.854 -29.060  1.00 69.69           C  
ATOM   3788  CG  LYS B 130     117.275  31.640 -27.620  1.00 69.69           C  
ATOM   3789  CD  LYS B 130     118.475  31.445 -26.705  1.00 69.69           C  
ATOM   3790  CE  LYS B 130     118.247  30.323 -25.681  1.00 69.69           C  
ATOM   3791  NZ  LYS B 130     118.252  28.946 -26.291  1.00 69.69           N  
ATOM   3792  N   TRP B 131     116.520  31.986 -32.359  1.00 12.12           N  
ATOM   3793  CA  TRP B 131     116.916  32.209 -33.744  1.00 12.12           C  
ATOM   3794  C   TRP B 131     115.946  33.142 -34.445  1.00 12.12           C  
ATOM   3795  O   TRP B 131     114.888  33.451 -33.908  1.00 12.12           O  
ATOM   3796  CB  TRP B 131     116.966  30.895 -34.498  1.00 12.00           C  
ATOM   3797  CG  TRP B 131     115.795  30.014 -34.248  1.00 12.00           C  
ATOM   3798  CD1 TRP B 131     115.683  29.062 -33.280  1.00 12.00           C  
ATOM   3799  CD2 TRP B 131     114.590  29.951 -35.012  1.00 12.00           C  
ATOM   3800  NE1 TRP B 131     114.487  28.400 -33.401  1.00 12.00           N  
ATOM   3801  CE2 TRP B 131     113.795  28.927 -34.456  1.00 12.00           C  
ATOM   3802  CE3 TRP B 131     114.106  30.659 -36.114  1.00 12.00           C  
ATOM   3803  CZ2 TRP B 131     112.545  28.591 -34.964  1.00 12.00           C  
ATOM   3804  CZ3 TRP B 131     112.855  30.320 -36.621  1.00 12.00           C  
ATOM   3805  CH2 TRP B 131     112.093  29.294 -36.044  1.00 12.00           C  
ATOM   3806  N   ASN B 132     116.309  33.588 -35.643  1.00 12.00           N  
ATOM   3807  CA  ASN B 132     115.459  34.484 -36.412  1.00 12.00           C  
ATOM   3808  C   ASN B 132     115.600  34.250 -37.904  1.00 12.00           C  
ATOM   3809  O   ASN B 132     115.295  35.121 -38.721  1.00 12.00           O  
ATOM   3810  CB  ASN B 132     115.804  35.925 -36.094  1.00 22.12           C  
ATOM   3811  CG  ASN B 132     117.278  36.126 -35.888  1.00 22.12           C  
ATOM   3812  OD1 ASN B 132     118.096  35.726 -36.712  1.00 22.12           O  
ATOM   3813  ND2 ASN B 132     117.634  36.755 -34.777  1.00 22.12           N  
ATOM   3814  N   GLY B 133     116.065  33.063 -38.259  1.00 12.00           N  
ATOM   3815  CA  GLY B 133     116.242  32.737 -39.655  1.00 12.00           C  
ATOM   3816  C   GLY B 133     116.387  31.245 -39.735  1.00 12.00           C  
ATOM   3817  O   GLY B 133     116.697  30.603 -38.732  1.00 12.00           O  
ATOM   3818  N   ILE B 134     116.171  30.684 -40.918  1.00 15.20           N  
ATOM   3819  CA  ILE B 134     116.272  29.246 -41.091  1.00 15.20           C  
ATOM   3820  C   ILE B 134     117.165  28.931 -42.277  1.00 15.20           C  
ATOM   3821  O   ILE B 134     117.066  29.576 -43.315  1.00 15.20           O  
ATOM   3822  CB  ILE B 134     114.886  28.654 -41.321  1.00 12.00           C  
ATOM   3823  CG1 ILE B 134     114.984  27.155 -41.569  1.00 12.00           C  
ATOM   3824  CG2 ILE B 134     114.237  29.338 -42.496  1.00 12.00           C  
ATOM   3825  CD1 ILE B 134     113.627  26.474 -41.653  1.00 12.00           C  
ATOM   3826  N   LEU B 135     118.040  27.944 -42.112  1.00 12.24           N  
ATOM   3827  CA  LEU B 135     118.972  27.530 -43.159  1.00 12.24           C  
ATOM   3828  C   LEU B 135     118.609  26.157 -43.715  1.00 12.24           C  
ATOM   3829  O   LEU B 135     118.828  25.144 -43.062  1.00 12.24           O  
ATOM   3830  CB  LEU B 135     120.394  27.488 -42.594  1.00 12.00           C  
ATOM   3831  CG  LEU B 135     121.481  26.771 -43.403  1.00 12.00           C  
ATOM   3832  CD1 LEU B 135     121.660  27.408 -44.758  1.00 12.00           C  
ATOM   3833  CD2 LEU B 135     122.777  26.826 -42.643  1.00 12.00           C  
ATOM   3834  N   GLY B 136     118.056  26.112 -44.918  1.00 20.08           N  
ATOM   3835  CA  GLY B 136     117.689  24.829 -45.490  1.00 20.08           C  
ATOM   3836  C   GLY B 136     118.882  24.134 -46.109  1.00 20.08           C  
ATOM   3837  O   GLY B 136     119.503  24.676 -47.020  1.00 20.08           O  
ATOM   3838  N   LEU B 137     119.213  22.939 -45.629  1.00 17.13           N  
ATOM   3839  CA  LEU B 137     120.354  22.199 -46.171  1.00 17.13           C  
ATOM   3840  C   LEU B 137     119.950  21.010 -47.035  1.00 17.13           C  
ATOM   3841  O   LEU B 137     120.757  20.109 -47.269  1.00 17.13           O  
ATOM   3842  CB  LEU B 137     121.260  21.711 -45.038  1.00 12.00           C  
ATOM   3843  CG  LEU B 137     121.849  22.814 -44.168  1.00 12.00           C  
ATOM   3844  CD1 LEU B 137     122.893  22.238 -43.241  1.00 12.00           C  
ATOM   3845  CD2 LEU B 137     122.471  23.867 -45.054  1.00 12.00           C  
ATOM   3846  N   ALA B 138     118.705  21.013 -47.506  1.00 12.18           N  
ATOM   3847  CA  ALA B 138     118.196  19.931 -48.341  1.00 12.18           C  
ATOM   3848  C   ALA B 138     118.606  20.137 -49.790  1.00 12.18           C  
ATOM   3849  O   ALA B 138     119.458  20.971 -50.085  1.00 12.18           O  
ATOM   3850  CB  ALA B 138     116.685  19.856 -48.233  1.00 25.33           C  
ATOM   3851  N   TYR B 139     117.989  19.383 -50.693  1.00 13.85           N  
ATOM   3852  CA  TYR B 139     118.322  19.472 -52.109  1.00 13.85           C  
ATOM   3853  C   TYR B 139     117.643  20.597 -52.856  1.00 13.85           C  
ATOM   3854  O   TYR B 139     116.630  21.133 -52.406  1.00 13.85           O  
ATOM   3855  CB  TYR B 139     118.013  18.150 -52.804  1.00 16.00           C  
ATOM   3856  CG  TYR B 139     118.963  17.058 -52.405  1.00 16.00           C  
ATOM   3857  CD1 TYR B 139     118.593  16.088 -51.480  1.00 16.00           C  
ATOM   3858  CD2 TYR B 139     120.257  17.024 -52.915  1.00 16.00           C  
ATOM   3859  CE1 TYR B 139     119.497  15.108 -51.069  1.00 16.00           C  
ATOM   3860  CE2 TYR B 139     121.161  16.057 -52.515  1.00 16.00           C  
ATOM   3861  CZ  TYR B 139     120.778  15.100 -51.594  1.00 16.00           C  
ATOM   3862  OH  TYR B 139     121.671  14.131 -51.204  1.00 16.00           O  
ATOM   3863  N   ALA B 140     118.204  20.941 -54.011  1.00 14.04           N  
ATOM   3864  CA  ALA B 140     117.662  22.008 -54.839  1.00 14.04           C  
ATOM   3865  C   ALA B 140     116.208  21.774 -55.208  1.00 14.04           C  
ATOM   3866  O   ALA B 140     115.407  22.709 -55.200  1.00 14.04           O  
ATOM   3867  CB  ALA B 140     118.483  22.152 -56.087  1.00 14.25           C  
ATOM   3868  N   THR B 141     115.862  20.530 -55.525  1.00 12.60           N  
ATOM   3869  CA  THR B 141     114.497  20.214 -55.910  1.00 12.60           C  
ATOM   3870  C   THR B 141     113.485  20.855 -54.969  1.00 12.60           C  
ATOM   3871  O   THR B 141     112.497  21.438 -55.413  1.00 12.60           O  
ATOM   3872  CB  THR B 141     114.251  18.721 -55.910  1.00 36.02           C  
ATOM   3873  OG1 THR B 141     115.483  18.034 -56.136  1.00 36.02           O  
ATOM   3874  CG2 THR B 141     113.278  18.366 -57.013  1.00 36.02           C  
ATOM   3875  N   LEU B 142     113.740  20.762 -53.670  1.00 20.70           N  
ATOM   3876  CA  LEU B 142     112.835  21.320 -52.672  1.00 20.70           C  
ATOM   3877  C   LEU B 142     112.778  22.831 -52.591  1.00 20.70           C  
ATOM   3878  O   LEU B 142     111.856  23.386 -51.988  1.00 20.70           O  
ATOM   3879  CB  LEU B 142     113.189  20.779 -51.300  1.00 28.56           C  
ATOM   3880  CG  LEU B 142     112.489  19.463 -51.023  1.00 28.56           C  
ATOM   3881  CD1 LEU B 142     113.136  18.794 -49.830  1.00 28.56           C  
ATOM   3882  CD2 LEU B 142     111.011  19.722 -50.779  1.00 28.56           C  
ATOM   3883  N   ALA B 143     113.754  23.500 -53.189  1.00 12.00           N  
ATOM   3884  CA  ALA B 143     113.796  24.953 -53.138  1.00 12.00           C  
ATOM   3885  C   ALA B 143     112.633  25.621 -53.839  1.00 12.00           C  
ATOM   3886  O   ALA B 143     112.188  25.176 -54.905  1.00 12.00           O  
ATOM   3887  CB  ALA B 143     115.088  25.454 -53.724  1.00 12.00           C  
ATOM   3888  N   LYS B 144     112.143  26.686 -53.207  1.00 12.55           N  
ATOM   3889  CA  LYS B 144     111.053  27.502 -53.723  1.00 12.55           C  
ATOM   3890  C   LYS B 144     111.699  28.851 -53.987  1.00 12.55           C  
ATOM   3891  O   LYS B 144     112.589  29.270 -53.248  1.00 12.55           O  
ATOM   3892  CB  LYS B 144     109.939  27.647 -52.684  1.00 65.76           C  
ATOM   3893  CG  LYS B 144     108.726  26.754 -52.930  1.00 65.76           C  
ATOM   3894  CD  LYS B 144     109.123  25.282 -53.041  1.00 65.76           C  
ATOM   3895  CE  LYS B 144     107.978  24.412 -53.570  1.00 65.76           C  
ATOM   3896  NZ  LYS B 144     108.473  23.086 -54.073  1.00 65.76           N  
ATOM   3897  N   PRO B 145     111.265  29.557 -55.038  1.00 17.63           N  
ATOM   3898  CA  PRO B 145     110.207  29.178 -55.973  1.00 17.63           C  
ATOM   3899  C   PRO B 145     110.507  27.955 -56.812  1.00 17.63           C  
ATOM   3900  O   PRO B 145     109.588  27.271 -57.253  1.00 17.63           O  
ATOM   3901  CB  PRO B 145     110.048  30.424 -56.826  1.00 12.00           C  
ATOM   3902  CG  PRO B 145     111.420  30.960 -56.862  1.00 12.00           C  
ATOM   3903  CD  PRO B 145     111.858  30.846 -55.431  1.00 12.00           C  
ATOM   3904  N   SER B 146     111.781  27.667 -57.044  1.00 16.64           N  
ATOM   3905  CA  SER B 146     112.113  26.503 -57.863  1.00 16.64           C  
ATOM   3906  C   SER B 146     113.541  26.015 -57.718  1.00 16.64           C  
ATOM   3907  O   SER B 146     114.393  26.688 -57.134  1.00 16.64           O  
ATOM   3908  CB  SER B 146     111.830  26.798 -59.335  1.00 54.37           C  
ATOM   3909  OG  SER B 146     112.506  27.969 -59.754  1.00 54.37           O  
ATOM   3910  N   SER B 147     113.797  24.836 -58.271  1.00 32.01           N  
ATOM   3911  CA  SER B 147     115.114  24.232 -58.193  1.00 32.01           C  
ATOM   3912  C   SER B 147     116.187  25.128 -58.778  1.00 32.01           C  
ATOM   3913  O   SER B 147     117.343  24.722 -58.851  1.00 32.01           O  
ATOM   3914  CB  SER B 147     115.136  22.903 -58.942  1.00 47.72           C  
ATOM   3915  OG  SER B 147     115.220  23.125 -60.339  1.00 47.72           O  
ATOM   3916  N   SER B 148     115.828  26.337 -59.198  1.00 16.70           N  
ATOM   3917  CA  SER B 148     116.830  27.214 -59.787  1.00 16.70           C  
ATOM   3918  C   SER B 148     117.363  28.287 -58.850  1.00 16.70           C  
ATOM   3919  O   SER B 148     118.279  29.028 -59.222  1.00 16.70           O  
ATOM   3920  CB  SER B 148     116.301  27.848 -61.076  1.00 41.13           C  
ATOM   3921  OG  SER B 148     115.221  28.716 -60.811  1.00 41.13           O  
ATOM   3922  N   LEU B 149     116.799  28.383 -57.647  1.00 15.06           N  
ATOM   3923  CA  LEU B 149     117.285  29.354 -56.666  1.00 15.06           C  
ATOM   3924  C   LEU B 149     118.324  28.595 -55.841  1.00 15.06           C  
ATOM   3925  O   LEU B 149     118.024  28.069 -54.769  1.00 15.06           O  
ATOM   3926  CB  LEU B 149     116.152  29.834 -55.759  1.00 12.00           C  
ATOM   3927  CG  LEU B 149     116.516  30.908 -54.726  1.00 12.00           C  
ATOM   3928  CD1 LEU B 149     116.594  32.233 -55.417  1.00 12.00           C  
ATOM   3929  CD2 LEU B 149     115.476  30.977 -53.625  1.00 12.00           C  
ATOM   3930  N   GLU B 150     119.546  28.544 -56.355  1.00 12.00           N  
ATOM   3931  CA  GLU B 150     120.638  27.819 -55.721  1.00 12.00           C  
ATOM   3932  C   GLU B 150     120.667  27.787 -54.198  1.00 12.00           C  
ATOM   3933  O   GLU B 150     120.594  28.816 -53.535  1.00 12.00           O  
ATOM   3934  CB  GLU B 150     121.977  28.356 -56.218  1.00 45.37           C  
ATOM   3935  CG  GLU B 150     123.105  27.346 -56.129  1.00 45.37           C  
ATOM   3936  CD  GLU B 150     124.462  27.965 -56.368  1.00 45.37           C  
ATOM   3937  OE1 GLU B 150     124.574  28.828 -57.264  1.00 45.37           O  
ATOM   3938  OE2 GLU B 150     125.417  27.579 -55.666  1.00 45.37           O  
ATOM   3939  N   THR B 151     120.815  26.577 -53.669  1.00 12.44           N  
ATOM   3940  CA  THR B 151     120.891  26.303 -52.242  1.00 12.44           C  
ATOM   3941  C   THR B 151     122.046  26.995 -51.536  1.00 12.44           C  
ATOM   3942  O   THR B 151     123.112  27.177 -52.122  1.00 12.44           O  
ATOM   3943  CB  THR B 151     121.063  24.810 -52.042  1.00 27.82           C  
ATOM   3944  OG1 THR B 151     119.796  24.180 -52.236  1.00 27.82           O  
ATOM   3945  CG2 THR B 151     121.633  24.483 -50.657  1.00 27.82           C  
ATOM   3946  N   PHE B 152     121.843  27.365 -50.272  1.00 16.01           N  
ATOM   3947  CA  PHE B 152     122.909  28.002 -49.491  1.00 16.01           C  
ATOM   3948  C   PHE B 152     124.131  27.116 -49.634  1.00 16.01           C  
ATOM   3949  O   PHE B 152     125.173  27.550 -50.107  1.00 16.01           O  
ATOM   3950  CB  PHE B 152     122.550  28.067 -48.007  1.00 12.00           C  
ATOM   3951  CG  PHE B 152     123.577  28.754 -47.155  1.00 12.00           C  
ATOM   3952  CD1 PHE B 152     123.478  30.113 -46.884  1.00 12.00           C  
ATOM   3953  CD2 PHE B 152     124.627  28.048 -46.614  1.00 12.00           C  
ATOM   3954  CE1 PHE B 152     124.415  30.759 -46.081  1.00 12.00           C  
ATOM   3955  CE2 PHE B 152     125.572  28.681 -45.812  1.00 12.00           C  
ATOM   3956  CZ  PHE B 152     125.465  30.036 -45.544  1.00 12.00           C  
ATOM   3957  N   PHE B 153     123.983  25.857 -49.240  1.00 15.84           N  
ATOM   3958  CA  PHE B 153     125.093  24.934 -49.317  1.00 15.84           C  
ATOM   3959  C   PHE B 153     125.703  24.848 -50.708  1.00 15.84           C  
ATOM   3960  O   PHE B 153     126.928  24.897 -50.838  1.00 15.84           O  
ATOM   3961  CB  PHE B 153     124.679  23.544 -48.859  1.00 12.00           C  
ATOM   3962  CG  PHE B 153     125.839  22.670 -48.502  1.00 12.00           C  
ATOM   3963  CD1 PHE B 153     126.705  23.036 -47.485  1.00 12.00           C  
ATOM   3964  CD2 PHE B 153     126.076  21.492 -49.182  1.00 12.00           C  
ATOM   3965  CE1 PHE B 153     127.792  22.242 -47.150  1.00 12.00           C  
ATOM   3966  CE2 PHE B 153     127.162  20.690 -48.853  1.00 12.00           C  
ATOM   3967  CZ  PHE B 153     128.019  21.069 -47.834  1.00 12.00           C  
ATOM   3968  N   ASP B 154     124.865  24.714 -51.739  1.00 12.00           N  
ATOM   3969  CA  ASP B 154     125.364  24.635 -53.115  1.00 12.00           C  
ATOM   3970  C   ASP B 154     126.354  25.761 -53.369  1.00 12.00           C  
ATOM   3971  O   ASP B 154     127.392  25.564 -54.003  1.00 12.00           O  
ATOM   3972  CB  ASP B 154     124.227  24.751 -54.127  1.00 63.39           C  
ATOM   3973  CG  ASP B 154     123.477  23.458 -54.308  1.00 63.39           C  
ATOM   3974  OD1 ASP B 154     124.140  22.410 -54.451  1.00 63.39           O  
ATOM   3975  OD2 ASP B 154     122.226  23.491 -54.328  1.00 63.39           O  
ATOM   3976  N   SER B 155     126.024  26.947 -52.874  1.00 12.00           N  
ATOM   3977  CA  SER B 155     126.905  28.079 -53.050  1.00 12.00           C  
ATOM   3978  C   SER B 155     128.172  27.829 -52.274  1.00 12.00           C  
ATOM   3979  O   SER B 155     129.259  27.817 -52.838  1.00 12.00           O  
ATOM   3980  CB  SER B 155     126.254  29.356 -52.540  1.00 14.81           C  
ATOM   3981  OG  SER B 155     125.114  29.686 -53.303  1.00 14.81           O  
ATOM   3982  N   LEU B 156     128.022  27.615 -50.973  1.00 12.39           N  
ATOM   3983  CA  LEU B 156     129.155  27.381 -50.094  1.00 12.39           C  
ATOM   3984  C   LEU B 156     130.111  26.375 -50.688  1.00 12.39           C  
ATOM   3985  O   LEU B 156     131.319  26.569 -50.665  1.00 12.39           O  
ATOM   3986  CB  LEU B 156     128.677  26.895 -48.732  1.00 12.09           C  
ATOM   3987  CG  LEU B 156     129.786  26.707 -47.700  1.00 12.09           C  
ATOM   3988  CD1 LEU B 156     130.605  27.967 -47.594  1.00 12.09           C  
ATOM   3989  CD2 LEU B 156     129.180  26.356 -46.353  1.00 12.09           C  
ATOM   3990  N   VAL B 157     129.574  25.296 -51.232  1.00 17.68           N  
ATOM   3991  CA  VAL B 157     130.440  24.300 -51.823  1.00 17.68           C  
ATOM   3992  C   VAL B 157     131.285  24.900 -52.924  1.00 17.68           C  
ATOM   3993  O   VAL B 157     132.500  24.813 -52.875  1.00 17.68           O  
ATOM   3994  CB  VAL B 157     129.654  23.122 -52.398  1.00 17.67           C  
ATOM   3995  CG1 VAL B 157     130.523  22.335 -53.349  1.00 17.67           C  
ATOM   3996  CG2 VAL B 157     129.200  22.222 -51.272  1.00 17.67           C  
ATOM   3997  N   THR B 158     130.653  25.517 -53.913  1.00 19.72           N  
ATOM   3998  CA  THR B 158     131.403  26.104 -55.019  1.00 19.72           C  
ATOM   3999  C   THR B 158     132.405  27.158 -54.607  1.00 19.72           C  
ATOM   4000  O   THR B 158     133.577  27.086 -54.959  1.00 19.72           O  
ATOM   4001  CB  THR B 158     130.497  26.778 -56.041  1.00 13.08           C  
ATOM   4002  OG1 THR B 158     129.610  25.817 -56.616  1.00 13.08           O  
ATOM   4003  CG2 THR B 158     131.331  27.392 -57.133  1.00 13.08           C  
ATOM   4004  N   GLN B 159     131.934  28.148 -53.870  1.00 16.40           N  
ATOM   4005  CA  GLN B 159     132.787  29.241 -53.455  1.00 16.40           C  
ATOM   4006  C   GLN B 159     133.864  28.888 -52.440  1.00 16.40           C  
ATOM   4007  O   GLN B 159     134.975  29.415 -52.516  1.00 16.40           O  
ATOM   4008  CB  GLN B 159     131.920  30.394 -52.944  1.00 22.86           C  
ATOM   4009  CG  GLN B 159     131.080  31.030 -54.043  1.00 22.86           C  
ATOM   4010  CD  GLN B 159     130.100  32.054 -53.525  1.00 22.86           C  
ATOM   4011  OE1 GLN B 159     130.482  33.042 -52.899  1.00 22.86           O  
ATOM   4012  NE2 GLN B 159     128.823  31.825 -53.786  1.00 22.86           N  
ATOM   4013  N   ALA B 160     133.557  28.012 -51.493  1.00 18.79           N  
ATOM   4014  CA  ALA B 160     134.556  27.634 -50.499  1.00 18.79           C  
ATOM   4015  C   ALA B 160     135.374  26.465 -51.030  1.00 18.79           C  
ATOM   4016  O   ALA B 160     136.355  26.043 -50.416  1.00 18.79           O  
ATOM   4017  CB  ALA B 160     133.884  27.241 -49.198  1.00 12.00           C  
ATOM   4018  N   ASN B 161     134.969  25.956 -52.187  1.00 26.22           N  
ATOM   4019  CA  ASN B 161     135.629  24.820 -52.810  1.00 26.22           C  
ATOM   4020  C   ASN B 161     135.908  23.720 -51.785  1.00 26.22           C  
ATOM   4021  O   ASN B 161     137.044  23.280 -51.622  1.00 26.22           O  
ATOM   4022  CB  ASN B 161     136.928  25.250 -53.488  1.00 60.80           C  
ATOM   4023  CG  ASN B 161     137.394  24.245 -54.525  1.00 60.80           C  
ATOM   4024  OD1 ASN B 161     136.726  24.027 -55.540  1.00 60.80           O  
ATOM   4025  ND2 ASN B 161     138.539  23.619 -54.272  1.00 60.80           N  
ATOM   4026  N   ILE B 162     134.857  23.295 -51.087  1.00 18.62           N  
ATOM   4027  CA  ILE B 162     134.957  22.235 -50.090  1.00 18.62           C  
ATOM   4028  C   ILE B 162     134.202  21.015 -50.611  1.00 18.62           C  
ATOM   4029  O   ILE B 162     133.492  21.100 -51.618  1.00 18.62           O  
ATOM   4030  CB  ILE B 162     134.320  22.641 -48.755  1.00 15.97           C  
ATOM   4031  CG1 ILE B 162     132.827  22.892 -48.953  1.00 15.97           C  
ATOM   4032  CG2 ILE B 162     135.004  23.870 -48.212  1.00 15.97           C  
ATOM   4033  CD1 ILE B 162     132.043  23.013 -47.660  1.00 15.97           C  
ATOM   4034  N   PRO B 163     134.353  19.860 -49.939  1.00 28.48           N  
ATOM   4035  CA  PRO B 163     133.677  18.623 -50.344  1.00 28.48           C  
ATOM   4036  C   PRO B 163     132.170  18.770 -50.188  1.00 28.48           C  
ATOM   4037  O   PRO B 163     131.702  19.422 -49.254  1.00 28.48           O  
ATOM   4038  CB  PRO B 163     134.251  17.580 -49.386  1.00 14.60           C  
ATOM   4039  CG  PRO B 163     135.591  18.126 -49.045  1.00 14.60           C  
ATOM   4040  CD  PRO B 163     135.306  19.591 -48.850  1.00 14.60           C  
ATOM   4041  N   ASN B 164     131.413  18.165 -51.096  1.00 12.00           N  
ATOM   4042  CA  ASN B 164     129.960  18.254 -51.052  1.00 12.00           C  
ATOM   4043  C   ASN B 164     129.417  17.352 -49.949  1.00 12.00           C  
ATOM   4044  O   ASN B 164     128.684  16.391 -50.201  1.00 12.00           O  
ATOM   4045  CB  ASN B 164     129.390  17.863 -52.410  1.00 16.90           C  
ATOM   4046  CG  ASN B 164     127.895  17.915 -52.436  1.00 16.90           C  
ATOM   4047  OD1 ASN B 164     127.291  18.824 -51.870  1.00 16.90           O  
ATOM   4048  ND2 ASN B 164     127.278  16.943 -53.100  1.00 16.90           N  
ATOM   4049  N   VAL B 165     129.780  17.696 -48.718  1.00 14.98           N  
ATOM   4050  CA  VAL B 165     129.396  16.931 -47.541  1.00 14.98           C  
ATOM   4051  C   VAL B 165     129.222  17.835 -46.330  1.00 14.98           C  
ATOM   4052  O   VAL B 165     129.765  18.930 -46.289  1.00 14.98           O  
ATOM   4053  CB  VAL B 165     130.506  15.924 -47.184  1.00 15.09           C  
ATOM   4054  CG1 VAL B 165     130.181  15.226 -45.898  1.00 15.09           C  
ATOM   4055  CG2 VAL B 165     130.683  14.924 -48.294  1.00 15.09           C  
ATOM   4056  N   PHE B 166     128.453  17.382 -45.350  1.00 12.41           N  
ATOM   4057  CA  PHE B 166     128.295  18.130 -44.109  1.00 12.41           C  
ATOM   4058  C   PHE B 166     127.710  17.185 -43.082  1.00 12.41           C  
ATOM   4059  O   PHE B 166     126.914  16.319 -43.428  1.00 12.41           O  
ATOM   4060  CB  PHE B 166     127.424  19.388 -44.284  1.00 12.00           C  
ATOM   4061  CG  PHE B 166     125.959  19.120 -44.453  1.00 12.00           C  
ATOM   4062  CD1 PHE B 166     125.410  18.944 -45.716  1.00 12.00           C  
ATOM   4063  CD2 PHE B 166     125.113  19.102 -43.347  1.00 12.00           C  
ATOM   4064  CE1 PHE B 166     124.033  18.759 -45.880  1.00 12.00           C  
ATOM   4065  CE2 PHE B 166     123.737  18.917 -43.501  1.00 12.00           C  
ATOM   4066  CZ  PHE B 166     123.199  18.747 -44.769  1.00 12.00           C  
ATOM   4067  N   SER B 167     128.133  17.313 -41.831  1.00 12.81           N  
ATOM   4068  CA  SER B 167     127.641  16.430 -40.779  1.00 12.81           C  
ATOM   4069  C   SER B 167     127.121  17.247 -39.616  1.00 12.81           C  
ATOM   4070  O   SER B 167     127.531  18.395 -39.425  1.00 12.81           O  
ATOM   4071  CB  SER B 167     128.763  15.526 -40.303  1.00 18.80           C  
ATOM   4072  OG  SER B 167     129.879  16.309 -39.922  1.00 18.80           O  
ATOM   4073  N   MET B 168     126.230  16.662 -38.827  1.00 12.00           N  
ATOM   4074  CA  MET B 168     125.661  17.394 -37.709  1.00 12.00           C  
ATOM   4075  C   MET B 168     125.595  16.560 -36.439  1.00 12.00           C  
ATOM   4076  O   MET B 168     125.378  15.343 -36.475  1.00 12.00           O  
ATOM   4077  CB  MET B 168     124.258  17.878 -38.077  1.00 12.00           C  
ATOM   4078  CG  MET B 168     123.713  18.968 -37.178  1.00 12.00           C  
ATOM   4079  SD  MET B 168     121.945  19.347 -37.437  1.00 12.00           S  
ATOM   4080  CE  MET B 168     121.831  19.150 -39.183  1.00 12.00           C  
ATOM   4081  N   GLN B 169     125.779  17.226 -35.307  1.00 26.88           N  
ATOM   4082  CA  GLN B 169     125.727  16.554 -34.021  1.00 26.88           C  
ATOM   4083  C   GLN B 169     125.012  17.431 -33.017  1.00 26.88           C  
ATOM   4084  O   GLN B 169     125.483  18.517 -32.700  1.00 26.88           O  
ATOM   4085  CB  GLN B 169     127.129  16.269 -33.508  1.00 34.04           C  
ATOM   4086  CG  GLN B 169     127.120  15.513 -32.208  1.00 34.04           C  
ATOM   4087  CD  GLN B 169     128.458  15.543 -31.523  1.00 34.04           C  
ATOM   4088  OE1 GLN B 169     128.917  16.600 -31.079  1.00 34.04           O  
ATOM   4089  NE2 GLN B 169     129.099  14.386 -31.427  1.00 34.04           N  
ATOM   4090  N   MET B 170     123.877  16.962 -32.515  1.00 26.95           N  
ATOM   4091  CA  MET B 170     123.118  17.732 -31.543  1.00 26.95           C  
ATOM   4092  C   MET B 170     123.321  17.157 -30.150  1.00 26.95           C  
ATOM   4093  O   MET B 170     123.279  15.940 -29.967  1.00 26.95           O  
ATOM   4094  CB  MET B 170     121.635  17.695 -31.885  1.00 36.36           C  
ATOM   4095  CG  MET B 170     121.341  17.986 -33.324  1.00 36.36           C  
ATOM   4096  SD  MET B 170     119.576  18.125 -33.582  1.00 36.36           S  
ATOM   4097  CE  MET B 170     119.161  16.522 -34.000  1.00 36.36           C  
ATOM   4098  N   CYS B 171     123.545  18.028 -29.171  1.00 29.29           N  
ATOM   4099  CA  CYS B 171     123.731  17.588 -27.794  1.00 29.29           C  
ATOM   4100  C   CYS B 171     122.676  18.263 -26.927  1.00 29.29           C  
ATOM   4101  O   CYS B 171     122.516  19.475 -26.965  1.00 29.29           O  
ATOM   4102  CB  CYS B 171     125.131  17.950 -27.310  1.00 56.27           C  
ATOM   4103  SG  CYS B 171     126.461  17.394 -28.435  1.00 56.27           S  
ATOM   4104  N   GLY B 172     121.940  17.475 -26.160  1.00 53.25           N  
ATOM   4105  CA  GLY B 172     120.900  18.032 -25.315  1.00 53.25           C  
ATOM   4106  C   GLY B 172     120.145  16.891 -24.670  1.00 53.25           C  
ATOM   4107  O   GLY B 172     119.816  15.903 -25.331  1.00 53.25           O  
ATOM   4108  N   ALA B 173     119.870  17.011 -23.378  1.00 70.00           N  
ATOM   4109  CA  ALA B 173     119.168  15.948 -22.671  1.00 70.00           C  
ATOM   4110  C   ALA B 173     118.880  16.340 -21.220  1.00 70.00           C  
ATOM   4111  O   ALA B 173     118.159  17.304 -20.952  1.00 70.00           O  
ATOM   4112  CB  ALA B 173     120.010  14.657 -22.729  1.00 19.37           C  
ATOM   4113  N   ASN B 183     124.432  23.158 -23.284  1.00 70.00           N
[truncated: 642,088 more chars]
