# Supplementary material for: A new benchmark illustrates that integration of geometric constraints inferred from enzyme reaction chemistry can increase enzyme active site modeling accuracy
Source: PLoS One. 2019 Apr 4;14(4):e0214126. doi: 10.1371/journal.pone.0214126 (PMC6448891; doi:10.1371/journal.pone.0214126)
Supplement: S1 Files — (GZ) [file pone.0214126.s008.gz › benchmark-lite/templates/3veu/2ewy.pdb.clean2]

ATOM      1  N   LEU A  16     116.447  52.612   2.103  1.00 41.84           N  
ATOM      2  CA  LEU A  16     115.492  51.627   1.500  1.00 41.84           C  
ATOM      3  C   LEU A  16     115.530  51.663  -0.036  1.00 41.84           C  
ATOM      4  O   LEU A  16     114.529  51.944  -0.697  1.00 41.84           O  
ATOM      5  CB  LEU A  16     114.040  51.869   1.985  1.00 23.11           C  
ATOM      6  CG  LEU A  16     113.648  52.051   3.476  1.00 23.11           C  
ATOM      7  CD1 LEU A  16     112.160  52.365   3.544  1.00 23.11           C  
ATOM      8  CD2 LEU A  16     113.949  50.818   4.336  1.00 23.11           C  
ATOM      9 1H   LEU A  16     116.395  52.560   3.100  1.00  0.00           H  
ATOM     10 2H   LEU A  16     117.378  52.398   1.807  1.00  0.00           H  
ATOM     11 3H   LEU A  16     116.207  53.536   1.805  1.00  0.00           H  
ATOM     12  HA  LEU A  16     115.789  50.625   1.808  1.00  0.00           H  
ATOM     13 1HB  LEU A  16     113.663  52.775   1.513  1.00  0.00           H  
ATOM     14 2HB  LEU A  16     113.422  51.032   1.662  1.00  0.00           H  
ATOM     15  HG  LEU A  16     114.203  52.889   3.898  1.00  0.00           H  
ATOM     16 1HD1 LEU A  16     111.863  52.497   4.585  1.00  0.00           H  
ATOM     17 2HD1 LEU A  16     111.956  53.281   2.990  1.00  0.00           H  
ATOM     18 3HD1 LEU A  16     111.594  51.543   3.107  1.00  0.00           H  
ATOM     19 1HD2 LEU A  16     113.652  51.012   5.367  1.00  0.00           H  
ATOM     20 2HD2 LEU A  16     113.392  49.962   3.953  1.00  0.00           H  
ATOM     21 3HD2 LEU A  16     115.017  50.602   4.301  1.00  0.00           H  
ATOM     22  N   ALA A  17     116.715  51.409  -0.587  1.00 46.99           N  
ATOM     23  CA  ALA A  17     116.925  51.321  -2.032  1.00 46.99           C  
ATOM     24  C   ALA A  17     117.344  49.853  -2.193  1.00 46.99           C  
ATOM     25  O   ALA A  17     118.453  49.524  -2.638  1.00 46.99           O  
ATOM     26  CB  ALA A  17     118.029  52.235  -2.464  1.00 39.34           C  
ATOM     27  H   ALA A  17     117.500  51.272   0.033  1.00  0.00           H  
ATOM     28  HA  ALA A  17     116.003  51.627  -2.527  1.00  0.00           H  
ATOM     29 1HB  ALA A  17     118.168  52.153  -3.542  1.00  0.00           H  
ATOM     30 2HB  ALA A  17     117.772  53.263  -2.208  1.00  0.00           H  
ATOM     31 3HB  ALA A  17     118.951  51.956  -1.957  1.00  0.00           H  
ATOM     32  N   MET A  18     116.423  48.992  -1.762  1.00 31.21           N  
ATOM     33  CA  MET A  18     116.563  47.548  -1.779  1.00 31.21           C  
ATOM     34  C   MET A  18     115.700  47.041  -2.922  1.00 31.21           C  
ATOM     35  O   MET A  18     115.394  45.858  -3.024  1.00 31.21           O  
ATOM     36  CB  MET A  18     116.048  46.980  -0.458  1.00 22.44           C  
ATOM     37  CG  MET A  18     116.508  47.748   0.766  1.00 22.44           C  
ATOM     38  SD  MET A  18     115.791  47.112   2.304  1.00 22.44           S  
ATOM     39  CE  MET A  18     116.696  48.028   3.532  1.00 22.44           C  
ATOM     40  H   MET A  18     115.572  49.400  -1.401  1.00  0.00           H  
ATOM     41  HA  MET A  18     117.620  47.304  -1.888  1.00  0.00           H  
ATOM     42 1HB  MET A  18     114.959  46.976  -0.464  1.00  0.00           H  
ATOM     43 2HB  MET A  18     116.379  45.946  -0.353  1.00  0.00           H  
ATOM     44 1HG  MET A  18     117.593  47.692   0.844  1.00  0.00           H  
ATOM     45 2HG  MET A  18     116.228  48.796   0.664  1.00  0.00           H  
ATOM     46 1HE  MET A  18     116.357  47.737   4.526  1.00  0.00           H  
ATOM     47 2HE  MET A  18     117.761  47.814   3.434  1.00  0.00           H  
ATOM     48 3HE  MET A  18     116.525  49.096   3.389  1.00  0.00           H  
ATOM     49  N   VAL A  19     115.289  47.964  -3.771  1.00 21.32           N  
ATOM     50  CA  VAL A  19     114.463  47.639  -4.916  1.00 21.32           C  
ATOM     51  C   VAL A  19     115.207  46.694  -5.861  1.00 21.32           C  
ATOM     52  O   VAL A  19     116.414  46.829  -6.048  1.00 21.32           O  
ATOM     53  CB  VAL A  19     114.087  48.930  -5.650  1.00 16.40           C  
ATOM     54  CG1 VAL A  19     113.396  48.613  -6.953  1.00 16.40           C  
ATOM     55  CG2 VAL A  19     113.191  49.776  -4.757  1.00 16.40           C  
ATOM     56  H   VAL A  19     115.559  48.925  -3.616  1.00  0.00           H  
ATOM     57  HA  VAL A  19     113.555  47.150  -4.560  1.00  0.00           H  
ATOM     58  HB  VAL A  19     114.997  49.481  -5.887  1.00  0.00           H  
ATOM     59 1HG1 VAL A  19     113.136  49.541  -7.462  1.00  0.00           H  
ATOM     60 2HG1 VAL A  19     114.063  48.028  -7.585  1.00  0.00           H  
ATOM     61 3HG1 VAL A  19     112.489  48.043  -6.754  1.00  0.00           H  
ATOM     62 1HG2 VAL A  19     112.923  50.695  -5.277  1.00  0.00           H  
ATOM     63 2HG2 VAL A  19     112.286  49.218  -4.516  1.00  0.00           H  
ATOM     64 3HG2 VAL A  19     113.722  50.021  -3.837  1.00  0.00           H  
ATOM     65  N   ASP A  20     114.490  45.737  -6.450  1.00 25.11           N  
ATOM     66  CA  ASP A  20     115.102  44.776  -7.369  1.00 25.11           C  
ATOM     67  C   ASP A  20     116.172  43.935  -6.673  1.00 25.11           C  
ATOM     68  O   ASP A  20     117.066  43.394  -7.331  1.00 25.11           O  
ATOM     69  CB  ASP A  20     115.743  45.498  -8.557  1.00 69.67           C  
ATOM     70  CG  ASP A  20     114.724  46.145  -9.468  1.00 69.67           C  
ATOM     71  OD1 ASP A  20     115.121  47.018 -10.274  1.00 69.67           O  
ATOM     72  OD2 ASP A  20     113.533  45.776  -9.387  1.00 69.67           O  
ATOM     73  H   ASP A  20     113.500  45.673  -6.258  1.00  0.00           H  
ATOM     74  HA  ASP A  20     114.323  44.113  -7.745  1.00  0.00           H  
ATOM     75 1HB  ASP A  20     116.424  46.267  -8.191  1.00  0.00           H  
ATOM     76 2HB  ASP A  20     116.332  44.789  -9.139  1.00  0.00           H  
ATOM     77  N   ASN A  21     116.079  43.821  -5.350  1.00 21.55           N  
ATOM     78  CA  ASN A  21     117.051  43.051  -4.594  1.00 21.55           C  
ATOM     79  C   ASN A  21     116.735  41.558  -4.568  1.00 21.55           C  
ATOM     80  O   ASN A  21     117.439  40.784  -3.922  1.00 21.55           O  
ATOM     81  CB  ASN A  21     117.166  43.599  -3.165  1.00 12.81           C  
ATOM     82  CG  ASN A  21     115.964  43.258  -2.288  1.00 12.81           C  
ATOM     83  OD1 ASN A  21     114.910  42.857  -2.777  1.00 12.81           O  
ATOM     84  ND2 ASN A  21     116.123  43.434  -0.981  1.00 12.81           N  
ATOM     85  H   ASN A  21     115.322  44.275  -4.859  1.00  0.00           H  
ATOM     86  HA  ASN A  21     118.022  43.142  -5.084  1.00  0.00           H  
ATOM     87 1HB  ASN A  21     118.063  43.197  -2.692  1.00  0.00           H  
ATOM     88 2HB  ASN A  21     117.272  44.683  -3.199  1.00  0.00           H  
ATOM     89 1HD2 ASN A  21     115.372  43.228  -0.353  1.00  0.00           H  
ATOM     90 2HD2 ASN A  21     116.993  43.772  -0.625  1.00  0.00           H  
ATOM     91  N   LEU A  22     115.686  41.148  -5.276  1.00 14.71           N  
ATOM     92  CA  LEU A  22     115.307  39.737  -5.325  1.00 14.71           C  
ATOM     93  C   LEU A  22     115.331  39.184  -6.742  1.00 14.71           C  
ATOM     94  O   LEU A  22     114.941  39.873  -7.681  1.00 14.71           O  
ATOM     95  CB  LEU A  22     113.894  39.542  -4.786  1.00 12.50           C  
ATOM     96  CG  LEU A  22     113.592  39.894  -3.341  1.00 12.50           C  
ATOM     97  CD1 LEU A  22     112.213  39.371  -2.968  1.00 12.50           C  
ATOM     98  CD2 LEU A  22     114.657  39.271  -2.458  1.00 12.50           C  
ATOM     99  H   LEU A  22     115.139  41.823  -5.791  1.00  0.00           H  
ATOM    100  HA  LEU A  22     115.998  39.172  -4.701  1.00  0.00           H  
ATOM    101 1HB  LEU A  22     113.208  40.140  -5.385  1.00  0.00           H  
ATOM    102 2HB  LEU A  22     113.621  38.493  -4.898  1.00  0.00           H  
ATOM    103  HG  LEU A  22     113.598  40.978  -3.221  1.00  0.00           H  
ATOM    104 1HD1 LEU A  22     111.996  39.624  -1.930  1.00  0.00           H  
ATOM    105 2HD1 LEU A  22     111.464  39.826  -3.616  1.00  0.00           H  
ATOM    106 3HD1 LEU A  22     112.189  38.289  -3.090  1.00  0.00           H  
ATOM    107 1HD2 LEU A  22     114.454  39.516  -1.415  1.00  0.00           H  
ATOM    108 2HD2 LEU A  22     114.647  38.188  -2.585  1.00  0.00           H  
ATOM    109 3HD2 LEU A  22     115.636  39.661  -2.738  1.00  0.00           H  
ATOM    110  N   GLN A  23     115.785  37.944  -6.898  1.00 32.48           N  
ATOM    111  CA  GLN A  23     115.789  37.293  -8.207  1.00 32.48           C  
ATOM    112  C   GLN A  23     114.884  36.076  -8.077  1.00 32.48           C  
ATOM    113  O   GLN A  23     114.683  35.577  -6.971  1.00 32.48           O  
ATOM    114  CB  GLN A  23     117.187  36.833  -8.601  1.00 56.55           C  
ATOM    115  CG  GLN A  23     118.143  37.937  -8.956  1.00 56.55           C  
ATOM    116  CD  GLN A  23     119.359  37.409  -9.697  1.00 56.55           C  
ATOM    117  OE1 GLN A  23     120.018  36.468  -9.246  1.00 56.55           O  
ATOM    118  NE2 GLN A  23     119.665  38.015 -10.840  1.00 56.55           N  
ATOM    119  H   GLN A  23     116.135  37.439  -6.096  1.00  0.00           H  
ATOM    120  HA  GLN A  23     115.447  38.012  -8.952  1.00  0.00           H  
ATOM    121 1HB  GLN A  23     117.629  36.267  -7.781  1.00  0.00           H  
ATOM    122 2HB  GLN A  23     117.122  36.166  -9.461  1.00  0.00           H  
ATOM    123 1HG  GLN A  23     117.630  38.656  -9.595  1.00  0.00           H  
ATOM    124 2HG  GLN A  23     118.477  38.423  -8.039  1.00  0.00           H  
ATOM    125 1HE2 GLN A  23     120.456  37.710 -11.372  1.00  0.00           H  
ATOM    126 2HE2 GLN A  23     119.105  38.776 -11.169  1.00  0.00           H  
ATOM    127  N   GLY A  24     114.326  35.601  -9.188  1.00 27.32           N  
ATOM    128  CA  GLY A  24     113.468  34.430  -9.109  1.00 27.32           C  
ATOM    129  C   GLY A  24     112.097  34.570  -9.738  1.00 27.32           C  
ATOM    130  O   GLY A  24     111.810  35.546 -10.422  1.00 27.32           O  
ATOM    131  H   GLY A  24     114.484  36.035 -10.086  1.00  0.00           H  
ATOM    132 1HA  GLY A  24     113.960  33.585  -9.592  1.00  0.00           H  
ATOM    133 2HA  GLY A  24     113.317  34.159  -8.065  1.00  0.00           H  
ATOM    134  N   ASP A  25     111.241  33.585  -9.496  1.00 24.49           N  
ATOM    135  CA  ASP A  25     109.898  33.588 -10.054  1.00 24.49           C  
ATOM    136  C   ASP A  25     108.972  32.645  -9.287  1.00 24.49           C  
ATOM    137  O   ASP A  25     109.407  31.891  -8.417  1.00 24.49           O  
ATOM    138  CB  ASP A  25     109.937  33.140 -11.511  1.00 57.39           C  
ATOM    139  CG  ASP A  25     110.386  31.695 -11.659  1.00 57.39           C  
ATOM    140  OD1 ASP A  25     110.120  31.093 -12.721  1.00 57.39           O  
ATOM    141  OD2 ASP A  25     111.010  31.160 -10.715  1.00 57.39           O  
ATOM    142  H   ASP A  25     111.529  32.814  -8.910  1.00  0.00           H  
ATOM    143  HA  ASP A  25     109.507  34.605 -10.008  1.00  0.00           H  
ATOM    144 1HB  ASP A  25     108.946  33.250 -11.952  1.00  0.00           H  
ATOM    145 2HB  ASP A  25     110.618  33.782 -12.071  1.00  0.00           H  
ATOM    146  N   SER A  26     107.690  32.693  -9.636  1.00 24.74           N  
ATOM    147  CA  SER A  26     106.663  31.858  -9.031  1.00 24.74           C  
ATOM    148  C   SER A  26     107.059  30.383  -9.045  1.00 24.74           C  
ATOM    149  O   SER A  26     106.664  29.617  -8.174  1.00 24.74           O  
ATOM    150  CB  SER A  26     105.356  32.042  -9.803  1.00 61.42           C  
ATOM    151  OG  SER A  26     104.402  31.062  -9.443  1.00 61.42           O  
ATOM    152  H   SER A  26     107.429  33.347 -10.360  1.00  0.00           H  
ATOM    153  HA  SER A  26     106.521  32.178  -7.998  1.00  0.00           H  
ATOM    154 1HB  SER A  26     104.951  33.034  -9.602  1.00  0.00           H  
ATOM    155 2HB  SER A  26     105.554  31.980 -10.872  1.00  0.00           H  
ATOM    156  HG  SER A  26     104.827  30.509  -8.783  1.00  0.00           H  
ATOM    157  N   GLY A  27     107.850  29.998 -10.040  1.00 29.24           N  
ATOM    158  CA  GLY A  27     108.278  28.615 -10.182  1.00 29.24           C  
ATOM    159  C   GLY A  27     109.076  27.987  -9.053  1.00 29.24           C  
ATOM    160  O   GLY A  27     108.631  27.014  -8.447  1.00 29.24           O  
ATOM    161  H   GLY A  27     108.162  30.681 -10.715  1.00  0.00           H  
ATOM    162 1HA  GLY A  27     107.405  27.977 -10.321  1.00  0.00           H  
ATOM    163 2HA  GLY A  27     108.895  28.515 -11.074  1.00  0.00           H  
ATOM    164  N   ARG A  28     110.260  28.515  -8.767  1.00 24.38           N  
ATOM    165  CA  ARG A  28     111.053  27.934  -7.698  1.00 24.38           C  
ATOM    166  C   ARG A  28     111.335  28.892  -6.542  1.00 24.38           C  
ATOM    167  O   ARG A  28     112.155  28.599  -5.679  1.00 24.38           O  
ATOM    168  CB  ARG A  28     112.360  27.386  -8.262  1.00 15.24           C  
ATOM    169  CG  ARG A  28     112.187  26.470  -9.469  1.00 15.24           C  
ATOM    170  CD  ARG A  28     112.517  24.999  -9.181  1.00 15.24           C  
ATOM    171  NE  ARG A  28     111.333  24.216  -8.835  1.00 15.24           N  
ATOM    172  CZ  ARG A  28     111.174  22.922  -9.107  1.00 15.24           C  
ATOM    173  NH1 ARG A  28     112.125  22.232  -9.731  1.00 15.24           N  
ATOM    174  NH2 ARG A  28     110.040  22.325  -8.774  1.00 15.24           N  
ATOM    175  H   ARG A  28     110.624  29.310  -9.273  1.00  0.00           H  
ATOM    176  HA  ARG A  28     110.488  27.114  -7.254  1.00  0.00           H  
ATOM    177 1HB  ARG A  28     113.003  28.213  -8.558  1.00  0.00           H  
ATOM    178 2HB  ARG A  28     112.884  26.825  -7.488  1.00  0.00           H  
ATOM    179 1HG  ARG A  28     111.152  26.509  -9.810  1.00  0.00           H  
ATOM    180 2HG  ARG A  28     112.847  26.799 -10.273  1.00  0.00           H  
ATOM    181 1HD  ARG A  28     112.970  24.548 -10.064  1.00  0.00           H  
ATOM    182 2HD  ARG A  28     113.213  24.939  -8.345  1.00  0.00           H  
ATOM    183  HE  ARG A  28     110.580  24.690  -8.354  1.00  0.00           H  
ATOM    184 1HH1 ARG A  28     112.983  22.689 -10.006  1.00  0.00           H  
ATOM    185 2HH1 ARG A  28     111.989  21.251  -9.930  1.00  0.00           H  
ATOM    186 1HH2 ARG A  28     109.307  22.851  -8.318  1.00  0.00           H  
ATOM    187 2HH2 ARG A  28     109.908  21.345  -8.975  1.00  0.00           H  
ATOM    188  N   GLY A  29     110.658  30.035  -6.526  1.00 12.75           N  
ATOM    189  CA  GLY A  29     110.830  30.977  -5.433  1.00 12.75           C  
ATOM    190  C   GLY A  29     111.690  32.191  -5.710  1.00 12.75           C  
ATOM    191  O   GLY A  29     112.410  32.245  -6.712  1.00 12.75           O  
ATOM    192  H   GLY A  29     110.017  30.260  -7.273  1.00  0.00           H  
ATOM    193 1HA  GLY A  29     109.855  31.348  -5.115  1.00  0.00           H  
ATOM    194 2HA  GLY A  29     111.273  30.466  -4.579  1.00  0.00           H  
ATOM    195  N   TYR A  30     111.609  33.168  -4.811  1.00 12.00           N  
ATOM    196  CA  TYR A  30     112.382  34.389  -4.929  1.00 12.00           C  
ATOM    197  C   TYR A  30     113.524  34.383  -3.930  1.00 12.00           C  
ATOM    198  O   TYR A  30     113.338  34.068  -2.759  1.00 12.00           O  
ATOM    199  CB  TYR A  30     111.485  35.596  -4.689  1.00 12.85           C  
ATOM    200  CG  TYR A  30     110.452  35.791  -5.769  1.00 12.85           C  
ATOM    201  CD1 TYR A  30     109.320  34.992  -5.828  1.00 12.85           C  
ATOM    202  CD2 TYR A  30     110.635  36.747  -6.765  1.00 12.85           C  
ATOM    203  CE1 TYR A  30     108.393  35.138  -6.854  1.00 12.85           C  
ATOM    204  CE2 TYR A  30     109.723  36.901  -7.795  1.00 12.85           C  
ATOM    205  CZ  TYR A  30     108.606  36.093  -7.835  1.00 12.85           C  
ATOM    206  OH  TYR A  30     107.705  36.228  -8.866  1.00 12.85           O  
ATOM    207  H   TYR A  30     110.989  33.053  -4.022  1.00  0.00           H  
ATOM    208  HA  TYR A  30     112.788  34.445  -5.939  1.00  0.00           H  
ATOM    209 1HB  TYR A  30     110.970  35.483  -3.734  1.00  0.00           H  
ATOM    210 2HB  TYR A  30     112.096  36.496  -4.627  1.00  0.00           H  
ATOM    211  HD1 TYR A  30     109.146  34.235  -5.063  1.00  0.00           H  
ATOM    212  HD2 TYR A  30     111.512  37.394  -6.745  1.00  0.00           H  
ATOM    213  HE1 TYR A  30     107.509  34.501  -6.884  1.00  0.00           H  
ATOM    214  HE2 TYR A  30     109.892  37.655  -8.565  1.00  0.00           H  
ATOM    215  HH  TYR A  30     108.003  36.920  -9.461  1.00  0.00           H  
ATOM    216  N   TYR A  31     114.713  34.745  -4.382  1.00 12.00           N  
ATOM    217  CA  TYR A  31     115.846  34.733  -3.484  1.00 12.00           C  
ATOM    218  C   TYR A  31     116.662  36.009  -3.388  1.00 12.00           C  
ATOM    219  O   TYR A  31     116.846  36.753  -4.351  1.00 12.00           O  
ATOM    220  CB  TYR A  31     116.753  33.565  -3.833  1.00 16.46           C  
ATOM    221  CG  TYR A  31     117.185  33.558  -5.266  1.00 16.46           C  
ATOM    222  CD1 TYR A  31     118.371  34.171  -5.659  1.00 16.46           C  
ATOM    223  CD2 TYR A  31     116.398  32.949  -6.242  1.00 16.46           C  
ATOM    224  CE1 TYR A  31     118.765  34.176  -6.991  1.00 16.46           C  
ATOM    225  CE2 TYR A  31     116.779  32.951  -7.576  1.00 16.46           C  
ATOM    226  CZ  TYR A  31     117.962  33.565  -7.944  1.00 16.46           C  
ATOM    227  OH  TYR A  31     118.338  33.577  -9.267  1.00 16.46           O  
ATOM    228  H   TYR A  31     114.849  35.030  -5.341  1.00  0.00           H  
ATOM    229  HA  TYR A  31     115.478  34.609  -2.465  1.00  0.00           H  
ATOM    230 1HB  TYR A  31     117.644  33.595  -3.204  1.00  0.00           H  
ATOM    231 2HB  TYR A  31     116.237  32.629  -3.624  1.00  0.00           H  
ATOM    232  HD1 TYR A  31     119.006  34.656  -4.917  1.00  0.00           H  
ATOM    233  HD2 TYR A  31     115.464  32.461  -5.963  1.00  0.00           H  
ATOM    234  HE1 TYR A  31     119.697  34.661  -7.282  1.00  0.00           H  
ATOM    235  HE2 TYR A  31     116.147  32.472  -8.324  1.00  0.00           H  
ATOM    236  HH  TYR A  31     117.675  33.122  -9.791  1.00  0.00           H  
ATOM    237  N   LEU A  32     117.151  36.234  -2.181  1.00 14.55           N  
ATOM    238  CA  LEU A  32     117.944  37.392  -1.829  1.00 14.55           C  
ATOM    239  C   LEU A  32     119.388  36.948  -1.736  1.00 14.55           C  
ATOM    240  O   LEU A  32     119.657  35.831  -1.300  1.00 14.55           O  
ATOM    241  CB  LEU A  32     117.487  37.894  -0.466  1.00 12.00           C  
ATOM    242  CG  LEU A  32     118.255  39.033   0.175  1.00 12.00           C  
ATOM    243  CD1 LEU A  32     117.861  40.321  -0.512  1.00 12.00           C  
ATOM    244  CD2 LEU A  32     117.937  39.101   1.650  1.00 12.00           C  
ATOM    245  H   LEU A  32     116.948  35.543  -1.473  1.00  0.00           H  
ATOM    246  HA  LEU A  32     117.778  38.166  -2.578  1.00  0.00           H  
ATOM    247 1HB  LEU A  32     116.454  38.229  -0.548  1.00  0.00           H  
ATOM    248 2HB  LEU A  32     117.523  37.064   0.240  1.00  0.00           H  
ATOM    249  HG  LEU A  32     119.325  38.869   0.045  1.00  0.00           H  
ATOM    250 1HD1 LEU A  32     118.404  41.153  -0.064  1.00  0.00           H  
ATOM    251 2HD1 LEU A  32     118.106  40.258  -1.572  1.00  0.00           H  
ATOM    252 3HD1 LEU A  32     116.790  40.482  -0.395  1.00  0.00           H  
ATOM    253 1HD2 LEU A  32     118.493  39.921   2.105  1.00  0.00           H  
ATOM    254 2HD2 LEU A  32     116.868  39.268   1.785  1.00  0.00           H  
ATOM    255 3HD2 LEU A  32     118.220  38.163   2.127  1.00  0.00           H  
ATOM    256  N   GLU A  33     120.319  37.807  -2.139  1.00 24.13           N  
ATOM    257  CA  GLU A  33     121.729  37.457  -2.056  1.00 24.13           C  
ATOM    258  C   GLU A  33     122.330  38.010  -0.780  1.00 24.13           C  
ATOM    259  O   GLU A  33     122.212  39.199  -0.524  1.00 24.13           O  
ATOM    260  CB  GLU A  33     122.513  38.038  -3.227  1.00 63.57           C  
ATOM    261  CG  GLU A  33     124.017  37.884  -3.034  1.00 63.57           C  
ATOM    262  CD  GLU A  33     124.846  38.678  -4.028  1.00 63.57           C  
ATOM    263  OE1 GLU A  33     124.665  38.478  -5.251  1.00 63.57           O  
ATOM    264  OE2 GLU A  33     125.688  39.495  -3.584  1.00 63.57           O  
ATOM    265  H   GLU A  33     120.057  38.711  -2.507  1.00  0.00           H  
ATOM    266  HA  GLU A  33     121.818  36.371  -2.090  1.00  0.00           H  
ATOM    267 1HB  GLU A  33     122.216  37.536  -4.148  1.00  0.00           H  
ATOM    268 2HB  GLU A  33     122.272  39.095  -3.338  1.00  0.00           H  
ATOM    269 1HG  GLU A  33     124.279  38.212  -2.028  1.00  0.00           H  
ATOM    270 2HG  GLU A  33     124.278  36.830  -3.123  1.00  0.00           H  
ATOM    271  N   MET A  34     122.944  37.160   0.036  1.00 13.22           N  
ATOM    272  CA  MET A  34     123.612  37.650   1.234  1.00 13.22           C  
ATOM    273  C   MET A  34     125.016  37.061   1.354  1.00 13.22           C  
ATOM    274  O   MET A  34     125.290  35.978   0.840  1.00 13.22           O  
ATOM    275  CB  MET A  34     122.799  37.401   2.514  1.00 17.27           C  
ATOM    276  CG  MET A  34     121.908  36.203   2.536  1.00 17.27           C  
ATOM    277  SD  MET A  34     121.088  36.056   4.162  1.00 17.27           S  
ATOM    278  CE  MET A  34     119.765  37.232   4.028  1.00 17.27           C  
ATOM    279  H   MET A  34     122.955  36.170  -0.163  1.00  0.00           H  
ATOM    280  HA  MET A  34     123.749  38.727   1.137  1.00  0.00           H  
ATOM    281 1HB  MET A  34     123.476  37.294   3.360  1.00  0.00           H  
ATOM    282 2HB  MET A  34     122.160  38.262   2.713  1.00  0.00           H  
ATOM    283 1HG  MET A  34     121.157  36.294   1.752  1.00  0.00           H  
ATOM    284 2HG  MET A  34     122.497  35.308   2.340  1.00  0.00           H  
ATOM    285 1HE  MET A  34     119.189  37.239   4.954  1.00  0.00           H  
ATOM    286 2HE  MET A  34     120.178  38.226   3.849  1.00  0.00           H  
ATOM    287 3HE  MET A  34     119.114  36.955   3.198  1.00  0.00           H  
ATOM    288  N   LEU A  35     125.912  37.807   1.995  1.00 24.92           N  
ATOM    289  CA  LEU A  35     127.297  37.392   2.189  1.00 24.92           C  
ATOM    290  C   LEU A  35     127.453  36.860   3.608  1.00 24.92           C  
ATOM    291  O   LEU A  35     127.065  37.523   4.574  1.00 24.92           O  
ATOM    292  CB  LEU A  35     128.222  38.586   1.982  1.00 15.68           C  
ATOM    293  CG  LEU A  35     128.107  39.276   0.625  1.00 15.68           C  
ATOM    294  CD1 LEU A  35     129.022  40.477   0.569  1.00 15.68           C  
ATOM    295  CD2 LEU A  35     128.458  38.293  -0.462  1.00 15.68           C  
ATOM    296  H   LEU A  35     125.610  38.699   2.360  1.00  0.00           H  
ATOM    297  HA  LEU A  35     127.535  36.626   1.452  1.00  0.00           H  
ATOM    298 1HB  LEU A  35     128.011  39.326   2.752  1.00  0.00           H  
ATOM    299 2HB  LEU A  35     129.253  38.252   2.101  1.00  0.00           H  
ATOM    300  HG  LEU A  35     127.086  39.630   0.482  1.00  0.00           H  
ATOM    301 1HD1 LEU A  35     128.930  40.960  -0.404  1.00  0.00           H  
ATOM    302 2HD1 LEU A  35     128.744  41.183   1.351  1.00  0.00           H  
ATOM    303 3HD1 LEU A  35     130.052  40.156   0.718  1.00  0.00           H  
ATOM    304 1HD2 LEU A  35     128.377  38.781  -1.434  1.00  0.00           H  
ATOM    305 2HD2 LEU A  35     129.479  37.940  -0.317  1.00  0.00           H  
ATOM    306 3HD2 LEU A  35     127.772  37.446  -0.422  1.00  0.00           H  
ATOM    307  N   ILE A  36     128.042  35.680   3.743  1.00 12.07           N  
ATOM    308  CA  ILE A  36     128.183  35.091   5.057  1.00 12.07           C  
ATOM    309  C   ILE A  36     129.600  34.808   5.522  1.00 12.07           C  
ATOM    310  O   ILE A  36     130.441  34.350   4.748  1.00 12.07           O  
ATOM    311  CB  ILE A  36     127.398  33.785   5.116  1.00 13.33           C  
ATOM    312  CG1 ILE A  36     125.952  34.064   4.726  1.00 13.33           C  
ATOM    313  CG2 ILE A  36     127.486  33.167   6.506  1.00 13.33           C  
ATOM    314  CD1 ILE A  36     125.091  32.838   4.674  1.00 13.33           C  
ATOM    315  H   ILE A  36     128.397  35.181   2.940  1.00  0.00           H  
ATOM    316  HA  ILE A  36     127.777  35.785   5.792  1.00  0.00           H  
ATOM    317  HB  ILE A  36     127.807  33.082   4.391  1.00  0.00           H  
ATOM    318 1HG1 ILE A  36     125.511  34.761   5.438  1.00  0.00           H  
ATOM    319 2HG1 ILE A  36     125.925  34.540   3.745  1.00  0.00           H  
ATOM    320 1HG2 ILE A  36     126.919  32.237   6.527  1.00  0.00           H  
ATOM    321 2HG2 ILE A  36     128.528  32.962   6.747  1.00  0.00           H  
ATOM    322 3HG2 ILE A  36     127.073  33.860   7.239  1.00  0.00           H  
ATOM    323 1HD1 ILE A  36     124.076  33.118   4.389  1.00  0.00           H  
ATOM    324 2HD1 ILE A  36     125.495  32.140   3.940  1.00  0.00           H  
ATOM    325 3HD1 ILE A  36     125.074  32.364   5.654  1.00  0.00           H  
ATOM    326  N   GLY A  37     129.850  35.083   6.802  1.00 14.01           N  
ATOM    327  CA  GLY A  37     131.148  34.807   7.397  1.00 14.01           C  
ATOM    328  C   GLY A  37     132.299  35.730   7.070  1.00 14.01           C  
ATOM    329  O   GLY A  37     132.137  36.741   6.388  1.00 14.01           O  
ATOM    330  H   GLY A  37     129.124  35.492   7.373  1.00  0.00           H  
ATOM    331 1HA  GLY A  37     131.059  34.815   8.484  1.00  0.00           H  
ATOM    332 2HA  GLY A  37     131.475  33.809   7.109  1.00  0.00           H  
ATOM    333  N   THR A  38     133.475  35.357   7.566  1.00 25.30           N  
ATOM    334  CA  THR A  38     134.696  36.123   7.361  1.00 25.30           C  
ATOM    335  C   THR A  38     135.855  35.229   6.920  1.00 25.30           C  
ATOM    336  O   THR A  38     136.284  34.351   7.663  1.00 25.30           O  
ATOM    337  CB  THR A  38     135.098  36.838   8.651  1.00 16.72           C  
ATOM    338  OG1 THR A  38     134.092  37.800   8.992  1.00 16.72           O  
ATOM    339  CG2 THR A  38     136.431  37.538   8.474  1.00 16.72           C  
ATOM    340  H   THR A  38     133.514  34.505   8.107  1.00  0.00           H  
ATOM    341  HA  THR A  38     134.510  36.871   6.590  1.00  0.00           H  
ATOM    342  HB  THR A  38     135.179  36.112   9.460  1.00  0.00           H  
ATOM    343  HG1 THR A  38     133.393  37.778   8.334  1.00  0.00           H  
ATOM    344 1HG2 THR A  38     136.703  38.042   9.401  1.00  0.00           H  
ATOM    345 2HG2 THR A  38     137.196  36.804   8.221  1.00  0.00           H  
ATOM    346 3HG2 THR A  38     136.353  38.271   7.673  1.00  0.00           H  
ATOM    347  N   PRO A  39     136.366  35.428   5.695  1.00 19.06           N  
ATOM    348  CA  PRO A  39     135.921  36.413   4.710  1.00 19.06           C  
ATOM    349  C   PRO A  39     134.503  36.085   4.278  1.00 19.06           C  
ATOM    350  O   PRO A  39     133.936  35.091   4.718  1.00 19.06           O  
ATOM    351  CB  PRO A  39     136.927  36.243   3.582  1.00 12.28           C  
ATOM    352  CG  PRO A  39     137.242  34.797   3.648  1.00 12.28           C  
ATOM    353  CD  PRO A  39     137.429  34.583   5.128  1.00 12.28           C  
ATOM    354  HA  PRO A  39     135.987  37.419   5.149  1.00  0.00           H  
ATOM    355 1HB  PRO A  39     136.478  36.554   2.627  1.00  0.00           H  
ATOM    356 2HB  PRO A  39     137.798  36.893   3.754  1.00  0.00           H  
ATOM    357 1HG  PRO A  39     136.419  34.209   3.215  1.00  0.00           H  
ATOM    358 2HG  PRO A  39     138.139  34.576   3.051  1.00  0.00           H  
ATOM    359 1HD  PRO A  39     137.285  33.519   5.366  1.00  0.00           H  
ATOM    360 2HD  PRO A  39     138.436  34.914   5.423  1.00  0.00           H  
ATOM    361  N   PRO A  40     133.910  36.913   3.410  1.00 30.45           N  
ATOM    362  CA  PRO A  40     132.542  36.657   2.960  1.00 30.45           C  
ATOM    363  C   PRO A  40     132.374  35.539   1.936  1.00 30.45           C  
ATOM    364  O   PRO A  40     133.190  35.380   1.030  1.00 30.45           O  
ATOM    365  CB  PRO A  40     132.112  38.006   2.385  1.00 31.45           C  
ATOM    366  CG  PRO A  40     132.998  38.993   3.078  1.00 31.45           C  
ATOM    367  CD  PRO A  40     134.316  38.280   3.057  1.00 31.45           C  
ATOM    368  HA  PRO A  40     131.922  36.382   3.826  1.00  0.00           H  
ATOM    369 1HB  PRO A  40     132.241  38.008   1.293  1.00  0.00           H  
ATOM    370 2HB  PRO A  40     131.043  38.176   2.583  1.00  0.00           H  
ATOM    371 1HG  PRO A  40     132.998  39.950   2.536  1.00  0.00           H  
ATOM    372 2HG  PRO A  40     132.617  39.201   4.089  1.00  0.00           H  
ATOM    373 1HD  PRO A  40     134.751  38.343   2.049  1.00  0.00           H  
ATOM    374 2HD  PRO A  40     134.990  38.732   3.800  1.00  0.00           H  
ATOM    375  N   GLN A  41     131.304  34.769   2.106  1.00 15.60           N  
ATOM    376  CA  GLN A  41     130.948  33.692   1.197  1.00 15.60           C  
ATOM    377  C   GLN A  41     129.579  34.091   0.643  1.00 15.60           C  
ATOM    378  O   GLN A  41     128.624  34.315   1.401  1.00 15.60           O  
ATOM    379  CB  GLN A  41     130.849  32.364   1.937  1.00 13.68           C  
ATOM    380  CG  GLN A  41     132.183  31.798   2.395  1.00 13.68           C  
ATOM    381  CD  GLN A  41     132.053  30.433   3.061  1.00 13.68           C  
ATOM    382  OE1 GLN A  41     131.625  29.455   2.436  1.00 13.68           O  
ATOM    383  NE2 GLN A  41     132.421  30.363   4.335  1.00 13.68           N  
ATOM    384  H   GLN A  41     130.718  34.950   2.908  1.00  0.00           H  
ATOM    385  HA  GLN A  41     131.727  33.607   0.440  1.00  0.00           H  
ATOM    386 1HB  GLN A  41     130.217  32.484   2.817  1.00  0.00           H  
ATOM    387 2HB  GLN A  41     130.375  31.623   1.293  1.00  0.00           H  
ATOM    388 1HG  GLN A  41     132.836  31.690   1.529  1.00  0.00           H  
ATOM    389 2HG  GLN A  41     132.629  32.484   3.116  1.00  0.00           H  
ATOM    390 1HE2 GLN A  41     132.359  29.494   4.827  1.00  0.00           H  
ATOM    391 2HE2 GLN A  41     132.761  31.179   4.803  1.00  0.00           H  
ATOM    392  N   LYS A  42     129.494  34.190  -0.679  1.00 21.29           N  
ATOM    393  CA  LYS A  42     128.270  34.593  -1.366  1.00 21.29           C  
ATOM    394  C   LYS A  42     127.232  33.476  -1.427  1.00 21.29           C  
ATOM    395  O   LYS A  42     127.508  32.404  -1.949  1.00 21.29           O  
ATOM    396  CB  LYS A  42     128.646  35.043  -2.779  1.00 55.64           C  
ATOM    397  CG  LYS A  42     127.559  35.697  -3.588  1.00 55.64           C  
ATOM    398  CD  LYS A  42     128.164  36.246  -4.872  1.00 55.64           C  
ATOM    399  CE  LYS A  42     127.130  36.941  -5.745  1.00 55.64           C  
ATOM    400  NZ  LYS A  42     127.736  37.584  -6.951  1.00 55.64           N  
ATOM    401  H   LYS A  42     130.316  33.975  -1.225  1.00  0.00           H  
ATOM    402  HA  LYS A  42     127.824  35.425  -0.820  1.00  0.00           H  
ATOM    403 1HB  LYS A  42     129.470  35.755  -2.727  1.00  0.00           H  
ATOM    404 2HB  LYS A  42     128.992  34.184  -3.355  1.00  0.00           H  
ATOM    405 1HG  LYS A  42     126.786  34.963  -3.819  1.00  0.00           H  
ATOM    406 2HG  LYS A  42     127.109  36.503  -3.009  1.00  0.00           H  
ATOM    407 1HD  LYS A  42     128.949  36.962  -4.627  1.00  0.00           H  
ATOM    408 2HD  LYS A  42     128.606  35.430  -5.444  1.00  0.00           H  
ATOM    409 1HE  LYS A  42     126.388  36.216  -6.076  1.00  0.00           H  
ATOM    410 2HE  LYS A  42     126.621  37.710  -5.164  1.00  0.00           H  
ATOM    411 1HZ  LYS A  42     127.011  38.030  -7.495  1.00  0.00           H  
ATOM    412 2HZ  LYS A  42     128.413  38.276  -6.660  1.00  0.00           H  
ATOM    413 3HZ  LYS A  42     128.194  36.881  -7.513  1.00  0.00           H  
ATOM    414  N   LEU A  43     126.042  33.722  -0.890  1.00 18.11           N  
ATOM    415  CA  LEU A  43     124.976  32.721  -0.923  1.00 18.11           C  
ATOM    416  C   LEU A  43     123.688  33.295  -1.485  1.00 18.11           C  
ATOM    417  O   LEU A  43     123.478  34.506  -1.456  1.00 18.11           O  
ATOM    418  CB  LEU A  43     124.685  32.185   0.472  1.00 22.35           C  
ATOM    419  CG  LEU A  43     125.801  31.417   1.154  1.00 22.35           C  
ATOM    420  CD1 LEU A  43     125.214  30.661   2.327  1.00 22.35           C  
ATOM    421  CD2 LEU A  43     126.422  30.443   0.179  1.00 22.35           C  
ATOM    422  H   LEU A  43     125.866  34.614  -0.450  1.00  0.00           H  
ATOM    423  HA  LEU A  43     125.301  31.891  -1.549  1.00  0.00           H  
ATOM    424 1HB  LEU A  43     124.429  33.022   1.119  1.00  0.00           H  
ATOM    425 2HB  LEU A  43     123.824  31.519   0.416  1.00  0.00           H  
ATOM    426  HG  LEU A  43     126.563  32.115   1.501  1.00  0.00           H  
ATOM    427 1HD1 LEU A  43     126.003  30.102   2.831  1.00  0.00           H  
ATOM    428 2HD1 LEU A  43     124.766  31.366   3.027  1.00  0.00           H  
ATOM    429 3HD1 LEU A  43     124.451  29.970   1.969  1.00  0.00           H  
ATOM    430 1HD2 LEU A  43     127.224  29.894   0.674  1.00  0.00           H  
ATOM    431 2HD2 LEU A  43     125.663  29.742  -0.168  1.00  0.00           H  
ATOM    432 3HD2 LEU A  43     126.828  30.989  -0.672  1.00  0.00           H  
ATOM    433  N   GLN A  44     122.820  32.422  -1.984  1.00 18.72           N  
ATOM    434  CA  GLN A  44     121.545  32.858  -2.538  1.00 18.72           C  
ATOM    435  C   GLN A  44     120.402  32.330  -1.667  1.00 18.72           C  
ATOM    436  O   GLN A  44     120.043  31.155  -1.756  1.00 18.72           O  
ATOM    437  CB  GLN A  44     121.396  32.331  -3.958  1.00 32.17           C  
ATOM    438  CG  GLN A  44     122.557  32.648  -4.867  1.00 32.17           C  
ATOM    439  CD  GLN A  44     122.817  34.132  -4.984  1.00 32.17           C  
ATOM    440  OE1 GLN A  44     121.890  34.945  -5.022  1.00 32.17           O  
ATOM    441  NE2 GLN A  44     124.088  34.495  -5.062  1.00 32.17           N  
ATOM    442  H   GLN A  44     123.044  31.437  -1.981  1.00  0.00           H  
ATOM    443  HA  GLN A  44     121.532  33.948  -2.560  1.00  0.00           H  
ATOM    444 1HB  GLN A  44     121.277  31.248  -3.934  1.00  0.00           H  
ATOM    445 2HB  GLN A  44     120.496  32.749  -4.408  1.00  0.00           H  
ATOM    446 1HG  GLN A  44     123.456  32.176  -4.470  1.00  0.00           H  
ATOM    447 2HG  GLN A  44     122.341  32.261  -5.863  1.00  0.00           H  
ATOM    448 1HE2 GLN A  44     124.328  35.463  -5.141  1.00  0.00           H  
ATOM    449 2HE2 GLN A  44     124.809  33.802  -5.042  1.00  0.00           H  
ATOM    450  N   ILE A  45     119.819  33.195  -0.842  1.00 12.03           N  
ATOM    451  CA  ILE A  45     118.753  32.775   0.060  1.00 12.03           C  
ATOM    452  C   ILE A  45     117.320  32.921  -0.428  1.00 12.03           C  
ATOM    453  O   ILE A  45     116.925  33.953  -0.962  1.00 12.03           O  
ATOM    454  CB  ILE A  45     118.856  33.514   1.389  1.00 12.00           C  
ATOM    455  CG1 ILE A  45     120.285  33.435   1.898  1.00 12.00           C  
ATOM    456  CG2 ILE A  45     117.898  32.907   2.398  1.00 12.00           C  
ATOM    457  CD1 ILE A  45     120.858  32.041   1.846  1.00 12.00           C  
ATOM    458  H   ILE A  45     120.116  34.160  -0.837  1.00  0.00           H  
ATOM    459  HA  ILE A  45     118.859  31.707   0.247  1.00  0.00           H  
ATOM    460  HB  ILE A  45     118.603  34.564   1.242  1.00  0.00           H  
ATOM    461 1HG1 ILE A  45     120.919  34.093   1.305  1.00  0.00           H  
ATOM    462 2HG1 ILE A  45     120.324  33.787   2.929  1.00  0.00           H  
ATOM    463 1HG2 ILE A  45     117.980  33.441   3.344  1.00  0.00           H  
ATOM    464 2HG2 ILE A  45     116.878  32.986   2.024  1.00  0.00           H  
ATOM    465 3HG2 ILE A  45     118.148  31.857   2.552  1.00  0.00           H  
ATOM    466 1HD1 ILE A  45     121.881  32.054   2.224  1.00  0.00           H  
ATOM    467 2HD1 ILE A  45     120.252  31.375   2.461  1.00  0.00           H  
ATOM    468 3HD1 ILE A  45     120.857  31.686   0.817  1.00  0.00           H  
ATOM    469  N   LEU A  46     116.535  31.876  -0.212  1.00 21.63           N  
ATOM    470  CA  LEU A  46     115.139  31.876  -0.602  1.00 21.63           C  
ATOM    471  C   LEU A  46     114.332  32.586   0.472  1.00 21.63           C  
ATOM    472  O   LEU A  46     114.393  32.204   1.637  1.00 21.63           O  
ATOM    473  CB  LEU A  46     114.655  30.443  -0.741  1.00 14.23           C  
ATOM    474  CG  LEU A  46     113.142  30.260  -0.794  1.00 14.23           C  
ATOM    475  CD1 LEU A  46     112.557  31.150  -1.856  1.00 14.23           C  
ATOM    476  CD2 LEU A  46     112.816  28.814  -1.088  1.00 14.23           C  
ATOM    477  H   LEU A  46     116.920  31.057   0.237  1.00  0.00           H  
ATOM    478  HA  LEU A  46     115.049  32.379  -1.564  1.00  0.00           H  
ATOM    479 1HB  LEU A  46     115.072  30.023  -1.655  1.00  0.00           H  
ATOM    480 2HB  LEU A  46     115.030  29.866   0.104  1.00  0.00           H  
ATOM    481  HG  LEU A  46     112.708  30.541   0.166  1.00  0.00           H  
ATOM    482 1HD1 LEU A  46     111.476  31.015  -1.889  1.00  0.00           H  
ATOM    483 2HD1 LEU A  46     112.785  32.191  -1.625  1.00  0.00           H  
ATOM    484 3HD1 LEU A  46     112.984  30.891  -2.824  1.00  0.00           H  
ATOM    485 1HD2 LEU A  46     111.734  28.685  -1.125  1.00  0.00           H  
ATOM    486 2HD2 LEU A  46     113.248  28.532  -2.048  1.00  0.00           H  
ATOM    487 3HD2 LEU A  46     113.230  28.181  -0.303  1.00  0.00           H  
ATOM    488  N   VAL A  47     113.579  33.613   0.090  1.00 12.00           N  
ATOM    489  CA  VAL A  47     112.776  34.352   1.058  1.00 12.00           C  
ATOM    490  C   VAL A  47     111.483  33.625   1.410  1.00 12.00           C  
ATOM    491  O   VAL A  47     110.598  33.484   0.574  1.00 12.00           O  
ATOM    492  CB  VAL A  47     112.445  35.744   0.523  1.00 12.41           C  
ATOM    493  CG1 VAL A  47     111.365  36.384   1.356  1.00 12.41           C  
ATOM    494  CG2 VAL A  47     113.684  36.596   0.551  1.00 12.41           C  
ATOM    495  H   VAL A  47     113.558  33.891  -0.881  1.00  0.00           H  
ATOM    496  HA  VAL A  47     113.354  34.459   1.977  1.00  0.00           H  
ATOM    497  HB  VAL A  47     112.083  35.653  -0.501  1.00  0.00           H  
ATOM    498 1HG1 VAL A  47     111.140  37.375   0.961  1.00  0.00           H  
ATOM    499 2HG1 VAL A  47     110.466  35.768   1.322  1.00  0.00           H  
ATOM    500 3HG1 VAL A  47     111.706  36.474   2.387  1.00  0.00           H  
ATOM    501 1HG2 VAL A  47     113.451  37.590   0.169  1.00  0.00           H  
ATOM    502 2HG2 VAL A  47     114.047  36.677   1.576  1.00  0.00           H  
ATOM    503 3HG2 VAL A  47     114.454  36.140  -0.072  1.00  0.00           H  
ATOM    504  N   ASP A  48     111.359  33.191   2.659  1.00 12.15           N  
ATOM    505  CA  ASP A  48     110.182  32.447   3.088  1.00 12.15           C  
ATOM    506  C   ASP A  48     109.437  33.026   4.269  1.00 12.15           C  
ATOM    507  O   ASP A  48     109.876  32.879   5.399  1.00 12.15           O  
ATOM    508  CB  ASP A  48     110.596  31.026   3.430  1.00 12.00           C  
ATOM    509  CG  ASP A  48     109.466  30.219   4.013  1.00 12.00           C  
ATOM    510  OD1 ASP A  48     108.326  30.382   3.546  1.00 12.00           O  
ATOM    511  OD2 ASP A  48     109.714  29.408   4.925  1.00 12.00           O  
ATOM    512  H   ASP A  48     112.093  33.379   3.327  1.00  0.00           H  
ATOM    513  HA  ASP A  48     109.466  32.428   2.266  1.00  0.00           H  
ATOM    514 1HB  ASP A  48     110.958  30.526   2.531  1.00  0.00           H  
ATOM    515 2HB  ASP A  48     111.418  31.049   4.146  1.00  0.00           H  
ATOM    516  N   THR A  49     108.294  33.653   4.024  1.00 12.00           N  
ATOM    517  CA  THR A  49     107.523  34.231   5.117  1.00 12.00           C  
ATOM    518  C   THR A  49     106.727  33.157   5.828  1.00 12.00           C  
ATOM    519  O   THR A  49     105.998  33.434   6.774  1.00 12.00           O  
ATOM    520  CB  THR A  49     106.520  35.272   4.622  1.00 12.12           C  
ATOM    521  OG1 THR A  49     105.524  34.625   3.820  1.00 12.12           O  
ATOM    522  CG2 THR A  49     107.216  36.337   3.809  1.00 12.12           C  
ATOM    523  H   THR A  49     107.947  33.736   3.079  1.00  0.00           H  
ATOM    524  HA  THR A  49     108.211  34.728   5.801  1.00  0.00           H  
ATOM    525  HB  THR A  49     106.029  35.739   5.476  1.00  0.00           H  
ATOM    526  HG1 THR A  49     105.712  33.684   3.775  1.00  0.00           H  
ATOM    527 1HG2 THR A  49     106.485  37.069   3.466  1.00  0.00           H  
ATOM    528 2HG2 THR A  49     107.965  36.833   4.425  1.00  0.00           H  
ATOM    529 3HG2 THR A  49     107.701  35.878   2.948  1.00  0.00           H  
ATOM    530  N   GLY A  50     106.866  31.924   5.368  1.00 12.21           N  
ATOM    531  CA  GLY A  50     106.127  30.832   5.975  1.00 12.21           C  
ATOM    532  C   GLY A  50     106.869  29.998   7.001  1.00 12.21           C  
ATOM    533  O   GLY A  50     106.407  28.921   7.354  1.00 12.21           O  
ATOM    534  H   GLY A  50     107.484  31.729   4.594  1.00  0.00           H  
ATOM    535 1HA  GLY A  50     105.239  31.225   6.470  1.00  0.00           H  
ATOM    536 2HA  GLY A  50     105.786  30.148   5.199  1.00  0.00           H  
ATOM    537  N   SER A  51     108.014  30.468   7.474  1.00 12.65           N  
ATOM    538  CA  SER A  51     108.752  29.719   8.476  1.00 12.65           C  
ATOM    539  C   SER A  51     109.725  30.645   9.183  1.00 12.65           C  
ATOM    540  O   SER A  51     109.838  31.817   8.818  1.00 12.65           O  
ATOM    541  CB  SER A  51     109.500  28.549   7.844  1.00 17.60           C  
ATOM    542  OG  SER A  51     110.702  28.986   7.251  1.00 17.60           O  
ATOM    543  H   SER A  51     108.385  31.348   7.145  1.00  0.00           H  
ATOM    544  HA  SER A  51     108.043  29.321   9.203  1.00  0.00           H  
ATOM    545 1HB  SER A  51     109.716  27.801   8.606  1.00  0.00           H  
ATOM    546 2HB  SER A  51     108.869  28.077   7.092  1.00  0.00           H  
ATOM    547  HG  SER A  51     110.742  29.933   7.401  1.00  0.00           H  
ATOM    548  N   SER A  52     110.452  30.128  10.172  1.00 25.38           N  
ATOM    549  CA  SER A  52     111.351  30.989  10.917  1.00 25.38           C  
ATOM    550  C   SER A  52     112.778  30.550  11.172  1.00 25.38           C  
ATOM    551  O   SER A  52     113.312  30.807  12.248  1.00 25.38           O  
ATOM    552  CB  SER A  52     110.702  31.330  12.246  1.00 14.73           C  
ATOM    553  OG  SER A  52     109.377  31.771  12.030  1.00 14.73           O  
ATOM    554  H   SER A  52     110.393  29.150  10.416  1.00  0.00           H  
ATOM    555  HA  SER A  52     111.510  31.903  10.343  1.00  0.00           H  
ATOM    556 1HB  SER A  52     110.708  30.451  12.890  1.00  0.00           H  
ATOM    557 2HB  SER A  52     111.282  32.105  12.745  1.00  0.00           H  
ATOM    558  HG  SER A  52     109.238  31.737  11.081  1.00  0.00           H  
ATOM    559  N   ASN A  53     113.413  29.900  10.207  1.00 12.49           N  
ATOM    560  CA  ASN A  53     114.802  29.503  10.401  1.00 12.49           C  
ATOM    561  C   ASN A  53     115.704  29.943   9.262  1.00 12.49           C  
ATOM    562  O   ASN A  53     115.290  29.997   8.112  1.00 12.49           O  
ATOM    563  CB  ASN A  53     114.921  27.994  10.585  1.00 12.00           C  
ATOM    564  CG  ASN A  53     114.596  27.558  11.989  1.00 12.00           C  
ATOM    565  OD1 ASN A  53     113.434  27.553  12.398  1.00 12.00           O  
ATOM    566  ND2 ASN A  53     115.626  27.199  12.749  1.00 12.00           N  
ATOM    567  H   ASN A  53     112.953  29.673   9.337  1.00  0.00           H  
ATOM    568  HA  ASN A  53     115.179  29.990  11.302  1.00  0.00           H  
ATOM    569 1HB  ASN A  53     114.246  27.488   9.893  1.00  0.00           H  
ATOM    570 2HB  ASN A  53     115.935  27.677  10.343  1.00  0.00           H  
ATOM    571 1HD2 ASN A  53     115.472  26.900  13.691  1.00  0.00           H  
ATOM    572 2HD2 ASN A  53     116.554  27.228  12.379  1.00  0.00           H  
ATOM    573  N   PHE A  54     116.939  30.279   9.592  1.00 12.00           N  
ATOM    574  CA  PHE A  54     117.897  30.687   8.588  1.00 12.00           C  
ATOM    575  C   PHE A  54     118.733  29.442   8.399  1.00 12.00           C  
ATOM    576  O   PHE A  54     119.274  28.904   9.357  1.00 12.00           O  
ATOM    577  CB  PHE A  54     118.763  31.824   9.122  1.00 12.00           C  
ATOM    578  CG  PHE A  54     119.687  32.419   8.103  1.00 12.00           C  
ATOM    579  CD1 PHE A  54     120.841  33.081   8.504  1.00 12.00           C  
ATOM    580  CD2 PHE A  54     119.401  32.344   6.747  1.00 12.00           C  
ATOM    581  CE1 PHE A  54     121.698  33.661   7.567  1.00 12.00           C  
ATOM    582  CE2 PHE A  54     120.254  32.924   5.798  1.00 12.00           C  
ATOM    583  CZ  PHE A  54     121.403  33.581   6.213  1.00 12.00           C  
ATOM    584  H   PHE A  54     117.223  30.252  10.561  1.00  0.00           H  
ATOM    585  HA  PHE A  54     117.351  31.041   7.712  1.00  0.00           H  
ATOM    586 1HB  PHE A  54     118.124  32.619   9.503  1.00  0.00           H  
ATOM    587 2HB  PHE A  54     119.366  31.462   9.954  1.00  0.00           H  
ATOM    588  HD1 PHE A  54     121.076  33.145   9.567  1.00  0.00           H  
ATOM    589  HD2 PHE A  54     118.497  31.827   6.423  1.00  0.00           H  
ATOM    590  HE1 PHE A  54     122.599  34.176   7.899  1.00  0.00           H  
ATOM    591  HE2 PHE A  54     120.017  32.861   4.736  1.00  0.00           H  
ATOM    592  HZ  PHE A  54     122.071  34.034   5.481  1.00  0.00           H  
ATOM    593  N   ALA A  55     118.818  28.954   7.176  1.00 12.00           N  
ATOM    594  CA  ALA A  55     119.606  27.761   6.933  1.00 12.00           C  
ATOM    595  C   ALA A  55     120.183  27.786   5.533  1.00 12.00           C  
ATOM    596  O   ALA A  55     119.538  28.250   4.584  1.00 12.00           O  
ATOM    597  CB  ALA A  55     118.753  26.529   7.128  1.00 15.26           C  
ATOM    598  H   ALA A  55     118.343  29.396   6.402  1.00  0.00           H  
ATOM    599  HA  ALA A  55     120.425  27.744   7.652  1.00  0.00           H  
ATOM    600 1HB  ALA A  55     119.353  25.638   6.943  1.00  0.00           H  
ATOM    601 2HB  ALA A  55     118.375  26.506   8.150  1.00  0.00           H  
ATOM    602 3HB  ALA A  55     117.916  26.553   6.432  1.00  0.00           H  
ATOM    603  N   VAL A  56     121.404  27.284   5.412  1.00 12.00           N  
ATOM    604  CA  VAL A  56     122.087  27.252   4.133  1.00 12.00           C  
ATOM    605  C   VAL A  56     122.717  25.883   3.914  1.00 12.00           C  
ATOM    606  O   VAL A  56     122.903  25.112   4.854  1.00 12.00           O  
ATOM    607  CB  VAL A  56     123.191  28.318   4.086  1.00 12.00           C  
ATOM    608  CG1 VAL A  56     122.680  29.607   4.655  1.00 12.00           C  
ATOM    609  CG2 VAL A  56     124.390  27.860   4.871  1.00 12.00           C  
ATOM    610  H   VAL A  56     121.871  26.915   6.228  1.00  0.00           H  
ATOM    611  HA  VAL A  56     121.361  27.467   3.348  1.00  0.00           H  
ATOM    612  HB  VAL A  56     123.480  28.483   3.048  1.00  0.00           H  
ATOM    613 1HG1 VAL A  56     123.469  30.359   4.618  1.00  0.00           H  
ATOM    614 2HG1 VAL A  56     121.826  29.949   4.071  1.00  0.00           H  
ATOM    615 3HG1 VAL A  56     122.375  29.452   5.690  1.00  0.00           H  
ATOM    616 1HG2 VAL A  56     125.166  28.624   4.829  1.00  0.00           H  
ATOM    617 2HG2 VAL A  56     124.102  27.691   5.909  1.00  0.00           H  
ATOM    618 3HG2 VAL A  56     124.772  26.932   4.444  1.00  0.00           H  
ATOM    619  N   ALA A  57     123.047  25.581   2.669  1.00 13.18           N  
ATOM    620  CA  ALA A  57     123.661  24.305   2.368  1.00 13.18           C  
ATOM    621  C   ALA A  57     124.961  24.211   3.143  1.00 13.18           C  
ATOM    622  O   ALA A  57     125.777  25.134   3.113  1.00 13.18           O  
ATOM    623  CB  ALA A  57     123.934  24.191   0.890  1.00 19.23           C  
ATOM    624  H   ALA A  57     122.875  26.234   1.918  1.00  0.00           H  
ATOM    625  HA  ALA A  57     122.967  23.517   2.661  1.00  0.00           H  
ATOM    626 1HB  ALA A  57     124.396  23.226   0.679  1.00  0.00           H  
ATOM    627 2HB  ALA A  57     122.997  24.273   0.339  1.00  0.00           H  
ATOM    628 3HB  ALA A  57     124.606  24.990   0.582  1.00  0.00           H  
ATOM    629  N   GLY A  58     125.151  23.094   3.836  1.00 25.80           N  
ATOM    630  CA  GLY A  58     126.366  22.904   4.604  1.00 25.80           C  
ATOM    631  C   GLY A  58     127.315  21.924   3.951  1.00 25.80           C  
ATOM    632  O   GLY A  58     128.423  21.709   4.435  1.00 25.80           O  
ATOM    633  H   GLY A  58     124.451  22.366   3.835  1.00  0.00           H  
ATOM    634 1HA  GLY A  58     126.872  23.862   4.727  1.00  0.00           H  
ATOM    635 2HA  GLY A  58     126.114  22.544   5.601  1.00  0.00           H  
ATOM    636  N   THR A  59     126.872  21.326   2.850  1.00 20.53           N  
ATOM    637  CA  THR A  59     127.666  20.355   2.101  1.00 20.53           C  
ATOM    638  C   THR A  59     127.240  20.475   0.653  1.00 20.53           C  
ATOM    639  O   THR A  59     126.235  21.111   0.360  1.00 20.53           O  
ATOM    640  CB  THR A  59     127.341  18.931   2.516  1.00 29.20           C  
ATOM    641  OG1 THR A  59     126.025  18.604   2.052  1.00 29.20           O  
ATOM    642  CG2 THR A  59     127.389  18.789   4.022  1.00 29.20           C  
ATOM    643  H   THR A  59     125.945  21.559   2.524  1.00  0.00           H  
ATOM    644  HA  THR A  59     128.721  20.537   2.309  1.00  0.00           H  
ATOM    645  HB  THR A  59     128.064  18.248   2.070  1.00  0.00           H  
ATOM    646  HG1 THR A  59     125.654  19.358   1.587  1.00  0.00           H  
ATOM    647 1HG2 THR A  59     127.154  17.761   4.298  1.00  0.00           H  
ATOM    648 2HG2 THR A  59     128.387  19.042   4.380  1.00  0.00           H  
ATOM    649 3HG2 THR A  59     126.661  19.461   4.474  1.00  0.00           H  
ATOM    650  N   PRO A  60     127.986  19.860  -0.274  1.00 19.39           N  
ATOM    651  CA  PRO A  60     127.589  19.957  -1.681  1.00 19.39           C  
ATOM    652  C   PRO A  60     126.282  19.190  -1.823  1.00 19.39           C  
ATOM    653  O   PRO A  60     125.974  18.341  -0.978  1.00 19.39           O  
ATOM    654  CB  PRO A  60     128.730  19.261  -2.417  1.00 21.99           C  
ATOM    655  CG  PRO A  60     129.884  19.387  -1.481  1.00 21.99           C  
ATOM    656  CD  PRO A  60     129.256  19.136  -0.140  1.00 21.99           C  
ATOM    657  HA  PRO A  60     127.528  21.017  -1.967  1.00  0.00           H  
ATOM    658 1HB  PRO A  60     128.459  18.216  -2.629  1.00  0.00           H  
ATOM    659 2HB  PRO A  60     128.906  19.750  -3.386  1.00  0.00           H  
ATOM    660 1HG  PRO A  60     130.665  18.657  -1.741  1.00  0.00           H  
ATOM    661 2HG  PRO A  60     130.339  20.385  -1.571  1.00  0.00           H  
ATOM    662 1HD  PRO A  60     129.110  18.055   0.001  1.00  0.00           H  
ATOM    663 2HD  PRO A  60     129.901  19.547   0.650  1.00  0.00           H  
ATOM    664  N   HIS A  61     125.507  19.485  -2.863  1.00 28.01           N  
ATOM    665  CA  HIS A  61     124.251  18.770  -3.057  1.00 28.01           C  
ATOM    666  C   HIS A  61     123.703  18.787  -4.475  1.00 28.01           C  
ATOM    667  O   HIS A  61     123.877  19.744  -5.234  1.00 28.01           O  
ATOM    668  CB  HIS A  61     123.172  19.285  -2.120  1.00 31.86           C  
ATOM    669  CG  HIS A  61     121.954  18.424  -2.097  1.00 31.86           C  
ATOM    670  ND1 HIS A  61     121.901  17.231  -1.408  1.00 31.86           N  
ATOM    671  CD2 HIS A  61     120.751  18.562  -2.700  1.00 31.86           C  
ATOM    672  CE1 HIS A  61     120.718  16.674  -1.585  1.00 31.86           C  
ATOM    673  NE2 HIS A  61     120.000  17.461  -2.366  1.00 31.86           N  
ATOM    674  H   HIS A  61     125.774  20.199  -3.525  1.00  0.00           H  
ATOM    675  HA  HIS A  61     124.398  17.712  -2.844  1.00  0.00           H  
ATOM    676 1HB  HIS A  61     123.570  19.349  -1.107  1.00  0.00           H  
ATOM    677 2HB  HIS A  61     122.879  20.291  -2.420  1.00  0.00           H  
ATOM    678  HD2 HIS A  61     120.436  19.392  -3.333  1.00  0.00           H  
ATOM    679  HE1 HIS A  61     120.389  15.726  -1.159  1.00  0.00           H  
ATOM    680  HE2 HIS A  61     119.053  17.286  -2.671  1.00  0.00           H  
ATOM    681  N   SER A  62     123.005  17.713  -4.803  1.00 61.30           N  
ATOM    682  CA  SER A  62     122.442  17.513  -6.118  1.00 61.30           C  
ATOM    683  C   SER A  62     122.061  18.715  -6.968  1.00 61.30           C  
ATOM    684  O   SER A  62     122.367  18.727  -8.161  1.00 61.30           O  
ATOM    685  CB  SER A  62     121.263  16.559  -6.013  1.00 63.70           C  
ATOM    686  OG  SER A  62     121.708  15.295  -5.547  1.00 63.70           O  
ATOM    687  H   SER A  62     122.865  17.006  -4.095  1.00  0.00           H  
ATOM    688  HA  SER A  62     123.207  17.072  -6.759  1.00  0.00           H  
ATOM    689 1HB  SER A  62     120.520  16.973  -5.331  1.00  0.00           H  
ATOM    690 2HB  SER A  62     120.790  16.456  -6.989  1.00  0.00           H  
ATOM    691  HG  SER A  62     122.656  15.379  -5.419  1.00  0.00           H  
ATOM    692  N   TYR A  63     121.427  19.737  -6.404  1.00 13.65           N  
ATOM    693  CA  TYR A  63     121.037  20.855  -7.270  1.00 13.65           C  
ATOM    694  C   TYR A  63     121.619  22.237  -6.981  1.00 13.65           C  
ATOM    695  O   TYR A  63     121.154  23.242  -7.529  1.00 13.65           O  
ATOM    696  CB  TYR A  63     119.506  20.946  -7.341  1.00 44.25           C  
ATOM    697  CG  TYR A  63     118.856  19.654  -7.783  1.00 44.25           C  
ATOM    698  CD1 TYR A  63     118.279  18.786  -6.855  1.00 44.25           C  
ATOM    699  CD2 TYR A  63     118.911  19.250  -9.119  1.00 44.25           C  
ATOM    700  CE1 TYR A  63     117.786  17.540  -7.241  1.00 44.25           C  
ATOM    701  CE2 TYR A  63     118.422  18.007  -9.518  1.00 44.25           C  
ATOM    702  CZ  TYR A  63     117.866  17.152  -8.575  1.00 44.25           C  
ATOM    703  OH  TYR A  63     117.434  15.896  -8.962  1.00 44.25           O  
ATOM    704  H   TYR A  63     121.205  19.777  -5.419  1.00  0.00           H  
ATOM    705  HA  TYR A  63     121.429  20.670  -8.271  1.00  0.00           H  
ATOM    706 1HB  TYR A  63     119.111  21.216  -6.360  1.00  0.00           H  
ATOM    707 2HB  TYR A  63     119.220  21.734  -8.037  1.00  0.00           H  
ATOM    708  HD1 TYR A  63     118.207  19.078  -5.807  1.00  0.00           H  
ATOM    709  HD2 TYR A  63     119.343  19.911  -9.871  1.00  0.00           H  
ATOM    710  HE1 TYR A  63     117.339  16.877  -6.500  1.00  0.00           H  
ATOM    711  HE2 TYR A  63     118.478  17.710 -10.566  1.00  0.00           H  
ATOM    712  HH  TYR A  63     117.591  15.781  -9.902  1.00  0.00           H  
ATOM    713  N   ILE A  64     122.645  22.292  -6.142  1.00 28.18           N  
ATOM    714  CA  ILE A  64     123.274  23.560  -5.794  1.00 28.18           C  
ATOM    715  C   ILE A  64     124.727  23.524  -6.254  1.00 28.18           C  
ATOM    716  O   ILE A  64     125.330  22.452  -6.335  1.00 28.18           O  
ATOM    717  CB  ILE A  64     123.219  23.792  -4.274  1.00 12.00           C  
ATOM    718  CG1 ILE A  64     124.058  22.727  -3.562  1.00 12.00           C  
ATOM    719  CG2 ILE A  64     121.766  23.733  -3.794  1.00 12.00           C  
ATOM    720  CD1 ILE A  64     124.099  22.865  -2.081  1.00 12.00           C  
ATOM    721  H   ILE A  64     123.000  21.439  -5.734  1.00  0.00           H  
ATOM    722  HA  ILE A  64     122.729  24.363  -6.288  1.00  0.00           H  
ATOM    723  HB  ILE A  64     123.636  24.771  -4.040  1.00  0.00           H  
ATOM    724 1HG1 ILE A  64     123.665  21.738  -3.796  1.00  0.00           H  
ATOM    725 2HG1 ILE A  64     125.084  22.766  -3.930  1.00  0.00           H  
ATOM    726 1HG2 ILE A  64     121.732  23.897  -2.717  1.00  0.00           H  
ATOM    727 2HG2 ILE A  64     121.185  24.505  -4.297  1.00  0.00           H  
ATOM    728 3HG2 ILE A  64     121.346  22.754  -4.025  1.00  0.00           H  
ATOM    729 1HD1 ILE A  64     124.715  22.071  -1.658  1.00  0.00           H  
ATOM    730 2HD1 ILE A  64     124.525  23.834  -1.817  1.00  0.00           H  
ATOM    731 3HD1 ILE A  64     123.089  22.791  -1.681  1.00  0.00           H  
ATOM    732  N   ASP A  65     125.292  24.687  -6.556  1.00 32.17           N  
ATOM    733  CA  ASP A  65     126.673  24.741  -7.025  1.00 32.17           C  
ATOM    734  C   ASP A  65     127.598  25.395  -6.006  1.00 32.17           C  
ATOM    735  O   ASP A  65     128.737  25.741  -6.321  1.00 32.17           O  
ATOM    736  CB  ASP A  65     126.747  25.489  -8.364  1.00 70.00           C  
ATOM    737  CG  ASP A  65     126.457  26.976  -8.227  1.00 70.00           C  
ATOM    738  OD1 ASP A  65     125.486  27.342  -7.526  1.00 70.00           O  
ATOM    739  OD2 ASP A  65     127.197  27.781  -8.835  1.00 70.00           O  
ATOM    740  H   ASP A  65     124.770  25.547  -6.464  1.00  0.00           H  
ATOM    741  HA  ASP A  65     127.029  23.721  -7.172  1.00  0.00           H  
ATOM    742 1HB  ASP A  65     127.741  25.365  -8.796  1.00  0.00           H  
ATOM    743 2HB  ASP A  65     126.030  25.056  -9.063  1.00  0.00           H  
ATOM    744  N   THR A  66     127.102  25.560  -4.784  1.00 28.69           N  
ATOM    745  CA  THR A  66     127.886  26.167  -3.713  1.00 28.69           C  
ATOM    746  C   THR A  66     127.194  25.952  -2.375  1.00 28.69           C  
ATOM    747  O   THR A  66     126.012  25.625  -2.328  1.00 28.69           O  
ATOM    748  CB  THR A  66     128.064  27.674  -3.936  1.00 50.29           C  
ATOM    749  OG1 THR A  66     128.812  28.229  -2.849  1.00 50.29           O  
ATOM    750  CG2 THR A  66     126.715  28.361  -4.021  1.00 50.29           C  
ATOM    751  H   THR A  66     126.158  25.257  -4.592  1.00  0.00           H  
ATOM    752  HA  THR A  66     128.874  25.705  -3.703  1.00  0.00           H  
ATOM    753  HB  THR A  66     128.611  27.842  -4.864  1.00  0.00           H  
ATOM    754  HG1 THR A  66     129.034  27.533  -2.226  1.00  0.00           H  
ATOM    755 1HG2 THR A  66     126.860  29.429  -4.180  1.00  0.00           H  
ATOM    756 2HG2 THR A  66     126.146  27.944  -4.852  1.00  0.00           H  
ATOM    757 3HG2 THR A  66     126.168  28.204  -3.092  1.00  0.00           H  
ATOM    758  N   TYR A  67     127.935  26.122  -1.289  1.00 12.00           N  
ATOM    759  CA  TYR A  67     127.370  25.948   0.041  1.00 12.00           C  
ATOM    760  C   TYR A  67     128.240  26.726   1.007  1.00 12.00           C  
ATOM    761  O   TYR A  67     129.346  27.134   0.658  1.00 12.00           O  
ATOM    762  CB  TYR A  67     127.354  24.466   0.410  1.00 28.32           C  
ATOM    763  CG  TYR A  67     128.732  23.841   0.483  1.00 28.32           C  
ATOM    764  CD1 TYR A  67     129.522  23.981   1.620  1.00 28.32           C  
ATOM    765  CD2 TYR A  67     129.262  23.142  -0.599  1.00 28.32           C  
ATOM    766  CE1 TYR A  67     130.807  23.443   1.678  1.00 28.32           C  
ATOM    767  CE2 TYR A  67     130.546  22.600  -0.552  1.00 28.32           C  
ATOM    768  CZ  TYR A  67     131.316  22.753   0.589  1.00 28.32           C  
ATOM    769  OH  TYR A  67     132.592  22.223   0.650  1.00 28.32           O  
ATOM    770  H   TYR A  67     128.908  26.376  -1.381  1.00  0.00           H  
ATOM    771  HA  TYR A  67     126.346  26.321   0.033  1.00  0.00           H  
ATOM    772 1HB  TYR A  67     126.869  24.337   1.379  1.00  0.00           H  
ATOM    773 2HB  TYR A  67     126.768  23.915  -0.325  1.00  0.00           H  
ATOM    774  HD1 TYR A  67     129.139  24.519   2.487  1.00  0.00           H  
ATOM    775  HD2 TYR A  67     128.671  23.011  -1.505  1.00  0.00           H  
ATOM    776  HE1 TYR A  67     131.408  23.565   2.579  1.00  0.00           H  
ATOM    777  HE2 TYR A  67     130.941  22.059  -1.412  1.00  0.00           H  
ATOM    778  HH  TYR A  67     132.794  21.781  -0.178  1.00  0.00           H  
ATOM    779  N   PHE A  68     127.751  26.943   2.217  1.00 13.63           N  
ATOM    780  CA  PHE A  68     128.532  27.676   3.197  1.00 13.63           C  
ATOM    781  C   PHE A  68     129.449  26.730   3.943  1.00 13.63           C  
ATOM    782  O   PHE A  68     128.988  25.759   4.547  1.00 13.63           O  
ATOM    783  CB  PHE A  68     127.615  28.356   4.189  1.00 14.30           C  
ATOM    784  CG  PHE A  68     128.337  29.023   5.306  1.00 14.30           C  
ATOM    785  CD1 PHE A  68     129.231  30.045   5.052  1.00 14.30           C  
ATOM    786  CD2 PHE A  68     128.093  28.654   6.621  1.00 14.30           C  
ATOM    787  CE1 PHE A  68     129.868  30.698   6.090  1.00 14.30           C  
ATOM    788  CE2 PHE A  68     128.728  29.301   7.672  1.00 14.30           C  
ATOM    789  CZ  PHE A  68     129.615  30.325   7.409  1.00 14.30           C  
ATOM    790  H   PHE A  68     126.835  26.604   2.472  1.00  0.00           H  
ATOM    791  HA  PHE A  68     129.114  28.438   2.676  1.00  0.00           H  
ATOM    792 1HB  PHE A  68     127.014  29.105   3.675  1.00  0.00           H  
ATOM    793 2HB  PHE A  68     126.931  27.623   4.613  1.00  0.00           H  
ATOM    794  HD1 PHE A  68     129.430  30.334   4.020  1.00  0.00           H  
ATOM    795  HD2 PHE A  68     127.392  27.844   6.824  1.00  0.00           H  
ATOM    796  HE1 PHE A  68     130.568  31.505   5.877  1.00  0.00           H  
ATOM    797  HE2 PHE A  68     128.530  29.004   8.702  1.00  0.00           H  
ATOM    798  HZ  PHE A  68     130.117  30.839   8.228  1.00  0.00           H  
ATOM    799  N   ASP A  69     130.747  27.008   3.916  1.00 23.51           N  
ATOM    800  CA  ASP A  69     131.713  26.148   4.592  1.00 23.51           C  
ATOM    801  C   ASP A  69     132.091  26.756   5.936  1.00 23.51           C  
ATOM    802  O   ASP A  69     132.909  27.664   5.977  1.00 23.51           O  
ATOM    803  CB  ASP A  69     132.961  26.009   3.720  1.00 42.85           C  
ATOM    804  CG  ASP A  69     133.993  25.079   4.320  1.00 42.85           C  
ATOM    805  OD1 ASP A  69     134.094  25.034   5.565  1.00 42.85           O  
ATOM    806  OD2 ASP A  69     134.714  24.408   3.545  1.00 42.85           O  
ATOM    807  H   ASP A  69     131.077  27.825   3.422  1.00  0.00           H  
ATOM    808  HA  ASP A  69     131.262  25.165   4.733  1.00  0.00           H  
ATOM    809 1HB  ASP A  69     132.678  25.631   2.737  1.00  0.00           H  
ATOM    810 2HB  ASP A  69     133.415  26.990   3.575  1.00  0.00           H  
ATOM    811  N   THR A  70     131.527  26.267   7.037  1.00 15.82           N  
ATOM    812  CA  THR A  70     131.868  26.864   8.329  1.00 15.82           C  
ATOM    813  C   THR A  70     133.354  26.891   8.650  1.00 15.82           C  
ATOM    814  O   THR A  70     133.826  27.821   9.295  1.00 15.82           O  
ATOM    815  CB  THR A  70     131.141  26.193   9.531  1.00 24.50           C  
ATOM    816  OG1 THR A  70     131.335  24.775   9.503  1.00 24.50           O  
ATOM    817  CG2 THR A  70     129.670  26.513   9.504  1.00 24.50           C  
ATOM    818  H   THR A  70     130.872  25.498   7.008  1.00  0.00           H  
ATOM    819  HA  THR A  70     131.569  27.912   8.315  1.00  0.00           H  
ATOM    820  HB  THR A  70     131.569  26.557  10.465  1.00  0.00           H  
ATOM    821  HG1 THR A  70     131.875  24.541   8.744  1.00  0.00           H  
ATOM    822 1HG2 THR A  70     129.178  26.036  10.352  1.00  0.00           H  
ATOM    823 2HG2 THR A  70     129.531  27.592   9.564  1.00  0.00           H  
ATOM    824 3HG2 THR A  70     129.234  26.143   8.577  1.00  0.00           H  
ATOM    825  N   GLU A  71     134.104  25.895   8.201  1.00 38.99           N  
ATOM    826  CA  GLU A  71     135.526  25.882   8.506  1.00 38.99           C  
ATOM    827  C   GLU A  71     136.350  27.022   7.914  1.00 38.99           C  
ATOM    828  O   GLU A  71     137.484  27.236   8.334  1.00 38.99           O  
ATOM    829  CB  GLU A  71     136.154  24.548   8.101  1.00 70.00           C  
ATOM    830  CG  GLU A  71     136.238  23.547   9.243  1.00 70.00           C  
ATOM    831  CD  GLU A  71     137.556  22.788   9.249  1.00 70.00           C  
ATOM    832  OE1 GLU A  71     138.619  23.446   9.337  1.00 70.00           O  
ATOM    833  OE2 GLU A  71     137.531  21.539   9.168  1.00 70.00           O  
ATOM    834  H   GLU A  71     133.712  25.144   7.651  1.00  0.00           H  
ATOM    835  HA  GLU A  71     135.650  26.011   9.582  1.00  0.00           H  
ATOM    836 1HB  GLU A  71     135.572  24.101   7.295  1.00  0.00           H  
ATOM    837 2HB  GLU A  71     137.161  24.720   7.721  1.00  0.00           H  
ATOM    838 1HG  GLU A  71     136.128  24.079  10.188  1.00  0.00           H  
ATOM    839 2HG  GLU A  71     135.412  22.842   9.156  1.00  0.00           H  
ATOM    840  N   ARG A  72     135.801  27.761   6.955  1.00 35.93           N  
ATOM    841  CA  ARG A  72     136.551  28.860   6.355  1.00 35.93           C  
ATOM    842  C   ARG A  72     136.146  30.242   6.864  1.00 35.93           C  
ATOM    843  O   ARG A  72     136.583  31.251   6.316  1.00 35.93           O  
ATOM    844  CB  ARG A  72     136.429  28.830   4.828  1.00 70.00           C  
ATOM    845  CG  ARG A  72     137.020  27.595   4.173  1.00 70.00           C  
ATOM    846  CD  ARG A  72     137.268  27.825   2.690  1.00 70.00           C  
ATOM    847  NE  ARG A  72     136.052  28.197   1.969  1.00 70.00           N  
ATOM    848  CZ  ARG A  72     136.024  28.629   0.708  1.00 70.00           C  
ATOM    849  NH1 ARG A  72     137.151  28.750   0.016  1.00 70.00           N  
ATOM    850  NH2 ARG A  72     134.867  28.946   0.136  1.00 70.00           N  
ATOM    851  H   ARG A  72     134.863  27.571   6.632  1.00  0.00           H  
ATOM    852  HA  ARG A  72     137.602  28.747   6.621  1.00  0.00           H  
ATOM    853 1HB  ARG A  72     135.379  28.886   4.546  1.00  0.00           H  
ATOM    854 2HB  ARG A  72     136.928  29.702   4.406  1.00  0.00           H  
ATOM    855 1HG  ARG A  72     137.969  27.349   4.650  1.00  0.00           H  
ATOM    856 2HG  ARG A  72     136.330  26.758   4.285  1.00  0.00           H  
ATOM    857 1HD  ARG A  72     137.992  28.629   2.563  1.00  0.00           H  
ATOM    858 2HD  ARG A  72     137.657  26.912   2.241  1.00  0.00           H  
ATOM    859  HE  ARG A  72     135.172  28.121   2.461  1.00  0.00           H  
ATOM    860 1HH1 ARG A  72     138.035  28.514   0.445  1.00  0.00           H  
ATOM    861 2HH1 ARG A  72     137.125  29.078  -0.939  1.00  0.00           H  
ATOM    862 1HH2 ARG A  72     134.005  28.860   0.657  1.00  0.00           H  
ATOM    863 2HH2 ARG A  72     134.849  29.273  -0.819  1.00  0.00           H  
ATOM    864  N   SER A  73     135.323  30.296   7.908  1.00 27.79           N  
ATOM    865  CA  SER A  73     134.888  31.579   8.460  1.00 27.79           C  
ATOM    866  C   SER A  73     135.405  31.777   9.875  1.00 27.79           C  
ATOM    867  O   SER A  73     134.978  31.083  10.799  1.00 27.79           O  
ATOM    868  CB  SER A  73     133.363  31.669   8.472  1.00 25.87           C  
ATOM    869  OG  SER A  73     132.927  32.852   9.124  1.00 25.87           O  
ATOM    870  H   SER A  73     134.990  29.441   8.330  1.00  0.00           H  
ATOM    871  HA  SER A  73     135.279  32.378   7.828  1.00  0.00           H  
ATOM    872 1HB  SER A  73     132.990  31.657   7.448  1.00  0.00           H  
ATOM    873 2HB  SER A  73     132.951  30.798   8.981  1.00  0.00           H  
ATOM    874  HG  SER A  73     133.724  33.311   9.401  1.00  0.00           H  
ATOM    875  N   SER A  74     136.309  32.736  10.052  1.00 24.25           N  
ATOM    876  CA  SER A  74     136.887  32.990  11.368  1.00 24.25           C  
ATOM    877  C   SER A  74     135.891  33.578  12.358  1.00 24.25           C  
ATOM    878  O   SER A  74     136.161  33.630  13.559  1.00 24.25           O  
ATOM    879  CB  SER A  74     138.104  33.910  11.249  1.00 35.24           C  
ATOM    880  OG  SER A  74     137.763  35.143  10.646  1.00 35.24           O  
ATOM    881  H   SER A  74     136.604  33.300   9.268  1.00  0.00           H  
ATOM    882  HA  SER A  74     137.209  32.039  11.794  1.00  0.00           H  
ATOM    883 1HB  SER A  74     138.519  34.094  12.240  1.00  0.00           H  
ATOM    884 2HB  SER A  74     138.875  33.418  10.657  1.00  0.00           H  
ATOM    885  HG  SER A  74     136.823  35.094  10.456  1.00  0.00           H  
ATOM    886  N   THR A  75     134.734  34.000  11.862  1.00 21.37           N  
ATOM    887  CA  THR A  75     133.718  34.592  12.722  1.00 21.37           C  
ATOM    888  C   THR A  75     132.588  33.632  13.115  1.00 21.37           C  
ATOM    889  O   THR A  75     131.661  34.011  13.839  1.00 21.37           O  
ATOM    890  CB  THR A  75     133.126  35.840  12.049  1.00 22.01           C  
ATOM    891  OG1 THR A  75     132.744  35.528  10.702  1.00 22.01           O  
ATOM    892  CG2 THR A  75     134.148  36.945  12.020  1.00 22.01           C  
ATOM    893  H   THR A  75     134.550  33.911  10.873  1.00  0.00           H  
ATOM    894  HA  THR A  75     134.188  34.886  13.661  1.00  0.00           H  
ATOM    895  HB  THR A  75     132.250  36.172  12.605  1.00  0.00           H  
ATOM    896  HG1 THR A  75     132.943  34.607  10.519  1.00  0.00           H  
ATOM    897 1HG2 THR A  75     133.719  37.825  11.542  1.00  0.00           H  
ATOM    898 2HG2 THR A  75     134.444  37.194  13.039  1.00  0.00           H  
ATOM    899 3HG2 THR A  75     135.022  36.617  11.458  1.00  0.00           H  
ATOM    900  N   TYR A  76     132.668  32.390  12.647  1.00 21.14           N  
ATOM    901  CA  TYR A  76     131.649  31.398  12.967  1.00 21.14           C  
ATOM    902  C   TYR A  76     131.882  30.807  14.342  1.00 21.14           C  
ATOM    903  O   TYR A  76     133.009  30.457  14.681  1.00 21.14           O  
ATOM    904  CB  TYR A  76     131.680  30.248  11.963  1.00 24.32           C  
ATOM    905  CG  TYR A  76     130.665  29.156  12.253  1.00 24.32           C  
ATOM    906  CD1 TYR A  76     129.348  29.286  11.840  1.00 24.32           C  
ATOM    907  CD2 TYR A  76     131.019  28.007  12.951  1.00 24.32           C  
ATOM    908  CE1 TYR A  76     128.411  28.303  12.110  1.00 24.32           C  
ATOM    909  CE2 TYR A  76     130.086  27.014  13.230  1.00 24.32           C  
ATOM    910  CZ  TYR A  76     128.780  27.168  12.805  1.00 24.32           C  
ATOM    911  OH  TYR A  76     127.819  26.201  13.059  1.00 24.32           O  
ATOM    912  H   TYR A  76     133.446  32.125  12.060  1.00  0.00           H  
ATOM    913  HA  TYR A  76     130.671  31.877  12.915  1.00  0.00           H  
ATOM    914 1HB  TYR A  76     131.489  30.634  10.961  1.00  0.00           H  
ATOM    915 2HB  TYR A  76     132.672  29.798  11.956  1.00  0.00           H  
ATOM    916  HD1 TYR A  76     129.034  30.175  11.292  1.00  0.00           H  
ATOM    917  HD2 TYR A  76     132.045  27.871  13.292  1.00  0.00           H  
ATOM    918  HE1 TYR A  76     127.381  28.426  11.776  1.00  0.00           H  
ATOM    919  HE2 TYR A  76     130.387  26.123  13.781  1.00  0.00           H  
ATOM    920  HH  TYR A  76     128.218  25.475  13.545  1.00  0.00           H  
ATOM    921  N   ARG A  77     130.824  30.694  15.133  1.00 25.10           N  
ATOM    922  CA  ARG A  77     130.931  30.089  16.453  1.00 25.10           C  
ATOM    923  C   ARG A  77     129.877  28.990  16.450  1.00 25.10           C  
ATOM    924  O   ARG A  77     128.762  29.203  15.973  1.00 25.10           O  
ATOM    925  CB  ARG A  77     130.622  31.103  17.559  1.00 70.00           C  
ATOM    926  CG  ARG A  77     131.333  32.446  17.415  1.00 70.00           C  
ATOM    927  CD  ARG A  77     132.863  32.336  17.344  1.00 70.00           C  
ATOM    928  NE  ARG A  77     133.482  33.651  17.140  1.00 70.00           N  
ATOM    929  CZ  ARG A  77     134.781  33.857  16.928  1.00 70.00           C  
ATOM    930  NH1 ARG A  77     135.623  32.833  16.889  1.00 70.00           N  
ATOM    931  NH2 ARG A  77     135.237  35.094  16.751  1.00 70.00           N  
ATOM    932  H   ARG A  77     129.926  31.032  14.818  1.00  0.00           H  
ATOM    933  HA  ARG A  77     131.954  29.736  16.590  1.00  0.00           H  
ATOM    934 1HB  ARG A  77     129.551  31.298  17.584  1.00  0.00           H  
ATOM    935 2HB  ARG A  77     130.901  30.684  18.526  1.00  0.00           H  
ATOM    936 1HG  ARG A  77     131.002  32.936  16.499  1.00  0.00           H  
ATOM    937 2HG  ARG A  77     131.095  33.078  18.271  1.00  0.00           H  
ATOM    938 1HD  ARG A  77     133.241  31.916  18.275  1.00  0.00           H  
ATOM    939 2HD  ARG A  77     133.143  31.689  16.514  1.00  0.00           H  
ATOM    940  HE  ARG A  77     132.879  34.463  17.162  1.00  0.00           H  
ATOM    941 1HH1 ARG A  77     135.280  31.892  17.020  1.00  0.00           H  
ATOM    942 2HH1 ARG A  77     136.607  32.994  16.728  1.00  0.00           H  
ATOM    943 1HH2 ARG A  77     134.598  35.877  16.777  1.00  0.00           H  
ATOM    944 2HH2 ARG A  77     136.221  35.251  16.590  1.00  0.00           H  
ATOM    945  N   SER A  78     130.219  27.805  16.946  1.00 27.91           N  
ATOM    946  CA  SER A  78     129.244  26.720  16.973  1.00 27.91           C  
ATOM    947  C   SER A  78     128.381  26.853  18.213  1.00 27.91           C  
ATOM    948  O   SER A  78     128.892  27.132  19.299  1.00 27.91           O  
ATOM    949  CB  SER A  78     129.940  25.364  16.994  1.00 19.55           C  
ATOM    950  OG  SER A  78     128.991  24.315  17.103  1.00 19.55           O  
ATOM    951  H   SER A  78     131.148  27.641  17.307  1.00  0.00           H  
ATOM    952  HA  SER A  78     128.634  26.781  16.071  1.00  0.00           H  
ATOM    953 1HB  SER A  78     130.524  25.241  16.082  1.00  0.00           H  
ATOM    954 2HB  SER A  78     130.633  25.324  17.834  1.00  0.00           H  
ATOM    955  HG  SER A  78     128.130  24.739  17.137  1.00  0.00           H  
ATOM    956  N   LYS A  79     127.076  26.654  18.062  1.00 17.37           N  
ATOM    957  CA  LYS A  79     126.189  26.770  19.204  1.00 17.37           C  
ATOM    958  C   LYS A  79     126.057  25.447  19.957  1.00 17.37           C  
ATOM    959  O   LYS A  79     125.433  25.376  21.020  1.00 17.37           O  
ATOM    960  CB  LYS A  79     124.835  27.317  18.759  1.00 13.54           C  
ATOM    961  CG  LYS A  79     124.524  28.672  19.377  1.00 13.54           C  
ATOM    962  CD  LYS A  79     123.533  29.462  18.544  1.00 13.54           C  
ATOM    963  CE  LYS A  79     123.002  30.687  19.296  1.00 13.54           C  
ATOM    964  NZ  LYS A  79     121.983  30.329  20.336  1.00 13.54           N  
ATOM    965  H   LYS A  79     126.688  26.422  17.159  1.00  0.00           H  
ATOM    966  HA  LYS A  79     126.633  27.465  19.918  1.00  0.00           H  
ATOM    967 1HB  LYS A  79     124.820  27.413  17.673  1.00  0.00           H  
ATOM    968 2HB  LYS A  79     124.049  26.614  19.036  1.00  0.00           H  
ATOM    969 1HG  LYS A  79     124.106  28.530  20.374  1.00  0.00           H  
ATOM    970 2HG  LYS A  79     125.443  29.250  19.467  1.00  0.00           H  
ATOM    971 1HD  LYS A  79     124.016  29.797  17.625  1.00  0.00           H  
ATOM    972 2HD  LYS A  79     122.690  28.824  18.279  1.00  0.00           H  
ATOM    973 1HE  LYS A  79     123.829  31.200  19.786  1.00  0.00           H  
ATOM    974 2HE  LYS A  79     122.543  31.378  18.588  1.00  0.00           H  
ATOM    975 1HZ  LYS A  79     121.666  31.168  20.800  1.00  0.00           H  
ATOM    976 2HZ  LYS A  79     121.197  29.871  19.895  1.00  0.00           H  
ATOM    977 3HZ  LYS A  79     122.398  29.706  21.014  1.00  0.00           H  
ATOM    978  N   GLY A  80     126.645  24.394  19.398  1.00 18.87           N  
ATOM    979  CA  GLY A  80     126.632  23.109  20.076  1.00 18.87           C  
ATOM    980  C   GLY A  80     125.559  22.065  19.839  1.00 18.87           C  
ATOM    981  O   GLY A  80     125.634  20.977  20.412  1.00 18.87           O  
ATOM    982  H   GLY A  80     127.105  24.473  18.502  1.00  0.00           H  
ATOM    983 1HA  GLY A  80     127.557  22.574  19.860  1.00  0.00           H  
ATOM    984 2HA  GLY A  80     126.597  23.267  21.153  1.00  0.00           H  
ATOM    985  N   PHE A  81     124.572  22.360  19.005  1.00 31.43           N  
ATOM    986  CA  PHE A  81     123.518  21.391  18.759  1.00 31.43           C  
ATOM    987  C   PHE A  81     122.983  21.405  17.342  1.00 31.43           C  
ATOM    988  O   PHE A  81     123.196  22.355  16.587  1.00 31.43           O  
ATOM    989  CB  PHE A  81     122.374  21.610  19.748  1.00 28.13           C  
ATOM    990  CG  PHE A  81     121.768  22.984  19.692  1.00 28.13           C  
ATOM    991  CD1 PHE A  81     120.794  23.295  18.749  1.00 28.13           C  
ATOM    992  CD2 PHE A  81     122.159  23.968  20.595  1.00 28.13           C  
ATOM    993  CE1 PHE A  81     120.216  24.572  18.713  1.00 28.13           C  
ATOM    994  CE2 PHE A  81     121.587  25.242  20.563  1.00 28.13           C  
ATOM    995  CZ  PHE A  81     120.616  25.542  19.623  1.00 28.13           C  
ATOM    996  H   PHE A  81     124.539  23.253  18.534  1.00  0.00           H  
ATOM    997  HA  PHE A  81     123.927  20.390  18.905  1.00  0.00           H  
ATOM    998 1HB  PHE A  81     121.584  20.885  19.556  1.00  0.00           H  
ATOM    999 2HB  PHE A  81     122.733  21.441  20.762  1.00  0.00           H  
ATOM   1000  HD1 PHE A  81     120.482  22.533  18.035  1.00  0.00           H  
ATOM   1001  HD2 PHE A  81     122.924  23.733  21.336  1.00  0.00           H  
ATOM   1002  HE1 PHE A  81     119.452  24.803  17.971  1.00  0.00           H  
ATOM   1003  HE2 PHE A  81     121.906  26.001  21.278  1.00  0.00           H  
ATOM   1004  HZ  PHE A  81     120.168  26.534  19.595  1.00  0.00           H  
ATOM   1005  N   ASP A  82     122.298  20.324  16.993  1.00 15.16           N  
ATOM   1006  CA  ASP A  82     121.701  20.173  15.681  1.00 15.16           C  
ATOM   1007  C   ASP A  82     120.220  20.562  15.770  1.00 15.16           C  
ATOM   1008  O   ASP A  82     119.633  20.593  16.861  1.00 15.16           O  
ATOM   1009  CB  ASP A  82     121.842  18.721  15.202  1.00 31.88           C  
ATOM   1010  CG  ASP A  82     123.287  18.322  14.970  1.00 31.88           C  
ATOM   1011  OD1 ASP A  82     124.138  19.232  14.998  1.00 31.88           O  
ATOM   1012  OD2 ASP A  82     123.580  17.118  14.752  1.00 31.88           O  
ATOM   1013  H   ASP A  82     122.192  19.582  17.670  1.00  0.00           H  
ATOM   1014  HA  ASP A  82     122.227  20.826  14.984  1.00  0.00           H  
ATOM   1015 1HB  ASP A  82     121.406  18.050  15.942  1.00  0.00           H  
ATOM   1016 2HB  ASP A  82     121.287  18.589  14.273  1.00  0.00           H  
ATOM   1017  N   VAL A  83     119.623  20.874  14.625  1.00 12.00           N  
ATOM   1018  CA  VAL A  83     118.218  21.246  14.581  1.00 12.00           C  
ATOM   1019  C   VAL A  83     117.647  20.677  13.301  1.00 12.00           C  
ATOM   1020  O   VAL A  83     118.360  20.542  12.299  1.00 12.00           O  
ATOM   1021  CB  VAL A  83     118.032  22.773  14.554  1.00 12.00           C  
ATOM   1022  CG1 VAL A  83     118.437  23.322  13.193  1.00 12.00           C  
ATOM   1023  CG2 VAL A  83     116.595  23.120  14.851  1.00 12.00           C  
ATOM   1024  H   VAL A  83     120.154  20.853  13.766  1.00  0.00           H  
ATOM   1025  HA  VAL A  83     117.730  20.863  15.478  1.00  0.00           H  
ATOM   1026  HB  VAL A  83     118.679  23.222  15.308  1.00  0.00           H  
ATOM   1027 1HG1 VAL A  83     118.303  24.404  13.182  1.00  0.00           H  
ATOM   1028 2HG1 VAL A  83     119.483  23.085  13.002  1.00  0.00           H  
ATOM   1029 3HG1 VAL A  83     117.815  22.872  12.420  1.00  0.00           H  
ATOM   1030 1HG2 VAL A  83     116.471  24.202  14.831  1.00  0.00           H  
ATOM   1031 2HG2 VAL A  83     115.948  22.666  14.100  1.00  0.00           H  
ATOM   1032 3HG2 VAL A  83     116.326  22.742  15.838  1.00  0.00           H  
ATOM   1033  N   THR A  84     116.363  20.347  13.327  1.00 12.46           N  
ATOM   1034  CA  THR A  84     115.727  19.801  12.144  1.00 12.46           C  
ATOM   1035  C   THR A  84     114.345  20.392  11.911  1.00 12.46           C  
ATOM   1036  O   THR A  84     113.492  20.388  12.796  1.00 12.46           O  
ATOM   1037  CB  THR A  84     115.603  18.289  12.242  1.00 32.71           C  
ATOM   1038  OG1 THR A  84     115.002  17.789  11.047  1.00 32.71           O  
ATOM   1039  CG2 THR A  84     114.744  17.907  13.431  1.00 32.71           C  
ATOM   1040  H   THR A  84     115.816  20.471  14.167  1.00  0.00           H  
ATOM   1041  HA  THR A  84     116.344  20.040  11.278  1.00  0.00           H  
ATOM   1042  HB  THR A  84     116.594  17.850  12.358  1.00  0.00           H  
ATOM   1043  HG1 THR A  84     114.813  18.521  10.454  1.00  0.00           H  
ATOM   1044 1HG2 THR A  84     114.665  16.822  13.489  1.00  0.00           H  
ATOM   1045 2HG2 THR A  84     115.199  18.287  14.346  1.00  0.00           H  
ATOM   1046 3HG2 THR A  84     113.750  18.337  13.315  1.00  0.00           H  
ATOM   1047  N   VAL A  85     114.122  20.894  10.707  1.00 12.05           N  
ATOM   1048  CA  VAL A  85     112.846  21.492  10.373  1.00 12.05           C  
ATOM   1049  C   VAL A  85     112.097  20.730   9.295  1.00 12.05           C  
ATOM   1050  O   VAL A  85     112.686  20.319   8.298  1.00 12.05           O  
ATOM   1051  CB  VAL A  85     113.040  22.923   9.872  1.00 12.00           C  
ATOM   1052  CG1 VAL A  85     111.770  23.416   9.207  1.00 12.00           C  
ATOM   1053  CG2 VAL A  85     113.414  23.819  11.024  1.00 12.00           C  
ATOM   1054  H   VAL A  85     114.849  20.862  10.007  1.00  0.00           H  
ATOM   1055  HA  VAL A  85     112.230  21.518  11.273  1.00  0.00           H  
ATOM   1056  HB  VAL A  85     113.836  22.933   9.128  1.00  0.00           H  
ATOM   1057 1HG1 VAL A  85     111.917  24.437   8.853  1.00  0.00           H  
ATOM   1058 2HG1 VAL A  85     111.527  22.771   8.363  1.00  0.00           H  
ATOM   1059 3HG1 VAL A  85     110.952  23.397   9.927  1.00  0.00           H  
ATOM   1060 1HG2 VAL A  85     113.552  24.838  10.663  1.00  0.00           H  
ATOM   1061 2HG2 VAL A  85     112.620  23.803  11.770  1.00  0.00           H  
ATOM   1062 3HG2 VAL A  85     114.342  23.465  11.474  1.00  0.00           H  
ATOM   1063  N   LYS A  86     110.800  20.523   9.493  1.00 15.06           N  
ATOM   1064  CA  LYS A  86     110.024  19.859   8.463  1.00 15.06           C  
ATOM   1065  C   LYS A  86     108.925  20.777   7.962  1.00 15.06           C  
ATOM   1066  O   LYS A  86     108.019  21.160   8.702  1.00 15.06           O  
ATOM   1067  CB  LYS A  86     109.382  18.559   8.928  1.00 24.56           C  
ATOM   1068  CG  LYS A  86     108.615  17.966   7.761  1.00 24.56           C  
ATOM   1069  CD  LYS A  86     107.766  16.773   8.086  1.00 24.56           C  
ATOM   1070  CE  LYS A  86     106.956  16.390   6.848  1.00 24.56           C  
ATOM   1071  NZ  LYS A  86     107.831  16.331   5.635  1.00 24.56           N  
ATOM   1072  H   LYS A  86     110.340  20.816  10.343  1.00  0.00           H  
ATOM   1073  HA  LYS A  86     110.689  19.611   7.635  1.00  0.00           H  
ATOM   1074 1HB  LYS A  86     110.156  17.875   9.277  1.00  0.00           H  
ATOM   1075 2HB  LYS A  86     108.720  18.761   9.770  1.00  0.00           H  
ATOM   1076 1HG  LYS A  86     107.950  18.721   7.341  1.00  0.00           H  
ATOM   1077 2HG  LYS A  86     109.315  17.653   6.987  1.00  0.00           H  
ATOM   1078 1HD  LYS A  86     108.405  15.943   8.391  1.00  0.00           H  
ATOM   1079 2HD  LYS A  86     107.098  17.016   8.912  1.00  0.00           H  
ATOM   1080 1HE  LYS A  86     106.490  15.418   7.005  1.00  0.00           H  
ATOM   1081 2HE  LYS A  86     106.167  17.125   6.688  1.00  0.00           H  
ATOM   1082 1HZ  LYS A  86     107.275  16.077   4.830  1.00  0.00           H  
ATOM   1083 2HZ  LYS A  86     108.254  17.236   5.480  1.00  0.00           H  
ATOM   1084 3HZ  LYS A  86     108.555  15.641   5.775  1.00  0.00           H  
ATOM   1085  N   TYR A  87     109.010  21.116   6.687  1.00 21.74           N  
ATOM   1086  CA  TYR A  87     108.037  21.990   6.072  1.00 21.74           C  
ATOM   1087  C   TYR A  87     106.879  21.142   5.565  1.00 21.74           C  
ATOM   1088  O   TYR A  87     106.825  19.944   5.837  1.00 21.74           O  
ATOM   1089  CB  TYR A  87     108.706  22.729   4.921  1.00 12.00           C  
ATOM   1090  CG  TYR A  87     109.931  23.503   5.335  1.00 12.00           C  
ATOM   1091  CD1 TYR A  87     109.816  24.734   5.957  1.00 12.00           C  
ATOM   1092  CD2 TYR A  87     111.202  23.016   5.078  1.00 12.00           C  
ATOM   1093  CE1 TYR A  87     110.936  25.469   6.309  1.00 12.00           C  
ATOM   1094  CE2 TYR A  87     112.328  23.740   5.424  1.00 12.00           C  
ATOM   1095  CZ  TYR A  87     112.191  24.969   6.038  1.00 12.00           C  
ATOM   1096  OH  TYR A  87     113.303  25.709   6.375  1.00 12.00           O  
ATOM   1097  H   TYR A  87     109.771  20.757   6.129  1.00  0.00           H  
ATOM   1098  HA  TYR A  87     107.697  22.709   6.818  1.00  0.00           H  
ATOM   1099 1HB  TYR A  87     108.996  22.015   4.149  1.00  0.00           H  
ATOM   1100 2HB  TYR A  87     107.996  23.424   4.474  1.00  0.00           H  
ATOM   1101  HD1 TYR A  87     108.830  25.143   6.179  1.00  0.00           H  
ATOM   1102  HD2 TYR A  87     111.327  22.047   4.594  1.00  0.00           H  
ATOM   1103  HE1 TYR A  87     110.822  26.436   6.798  1.00  0.00           H  
ATOM   1104  HE2 TYR A  87     113.320  23.340   5.211  1.00  0.00           H  
ATOM   1105  HH  TYR A  87     114.095  25.231   6.116  1.00  0.00           H  
ATOM   1106  N   THR A  88     105.957  21.765   4.833  1.00 31.41           N  
ATOM   1107  CA  THR A  88     104.811  21.052   4.290  1.00 31.41           C  
ATOM   1108  C   THR A  88     105.343  19.843   3.563  1.00 31.41           C  
ATOM   1109  O   THR A  88     104.797  18.751   3.661  1.00 31.41           O  
ATOM   1110  CB  THR A  88     104.034  21.911   3.312  1.00 34.86           C  
ATOM   1111  OG1 THR A  88     103.206  22.820   4.042  1.00 34.86           O  
ATOM   1112  CG2 THR A  88     103.158  21.052   2.428  1.00 34.86           C  
ATOM   1113  H   THR A  88     106.053  22.754   4.650  1.00  0.00           H  
ATOM   1114  HA  THR A  88     104.146  20.788   5.113  1.00  0.00           H  
ATOM   1115  HB  THR A  88     104.730  22.472   2.688  1.00  0.00           H  
ATOM   1116  HG1 THR A  88     103.331  22.680   4.984  1.00  0.00           H  
ATOM   1117 1HG2 THR A  88     102.609  21.687   1.733  1.00  0.00           H  
ATOM   1118 2HG2 THR A  88     103.780  20.353   1.868  1.00  0.00           H  
ATOM   1119 3HG2 THR A  88     102.453  20.496   3.045  1.00  0.00           H  
ATOM   1120  N   GLN A  89     106.417  20.040   2.820  1.00 55.66           N  
ATOM   1121  CA  GLN A  89     107.035  18.934   2.127  1.00 55.66           C  
ATOM   1122  C   GLN A  89     108.492  19.252   1.939  1.00 55.66           C  
ATOM   1123  O   GLN A  89     108.850  20.257   1.312  1.00 55.66           O  
ATOM   1124  CB  GLN A  89     106.337  18.642   0.800  1.00 70.00           C  
ATOM   1125  CG  GLN A  89     105.150  17.718   0.988  1.00 70.00           C  
ATOM   1126  CD  GLN A  89     104.583  17.194  -0.313  1.00 70.00           C  
ATOM   1127  OE1 GLN A  89     105.294  16.562  -1.104  1.00 70.00           O  
ATOM   1128  NE2 GLN A  89     103.288  17.434  -0.538  1.00 70.00           N  
ATOM   1129  H   GLN A  89     106.817  20.963   2.728  1.00  0.00           H  
ATOM   1130  HA  GLN A  89     106.956  18.046   2.754  1.00  0.00           H  
ATOM   1131 1HB  GLN A  89     106.000  19.577   0.352  1.00  0.00           H  
ATOM   1132 2HB  GLN A  89     107.045  18.185   0.109  1.00  0.00           H  
ATOM   1133 1HG  GLN A  89     105.461  16.860   1.584  1.00  0.00           H  
ATOM   1134 2HG  GLN A  89     104.357  18.262   1.501  1.00  0.00           H  
ATOM   1135 1HE2 GLN A  89     102.858  17.111  -1.382  1.00  0.00           H  
ATOM   1136 2HE2 GLN A  89     102.747  17.936   0.137  1.00  0.00           H  
ATOM   1137  N   GLY A  90     109.320  18.383   2.521  1.00 21.74           N  
ATOM   1138  CA  GLY A  90     110.758  18.544   2.480  1.00 21.74           C  
ATOM   1139  C   GLY A  90     111.212  18.809   3.903  1.00 21.74           C  
ATOM   1140  O   GLY A  90     110.410  19.172   4.769  1.00 21.74           O  
ATOM   1141  H   GLY A  90     108.928  17.588   3.005  1.00  0.00           H  
ATOM   1142 1HA  GLY A  90     111.213  17.643   2.069  1.00  0.00           H  
ATOM   1143 2HA  GLY A  90     111.013  19.366   1.812  1.00  0.00           H  
ATOM   1144  N   SER A  91     112.498  18.626   4.157  1.00 14.93           N  
ATOM   1145  CA  SER A  91     113.031  18.861   5.485  1.00 14.93           C  
ATOM   1146  C   SER A  91     114.537  18.841   5.410  1.00 14.93           C  
ATOM   1147  O   SER A  91     115.110  18.356   4.438  1.00 14.93           O  
ATOM   1148  CB  SER A  91     112.576  17.763   6.425  1.00 25.54           C  
ATOM   1149  OG  SER A  91     113.113  16.519   6.012  1.00 25.54           O  
ATOM   1150  H   SER A  91     113.121  18.320   3.424  1.00  0.00           H  
ATOM   1151  HA  SER A  91     112.650  19.817   5.847  1.00  0.00           H  
ATOM   1152 1HB  SER A  91     112.901  17.995   7.439  1.00  0.00           H  
ATOM   1153 2HB  SER A  91     111.488  17.719   6.432  1.00  0.00           H  
ATOM   1154  HG  SER A  91     113.635  16.704   5.228  1.00  0.00           H  
ATOM   1155  N   TRP A  92     115.179  19.387   6.431  1.00 13.02           N  
ATOM   1156  CA  TRP A  92     116.631  19.384   6.487  1.00 13.02           C  
ATOM   1157  C   TRP A  92     117.075  19.299   7.934  1.00 13.02           C  
ATOM   1158  O   TRP A  92     116.284  19.494   8.852  1.00 13.02           O  
ATOM   1159  CB  TRP A  92     117.235  20.629   5.808  1.00 12.97           C  
ATOM   1160  CG  TRP A  92     116.650  21.927   6.239  1.00 12.97           C  
ATOM   1161  CD1 TRP A  92     115.745  22.682   5.557  1.00 12.97           C  
ATOM   1162  CD2 TRP A  92     116.888  22.603   7.473  1.00 12.97           C  
ATOM   1163  NE1 TRP A  92     115.399  23.788   6.291  1.00 12.97           N  
ATOM   1164  CE2 TRP A  92     116.085  23.763   7.476  1.00 12.97           C  
ATOM   1165  CE3 TRP A  92     117.704  22.340   8.584  1.00 12.97           C  
ATOM   1166  CZ2 TRP A  92     116.070  24.662   8.544  1.00 12.97           C  
ATOM   1167  CZ3 TRP A  92     117.692  23.238   9.653  1.00 12.97           C  
ATOM   1168  CH2 TRP A  92     116.877  24.383   9.622  1.00 12.97           C  
ATOM   1169  H   TRP A  92     114.658  19.813   7.184  1.00  0.00           H  
ATOM   1170  HA  TRP A  92     116.996  18.503   5.959  1.00  0.00           H  
ATOM   1171 1HB  TRP A  92     118.306  20.669   6.008  1.00  0.00           H  
ATOM   1172 2HB  TRP A  92     117.106  20.553   4.729  1.00  0.00           H  
ATOM   1173  HD1 TRP A  92     115.352  22.443   4.570  1.00  0.00           H  
ATOM   1174  HE1 TRP A  92     114.746  24.504   6.005  1.00  0.00           H  
ATOM   1175  HE3 TRP A  92     118.333  21.451   8.612  1.00  0.00           H  
ATOM   1176  HZ2 TRP A  92     115.446  25.556   8.540  1.00  0.00           H  
ATOM   1177  HZ3 TRP A  92     118.330  23.031  10.513  1.00  0.00           H  
ATOM   1178  HH2 TRP A  92     116.888  25.064  10.473  1.00  0.00           H  
ATOM   1179  N   THR A  93     118.343  18.982   8.130  1.00 12.00           N  
ATOM   1180  CA  THR A  93     118.899  18.871   9.459  1.00 12.00           C  
ATOM   1181  C   THR A  93     120.255  19.547   9.398  1.00 12.00           C  
ATOM   1182  O   THR A  93     121.019  19.341   8.461  1.00 12.00           O  
ATOM   1183  CB  THR A  93     119.079  17.404   9.850  1.00 13.89           C  
ATOM   1184  OG1 THR A  93     117.938  16.649   9.427  1.00 13.89           O  
ATOM   1185  CG2 THR A  93     119.209  17.281  11.349  1.00 13.89           C  
ATOM   1186  H   THR A  93     118.938  18.813   7.332  1.00  0.00           H  
ATOM   1187  HA  THR A  93     118.208  19.335  10.163  1.00  0.00           H  
ATOM   1188  HB  THR A  93     119.976  17.008   9.375  1.00  0.00           H  
ATOM   1189  HG1 THR A  93     117.312  17.233   8.991  1.00  0.00           H  
ATOM   1190 1HG2 THR A  93     119.337  16.233  11.618  1.00  0.00           H  
ATOM   1191 2HG2 THR A  93     120.074  17.851  11.687  1.00  0.00           H  
ATOM   1192 3HG2 THR A  93     118.310  17.670  11.825  1.00  0.00           H  
ATOM   1193  N   GLY A  94     120.560  20.375  10.381  1.00 12.00           N  
ATOM   1194  CA  GLY A  94     121.845  21.027  10.336  1.00 12.00           C  
ATOM   1195  C   GLY A  94     122.368  21.430  11.689  1.00 12.00           C  
ATOM   1196  O   GLY A  94     121.680  21.302  12.704  1.00 12.00           O  
ATOM   1197  H   GLY A  94     119.938  20.567  11.153  1.00  0.00           H  
ATOM   1198 1HA  GLY A  94     122.574  20.364   9.870  1.00  0.00           H  
ATOM   1199 2HA  GLY A  94     121.779  21.919   9.714  1.00  0.00           H  
ATOM   1200  N   PHE A  95     123.603  21.916  11.701  1.00 14.85           N  
ATOM   1201  CA  PHE A  95     124.211  22.356  12.935  1.00 14.85           C  
ATOM   1202  C   PHE A  95     123.815  23.805  13.166  1.00 14.85           C  
ATOM   1203  O   PHE A  95     123.840  24.620  12.242  1.00 14.85           O  
ATOM   1204  CB  PHE A  95     125.737  22.284  12.859  1.00 28.87           C  
ATOM   1205  CG  PHE A  95     126.272  20.996  12.304  1.00 28.87           C  
ATOM   1206  CD1 PHE A  95     126.426  20.828  10.936  1.00 28.87           C  
ATOM   1207  CD2 PHE A  95     126.663  19.968  13.152  1.00 28.87           C  
ATOM   1208  CE1 PHE A  95     126.968  19.656  10.422  1.00 28.87           C  
ATOM   1209  CE2 PHE A  95     127.201  18.799  12.645  1.00 28.87           C  
ATOM   1210  CZ  PHE A  95     127.355  18.642  11.279  1.00 28.87           C  
ATOM   1211  H   PHE A  95     124.130  21.982  10.842  1.00  0.00           H  
ATOM   1212  HA  PHE A  95     123.878  21.698  13.739  1.00  0.00           H  
ATOM   1213 1HB  PHE A  95     126.109  23.096  12.235  1.00  0.00           H  
ATOM   1214 2HB  PHE A  95     126.157  22.418  13.855  1.00  0.00           H  
ATOM   1215  HD1 PHE A  95     126.117  21.628  10.263  1.00  0.00           H  
ATOM   1216  HD2 PHE A  95     126.542  20.090  14.229  1.00  0.00           H  
ATOM   1217  HE1 PHE A  95     127.087  19.538   9.345  1.00  0.00           H  
ATOM   1218  HE2 PHE A  95     127.503  18.000  13.322  1.00  0.00           H  
ATOM   1219  HZ  PHE A  95     127.779  17.722  10.880  1.00  0.00           H  
ATOM   1220  N   VAL A  96     123.459  24.132  14.399  1.00 15.79           N  
ATOM   1221  CA  VAL A  96     123.089  25.493  14.720  1.00 15.79           C  
ATOM   1222  C   VAL A  96     124.339  26.257  15.136  1.00 15.79           C  
ATOM   1223  O   VAL A  96     125.149  25.756  15.920  1.00 15.79           O  
ATOM   1224  CB  VAL A  96     122.084  25.510  15.849  1.00 12.45           C  
ATOM   1225  CG1 VAL A  96     121.823  26.921  16.281  1.00 12.45           C  
ATOM   1226  CG2 VAL A  96     120.810  24.870  15.384  1.00 12.45           C  
ATOM   1227  H   VAL A  96     123.443  23.433  15.128  1.00  0.00           H  
ATOM   1228  HA  VAL A  96     122.633  25.945  13.838  1.00  0.00           H  
ATOM   1229  HB  VAL A  96     122.491  24.954  16.694  1.00  0.00           H  
ATOM   1230 1HG1 VAL A  96     121.098  26.924  17.095  1.00  0.00           H  
ATOM   1231 2HG1 VAL A  96     122.753  27.375  16.623  1.00  0.00           H  
ATOM   1232 3HG1 VAL A  96     121.427  27.491  15.441  1.00  0.00           H  
ATOM   1233 1HG2 VAL A  96     120.082  24.879  16.194  1.00  0.00           H  
ATOM   1234 2HG2 VAL A  96     120.414  25.425  14.533  1.00  0.00           H  
ATOM   1235 3HG2 VAL A  96     121.008  23.840  15.085  1.00  0.00           H  
ATOM   1236  N   GLY A  97     124.499  27.460  14.596  1.00 14.88           N  
ATOM   1237  CA  GLY A  97     125.652  28.276  14.932  1.00 14.88           C  
ATOM   1238  C   GLY A  97     125.358  29.757  14.748  1.00 14.88           C  
ATOM   1239  O   GLY A  97     124.209  30.144  14.523  1.00 14.88           O  
ATOM   1240  H   GLY A  97     123.816  27.818  13.944  1.00  0.00           H  
ATOM   1241 1HA  GLY A  97     125.943  28.087  15.966  1.00  0.00           H  
ATOM   1242 2HA  GLY A  97     126.495  27.990  14.304  1.00  0.00           H  
ATOM   1243  N   GLU A  98     126.393  30.587  14.858  1.00 12.72           N  
ATOM   1244  CA  GLU A  98     126.263  32.031  14.693  1.00 12.72           C  
ATOM   1245  C   GLU A  98     127.297  32.516  13.702  1.00 12.72           C  
ATOM   1246  O   GLU A  98     128.334  31.882  13.502  1.00 12.72           O  
ATOM   1247  CB  GLU A  98     126.574  32.773  15.979  1.00 43.28           C  
ATOM   1248  CG  GLU A  98     125.774  32.436  17.171  1.00 43.28           C  
ATOM   1249  CD  GLU A  98     126.013  33.451  18.271  1.00 43.28           C  
ATOM   1250  OE1 GLU A  98     127.179  33.587  18.711  1.00 43.28           O  
ATOM   1251  OE2 GLU A  98     125.035  34.122  18.684  1.00 43.28           O  
ATOM   1252  H   GLU A  98     127.301  30.195  15.064  1.00  0.00           H  
ATOM   1253  HA  GLU A  98     125.233  32.256  14.414  1.00  0.00           H  
ATOM   1254 1HB  GLU A  98     127.615  32.604  16.254  1.00  0.00           H  
ATOM   1255 2HB  GLU A  98     126.447  33.844  15.821  1.00  0.00           H  
ATOM   1256 1HG  GLU A  98     124.720  32.422  16.896  1.00  0.00           H  
ATOM   1257 2HG  GLU A  98     126.046  31.437  17.508  1.00  0.00           H  
ATOM   1258  N   ASP A  99     127.027  33.652  13.087  1.00 12.00           N  
ATOM   1259  CA  ASP A  99     128.006  34.243  12.204  1.00 12.00           C  
ATOM   1260  C   ASP A  99     127.508  35.566  11.706  1.00 12.00           C  
ATOM   1261  O   ASP A  99     126.328  35.885  11.829  1.00 12.00           O  
ATOM   1262  CB  ASP A  99     128.367  33.342  11.028  1.00 15.24           C  
ATOM   1263  CG  ASP A  99     129.813  33.554  10.564  1.00 15.24           C  
ATOM   1264  OD1 ASP A  99     130.262  34.720  10.497  1.00 15.24           O  
ATOM   1265  OD2 ASP A  99     130.506  32.560  10.262  1.00 15.24           O  
ATOM   1266  H   ASP A  99     126.142  34.119  13.223  1.00  0.00           H  
ATOM   1267  HA  ASP A  99     128.920  34.422  12.771  1.00  0.00           H  
ATOM   1268 1HB  ASP A  99     128.233  32.299  11.314  1.00  0.00           H  
ATOM   1269 2HB  ASP A  99     127.692  33.542  10.196  1.00  0.00           H  
ATOM   1270  N   LEU A 100     128.432  36.349  11.167  1.00 13.50           N  
ATOM   1271  CA  LEU A 100     128.111  37.661  10.657  1.00 13.50           C  
ATOM   1272  C   LEU A 100     127.537  37.559   9.259  1.00 13.50           C  
ATOM   1273  O   LEU A 100     127.966  36.735   8.442  1.00 13.50           O  
ATOM   1274  CB  LEU A 100     129.361  38.530  10.679  1.00 13.07           C  
ATOM   1275  CG  LEU A 100     129.870  38.736  12.108  1.00 13.07           C  
ATOM   1276  CD1 LEU A 100     131.222  39.409  12.095  1.00 13.07           C  
ATOM   1277  CD2 LEU A 100     128.861  39.561  12.889  1.00 13.07           C  
ATOM   1278  H   LEU A 100     129.385  36.019  11.112  1.00  0.00           H  
ATOM   1279  HA  LEU A 100     127.354  38.106  11.301  1.00  0.00           H  
ATOM   1280 1HB  LEU A 100     130.129  38.048  10.076  1.00  0.00           H  
ATOM   1281 2HB  LEU A 100     129.123  39.492  10.226  1.00  0.00           H  
ATOM   1282  HG  LEU A 100     130.000  37.767  12.591  1.00  0.00           H  
ATOM   1283 1HD1 LEU A 100     131.569  39.548  13.119  1.00  0.00           H  
ATOM   1284 2HD1 LEU A 100     131.933  38.786  11.553  1.00  0.00           H  
ATOM   1285 3HD1 LEU A 100     131.141  40.379  11.605  1.00  0.00           H  
ATOM   1286 1HD2 LEU A 100     129.222  39.708  13.908  1.00  0.00           H  
ATOM   1287 2HD2 LEU A 100     128.732  40.530  12.406  1.00  0.00           H  
ATOM   1288 3HD2 LEU A 100     127.905  39.038  12.915  1.00  0.00           H  
ATOM   1289  N   VAL A 101     126.546  38.400   8.998  1.00 13.35           N  
ATOM   1290  CA  VAL A 101     125.881  38.408   7.714  1.00 13.35           C  
ATOM   1291  C   VAL A 101     125.867  39.816   7.196  1.00 13.35           C  
ATOM   1292  O   VAL A 101     125.808  40.766   7.972  1.00 13.35           O  
ATOM   1293  CB  VAL A 101     124.437  37.941   7.855  1.00 17.00           C  
ATOM   1294  CG1 VAL A 101     123.739  37.979   6.514  1.00 17.00           C  
ATOM   1295  CG2 VAL A 101     124.415  36.557   8.426  1.00 17.00           C  
ATOM   1296  H   VAL A 101     126.247  39.050   9.711  1.00  0.00           H  
ATOM   1297  HA  VAL A 101     126.405  37.721   7.049  1.00  0.00           H  
ATOM   1298  HB  VAL A 101     123.908  38.623   8.521  1.00  0.00           H  
ATOM   1299 1HG1 VAL A 101     122.708  37.643   6.631  1.00  0.00           H  
ATOM   1300 2HG1 VAL A 101     123.746  38.998   6.129  1.00  0.00           H  
ATOM   1301 3HG1 VAL A 101     124.257  37.322   5.816  1.00  0.00           H  
ATOM   1302 1HG2 VAL A 101     123.383  36.222   8.528  1.00  0.00           H  
ATOM   1303 2HG2 VAL A 101     124.953  35.880   7.761  1.00  0.00           H  
ATOM   1304 3HG2 VAL A 101     124.894  36.560   9.405  1.00  0.00           H  
ATOM   1305  N   THR A 102     125.931  39.945   5.881  1.00 17.37           N  
ATOM   1306  CA  THR A 102     125.897  41.244   5.244  1.00 17.37           C  
ATOM   1307  C   THR A 102     124.940  41.124   4.078  1.00 17.37           C  
ATOM   1308  O   THR A 102     125.083  40.222   3.261  1.00 17.37           O  
ATOM   1309  CB  THR A 102     127.274  41.637   4.703  1.00 25.70           C  
ATOM   1310  OG1 THR A 102     128.153  41.920   5.795  1.00 25.70           O  
ATOM   1311  CG2 THR A 102     127.166  42.857   3.823  1.00 25.70           C  
ATOM   1312  H   THR A 102     126.005  39.117   5.307  1.00  0.00           H  
ATOM   1313  HA  THR A 102     125.598  41.985   5.986  1.00  0.00           H  
ATOM   1314  HB  THR A 102     127.686  40.812   4.123  1.00  0.00           H  
ATOM   1315  HG1 THR A 102     127.682  41.800   6.623  1.00  0.00           H  
ATOM   1316 1HG2 THR A 102     128.154  43.123   3.447  1.00  0.00           H  
ATOM   1317 2HG2 THR A 102     126.503  42.643   2.985  1.00  0.00           H  
ATOM   1318 3HG2 THR A 102     126.763  43.688   4.401  1.00  0.00           H  
ATOM   1319  N   ILE A 103     123.941  41.995   4.016  1.00 29.21           N  
ATOM   1320  CA  ILE A 103     123.011  41.963   2.900  1.00 29.21           C  
ATOM   1321  C   ILE A 103     123.483  43.091   2.003  1.00 29.21           C  
ATOM   1322  O   ILE A 103     123.162  44.254   2.235  1.00 29.21           O  
ATOM   1323  CB  ILE A 103     121.563  42.221   3.341  1.00 12.67           C  
ATOM   1324  CG1 ILE A 103     121.090  41.100   4.255  1.00 12.67           C  
ATOM   1325  CG2 ILE A 103     120.651  42.278   2.130  1.00 12.67           C  
ATOM   1326  CD1 ILE A 103     119.613  41.184   4.595  1.00 12.67           C  
ATOM   1327  H   ILE A 103     123.816  42.687   4.741  1.00  0.00           H  
ATOM   1328  HA  ILE A 103     123.049  40.973   2.447  1.00  0.00           H  
ATOM   1329  HB  ILE A 103     121.509  43.170   3.874  1.00  0.00           H  
ATOM   1330 1HG1 ILE A 103     121.282  40.138   3.780  1.00  0.00           H  
ATOM   1331 2HG1 ILE A 103     121.659  41.124   5.185  1.00  0.00           H  
ATOM   1332 1HG2 ILE A 103     119.627  42.461   2.454  1.00  0.00           H  
ATOM   1333 2HG2 ILE A 103     120.972  43.083   1.471  1.00  0.00           H  
ATOM   1334 3HG2 ILE A 103     120.698  41.330   1.594  1.00  0.00           H  
ATOM   1335 1HD1 ILE A 103     119.343  40.355   5.250  1.00  0.00           H  
ATOM   1336 2HD1 ILE A 103     119.409  42.128   5.101  1.00  0.00           H  
ATOM   1337 3HD1 ILE A 103     119.026  41.129   3.680  1.00  0.00           H  
ATOM   1338  N   PRO A 104     124.262  42.756   0.967  1.00 33.44           N  
ATOM   1339  CA  PRO A 104     124.829  43.689  -0.006  1.00 33.44           C  
ATOM   1340  C   PRO A 104     123.992  44.928  -0.249  1.00 33.44           C  
ATOM   1341  O   PRO A 104     124.347  46.025   0.183  1.00 33.44           O  
ATOM   1342  CB  PRO A 104     124.960  42.831  -1.253  1.00 53.57           C  
ATOM   1343  CG  PRO A 104     125.361  41.527  -0.681  1.00 53.57           C  
ATOM   1344  CD  PRO A 104     124.399  41.373   0.482  1.00 53.57           C  
ATOM   1345  HA  PRO A 104     125.814  44.027   0.348  1.00  0.00           H  
ATOM   1346 1HB  PRO A 104     124.003  42.807  -1.795  1.00  0.00           H  
ATOM   1347 2HB  PRO A 104     125.704  43.269  -1.934  1.00  0.00           H  
ATOM   1348 1HG  PRO A 104     125.268  40.735  -1.439  1.00  0.00           H  
ATOM   1349 2HG  PRO A 104     126.418  41.554  -0.378  1.00  0.00           H  
ATOM   1350 1HD  PRO A 104     123.443  40.968   0.117  1.00  0.00           H  
ATOM   1351 2HD  PRO A 104     124.840  40.706   1.237  1.00  0.00           H  
ATOM   1352  N   LYS A 105     122.880  44.739  -0.947  1.00 45.69           N  
ATOM   1353  CA  LYS A 105     121.979  45.832  -1.271  1.00 45.69           C  
ATOM   1354  C   LYS A 105     121.030  46.065  -0.106  1.00 45.69           C  
ATOM   1355  O   LYS A 105     120.062  45.316   0.065  1.00 45.69           O  
ATOM   1356  CB  LYS A 105     121.182  45.479  -2.529  1.00 70.00           C  
ATOM   1357  CG  LYS A 105     122.050  45.009  -3.687  1.00 70.00           C  
ATOM   1358  CD  LYS A 105     121.231  44.433  -4.831  1.00 70.00           C  
ATOM   1359  CE  LYS A 105     122.146  43.871  -5.913  1.00 70.00           C  
ATOM   1360  NZ  LYS A 105     121.397  43.267  -7.052  1.00 70.00           N  
ATOM   1361  H   LYS A 105     122.655  43.806  -1.262  1.00  0.00           H  
ATOM   1362  HA  LYS A 105     122.574  46.725  -1.463  1.00  0.00           H  
ATOM   1363 1HB  LYS A 105     120.465  44.691  -2.296  1.00  0.00           H  
ATOM   1364 2HB  LYS A 105     120.615  46.351  -2.857  1.00  0.00           H  
ATOM   1365 1HG  LYS A 105     122.632  45.848  -4.069  1.00  0.00           H  
ATOM   1366 2HG  LYS A 105     122.739  44.241  -3.337  1.00  0.00           H  
ATOM   1367 1HD  LYS A 105     120.585  43.639  -4.453  1.00  0.00           H  
ATOM   1368 2HD  LYS A 105     120.603  45.215  -5.259  1.00  0.00           H  
ATOM   1369 1HE  LYS A 105     122.779  44.667  -6.304  1.00  0.00           H  
ATOM   1370 2HE  LYS A 105     122.790  43.104  -5.483  1.00  0.00           H  
ATOM   1371 1HZ  LYS A 105     122.051  42.912  -7.735  1.00  0.00           H  
ATOM   1372 2HZ  LYS A 105     120.821  42.509  -6.713  1.00  0.00           H  
ATOM   1373 3HZ  LYS A 105     120.811  43.969  -7.481  1.00  0.00           H  
ATOM   1374  N   GLY A 106     121.310  47.091   0.697  1.00 39.78           N  
ATOM   1375  CA  GLY A 106     120.446  47.388   1.829  1.00 39.78           C  
ATOM   1376  C   GLY A 106     121.180  47.784   3.094  1.00 39.78           C  
ATOM   1377  O   GLY A 106     121.148  48.942   3.513  1.00 39.78           O  
ATOM   1378  H   GLY A 106     122.120  47.671   0.531  1.00  0.00           H  
ATOM   1379 1HA  GLY A 106     119.768  48.200   1.566  1.00  0.00           H  
ATOM   1380 2HA  GLY A 106     119.832  46.517   2.056  1.00  0.00           H  
ATOM   1381  N   PHE A 107     121.828  46.809   3.719  1.00 70.00           N  
ATOM   1382  CA  PHE A 107     122.590  47.057   4.932  1.00 70.00           C  
ATOM   1383  C   PHE A 107     124.003  46.585   4.657  1.00 70.00           C  
ATOM   1384  O   PHE A 107     124.230  45.396   4.406  1.00 70.00           O  
ATOM   1385  CB  PHE A 107     122.040  46.255   6.106  1.00 32.71           C  
ATOM   1386  CG  PHE A 107     120.557  46.236   6.186  1.00 32.71           C  
ATOM   1387  CD1 PHE A 107     119.814  45.499   5.276  1.00 32.71           C  
ATOM   1388  CD2 PHE A 107     119.902  46.933   7.188  1.00 32.71           C  
ATOM   1389  CE1 PHE A 107     118.432  45.455   5.363  1.00 32.71           C  
ATOM   1390  CE2 PHE A 107     118.524  46.900   7.289  1.00 32.71           C  
ATOM   1391  CZ  PHE A 107     117.783  46.158   6.375  1.00 32.71           C  
ATOM   1392  H   PHE A 107     121.792  45.872   3.344  1.00  0.00           H  
ATOM   1393  HA  PHE A 107     122.514  48.117   5.178  1.00  0.00           H  
ATOM   1394 1HB  PHE A 107     122.387  45.225   6.037  1.00  0.00           H  
ATOM   1395 2HB  PHE A 107     122.423  46.667   7.039  1.00  0.00           H  
ATOM   1396  HD1 PHE A 107     120.330  44.951   4.487  1.00  0.00           H  
ATOM   1397  HD2 PHE A 107     120.487  47.514   7.902  1.00  0.00           H  
ATOM   1398  HE1 PHE A 107     117.859  44.872   4.642  1.00  0.00           H  
ATOM   1399  HE2 PHE A 107     118.017  47.453   8.080  1.00  0.00           H  
ATOM   1400  HZ  PHE A 107     116.697  46.128   6.450  1.00  0.00           H  
ATOM   1401  N   ASN A 108     124.956  47.505   4.712  1.00 70.00           N  
ATOM   1402  CA  ASN A 108     126.337  47.137   4.452  1.00 70.00           C  
ATOM   1403  C   ASN A 108     127.151  47.046   5.741  1.00 70.00           C  
ATOM   1404  O   ASN A 108     128.381  47.043   5.719  1.00 70.00           O  
ATOM   1405  CB  ASN A 108     126.957  48.134   3.468  1.00 70.00           C  
ATOM   1406  CG  ASN A 108     126.148  48.256   2.181  1.00 70.00           C  
ATOM   1407  OD1 ASN A 108     125.095  48.905   2.148  1.00 70.00           O  
ATOM   1408  ND2 ASN A 108     126.628  47.614   1.118  1.00 70.00           N  
ATOM   1409  H   ASN A 108     124.736  48.466   4.934  1.00  0.00           H  
ATOM   1410  HA  ASN A 108     126.352  46.141   4.007  1.00  0.00           H  
ATOM   1411 1HB  ASN A 108     127.025  49.116   3.939  1.00  0.00           H  
ATOM   1412 2HB  ASN A 108     127.971  47.819   3.221  1.00  0.00           H  
ATOM   1413 1HD2 ASN A 108     126.141  47.657   0.245  1.00  0.00           H  
ATOM   1414 2HD2 ASN A 108     127.475  47.089   1.192  1.00  0.00           H  
ATOM   1415  N   THR A 109     126.441  46.958   6.862  1.00 38.53           N  
ATOM   1416  CA  THR A 109     127.052  46.841   8.181  1.00 38.53           C  
ATOM   1417  C   THR A 109     126.596  45.531   8.816  1.00 38.53           C  
ATOM   1418  O   THR A 109     125.540  45.466   9.446  1.00 38.53           O  
ATOM   1419  CB  THR A 109     126.643  48.014   9.065  1.00 49.53           C  
ATOM   1420  OG1 THR A 109     127.242  49.210   8.551  1.00 49.53           O  
ATOM   1421  CG2 THR A 109     127.084  47.783  10.507  1.00 49.53           C  
ATOM   1422  H   THR A 109     125.434  46.974   6.786  1.00  0.00           H  
ATOM   1423  HA  THR A 109     128.136  46.855   8.063  1.00  0.00           H  
ATOM   1424  HB  THR A 109     125.560  48.129   9.038  1.00  0.00           H  
ATOM   1425  HG1 THR A 109     127.761  48.998   7.771  1.00  0.00           H  
ATOM   1426 1HG2 THR A 109     126.782  48.632  11.120  1.00  0.00           H  
ATOM   1427 2HG2 THR A 109     126.618  46.875  10.889  1.00  0.00           H  
ATOM   1428 3HG2 THR A 109     128.167  47.677  10.543  1.00  0.00           H  
ATOM   1429  N   SER A 110     127.418  44.501   8.636  1.00 21.94           N  
ATOM   1430  CA  SER A 110     127.167  43.143   9.113  1.00 21.94           C  
ATOM   1431  C   SER A 110     126.594  42.981  10.510  1.00 21.94           C  
ATOM   1432  O   SER A 110     126.919  43.737  11.428  1.00 21.94           O  
ATOM   1433  CB  SER A 110     128.451  42.324   9.018  1.00 23.34           C  
ATOM   1434  OG  SER A 110     129.454  42.875   9.849  1.00 23.34           O  
ATOM   1435  H   SER A 110     128.271  44.695   8.131  1.00  0.00           H  
ATOM   1436  HA  SER A 110     126.405  42.688   8.478  1.00  0.00           H  
ATOM   1437 1HB  SER A 110     128.249  41.295   9.314  1.00  0.00           H  
ATOM   1438 2HB  SER A 110     128.795  42.306   7.985  1.00  0.00           H  
ATOM   1439  HG  SER A 110     129.058  43.642  10.269  1.00  0.00           H  
ATOM   1440  N   PHE A 111     125.740  41.973  10.661  1.00 15.26           N  
ATOM   1441  CA  PHE A 111     125.133  41.690  11.949  1.00 15.26           C  
ATOM   1442  C   PHE A 111     125.173  40.208  12.268  1.00 15.26           C  
ATOM   1443  O   PHE A 111     125.247  39.359  11.377  1.00 15.26           O  
ATOM   1444  CB  PHE A 111     123.707  42.211  11.993  1.00 39.12           C  
ATOM   1445  CG  PHE A 111     123.063  42.261  10.668  1.00 39.12           C  
ATOM   1446  CD1 PHE A 111     122.585  41.107  10.077  1.00 39.12           C  
ATOM   1447  CD2 PHE A 111     122.972  43.465   9.984  1.00 39.12           C  
ATOM   1448  CE1 PHE A 111     122.020  41.143   8.813  1.00 39.12           C  
ATOM   1449  CE2 PHE A 111     122.414  43.522   8.720  1.00 39.12           C  
ATOM   1450  CZ  PHE A 111     121.933  42.354   8.128  1.00 39.12           C  
ATOM   1451  H   PHE A 111     125.507  41.392   9.869  1.00  0.00           H  
ATOM   1452  HA  PHE A 111     125.712  42.195  12.723  1.00  0.00           H  
ATOM   1453 1HB  PHE A 111     123.108  41.576  12.644  1.00  0.00           H  
ATOM   1454 2HB  PHE A 111     123.699  43.214  12.418  1.00  0.00           H  
ATOM   1455  HD1 PHE A 111     122.656  40.163  10.618  1.00  0.00           H  
ATOM   1456  HD2 PHE A 111     123.351  44.373  10.454  1.00  0.00           H  
ATOM   1457  HE1 PHE A 111     121.645  40.226   8.358  1.00  0.00           H  
ATOM   1458  HE2 PHE A 111     122.349  44.470   8.186  1.00  0.00           H  
ATOM   1459  HZ  PHE A 111     121.492  42.388   7.133  1.00  0.00           H  
ATOM   1460  N   LEU A 112     125.126  39.920  13.563  1.00 12.12           N  
ATOM   1461  CA  LEU A 112     125.207  38.569  14.064  1.00 12.12           C  
ATOM   1462  C   LEU A 112     123.881  37.850  14.086  1.00 12.12           C  
ATOM   1463  O   LEU A 112     122.954  38.280  14.770  1.00 12.12           O  
ATOM   1464  CB  LEU A 112     125.774  38.601  15.466  1.00 12.33           C  
ATOM   1465  CG  LEU A 112     126.305  37.236  15.857  1.00 12.33           C  
ATOM   1466  CD1 LEU A 112     127.475  36.893  14.944  1.00 12.33           C  
ATOM   1467  CD2 LEU A 112     126.727  37.246  17.308  1.00 12.33           C  
ATOM   1468  H   LEU A 112     125.030  40.683  14.218  1.00  0.00           H  
ATOM   1469  HA  LEU A 112     125.873  38.000  13.417  1.00  0.00           H  
ATOM   1470 1HB  LEU A 112     126.571  39.342  15.501  1.00  0.00           H  
ATOM   1471 2HB  LEU A 112     124.987  38.912  16.152  1.00  0.00           H  
ATOM   1472  HG  LEU A 112     125.525  36.488  15.714  1.00  0.00           H  
ATOM   1473 1HD1 LEU A 112     127.870  35.913  15.211  1.00  0.00           H  
ATOM   1474 2HD1 LEU A 112     127.136  36.876  13.908  1.00  0.00           H  
ATOM   1475 3HD1 LEU A 112     128.257  37.642  15.058  1.00  0.00           H  
ATOM   1476 1HD2 LEU A 112     127.107  36.262  17.583  1.00  0.00           H  
ATOM   1477 2HD2 LEU A 112     127.509  37.991  17.454  1.00  0.00           H  
ATOM   1478 3HD2 LEU A 112     125.870  37.492  17.935  1.00  0.00           H  
ATOM   1479  N   VAL A 113     123.799  36.733  13.372  1.00 12.63           N  
ATOM   1480  CA  VAL A 113     122.558  35.969  13.313  1.00 12.63           C  
ATOM   1481  C   VAL A 113     122.771  34.474  13.547  1.00 12.63           C  
ATOM   1482  O   VAL A 113     123.871  33.969  13.325  1.00 12.63           O  
ATOM   1483  CB  VAL A 113     121.908  36.139  11.944  1.00 12.00           C  
ATOM   1484  CG1 VAL A 113     121.757  37.604  11.623  1.00 12.00           C  
ATOM   1485  CG2 VAL A 113     122.753  35.464  10.892  1.00 12.00           C  
ATOM   1486  H   VAL A 113     124.605  36.403  12.860  1.00  0.00           H  
ATOM   1487  HA  VAL A 113     121.880  36.351  14.076  1.00  0.00           H  
ATOM   1488  HB  VAL A 113     120.917  35.685  11.964  1.00  0.00           H  
ATOM   1489 1HG1 VAL A 113     121.292  37.716  10.643  1.00  0.00           H  
ATOM   1490 2HG1 VAL A 113     121.131  38.079  12.378  1.00  0.00           H  
ATOM   1491 3HG1 VAL A 113     122.739  38.077  11.614  1.00  0.00           H  
ATOM   1492 1HG2 VAL A 113     122.285  35.587   9.916  1.00  0.00           H  
ATOM   1493 2HG2 VAL A 113     123.746  35.914  10.878  1.00  0.00           H  
ATOM   1494 3HG2 VAL A 113     122.840  34.402  11.121  1.00  0.00           H  
ATOM   1495  N   ASN A 114     121.736  33.768  14.007  1.00 12.00           N  
ATOM   1496  CA  ASN A 114     121.850  32.326  14.206  1.00 12.00           C  
ATOM   1497  C   ASN A 114     121.849  31.765  12.809  1.00 12.00           C  
ATOM   1498  O   ASN A 114     121.338  32.403  11.893  1.00 12.00           O  
ATOM   1499  CB  ASN A 114     120.649  31.761  14.941  1.00 15.17           C  
ATOM   1500  CG  ASN A 114     120.562  32.240  16.350  1.00 15.17           C  
ATOM   1501  OD1 ASN A 114     121.535  32.150  17.100  1.00 15.17           O  
ATOM   1502  ND2 ASN A 114     119.393  32.751  16.738  1.00 15.17           N  
ATOM   1503  H   ASN A 114     120.862  34.227  14.222  1.00  0.00           H  
ATOM   1504  HA  ASN A 114     122.738  32.129  14.809  1.00  0.00           H  
ATOM   1505 1HB  ASN A 114     119.735  32.043  14.416  1.00  0.00           H  
ATOM   1506 2HB  ASN A 114     120.702  30.672  14.943  1.00  0.00           H  
ATOM   1507 1HD2 ASN A 114     119.280  33.087  17.673  1.00  0.00           H  
ATOM   1508 2HD2 ASN A 114     118.630  32.798  16.094  1.00  0.00           H  
ATOM   1509  N   ILE A 115     122.391  30.570  12.631  1.00 12.00           N  
ATOM   1510  CA  ILE A 115     122.431  29.995  11.303  1.00 12.00           C  
ATOM   1511  C   ILE A 115     122.516  28.477  11.322  1.00 12.00           C  
ATOM   1512  O   ILE A 115     123.359  27.897  12.008  1.00 12.00           O  
ATOM   1513  CB  ILE A 115     123.613  30.584  10.520  1.00 12.00           C  
ATOM   1514  CG1 ILE A 115     123.652  30.026   9.106  1.00 12.00           C  
ATOM   1515  CG2 ILE A 115     124.893  30.308  11.250  1.00 12.00           C  
ATOM   1516  CD1 ILE A 115     124.720  30.664   8.263  1.00 12.00           C  
ATOM   1517  H   ILE A 115     122.779  30.049  13.405  1.00  0.00           H  
ATOM   1518  HA  ILE A 115     121.504  30.247  10.789  1.00  0.00           H  
ATOM   1519  HB  ILE A 115     123.481  31.661  10.418  1.00  0.00           H  
ATOM   1520 1HG1 ILE A 115     123.827  28.951   9.144  1.00  0.00           H  
ATOM   1521 2HG1 ILE A 115     122.685  30.182   8.626  1.00  0.00           H  
ATOM   1522 1HG2 ILE A 115     125.729  30.727  10.690  1.00  0.00           H  
ATOM   1523 2HG2 ILE A 115     124.853  30.764  12.238  1.00  0.00           H  
ATOM   1524 3HG2 ILE A 115     125.029  29.231  11.352  1.00  0.00           H  
ATOM   1525 1HD1 ILE A 115     124.703  30.229   7.263  1.00  0.00           H  
ATOM   1526 2HD1 ILE A 115     124.537  31.737   8.195  1.00  0.00           H  
ATOM   1527 3HD1 ILE A 115     125.694  30.490   8.717  1.00  0.00           H  
ATOM   1528  N   ALA A 116     121.617  27.845  10.573  1.00 12.00           N  
ATOM   1529  CA  ALA A 116     121.556  26.392  10.463  1.00 12.00           C  
ATOM   1530  C   ALA A 116     122.329  25.968   9.229  1.00 12.00           C  
ATOM   1531  O   ALA A 116     122.113  26.499   8.142  1.00 12.00           O  
ATOM   1532  CB  ALA A 116     120.122  25.951  10.339  1.00 12.00           C  
ATOM   1533  H   ALA A 116     120.951  28.406  10.061  1.00  0.00           H  
ATOM   1534  HA  ALA A 116     121.985  25.965  11.370  1.00  0.00           H  
ATOM   1535 1HB  ALA A 116     120.081  24.865  10.257  1.00  0.00           H  
ATOM   1536 2HB  ALA A 116     119.566  26.270  11.221  1.00  0.00           H  
ATOM   1537 3HB  ALA A 116     119.680  26.398   9.450  1.00  0.00           H  
ATOM   1538  N   THR A 117     123.225  25.007   9.397  1.00 12.00           N  
ATOM   1539  CA  THR A 117     124.041  24.513   8.298  1.00 12.00           C  
ATOM   1540  C   THR A 117     123.540  23.125   7.943  1.00 12.00           C  
ATOM   1541  O   THR A 117     123.773  22.168   8.672  1.00 12.00           O  
ATOM   1542  CB  THR A 117     125.495  24.439   8.719  1.00 14.99           C  
ATOM   1543  OG1 THR A 117     125.844  25.644   9.402  1.00 14.99           O  
ATOM   1544  CG2 THR A 117     126.373  24.326   7.526  1.00 14.99           C  
ATOM   1545  H   THR A 117     123.344  24.607  10.317  1.00  0.00           H  
ATOM   1546  HA  THR A 117     123.952  25.207   7.462  1.00  0.00           H  
ATOM   1547  HB  THR A 117     125.645  23.570   9.359  1.00  0.00           H  
ATOM   1548  HG1 THR A 117     125.079  26.224   9.438  1.00  0.00           H  
ATOM   1549 1HG2 THR A 117     127.414  24.273   7.844  1.00  0.00           H  
ATOM   1550 2HG2 THR A 117     126.117  23.424   6.970  1.00  0.00           H  
ATOM   1551 3HG2 THR A 117     126.233  25.197   6.888  1.00  0.00           H  
ATOM   1552  N   ILE A 118     122.847  23.025   6.816  1.00 27.95           N  
ATOM   1553  CA  ILE A 118     122.259  21.763   6.386  1.00 27.95           C  
ATOM   1554  C   ILE A 118     123.244  20.680   6.016  1.00 27.95           C  
ATOM   1555  O   ILE A 118     124.000  20.823   5.059  1.00 27.95           O  
ATOM   1556  CB  ILE A 118     121.329  21.969   5.177  1.00 12.00           C  
ATOM   1557  CG1 ILE A 118     120.226  22.960   5.528  1.00 12.00           C  
ATOM   1558  CG2 ILE A 118     120.704  20.652   4.776  1.00 12.00           C  
ATOM   1559  CD1 ILE A 118     119.315  23.266   4.375  1.00 12.00           C  
ATOM   1560  H   ILE A 118     122.724  23.846   6.241  1.00  0.00           H  
ATOM   1561  HA  ILE A 118     121.669  21.359   7.208  1.00  0.00           H  
ATOM   1562  HB  ILE A 118     121.903  22.363   4.339  1.00  0.00           H  
ATOM   1563 1HG1 ILE A 118     119.627  22.563   6.347  1.00  0.00           H  
ATOM   1564 2HG1 ILE A 118     120.672  23.893   5.873  1.00  0.00           H  
ATOM   1565 1HG2 ILE A 118     120.047  20.807   3.920  1.00  0.00           H  
ATOM   1566 2HG2 ILE A 118     121.487  19.944   4.508  1.00  0.00           H  
ATOM   1567 3HG2 ILE A 118     120.126  20.255   5.610  1.00  0.00           H  
ATOM   1568 1HD1 ILE A 118     118.553  23.978   4.692  1.00  0.00           H  
ATOM   1569 2HD1 ILE A 118     119.895  23.695   3.557  1.00  0.00           H  
ATOM   1570 3HD1 ILE A 118     118.835  22.349   4.037  1.00  0.00           H  
ATOM   1571  N   PHE A 119     123.228  19.584   6.763  1.00 22.76           N  
ATOM   1572  CA  PHE A 119     124.117  18.481   6.445  1.00 22.76           C  
ATOM   1573  C   PHE A 119     123.316  17.255   6.001  1.00 22.76           C  
ATOM   1574  O   PHE A 119     123.880  16.211   5.683  1.00 22.76           O  
ATOM   1575  CB  PHE A 119     125.025  18.156   7.640  1.00 14.70           C  
ATOM   1576  CG  PHE A 119     124.306  17.620   8.834  1.00 14.70           C  
ATOM   1577  CD1 PHE A 119     123.933  16.286   8.896  1.00 14.70           C  
ATOM   1578  CD2 PHE A 119     124.004  18.452   9.905  1.00 14.70           C  
ATOM   1579  CE1 PHE A 119     123.271  15.784  10.005  1.00 14.70           C  
ATOM   1580  CE2 PHE A 119     123.337  17.957  11.027  1.00 14.70           C  
ATOM   1581  CZ  PHE A 119     122.971  16.620  11.074  1.00 14.70           C  
ATOM   1582  H   PHE A 119     122.605  19.502   7.554  1.00  0.00           H  
ATOM   1583  HA  PHE A 119     124.744  18.774   5.602  1.00  0.00           H  
ATOM   1584 1HB  PHE A 119     125.770  17.420   7.341  1.00  0.00           H  
ATOM   1585 2HB  PHE A 119     125.558  19.055   7.947  1.00  0.00           H  
ATOM   1586  HD1 PHE A 119     124.167  15.628   8.059  1.00  0.00           H  
ATOM   1587  HD2 PHE A 119     124.294  19.503   9.863  1.00  0.00           H  
ATOM   1588  HE1 PHE A 119     122.986  14.733  10.039  1.00  0.00           H  
ATOM   1589  HE2 PHE A 119     123.103  18.615  11.863  1.00  0.00           H  
ATOM   1590  HZ  PHE A 119     122.449  16.226  11.945  1.00  0.00           H  
ATOM   1591  N   GLU A 120     121.995  17.400   5.979  1.00 25.80           N  
ATOM   1592  CA  GLU A 120     121.083  16.343   5.556  1.00 25.80           C  
ATOM   1593  C   GLU A 120     119.743  16.984   5.182  1.00 25.80           C  
ATOM   1594  O   GLU A 120     119.153  17.730   5.961  1.00 25.80           O  
ATOM   1595  CB  GLU A 120     120.878  15.320   6.676  1.00 70.00           C  
ATOM   1596  CG  GLU A 120     119.970  14.155   6.294  1.00 70.00           C  
ATOM   1597  CD  GLU A 120     118.511  14.346   6.713  1.00 70.00           C  
ATOM   1598  OE1 GLU A 120     117.909  15.399   6.400  1.00 70.00           O  
ATOM   1599  OE2 GLU A 120     117.956  13.425   7.353  1.00 70.00           O  
ATOM   1600  H   GLU A 120     121.616  18.289   6.271  1.00  0.00           H  
ATOM   1601  HA  GLU A 120     121.520  15.832   4.697  1.00  0.00           H  
ATOM   1602 1HB  GLU A 120     121.843  14.912   6.977  1.00  0.00           H  
ATOM   1603 2HB  GLU A 120     120.446  15.815   7.546  1.00  0.00           H  
ATOM   1604 1HG  GLU A 120     120.002  14.022   5.213  1.00  0.00           H  
ATOM   1605 2HG  GLU A 120     120.351  13.245   6.756  1.00  0.00           H  
ATOM   1606  N   SER A 121     119.267  16.715   3.979  1.00 16.23           N  
ATOM   1607  CA  SER A 121     117.998  17.267   3.555  1.00 16.23           C  
ATOM   1608  C   SER A 121     117.298  16.176   2.781  1.00 16.23           C  
ATOM   1609  O   SER A 121     117.941  15.219   2.340  1.00 16.23           O  
ATOM   1610  CB  SER A 121     118.217  18.463   2.636  1.00 36.22           C  
ATOM   1611  OG  SER A 121     118.725  18.051   1.375  1.00 36.22           O  
ATOM   1612  H   SER A 121     119.783  16.123   3.344  1.00  0.00           H  
ATOM   1613  HA  SER A 121     117.453  17.602   4.439  1.00  0.00           H  
ATOM   1614 1HB  SER A 121     117.274  18.992   2.496  1.00  0.00           H  
ATOM   1615 2HB  SER A 121     118.915  19.157   3.103  1.00  0.00           H  
ATOM   1616  HG  SER A 121     118.805  17.095   1.421  1.00  0.00           H  
ATOM   1617  N   GLU A 122     115.987  16.313   2.623  1.00 29.81           N  
ATOM   1618  CA  GLU A 122     115.186  15.359   1.864  1.00 29.81           C  
ATOM   1619  C   GLU A 122     114.091  16.195   1.192  1.00 29.81           C  
ATOM   1620  O   GLU A 122     113.358  16.924   1.865  1.00 29.81           O  
ATOM   1621  CB  GLU A 122     114.584  14.307   2.798  1.00 70.00           C  
ATOM   1622  CG  GLU A 122     114.525  12.894   2.209  1.00 70.00           C  
ATOM   1623  CD  GLU A 122     115.903  12.307   1.893  1.00 70.00           C  
ATOM   1624  OE1 GLU A 122     116.821  12.436   2.735  1.00 70.00           O  
ATOM   1625  OE2 GLU A 122     116.064  11.702   0.808  1.00 70.00           O  
ATOM   1626  H   GLU A 122     115.533  17.110   3.047  1.00  0.00           H  
ATOM   1627  HA  GLU A 122     115.834  14.858   1.145  1.00  0.00           H  
ATOM   1628 1HB  GLU A 122     115.167  14.261   3.718  1.00  0.00           H  
ATOM   1629 2HB  GLU A 122     113.569  14.598   3.068  1.00  0.00           H  
ATOM   1630 1HG  GLU A 122     114.023  12.237   2.918  1.00  0.00           H  
ATOM   1631 2HG  GLU A 122     113.933  12.917   1.295  1.00  0.00           H  
ATOM   1632  N   ASN A 123     114.008  16.115  -0.134  1.00 24.60           N  
ATOM   1633  CA  ASN A 123     113.025  16.880  -0.900  1.00 24.60           C  
ATOM   1634  C   ASN A 123     113.051  18.370  -0.573  1.00 24.60           C  
ATOM   1635  O   ASN A 123     112.012  19.035  -0.582  1.00 24.60           O  
ATOM   1636  CB  ASN A 123     111.614  16.340  -0.669  1.00 49.12           C  
ATOM   1637  CG  ASN A 123     111.297  15.156  -1.549  1.00 49.12           C  
ATOM   1638  OD1 ASN A 123     111.420  15.232  -2.767  1.00 49.12           O  
ATOM   1639  ND2 ASN A 123     110.879  14.052  -0.938  1.00 49.12           N  
ATOM   1640  H   ASN A 123     114.647  15.505  -0.624  1.00  0.00           H  
ATOM   1641  HA  ASN A 123     113.262  16.784  -1.961  1.00  0.00           H  
ATOM   1642 1HB  ASN A 123     111.504  16.043   0.375  1.00  0.00           H  
ATOM   1643 2HB  ASN A 123     110.886  17.128  -0.863  1.00  0.00           H  
ATOM   1644 1HD2 ASN A 123     110.655  13.238  -1.474  1.00  0.00           H  
ATOM   1645 2HD2 ASN A 123     110.788  14.035   0.057  1.00  0.00           H  
ATOM   1646  N   PHE A 124     114.236  18.898  -0.283  1.00 29.03           N  
ATOM   1647  CA  PHE A 124     114.357  20.313   0.029  1.00 29.03           C  
ATOM   1648  C   PHE A 124     114.878  21.052  -1.199  1.00 29.03           C  
ATOM   1649  O   PHE A 124     114.234  21.970  -1.702  1.00 29.03           O  
ATOM   1650  CB  PHE A 124     115.299  20.517   1.210  1.00 12.81           C  
ATOM   1651  CG  PHE A 124     115.378  21.937   1.679  1.00 12.81           C  
ATOM   1652  CD1 PHE A 124     114.290  22.537   2.298  1.00 12.81           C  
ATOM   1653  CD2 PHE A 124     116.527  22.683   1.478  1.00 12.81           C  
ATOM   1654  CE1 PHE A 124     114.342  23.863   2.710  1.00 12.81           C  
ATOM   1655  CE2 PHE A 124     116.589  24.000   1.882  1.00 12.81           C  
ATOM   1656  CZ  PHE A 124     115.493  24.596   2.500  1.00 12.81           C  
ATOM   1657  H   PHE A 124     115.064  18.320  -0.277  1.00  0.00           H  
ATOM   1658  HA  PHE A 124     113.371  20.694   0.298  1.00  0.00           H  
ATOM   1659 1HB  PHE A 124     114.973  19.900   2.046  1.00  0.00           H  
ATOM   1660 2HB  PHE A 124     116.302  20.193   0.935  1.00  0.00           H  
ATOM   1661  HD1 PHE A 124     113.383  21.955   2.462  1.00  0.00           H  
ATOM   1662  HD2 PHE A 124     117.388  22.220   0.994  1.00  0.00           H  
ATOM   1663  HE1 PHE A 124     113.478  24.317   3.195  1.00  0.00           H  
ATOM   1664  HE2 PHE A 124     117.499  24.575   1.716  1.00  0.00           H  
ATOM   1665  HZ  PHE A 124     115.542  25.637   2.816  1.00  0.00           H  
ATOM   1666  N   PHE A 125     116.044  20.655  -1.692  1.00 18.88           N  
ATOM   1667  CA  PHE A 125     116.577  21.301  -2.878  1.00 18.88           C  
ATOM   1668  C   PHE A 125     116.035  20.557  -4.094  1.00 18.88           C  
ATOM   1669  O   PHE A 125     116.263  19.358  -4.245  1.00 18.88           O  
ATOM   1670  CB  PHE A 125     118.095  21.238  -2.890  1.00 14.29           C  
ATOM   1671  CG  PHE A 125     118.742  21.846  -1.689  1.00 14.29           C  
ATOM   1672  CD1 PHE A 125     119.329  21.041  -0.720  1.00 14.29           C  
ATOM   1673  CD2 PHE A 125     118.813  23.227  -1.544  1.00 14.29           C  
ATOM   1674  CE1 PHE A 125     119.988  21.601   0.376  1.00 14.29           C  
ATOM   1675  CE2 PHE A 125     119.469  23.801  -0.449  1.00 14.29           C  
ATOM   1676  CZ  PHE A 125     120.059  22.984   0.511  1.00 14.29           C  
ATOM   1677  H   PHE A 125     116.571  19.910  -1.259  1.00  0.00           H  
ATOM   1678  HA  PHE A 125     116.274  22.349  -2.867  1.00  0.00           H  
ATOM   1679 1HB  PHE A 125     118.415  20.199  -2.955  1.00  0.00           H  
ATOM   1680 2HB  PHE A 125     118.473  21.752  -3.772  1.00  0.00           H  
ATOM   1681  HD1 PHE A 125     119.272  19.957  -0.822  1.00  0.00           H  
ATOM   1682  HD2 PHE A 125     118.350  23.865  -2.297  1.00  0.00           H  
ATOM   1683  HE1 PHE A 125     120.446  20.955   1.124  1.00  0.00           H  
ATOM   1684  HE2 PHE A 125     119.518  24.885  -0.346  1.00  0.00           H  
ATOM   1685  HZ  PHE A 125     120.573  23.423   1.365  1.00  0.00           H  
ATOM   1686  N   LEU A 126     115.310  21.260  -4.954  1.00 23.31           N  
ATOM   1687  CA  LEU A 126     114.742  20.645  -6.149  1.00 23.31           C  
ATOM   1688  C   LEU A 126     115.572  21.039  -7.349  1.00 23.31           C  
ATOM   1689  O   LEU A 126     116.441  21.890  -7.239  1.00 23.31           O  
ATOM   1690  CB  LEU A 126     113.316  21.127  -6.354  1.00 41.63           C  
ATOM   1691  CG  LEU A 126     112.377  20.832  -5.198  1.00 41.63           C  
ATOM   1692  CD1 LEU A 126     111.099  21.663  -5.336  1.00 41.63           C  
ATOM   1693  CD2 LEU A 126     112.093  19.347  -5.182  1.00 41.63           C  
ATOM   1694  H   LEU A 126     115.146  22.241  -4.781  1.00  0.00           H  
ATOM   1695  HA  LEU A 126     114.732  19.564  -6.010  1.00  0.00           H  
ATOM   1696 1HB  LEU A 126     113.333  22.204  -6.514  1.00  0.00           H  
ATOM   1697 2HB  LEU A 126     112.914  20.654  -7.250  1.00  0.00           H  
ATOM   1698  HG  LEU A 126     112.848  21.132  -4.261  1.00  0.00           H  
ATOM   1699 1HD1 LEU A 126     110.431  21.445  -4.502  1.00  0.00           H  
ATOM   1700 2HD1 LEU A 126     111.352  22.723  -5.329  1.00  0.00           H  
ATOM   1701 3HD1 LEU A 126     110.602  21.413  -6.273  1.00  0.00           H  
ATOM   1702 1HD2 LEU A 126     111.419  19.114  -4.357  1.00  0.00           H  
ATOM   1703 2HD2 LEU A 126     111.627  19.055  -6.124  1.00  0.00           H  
ATOM   1704 3HD2 LEU A 126     113.027  18.799  -5.054  1.00  0.00           H  
ATOM   1705  N   PRO A 127     115.300  20.440  -8.519  1.00 12.00           N  
ATOM   1706  CA  PRO A 127     116.024  20.722  -9.760  1.00 12.00           C  
ATOM   1707  C   PRO A 127     115.767  22.120 -10.265  1.00 12.00           C  
ATOM   1708  O   PRO A 127     114.632  22.577 -10.249  1.00 12.00           O  
ATOM   1709  CB  PRO A 127     115.463  19.699 -10.730  1.00 18.40           C  
ATOM   1710  CG  PRO A 127     114.994  18.606  -9.851  1.00 18.40           C  
ATOM   1711  CD  PRO A 127     114.351  19.339  -8.725  1.00 18.40           C  
ATOM   1712  HA  PRO A 127     117.099  20.558  -9.597  1.00  0.00           H  
ATOM   1713 1HB  PRO A 127     114.656  20.149 -11.327  1.00  0.00           H  
ATOM   1714 2HB  PRO A 127     116.245  19.381 -11.435  1.00  0.00           H  
ATOM   1715 1HG  PRO A 127     114.301  17.950 -10.398  1.00  0.00           H  
ATOM   1716 2HG  PRO A 127     115.843  17.980  -9.537  1.00  0.00           H  
ATOM   1717 1HD  PRO A 127     113.357  19.693  -9.037  1.00  0.00           H  
ATOM   1718 2HD  PRO A 127     114.270  18.674  -7.853  1.00  0.00           H  
ATOM   1719  N   GLY A 128     116.821  22.794 -10.710  1.00 36.04           N  
ATOM   1720  CA  GLY A 128     116.671  24.128 -11.258  1.00 36.04           C  
ATOM   1721  C   GLY A 128     116.590  25.321 -10.324  1.00 36.04           C  
ATOM   1722  O   GLY A 128     116.468  26.451 -10.797  1.00 36.04           O  
ATOM   1723  H   GLY A 128     117.741  22.379 -10.670  1.00  0.00           H  
ATOM   1724 1HA  GLY A 128     117.507  24.344 -11.923  1.00  0.00           H  
ATOM   1725 2HA  GLY A 128     115.763  24.175 -11.858  1.00  0.00           H  
ATOM   1726  N   ILE A 129     116.641  25.109  -9.013  1.00 22.71           N  
ATOM   1727  CA  ILE A 129     116.574  26.253  -8.106  1.00 22.71           C  
ATOM   1728  C   ILE A 129     117.905  26.954  -8.209  1.00 22.71           C  
ATOM   1729  O   ILE A 129     118.912  26.325  -8.531  1.00 22.71           O  
ATOM   1730  CB  ILE A 129     116.370  25.840  -6.630  1.00 21.70           C  
ATOM   1731  CG1 ILE A 129     117.423  24.815  -6.223  1.00 21.70           C  
ATOM   1732  CG2 ILE A 129     114.983  25.278  -6.421  1.00 21.70           C  
ATOM   1733  CD1 ILE A 129     117.439  24.541  -4.739  1.00 21.70           C  
ATOM   1734  H   ILE A 129     116.725  24.179  -8.627  1.00  0.00           H  
ATOM   1735  HA  ILE A 129     115.725  26.872  -8.392  1.00  0.00           H  
ATOM   1736  HB  ILE A 129     116.498  26.711  -5.988  1.00  0.00           H  
ATOM   1737 1HG1 ILE A 129     117.241  23.878  -6.748  1.00  0.00           H  
ATOM   1738 2HG1 ILE A 129     118.410  25.169  -6.521  1.00  0.00           H  
ATOM   1739 1HG2 ILE A 129     114.860  24.993  -5.376  1.00  0.00           H  
ATOM   1740 2HG2 ILE A 129     114.242  26.033  -6.681  1.00  0.00           H  
ATOM   1741 3HG2 ILE A 129     114.846  24.402  -7.055  1.00  0.00           H  
ATOM   1742 1HD1 ILE A 129     118.210  23.804  -4.513  1.00  0.00           H  
ATOM   1743 2HD1 ILE A 129     117.652  25.465  -4.200  1.00  0.00           H  
ATOM   1744 3HD1 ILE A 129     116.468  24.156  -4.430  1.00  0.00           H  
ATOM   1745  N   LYS A 130     117.924  28.252  -7.951  1.00 22.62           N  
ATOM   1746  CA  LYS A 130     119.185  28.966  -8.017  1.00 22.62           C  
ATOM   1747  C   LYS A 130     119.639  29.366  -6.625  1.00 22.62           C  
ATOM   1748  O   LYS A 130     120.701  29.955  -6.463  1.00 22.62           O  
ATOM   1749  CB  LYS A 130     119.070  30.190  -8.922  1.00 69.69           C  
ATOM   1750  CG  LYS A 130     118.735  29.842 -10.361  1.00 69.69           C  
ATOM   1751  CD  LYS A 130     118.915  31.043 -11.278  1.00 69.69           C  
ATOM   1752  CE  LYS A 130     117.777  31.165 -12.303  1.00 69.69           C  
ATOM   1753  NZ  LYS A 130     116.467  31.591 -11.694  1.00 69.69           N  
ATOM   1754  H   LYS A 130     117.084  28.758  -7.709  1.00  0.00           H  
ATOM   1755  HA  LYS A 130     119.939  28.298  -8.434  1.00  0.00           H  
ATOM   1756 1HB  LYS A 130     118.296  30.855  -8.538  1.00  0.00           H  
ATOM   1757 2HB  LYS A 130     120.011  30.741  -8.910  1.00  0.00           H  
ATOM   1758 1HG  LYS A 130     119.386  29.036 -10.701  1.00  0.00           H  
ATOM   1759 2HG  LYS A 130     117.702  29.502 -10.422  1.00  0.00           H  
ATOM   1760 1HD  LYS A 130     118.945  31.956 -10.681  1.00  0.00           H  
ATOM   1761 2HD  LYS A 130     119.858  30.951 -11.817  1.00  0.00           H  
ATOM   1762 1HE  LYS A 130     118.049  31.895 -13.063  1.00  0.00           H  
ATOM   1763 2HE  LYS A 130     117.624  30.203 -12.793  1.00  0.00           H  
ATOM   1764 1HZ  LYS A 130     115.763  31.652 -12.416  1.00  0.00           H  
ATOM   1765 2HZ  LYS A 130     116.181  30.913 -11.002  1.00  0.00           H  
ATOM   1766 3HZ  LYS A 130     116.577  32.494 -11.255  1.00  0.00           H  
ATOM   1767  N   TRP A 131     118.835  29.029  -5.620  1.00 12.12           N  
ATOM   1768  CA  TRP A 131     119.168  29.341  -4.236  1.00 12.12           C  
ATOM   1769  C   TRP A 131     119.761  28.134  -3.532  1.00 12.12           C  
ATOM   1770  O   TRP A 131     119.733  27.031  -4.066  1.00 12.12           O  
ATOM   1771  CB  TRP A 131     117.932  29.791  -3.483  1.00 12.00           C  
ATOM   1772  CG  TRP A 131     116.736  28.944  -3.731  1.00 12.00           C  
ATOM   1773  CD1 TRP A 131     115.795  29.125  -4.699  1.00 12.00           C  
ATOM   1774  CD2 TRP A 131     116.309  27.817  -2.964  1.00 12.00           C  
ATOM   1775  NE1 TRP A 131     114.800  28.188  -4.576  1.00 12.00           N  
ATOM   1776  CE2 TRP A 131     115.091  27.371  -3.519  1.00 12.00           C  
ATOM   1777  CE3 TRP A 131     116.835  27.143  -1.860  1.00 12.00           C  
ATOM   1778  CZ2 TRP A 131     114.390  26.284  -3.008  1.00 12.00           C  
ATOM   1779  CZ3 TRP A 131     116.131  26.056  -1.351  1.00 12.00           C  
ATOM   1780  CH2 TRP A 131     114.922  25.641  -1.927  1.00 12.00           C  
ATOM   1781  H   TRP A 131     117.972  28.545  -5.821  1.00  0.00           H  
ATOM   1782  HA  TRP A 131     119.895  30.153  -4.230  1.00  0.00           H  
ATOM   1783 1HB  TRP A 131     118.136  29.786  -2.412  1.00  0.00           H  
ATOM   1784 2HB  TRP A 131     117.687  30.815  -3.764  1.00  0.00           H  
ATOM   1785  HD1 TRP A 131     115.827  29.902  -5.461  1.00  0.00           H  
ATOM   1786  HE1 TRP A 131     113.985  28.114  -5.168  1.00  0.00           H  
ATOM   1787  HE3 TRP A 131     117.775  27.458  -1.408  1.00  0.00           H  
ATOM   1788  HZ2 TRP A 131     113.450  25.944  -3.444  1.00  0.00           H  
ATOM   1789  HZ3 TRP A 131     116.546  25.533  -0.489  1.00  0.00           H  
ATOM   1790  HH2 TRP A 131     114.396  24.786  -1.500  1.00  0.00           H  
ATOM   1791  N   ASN A 132     120.297  28.347  -2.334  1.00 12.00           N  
ATOM   1792  CA  ASN A 132     120.891  27.266  -1.563  1.00 12.00           C  
ATOM   1793  C   ASN A 132     120.711  27.475  -0.071  1.00 12.00           C  
ATOM   1794  O   ASN A 132     121.448  26.921   0.747  1.00 12.00           O  
ATOM   1795  CB  ASN A 132     122.368  27.154  -1.881  1.00 22.12           C  
ATOM   1796  CG  ASN A 132     123.009  28.497  -2.090  1.00 22.12           C  
ATOM   1797  OD1 ASN A 132     122.877  29.399  -1.268  1.00 22.12           O  
ATOM   1798  ND2 ASN A 132     123.716  28.641  -3.201  1.00 22.12           N  
ATOM   1799  H   ASN A 132     120.292  29.281  -1.949  1.00  0.00           H  
ATOM   1800  HA  ASN A 132     120.399  26.332  -1.839  1.00  0.00           H  
ATOM   1801 1HB  ASN A 132     122.878  26.640  -1.065  1.00  0.00           H  
ATOM   1802 2HB  ASN A 132     122.502  26.553  -2.781  1.00  0.00           H  
ATOM   1803 1HD2 ASN A 132     124.167  29.512  -3.397  1.00  0.00           H  
ATOM   1804 2HD2 ASN A 132     123.798  27.879  -3.843  1.00  0.00           H  
ATOM   1805  N   GLY A 133     119.722  28.280   0.282  1.00 12.00           N  
ATOM   1806  CA  GLY A 133     119.466  28.551   1.677  1.00 12.00           C  
ATOM   1807  C   GLY A 133     118.089  29.145   1.756  1.00 12.00           C  
ATOM   1808  O   GLY A 133     117.572  29.633   0.752  1.00 12.00           O  
ATOM   1809  H   GLY A 133     119.137  28.712  -0.419  1.00  0.00           H  
ATOM   1810 1HA  GLY A 133     119.545  27.626   2.248  1.00  0.00           H  
ATOM   1811 2HA  GLY A 133     120.226  29.231   2.061  1.00  0.00           H  
ATOM   1812  N   ILE A 134     117.489  29.113   2.939  1.00 15.20           N  
ATOM   1813  CA  ILE A 134     116.150  29.648   3.111  1.00 15.20           C  
ATOM   1814  C   ILE A 134     116.122  30.597   4.295  1.00 15.20           C  
ATOM   1815  O   ILE A 134     116.707  30.308   5.333  1.00 15.20           O  
ATOM   1816  CB  ILE A 134     115.164  28.509   3.344  1.00 12.00           C  
ATOM   1817  CG1 ILE A 134     113.766  29.059   3.590  1.00 12.00           C  
ATOM   1818  CG2 ILE A 134     115.618  27.685   4.520  1.00 12.00           C  
ATOM   1819  CD1 ILE A 134     112.704  27.975   3.677  1.00 12.00           C  
ATOM   1820  H   ILE A 134     117.965  28.712   3.735  1.00  0.00           H  
ATOM   1821  HA  ILE A 134     115.870  30.178   2.201  1.00  0.00           H  
ATOM   1822  HB  ILE A 134     115.119  27.880   2.456  1.00  0.00           H  
ATOM   1823 1HG1 ILE A 134     113.758  29.629   4.518  1.00  0.00           H  
ATOM   1824 2HG1 ILE A 134     113.497  29.743   2.785  1.00  0.00           H  
ATOM   1825 1HG2 ILE A 134     114.913  26.871   4.688  1.00  0.00           H  
ATOM   1826 2HG2 ILE A 134     116.606  27.273   4.316  1.00  0.00           H  
ATOM   1827 3HG2 ILE A 134     115.664  28.314   5.409  1.00  0.00           H  
ATOM   1828 1HD1 ILE A 134     111.730  28.433   3.853  1.00  0.00           H  
ATOM   1829 2HD1 ILE A 134     112.678  27.415   2.742  1.00  0.00           H  
ATOM   1830 3HD1 ILE A 134     112.940  27.300   4.498  1.00  0.00           H  
ATOM   1831  N   LEU A 135     115.449  31.731   4.127  1.00 12.24           N  
ATOM   1832  CA  LEU A 135     115.339  32.747   5.172  1.00 12.24           C  
ATOM   1833  C   LEU A 135     113.921  32.821   5.728  1.00 12.24           C  
ATOM   1834  O   LEU A 135     113.023  33.337   5.074  1.00 12.24           O  
ATOM   1835  CB  LEU A 135     115.733  34.113   4.604  1.00 12.00           C  
ATOM   1836  CG  LEU A 135     115.381  35.368   5.410  1.00 12.00           C  
ATOM   1837  CD1 LEU A 135     116.042  35.348   6.765  1.00 12.00           C  
ATOM   1838  CD2 LEU A 135     115.828  36.584   4.647  1.00 12.00           C  
ATOM   1839  H   LEU A 135     114.998  31.889   3.237  1.00  0.00           H  
ATOM   1840  HA  LEU A 135     116.022  32.487   5.980  1.00  0.00           H  
ATOM   1841 1HB  LEU A 135     116.813  34.133   4.465  1.00  0.00           H  
ATOM   1842 2HB  LEU A 135     115.260  34.234   3.630  1.00  0.00           H  
ATOM   1843  HG  LEU A 135     114.303  35.409   5.567  1.00  0.00           H  
ATOM   1844 1HD1 LEU A 135     115.774  36.251   7.314  1.00  0.00           H  
ATOM   1845 2HD1 LEU A 135     115.706  34.473   7.321  1.00  0.00           H  
ATOM   1846 3HD1 LEU A 135     117.124  35.307   6.641  1.00  0.00           H  
ATOM   1847 1HD2 LEU A 135     115.580  37.481   5.215  1.00  0.00           H  
ATOM   1848 2HD2 LEU A 135     116.906  36.540   4.491  1.00  0.00           H  
ATOM   1849 3HD2 LEU A 135     115.323  36.614   3.682  1.00  0.00           H  
ATOM   1850  N   GLY A 136     113.709  32.311   6.932  1.00 20.08           N  
ATOM   1851  CA  GLY A 136     112.376  32.354   7.504  1.00 20.08           C  
ATOM   1852  C   GLY A 136     112.077  33.703   8.120  1.00 20.08           C  
ATOM   1853  O   GLY A 136     112.783  34.132   9.030  1.00 20.08           O  
ATOM   1854  H   GLY A 136     114.459  31.891   7.463  1.00  0.00           H  
ATOM   1855 1HA  GLY A 136     111.640  32.137   6.729  1.00  0.00           H  
ATOM   1856 2HA  GLY A 136     112.281  31.579   8.263  1.00  0.00           H  
ATOM   1857  N   LEU A 137     111.040  34.382   7.638  1.00 17.13           N  
ATOM   1858  CA  LEU A 137     110.683  35.695   8.177  1.00 17.13           C  
ATOM   1859  C   LEU A 137     109.428  35.675   9.041  1.00 17.13           C  
ATOM   1860  O   LEU A 137     108.816  36.719   9.273  1.00 17.13           O  
ATOM   1861  CB  LEU A 137     110.495  36.704   7.042  1.00 12.00           C  
ATOM   1862  CG  LEU A 137     111.725  36.927   6.171  1.00 12.00           C  
ATOM   1863  CD1 LEU A 137     111.494  38.095   5.242  1.00 12.00           C  
ATOM   1864  CD2 LEU A 137     112.917  37.200   7.057  1.00 12.00           C  
ATOM   1865  H   LEU A 137     110.487  33.991   6.889  1.00  0.00           H  
ATOM   1866  HA  LEU A 137     111.494  36.038   8.818  1.00  0.00           H  
ATOM   1867 1HB  LEU A 137     109.685  36.359   6.402  1.00  0.00           H  
ATOM   1868 2HB  LEU A 137     110.207  37.663   7.473  1.00  0.00           H  
ATOM   1869  HG  LEU A 137     111.912  36.036   5.570  1.00  0.00           H  
ATOM   1870 1HD1 LEU A 137     112.378  38.248   4.623  1.00  0.00           H  
ATOM   1871 2HD1 LEU A 137     110.636  37.887   4.603  1.00  0.00           H  
ATOM   1872 3HD1 LEU A 137     111.302  38.993   5.828  1.00  0.00           H  
ATOM   1873 1HD2 LEU A 137     113.801  37.360   6.439  1.00  0.00           H  
ATOM   1874 2HD2 LEU A 137     112.728  38.090   7.657  1.00  0.00           H  
ATOM   1875 3HD2 LEU A 137     113.084  36.347   7.715  1.00  0.00           H  
ATOM   1876  N   ALA A 138     109.051  34.489   9.515  1.00 12.18           N  
ATOM   1877  CA  ALA A 138     107.865  34.336  10.351  1.00 12.18           C  
ATOM   1878  C   ALA A 138     108.187  34.667  11.799  1.00 12.18           C  
ATOM   1879  O   ALA A 138     109.241  35.225  12.093  1.00 12.18           O  
ATOM   1880  CB  ALA A 138     107.333  32.920  10.246  1.00 25.33           C  
ATOM   1881  H   ALA A 138     109.602  33.673   9.289  1.00  0.00           H  
ATOM   1882  HA  ALA A 138     107.105  35.029   9.990  1.00  0.00           H  
ATOM   1883 1HB  ALA A 138     106.448  32.816  10.874  1.00  0.00           H  
ATOM   1884 2HB  ALA A 138     107.070  32.706   9.210  1.00  0.00           H  
ATOM   1885 3HB  ALA A 138     108.097  32.219  10.578  1.00  0.00           H  
ATOM   1886  N   TYR A 139     107.281  34.312  12.703  1.00 13.85           N  
ATOM   1887  CA  TYR A 139     107.467  34.605  14.118  1.00 13.85           C  
ATOM   1888  C   TYR A 139     108.331  33.617  14.867  1.00 13.85           C  
ATOM   1889  O   TYR A 139     108.533  32.488  14.420  1.00 13.85           O  
ATOM   1890  CB  TYR A 139     106.114  34.715  14.813  1.00 16.00           C  
ATOM   1891  CG  TYR A 139     105.363  35.952  14.411  1.00 16.00           C  
ATOM   1892  CD1 TYR A 139     104.327  35.893  13.486  1.00 16.00           C  
ATOM   1893  CD2 TYR A 139     105.725  37.196  14.918  1.00 16.00           C  
ATOM   1894  CE1 TYR A 139     103.669  37.052  13.073  1.00 16.00           C  
ATOM   1895  CE2 TYR A 139     105.080  38.351  14.516  1.00 16.00           C  
ATOM   1896  CZ  TYR A 139     104.052  38.275  13.595  1.00 16.00           C  
ATOM   1897  OH  TYR A 139     103.401  39.421  13.202  1.00 16.00           O  
ATOM   1898  H   TYR A 139     106.445  33.829  12.406  1.00  0.00           H  
ATOM   1899  HA  TYR A 139     107.987  35.559  14.208  1.00  0.00           H  
ATOM   1900 1HB  TYR A 139     105.509  33.840  14.572  1.00  0.00           H  
ATOM   1901 2HB  TYR A 139     106.260  34.725  15.893  1.00  0.00           H  
ATOM   1902  HD1 TYR A 139     104.019  34.932  13.073  1.00  0.00           H  
ATOM   1903  HD2 TYR A 139     106.532  37.274  15.646  1.00  0.00           H  
ATOM   1904  HE1 TYR A 139     102.859  36.989  12.347  1.00  0.00           H  
ATOM   1905  HE2 TYR A 139     105.383  39.315  14.924  1.00  0.00           H  
ATOM   1906  HH  TYR A 139     103.781  40.176  13.658  1.00  0.00           H  
ATOM   1907  N   ALA A 140     108.830  34.049  16.021  1.00 14.04           N  
ATOM   1908  CA  ALA A 140     109.681  33.210  16.851  1.00 14.04           C  
ATOM   1909  C   ALA A 140     109.015  31.897  17.223  1.00 14.04           C  
ATOM   1910  O   ALA A 140     109.661  30.849  17.218  1.00 14.04           O  
ATOM   1911  CB  ALA A 140     110.069  33.950  18.097  1.00 14.25           C  
ATOM   1912  H   ALA A 140     108.612  34.986  16.329  1.00  0.00           H  
ATOM   1913  HA  ALA A 140     110.580  32.972  16.282  1.00  0.00           H  
ATOM   1914 1HB  ALA A 140     110.706  33.316  18.713  1.00  0.00           H  
ATOM   1915 2HB  ALA A 140     110.611  34.857  17.828  1.00  0.00           H  
ATOM   1916 3HB  ALA A 140     109.173  34.216  18.656  1.00  0.00           H  
ATOM   1917  N   THR A 141     107.725  31.947  17.540  1.00 12.60           N  
ATOM   1918  CA  THR A 141     107.008  30.744  17.928  1.00 12.60           C  
ATOM   1919  C   THR A 141     107.310  29.583  16.990  1.00 12.60           C  
ATOM   1920  O   THR A 141     107.564  28.465  17.436  1.00 12.60           O  
ATOM   1921  CB  THR A 141     105.511  30.965  17.927  1.00 36.02           C  
ATOM   1922  OG1 THR A 141     105.232  32.349  18.150  1.00 36.02           O  
ATOM   1923  CG2 THR A 141     104.876  30.150  19.032  1.00 36.02           C  
ATOM   1924  H   THR A 141     107.231  32.827  17.513  1.00  0.00           H  
ATOM   1925  HA  THR A 141     107.310  30.472  18.940  1.00  0.00           H  
ATOM   1926  HB  THR A 141     105.099  30.661  16.965  1.00  0.00           H  
ATOM   1927  HG1 THR A 141     106.058  32.829  18.251  1.00  0.00           H  
ATOM   1928 1HG2 THR A 141     103.798  30.311  19.029  1.00  0.00           H  
ATOM   1929 2HG2 THR A 141     105.086  29.093  18.871  1.00  0.00           H  
ATOM   1930 3HG2 THR A 141     105.286  30.459  19.993  1.00  0.00           H  
ATOM   1931  N   LEU A 142     107.299  29.851  15.690  1.00 20.70           N  
ATOM   1932  CA  LEU A 142     107.554  28.817  14.694  1.00 20.70           C  
ATOM   1933  C   LEU A 142     108.976  28.302  14.614  1.00 20.70           C  
ATOM   1934  O   LEU A 142     109.223  27.253  14.014  1.00 20.70           O  
ATOM   1935  CB  LEU A 142     107.147  29.316  13.321  1.00 28.56           C  
ATOM   1936  CG  LEU A 142     105.680  29.050  13.045  1.00 28.56           C  
ATOM   1937  CD1 LEU A 142     105.240  29.867  11.850  1.00 28.56           C  
ATOM   1938  CD2 LEU A 142     105.476  27.563  12.804  1.00 28.56           C  
ATOM   1939  H   LEU A 142     107.109  30.794  15.383  1.00  0.00           H  
ATOM   1940  HA  LEU A 142     106.957  27.941  14.944  1.00  0.00           H  
ATOM   1941 1HB  LEU A 142     107.346  30.385  13.267  1.00  0.00           H  
ATOM   1942 2HB  LEU A 142     107.761  28.815  12.573  1.00  0.00           H  
ATOM   1943  HG  LEU A 142     105.085  29.366  13.903  1.00  0.00           H  
ATOM   1944 1HD1 LEU A 142     104.185  29.678  11.649  1.00  0.00           H  
ATOM   1945 2HD1 LEU A 142     105.384  30.927  12.061  1.00  0.00           H  
ATOM   1946 3HD1 LEU A 142     105.831  29.585  10.979  1.00  0.00           H  
ATOM   1947 1HD2 LEU A 142     104.422  27.368  12.606  1.00  0.00           H  
ATOM   1948 2HD2 LEU A 142     106.071  27.248  11.946  1.00  0.00           H  
ATOM   1949 3HD2 LEU A 142     105.789  27.005  13.687  1.00  0.00           H  
ATOM   1950  N   ALA A 143     109.911  29.029  15.211  1.00 12.00           N  
ATOM   1951  CA  ALA A 143     111.307  28.626  15.160  1.00 12.00           C  
ATOM   1952  C   ALA A 143     111.589  27.316  15.864  1.00 12.00           C  
ATOM   1953  O   ALA A 143     111.030  27.030  16.931  1.00 12.00           O  
ATOM   1954  CB  ALA A 143     112.179  29.705  15.744  1.00 12.00           C  
ATOM   1955  H   ALA A 143     109.660  29.872  15.708  1.00  0.00           H  
ATOM   1956  HA  ALA A 143     111.578  28.477  14.115  1.00  0.00           H  
ATOM   1957 1HB  ALA A 143     113.222  29.393  15.701  1.00  0.00           H  
ATOM   1958 2HB  ALA A 143     112.052  30.625  15.173  1.00  0.00           H  
ATOM   1959 3HB  ALA A 143     111.896  29.880  16.781  1.00  0.00           H  
ATOM   1960  N   LYS A 144     112.454  26.523  15.234  1.00 12.55           N  
ATOM   1961  CA  LYS A 144     112.899  25.238  15.753  1.00 12.55           C  
ATOM   1962  C   LYS A 144     114.381  25.442  16.017  1.00 12.55           C  
ATOM   1963  O   LYS A 144     115.051  26.161  15.276  1.00 12.55           O  
ATOM   1964  CB  LYS A 144     112.697  24.130  14.717  1.00 65.76           C  
ATOM   1965  CG  LYS A 144     111.477  23.248  14.965  1.00 65.76           C  
ATOM   1966  CD  LYS A 144     110.196  24.075  15.074  1.00 65.76           C  
ATOM   1967  CE  LYS A 144     109.019  23.251  15.605  1.00 65.76           C  
ATOM   1968  NZ  LYS A 144     107.907  24.127  16.106  1.00 65.76           N  
ATOM   1969  H   LYS A 144     112.812  26.846  14.347  1.00  0.00           H  
ATOM   1970  HA  LYS A 144     112.305  24.997  16.636  1.00  0.00           H  
ATOM   1971 1HB  LYS A 144     112.593  24.573  13.726  1.00  0.00           H  
ATOM   1972 2HB  LYS A 144     113.576  23.486  14.697  1.00  0.00           H  
ATOM   1973 1HG  LYS A 144     111.368  22.538  14.144  1.00  0.00           H  
ATOM   1974 2HG  LYS A 144     111.614  22.689  15.890  1.00  0.00           H  
ATOM   1975 1HD  LYS A 144     110.362  24.917  15.747  1.00  0.00           H  
ATOM   1976 2HD  LYS A 144     109.930  24.465  14.092  1.00  0.00           H  
ATOM   1977 1HE  LYS A 144     108.635  22.612  14.811  1.00  0.00           H  
ATOM   1978 2HE  LYS A 144     109.360  22.613  16.421  1.00  0.00           H  
ATOM   1979 1HZ  LYS A 144     107.151  23.550  16.448  1.00  0.00           H  
ATOM   1980 2HZ  LYS A 144     108.250  24.711  16.856  1.00  0.00           H  
ATOM   1981 3HZ  LYS A 144     107.571  24.710  15.352  1.00  0.00           H  
ATOM   1982  N   PRO A 145     114.921  24.816  17.069  1.00 17.63           N  
ATOM   1983  CA  PRO A 145     114.237  23.926  18.006  1.00 17.63           C  
ATOM   1984  C   PRO A 145     113.164  24.587  18.844  1.00 17.63           C  
ATOM   1985  O   PRO A 145     112.233  23.921  19.286  1.00 17.63           O  
ATOM   1986  CB  PRO A 145     115.376  23.397  18.860  1.00 12.00           C  
ATOM   1987  CG  PRO A 145     116.304  24.540  18.894  1.00 12.00           C  
ATOM   1988  CD  PRO A 145     116.329  24.989  17.462  1.00 12.00           C  
ATOM   1989  HA  PRO A 145     113.753  23.113  17.445  1.00  0.00           H  
ATOM   1990 1HB  PRO A 145     114.999  23.104  19.851  1.00  0.00           H  
ATOM   1991 2HB  PRO A 145     115.804  22.494  18.400  1.00  0.00           H  
ATOM   1992 1HG  PRO A 145     115.934  25.309  19.588  1.00  0.00           H  
ATOM   1993 2HG  PRO A 145     117.287  24.220  19.270  1.00  0.00           H  
ATOM   1994 1HD  PRO A 145     116.650  26.040  17.412  1.00  0.00           H  
ATOM   1995 2HD  PRO A 145     117.013  24.347  16.888  1.00  0.00           H  
ATOM   1996  N   SER A 146     113.278  25.888  19.073  1.00 16.64           N  
ATOM   1997  CA  SER A 146     112.271  26.561  19.890  1.00 16.64           C  
ATOM   1998  C   SER A 146     112.242  28.070  19.742  1.00 16.64           C  
ATOM   1999  O   SER A 146     113.142  28.675  19.156  1.00 16.64           O  
ATOM   2000  CB  SER A 146     112.466  26.205  21.363  1.00 54.37           C  
ATOM   2001  OG  SER A 146     113.787  26.493  21.781  1.00 54.37           O  
ATOM   2002  H   SER A 146     114.045  26.426  18.696  1.00  0.00           H  
ATOM   2003  HA  SER A 146     111.284  26.220  19.573  1.00  0.00           H  
ATOM   2004 1HB  SER A 146     111.757  26.768  21.970  1.00  0.00           H  
ATOM   2005 2HB  SER A 146     112.256  25.147  21.512  1.00  0.00           H  
ATOM   2006  HG  SER A 146     114.237  26.849  21.011  1.00  0.00           H  
ATOM   2007  N   SER A 147     111.197  28.674  20.293  1.00 32.01           N  
ATOM   2008  CA  SER A 147     111.023  30.112  20.212  1.00 32.01           C  
ATOM   2009  C   SER A 147     112.203  30.863  20.795  1.00 32.01           C  
ATOM   2010  O   SER A 147     112.169  32.087  20.866  1.00 32.01           O  
ATOM   2011  CB  SER A 147     109.764  30.540  20.960  1.00 47.72           C  
ATOM   2012  OG  SER A 147     110.001  30.556  22.357  1.00 47.72           O  
ATOM   2013  H   SER A 147     110.506  28.122  20.780  1.00  0.00           H  
ATOM   2014  HA  SER A 147     110.916  30.389  19.162  1.00  0.00           H  
ATOM   2015 1HB  SER A 147     109.460  31.531  20.623  1.00  0.00           H  
ATOM   2016 2HB  SER A 147     108.952  29.852  20.728  1.00  0.00           H  
ATOM   2017  HG  SER A 147     110.915  30.287  22.473  1.00  0.00           H  
ATOM   2018  N   SER A 148     113.245  30.153  21.217  1.00 16.70           N  
ATOM   2019  CA  SER A 148     114.386  30.841  21.804  1.00 16.70           C  
ATOM   2020  C   SER A 148     115.571  31.020  20.867  1.00 16.70           C  
ATOM   2021  O   SER A 148     116.555  31.667  21.237  1.00 16.70           O  
ATOM   2022  CB  SER A 148     114.829  30.147  23.095  1.00 41.13           C  
ATOM   2023  OG  SER A 148     115.326  28.854  22.833  1.00 41.13           O  
ATOM   2024  H   SER A 148     113.264  29.146  21.140  1.00  0.00           H  
ATOM   2025  HA  SER A 148     114.088  31.863  22.043  1.00  0.00           H  
ATOM   2026 1HB  SER A 148     115.601  30.743  23.582  1.00  0.00           H  
ATOM   2027 2HB  SER A 148     113.985  30.081  23.781  1.00  0.00           H  
ATOM   2028  HG  SER A 148     115.259  28.732  21.883  1.00  0.00           H  
ATOM   2029  N   LEU A 149     115.490  30.451  19.665  1.00 15.06           N  
ATOM   2030  CA  LEU A 149     116.563  30.615  18.684  1.00 15.06           C  
ATOM   2031  C   LEU A 149     116.157  31.834  17.856  1.00 15.06           C  
ATOM   2032  O   LEU A 149     115.564  31.706  16.784  1.00 15.06           O  
ATOM   2033  CB  LEU A 149     116.675  29.388  17.779  1.00 12.00           C  
ATOM   2034  CG  LEU A 149     117.808  29.405  16.746  1.00 12.00           C  
ATOM   2035  CD1 LEU A 149     119.094  29.077  17.438  1.00 12.00           C  
ATOM   2036  CD2 LEU A 149     117.557  28.391  15.648  1.00 12.00           C  
ATOM   2037  H   LEU A 149     114.681  29.898  19.421  1.00  0.00           H  
ATOM   2038  HA  LEU A 149     117.505  30.733  19.218  1.00  0.00           H  
ATOM   2039 1HB  LEU A 149     116.818  28.508  18.404  1.00  0.00           H  
ATOM   2040 2HB  LEU A 149     115.739  29.272  17.233  1.00  0.00           H  
ATOM   2041  HG  LEU A 149     117.876  30.396  16.297  1.00  0.00           H  
ATOM   2042 1HD1 LEU A 149     119.909  29.086  16.714  1.00  0.00           H  
ATOM   2043 2HD1 LEU A 149     119.290  29.818  18.213  1.00  0.00           H  
ATOM   2044 3HD1 LEU A 149     119.022  28.089  17.891  1.00  0.00           H  
ATOM   2045 1HD2 LEU A 149     118.375  28.424  14.928  1.00  0.00           H  
ATOM   2046 2HD2 LEU A 149     117.496  27.393  16.082  1.00  0.00           H  
ATOM   2047 3HD2 LEU A 149     116.620  28.626  15.143  1.00  0.00           H  
ATOM   2048  N   GLU A 150     116.481  33.015  18.367  1.00 12.00           N  
ATOM   2049  CA  GLU A 150     116.123  34.274  17.730  1.00 12.00           C  
ATOM   2050  C   GLU A 150     116.101  34.308  16.207  1.00 12.00           C  
ATOM   2051  O   GLU A 150     117.059  33.923  15.545  1.00 12.00           O  
ATOM   2052  CB  GLU A 150     117.043  35.387  18.225  1.00 45.37           C  
ATOM   2053  CG  GLU A 150     116.425  36.769  18.133  1.00 45.37           C  
ATOM   2054  CD  GLU A 150     117.428  37.873  18.369  1.00 45.37           C  
ATOM   2055  OE1 GLU A 150     118.284  37.719  19.265  1.00 45.37           O  
ATOM   2056  OE2 GLU A 150     117.351  38.899  17.665  1.00 45.37           O  
ATOM   2057  H   GLU A 150     116.998  33.032  19.235  1.00  0.00           H  
ATOM   2058  HA  GLU A 150     115.095  34.518  18.000  1.00  0.00           H  
ATOM   2059 1HB  GLU A 150     117.313  35.201  19.265  1.00  0.00           H  
ATOM   2060 2HB  GLU A 150     117.964  35.384  17.642  1.00  0.00           H  
ATOM   2061 1HG  GLU A 150     115.987  36.895  17.143  1.00  0.00           H  
ATOM   2062 2HG  GLU A 150     115.624  36.847  18.867  1.00  0.00           H  
ATOM   2063  N   THR A 151     114.994  34.817  15.677  1.00 12.44           N  
ATOM   2064  CA  THR A 151     114.756  34.970  14.250  1.00 12.44           C  
ATOM   2065  C   THR A 151     115.767  35.857  13.542  1.00 12.44           C  
ATOM   2066  O   THR A 151     116.265  36.818  14.125  1.00 12.44           O  
ATOM   2067  CB  THR A 151     113.386  35.588  14.048  1.00 27.82           C  
ATOM   2068  OG1 THR A 151     112.400  34.574  14.245  1.00 27.82           O  
ATOM   2069  CG2 THR A 151     113.249  36.227  12.662  1.00 27.82           C  
ATOM   2070  H   THR A 151     114.281  35.112  16.329  1.00  0.00           H  
ATOM   2071  HA  THR A 151     114.781  33.983  13.787  1.00  0.00           H  
ATOM   2072  HB  THR A 151     113.219  36.357  14.802  1.00  0.00           H  
ATOM   2073  HG1 THR A 151     112.834  33.744  14.458  1.00  0.00           H  
ATOM   2074 1HG2 THR A 151     112.254  36.659  12.557  1.00  0.00           H  
ATOM   2075 2HG2 THR A 151     113.998  37.010  12.547  1.00  0.00           H  
ATOM   2076 3HG2 THR A 151     113.397  35.468  11.895  1.00  0.00           H  
ATOM   2077  N   PHE A 152     116.058  35.548  12.278  1.00 16.01           N  
ATOM   2078  CA  PHE A 152     116.989  36.367  11.495  1.00 16.01           C  
ATOM   2079  C   PHE A 152     116.518  37.801  11.635  1.00 16.01           C  
ATOM   2080  O   PHE A 152     117.249  38.663  12.106  1.00 16.01           O  
ATOM   2081  CB  PHE A 152     116.941  36.002  10.012  1.00 12.00           C  
ATOM   2082  CG  PHE A 152     117.909  36.769   9.158  1.00 12.00           C  
ATOM   2083  CD1 PHE A 152     119.173  36.260   8.889  1.00 12.00           C  
ATOM   2084  CD2 PHE A 152     117.557  37.983   8.615  1.00 12.00           C  
ATOM   2085  CE1 PHE A 152     120.074  36.953   8.084  1.00 12.00           C  
ATOM   2086  CE2 PHE A 152     118.447  38.688   7.811  1.00 12.00           C  
ATOM   2087  CZ  PHE A 152     119.705  38.172   7.544  1.00 12.00           C  
ATOM   2088  H   PHE A 152     115.634  34.739  11.848  1.00  0.00           H  
ATOM   2089  HA  PHE A 152     118.001  36.184  11.858  1.00  0.00           H  
ATOM   2090 1HB  PHE A 152     117.154  34.941   9.892  1.00  0.00           H  
ATOM   2091 2HB  PHE A 152     115.938  36.180   9.626  1.00  0.00           H  
ATOM   2092  HD1 PHE A 152     119.462  35.300   9.317  1.00  0.00           H  
ATOM   2093  HD2 PHE A 152     116.568  38.393   8.823  1.00  0.00           H  
ATOM   2094  HE1 PHE A 152     121.060  36.534   7.884  1.00  0.00           H  
ATOM   2095  HE2 PHE A 152     118.153  39.650   7.391  1.00  0.00           H  
ATOM   2096  HZ  PHE A 152     120.401  38.723   6.913  1.00  0.00           H  
ATOM   2097  N   PHE A 153     115.274  38.043  11.241  1.00 15.84           N  
ATOM   2098  CA  PHE A 153     114.733  39.382  11.315  1.00 15.84           C  
ATOM   2099  C   PHE A 153     114.837  39.992  12.704  1.00 15.84           C  
ATOM   2100  O   PHE A 153     115.257  41.145  12.832  1.00 15.84           O  
ATOM   2101  CB  PHE A 153     113.283  39.410  10.857  1.00 12.00           C  
ATOM   2102  CG  PHE A 153     112.804  40.781  10.497  1.00 12.00           C  
ATOM   2103  CD1 PHE A 153     113.417  41.492   9.478  1.00 12.00           C  
ATOM   2104  CD2 PHE A 153     111.754  41.367  11.175  1.00 12.00           C  
ATOM   2105  CE1 PHE A 153     112.992  42.768   9.140  1.00 12.00           C  
ATOM   2106  CE2 PHE A 153     111.321  42.645  10.843  1.00 12.00           C  
ATOM   2107  CZ  PHE A 153     111.944  43.344   9.823  1.00 12.00           C  
ATOM   2108  H   PHE A 153     114.693  37.297  10.886  1.00  0.00           H  
ATOM   2109  HA  PHE A 153     115.315  40.027  10.655  1.00  0.00           H  
ATOM   2110 1HB  PHE A 153     113.163  38.763   9.989  1.00  0.00           H  
ATOM   2111 2HB  PHE A 153     112.644  39.018  11.647  1.00  0.00           H  
ATOM   2112  HD1 PHE A 153     114.246  41.037   8.935  1.00  0.00           H  
ATOM   2113  HD2 PHE A 153     111.263  40.817  11.979  1.00  0.00           H  
ATOM   2114  HE1 PHE A 153     113.487  43.311   8.336  1.00  0.00           H  
ATOM   2115  HE2 PHE A 153     110.492  43.098  11.386  1.00  0.00           H  
ATOM   2116  HZ  PHE A 153     111.608  44.347   9.562  1.00  0.00           H  
ATOM   2117  N   ASP A 154     114.454  39.238  13.737  1.00 12.00           N  
ATOM   2118  CA  ASP A 154     114.531  39.740  15.112  1.00 12.00           C  
ATOM   2119  C   ASP A 154     115.905  40.340  15.364  1.00 12.00           C  
ATOM   2120  O   ASP A 154     116.034  41.390  15.996  1.00 12.00           O  
ATOM   2121  CB  ASP A 154     114.295  38.624  16.126  1.00 63.39           C  
ATOM   2122  CG  ASP A 154     112.835  38.304  16.308  1.00 63.39           C  
ATOM   2123  OD1 ASP A 154     112.039  39.256  16.449  1.00 63.39           O  
ATOM   2124  OD2 ASP A 154     112.485  37.103  16.331  1.00 63.39           O  
ATOM   2125  H   ASP A 154     114.104  38.305  13.573  1.00  0.00           H  
ATOM   2126  HA  ASP A 154     113.756  40.494  15.249  1.00  0.00           H  
ATOM   2127 1HB  ASP A 154     114.814  37.722  15.802  1.00  0.00           H  
ATOM   2128 2HB  ASP A 154     114.714  38.914  17.090  1.00  0.00           H  
ATOM   2129  N   SER A 155     116.934  39.663  14.871  1.00 12.00           N  
ATOM   2130  CA  SER A 155     118.281  40.158  15.046  1.00 12.00           C  
ATOM   2131  C   SER A 155     118.429  41.439  14.267  1.00 12.00           C  
ATOM   2132  O   SER A 155     118.749  42.479  14.828  1.00 12.00           O  
ATOM   2133  CB  SER A 155     119.299  39.147  14.538  1.00 14.81           C  
ATOM   2134  OG  SER A 155     119.265  37.963  15.304  1.00 14.81           O  
ATOM   2135  H   SER A 155     116.789  38.798  14.370  1.00  0.00           H  
ATOM   2136  HA  SER A 155     118.455  40.319  16.111  1.00  0.00           H  
ATOM   2137 1HB  SER A 155     119.090  38.913  13.494  1.00  0.00           H  
ATOM   2138 2HB  SER A 155     120.297  39.582  14.582  1.00  0.00           H  
ATOM   2139  HG  SER A 155     118.588  38.099  15.971  1.00  0.00           H  
ATOM   2140  N   LEU A 156     118.179  41.358  12.966  1.00 12.39           N  
ATOM   2141  CA  LEU A 156     118.302  42.507  12.084  1.00 12.39           C  
ATOM   2142  C   LEU A 156     117.635  43.725  12.676  1.00 12.39           C  
ATOM   2143  O   LEU A 156     118.188  44.816  12.650  1.00 12.39           O  
ATOM   2144  CB  LEU A 156     117.693  42.196  10.723  1.00 12.09           C  
ATOM   2145  CG  LEU A 156     117.852  43.307   9.688  1.00 12.09           C  
ATOM   2146  CD1 LEU A 156     119.302  43.703   9.581  1.00 12.09           C  
ATOM   2147  CD2 LEU A 156     117.333  42.834   8.343  1.00 12.09           C  
ATOM   2148  H   LEU A 156     117.895  40.469  12.579  1.00  0.00           H  
ATOM   2149  HA  LEU A 156     119.360  42.729  11.951  1.00  0.00           H  
ATOM   2150 1HB  LEU A 156     118.161  41.294  10.331  1.00  0.00           H  
ATOM   2151 2HB  LEU A 156     116.629  42.001  10.855  1.00  0.00           H  
ATOM   2152  HG  LEU A 156     117.286  44.183  10.005  1.00  0.00           H  
ATOM   2153 1HD1 LEU A 156     119.409  44.496   8.841  1.00  0.00           H  
ATOM   2154 2HD1 LEU A 156     119.654  44.061  10.549  1.00  0.00           H  
ATOM   2155 3HD1 LEU A 156     119.893  42.840   9.276  1.00  0.00           H  
ATOM   2156 1HD2 LEU A 156     117.448  43.631   7.608  1.00  0.00           H  
ATOM   2157 2HD2 LEU A 156     117.899  41.959   8.022  1.00  0.00           H  
ATOM   2158 3HD2 LEU A 156     116.279  42.571   8.432  1.00  0.00           H  
ATOM   2159  N   VAL A 157     116.444  43.544  13.220  1.00 17.68           N  
ATOM   2160  CA  VAL A 157     115.759  44.674  13.808  1.00 17.68           C  
ATOM   2161  C   VAL A 157     116.588  45.298  14.908  1.00 17.68           C  
ATOM   2162  O   VAL A 157     116.876  46.481  14.856  1.00 17.68           O  
ATOM   2163  CB  VAL A 157     114.398  44.285  14.384  1.00 17.67           C  
ATOM   2164  CG1 VAL A 157     113.913  45.355  15.333  1.00 17.67           C  
ATOM   2165  CG2 VAL A 157     113.402  44.125  13.259  1.00 17.67           C  
ATOM   2166  H   VAL A 157     116.000  42.637  13.236  1.00  0.00           H  
ATOM   2167  HA  VAL A 157     115.592  45.420  13.030  1.00  0.00           H  
ATOM   2168  HB  VAL A 157     114.498  43.343  14.924  1.00  0.00           H  
ATOM   2169 1HG1 VAL A 157     112.942  45.069  15.739  1.00  0.00           H  
ATOM   2170 2HG1 VAL A 157     114.627  45.469  16.148  1.00  0.00           H  
ATOM   2171 3HG1 VAL A 157     113.817  46.300  14.798  1.00  0.00           H  
ATOM   2172 1HG2 VAL A 157     112.432  43.847  13.669  1.00  0.00           H  
ATOM   2173 2HG2 VAL A 157     113.311  45.066  12.717  1.00  0.00           H  
ATOM   2174 3HG2 VAL A 157     113.744  43.346  12.578  1.00  0.00           H  
ATOM   2175  N   THR A 158     116.983  44.510  15.899  1.00 19.72           N  
ATOM   2176  CA  THR A 158     117.771  45.048  17.004  1.00 19.72           C  
ATOM   2177  C   THR A 158     119.080  45.680  16.590  1.00 19.72           C  
ATOM   2178  O   THR A 158     119.369  46.819  16.939  1.00 19.72           O  
ATOM   2179  CB  THR A 158     118.137  43.982  18.028  1.00 13.08           C  
ATOM   2180  OG1 THR A 158     116.951  43.432  18.604  1.00 13.08           O  
ATOM   2181  CG2 THR A 158     118.976  44.592  19.118  1.00 13.08           C  
ATOM   2182  H   THR A 158     116.742  43.529  15.898  1.00  0.00           H  
ATOM   2183  HA  THR A 158     117.178  45.808  17.514  1.00  0.00           H  
ATOM   2184  HB  THR A 158     118.697  43.185  17.539  1.00  0.00           H  
ATOM   2185  HG1 THR A 158     116.181  43.857  18.217  1.00  0.00           H  
ATOM   2186 1HG2 THR A 158     119.236  43.826  19.848  1.00  0.00           H  
ATOM   2187 2HG2 THR A 158     119.887  45.007  18.687  1.00  0.00           H  
ATOM   2188 3HG2 THR A 158     118.413  45.385  19.609  1.00  0.00           H  
ATOM   2189  N   GLN A 159     119.880  44.928  15.855  1.00 16.40           N  
ATOM   2190  CA  GLN A 159     121.181  45.406  15.438  1.00 16.40           C  
ATOM   2191  C   GLN A 159     121.173  46.537  14.421  1.00 16.40           C  
ATOM   2192  O   GLN A 159     122.013  47.435  14.495  1.00 16.40           O  
ATOM   2193  CB  GLN A 159     122.014  44.228  14.930  1.00 22.86           C  
ATOM   2194  CG  GLN A 159     122.364  43.237  16.031  1.00 22.86           C  
ATOM   2195  CD  GLN A 159     123.041  41.990  15.516  1.00 22.86           C  
ATOM   2196  OE1 GLN A 159     124.098  42.051  14.890  1.00 22.86           O  
ATOM   2197  NE2 GLN A 159     122.433  40.844  15.780  1.00 22.86           N  
ATOM   2198  H   GLN A 159     119.583  44.003  15.577  1.00  0.00           H  
ATOM   2199  HA  GLN A 159     121.678  45.851  16.299  1.00  0.00           H  
ATOM   2200 1HB  GLN A 159     121.464  43.704  14.149  1.00  0.00           H  
ATOM   2201 2HB  GLN A 159     122.938  44.600  14.487  1.00  0.00           H  
ATOM   2202 1HG  GLN A 159     123.041  43.718  16.737  1.00  0.00           H  
ATOM   2203 2HG  GLN A 159     121.448  42.935  16.539  1.00  0.00           H  
ATOM   2204 1HE2 GLN A 159     122.832  39.981  15.465  1.00  0.00           H  
ATOM   2205 2HE2 GLN A 159     121.575  40.839  16.294  1.00  0.00           H  
ATOM   2206  N   ALA A 160     120.245  46.510  13.474  1.00 18.79           N  
ATOM   2207  CA  ALA A 160     120.189  47.574  12.478  1.00 18.79           C  
ATOM   2208  C   ALA A 160     119.325  48.711  13.006  1.00 18.79           C  
ATOM   2209  O   ALA A 160     119.222  49.773  12.390  1.00 18.79           O  
ATOM   2210  CB  ALA A 160     119.610  47.051  11.178  1.00 12.00           C  
ATOM   2211  H   ALA A 160     119.571  45.759  13.430  1.00  0.00           H  
ATOM   2212  HA  ALA A 160     121.206  47.922  12.297  1.00  0.00           H  
ATOM   2213 1HB  ALA A 160     119.575  47.857  10.445  1.00  0.00           H  
ATOM   2214 2HB  ALA A 160     120.237  46.243  10.799  1.00  0.00           H  
ATOM   2215 3HB  ALA A 160     118.603  46.676  11.353  1.00  0.00           H  
ATOM   2216  N   ASN A 161     118.717  48.483  14.164  1.00 26.22           N  
ATOM   2217  CA  ASN A 161     117.836  49.459  14.784  1.00 26.22           C  
ATOM   2218  C   ASN A 161     116.874  50.058  13.758  1.00 26.22           C  
ATOM   2219  O   ASN A 161     116.801  51.274  13.592  1.00 26.22           O  
ATOM   2220  CB  ASN A 161     118.642  50.567  15.460  1.00 60.80           C  
ATOM   2221  CG  ASN A 161     117.827  51.319  16.495  1.00 60.80           C  
ATOM   2222  OD1 ASN A 161     117.416  50.752  17.511  1.00 60.80           O  
ATOM   2223  ND2 ASN A 161     117.580  52.600  16.239  1.00 60.80           N  
ATOM   2224  H   ASN A 161     118.875  47.599  14.627  1.00  0.00           H  
ATOM   2225  HA  ASN A 161     117.239  48.953  15.544  1.00  0.00           H  
ATOM   2226 1HB  ASN A 161     119.520  50.136  15.943  1.00  0.00           H  
ATOM   2227 2HB  ASN A 161     118.996  51.271  14.707  1.00  0.00           H  
ATOM   2228 1HD2 ASN A 161     117.047  53.146  16.886  1.00  0.00           H  
ATOM   2229 2HD2 ASN A 161     117.927  53.018  15.400  1.00  0.00           H  
ATOM   2230  N   ILE A 162     116.149  49.185  13.062  1.00 18.62           N  
ATOM   2231  CA  ILE A 162     115.169  49.601  12.064  1.00 18.62           C  
ATOM   2232  C   ILE A 162     113.777  49.255  12.586  1.00 18.62           C  
ATOM   2233  O   ILE A 162     113.642  48.555  13.595  1.00 18.62           O  
ATOM   2234  CB  ILE A 162     115.362  48.868  10.731  1.00 15.97           C  
ATOM   2235  CG1 ILE A 162     115.146  47.370  10.932  1.00 15.97           C  
ATOM   2236  CG2 ILE A 162     116.741  49.143  10.187  1.00 15.97           C  
ATOM   2237  CD1 ILE A 162     115.022  46.583   9.641  1.00 15.97           C  
ATOM   2238  H   ILE A 162     116.287  48.200  13.235  1.00  0.00           H  
ATOM   2239  HA  ILE A 162     115.293  50.668  11.881  1.00  0.00           H  
ATOM   2240  HB  ILE A 162     114.618  49.215  10.014  1.00  0.00           H  
ATOM   2241 1HG1 ILE A 162     115.977  46.956  11.502  1.00  0.00           H  
ATOM   2242 2HG1 ILE A 162     114.238  47.208  11.514  1.00  0.00           H  
ATOM   2243 1HG2 ILE A 162     116.870  48.618   9.241  1.00  0.00           H  
ATOM   2244 2HG2 ILE A 162     116.862  50.214  10.027  1.00  0.00           H  
ATOM   2245 3HG2 ILE A 162     117.489  48.795  10.900  1.00  0.00           H  
ATOM   2246 1HD1 ILE A 162     114.870  45.528   9.871  1.00  0.00           H  
ATOM   2247 2HD1 ILE A 162     114.172  46.955   9.068  1.00  0.00           H  
ATOM   2248 3HD1 ILE A 162     115.933  46.698   9.056  1.00  0.00           H  
ATOM   2249  N   PRO A 163     112.723  49.750  11.913  1.00 28.48           N  
ATOM   2250  CA  PRO A 163     111.339  49.484  12.319  1.00 28.48           C  
ATOM   2251  C   PRO A 163     111.020  48.003  12.166  1.00 28.48           C  
ATOM   2252  O   PRO A 163     111.498  47.357  11.234  1.00 28.48           O  
ATOM   2253  CB  PRO A 163     110.521  50.346  11.359  1.00 14.60           C  
ATOM   2254  CG  PRO A 163     111.449  51.455  11.015  1.00 14.60           C  
ATOM   2255  CD  PRO A 163     112.758  50.737  10.822  1.00 14.60           C  
ATOM   2256  HA  PRO A 163     111.197  49.813  13.359  1.00  0.00           H  
ATOM   2257 1HB  PRO A 163     110.215  49.750  10.486  1.00  0.00           H  
ATOM   2258 2HB  PRO A 163     109.600  50.689  11.853  1.00  0.00           H  
ATOM   2259 1HG  PRO A 163     111.098  51.979  10.114  1.00  0.00           H  
ATOM   2260 2HG  PRO A 163     111.470  52.198  11.826  1.00  0.00           H  
ATOM   2261 1HD  PRO A 163     112.773  50.262   9.830  1.00  0.00           H  
ATOM   2262 2HD  PRO A 163     113.588  51.452  10.923  1.00  0.00           H  
ATOM   2263  N   ASN A 164     110.213  47.469  13.075  1.00 12.00           N  
ATOM   2264  CA  ASN A 164     109.855  46.058  13.035  1.00 12.00           C  
ATOM   2265  C   ASN A 164     108.830  45.813  11.932  1.00 12.00           C  
ATOM   2266  O   ASN A 164     107.691  45.409  12.185  1.00 12.00           O  
ATOM   2267  CB  ASN A 164     109.309  45.637  14.394  1.00 16.90           C  
ATOM   2268  CG  ASN A 164     108.902  44.198  14.423  1.00 16.90           C  
ATOM   2269  OD1 ASN A 164     109.584  43.344  13.859  1.00 16.90           O  
ATOM   2270  ND2 ASN A 164     107.789  43.908  15.088  1.00 16.90           N  
ATOM   2271  H   ASN A 164     109.838  48.051  13.810  1.00  0.00           H  
ATOM   2272  HA  ASN A 164     110.753  45.479  12.814  1.00  0.00           H  
ATOM   2273 1HB  ASN A 164     110.068  45.806  15.159  1.00  0.00           H  
ATOM   2274 2HB  ASN A 164     108.446  46.254  14.647  1.00  0.00           H  
ATOM   2275 1HD2 ASN A 164     107.470  42.961  15.140  1.00  0.00           H  
ATOM   2276 2HD2 ASN A 164     107.271  44.636  15.536  1.00  0.00           H  
ATOM   2277  N   VAL A 165     109.268  46.051  10.701  1.00 14.98           N  
ATOM   2278  CA  VAL A 165     108.423  45.916   9.524  1.00 14.98           C  
ATOM   2279  C   VAL A 165     109.230  45.472   8.314  1.00 14.98           C  
ATOM   2280  O   VAL A 165     110.439  45.655   8.273  1.00 14.98           O  
ATOM   2281  CB  VAL A 165     107.802  47.279   9.164  1.00 15.09           C  
ATOM   2282  CG1 VAL A 165     107.038  47.179   7.878  1.00 15.09           C  
ATOM   2283  CG2 VAL A 165     106.903  47.755  10.273  1.00 15.09           C  
ATOM   2284  H   VAL A 165     110.230  46.337  10.586  1.00  0.00           H  
ATOM   2285  HA  VAL A 165     107.622  45.212   9.752  1.00  0.00           H  
ATOM   2286  HB  VAL A 165     108.602  48.004   9.013  1.00  0.00           H  
ATOM   2287 1HG1 VAL A 165     106.605  48.150   7.636  1.00  0.00           H  
ATOM   2288 2HG1 VAL A 165     107.711  46.873   7.078  1.00  0.00           H  
ATOM   2289 3HG1 VAL A 165     106.241  46.443   7.985  1.00  0.00           H  
ATOM   2290 1HG2 VAL A 165     106.473  48.719  10.004  1.00  0.00           H  
ATOM   2291 2HG2 VAL A 165     106.103  47.031  10.429  1.00  0.00           H  
ATOM   2292 3HG2 VAL A 165     107.482  47.860  11.191  1.00  0.00           H  
ATOM   2293  N   PHE A 166     108.564  44.875   7.335  1.00 12.41           N  
ATOM   2294  CA  PHE A 166     109.229  44.494   6.095  1.00 12.41           C  
ATOM   2295  C   PHE A 166     108.150  44.223   5.069  1.00 12.41           C  
ATOM   2296  O   PHE A 166     107.083  43.729   5.416  1.00 12.41           O  
ATOM   2297  CB  PHE A 166     110.161  43.281   6.273  1.00 12.00           C  
ATOM   2298  CG  PHE A 166     109.459  41.968   6.445  1.00 12.00           C  
ATOM   2299  CD1 PHE A 166     109.124  41.502   7.709  1.00 12.00           C  
ATOM   2300  CD2 PHE A 166     109.184  41.165   5.341  1.00 12.00           C  
ATOM   2301  CE1 PHE A 166     108.528  40.247   7.876  1.00 12.00           C  
ATOM   2302  CE2 PHE A 166     108.589  39.912   5.498  1.00 12.00           C  
ATOM   2303  CZ  PHE A 166     108.263  39.454   6.767  1.00 12.00           C  
ATOM   2304  H   PHE A 166     107.579  44.679   7.446  1.00  0.00           H  
ATOM   2305  HA  PHE A 166     109.839  45.333   5.758  1.00  0.00           H  
ATOM   2306 1HB  PHE A 166     110.815  43.195   5.406  1.00  0.00           H  
ATOM   2307 2HB  PHE A 166     110.794  43.434   7.146  1.00  0.00           H  
ATOM   2308  HD1 PHE A 166     109.330  42.127   8.579  1.00  0.00           H  
ATOM   2309  HD2 PHE A 166     109.441  41.525   4.344  1.00  0.00           H  
ATOM   2310  HE1 PHE A 166     108.273  39.894   8.875  1.00  0.00           H  
ATOM   2311  HE2 PHE A 166     108.381  39.293   4.626  1.00  0.00           H  
ATOM   2312  HZ  PHE A 166     107.802  38.475   6.893  1.00  0.00           H  
ATOM   2313  N   SER A 167     108.401  44.583   3.817  1.00 12.81           N  
ATOM   2314  CA  SER A 167     107.410  44.382   2.766  1.00 12.81           C  
ATOM   2315  C   SER A 167     108.030  43.635   1.604  1.00 12.81           C  
ATOM   2316  O   SER A 167     109.248  43.675   1.413  1.00 12.81           O  
ATOM   2317  CB  SER A 167     106.891  45.725   2.287  1.00 18.80           C  
ATOM   2318  OG  SER A 167     107.977  46.548   1.904  1.00 18.80           O  
ATOM   2319  H   SER A 167     109.289  45.003   3.582  1.00  0.00           H  
ATOM   2320  HA  SER A 167     106.580  43.807   3.179  1.00  0.00           H  
ATOM   2321 1HB  SER A 167     106.215  45.575   1.445  1.00  0.00           H  
ATOM   2322 2HB  SER A 167     106.320  46.199   3.084  1.00  0.00           H  
ATOM   2323  HG  SER A 167     108.769  46.027   2.052  1.00  0.00           H  
ATOM   2324  N   MET A 168     107.201  42.963   0.817  1.00 12.00           N  
ATOM   2325  CA  MET A 168     107.724  42.195  -0.299  1.00 12.00           C  
ATOM   2326  C   MET A 168     106.910  42.383  -1.570  1.00 12.00           C  
ATOM   2327  O   MET A 168     105.685  42.548  -1.534  1.00 12.00           O  
ATOM   2328  CB  MET A 168     107.758  40.712   0.072  1.00 12.00           C  
ATOM   2329  CG  MET A 168     108.630  39.859  -0.825  1.00 12.00           C  
ATOM   2330  SD  MET A 168     108.451  38.060  -0.562  1.00 12.00           S  
ATOM   2331  CE  MET A 168     108.229  38.016   1.184  1.00 12.00           C  
ATOM   2332  H   MET A 168     106.205  42.976   0.981  1.00  0.00           H  
ATOM   2333  HA  MET A 168     108.739  42.534  -0.507  1.00  0.00           H  
ATOM   2334 1HB  MET A 168     108.121  40.601   1.093  1.00  0.00           H  
ATOM   2335 2HB  MET A 168     106.747  40.305   0.038  1.00  0.00           H  
ATOM   2336 1HG  MET A 168     108.390  40.064  -1.868  1.00  0.00           H  
ATOM   2337 2HG  MET A 168     109.677  40.112  -0.661  1.00  0.00           H  
ATOM   2338 1HE  MET A 168     108.104  36.983   1.509  1.00  0.00           H  
ATOM   2339 2HE  MET A 168     109.103  38.448   1.673  1.00  0.00           H  
ATOM   2340 3HE  MET A 168     107.342  38.590   1.453  1.00  0.00           H  
ATOM   2341  N   GLN A 169     107.600  42.353  -2.702  1.00 26.88           N  
ATOM   2342  CA  GLN A 169     106.944  42.506  -3.988  1.00 26.88           C  
ATOM   2343  C   GLN A 169     107.561  41.555  -4.990  1.00 26.88           C  
ATOM   2344  O   GLN A 169     108.739  41.672  -5.307  1.00 26.88           O  
ATOM   2345  CB  GLN A 169     107.100  43.927  -4.504  1.00 34.04           C  
ATOM   2346  CG  GLN A 169     106.377  44.146  -5.805  1.00 34.04           C  
ATOM   2347  CD  GLN A 169     106.814  45.409  -6.493  1.00 34.04           C  
ATOM   2348  OE1 GLN A 169     107.960  45.523  -6.937  1.00 34.04           O  
ATOM   2349  NE2 GLN A 169     105.907  46.372  -6.591  1.00 34.04           N  
ATOM   2350  H   GLN A 169     108.601  42.221  -2.673  1.00  0.00           H  
ATOM   2351  HA  GLN A 169     105.882  42.298  -3.861  1.00  0.00           H  
ATOM   2352 1HB  GLN A 169     106.715  44.628  -3.763  1.00  0.00           H  
ATOM   2353 2HB  GLN A 169     108.158  44.149  -4.645  1.00  0.00           H  
ATOM   2354 1HG  GLN A 169     106.581  43.305  -6.468  1.00  0.00           H  
ATOM   2355 2HG  GLN A 169     105.307  44.215  -5.607  1.00  0.00           H  
ATOM   2356 1HE2 GLN A 169     106.140  47.236  -7.039  1.00  0.00           H  
ATOM   2357 2HE2 GLN A 169     104.989  46.235  -6.217  1.00  0.00           H  
ATOM   2358  N   MET A 170     106.769  40.616  -5.490  1.00 26.95           N  
ATOM   2359  CA  MET A 170     107.271  39.656  -6.460  1.00 26.95           C  
ATOM   2360  C   MET A 170     106.785  40.021  -7.853  1.00 26.95           C  
ATOM   2361  O   MET A 170     105.613  40.352  -8.037  1.00 26.95           O  
ATOM   2362  CB  MET A 170     106.783  38.256  -6.114  1.00 36.36           C  
ATOM   2363  CG  MET A 170     106.971  37.890  -4.674  1.00 36.36           C  
ATOM   2364  SD  MET A 170     106.565  36.168  -4.412  1.00 36.36           S  
ATOM   2365  CE  MET A 170     104.912  36.262  -3.995  1.00 36.36           C  
ATOM   2366  H   MET A 170     105.804  40.561  -5.198  1.00  0.00           H  
ATOM   2367  HA  MET A 170     108.360  39.667  -6.425  1.00  0.00           H  
ATOM   2368 1HB  MET A 170     105.723  38.171  -6.351  1.00  0.00           H  
ATOM   2369 2HB  MET A 170     107.314  37.524  -6.724  1.00  0.00           H  
ATOM   2370 1HG  MET A 170     108.006  38.071  -4.385  1.00  0.00           H  
ATOM   2371 2HG  MET A 170     106.330  38.515  -4.053  1.00  0.00           H  
ATOM   2372 1HE  MET A 170     104.527  35.260  -3.804  1.00  0.00           H  
ATOM   2373 2HE  MET A 170     104.797  36.873  -3.098  1.00  0.00           H  
ATOM   2374 3HE  MET A 170     104.355  36.714  -4.816  1.00  0.00           H  
ATOM   2375  N   CYS A 171     107.682  39.967  -8.832  1.00 29.29           N  
ATOM   2376  CA  CYS A 171     107.320  40.275 -10.210  1.00 29.29           C  
ATOM   2377  C   CYS A 171     107.641  39.063 -11.074  1.00 29.29           C  
ATOM   2378  O   CYS A 171     108.747  38.541 -11.035  1.00 29.29           O  
ATOM   2379  CB  CYS A 171     108.092  41.497 -10.697  1.00 56.27           C  
ATOM   2380  SG  CYS A 171     107.968  42.936  -9.575  1.00 56.27           S  
ATOM   2381  H   CYS A 171     108.635  39.708  -8.620  1.00  0.00           H  
ATOM   2382  HA  CYS A 171     106.253  40.497 -10.246  1.00  0.00           H  
ATOM   2383 1HB  CYS A 171     109.146  41.241 -10.810  1.00  0.00           H  
ATOM   2384 2HB  CYS A 171     107.721  41.795 -11.678  1.00  0.00           H  
ATOM   2385  N   GLY A 172     106.666  38.600 -11.840  1.00 53.25           N  
ATOM   2386  CA  GLY A 172     106.880  37.438 -12.682  1.00 53.25           C  
ATOM   2387  C   GLY A 172     105.563  37.065 -13.326  1.00 53.25           C  
ATOM   2388  O   GLY A 172     104.522  37.054 -12.665  1.00 53.25           O  
ATOM   2389  H   GLY A 172     105.763  39.052 -11.845  1.00  0.00           H  
ATOM   2390 1HA  GLY A 172     107.634  37.668 -13.435  1.00  0.00           H  
ATOM   2391 2HA  GLY A 172     107.268  36.618 -12.079  1.00  0.00           H  
ATOM   2392  N   ALA A 173     105.593  36.764 -14.618  1.00 70.00           N  
ATOM   2393  CA  ALA A 173     104.367  36.417 -15.324  1.00 70.00           C  
ATOM   2394  C   ALA A 173     104.652  36.020 -16.774  1.00 70.00           C  
ATOM   2395  O   ALA A 173     105.351  35.039 -17.040  1.00 70.00           O  
ATOM   2396  CB  ALA A 173     103.394  37.613 -15.269  1.00 19.37           C  
ATOM   2397  H   ALA A 173     106.467  36.773 -15.125  1.00  0.00           H  
ATOM   2398  HA  ALA A 173     103.918  35.560 -14.822  1.00  0.00           H  
ATOM   2399 1HB  ALA A 173     102.474  37.359 -15.796  1.00  0.00           H  
ATOM   2400 2HB  ALA A 173     103.164  37.847 -14.230  1.00  0.00           H  
ATOM   2401 3HB  ALA A 173     103.855  38.479 -15.742  1.00  0.00           H  
ATOM   2402  N   ASN A 183     112.838  39.234 -14.718  1.00 70.00           N  
ATOM   2403  CA  ASN A 183     112.613  40.167 -13.618  1.00 70.00           C  
ATOM   2404  C   ASN A 183     112.472  39.408 -12.301  1.00 70.00           C  
ATOM   2405  O   ASN A 183     112.220  38.201 -12.299  1.00 70.00           O  
ATOM   2406  CB  ASN A 183     111.355  41.000 -13.876  1.00 70.00           C  
ATOM   2407  CG  ASN A 183     111.374  41.685 -15.236  1.00 70.00           C  
ATOM   2408  OD1 ASN A 183     112.363  42.323 -15.615  1.00 70.00           O  
ATOM   2409  ND2 ASN A 183     110.274  41.561 -15.974  1.00 70.00           N  
ATOM   2410  H   ASN A 183     113.778  39.093 -15.059  1.00  0.00           H  
ATOM   2411  HA  ASN A 183     113.470  40.839 -13.553  1.00  0.00           H  
ATOM   2412 1HB  ASN A 183     110.475  40.358 -13.818  1.00  0.00           H  
ATOM   2413 2HB  ASN A 183     111.257  41.760 -13.101  1.00  0.00           H  
ATOM   2414 1HD2 ASN A 183     110.227  41.989 -16.877  1.00  0.00           H  
ATOM   2415 2HD2 ASN A 183     109.495  41.040 -15.626  1.00  0.00           H  
ATOM   2416  N   GLY A 184     112.627  40.117 -11.185  1.00 22.71           N  
ATOM   2417  CA  GLY A 184     112.536  39.471  -9.889  1.00 22.71           C  
ATOM   2418  C   GLY A 184     111.593  40.125  -8.903  1.00 22.71           C  
ATOM   2419  O   GLY A 184     110.377  40.100  -9.087  1.00 22.71           O  
ATOM   2420  H   GLY A 184     112.809  41.110 -11.228  1.00  0.00           H  
ATOM   2421 1HA  GLY A 184     112.210  38.439 -10.019  1.00  0.00           H  
ATOM   2422 2HA  GLY A 184     113.522  39.441  -9.428  1.00  0.00           H  
ATOM   2423  N   GLY A 185     112.145  40.708  -7.847  1.00 12.00           N  
ATOM   2424  CA  GLY A 185     111.302  41.342  -6.851  1.00 12.00           C  
ATOM   2425  C   GLY A 185     112.063  42.183  -5.850  1.00 12.00           C  
ATOM   2426  O   GLY A 185     113.241  42.479  -6.048  1.00 12.00           O  
ATOM   2427  H   GLY A 185     113.147  40.719  -7.722  1.00  0.00           H  
ATOM   2428 1HA  GLY A 185     110.569  41.979  -7.347  1.00  0.00           H  
ATOM   2429 2HA  GLY A 185     110.747  40.580  -6.305  1.00  0.00           H  
ATOM   2430  N   SER A 186     111.403  42.556  -4.760  1.00 14.16           N  
ATOM   2431  CA  SER A 186     112.050  43.391  -3.762  1.00 14.16           C  
ATOM   2432  C   SER A 186     111.685  42.998  -2.351  1.00 14.16           C  
ATOM   2433  O   SER A 186     110.518  42.816  -2.039  1.00 14.16           O  
ATOM   2434  CB  SER A 186     111.651  44.848  -3.977  1.00 12.41           C  
ATOM   2435  OG  SER A 186     111.392  45.101  -5.348  1.00 12.41           O  
ATOM   2436  H   SER A 186     110.447  42.265  -4.613  1.00  0.00           H  
ATOM   2437  HA  SER A 186     113.130  43.296  -3.879  1.00  0.00           H  
ATOM   2438 1HB  SER A 186     110.763  45.073  -3.386  1.00  0.00           H  
ATOM   2439 2HB  SER A 186     112.451  45.499  -3.627  1.00  0.00           H  
ATOM   2440  HG  SER A 186     111.538  44.268  -5.803  1.00  0.00           H  
ATOM   2441  N   LEU A 187     112.687  42.856  -1.497  1.00 12.00           N  
ATOM   2442  CA  LEU A 187     112.441  42.538  -0.104  1.00 12.00           C  
ATOM   2443  C   LEU A 187     112.890  43.761   0.668  1.00 12.00           C  
ATOM   2444  O   LEU A 187     114.061  43.869   1.027  1.00 12.00           O  
ATOM   2445  CB  LEU A 187     113.265  41.335   0.341  1.00 12.00           C  
ATOM   2446  CG  LEU A 187     113.169  41.055   1.844  1.00 12.00           C  
ATOM   2447  CD1 LEU A 187     111.739  40.766   2.208  1.00 12.00           C  
ATOM   2448  CD2 LEU A 187     114.034  39.882   2.219  1.00 12.00           C  
ATOM   2449  H   LEU A 187     113.639  42.970  -1.815  1.00  0.00           H  
ATOM   2450  HA  LEU A 187     111.386  42.292   0.013  1.00  0.00           H  
ATOM   2451 1HB  LEU A 187     112.921  40.458  -0.204  1.00  0.00           H  
ATOM   2452 2HB  LEU A 187     114.308  41.513   0.081  1.00  0.00           H  
ATOM   2453  HG  LEU A 187     113.502  41.932   2.400  1.00  0.00           H  
ATOM   2454 1HD1 LEU A 187     111.669  40.567   3.277  1.00  0.00           H  
ATOM   2455 2HD1 LEU A 187     111.119  41.627   1.959  1.00  0.00           H  
ATOM   2456 3HD1 LEU A 187     111.391  39.895   1.653  1.00  0.00           H  
ATOM   2457 1HD2 LEU A 187     113.954  39.698   3.291  1.00  0.00           H  
ATOM   2458 2HD2 LEU A 187     113.704  38.998   1.674  1.00  0.00           H  
ATOM   2459 3HD2 LEU A 187     115.072  40.099   1.965  1.00  0.00           H  
ATOM   2460  N   VAL A 188     111.973  44.695   0.899  1.00 12.00           N  
ATOM   2461  CA  VAL A 188     112.298  45.914   1.637  1.00 12.00           C  
ATOM   2462  C   VAL A 188     112.241  45.622   3.133  1.00 12.00           C  
ATOM   2463  O   VAL A 188     111.155  45.517   3.716  1.00 12.00           O  
ATOM   2464  CB  VAL A 188     111.301  47.031   1.325  1.00 12.05           C  
ATOM   2465  CG1 VAL A 188     111.695  48.283   2.059  1.00 12.05           C  
ATOM   2466  CG2 VAL A 188     111.250  47.284  -0.162  1.00 12.05           C  
ATOM   2467  H   VAL A 188     111.031  44.562   0.559  1.00  0.00           H  
ATOM   2468  HA  VAL A 188     113.291  46.247   1.335  1.00  0.00           H  
ATOM   2469  HB  VAL A 188     110.313  46.732   1.675  1.00  0.00           H  
ATOM   2470 1HG1 VAL A 188     110.982  49.076   1.834  1.00  0.00           H  
ATOM   2471 2HG1 VAL A 188     111.697  48.091   3.132  1.00  0.00           H  
ATOM   2472 3HG1 VAL A 188     112.691  48.592   1.743  1.00  0.00           H  
ATOM   2473 1HG2 VAL A 188     110.536  48.080  -0.371  1.00  0.00           H  
ATOM   2474 2HG2 VAL A 188     112.238  47.580  -0.515  1.00  0.00           H  
ATOM   2475 3HG2 VAL A 188     110.939  46.374  -0.675  1.00  0.00           H  
ATOM   2476  N   LEU A 189     113.411  45.500   3.753  1.00 18.12           N  
ATOM   2477  CA  LEU A 189     113.494  45.173   5.169  1.00 18.12           C  
ATOM   2478  C   LEU A 189     113.452  46.371   6.104  1.00 18.12           C  
ATOM   2479  O   LEU A 189     114.401  47.142   6.170  1.00 18.12           O  
ATOM   2480  CB  LEU A 189     114.768  44.366   5.429  1.00 12.00           C  
ATOM   2481  CG  LEU A 189     114.941  43.047   4.667  1.00 12.00           C  
ATOM   2482  CD1 LEU A 189     116.380  42.600   4.786  1.00 12.00           C  
ATOM   2483  CD2 LEU A 189     114.020  41.978   5.215  1.00 12.00           C  
ATOM   2484  H   LEU A 189     114.263  45.637   3.229  1.00  0.00           H  
ATOM   2485  HA  LEU A 189     112.627  44.570   5.436  1.00  0.00           H  
ATOM   2486 1HB  LEU A 189     115.628  44.986   5.181  1.00  0.00           H  
ATOM   2487 2HB  LEU A 189     114.815  44.123   6.490  1.00  0.00           H  
ATOM   2488  HG  LEU A 189     114.708  43.202   3.613  1.00  0.00           H  
ATOM   2489 1HD1 LEU A 189     116.515  41.662   4.247  1.00  0.00           H  
ATOM   2490 2HD1 LEU A 189     117.034  43.360   4.359  1.00  0.00           H  
ATOM   2491 3HD1 LEU A 189     116.630  42.454   5.836  1.00  0.00           H  
ATOM   2492 1HD2 LEU A 189     114.163  41.053   4.656  1.00  0.00           H  
ATOM   2493 2HD2 LEU A 189     114.248  41.805   6.267  1.00  0.00           H  
ATOM   2494 3HD2 LEU A 189     112.985  42.305   5.118  1.00  0.00           H  
ATOM   2495  N   GLY A 190     112.352  46.524   6.832  1.00 19.74           N  
ATOM   2496  CA  GLY A 190     112.243  47.631   7.765  1.00 19.74           C  
ATOM   2497  C   GLY A 190     111.418  48.826   7.314  1.00 19.74           C  
ATOM   2498  O   GLY A 190     111.529  49.906   7.891  1.00 19.74           O  
ATOM   2499  H   GLY A 190     111.582  45.876   6.746  1.00  0.00           H  
ATOM   2500 1HA  GLY A 190     111.803  47.279   8.698  1.00  0.00           H  
ATOM   2501 2HA  GLY A 190     113.238  48.007   8.001  1.00  0.00           H  
ATOM   2502  N   GLY A 191     110.585  48.655   6.295  1.00 27.71           N  
ATOM   2503  CA  GLY A 191     109.784  49.777   5.843  1.00 27.71           C  
ATOM   2504  C   GLY A 191     108.956  49.493   4.610  1.00 27.71           C  
ATOM   2505  O   GLY A 191     108.837  48.350   4.174  1.00 27.71           O  
ATOM   2506  H   GLY A 191     110.494  47.765   5.826  1.00  0.00           H  
ATOM   2507 1HA  GLY A 191     109.108  50.086   6.641  1.00  0.00           H  
ATOM   2508 2HA  GLY A 191     110.434  50.624   5.626  1.00  0.00           H  
ATOM   2509  N   ILE A 192     108.384  50.549   4.045  1.00 13.41           N  
ATOM   2510  CA  ILE A 192     107.556  50.427   2.855  1.00 13.41           C  
ATOM   2511  C   ILE A 192     108.094  51.332   1.761  1.00 13.41           C  
ATOM   2512  O   ILE A 192     108.253  52.527   1.984  1.00 13.41           O  
ATOM   2513  CB  ILE A 192     106.126  50.852   3.158  1.00 12.00           C  
ATOM   2514  CG1 ILE A 192     105.568  49.982   4.285  1.00 12.00           C  
ATOM   2515  CG2 ILE A 192     105.296  50.765   1.903  1.00 12.00           C  
ATOM   2516  CD1 ILE A 192     104.236  50.437   4.826  1.00 12.00           C  
ATOM   2517  H   ILE A 192     108.528  51.462   4.453  1.00  0.00           H  
ATOM   2518  HA  ILE A 192     107.551  49.383   2.543  1.00  0.00           H  
ATOM   2519  HB  ILE A 192     106.121  51.878   3.524  1.00  0.00           H  
ATOM   2520 1HG1 ILE A 192     105.453  48.958   3.931  1.00  0.00           H  
ATOM   2521 2HG1 ILE A 192     106.275  49.963   5.114  1.00  0.00           H  
ATOM   2522 1HG2 ILE A 192     104.273  51.069   2.122  1.00  0.00           H  
ATOM   2523 2HG2 ILE A 192     105.715  51.423   1.143  1.00  0.00           H  
ATOM   2524 3HG2 ILE A 192     105.299  49.739   1.535  1.00  0.00           H  
ATOM   2525 1HD1 ILE A 192     103.917  49.763   5.621  1.00  0.00           H  
ATOM   2526 2HD1 ILE A 192     104.331  51.448   5.224  1.00  0.00           H  
ATOM   2527 3HD1 ILE A 192     103.497  50.429   4.026  1.00  0.00           H  
ATOM   2528  N   GLU A 193     108.387  50.779   0.588  1.00 17.95           N  
ATOM   2529  CA  GLU A 193     108.898  51.601  -0.503  1.00 17.95           C  
ATOM   2530  C   GLU A 193     107.747  52.072  -1.376  1.00 17.95           C  
ATOM   2531  O   GLU A 193     107.220  51.317  -2.185  1.00 17.95           O  
ATOM   2532  CB  GLU A 193     109.901  50.835  -1.358  1.00 51.75           C  
ATOM   2533  CG  GLU A 193     110.236  51.583  -2.627  1.00 51.75           C  
ATOM   2534  CD  GLU A 193     110.505  53.057  -2.365  1.00 51.75           C  
ATOM   2535  OE1 GLU A 193     110.232  53.890  -3.261  1.00 51.75           O  
ATOM   2536  OE2 GLU A 193     110.996  53.381  -1.262  1.00 51.75           O  
ATOM   2537  H   GLU A 193     108.260  49.788   0.439  1.00  0.00           H  
ATOM   2538  HA  GLU A 193     109.407  52.466  -0.076  1.00  0.00           H  
ATOM   2539 1HB  GLU A 193     110.814  50.668  -0.786  1.00  0.00           H  
ATOM   2540 2HB  GLU A 193     109.491  49.858  -1.613  1.00  0.00           H  
ATOM   2541 1HG  GLU A 193     111.118  51.131  -3.081  1.00  0.00           H  
ATOM   2542 2HG  GLU A 193     109.408  51.480  -3.327  1.00  0.00           H  
ATOM   2543  N   PRO A 194     107.357  53.344  -1.241  1.00 34.64           N  
ATOM   2544  CA  PRO A 194     106.255  53.914  -2.015  1.00 34.64           C  
ATOM   2545  C   PRO A 194     106.360  53.848  -3.534  1.00 34.64           C  
ATOM   2546  O   PRO A 194     105.346  53.942  -4.222  1.00 34.64           O  
ATOM   2547  CB  PRO A 194     106.183  55.345  -1.495  1.00 28.95           C  
ATOM   2548  CG  PRO A 194     107.607  55.642  -1.166  1.00 28.95           C  
ATOM   2549  CD  PRO A 194     108.033  54.391  -0.455  1.00 28.95           C  
ATOM   2550  HA  PRO A 194     105.330  53.363  -1.787  1.00  0.00           H  
ATOM   2551 1HB  PRO A 194     105.762  56.005  -2.267  1.00  0.00           H  
ATOM   2552 2HB  PRO A 194     105.510  55.396  -0.627  1.00  0.00           H  
ATOM   2553 1HG  PRO A 194     108.175  55.844  -2.086  1.00  0.00           H  
ATOM   2554 2HG  PRO A 194     107.673  56.548  -0.546  1.00  0.00           H  
ATOM   2555 1HD  PRO A 194     109.128  54.299  -0.498  1.00  0.00           H  
ATOM   2556 2HD  PRO A 194     107.687  54.426   0.588  1.00  0.00           H  
ATOM   2557  N   SER A 195     107.561  53.682  -4.072  1.00 14.66           N  
ATOM   2558  CA  SER A 195     107.681  53.625  -5.524  1.00 14.66           C  
ATOM   2559  C   SER A 195     107.248  52.265  -6.065  1.00 14.66           C  
ATOM   2560  O   SER A 195     107.152  52.069  -7.278  1.00 14.66           O  
ATOM   2561  CB  SER A 195     109.119  53.919  -5.964  1.00 18.94           C  
ATOM   2562  OG  SER A 195     109.919  52.750  -5.986  1.00 18.94           O  
ATOM   2563  H   SER A 195     108.393  53.594  -3.506  1.00  0.00           H  
ATOM   2564  HA  SER A 195     107.026  54.383  -5.956  1.00  0.00           H  
ATOM   2565 1HB  SER A 195     109.111  54.364  -6.959  1.00  0.00           H  
ATOM   2566 2HB  SER A 195     109.566  54.644  -5.285  1.00  0.00           H  
ATOM   2567  HG  SER A 195     109.345  52.031  -5.710  1.00  0.00           H  
ATOM   2568  N   LEU A 196     106.974  51.332  -5.161  1.00 28.26           N  
ATOM   2569  CA  LEU A 196     106.574  49.987  -5.545  1.00 28.26           C  
ATOM   2570  C   LEU A 196     105.081  49.766  -5.633  1.00 28.26           C  
ATOM   2571  O   LEU A 196     104.643  48.675  -5.980  1.00 28.26           O  
ATOM   2572  CB  LEU A 196     107.137  48.976  -4.559  1.00 13.20           C  
ATOM   2573  CG  LEU A 196     108.650  48.913  -4.528  1.00 13.20           C  
ATOM   2574  CD1 LEU A 196     109.093  47.968  -3.439  1.00 13.20           C  
ATOM   2575  CD2 LEU A 196     109.149  48.451  -5.873  1.00 13.20           C  
ATOM   2576  H   LEU A 196     107.045  51.563  -4.180  1.00  0.00           H  
ATOM   2577  HA  LEU A 196     106.977  49.776  -6.535  1.00  0.00           H  
ATOM   2578 1HB  LEU A 196     106.782  49.229  -3.561  1.00  0.00           H  
ATOM   2579 2HB  LEU A 196     106.756  47.988  -4.818  1.00  0.00           H  
ATOM   2580  HG  LEU A 196     109.051  49.903  -4.307  1.00  0.00           H  
ATOM   2581 1HD1 LEU A 196     110.182  47.923  -3.417  1.00  0.00           H  
ATOM   2582 2HD1 LEU A 196     108.726  48.324  -2.476  1.00  0.00           H  
ATOM   2583 3HD1 LEU A 196     108.693  46.974  -3.635  1.00  0.00           H  
ATOM   2584 1HD2 LEU A 196     110.238  48.403  -5.860  1.00  0.00           H  
ATOM   2585 2HD2 LEU A 196     108.745  47.462  -6.091  1.00  0.00           H  
ATOM   2586 3HD2 LEU A 196     108.825  49.153  -6.642  1.00  0.00           H  
ATOM   2587  N   TYR A 197     104.286  50.775  -5.316  1.00 30.28           N  
ATOM   2588  CA  TYR A 197     102.850  50.573  -5.379  1.00 30.28           C  
ATOM   2589  C   TYR A 197     102.059  51.836  -5.634  1.00 30.28           C  
ATOM   2590  O   TYR A 197     102.370  52.901  -5.103  1.00 30.28           O  
ATOM   2591  CB  TYR A 197     102.351  49.956  -4.079  1.00 16.02           C  
ATOM   2592  CG  TYR A 197     102.279  50.947  -2.947  1.00 16.02           C  
ATOM   2593  CD1 TYR A 197     103.415  51.307  -2.238  1.00 16.02           C  
ATOM   2594  CD2 TYR A 197     101.072  51.542  -2.599  1.00 16.02           C  
ATOM   2595  CE1 TYR A 197     103.350  52.234  -1.204  1.00 16.02           C  
ATOM   2596  CE2 TYR A 197     100.995  52.469  -1.567  1.00 16.02           C  
ATOM   2597  CZ  TYR A 197     102.136  52.809  -0.869  1.00 16.02           C  
ATOM   2598  OH  TYR A 197     102.056  53.693   0.188  1.00 16.02           O  
ATOM   2599  H   TYR A 197     104.644  51.676  -5.033  1.00  0.00           H  
ATOM   2600  HA  TYR A 197     102.633  49.889  -6.200  1.00  0.00           H  
ATOM   2601 1HB  TYR A 197     101.358  49.532  -4.235  1.00  0.00           H  
ATOM   2602 2HB  TYR A 197     103.012  49.141  -3.786  1.00  0.00           H  
ATOM   2603  HD1 TYR A 197     104.378  50.861  -2.488  1.00  0.00           H  
ATOM   2604  HD2 TYR A 197     100.161  51.283  -3.139  1.00  0.00           H  
ATOM   2605  HE1 TYR A 197     104.253  52.505  -0.658  1.00  0.00           H  
ATOM   2606  HE2 TYR A 197     100.037  52.923  -1.312  1.00  0.00           H  
ATOM   2607  HH  TYR A 197     101.144  53.973   0.302  1.00  0.00           H  
ATOM   2608  N   LYS A 198     101.020  51.713  -6.441  1.00 41.45           N  
ATOM   2609  CA  LYS A 198     100.177  52.851  -6.728  1.00 41.45           C  
ATOM   2610  C   LYS A 198      98.842  52.516  -6.089  1.00 41.45           C  
ATOM   2611  O   LYS A 198      98.500  51.341  -5.931  1.00 41.45           O  
ATOM   2612  CB  LYS A 198     100.040  53.047  -8.242  1.00 70.00           C  
ATOM   2613  CG  LYS A 198     100.304  54.483  -8.702  1.00 70.00           C  
ATOM   2614  CD  LYS A 198     100.601  54.566 -10.200  1.00 70.00           C  
ATOM   2615  CE  LYS A 198     101.936  53.905 -10.557  1.00 70.00           C  
ATOM   2616  NZ  LYS A 198     102.217  53.917 -12.025  1.00 70.00           N  
ATOM   2617  H   LYS A 198     100.805  50.822  -6.865  1.00  0.00           H  
ATOM   2618  HA  LYS A 198     100.640  53.741  -6.301  1.00  0.00           H  
ATOM   2619 1HB  LYS A 198     100.739  52.389  -8.759  1.00  0.00           H  
ATOM   2620 2HB  LYS A 198      99.034  52.767  -8.556  1.00  0.00           H  
ATOM   2621 1HG  LYS A 198      99.431  55.100  -8.488  1.00  0.00           H  
ATOM   2622 2HG  LYS A 198     101.156  54.889  -8.157  1.00  0.00           H  
ATOM   2623 1HD  LYS A 198      99.805  54.070 -10.757  1.00  0.00           H  
ATOM   2624 2HD  LYS A 198     100.637  55.611 -10.506  1.00  0.00           H  
ATOM   2625 1HE  LYS A 198     102.747  54.425 -10.049  1.00  0.00           H  
ATOM   2626 2HE  LYS A 198     101.931  52.869 -10.219  1.00  0.00           H  
ATOM   2627 1HZ  LYS A 198     103.105  53.470 -12.202  1.00  0.00           H  
ATOM   2628 2HZ  LYS A 198     101.486  53.418 -12.512  1.00  0.00           H  
ATOM   2629 3HZ  LYS A 198     102.249  54.871 -12.354  1.00  0.00           H  
ATOM   2630  N   GLY A 199      98.102  53.541  -5.690  1.00 33.50           N  
ATOM   2631  CA  GLY A 199      96.814  53.299  -5.076  1.00 33.50           C  
ATOM   2632  C   GLY A 199      96.928  53.217  -3.573  1.00 33.50           C  
ATOM   2633  O   GLY A 199      97.999  53.441  -3.015  1.00 33.50           O  
ATOM   2634  H   GLY A 199      98.421  54.492  -5.806  1.00  0.00           H  
ATOM   2635 1HA  GLY A 199      96.125  54.099  -5.348  1.00  0.00           H  
ATOM   2636 2HA  GLY A 199      96.396  52.370  -5.462  1.00  0.00           H  
ATOM   2637  N   ASP A 200      95.814  52.912  -2.918  1.00 35.78           N  
ATOM   2638  CA  ASP A 200      95.778  52.794  -1.468  1.00 35.78           C  
ATOM   2639  C   ASP A 200      96.266  51.415  -1.077  1.00 35.78           C  
ATOM   2640  O   ASP A 200      96.244  50.484  -1.881  1.00 35.78           O  
ATOM   2641  CB  ASP A 200      94.348  52.976  -0.941  1.00 70.00           C  
ATOM   2642  CG  ASP A 200      93.935  54.430  -0.846  1.00 70.00           C  
ATOM   2643  OD1 ASP A 200      94.606  55.190  -0.115  1.00 70.00           O  
ATOM   2644  OD2 ASP A 200      92.935  54.807  -1.494  1.00 70.00           O  
ATOM   2645  H   ASP A 200      94.967  52.758  -3.445  1.00  0.00           H  
ATOM   2646  HA  ASP A 200      96.406  53.577  -1.041  1.00  0.00           H  
ATOM   2647 1HB  ASP A 200      93.649  52.457  -1.598  1.00  0.00           H  
ATOM   2648 2HB  ASP A 200      94.264  52.524   0.048  1.00  0.00           H  
ATOM   2649  N   ILE A 201      96.704  51.293   0.167  1.00 14.59           N  
ATOM   2650  CA  ILE A 201      97.181  50.024   0.691  1.00 14.59           C  
ATOM   2651  C   ILE A 201      96.258  49.616   1.832  1.00 14.59           C  
ATOM   2652  O   ILE A 201      96.142  50.320   2.831  1.00 14.59           O  
ATOM   2653  CB  ILE A 201      98.653  50.138   1.175  1.00 27.03           C  
ATOM   2654  CG1 ILE A 201      98.812  49.539   2.564  1.00 27.03           C  
ATOM   2655  CG2 ILE A 201      99.104  51.591   1.157  1.00 27.03           C  
ATOM   2656  CD1 ILE A 201     100.150  49.836   3.140  1.00 27.03           C  
ATOM   2657  H   ILE A 201      96.706  52.105   0.767  1.00  0.00           H  
ATOM   2658  HA  ILE A 201      97.138  49.283  -0.106  1.00  0.00           H  
ATOM   2659  HB  ILE A 201      99.298  49.557   0.517  1.00  0.00           H  
ATOM   2660 1HG1 ILE A 201      98.039  49.935   3.222  1.00  0.00           H  
ATOM   2661 2HG1 ILE A 201      98.674  48.459   2.512  1.00  0.00           H  
ATOM   2662 1HG2 ILE A 201     100.137  51.656   1.499  1.00  0.00           H  
ATOM   2663 2HG2 ILE A 201      99.033  51.981   0.143  1.00  0.00           H  
ATOM   2664 3HG2 ILE A 201      98.466  52.178   1.817  1.00  0.00           H  
ATOM   2665 1HD1 ILE A 201     100.226  49.391   4.133  1.00  0.00           H  
ATOM   2666 2HD1 ILE A 201     100.925  49.419   2.495  1.00  0.00           H  
ATOM   2667 3HD1 ILE A 201     100.282  50.914   3.215  1.00  0.00           H  
ATOM   2668  N   TRP A 202      95.583  48.485   1.662  1.00 13.70           N  
ATOM   2669  CA  TRP A 202      94.653  48.000   2.670  1.00 13.70           C  
ATOM   2670  C   TRP A 202      95.331  47.082   3.660  1.00 13.70           C  
ATOM   2671  O   TRP A 202      96.225  46.325   3.298  1.00 13.70           O  
ATOM   2672  CB  TRP A 202      93.478  47.267   2.011  1.00 15.11           C  
ATOM   2673  CG  TRP A 202      92.660  48.158   1.124  1.00 15.11           C  
ATOM   2674  CD1 TRP A 202      92.955  48.541  -0.152  1.00 15.11           C  
ATOM   2675  CD2 TRP A 202      91.453  48.833   1.474  1.00 15.11           C  
ATOM   2676  NE1 TRP A 202      92.008  49.417  -0.618  1.00 15.11           N  
ATOM   2677  CE2 TRP A 202      91.074  49.615   0.362  1.00 15.11           C  
ATOM   2678  CE3 TRP A 202      90.656  48.857   2.620  1.00 15.11           C  
ATOM   2679  CZ2 TRP A 202      89.934  50.409   0.362  1.00 15.11           C  
ATOM   2680  CZ3 TRP A 202      89.522  49.648   2.623  1.00 15.11           C  
ATOM   2681  CH2 TRP A 202      89.170  50.415   1.499  1.00 15.11           C  
ATOM   2682  H   TRP A 202      95.716  47.949   0.817  1.00  0.00           H  
ATOM   2683  HA  TRP A 202      94.264  48.856   3.222  1.00  0.00           H  
ATOM   2684 1HB  TRP A 202      93.855  46.434   1.417  1.00  0.00           H  
ATOM   2685 2HB  TRP A 202      92.830  46.852   2.782  1.00  0.00           H  
ATOM   2686  HD1 TRP A 202      93.819  48.201  -0.720  1.00  0.00           H  
ATOM   2687  HE1 TRP A 202      92.002  49.845  -1.533  1.00  0.00           H  
ATOM   2688  HE3 TRP A 202      90.922  48.262   3.493  1.00  0.00           H  
ATOM   2689  HZ2 TRP A 202      89.645  51.008  -0.502  1.00  0.00           H  
ATOM   2690  HZ3 TRP A 202      88.906  49.662   3.522  1.00  0.00           H  
ATOM   2691  HH2 TRP A 202      88.269  51.028   1.535  1.00  0.00           H  
ATOM   2692  N   TYR A 203      94.900  47.158   4.912  1.00 13.53           N  
ATOM   2693  CA  TYR A 203      95.473  46.326   5.951  1.00 13.53           C  
ATOM   2694  C   TYR A 203      94.467  45.387   6.576  1.00 13.53           C  
ATOM   2695  O   TYR A 203      93.293  45.708   6.716  1.00 13.53           O  
ATOM   2696  CB  TYR A 203      96.065  47.177   7.074  1.00 12.00           C  
ATOM   2697  CG  TYR A 203      97.356  47.874   6.738  1.00 12.00           C  
ATOM   2698  CD1 TYR A 203      97.369  49.218   6.402  1.00 12.00           C  
ATOM   2699  CD2 TYR A 203      98.571  47.198   6.782  1.00 12.00           C  
ATOM   2700  CE1 TYR A 203      98.553  49.880   6.126  1.00 12.00           C  
ATOM   2701  CE2 TYR A 203      99.766  47.854   6.502  1.00 12.00           C  
ATOM   2702  CZ  TYR A 203      99.748  49.199   6.178  1.00 12.00           C  
ATOM   2703  OH  TYR A 203     100.921  49.884   5.921  1.00 12.00           O  
ATOM   2704  H   TYR A 203      94.161  47.804   5.151  1.00  0.00           H  
ATOM   2705  HA  TYR A 203      96.274  45.729   5.514  1.00  0.00           H  
ATOM   2706 1HB  TYR A 203      95.346  47.944   7.367  1.00  0.00           H  
ATOM   2707 2HB  TYR A 203      96.250  46.551   7.946  1.00  0.00           H  
ATOM   2708  HD1 TYR A 203      96.434  49.776   6.351  1.00  0.00           H  
ATOM   2709  HD2 TYR A 203      98.596  46.139   7.038  1.00  0.00           H  
ATOM   2710  HE1 TYR A 203      98.538  50.938   5.864  1.00  0.00           H  
ATOM   2711  HE2 TYR A 203     100.709  47.308   6.538  1.00  0.00           H  
ATOM   2712  HH  TYR A 203     101.666  49.285   6.008  1.00  0.00           H  
ATOM   2713  N   THR A 204      94.942  44.214   6.955  1.00 13.71           N  
ATOM   2714  CA  THR A 204      94.106  43.242   7.627  1.00 13.71           C  
ATOM   2715  C   THR A 204      94.897  42.839   8.863  1.00 13.71           C  
ATOM   2716  O   THR A 204      96.118  42.688   8.825  1.00 13.71           O  
ATOM   2717  CB  THR A 204      93.834  42.011   6.771  1.00 30.05           C  
ATOM   2718  OG1 THR A 204      92.915  41.163   7.465  1.00 30.05           O  
ATOM   2719  CG2 THR A 204      95.125  41.247   6.508  1.00 30.05           C  
ATOM   2720  H   THR A 204      95.910  43.989   6.773  1.00  0.00           H  
ATOM   2721  HA  THR A 204      93.145  43.707   7.850  1.00  0.00           H  
ATOM   2722  HB  THR A 204      93.400  42.318   5.820  1.00  0.00           H  
ATOM   2723  HG1 THR A 204      92.683  41.564   8.306  1.00  0.00           H  
ATOM   2724 1HG2 THR A 204      94.911  40.372   5.895  1.00  0.00           H  
ATOM   2725 2HG2 THR A 204      95.830  41.893   5.985  1.00  0.00           H  
ATOM   2726 3HG2 THR A 204      95.559  40.929   7.455  1.00  0.00           H  
ATOM   2727  N   PRO A 205      94.208  42.673   9.984  1.00 13.28           N  
ATOM   2728  CA  PRO A 205      94.851  42.297  11.237  1.00 13.28           C  
ATOM   2729  C   PRO A 205      95.437  40.898  11.234  1.00 13.28           C  
ATOM   2730  O   PRO A 205      94.873  39.986  10.634  1.00 13.28           O  
ATOM   2731  CB  PRO A 205      93.720  42.434  12.231  1.00 14.88           C  
ATOM   2732  CG  PRO A 205      92.558  41.957  11.418  1.00 14.88           C  
ATOM   2733  CD  PRO A 205      92.748  42.708  10.137  1.00 14.88           C  
ATOM   2734  HA  PRO A 205      95.663  43.007  11.454  1.00  0.00           H  
ATOM   2735 1HB  PRO A 205      93.928  41.825  13.123  1.00  0.00           H  
ATOM   2736 2HB  PRO A 205      93.638  43.478  12.566  1.00  0.00           H  
ATOM   2737 1HG  PRO A 205      92.598  40.864  11.303  1.00  0.00           H  
ATOM   2738 2HG  PRO A 205      91.614  42.188  11.933  1.00  0.00           H  
ATOM   2739 1HD  PRO A 205      92.230  42.181   9.322  1.00  0.00           H  
ATOM   2740 2HD  PRO A 205      92.357  43.730  10.249  1.00  0.00           H  
ATOM   2741  N   ILE A 206      96.573  40.737  11.899  1.00 12.26           N  
ATOM   2742  CA  ILE A 206      97.203  39.435  11.997  1.00 12.26           C  
ATOM   2743  C   ILE A 206      96.537  38.744  13.182  1.00 12.26           C  
ATOM   2744  O   ILE A 206      96.661  39.192  14.316  1.00 12.26           O  
ATOM   2745  CB  ILE A 206      98.696  39.568  12.266  1.00 12.00           C  
ATOM   2746  CG1 ILE A 206      99.336  40.415  11.171  1.00 12.00           C  
ATOM   2747  CG2 ILE A 206      99.341  38.196  12.318  1.00 12.00           C  
ATOM   2748  CD1 ILE A 206     100.833  40.566  11.312  1.00 12.00           C  
ATOM   2749  H   ILE A 206      97.010  41.530  12.346  1.00  0.00           H  
ATOM   2750  HA  ILE A 206      97.070  38.915  11.049  1.00  0.00           H  
ATOM   2751  HB  ILE A 206      98.850  40.072  13.220  1.00  0.00           H  
ATOM   2752 1HG1 ILE A 206      99.128  39.970  10.199  1.00  0.00           H  
ATOM   2753 2HG1 ILE A 206      98.892  41.411  11.175  1.00  0.00           H  
ATOM   2754 1HG2 ILE A 206     100.408  38.303  12.510  1.00  0.00           H  
ATOM   2755 2HG2 ILE A 206      98.886  37.610  13.115  1.00  0.00           H  
ATOM   2756 3HG2 ILE A 206      99.193  37.688  11.365  1.00  0.00           H  
ATOM   2757 1HD1 ILE A 206     101.215  41.181  10.497  1.00  0.00           H  
ATOM   2758 2HD1 ILE A 206     101.063  41.043  12.265  1.00  0.00           H  
ATOM   2759 3HD1 ILE A 206     101.303  39.584  11.275  1.00  0.00           H  
ATOM   2760  N   LYS A 207      95.821  37.659  12.920  1.00 24.35           N  
ATOM   2761  CA  LYS A 207      95.119  36.949  13.978  1.00 24.35           C  
ATOM   2762  C   LYS A 207      96.000  36.266  15.017  1.00 24.35           C  
ATOM   2763  O   LYS A 207      95.850  36.525  16.209  1.00 24.35           O  
ATOM   2764  CB  LYS A 207      94.143  35.941  13.367  1.00 44.30           C  
ATOM   2765  CG  LYS A 207      92.838  36.564  12.873  1.00 44.30           C  
ATOM   2766  CD  LYS A 207      92.022  37.136  14.029  1.00 44.30           C  
ATOM   2767  CE  LYS A 207      90.642  37.597  13.581  1.00 44.30           C  
ATOM   2768  NZ  LYS A 207      89.817  38.126  14.710  1.00 44.30           N  
ATOM   2769  H   LYS A 207      95.759  37.316  11.972  1.00  0.00           H  
ATOM   2770  HA  LYS A 207      94.557  37.674  14.567  1.00  0.00           H  
ATOM   2771 1HB  LYS A 207      94.619  35.438  12.525  1.00  0.00           H  
ATOM   2772 2HB  LYS A 207      93.896  35.179  14.107  1.00  0.00           H  
ATOM   2773 1HG  LYS A 207      93.061  37.365  12.167  1.00  0.00           H  
ATOM   2774 2HG  LYS A 207      92.245  35.807  12.361  1.00  0.00           H  
ATOM   2775 1HD  LYS A 207      91.902  36.375  14.802  1.00  0.00           H  
ATOM   2776 2HD  LYS A 207      92.549  37.987  14.461  1.00  0.00           H  
ATOM   2777 1HE  LYS A 207      90.746  38.382  12.833  1.00  0.00           H  
ATOM   2778 2HE  LYS A 207      90.109  36.762  13.127  1.00  0.00           H  
ATOM   2779 1HZ  LYS A 207      88.915  38.417  14.361  1.00  0.00           H  
ATOM   2780 2HZ  LYS A 207      89.692  37.403  15.404  1.00  0.00           H  
ATOM   2781 3HZ  LYS A 207      90.286  38.916  15.129  1.00  0.00           H  
ATOM   2782  N   GLU A 208      96.902  35.390  14.582  1.00 23.92           N  
ATOM   2783  CA  GLU A 208      97.793  34.695  15.515  1.00 23.92           C  
ATOM   2784  C   GLU A 208      99.225  34.935  15.053  1.00 23.92           C  
ATOM   2785  O   GLU A 208      99.515  34.832  13.864  1.00 23.92           O  
ATOM   2786  CB  GLU A 208      97.482  33.196  15.535  1.00 70.00           C  
ATOM   2787  CG  GLU A 208      97.670  32.537  16.902  1.00 70.00           C  
ATOM   2788  CD  GLU A 208      96.687  33.056  17.958  1.00 70.00           C  
ATOM   2789  OE1 GLU A 208      95.459  32.876  17.786  1.00 70.00           O  
ATOM   2790  OE2 GLU A 208      97.142  33.645  18.965  1.00 70.00           O  
ATOM   2791  H   GLU A 208      96.978  35.197  13.593  1.00  0.00           H  
ATOM   2792  HA  GLU A 208      97.630  35.099  16.515  1.00  0.00           H  
ATOM   2793 1HB  GLU A 208      96.450  33.034  15.222  1.00  0.00           H  
ATOM   2794 2HB  GLU A 208      98.125  32.681  14.821  1.00  0.00           H  
ATOM   2795 1HG  GLU A 208      97.535  31.461  16.797  1.00  0.00           H  
ATOM   2796 2HG  GLU A 208      98.689  32.716  17.243  1.00  0.00           H  
ATOM   2797  N   GLU A 209     100.122  35.265  15.979  1.00 22.76           N  
ATOM   2798  CA  GLU A 209     101.501  35.535  15.592  1.00 22.76           C  
ATOM   2799  C   GLU A 209     102.419  34.310  15.612  1.00 22.76           C  
ATOM   2800  O   GLU A 209     103.133  34.051  16.581  1.00 22.76           O  
ATOM   2801  CB  GLU A 209     102.083  36.661  16.454  1.00 51.80           C  
ATOM   2802  CG  GLU A 209     101.190  37.894  16.500  1.00 51.80           C  
ATOM   2803  CD  GLU A 209     101.854  39.128  17.114  1.00 51.80           C  
ATOM   2804  OE1 GLU A 209     102.663  39.787  16.420  1.00 51.80           O  
ATOM   2805  OE2 GLU A 209     101.563  39.443  18.293  1.00 51.80           O  
ATOM   2806  H   GLU A 209      99.862  35.332  16.953  1.00  0.00           H  
ATOM   2807  HA  GLU A 209     101.512  35.851  14.548  1.00  0.00           H  
ATOM   2808 1HB  GLU A 209     102.232  36.300  17.472  1.00  0.00           H  
ATOM   2809 2HB  GLU A 209     103.058  36.951  16.063  1.00  0.00           H  
ATOM   2810 1HG  GLU A 209     100.881  38.144  15.485  1.00  0.00           H  
ATOM   2811 2HG  GLU A 209     100.295  37.660  17.075  1.00  0.00           H  
ATOM   2812  N   TRP A 210     102.363  33.549  14.524  1.00 14.32           N  
ATOM   2813  CA  TRP A 210     103.191  32.363  14.301  1.00 14.32           C  
ATOM   2814  C   TRP A 210     103.449  32.430  12.794  1.00 14.32           C  
ATOM   2815  O   TRP A 210     104.532  32.816  12.357  1.00 14.32           O  
ATOM   2816  CB  TRP A 210     102.457  31.078  14.722  1.00 50.83           C  
ATOM   2817  CG  TRP A 210     101.048  30.914  14.225  1.00 50.83           C  
ATOM   2818  CD1 TRP A 210     100.249  31.868  13.662  1.00 50.83           C  
ATOM   2819  CD2 TRP A 210     100.258  29.720  14.285  1.00 50.83           C  
ATOM   2820  NE1 TRP A 210      99.013  31.344  13.366  1.00 50.83           N  
ATOM   2821  CE2 TRP A 210      98.991  30.027  13.739  1.00 50.83           C  
ATOM   2822  CE3 TRP A 210     100.498  28.418  14.749  1.00 50.83           C  
ATOM   2823  CZ2 TRP A 210      97.965  29.082  13.642  1.00 50.83           C  
ATOM   2824  CZ3 TRP A 210      99.479  27.477  14.654  1.00 50.83           C  
ATOM   2825  CH2 TRP A 210      98.226  27.816  14.102  1.00 50.83           C  
ATOM   2826  H   TRP A 210     101.698  33.825  13.816  1.00  0.00           H  
ATOM   2827  HA  TRP A 210     104.094  32.453  14.905  1.00  0.00           H  
ATOM   2828 1HB  TRP A 210     103.015  30.209  14.373  1.00  0.00           H  
ATOM   2829 2HB  TRP A 210     102.413  31.024  15.810  1.00  0.00           H  
ATOM   2830  HD1 TRP A 210     100.547  32.898  13.474  1.00  0.00           H  
ATOM   2831  HE1 TRP A 210      98.246  31.848  12.943  1.00  0.00           H  
ATOM   2832  HE3 TRP A 210     101.465  28.150  15.173  1.00  0.00           H  
ATOM   2833  HZ2 TRP A 210      96.991  29.326  13.218  1.00  0.00           H  
ATOM   2834  HZ3 TRP A 210      99.673  26.468  15.018  1.00  0.00           H  
ATOM   2835  HH2 TRP A 210      97.449  27.054  14.041  1.00  0.00           H  
ATOM   2836  N   TYR A 211     102.450  32.053  12.009  1.00 12.00           N  
ATOM   2837  CA  TYR A 211     102.520  32.187  10.567  1.00 12.00           C  
ATOM   2838  C   TYR A 211     101.862  33.558  10.468  1.00 12.00           C  
ATOM   2839  O   TYR A 211     101.351  34.068  11.461  1.00 12.00           O  
ATOM   2840  CB  TYR A 211     101.611  31.180   9.872  1.00 18.41           C  
ATOM   2841  CG  TYR A 211     102.017  29.741  10.013  1.00 18.41           C  
ATOM   2842  CD1 TYR A 211     103.143  29.249   9.362  1.00 18.41           C  
ATOM   2843  CD2 TYR A 211     101.267  28.865  10.788  1.00 18.41           C  
ATOM   2844  CE1 TYR A 211     103.515  27.916   9.478  1.00 18.41           C  
ATOM   2845  CE2 TYR A 211     101.626  27.528  10.914  1.00 18.41           C  
ATOM   2846  CZ  TYR A 211     102.752  27.058  10.257  1.00 18.41           C  
ATOM   2847  OH  TYR A 211     103.118  25.732  10.385  1.00 18.41           O  
ATOM   2848  H   TYR A 211     101.618  31.662  12.427  1.00  0.00           H  
ATOM   2849  HA  TYR A 211     103.546  31.995  10.251  1.00  0.00           H  
ATOM   2850 1HB  TYR A 211     100.598  31.272  10.266  1.00  0.00           H  
ATOM   2851 2HB  TYR A 211     101.569  31.403   8.806  1.00  0.00           H  
ATOM   2852  HD1 TYR A 211     103.751  29.913   8.747  1.00  0.00           H  
ATOM   2853  HD2 TYR A 211     100.379  29.222  11.310  1.00  0.00           H  
ATOM   2854  HE1 TYR A 211     104.401  27.551   8.960  1.00  0.00           H  
ATOM   2855  HE2 TYR A 211     101.023  26.857  11.526  1.00  0.00           H  
ATOM   2856  HH  TYR A 211     102.492  25.282  10.957  1.00  0.00           H  
ATOM   2857  N   TYR A 212     101.867  34.178   9.305  1.00 12.22           N  
ATOM   2858  CA  TYR A 212     101.182  35.453   9.221  1.00 12.22           C  
ATOM   2859  C   TYR A 212      99.745  35.090   8.928  1.00 12.22           C  
ATOM   2860  O   TYR A 212      99.347  34.980   7.765  1.00 12.22           O  
ATOM   2861  CB  TYR A 212     101.773  36.322   8.115  1.00 12.00           C  
ATOM   2862  CG  TYR A 212     103.116  36.879   8.502  1.00 12.00           C  
ATOM   2863  CD1 TYR A 212     104.290  36.324   8.007  1.00 12.00           C  
ATOM   2864  CD2 TYR A 212     103.214  37.918   9.428  1.00 12.00           C  
ATOM   2865  CE1 TYR A 212     105.523  36.786   8.426  1.00 12.00           C  
ATOM   2866  CE2 TYR A 212     104.440  38.384   9.853  1.00 12.00           C  
ATOM   2867  CZ  TYR A 212     105.590  37.815   9.349  1.00 12.00           C  
ATOM   2868  OH  TYR A 212     106.816  38.269   9.771  1.00 12.00           O  
ATOM   2869  H   TYR A 212     102.321  33.808   8.482  1.00  0.00           H  
ATOM   2870  HA  TYR A 212     101.305  35.975  10.170  1.00  0.00           H  
ATOM   2871 1HB  TYR A 212     101.877  35.731   7.204  1.00  0.00           H  
ATOM   2872 2HB  TYR A 212     101.092  37.144   7.896  1.00  0.00           H  
ATOM   2873  HD1 TYR A 212     104.245  35.514   7.279  1.00  0.00           H  
ATOM   2874  HD2 TYR A 212     102.311  38.377   9.830  1.00  0.00           H  
ATOM   2875  HE1 TYR A 212     106.435  36.341   8.029  1.00  0.00           H  
ATOM   2876  HE2 TYR A 212     104.493  39.194  10.581  1.00  0.00           H  
ATOM   2877  HH  TYR A 212     106.692  38.976  10.409  1.00  0.00           H  
ATOM   2878  N   GLN A 213      98.974  34.867   9.989  1.00 12.00           N  
ATOM   2879  CA  GLN A 213      97.576  34.476   9.836  1.00 12.00           C  
ATOM   2880  C   GLN A 213      96.588  35.630   9.787  1.00 12.00           C  
ATOM   2881  O   GLN A 213      96.649  36.559  10.586  1.00 12.00           O  
ATOM   2882  CB  GLN A 213      97.174  33.511  10.949  1.00 19.87           C  
ATOM   2883  CG  GLN A 213      95.679  33.385  11.136  1.00 19.87           C  
ATOM   2884  CD  GLN A 213      95.295  32.183  11.966  1.00 19.87           C  
ATOM   2885  OE1 GLN A 213      96.032  31.779  12.863  1.00 19.87           O  
ATOM   2886  NE2 GLN A 213      94.125  31.611  11.682  1.00 19.87           N  
ATOM   2887  H   GLN A 213      99.358  34.969  10.918  1.00  0.00           H  
ATOM   2888  HA  GLN A 213      97.461  33.972   8.876  1.00  0.00           H  
ATOM   2889 1HB  GLN A 213      97.575  32.520  10.734  1.00  0.00           H  
ATOM   2890 2HB  GLN A 213      97.608  33.842  11.892  1.00  0.00           H  
ATOM   2891 1HG  GLN A 213      95.310  34.278  11.640  1.00  0.00           H  
ATOM   2892 2HG  GLN A 213      95.208  33.287  10.158  1.00  0.00           H  
ATOM   2893 1HE2 GLN A 213      93.820  30.811  12.200  1.00  0.00           H  
ATOM   2894 2HE2 GLN A 213      93.551  31.981  10.951  1.00  0.00           H  
ATOM   2895  N   ILE A 214      95.669  35.558   8.837  1.00 12.00           N  
ATOM   2896  CA  ILE A 214      94.657  36.583   8.687  1.00 12.00           C  
ATOM   2897  C   ILE A 214      93.315  35.886   8.495  1.00 12.00           C  
ATOM   2898  O   ILE A 214      93.282  34.675   8.250  1.00 12.00           O  
ATOM   2899  CB  ILE A 214      94.980  37.454   7.487  1.00 12.06           C  
ATOM   2900  CG1 ILE A 214      95.059  36.605   6.227  1.00 12.06           C  
ATOM   2901  CG2 ILE A 214      96.327  38.113   7.686  1.00 12.06           C  
ATOM   2902  CD1 ILE A 214      95.387  37.422   4.991  1.00 12.06           C  
ATOM   2903  H   ILE A 214      95.672  34.773   8.202  1.00  0.00           H  
ATOM   2904  HA  ILE A 214      94.656  37.202   9.583  1.00  0.00           H  
ATOM   2905  HB  ILE A 214      94.214  38.222   7.378  1.00  0.00           H  
ATOM   2906 1HG1 ILE A 214      95.821  35.836   6.354  1.00  0.00           H  
ATOM   2907 2HG1 ILE A 214      94.107  36.098   6.070  1.00  0.00           H  
ATOM   2908 1HG2 ILE A 214      96.557  38.737   6.823  1.00  0.00           H  
ATOM   2909 2HG2 ILE A 214      96.301  38.730   8.583  1.00  0.00           H  
ATOM   2910 3HG2 ILE A 214      97.095  37.347   7.795  1.00  0.00           H  
ATOM   2911 1HD1 ILE A 214      95.430  36.765   4.122  1.00  0.00           H  
ATOM   2912 2HD1 ILE A 214      94.615  38.176   4.838  1.00  0.00           H  
ATOM   2913 3HD1 ILE A 214      96.351  37.911   5.124  1.00  0.00           H  
ATOM   2914  N   GLU A 215      92.206  36.612   8.627  1.00 16.69           N  
ATOM   2915  CA  GLU A 215      90.920  35.945   8.451  1.00 16.69           C  
ATOM   2916  C   GLU A 215      90.273  36.275   7.127  1.00 16.69           C  
ATOM   2917  O   GLU A 215      90.081  37.444   6.768  1.00 16.69           O  
ATOM   2918  CB  GLU A 215      89.942  36.241   9.603  1.00 36.82           C  
ATOM   2919  CG  GLU A 215      89.242  37.590   9.574  1.00 36.82           C  
ATOM   2920  CD  GLU A 215      87.995  37.621  10.466  1.00 36.82           C  
ATOM   2921  OE1 GLU A 215      87.040  36.853  10.190  1.00 36.82           O  
ATOM   2922  OE2 GLU A 215      87.968  38.410  11.443  1.00 36.82           O  
ATOM   2923  H   GLU A 215      92.223  37.599   8.843  1.00  0.00           H  
ATOM   2924  HA  GLU A 215      91.089  34.868   8.428  1.00  0.00           H  
ATOM   2925 1HB  GLU A 215      89.159  35.483   9.619  1.00  0.00           H  
ATOM   2926 2HB  GLU A 215      90.472  36.184  10.554  1.00  0.00           H  
ATOM   2927 1HG  GLU A 215      89.939  38.357   9.910  1.00  0.00           H  
ATOM   2928 2HG  GLU A 215      88.960  37.819   8.547  1.00  0.00           H  
ATOM   2929  N   ILE A 216      89.956  35.220   6.390  1.00 18.69           N  
ATOM   2930  CA  ILE A 216      89.318  35.349   5.095  1.00 18.69           C  
ATOM   2931  C   ILE A 216      87.802  35.333   5.306  1.00 18.69           C  
ATOM   2932  O   ILE A 216      87.294  34.589   6.143  1.00 18.69           O  
ATOM   2933  CB  ILE A 216      89.759  34.190   4.184  1.00 15.41           C  
ATOM   2934  CG1 ILE A 216      91.274  34.257   4.001  1.00 15.41           C  
ATOM   2935  CG2 ILE A 216      89.043  34.260   2.856  1.00 15.41           C  
ATOM   2936  CD1 ILE A 216      91.811  33.401   2.897  1.00 15.41           C  
ATOM   2937  H   ILE A 216      90.167  34.298   6.745  1.00  0.00           H  
ATOM   2938  HA  ILE A 216      89.631  36.292   4.648  1.00  0.00           H  
ATOM   2939  HB  ILE A 216      89.523  33.240   4.664  1.00  0.00           H  
ATOM   2940 1HG1 ILE A 216      91.571  35.285   3.798  1.00  0.00           H  
ATOM   2941 2HG1 ILE A 216      91.766  33.952   4.925  1.00  0.00           H  
ATOM   2942 1HG2 ILE A 216      89.367  33.434   2.224  1.00  0.00           H  
ATOM   2943 2HG2 ILE A 216      87.968  34.192   3.018  1.00  0.00           H  
ATOM   2944 3HG2 ILE A 216      89.277  35.205   2.366  1.00  0.00           H  
ATOM   2945 1HD1 ILE A 216      92.894  33.514   2.843  1.00  0.00           H  
ATOM   2946 2HD1 ILE A 216      91.564  32.357   3.093  1.00  0.00           H  
ATOM   2947 3HD1 ILE A 216      91.368  33.708   1.951  1.00  0.00           H  
ATOM   2948  N   LEU A 217      87.072  36.157   4.570  1.00 27.34           N  
ATOM   2949  CA  LEU A 217      85.634  36.172   4.755  1.00 27.34           C  
ATOM   2950  C   LEU A 217      84.902  35.444   3.649  1.00 27.34           C  
ATOM   2951  O   LEU A 217      84.223  34.452   3.904  1.00 27.34           O  
ATOM   2952  CB  LEU A 217      85.140  37.604   4.864  1.00 12.00           C  
ATOM   2953  CG  LEU A 217      85.884  38.352   5.965  1.00 12.00           C  
ATOM   2954  CD1 LEU A 217      85.212  39.694   6.252  1.00 12.00           C  
ATOM   2955  CD2 LEU A 217      85.907  37.478   7.208  1.00 12.00           C  
ATOM   2956  H   LEU A 217      87.486  36.773   3.886  1.00  0.00           H  
ATOM   2957  HA  LEU A 217      85.399  35.646   5.680  1.00  0.00           H  
ATOM   2958 1HB  LEU A 217      85.292  38.098   3.905  1.00  0.00           H  
ATOM   2959 2HB  LEU A 217      84.071  37.588   5.076  1.00  0.00           H  
ATOM   2960  HG  LEU A 217      86.903  38.562   5.638  1.00  0.00           H  
ATOM   2961 1HD1 LEU A 217      85.758  40.213   7.040  1.00  0.00           H  
ATOM   2962 2HD1 LEU A 217      85.215  40.303   5.348  1.00  0.00           H  
ATOM   2963 3HD1 LEU A 217      84.185  39.525   6.573  1.00  0.00           H  
ATOM   2964 1HD2 LEU A 217      86.437  37.997   8.008  1.00  0.00           H  
ATOM   2965 2HD2 LEU A 217      84.885  37.269   7.525  1.00  0.00           H  
ATOM   2966 3HD2 LEU A 217      86.416  36.540   6.984  1.00  0.00           H  
ATOM   2967  N   LYS A 218      85.035  35.937   2.421  1.00 19.95           N  
ATOM   2968  CA  LYS A 218      84.385  35.317   1.271  1.00 19.95           C  
ATOM   2969  C   LYS A 218      85.442  34.947   0.263  1.00 19.95           C  
ATOM   2970  O   LYS A 218      86.592  35.345   0.374  1.00 19.95           O  
ATOM   2971  CB  LYS A 218      83.409  36.280   0.586  1.00 70.00           C  
ATOM   2972  CG  LYS A 218      82.149  36.623   1.353  1.00 70.00           C  
ATOM   2973  CD  LYS A 218      81.272  37.574   0.535  1.00 70.00           C  
ATOM   2974  CE  LYS A 218      80.072  38.070   1.337  1.00 70.00           C  
ATOM   2975  NZ  LYS A 218      79.256  39.070   0.588  1.00 70.00           N  
ATOM   2976  H   LYS A 218      85.601  36.762   2.281  1.00  0.00           H  
ATOM   2977  HA  LYS A 218      83.819  34.452   1.618  1.00  0.00           H  
ATOM   2978 1HB  LYS A 218      83.915  37.222   0.375  1.00  0.00           H  
ATOM   2979 2HB  LYS A 218      83.091  35.859  -0.368  1.00  0.00           H  
ATOM   2980 1HG  LYS A 218      81.593  35.709   1.568  1.00  0.00           H  
ATOM   2981 2HG  LYS A 218      82.416  37.096   2.298  1.00  0.00           H  
ATOM   2982 1HD  LYS A 218      81.864  38.435   0.220  1.00  0.00           H  
ATOM   2983 2HD  LYS A 218      80.909  37.060  -0.355  1.00  0.00           H  
ATOM   2984 1HE  LYS A 218      79.433  37.226   1.595  1.00  0.00           H  
ATOM   2985 2HE  LYS A 218      80.418  38.531   2.262  1.00  0.00           H  
ATOM   2986 1HZ  LYS A 218      78.477  39.366   1.160  1.00  0.00           H  
ATOM   2987 2HZ  LYS A 218      79.829  39.870   0.360  1.00  0.00           H  
ATOM   2988 3HZ  LYS A 218      78.908  38.652  -0.263  1.00  0.00           H  
ATOM   2989  N   LEU A 219      85.022  34.195  -0.739  1.00 19.57           N  
ATOM   2990  CA  LEU A 219      85.894  33.775  -1.812  1.00 19.57           C  
ATOM   2991  C   LEU A 219      85.008  33.831  -3.047  1.00 19.57           C  
ATOM   2992  O   LEU A 219      84.179  32.957  -3.263  1.00 19.57           O  
ATOM   2993  CB  LEU A 219      86.366  32.358  -1.563  1.00 24.16           C  
ATOM   2994  CG  LEU A 219      87.740  32.156  -2.161  1.00 24.16           C  
ATOM   2995  CD1 LEU A 219      88.759  32.807  -1.249  1.00 24.16           C  
ATOM   2996  CD2 LEU A 219      88.029  30.685  -2.310  1.00 24.16           C  
ATOM   2997  H   LEU A 219      84.054  33.906  -0.750  1.00  0.00           H  
ATOM   2998  HA  LEU A 219      86.758  34.438  -1.835  1.00  0.00           H  
ATOM   2999 1HB  LEU A 219      86.386  32.183  -0.489  1.00  0.00           H  
ATOM   3000 2HB  LEU A 219      85.649  31.669  -2.009  1.00  0.00           H  
ATOM   3001  HG  LEU A 219      87.783  32.630  -3.142  1.00  0.00           H  
ATOM   3002 1HD1 LEU A 219      89.758  32.672  -1.664  1.00  0.00           H  
ATOM   3003 2HD1 LEU A 219      88.543  33.872  -1.164  1.00  0.00           H  
ATOM   3004 3HD1 LEU A 219      88.711  32.347  -0.263  1.00  0.00           H  
ATOM   3005 1HD2 LEU A 219      89.021  30.551  -2.742  1.00  0.00           H  
ATOM   3006 2HD2 LEU A 219      87.992  30.206  -1.331  1.00  0.00           H  
ATOM   3007 3HD2 LEU A 219      87.284  30.232  -2.964  1.00  0.00           H  
ATOM   3008  N   GLU A 220      85.158  34.882  -3.837  1.00 12.79           N  
ATOM   3009  CA  GLU A 220      84.344  35.053  -5.031  1.00 12.79           C  
ATOM   3010  C   GLU A 220      85.015  34.481  -6.266  1.00 12.79           C  
ATOM   3011  O   GLU A 220      86.245  34.467  -6.370  1.00 12.79           O  
ATOM   3012  CB  GLU A 220      84.069  36.537  -5.265  1.00 44.75           C  
ATOM   3013  CG  GLU A 220      82.663  37.001  -4.938  1.00 44.75           C  
ATOM   3014  CD  GLU A 220      82.567  38.520  -4.826  1.00 44.75           C  
ATOM   3015  OE1 GLU A 220      83.178  39.225  -5.668  1.00 44.75           O  
ATOM   3016  OE2 GLU A 220      81.874  39.001  -3.897  1.00 44.75           O  
ATOM   3017  H   GLU A 220      85.850  35.581  -3.609  1.00  0.00           H  
ATOM   3018  HA  GLU A 220      83.395  34.537  -4.880  1.00  0.00           H  
ATOM   3019 1HB  GLU A 220      84.755  37.134  -4.663  1.00  0.00           H  
ATOM   3020 2HB  GLU A 220      84.255  36.781  -6.311  1.00  0.00           H  
ATOM   3021 1HG  GLU A 220      81.987  36.657  -5.720  1.00  0.00           H  
ATOM   3022 2HG  GLU A 220      82.351  36.546  -3.999  1.00  0.00           H  
ATOM   3023  N   ILE A 221      84.196  34.029  -7.208  1.00 14.42           N  
ATOM   3024  CA  ILE A 221      84.698  33.468  -8.450  1.00 14.42           C  
ATOM   3025  C   ILE A 221      83.815  33.872  -9.621  1.00 14.42           C  
ATOM   3026  O   ILE A 221      82.679  33.416  -9.760  1.00 14.42           O  
ATOM   3027  CB  ILE A 221      84.787  31.954  -8.345  1.00 14.23           C  
ATOM   3028  CG1 ILE A 221      85.767  31.622  -7.220  1.00 14.23           C  
ATOM   3029  CG2 ILE A 221      85.204  31.351  -9.681  1.00 14.23           C  
ATOM   3030  CD1 ILE A 221      86.175  30.174  -7.133  1.00 14.23           C  
ATOM   3031  H   ILE A 221      83.198  34.076  -7.057  1.00  0.00           H  
ATOM   3032  HA  ILE A 221      85.696  33.866  -8.631  1.00  0.00           H  
ATOM   3033  HB  ILE A 221      83.815  31.551  -8.063  1.00  0.00           H  
ATOM   3034 1HG1 ILE A 221      86.674  32.212  -7.342  1.00  0.00           H  
ATOM   3035 2HG1 ILE A 221      85.327  31.896  -6.261  1.00  0.00           H  
ATOM   3036 1HG2 ILE A 221      85.263  30.267  -9.588  1.00  0.00           H  
ATOM   3037 2HG2 ILE A 221      84.469  31.610 -10.442  1.00  0.00           H  
ATOM   3038 3HG2 ILE A 221      86.179  31.744  -9.969  1.00  0.00           H  
ATOM   3039 1HD1 ILE A 221      86.871  30.041  -6.304  1.00  0.00           H  
ATOM   3040 2HD1 ILE A 221      85.292  29.556  -6.968  1.00  0.00           H  
ATOM   3041 3HD1 ILE A 221      86.658  29.876  -8.062  1.00  0.00           H  
ATOM   3042  N   GLY A 222      84.348  34.733 -10.472  1.00 31.17           N  
ATOM   3043  CA  GLY A 222      83.556  35.197 -11.586  1.00 31.17           C  
ATOM   3044  C   GLY A 222      82.421  36.005 -10.991  1.00 31.17           C  
ATOM   3045  O   GLY A 222      81.323  36.058 -11.541  1.00 31.17           O  
ATOM   3046  H   GLY A 222      85.292  35.074 -10.364  1.00  0.00           H  
ATOM   3047 1HA  GLY A 222      84.180  35.792 -12.253  1.00  0.00           H  
ATOM   3048 2HA  GLY A 222      83.198  34.342 -12.158  1.00  0.00           H  
ATOM   3049  N   GLY A 223      82.694  36.630  -9.849  1.00 41.92           N  
ATOM   3050  CA  GLY A 223      81.691  37.439  -9.180  1.00 41.92           C  
ATOM   3051  C   GLY A 223      80.739  36.621  -8.329  1.00 41.92           C  
ATOM   3052  O   GLY A 223      80.008  37.166  -7.498  1.00 41.92           O  
ATOM   3053  H   GLY A 223      83.612  36.544  -9.436  1.00  0.00           H  
ATOM   3054 1HA  GLY A 223      82.182  38.176  -8.545  1.00  0.00           H  
ATOM   3055 2HA  GLY A 223      81.113  37.988  -9.922  1.00  0.00           H  
ATOM   3056  N   GLN A 224      80.740  35.308  -8.535  1.00 19.40           N  
ATOM   3057  CA  GLN A 224      79.862  34.430  -7.775  1.00 19.40           C  
ATOM   3058  C   GLN A 224      80.572  33.989  -6.509  1.00 19.40           C  
ATOM   3059  O   GLN A 224      81.627  33.364  -6.583  1.00 19.40           O  
ATOM   3060  CB  GLN A 224      79.489  33.201  -8.601  1.00 64.32           C  
ATOM   3061  CG  GLN A 224      78.483  32.319  -7.906  1.00 64.32           C  
ATOM   3062  CD  GLN A 224      77.197  33.057  -7.625  1.00 64.32           C  
ATOM   3063  OE1 GLN A 224      76.428  33.347  -8.541  1.00 64.32           O  
ATOM   3064  NE2 GLN A 224      76.961  33.383  -6.355  1.00 64.32           N  
ATOM   3065  H   GLN A 224      81.357  34.908  -9.228  1.00  0.00           H  
ATOM   3066  HA  GLN A 224      78.951  34.977  -7.534  1.00  0.00           H  
ATOM   3067 1HB  GLN A 224      79.076  33.518  -9.559  1.00  0.00           H  
ATOM   3068 2HB  GLN A 224      80.385  32.616  -8.808  1.00  0.00           H  
ATOM   3069 1HG  GLN A 224      78.263  31.464  -8.545  1.00  0.00           H  
ATOM   3070 2HG  GLN A 224      78.905  31.980  -6.960  1.00  0.00           H  
ATOM   3071 1HE2 GLN A 224      76.123  33.873  -6.111  1.00  0.00           H  
ATOM   3072 2HE2 GLN A 224      77.621  33.138  -5.644  1.00  0.00           H  
ATOM   3073  N   SER A 225      80.010  34.319  -5.347  1.00 25.16           N  
ATOM   3074  CA  SER A 225      80.632  33.927  -4.087  1.00 25.16           C  
ATOM   3075  C   SER A 225      80.466  32.426  -3.962  1.00 25.16           C  
ATOM   3076  O   SER A 225      79.603  31.843  -4.610  1.00 25.16           O  
ATOM   3077  CB  SER A 225      79.962  34.628  -2.914  1.00 45.77           C  
ATOM   3078  OG  SER A 225      78.605  34.254  -2.835  1.00 45.77           O  
ATOM   3079  H   SER A 225      79.147  34.844  -5.327  1.00  0.00           H  
ATOM   3080  HA  SER A 225      81.682  34.222  -4.113  1.00  0.00           H  
ATOM   3081 1HB  SER A 225      80.477  34.365  -1.991  1.00  0.00           H  
ATOM   3082 2HB  SER A 225      80.046  35.707  -3.039  1.00  0.00           H  
ATOM   3083  HG  SER A 225      78.457  33.641  -3.559  1.00  0.00           H  
ATOM   3084  N   LEU A 226      81.288  31.793  -3.138  1.00 30.80           N  
ATOM   3085  CA  LEU A 226      81.201  30.353  -2.991  1.00 30.80           C  
ATOM   3086  C   LEU A 226      80.081  29.886  -2.091  1.00 30.80           C  
ATOM   3087  O   LEU A 226      79.658  28.729  -2.167  1.00 30.80           O  
ATOM   3088  CB  LEU A 226      82.517  29.791  -2.470  1.00 12.53           C  
ATOM   3089  CG  LEU A 226      83.616  29.640  -3.508  1.00 12.53           C  
ATOM   3090  CD1 LEU A 226      84.733  28.811  -2.918  1.00 12.53           C  
ATOM   3091  CD2 LEU A 226      83.067  28.957  -4.739  1.00 12.53           C  
ATOM   3092  H   LEU A 226      81.980  32.301  -2.606  1.00  0.00           H  
ATOM   3093  HA  LEU A 226      80.999  29.917  -3.969  1.00  0.00           H  
ATOM   3094 1HB  LEU A 226      82.887  30.447  -1.684  1.00  0.00           H  
ATOM   3095 2HB  LEU A 226      82.328  28.809  -2.037  1.00  0.00           H  
ATOM   3096  HG  LEU A 226      83.996  30.625  -3.782  1.00  0.00           H  
ATOM   3097 1HD1 LEU A 226      85.529  28.696  -3.654  1.00  0.00           H  
ATOM   3098 2HD1 LEU A 226      85.128  29.310  -2.033  1.00  0.00           H  
ATOM   3099 3HD1 LEU A 226      84.350  27.829  -2.641  1.00  0.00           H  
ATOM   3100 1HD2 LEU A 226      83.859  28.852  -5.481  1.00  0.00           H  
ATOM   3101 2HD2 LEU A 226      82.689  27.971  -4.470  1.00  0.00           H  
ATOM   3102 3HD2 LEU A 226      82.257  29.555  -5.156  1.00  0.00           H  
ATOM   3103  N   ASN A 227      79.602  30.778  -1.235  1.00 46.41           N  
ATOM   3104  CA  ASN A 227      78.530  30.427  -0.312  1.00 46.41           C  
ATOM   3105  C   ASN A 227      78.911  29.185   0.487  1.00 46.41           C  
ATOM   3106  O   ASN A 227      78.400  28.086   0.247  1.00 46.41           O  
ATOM   3107  CB  ASN A 227      77.221  30.171  -1.072  1.00 70.00           C  
ATOM   3108  CG  ASN A 227      76.662  31.429  -1.724  1.00 70.00           C  
ATOM   3109  OD1 ASN A 227      76.426  32.440  -1.056  1.00 70.00           O  
ATOM   3110  ND2 ASN A 227      76.443  31.368  -3.036  1.00 70.00           N  
ATOM   3111  H   ASN A 227      79.980  31.714  -1.217  1.00  0.00           H  
ATOM   3112  HA  ASN A 227      78.376  31.262   0.373  1.00  0.00           H  
ATOM   3113 1HB  ASN A 227      77.390  29.421  -1.846  1.00  0.00           H  
ATOM   3114 2HB  ASN A 227      76.474  29.771  -0.386  1.00  0.00           H  
ATOM   3115 1HD2 ASN A 227      76.076  32.164  -3.519  1.00  0.00           H  
ATOM   3116 2HD2 ASN A 227      76.645  30.527  -3.538  1.00  0.00           H  
ATOM   3117  N   LEU A 228      79.833  29.378   1.424  1.00 47.45           N  
ATOM   3118  CA  LEU A 228      80.307  28.315   2.297  1.00 47.45           C  
ATOM   3119  C   LEU A 228      80.512  28.930   3.658  1.00 47.45           C  
ATOM   3120  O   LEU A 228      80.860  30.108   3.755  1.00 47.45           O  
ATOM   3121  CB  LEU A 228      81.644  27.764   1.818  1.00 42.22           C  
ATOM   3122  CG  LEU A 228      81.684  27.045   0.479  1.00 42.22           C  
ATOM   3123  CD1 LEU A 228      83.084  26.494   0.275  1.00 42.22           C  
ATOM   3124  CD2 LEU A 228      80.655  25.926   0.459  1.00 42.22           C  
ATOM   3125  H   LEU A 228      80.216  30.307   1.527  1.00  0.00           H  
ATOM   3126  HA  LEU A 228      79.578  27.505   2.283  1.00  0.00           H  
ATOM   3127 1HB  LEU A 228      82.353  28.587   1.747  1.00  0.00           H  
ATOM   3128 2HB  LEU A 228      82.014  27.056   2.559  1.00  0.00           H  
ATOM   3129  HG  LEU A 228      81.461  27.752  -0.321  1.00  0.00           H  
ATOM   3130 1HD1 LEU A 228      83.134  25.974  -0.682  1.00  0.00           H  
ATOM   3131 2HD1 LEU A 228      83.802  27.314   0.279  1.00  0.00           H  
ATOM   3132 3HD1 LEU A 228      83.322  25.798   1.079  1.00  0.00           H  
ATOM   3133 1HD2 LEU A 228      80.690  25.417  -0.505  1.00  0.00           H  
ATOM   3134 2HD2 LEU A 228      80.876  25.214   1.254  1.00  0.00           H  
ATOM   3135 3HD2 LEU A 228      79.660  26.344   0.613  1.00  0.00           H  
ATOM   3136  N   ASP A 229      80.298  28.144   4.707  1.00 54.89           N  
ATOM   3137  CA  ASP A 229      80.496  28.649   6.056  1.00 54.89           C  
ATOM   3138  C   ASP A 229      81.891  29.279   6.070  1.00 54.89           C  
ATOM   3139  O   ASP A 229      82.897  28.585   5.935  1.00 54.89           O  
ATOM   3140  CB  ASP A 229      80.393  27.500   7.059  1.00 69.05           C  
ATOM   3141  CG  ASP A 229      80.559  27.957   8.489  1.00 69.05           C  
ATOM   3142  OD1 ASP A 229      79.982  29.005   8.855  1.00 69.05           O  
ATOM   3143  OD2 ASP A 229      81.259  27.256   9.248  1.00 69.05           O  
ATOM   3144  H   ASP A 229      79.996  27.189   4.579  1.00  0.00           H  
ATOM   3145  HA  ASP A 229      79.714  29.378   6.271  1.00  0.00           H  
ATOM   3146 1HB  ASP A 229      79.423  27.014   6.957  1.00  0.00           H  
ATOM   3147 2HB  ASP A 229      81.158  26.755   6.838  1.00  0.00           H  
ATOM   3148  N   CYS A 230      81.947  30.600   6.212  1.00 32.79           N  
ATOM   3149  CA  CYS A 230      83.217  31.302   6.186  1.00 32.79           C  
ATOM   3150  C   CYS A 230      84.286  30.674   7.072  1.00 32.79           C  
ATOM   3151  O   CYS A 230      85.478  30.908   6.872  1.00 32.79           O  
ATOM   3152  CB  CYS A 230      83.009  32.776   6.538  1.00 57.75           C  
ATOM   3153  SG  CYS A 230      82.707  33.158   8.287  1.00 57.75           S  
ATOM   3154  H   CYS A 230      81.096  31.128   6.340  1.00  0.00           H  
ATOM   3155  HA  CYS A 230      83.629  31.235   5.179  1.00  0.00           H  
ATOM   3156 1HB  CYS A 230      83.887  33.349   6.239  1.00  0.00           H  
ATOM   3157 2HB  CYS A 230      82.158  33.167   5.980  1.00  0.00           H  
ATOM   3158  N   ARG A 231      83.874  29.869   8.047  1.00 27.12           N  
ATOM   3159  CA  ARG A 231      84.849  29.211   8.911  1.00 27.12           C  
ATOM   3160  C   ARG A 231      85.636  28.199   8.076  1.00 27.12           C  
ATOM   3161  O   ARG A 231      86.766  27.859   8.407  1.00 27.12           O  
ATOM   3162  CB  ARG A 231      84.152  28.518  10.092  1.00 70.00           C  
ATOM   3163  CG  ARG A 231      83.603  29.487  11.143  1.00 70.00           C  
ATOM   3164  CD  ARG A 231      83.202  28.773  12.439  1.00 70.00           C  
ATOM   3165  NE  ARG A 231      81.887  28.128  12.380  1.00 70.00           N  
ATOM   3166  CZ  ARG A 231      80.724  28.763  12.529  1.00 70.00           C  
ATOM   3167  NH1 ARG A 231      80.698  30.075  12.748  1.00 70.00           N  
ATOM   3168  NH2 ARG A 231      79.583  28.084  12.465  1.00 70.00           N  
ATOM   3169  H   ARG A 231      82.890  29.704   8.201  1.00  0.00           H  
ATOM   3170  HA  ARG A 231      85.528  29.968   9.306  1.00  0.00           H  
ATOM   3171 1HB  ARG A 231      83.325  27.914   9.722  1.00  0.00           H  
ATOM   3172 2HB  ARG A 231      84.854  27.845  10.585  1.00  0.00           H  
ATOM   3173 1HG  ARG A 231      84.364  30.228  11.388  1.00  0.00           H  
ATOM   3174 2HG  ARG A 231      82.720  29.991  10.748  1.00  0.00           H  
ATOM   3175 1HD  ARG A 231      83.931  27.996  12.667  1.00  0.00           H  
ATOM   3176 2HD  ARG A 231      83.171  29.493  13.256  1.00  0.00           H  
ATOM   3177  HE  ARG A 231      81.860  27.131  12.215  1.00  0.00           H  
ATOM   3178 1HH1 ARG A 231      81.562  30.595  12.802  1.00  0.00           H  
ATOM   3179 2HH1 ARG A 231      79.814  30.551  12.860  1.00  0.00           H  
ATOM   3180 1HH2 ARG A 231      79.597  27.086  12.303  1.00  0.00           H  
ATOM   3181 2HH2 ARG A 231      78.703  28.565  12.578  1.00  0.00           H  
ATOM   3182  N   GLU A 232      85.027  27.736   6.985  1.00 31.41           N  
ATOM   3183  CA  GLU A 232      85.650  26.783   6.065  1.00 31.41           C  
ATOM   3184  C   GLU A 232      86.991  27.315   5.575  1.00 31.41           C  
ATOM   3185  O   GLU A 232      87.997  26.608   5.576  1.00 31.41           O  
ATOM   3186  CB  GLU A 232      84.755  26.558   4.845  1.00 63.42           C  
ATOM   3187  CG  GLU A 232      83.472  25.838   5.136  1.00 63.42           C  
ATOM   3188  CD  GLU A 232      83.690  24.362   5.339  1.00 63.42           C  
ATOM   3189  OE1 GLU A 232      84.766  23.994   5.866  1.00 63.42           O  
ATOM   3190  OE2 GLU A 232      82.786  23.575   4.980  1.00 63.42           O  
ATOM   3191  H   GLU A 232      84.091  28.065   6.794  1.00  0.00           H  
ATOM   3192  HA  GLU A 232      85.778  25.833   6.585  1.00  0.00           H  
ATOM   3193 1HB  GLU A 232      84.503  27.519   4.397  1.00  0.00           H  
ATOM   3194 2HB  GLU A 232      85.298  25.980   4.097  1.00  0.00           H  
ATOM   3195 1HG  GLU A 232      83.024  26.264   6.034  1.00  0.00           H  
ATOM   3196 2HG  GLU A 232      82.782  25.998   4.308  1.00  0.00           H  
ATOM   3197  N   TYR A 233      86.991  28.571   5.145  1.00 23.14           N  
ATOM   3198  CA  TYR A 233      88.187  29.200   4.623  1.00 23.14           C  
ATOM   3199  C   TYR A 233      89.224  29.408   5.702  1.00 23.14           C  
ATOM   3200  O   TYR A 233      90.405  29.513   5.409  1.00 23.14           O  
ATOM   3201  CB  TYR A 233      87.855  30.557   4.016  1.00 38.11           C  
ATOM   3202  CG  TYR A 233      86.658  30.569   3.102  1.00 38.11           C  
ATOM   3203  CD1 TYR A 233      85.619  31.471   3.316  1.00 38.11           C  
ATOM   3204  CD2 TYR A 233      86.579  29.721   2.000  1.00 38.11           C  
ATOM   3205  CE1 TYR A 233      84.530  31.538   2.458  1.00 38.11           C  
ATOM   3206  CE2 TYR A 233      85.487  29.779   1.127  1.00 38.11           C  
ATOM   3207  CZ  TYR A 233      84.464  30.696   1.364  1.00 38.11           C  
ATOM   3208  OH  TYR A 233      83.377  30.795   0.513  1.00 38.11           O  
ATOM   3209  H   TYR A 233      86.133  29.102   5.183  1.00  0.00           H  
ATOM   3210  HA  TYR A 233      88.601  28.561   3.842  1.00  0.00           H  
ATOM   3211 1HB  TYR A 233      87.667  31.277   4.814  1.00  0.00           H  
ATOM   3212 2HB  TYR A 233      88.709  30.918   3.444  1.00  0.00           H  
ATOM   3213  HD1 TYR A 233      85.650  32.145   4.173  1.00  0.00           H  
ATOM   3214  HD2 TYR A 233      87.374  29.000   1.809  1.00  0.00           H  
ATOM   3215  HE1 TYR A 233      83.730  32.253   2.648  1.00  0.00           H  
ATOM   3216  HE2 TYR A 233      85.439  29.109   0.268  1.00  0.00           H  
ATOM   3217  HH  TYR A 233      83.472  30.160  -0.201  1.00  0.00           H  
ATOM   3218  N   ASN A 234      88.798  29.485   6.952  1.00 36.93           N  
ATOM   3219  CA  ASN A 234      89.756  29.714   8.020  1.00 36.93           C  
ATOM   3220  C   ASN A 234      90.038  28.504   8.879  1.00 36.93           C  
ATOM   3221  O   ASN A 234      90.511  28.629  10.004  1.00 36.93           O  
ATOM   3222  CB  ASN A 234      89.286  30.867   8.891  1.00 32.33           C  
ATOM   3223  CG  ASN A 234      89.494  32.199   8.229  1.00 32.33           C  
ATOM   3224  OD1 ASN A 234      90.609  32.721   8.201  1.00 32.33           O  
ATOM   3225  ND2 ASN A 234      88.429  32.754   7.670  1.00 32.33           N  
ATOM   3226  H   ASN A 234      87.819  29.388   7.182  1.00  0.00           H  
ATOM   3227  HA  ASN A 234      90.717  29.974   7.573  1.00  0.00           H  
ATOM   3228 1HB  ASN A 234      88.226  30.744   9.117  1.00  0.00           H  
ATOM   3229 2HB  ASN A 234      89.827  30.852   9.837  1.00  0.00           H  
ATOM   3230 1HD2 ASN A 234      88.508  33.641   7.214  1.00  0.00           H  
ATOM   3231 2HD2 ASN A 234      87.546  32.286   7.703  1.00  0.00           H  
ATOM   3232  N   ALA A 235      89.750  27.324   8.357  1.00 70.00           N  
ATOM   3233  CA  ALA A 235      90.007  26.124   9.121  1.00 70.00           C  
ATOM   3234  C   ALA A 235      91.146  25.341   8.474  1.00 70.00           C  
ATOM   3235  O   ALA A 235      91.065  24.932   7.313  1.00 70.00           O  
ATOM   3236  CB  ALA A 235      88.750  25.280   9.213  1.00 37.81           C  
ATOM   3237  H   ALA A 235      89.353  27.243   7.432  1.00  0.00           H  
ATOM   3238  HA  ALA A 235      90.309  26.420  10.126  1.00  0.00           H  
ATOM   3239 1HB  ALA A 235      88.958  24.379   9.791  1.00  0.00           H  
ATOM   3240 2HB  ALA A 235      87.963  25.852   9.704  1.00  0.00           H  
ATOM   3241 3HB  ALA A 235      88.425  25.001   8.212  1.00  0.00           H  
ATOM   3242  N   ASP A 236      92.219  25.159   9.232  1.00 70.00           N  
ATOM   3243  CA  ASP A 236      92.280  25.686  10.587  1.00 70.00           C  
ATOM   3244  C   ASP A 236      93.110  26.963  10.627  1.00 70.00           C  
ATOM   3245  O   ASP A 236      93.379  27.501  11.706  1.00 70.00           O  
ATOM   3246  CB  ASP A 236      92.867  24.633  11.535  1.00 70.00           C  
ATOM   3247  CG  ASP A 236      94.162  24.023  11.013  1.00 70.00           C  
ATOM   3248  OD1 ASP A 236      94.736  23.158  11.712  1.00 70.00           O  
ATOM   3249  OD2 ASP A 236      94.605  24.405   9.905  1.00 70.00           O  
ATOM   3250  H   ASP A 236      93.009  24.647   8.867  1.00  0.00           H  
ATOM   3251  HA  ASP A 236      91.267  25.926  10.911  1.00  0.00           H  
ATOM   3252 1HB  ASP A 236      93.062  25.087  12.507  1.00  0.00           H  
ATOM   3253 2HB  ASP A 236      92.141  23.834  11.686  1.00  0.00           H  
ATOM   3254  N   LYS A 237      93.497  27.453   9.447  1.00 55.08           N  
ATOM   3255  CA  LYS A 237      94.307  28.668   9.340  1.00 55.08           C  
ATOM   3256  C   LYS A 237      94.470  29.143   7.893  1.00 55.08           C  
ATOM   3257  O   LYS A 237      94.488  28.338   6.962  1.00 55.08           O  
ATOM   3258  CB  LYS A 237      95.699  28.411   9.937  1.00 53.55           C  
ATOM   3259  CG  LYS A 237      96.452  27.311   9.202  1.00 53.55           C  
ATOM   3260  CD  LYS A 237      97.694  26.799   9.929  1.00 53.55           C  
ATOM   3261  CE  LYS A 237      98.297  25.604   9.154  1.00 53.55           C  
ATOM   3262  NZ  LYS A 237      99.514  24.964   9.764  1.00 53.55           N  
ATOM   3263  H   LYS A 237      93.222  26.969   8.604  1.00  0.00           H  
ATOM   3264  HA  LYS A 237      93.817  29.461   9.905  1.00  0.00           H  
ATOM   3265 1HB  LYS A 237      96.287  29.328   9.898  1.00  0.00           H  
ATOM   3266 2HB  LYS A 237      95.599  28.131  10.986  1.00  0.00           H  
ATOM   3267 1HG  LYS A 237      95.791  26.457   9.048  1.00  0.00           H  
ATOM   3268 2HG  LYS A 237      96.774  27.679   8.228  1.00  0.00           H  
ATOM   3269 1HD  LYS A 237      98.429  27.601  10.003  1.00  0.00           H  
ATOM   3270 2HD  LYS A 237      97.422  26.485  10.937  1.00  0.00           H  
ATOM   3271 1HE  LYS A 237      97.549  24.819   9.057  1.00  0.00           H  
ATOM   3272 2HE  LYS A 237      98.585  25.927   8.154  1.00  0.00           H  
ATOM   3273 1HZ  LYS A 237      99.822  24.200   9.179  1.00  0.00           H  
ATOM   3274 2HZ  LYS A 237     100.253  25.649   9.840  1.00  0.00           H  
ATOM   3275 3HZ  LYS A 237      99.285  24.613  10.683  1.00  0.00           H  
ATOM   3276  N   ALA A 238      94.571  30.457   7.716  1.00 17.78           N  
ATOM   3277  CA  ALA A 238      94.798  31.062   6.404  1.00 17.78           C  
ATOM   3278  C   ALA A 238      96.031  31.958   6.580  1.00 17.78           C  
ATOM   3279  O   ALA A 238      95.985  32.962   7.290  1.00 17.78           O  
ATOM   3280  CB  ALA A 238      93.605  31.883   5.985  1.00 12.00           C  
ATOM   3281  H   ALA A 238      94.486  31.055   8.526  1.00  0.00           H  
ATOM   3282  HA  ALA A 238      94.943  30.259   5.681  1.00  0.00           H  
ATOM   3283 1HB  ALA A 238      93.793  32.325   5.006  1.00  0.00           H  
ATOM   3284 2HB  ALA A 238      92.724  31.243   5.931  1.00  0.00           H  
ATOM   3285 3HB  ALA A 238      93.434  32.674   6.713  1.00  0.00           H  
ATOM   3286  N   ILE A 239      97.139  31.593   5.947  1.00 14.62           N  
ATOM   3287  CA  ILE A 239      98.362  32.370   6.094  1.00 14.62           C  
ATOM   3288  C   ILE A 239      98.884  32.969   4.801  1.00 14.62           C  
ATOM   3289  O   ILE A 239      98.608  32.462   3.716  1.00 14.62           O  
ATOM   3290  CB  ILE A 239      99.484  31.498   6.664  1.00 12.00           C  
ATOM   3291  CG1 ILE A 239      99.734  30.312   5.737  1.00 12.00           C  
ATOM   3292  CG2 ILE A 239      99.095  30.973   8.014  1.00 12.00           C  
ATOM   3293  CD1 ILE A 239     100.825  29.402   6.211  1.00 12.00           C  
ATOM   3294  H   ILE A 239      97.145  30.773   5.357  1.00  0.00           H  
ATOM   3295  HA  ILE A 239      98.170  33.188   6.787  1.00  0.00           H  
ATOM   3296  HB  ILE A 239     100.393  32.091   6.760  1.00  0.00           H  
ATOM   3297 1HG1 ILE A 239      98.819  29.729   5.637  1.00  0.00           H  
ATOM   3298 2HG1 ILE A 239      99.999  30.676   4.744  1.00  0.00           H  
ATOM   3299 1HG2 ILE A 239      99.900  30.354   8.409  1.00  0.00           H  
ATOM   3300 2HG2 ILE A 239      98.914  31.807   8.690  1.00  0.00           H  
ATOM   3301 3HG2 ILE A 239      98.188  30.375   7.924  1.00  0.00           H  
ATOM   3302 1HD1 ILE A 239     100.948  28.582   5.503  1.00  0.00           H  
ATOM   3303 2HD1 ILE A 239     101.759  29.961   6.285  1.00  0.00           H  
ATOM   3304 3HD1 ILE A 239     100.564  29.000   7.189  1.00  0.00           H  
ATOM   3305  N   VAL A 240      99.636  34.056   4.921  1.00 12.00           N  
ATOM   3306  CA  VAL A 240     100.251  34.682   3.761  1.00 12.00           C  
ATOM   3307  C   VAL A 240     101.626  34.025   3.739  1.00 12.00           C  
ATOM   3308  O   VAL A 240     102.368  34.145   4.705  1.00 12.00           O  
ATOM   3309  CB  VAL A 240     100.403  36.156   3.984  1.00 12.00           C  
ATOM   3310  CG1 VAL A 240     101.159  36.764   2.833  1.00 12.00           C  
ATOM   3311  CG2 VAL A 240      99.039  36.775   4.148  1.00 12.00           C  
ATOM   3312  H   VAL A 240      99.786  34.459   5.835  1.00  0.00           H  
ATOM   3313  HA  VAL A 240      99.603  34.524   2.898  1.00  0.00           H  
ATOM   3314  HB  VAL A 240     100.995  36.319   4.885  1.00  0.00           H  
ATOM   3315 1HG1 VAL A 240     101.269  37.836   2.996  1.00  0.00           H  
ATOM   3316 2HG1 VAL A 240     102.145  36.305   2.762  1.00  0.00           H  
ATOM   3317 3HG1 VAL A 240     100.611  36.593   1.907  1.00  0.00           H  
ATOM   3318 1HG2 VAL A 240      99.143  37.847   4.311  1.00  0.00           H  
ATOM   3319 2HG2 VAL A 240      98.449  36.600   3.248  1.00  0.00           H  
ATOM   3320 3HG2 VAL A 240      98.536  36.325   5.004  1.00  0.00           H  
ATOM   3321  N   ASP A 241     101.993  33.349   2.658  1.00 12.24           N  
ATOM   3322  CA  ASP A 241     103.264  32.626   2.660  1.00 12.24           C  
ATOM   3323  C   ASP A 241     104.088  32.602   1.359  1.00 12.24           C  
ATOM   3324  O   ASP A 241     103.884  31.752   0.492  1.00 12.24           O  
ATOM   3325  CB  ASP A 241     102.948  31.205   3.160  1.00 15.21           C  
ATOM   3326  CG  ASP A 241     104.059  30.212   2.920  1.00 15.21           C  
ATOM   3327  OD1 ASP A 241     105.224  30.621   2.782  1.00 15.21           O  
ATOM   3328  OD2 ASP A 241     103.761  29.000   2.895  1.00 15.21           O  
ATOM   3329  H   ASP A 241     101.413  33.322   1.832  1.00  0.00           H  
ATOM   3330  HA  ASP A 241     103.948  33.131   3.342  1.00  0.00           H  
ATOM   3331 1HB  ASP A 241     102.743  31.233   4.230  1.00  0.00           H  
ATOM   3332 2HB  ASP A 241     102.050  30.836   2.664  1.00  0.00           H  
ATOM   3333  N   SER A 242     105.035  33.532   1.246  1.00 12.00           N  
ATOM   3334  CA  SER A 242     105.908  33.639   0.073  1.00 12.00           C  
ATOM   3335  C   SER A 242     106.668  32.333  -0.177  1.00 12.00           C  
ATOM   3336  O   SER A 242     107.089  32.040  -1.298  1.00 12.00           O  
ATOM   3337  CB  SER A 242     106.923  34.764   0.281  1.00 12.17           C  
ATOM   3338  OG  SER A 242     107.892  34.406   1.265  1.00 12.17           O  
ATOM   3339  H   SER A 242     105.149  34.187   2.006  1.00  0.00           H  
ATOM   3340  HA  SER A 242     105.292  33.874  -0.796  1.00  0.00           H  
ATOM   3341 1HB  SER A 242     107.423  34.982  -0.662  1.00  0.00           H  
ATOM   3342 2HB  SER A 242     106.404  35.669   0.592  1.00  0.00           H  
ATOM   3343  HG  SER A 242     107.657  33.523   1.559  1.00  0.00           H  
ATOM   3344  N   GLY A 243     106.849  31.562   0.887  1.00 12.25           N  
ATOM   3345  CA  GLY A 243     107.557  30.305   0.790  1.00 12.25           C  
ATOM   3346  C   GLY A 243     106.743  29.192   0.175  1.00 12.25           C  
ATOM   3347  O   GLY A 243     107.220  28.062   0.105  1.00 12.25           O  
ATOM   3348  H   GLY A 243     106.487  31.855   1.783  1.00  0.00           H  
ATOM   3349 1HA  GLY A 243     108.459  30.440   0.193  1.00  0.00           H  
ATOM   3350 2HA  GLY A 243     107.874  29.989   1.783  1.00  0.00           H  
ATOM   3351  N   THR A 244     105.516  29.491  -0.249  1.00 13.61           N  
ATOM   3352  CA  THR A 244     104.667  28.486  -0.890  1.00 13.61           C  
ATOM   3353  C   THR A 244     104.265  28.956  -2.272  1.00 13.61           C  
ATOM   3354  O   THR A 244     103.600  29.974  -2.434  1.00 13.61           O  
ATOM   3355  CB  THR A 244     103.389  28.185  -0.095  1.00 13.36           C  
ATOM   3356  OG1 THR A 244     103.716  27.401   1.056  1.00 13.36           O  
ATOM   3357  CG2 THR A 244     102.412  27.405  -0.947  1.00 13.36           C  
ATOM   3358  H   THR A 244     105.162  30.429  -0.127  1.00  0.00           H  
ATOM   3359  HA  THR A 244     105.230  27.556  -0.967  1.00  0.00           H  
ATOM   3360  HB  THR A 244     102.926  29.121   0.218  1.00  0.00           H  
ATOM   3361  HG1 THR A 244     104.662  27.239   1.073  1.00  0.00           H  
ATOM   3362 1HG2 THR A 244     101.510  27.199  -0.370  1.00  0.00           H  
ATOM   3363 2HG2 THR A 244     102.153  27.989  -1.830  1.00  0.00           H  
ATOM   3364 3HG2 THR A 244     102.868  26.465  -1.255  1.00  0.00           H  
ATOM   3365  N   THR A 245     104.674  28.187  -3.266  1.00 12.57           N  
ATOM   3366  CA  THR A 245     104.420  28.482  -4.660  1.00 12.57           C  
ATOM   3367  C   THR A 245     102.981  28.746  -5.090  1.00 12.57           C  
ATOM   3368  O   THR A 245     102.699  29.756  -5.736  1.00 12.57           O  
ATOM   3369  CB  THR A 245     105.006  27.353  -5.510  1.00 26.55           C  
ATOM   3370  OG1 THR A 245     106.356  27.685  -5.822  1.00 26.55           O  
ATOM   3371  CG2 THR A 245     104.229  27.140  -6.789  1.00 26.55           C  
ATOM   3372  H   THR A 245     105.190  27.353  -3.026  1.00  0.00           H  
ATOM   3373  HA  THR A 245     104.913  29.422  -4.910  1.00  0.00           H  
ATOM   3374  HB  THR A 245     104.991  26.424  -4.941  1.00  0.00           H  
ATOM   3375  HG1 THR A 245     106.576  28.532  -5.427  1.00  0.00           H  
ATOM   3376 1HG2 THR A 245     104.682  26.329  -7.359  1.00  0.00           H  
ATOM   3377 2HG2 THR A 245     103.197  26.884  -6.549  1.00  0.00           H  
ATOM   3378 3HG2 THR A 245     104.247  28.054  -7.382  1.00  0.00           H  
ATOM   3379  N   LEU A 246     102.077  27.842  -4.732  1.00 12.62           N  
ATOM   3380  CA  LEU A 246     100.687  27.949  -5.138  1.00 12.62           C  
ATOM   3381  C   LEU A 246      99.717  28.517  -4.131  1.00 12.62           C  
ATOM   3382  O   LEU A 246     100.070  28.762  -2.988  1.00 12.62           O  
ATOM   3383  CB  LEU A 246     100.189  26.581  -5.541  1.00 12.00           C  
ATOM   3384  CG  LEU A 246     101.050  25.943  -6.612  1.00 12.00           C  
ATOM   3385  CD1 LEU A 246     100.601  24.506  -6.854  1.00 12.00           C  
ATOM   3386  CD2 LEU A 246     100.943  26.780  -7.868  1.00 12.00           C  
ATOM   3387  H   LEU A 246     102.364  27.059  -4.162  1.00  0.00           H  
ATOM   3388  HA  LEU A 246     100.627  28.622  -5.992  1.00  0.00           H  
ATOM   3389 1HB  LEU A 246     100.177  25.942  -4.659  1.00  0.00           H  
ATOM   3390 2HB  LEU A 246      99.167  26.677  -5.908  1.00  0.00           H  
ATOM   3391  HG  LEU A 246     102.086  25.908  -6.273  1.00  0.00           H  
ATOM   3392 1HD1 LEU A 246     101.225  24.055  -7.625  1.00  0.00           H  
ATOM   3393 2HD1 LEU A 246     100.697  23.935  -5.931  1.00  0.00           H  
ATOM   3394 3HD1 LEU A 246      99.561  24.500  -7.180  1.00  0.00           H  
ATOM   3395 1HD2 LEU A 246     101.557  26.338  -8.653  1.00  0.00           H  
ATOM   3396 2HD2 LEU A 246      99.904  26.813  -8.196  1.00  0.00           H  
ATOM   3397 3HD2 LEU A 246     101.291  27.792  -7.662  1.00  0.00           H  
ATOM   3398  N   LEU A 247      98.485  28.742  -4.582  1.00 17.66           N  
ATOM   3399  CA  LEU A 247      97.422  29.229  -3.718  1.00 17.66           C  
ATOM   3400  C   LEU A 247      96.779  27.929  -3.297  1.00 17.66           C  
ATOM   3401  O   LEU A 247      96.092  27.285  -4.094  1.00 17.66           O  
ATOM   3402  CB  LEU A 247      96.404  30.072  -4.492  1.00 12.00           C  
ATOM   3403  CG  LEU A 247      95.022  30.198  -3.822  1.00 12.00           C  
ATOM   3404  CD1 LEU A 247      95.196  30.650  -2.393  1.00 12.00           C  
ATOM   3405  CD2 LEU A 247      94.139  31.170  -4.571  1.00 12.00           C  
ATOM   3406  H   LEU A 247      98.286  28.568  -5.557  1.00  0.00           H  
ATOM   3407  HA  LEU A 247      97.864  29.858  -2.947  1.00  0.00           H  
ATOM   3408 1HB  LEU A 247      96.810  31.074  -4.622  1.00  0.00           H  
ATOM   3409 2HB  LEU A 247      96.263  29.629  -5.478  1.00  0.00           H  
ATOM   3410  HG  LEU A 247      94.534  29.223  -3.809  1.00  0.00           H  
ATOM   3411 1HD1 LEU A 247      94.219  30.739  -1.918  1.00  0.00           H  
ATOM   3412 2HD1 LEU A 247      95.797  29.919  -1.851  1.00  0.00           H  
ATOM   3413 3HD1 LEU A 247      95.697  31.617  -2.376  1.00  0.00           H  
ATOM   3414 1HD2 LEU A 247      93.170  31.238  -4.075  1.00  0.00           H  
ATOM   3415 2HD2 LEU A 247      94.609  32.153  -4.584  1.00  0.00           H  
ATOM   3416 3HD2 LEU A 247      94.000  30.821  -5.594  1.00  0.00           H  
ATOM   3417  N   ARG A 248      97.022  27.532  -2.055  1.00 13.73           N  
ATOM   3418  CA  ARG A 248      96.481  26.283  -1.541  1.00 13.73           C  
ATOM   3419  C   ARG A 248      95.205  26.509  -0.765  1.00 13.73           C  
ATOM   3420  O   ARG A 248      95.154  27.355   0.112  1.00 13.73           O  
ATOM   3421  CB  ARG A 248      97.518  25.605  -0.657  1.00 20.70           C  
ATOM   3422  CG  ARG A 248      98.832  25.343  -1.380  1.00 20.70           C  
ATOM   3423  CD  ARG A 248      99.800  24.592  -0.495  1.00 20.70           C  
ATOM   3424  NE  ARG A 248      99.239  23.314  -0.079  1.00 20.70           N  
ATOM   3425  CZ  ARG A 248      99.507  22.735   1.082  1.00 20.70           C  
ATOM   3426  NH1 ARG A 248      98.954  21.566   1.393  1.00 20.70           N  
ATOM   3427  NH2 ARG A 248     100.324  23.340   1.934  1.00 20.70           N  
ATOM   3428  H   ARG A 248      97.594  28.106  -1.452  1.00  0.00           H  
ATOM   3429  HA  ARG A 248      96.251  25.632  -2.385  1.00  0.00           H  
ATOM   3430 1HB  ARG A 248      97.717  26.229   0.213  1.00  0.00           H  
ATOM   3431 2HB  ARG A 248      97.123  24.655  -0.296  1.00  0.00           H  
ATOM   3432 1HG  ARG A 248      98.643  24.748  -2.274  1.00  0.00           H  
ATOM   3433 2HG  ARG A 248      99.286  26.293  -1.666  1.00  0.00           H  
ATOM   3434 1HD  ARG A 248     100.724  24.407  -1.042  1.00  0.00           H  
ATOM   3435 2HD  ARG A 248     100.016  25.185   0.393  1.00  0.00           H  
ATOM   3436  HE  ARG A 248      98.609  22.847  -0.718  1.00  0.00           H  
ATOM   3437 1HH1 ARG A 248      98.326  21.115   0.742  1.00  0.00           H  
ATOM   3438 2HH1 ARG A 248      99.162  21.129   2.279  1.00  0.00           H  
ATOM   3439 1HH2 ARG A 248     100.734  24.232   1.694  1.00  0.00           H  
ATOM   3440 2HH2 ARG A 248     100.536  22.910   2.822  1.00  0.00           H  
ATOM   3441  N   LEU A 249      94.172  25.754  -1.102  1.00 17.11           N  
ATOM   3442  CA  LEU A 249      92.899  25.887  -0.425  1.00 17.11           C  
ATOM   3443  C   LEU A 249      92.514  24.542   0.166  1.00 17.11           C  
ATOM   3444  O   LEU A 249      92.730  23.497  -0.460  1.00 17.11           O  
ATOM   3445  CB  LEU A 249      91.806  26.296  -1.408  1.00 12.00           C  
ATOM   3446  CG  LEU A 249      92.086  27.311  -2.510  1.00 12.00           C  
ATOM   3447  CD1 LEU A 249      90.824  27.524  -3.328  1.00 12.00           C  
ATOM   3448  CD2 LEU A 249      92.536  28.609  -1.919  1.00 12.00           C  
ATOM   3449  H   LEU A 249      94.267  25.073  -1.842  1.00  0.00           H  
ATOM   3450  HA  LEU A 249      92.991  26.663   0.334  1.00  0.00           H  
ATOM   3451 1HB  LEU A 249      91.456  25.406  -1.928  1.00  0.00           H  
ATOM   3452 2HB  LEU A 249      90.972  26.715  -0.846  1.00  0.00           H  
ATOM   3453  HG  LEU A 249      92.868  26.929  -3.166  1.00  0.00           H  
ATOM   3454 1HD1 LEU A 249      91.020  28.249  -4.118  1.00  0.00           H  
ATOM   3455 2HD1 LEU A 249      90.515  26.578  -3.774  1.00  0.00           H  
ATOM   3456 3HD1 LEU A 249      90.030  27.897  -2.682  1.00  0.00           H  
ATOM   3457 1HD2 LEU A 249      92.733  29.324  -2.718  1.00  0.00           H  
ATOM   3458 2HD2 LEU A 249      91.756  29.001  -1.265  1.00  0.00           H  
ATOM   3459 3HD2 LEU A 249      93.447  28.450  -1.342  1.00  0.00           H  
ATOM   3460  N   PRO A 250      91.958  24.540   1.389  1.00 15.85           N  
ATOM   3461  CA  PRO A 250      91.554  23.269   1.998  1.00 15.85           C  
ATOM   3462  C   PRO A 250      90.546  22.581   1.081  1.00 15.85           C  
ATOM   3463  O   PRO A 250      89.626  23.219   0.553  1.00 15.85           O  
ATOM   3464  CB  PRO A 250      90.958  23.693   3.342  1.00 13.90           C  
ATOM   3465  CG  PRO A 250      90.617  25.157   3.149  1.00 13.90           C  
ATOM   3466  CD  PRO A 250      91.769  25.656   2.330  1.00 13.90           C  
ATOM   3467  HA  PRO A 250      92.444  22.640   2.147  1.00  0.00           H  
ATOM   3468 1HB  PRO A 250      90.078  23.076   3.575  1.00  0.00           H  
ATOM   3469 2HB  PRO A 250      91.689  23.527   4.147  1.00  0.00           H  
ATOM   3470 1HG  PRO A 250      89.644  25.257   2.645  1.00  0.00           H  
ATOM   3471 2HG  PRO A 250      90.523  25.657   4.124  1.00  0.00           H  
ATOM   3472 1HD  PRO A 250      91.483  26.590   1.824  1.00  0.00           H  
ATOM   3473 2HD  PRO A 250      92.640  25.819   2.982  1.00  0.00           H  
ATOM   3474  N   GLN A 251      90.745  21.279   0.900  1.00 23.52           N  
ATOM   3475  CA  GLN A 251      89.935  20.433   0.020  1.00 23.52           C  
ATOM   3476  C   GLN A 251      88.537  20.889  -0.353  1.00 23.52           C  
ATOM   3477  O   GLN A 251      88.295  21.283  -1.493  1.00 23.52           O  
ATOM   3478  CB  GLN A 251      89.840  19.023   0.583  1.00 18.00           C  
ATOM   3479  CG  GLN A 251      89.405  18.018  -0.449  1.00 18.00           C  
ATOM   3480  CD  GLN A 251      90.464  17.790  -1.509  1.00 18.00           C  
ATOM   3481  OE1 GLN A 251      91.605  17.445  -1.193  1.00 18.00           O  
ATOM   3482  NE2 GLN A 251      90.093  17.974  -2.774  1.00 18.00           N  
ATOM   3483  H   GLN A 251      91.511  20.865   1.412  1.00  0.00           H  
ATOM   3484  HA  GLN A 251      90.417  20.388  -0.956  1.00  0.00           H  
ATOM   3485 1HB  GLN A 251      90.810  18.723   0.979  1.00  0.00           H  
ATOM   3486 2HB  GLN A 251      89.130  19.008   1.410  1.00  0.00           H  
ATOM   3487 1HG  GLN A 251      89.204  17.068   0.046  1.00  0.00           H  
ATOM   3488 2HG  GLN A 251      88.502  18.383  -0.938  1.00  0.00           H  
ATOM   3489 1HE2 GLN A 251      90.753  17.837  -3.514  1.00  0.00           H  
ATOM   3490 2HE2 GLN A 251      89.155  18.249  -2.986  1.00  0.00           H  
ATOM   3491  N   LYS A 252      87.612  20.823   0.598  1.00 18.00           N  
ATOM   3492  CA  LYS A 252      86.237  21.209   0.316  1.00 18.00           C  
ATOM   3493  C   LYS A 252      86.158  22.501  -0.500  1.00 18.00           C  
ATOM   3494  O   LYS A 252      85.347  22.604  -1.426  1.00 18.00           O  
ATOM   3495  CB  LYS A 252      85.439  21.348   1.613  1.00 65.10           C  
ATOM   3496  CG  LYS A 252      83.941  21.403   1.377  1.00 65.10           C  
ATOM   3497  CD  LYS A 252      83.152  21.556   2.663  1.00 65.10           C  
ATOM   3498  CE  LYS A 252      81.664  21.704   2.360  1.00 65.10           C  
ATOM   3499  NZ  LYS A 252      80.853  21.996   3.578  1.00 65.10           N  
ATOM   3500  H   LYS A 252      87.853  20.505   1.526  1.00  0.00           H  
ATOM   3501  HA  LYS A 252      85.777  20.430  -0.293  1.00  0.00           H  
ATOM   3502 1HB  LYS A 252      85.660  20.505   2.268  1.00  0.00           H  
ATOM   3503 2HB  LYS A 252      85.745  22.256   2.133  1.00  0.00           H  
ATOM   3504 1HG  LYS A 252      83.705  22.248   0.728  1.00  0.00           H  
ATOM   3505 2HG  LYS A 252      83.617  20.487   0.884  1.00  0.00           H  
ATOM   3506 1HD  LYS A 252      83.310  20.680   3.293  1.00  0.00           H  
ATOM   3507 2HD  LYS A 252      83.501  22.437   3.202  1.00  0.00           H  
ATOM   3508 1HE  LYS A 252      81.517  22.514   1.647  1.00  0.00           H  
ATOM   3509 2HE  LYS A 252      81.291  20.783   1.912  1.00  0.00           H  
ATOM   3510 1HZ  LYS A 252      79.880  22.084   3.322  1.00  0.00           H  
ATOM   3511 2HZ  LYS A 252      80.960  21.243   4.243  1.00  0.00           H  
ATOM   3512 3HZ  LYS A 252      81.170  22.860   3.995  1.00  0.00           H  
ATOM   3513  N   VAL A 253      87.008  23.475  -0.173  1.00 13.61           N  
ATOM   3514  CA  VAL A 253      87.016  24.750  -0.892  1.00 13.61           C  
ATOM   3515  C   VAL A 253      87.610  24.573  -2.280  1.00 13.61           C  
ATOM   3516  O   VAL A 253      87.069  25.065  -3.274  1.00 13.61           O  
ATOM   3517  CB  VAL A 253      87.840  25.828  -0.164  1.00 12.00           C  
ATOM   3518  CG1 VAL A 253      87.762  27.123  -0.944  1.00 12.00           C  
ATOM   3519  CG2 VAL A 253      87.315  26.036   1.246  1.00 12.00           C  
ATOM   3520  H   VAL A 253      87.660  23.334   0.585  1.00  0.00           H  
ATOM   3521  HA  VAL A 253      85.990  25.111  -0.967  1.00  0.00           H  
ATOM   3522  HB  VAL A 253      88.880  25.506  -0.116  1.00  0.00           H  
ATOM   3523 1HG1 VAL A 253      88.344  27.891  -0.434  1.00  0.00           H  
ATOM   3524 2HG1 VAL A 253      88.164  26.969  -1.945  1.00  0.00           H  
ATOM   3525 3HG1 VAL A 253      86.723  27.443  -1.014  1.00  0.00           H  
ATOM   3526 1HG2 VAL A 253      87.909  26.800   1.746  1.00  0.00           H  
ATOM   3527 2HG2 VAL A 253      86.274  26.356   1.203  1.00  0.00           H  
ATOM   3528 3HG2 VAL A 253      87.385  25.101   1.802  1.00  0.00           H  
ATOM   3529  N   PHE A 254      88.734  23.873  -2.337  1.00 21.16           N  
ATOM   3530  CA  PHE A 254      89.383  23.618  -3.609  1.00 21.16           C  
ATOM   3531  C   PHE A 254      88.346  23.097  -4.593  1.00 21.16           C  
ATOM   3532  O   PHE A 254      88.198  23.622  -5.700  1.00 21.16           O  
ATOM   3533  CB  PHE A 254      90.474  22.574  -3.446  1.00 12.56           C  
ATOM   3534  CG  PHE A 254      91.215  22.272  -4.713  1.00 12.56           C  
ATOM   3535  CD1 PHE A 254      92.077  23.205  -5.268  1.00 12.56           C  
ATOM   3536  CD2 PHE A 254      91.089  21.035  -5.328  1.00 12.56           C  
ATOM   3537  CE1 PHE A 254      92.807  22.911  -6.411  1.00 12.56           C  
ATOM   3538  CE2 PHE A 254      91.813  20.727  -6.474  1.00 12.56           C  
ATOM   3539  CZ  PHE A 254      92.675  21.665  -7.014  1.00 12.56           C  
ATOM   3540  H   PHE A 254      89.150  23.510  -1.491  1.00  0.00           H  
ATOM   3541  HA  PHE A 254      89.837  24.546  -3.958  1.00  0.00           H  
ATOM   3542 1HB  PHE A 254      91.194  22.914  -2.703  1.00  0.00           H  
ATOM   3543 2HB  PHE A 254      90.038  21.646  -3.078  1.00  0.00           H  
ATOM   3544  HD1 PHE A 254      92.180  24.182  -4.795  1.00  0.00           H  
ATOM   3545  HD2 PHE A 254      90.408  20.299  -4.899  1.00  0.00           H  
ATOM   3546  HE1 PHE A 254      93.481  23.656  -6.833  1.00  0.00           H  
ATOM   3547  HE2 PHE A 254      91.704  19.752  -6.948  1.00  0.00           H  
ATOM   3548  HZ  PHE A 254      93.248  21.429  -7.910  1.00  0.00           H  
ATOM   3549  N   ASP A 255      87.622  22.062  -4.180  1.00 14.28           N  
ATOM   3550  CA  ASP A 255      86.608  21.477  -5.040  1.00 14.28           C  
ATOM   3551  C   ASP A 255      85.630  22.546  -5.503  1.00 14.28           C  
ATOM   3552  O   ASP A 255      85.440  22.750  -6.703  1.00 14.28           O  
ATOM   3553  CB  ASP A 255      85.875  20.347  -4.311  1.00 41.60           C  
ATOM   3554  CG  ASP A 255      86.741  19.103  -4.140  1.00 41.60           C  
ATOM   3555  OD1 ASP A 255      87.333  18.649  -5.143  1.00 41.60           O  
ATOM   3556  OD2 ASP A 255      86.826  18.570  -3.013  1.00 41.60           O  
ATOM   3557  H   ASP A 255      87.772  21.672  -3.260  1.00  0.00           H  
ATOM   3558  HA  ASP A 255      87.099  21.063  -5.921  1.00  0.00           H  
ATOM   3559 1HB  ASP A 255      85.559  20.694  -3.327  1.00  0.00           H  
ATOM   3560 2HB  ASP A 255      84.977  20.077  -4.867  1.00  0.00           H  
ATOM   3561  N   ALA A 256      85.028  23.249  -4.554  1.00 18.84           N  
ATOM   3562  CA  ALA A 256      84.079  24.292  -4.903  1.00 18.84           C  
ATOM   3563  C   ALA A 256      84.679  25.196  -5.970  1.00 18.84           C  
ATOM   3564  O   ALA A 256      84.045  25.476  -6.988  1.00 18.84           O  
ATOM   3565  CB  ALA A 256      83.720  25.102  -3.674  1.00 32.55           C  
ATOM   3566  H   ALA A 256      85.223  23.067  -3.580  1.00  0.00           H  
ATOM   3567  HA  ALA A 256      83.178  23.815  -5.290  1.00  0.00           H  
ATOM   3568 1HB  ALA A 256      83.008  25.881  -3.947  1.00  0.00           H  
ATOM   3569 2HB  ALA A 256      83.273  24.448  -2.925  1.00  0.00           H  
ATOM   3570 3HB  ALA A 256      84.619  25.560  -3.265  1.00  0.00           H  
ATOM   3571  N   VAL A 257      85.911  25.640  -5.742  1.00 12.00           N  
ATOM   3572  CA  VAL A 257      86.564  26.520  -6.693  1.00 12.00           C  
ATOM   3573  C   VAL A 257      86.722  25.873  -8.054  1.00 12.00           C  
ATOM   3574  O   VAL A 257      86.280  26.425  -9.058  1.00 12.00           O  
ATOM   3575  CB  VAL A 257      87.942  26.957  -6.204  1.00 12.00           C  
ATOM   3576  CG1 VAL A 257      88.655  27.736  -7.300  1.00 12.00           C  
ATOM   3577  CG2 VAL A 257      87.794  27.813  -4.960  1.00 12.00           C  
ATOM   3578  H   VAL A 257      86.405  25.369  -4.904  1.00  0.00           H  
ATOM   3579  HA  VAL A 257      85.950  27.413  -6.816  1.00  0.00           H  
ATOM   3580  HB  VAL A 257      88.533  26.071  -5.971  1.00  0.00           H  
ATOM   3581 1HG1 VAL A 257      89.639  28.045  -6.946  1.00  0.00           H  
ATOM   3582 2HG1 VAL A 257      88.769  27.104  -8.180  1.00  0.00           H  
ATOM   3583 3HG1 VAL A 257      88.070  28.618  -7.559  1.00  0.00           H  
ATOM   3584 1HG2 VAL A 257      88.779  28.123  -4.613  1.00  0.00           H  
ATOM   3585 2HG2 VAL A 257      87.197  28.695  -5.194  1.00  0.00           H  
ATOM   3586 3HG2 VAL A 257      87.299  27.237  -4.178  1.00  0.00           H  
ATOM   3587  N   VAL A 258      87.357  24.707  -8.095  1.00 13.99           N  
ATOM   3588  CA  VAL A 258      87.549  24.016  -9.364  1.00 13.99           C  
ATOM   3589  C   VAL A 258      86.229  23.909 -10.107  1.00 13.99           C  
ATOM   3590  O   VAL A 258      86.122  24.328 -11.253  1.00 13.99           O  
ATOM   3591  CB  VAL A 258      88.100  22.612  -9.164  1.00 12.00           C  
ATOM   3592  CG1 VAL A 258      88.063  21.865 -10.473  1.00 12.00           C  
ATOM   3593  CG2 VAL A 258      89.519  22.687  -8.632  1.00 12.00           C  
ATOM   3594  H   VAL A 258      87.713  24.288  -7.248  1.00  0.00           H  
ATOM   3595  HA  VAL A 258      88.269  24.579  -9.959  1.00  0.00           H  
ATOM   3596  HB  VAL A 258      87.470  22.083  -8.449  1.00  0.00           H  
ATOM   3597 1HG1 VAL A 258      88.458  20.859 -10.329  1.00  0.00           H  
ATOM   3598 2HG1 VAL A 258      87.034  21.803 -10.828  1.00  0.00           H  
ATOM   3599 3HG1 VAL A 258      88.671  22.391 -11.209  1.00  0.00           H  
ATOM   3600 1HG2 VAL A 258      89.908  21.679  -8.490  1.00  0.00           H  
ATOM   3601 2HG2 VAL A 258      90.147  23.222  -9.345  1.00  0.00           H  
ATOM   3602 3HG2 VAL A 258      89.523  23.215  -7.678  1.00  0.00           H  
ATOM   3603  N   GLU A 259      85.220  23.353  -9.453  1.00 19.43           N  
ATOM   3604  CA  GLU A 259      83.912  23.224 -10.082  1.00 19.43           C  
ATOM   3605  C   GLU A 259      83.548  24.569 -10.709  1.00 19.43           C  
ATOM   3606  O   GLU A 259      83.190  24.657 -11.882  1.00 19.43           O  
ATOM   3607  CB  GLU A 259      82.864  22.844  -9.038  1.00 70.00           C  
ATOM   3608  CG  GLU A 259      81.451  22.750  -9.578  1.00 70.00           C  
ATOM   3609  CD  GLU A 259      80.417  22.653  -8.470  1.00 70.00           C  
ATOM   3610  OE1 GLU A 259      80.323  23.605  -7.661  1.00 70.00           O  
ATOM   3611  OE2 GLU A 259      79.700  21.627  -8.406  1.00 70.00           O  
ATOM   3612  H   GLU A 259      85.348  23.013  -8.511  1.00  0.00           H  
ATOM   3613  HA  GLU A 259      83.965  22.434 -10.832  1.00  0.00           H  
ATOM   3614 1HB  GLU A 259      83.120  21.879  -8.599  1.00  0.00           H  
ATOM   3615 2HB  GLU A 259      82.868  23.580  -8.234  1.00  0.00           H  
ATOM   3616 1HG  GLU A 259      81.245  23.632 -10.183  1.00  0.00           H  
ATOM   3617 2HG  GLU A 259      81.377  21.876 -10.223  1.00  0.00           H  
ATOM   3618  N   ALA A 260      83.671  25.621  -9.914  1.00 17.00           N  
ATOM   3619  CA  ALA A 260      83.351  26.956 -10.367  1.00 17.00           C  
ATOM   3620  C   ALA A 260      84.155  27.354 -11.592  1.00 17.00           C  
ATOM   3621  O   ALA A 260      83.587  27.663 -12.631  1.00 17.00           O  
ATOM   3622  CB  ALA A 260      83.594  27.942  -9.250  1.00 13.60           C  
ATOM   3623  H   ALA A 260      83.997  25.488  -8.967  1.00  0.00           H  
ATOM   3624  HA  ALA A 260      82.296  26.977 -10.642  1.00  0.00           H  
ATOM   3625 1HB  ALA A 260      83.352  28.948  -9.594  1.00  0.00           H  
ATOM   3626 2HB  ALA A 260      82.964  27.688  -8.397  1.00  0.00           H  
ATOM   3627 3HB  ALA A 260      84.640  27.903  -8.952  1.00  0.00           H  
ATOM   3628  N   VAL A 261      85.477  27.361 -11.467  1.00 22.72           N  
ATOM   3629  CA  VAL A 261      86.335  27.749 -12.577  1.00 22.72           C  
ATOM   3630  C   VAL A 261      85.979  26.966 -13.820  1.00 22.72           C  
ATOM   3631  O   VAL A 261      86.056  27.483 -14.930  1.00 22.72           O  
ATOM   3632  CB  VAL A 261      87.806  27.494 -12.257  1.00 12.00           C  
ATOM   3633  CG1 VAL A 261      88.680  27.968 -13.406  1.00 12.00           C  
ATOM   3634  CG2 VAL A 261      88.169  28.196 -10.972  1.00 12.00           C  
ATOM   3635  H   VAL A 261      85.899  27.093 -10.589  1.00  0.00           H  
ATOM   3636  HA  VAL A 261      86.205  28.817 -12.758  1.00  0.00           H  
ATOM   3637  HB  VAL A 261      87.964  26.421 -12.148  1.00  0.00           H  
ATOM   3638 1HG1 VAL A 261      89.727  27.781 -13.168  1.00  0.00           H  
ATOM   3639 2HG1 VAL A 261      88.413  27.427 -14.313  1.00  0.00           H  
ATOM   3640 3HG1 VAL A 261      88.529  29.036 -13.561  1.00  0.00           H  
ATOM   3641 1HG2 VAL A 261      89.218  28.014 -10.742  1.00  0.00           H  
ATOM   3642 2HG2 VAL A 261      88.002  29.268 -11.083  1.00  0.00           H  
ATOM   3643 3HG2 VAL A 261      87.549  27.814 -10.161  1.00  0.00           H  
ATOM   3644  N   ALA A 262      85.587  25.713 -13.632  1.00 32.56           N  
ATOM   3645  CA  ALA A 262      85.221  24.872 -14.754  1.00 32.56           C  
ATOM   3646  C   ALA A 262      83.924  25.371 -15.381  1.00 32.56           C  
ATOM   3647  O   ALA A 262      83.914  25.781 -16.536  1.00 32.56           O  
ATOM   3648  CB  ALA A 262      85.067  23.442 -14.297  1.00 32.94           C  
ATOM   3649  H   ALA A 262      85.541  25.334 -12.697  1.00  0.00           H  
ATOM   3650  HA  ALA A 262      86.021  24.926 -15.493  1.00  0.00           H  
ATOM   3651 1HB  ALA A 262      84.792  22.816 -15.146  1.00  0.00           H  
ATOM   3652 2HB  ALA A 262      86.010  23.090 -13.878  1.00  0.00           H  
ATOM   3653 3HB  ALA A 262      84.289  23.385 -13.538  1.00  0.00           H  
ATOM   3654  N   ARG A 263      82.834  25.345 -14.618  1.00 70.00           N  
ATOM   3655  CA  ARG A 263      81.532  25.798 -15.115  1.00 70.00           C  
ATOM   3656  C   ARG A 263      81.613  27.072 -15.956  1.00 70.00           C  
ATOM   3657  O   ARG A 263      80.940  27.191 -16.982  1.00 70.00           O  
ATOM   3658  CB  ARG A 263      80.563  26.040 -13.949  1.00 70.00           C  
ATOM   3659  CG  ARG A 263      79.948  24.786 -13.337  1.00 70.00           C  
ATOM   3660  CD  ARG A 263      79.000  25.150 -12.194  1.00 70.00           C  
ATOM   3661  NE  ARG A 263      78.168  24.021 -11.772  1.00 70.00           N  
ATOM   3662  CZ  ARG A 263      77.239  24.087 -10.819  1.00 70.00           C  
ATOM   3663  NH1 ARG A 263      77.020  25.231 -10.180  1.00 70.00           N  
ATOM   3664  NH2 ARG A 263      76.520  23.012 -10.509  1.00 70.00           N  
ATOM   3665  H   ARG A 263      82.907  25.003 -13.670  1.00  0.00           H  
ATOM   3666  HA  ARG A 263      81.117  25.020 -15.756  1.00  0.00           H  
ATOM   3667 1HB  ARG A 263      81.080  26.570 -13.151  1.00  0.00           H  
ATOM   3668 2HB  ARG A 263      79.742  26.674 -14.284  1.00  0.00           H  
ATOM   3669 1HG  ARG A 263      79.387  24.246 -14.100  1.00  0.00           H  
ATOM   3670 2HG  ARG A 263      80.740  24.145 -12.947  1.00  0.00           H  
ATOM   3671 1HD  ARG A 263      79.579  25.479 -11.332  1.00  0.00           H  
ATOM   3672 2HD  ARG A 263      78.337  25.953 -12.513  1.00  0.00           H  
ATOM   3673  HE  ARG A 263      78.310  23.133 -12.236  1.00  0.00           H  
ATOM   3674 1HH1 ARG A 263      77.558  26.053 -10.416  1.00  0.00           H  
ATOM   3675 2HH1 ARG A 263      76.316  25.279  -9.458  1.00  0.00           H  
ATOM   3676 1HH2 ARG A 263      76.677  22.141 -10.997  1.00  0.00           H  
ATOM   3677 2HH2 ARG A 263      75.817  23.066  -9.787  1.00  0.00           H  
ATOM   3678  N   ALA A 264      82.443  28.016 -15.518  1.00 66.40           N  
ATOM   3679  CA  ALA A 264      82.605  29.297 -16.203  1.00 66.40           C  
ATOM   3680  C   ALA A 264      83.423  29.240 -17.494  1.00 66.40           C  
ATOM   3681  O   ALA A 264      83.994  30.246 -17.916  1.00 66.40           O  
ATOM   3682  CB  ALA A 264      83.217  30.318 -15.244  1.00 51.22           C  
ATOM   3683  H   ALA A 264      82.978  27.835 -14.681  1.00  0.00           H  
ATOM   3684  HA  ALA A 264      81.619  29.642 -16.514  1.00  0.00           H  
ATOM   3685 1HB  ALA A 264      83.337  31.272 -15.757  1.00  0.00           H  
ATOM   3686 2HB  ALA A 264      82.560  30.448 -14.384  1.00  0.00           H  
ATOM   3687 3HB  ALA A 264      84.190  29.963 -14.907  1.00  0.00           H  
ATOM   3688  N   SER A 265      83.467  28.068 -18.118  1.00 70.00           N  
ATOM   3689  CA  SER A 265      84.202  27.873 -19.366  1.00 70.00           C  
ATOM   3690  C   SER A 265      84.335  26.380 -19.638  1.00 70.00           C  
ATOM   3691  O   SER A 265      85.421  25.883 -19.945  1.00 70.00           O  
ATOM   3692  CB  SER A 265      85.596  28.486 -19.280  1.00 39.30           C  
ATOM   3693  OG  SER A 265      86.391  27.796 -18.328  1.00 39.30           O  
ATOM   3694  H   SER A 265      82.973  27.287 -17.711  1.00  0.00           H  
ATOM   3695  HA  SER A 265      83.657  28.369 -20.170  1.00  0.00           H  
ATOM   3696 1HB  SER A 265      86.073  28.444 -20.259  1.00  0.00           H  
ATOM   3697 2HB  SER A 265      85.515  29.536 -19.001  1.00  0.00           H  
ATOM   3698  HG  SER A 265      85.833  27.101 -17.972  1.00  0.00           H  
ATOM   3699  N   LEU A 266      83.221  25.667 -19.513  1.00 70.00           N  
ATOM   3700  CA  LEU A 266      83.208  24.224 -19.729  1.00 70.00           C  
ATOM   3701  C   LEU A 266      83.659  23.908 -21.163  1.00 70.00           C  
ATOM   3702  O   LEU A 266      84.015  22.765 -21.481  1.00 70.00           O  
ATOM   3703  CB  LEU A 266      81.789  23.682 -19.463  1.00 70.00           C  
ATOM   3704  CG  LEU A 266      81.554  22.184 -19.196  1.00 70.00           C  
ATOM   3705  CD1 LEU A 266      82.393  21.714 -17.998  1.00 70.00           C  
ATOM   3706  CD2 LEU A 266      80.060  21.947 -18.929  1.00 70.00           C  
ATOM   3707  H   LEU A 266      82.362  26.135 -19.262  1.00  0.00           H  
ATOM   3708  HA  LEU A 266      83.905  23.763 -19.029  1.00  0.00           H  
ATOM   3709 1HB  LEU A 266      81.381  24.190 -18.591  1.00  0.00           H  
ATOM   3710 2HB  LEU A 266      81.161  23.917 -20.322  1.00  0.00           H  
ATOM   3711  HG  LEU A 266      81.866  21.606 -20.066  1.00  0.00           H  
ATOM   3712 1HD1 LEU A 266      82.215  20.653 -17.823  1.00  0.00           H  
ATOM   3713 2HD1 LEU A 266      83.450  21.874 -18.209  1.00  0.00           H  
ATOM   3714 3HD1 LEU A 266      82.110  22.280 -17.111  1.00  0.00           H  
ATOM   3715 1HD2 LEU A 266      79.888  20.887 -18.740  1.00  0.00           H  
ATOM   3716 2HD2 LEU A 266      79.749  22.526 -18.059  1.00  0.00           H  
ATOM   3717 3HD2 LEU A 266      79.481  22.259 -19.798  1.00  0.00           H  
ATOM   3718  N   ILE A 267      83.666  24.939 -22.010  1.00 70.00           N  
ATOM   3719  CA  ILE A 267      84.045  24.792 -23.415  1.00 70.00           C  
ATOM   3720  C   ILE A 267      85.414  24.125 -23.586  1.00 70.00           C  
ATOM   3721  O   ILE A 267      85.515  23.043 -24.172  1.00 70.00           O  
ATOM   3722  CB  ILE A 267      84.058  26.172 -24.170  1.00 70.00           C  
ATOM   3723  CG1 ILE A 267      83.113  27.173 -23.487  1.00 70.00           C  
ATOM   3724  CG2 ILE A 267      83.643  25.974 -25.639  1.00 70.00           C  
ATOM   3725  CD1 ILE A 267      83.794  28.082 -22.469  1.00 70.00           C  
ATOM   3726  H   ILE A 267      83.400  25.850 -21.665  1.00  0.00           H  
ATOM   3727  HA  ILE A 267      83.314  24.149 -23.905  1.00  0.00           H  
ATOM   3728  HB  ILE A 267      85.061  26.596 -24.136  1.00  0.00           H  
ATOM   3729 1HG1 ILE A 267      82.644  27.803 -24.242  1.00  0.00           H  
ATOM   3730 2HG1 ILE A 267      82.318  26.631 -22.975  1.00  0.00           H  
ATOM   3731 1HG2 ILE A 267      83.654  26.935 -26.153  1.00  0.00           H  
ATOM   3732 2HG2 ILE A 267      84.341  25.294 -26.126  1.00  0.00           H  
ATOM   3733 3HG2 ILE A 267      82.638  25.553 -25.680  1.00  0.00           H  
ATOM   3734 1HD1 ILE A 267      83.057  28.757 -22.033  1.00  0.00           H  
ATOM   3735 2HD1 ILE A 267      84.241  27.475 -21.681  1.00  0.00           H  
ATOM   3736 3HD1 ILE A 267      84.570  28.664 -22.963  1.00  0.00           H  
ATOM   3737  N   PRO A 268      86.484  24.756 -23.069  1.00 70.00           N  
ATOM   3738  CA  PRO A 268      87.826  24.174 -23.200  1.00 70.00           C  
ATOM   3739  C   PRO A 268      87.981  22.818 -22.501  1.00 70.00           C  
ATOM   3740  O   PRO A 268      87.246  22.507 -21.557  1.00 70.00           O  
ATOM   3741  CB  PRO A 268      88.734  25.264 -22.614  1.00 46.08           C  
ATOM   3742  CG  PRO A 268      87.848  25.923 -21.599  1.00 46.08           C  
ATOM   3743  CD  PRO A 268      86.532  26.028 -22.324  1.00 46.08           C  
ATOM   3744  HA  PRO A 268      88.046  24.009 -24.265  1.00  0.00           H  
ATOM   3745 1HB  PRO A 268      89.636  24.809 -22.180  1.00  0.00           H  
ATOM   3746 2HB  PRO A 268      89.069  25.943 -23.412  1.00  0.00           H  
ATOM   3747 1HG  PRO A 268      87.797  25.312 -20.686  1.00  0.00           H  
ATOM   3748 2HG  PRO A 268      88.265  26.898 -21.306  1.00  0.00           H  
ATOM   3749 1HD  PRO A 268      85.715  26.110 -21.592  1.00  0.00           H  
ATOM   3750 2HD  PRO A 268      86.547  26.905 -22.988  1.00  0.00           H  
ATOM   3751  N   GLU A 269      88.926  22.008 -22.980  1.00 70.00           N  
ATOM   3752  CA  GLU A 269      89.157  20.698 -22.382  1.00 70.00           C  
ATOM   3753  C   GLU A 269      90.474  20.609 -21.609  1.00 70.00           C  
ATOM   3754  O   GLU A 269      91.556  20.383 -22.174  1.00 70.00           O  
ATOM   3755  CB  GLU A 269      89.093  19.582 -23.436  1.00 70.00           C  
ATOM   3756  CG  GLU A 269      88.997  18.176 -22.815  1.00 70.00           C  
ATOM   3757  CD  GLU A 269      88.740  17.060 -23.835  1.00 70.00           C  
ATOM   3758  OE1 GLU A 269      89.636  16.778 -24.668  1.00 70.00           O  
ATOM   3759  OE2 GLU A 269      87.638  16.462 -23.797  1.00 70.00           O  
ATOM   3760  H   GLU A 269      89.492  22.297 -23.765  1.00  0.00           H  
ATOM   3761  HA  GLU A 269      88.377  20.513 -21.642  1.00  0.00           H  
ATOM   3762 1HB  GLU A 269      88.227  19.739 -24.080  1.00  0.00           H  
ATOM   3763 2HB  GLU A 269      89.982  19.625 -24.066  1.00  0.00           H  
ATOM   3764 1HG  GLU A 269      89.929  17.955 -22.295  1.00  0.00           H  
ATOM   3765 2HG  GLU A 269      88.193  18.169 -22.081  1.00  0.00           H  
ATOM   3766  N   PHE A 270      90.348  20.817 -20.302  1.00 70.00           N  
ATOM   3767  CA  PHE A 270      91.446  20.745 -19.349  1.00 70.00           C  
ATOM   3768  C   PHE A 270      91.000  19.605 -18.409  1.00 70.00           C  
ATOM   3769  O   PHE A 270      90.089  19.776 -17.591  1.00 70.00           O  
ATOM   3770  CB  PHE A 270      91.583  22.089 -18.604  1.00 53.93           C  
ATOM   3771  CG  PHE A 270      92.367  23.154 -19.368  1.00 53.93           C  
ATOM   3772  CD1 PHE A 270      92.196  23.337 -20.741  1.00 53.93           C  
ATOM   3773  CD2 PHE A 270      93.262  23.994 -18.701  1.00 53.93           C  
ATOM   3774  CE1 PHE A 270      92.909  24.347 -21.437  1.00 53.93           C  
ATOM   3775  CE2 PHE A 270      93.974  25.000 -19.386  1.00 53.93           C  
ATOM   3776  CZ  PHE A 270      93.797  25.175 -20.752  1.00 53.93           C  
ATOM   3777  H   PHE A 270      89.421  21.038 -19.968  1.00  0.00           H  
ATOM   3778  HA  PHE A 270      92.368  20.549 -19.898  1.00  0.00           H  
ATOM   3779 1HB  PHE A 270      90.593  22.490 -18.392  1.00  0.00           H  
ATOM   3780 2HB  PHE A 270      92.081  21.926 -17.649  1.00  0.00           H  
ATOM   3781  HD1 PHE A 270      91.503  22.692 -21.282  1.00  0.00           H  
ATOM   3782  HD2 PHE A 270      93.405  23.860 -17.628  1.00  0.00           H  
ATOM   3783  HE1 PHE A 270      92.762  24.476 -22.509  1.00  0.00           H  
ATOM   3784  HE2 PHE A 270      94.666  25.641 -18.840  1.00  0.00           H  
ATOM   3785  HZ  PHE A 270      94.345  25.949 -21.287  1.00  0.00           H  
ATOM   3786  N   SER A 271      91.628  18.437 -18.573  1.00 53.97           N  
ATOM   3787  CA  SER A 271      91.315  17.228 -17.802  1.00 53.97           C  
ATOM   3788  C   SER A 271      91.571  17.357 -16.314  1.00 53.97           C  
ATOM   3789  O   SER A 271      92.479  18.064 -15.893  1.00 53.97           O  
ATOM   3790  CB  SER A 271      92.134  16.045 -18.314  1.00 67.33           C  
ATOM   3791  OG  SER A 271      93.433  16.060 -17.742  1.00 67.33           O  
ATOM   3792  H   SER A 271      92.357  18.400 -19.271  1.00  0.00           H  
ATOM   3793  HA  SER A 271      90.255  17.001 -17.929  1.00  0.00           H  
ATOM   3794 1HB  SER A 271      91.626  15.115 -18.061  1.00  0.00           H  
ATOM   3795 2HB  SER A 271      92.205  16.094 -19.400  1.00  0.00           H  
ATOM   3796  HG  SER A 271      93.460  16.829 -17.168  1.00  0.00           H  
ATOM   3797  N   ASP A 272      90.787  16.638 -15.520  1.00 67.23           N  
ATOM   3798  CA  ASP A 272      90.935  16.685 -14.071  1.00 67.23           C  
ATOM   3799  C   ASP A 272      92.378  16.508 -13.608  1.00 67.23           C  
ATOM   3800  O   ASP A 272      92.710  16.849 -12.475  1.00 67.23           O  
ATOM   3801  CB  ASP A 272      90.015  15.653 -13.393  1.00 70.00           C  
ATOM   3802  CG  ASP A 272      90.039  14.291 -14.074  1.00 70.00           C  
ATOM   3803  OD1 ASP A 272      89.707  14.211 -15.278  1.00 70.00           O  
ATOM   3804  OD2 ASP A 272      90.378  13.294 -13.398  1.00 70.00           O  
ATOM   3805  H   ASP A 272      90.074  16.047 -15.923  1.00  0.00           H  
ATOM   3806  HA  ASP A 272      90.651  17.680 -13.726  1.00  0.00           H  
ATOM   3807 1HB  ASP A 272      90.315  15.526 -12.353  1.00  0.00           H  
ATOM   3808 2HB  ASP A 272      88.989  16.023 -13.395  1.00  0.00           H  
ATOM   3809  N   GLY A 273      93.234  15.985 -14.482  1.00 21.43           N  
ATOM   3810  CA  GLY A 273      94.632  15.818 -14.115  1.00 21.43           C  
ATOM   3811  C   GLY A 273      95.287  17.188 -14.008  1.00 21.43           C  
ATOM   3812  O   GLY A 273      96.171  17.424 -13.187  1.00 21.43           O  
ATOM   3813  H   GLY A 273      92.929  15.700 -15.402  1.00  0.00           H  
ATOM   3814 1HA  GLY A 273      94.698  15.283 -13.167  1.00  0.00           H  
ATOM   3815 2HA  GLY A 273      95.134  15.207 -14.864  1.00  0.00           H  
ATOM   3816  N   PHE A 274      94.832  18.098 -14.860  1.00 17.08           N  
ATOM   3817  CA  PHE A 274      95.322  19.467 -14.899  1.00 17.08           C  
ATOM   3818  C   PHE A 274      95.090  20.144 -13.559  1.00 17.08           C  
ATOM   3819  O   PHE A 274      95.968  20.826 -13.046  1.00 17.08           O  
ATOM   3820  CB  PHE A 274      94.575  20.232 -15.977  1.00 12.00           C  
ATOM   3821  CG  PHE A 274      94.844  21.691 -15.972  1.00 12.00           C  
ATOM   3822  CD1 PHE A 274      96.055  22.189 -16.431  1.00 12.00           C  
ATOM   3823  CD2 PHE A 274      93.895  22.577 -15.499  1.00 12.00           C  
ATOM   3824  CE1 PHE A 274      96.318  23.552 -16.419  1.00 12.00           C  
ATOM   3825  CE2 PHE A 274      94.150  23.949 -15.481  1.00 12.00           C  
ATOM   3826  CZ  PHE A 274      95.367  24.433 -15.943  1.00 12.00           C  
ATOM   3827  H   PHE A 274      94.111  17.815 -15.508  1.00  0.00           H  
ATOM   3828  HA  PHE A 274      96.385  19.447 -15.142  1.00  0.00           H  
ATOM   3829 1HB  PHE A 274      94.847  19.840 -16.956  1.00  0.00           H  
ATOM   3830 2HB  PHE A 274      93.503  20.084 -15.852  1.00  0.00           H  
ATOM   3831  HD1 PHE A 274      96.808  21.496 -16.806  1.00  0.00           H  
ATOM   3832  HD2 PHE A 274      92.940  22.195 -15.136  1.00  0.00           H  
ATOM   3833  HE1 PHE A 274      97.274  23.925 -16.785  1.00  0.00           H  
ATOM   3834  HE2 PHE A 274      93.397  24.641 -15.105  1.00  0.00           H  
ATOM   3835  HZ  PHE A 274      95.572  25.503 -15.929  1.00  0.00           H  
ATOM   3836  N   TRP A 275      93.895  19.954 -13.006  1.00 12.00           N  
ATOM   3837  CA  TRP A 275      93.521  20.542 -11.720  1.00 12.00           C  
ATOM   3838  C   TRP A 275      94.370  19.987 -10.578  1.00 12.00           C  
ATOM   3839  O   TRP A 275      94.732  20.708  -9.645  1.00 12.00           O  
ATOM   3840  CB  TRP A 275      92.044  20.260 -11.413  1.00 30.68           C  
ATOM   3841  CG  TRP A 275      91.090  20.663 -12.497  1.00 30.68           C  
ATOM   3842  CD1 TRP A 275      90.197  19.857 -13.131  1.00 30.68           C  
ATOM   3843  CD2 TRP A 275      90.945  21.964 -13.086  1.00 30.68           C  
ATOM   3844  NE1 TRP A 275      89.505  20.569 -14.082  1.00 30.68           N  
ATOM   3845  CE2 TRP A 275      89.945  21.865 -14.076  1.00 30.68           C  
ATOM   3846  CE3 TRP A 275      91.565  23.204 -12.874  1.00 30.68           C  
ATOM   3847  CZ2 TRP A 275      89.549  22.953 -14.855  1.00 30.68           C  
ATOM   3848  CZ3 TRP A 275      91.172  24.290 -13.652  1.00 30.68           C  
ATOM   3849  CH2 TRP A 275      90.173  24.153 -14.630  1.00 30.68           C  
ATOM   3850  H   TRP A 275      93.225  19.381 -13.498  1.00  0.00           H  
ATOM   3851  HA  TRP A 275      93.666  21.621 -11.778  1.00  0.00           H  
ATOM   3852 1HB  TRP A 275      91.907  19.194 -11.231  1.00  0.00           H  
ATOM   3853 2HB  TRP A 275      91.754  20.787 -10.504  1.00  0.00           H  
ATOM   3854  HD1 TRP A 275      90.051  18.800 -12.917  1.00  0.00           H  
ATOM   3855  HE1 TRP A 275      88.788  20.198 -14.689  1.00  0.00           H  
ATOM   3856  HE3 TRP A 275      92.337  23.315 -12.113  1.00  0.00           H  
ATOM   3857  HZ2 TRP A 275      88.773  22.869 -15.616  1.00  0.00           H  
ATOM   3858  HZ3 TRP A 275      91.659  25.251 -13.484  1.00  0.00           H  
ATOM   3859  HH2 TRP A 275      89.890  25.023 -15.223  1.00  0.00           H  
ATOM   3860  N   THR A 276      94.666  18.695 -10.656  1.00 17.44           N  
ATOM   3861  CA  THR A 276      95.463  18.022  -9.642  1.00 17.44           C  
ATOM   3862  C   THR A 276      96.899  18.512  -9.695  1.00 17.44           C  
ATOM   3863  O   THR A 276      97.624  18.451  -8.702  1.00 17.44           O  
ATOM   3864  CB  THR A 276      95.459  16.501  -9.857  1.00 62.75           C  
ATOM   3865  OG1 THR A 276      94.133  16.000  -9.667  1.00 62.75           O  
ATOM   3866  CG2 THR A 276      96.393  15.815  -8.878  1.00 62.75           C  
ATOM   3867  H   THR A 276      94.325  18.165 -11.446  1.00  0.00           H  
ATOM   3868  HA  THR A 276      95.028  18.232  -8.665  1.00  0.00           H  
ATOM   3869  HB  THR A 276      95.783  16.276 -10.873  1.00  0.00           H  
ATOM   3870  HG1 THR A 276      93.545  16.727  -9.448  1.00  0.00           H  
ATOM   3871 1HG2 THR A 276      96.374  14.739  -9.050  1.00  0.00           H  
ATOM   3872 2HG2 THR A 276      97.407  16.187  -9.021  1.00  0.00           H  
ATOM   3873 3HG2 THR A 276      96.070  16.025  -7.859  1.00  0.00           H  
ATOM   3874  N   GLY A 277      97.305  19.006 -10.858  1.00 12.00           N  
ATOM   3875  CA  GLY A 277      98.664  19.481 -11.012  1.00 12.00           C  
ATOM   3876  C   GLY A 277      99.555  18.378 -11.548  1.00 12.00           C  
ATOM   3877  O   GLY A 277     100.750  18.566 -11.743  1.00 12.00           O  
ATOM   3878  H   GLY A 277      96.674  19.056 -11.645  1.00  0.00           H  
ATOM   3879 1HA  GLY A 277      98.677  20.334 -11.690  1.00  0.00           H  
ATOM   3880 2HA  GLY A 277      99.039  19.830 -10.050  1.00  0.00           H  
ATOM   3881  N   SER A 278      98.967  17.215 -11.782  1.00 23.17           N  
ATOM   3882  CA  SER A 278      99.706  16.080 -12.301  1.00 23.17           C  
ATOM   3883  C   SER A 278     100.190  16.395 -13.711  1.00 23.17           C  
ATOM   3884  O   SER A 278     101.291  15.998 -14.106  1.00 23.17           O  
ATOM   3885  CB  SER A 278      98.804  14.847 -12.338  1.00 50.37           C  
ATOM   3886  OG  SER A 278      98.140  14.665 -11.098  1.00 50.37           O  
ATOM   3887  H   SER A 278      97.980  17.115 -11.595  1.00  0.00           H  
ATOM   3888  HA  SER A 278     100.549  15.883 -11.637  1.00  0.00           H  
ATOM   3889 1HB  SER A 278      98.069  14.958 -13.134  1.00  0.00           H  
ATOM   3890 2HB  SER A 278      99.402  13.966 -12.566  1.00  0.00           H  
ATOM   3891  HG  SER A 278      98.434  15.383 -10.533  1.00  0.00           H  
ATOM   3892  N   GLN A 279      99.374  17.126 -14.465  1.00 20.90           N  
ATOM   3893  CA  GLN A 279      99.725  17.456 -15.833  1.00 20.90           C  
ATOM   3894  C   GLN A 279      99.688  18.940 -16.141  1.00 20.90           C  
ATOM   3895  O   GLN A 279      99.250  19.742 -15.325  1.00 20.90           O  
ATOM   3896  CB  GLN A 279      98.784  16.727 -16.781  1.00 70.00           C  
ATOM   3897  CG  GLN A 279      98.750  15.240 -16.555  1.00 70.00           C  
ATOM   3898  CD  GLN A 279      97.713  14.560 -17.413  1.00 70.00           C  
ATOM   3899  OE1 GLN A 279      96.525  14.880 -17.338  1.00 70.00           O  
ATOM   3900  NE2 GLN A 279      98.153  13.613 -18.238  1.00 70.00           N  
ATOM   3901  H   GLN A 279      98.498  17.459 -14.088  1.00  0.00           H  
ATOM   3902  HA  GLN A 279     100.747  17.126 -16.017  1.00  0.00           H  
ATOM   3903 1HB  GLN A 279      97.773  17.118 -16.663  1.00  0.00           H  
ATOM   3904 2HB  GLN A 279      99.089  16.913 -17.811  1.00  0.00           H  
ATOM   3905 1HG  GLN A 279      99.727  14.823 -16.799  1.00  0.00           H  
ATOM   3906 2HG  GLN A 279      98.513  15.047 -15.509  1.00  0.00           H  
ATOM   3907 1HE2 GLN A 279      97.510  13.127 -18.832  1.00  0.00           H  
ATOM   3908 2HE2 GLN A 279      99.127  13.386 -18.265  1.00  0.00           H  
ATOM   3909  N   LEU A 280     100.161  19.289 -17.335  1.00 19.94           N  
ATOM   3910  CA  LEU A 280     100.170  20.666 -17.819  1.00 19.94           C  
ATOM   3911  C   LEU A 280      99.435  20.628 -19.138  1.00 19.94           C  
ATOM   3912  O   LEU A 280      99.515  19.641 -19.853  1.00 19.94           O  
ATOM   3913  CB  LEU A 280     101.590  21.145 -18.091  1.00 25.90           C  
ATOM   3914  CG  LEU A 280     102.629  20.979 -16.994  1.00 25.90           C  
ATOM   3915  CD1 LEU A 280     103.971  21.471 -17.496  1.00 25.90           C  
ATOM   3916  CD2 LEU A 280     102.202  21.750 -15.779  1.00 25.90           C  
ATOM   3917  H   LEU A 280     100.529  18.557 -17.926  1.00  0.00           H  
ATOM   3918  HA  LEU A 280      99.735  21.305 -17.052  1.00  0.00           H  
ATOM   3919 1HB  LEU A 280     101.975  20.614 -18.960  1.00  0.00           H  
ATOM   3920 2HB  LEU A 280     101.559  22.209 -18.325  1.00  0.00           H  
ATOM   3921  HG  LEU A 280     102.724  19.923 -16.739  1.00  0.00           H  
ATOM   3922 1HD1 LEU A 280     104.719  21.353 -16.711  1.00  0.00           H  
ATOM   3923 2HD1 LEU A 280     104.268  20.890 -18.369  1.00  0.00           H  
ATOM   3924 3HD1 LEU A 280     103.894  22.523 -17.768  1.00  0.00           H  
ATOM   3925 1HD2 LEU A 280     102.947  21.630 -14.992  1.00  0.00           H  
ATOM   3926 2HD2 LEU A 280     102.108  22.806 -16.033  1.00  0.00           H  
ATOM   3927 3HD2 LEU A 280     101.240  21.374 -15.429  1.00  0.00           H  
ATOM   3928  N   ALA A 281      98.722  21.691 -19.468  1.00 13.75           N  
ATOM   3929  CA  ALA A 281      98.001  21.739 -20.728  1.00 13.75           C  
ATOM   3930  C   ALA A 281      98.808  22.572 -21.720  1.00 13.75           C  
ATOM   3931  O   ALA A 281      99.275  23.661 -21.372  1.00 13.75           O  
ATOM   3932  CB  ALA A 281      96.655  22.360 -20.508  1.00 12.00           C  
ATOM   3933  H   ALA A 281      98.673  22.483 -18.843  1.00  0.00           H  
ATOM   3934  HA  ALA A 281      97.873  20.717 -21.084  1.00  0.00           H  
ATOM   3935 1HB  ALA A 281      96.112  22.397 -21.453  1.00  0.00           H  
ATOM   3936 2HB  ALA A 281      96.092  21.764 -19.789  1.00  0.00           H  
ATOM   3937 3HB  ALA A 281      96.780  23.370 -20.122  1.00  0.00           H  
ATOM   3938  N   CYS A 282      98.994  22.083 -22.945  1.00 12.86           N  
ATOM   3939  CA  CYS A 282      99.755  22.866 -23.917  1.00 12.86           C  
ATOM   3940  C   CYS A 282      98.884  23.451 -25.023  1.00 12.86           C  
ATOM   3941  O   CYS A 282      98.033  22.772 -25.595  1.00 12.86           O  
ATOM   3942  CB  CYS A 282     100.856  22.027 -24.539  1.00 40.18           C  
ATOM   3943  SG  CYS A 282     102.037  21.336 -23.349  1.00 40.18           S  
ATOM   3944  H   CYS A 282      98.623  21.185 -23.219  1.00  0.00           H  
ATOM   3945  HA  CYS A 282     100.213  23.709 -23.400  1.00  0.00           H  
ATOM   3946 1HB  CYS A 282     100.414  21.197 -25.091  1.00  0.00           H  
ATOM   3947 2HB  CYS A 282     101.416  22.632 -25.252  1.00  0.00           H  
ATOM   3948  N   TRP A 283      99.115  24.720 -25.331  1.00 20.13           N  
ATOM   3949  CA  TRP A 283      98.343  25.412 -26.351  1.00 20.13           C  
ATOM   3950  C   TRP A 283      99.149  25.478 -27.638  1.00 20.13           C  
ATOM   3951  O   TRP A 283     100.340  25.798 -27.618  1.00 20.13           O  
ATOM   3952  CB  TRP A 283      98.009  26.820 -25.863  1.00 62.09           C  
ATOM   3953  CG  TRP A 283      96.687  27.309 -26.313  1.00 62.09           C  
ATOM   3954  CD1 TRP A 283      96.443  28.216 -27.299  1.00 62.09           C  
ATOM   3955  CD2 TRP A 283      95.407  26.923 -25.790  1.00 62.09           C  
ATOM   3956  NE1 TRP A 283      95.088  28.426 -27.423  1.00 62.09           N  
ATOM   3957  CE2 TRP A 283      94.429  27.644 -26.510  1.00 62.09           C  
ATOM   3958  CE3 TRP A 283      94.993  26.037 -24.784  1.00 62.09           C  
ATOM   3959  CZ2 TRP A 283      93.055  27.510 -26.255  1.00 62.09           C  
ATOM   3960  CZ3 TRP A 283      93.624  25.901 -24.530  1.00 62.09           C  
ATOM   3961  CH2 TRP A 283      92.674  26.635 -25.266  1.00 62.09           C  
ATOM   3962  H   TRP A 283      99.846  25.219 -24.844  1.00  0.00           H  
ATOM   3963  HA  TRP A 283      97.417  24.861 -26.517  1.00  0.00           H  
ATOM   3964 1HB  TRP A 283      98.027  26.841 -24.773  1.00  0.00           H  
ATOM   3965 2HB  TRP A 283      98.768  27.517 -26.217  1.00  0.00           H  
ATOM   3966  HD1 TRP A 283      97.208  28.703 -27.900  1.00  0.00           H  
ATOM   3967  HE1 TRP A 283      94.648  29.055 -28.079  1.00  0.00           H  
ATOM   3968  HE3 TRP A 283      95.724  25.465 -24.214  1.00  0.00           H  
ATOM   3969  HZ2 TRP A 283      92.305  28.071 -26.813  1.00  0.00           H  
ATOM   3970  HZ3 TRP A 283      93.310  25.212 -23.746  1.00  0.00           H  
ATOM   3971  HH2 TRP A 283      91.614  26.506 -25.045  1.00  0.00           H  
ATOM   3972  N   THR A 284      98.488  25.182 -28.753  1.00 31.81           N  
ATOM   3973  CA  THR A 284      99.122  25.179 -30.067  1.00 31.81           C  
ATOM   3974  C   THR A 284      98.874  26.462 -30.856  1.00 31.81           C  
ATOM   3975  O   THR A 284      99.393  26.629 -31.958  1.00 31.81           O  
ATOM   3976  CB  THR A 284      98.611  23.998 -30.899  1.00 64.22           C  
ATOM   3977  OG1 THR A 284      98.728  22.797 -30.131  1.00 64.22           O  
ATOM   3978  CG2 THR A 284      99.420  23.846 -32.171  1.00 64.22           C  
ATOM   3979  H   THR A 284      97.508  24.951 -28.679  1.00  0.00           H  
ATOM   3980  HA  THR A 284     100.199  25.073 -29.931  1.00  0.00           H  
ATOM   3981  HB  THR A 284      97.566  24.162 -31.160  1.00  0.00           H  
ATOM   3982  HG1 THR A 284      99.100  23.003 -29.270  1.00  0.00           H  
ATOM   3983 1HG2 THR A 284      99.039  23.002 -32.746  1.00  0.00           H  
ATOM   3984 2HG2 THR A 284      99.338  24.756 -32.765  1.00  0.00           H  
ATOM   3985 3HG2 THR A 284     100.465  23.670 -31.919  1.00  0.00           H  
ATOM   3986  N   ASN A 285      98.091  27.373 -30.290  1.00 47.17           N  
ATOM   3987  CA  ASN A 285      97.774  28.617 -30.979  1.00 47.17           C  
ATOM   3988  C   ASN A 285      98.421  29.831 -30.330  1.00 47.17           C  
ATOM   3989  O   ASN A 285      98.790  29.796 -29.160  1.00 47.17           O  
ATOM   3990  CB  ASN A 285      96.256  28.791 -31.037  1.00 70.00           C  
ATOM   3991  CG  ASN A 285      95.839  30.016 -31.816  1.00 70.00           C  
ATOM   3992  OD1 ASN A 285      95.886  31.134 -31.310  1.00 70.00           O  
ATOM   3993  ND2 ASN A 285      95.434  29.811 -33.063  1.00 70.00           N  
ATOM   3994  H   ASN A 285      97.707  27.208 -29.371  1.00  0.00           H  
ATOM   3995  HA  ASN A 285      98.168  28.560 -31.995  1.00  0.00           H  
ATOM   3996 1HB  ASN A 285      95.806  27.911 -31.499  1.00  0.00           H  
ATOM   3997 2HB  ASN A 285      95.860  28.868 -30.024  1.00  0.00           H  
ATOM   3998 1HD2 ASN A 285      95.145  30.584 -33.629  1.00  0.00           H  
ATOM   3999 2HD2 ASN A 285      95.417  28.884 -33.437  1.00  0.00           H  
ATOM   4000  N   SER A 286      98.558  30.904 -31.102  1.00 37.47           N  
ATOM   4001  CA  SER A 286      99.166  32.139 -30.611  1.00 37.47           C  
ATOM   4002  C   SER A 286      98.292  32.876 -29.592  1.00 37.47           C  
ATOM   4003  O   SER A 286      98.777  33.726 -28.841  1.00 37.47           O  
ATOM   4004  CB  SER A 286      99.460  33.079 -31.785  1.00 51.20           C  
ATOM   4005  OG  SER A 286      98.265  33.468 -32.444  1.00 51.20           O  
ATOM   4006  H   SER A 286      98.231  30.862 -32.057  1.00  0.00           H  
ATOM   4007  HA  SER A 286     100.105  31.889 -30.114  1.00  0.00           H  
ATOM   4008 1HB  SER A 286      99.980  33.965 -31.420  1.00  0.00           H  
ATOM   4009 2HB  SER A 286     100.121  32.581 -32.493  1.00  0.00           H  
ATOM   4010  HG  SER A 286      97.550  33.031 -31.975  1.00  0.00           H  
ATOM   4011  N   GLU A 287      97.004  32.552 -29.572  1.00 26.86           N  
ATOM   4012  CA  GLU A 287      96.072  33.198 -28.663  1.00 26.86           C  
ATOM   4013  C   GLU A 287      96.113  32.511 -27.306  1.00 26.86           C  
ATOM   4014  O   GLU A 287      96.050  31.285 -27.225  1.00 26.86           O  
ATOM   4015  CB  GLU A 287      94.651  33.125 -29.233  1.00 70.00           C  
ATOM   4016  CG  GLU A 287      93.654  34.103 -28.610  1.00 70.00           C  
ATOM   4017  CD  GLU A 287      93.798  35.520 -29.151  1.00 70.00           C  
ATOM   4018  OE1 GLU A 287      94.914  36.083 -29.069  1.00 70.00           O  
ATOM   4019  OE2 GLU A 287      92.792  36.069 -29.659  1.00 70.00           O  
ATOM   4020  H   GLU A 287      96.663  31.840 -30.202  1.00  0.00           H  
ATOM   4021  HA  GLU A 287      96.358  34.245 -28.560  1.00  0.00           H  
ATOM   4022 1HB  GLU A 287      94.678  33.322 -30.305  1.00  0.00           H  
ATOM   4023 2HB  GLU A 287      94.255  32.119 -29.095  1.00  0.00           H  
ATOM   4024 1HG  GLU A 287      92.642  33.751 -28.810  1.00  0.00           H  
ATOM   4025 2HG  GLU A 287      93.799  34.114 -27.531  1.00  0.00           H  
ATOM   4026  N   THR A 288      96.225  33.301 -26.242  1.00 17.42           N  
ATOM   4027  CA  THR A 288      96.250  32.749 -24.894  1.00 17.42           C  
ATOM   4028  C   THR A 288      94.833  32.365 -24.486  1.00 17.42           C  
ATOM   4029  O   THR A 288      93.860  33.003 -24.880  1.00 17.42           O  
ATOM   4030  CB  THR A 288      96.803  33.762 -23.870  1.00 49.78           C  
ATOM   4031  OG1 THR A 288      95.925  34.890 -23.783  1.00 49.78           O  
ATOM   4032  CG2 THR A 288      98.184  34.236 -24.289  1.00 49.78           C  
ATOM   4033  H   THR A 288      96.294  34.301 -26.365  1.00  0.00           H  
ATOM   4034  HA  THR A 288      96.902  31.876 -24.890  1.00  0.00           H  
ATOM   4035  HB  THR A 288      96.867  33.290 -22.890  1.00  0.00           H  
ATOM   4036  HG1 THR A 288      95.185  34.766 -24.382  1.00  0.00           H  
ATOM   4037 1HG2 THR A 288      98.561  34.950 -23.557  1.00  0.00           H  
ATOM   4038 2HG2 THR A 288      98.860  33.383 -24.346  1.00  0.00           H  
ATOM   4039 3HG2 THR A 288      98.123  34.716 -25.265  1.00  0.00           H  
ATOM   4040  N   PRO A 289      94.704  31.319 -23.675  1.00 26.96           N  
ATOM   4041  CA  PRO A 289      93.419  30.817 -23.191  1.00 26.96           C  
ATOM   4042  C   PRO A 289      92.929  31.569 -21.962  1.00 26.96           C  
ATOM   4043  O   PRO A 289      92.101  31.057 -21.211  1.00 26.96           O  
ATOM   4044  CB  PRO A 289      93.747  29.384 -22.843  1.00 47.67           C  
ATOM   4045  CG  PRO A 289      95.087  29.562 -22.175  1.00 47.67           C  
ATOM   4046  CD  PRO A 289      95.809  30.507 -23.135  1.00 47.67           C  
ATOM   4047  HA  PRO A 289      92.680  30.872 -24.004  1.00  0.00           H  
ATOM   4048 1HB  PRO A 289      92.964  28.966 -22.193  1.00  0.00           H  
ATOM   4049 2HB  PRO A 289      93.769  28.771 -23.756  1.00  0.00           H  
ATOM   4050 1HG  PRO A 289      94.956  29.976 -21.164  1.00  0.00           H  
ATOM   4051 2HG  PRO A 289      95.585  28.588 -22.057  1.00  0.00           H  
ATOM   4052 1HD  PRO A 289      96.532  31.118 -22.575  1.00  0.00           H  
ATOM   4053 2HD  PRO A 289      96.318  29.921 -23.914  1.00  0.00           H  
ATOM   4054  N   TRP A 290      93.427  32.778 -21.745  1.00 15.90           N  
ATOM   4055  CA  TRP A 290      93.022  33.507 -20.557  1.00 15.90           C  
ATOM   4056  C   TRP A 290      91.620  34.081 -20.572  1.00 15.90           C  
ATOM   4057  O   TRP A 290      90.890  33.969 -19.589  1.00 15.90           O  
ATOM   4058  CB  TRP A 290      94.028  34.608 -20.246  1.00 14.82           C  
ATOM   4059  CG  TRP A 290      95.333  34.074 -19.771  1.00 14.82           C  
ATOM   4060  CD1 TRP A 290      95.524  33.038 -18.908  1.00 14.82           C  
ATOM   4061  CD2 TRP A 290      96.629  34.581 -20.082  1.00 14.82           C  
ATOM   4062  NE1 TRP A 290      96.864  32.868 -18.657  1.00 14.82           N  
ATOM   4063  CE2 TRP A 290      97.565  33.804 -19.366  1.00 14.82           C  
ATOM   4064  CE3 TRP A 290      97.092  35.621 -20.893  1.00 14.82           C  
ATOM   4065  CZ2 TRP A 290      98.940  34.030 -19.437  1.00 14.82           C  
ATOM   4066  CZ3 TRP A 290      98.467  35.849 -20.964  1.00 14.82           C  
ATOM   4067  CH2 TRP A 290      99.373  35.055 -20.238  1.00 14.82           C  
ATOM   4068  H   TRP A 290      94.081  33.205 -22.385  1.00  0.00           H  
ATOM   4069  HA  TRP A 290      92.992  32.812 -19.718  1.00  0.00           H  
ATOM   4070 1HB  TRP A 290      94.199  35.208 -21.140  1.00  0.00           H  
ATOM   4071 2HB  TRP A 290      93.620  35.268 -19.481  1.00  0.00           H  
ATOM   4072  HD1 TRP A 290      94.729  32.431 -18.478  1.00  0.00           H  
ATOM   4073  HE1 TRP A 290      97.265  32.168 -18.049  1.00  0.00           H  
ATOM   4074  HE3 TRP A 290      96.396  36.239 -21.459  1.00  0.00           H  
ATOM   4075  HZ2 TRP A 290      99.656  33.422 -18.884  1.00  0.00           H  
ATOM   4076  HZ3 TRP A 290      98.822  36.661 -21.598  1.00  0.00           H  
ATOM   4077  HH2 TRP A 290     100.441  35.260 -20.314  1.00  0.00           H  
ATOM   4078  N   SER A 291      91.234  34.692 -21.680  1.00 39.49           N  
ATOM   4079  CA  SER A 291      89.908  35.288 -21.777  1.00 39.49           C  
ATOM   4080  C   SER A 291      88.755  34.335 -21.433  1.00 39.49           C  
ATOM   4081  O   SER A 291      87.615  34.777 -21.262  1.00 39.49           O  
ATOM   4082  CB  SER A 291      89.717  35.864 -23.181  1.00 53.62           C  
ATOM   4083  OG  SER A 291      90.266  34.995 -24.158  1.00 53.62           O  
ATOM   4084  H   SER A 291      91.859  34.750 -22.471  1.00  0.00           H  
ATOM   4085  HA  SER A 291      89.836  36.093 -21.045  1.00  0.00           H  
ATOM   4086 1HB  SER A 291      88.654  36.011 -23.373  1.00  0.00           H  
ATOM   4087 2HB  SER A 291      90.198  36.839 -23.242  1.00  0.00           H  
ATOM   4088  HG  SER A 291      90.627  34.248 -23.675  1.00  0.00           H  
ATOM   4089  N   TYR A 292      89.052  33.043 -21.298  1.00 29.63           N  
ATOM   4090  CA  TYR A 292      88.011  32.057 -21.012  1.00 29.63           C  
ATOM   4091  C   TYR A 292      87.814  31.678 -19.547  1.00 29.63           C  
ATOM   4092  O   TYR A 292      86.855  30.993 -19.209  1.00 29.63           O  
ATOM   4093  CB  TYR A 292      88.253  30.802 -21.853  1.00 53.84           C  
ATOM   4094  CG  TYR A 292      88.368  31.117 -23.326  1.00 53.84           C  
ATOM   4095  CD1 TYR A 292      89.528  31.696 -23.843  1.00 53.84           C  
ATOM   4096  CD2 TYR A 292      87.293  30.913 -24.190  1.00 53.84           C  
ATOM   4097  CE1 TYR A 292      89.612  32.069 -25.182  1.00 53.84           C  
ATOM   4098  CE2 TYR A 292      87.365  31.283 -25.532  1.00 53.84           C  
ATOM   4099  CZ  TYR A 292      88.526  31.862 -26.020  1.00 53.84           C  
ATOM   4100  OH  TYR A 292      88.607  32.248 -27.340  1.00 53.84           O  
ATOM   4101  H   TYR A 292      90.009  32.734 -21.394  1.00  0.00           H  
ATOM   4102  HA  TYR A 292      87.045  32.486 -21.280  1.00  0.00           H  
ATOM   4103 1HB  TYR A 292      89.170  30.312 -21.521  1.00  0.00           H  
ATOM   4104 2HB  TYR A 292      87.434  30.100 -21.702  1.00  0.00           H  
ATOM   4105  HD1 TYR A 292      90.389  31.863 -23.195  1.00  0.00           H  
ATOM   4106  HD2 TYR A 292      86.375  30.458 -23.819  1.00  0.00           H  
ATOM   4107  HE1 TYR A 292      90.527  32.520 -25.566  1.00  0.00           H  
ATOM   4108  HE2 TYR A 292      86.511  31.117 -26.190  1.00  0.00           H  
ATOM   4109  HH  TYR A 292      87.779  32.047 -27.782  1.00  0.00           H  
ATOM   4110  N   PHE A 293      88.711  32.135 -18.680  1.00 18.40           N  
ATOM   4111  CA  PHE A 293      88.624  31.852 -17.252  1.00 18.40           C  
ATOM   4112  C   PHE A 293      88.104  33.055 -16.485  1.00 18.40           C  
ATOM   4113  O   PHE A 293      88.255  34.194 -16.918  1.00 18.40           O  
ATOM   4114  CB  PHE A 293      89.998  31.490 -16.717  1.00 24.88           C  
ATOM   4115  CG  PHE A 293      90.542  30.224 -17.281  1.00 24.88           C  
ATOM   4116  CD1 PHE A 293      90.251  29.007 -16.684  1.00 24.88           C  
ATOM   4117  CD2 PHE A 293      91.308  30.243 -18.438  1.00 24.88           C  
ATOM   4118  CE1 PHE A 293      90.709  27.826 -17.227  1.00 24.88           C  
ATOM   4119  CE2 PHE A 293      91.773  29.067 -18.991  1.00 24.88           C  
ATOM   4120  CZ  PHE A 293      91.471  27.852 -18.384  1.00 24.88           C  
ATOM   4121  H   PHE A 293      89.477  32.696 -19.025  1.00  0.00           H  
ATOM   4122  HA  PHE A 293      87.952  31.005 -17.107  1.00  0.00           H  
ATOM   4123 1HB  PHE A 293      90.699  32.293 -16.941  1.00  0.00           H  
ATOM   4124 2HB  PHE A 293      89.951  31.390 -15.633  1.00  0.00           H  
ATOM   4125  HD1 PHE A 293      89.651  28.990 -15.774  1.00  0.00           H  
ATOM   4126  HD2 PHE A 293      91.543  31.198 -18.910  1.00  0.00           H  
ATOM   4127  HE1 PHE A 293      90.471  26.877 -16.746  1.00  0.00           H  
ATOM   4128  HE2 PHE A 293      92.375  29.087 -19.899  1.00  0.00           H  
ATOM   4129  HZ  PHE A 293      91.835  26.922 -18.819  1.00  0.00           H  
ATOM   4130  N   PRO A 294      87.501  32.815 -15.319  1.00 12.00           N  
ATOM   4131  CA  PRO A 294      86.937  33.834 -14.433  1.00 12.00           C  
ATOM   4132  C   PRO A 294      87.985  34.441 -13.511  1.00 12.00           C  
ATOM   4133  O   PRO A 294      89.066  33.892 -13.369  1.00 12.00           O  
ATOM   4134  CB  PRO A 294      85.921  33.044 -13.642  1.00 12.00           C  
ATOM   4135  CG  PRO A 294      86.651  31.770 -13.425  1.00 12.00           C  
ATOM   4136  CD  PRO A 294      87.199  31.470 -14.805  1.00 12.00           C  
ATOM   4137  HA  PRO A 294      86.453  34.613 -15.040  1.00  0.00           H  
ATOM   4138 1HB  PRO A 294      85.664  33.581 -12.717  1.00  0.00           H  
ATOM   4139 2HB  PRO A 294      84.992  32.939 -14.221  1.00  0.00           H  
ATOM   4140 1HG  PRO A 294      87.431  31.904 -12.661  1.00  0.00           H  
ATOM   4141 2HG  PRO A 294      85.964  30.999 -13.046  1.00  0.00           H  
ATOM   4142 1HD  PRO A 294      88.103  30.849 -14.714  1.00  0.00           H  
ATOM   4143 2HD  PRO A 294      86.432  30.954 -15.401  1.00  0.00           H  
ATOM   4144  N   LYS A 295      87.662  35.573 -12.891  1.00 12.56           N  
ATOM   4145  CA  LYS A 295      88.573  36.209 -11.943  1.00 12.56           C  
ATOM   4146  C   LYS A 295      88.350  35.489 -10.627  1.00 12.56           C  
ATOM   4147  O   LYS A 295      87.306  34.865 -10.431  1.00 12.56           O  
ATOM   4148  CB  LYS A 295      88.224  37.675 -11.724  1.00 19.48           C  
ATOM   4149  CG  LYS A 295      88.278  38.545 -12.948  1.00 19.48           C  
ATOM   4150  CD  LYS A 295      88.041  39.995 -12.560  1.00 19.48           C  
ATOM   4151  CE  LYS A 295      88.226  40.926 -13.742  1.00 19.48           C  
ATOM   4152  NZ  LYS A 295      88.101  42.359 -13.348  1.00 19.48           N  
ATOM   4153  H   LYS A 295      86.768  36.004 -13.079  1.00  0.00           H  
ATOM   4154  HA  LYS A 295      89.584  36.159 -12.348  1.00  0.00           H  
ATOM   4155 1HB  LYS A 295      87.215  37.752 -11.317  1.00  0.00           H  
ATOM   4156 2HB  LYS A 295      88.906  38.106 -10.991  1.00  0.00           H  
ATOM   4157 1HG  LYS A 295      89.255  38.445 -13.423  1.00  0.00           H  
ATOM   4158 2HG  LYS A 295      87.515  38.224 -13.657  1.00  0.00           H  
ATOM   4159 1HD  LYS A 295      87.026  40.108 -12.177  1.00  0.00           H  
ATOM   4160 2HD  LYS A 295      88.741  40.281 -11.775  1.00  0.00           H  
ATOM   4161 1HE  LYS A 295      89.210  40.767 -14.180  1.00  0.00           H  
ATOM   4162 2HE  LYS A 295      87.475  40.704 -14.501  1.00  0.00           H  
ATOM   4163 1HZ  LYS A 295      88.230  42.945 -14.161  1.00  0.00           H  
ATOM   4164 2HZ  LYS A 295      87.184  42.523 -12.957  1.00  0.00           H  
ATOM   4165 3HZ  LYS A 295      88.805  42.582 -12.659  1.00  0.00           H  
ATOM   4166  N   ILE A 296      89.317  35.565  -9.724  1.00 12.17           N  
ATOM   4167  CA  ILE A 296      89.167  34.925  -8.423  1.00 12.17           C  
ATOM   4168  C   ILE A 296      89.428  35.984  -7.371  1.00 12.17           C  
ATOM   4169  O   ILE A 296      90.455  36.669  -7.418  1.00 12.17           O  
ATOM   4170  CB  ILE A 296      90.166  33.769  -8.231  1.00 12.48           C  
ATOM   4171  CG1 ILE A 296      89.861  32.639  -9.219  1.00 12.48           C  
ATOM   4172  CG2 ILE A 296      90.099  33.267  -6.797  1.00 12.48           C  
ATOM   4173  CD1 ILE A 296      90.842  31.490  -9.147  1.00 12.48           C  
ATOM   4174  H   ILE A 296      90.168  36.068  -9.930  1.00  0.00           H  
ATOM   4175  HA  ILE A 296      88.161  34.513  -8.354  1.00  0.00           H  
ATOM   4176  HB  ILE A 296      91.175  34.121  -8.443  1.00  0.00           H  
ATOM   4177 1HG1 ILE A 296      88.861  32.250  -9.029  1.00  0.00           H  
ATOM   4178 2HG1 ILE A 296      89.869  33.032 -10.236  1.00  0.00           H  
ATOM   4179 1HG2 ILE A 296      90.806  32.449  -6.665  1.00  0.00           H  
ATOM   4180 2HG2 ILE A 296      90.351  34.078  -6.116  1.00  0.00           H  
ATOM   4181 3HG2 ILE A 296      89.091  32.913  -6.582  1.00  0.00           H  
ATOM   4182 1HD1 ILE A 296      90.564  30.728  -9.875  1.00  0.00           H  
ATOM   4183 2HD1 ILE A 296      91.846  31.854  -9.369  1.00  0.00           H  
ATOM   4184 3HD1 ILE A 296      90.825  31.059  -8.147  1.00  0.00           H  
ATOM   4185  N   SER A 297      88.501  36.130  -6.430  1.00 12.53           N  
ATOM   4186  CA  SER A 297      88.665  37.135  -5.392  1.00 12.53           C  
ATOM   4187  C   SER A 297      88.581  36.603  -3.980  1.00 12.53           C  
ATOM   4188  O   SER A 297      87.809  35.683  -3.690  1.00 12.53           O  
ATOM   4189  CB  SER A 297      87.630  38.228  -5.565  1.00 38.00           C  
ATOM   4190  OG  SER A 297      87.843  38.899  -6.785  1.00 38.00           O  
ATOM   4191  H   SER A 297      87.676  35.548  -6.425  1.00  0.00           H  
ATOM   4192  HA  SER A 297      89.660  37.572  -5.487  1.00  0.00           H  
ATOM   4193 1HB  SER A 297      86.632  37.791  -5.544  1.00  0.00           H  
ATOM   4194 2HB  SER A 297      87.698  38.928  -4.733  1.00  0.00           H  
ATOM   4195  HG  SER A 297      88.604  38.476  -7.190  1.00  0.00           H  
ATOM   4196  N   ILE A 298      89.380  37.201  -3.103  1.00 12.51           N  
ATOM   4197  CA  ILE A 298      89.412  36.825  -1.698  1.00 12.51           C  
ATOM   4198  C   ILE A 298      89.077  38.041  -0.847  1.00 12.51           C  
ATOM   4199  O   ILE A 298      89.712  39.081  -0.986  1.00 12.51           O  
ATOM   4200  CB  ILE A 298      90.800  36.349  -1.298  1.00 12.00           C  
ATOM   4201  CG1 ILE A 298      91.153  35.089  -2.069  1.00 12.00           C  
ATOM   4202  CG2 ILE A 298      90.847  36.097   0.192  1.00 12.00           C  
ATOM   4203  CD1 ILE A 298      92.561  34.655  -1.856  1.00 12.00           C  
ATOM   4204  H   ILE A 298      89.985  37.942  -3.428  1.00  0.00           H  
ATOM   4205  HA  ILE A 298      88.708  36.008  -1.543  1.00  0.00           H  
ATOM   4206  HB  ILE A 298      91.534  37.111  -1.557  1.00  0.00           H  
ATOM   4207 1HG1 ILE A 298      90.488  34.280  -1.768  1.00  0.00           H  
ATOM   4208 2HG1 ILE A 298      90.998  35.259  -3.135  1.00  0.00           H  
ATOM   4209 1HG2 ILE A 298      91.843  35.756   0.472  1.00  0.00           H  
ATOM   4210 2HG2 ILE A 298      90.617  37.019   0.724  1.00  0.00           H  
ATOM   4211 3HG2 ILE A 298      90.115  35.333   0.455  1.00  0.00           H  
ATOM   4212 1HD1 ILE A 298      92.754  33.750  -2.433  1.00  0.00           H  
ATOM   4213 2HD1 ILE A 298      93.239  35.445  -2.182  1.00  0.00           H  
ATOM   4214 3HD1 ILE A 298      92.723  34.452  -0.798  1.00  0.00           H  
ATOM   4215  N   TYR A 299      88.083  37.922   0.027  1.00 12.66           N  
ATOM   4216  CA  TYR A 299      87.718  39.039   0.891  1.00 12.66           C  
ATOM   4217  C   TYR A 299      88.381  38.907   2.257  1.00 12.66           C  
ATOM   4218  O   TYR A 299      88.277  37.861   2.906  1.00 12.66           O  
ATOM   4219  CB  TYR A 299      86.206  39.107   1.095  1.00 16.06           C  
ATOM   4220  CG  TYR A 299      85.427  39.647  -0.078  1.00 16.06           C  
ATOM   4221  CD1 TYR A 299      85.153  38.852  -1.180  1.00 16.06           C  
ATOM   4222  CD2 TYR A 299      84.961  40.955  -0.084  1.00 16.06           C  
ATOM   4223  CE1 TYR A 299      84.433  39.344  -2.261  1.00 16.06           C  
ATOM   4224  CE2 TYR A 299      84.239  41.458  -1.160  1.00 16.06           C  
ATOM   4225  CZ  TYR A 299      83.981  40.643  -2.242  1.00 16.06           C  
ATOM   4226  OH  TYR A 299      83.262  41.119  -3.306  1.00 16.06           O  
ATOM   4227  H   TYR A 299      87.570  37.055   0.101  1.00  0.00           H  
ATOM   4228  HA  TYR A 299      88.041  39.965   0.415  1.00  0.00           H  
ATOM   4229 1HB  TYR A 299      85.823  38.109   1.312  1.00  0.00           H  
ATOM   4230 2HB  TYR A 299      85.983  39.738   1.955  1.00  0.00           H  
ATOM   4231  HD1 TYR A 299      85.504  37.820  -1.209  1.00  0.00           H  
ATOM   4232  HD2 TYR A 299      85.160  41.608   0.765  1.00  0.00           H  
ATOM   4233  HE1 TYR A 299      84.229  38.702  -3.117  1.00  0.00           H  
ATOM   4234  HE2 TYR A 299      83.883  42.488  -1.144  1.00  0.00           H  
ATOM   4235  HH  TYR A 299      83.014  42.032  -3.141  1.00  0.00           H  
ATOM   4236  N   LEU A 300      89.055  39.968   2.692  1.00 20.35           N  
ATOM   4237  CA  LEU A 300      89.717  39.979   3.995  1.00 20.35           C  
ATOM   4238  C   LEU A 300      89.091  41.066   4.867  1.00 20.35           C  
ATOM   4239  O   LEU A 300      88.755  42.150   4.381  1.00 20.35           O  
ATOM   4240  CB  LEU A 300      91.212  40.243   3.828  1.00 12.00           C  
ATOM   4241  CG  LEU A 300      91.958  39.301   2.882  1.00 12.00           C  
ATOM   4242  CD1 LEU A 300      93.425  39.668   2.873  1.00 12.00           C  
ATOM   4243  CD2 LEU A 300      91.772  37.859   3.321  1.00 12.00           C  
ATOM   4244  H   LEU A 300      89.110  40.788   2.105  1.00  0.00           H  
ATOM   4245  HA  LEU A 300      89.584  39.002   4.459  1.00  0.00           H  
ATOM   4246 1HB  LEU A 300      91.346  41.257   3.454  1.00  0.00           H  
ATOM   4247 2HB  LEU A 300      91.689  40.172   4.805  1.00  0.00           H  
ATOM   4248  HG  LEU A 300      91.569  39.418   1.870  1.00  0.00           H  
ATOM   4249 1HD1 LEU A 300      93.963  39.000   2.200  1.00  0.00           H  
ATOM   4250 2HD1 LEU A 300      93.541  40.697   2.531  1.00  0.00           H  
ATOM   4251 3HD1 LEU A 300      93.830  39.572   3.880  1.00  0.00           H  
ATOM   4252 1HD2 LEU A 300      92.308  37.199   2.638  1.00  0.00           H  
ATOM   4253 2HD2 LEU A 300      92.164  37.732   4.330  1.00  0.00           H  
ATOM   4254 3HD2 LEU A 300      90.711  37.609   3.310  1.00  0.00           H  
ATOM   4255  N   ARG A 301      88.926  40.780   6.153  1.00 13.92           N  
ATOM   4256  CA  ARG A 301      88.324  41.758   7.050  1.00 13.92           C  
ATOM   4257  C   ARG A 301      89.252  42.946   7.210  1.00 13.92           C  
ATOM   4258  O   ARG A 301      90.456  42.774   7.381  1.00 13.92           O  
ATOM   4259  CB  ARG A 301      88.057  41.130   8.412  1.00 23.87           C  
ATOM   4260  CG  ARG A 301      87.282  42.034   9.339  1.00 23.87           C  
ATOM   4261  CD  ARG A 301      86.965  41.357  10.665  1.00 23.87           C  
ATOM   4262  NE  ARG A 301      86.098  40.184  10.528  1.00 23.87           N  
ATOM   4263  CZ  ARG A 301      84.809  40.229  10.207  1.00 23.87           C  
ATOM   4264  NH1 ARG A 301      84.209  41.393   9.978  1.00 23.87           N  
ATOM   4265  NH2 ARG A 301      84.114  39.104  10.130  1.00 23.87           N  
ATOM   4266  H   ARG A 301      89.214  39.885   6.523  1.00  0.00           H  
ATOM   4267  HA  ARG A 301      87.375  42.083   6.622  1.00  0.00           H  
ATOM   4268 1HB  ARG A 301      87.497  40.205   8.282  1.00  0.00           H  
ATOM   4269 2HB  ARG A 301      89.004  40.876   8.887  1.00  0.00           H  
ATOM   4270 1HG  ARG A 301      87.867  42.930   9.547  1.00  0.00           H  
ATOM   4271 2HG  ARG A 301      86.340  42.317   8.868  1.00  0.00           H  
ATOM   4272 1HD  ARG A 301      87.891  41.026  11.135  1.00  0.00           H  
ATOM   4273 2HD  ARG A 301      86.458  42.063  11.322  1.00  0.00           H  
ATOM   4274  HE  ARG A 301      86.509  39.274  10.689  1.00  0.00           H  
ATOM   4275 1HH1 ARG A 301      84.733  42.254  10.047  1.00  0.00           H  
ATOM   4276 2HH1 ARG A 301      83.229  41.417   9.735  1.00  0.00           H  
ATOM   4277 1HH2 ARG A 301      84.564  38.218  10.315  1.00  0.00           H  
ATOM   4278 2HH2 ARG A 301      83.135  39.131   9.887  1.00  0.00           H  
ATOM   4279  N   ASP A 302      88.713  44.155   7.136  1.00 19.23           N  
ATOM   4280  CA  ASP A 302      89.556  45.334   7.297  1.00 19.23           C  
ATOM   4281  C   ASP A 302      89.809  45.537   8.783  1.00 19.23           C  
ATOM   4282  O   ASP A 302      89.178  44.876   9.602  1.00 19.23           O  
ATOM   4283  CB  ASP A 302      88.864  46.554   6.712  1.00 35.16           C  
ATOM   4284  CG  ASP A 302      89.696  47.797   6.846  1.00 35.16           C  
ATOM   4285  OD1 ASP A 302      89.808  48.320   7.971  1.00 35.16           O  
ATOM   4286  OD2 ASP A 302      90.255  48.249   5.829  1.00 35.16           O  
ATOM   4287  H   ASP A 302      87.724  44.276   6.969  1.00  0.00           H  
ATOM   4288  HA  ASP A 302      90.490  45.168   6.760  1.00  0.00           H  
ATOM   4289 1HB  ASP A 302      88.651  46.381   5.657  1.00  0.00           H  
ATOM   4290 2HB  ASP A 302      87.910  46.709   7.217  1.00  0.00           H  
ATOM   4291  N   GLU A 303      90.731  46.423   9.148  1.00 43.22           N  
ATOM   4292  CA  GLU A 303      90.995  46.662  10.568  1.00 43.22           C  
ATOM   4293  C   GLU A 303      89.722  47.143  11.265  1.00 43.22           C  
ATOM   4294  O   GLU A 303      89.576  47.028  12.488  1.00 43.22           O  
ATOM   4295  CB  GLU A 303      92.118  47.689  10.752  1.00 30.16           C  
ATOM   4296  CG  GLU A 303      93.522  47.089  10.656  1.00 30.16           C  
ATOM   4297  CD  GLU A 303      94.631  48.088  10.981  1.00 30.16           C  
ATOM   4298  OE1 GLU A 303      94.751  49.111  10.267  1.00 30.16           O  
ATOM   4299  OE2 GLU A 303      95.385  47.845  11.953  1.00 30.16           O  
ATOM   4300  H   GLU A 303      91.257  46.938   8.456  1.00  0.00           H  
ATOM   4301  HA  GLU A 303      91.309  45.723  11.024  1.00  0.00           H  
ATOM   4302 1HB  GLU A 303      92.027  48.467   9.994  1.00  0.00           H  
ATOM   4303 2HB  GLU A 303      92.017  48.168  11.726  1.00  0.00           H  
ATOM   4304 1HG  GLU A 303      93.596  46.251  11.348  1.00  0.00           H  
ATOM   4305 2HG  GLU A 303      93.674  46.706   9.648  1.00  0.00           H  
ATOM   4306  N   ASN A 304      88.800  47.668  10.462  1.00 27.15           N  
ATOM   4307  CA  ASN A 304      87.515  48.170  10.944  1.00 27.15           C  
ATOM   4308  C   ASN A 304      86.430  47.110  10.720  1.00 27.15           C  
ATOM   4309  O   ASN A 304      85.708  47.143   9.731  1.00 27.15           O  
ATOM   4310  CB  ASN A 304      87.158  49.452  10.194  1.00 70.00           C  
ATOM   4311  CG  ASN A 304      85.828  50.029  10.623  1.00 70.00           C  
ATOM   4312  OD1 ASN A 304      85.385  51.051  10.092  1.00 70.00           O  
ATOM   4313  ND2 ASN A 304      85.179  49.380  11.591  1.00 70.00           N  
ATOM   4314  H   ASN A 304      89.008  47.717   9.475  1.00  0.00           H  
ATOM   4315  HA  ASN A 304      87.607  48.391  12.008  1.00  0.00           H  
ATOM   4316 1HB  ASN A 304      87.935  50.200  10.361  1.00  0.00           H  
ATOM   4317 2HB  ASN A 304      87.123  49.250   9.123  1.00  0.00           H  
ATOM   4318 1HD2 ASN A 304      84.294  49.718  11.914  1.00  0.00           H  
ATOM   4319 2HD2 ASN A 304      85.577  48.556  11.994  1.00  0.00           H  
ATOM   4320  N   SER A 305      86.331  46.176  11.657  1.00 29.42           N  
ATOM   4321  CA  SER A 305      85.366  45.075  11.611  1.00 29.42           C  
ATOM   4322  C   SER A 305      84.213  45.196  10.605  1.00 29.42           C  
ATOM   4323  O   SER A 305      84.014  44.329   9.750  1.00 29.42           O  
ATOM   4324  CB  SER A 305      84.785  44.865  13.013  1.00 70.00           C  
ATOM   4325  OG  SER A 305      85.808  44.909  13.999  1.00 70.00           O  
ATOM   4326  H   SER A 305      86.965  46.242  12.441  1.00  0.00           H  
ATOM   4327  HA  SER A 305      85.888  44.170  11.296  1.00  0.00           H  
ATOM   4328 1HB  SER A 305      84.044  45.637  13.219  1.00  0.00           H  
ATOM   4329 2HB  SER A 305      84.276  43.903  13.055  1.00  0.00           H  
ATOM   4330  HG  SER A 305      86.628  45.064  13.523  1.00  0.00           H  
ATOM   4331  N   SER A 306      83.451  46.272  10.717  1.00 49.40           N  
ATOM   4332  CA  SER A 306      82.306  46.488   9.845  1.00 49.40           C  
ATOM   4333  C   SER A 306      82.580  46.450   8.337  1.00 49.40           C  
ATOM   4334  O   SER A 306      81.666  46.217   7.544  1.00 49.40           O  
ATOM   4335  CB  SER A 306      81.627  47.812  10.221  1.00 70.00           C  
ATOM   4336  OG  SER A 306      82.578  48.843  10.429  1.00 70.00           O  
ATOM   4337  H   SER A 306      83.668  46.960  11.424  1.00  0.00           H  
ATOM   4338  HA  SER A 306      81.601  45.668   9.990  1.00  0.00           H  
ATOM   4339 1HB  SER A 306      80.941  48.107   9.427  1.00  0.00           H  
ATOM   4340 2HB  SER A 306      81.039  47.674  11.127  1.00  0.00           H  
ATOM   4341  HG  SER A 306      83.438  48.444  10.278  1.00  0.00           H  
ATOM   4342  N   ARG A 307      83.826  46.674   7.940  1.00 23.38           N  
ATOM   4343  CA  ARG A 307      84.176  46.674   6.527  1.00 23.38           C  
ATOM   4344  C   ARG A 307      85.177  45.580   6.193  1.00 23.38           C  
ATOM   4345  O   ARG A 307      85.728  44.932   7.081  1.00 23.38           O  
ATOM   4346  CB  ARG A 307      84.768  48.021   6.126  1.00 70.00           C  
ATOM   4347  CG  ARG A 307      83.840  49.201   6.291  1.00 70.00           C  
ATOM   4348  CD  ARG A 307      84.658  50.472   6.236  1.00 70.00           C  
ATOM   4349  NE  ARG A 307      83.872  51.676   6.476  1.00 70.00           N  
ATOM   4350  CZ  ARG A 307      84.410  52.871   6.707  1.00 70.00           C  
ATOM   4351  NH1 ARG A 307      85.732  53.009   6.728  1.00 70.00           N  
ATOM   4352  NH2 ARG A 307      83.632  53.928   6.915  1.00 70.00           N  
ATOM   4353  H   ARG A 307      84.547  46.848   8.625  1.00  0.00           H  
ATOM   4354  HA  ARG A 307      83.269  46.504   5.946  1.00  0.00           H  
ATOM   4355 1HB  ARG A 307      85.659  48.218   6.721  1.00  0.00           H  
ATOM   4356 2HB  ARG A 307      85.074  47.987   5.080  1.00  0.00           H  
ATOM   4357 1HG  ARG A 307      83.103  49.200   5.487  1.00  0.00           H  
ATOM   4358 2HG  ARG A 307      83.329  49.131   7.252  1.00  0.00           H  
ATOM   4359 1HD  ARG A 307      85.439  50.435   6.994  1.00  0.00           H  
ATOM   4360 2HD  ARG A 307      85.113  50.569   5.251  1.00  0.00           H  
ATOM   4361  HE  ARG A 307      82.864  51.590   6.465  1.00  0.00           H  
ATOM   4362 1HH1 ARG A 307      86.326  52.208   6.569  1.00  0.00           H  
ATOM   4363 2HH1 ARG A 307      86.142  53.915   6.903  1.00  0.00           H  
ATOM   4364 1HH2 ARG A 307      82.626  53.827   6.898  1.00  0.00           H  
ATOM   4365 2HH2 ARG A 307      84.045  54.832   7.090  1.00  0.00           H  
ATOM   4366  N   SER A 308      85.399  45.385   4.899  1.00 14.20           N  
ATOM   4367  CA  SER A 308      86.333  44.390   4.393  1.00 14.20           C  
ATOM   4368  C   SER A 308      86.765  44.932   3.062  1.00 14.20           C  
ATOM   4369  O   SER A 308      86.115  45.823   2.530  1.00 14.20           O  
ATOM   4370  CB  SER A 308      85.633  43.066   4.145  1.00 16.86           C  
ATOM   4371  OG  SER A 308      84.700  43.209   3.090  1.00 16.86           O  
ATOM   4372  H   SER A 308      84.890  45.960   4.243  1.00  0.00           H  
ATOM   4373  HA  SER A 308      87.111  44.234   5.141  1.00  0.00           H  
ATOM   4374 1HB  SER A 308      86.372  42.305   3.896  1.00  0.00           H  
ATOM   4375 2HB  SER A 308      85.128  42.746   5.055  1.00  0.00           H  
ATOM   4376  HG  SER A 308      84.760  44.124   2.806  1.00  0.00           H  
ATOM   4377  N   PHE A 309      87.856  44.407   2.525  1.00 12.67           N  
ATOM   4378  CA  PHE A 309      88.335  44.839   1.225  1.00 12.67           C  
ATOM   4379  C   PHE A 309      88.586  43.558   0.471  1.00 12.67           C  
ATOM   4380  O   PHE A 309      88.544  42.489   1.068  1.00 12.67           O  
ATOM   4381  CB  PHE A 309      89.612  45.660   1.370  1.00 14.83           C  
ATOM   4382  CG  PHE A 309      90.775  44.905   1.955  1.00 14.83           C  
ATOM   4383  CD1 PHE A 309      91.648  44.198   1.137  1.00 14.83           C  
ATOM   4384  CD2 PHE A 309      91.027  44.941   3.323  1.00 14.83           C  
ATOM   4385  CE1 PHE A 309      92.758  43.545   1.679  1.00 14.83           C  
ATOM   4386  CE2 PHE A 309      92.136  44.289   3.874  1.00 14.83           C  
ATOM   4387  CZ  PHE A 309      93.000  43.593   3.053  1.00 14.83           C  
ATOM   4388  H   PHE A 309      88.367  43.693   3.025  1.00  0.00           H  
ATOM   4389  HA  PHE A 309      87.569  45.465   0.764  1.00  0.00           H  
ATOM   4390 1HB  PHE A 309      89.915  46.036   0.394  1.00  0.00           H  
ATOM   4391 2HB  PHE A 309      89.420  46.522   2.007  1.00  0.00           H  
ATOM   4392  HD1 PHE A 309      91.458  44.158   0.064  1.00  0.00           H  
ATOM   4393  HD2 PHE A 309      90.342  45.491   3.969  1.00  0.00           H  
ATOM   4394  HE1 PHE A 309      93.438  42.996   1.028  1.00  0.00           H  
ATOM   4395  HE2 PHE A 309      92.319  44.328   4.948  1.00  0.00           H  
ATOM   4396  HZ  PHE A 309      93.865  43.082   3.473  1.00  0.00           H  
ATOM   4397  N   ARG A 310      88.819  43.623  -0.830  1.00 15.01           N  
ATOM   4398  CA  ARG A 310      89.054  42.375  -1.530  1.00 15.01           C  
ATOM   4399  C   ARG A 310      90.184  42.458  -2.531  1.00 15.01           C  
ATOM   4400  O   ARG A 310      90.295  43.443  -3.261  1.00 15.01           O  
ATOM   4401  CB  ARG A 310      87.788  41.915  -2.250  1.00 25.20           C  
ATOM   4402  CG  ARG A 310      87.689  42.435  -3.661  1.00 25.20           C  
ATOM   4403  CD  ARG A 310      86.409  42.025  -4.352  1.00 25.20           C  
ATOM   4404  NE  ARG A 310      86.230  42.836  -5.552  1.00 25.20           N  
ATOM   4405  CZ  ARG A 310      85.127  42.856  -6.287  1.00 25.20           C  
ATOM   4406  NH1 ARG A 310      84.098  42.098  -5.945  1.00 25.20           N  
ATOM   4407  NH2 ARG A 310      85.051  43.643  -7.353  1.00 25.20           N  
ATOM   4408  H   ARG A 310      88.840  44.489  -1.349  1.00  0.00           H  
ATOM   4409  HA  ARG A 310      89.333  41.616  -0.799  1.00  0.00           H  
ATOM   4410 1HB  ARG A 310      87.761  40.827  -2.279  1.00  0.00           H  
ATOM   4411 2HB  ARG A 310      86.912  42.249  -1.695  1.00  0.00           H  
ATOM   4412 1HG  ARG A 310      87.725  43.525  -3.651  1.00  0.00           H  
ATOM   4413 2HG  ARG A 310      88.522  42.049  -4.250  1.00  0.00           H  
ATOM   4414 1HD  ARG A 310      86.466  40.972  -4.628  1.00  0.00           H  
ATOM   4415 2HD  ARG A 310      85.567  42.179  -3.678  1.00  0.00           H  
ATOM   4416  HE  ARG A 310      87.001  43.423  -5.842  1.00  0.00           H  
ATOM   4417 1HH1 ARG A 310      84.155  41.508  -5.127  1.00  0.00           H  
ATOM   4418 2HH1 ARG A 310      83.256  42.109  -6.501  1.00  0.00           H  
ATOM   4419 1HH2 ARG A 310      85.835  44.229  -7.606  1.00  0.00           H  
ATOM   4420 2HH2 ARG A 310      84.210  43.657  -7.911  1.00  0.00           H  
ATOM   4421  N   ILE A 311      91.015  41.414  -2.551  1.00 12.00           N  
ATOM   4422  CA  ILE A 311      92.135  41.299  -3.481  1.00 12.00           C  
ATOM   4423  C   ILE A 311      91.689  40.359  -4.590  1.00 12.00           C  
ATOM   4424  O   ILE A 311      90.927  39.419  -4.352  1.00 12.00           O  
ATOM   4425  CB  ILE A 311      93.369  40.717  -2.805  1.00 12.00           C  
ATOM   4426  CG1 ILE A 311      93.010  39.407  -2.114  1.00 12.00           C  
ATOM   4427  CG2 ILE A 311      93.920  41.705  -1.812  1.00 12.00           C  
ATOM   4428  CD1 ILE A 311      94.167  38.806  -1.380  1.00 12.00           C  
ATOM   4429  H   ILE A 311      90.851  40.673  -1.885  1.00  0.00           H  
ATOM   4430  HA  ILE A 311      92.386  42.295  -3.844  1.00  0.00           H  
ATOM   4431  HB  ILE A 311      94.128  40.501  -3.557  1.00  0.00           H  
ATOM   4432 1HG1 ILE A 311      92.197  39.578  -1.410  1.00  0.00           H  
ATOM   4433 2HG1 ILE A 311      92.654  38.690  -2.855  1.00  0.00           H  
ATOM   4434 1HG2 ILE A 311      94.802  41.284  -1.331  1.00  0.00           H  
ATOM   4435 2HG2 ILE A 311      94.193  42.625  -2.327  1.00  0.00           H  
ATOM   4436 3HG2 ILE A 311      93.164  41.922  -1.057  1.00  0.00           H  
ATOM   4437 1HD1 ILE A 311      93.854  37.875  -0.907  1.00  0.00           H  
ATOM   4438 2HD1 ILE A 311      94.977  38.603  -2.081  1.00  0.00           H  
ATOM   4439 3HD1 ILE A 311      94.514  39.501  -0.616  1.00  0.00           H  
ATOM   4440  N   THR A 312      92.168  40.602  -5.800  1.00 12.40           N  
ATOM   4441  CA  THR A 312      91.756  39.788  -6.930  1.00 12.40           C  
ATOM   4442  C   THR A 312      92.864  39.500  -7.916  1.00 12.40           C  
ATOM   4443  O   THR A 312      93.696  40.354  -8.211  1.00 12.40           O  
ATOM   4444  CB  THR A 312      90.632  40.483  -7.692  1.00 18.21           C  
ATOM   4445  OG1 THR A 312      89.571  40.792  -6.783  1.00 18.21           O  
ATOM   4446  CG2 THR A 312      90.116  39.603  -8.802  1.00 18.21           C  
ATOM   4447  H   THR A 312      92.824  41.355  -5.949  1.00  0.00           H  
ATOM   4448  HA  THR A 312      91.389  38.833  -6.553  1.00  0.00           H  
ATOM   4449  HB  THR A 312      91.004  41.414  -8.120  1.00  0.00           H  
ATOM   4450  HG1 THR A 312      89.808  40.492  -5.902  1.00  0.00           H  
ATOM   4451 1HG2 THR A 312      89.315  40.118  -9.332  1.00  0.00           H  
ATOM   4452 2HG2 THR A 312      90.926  39.380  -9.496  1.00  0.00           H  
ATOM   4453 3HG2 THR A 312      89.733  38.674  -8.381  1.00  0.00           H  
ATOM   4454  N   ILE A 313      92.862  38.289  -8.439  1.00 12.00           N  
ATOM   4455  CA  ILE A 313      93.862  37.906  -9.409  1.00 12.00           C  
ATOM   4456  C   ILE A 313      93.144  37.491 -10.684  1.00 12.00           C  
ATOM   4457  O   ILE A 313      92.149  36.774 -10.626  1.00 12.00           O  
ATOM   4458  CB  ILE A 313      94.664  36.711  -8.908  1.00 12.00           C  
ATOM   4459  CG1 ILE A 313      93.693  35.648  -8.398  1.00 12.00           C  
ATOM   4460  CG2 ILE A 313      95.620  37.138  -7.820  1.00 12.00           C  
ATOM   4461  CD1 ILE A 313      94.313  34.311  -8.157  1.00 12.00           C  
ATOM   4462  H   ILE A 313      92.159  37.617  -8.165  1.00  0.00           H  
ATOM   4463  HA  ILE A 313      94.542  38.745  -9.554  1.00  0.00           H  
ATOM   4464  HB  ILE A 313      95.233  36.284  -9.733  1.00  0.00           H  
ATOM   4465 1HG1 ILE A 313      93.244  35.984  -7.464  1.00  0.00           H  
ATOM   4466 2HG1 ILE A 313      92.885  35.517  -9.119  1.00  0.00           H  
ATOM   4467 1HG2 ILE A 313      96.185  36.273  -7.472  1.00  0.00           H  
ATOM   4468 2HG2 ILE A 313      96.307  37.886  -8.213  1.00  0.00           H  
ATOM   4469 3HG2 ILE A 313      95.058  37.563  -6.988  1.00  0.00           H  
ATOM   4470 1HD1 ILE A 313      93.553  33.617  -7.797  1.00  0.00           H  
ATOM   4471 2HD1 ILE A 313      94.738  33.933  -9.088  1.00  0.00           H  
ATOM   4472 3HD1 ILE A 313      95.100  34.405  -7.410  1.00  0.00           H  
ATOM   4473  N   LEU A 314      93.622  37.940 -11.834  1.00 13.94           N  
ATOM   4474  CA  LEU A 314      93.000  37.518 -13.083  1.00 13.94           C  
ATOM   4475  C   LEU A 314      93.649  36.180 -13.455  1.00 13.94           C  
ATOM   4476  O   LEU A 314      94.652  35.790 -12.861  1.00 13.94           O  
ATOM   4477  CB  LEU A 314      93.253  38.550 -14.177  1.00 17.58           C  
ATOM   4478  CG  LEU A 314      92.831  39.972 -13.818  1.00 17.58           C  
ATOM   4479  CD1 LEU A 314      92.996  40.875 -15.032  1.00 17.58           C  
ATOM   4480  CD2 LEU A 314      91.399  39.965 -13.349  1.00 17.58           C  
ATOM   4481  H   LEU A 314      94.410  38.570 -11.865  1.00  0.00           H  
ATOM   4482  HA  LEU A 314      91.926  37.435 -12.923  1.00  0.00           H  
ATOM   4483 1HB  LEU A 314      94.317  38.557 -14.408  1.00  0.00           H  
ATOM   4484 2HB  LEU A 314      92.710  38.248 -15.072  1.00  0.00           H  
ATOM   4485  HG  LEU A 314      93.473  40.352 -13.023  1.00  0.00           H  
ATOM   4486 1HD1 LEU A 314      92.694  41.890 -14.774  1.00  0.00           H  
ATOM   4487 2HD1 LEU A 314      94.040  40.876 -15.345  1.00  0.00           H  
ATOM   4488 3HD1 LEU A 314      92.372  40.507 -15.846  1.00  0.00           H  
ATOM   4489 1HD2 LEU A 314      91.095  40.980 -13.091  1.00  0.00           H  
ATOM   4490 2HD2 LEU A 314      90.757  39.585 -14.144  1.00  0.00           H  
ATOM   4491 3HD2 LEU A 314      91.307  39.325 -12.472  1.00  0.00           H  
ATOM   4492  N   PRO A 315      93.097  35.460 -14.441  1.00 12.00           N  
ATOM   4493  CA  PRO A 315      93.677  34.170 -14.835  1.00 12.00           C  
ATOM   4494  C   PRO A 315      95.163  34.164 -15.221  1.00 12.00           C  
ATOM   4495  O   PRO A 315      95.826  33.126 -15.150  1.00 12.00           O  
ATOM   4496  CB  PRO A 315      92.770  33.716 -15.978  1.00 26.03           C  
ATOM   4497  CG  PRO A 315      92.249  34.990 -16.524  1.00 26.03           C  
ATOM   4498  CD  PRO A 315      91.939  35.781 -15.283  1.00 26.03           C  
ATOM   4499  HA  PRO A 315      93.618  33.473 -13.986  1.00  0.00           H  
ATOM   4500 1HB  PRO A 315      93.349  33.134 -16.710  1.00  0.00           H  
ATOM   4501 2HB  PRO A 315      91.981  33.053 -15.592  1.00  0.00           H  
ATOM   4502 1HG  PRO A 315      93.004  35.464 -17.168  1.00  0.00           H  
ATOM   4503 2HG  PRO A 315      91.367  34.801 -17.154  1.00  0.00           H  
ATOM   4504 1HD  PRO A 315      91.884  36.851 -15.534  1.00  0.00           H  
ATOM   4505 2HD  PRO A 315      90.988  35.433 -14.854  1.00  0.00           H  
ATOM   4506  N   GLN A 316      95.706  35.301 -15.630  1.00 19.58           N  
ATOM   4507  CA  GLN A 316      97.112  35.296 -15.979  1.00 19.58           C  
ATOM   4508  C   GLN A 316      97.935  34.884 -14.771  1.00 19.58           C  
ATOM   4509  O   GLN A 316      99.052  34.403 -14.909  1.00 19.58           O  
ATOM   4510  CB  GLN A 316      97.571  36.662 -16.467  1.00 34.19           C  
ATOM   4511  CG  GLN A 316      97.092  36.993 -17.853  1.00 34.19           C  
ATOM   4512  CD  GLN A 316      95.682  37.530 -17.866  1.00 34.19           C  
ATOM   4513  OE1 GLN A 316      94.791  37.006 -17.186  1.00 34.19           O  
ATOM   4514  NE2 GLN A 316      95.463  38.582 -18.652  1.00 34.19           N  
ATOM   4515  H   GLN A 316      95.183  36.162 -15.707  1.00  0.00           H  
ATOM   4516  HA  GLN A 316      97.266  34.579 -16.785  1.00  0.00           H  
ATOM   4517 1HB  GLN A 316      97.210  37.432 -15.785  1.00  0.00           H  
ATOM   4518 2HB  GLN A 316      98.660  36.704 -16.460  1.00  0.00           H  
ATOM   4519 1HG  GLN A 316      97.749  37.750 -18.282  1.00  0.00           H  
ATOM   4520 2HG  GLN A 316      97.117  36.089 -18.461  1.00  0.00           H  
ATOM   4521 1HE2 GLN A 316      94.549  38.986 -18.705  1.00  0.00           H  
ATOM   4522 2HE2 GLN A 316      96.212  38.970 -19.190  1.00  0.00           H  
ATOM   4523  N   LEU A 317      97.388  35.050 -13.578  1.00 12.00           N  
ATOM   4524  CA  LEU A 317      98.139  34.679 -12.397  1.00 12.00           C  
ATOM   4525  C   LEU A 317      97.904  33.265 -11.910  1.00 12.00           C  
ATOM   4526  O   LEU A 317      98.719  32.750 -11.154  1.00 12.00           O  
ATOM   4527  CB  LEU A 317      97.854  35.645 -11.255  1.00 14.77           C  
ATOM   4528  CG  LEU A 317      98.228  37.099 -11.517  1.00 14.77           C  
ATOM   4529  CD1 LEU A 317      98.047  37.890 -10.242  1.00 14.77           C  
ATOM   4530  CD2 LEU A 317      99.660  37.187 -11.992  1.00 14.77           C  
ATOM   4531  H   LEU A 317      96.458  35.430 -13.471  1.00  0.00           H  
ATOM   4532  HA  LEU A 317      99.201  34.726 -12.634  1.00  0.00           H  
ATOM   4533 1HB  LEU A 317      96.790  35.611 -11.028  1.00  0.00           H  
ATOM   4534 2HB  LEU A 317      98.403  35.313 -10.374  1.00  0.00           H  
ATOM   4535  HG  LEU A 317      97.570  37.512 -12.283  1.00  0.00           H  
ATOM   4536 1HD1 LEU A 317      98.312  38.932 -10.420  1.00  0.00           H  
ATOM   4537 2HD1 LEU A 317      97.007  37.831  -9.922  1.00  0.00           H  
ATOM   4538 3HD1 LEU A 317      98.691  37.480  -9.465  1.00  0.00           H  
ATOM   4539 1HD2 LEU A 317      99.919  38.230 -12.178  1.00  0.00           H  
ATOM   4540 2HD2 LEU A 317     100.322  36.779 -11.228  1.00  0.00           H  
ATOM   4541 3HD2 LEU A 317      99.774  36.616 -12.913  1.00  0.00           H  
ATOM   4542  N   TYR A 318      96.810  32.626 -12.320  1.00 12.00           N  
ATOM   4543  CA  TYR A 318      96.563  31.265 -11.850  1.00 12.00           C  
ATOM   4544  C   TYR A 318      96.488  30.191 -12.933  1.00 12.00           C  
ATOM   4545  O   TYR A 318      96.250  29.021 -12.649  1.00 12.00           O  
ATOM   4546  CB  TYR A 318      95.334  31.229 -10.932  1.00 13.79           C  
ATOM   4547  CG  TYR A 318      93.993  31.308 -11.605  1.00 13.79           C  
ATOM   4548  CD1 TYR A 318      93.408  30.177 -12.159  1.00 13.79           C  
ATOM   4549  CD2 TYR A 318      93.274  32.502 -11.622  1.00 13.79           C  
ATOM   4550  CE1 TYR A 318      92.131  30.225 -12.703  1.00 13.79           C  
ATOM   4551  CE2 TYR A 318      91.998  32.566 -12.166  1.00 13.79           C  
ATOM   4552  CZ  TYR A 318      91.429  31.421 -12.700  1.00 13.79           C  
ATOM   4553  OH  TYR A 318      90.147  31.459 -13.201  1.00 13.79           O  
ATOM   4554  H   TYR A 318      96.147  33.058 -12.947  1.00  0.00           H  
ATOM   4555  HA  TYR A 318      97.432  30.932 -11.282  1.00  0.00           H  
ATOM   4556 1HB  TYR A 318      95.340  30.306 -10.351  1.00  0.00           H  
ATOM   4557 2HB  TYR A 318      95.382  32.059 -10.228  1.00  0.00           H  
ATOM   4558  HD1 TYR A 318      93.952  29.232 -12.171  1.00  0.00           H  
ATOM   4559  HD2 TYR A 318      93.712  33.408 -11.204  1.00  0.00           H  
ATOM   4560  HE1 TYR A 318      91.688  29.327 -13.133  1.00  0.00           H  
ATOM   4561  HE2 TYR A 318      91.454  33.511 -12.171  1.00  0.00           H  
ATOM   4562  HH  TYR A 318      89.793  32.346 -13.104  1.00  0.00           H  
ATOM   4563  N   ILE A 319      96.674  30.602 -14.178  1.00 15.06           N  
ATOM   4564  CA  ILE A 319      96.743  29.677 -15.305  1.00 15.06           C  
ATOM   4565  C   ILE A 319      98.117  30.113 -15.805  1.00 15.06           C  
ATOM   4566  O   ILE A 319      98.246  30.838 -16.791  1.00 15.06           O  
ATOM   4567  CB  ILE A 319      95.676  29.958 -16.368  1.00 12.00           C  
ATOM   4568  CG1 ILE A 319      94.283  29.771 -15.776  1.00 12.00           C  
ATOM   4569  CG2 ILE A 319      95.844  29.000 -17.526  1.00 12.00           C  
ATOM   4570  CD1 ILE A 319      93.945  28.352 -15.492  1.00 12.00           C  
ATOM   4571  H   ILE A 319      96.771  31.593 -14.348  1.00  0.00           H  
ATOM   4572  HA  ILE A 319      96.578  28.666 -14.933  1.00  0.00           H  
ATOM   4573  HB  ILE A 319      95.782  30.981 -16.728  1.00  0.00           H  
ATOM   4574 1HG1 ILE A 319      94.203  30.336 -14.848  1.00  0.00           H  
ATOM   4575 2HG1 ILE A 319      93.538  30.169 -16.465  1.00  0.00           H  
ATOM   4576 1HG2 ILE A 319      95.083  29.203 -18.279  1.00  0.00           H  
ATOM   4577 2HG2 ILE A 319      96.832  29.130 -17.965  1.00  0.00           H  
ATOM   4578 3HG2 ILE A 319      95.737  27.975 -17.169  1.00  0.00           H  
ATOM   4579 1HD1 ILE A 319      92.940  28.294 -15.073  1.00  0.00           H  
ATOM   4580 2HD1 ILE A 319      93.986  27.776 -16.417  1.00  0.00           H  
ATOM   4581 3HD1 ILE A 319      94.659  27.944 -14.778  1.00  0.00           H  
ATOM   4582  N   GLN A 320      99.132  29.694 -15.053  1.00 26.78           N  
ATOM   4583  CA  GLN A 320     100.528  30.043 -15.281  1.00 26.78           C  
ATOM   4584  C   GLN A 320     101.185  29.286 -16.416  1.00 26.78           C  
ATOM   4585  O   GLN A 320     101.107  28.064 -16.485  1.00 26.78           O  
ATOM   4586  CB  GLN A 320     101.288  29.824 -13.975  1.00 31.50           C  
ATOM   4587  CG  GLN A 320     100.511  30.365 -12.769  1.00 31.50           C  
ATOM   4588  CD  GLN A 320     100.946  29.762 -11.448  1.00 31.50           C  
ATOM   4589  OE1 GLN A 320     101.299  28.587 -11.383  1.00 31.50           O  
ATOM   4590  NE2 GLN A 320     100.900  30.559 -10.382  1.00 31.50           N  
ATOM   4591  H   GLN A 320      98.896  29.094 -14.276  1.00  0.00           H  
ATOM   4592  HA  GLN A 320     100.580  31.093 -15.567  1.00  0.00           H  
ATOM   4593 1HB  GLN A 320     101.473  28.759 -13.836  1.00  0.00           H  
ATOM   4594 2HB  GLN A 320     102.257  30.320 -14.030  1.00  0.00           H  
ATOM   4595 1HG  GLN A 320     100.661  31.443 -12.707  1.00  0.00           H  
ATOM   4596 2HG  GLN A 320      99.452  30.142 -12.902  1.00  0.00           H  
ATOM   4597 1HE2 GLN A 320     101.176  30.212  -9.485  1.00  0.00           H  
ATOM   4598 2HE2 GLN A 320     100.590  31.505 -10.477  1.00  0.00           H  
ATOM   4599  N   PRO A 321     101.847  30.013 -17.328  1.00 21.88           N  
ATOM   4600  CA  PRO A 321     102.543  29.472 -18.499  1.00 21.88           C  
ATOM   4601  C   PRO A 321     103.965  28.950 -18.259  1.00 21.88           C  
ATOM   4602  O   PRO A 321     104.685  29.438 -17.387  1.00 21.88           O  
ATOM   4603  CB  PRO A 321     102.519  30.646 -19.463  1.00 12.00           C  
ATOM   4604  CG  PRO A 321     102.702  31.781 -18.558  1.00 12.00           C  
ATOM   4605  CD  PRO A 321     101.765  31.477 -17.417  1.00 12.00           C  
ATOM   4606  HA  PRO A 321     101.974  28.618 -18.896  1.00  0.00           H  
ATOM   4607 1HB  PRO A 321     103.319  30.536 -20.210  1.00  0.00           H  
ATOM   4608 2HB  PRO A 321     101.566  30.662 -20.013  1.00  0.00           H  
ATOM   4609 1HG  PRO A 321     103.754  31.851 -18.245  1.00  0.00           H  
ATOM   4610 2HG  PRO A 321     102.461  32.722 -19.075  1.00  0.00           H  
ATOM   4611 1HD  PRO A 321     102.129  31.968 -16.502  1.00  0.00           H  
ATOM   4612 2HD  PRO A 321     100.753  31.828 -17.669  1.00  0.00           H  
ATOM   4613  N   MET A 322     104.345  27.955 -19.059  1.00 21.93           N  
ATOM   4614  CA  MET A 322     105.654  27.310 -19.007  1.00 21.93           C  
ATOM   4615  C   MET A 322     106.247  27.336 -20.421  1.00 21.93           C  
ATOM   4616  O   MET A 322     105.505  27.416 -21.412  1.00 21.93           O  
ATOM   4617  CB  MET A 322     105.508  25.850 -18.579  1.00 51.32           C  
ATOM   4618  CG  MET A 322     104.803  25.637 -17.261  1.00 51.32           C  
ATOM   4619  SD  MET A 322     105.925  25.622 -15.856  1.00 51.32           S  
ATOM   4620  CE  MET A 322     106.155  23.849 -15.628  1.00 51.32           C  
ATOM   4621  H   MET A 322     103.668  27.641 -19.740  1.00  0.00           H  
ATOM   4622  HA  MET A 322     106.267  27.831 -18.272  1.00  0.00           H  
ATOM   4623 1HB  MET A 322     104.954  25.302 -19.339  1.00  0.00           H  
ATOM   4624 2HB  MET A 322     106.495  25.393 -18.501  1.00  0.00           H  
ATOM   4625 1HG  MET A 322     104.073  26.431 -17.106  1.00  0.00           H  
ATOM   4626 2HG  MET A 322     104.271  24.686 -17.282  1.00  0.00           H  
ATOM   4627 1HE  MET A 322     106.829  23.674 -14.789  1.00  0.00           H  
ATOM   4628 2HE  MET A 322     105.191  23.380 -15.424  1.00  0.00           H  
ATOM   4629 3HE  MET A 322     106.583  23.418 -16.534  1.00  0.00           H  
ATOM   4630  N   MET A 323     107.576  27.241 -20.502  1.00 31.41           N  
ATOM   4631  CA  MET A 323     108.300  27.249 -21.774  1.00 31.41           C  
ATOM   4632  C   MET A 323     107.588  26.400 -22.809  1.00 31.41           C  
ATOM   4633  O   MET A 323     107.158  25.287 -22.517  1.00 31.41           O  
ATOM   4634  CB  MET A 323     109.730  26.725 -21.580  1.00 70.00           C  
ATOM   4635  CG  MET A 323     110.569  26.624 -22.866  1.00 70.00           C  
ATOM   4636  SD  MET A 323     111.075  28.202 -23.619  1.00 70.00           S  
ATOM   4637  CE  MET A 323     109.813  28.430 -24.887  1.00 70.00           C  
ATOM   4638  H   MET A 323     108.096  27.160 -19.640  1.00  0.00           H  
ATOM   4639  HA  MET A 323     108.351  28.276 -22.137  1.00  0.00           H  
ATOM   4640 1HB  MET A 323     110.265  27.376 -20.890  1.00  0.00           H  
ATOM   4641 2HB  MET A 323     109.696  25.731 -21.132  1.00  0.00           H  
ATOM   4642 1HG  MET A 323     111.484  26.069 -22.661  1.00  0.00           H  
ATOM   4643 2HG  MET A 323     110.006  26.083 -23.626  1.00  0.00           H  
ATOM   4644 1HE  MET A 323     110.002  29.359 -25.425  1.00  0.00           H  
ATOM   4645 2HE  MET A 323     109.843  27.593 -25.585  1.00  0.00           H  
ATOM   4646 3HE  MET A 323     108.830  28.476 -24.418  1.00  0.00           H  
ATOM   4647  N   GLY A 324     107.484  26.941 -24.020  1.00 57.39           N  
ATOM   4648  CA  GLY A 324     106.816  26.261 -25.116  1.00 57.39           C  
ATOM   4649  C   GLY A 324     107.274  24.856 -25.457  1.00 57.39           C  
ATOM   4650  O   GLY A 324     106.638  23.884 -25.063  1.00 57.39           O  
ATOM   4651  H   GLY A 324     107.884  27.855 -24.179  1.00  0.00           H  
ATOM   4652 1HA  GLY A 324     105.749  26.191 -24.905  1.00  0.00           H  
ATOM   4653 2HA  GLY A 324     106.925  26.847 -26.028  1.00  0.00           H  
ATOM   4654  N   ALA A 325     108.368  24.749 -26.202  1.00 24.35           N  
ATOM   4655  CA  ALA A 325     108.913  23.455 -26.625  1.00 24.35           C  
ATOM   4656  C   ALA A 325     108.019  22.714 -27.628  1.00 24.35           C  
ATOM   4657  O   ALA A 325     106.815  22.550 -27.422  1.00 24.35           O  
ATOM   4658  CB  ALA A 325     109.183  22.573 -25.420  1.00 39.96           C  
ATOM   4659  H   ALA A 325     108.838  25.597 -26.485  1.00  0.00           H  
ATOM   4660  HA  ALA A 325     109.853  23.637 -27.146  1.00  0.00           H  
ATOM   4661 1HB  ALA A 325     109.587  21.617 -25.752  1.00  0.00           H  
ATOM   4662 2HB  ALA A 325     109.903  23.063 -24.764  1.00  0.00           H  
ATOM   4663 3HB  ALA A 325     108.254  22.405 -24.877  1.00  0.00           H  
ATOM   4664  N   GLY A 326     108.630  22.271 -28.721  1.00 28.44           N  
ATOM   4665  CA  GLY A 326     107.899  21.557 -29.747  1.00 28.44           C  
ATOM   4666  C   GLY A 326     107.149  22.493 -30.668  1.00 28.44           C  
ATOM   4667  O   GLY A 326     107.640  23.550 -31.059  1.00 28.44           O  
ATOM   4668  H   GLY A 326     109.620  22.432 -28.844  1.00  0.00           H  
ATOM   4669 1HA  GLY A 326     108.592  20.954 -30.335  1.00  0.00           H  
ATOM   4670 2HA  GLY A 326     107.193  20.871 -29.280  1.00  0.00           H  
ATOM   4671  N   LEU A 327     105.934  22.092 -31.005  1.00 21.15           N  
ATOM   4672  CA  LEU A 327     105.076  22.856 -31.891  1.00 21.15           C  
ATOM   4673  C   LEU A 327     104.078  23.661 -31.057  1.00 21.15           C  
ATOM   4674  O   LEU A 327     103.131  24.249 -31.591  1.00 21.15           O  
ATOM   4675  CB  LEU A 327     104.349  21.872 -32.805  1.00 49.27           C  
ATOM   4676  CG  LEU A 327     103.642  22.326 -34.076  1.00 49.27           C  
ATOM   4677  CD1 LEU A 327     104.497  23.328 -34.858  1.00 49.27           C  
ATOM   4678  CD2 LEU A 327     103.352  21.080 -34.903  1.00 49.27           C  
ATOM   4679  H   LEU A 327     105.597  21.218 -30.627  1.00  0.00           H  
ATOM   4680  HA  LEU A 327     105.699  23.523 -32.486  1.00  0.00           H  
ATOM   4681 1HB  LEU A 327     105.062  21.122 -33.145  1.00  0.00           H  
ATOM   4682 2HB  LEU A 327     103.573  21.370 -32.228  1.00  0.00           H  
ATOM   4683  HG  LEU A 327     102.714  22.836 -33.814  1.00  0.00           H  
ATOM   4684 1HD1 LEU A 327     103.966  23.634 -35.760  1.00  0.00           H  
ATOM   4685 2HD1 LEU A 327     104.691  24.203 -34.238  1.00  0.00           H  
ATOM   4686 3HD1 LEU A 327     105.442  22.862 -35.134  1.00  0.00           H  
ATOM   4687 1HD2 LEU A 327     102.843  21.365 -35.825  1.00  0.00           H  
ATOM   4688 2HD2 LEU A 327     104.289  20.578 -35.146  1.00  0.00           H  
ATOM   4689 3HD2 LEU A 327     102.716  20.404 -34.332  1.00  0.00           H  
ATOM   4690  N   ASN A 328     104.307  23.683 -29.743  1.00 32.29           N  
ATOM   4691  CA  ASN A 328     103.437  24.391 -28.805  1.00 32.29           C  
ATOM   4692  C   ASN A 328     103.979  25.766 -28.465  1.00 32.29           C  
ATOM   4693  O   ASN A 328     105.184  25.940 -28.335  1.00 32.29           O  
ATOM   4694  CB  ASN A 328     103.305  23.598 -27.506  1.00 34.44           C  
ATOM   4695  CG  ASN A 328     102.725  22.212 -27.715  1.00 34.44           C  
ATOM   4696  OD1 ASN A 328     101.564  22.053 -28.114  1.00 34.44           O  
ATOM   4697  ND2 ASN A 328     103.533  21.194 -27.437  1.00 34.44           N  
ATOM   4698  H   ASN A 328     105.114  23.190 -29.389  1.00  0.00           H  
ATOM   4699  HA  ASN A 328     102.449  24.491 -29.257  1.00  0.00           H  
ATOM   4700 1HB  ASN A 328     104.286  23.498 -27.039  1.00  0.00           H  
ATOM   4701 2HB  ASN A 328     102.665  24.142 -26.811  1.00  0.00           H  
ATOM   4702 1HD2 ASN A 328     103.211  20.254 -27.554  1.00  0.00           H  
ATOM   4703 2HD2 ASN A 328     104.462  21.368 -27.111  1.00  0.00           H  
ATOM   4704  N   TYR A 329     103.100  26.748 -28.316  1.00 31.92           N  
ATOM   4705  CA  TYR A 329     103.574  28.069 -27.957  1.00 31.92           C  
ATOM   4706  C   TYR A 329     103.986  28.019 -26.507  1.00 31.92           C  
ATOM   4707  O   TYR A 329     105.015  28.581 -26.125  1.00 31.92           O  
ATOM   4708  CB  TYR A 329     102.496  29.114 -28.173  1.00 19.35           C  
ATOM   4709  CG  TYR A 329     102.438  29.571 -29.603  1.00 19.35           C  
ATOM   4710  CD1 TYR A 329     102.038  28.697 -30.617  1.00 19.35           C  
ATOM   4711  CD2 TYR A 329     102.812  30.868 -29.954  1.00 19.35           C  
ATOM   4712  CE1 TYR A 329     102.012  29.105 -31.952  1.00 19.35           C  
ATOM   4713  CE2 TYR A 329     102.790  31.290 -31.279  1.00 19.35           C  
ATOM   4714  CZ  TYR A 329     102.390  30.405 -32.278  1.00 19.35           C  
ATOM   4715  OH  TYR A 329     102.371  30.819 -33.598  1.00 19.35           O  
ATOM   4716  H   TYR A 329     102.110  26.599 -28.446  1.00  0.00           H  
ATOM   4717  HA  TYR A 329     104.424  28.316 -28.594  1.00  0.00           H  
ATOM   4718 1HB  TYR A 329     101.527  28.702 -27.889  1.00  0.00           H  
ATOM   4719 2HB  TYR A 329     102.688  29.973 -27.530  1.00  0.00           H  
ATOM   4720  HD1 TYR A 329     101.739  27.678 -30.372  1.00  0.00           H  
ATOM   4721  HD2 TYR A 329     103.130  31.571 -29.184  1.00  0.00           H  
ATOM   4722  HE1 TYR A 329     101.697  28.409 -32.729  1.00  0.00           H  
ATOM   4723  HE2 TYR A 329     103.086  32.309 -31.532  1.00  0.00           H  
ATOM   4724  HH  TYR A 329     102.659  31.733 -33.650  1.00  0.00           H  
ATOM   4725  N   GLU A 330     103.177  27.339 -25.701  1.00 21.04           N  
ATOM   4726  CA  GLU A 330     103.482  27.156 -24.287  1.00 21.04           C  
ATOM   4727  C   GLU A 330     102.521  26.190 -23.632  1.00 21.04           C  
ATOM   4728  O   GLU A 330     101.526  25.772 -24.227  1.00 21.04           O  
ATOM   4729  CB  GLU A 330     103.473  28.479 -23.519  1.00 52.89           C  
ATOM   4730  CG  GLU A 330     102.199  29.265 -23.626  1.00 52.89           C  
ATOM   4731  CD  GLU A 330     102.303  30.354 -24.660  1.00 52.89           C  
ATOM   4732  OE1 GLU A 330     103.263  31.152 -24.574  1.00 52.89           O  
ATOM   4733  OE2 GLU A 330     101.428  30.417 -25.552  1.00 52.89           O  
ATOM   4734  H   GLU A 330     102.329  26.939 -26.077  1.00  0.00           H  
ATOM   4735  HA  GLU A 330     104.481  26.727 -24.201  1.00  0.00           H  
ATOM   4736 1HB  GLU A 330     103.653  28.287 -22.461  1.00  0.00           H  
ATOM   4737 2HB  GLU A 330     104.283  29.114 -23.879  1.00  0.00           H  
ATOM   4738 1HG  GLU A 330     101.388  28.588 -23.892  1.00  0.00           H  
ATOM   4739 2HG  GLU A 330     101.969  29.699 -22.654  1.00  0.00           H  
ATOM   4740  N   CYS A 331     102.844  25.814 -22.406  1.00 15.61           N  
ATOM   4741  CA  CYS A 331     102.003  24.907 -21.665  1.00 15.61           C  
ATOM   4742  C   CYS A 331     101.663  25.628 -20.369  1.00 15.61           C  
ATOM   4743  O   CYS A 331     102.412  26.490 -19.917  1.00 15.61           O  
ATOM   4744  CB  CYS A 331     102.755  23.611 -21.413  1.00 36.74           C  
ATOM   4745  SG  CYS A 331     103.379  22.821 -22.940  1.00 36.74           S  
ATOM   4746  H   CYS A 331     103.689  26.163 -21.977  1.00  0.00           H  
ATOM   4747  HA  CYS A 331     101.115  24.695 -22.260  1.00  0.00           H  
ATOM   4748 1HB  CYS A 331     103.603  23.804 -20.756  1.00  0.00           H  
ATOM   4749 2HB  CYS A 331     102.101  22.904 -20.904  1.00  0.00           H  
ATOM   4750  N   TYR A 332     100.529  25.297 -19.770  1.00 12.50           N  
ATOM   4751  CA  TYR A 332     100.128  25.981 -18.555  1.00 12.50           C  
ATOM   4752  C   TYR A 332      99.862  25.039 -17.419  1.00 12.50           C  
ATOM   4753  O   TYR A 332      99.347  23.953 -17.637  1.00 12.50           O  
ATOM   4754  CB  TYR A 332      98.847  26.768 -18.793  1.00 16.38           C  
ATOM   4755  CG  TYR A 332      98.875  27.690 -19.977  1.00 16.38           C  
ATOM   4756  CD1 TYR A 332      98.547  27.233 -21.246  1.00 16.38           C  
ATOM   4757  CD2 TYR A 332      99.215  29.028 -19.825  1.00 16.38           C  
ATOM   4758  CE1 TYR A 332      98.552  28.096 -22.343  1.00 16.38           C  
ATOM   4759  CE2 TYR A 332      99.227  29.901 -20.912  1.00 16.38           C  
ATOM   4760  CZ  TYR A 332      98.894  29.428 -22.166  1.00 16.38           C  
ATOM   4761  OH  TYR A 332      98.915  30.287 -23.237  1.00 16.38           O  
ATOM   4762  H   TYR A 332      99.934  24.572 -20.146  1.00  0.00           H  
ATOM   4763  HA  TYR A 332     100.919  26.676 -18.272  1.00  0.00           H  
ATOM   4764 1HB  TYR A 332      98.016  26.076 -18.937  1.00  0.00           H  
ATOM   4765 2HB  TYR A 332      98.622  27.371 -17.914  1.00  0.00           H  
ATOM   4766  HD1 TYR A 332      98.281  26.187 -21.397  1.00  0.00           H  
ATOM   4767  HD2 TYR A 332      99.481  29.414 -18.841  1.00  0.00           H  
ATOM   4768  HE1 TYR A 332      98.292  27.721 -23.332  1.00  0.00           H  
ATOM   4769  HE2 TYR A 332      99.499  30.947 -20.768  1.00  0.00           H  
ATOM   4770  HH  TYR A 332      99.178  31.161 -22.940  1.00  0.00           H  
ATOM   4771  N   ARG A 333     100.197  25.471 -16.207  1.00 12.00           N  
ATOM   4772  CA  ARG A 333      99.931  24.684 -15.010  1.00 12.00           C  
ATOM   4773  C   ARG A 333      98.836  25.401 -14.225  1.00 12.00           C  
ATOM   4774  O   ARG A 333      98.637  26.603 -14.383  1.00 12.00           O  
ATOM   4775  CB  ARG A 333     101.188  24.550 -14.154  1.00 41.82           C  
ATOM   4776  CG  ARG A 333     101.761  25.850 -13.677  1.00 41.82           C  
ATOM   4777  CD  ARG A 333     102.945  25.609 -12.755  1.00 41.82           C  
ATOM   4778  NE  ARG A 333     103.364  26.842 -12.090  1.00 41.82           N  
ATOM   4779  CZ  ARG A 333     104.151  27.766 -12.638  1.00 41.82           C  
ATOM   4780  NH1 ARG A 333     104.620  27.592 -13.870  1.00 41.82           N  
ATOM   4781  NH2 ARG A 333     104.454  28.875 -11.963  1.00 41.82           N  
ATOM   4782  H   ARG A 333     100.648  26.370 -16.115  1.00  0.00           H  
ATOM   4783  HA  ARG A 333      99.614  23.686 -15.315  1.00  0.00           H  
ATOM   4784 1HB  ARG A 333     100.968  23.943 -13.277  1.00  0.00           H  
ATOM   4785 2HB  ARG A 333     101.962  24.035 -14.723  1.00  0.00           H  
ATOM   4786 1HG  ARG A 333     102.095  26.436 -14.533  1.00  0.00           H  
ATOM   4787 2HG  ARG A 333     100.998  26.406 -13.132  1.00  0.00           H  
ATOM   4788 1HD  ARG A 333     102.670  24.882 -11.992  1.00  0.00           H  
ATOM   4789 2HD  ARG A 333     103.785  25.227 -13.334  1.00  0.00           H  
ATOM   4790  HE  ARG A 333     103.033  27.004 -11.148  1.00  0.00           H  
ATOM   4791 1HH1 ARG A 333     104.379  26.760 -14.389  1.00  0.00           H  
ATOM   4792 2HH1 ARG A 333     105.217  28.292 -14.287  1.00  0.00           H  
ATOM   4793 1HH2 ARG A 333     104.086  29.017 -11.032  1.00  0.00           H  
ATOM   4794 2HH2 ARG A 333     105.051  29.573 -12.381  1.00  0.00           H  
ATOM   4795  N   PHE A 334      98.101  24.666 -13.404  1.00 13.17           N  
ATOM   4796  CA  PHE A 334      97.047  25.275 -12.597  1.00 13.17           C  
ATOM   4797  C   PHE A 334      97.705  25.860 -11.347  1.00 13.17           C  
ATOM   4798  O   PHE A 334      98.386  25.151 -10.608  1.00 13.17           O  
ATOM   4799  CB  PHE A 334      96.029  24.211 -12.206  1.00 12.00           C  
ATOM   4800  CG  PHE A 334      94.812  24.748 -11.517  1.00 12.00           C  
ATOM   4801  CD1 PHE A 334      94.122  25.839 -12.039  1.00 12.00           C  
ATOM   4802  CD2 PHE A 334      94.310  24.112 -10.381  1.00 12.00           C  
ATOM   4803  CE1 PHE A 334      92.950  26.283 -11.442  1.00 12.00           C  
ATOM   4804  CE2 PHE A 334      93.139  24.547  -9.777  1.00 12.00           C  
ATOM   4805  CZ  PHE A 334      92.457  25.633 -10.308  1.00 12.00           C  
ATOM   4806  H   PHE A 334      98.265  23.672 -13.330  1.00  0.00           H  
ATOM   4807  HA  PHE A 334      96.552  26.041 -13.195  1.00  0.00           H  
ATOM   4808 1HB  PHE A 334      95.702  23.676 -13.097  1.00  0.00           H  
ATOM   4809 2HB  PHE A 334      96.498  23.486 -11.542  1.00  0.00           H  
ATOM   4810  HD1 PHE A 334      94.512  26.342 -12.924  1.00  0.00           H  
ATOM   4811  HD2 PHE A 334      94.851  23.260  -9.969  1.00  0.00           H  
ATOM   4812  HE1 PHE A 334      92.417  27.137 -11.859  1.00  0.00           H  
ATOM   4813  HE2 PHE A 334      92.754  24.043  -8.891  1.00  0.00           H  
ATOM   4814  HZ  PHE A 334      91.537  25.978  -9.838  1.00  0.00           H  
ATOM   4815  N   GLY A 335      97.512  27.152 -11.112  1.00 16.28           N  
ATOM   4816  CA  GLY A 335      98.129  27.783  -9.957  1.00 16.28           C  
ATOM   4817  C   GLY A 335      97.417  27.575  -8.632  1.00 16.28           C  
ATOM   4818  O   GLY A 335      97.685  28.287  -7.664  1.00 16.28           O  
ATOM   4819  H   GLY A 335      96.938  27.709 -11.729  1.00  0.00           H  
ATOM   4820 1HA  GLY A 335      99.147  27.411  -9.840  1.00  0.00           H  
ATOM   4821 2HA  GLY A 335      98.197  28.858 -10.123  1.00  0.00           H  
ATOM   4822  N   ILE A 336      96.507  26.610  -8.577  1.00 12.35           N  
ATOM   4823  CA  ILE A 336      95.791  26.358  -7.346  1.00 12.35           C  
ATOM   4824  C   ILE A 336      95.898  24.899  -6.951  1.00 12.35           C  
ATOM   4825  O   ILE A 336      95.707  23.998  -7.767  1.00 12.35           O  
ATOM   4826  CB  ILE A 336      94.331  26.741  -7.477  1.00 12.28           C  
ATOM   4827  CG1 ILE A 336      94.220  28.161  -8.026  1.00 12.28           C  
ATOM   4828  CG2 ILE A 336      93.676  26.692  -6.125  1.00 12.28           C  
ATOM   4829  CD1 ILE A 336      92.789  28.633  -8.233  1.00 12.28           C  
ATOM   4830  H   ILE A 336      96.305  26.044  -9.389  1.00  0.00           H  
ATOM   4831  HA  ILE A 336      96.235  26.964  -6.557  1.00  0.00           H  
ATOM   4832  HB  ILE A 336      93.831  26.043  -8.148  1.00  0.00           H  
ATOM   4833 1HG1 ILE A 336      94.711  28.854  -7.344  1.00  0.00           H  
ATOM   4834 2HG1 ILE A 336      94.739  28.223  -8.983  1.00  0.00           H  
ATOM   4835 1HG2 ILE A 336      92.626  26.968  -6.219  1.00  0.00           H  
ATOM   4836 2HG2 ILE A 336      93.751  25.683  -5.721  1.00  0.00           H  
ATOM   4837 3HG2 ILE A 336      94.176  27.390  -5.453  1.00  0.00           H  
ATOM   4838 1HD1 ILE A 336      92.794  29.650  -8.625  1.00  0.00           H  
ATOM   4839 2HD1 ILE A 336      92.287  27.973  -8.942  1.00  0.00           H  
ATOM   4840 3HD1 ILE A 336      92.259  28.615  -7.282  1.00  0.00           H  
ATOM   4841  N   SER A 337      96.203  24.676  -5.680  1.00 21.05           N  
ATOM   4842  CA  SER A 337      96.379  23.337  -5.150  1.00 21.05           C  
ATOM   4843  C   SER A 337      95.509  23.108  -3.923  1.00 21.05           C  
ATOM   4844  O   SER A 337      95.230  24.032  -3.165  1.00 21.05           O  
ATOM   4845  CB  SER A 337      97.852  23.146  -4.788  1.00 22.19           C  
ATOM   4846  OG  SER A 337      98.039  22.050  -3.917  1.00 22.19           O  
ATOM   4847  H   SER A 337      96.316  25.468  -5.063  1.00  0.00           H  
ATOM   4848  HA  SER A 337      96.097  22.619  -5.922  1.00  0.00           H  
ATOM   4849 1HB  SER A 337      98.432  22.986  -5.697  1.00  0.00           H  
ATOM   4850 2HB  SER A 337      98.230  24.051  -4.314  1.00  0.00           H  
ATOM   4851  HG  SER A 337      97.165  21.683  -3.762  1.00  0.00           H  
ATOM   4852  N   PRO A 338      95.073  21.863  -3.705  1.00 17.49           N  
ATOM   4853  CA  PRO A 338      94.231  21.468  -2.576  1.00 17.49           C  
ATOM   4854  C   PRO A 338      95.085  21.190  -1.349  1.00 17.49           C  
ATOM   4855  O   PRO A 338      96.153  20.588  -1.461  1.00 17.49           O  
ATOM   4856  CB  PRO A 338      93.599  20.199  -3.078  1.00 12.00           C  
ATOM   4857  CG  PRO A 338      94.787  19.554  -3.736  1.00 12.00           C  
ATOM   4858  CD  PRO A 338      95.329  20.705  -4.573  1.00 12.00           C  
ATOM   4859  HA  PRO A 338      93.476  22.248  -2.398  1.00  0.00           H  
ATOM   4860 1HB  PRO A 338      93.174  19.632  -2.237  1.00  0.00           H  
ATOM   4861 2HB  PRO A 338      92.768  20.436  -3.758  1.00  0.00           H  
ATOM   4862 1HG  PRO A 338      95.488  19.183  -2.974  1.00  0.00           H  
ATOM   4863 2HG  PRO A 338      94.468  18.682  -4.325  1.00  0.00           H  
ATOM   4864 1HD  PRO A 338      96.403  20.553  -4.755  1.00  0.00           H  
ATOM   4865 2HD  PRO A 338      94.778  20.759  -5.523  1.00  0.00           H  
ATOM   4866  N   SER A 339      94.608  21.605  -0.180  1.00 30.80           N  
ATOM   4867  CA  SER A 339      95.340  21.393   1.067  1.00 30.80           C  
ATOM   4868  C   SER A 339      94.533  20.540   2.006  1.00 30.80           C  
ATOM   4869  O   SER A 339      93.318  20.454   1.868  1.00 30.80           O  
ATOM   4870  CB  SER A 339      95.614  22.725   1.755  1.00 37.62           C  
ATOM   4871  OG  SER A 339      95.645  22.566   3.164  1.00 37.62           O  
ATOM   4872  H   SER A 339      93.717  22.079  -0.153  1.00  0.00           H  
ATOM   4873  HA  SER A 339      96.294  20.918   0.832  1.00  0.00           H  
ATOM   4874 1HB  SER A 339      96.567  23.124   1.408  1.00  0.00           H  
ATOM   4875 2HB  SER A 339      94.840  23.441   1.482  1.00  0.00           H  
ATOM   4876  HG  SER A 339      95.481  21.634   3.329  1.00  0.00           H  
ATOM   4877  N   THR A 340      95.212  19.927   2.971  1.00 39.39           N  
ATOM   4878  CA  THR A 340      94.557  19.090   3.973  1.00 39.39           C  
ATOM   4879  C   THR A 340      94.013  19.952   5.107  1.00 39.39           C  
ATOM   4880  O   THR A 340      92.826  19.896   5.425  1.00 39.39           O  
ATOM   4881  CB  THR A 340      95.533  18.065   4.567  1.00 62.04           C  
ATOM   4882  OG1 THR A 340      95.906  17.123   3.555  1.00 62.04           O  
ATOM   4883  CG2 THR A 340      94.892  17.330   5.730  1.00 62.04           C  
ATOM   4884  H   THR A 340      96.214  20.047   3.009  1.00  0.00           H  
ATOM   4885  HA  THR A 340      93.743  18.547   3.492  1.00  0.00           H  
ATOM   4886  HB  THR A 340      96.429  18.577   4.918  1.00  0.00           H  
ATOM   4887  HG1 THR A 340      95.462  17.345   2.733  1.00  0.00           H  
ATOM   4888 1HG2 THR A 340      95.599  16.608   6.138  1.00  0.00           H  
ATOM   4889 2HG2 THR A 340      94.615  18.045   6.504  1.00  0.00           H  
ATOM   4890 3HG2 THR A 340      94.001  16.808   5.384  1.00  0.00           H  
ATOM   4891  N   ASN A 341      94.887  20.752   5.708  1.00 45.88           N  
ATOM   4892  CA  ASN A 341      94.495  21.630   6.797  1.00 45.88           C  
ATOM   4893  C   ASN A 341      95.224  22.954   6.724  1.00 45.88           C  
ATOM   4894  O   ASN A 341      96.291  23.090   7.320  1.00 45.88           O  
ATOM   4895  CB  ASN A 341      94.807  20.981   8.146  1.00 70.00           C  
ATOM   4896  CG  ASN A 341      93.767  19.961   8.564  1.00 70.00           C  
ATOM   4897  OD1 ASN A 341      92.605  20.299   8.806  1.00 70.00           O  
ATOM   4898  ND2 ASN A 341      94.182  18.702   8.658  1.00 70.00           N  
ATOM   4899  H   ASN A 341      95.849  20.750   5.400  1.00  0.00           H  
ATOM   4900  HA  ASN A 341      93.419  21.802   6.733  1.00  0.00           H  
ATOM   4901 1HB  ASN A 341      95.779  20.488   8.097  1.00  0.00           H  
ATOM   4902 2HB  ASN A 341      94.869  21.751   8.915  1.00  0.00           H  
ATOM   4903 1HD2 ASN A 341      93.541  17.983   8.930  1.00  0.00           H  
ATOM   4904 2HD2 ASN A 341      95.134  18.473   8.457  1.00  0.00           H  
ATOM   4905  N   ALA A 342      94.650  23.918   6.001  1.00 28.28           N  
ATOM   4906  CA  ALA A 342      95.228  25.263   5.853  1.00 28.28           C  
ATOM   4907  C   ALA A 342      94.946  25.923   4.513  1.00 28.28           C  
ATOM   4908  O   ALA A 342      94.889  25.269   3.474  1.00 28.28           O  
ATOM   4909  CB  ALA A 342      96.738  25.235   6.072  1.00 15.65           C  
ATOM   4910  H   ALA A 342      93.778  23.703   5.538  1.00  0.00           H  
ATOM   4911  HA  ALA A 342      94.779  25.909   6.607  1.00  0.00           H  
ATOM   4912 1HB  ALA A 342      97.141  26.241   5.957  1.00  0.00           H  
ATOM   4913 2HB  ALA A 342      96.953  24.870   7.076  1.00  0.00           H  
ATOM   4914 3HB  ALA A 342      97.199  24.574   5.340  1.00  0.00           H  
ATOM   4915  N   LEU A 343      94.771  27.236   4.553  1.00 14.36           N  
ATOM   4916  CA  LEU A 343      94.533  28.013   3.353  1.00 14.36           C  
ATOM   4917  C   LEU A 343      95.793  28.845   3.198  1.00 14.36           C  
ATOM   4918  O   LEU A 343      96.019  29.783   3.959  1.00 14.36           O  
ATOM   4919  CB  LEU A 343      93.315  28.917   3.530  1.00 22.34           C  
ATOM   4920  CG  LEU A 343      92.896  29.753   2.320  1.00 22.34           C  
ATOM   4921  CD1 LEU A 343      92.934  28.907   1.089  1.00 22.34           C  
ATOM   4922  CD2 LEU A 343      91.495  30.279   2.516  1.00 22.34           C  
ATOM   4923  H   LEU A 343      94.805  27.707   5.446  1.00  0.00           H  
ATOM   4924  HA  LEU A 343      94.339  27.327   2.530  1.00  0.00           H  
ATOM   4925 1HB  LEU A 343      92.461  28.300   3.805  1.00  0.00           H  
ATOM   4926 2HB  LEU A 343      93.513  29.611   4.347  1.00  0.00           H  
ATOM   4927  HG  LEU A 343      93.581  30.593   2.203  1.00  0.00           H  
ATOM   4928 1HD1 LEU A 343      92.635  29.504   0.228  1.00  0.00           H  
ATOM   4929 2HD1 LEU A 343      93.946  28.532   0.936  1.00  0.00           H  
ATOM   4930 3HD1 LEU A 343      92.249  28.068   1.203  1.00  0.00           H  
ATOM   4931 1HD2 LEU A 343      91.205  30.874   1.649  1.00  0.00           H  
ATOM   4932 2HD2 LEU A 343      90.805  29.443   2.629  1.00  0.00           H  
ATOM   4933 3HD2 LEU A 343      91.462  30.901   3.411  1.00  0.00           H  
ATOM   4934  N   VAL A 344      96.621  28.495   2.221  1.00 12.00           N  
ATOM   4935  CA  VAL A 344      97.874  29.199   2.024  1.00 12.00           C  
ATOM   4936  C   VAL A 344      97.904  30.137   0.834  1.00 12.00           C  
ATOM   4937  O   VAL A 344      97.885  29.711  -0.320  1.00 12.00           O  
ATOM   4938  CB  VAL A 344      99.014  28.201   1.891  1.00 12.25           C
[truncated: 62,209 more chars]
