# Supplementary material for: A new benchmark illustrates that integration of geometric constraints inferred from enzyme reaction chemistry can increase enzyme active site modeling accuracy
Source: PLoS One. 2019 Apr 4;14(4):e0214126. doi: 10.1371/journal.pone.0214126 (PMC6448891; doi:10.1371/journal.pone.0214126)
Supplement: S1 Files — (GZ) [file pone.0214126.s008.gz › benchmark-lite/templates/3veu/2ewy.pdb.pdb]

REMARK query_anchored_aln ------VEMVDNLRGKSGQGYYVEMTVGSPPQTLNILVDTGSSNFAVGAAPHPFLHRYYQRQLSSTYRDLRKGVYVPYTQGKWEGELGTDLVSIPHGPNVTVRANIAAITESDKFFINGSNWEGILGLAYAEIARPDDSLEPFFDSLVKQTHVPNLFSLQLCG---PLNQSEVLASVGGSMIIGGIDHSLYTGSLWYTPIRREWYYEVIIVRVEINGQDLKMDCKEYNYDKSIVDSGTTNLRLPKKVFEAAVKSIKAASSTEKFPDGFWLGEQLVCWQAGTTPWNIFPVISLYLMGEVTNQSFRITILPQQYLRPVED-ATSQDDCYKFAISQSSTGTVMGAVIMEGFYVVFDRARKRIGFAVSACHVHDEFRTAAVEGPFVTLDMEDCGYNI
ATOM      1  N   VAL A   7     116.447  52.612   2.103  1.00  0.00           N  
ATOM      2  CA  VAL A   7     115.492  51.627   1.500  1.00  0.00           C  
ATOM      3  C   VAL A   7     115.530  51.663  -0.036  1.00  0.00           C  
ATOM      4  O   VAL A   7     114.529  51.944  -0.697  1.00  0.00           O  
ATOM      5  CB  VAL A   7     114.053  51.914   1.968  1.00  0.00           C  
ATOM      6  CG1 VAL A   7     113.072  50.979   1.275  1.00  0.00           C  
ATOM      7  CG2 VAL A   7     113.961  51.768   3.479  1.00  0.00           C  
ATOM      8  H   VAL A   7     117.388  52.670   1.741  1.00  0.00           H  
ATOM      9  HA  VAL A   7     115.773  50.626   1.830  1.00  0.00           H  
ATOM     10  HB  VAL A   7     113.784  52.931   1.682  1.00  0.00           H  
ATOM     11 1HG1 VAL A   7     112.059  51.196   1.617  1.00  0.00           H  
ATOM     12 2HG1 VAL A   7     113.129  51.126   0.197  1.00  0.00           H  
ATOM     13 3HG1 VAL A   7     113.322  49.946   1.516  1.00  0.00           H  
ATOM     14 1HG2 VAL A   7     112.941  51.973   3.803  1.00  0.00           H  
ATOM     15 2HG2 VAL A   7     114.235  50.753   3.764  1.00  0.00           H  
ATOM     16 3HG2 VAL A   7     114.641  52.475   3.955  1.00  0.00           H  
ATOM     17  N   GLU A   8     116.715  51.409  -0.587  1.00  0.00           N  
ATOM     18  CA  GLU A   8     116.925  51.321  -2.032  1.00  0.00           C  
ATOM     19  C   GLU A   8     117.344  49.853  -2.193  1.00  0.00           C  
ATOM     20  O   GLU A   8     118.453  49.524  -2.638  1.00  0.00           O  
ATOM     21  CB  GLU A   8     117.995  52.290  -2.540  1.00  0.00           C  
ATOM     22  CG  GLU A   8     117.655  53.761  -2.345  1.00  0.00           C  
ATOM     23  CD  GLU A   8     118.719  54.682  -2.873  1.00  0.00           C  
ATOM     24  OE1 GLU A   8     119.749  54.199  -3.279  1.00  0.00           O  
ATOM     25  OE2 GLU A   8     118.502  55.871  -2.871  1.00  0.00           O  
ATOM     26  H   GLU A   8     117.500  51.272   0.033  1.00  0.00           H  
ATOM     27  HA  GLU A   8     115.990  51.574  -2.534  1.00  0.00           H  
ATOM     28 1HB  GLU A   8     118.937  52.093  -2.028  1.00  0.00           H  
ATOM     29 2HB  GLU A   8     118.161  52.123  -3.605  1.00  0.00           H  
ATOM     30 1HG  GLU A   8     116.717  53.977  -2.856  1.00  0.00           H  
ATOM     31 2HG  GLU A   8     117.510  53.951  -1.283  1.00  0.00           H  
ATOM     32  N   MET A   9     116.423  48.992  -1.762  1.00  0.00           N  
ATOM     33  CA  MET A   9     116.563  47.548  -1.779  1.00  0.00           C  
ATOM     34  C   MET A   9     115.700  47.041  -2.922  1.00  0.00           C  
ATOM     35  O   MET A   9     115.394  45.858  -3.024  1.00  0.00           O  
ATOM     36  CB  MET A   9     116.149  46.930  -0.445  1.00  0.00           C  
ATOM     37  CG  MET A   9     117.031  47.324   0.732  1.00  0.00           C  
ATOM     38  SD  MET A   9     116.468  46.613   2.291  1.00  0.00           S  
ATOM     39  CE  MET A   9     116.843  44.882   2.028  1.00  0.00           C  
ATOM     40  H   MET A   9     115.572  49.400  -1.401  1.00  0.00           H  
ATOM     41  HA  MET A   9     117.610  47.304  -1.956  1.00  0.00           H  
ATOM     42 1HB  MET A   9     115.128  47.225  -0.209  1.00  0.00           H  
ATOM     43 2HB  MET A   9     116.166  45.843  -0.526  1.00  0.00           H  
ATOM     44 1HG  MET A   9     118.052  46.990   0.549  1.00  0.00           H  
ATOM     45 2HG  MET A   9     117.041  48.409   0.832  1.00  0.00           H  
ATOM     46 1HE  MET A   9     116.551  44.309   2.908  1.00  0.00           H  
ATOM     47 2HE  MET A   9     116.294  44.518   1.159  1.00  0.00           H  
ATOM     48 3HE  MET A   9     117.913  44.763   1.856  1.00  0.00           H  
ATOM     49  N   VAL A  10     115.289  47.964  -3.771  1.00  0.00           N  
ATOM     50  CA  VAL A  10     114.463  47.639  -4.916  1.00  0.00           C  
ATOM     51  C   VAL A  10     115.207  46.694  -5.861  1.00  0.00           C  
ATOM     52  O   VAL A  10     116.414  46.829  -6.048  1.00  0.00           O  
ATOM     53  CB  VAL A  10     114.066  48.922  -5.669  1.00  0.00           C  
ATOM     54  CG1 VAL A  10     113.343  48.579  -6.963  1.00  0.00           C  
ATOM     55  CG2 VAL A  10     113.193  49.796  -4.780  1.00  0.00           C  
ATOM     56  H   VAL A  10     115.559  48.925  -3.616  1.00  0.00           H  
ATOM     57  HA  VAL A  10     113.557  47.147  -4.561  1.00  0.00           H  
ATOM     58  HB  VAL A  10     114.970  49.468  -5.941  1.00  0.00           H  
ATOM     59 1HG1 VAL A  10     113.070  49.497  -7.483  1.00  0.00           H  
ATOM     60 2HG1 VAL A  10     113.999  47.984  -7.599  1.00  0.00           H  
ATOM     61 3HG1 VAL A  10     112.442  48.009  -6.737  1.00  0.00           H  
ATOM     62 1HG2 VAL A  10     112.917  50.701  -5.319  1.00  0.00           H  
ATOM     63 2HG2 VAL A  10     112.292  49.248  -4.504  1.00  0.00           H  
ATOM     64 3HG2 VAL A  10     113.746  50.064  -3.879  1.00  0.00           H  
ATOM     65  N   ASP A  11     114.490  45.737  -6.450  1.00  0.00           N  
ATOM     66  CA  ASP A  11     115.102  44.776  -7.369  1.00  0.00           C  
ATOM     67  C   ASP A  11     116.172  43.935  -6.673  1.00  0.00           C  
ATOM     68  O   ASP A  11     117.066  43.394  -7.331  1.00  0.00           O  
ATOM     69  CB  ASP A  11     115.718  45.501  -8.568  1.00  0.00           C  
ATOM     70  CG  ASP A  11     114.680  46.202  -9.434  1.00  0.00           C  
ATOM     71  OD1 ASP A  11     113.527  45.852  -9.346  1.00  0.00           O  
ATOM     72  OD2 ASP A  11     115.050  47.080 -10.176  1.00  0.00           O  
ATOM     73  H   ASP A  11     113.500  45.673  -6.258  1.00  0.00           H  
ATOM     74  HA  ASP A  11     114.326  44.101  -7.731  1.00  0.00           H  
ATOM     75 1HB  ASP A  11     116.436  46.243  -8.215  1.00  0.00           H  
ATOM     76 2HB  ASP A  11     116.263  44.787  -9.185  1.00  0.00           H  
ATOM     77  N   ASN A  12     116.079  43.821  -5.350  1.00  0.00           N  
ATOM     78  CA  ASN A  12     117.051  43.051  -4.594  1.00  0.00           C  
ATOM     79  C   ASN A  12     116.735  41.558  -4.568  1.00  0.00           C  
ATOM     80  O   ASN A  12     117.439  40.784  -3.922  1.00  0.00           O  
ATOM     81  CB  ASN A  12     117.154  43.592  -3.180  1.00  0.00           C  
ATOM     82  CG  ASN A  12     118.406  43.142  -2.479  1.00  0.00           C  
ATOM     83  OD1 ASN A  12     119.433  42.886  -3.118  1.00  0.00           O  
ATOM     84  ND2 ASN A  12     118.340  43.040  -1.176  1.00  0.00           N  
ATOM     85  H   ASN A  12     115.322  44.275  -4.859  1.00  0.00           H  
ATOM     86  HA  ASN A  12     118.023  43.147  -5.081  1.00  0.00           H  
ATOM     87 1HB  ASN A  12     117.138  44.683  -3.205  1.00  0.00           H  
ATOM     88 2HB  ASN A  12     116.290  43.266  -2.601  1.00  0.00           H  
ATOM     89 1HD2 ASN A  12     119.143  42.744  -0.656  1.00  0.00           H  
ATOM     90 2HD2 ASN A  12     117.489  43.257  -0.699  1.00  0.00           H  
ATOM     91  N   LEU A  13     115.686  41.148  -5.276  1.00  0.00           N  
ATOM     92  CA  LEU A  13     115.307  39.737  -5.325  1.00  0.00           C  
ATOM     93  C   LEU A  13     115.331  39.184  -6.742  1.00  0.00           C  
ATOM     94  O   LEU A  13     114.941  39.873  -7.681  1.00  0.00           O  
ATOM     95  CB  LEU A  13     113.906  39.549  -4.729  1.00  0.00           C  
ATOM     96  CG  LEU A  13     113.743  39.978  -3.265  1.00  0.00           C  
ATOM     97  CD1 LEU A  13     112.281  39.854  -2.859  1.00  0.00           C  
ATOM     98  CD2 LEU A  13     114.632  39.116  -2.381  1.00  0.00           C  
ATOM     99  H   LEU A  13     115.139  41.823  -5.791  1.00  0.00           H  
ATOM    100  HA  LEU A  13     116.022  39.166  -4.733  1.00  0.00           H  
ATOM    101 1HB  LEU A  13     113.196  40.121  -5.323  1.00  0.00           H  
ATOM    102 2HB  LEU A  13     113.639  38.494  -4.797  1.00  0.00           H  
ATOM    103  HG  LEU A  13     114.030  41.025  -3.159  1.00  0.00           H  
ATOM    104 1HD1 LEU A  13     112.165  40.159  -1.819  1.00  0.00           H  
ATOM    105 2HD1 LEU A  13     111.671  40.495  -3.495  1.00  0.00           H  
ATOM    106 3HD1 LEU A  13     111.959  38.819  -2.971  1.00  0.00           H  
ATOM    107 1HD2 LEU A  13     114.516  39.422  -1.340  1.00  0.00           H  
ATOM    108 2HD2 LEU A  13     114.344  38.070  -2.485  1.00  0.00           H  
ATOM    109 3HD2 LEU A  13     115.672  39.238  -2.681  1.00  0.00           H  
ATOM    110  N   ARG A  14     115.785  37.944  -6.898  1.00  0.00           N  
ATOM    111  CA  ARG A  14     115.789  37.293  -8.207  1.00  0.00           C  
ATOM    112  C   ARG A  14     114.884  36.076  -8.077  1.00  0.00           C  
ATOM    113  O   ARG A  14     114.683  35.577  -6.971  1.00  0.00           O  
ATOM    114  CB  ARG A  14     117.189  36.875  -8.633  1.00  0.00           C  
ATOM    115  CG  ARG A  14     118.174  38.019  -8.804  1.00  0.00           C  
ATOM    116  CD  ARG A  14     117.841  38.860  -9.982  1.00  0.00           C  
ATOM    117  NE  ARG A  14     118.834  39.898 -10.206  1.00  0.00           N  
ATOM    118  CZ  ARG A  14     118.806  41.119  -9.638  1.00  0.00           C  
ATOM    119  NH1 ARG A  14     117.832  41.439  -8.816  1.00  0.00           N  
ATOM    120  NH2 ARG A  14     119.759  41.995  -9.906  1.00  0.00           N  
ATOM    121  H   ARG A  14     116.135  37.439  -6.096  1.00  0.00           H  
ATOM    122  HA  ARG A  14     115.412  38.000  -8.946  1.00  0.00           H  
ATOM    123 1HB  ARG A  14     117.604  36.190  -7.895  1.00  0.00           H  
ATOM    124 2HB  ARG A  14     117.136  36.340  -9.582  1.00  0.00           H  
ATOM    125 1HG  ARG A  14     118.155  38.651  -7.916  1.00  0.00           H  
ATOM    126 2HG  ARG A  14     119.179  37.618  -8.942  1.00  0.00           H  
ATOM    127 1HD  ARG A  14     117.794  38.235 -10.873  1.00  0.00           H  
ATOM    128 2HD  ARG A  14     116.876  39.340  -9.825  1.00  0.00           H  
ATOM    129  HE  ARG A  14     119.600  39.689 -10.833  1.00  0.00           H  
ATOM    130 1HH1 ARG A  14     117.104  40.770  -8.610  1.00  0.00           H  
ATOM    131 2HH1 ARG A  14     117.811  42.354  -8.389  1.00  0.00           H  
ATOM    132 1HH2 ARG A  14     120.508  41.749 -10.539  1.00  0.00           H  
ATOM    133 2HH2 ARG A  14     119.738  42.910  -9.480  1.00  0.00           H  
ATOM    134  N   GLY A  15     114.326  35.601  -9.188  1.00  0.00           N  
ATOM    135  CA  GLY A  15     113.468  34.430  -9.109  1.00  0.00           C  
ATOM    136  C   GLY A  15     112.097  34.570  -9.738  1.00  0.00           C  
ATOM    137  O   GLY A  15     111.810  35.546 -10.422  1.00  0.00           O  
ATOM    138  H   GLY A  15     114.484  36.035 -10.086  1.00  0.00           H  
ATOM    139 1HA  GLY A  15     113.960  33.585  -9.592  1.00  0.00           H  
ATOM    140 2HA  GLY A  15     113.317  34.159  -8.065  1.00  0.00           H  
ATOM    141  N   LYS A  16     111.241  33.585  -9.496  1.00  0.00           N  
ATOM    142  CA  LYS A  16     109.898  33.588 -10.054  1.00  0.00           C  
ATOM    143  C   LYS A  16     108.972  32.645  -9.287  1.00  0.00           C  
ATOM    144  O   LYS A  16     109.407  31.891  -8.417  1.00  0.00           O  
ATOM    145  CB  LYS A  16     109.937  33.201 -11.533  1.00  0.00           C  
ATOM    146  CG  LYS A  16     110.451  31.793 -11.802  1.00  0.00           C  
ATOM    147  CD  LYS A  16     110.498  31.497 -13.293  1.00  0.00           C  
ATOM    148  CE  LYS A  16     110.986  30.081 -13.563  1.00  0.00           C  
ATOM    149  NZ  LYS A  16     111.039  29.778 -15.019  1.00  0.00           N  
ATOM    150  H   LYS A  16     111.529  32.814  -8.910  1.00  0.00           H  
ATOM    151  HA  LYS A  16     109.489  34.595  -9.966  1.00  0.00           H  
ATOM    152 1HB  LYS A  16     108.935  33.278 -11.956  1.00  0.00           H  
ATOM    153 2HB  LYS A  16     110.575  33.899 -12.075  1.00  0.00           H  
ATOM    154 1HG  LYS A  16     111.454  31.686 -11.387  1.00  0.00           H  
ATOM    155 2HG  LYS A  16     109.798  31.069 -11.316  1.00  0.00           H  
ATOM    156 1HD  LYS A  16     109.500  31.616 -13.719  1.00  0.00           H  
ATOM    157 2HD  LYS A  16     111.169  32.202 -13.784  1.00  0.00           H  
ATOM    158 1HE  LYS A  16     111.982  29.954 -13.141  1.00  0.00           H  
ATOM    159 2HE  LYS A  16     110.318  29.368 -13.080  1.00  0.00           H  
ATOM    160 1HZ  LYS A  16     111.366  28.832 -15.154  1.00  0.00           H  
ATOM    161 2HZ  LYS A  16     110.115  29.875 -15.417  1.00  0.00           H  
ATOM    162 3HZ  LYS A  16     111.670  30.421 -15.474  1.00  0.00           H  
ATOM    163  N   SER A  17     107.690  32.693  -9.636  1.00  0.00           N  
ATOM    164  CA  SER A  17     106.663  31.858  -9.031  1.00  0.00           C  
ATOM    165  C   SER A  17     107.059  30.383  -9.045  1.00  0.00           C  
ATOM    166  O   SER A  17     106.664  29.617  -8.174  1.00  0.00           O  
ATOM    167  CB  SER A  17     105.348  32.045  -9.762  1.00  0.00           C  
ATOM    168  OG  SER A  17     105.439  31.591 -11.084  1.00  0.00           O  
ATOM    169  H   SER A  17     107.429  33.347 -10.360  1.00  0.00           H  
ATOM    170  HA  SER A  17     106.536  32.164  -7.991  1.00  0.00           H  
ATOM    171 1HB  SER A  17     104.561  31.499  -9.241  1.00  0.00           H  
ATOM    172 2HB  SER A  17     105.074  33.099  -9.754  1.00  0.00           H  
ATOM    173  HG  SER A  17     104.783  30.896 -11.172  1.00  0.00           H  
ATOM    174  N   GLY A  18     107.850  29.998 -10.040  1.00  0.00           N  
ATOM    175  CA  GLY A  18     108.278  28.615 -10.182  1.00  0.00           C  
ATOM    176  C   GLY A  18     109.076  27.987  -9.053  1.00  0.00           C  
ATOM    177  O   GLY A  18     108.631  27.014  -8.447  1.00  0.00           O  
ATOM    178  H   GLY A  18     108.162  30.681 -10.715  1.00  0.00           H  
ATOM    179 1HA  GLY A  18     107.405  27.977 -10.321  1.00  0.00           H  
ATOM    180 2HA  GLY A  18     108.895  28.515 -11.074  1.00  0.00           H  
ATOM    181  N   GLN A  19     110.260  28.515  -8.767  1.00  0.00           N  
ATOM    182  CA  GLN A  19     111.053  27.934  -7.698  1.00  0.00           C  
ATOM    183  C   GLN A  19     111.335  28.892  -6.542  1.00  0.00           C  
ATOM    184  O   GLN A  19     112.155  28.599  -5.679  1.00  0.00           O  
ATOM    185  CB  GLN A  19     112.378  27.418  -8.266  1.00  0.00           C  
ATOM    186  CG  GLN A  19     112.237  26.210  -9.176  1.00  0.00           C  
ATOM    187  CD  GLN A  19     111.752  26.584 -10.564  1.00  0.00           C  
ATOM    188  OE1 GLN A  19     112.211  27.568 -11.153  1.00  0.00           O  
ATOM    189  NE2 GLN A  19     110.821  25.801 -11.096  1.00  0.00           N  
ATOM    190  H   GLN A  19     110.624  29.310  -9.273  1.00  0.00           H  
ATOM    191  HA  GLN A  19     110.499  27.098  -7.271  1.00  0.00           H  
ATOM    192 1HB  GLN A  19     112.864  28.212  -8.834  1.00  0.00           H  
ATOM    193 2HB  GLN A  19     113.044  27.146  -7.447  1.00  0.00           H  
ATOM    194 1HG  GLN A  19     113.208  25.725  -9.272  1.00  0.00           H  
ATOM    195 2HG  GLN A  19     111.516  25.520  -8.737  1.00  0.00           H  
ATOM    196 1HE2 GLN A  19     110.463  25.998 -12.010  1.00  0.00           H  
ATOM    197 2HE2 GLN A  19     110.477  25.014 -10.584  1.00  0.00           H  
ATOM    198  N   GLY A  20     110.658  30.035  -6.526  1.00  0.00           N  
ATOM    199  CA  GLY A  20     110.830  30.977  -5.433  1.00  0.00           C  
ATOM    200  C   GLY A  20     111.690  32.191  -5.710  1.00  0.00           C  
ATOM    201  O   GLY A  20     112.410  32.245  -6.712  1.00  0.00           O  
ATOM    202  H   GLY A  20     110.017  30.260  -7.273  1.00  0.00           H  
ATOM    203 1HA  GLY A  20     109.855  31.348  -5.115  1.00  0.00           H  
ATOM    204 2HA  GLY A  20     111.273  30.466  -4.579  1.00  0.00           H  
ATOM    205  N   TYR A  21     111.609  33.168  -4.811  1.00  0.00           N  
ATOM    206  CA  TYR A  21     112.382  34.389  -4.929  1.00  0.00           C  
ATOM    207  C   TYR A  21     113.524  34.383  -3.930  1.00  0.00           C  
ATOM    208  O   TYR A  21     113.338  34.068  -2.759  1.00  0.00           O  
ATOM    209  CB  TYR A  21     111.492  35.616  -4.721  1.00  0.00           C  
ATOM    210  CG  TYR A  21     110.463  35.816  -5.812  1.00  0.00           C  
ATOM    211  CD1 TYR A  21     109.385  34.948  -5.916  1.00  0.00           C  
ATOM    212  CD2 TYR A  21     110.597  36.866  -6.708  1.00  0.00           C  
ATOM    213  CE1 TYR A  21     108.445  35.130  -6.912  1.00  0.00           C  
ATOM    214  CE2 TYR A  21     109.657  37.048  -7.704  1.00  0.00           C  
ATOM    215  CZ  TYR A  21     108.585  36.185  -7.807  1.00  0.00           C  
ATOM    216  OH  TYR A  21     107.649  36.366  -8.799  1.00  0.00           O  
ATOM    217  H   TYR A  21     110.989  33.053  -4.022  1.00  0.00           H  
ATOM    218  HA  TYR A  21     112.806  34.435  -5.933  1.00  0.00           H  
ATOM    219 1HB  TYR A  21     110.966  35.528  -3.769  1.00  0.00           H  
ATOM    220 2HB  TYR A  21     112.112  36.511  -4.671  1.00  0.00           H  
ATOM    221  HD1 TYR A  21     109.280  34.123  -5.211  1.00  0.00           H  
ATOM    222  HD2 TYR A  21     111.444  37.547  -6.627  1.00  0.00           H  
ATOM    223  HE1 TYR A  21     107.599  34.449  -6.994  1.00  0.00           H  
ATOM    224  HE2 TYR A  21     109.763  37.873  -8.409  1.00  0.00           H  
ATOM    225  HH  TYR A  21     107.889  37.131  -9.328  1.00  0.00           H  
ATOM    226  N   TYR A  22     114.713  34.745  -4.382  1.00  0.00           N  
ATOM    227  CA  TYR A  22     115.846  34.733  -3.484  1.00  0.00           C  
ATOM    228  C   TYR A  22     116.662  36.009  -3.388  1.00  0.00           C  
ATOM    229  O   TYR A  22     116.846  36.753  -4.351  1.00  0.00           O  
ATOM    230  CB  TYR A  22     116.772  33.580  -3.879  1.00  0.00           C  
ATOM    231  CG  TYR A  22     117.375  33.727  -5.259  1.00  0.00           C  
ATOM    232  CD1 TYR A  22     118.588  34.380  -5.419  1.00  0.00           C  
ATOM    233  CD2 TYR A  22     116.715  33.209  -6.363  1.00  0.00           C  
ATOM    234  CE1 TYR A  22     119.139  34.514  -6.679  1.00  0.00           C  
ATOM    235  CE2 TYR A  22     117.266  33.344  -7.623  1.00  0.00           C  
ATOM    236  CZ  TYR A  22     118.473  33.993  -7.782  1.00  0.00           C  
ATOM    237  OH  TYR A  22     119.022  34.127  -9.037  1.00  0.00           O  
ATOM    238  H   TYR A  22     114.849  35.030  -5.341  1.00  0.00           H  
ATOM    239  HA  TYR A  22     115.481  34.575  -2.469  1.00  0.00           H  
ATOM    240 1HB  TYR A  22     117.586  33.503  -3.158  1.00  0.00           H  
ATOM    241 2HB  TYR A  22     116.218  32.642  -3.849  1.00  0.00           H  
ATOM    242  HD1 TYR A  22     119.107  34.787  -4.551  1.00  0.00           H  
ATOM    243  HD2 TYR A  22     115.761  32.697  -6.237  1.00  0.00           H  
ATOM    244  HE1 TYR A  22     120.092  35.027  -6.805  1.00  0.00           H  
ATOM    245  HE2 TYR A  22     116.747  32.937  -8.491  1.00  0.00           H  
ATOM    246  HH  TYR A  22     119.855  34.599  -8.972  1.00  0.00           H  
ATOM    247  N   VAL A  23     117.151  36.234  -2.181  1.00  0.00           N  
ATOM    248  CA  VAL A  23     117.944  37.392  -1.829  1.00  0.00           C  
ATOM    249  C   VAL A  23     119.388  36.948  -1.736  1.00  0.00           C  
ATOM    250  O   VAL A  23     119.657  35.831  -1.300  1.00  0.00           O  
ATOM    251  CB  VAL A  23     117.485  37.997  -0.489  1.00  0.00           C  
ATOM    252  CG1 VAL A  23     117.654  36.988   0.637  1.00  0.00           C  
ATOM    253  CG2 VAL A  23     118.270  39.267  -0.198  1.00  0.00           C  
ATOM    254  H   VAL A  23     116.948  35.543  -1.473  1.00  0.00           H  
ATOM    255  HA  VAL A  23     117.818  38.147  -2.606  1.00  0.00           H  
ATOM    256  HB  VAL A  23     116.422  38.232  -0.552  1.00  0.00           H  
ATOM    257 1HG1 VAL A  23     117.325  37.432   1.576  1.00  0.00           H  
ATOM    258 2HG1 VAL A  23     117.056  36.102   0.425  1.00  0.00           H  
ATOM    259 3HG1 VAL A  23     118.704  36.707   0.718  1.00  0.00           H  
ATOM    260 1HG2 VAL A  23     117.939  39.690   0.750  1.00  0.00           H  
ATOM    261 2HG2 VAL A  23     119.333  39.032  -0.141  1.00  0.00           H  
ATOM    262 3HG2 VAL A  23     118.101  39.990  -0.996  1.00  0.00           H  
ATOM    263  N   GLU A  24     120.319  37.807  -2.139  1.00  0.00           N  
ATOM    264  CA  GLU A  24     121.729  37.457  -2.056  1.00  0.00           C  
ATOM    265  C   GLU A  24     122.330  38.010  -0.780  1.00  0.00           C  
ATOM    266  O   GLU A  24     122.212  39.199  -0.524  1.00  0.00           O  
ATOM    267  CB  GLU A  24     122.493  37.991  -3.270  1.00  0.00           C  
ATOM    268  CG  GLU A  24     123.972  37.632  -3.289  1.00  0.00           C  
ATOM    269  CD  GLU A  24     124.687  38.165  -4.499  1.00  0.00           C  
ATOM    270  OE1 GLU A  24     124.050  38.779  -5.321  1.00  0.00           O  
ATOM    271  OE2 GLU A  24     125.874  37.957  -4.603  1.00  0.00           O  
ATOM    272  H   GLU A  24     120.057  38.711  -2.507  1.00  0.00           H  
ATOM    273  HA  GLU A  24     121.816  36.370  -2.043  1.00  0.00           H  
ATOM    274 1HB  GLU A  24     122.043  37.602  -4.183  1.00  0.00           H  
ATOM    275 2HB  GLU A  24     122.412  39.077  -3.302  1.00  0.00           H  
ATOM    276 1HG  GLU A  24     124.445  38.036  -2.395  1.00  0.00           H  
ATOM    277 2HG  GLU A  24     124.073  36.548  -3.262  1.00  0.00           H  
ATOM    278  N   MET A  25     122.944  37.160   0.036  1.00  0.00           N  
ATOM    279  CA  MET A  25     123.612  37.650   1.234  1.00  0.00           C  
ATOM    280  C   MET A  25     125.016  37.061   1.354  1.00  0.00           C  
ATOM    281  O   MET A  25     125.290  35.978   0.840  1.00  0.00           O  
ATOM    282  CB  MET A  25     122.783  37.319   2.473  1.00  0.00           C  
ATOM    283  CG  MET A  25     121.417  37.990   2.515  1.00  0.00           C  
ATOM    284  SD  MET A  25     120.492  37.591   4.011  1.00  0.00           S  
ATOM    285  CE  MET A  25     118.967  38.481   3.714  1.00  0.00           C  
ATOM    286  H   MET A  25     122.955  36.170  -0.163  1.00  0.00           H  
ATOM    287  HA  MET A  25     123.710  38.733   1.157  1.00  0.00           H  
ATOM    288 1HB  MET A  25     122.628  36.243   2.530  1.00  0.00           H  
ATOM    289 2HB  MET A  25     123.330  37.619   3.368  1.00  0.00           H  
ATOM    290 1HG  MET A  25     121.542  39.071   2.465  1.00  0.00           H  
ATOM    291 2HG  MET A  25     120.830  37.674   1.653  1.00  0.00           H  
ATOM    292 1HE  MET A  25     118.289  38.332   4.554  1.00  0.00           H  
ATOM    293 2HE  MET A  25     119.182  39.545   3.604  1.00  0.00           H  
ATOM    294 3HE  MET A  25     118.501  38.109   2.801  1.00  0.00           H  
ATOM    295  N   THR A  26     125.912  37.807   1.995  1.00  0.00           N  
ATOM    296  CA  THR A  26     127.297  37.392   2.189  1.00  0.00           C  
ATOM    297  C   THR A  26     127.453  36.860   3.608  1.00  0.00           C  
ATOM    298  O   THR A  26     127.065  37.523   4.574  1.00  0.00           O  
ATOM    299  CB  THR A  26     128.281  38.550   1.943  1.00  0.00           C  
ATOM    300  OG1 THR A  26     127.983  39.632   2.834  1.00  0.00           O  
ATOM    301  CG2 THR A  26     128.181  39.039   0.506  1.00  0.00           C  
ATOM    302  H   THR A  26     125.610  38.699   2.360  1.00  0.00           H  
ATOM    303  HA  THR A  26     127.524  36.600   1.475  1.00  0.00           H  
ATOM    304  HB  THR A  26     129.299  38.210   2.134  1.00  0.00           H  
ATOM    305  HG1 THR A  26     127.086  39.937   2.678  1.00  0.00           H  
ATOM    306 1HG2 THR A  26     128.884  39.858   0.350  1.00  0.00           H  
ATOM    307 2HG2 THR A  26     128.418  38.222  -0.174  1.00  0.00           H  
ATOM    308 3HG2 THR A  26     127.168  39.390   0.311  1.00  0.00           H  
ATOM    309  N   VAL A  27     128.042  35.680   3.743  1.00  0.00           N  
ATOM    310  CA  VAL A  27     128.183  35.091   5.057  1.00  0.00           C  
ATOM    311  C   VAL A  27     129.600  34.808   5.522  1.00  0.00           C  
ATOM    312  O   VAL A  27     130.441  34.350   4.748  1.00  0.00           O  
ATOM    313  CB  VAL A  27     127.393  33.769   5.094  1.00  0.00           C  
ATOM    314  CG1 VAL A  27     127.569  33.080   6.438  1.00  0.00           C  
ATOM    315  CG2 VAL A  27     125.922  34.038   4.814  1.00  0.00           C  
ATOM    316  H   VAL A  27     128.397  35.181   2.940  1.00  0.00           H  
ATOM    317  HA  VAL A  27     127.770  35.782   5.792  1.00  0.00           H  
ATOM    318  HB  VAL A  27     127.791  33.097   4.333  1.00  0.00           H  
ATOM    319 1HG1 VAL A  27     127.004  32.148   6.447  1.00  0.00           H  
ATOM    320 2HG1 VAL A  27     128.625  32.866   6.601  1.00  0.00           H  
ATOM    321 3HG1 VAL A  27     127.204  33.732   7.232  1.00  0.00           H  
ATOM    322 1HG2 VAL A  27     125.369  33.099   4.840  1.00  0.00           H  
ATOM    323 2HG2 VAL A  27     125.525  34.714   5.571  1.00  0.00           H  
ATOM    324 3HG2 VAL A  27     125.816  34.493   3.829  1.00  0.00           H  
ATOM    325  N   GLY A  28     129.850  35.083   6.802  1.00  0.00           N  
ATOM    326  CA  GLY A  28     131.148  34.807   7.397  1.00  0.00           C  
ATOM    327  C   GLY A  28     132.299  35.730   7.070  1.00  0.00           C  
ATOM    328  O   GLY A  28     132.137  36.741   6.388  1.00  0.00           O  
ATOM    329  H   GLY A  28     129.124  35.492   7.373  1.00  0.00           H  
ATOM    330 1HA  GLY A  28     131.059  34.815   8.484  1.00  0.00           H  
ATOM    331 2HA  GLY A  28     131.475  33.809   7.109  1.00  0.00           H  
ATOM    332  N   SER A  29     133.475  35.357   7.566  1.00  0.00           N  
ATOM    333  CA  SER A  29     134.696  36.123   7.361  1.00  0.00           C  
ATOM    334  C   SER A  29     135.855  35.229   6.920  1.00  0.00           C  
ATOM    335  O   SER A  29     136.284  34.351   7.663  1.00  0.00           O  
ATOM    336  CB  SER A  29     135.067  36.854   8.636  1.00  0.00           C  
ATOM    337  OG  SER A  29     136.271  37.554   8.482  1.00  0.00           O  
ATOM    338  H   SER A  29     133.514  34.505   8.107  1.00  0.00           H  
ATOM    339  HA  SER A  29     134.517  36.855   6.572  1.00  0.00           H  
ATOM    340 1HB  SER A  29     134.270  37.550   8.902  1.00  0.00           H  
ATOM    341 2HB  SER A  29     135.161  36.139   9.452  1.00  0.00           H  
ATOM    342  HG  SER A  29     136.948  37.008   8.889  1.00  0.00           H  
ATOM    343  N   PRO A  30     136.366  35.428   5.695  1.00  0.00           N  
ATOM    344  CA  PRO A  30     135.921  36.413   4.710  1.00  0.00           C  
ATOM    345  C   PRO A  30     134.503  36.085   4.278  1.00  0.00           C  
ATOM    346  O   PRO A  30     133.936  35.091   4.718  1.00  0.00           O  
ATOM    347  CB  PRO A  30     136.921  36.251   3.560  1.00  0.00           C  
ATOM    348  CG  PRO A  30     138.094  35.578   4.188  1.00  0.00           C  
ATOM    349  CD  PRO A  30     137.494  34.689   5.244  1.00  0.00           C  
ATOM    350  HA  PRO A  30     135.992  37.420   5.148  1.00  0.00           H  
ATOM    351 1HB  PRO A  30     136.470  35.657   2.751  1.00  0.00           H  
ATOM    352 2HB  PRO A  30     137.169  37.235   3.136  1.00  0.00           H  
ATOM    353 1HG  PRO A  30     138.658  35.015   3.430  1.00  0.00           H  
ATOM    354 2HG  PRO A  30     138.782  36.327   4.605  1.00  0.00           H  
ATOM    355 1HD  PRO A  30     137.212  33.725   4.796  1.00  0.00           H  
ATOM    356 2HD  PRO A  30     138.222  34.542   6.056  1.00  0.00           H  
ATOM    357  N   PRO A  31     133.910  36.913   3.410  1.00  0.00           N  
ATOM    358  CA  PRO A  31     132.542  36.657   2.960  1.00  0.00           C  
ATOM    359  C   PRO A  31     132.374  35.539   1.936  1.00  0.00           C  
ATOM    360  O   PRO A  31     133.190  35.380   1.030  1.00  0.00           O  
ATOM    361  CB  PRO A  31     132.155  38.009   2.353  1.00  0.00           C  
ATOM    362  CG  PRO A  31     133.450  38.592   1.901  1.00  0.00           C  
ATOM    363  CD  PRO A  31     134.451  38.113   2.918  1.00  0.00           C  
ATOM    364  HA  PRO A  31     131.915  36.411   3.830  1.00  0.00           H  
ATOM    365 1HB  PRO A  31     131.442  37.861   1.528  1.00  0.00           H  
ATOM    366 2HB  PRO A  31     131.648  38.629   3.107  1.00  0.00           H  
ATOM    367 1HG  PRO A  31     133.685  38.250   0.882  1.00  0.00           H  
ATOM    368 2HG  PRO A  31     133.379  39.689   1.859  1.00  0.00           H  
ATOM    369 1HD  PRO A  31     135.417  37.929   2.425  1.00  0.00           H  
ATOM    370 2HD  PRO A  31     134.558  38.868   3.711  1.00  0.00           H  
ATOM    371  N   GLN A  32     131.304  34.769   2.106  1.00  0.00           N  
ATOM    372  CA  GLN A  32     130.948  33.692   1.197  1.00  0.00           C  
ATOM    373  C   GLN A  32     129.579  34.091   0.643  1.00  0.00           C  
ATOM    374  O   GLN A  32     128.624  34.315   1.401  1.00  0.00           O  
ATOM    375  CB  GLN A  32     130.901  32.333   1.901  1.00  0.00           C  
ATOM    376  CG  GLN A  32     132.239  31.870   2.451  1.00  0.00           C  
ATOM    377  CD  GLN A  32     132.147  30.523   3.141  1.00  0.00           C  
ATOM    378  OE1 GLN A  32     131.371  29.653   2.734  1.00  0.00           O  
ATOM    379  NE2 GLN A  32     132.939  30.340   4.191  1.00  0.00           N  
ATOM    380  H   GLN A  32     130.718  34.950   2.908  1.00  0.00           H  
ATOM    381  HA  GLN A  32     131.704  33.636   0.414  1.00  0.00           H  
ATOM    382 1HB  GLN A  32     130.193  32.376   2.729  1.00  0.00           H  
ATOM    383 2HB  GLN A  32     130.544  31.575   1.204  1.00  0.00           H  
ATOM    384 1HG  GLN A  32     132.949  31.786   1.628  1.00  0.00           H  
ATOM    385 2HG  GLN A  32     132.594  32.602   3.177  1.00  0.00           H  
ATOM    386 1HE2 GLN A  32     132.922  29.471   4.686  1.00  0.00           H  
ATOM    387 2HE2 GLN A  32     133.554  31.072   4.487  1.00  0.00           H  
ATOM    388  N   THR A  33     129.494  34.190  -0.679  1.00  0.00           N  
ATOM    389  CA  THR A  33     128.270  34.593  -1.366  1.00  0.00           C  
ATOM    390  C   THR A  33     127.232  33.476  -1.427  1.00  0.00           C  
ATOM    391  O   THR A  33     127.508  32.404  -1.949  1.00  0.00           O  
ATOM    392  CB  THR A  33     128.583  35.074  -2.795  1.00  0.00           C  
ATOM    393  OG1 THR A  33     129.483  36.188  -2.741  1.00  0.00           O  
ATOM    394  CG2 THR A  33     127.306  35.492  -3.509  1.00  0.00           C  
ATOM    395  H   THR A  33     130.316  33.975  -1.225  1.00  0.00           H  
ATOM    396  HA  THR A  33     127.819  35.417  -0.814  1.00  0.00           H  
ATOM    397  HB  THR A  33     129.057  34.267  -3.354  1.00  0.00           H  
ATOM    398  HG1 THR A  33     129.225  36.839  -3.398  1.00  0.00           H  
ATOM    399 1HG2 THR A  33     127.546  35.828  -4.517  1.00  0.00           H  
ATOM    400 2HG2 THR A  33     126.624  34.643  -3.561  1.00  0.00           H  
ATOM    401 3HG2 THR A  33     126.832  36.304  -2.959  1.00  0.00           H  
ATOM    402  N   LEU A  34     126.042  33.722  -0.890  1.00  0.00           N  
ATOM    403  CA  LEU A  34     124.976  32.721  -0.923  1.00  0.00           C  
ATOM    404  C   LEU A  34     123.688  33.295  -1.485  1.00  0.00           C  
ATOM    405  O   LEU A  34     123.478  34.506  -1.456  1.00  0.00           O  
ATOM    406  CB  LEU A  34     124.719  32.172   0.486  1.00  0.00           C  
ATOM    407  CG  LEU A  34     125.915  31.490   1.162  1.00  0.00           C  
ATOM    408  CD1 LEU A  34     125.568  31.174   2.611  1.00  0.00           C  
ATOM    409  CD2 LEU A  34     126.276  30.224   0.399  1.00  0.00           C  
ATOM    410  H   LEU A  34     125.866  34.614  -0.450  1.00  0.00           H  
ATOM    411  HA  LEU A  34     125.292  31.900  -1.566  1.00  0.00           H  
ATOM    412 1HB  LEU A  34     124.401  32.994   1.126  1.00  0.00           H  
ATOM    413 2HB  LEU A  34     123.909  31.445   0.434  1.00  0.00           H  
ATOM    414  HG  LEU A  34     126.768  32.168   1.164  1.00  0.00           H  
ATOM    415 1HD1 LEU A  34     126.418  30.690   3.092  1.00  0.00           H  
ATOM    416 2HD1 LEU A  34     125.333  32.099   3.138  1.00  0.00           H  
ATOM    417 3HD1 LEU A  34     124.706  30.509   2.642  1.00  0.00           H  
ATOM    418 1HD2 LEU A  34     127.127  29.739   0.879  1.00  0.00           H  
ATOM    419 2HD2 LEU A  34     125.424  29.544   0.398  1.00  0.00           H  
ATOM    420 3HD2 LEU A  34     126.537  30.481  -0.628  1.00  0.00           H  
ATOM    421  N   ASN A  35     122.820  32.422  -1.984  1.00  0.00           N  
ATOM    422  CA  ASN A  35     121.545  32.858  -2.538  1.00  0.00           C  
ATOM    423  C   ASN A  35     120.402  32.330  -1.667  1.00  0.00           C  
ATOM    424  O   ASN A  35     120.043  31.155  -1.756  1.00  0.00           O  
ATOM    425  CB  ASN A  35     121.393  32.401  -3.977  1.00  0.00           C  
ATOM    426  CG  ASN A  35     122.407  33.029  -4.893  1.00  0.00           C  
ATOM    427  OD1 ASN A  35     122.848  34.162  -4.667  1.00  0.00           O  
ATOM    428  ND2 ASN A  35     122.785  32.316  -5.923  1.00  0.00           N  
ATOM    429  H   ASN A  35     123.044  31.437  -1.981  1.00  0.00           H  
ATOM    430  HA  ASN A  35     121.513  33.949  -2.518  1.00  0.00           H  
ATOM    431 1HB  ASN A  35     121.498  31.316  -4.028  1.00  0.00           H  
ATOM    432 2HB  ASN A  35     120.394  32.650  -4.335  1.00  0.00           H  
ATOM    433 1HD2 ASN A  35     123.458  32.683  -6.566  1.00  0.00           H  
ATOM    434 2HD2 ASN A  35     122.402  31.404  -6.066  1.00  0.00           H  
ATOM    435  N   ILE A  36     119.819  33.195  -0.842  1.00  0.00           N  
ATOM    436  CA  ILE A  36     118.753  32.775   0.060  1.00  0.00           C  
ATOM    437  C   ILE A  36     117.320  32.921  -0.428  1.00  0.00           C  
ATOM    438  O   ILE A  36     116.925  33.953  -0.962  1.00  0.00           O  
ATOM    439  CB  ILE A  36     118.881  33.548   1.386  1.00  0.00           C  
ATOM    440  CG1 ILE A  36     120.261  33.317   2.007  1.00  0.00           C  
ATOM    441  CG2 ILE A  36     117.783  33.132   2.352  1.00  0.00           C  
ATOM    442  CD1 ILE A  36     120.561  31.867   2.307  1.00  0.00           C  
ATOM    443  H   ILE A  36     120.116  34.160  -0.837  1.00  0.00           H  
ATOM    444  HA  ILE A  36     118.863  31.709   0.253  1.00  0.00           H  
ATOM    445  HB  ILE A  36     118.797  34.617   1.193  1.00  0.00           H  
ATOM    446 1HG1 ILE A  36     121.030  33.693   1.333  1.00  0.00           H  
ATOM    447 2HG1 ILE A  36     120.340  33.880   2.937  1.00  0.00           H  
ATOM    448 1HG2 ILE A  36     117.888  33.687   3.284  1.00  0.00           H  
ATOM    449 2HG2 ILE A  36     116.810  33.346   1.911  1.00  0.00           H  
ATOM    450 3HG2 ILE A  36     117.862  32.064   2.555  1.00  0.00           H  
ATOM    451 1HD1 ILE A  36     121.556  31.784   2.745  1.00  0.00           H  
ATOM    452 2HD1 ILE A  36     119.822  31.479   3.009  1.00  0.00           H  
ATOM    453 3HD1 ILE A  36     120.523  31.289   1.384  1.00  0.00           H  
ATOM    454  N   LEU A  37     116.535  31.876  -0.212  1.00  0.00           N  
ATOM    455  CA  LEU A  37     115.139  31.876  -0.602  1.00  0.00           C  
ATOM    456  C   LEU A  37     114.332  32.586   0.472  1.00  0.00           C  
ATOM    457  O   LEU A  37     114.393  32.204   1.637  1.00  0.00           O  
ATOM    458  CB  LEU A  37     114.627  30.443  -0.796  1.00  0.00           C  
ATOM    459  CG  LEU A  37     113.159  30.313  -1.221  1.00  0.00           C  
ATOM    460  CD1 LEU A  37     112.975  30.920  -2.606  1.00  0.00           C  
ATOM    461  CD2 LEU A  37     112.754  28.847  -1.208  1.00  0.00           C  
ATOM    462  H   LEU A  37     116.920  31.057   0.237  1.00  0.00           H  
ATOM    463  HA  LEU A  37     115.044  32.407  -1.548  1.00  0.00           H  
ATOM    464 1HB  LEU A  37     115.236  29.957  -1.556  1.00  0.00           H  
ATOM    465 2HB  LEU A  37     114.750  29.900   0.141  1.00  0.00           H  
ATOM    466  HG  LEU A  37     112.528  30.870  -0.527  1.00  0.00           H  
ATOM    467 1HD1 LEU A  37     111.932  30.828  -2.908  1.00  0.00           H  
ATOM    468 2HD1 LEU A  37     113.253  31.973  -2.582  1.00  0.00           H  
ATOM    469 3HD1 LEU A  37     113.607  30.393  -3.320  1.00  0.00           H  
ATOM    470 1HD2 LEU A  37     111.710  28.755  -1.510  1.00  0.00           H  
ATOM    471 2HD2 LEU A  37     113.383  28.290  -1.903  1.00  0.00           H  
ATOM    472 3HD2 LEU A  37     112.878  28.444  -0.203  1.00  0.00           H  
ATOM    473  N   VAL A  38     113.579  33.613   0.090  1.00  0.00           N  
ATOM    474  CA  VAL A  38     112.776  34.352   1.058  1.00  0.00           C  
ATOM    475  C   VAL A  38     111.483  33.625   1.410  1.00  0.00           C  
ATOM    476  O   VAL A  38     110.598  33.484   0.574  1.00  0.00           O  
ATOM    477  CB  VAL A  38     112.435  35.748   0.503  1.00  0.00           C  
ATOM    478  CG1 VAL A  38     111.544  36.505   1.477  1.00  0.00           C  
ATOM    479  CG2 VAL A  38     113.714  36.523   0.229  1.00  0.00           C  
ATOM    480  H   VAL A  38     113.558  33.891  -0.881  1.00  0.00           H  
ATOM    481  HA  VAL A  38     113.358  34.469   1.973  1.00  0.00           H  
ATOM    482  HB  VAL A  38     111.873  35.633  -0.424  1.00  0.00           H  
ATOM    483 1HG1 VAL A  38     111.312  37.489   1.069  1.00  0.00           H  
ATOM    484 2HG1 VAL A  38     110.619  35.949   1.631  1.00  0.00           H  
ATOM    485 3HG1 VAL A  38     112.061  36.620   2.429  1.00  0.00           H  
ATOM    486 1HG2 VAL A  38     113.465  37.508  -0.164  1.00  0.00           H  
ATOM    487 2HG2 VAL A  38     114.279  36.633   1.154  1.00  0.00           H  
ATOM    488 3HG2 VAL A  38     114.317  35.983  -0.502  1.00  0.00           H  
ATOM    489  N   ASP A  39     111.359  33.191   2.659  1.00  0.00           N  
ATOM    490  CA  ASP A  39     110.182  32.447   3.088  1.00  0.00           C  
ATOM    491  C   ASP A  39     109.437  33.026   4.269  1.00  0.00           C  
ATOM    492  O   ASP A  39     109.876  32.879   5.399  1.00  0.00           O  
ATOM    493  CB  ASP A  39     110.584  31.010   3.427  1.00  0.00           C  
ATOM    494  CG  ASP A  39     109.398  30.140   3.822  1.00  0.00           C  
ATOM    495  OD1 ASP A  39     108.291  30.497   3.498  1.00  0.00           O  
ATOM    496  OD2 ASP A  39     109.612  29.126   4.443  1.00  0.00           O  
ATOM    497  H   ASP A  39     112.093  33.379   3.327  1.00  0.00           H  
ATOM    498  HA  ASP A  39     109.464  32.433   2.268  1.00  0.00           H  
ATOM    499 1HB  ASP A  39     111.078  30.557   2.567  1.00  0.00           H  
ATOM    500 2HB  ASP A  39     111.301  31.017   4.250  1.00  0.00           H  
ATOM    501  N   THR A  40     108.294  33.653   4.024  1.00  0.00           N  
ATOM    502  CA  THR A  40     107.523  34.231   5.117  1.00  0.00           C  
ATOM    503  C   THR A  40     106.727  33.157   5.828  1.00  0.00           C  
ATOM    504  O   THR A  40     105.998  33.434   6.774  1.00  0.00           O  
ATOM    505  CB  THR A  40     106.573  35.334   4.614  1.00  0.00           C  
ATOM    506  OG1 THR A  40     105.660  34.782   3.657  1.00  0.00           O  
ATOM    507  CG2 THR A  40     107.361  36.462   3.966  1.00  0.00           C  
ATOM    508  H   THR A  40     107.947  33.736   3.079  1.00  0.00           H  
ATOM    509  HA  THR A  40     108.216  34.678   5.830  1.00  0.00           H  
ATOM    510  HB  THR A  40     106.002  35.733   5.453  1.00  0.00           H  
ATOM    511  HG1 THR A  40     105.380  33.911   3.948  1.00  0.00           H  
ATOM    512 1HG2 THR A  40     106.674  37.232   3.617  1.00  0.00           H  
ATOM    513 2HG2 THR A  40     108.049  36.891   4.694  1.00  0.00           H  
ATOM    514 3HG2 THR A  40     107.927  36.071   3.121  1.00  0.00           H  
ATOM    515  N   GLY A  41     106.866  31.924   5.368  1.00  0.00           N  
ATOM    516  CA  GLY A  41     106.127  30.832   5.975  1.00  0.00           C  
ATOM    517  C   GLY A  41     106.869  29.998   7.001  1.00  0.00           C  
ATOM    518  O   GLY A  41     106.407  28.921   7.354  1.00  0.00           O  
ATOM    519  H   GLY A  41     107.484  31.729   4.594  1.00  0.00           H  
ATOM    520 1HA  GLY A  41     105.239  31.225   6.470  1.00  0.00           H  
ATOM    521 2HA  GLY A  41     105.786  30.148   5.199  1.00  0.00           H  
ATOM    522  N   SER A  42     108.014  30.468   7.474  1.00  0.00           N  
ATOM    523  CA  SER A  42     108.752  29.719   8.476  1.00  0.00           C  
ATOM    524  C   SER A  42     109.725  30.645   9.183  1.00  0.00           C  
ATOM    525  O   SER A  42     109.838  31.817   8.818  1.00  0.00           O  
ATOM    526  CB  SER A  42     109.496  28.562   7.838  1.00  0.00           C  
ATOM    527  OG  SER A  42     110.544  29.024   7.030  1.00  0.00           O  
ATOM    528  H   SER A  42     108.385  31.348   7.145  1.00  0.00           H  
ATOM    529  HA  SER A  42     108.042  29.318   9.201  1.00  0.00           H  
ATOM    530 1HB  SER A  42     109.894  27.912   8.616  1.00  0.00           H  
ATOM    531 2HB  SER A  42     108.805  27.971   7.239  1.00  0.00           H  
ATOM    532  HG  SER A  42     110.217  28.991   6.128  1.00  0.00           H  
ATOM    533  N   SER A  43     110.452  30.128  10.172  1.00  0.00           N  
ATOM    534  CA  SER A  43     111.351  30.989  10.917  1.00  0.00           C  
ATOM    535  C   SER A  43     112.778  30.550  11.172  1.00  0.00           C  
ATOM    536  O   SER A  43     113.312  30.807  12.248  1.00  0.00           O  
ATOM    537  CB  SER A  43     110.709  31.269  12.262  1.00  0.00           C  
ATOM    538  OG  SER A  43     109.487  31.937  12.105  1.00  0.00           O  
ATOM    539  H   SER A  43     110.393  29.150  10.416  1.00  0.00           H  
ATOM    540  HA  SER A  43     111.478  31.920  10.362  1.00  0.00           H  
ATOM    541 1HB  SER A  43     110.548  30.331  12.791  1.00  0.00           H  
ATOM    542 2HB  SER A  43     111.382  31.875  12.867  1.00  0.00           H  
ATOM    543  HG  SER A  43     109.147  32.077  12.992  1.00  0.00           H  
ATOM    544  N   ASN A  44     113.413  29.900  10.207  1.00  0.00           N  
ATOM    545  CA  ASN A  44     114.802  29.503  10.401  1.00  0.00           C  
ATOM    546  C   ASN A  44     115.704  29.943   9.262  1.00  0.00           C  
ATOM    547  O   ASN A  44     115.290  29.997   8.112  1.00  0.00           O  
ATOM    548  CB  ASN A  44     114.896  28.000  10.591  1.00  0.00           C  
ATOM    549  CG  ASN A  44     114.231  27.535  11.856  1.00  0.00           C  
ATOM    550  OD1 ASN A  44     113.049  27.173  11.854  1.00  0.00           O  
ATOM    551  ND2 ASN A  44     114.968  27.537  12.938  1.00  0.00           N  
ATOM    552  H   ASN A  44     112.953  29.673   9.337  1.00  0.00           H  
ATOM    553  HA  ASN A  44     115.181  29.995  11.299  1.00  0.00           H  
ATOM    554 1HB  ASN A  44     114.430  27.496   9.743  1.00  0.00           H  
ATOM    555 2HB  ASN A  44     115.944  27.701  10.614  1.00  0.00           H  
ATOM    556 1HD2 ASN A  44     114.578  27.237  13.809  1.00  0.00           H  
ATOM    557 2HD2 ASN A  44     115.920  27.838  12.894  1.00  0.00           H  
ATOM    558  N   PHE A  45     116.939  30.279   9.592  1.00  0.00           N  
ATOM    559  CA  PHE A  45     117.897  30.687   8.588  1.00  0.00           C  
ATOM    560  C   PHE A  45     118.733  29.442   8.399  1.00  0.00           C  
ATOM    561  O   PHE A  45     119.274  28.904   9.357  1.00  0.00           O  
ATOM    562  CB  PHE A  45     118.747  31.879   9.031  1.00  0.00           C  
ATOM    563  CG  PHE A  45     119.742  32.331   7.999  1.00  0.00           C  
ATOM    564  CD1 PHE A  45     119.343  32.585   6.695  1.00  0.00           C  
ATOM    565  CD2 PHE A  45     121.077  32.502   8.330  1.00  0.00           C  
ATOM    566  CE1 PHE A  45     120.257  33.000   5.746  1.00  0.00           C  
ATOM    567  CE2 PHE A  45     121.993  32.918   7.384  1.00  0.00           C  
ATOM    568  CZ  PHE A  45     121.582  33.167   6.089  1.00  0.00           C  
ATOM    569  H   PHE A  45     117.223  30.252  10.561  1.00  0.00           H  
ATOM    570  HA  PHE A  45     117.352  30.987   7.692  1.00  0.00           H  
ATOM    571 1HB  PHE A  45     118.098  32.721   9.268  1.00  0.00           H  
ATOM    572 2HB  PHE A  45     119.292  31.621   9.938  1.00  0.00           H  
ATOM    573  HD1 PHE A  45     118.295  32.454   6.424  1.00  0.00           H  
ATOM    574  HD2 PHE A  45     121.402  32.305   9.353  1.00  0.00           H  
ATOM    575  HE1 PHE A  45     119.931  33.196   4.725  1.00  0.00           H  
ATOM    576  HE2 PHE A  45     123.040  33.049   7.657  1.00  0.00           H  
ATOM    577  HZ  PHE A  45     122.303  33.493   5.341  1.00  0.00           H  
ATOM    578  N   ALA A  46     118.818  28.954   7.176  1.00  0.00           N  
ATOM    579  CA  ALA A  46     119.606  27.761   6.933  1.00  0.00           C  
ATOM    580  C   ALA A  46     120.183  27.786   5.533  1.00  0.00           C  
ATOM    581  O   ALA A  46     119.538  28.250   4.584  1.00  0.00           O  
ATOM    582  CB  ALA A  46     118.764  26.511   7.141  1.00  0.00           C  
ATOM    583  H   ALA A  46     118.343  29.396   6.402  1.00  0.00           H  
ATOM    584  HA  ALA A  46     120.432  27.750   7.644  1.00  0.00           H  
ATOM    585 1HB  ALA A  46     119.373  25.626   6.954  1.00  0.00           H  
ATOM    586 2HB  ALA A  46     118.395  26.487   8.166  1.00  0.00           H  
ATOM    587 3HB  ALA A  46     117.920  26.522   6.452  1.00  0.00           H  
ATOM    588  N   VAL A  47     121.404  27.284   5.412  1.00  0.00           N  
ATOM    589  CA  VAL A  47     122.087  27.252   4.133  1.00  0.00           C  
ATOM    590  C   VAL A  47     122.717  25.883   3.914  1.00  0.00           C  
ATOM    591  O   VAL A  47     122.903  25.112   4.854  1.00  0.00           O  
ATOM    592  CB  VAL A  47     123.174  28.341   4.074  1.00  0.00           C  
ATOM    593  CG1 VAL A  47     122.554  29.722   4.230  1.00  0.00           C  
ATOM    594  CG2 VAL A  47     124.216  28.092   5.154  1.00  0.00           C  
ATOM    595  H   VAL A  47     121.871  26.915   6.228  1.00  0.00           H  
ATOM    596  HA  VAL A  47     121.357  27.445   3.346  1.00  0.00           H  
ATOM    597  HB  VAL A  47     123.651  28.312   3.094  1.00  0.00           H  
ATOM    598 1HG1 VAL A  47     123.337  30.480   4.185  1.00  0.00           H  
ATOM    599 2HG1 VAL A  47     121.839  29.892   3.426  1.00  0.00           H  
ATOM    600 3HG1 VAL A  47     122.044  29.785   5.191  1.00  0.00           H  
ATOM    601 1HG2 VAL A  47     124.982  28.866   5.106  1.00  0.00           H  
ATOM    602 2HG2 VAL A  47     123.738  28.116   6.133  1.00  0.00           H  
ATOM    603 3HG2 VAL A  47     124.676  27.116   4.998  1.00  0.00           H  
ATOM    604  N   GLY A  48     123.047  25.581   2.669  1.00  0.00           N  
ATOM    605  CA  GLY A  48     123.661  24.305   2.368  1.00  0.00           C  
ATOM    606  C   GLY A  48     124.961  24.211   3.143  1.00  0.00           C  
ATOM    607  O   GLY A  48     125.777  25.134   3.113  1.00  0.00           O  
ATOM    608  H   GLY A  48     122.875  26.234   1.918  1.00  0.00           H  
ATOM    609 1HA  GLY A  48     122.979  23.500   2.641  1.00  0.00           H  
ATOM    610 2HA  GLY A  48     123.834  24.229   1.295  1.00  0.00           H  
ATOM    611  N   ALA A  49     125.151  23.094   3.836  1.00  0.00           N  
ATOM    612  CA  ALA A  49     126.366  22.904   4.604  1.00  0.00           C  
ATOM    613  C   ALA A  49     127.315  21.924   3.951  1.00  0.00           C  
ATOM    614  O   ALA A  49     128.423  21.709   4.435  1.00  0.00           O  
ATOM    615  CB  ALA A  49     126.025  22.439   6.012  1.00  0.00           C  
ATOM    616  H   ALA A  49     124.451  22.366   3.835  1.00  0.00           H  
ATOM    617  HA  ALA A  49     126.884  23.862   4.661  1.00  0.00           H  
ATOM    618 1HB  ALA A  49     126.945  22.299   6.581  1.00  0.00           H  
ATOM    619 2HB  ALA A  49     125.405  23.188   6.503  1.00  0.00           H  
ATOM    620 3HB  ALA A  49     125.483  21.496   5.962  1.00  0.00           H  
ATOM    621  N   ALA A  50     126.872  21.326   2.850  1.00  0.00           N  
ATOM    622  CA  ALA A  50     127.666  20.355   2.101  1.00  0.00           C  
ATOM    623  C   ALA A  50     127.240  20.475   0.653  1.00  0.00           C  
ATOM    624  O   ALA A  50     126.235  21.111   0.360  1.00  0.00           O  
ATOM    625  CB  ALA A  50     127.468  18.939   2.621  1.00  0.00           C  
ATOM    626  H   ALA A  50     125.945  21.559   2.524  1.00  0.00           H  
ATOM    627  HA  ALA A  50     128.718  20.616   2.218  1.00  0.00           H  
ATOM    628 1HB  ALA A  50     128.076  18.248   2.037  1.00  0.00           H  
ATOM    629 2HB  ALA A  50     127.768  18.890   3.668  1.00  0.00           H  
ATOM    630 3HB  ALA A  50     126.418  18.662   2.532  1.00  0.00           H  
ATOM    631  N   PRO A  51     127.986  19.860  -0.274  1.00  0.00           N  
ATOM    632  CA  PRO A  51     127.589  19.957  -1.681  1.00  0.00           C  
ATOM    633  C   PRO A  51     126.282  19.190  -1.823  1.00  0.00           C  
ATOM    634  O   PRO A  51     125.974  18.341  -0.978  1.00  0.00           O  
ATOM    635  CB  PRO A  51     128.740  19.295  -2.444  1.00  0.00           C  
ATOM    636  CG  PRO A  51     129.880  19.323  -1.484  1.00  0.00           C  
ATOM    637  CD  PRO A  51     129.234  19.175  -0.132  1.00  0.00           C  
ATOM    638  HA  PRO A  51     127.503  21.017  -1.960  1.00  0.00           H  
ATOM    639 1HB  PRO A  51     128.457  18.274  -2.741  1.00  0.00           H  
ATOM    640 2HB  PRO A  51     128.948  19.852  -3.370  1.00  0.00           H  
ATOM    641 1HG  PRO A  51     130.586  18.509  -1.708  1.00  0.00           H  
ATOM    642 2HG  PRO A  51     130.439  20.265  -1.586  1.00  0.00           H  
ATOM    643 1HD  PRO A  51     129.104  18.108   0.098  1.00  0.00           H  
ATOM    644 2HD  PRO A  51     129.861  19.663   0.629  1.00  0.00           H  
ATOM    645  N   HIS A  52     125.507  19.485  -2.863  1.00  0.00           N  
ATOM    646  CA  HIS A  52     124.251  18.770  -3.057  1.00  0.00           C  
ATOM    647  C   HIS A  52     123.703  18.787  -4.475  1.00  0.00           C  
ATOM    648  O   HIS A  52     123.877  19.744  -5.234  1.00  0.00           O  
ATOM    649  CB  HIS A  52     123.186  19.341  -2.115  1.00  0.00           C  
ATOM    650  CG  HIS A  52     123.521  19.187  -0.664  1.00  0.00           C  
ATOM    651  ND1 HIS A  52     123.417  17.982  -0.001  1.00  0.00           N  
ATOM    652  CD2 HIS A  52     123.957  20.084   0.251  1.00  0.00           C  
ATOM    653  CE1 HIS A  52     123.776  18.146   1.261  1.00  0.00           C  
ATOM    654  NE2 HIS A  52     124.107  19.411   1.439  1.00  0.00           N  
ATOM    655  H   HIS A  52     125.774  20.199  -3.525  1.00  0.00           H  
ATOM    656  HA  HIS A  52     124.393  17.715  -2.823  1.00  0.00           H  
ATOM    657 1HB  HIS A  52     123.048  20.403  -2.323  1.00  0.00           H  
ATOM    658 2HB  HIS A  52     122.233  18.845  -2.300  1.00  0.00           H  
ATOM    659  HD1 HIS A  52     123.191  17.098  -0.412  1.00  0.00           H  
ATOM    660  HD2 HIS A  52     124.182  21.149   0.194  1.00  0.00           H  
ATOM    661  HE1 HIS A  52     123.763  17.305   1.955  1.00  0.00           H  
ATOM    662  N   PRO A  53     123.005  17.713  -4.803  1.00  0.00           N  
ATOM    663  CA  PRO A  53     122.442  17.513  -6.118  1.00  0.00           C  
ATOM    664  C   PRO A  53     122.061  18.715  -6.968  1.00  0.00           C  
ATOM    665  O   PRO A  53     122.367  18.727  -8.161  1.00  0.00           O  
ATOM    666  CB  PRO A  53     121.193  16.700  -5.765  1.00  0.00           C  
ATOM    667  CG  PRO A  53     121.568  15.975  -4.518  1.00  0.00           C  
ATOM    668  CD  PRO A  53     122.387  16.970  -3.739  1.00  0.00           C  
ATOM    669  HA  PRO A  53     123.151  16.937  -6.731  1.00  0.00           H  
ATOM    670 1HB  PRO A  53     120.333  17.372  -5.626  1.00  0.00           H  
ATOM    671 2HB  PRO A  53     120.939  16.021  -6.593  1.00  0.00           H  
ATOM    672 1HG  PRO A  53     120.664  15.656  -3.978  1.00  0.00           H  
ATOM    673 2HG  PRO A  53     122.131  15.063  -4.764  1.00  0.00           H  
ATOM    674 1HD  PRO A  53     121.720  17.605  -3.139  1.00  0.00           H  
ATOM    675 2HD  PRO A  53     123.098  16.434  -3.094  1.00  0.00           H  
ATOM    676  N   PHE A  54     121.427  19.737  -6.404  1.00  0.00           N  
ATOM    677  CA  PHE A  54     121.037  20.855  -7.270  1.00  0.00           C  
ATOM    678  C   PHE A  54     121.619  22.237  -6.981  1.00  0.00           C  
ATOM    679  O   PHE A  54     121.154  23.242  -7.529  1.00  0.00           O  
ATOM    680  CB  PHE A  54     119.512  20.977  -7.246  1.00  0.00           C  
ATOM    681  CG  PHE A  54     118.799  19.771  -7.788  1.00  0.00           C  
ATOM    682  CD1 PHE A  54     117.906  19.062  -6.999  1.00  0.00           C  
ATOM    683  CD2 PHE A  54     119.021  19.343  -9.088  1.00  0.00           C  
ATOM    684  CE1 PHE A  54     117.250  17.952  -7.497  1.00  0.00           C  
ATOM    685  CE2 PHE A  54     118.365  18.235  -9.589  1.00  0.00           C  
ATOM    686  CZ  PHE A  54     117.479  17.539  -8.792  1.00  0.00           C  
ATOM    687  H   PHE A  54     121.205  19.777  -5.419  1.00  0.00           H  
ATOM    688  HA  PHE A  54     121.371  20.639  -8.286  1.00  0.00           H  
ATOM    689 1HB  PHE A  54     119.177  21.138  -6.222  1.00  0.00           H  
ATOM    690 2HB  PHE A  54     119.207  21.844  -7.830  1.00  0.00           H  
ATOM    691  HD1 PHE A  54     117.724  19.389  -5.975  1.00  0.00           H  
ATOM    692  HD2 PHE A  54     119.721  19.892  -9.718  1.00  0.00           H  
ATOM    693  HE1 PHE A  54     116.551  17.404  -6.866  1.00  0.00           H  
ATOM    694  HE2 PHE A  54     118.548  17.909 -10.613  1.00  0.00           H  
ATOM    695  HZ  PHE A  54     116.963  16.664  -9.185  1.00  0.00           H  
ATOM    696  N   LEU A  55     122.645  22.292  -6.142  1.00  0.00           N  
ATOM    697  CA  LEU A  55     123.274  23.560  -5.794  1.00  0.00           C  
ATOM    698  C   LEU A  55     124.727  23.524  -6.254  1.00  0.00           C  
ATOM    699  O   LEU A  55     125.330  22.452  -6.335  1.00  0.00           O  
ATOM    700  CB  LEU A  55     123.198  23.813  -4.283  1.00  0.00           C  
ATOM    701  CG  LEU A  55     121.786  23.849  -3.685  1.00  0.00           C  
ATOM    702  CD1 LEU A  55     121.879  23.980  -2.171  1.00  0.00           C  
ATOM    703  CD2 LEU A  55     121.008  25.009  -4.288  1.00  0.00           C  
ATOM    704  H   LEU A  55     123.000  21.439  -5.734  1.00  0.00           H  
ATOM    705  HA  LEU A  55     122.741  24.362  -6.304  1.00  0.00           H  
ATOM    706 1HB  LEU A  55     123.754  23.029  -3.771  1.00  0.00           H  
ATOM    707 2HB  LEU A  55     123.674  24.769  -4.066  1.00  0.00           H  
ATOM    708  HG  LEU A  55     121.272  22.913  -3.907  1.00  0.00           H  
ATOM    709 1HD1 LEU A  55     120.875  24.005  -1.745  1.00  0.00           H  
ATOM    710 2HD1 LEU A  55     122.423  23.127  -1.764  1.00  0.00           H  
ATOM    711 3HD1 LEU A  55     122.403  24.900  -1.917  1.00  0.00           H  
ATOM    712 1HD2 LEU A  55     120.004  25.034  -3.863  1.00  0.00           H  
ATOM    713 2HD2 LEU A  55     121.520  25.945  -4.064  1.00  0.00           H  
ATOM    714 3HD2 LEU A  55     120.942  24.880  -5.368  1.00  0.00           H  
ATOM    715  N   HIS A  56     125.292  24.687  -6.556  1.00  0.00           N  
ATOM    716  CA  HIS A  56     126.673  24.741  -7.025  1.00  0.00           C  
ATOM    717  C   HIS A  56     127.598  25.395  -6.006  1.00  0.00           C  
ATOM    718  O   HIS A  56     128.737  25.741  -6.321  1.00  0.00           O  
ATOM    719  CB  HIS A  56     126.758  25.500  -8.353  1.00  0.00           C  
ATOM    720  CG  HIS A  56     126.022  24.835  -9.474  1.00  0.00           C  
ATOM    721  ND1 HIS A  56     126.481  23.689 -10.089  1.00  0.00           N  
ATOM    722  CD2 HIS A  56     124.861  25.155 -10.092  1.00  0.00           C  
ATOM    723  CE1 HIS A  56     125.632  23.332 -11.037  1.00  0.00           C  
ATOM    724  NE2 HIS A  56     124.641  24.205 -11.059  1.00  0.00           N  
ATOM    725  H   HIS A  56     124.770  25.547  -6.464  1.00  0.00           H  
ATOM    726  HA  HIS A  56     127.041  23.729  -7.188  1.00  0.00           H  
ATOM    727 1HB  HIS A  56     126.352  26.504  -8.225  1.00  0.00           H  
ATOM    728 2HB  HIS A  56     127.803  25.605  -8.646  1.00  0.00           H  
ATOM    729  HD2 HIS A  56     124.220  26.008  -9.866  1.00  0.00           H  
ATOM    730  HE1 HIS A  56     125.732  22.465 -11.689  1.00  0.00           H  
ATOM    731  HE2 HIS A  56     123.848  24.183 -11.684  1.00  0.00           H  
ATOM    732  N   ARG A  57     127.102  25.560  -4.784  1.00  0.00           N  
ATOM    733  CA  ARG A  57     127.886  26.167  -3.713  1.00  0.00           C  
ATOM    734  C   ARG A  57     127.194  25.952  -2.375  1.00  0.00           C  
ATOM    735  O   ARG A  57     126.012  25.625  -2.328  1.00  0.00           O  
ATOM    736  CB  ARG A  57     128.077  27.657  -3.955  1.00  0.00           C  
ATOM    737  CG  ARG A  57     128.927  28.370  -2.915  1.00  0.00           C  
ATOM    738  CD  ARG A  57     129.086  29.813  -3.231  1.00  0.00           C  
ATOM    739  NE  ARG A  57     129.877  30.021  -4.433  1.00  0.00           N  
ATOM    740  CZ  ARG A  57     130.024  31.206  -5.057  1.00  0.00           C  
ATOM    741  NH1 ARG A  57     129.429  32.277  -4.581  1.00  0.00           N  
ATOM    742  NH2 ARG A  57     130.767  31.292  -6.146  1.00  0.00           N  
ATOM    743  H   ARG A  57     126.158  25.257  -4.592  1.00  0.00           H  
ATOM    744  HA  ARG A  57     128.868  25.693  -3.691  1.00  0.00           H  
ATOM    745 1HB  ARG A  57     128.547  27.810  -4.926  1.00  0.00           H  
ATOM    746 2HB  ARG A  57     127.105  28.149  -3.981  1.00  0.00           H  
ATOM    747 1HG  ARG A  57     128.453  28.283  -1.937  1.00  0.00           H  
ATOM    748 2HG  ARG A  57     129.918  27.915  -2.881  1.00  0.00           H  
ATOM    749 1HD  ARG A  57     128.105  30.261  -3.387  1.00  0.00           H  
ATOM    750 2HD  ARG A  57     129.586  30.313  -2.403  1.00  0.00           H  
ATOM    751  HE  ARG A  57     130.350  29.219  -4.829  1.00  0.00           H  
ATOM    752 1HH1 ARG A  57     128.861  32.212  -3.748  1.00  0.00           H  
ATOM    753 2HH1 ARG A  57     129.539  33.166  -5.048  1.00  0.00           H  
ATOM    754 1HH2 ARG A  57     131.225  30.468  -6.512  1.00  0.00           H  
ATOM    755 2HH2 ARG A  57     130.877  32.179  -6.613  1.00  0.00           H  
ATOM    756  N   TYR A  58     127.935  26.122  -1.289  1.00  0.00           N  
ATOM    757  CA  TYR A  58     127.370  25.948   0.041  1.00  0.00           C  
ATOM    758  C   TYR A  58     128.240  26.726   1.007  1.00  0.00           C  
ATOM    759  O   TYR A  58     129.346  27.134   0.658  1.00  0.00           O  
ATOM    760  CB  TYR A  58     127.293  24.471   0.433  1.00  0.00           C  
ATOM    761  CG  TYR A  58     128.643  23.794   0.530  1.00  0.00           C  
ATOM    762  CD1 TYR A  58     129.324  23.776   1.739  1.00  0.00           C  
ATOM    763  CD2 TYR A  58     129.199  23.192  -0.588  1.00  0.00           C  
ATOM    764  CE1 TYR A  58     130.556  23.158   1.828  1.00  0.00           C  
ATOM    765  CE2 TYR A  58     130.431  22.574  -0.499  1.00  0.00           C  
ATOM    766  CZ  TYR A  58     131.109  22.556   0.703  1.00  0.00           C  
ATOM    767  OH  TYR A  58     132.336  21.941   0.792  1.00  0.00           O  
ATOM    768  H   TYR A  58     128.908  26.376  -1.381  1.00  0.00           H  
ATOM    769  HA  TYR A  58     126.357  26.351   0.042  1.00  0.00           H  
ATOM    770 1HB  TYR A  58     126.794  24.376   1.398  1.00  0.00           H  
ATOM    771 2HB  TYR A  58     126.694  23.931  -0.300  1.00  0.00           H  
ATOM    772  HD1 TYR A  58     128.887  24.249   2.618  1.00  0.00           H  
ATOM    773  HD2 TYR A  58     128.664  23.207  -1.538  1.00  0.00           H  
ATOM    774  HE1 TYR A  58     131.091  23.144   2.777  1.00  0.00           H  
ATOM    775  HE2 TYR A  58     130.869  22.101  -1.379  1.00  0.00           H  
ATOM    776  HH  TYR A  58     132.668  22.018   1.689  1.00  0.00           H  
ATOM    777  N   TYR A  59     127.751  26.943   2.217  1.00  0.00           N  
ATOM    778  CA  TYR A  59     128.532  27.676   3.197  1.00  0.00           C  
ATOM    779  C   TYR A  59     129.449  26.730   3.943  1.00  0.00           C  
ATOM    780  O   TYR A  59     128.988  25.759   4.547  1.00  0.00           O  
ATOM    781  CB  TYR A  59     127.619  28.421   4.174  1.00  0.00           C  
ATOM    782  CG  TYR A  59     128.366  29.208   5.228  1.00  0.00           C  
ATOM    783  CD1 TYR A  59     129.359  30.102   4.852  1.00  0.00           C  
ATOM    784  CD2 TYR A  59     128.059  29.037   6.569  1.00  0.00           C  
ATOM    785  CE1 TYR A  59     130.041  30.821   5.814  1.00  0.00           C  
ATOM    786  CE2 TYR A  59     128.741  29.756   7.531  1.00  0.00           C  
ATOM    787  CZ  TYR A  59     129.728  30.645   7.158  1.00  0.00           C  
ATOM    788  OH  TYR A  59     130.408  31.361   8.116  1.00  0.00           O  
ATOM    789  H   TYR A  59     126.835  26.604   2.472  1.00  0.00           H  
ATOM    790  HA  TYR A  59     129.147  28.408   2.672  1.00  0.00           H  
ATOM    791 1HB  TYR A  59     126.981  29.112   3.621  1.00  0.00           H  
ATOM    792 2HB  TYR A  59     126.969  27.708   4.680  1.00  0.00           H  
ATOM    793  HD1 TYR A  59     129.601  30.236   3.798  1.00  0.00           H  
ATOM    794  HD2 TYR A  59     127.279  28.334   6.864  1.00  0.00           H  
ATOM    795  HE1 TYR A  59     130.821  31.522   5.519  1.00  0.00           H  
ATOM    796  HE2 TYR A  59     128.499  29.621   8.586  1.00  0.00           H  
ATOM    797  HH  TYR A  59     130.075  31.126   8.986  1.00  0.00           H  
ATOM    798  N   GLN A  60     130.747  27.008   3.916  1.00  0.00           N  
ATOM    799  CA  GLN A  60     131.713  26.148   4.592  1.00  0.00           C  
ATOM    800  C   GLN A  60     132.091  26.756   5.936  1.00  0.00           C  
ATOM    801  O   GLN A  60     132.909  27.664   5.977  1.00  0.00           O  
ATOM    802  CB  GLN A  60     132.962  25.946   3.730  1.00  0.00           C  
ATOM    803  CG  GLN A  60     134.026  25.071   4.372  1.00  0.00           C  
ATOM    804  CD  GLN A  60     133.565  23.637   4.551  1.00  0.00           C  
ATOM    805  OE1 GLN A  60     133.507  22.864   3.591  1.00  0.00           O  
ATOM    806  NE2 GLN A  60     133.234  23.273   5.785  1.00  0.00           N  
ATOM    807  H   GLN A  60     131.077  27.825   3.422  1.00  0.00           H  
ATOM    808  HA  GLN A  60     131.251  25.176   4.762  1.00  0.00           H  
ATOM    809 1HB  GLN A  60     132.680  25.490   2.781  1.00  0.00           H  
ATOM    810 2HB  GLN A  60     133.412  26.914   3.508  1.00  0.00           H  
ATOM    811 1HG  GLN A  60     134.911  25.069   3.736  1.00  0.00           H  
ATOM    812 2HG  GLN A  60     134.272  25.477   5.353  1.00  0.00           H  
ATOM    813 1HE2 GLN A  60     132.923  22.339   5.965  1.00  0.00           H  
ATOM    814 2HE2 GLN A  60     133.297  23.932   6.535  1.00  0.00           H  
ATOM    815  N   ARG A  61     131.527  26.267   7.037  1.00  0.00           N  
ATOM    816  CA  ARG A  61     131.868  26.864   8.329  1.00  0.00           C  
ATOM    817  C   ARG A  61     133.354  26.891   8.650  1.00  0.00           C  
ATOM    818  O   ARG A  61     133.826  27.821   9.295  1.00  0.00           O  
ATOM    819  CB  ARG A  61     131.152  26.116   9.444  1.00  0.00           C  
ATOM    820  CG  ARG A  61     131.611  24.681   9.648  1.00  0.00           C  
ATOM    821  CD  ARG A  61     130.759  23.967  10.633  1.00  0.00           C  
ATOM    822  NE  ARG A  61     131.218  22.606  10.862  1.00  0.00           N  
ATOM    823  CZ  ARG A  61     130.894  21.550  10.090  1.00  0.00           C  
ATOM    824  NH1 ARG A  61     130.112  21.714   9.046  1.00  0.00           N  
ATOM    825  NH2 ARG A  61     131.364  20.350  10.382  1.00  0.00           N  
ATOM    826  H   ARG A  61     130.872  25.498   7.008  1.00  0.00           H  
ATOM    827  HA  ARG A  61     131.537  27.903   8.328  1.00  0.00           H  
ATOM    828 1HB  ARG A  61     131.294  26.644  10.386  1.00  0.00           H  
ATOM    829 2HB  ARG A  61     130.082  26.094   9.239  1.00  0.00           H  
ATOM    830 1HG  ARG A  61     131.562  24.144   8.700  1.00  0.00           H  
ATOM    831 2HG  ARG A  61     132.638  24.675  10.015  1.00  0.00           H  
ATOM    832 1HD  ARG A  61     130.780  24.498  11.585  1.00  0.00           H  
ATOM    833 2HD  ARG A  61     129.735  23.924  10.265  1.00  0.00           H  
ATOM    834  HE  ARG A  61     131.822  22.440  11.655  1.00  0.00           H  
ATOM    835 1HH1 ARG A  61     129.753  22.631   8.823  1.00  0.00           H  
ATOM    836 2HH1 ARG A  61     129.869  20.922   8.468  1.00  0.00           H  
ATOM    837 1HH2 ARG A  61     131.966  20.224  11.184  1.00  0.00           H  
ATOM    838 2HH2 ARG A  61     131.122  19.559   9.804  1.00  0.00           H  
ATOM    839  N   GLN A  62     134.104  25.895   8.201  1.00  0.00           N  
ATOM    840  CA  GLN A  62     135.526  25.882   8.506  1.00  0.00           C  
ATOM    841  C   GLN A  62     136.350  27.022   7.914  1.00  0.00           C  
ATOM    842  O   GLN A  62     137.484  27.236   8.334  1.00  0.00           O  
ATOM    843  CB  GLN A  62     136.122  24.550   8.044  1.00  0.00           C  
ATOM    844  CG  GLN A  62     135.647  23.346   8.839  1.00  0.00           C  
ATOM    845  CD  GLN A  62     136.231  22.044   8.324  1.00  0.00           C  
ATOM    846  OE1 GLN A  62     136.599  21.934   7.151  1.00  0.00           O  
ATOM    847  NE2 GLN A  62     136.320  21.049   9.199  1.00  0.00           N  
ATOM    848  H   GLN A  62     133.712  25.144   7.651  1.00  0.00           H  
ATOM    849  HA  GLN A  62     135.649  25.978   9.585  1.00  0.00           H  
ATOM    850 1HB  GLN A  62     135.869  24.382   6.996  1.00  0.00           H  
ATOM    851 2HB  GLN A  62     137.208  24.593   8.115  1.00  0.00           H  
ATOM    852 1HG  GLN A  62     135.949  23.468   9.879  1.00  0.00           H  
ATOM    853 2HG  GLN A  62     134.560  23.284   8.770  1.00  0.00           H  
ATOM    854 1HE2 GLN A  62     136.698  20.166   8.916  1.00  0.00           H  
ATOM    855 2HE2 GLN A  62     136.010  21.181  10.140  1.00  0.00           H  
ATOM    856  N   LEU A  63     135.801  27.761   6.955  1.00  0.00           N  
ATOM    857  CA  LEU A  63     136.551  28.860   6.355  1.00  0.00           C  
ATOM    858  C   LEU A  63     136.146  30.242   6.864  1.00  0.00           C  
ATOM    859  O   LEU A  63     136.583  31.251   6.316  1.00  0.00           O  
ATOM    860  CB  LEU A  63     136.382  28.819   4.831  1.00  0.00           C  
ATOM    861  CG  LEU A  63     136.906  27.555   4.138  1.00  0.00           C  
ATOM    862  CD1 LEU A  63     136.599  27.628   2.648  1.00  0.00           C  
ATOM    863  CD2 LEU A  63     138.402  27.425   4.382  1.00  0.00           C  
ATOM    864  H   LEU A  63     134.863  27.571   6.632  1.00  0.00           H  
ATOM    865  HA  LEU A  63     137.605  28.735   6.602  1.00  0.00           H  
ATOM    866 1HB  LEU A  63     135.322  28.910   4.597  1.00  0.00           H  
ATOM    867 2HB  LEU A  63     136.903  29.673   4.400  1.00  0.00           H  
ATOM    868  HG  LEU A  63     136.395  26.680   4.541  1.00  0.00           H  
ATOM    869 1HD1 LEU A  63     136.971  26.730   2.155  1.00  0.00           H  
ATOM    870 2HD1 LEU A  63     135.521  27.701   2.502  1.00  0.00           H  
ATOM    871 3HD1 LEU A  63     137.084  28.504   2.219  1.00  0.00           H  
ATOM    872 1HD2 LEU A  63     138.774  26.526   3.890  1.00  0.00           H  
ATOM    873 2HD2 LEU A  63     138.914  28.298   3.978  1.00  0.00           H  
ATOM    874 3HD2 LEU A  63     138.591  27.356   5.453  1.00  0.00           H  
ATOM    875  N   SER A  64     135.323  30.296   7.908  1.00  0.00           N  
ATOM    876  CA  SER A  64     134.888  31.579   8.460  1.00  0.00           C  
ATOM    877  C   SER A  64     135.405  31.777   9.875  1.00  0.00           C  
ATOM    878  O   SER A  64     134.978  31.083  10.799  1.00  0.00           O  
ATOM    879  CB  SER A  64     133.374  31.666   8.453  1.00  0.00           C  
ATOM    880  OG  SER A  64     132.937  32.858   9.046  1.00  0.00           O  
ATOM    881  H   SER A  64     134.990  29.441   8.330  1.00  0.00           H  
ATOM    882  HA  SER A  64     135.289  32.378   7.835  1.00  0.00           H  
ATOM    883 1HB  SER A  64     133.012  31.613   7.427  1.00  0.00           H  
ATOM    884 2HB  SER A  64     132.959  30.815   8.991  1.00  0.00           H  
ATOM    885  HG  SER A  64     131.978  32.839   9.003  1.00  0.00           H  
ATOM    886  N   SER A  65     136.309  32.736  10.052  1.00  0.00           N  
ATOM    887  CA  SER A  65     136.887  32.990  11.368  1.00  0.00           C  
ATOM    888  C   SER A  65     135.891  33.578  12.358  1.00  0.00           C  
ATOM    889  O   SER A  65     136.161  33.630  13.559  1.00  0.00           O  
ATOM    890  CB  SER A  65     138.071  33.928  11.231  1.00  0.00           C  
ATOM    891  OG  SER A  65     137.657  35.202  10.819  1.00  0.00           O  
ATOM    892  H   SER A  65     136.604  33.300   9.268  1.00  0.00           H  
ATOM    893  HA  SER A  65     137.230  32.042  11.784  1.00  0.00           H  
ATOM    894 1HB  SER A  65     138.588  34.002  12.187  1.00  0.00           H  
ATOM    895 2HB  SER A  65     138.776  33.520  10.508  1.00  0.00           H  
ATOM    896  HG  SER A  65     138.187  35.827  11.320  1.00  0.00           H  
ATOM    897  N   THR A  66     134.734  34.000  11.862  1.00  0.00           N  
ATOM    898  CA  THR A  66     133.718  34.592  12.722  1.00  0.00           C  
ATOM    899  C   THR A  66     132.588  33.632  13.115  1.00  0.00           C  
ATOM    900  O   THR A  66     131.661  34.011  13.839  1.00  0.00           O  
ATOM    901  CB  THR A  66     133.109  35.833  12.043  1.00  0.00           C  
ATOM    902  OG1 THR A  66     132.491  35.449  10.807  1.00  0.00           O  
ATOM    903  CG2 THR A  66     134.186  36.871  11.766  1.00  0.00           C  
ATOM    904  H   THR A  66     134.550  33.911  10.873  1.00  0.00           H  
ATOM    905  HA  THR A  66     134.190  34.898  13.656  1.00  0.00           H  
ATOM    906  HB  THR A  66     132.351  36.268  12.693  1.00  0.00           H  
ATOM    907  HG1 THR A  66     131.798  34.809  10.983  1.00  0.00           H  
ATOM    908 1HG2 THR A  66     133.737  37.741  11.286  1.00  0.00           H  
ATOM    909 2HG2 THR A  66     134.650  37.173  12.704  1.00  0.00           H  
ATOM    910 3HG2 THR A  66     134.942  36.444  11.108  1.00  0.00           H  
ATOM    911  N   TYR A  67     132.668  32.390  12.647  1.00  0.00           N  
ATOM    912  CA  TYR A  67     131.649  31.398  12.967  1.00  0.00           C  
ATOM    913  C   TYR A  67     131.882  30.807  14.342  1.00  0.00           C  
ATOM    914  O   TYR A  67     133.009  30.457  14.681  1.00  0.00           O  
ATOM    915  CB  TYR A  67     131.624  30.290  11.912  1.00  0.00           C  
ATOM    916  CG  TYR A  67     130.575  29.229  12.166  1.00  0.00           C  
ATOM    917  CD1 TYR A  67     129.244  29.486  11.873  1.00  0.00           C  
ATOM    918  CD2 TYR A  67     130.945  28.000  12.691  1.00  0.00           C  
ATOM    919  CE1 TYR A  67     128.286  28.518  12.105  1.00  0.00           C  
ATOM    920  CE2 TYR A  67     129.988  27.031  12.922  1.00  0.00           C  
ATOM    921  CZ  TYR A  67     128.663  27.287  12.632  1.00  0.00           C  
ATOM    922  OH  TYR A  67     127.710  26.322  12.862  1.00  0.00           O  
ATOM    923  H   TYR A  67     133.446  32.125  12.060  1.00  0.00           H  
ATOM    924  HA  TYR A  67     130.677  31.891  12.975  1.00  0.00           H  
ATOM    925 1HB  TYR A  67     131.436  30.726  10.930  1.00  0.00           H  
ATOM    926 2HB  TYR A  67     132.598  29.803  11.873  1.00  0.00           H  
ATOM    927  HD1 TYR A  67     128.953  30.452  11.461  1.00  0.00           H  
ATOM    928  HD2 TYR A  67     131.991  27.798  12.921  1.00  0.00           H  
ATOM    929  HE1 TYR A  67     127.241  28.719  11.876  1.00  0.00           H  
ATOM    930  HE2 TYR A  67     130.279  26.065  13.336  1.00  0.00           H  
ATOM    931  HH  TYR A  67     128.130  25.538  13.224  1.00  0.00           H  
ATOM    932  N   ARG A  68     130.824  30.694  15.133  1.00  0.00           N  
ATOM    933  CA  ARG A  68     130.931  30.089  16.453  1.00  0.00           C  
ATOM    934  C   ARG A  68     129.877  28.990  16.450  1.00  0.00           C  
ATOM    935  O   ARG A  68     128.762  29.203  15.973  1.00  0.00           O  
ATOM    936  CB  ARG A  68     130.677  31.088  17.573  1.00  0.00           C  
ATOM    937  CG  ARG A  68     131.679  32.228  17.652  1.00  0.00           C  
ATOM    938  CD  ARG A  68     133.014  31.756  18.100  1.00  0.00           C  
ATOM    939  NE  ARG A  68     133.964  32.851  18.222  1.00  0.00           N  
ATOM    940  CZ  ARG A  68     134.733  33.311  17.216  1.00  0.00           C  
ATOM    941  NH1 ARG A  68     134.654  32.763  16.024  1.00  0.00           N  
ATOM    942  NH2 ARG A  68     135.568  34.314  17.428  1.00  0.00           N  
ATOM    943  H   ARG A  68     129.926  31.032  14.818  1.00  0.00           H  
ATOM    944  HA  ARG A  68     131.944  29.704  16.576  1.00  0.00           H  
ATOM    945 1HB  ARG A  68     129.688  31.526  17.451  1.00  0.00           H  
ATOM    946 2HB  ARG A  68     130.690  30.570  18.532  1.00  0.00           H  
ATOM    947 1HG  ARG A  68     131.790  32.685  16.668  1.00  0.00           H  
ATOM    948 2HG  ARG A  68     131.324  32.977  18.361  1.00  0.00           H  
ATOM    949 1HD  ARG A  68     132.922  31.276  19.074  1.00  0.00           H  
ATOM    950 2HD  ARG A  68     133.409  31.042  17.379  1.00  0.00           H  
ATOM    951  HE  ARG A  68     134.053  33.298  19.124  1.00  0.00           H  
ATOM    952 1HH1 ARG A  68     134.016  31.997  15.862  1.00  0.00           H  
ATOM    953 2HH1 ARG A  68     135.231  33.108  15.270  1.00  0.00           H  
ATOM    954 1HH2 ARG A  68     135.629  34.736  18.345  1.00  0.00           H  
ATOM    955 2HH2 ARG A  68     136.144  34.659  16.675  1.00  0.00           H  
ATOM    956  N   ASP A  69     130.219  27.805  16.946  1.00  0.00           N  
ATOM    957  CA  ASP A  69     129.244  26.720  16.973  1.00  0.00           C  
ATOM    958  C   ASP A  69     128.381  26.853  18.213  1.00  0.00           C  
ATOM    959  O   ASP A  69     128.892  27.132  19.299  1.00  0.00           O  
ATOM    960  CB  ASP A  69     129.936  25.355  16.958  1.00  0.00           C  
ATOM    961  CG  ASP A  69     128.956  24.195  16.835  1.00  0.00           C  
ATOM    962  OD1 ASP A  69     128.568  23.886  15.734  1.00  0.00           O  
ATOM    963  OD2 ASP A  69     128.606  23.631  17.844  1.00  0.00           O  
ATOM    964  H   ASP A  69     131.148  27.641  17.307  1.00  0.00           H  
ATOM    965  HA  ASP A  69     128.617  26.796  16.084  1.00  0.00           H  
ATOM    966 1HB  ASP A  69     130.635  25.310  16.123  1.00  0.00           H  
ATOM    967 2HB  ASP A  69     130.512  25.229  17.875  1.00  0.00           H  
ATOM    968  N   LEU A  70     127.076  26.654  18.062  1.00  0.00           N  
ATOM    969  CA  LEU A  70     126.189  26.770  19.204  1.00  0.00           C  
ATOM    970  C   LEU A  70     126.057  25.447  19.957  1.00  0.00           C  
ATOM    971  O   LEU A  70     125.433  25.376  21.020  1.00  0.00           O  
ATOM    972  CB  LEU A  70     124.805  27.244  18.743  1.00  0.00           C  
ATOM    973  CG  LEU A  70     124.758  28.638  18.103  1.00  0.00           C  
ATOM    974  CD1 LEU A  70     123.348  28.921  17.605  1.00  0.00           C  
ATOM    975  CD2 LEU A  70     125.199  29.679  19.121  1.00  0.00           C  
ATOM    976  H   LEU A  70     126.688  26.422  17.159  1.00  0.00           H  
ATOM    977  HA  LEU A  70     126.604  27.506  19.891  1.00  0.00           H  
ATOM    978 1HB  LEU A  70     124.419  26.532  18.015  1.00  0.00           H  
ATOM    979 2HB  LEU A  70     124.136  27.252  19.603  1.00  0.00           H  
ATOM    980  HG  LEU A  70     125.428  28.666  17.243  1.00  0.00           H  
ATOM    981 1HD1 LEU A  70     123.315  29.911  17.150  1.00  0.00           H  
ATOM    982 2HD1 LEU A  70     123.066  28.173  16.864  1.00  0.00           H  
ATOM    983 3HD1 LEU A  70     122.652  28.884  18.442  1.00  0.00           H  
ATOM    984 1HD2 LEU A  70     125.166  30.669  18.666  1.00  0.00           H  
ATOM    985 2HD2 LEU A  70     124.529  29.653  19.981  1.00  0.00           H  
ATOM    986 3HD2 LEU A  70     126.216  29.462  19.446  1.00  0.00           H  
ATOM    987  N   ARG A  71     126.645  24.394  19.398  1.00  0.00           N  
ATOM    988  CA  ARG A  71     126.632  23.109  20.076  1.00  0.00           C  
ATOM    989  C   ARG A  71     125.559  22.065  19.839  1.00  0.00           C  
ATOM    990  O   ARG A  71     125.634  20.977  20.412  1.00  0.00           O  
ATOM    991  CB  ARG A  71     126.636  23.388  21.572  1.00  0.00           C  
ATOM    992  CG  ARG A  71     127.863  24.128  22.081  1.00  0.00           C  
ATOM    993  CD  ARG A  71     127.799  24.354  23.548  1.00  0.00           C  
ATOM    994  NE  ARG A  71     128.967  25.067  24.038  1.00  0.00           N  
ATOM    995  CZ  ARG A  71     129.138  25.470  25.313  1.00  0.00           C  
ATOM    996  NH1 ARG A  71     128.210  25.223  26.210  1.00  0.00           N  
ATOM    997  NH2 ARG A  71     130.239  26.113  25.660  1.00  0.00           N  
ATOM    998  H   ARG A  71     127.105  24.473  18.502  1.00  0.00           H  
ATOM    999  HA  ARG A  71     127.530  22.560  19.793  1.00  0.00           H  
ATOM   1000 1HB  ARG A  71     125.761  23.982  21.833  1.00  0.00           H  
ATOM   1001 2HB  ARG A  71     126.568  22.447  22.118  1.00  0.00           H  
ATOM   1002 1HG  ARG A  71     128.757  23.543  21.863  1.00  0.00           H  
ATOM   1003 2HG  ARG A  71     127.934  25.098  21.587  1.00  0.00           H  
ATOM   1004 1HD  ARG A  71     126.914  24.944  23.786  1.00  0.00           H  
ATOM   1005 2HD  ARG A  71     127.744  23.395  24.061  1.00  0.00           H  
ATOM   1006  HE  ARG A  71     129.703  25.275  23.377  1.00  0.00           H  
ATOM   1007 1HH1 ARG A  71     127.368  24.731  25.945  1.00  0.00           H  
ATOM   1008 2HH1 ARG A  71     128.338  25.524  27.165  1.00  0.00           H  
ATOM   1009 1HH2 ARG A  71     130.952  26.303  24.970  1.00  0.00           H  
ATOM   1010 2HH2 ARG A  71     130.367  26.415  26.614  1.00  0.00           H  
ATOM   1011  N   LYS A  72     124.572  22.360  19.005  1.00  0.00           N  
ATOM   1012  CA  LYS A  72     123.518  21.391  18.759  1.00  0.00           C  
ATOM   1013  C   LYS A  72     122.983  21.405  17.342  1.00  0.00           C  
ATOM   1014  O   LYS A  72     123.196  22.355  16.587  1.00  0.00           O  
ATOM   1015  CB  LYS A  72     122.366  21.623  19.737  1.00  0.00           C  
ATOM   1016  CG  LYS A  72     122.738  21.440  21.203  1.00  0.00           C  
ATOM   1017  CD  LYS A  72     121.543  21.686  22.112  1.00  0.00           C  
ATOM   1018  CE  LYS A  72     121.903  21.463  23.573  1.00  0.00           C  
ATOM   1019  NZ  LYS A  72     122.892  22.461  24.062  1.00  0.00           N  
ATOM   1020  H   LYS A  72     124.539  23.253  18.534  1.00  0.00           H  
ATOM   1021  HA  LYS A  72     123.923  20.391  18.918  1.00  0.00           H  
ATOM   1022 1HB  LYS A  72     121.981  22.636  19.614  1.00  0.00           H  
ATOM   1023 2HB  LYS A  72     121.551  20.934  19.511  1.00  0.00           H  
ATOM   1024 1HG  LYS A  72     123.102  20.424  21.362  1.00  0.00           H  
ATOM   1025 2HG  LYS A  72     123.533  22.137  21.466  1.00  0.00           H  
ATOM   1026 1HD  LYS A  72     121.194  22.712  21.985  1.00  0.00           H  
ATOM   1027 2HD  LYS A  72     120.733  21.010  21.839  1.00  0.00           H  
ATOM   1028 1HE  LYS A  72     121.003  21.532  24.183  1.00  0.00           H  
ATOM   1029 2HE  LYS A  72     122.322  20.464  23.696  1.00  0.00           H  
ATOM   1030 1HZ  LYS A  72     123.104  22.278  25.032  1.00  0.00           H  
ATOM   1031 2HZ  LYS A  72     123.739  22.392  23.514  1.00  0.00           H  
ATOM   1032 3HZ  LYS A  72     122.507  23.390  23.971  1.00  0.00           H  
ATOM   1033  N   GLY A  73     122.298  20.324  16.993  1.00  0.00           N  
ATOM   1034  CA  GLY A  73     121.701  20.173  15.681  1.00  0.00           C  
ATOM   1035  C   GLY A  73     120.220  20.562  15.770  1.00  0.00           C  
ATOM   1036  O   GLY A  73     119.633  20.593  16.861  1.00  0.00           O  
ATOM   1037  H   GLY A  73     122.192  19.582  17.670  1.00  0.00           H  
ATOM   1038 1HA  GLY A  73     122.229  20.804  14.966  1.00  0.00           H  
ATOM   1039 2HA  GLY A  73     121.815  19.143  15.346  1.00  0.00           H  
ATOM   1040  N   VAL A  74     119.623  20.874  14.625  1.00  0.00           N  
ATOM   1041  CA  VAL A  74     118.218  21.246  14.581  1.00  0.00           C  
ATOM   1042  C   VAL A  74     117.647  20.677  13.301  1.00  0.00           C  
ATOM   1043  O   VAL A  74     118.360  20.542  12.299  1.00  0.00           O  
ATOM   1044  CB  VAL A  74     118.037  22.775  14.613  1.00  0.00           C  
ATOM   1045  CG1 VAL A  74     118.652  23.410  13.374  1.00  0.00           C  
ATOM   1046  CG2 VAL A  74     116.560  23.120  14.719  1.00  0.00           C  
ATOM   1047  H   VAL A  74     120.154  20.853  13.766  1.00  0.00           H  
ATOM   1048  HA  VAL A  74     117.722  20.827  15.457  1.00  0.00           H  
ATOM   1049  HB  VAL A  74     118.568  23.177  15.476  1.00  0.00           H  
ATOM   1050 1HG1 VAL A  74     118.515  24.491  13.413  1.00  0.00           H  
ATOM   1051 2HG1 VAL A  74     119.717  23.180  13.338  1.00  0.00           H  
ATOM   1052 3HG1 VAL A  74     118.164  23.015  12.483  1.00  0.00           H  
ATOM   1053 1HG2 VAL A  74     116.439  24.203  14.741  1.00  0.00           H  
ATOM   1054 2HG2 VAL A  74     116.028  22.713  13.858  1.00  0.00           H  
ATOM   1055 3HG2 VAL A  74     116.151  22.691  15.633  1.00  0.00           H  
ATOM   1056  N   TYR A  75     116.363  20.347  13.327  1.00  0.00           N  
ATOM   1057  CA  TYR A  75     115.727  19.801  12.144  1.00  0.00           C  
ATOM   1058  C   TYR A  75     114.345  20.392  11.911  1.00  0.00           C  
ATOM   1059  O   TYR A  75     113.492  20.388  12.796  1.00  0.00           O  
ATOM   1060  CB  TYR A  75     115.637  18.277  12.251  1.00  0.00           C  
ATOM   1061  CG  TYR A  75     114.988  17.618  11.054  1.00  0.00           C  
ATOM   1062  CD1 TYR A  75     115.773  16.983  10.102  1.00  0.00           C  
ATOM   1063  CD2 TYR A  75     113.610  17.649  10.908  1.00  0.00           C  
ATOM   1064  CE1 TYR A  75     115.180  16.381   9.009  1.00  0.00           C  
ATOM   1065  CE2 TYR A  75     113.017  17.047   9.814  1.00  0.00           C  
ATOM   1066  CZ  TYR A  75     113.797  16.416   8.868  1.00  0.00           C  
ATOM   1067  OH  TYR A  75     113.207  15.816   7.779  1.00  0.00           O  
ATOM   1068  H   TYR A  75     115.816  20.471  14.167  1.00  0.00           H  
ATOM   1069  HA  TYR A  75     116.334  20.057  11.275  1.00  0.00           H  
ATOM   1070 1HB  TYR A  75     116.638  17.860  12.368  1.00  0.00           H  
ATOM   1071 2HB  TYR A  75     115.065  18.008  13.139  1.00  0.00           H  
ATOM   1072  HD1 TYR A  75     116.857  16.959  10.217  1.00  0.00           H  
ATOM   1073  HD2 TYR A  75     112.993  18.149  11.655  1.00  0.00           H  
ATOM   1074  HE1 TYR A  75     115.796  15.882   8.261  1.00  0.00           H  
ATOM   1075  HE2 TYR A  75     111.933  17.073   9.699  1.00  0.00           H  
ATOM   1076  HH  TYR A  75     112.255  15.928   7.830  1.00  0.00           H  
ATOM   1077  N   VAL A  76     114.122  20.894  10.707  1.00  0.00           N  
ATOM   1078  CA  VAL A  76     112.846  21.492  10.373  1.00  0.00           C  
ATOM   1079  C   VAL A  76     112.097  20.730   9.295  1.00  0.00           C  
ATOM   1080  O   VAL A  76     112.686  20.319   8.298  1.00  0.00           O  
ATOM   1081  CB  VAL A  76     113.059  22.943   9.904  1.00  0.00           C  
ATOM   1082  CG1 VAL A  76     111.736  23.568   9.487  1.00  0.00           C  
ATOM   1083  CG2 VAL A  76     113.714  23.755  11.012  1.00  0.00           C  
ATOM   1084  H   VAL A  76     114.849  20.862  10.007  1.00  0.00           H  
ATOM   1085  HA  VAL A  76     112.221  21.496  11.267  1.00  0.00           H  
ATOM   1086  HB  VAL A  76     113.704  22.940   9.025  1.00  0.00           H  
ATOM   1087 1HG1 VAL A  76     111.906  24.594   9.158  1.00  0.00           H  
ATOM   1088 2HG1 VAL A  76     111.303  22.993   8.670  1.00  0.00           H  
ATOM   1089 3HG1 VAL A  76     111.051  23.569  10.335  1.00  0.00           H  
ATOM   1090 1HG2 VAL A  76     113.863  24.780  10.673  1.00  0.00           H  
ATOM   1091 2HG2 VAL A  76     113.072  23.753  11.892  1.00  0.00           H  
ATOM   1092 3HG2 VAL A  76     114.678  23.313  11.265  1.00  0.00           H  
ATOM   1093  N   PRO A  77     110.800  20.523   9.493  1.00  0.00           N  
ATOM   1094  CA  PRO A  77     110.024  19.859   8.463  1.00  0.00           C  
ATOM   1095  C   PRO A  77     108.925  20.777   7.962  1.00  0.00           C  
ATOM   1096  O   PRO A  77     108.019  21.160   8.702  1.00  0.00           O  
ATOM   1097  CB  PRO A  77     109.457  18.633   9.186  1.00  0.00           C  
ATOM   1098  CG  PRO A  77     109.379  19.054  10.614  1.00  0.00           C  
ATOM   1099  CD  PRO A  77     110.568  19.958  10.803  1.00  0.00           C  
ATOM   1100  HA  PRO A  77     110.693  19.556   7.644  1.00  0.00           H  
ATOM   1101 1HB  PRO A  77     108.476  18.368   8.765  1.00  0.00           H  
ATOM   1102 2HB  PRO A  77     110.118  17.767   9.032  1.00  0.00           H  
ATOM   1103 1HG  PRO A  77     108.424  19.564  10.807  1.00  0.00           H  
ATOM   1104 2HG  PRO A  77     109.408  18.173  11.272  1.00  0.00           H  
ATOM   1105 1HD  PRO A  77     110.317  20.748  11.527  1.00  0.00           H  
ATOM   1106 2HD  PRO A  77     111.426  19.367  11.155  1.00  0.00           H  
ATOM   1107  N   TYR A  78     109.010  21.116   6.687  1.00  0.00           N  
ATOM   1108  CA  TYR A  78     108.037  21.990   6.072  1.00  0.00           C  
ATOM   1109  C   TYR A  78     106.879  21.142   5.565  1.00  0.00           C  
ATOM   1110  O   TYR A  78     106.825  19.944   5.837  1.00  0.00           O  
ATOM   1111  CB  TYR A  78     108.666  22.801   4.937  1.00  0.00           C  
ATOM   1112  CG  TYR A  78     109.701  23.802   5.402  1.00  0.00           C  
ATOM   1113  CD1 TYR A  78     110.925  23.360   5.881  1.00  0.00           C  
ATOM   1114  CD2 TYR A  78     109.425  25.160   5.349  1.00  0.00           C  
ATOM   1115  CE1 TYR A  78     111.871  24.274   6.306  1.00  0.00           C  
ATOM   1116  CE2 TYR A  78     110.370  26.073   5.773  1.00  0.00           C  
ATOM   1117  CZ  TYR A  78     111.588  25.635   6.250  1.00  0.00           C  
ATOM   1118  OH  TYR A  78     112.530  26.545   6.673  1.00  0.00           O  
ATOM   1119  H   TYR A  78     109.771  20.757   6.129  1.00  0.00           H  
ATOM   1120  HA  TYR A  78     107.670  22.685   6.828  1.00  0.00           H  
ATOM   1121 1HB  TYR A  78     109.142  22.124   4.226  1.00  0.00           H  
ATOM   1122 2HB  TYR A  78     107.886  23.342   4.402  1.00  0.00           H  
ATOM   1123  HD1 TYR A  78     111.142  22.293   5.923  1.00  0.00           H  
ATOM   1124  HD2 TYR A  78     108.462  25.506   4.973  1.00  0.00           H  
ATOM   1125  HE1 TYR A  78     112.833  23.928   6.682  1.00  0.00           H  
ATOM   1126  HE2 TYR A  78     110.153  27.141   5.733  1.00  0.00           H  
ATOM   1127  HH  TYR A  78     112.183  27.434   6.571  1.00  0.00           H  
ATOM   1128  N   THR A  79     105.957  21.765   4.833  1.00  0.00           N  
ATOM   1129  CA  THR A  79     104.811  21.052   4.290  1.00  0.00           C  
ATOM   1130  C   THR A  79     105.343  19.843   3.563  1.00  0.00           C  
ATOM   1131  O   THR A  79     104.797  18.751   3.661  1.00  0.00           O  
ATOM   1132  CB  THR A  79     103.972  21.926   3.340  1.00  0.00           C  
ATOM   1133  OG1 THR A  79     103.475  23.068   4.050  1.00  0.00           O  
ATOM   1134  CG2 THR A  79     102.802  21.133   2.779  1.00  0.00           C  
ATOM   1135  H   THR A  79     106.053  22.754   4.650  1.00  0.00           H  
ATOM   1136  HA  THR A  79     104.168  20.750   5.117  1.00  0.00           H  
ATOM   1137  HB  THR A  79     104.597  22.272   2.517  1.00  0.00           H  
ATOM   1138  HG1 THR A  79     102.571  23.244   3.778  1.00  0.00           H  
ATOM   1139 1HG2 THR A  79     102.220  21.767   2.109  1.00  0.00           H  
ATOM   1140 2HG2 THR A  79     103.177  20.271   2.228  1.00  0.00           H  
ATOM   1141 3HG2 THR A  79     102.168  20.793   3.597  1.00  0.00           H  
ATOM   1142  N   GLN A  80     106.417  20.040   2.820  1.00  0.00           N  
ATOM   1143  CA  GLN A  80     107.035  18.934   2.127  1.00  0.00           C  
ATOM   1144  C   GLN A  80     108.492  19.252   1.939  1.00  0.00           C  
ATOM   1145  O   GLN A  80     108.850  20.257   1.312  1.00  0.00           O  
ATOM   1146  CB  GLN A  80     106.361  18.674   0.777  1.00  0.00           C  
ATOM   1147  CG  GLN A  80     106.906  17.467   0.032  1.00  0.00           C  
ATOM   1148  CD  GLN A  80     106.168  17.208  -1.268  1.00  0.00           C  
ATOM   1149  OE1 GLN A  80     104.936  17.144  -1.296  1.00  0.00           O  
ATOM   1150  NE2 GLN A  80     106.919  17.056  -2.353  1.00  0.00           N  
ATOM   1151  H   GLN A  80     106.817  20.963   2.728  1.00  0.00           H  
ATOM   1152  HA  GLN A  80     106.928  18.039   2.739  1.00  0.00           H  
ATOM   1153 1HB  GLN A  80     105.292  18.522   0.927  1.00  0.00           H  
ATOM   1154 2HB  GLN A  80     106.481  19.547   0.136  1.00  0.00           H  
ATOM   1155 1HG  GLN A  80     107.957  17.641  -0.200  1.00  0.00           H  
ATOM   1156 2HG  GLN A  80     106.804  16.586   0.665  1.00  0.00           H  
ATOM   1157 1HE2 GLN A  80     106.488  16.883  -3.240  1.00  0.00           H  
ATOM   1158 2HE2 GLN A  80     107.915  17.116  -2.285  1.00  0.00           H  
ATOM   1159  N   GLY A  81     109.320  18.383   2.521  1.00  0.00           N  
ATOM   1160  CA  GLY A  81     110.758  18.544   2.480  1.00  0.00           C  
ATOM   1161  C   GLY A  81     111.212  18.809   3.903  1.00  0.00           C  
ATOM   1162  O   GLY A  81     110.410  19.172   4.769  1.00  0.00           O  
ATOM   1163  H   GLY A  81     108.928  17.588   3.005  1.00  0.00           H  
ATOM   1164 1HA  GLY A  81     111.213  17.643   2.069  1.00  0.00           H  
ATOM   1165 2HA  GLY A  81     111.013  19.366   1.812  1.00  0.00           H  
ATOM   1166  N   LYS A  82     112.498  18.626   4.157  1.00  0.00           N  
ATOM   1167  CA  LYS A  82     113.031  18.861   5.485  1.00  0.00           C  
ATOM   1168  C   LYS A  82     114.537  18.841   5.410  1.00  0.00           C  
ATOM   1169  O   LYS A  82     115.110  18.356   4.438  1.00  0.00           O  
ATOM   1170  CB  LYS A  82     112.526  17.815   6.480  1.00  0.00           C  
ATOM   1171  CG  LYS A  82     113.079  16.414   6.255  1.00  0.00           C  
ATOM   1172  CD  LYS A  82     112.236  15.641   5.252  1.00  0.00           C  
ATOM   1173  CE  LYS A  82     112.712  14.202   5.119  1.00  0.00           C  
ATOM   1174  NZ  LYS A  82     111.925  13.447   4.108  1.00  0.00           N  
ATOM   1175  H   LYS A  82     113.121  18.320   3.424  1.00  0.00           H  
ATOM   1176  HA  LYS A  82     112.697  19.843   5.823  1.00  0.00           H  
ATOM   1177 1HB  LYS A  82     112.790  18.120   7.493  1.00  0.00           H  
ATOM   1178 2HB  LYS A  82     111.439  17.758   6.428  1.00  0.00           H  
ATOM   1179 1HG  LYS A  82     114.102  16.482   5.881  1.00  0.00           H  
ATOM   1180 2HG  LYS A  82     113.092  15.872   7.200  1.00  0.00           H  
ATOM   1181 1HD  LYS A  82     111.194  15.643   5.575  1.00  0.00           H  
ATOM   1182 2HD  LYS A  82     112.296  16.125   4.277  1.00  0.00           H  
ATOM   1183 1HE  LYS A  82     113.761  14.192   4.827  1.00  0.00           H  
ATOM   1184 2HE  LYS A  82     112.621  13.699   6.082  1.00  0.00           H  
ATOM   1185 1HZ  LYS A  82     112.270  12.499   4.050  1.00  0.00           H  
ATOM   1186 2HZ  LYS A  82     110.951  13.434   4.379  1.00  0.00           H  
ATOM   1187 3HZ  LYS A  82     112.017  13.893   3.207  1.00  0.00           H  
ATOM   1188  N   TRP A  83     115.179  19.387   6.431  1.00  0.00           N  
ATOM   1189  CA  TRP A  83     116.631  19.384   6.487  1.00  0.00           C  
ATOM   1190  C   TRP A  83     117.075  19.299   7.934  1.00  0.00           C  
ATOM   1191  O   TRP A  83     116.284  19.494   8.852  1.00  0.00           O  
ATOM   1192  CB  TRP A  83     117.207  20.642   5.834  1.00  0.00           C  
ATOM   1193  CG  TRP A  83     116.801  21.911   6.520  1.00  0.00           C  
ATOM   1194  CD1 TRP A  83     115.710  22.677   6.239  1.00  0.00           C  
ATOM   1195  CD2 TRP A  83     117.484  22.573   7.613  1.00  0.00           C  
ATOM   1196  NE1 TRP A  83     115.667  23.765   7.075  1.00  0.00           N  
ATOM   1197  CE2 TRP A  83     116.744  23.716   7.924  1.00  0.00           C  
ATOM   1198  CE3 TRP A  83     118.647  22.289   8.341  1.00  0.00           C  
ATOM   1199  CZ2 TRP A  83     117.126  24.585   8.934  1.00  0.00           C  
ATOM   1200  CZ3 TRP A  83     119.029  23.160   9.354  1.00  0.00           C  
ATOM   1201  CH2 TRP A  83     118.287  24.277   9.643  1.00  0.00           C  
ATOM   1202  H   TRP A  83     114.658  19.813   7.184  1.00  0.00           H  
ATOM   1203  HA  TRP A  83     116.996  18.515   5.941  1.00  0.00           H  
ATOM   1204 1HB  TRP A  83     118.296  20.586   5.833  1.00  0.00           H  
ATOM   1205 2HB  TRP A  83     116.881  20.694   4.796  1.00  0.00           H  
ATOM   1206  HD1 TRP A  83     114.979  22.458   5.463  1.00  0.00           H  
ATOM   1207  HE1 TRP A  83     114.959  24.485   7.068  1.00  0.00           H  
ATOM   1208  HE3 TRP A  83     119.238  21.401   8.118  1.00  0.00           H  
ATOM   1209  HZ2 TRP A  83     116.551  25.478   9.178  1.00  0.00           H  
ATOM   1210  HZ3 TRP A  83     119.935  22.932   9.916  1.00  0.00           H  
ATOM   1211  HH2 TRP A  83     118.616  24.939  10.445  1.00  0.00           H  
ATOM   1212  N   GLU A  84     118.343  18.982   8.130  1.00  0.00           N  
ATOM   1213  CA  GLU A  84     118.899  18.871   9.459  1.00  0.00           C  
ATOM   1214  C   GLU A  84     120.255  19.547   9.398  1.00  0.00           C  
ATOM   1215  O   GLU A  84     121.019  19.341   8.461  1.00  0.00           O  
ATOM   1216  CB  GLU A  84     119.025  17.412   9.902  1.00  0.00           C  
ATOM   1217  CG  GLU A  84     119.463  17.230  11.349  1.00  0.00           C  
ATOM   1218  CD  GLU A  84     120.958  17.229  11.512  1.00  0.00           C  
ATOM   1219  OE1 GLU A  84     121.637  16.842  10.591  1.00  0.00           O  
ATOM   1220  OE2 GLU A  84     121.422  17.615  12.559  1.00  0.00           O  
ATOM   1221  H   GLU A  84     118.938  18.813   7.332  1.00  0.00           H  
ATOM   1222  HA  GLU A  84     118.232  19.379  10.157  1.00  0.00           H  
ATOM   1223 1HB  GLU A  84     118.066  16.909   9.778  1.00  0.00           H  
ATOM   1224 2HB  GLU A  84     119.748  16.900   9.267  1.00  0.00           H  
ATOM   1225 1HG  GLU A  84     119.045  18.038  11.949  1.00  0.00           H  
ATOM   1226 2HG  GLU A  84     119.061  16.290  11.724  1.00  0.00           H  
ATOM   1227  N   GLY A  85     120.560  20.375  10.381  1.00  0.00           N  
ATOM   1228  CA  GLY A  85     121.845  21.027  10.336  1.00  0.00           C  
ATOM   1229  C   GLY A  85     122.368  21.430  11.689  1.00  0.00           C  
ATOM   1230  O   GLY A  85     121.680  21.302  12.704  1.00  0.00           O  
ATOM   1231  H   GLY A  85     119.938  20.567  11.153  1.00  0.00           H  
ATOM   1232 1HA  GLY A  85     122.574  20.364   9.870  1.00  0.00           H  
ATOM   1233 2HA  GLY A  85     121.779  21.919   9.714  1.00  0.00           H  
ATOM   1234  N   GLU A  86     123.603  21.916  11.701  1.00  0.00           N  
ATOM   1235  CA  GLU A  86     124.211  22.356  12.935  1.00  0.00           C  
ATOM   1236  C   GLU A  86     123.815  23.805  13.166  1.00  0.00           C  
ATOM   1237  O   GLU A  86     123.840  24.620  12.242  1.00  0.00           O  
ATOM   1238  CB  GLU A  86     125.734  22.211  12.882  1.00  0.00           C  
ATOM   1239  CG  GLU A  86     126.225  20.774  12.784  1.00  0.00           C  
ATOM   1240  CD  GLU A  86     127.725  20.670  12.750  1.00  0.00           C  
ATOM   1241  OE1 GLU A  86     128.371  21.688  12.685  1.00  0.00           O  
ATOM   1242  OE2 GLU A  86     128.225  19.570  12.788  1.00  0.00           O  
ATOM   1243  H   GLU A  86     124.130  21.982  10.842  1.00  0.00           H  
ATOM   1244  HA  GLU A  86     123.835  21.733  13.747  1.00  0.00           H  
ATOM   1245 1HB  GLU A  86     126.121  22.757  12.022  1.00  0.00           H  
ATOM   1246 2HB  GLU A  86     126.173  22.655  13.776  1.00  0.00           H  
ATOM   1247 1HG  GLU A  86     125.853  20.215  13.642  1.00  0.00           H  
ATOM   1248 2HG  GLU A  86     125.814  20.321  11.884  1.00  0.00           H  
ATOM   1249  N   LEU A  87     123.459  24.132  14.399  1.00  0.00           N  
ATOM   1250  CA  LEU A  87     123.089  25.493  14.720  1.00  0.00           C  
ATOM   1251  C   LEU A  87     124.339  26.257  15.136  1.00  0.00           C  
ATOM   1252  O   LEU A  87     125.149  25.756  15.920  1.00  0.00           O  
ATOM   1253  CB  LEU A  87     122.045  25.521  15.843  1.00  0.00           C  
ATOM   1254  CG  LEU A  87     120.712  24.828  15.530  1.00  0.00           C  
ATOM   1255  CD1 LEU A  87     119.822  24.856  16.765  1.00  0.00           C  
ATOM   1256  CD2 LEU A  87     120.041  25.525  14.356  1.00  0.00           C  
ATOM   1257  H   LEU A  87     123.443  23.433  15.128  1.00  0.00           H  
ATOM   1258  HA  LEU A  87     122.655  25.952  13.832  1.00  0.00           H  
ATOM   1259 1HB  LEU A  87     122.469  25.041  16.724  1.00  0.00           H  
ATOM   1260 2HB  LEU A  87     121.828  26.560  16.090  1.00  0.00           H  
ATOM   1261  HG  LEU A  87     120.896  23.784  15.275  1.00  0.00           H  
ATOM   1262 1HD1 LEU A  87     118.875  24.364  16.543  1.00  0.00           H  
ATOM   1263 2HD1 LEU A  87     120.318  24.334  17.583  1.00  0.00           H  
ATOM   1264 3HD1 LEU A  87     119.634  25.890  17.054  1.00  0.00           H  
ATOM   1265 1HD2 LEU A  87     119.094  25.032  14.133  1.00  0.00           H  
ATOM   1266 2HD2 LEU A  87     119.856  26.569  14.610  1.00  0.00           H  
ATOM   1267 3HD2 LEU A  87     120.691  25.474  13.483  1.00  0.00           H  
ATOM   1268  N   GLY A  88     124.499  27.460  14.596  1.00  0.00           N  
ATOM   1269  CA  GLY A  88     125.652  28.276  14.932  1.00  0.00           C  
ATOM   1270  C   GLY A  88     125.358  29.757  14.748  1.00  0.00           C  
ATOM   1271  O   GLY A  88     124.209  30.144  14.523  1.00  0.00           O  
ATOM   1272  H   GLY A  88     123.816  27.818  13.944  1.00  0.00           H  
ATOM   1273 1HA  GLY A  88     125.943  28.087  15.966  1.00  0.00           H  
ATOM   1274 2HA  GLY A  88     126.495  27.990  14.304  1.00  0.00           H  
ATOM   1275  N   THR A  89     126.393  30.587  14.858  1.00  0.00           N  
ATOM   1276  CA  THR A  89     126.263  32.031  14.693  1.00  0.00           C  
ATOM   1277  C   THR A  89     127.297  32.516  13.702  1.00  0.00           C  
ATOM   1278  O   THR A  89     128.334  31.882  13.502  1.00  0.00           O  
ATOM   1279  CB  THR A  89     126.427  32.777  16.030  1.00  0.00           C  
ATOM   1280  OG1 THR A  89     126.154  34.171  15.839  1.00  0.00           O  
ATOM   1281  CG2 THR A  89     127.842  32.610  16.564  1.00  0.00           C  
ATOM   1282  H   THR A  89     127.301  30.195  15.064  1.00  0.00           H  
ATOM   1283  HA  THR A  89     125.266  32.247  14.307  1.00  0.00           H  
ATOM   1284  HB  THR A  89     125.721  32.378  16.758  1.00  0.00           H  
ATOM   1285  HG1 THR A  89     125.406  34.272  15.246  1.00  0.00           H  
ATOM   1286 1HG2 THR A  89     127.939  33.143  17.509  1.00  0.00           H  
ATOM   1287 2HG2 THR A  89     128.048  31.551  16.721  1.00  0.00           H  
ATOM   1288 3HG2 THR A  89     128.552  33.015  15.845  1.00  0.00           H  
ATOM   1289  N   ASP A  90     127.027  33.652  13.087  1.00  0.00           N  
ATOM   1290  CA  ASP A  90     128.006  34.243  12.204  1.00  0.00           C  
ATOM   1291  C   ASP A  90     127.508  35.566  11.706  1.00  0.00           C  
ATOM   1292  O   ASP A  90     126.328  35.885  11.829  1.00  0.00           O  
ATOM   1293  CB  ASP A  90     128.307  33.320  11.020  1.00  0.00           C  
ATOM   1294  CG  ASP A  90     129.652  33.613  10.368  1.00  0.00           C  
ATOM   1295  OD1 ASP A  90     130.282  34.569  10.755  1.00  0.00           O  
ATOM   1296  OD2 ASP A  90     130.035  32.878   9.490  1.00  0.00           O  
ATOM   1297  H   ASP A  90     126.142  34.119  13.223  1.00  0.00           H  
ATOM   1298  HA  ASP A  90     128.929  34.396  12.764  1.00  0.00           H  
ATOM   1299 1HB  ASP A  90     128.301  32.283  11.356  1.00  0.00           H  
ATOM   1300 2HB  ASP A  90     127.524  33.426  10.268  1.00  0.00           H  
ATOM   1301  N   LEU A  91     128.432  36.349  11.167  1.00  0.00           N  
ATOM   1302  CA  LEU A  91     128.111  37.661  10.657  1.00  0.00           C  
ATOM   1303  C   LEU A  91     127.537  37.559   9.259  1.00  0.00           C  
ATOM   1304  O   LEU A  91     127.966  36.735   8.442  1.00  0.00           O  
ATOM   1305  CB  LEU A  91     129.361  38.550  10.647  1.00  0.00           C  
ATOM   1306  CG  LEU A  91     129.987  38.832  12.019  1.00  0.00           C  
ATOM   1307  CD1 LEU A  91     131.269  39.634  11.837  1.00  0.00           C  
ATOM   1308  CD2 LEU A  91     128.990  39.585  12.887  1.00  0.00           C  
ATOM   1309  H   LEU A  91     129.385  36.019  11.112  1.00  0.00           H  
ATOM   1310  HA  LEU A  91     127.366  38.113  11.311  1.00  0.00           H  
ATOM   1311 1HB  LEU A  91     130.120  38.075  10.028  1.00  0.00           H  
ATOM   1312 2HB  LEU A  91     129.103  39.508  10.197  1.00  0.00           H  
ATOM   1313  HG  LEU A  91     130.249  37.889  12.500  1.00  0.00           H  
ATOM   1314 1HD1 LEU A  91     131.714  39.834  12.812  1.00  0.00           H  
ATOM   1315 2HD1 LEU A  91     131.971  39.064  11.229  1.00  0.00           H  
ATOM   1316 3HD1 LEU A  91     131.041  40.577  11.342  1.00  0.00           H  
ATOM   1317 1HD2 LEU A  91     129.435  39.784  13.863  1.00  0.00           H  
ATOM   1318 2HD2 LEU A  91     128.729  40.528  12.407  1.00  0.00           H  
ATOM   1319 3HD2 LEU A  91     128.091  38.981  13.015  1.00  0.00           H  
ATOM   1320  N   VAL A  92     126.546  38.400   8.998  1.00  0.00           N  
ATOM   1321  CA  VAL A  92     125.881  38.408   7.714  1.00  0.00           C  
ATOM   1322  C   VAL A  92     125.867  39.816   7.196  1.00  0.00           C  
ATOM   1323  O   VAL A  92     125.808  40.766   7.972  1.00  0.00           O  
ATOM   1324  CB  VAL A  92     124.440  37.878   7.830  1.00  0.00           C  
ATOM   1325  CG1 VAL A  92     123.736  37.949   6.483  1.00  0.00           C  
ATOM   1326  CG2 VAL A  92     124.454  36.451   8.356  1.00  0.00           C  
ATOM   1327  H   VAL A  92     126.247  39.050   9.711  1.00  0.00           H  
ATOM   1328  HA  VAL A  92     126.432  37.756   7.035  1.00  0.00           H  
ATOM   1329  HB  VAL A  92     123.882  38.514   8.517  1.00  0.00           H  
ATOM   1330 1HG1 VAL A  92     122.718  37.570   6.583  1.00  0.00           H  
ATOM   1331 2HG1 VAL A  92     123.706  38.984   6.142  1.00  0.00           H  
ATOM   1332 3HG1 VAL A  92     124.278  37.343   5.757  1.00  0.00           H  
ATOM   1333 1HG2 VAL A  92     123.431  36.083   8.436  1.00  0.00           H  
ATOM   1334 2HG2 VAL A  92     125.016  35.816   7.671  1.00  0.00           H  
ATOM   1335 3HG2 VAL A  92     124.924  36.430   9.339  1.00  0.00           H  
ATOM   1336  N   SER A  93     125.931  39.945   5.881  1.00  0.00           N  
ATOM   1337  CA  SER A  93     125.897  41.244   5.244  1.00  0.00           C  
ATOM   1338  C   SER A  93     124.940  41.124   4.078  1.00  0.00           C  
ATOM   1339  O   SER A  93     125.083  40.222   3.261  1.00  0.00           O  
ATOM   1340  CB  SER A  93     127.275  41.668   4.775  1.00  0.00           C  
ATOM   1341  OG  SER A  93     127.223  42.902   4.113  1.00  0.00           O  
ATOM   1342  H   SER A  93     126.005  39.117   5.307  1.00  0.00           H  
ATOM   1343  HA  SER A  93     125.544  41.977   5.971  1.00  0.00           H  
ATOM   1344 1HB  SER A  93     127.945  41.740   5.632  1.00  0.00           H  
ATOM   1345 2HB  SER A  93     127.681  40.910   4.106  1.00  0.00           H  
ATOM   1346  HG  SER A  93     126.301  43.170   4.126  1.00  0.00           H  
ATOM   1347  N   ILE A  94     123.941  41.995   4.016  1.00  0.00           N  
ATOM   1348  CA  ILE A  94     123.011  41.963   2.900  1.00  0.00           C  
ATOM   1349  C   ILE A  94     123.483  43.091   2.003  1.00  0.00           C  
ATOM   1350  O   ILE A  94     123.162  44.254   2.235  1.00  0.00           O  
ATOM   1351  CB  ILE A  94     121.547  42.166   3.332  1.00  0.00           C  
ATOM   1352  CG1 ILE A  94     121.130  41.083   4.331  1.00  0.00           C  
ATOM   1353  CG2 ILE A  94     120.629  42.158   2.119  1.00  0.00           C  
ATOM   1354  CD1 ILE A  94     119.777  41.322   4.960  1.00  0.00           C  
ATOM   1355  H   ILE A  94     123.816  42.687   4.741  1.00  0.00           H  
ATOM   1356  HA  ILE A  94     123.078  40.986   2.422  1.00  0.00           H  
ATOM   1357  HB  ILE A  94     121.448  43.122   3.844  1.00  0.00           H  
ATOM   1358 1HG1 ILE A  94     121.109  40.116   3.831  1.00  0.00           H  
ATOM   1359 2HG1 ILE A  94     121.870  41.021   5.130  1.00  0.00           H  
ATOM   1360 1HG2 ILE A  94     119.598  42.302   2.443  1.00  0.00           H  
ATOM   1361 2HG2 ILE A  94     120.913  42.963   1.443  1.00  0.00           H  
ATOM   1362 3HG2 ILE A  94     120.717  41.202   1.603  1.00  0.00           H  
ATOM   1363 1HD1 ILE A  94     119.551  40.513   5.656  1.00  0.00           H  
ATOM   1364 2HD1 ILE A  94     119.787  42.271   5.497  1.00  0.00           H  
ATOM   1365 3HD1 ILE A  94     119.015  41.352   4.182  1.00  0.00           H  
ATOM   1366  N   PRO A  95     124.262  42.756   0.967  1.00  0.00           N  
ATOM   1367  CA  PRO A  95     124.829  43.689  -0.006  1.00  0.00           C  
ATOM   1368  C   PRO A  95     123.992  44.928  -0.249  1.00  0.00           C  
ATOM   1369  O   PRO A  95     124.347  46.025   0.183  1.00  0.00           O  
ATOM   1370  CB  PRO A  95     124.912  42.830  -1.272  1.00  0.00           C  
ATOM   1371  CG  PRO A  95     125.063  41.438  -0.761  1.00  0.00           C  
ATOM   1372  CD  PRO A  95     124.173  41.386   0.452  1.00  0.00           C  
ATOM   1373  HA  PRO A  95     125.829  44.001   0.331  1.00  0.00           H  
ATOM   1374 1HB  PRO A  95     124.005  42.966  -1.879  1.00  0.00           H  
ATOM   1375 2HB  PRO A  95     125.763  43.153  -1.890  1.00  0.00           H  
ATOM   1376 1HG  PRO A  95     124.767  40.715  -1.535  1.00  0.00           H  
ATOM   1377 2HG  PRO A  95     126.117  41.234  -0.521  1.00  0.00           H  
ATOM   1378 1HD  PRO A  95     123.147  41.136   0.144  1.00  0.00           H  
ATOM   1379 2HD  PRO A  95     124.559  40.638   1.160  1.00  0.00           H  
ATOM   1380  N   HIS A  96     122.880  44.739  -0.947  1.00  0.00           N  
ATOM   1381  CA  HIS A  96     121.979  45.832  -1.271  1.00  0.00           C  
ATOM   1382  C   HIS A  96     121.030  46.065  -0.106  1.00  0.00           C  
ATOM   1383  O   HIS A  96     120.062  45.316   0.065  1.00  0.00           O  
ATOM   1384  CB  HIS A  96     121.186  45.536  -2.548  1.00  0.00           C  
ATOM   1385  CG  HIS A  96     122.038  45.432  -3.775  1.00  0.00           C  
ATOM   1386  ND1 HIS A  96     122.599  46.533  -4.386  1.00  0.00           N  
ATOM   1387  CD2 HIS A  96     122.424  44.358  -4.504  1.00  0.00           C  
ATOM   1388  CE1 HIS A  96     123.295  46.141  -5.439  1.00  0.00           C  
ATOM   1389  NE2 HIS A  96     123.204  44.827  -5.533  1.00  0.00           N  
ATOM   1390  H   HIS A  96     122.655  43.806  -1.262  1.00  0.00           H  
ATOM   1391  HA  HIS A  96     122.556  46.741  -1.441  1.00  0.00           H  
ATOM   1392 1HB  HIS A  96     120.642  44.598  -2.429  1.00  0.00           H  
ATOM   1393 2HB  HIS A  96     120.450  46.322  -2.710  1.00  0.00           H  
ATOM   1394  HD2 HIS A  96     122.163  43.317  -4.312  1.00  0.00           H  
ATOM   1395  HE1 HIS A  96     123.850  46.791  -6.115  1.00  0.00           H  
ATOM   1396  HE2 HIS A  96     123.636  44.253  -6.243  1.00  0.00           H  
ATOM   1397  N   GLY A  97     121.310  47.091   0.697  1.00  0.00           N  
ATOM   1398  CA  GLY A  97     120.446  47.388   1.829  1.00  0.00           C  
ATOM   1399  C   GLY A  97     121.180  47.784   3.094  1.00  0.00           C  
ATOM   1400  O   GLY A  97     121.148  48.942   3.513  1.00  0.00           O  
ATOM   1401  H   GLY A  97     122.120  47.671   0.531  1.00  0.00           H  
ATOM   1402 1HA  GLY A  97     119.768  48.200   1.566  1.00  0.00           H  
ATOM   1403 2HA  GLY A  97     119.832  46.517   2.056  1.00  0.00           H  
ATOM   1404  N   PRO A  98     121.828  46.809   3.719  1.00  0.00           N  
ATOM   1405  CA  PRO A  98     122.590  47.057   4.932  1.00  0.00           C  
ATOM   1406  C   PRO A  98     124.003  46.585   4.657  1.00  0.00           C  
ATOM   1407  O   PRO A  98     124.230  45.396   4.406  1.00  0.00           O  
ATOM   1408  CB  PRO A  98     121.887  46.212   5.999  1.00  0.00           C  
ATOM   1409  CG  PRO A  98     121.271  45.092   5.232  1.00  0.00           C  
ATOM   1410  CD  PRO A  98     120.872  45.713   3.919  1.00  0.00           C  
ATOM   1411  HA  PRO A  98     122.527  48.125   5.186  1.00  0.00           H  
ATOM   1412 1HB  PRO A  98     122.617  45.867   6.746  1.00  0.00           H  
ATOM   1413 2HB  PRO A  98     121.144  46.822   6.533  1.00  0.00           H  
ATOM   1414 1HG  PRO A  98     121.994  44.272   5.110  1.00  0.00           H  
ATOM   1415 2HG  PRO A  98     120.414  44.680   5.783  1.00  0.00           H  
ATOM   1416 1HD  PRO A  98     120.972  44.969   3.116  1.00  0.00           H  
ATOM   1417 2HD  PRO A  98     119.836  46.076   3.985  1.00  0.00           H  
ATOM   1418  N   ASN A  99     124.956  47.505   4.712  1.00  0.00           N  
ATOM   1419  CA  ASN A  99     126.337  47.137   4.452  1.00  0.00           C  
ATOM   1420  C   ASN A  99     127.151  47.046   5.741  1.00  0.00           C  
ATOM   1421  O   ASN A  99     128.381  47.043   5.719  1.00  0.00           O  
ATOM   1422  CB  ASN A  99     126.972  48.122   3.488  1.00  0.00           C  
ATOM   1423  CG  ASN A  99     126.390  48.034   2.104  1.00  0.00           C  
ATOM   1424  OD1 ASN A  99     126.816  47.206   1.290  1.00  0.00           O  
ATOM   1425  ND2 ASN A  99     125.424  48.870   1.823  1.00  0.00           N  
ATOM   1426  H   ASN A  99     124.736  48.466   4.934  1.00  0.00           H  
ATOM   1427  HA  ASN A  99     126.351  46.145   3.999  1.00  0.00           H  
ATOM   1428 1HB  ASN A  99     126.835  49.138   3.863  1.00  0.00           H  
ATOM   1429 2HB  ASN A  99     128.044  47.936   3.431  1.00  0.00           H  
ATOM   1430 1HD2 ASN A  99     124.999  48.857   0.917  1.00  0.00           H  
ATOM   1431 2HD2 ASN A  99     125.111  49.523   2.512  1.00  0.00           H  
ATOM   1432  N   VAL A 100     126.441  46.958   6.862  1.00  0.00           N  
ATOM   1433  CA  VAL A 100     127.052  46.841   8.181  1.00  0.00           C  
ATOM   1434  C   VAL A 100     126.596  45.531   8.816  1.00  0.00           C  
ATOM   1435  O   VAL A 100     125.540  45.466   9.446  1.00  0.00           O  
ATOM   1436  CB  VAL A 100     126.656  48.028   9.079  1.00  0.00           C  
ATOM   1437  CG1 VAL A 100     127.318  47.907  10.444  1.00  0.00           C  
ATOM   1438  CG2 VAL A 100     127.041  49.337   8.407  1.00  0.00           C  
ATOM   1439  H   VAL A 100     125.434  46.974   6.786  1.00  0.00           H  
ATOM   1440  HA  VAL A 100     128.136  46.846   8.062  1.00  0.00           H  
ATOM   1441  HB  VAL A 100     125.578  48.005   9.242  1.00  0.00           H  
ATOM   1442 1HG1 VAL A 100     127.027  48.754  11.066  1.00  0.00           H  
ATOM   1443 2HG1 VAL A 100     127.001  46.981  10.922  1.00  0.00           H  
ATOM   1444 3HG1 VAL A 100     128.401  47.902  10.323  1.00  0.00           H  
ATOM   1445 1HG2 VAL A 100     126.757  50.172   9.047  1.00  0.00           H  
ATOM   1446 2HG2 VAL A 100     128.118  49.357   8.239  1.00  0.00           H  
ATOM   1447 3HG2 VAL A 100     126.523  49.421   7.451  1.00  0.00           H  
ATOM   1448  N   THR A 101     127.418  44.501   8.636  1.00  0.00           N  
ATOM   1449  CA  THR A 101     127.167  43.143   9.113  1.00  0.00           C  
ATOM   1450  C   THR A 101     126.594  42.981  10.510  1.00  0.00           C  
ATOM   1451  O   THR A 101     126.919  43.737  11.428  1.00  0.00           O  
ATOM   1452  CB  THR A 101     128.471  42.328   9.041  1.00  0.00           C  
ATOM   1453  OG1 THR A 101     128.210  40.968   9.413  1.00  0.00           O  
ATOM   1454  CG2 THR A 101     129.519  42.913   9.976  1.00  0.00           C  
ATOM   1455  H   THR A 101     128.271  44.695   8.131  1.00  0.00           H  
ATOM   1456  HA  THR A 101     126.420  42.682   8.467  1.00  0.00           H  
ATOM   1457  HB  THR A 101     128.854  42.343   8.021  1.00  0.00           H  
ATOM   1458  HG1 THR A 101     127.370  40.691   9.039  1.00  0.00           H  
ATOM   1459 1HG2 THR A 101     130.434  42.324   9.911  1.00  0.00           H  
ATOM   1460 2HG2 THR A 101     129.728  43.943   9.688  1.00  0.00           H  
ATOM   1461 3HG2 THR A 101     129.145  42.891  10.999  1.00  0.00           H  
ATOM   1462  N   VAL A 102     125.740  41.973  10.661  1.00  0.00           N  
ATOM   1463  CA  VAL A 102     125.133  41.690  11.949  1.00  0.00           C  
ATOM   1464  C   VAL A 102     125.173  40.208  12.268  1.00  0.00           C  
ATOM   1465  O   VAL A 102     125.247  39.359  11.377  1.00  0.00           O  
ATOM   1466  CB  VAL A 102     123.671  42.175  11.967  1.00  0.00           C  
ATOM   1467  CG1 VAL A 102     123.607  43.681  11.764  1.00  0.00           C  
ATOM   1468  CG2 VAL A 102     122.873  41.451  10.893  1.00  0.00           C  
ATOM   1469  H   VAL A 102     125.507  41.392   9.869  1.00  0.00           H  
ATOM   1470  HA  VAL A 102     125.690  42.225  12.719  1.00  0.00           H  
ATOM   1471  HB  VAL A 102     123.240  41.964  12.946  1.00  0.00           H  
ATOM   1472 1HG1 VAL A 102     122.567  44.007  11.779  1.00  0.00           H  
ATOM   1473 2HG1 VAL A 102     124.155  44.180  12.563  1.00  0.00           H  
ATOM   1474 3HG1 VAL A 102     124.052  43.938  10.803  1.00  0.00           H  
ATOM   1475 1HG2 VAL A 102     121.840  41.799  10.912  1.00  0.00           H  
ATOM   1476 2HG2 VAL A 102     123.308  41.658   9.915  1.00  0.00           H  
ATOM   1477 3HG2 VAL A 102     122.898  40.378  11.082  1.00  0.00           H  
ATOM   1478  N   ARG A 103     125.126  39.920  13.563  1.00  0.00           N  
ATOM   1479  CA  ARG A 103     125.207  38.569  14.064  1.00  0.00           C  
ATOM   1480  C   ARG A 103     123.881  37.850  14.086  1.00  0.00           C  
ATOM   1481  O   ARG A 103     122.954  38.280  14.770  1.00  0.00           O  
ATOM   1482  CB  ARG A 103     125.784  38.573  15.472  1.00  0.00           C  
ATOM   1483  CG  ARG A 103     125.945  37.198  16.101  1.00  0.00           C  
ATOM   1484  CD  ARG A 103     126.552  37.281  17.454  1.00  0.00           C  
ATOM   1485  NE  ARG A 103     126.691  35.970  18.067  1.00  0.00           N  
ATOM   1486  CZ  ARG A 103     127.177  35.752  19.305  1.00  0.00           C  
ATOM   1487  NH1 ARG A 103     127.565  36.765  20.047  1.00  0.00           N  
ATOM   1488  NH2 ARG A 103     127.263  34.519  19.773  1.00  0.00           N  
ATOM   1489  H   ARG A 103     125.030  40.683  14.218  1.00  0.00           H  
ATOM   1490  HA  ARG A 103     125.868  37.997  13.412  1.00  0.00           H  
ATOM   1491 1HB  ARG A 103     126.765  39.047  15.461  1.00  0.00           H  
ATOM   1492 2HB  ARG A 103     125.142  39.162  16.127  1.00  0.00           H  
ATOM   1493 1HG  ARG A 103     124.968  36.723  16.192  1.00  0.00           H  
ATOM   1494 2HG  ARG A 103     126.591  36.583  15.472  1.00  0.00           H  
ATOM   1495 1HD  ARG A 103     127.542  37.730  17.382  1.00  0.00           H  
ATOM   1496 2HD  ARG A 103     125.922  37.894  18.098  1.00  0.00           H  
ATOM   1497  HE  ARG A 103     126.402  35.165  17.527  1.00  0.00           H  
ATOM   1498 1HH1 ARG A 103     127.499  37.708  19.689  1.00  0.00           H  
ATOM   1499 2HH1 ARG A 103     127.929  36.602  20.974  1.00  0.00           H  
ATOM   1500 1HH2 ARG A 103     126.964  33.740  19.203  1.00  0.00           H  
ATOM   1501 2HH2 ARG A 103     127.627  34.356  20.700  1.00  0.00           H  
ATOM   1502  N   ALA A 104     123.799  36.733  13.372  1.00  0.00           N  
ATOM   1503  CA  ALA A 104     122.558  35.969  13.313  1.00  0.00           C  
ATOM   1504  C   ALA A 104     122.771  34.474  13.547  1.00  0.00           C  
ATOM   1505  O   ALA A 104     123.871  33.969  13.325  1.00  0.00           O  
ATOM   1506  CB  ALA A 104     121.876  36.194  11.971  1.00  0.00           C  
ATOM   1507  H   ALA A 104     124.605  36.403  12.860  1.00  0.00           H  
ATOM   1508  HA  ALA A 104     121.904  36.323  14.110  1.00  0.00           H  
ATOM   1509 1HB  ALA A 104     120.950  35.621  11.933  1.00  0.00           H  
ATOM   1510 2HB  ALA A 104     121.653  37.254  11.850  1.00  0.00           H  
ATOM   1511 3HB  ALA A 104     122.537  35.869  11.169  1.00  0.00           H  
ATOM   1512  N   ASN A 105     121.736  33.768  14.007  1.00  0.00           N  
ATOM   1513  CA  ASN A 105     121.850  32.326  14.206  1.00  0.00           C  
ATOM   1514  C   ASN A 105     121.849  31.765  12.809  1.00  0.00           C  
ATOM   1515  O   ASN A 105     121.338  32.403  11.893  1.00  0.00           O  
ATOM   1516  CB  ASN A 105     120.727  31.755  15.053  1.00  0.00           C  
ATOM   1517  CG  ASN A 105     120.802  32.202  16.487  1.00  0.00           C  
ATOM   1518  OD1 ASN A 105     121.820  32.004  17.160  1.00  0.00           O  
ATOM   1519  ND2 ASN A 105     119.742  32.801  16.968  1.00  0.00           N  
ATOM   1520  H   ASN A 105     120.862  34.227  14.222  1.00  0.00           H  
ATOM   1521  HA  ASN A 105     122.788  32.121  14.725  1.00  0.00           H  
ATOM   1522 1HB  ASN A 105     119.766  32.062  14.639  1.00  0.00           H  
ATOM   1523 2HB  ASN A 105     120.765  30.667  15.022  1.00  0.00           H  
ATOM   1524 1HD2 ASN A 105     119.735  33.120  17.916  1.00  0.00           H  
ATOM   1525 2HD2 ASN A 105     118.940  32.940  16.387  1.00  0.00           H  
ATOM   1526  N   ILE A 106     122.391  30.570  12.631  1.00  0.00           N  
ATOM   1527  CA  ILE A 106     122.431  29.995  11.303  1.00  0.00           C  
ATOM   1528  C   ILE A 106     122.516  28.477  11.322  1.00  0.00           C  
ATOM   1529  O   ILE A 106     123.359  27.897  12.008  1.00  0.00           O  
ATOM   1530  CB  ILE A 106     123.624  30.560  10.511  1.00  0.00           C  
ATOM   1531  CG1 ILE A 106     123.598  30.049   9.068  1.00  0.00           C  
ATOM   1532  CG2 ILE A 106     124.935  30.188  11.187  1.00  0.00           C  
ATOM   1533  CD1 ILE A 106     124.531  30.791   8.140  1.00  0.00           C  
ATOM   1534  H   ILE A 106     122.779  30.049  13.405  1.00  0.00           H  
ATOM   1535  HA  ILE A 106     121.510  30.259  10.784  1.00  0.00           H  
ATOM   1536  HB  ILE A 106     123.547  31.646  10.462  1.00  0.00           H  
ATOM   1537 1HG1 ILE A 106     123.868  28.993   9.051  1.00  0.00           H  
ATOM   1538 2HG1 ILE A 106     122.586  30.132   8.671  1.00  0.00           H  
ATOM   1539 1HG2 ILE A 106     125.768  30.595  10.614  1.00  0.00           H  
ATOM   1540 2HG2 ILE A 106     124.954  30.599  12.195  1.00  0.00           H  
ATOM   1541 3HG2 ILE A 106     125.024  29.103  11.236  1.00  0.00           H  
ATOM   1542 1HD1 ILE A 106     124.456  30.372   7.136  1.00  0.00           H  
ATOM   1543 2HD1 ILE A 106     124.256  31.846   8.114  1.00  0.00           H  
ATOM   1544 3HD1 ILE A 106     125.555  30.692   8.498  1.00  0.00           H  
ATOM   1545  N   ALA A 107     121.617  27.845  10.573  1.00  0.00           N  
ATOM   1546  CA  ALA A 107     121.556  26.392  10.463  1.00  0.00           C  
ATOM   1547  C   ALA A 107     122.329  25.968   9.229  1.00  0.00           C  
ATOM   1548  O   ALA A 107     122.113  26.499   8.142  1.00  0.00           O  
ATOM   1549  CB  ALA A 107     120.116  25.905  10.396  1.00  0.00           C  
ATOM   1550  H   ALA A 107     120.951  28.406  10.061  1.00  0.00           H  
ATOM   1551  HA  ALA A 107     122.024  25.965  11.350  1.00  0.00           H  
ATOM   1552 1HB  ALA A 107     120.103  24.818  10.314  1.00  0.00           H  
ATOM   1553 2HB  ALA A 107     119.587  26.207  11.299  1.00  0.00           H  
ATOM   1554 3HB  ALA A 107     119.626  26.339   9.526  1.00  0.00           H  
ATOM   1555  N   ALA A 108     123.225  25.007   9.397  1.00  0.00           N  
ATOM   1556  CA  ALA A 108     124.041  24.513   8.298  1.00  0.00           C  
ATOM   1557  C   ALA A 108     123.540  23.125   7.943  1.00  0.00           C  
ATOM   1558  O   ALA A 108     123.773  22.168   8.672  1.00  0.00           O  
ATOM   1559  CB  ALA A 108     125.517  24.488   8.668  1.00  0.00           C  
ATOM   1560  H   ALA A 108     123.344  24.607  10.317  1.00  0.00           H  
ATOM   1561  HA  ALA A 108     123.911  25.186   7.450  1.00  0.00           H  
ATOM   1562 1HB  ALA A 108     126.097  24.114   7.825  1.00  0.00           H  
ATOM   1563 2HB  ALA A 108     125.847  25.496   8.917  1.00  0.00           H  
ATOM   1564 3HB  ALA A 108     125.665  23.836   9.528  1.00  0.00           H  
ATOM   1565  N   ILE A 109     122.847  23.025   6.816  1.00  0.00           N  
ATOM   1566  CA  ILE A 109     122.259  21.763   6.386  1.00  0.00           C  
ATOM   1567  C   ILE A 109     123.244  20.680   6.016  1.00  0.00           C  
ATOM   1568  O   ILE A 109     124.000  20.823   5.059  1.00  0.00           O  
ATOM   1569  CB  ILE A 109     121.331  22.002   5.181  1.00  0.00           C  
ATOM   1570  CG1 ILE A 109     120.167  22.915   5.575  1.00  0.00           C  
ATOM   1571  CG2 ILE A 109     120.814  20.679   4.638  1.00  0.00           C  
ATOM   1572  CD1 ILE A 109     119.342  23.393   4.403  1.00  0.00           C  
ATOM   1573  H   ILE A 109     122.724  23.846   6.241  1.00  0.00           H  
ATOM   1574  HA  ILE A 109     121.672  21.357   7.209  1.00  0.00           H  
ATOM   1575  HB  ILE A 109     121.882  22.516   4.394  1.00  0.00           H  
ATOM   1576 1HG1 ILE A 109     119.509  22.387   6.264  1.00  0.00           H  
ATOM   1577 2HG1 ILE A 109     120.553  23.790   6.099  1.00  0.00           H  
ATOM   1578 1HG2 ILE A 109     120.159  20.866   3.787  1.00  0.00           H  
ATOM   1579 2HG2 ILE A 109     121.654  20.062   4.320  1.00  0.00           H  
ATOM   1580 3HG2 ILE A 109     120.256  20.159   5.417  1.00  0.00           H  
ATOM   1581 1HD1 ILE A 109     118.537  24.035   4.762  1.00  0.00           H  
ATOM   1582 2HD1 ILE A 109     119.976  23.956   3.717  1.00  0.00           H  
ATOM   1583 3HD1 ILE A 109     118.916  22.535   3.884  1.00  0.00           H  
ATOM   1584  N   THR A 110     123.228  19.584   6.763  1.00  0.00           N  
ATOM   1585  CA  THR A 110     124.117  18.481   6.445  1.00  0.00           C  
ATOM   1586  C   THR A 110     123.316  17.255   6.001  1.00  0.00           C  
ATOM   1587  O   THR A 110     123.880  16.211   5.683  1.00  0.00           O  
ATOM   1588  CB  THR A 110     125.006  18.121   7.650  1.00  0.00           C  
ATOM   1589  OG1 THR A 110     124.181  17.734   8.757  1.00  0.00           O  
ATOM   1590  CG2 THR A 110     125.864  19.310   8.054  1.00  0.00           C  
ATOM   1591  H   THR A 110     122.605  19.502   7.554  1.00  0.00           H  
ATOM   1592  HA  THR A 110     124.763  18.784   5.620  1.00  0.00           H  
ATOM   1593  HB  THR A 110     125.653  17.285   7.387  1.00  0.00           H  
ATOM   1594  HG1 THR A 110     123.312  17.482   8.435  1.00  0.00           H  
ATOM   1595 1HG2 THR A 110     126.486  19.037   8.906  1.00  0.00           H  
ATOM   1596 2HG2 THR A 110     126.501  19.599   7.218  1.00  0.00           H  
ATOM   1597 3HG2 THR A 110     125.222  20.146   8.327  1.00  0.00           H  
ATOM   1598  N   GLU A 111     121.995  17.400   5.979  1.00  0.00           N  
ATOM   1599  CA  GLU A 111     121.083  16.343   5.556  1.00  0.00           C  
ATOM   1600  C   GLU A 111     119.743  16.984   5.182  1.00  0.00           C  
ATOM   1601  O   GLU A 111     119.153  17.730   5.961  1.00  0.00           O  
ATOM   1602  CB  GLU A 111     120.894  15.303   6.662  1.00  0.00           C  
ATOM   1603  CG  GLU A 111     120.018  14.121   6.271  1.00  0.00           C  
ATOM   1604  CD  GLU A 111     119.915  13.085   7.356  1.00  0.00           C  
ATOM   1605  OE1 GLU A 111     119.044  13.202   8.183  1.00  0.00           O  
ATOM   1606  OE2 GLU A 111     120.710  12.174   7.357  1.00  0.00           O  
ATOM   1607  H   GLU A 111     121.616  18.289   6.271  1.00  0.00           H  
ATOM   1608  HA  GLU A 111     121.511  15.844   4.686  1.00  0.00           H  
ATOM   1609 1HB  GLU A 111     121.866  14.913   6.965  1.00  0.00           H  
ATOM   1610 2HB  GLU A 111     120.446  15.777   7.535  1.00  0.00           H  
ATOM   1611 1HG  GLU A 111     119.018  14.485   6.037  1.00  0.00           H  
ATOM   1612 2HG  GLU A 111     120.427  13.661   5.373  1.00  0.00           H  
ATOM   1613  N   SER A 112     119.267  16.715   3.979  1.00  0.00           N  
ATOM   1614  CA  SER A 112     117.998  17.267   3.555  1.00  0.00           C  
ATOM   1615  C   SER A 112     117.298  16.176   2.781  1.00  0.00           C  
ATOM   1616  O   SER A 112     117.941  15.219   2.340  1.00  0.00           O  
ATOM   1617  CB  SER A 112     118.188  18.504   2.700  1.00  0.00           C  
ATOM   1618  OG  SER A 112     118.832  18.189   1.496  1.00  0.00           O  
ATOM   1619  H   SER A 112     119.783  16.123   3.344  1.00  0.00           H  
ATOM   1620  HA  SER A 112     117.430  17.551   4.442  1.00  0.00           H  
ATOM   1621 1HB  SER A 112     117.217  18.953   2.489  1.00  0.00           H  
ATOM   1622 2HB  SER A 112     118.776  19.239   3.248  1.00  0.00           H  
ATOM   1623  HG  SER A 112     118.457  17.354   1.206  1.00  0.00           H  
ATOM   1624  N   ASP A 113     115.987  16.313   2.623  1.00  0.00           N  
ATOM   1625  CA  ASP A 113     115.186  15.359   1.864  1.00  0.00           C  
ATOM   1626  C   ASP A 113     114.091  16.195   1.192  1.00  0.00           C  
ATOM   1627  O   ASP A 113     113.358  16.924   1.865  1.00  0.00           O  
ATOM   1628  CB  ASP A 113     114.585  14.272   2.759  1.00  0.00           C  
ATOM   1629  CG  ASP A 113     113.866  13.186   1.971  1.00  0.00           C  
ATOM   1630  OD1 ASP A 113     113.724  13.338   0.781  1.00  0.00           O  
ATOM   1631  OD2 ASP A 113     113.467  12.214   2.566  1.00  0.00           O  
ATOM   1632  H   ASP A 113     115.533  17.110   3.047  1.00  0.00           H  
ATOM   1633  HA  ASP A 113     115.830  14.871   1.132  1.00  0.00           H  
ATOM   1634 1HB  ASP A 113     115.376  13.810   3.350  1.00  0.00           H  
ATOM   1635 2HB  ASP A 113     113.878  14.724   3.455  1.00  0.00           H  
ATOM   1636  N   LYS A 114     114.008  16.115  -0.134  1.00  0.00           N  
ATOM   1637  CA  LYS A 114     113.025  16.880  -0.900  1.00  0.00           C  
ATOM   1638  C   LYS A 114     113.051  18.370  -0.573  1.00  0.00           C  
ATOM   1639  O   LYS A 114     112.012  19.035  -0.582  1.00  0.00           O  
ATOM   1640  CB  LYS A 114     111.621  16.324  -0.656  1.00  0.00           C  
ATOM   1641  CG  LYS A 114     111.440  14.869  -1.071  1.00  0.00           C  
ATOM   1642  CD  LYS A 114     110.003  14.412  -0.870  1.00  0.00           C  
ATOM   1643  CE  LYS A 114     109.828  12.950  -1.252  1.00  0.00           C  
ATOM   1644  NZ  LYS A 114     108.434  12.479  -1.029  1.00  0.00           N  
ATOM   1645  H   LYS A 114     114.647  15.505  -0.624  1.00  0.00           H  
ATOM   1646  HA  LYS A 114     113.262  16.785  -1.960  1.00  0.00           H  
ATOM   1647 1HB  LYS A 114     111.377  16.402   0.403  1.00  0.00           H  
ATOM   1648 2HB  LYS A 114     110.893  16.921  -1.205  1.00  0.00           H  
ATOM   1649 1HG  LYS A 114     111.706  14.755  -2.123  1.00  0.00           H  
ATOM   1650 2HG  LYS A 114     112.100  14.237  -0.477  1.00  0.00           H  
ATOM   1651 1HD  LYS A 114     109.722  14.543   0.176  1.00  0.00           H  
ATOM   1652 2HD  LYS A 114     109.339  15.020  -1.485  1.00  0.00           H  
ATOM   1653 1HE  LYS A 114     110.080  12.815  -2.303  1.00  0.00           H  
ATOM   1654 2HE  LYS A 114     110.505  12.335  -0.657  1.00  0.00           H  
ATOM   1655 1HZ  LYS A 114     108.360  11.507  -1.293  1.00  0.00           H  
ATOM   1656 2HZ  LYS A 114     108.196  12.582  -0.052  1.00  0.00           H  
ATOM   1657 3HZ  LYS A 114     107.799  13.029  -1.590  1.00  0.00           H  
ATOM   1658  N   PHE A 115     114.236  18.898  -0.283  1.00  0.00           N  
ATOM   1659  CA  PHE A 115     114.357  20.313   0.029  1.00  0.00           C  
ATOM   1660  C   PHE A 115     114.878  21.052  -1.199  1.00  0.00           C  
ATOM   1661  O   PHE A 115     114.234  21.970  -1.702  1.00  0.00           O  
ATOM   1662  CB  PHE A 115     115.295  20.533   1.218  1.00  0.00           C  
ATOM   1663  CG  PHE A 115     115.446  21.975   1.612  1.00  0.00           C  
ATOM   1664  CD1 PHE A 115     114.331  22.761   1.860  1.00  0.00           C  
ATOM   1665  CD2 PHE A 115     116.703  22.548   1.733  1.00  0.00           C  
ATOM   1666  CE1 PHE A 115     114.469  24.088   2.223  1.00  0.00           C  
ATOM   1667  CE2 PHE A 115     116.844  23.873   2.097  1.00  0.00           C  
ATOM   1668  CZ  PHE A 115     115.725  24.644   2.341  1.00  0.00           C  
ATOM   1669  H   PHE A 115     115.064  18.320  -0.277  1.00  0.00           H  
ATOM   1670  HA  PHE A 115     113.370  20.695   0.294  1.00  0.00           H  
ATOM   1671 1HB  PHE A 115     114.923  19.982   2.081  1.00  0.00           H  
ATOM   1672 2HB  PHE A 115     116.282  20.140   0.979  1.00  0.00           H  
ATOM   1673  HD1 PHE A 115     113.338  22.321   1.768  1.00  0.00           H  
ATOM   1674  HD2 PHE A 115     117.586  21.939   1.540  1.00  0.00           H  
ATOM   1675  HE1 PHE A 115     113.584  24.694   2.415  1.00  0.00           H  
ATOM   1676  HE2 PHE A 115     117.837  24.311   2.190  1.00  0.00           H  
ATOM   1677  HZ  PHE A 115     115.834  25.689   2.626  1.00  0.00           H  
ATOM   1678  N   PHE A 116     116.044  20.655  -1.692  1.00  0.00           N  
ATOM   1679  CA  PHE A 116     116.577  21.301  -2.878  1.00  0.00           C  
ATOM   1680  C   PHE A 116     116.035  20.557  -4.094  1.00  0.00           C  
ATOM   1681  O   PHE A 116     116.263  19.358  -4.245  1.00  0.00           O  
ATOM   1682  CB  PHE A 116     118.107  21.291  -2.877  1.00  0.00           C  
ATOM   1683  CG  PHE A 116     118.718  22.170  -1.823  1.00  0.00           C  
ATOM   1684  CD1 PHE A 116     119.552  21.635  -0.852  1.00  0.00           C  
ATOM   1685  CD2 PHE A 116     118.459  23.532  -1.799  1.00  0.00           C  
ATOM   1686  CE1 PHE A 116     120.114  22.442   0.119  1.00  0.00           C  
ATOM   1687  CE2 PHE A 116     119.021  24.341  -0.831  1.00  0.00           C  
ATOM   1688  CZ  PHE A 116     119.849  23.795   0.129  1.00  0.00           C  
ATOM   1689  H   PHE A 116     116.571  19.910  -1.259  1.00  0.00           H  
ATOM   1690  HA  PHE A 116     116.242  22.339  -2.887  1.00  0.00           H  
ATOM   1691 1HB  PHE A 116     118.464  20.274  -2.720  1.00  0.00           H  
ATOM   1692 2HB  PHE A 116     118.473  21.620  -3.848  1.00  0.00           H  
ATOM   1693  HD1 PHE A 116     119.762  20.565  -0.861  1.00  0.00           H  
ATOM   1694  HD2 PHE A 116     117.805  23.963  -2.557  1.00  0.00           H  
ATOM   1695  HE1 PHE A 116     120.768  22.009   0.876  1.00  0.00           H  
ATOM   1696  HE2 PHE A 116     118.811  25.410  -0.823  1.00  0.00           H  
ATOM   1697  HZ  PHE A 116     120.292  24.432   0.894  1.00  0.00           H  
ATOM   1698  N   ILE A 117     115.310  21.260  -4.954  1.00  0.00           N  
ATOM   1699  CA  ILE A 117     114.742  20.645  -6.149  1.00  0.00           C  
ATOM   1700  C   ILE A 117     115.572  21.039  -7.349  1.00  0.00           C  
ATOM   1701  O   ILE A 117     116.441  21.890  -7.239  1.00  0.00           O  
ATOM   1702  CB  ILE A 117     113.277  21.067  -6.365  1.00  0.00           C  
ATOM   1703  CG1 ILE A 117     113.185  22.580  -6.585  1.00  0.00           C  
ATOM   1704  CG2 ILE A 117     112.422  20.646  -5.180  1.00  0.00           C  
ATOM   1705  CD1 ILE A 117     111.816  23.051  -7.021  1.00  0.00           C  
ATOM   1706  H   ILE A 117     115.146  22.241  -4.781  1.00  0.00           H  
ATOM   1707  HA  ILE A 117     114.767  19.563  -6.026  1.00  0.00           H  
ATOM   1708  HB  ILE A 117     112.891  20.594  -7.267  1.00  0.00           H  
ATOM   1709 1HG1 ILE A 117     113.447  23.098  -5.663  1.00  0.00           H  
ATOM   1710 2HG1 ILE A 117     113.906  22.882  -7.345  1.00  0.00           H  
ATOM   1711 1HG2 ILE A 117     111.390  20.953  -5.349  1.00  0.00           H  
ATOM   1712 2HG2 ILE A 117     112.465  19.563  -5.068  1.00  0.00           H  
ATOM   1713 3HG2 ILE A 117     112.798  21.119  -4.273  1.00  0.00           H  
ATOM   1714 1HD1 ILE A 117     111.830  24.132  -7.157  1.00  0.00           H  
ATOM   1715 2HD1 ILE A 117     111.548  22.570  -7.963  1.00  0.00           H  
ATOM   1716 3HD1 ILE A 117     111.082  22.791  -6.259  1.00  0.00           H  
ATOM   1717  N   ASN A 118     115.300  20.440  -8.519  1.00  0.00           N  
ATOM   1718  CA  ASN A 118     116.024  20.722  -9.760  1.00  0.00           C  
ATOM   1719  C   ASN A 118     115.767  22.120 -10.265  1.00  0.00           C  
ATOM   1720  O   ASN A 118     114.632  22.577 -10.249  1.00  0.00           O  
ATOM   1721  CB  ASN A 118     115.664  19.709 -10.831  1.00  0.00           C  
ATOM   1722  CG  ASN A 118     116.512  19.847 -12.065  1.00  0.00           C  
ATOM   1723  OD1 ASN A 118     117.653  20.319 -12.000  1.00  0.00           O  
ATOM   1724  ND2 ASN A 118     115.976  19.445 -13.190  1.00  0.00           N  
ATOM   1725  H   ASN A 118     114.553  19.760  -8.529  1.00  0.00           H  
ATOM   1726  HA  ASN A 118     117.094  20.651  -9.560  1.00  0.00           H  
ATOM   1727 1HB  ASN A 118     115.785  18.700 -10.433  1.00  0.00           H  
ATOM   1728 2HB  ASN A 118     114.617  19.828 -11.108  1.00  0.00           H  
ATOM   1729 1HD2 ASN A 118     116.493  19.514 -14.043  1.00  0.00           H  
ATOM   1730 2HD2 ASN A 118     115.049  19.070 -13.196  1.00  0.00           H  
ATOM   1731  N   GLY A 119     116.821  22.794 -10.710  1.00  0.00           N  
ATOM   1732  CA  GLY A 119     116.671  24.128 -11.258  1.00  0.00           C  
ATOM   1733  C   GLY A 119     116.590  25.321 -10.324  1.00  0.00           C  
ATOM   1734  O   GLY A 119     116.468  26.451 -10.797  1.00  0.00           O  
ATOM   1735  H   GLY A 119     117.741  22.379 -10.670  1.00  0.00           H  
ATOM   1736 1HA  GLY A 119     117.507  24.344 -11.923  1.00  0.00           H  
ATOM   1737 2HA  GLY A 119     115.763  24.175 -11.858  1.00  0.00           H  
ATOM   1738  N   SER A 120     116.641  25.109  -9.013  1.00  0.00           N  
ATOM   1739  CA  SER A 120     116.574  26.253  -8.106  1.00  0.00           C  
ATOM   1740  C   SER A 120     117.905  26.954  -8.209  1.00  0.00           C  
ATOM   1741  O   SER A 120     118.912  26.325  -8.531  1.00  0.00           O  
ATOM   1742  CB  SER A 120     116.302  25.822  -6.678  1.00  0.00           C  
ATOM   1743  OG  SER A 120     117.379  25.091  -6.160  1.00  0.00           O  
ATOM   1744  H   SER A 120     116.725  24.179  -8.627  1.00  0.00           H  
ATOM   1745  HA  SER A 120     115.756  26.900  -8.425  1.00  0.00           H  
ATOM   1746 1HB  SER A 120     116.125  26.702  -6.060  1.00  0.00           H  
ATOM   1747 2HB  SER A 120     115.398  25.215  -6.647  1.00  0.00           H  
ATOM   1748  HG  SER A 120     117.880  25.706  -5.619  1.00  0.00           H  
ATOM   1749  N   ASN A 121     117.924  28.252  -7.951  1.00  0.00           N  
ATOM   1750  CA  ASN A 121     119.185  28.966  -8.017  1.00  0.00           C  
ATOM   1751  C   ASN A 121     119.639  29.366  -6.625  1.00  0.00           C  
ATOM   1752  O   ASN A 121     120.701  29.955  -6.463  1.00  0.00           O  
ATOM   1753  CB  ASN A 121     119.070  30.182  -8.918  1.00  0.00           C  
ATOM   1754  CG  ASN A 121     118.853  29.815 -10.359  1.00  0.00           C  
ATOM   1755  OD1 ASN A 121     119.663  29.098 -10.959  1.00  0.00           O  
ATOM   1756  ND2 ASN A 121     117.774  30.291 -10.928  1.00  0.00           N  
ATOM   1757  H   ASN A 121     117.084  28.758  -7.709  1.00  0.00           H  
ATOM   1758  HA  ASN A 121     119.940  28.297  -8.433  1.00  0.00           H  
ATOM   1759 1HB  ASN A 121     118.238  30.805  -8.584  1.00  0.00           H  
ATOM   1760 2HB  ASN A 121     119.978  30.780  -8.840  1.00  0.00           H  
ATOM   1761 1HD2 ASN A 121     117.578  30.079 -11.886  1.00  0.00           H  
ATOM   1762 2HD2 ASN A 121     117.147  30.867 -10.405  1.00  0.00           H  
ATOM   1763  N   TRP A 122     118.835  29.029  -5.620  1.00  0.00           N  
ATOM   1764  CA  TRP A 122     119.168  29.341  -4.236  1.00  0.00           C  
ATOM   1765  C   TRP A 122     119.761  28.134  -3.532  1.00  0.00           C  
ATOM   1766  O   TRP A 122     119.733  27.031  -4.066  1.00  0.00           O  
ATOM   1767  CB  TRP A 122     117.926  29.816  -3.480  1.00  0.00           C  
ATOM   1768  CG  TRP A 122     116.813  28.813  -3.467  1.00  0.00           C  
ATOM   1769  CD1 TRP A 122     115.792  28.716  -4.364  1.00  0.00           C  
ATOM   1770  CD2 TRP A 122     116.603  27.752  -2.503  1.00  0.00           C  
ATOM   1771  NE1 TRP A 122     114.963  27.674  -4.027  1.00  0.00           N  
ATOM   1772  CE2 TRP A 122     115.445  27.072  -2.892  1.00  0.00           C  
ATOM   1773  CE3 TRP A 122     117.294  27.331  -1.361  1.00  0.00           C  
ATOM   1774  CZ2 TRP A 122     114.956  25.990  -2.178  1.00  0.00           C  
ATOM   1775  CZ3 TRP A 122     116.804  26.245  -0.645  1.00  0.00           C  
ATOM   1776  CH2 TRP A 122     115.665  25.592  -1.044  1.00  0.00           C  
ATOM   1777  H   TRP A 122     117.972  28.545  -5.821  1.00  0.00           H  
ATOM   1778  HA  TRP A 122     119.907  30.142  -4.230  1.00  0.00           H  
ATOM   1779 1HB  TRP A 122     118.193  30.046  -2.448  1.00  0.00           H  
ATOM   1780 2HB  TRP A 122     117.553  30.735  -3.933  1.00  0.00           H  
ATOM   1781  HD1 TRP A 122     115.653  29.370  -5.223  1.00  0.00           H  
ATOM   1782  HE1 TRP A 122     114.134  27.395  -4.531  1.00  0.00           H  
ATOM   1783  HE3 TRP A 122     118.200  27.844  -1.041  1.00  0.00           H  
ATOM   1784  HZ2 TRP A 122     114.053  25.458  -2.479  1.00  0.00           H  
ATOM   1785  HZ3 TRP A 122     117.347  25.924   0.244  1.00  0.00           H  
ATOM   1786  HH2 TRP A 122     115.308  24.743  -0.460  1.00  0.00           H  
ATOM   1787  N   GLU A 123     120.297  28.347  -2.334  1.00  0.00           N  
ATOM   1788  CA  GLU A 123     120.891  27.266  -1.563  1.00  0.00           C  
ATOM   1789  C   GLU A 123     120.711  27.475  -0.071  1.00  0.00           C  
ATOM   1790  O   GLU A 123     121.448  26.921   0.747  1.00  0.00           O  
ATOM   1791  CB  GLU A 123     122.381  27.138  -1.889  1.00  0.00           C  
ATOM   1792  CG  GLU A 123     123.202  28.381  -1.577  1.00  0.00           C  
ATOM   1793  CD  GLU A 123     124.663  28.210  -1.887  1.00  0.00           C  
ATOM   1794  OE1 GLU A 123     125.050  28.480  -2.999  1.00  0.00           O  
ATOM   1795  OE2 GLU A 123     125.393  27.808  -1.012  1.00  0.00           O  
ATOM   1796  H   GLU A 123     120.292  29.281  -1.949  1.00  0.00           H  
ATOM   1797  HA  GLU A 123     120.392  26.334  -1.832  1.00  0.00           H  
ATOM   1798 1HB  GLU A 123     122.806  26.306  -1.328  1.00  0.00           H  
ATOM   1799 2HB  GLU A 123     122.503  26.914  -2.949  1.00  0.00           H  
ATOM   1800 1HG  GLU A 123     122.814  29.216  -2.160  1.00  0.00           H  
ATOM   1801 2HG  GLU A 123     123.085  28.625  -0.522  1.00  0.00           H  
ATOM   1802  N   GLY A 124     119.722  28.280   0.282  1.00  0.00           N  
ATOM   1803  CA  GLY A 124     119.466  28.551   1.677  1.00  0.00           C  
ATOM   1804  C   GLY A 124     118.089  29.145   1.756  1.00  0.00           C  
ATOM   1805  O   GLY A 124     117.572  29.633   0.752  1.00  0.00           O  
ATOM   1806  H   GLY A 124     119.137  28.712  -0.419  1.00  0.00           H  
ATOM   1807 1HA  GLY A 124     119.545  27.626   2.248  1.00  0.00           H  
ATOM   1808 2HA  GLY A 124     120.226  29.231   2.061  1.00  0.00           H  
ATOM   1809  N   ILE A 125     117.489  29.113   2.939  1.00  0.00           N  
ATOM   1810  CA  ILE A 125     116.150  29.648   3.111  1.00  0.00           C  
ATOM   1811  C   ILE A 125     116.122  30.597   4.295  1.00  0.00           C  
ATOM   1812  O   ILE A 125     116.707  30.308   5.333  1.00  0.00           O  
ATOM   1813  CB  ILE A 125     115.121  28.522   3.319  1.00  0.00           C  
ATOM   1814  CG1 ILE A 125     113.705  29.099   3.388  1.00  0.00           C  
ATOM   1815  CG2 ILE A 125     115.441  27.736   4.581  1.00  0.00           C  
ATOM   1816  CD1 ILE A 125     112.615  28.058   3.265  1.00  0.00           C  
ATOM   1817  H   ILE A 125     117.965  28.712   3.735  1.00  0.00           H  
ATOM   1818  HA  ILE A 125     115.878  30.196   2.210  1.00  0.00           H  
ATOM   1819  HB  ILE A 125     115.144  27.845   2.466  1.00  0.00           H  
ATOM   1820 1HG1 ILE A 125     113.571  29.623   4.334  1.00  0.00           H  
ATOM   1821 2HG1 ILE A 125     113.570  29.828   2.589  1.00  0.00           H  
ATOM   1822 1HG2 ILE A 125     114.704  26.944   4.714  1.00  0.00           H  
ATOM   1823 2HG2 ILE A 125     116.434  27.296   4.494  1.00  0.00           H  
ATOM   1824 3HG2 ILE A 125     115.415  28.404   5.443  1.00  0.00           H  
ATOM   1825 1HD1 ILE A 125     111.640  28.544   3.322  1.00  0.00           H  
ATOM   1826 2HD1 ILE A 125     112.709  27.545   2.308  1.00  0.00           H  
ATOM   1827 3HD1 ILE A 125     112.708  27.336   4.075  1.00  0.00           H  
ATOM   1828  N   LEU A 126     115.449  31.731   4.127  1.00  0.00           N  
ATOM   1829  CA  LEU A 126     115.339  32.747   5.172  1.00  0.00           C  
ATOM   1830  C   LEU A 126     113.921  32.821   5.728  1.00  0.00           C  
ATOM   1831  O   LEU A 126     113.023  33.337   5.074  1.00  0.00           O  
ATOM   1832  CB  LEU A 126     115.750  34.119   4.622  1.00  0.00           C  
ATOM   1833  CG  LEU A 126     115.653  35.288   5.611  1.00  0.00           C  
ATOM   1834  CD1 LEU A 126     116.596  35.043   6.781  1.00  0.00           C  
ATOM   1835  CD2 LEU A 126     115.994  36.587   4.896  1.00  0.00           C  
ATOM   1836  H   LEU A 126     114.998  31.889   3.237  1.00  0.00           H  
ATOM   1837  HA  LEU A 126     116.012  32.480   5.986  1.00  0.00           H  
ATOM   1838 1HB  LEU A 126     116.781  34.061   4.278  1.00  0.00           H  
ATOM   1839 2HB  LEU A 126     115.116  34.355   3.767  1.00  0.00           H  
ATOM   1840  HG  LEU A 126     114.639  35.347   6.007  1.00  0.00           H  
ATOM   1841 1HD1 LEU A 126     116.527  35.873   7.484  1.00  0.00           H  
ATOM   1842 2HD1 LEU A 126     116.317  34.118   7.286  1.00  0.00           H  
ATOM   1843 3HD1 LEU A 126     117.618  34.962   6.414  1.00  0.00           H  
ATOM   1844 1HD2 LEU A 126     115.925  37.418   5.599  1.00  0.00           H  
ATOM   1845 2HD2 LEU A 126     117.009  36.529   4.501  1.00  0.00           H  
ATOM   1846 3HD2 LEU A 126     115.294  36.746   4.076  1.00  0.00           H  
ATOM   1847  N   GLY A 127     113.709  32.311   6.932  1.00  0.00           N  
ATOM   1848  CA  GLY A 127     112.376  32.354   7.504  1.00  0.00           C  
ATOM   1849  C   GLY A 127     112.077  33.703   8.120  1.00  0.00           C  
ATOM   1850  O   GLY A 127     112.783  34.132   9.030  1.00  0.00           O  
ATOM   1851  H   GLY A 127     114.459  31.891   7.463  1.00  0.00           H  
ATOM   1852 1HA  GLY A 127     111.640  32.137   6.729  1.00  0.00           H  
ATOM   1853 2HA  GLY A 127     112.281  31.579   8.263  1.00  0.00           H  
ATOM   1854  N   LEU A 128     111.040  34.382   7.638  1.00  0.00           N  
ATOM   1855  CA  LEU A 128     110.683  35.695   8.177  1.00  0.00           C  
ATOM   1856  C   LEU A 128     109.428  35.675   9.041  1.00  0.00           C  
ATOM   1857  O   LEU A 128     108.816  36.719   9.273  1.00  0.00           O  
ATOM   1858  CB  LEU A 128     110.483  36.688   7.026  1.00  0.00           C  
ATOM   1859  CG  LEU A 128     111.717  36.951   6.152  1.00  0.00           C  
ATOM   1860  CD1 LEU A 128     111.339  37.878   5.005  1.00  0.00           C  
ATOM   1861  CD2 LEU A 128     112.822  37.558   7.004  1.00  0.00           C  
ATOM   1862  H   LEU A 128     110.487  33.991   6.889  1.00  0.00           H  
ATOM   1863  HA  LEU A 128     111.499  36.043   8.809  1.00  0.00           H  
ATOM   1864 1HB  LEU A 128     109.692  36.314   6.377  1.00  0.00           H  
ATOM   1865 2HB  LEU A 128     110.162  37.643   7.442  1.00  0.00           H  
ATOM   1866  HG  LEU A 128     112.064  36.012   5.721  1.00  0.00           H  
ATOM   1867 1HD1 LEU A 128     112.215  38.065   4.384  1.00  0.00           H  
ATOM   1868 2HD1 LEU A 128     110.560  37.411   4.401  1.00  0.00           H  
ATOM   1869 3HD1 LEU A 128     110.970  38.822   5.405  1.00  0.00           H  
ATOM   1870 1HD2 LEU A 128     113.699  37.744   6.383  1.00  0.00           H  
ATOM   1871 2HD2 LEU A 128     112.475  38.498   7.434  1.00  0.00           H  
ATOM   1872 3HD2 LEU A 128     113.084  36.868   7.805  1.00  0.00           H  
ATOM   1873  N   ALA A 129     109.051  34.489   9.515  1.00  0.00           N  
ATOM   1874  CA  ALA A 129     107.865  34.336  10.351  1.00  0.00           C  
ATOM   1875  C   ALA A 129     108.187  34.667  11.799  1.00  0.00           C  
ATOM   1876  O   ALA A 129     109.241  35.225  12.093  1.00  0.00           O  
ATOM   1877  CB  ALA A 129     107.309  32.924  10.240  1.00  0.00           C  
ATOM   1878  H   ALA A 129     109.602  33.673   9.289  1.00  0.00           H  
ATOM   1879  HA  ALA A 129     107.110  35.039   9.999  1.00  0.00           H  
ATOM   1880 1HB  ALA A 129     106.425  32.830  10.870  1.00  0.00           H  
ATOM   1881 2HB  ALA A 129     107.039  32.720   9.204  1.00  0.00           H  
ATOM   1882 3HB  ALA A 129     108.064  32.209  10.565  1.00  0.00           H  
ATOM   1883  N   TYR A 130     107.281  34.312  12.703  1.00  0.00           N  
ATOM   1884  CA  TYR A 130     107.467  34.605  14.118  1.00  0.00           C  
ATOM   1885  C   TYR A 130     108.331  33.617  14.867  1.00  0.00           C  
ATOM   1886  O   TYR A 130     108.533  32.488  14.420  1.00  0.00           O  
ATOM   1887  CB  TYR A 130     106.103  34.700  14.805  1.00  0.00           C  
ATOM   1888  CG  TYR A 130     105.291  35.905  14.386  1.00  0.00           C  
ATOM   1889  CD1 TYR A 130     104.350  35.790  13.373  1.00  0.00           C  
ATOM   1890  CD2 TYR A 130     105.487  37.126  15.014  1.00  0.00           C  
ATOM   1891  CE1 TYR A 130     103.608  36.891  12.991  1.00  0.00           C  
ATOM   1892  CE2 TYR A 130     104.746  38.227  14.632  1.00  0.00           C  
ATOM   1893  CZ  TYR A 130     103.810  38.112  13.624  1.00  0.00           C  
ATOM   1894  OH  TYR A 130     103.071  39.209  13.243  1.00  0.00           O  
ATOM   1895  H   TYR A 130     106.445  33.829  12.406  1.00  0.00           H  
ATOM   1896  HA  TYR A 130     107.979  35.563  14.208  1.00  0.00           H  
ATOM   1897 1HB  TYR A 130     105.521  33.804  14.583  1.00  0.00           H  
ATOM   1898 2HB  TYR A 130     106.241  34.741  15.885  1.00  0.00           H  
ATOM   1899  HD1 TYR A 130     104.195  34.831  12.879  1.00  0.00           H  
ATOM   1900  HD2 TYR A 130     106.228  37.217  15.809  1.00  0.00           H  
ATOM   1901  HE1 TYR A 130     102.869  36.801  12.195  1.00  0.00           H  
ATOM   1902  HE2 TYR A 130     104.901  39.187  15.125  1.00  0.00           H  
ATOM   1903  HH  TYR A 130     102.471  38.960  12.537  1.00  0.00           H  
ATOM   1904  N   ALA A 131     108.830  34.049  16.021  1.00  0.00           N  
ATOM   1905  CA  ALA A 131     109.681  33.210  16.851  1.00  0.00           C  
ATOM   1906  C   ALA A 131     109.015  31.897  17.223  1.00  0.00           C  
ATOM   1907  O   ALA A 131     109.661  30.849  17.218  1.00  0.00           O  
ATOM   1908  CB  ALA A 131     110.087  33.963  18.110  1.00  0.00           C  
ATOM   1909  H   ALA A 131     108.612  34.986  16.329  1.00  0.00           H  
ATOM   1910  HA  ALA A 131     110.576  32.965  16.279  1.00  0.00           H  
ATOM   1911 1HB  ALA A 131     110.724  33.327  18.725  1.00  0.00           H  
ATOM   1912 2HB  ALA A 131     110.633  34.865  17.834  1.00  0.00           H  
ATOM   1913 3HB  ALA A 131     109.196  34.236  18.673  1.00  0.00           H  
ATOM   1914  N   GLU A 132     107.725  31.947  17.540  1.00  0.00           N  
ATOM   1915  CA  GLU A 132     107.008  30.744  17.928  1.00  0.00           C  
ATOM   1916  C   GLU A 132     107.310  29.583  16.990  1.00  0.00           C  
ATOM   1917  O   GLU A 132     107.564  28.465  17.436  1.00  0.00           O  
ATOM   1918  CB  GLU A 132     105.501  31.012  17.954  1.00  0.00           C  
ATOM   1919  CG  GLU A 132     104.660  29.828  18.409  1.00  0.00           C  
ATOM   1920  CD  GLU A 132     103.190  30.139  18.459  1.00  0.00           C  
ATOM   1921  OE1 GLU A 132     102.829  31.254  18.169  1.00  0.00           O  
ATOM   1922  OE2 GLU A 132     102.428  29.261  18.787  1.00  0.00           O  
ATOM   1923  H   GLU A 132     107.231  32.827  17.513  1.00  0.00           H  
ATOM   1924  HA  GLU A 132     107.331  30.457  18.929  1.00  0.00           H  
ATOM   1925 1HB  GLU A 132     105.292  31.848  18.621  1.00  0.00           H  
ATOM   1926 2HB  GLU A 132     105.166  31.297  16.957  1.00  0.00           H  
ATOM   1927 1HG  GLU A 132     104.821  28.996  17.723  1.00  0.00           H  
ATOM   1928 2HG  GLU A 132     104.995  29.517  19.398  1.00  0.00           H  
ATOM   1929  N   ILE A 133     107.299  29.851  15.690  1.00  0.00           N  
ATOM   1930  CA  ILE A 133     107.554  28.817  14.694  1.00  0.00           C  
ATOM   1931  C   ILE A 133     108.976  28.302  14.614  1.00  0.00           C  
ATOM   1932  O   ILE A 133     109.223  27.253  14.014  1.00  0.00           O  
ATOM   1933  CB  ILE A 133     107.153  29.333  13.300  1.00  0.00           C  
ATOM   1934  CG1 ILE A 133     105.636  29.520  13.215  1.00  0.00           C  
ATOM   1935  CG2 ILE A 133     107.636  28.376  12.220  1.00  0.00           C  
ATOM   1936  CD1 ILE A 133     105.181  30.272  11.985  1.00  0.00           C  
ATOM   1937  H   ILE A 133     107.109  30.794  15.383  1.00  0.00           H  
ATOM   1938  HA  ILE A 133     106.949  27.945  14.938  1.00  0.00           H  
ATOM   1939  HB  ILE A 133     107.601  30.311  13.131  1.00  0.00           H  
ATOM   1940 1HG1 ILE A 133     105.149  28.546  13.220  1.00  0.00           H  
ATOM   1941 2HG1 ILE A 133     105.287  30.063  14.094  1.00  0.00           H  
ATOM   1942 1HG2 ILE A 133     107.343  28.756  11.241  1.00  0.00           H  
ATOM   1943 2HG2 ILE A 133     108.721  28.292  12.267  1.00  0.00           H  
ATOM   1944 3HG2 ILE A 133     107.188  27.395  12.377  1.00  0.00           H  
ATOM   1945 1HD1 ILE A 133     104.095  30.365  11.997  1.00  0.00           H  
ATOM   1946 2HD1 ILE A 133     105.631  31.265  11.979  1.00  0.00           H  
ATOM   1947 3HD1 ILE A 133     105.489  29.729  11.093  1.00  0.00           H  
ATOM   1948  N   ALA A 134     109.911  29.029  15.211  1.00  0.00           N  
ATOM   1949  CA  ALA A 134     111.307  28.626  15.160  1.00  0.00           C  
ATOM   1950  C   ALA A 134     111.589  27.316  15.864  1.00  0.00           C  
ATOM   1951  O   ALA A 134     111.030  27.030  16.931  1.00  0.00           O  
ATOM   1952  CB  ALA A 134     112.180  29.723  15.753  1.00  0.00           C  
ATOM   1953  H   ALA A 134     109.660  29.872  15.708  1.00  0.00           H  
ATOM   1954  HA  ALA A 134     111.579  28.477  14.115  1.00  0.00           H  
ATOM   1955 1HB  ALA A 134     113.225  29.417  15.713  1.00  0.00           H  
ATOM   1956 2HB  ALA A 134     112.048  30.641  15.181  1.00  0.00           H  
ATOM   1957 3HB  ALA A 134     111.893  29.896  16.788  1.00  0.00           H  
ATOM   1958  N   ARG A 135     112.454  26.523  15.234  1.00  0.00           N  
ATOM   1959  CA  ARG A 135     112.899  25.238  15.753  1.00  0.00           C  
ATOM   1960  C   ARG A 135     114.381  25.442  16.017  1.00  0.00           C  
ATOM   1961  O   ARG A 135     115.051  26.161  15.276  1.00  0.00           O  
ATOM   1962  CB  ARG A 135     112.669  24.099  14.770  1.00  0.00           C  
ATOM   1963  CG  ARG A 135     111.212  23.840  14.422  1.00  0.00           C  
ATOM   1964  CD  ARG A 135     110.463  23.279  15.576  1.00  0.00           C  
ATOM   1965  NE  ARG A 135     109.090  22.954  15.224  1.00  0.00           N  
ATOM   1966  CZ  ARG A 135     108.058  23.818  15.289  1.00  0.00           C  
ATOM   1967  NH1 ARG A 135     108.260  25.053  15.692  1.00  0.00           N  
ATOM   1968  NH2 ARG A 135     106.844  23.425  14.947  1.00  0.00           N  
ATOM   1969  H   ARG A 135     112.812  26.846  14.347  1.00  0.00           H  
ATOM   1970  HA  ARG A 135     112.331  25.014  16.656  1.00  0.00           H  
ATOM   1971 1HB  ARG A 135     113.198  24.308  13.842  1.00  0.00           H  
ATOM   1972 2HB  ARG A 135     113.079  23.176  15.180  1.00  0.00           H  
ATOM   1973 1HG  ARG A 135     110.736  24.775  14.127  1.00  0.00           H  
ATOM   1974 2HG  ARG A 135     111.156  23.128  13.598  1.00  0.00           H  
ATOM   1975 1HD  ARG A 135     110.952  22.367  15.918  1.00  0.00           H  
ATOM   1976 2HD  ARG A 135     110.444  24.007  16.386  1.00  0.00           H  
ATOM   1977  HE  ARG A 135     108.895  22.013  14.909  1.00  0.00           H  
ATOM   1978 1HH1 ARG A 135     109.189  25.354  15.954  1.00  0.00           H  
ATOM   1979 2HH1 ARG A 135     107.487  25.701  15.741  1.00  0.00           H  
ATOM   1980 1HH2 ARG A 135     106.689  22.476  14.637  1.00  0.00           H  
ATOM   1981 2HH2 ARG A 135     106.071  24.073  14.995  1.00  0.00           H  
ATOM   1982  N   PRO A 136     114.921  24.816  17.069  1.00  0.00           N  
ATOM   1983  CA  PRO A 136     114.237  23.926  18.006  1.00  0.00           C  
ATOM   1984  C   PRO A 136     113.164  24.587  18.844  1.00  0.00           C  
ATOM   1985  O   PRO A 136     112.233  23.921  19.286  1.00  0.00           O  
ATOM   1986  CB  PRO A 136     115.390  23.436  18.888  1.00  0.00           C  
ATOM   1987  CG  PRO A 136     116.436  24.487  18.740  1.00  0.00           C  
ATOM   1988  CD  PRO A 136     116.283  24.971  17.323  1.00  0.00           C  
ATOM   1989  HA  PRO A 136     113.779  23.096  17.448  1.00  0.00           H  
ATOM   1990 1HB  PRO A 136     115.045  23.319  19.926  1.00  0.00           H  
ATOM   1991 2HB  PRO A 136     115.729  22.446  18.549  1.00  0.00           H  
ATOM   1992 1HG  PRO A 136     116.279  25.286  19.480  1.00  0.00           H  
ATOM   1993 2HG  PRO A 136     117.431  24.063  18.938  1.00  0.00           H  
ATOM   1994 1HD  PRO A 136     116.575  26.030  17.263  1.00  0.00           H  
ATOM   1995 2HD  PRO A 136     116.907  24.358  16.656  1.00  0.00           H  
ATOM   1996  N   ASP A 137     113.278  25.888  19.073  1.00  0.00           N  
ATOM   1997  CA  ASP A 137     112.271  26.561  19.890  1.00  0.00           C  
ATOM   1998  C   ASP A 137     112.242  28.070  19.742  1.00  0.00           C  
ATOM   1999  O   ASP A 137     113.142  28.675  19.156  1.00  0.00           O  
ATOM   2000  CB  ASP A 137     112.490  26.217  21.365  1.00  0.00           C  
ATOM   2001  CG  ASP A 137     113.845  26.677  21.886  1.00  0.00           C  
ATOM   2002  OD1 ASP A 137     114.545  27.340  21.158  1.00  0.00           O  
ATOM   2003  OD2 ASP A 137     114.166  26.362  23.007  1.00  0.00           O  
ATOM   2004  H   ASP A 137     114.045  26.426  18.696  1.00  0.00           H  
ATOM   2005  HA  ASP A 137     111.286  26.208  19.585  1.00  0.00           H  
ATOM   2006 1HB  ASP A 137     111.709  26.682  21.967  1.00  0.00           H  
ATOM   2007 2HB  ASP A 137     112.412  25.138  21.503  1.00  0.00           H  
ATOM   2008  N   ASP A 138     111.197  28.674  20.293  1.00  0.00           N  
ATOM   2009  CA  ASP A 138     111.023  30.112  20.212  1.00  0.00           C  
ATOM   2010  C   ASP A 138     112.203  30.863  20.795  1.00  0.00           C  
ATOM   2011  O   ASP A 138     112.169  32.087  20.866  1.00  0.00           O  
ATOM   2012  CB  ASP A 138     109.742  30.533  20.936  1.00  0.00           C  
ATOM   2013  CG  ASP A 138     109.778  30.229  22.428  1.00  0.00           C  
ATOM   2014  OD1 ASP A 138     110.785  29.750  22.893  1.00  0.00           O  
ATOM   2015  OD2 ASP A 138     108.798  30.478  23.088  1.00  0.00           O  
ATOM   2016  H   ASP A 138     110.506  28.122  20.780  1.00  0.00           H  
ATOM   2017  HA  ASP A 138     110.939  30.392  19.161  1.00  0.00           H  
ATOM   2018 1HB  ASP A 138     109.583  31.603  20.802  1.00  0.00           H  
ATOM   2019 2HB  ASP A 138     108.888  30.017  20.496  1.00  0.00           H  
ATOM   2020  N   SER A 139     113.245  30.153  21.217  1.00  0.00           N  
ATOM   2021  CA  SER A 139     114.386  30.841  21.804  1.00  0.00           C  
ATOM   2022  C   SER A 139     115.571  31.020  20.867  1.00  0.00           C  
ATOM   2023  O   SER A 139     116.555  31.667  21.237  1.00  0.00           O  
ATOM   2024  CB  SER A 139     114.842  30.085  23.037  1.00  0.00           C  
ATOM   2025  OG  SER A 139     113.844  30.079  24.020  1.00  0.00           O  
ATOM   2026  H   SER A 139     113.264  29.146  21.140  1.00  0.00           H  
ATOM   2027  HA  SER A 139     114.074  31.846  22.093  1.00  0.00           H  
ATOM   2028 1HB  SER A 139     115.092  29.060  22.763  1.00  0.00           H  
ATOM   2029 2HB  SER A 139     115.745  30.547  23.433  1.00  0.00           H  
ATOM   2030  HG  SER A 139     113.084  29.648  23.623  1.00  0.00           H  
ATOM   2031  N   LEU A 140     115.490  30.451  19.665  1.00  0.00           N  
ATOM   2032  CA  LEU A 140     116.563  30.615  18.684  1.00  0.00           C  
ATOM   2033  C   LEU A 140     116.157  31.834  17.856  1.00  0.00           C  
ATOM   2034  O   LEU A 140     115.564  31.706  16.784  1.00  0.00           O  
ATOM   2035  CB  LEU A 140     116.727  29.372  17.800  1.00  0.00           C  
ATOM   2036  CG  LEU A 140     117.904  29.405  16.817  1.00  0.00           C  
ATOM   2037  CD1 LEU A 140     119.210  29.511  17.591  1.00  0.00           C  
ATOM   2038  CD2 LEU A 140     117.879  28.153  15.953  1.00  0.00           C  
ATOM   2039  H   LEU A 140     114.681  29.898  19.421  1.00  0.00           H  
ATOM   2040  HA  LEU A 140     117.499  30.772  19.219  1.00  0.00           H  
ATOM   2041 1HB  LEU A 140     116.857  28.503  18.444  1.00  0.00           H  
ATOM   2042 2HB  LEU A 140     115.814  29.235  17.221  1.00  0.00           H  
ATOM   2043  HG  LEU A 140     117.821  30.287  16.181  1.00  0.00           H  
ATOM   2044 1HD1 LEU A 140     120.047  29.534  16.893  1.00  0.00           H  
ATOM   2045 2HD1 LEU A 140     119.209  30.425  18.185  1.00  0.00           H  
ATOM   2046 3HD1 LEU A 140     119.313  28.649  18.250  1.00  0.00           H  
ATOM   2047 1HD2 LEU A 140     118.715  28.177  15.254  1.00  0.00           H  
ATOM   2048 2HD2 LEU A 140     117.963  27.271  16.588  1.00  0.00           H  
ATOM   2049 3HD2 LEU A 140     116.942  28.112  15.398  1.00  0.00           H  
ATOM   2050  N   GLU A 141     116.481  33.015  18.367  1.00  0.00           N  
ATOM   2051  CA  GLU A 141     116.123  34.274  17.730  1.00  0.00           C  
ATOM   2052  C   GLU A 141     116.101  34.308  16.207  1.00  0.00           C  
ATOM   2053  O   GLU A 141     117.059  33.923  15.545  1.00  0.00           O  
ATOM   2054  CB  GLU A 141     117.084  35.359  18.222  1.00  0.00           C  
ATOM   2055  CG  GLU A 141     116.968  35.675  19.706  1.00  0.00           C  
ATOM   2056  CD  GLU A 141     117.785  34.751  20.566  1.00  0.00           C  
ATOM   2057  OE1 GLU A 141     118.433  33.886  20.027  1.00  0.00           O  
ATOM   2058  OE2 GLU A 141     117.762  34.911  21.764  1.00  0.00           O  
ATOM   2059  H   GLU A 141     116.998  33.032  19.235  1.00  0.00           H  
ATOM   2060  HA  GLU A 141     115.103  34.530  18.019  1.00  0.00           H  
ATOM   2061 1HB  GLU A 141     118.111  35.053  18.024  1.00  0.00           H  
ATOM   2062 2HB  GLU A 141     116.905  36.281  17.669  1.00  0.00           H  
ATOM   2063 1HG  GLU A 141     117.299  36.699  19.876  1.00  0.00           H  
ATOM   2064 2HG  GLU A 141     115.922  35.607  20.001  1.00  0.00           H  
ATOM   2065  N   PRO A 142     114.994  34.817  15.677  1.00  0.00           N  
ATOM   2066  CA  PRO A 142     114.756  34.970  14.250  1.00  0.00           C  
ATOM   2067  C   PRO A 142     115.767  35.857  13.542  1.00  0.00           C  
ATOM   2068  O   PRO A 142     116.265  36.818  14.125  1.00  0.00           O  
ATOM   2069  CB  PRO A 142     113.358  35.596  14.220  1.00  0.00           C  
ATOM   2070  CG  PRO A 142     112.745  35.184  15.515  1.00  0.00           C  
ATOM   2071  CD  PRO A 142     113.891  35.196  16.492  1.00  0.00           C  
ATOM   2072  HA  PRO A 142     114.761  33.978  13.774  1.00  0.00           H  
ATOM   2073 1HB  PRO A 142     113.437  36.688  14.113  1.00  0.00           H  
ATOM   2074 2HB  PRO A 142     112.799  35.227  13.347  1.00  0.00           H  
ATOM   2075 1HG  PRO A 142     111.943  35.883  15.795  1.00  0.00           H  
ATOM   2076 2HG  PRO A 142     112.282  34.191  15.417  1.00  0.00           H  
ATOM   2077 1HD  PRO A 142     114.010  36.208  16.906  1.00  0.00           H  
ATOM   2078 2HD  PRO A 142     113.696  34.468  17.294  1.00  0.00           H  
ATOM   2079  N   PHE A 143     116.058  35.548  12.278  1.00  0.00           N  
ATOM   2080  CA  PHE A 143     116.989  36.367  11.495  1.00  0.00           C  
ATOM   2081  C   PHE A 143     116.518  37.801  11.635  1.00  0.00           C  
ATOM   2082  O   PHE A 143     117.249  38.663  12.106  1.00  0.00           O  
ATOM   2083  CB  PHE A 143     117.020  35.951  10.023  1.00  0.00           C  
ATOM   2084  CG  PHE A 143     117.911  36.808   9.170  1.00  0.00           C  
ATOM   2085  CD1 PHE A 143     119.175  36.369   8.802  1.00  0.00           C  
ATOM   2086  CD2 PHE A 143     117.489  38.054   8.734  1.00  0.00           C  
ATOM   2087  CE1 PHE A 143     119.995  37.157   8.017  1.00  0.00           C  
ATOM   2088  CE2 PHE A 143     118.306  38.843   7.948  1.00  0.00           C  
ATOM   2089  CZ  PHE A 143     119.561  38.394   7.590  1.00  0.00           C  
ATOM   2090  H   PHE A 143     115.634  34.739  11.848  1.00  0.00           H  
ATOM   2091  HA  PHE A 143     117.992  36.235  11.902  1.00  0.00           H  
ATOM   2092 1HB  PHE A 143     117.363  34.920   9.944  1.00  0.00           H  
ATOM   2093 2HB  PHE A 143     116.013  35.992   9.612  1.00  0.00           H  
ATOM   2094  HD1 PHE A 143     119.517  35.390   9.139  1.00  0.00           H  
ATOM   2095  HD2 PHE A 143     116.497  38.410   9.017  1.00  0.00           H  
ATOM   2096  HE1 PHE A 143     120.985  36.800   7.735  1.00  0.00           H  
ATOM   2097  HE2 PHE A 143     117.961  39.821   7.612  1.00  0.00           H  
ATOM   2098  HZ  PHE A 143     120.207  39.016   6.972  1.00  0.00           H  
ATOM   2099  N   PHE A 144     115.274  38.043  11.241  1.00  0.00           N  
ATOM   2100  CA  PHE A 144     114.733  39.382  11.315  1.00  0.00           C  
ATOM   2101  C   PHE A 144     114.837  39.992  12.704  1.00  0.00           C  
ATOM   2102  O   PHE A 144     115.257  41.145  12.832  1.00  0.00           O  
ATOM   2103  CB  PHE A 144     113.268  39.373  10.874  1.00  0.00           C  
ATOM   2104  CG  PHE A 144     112.602  40.716  10.958  1.00  0.00           C  
ATOM   2105  CD1 PHE A 144     112.828  41.681   9.988  1.00  0.00           C  
ATOM   2106  CD2 PHE A 144     111.747  41.019  12.007  1.00  0.00           C  
ATOM   2107  CE1 PHE A 144     112.216  42.918  10.064  1.00  0.00           C  
ATOM   2108  CE2 PHE A 144     111.132  42.253  12.086  1.00  0.00           C  
ATOM   2109  CZ  PHE A 144     111.368  43.204  11.113  1.00  0.00           C  
ATOM   2110  H   PHE A 144     114.693  37.297  10.886  1.00  0.00           H  
ATOM   2111  HA  PHE A 144     115.303  40.023  10.641  1.00  0.00           H  
ATOM   2112 1HB  PHE A 144     113.201  39.023   9.845  1.00  0.00           H  
ATOM   2113 2HB  PHE A 144     112.706  38.675  11.494  1.00  0.00           H  
ATOM   2114  HD1 PHE A 144     113.498  41.454   9.158  1.00  0.00           H  
ATOM   2115  HD2 PHE A 144     111.561  40.268  12.776  1.00  0.00           H  
ATOM   2116  HE1 PHE A 144     112.403  43.666   9.295  1.00  0.00           H  
ATOM   2117  HE2 PHE A 144     110.462  42.478  12.915  1.00  0.00           H  
ATOM   2118  HZ  PHE A 144     110.885  44.178  11.174  1.00  0.00           H  
ATOM   2119  N   ASP A 145     114.454  39.238  13.737  1.00  0.00           N  
ATOM   2120  CA  ASP A 145     114.531  39.740  15.112  1.00  0.00           C  
ATOM   2121  C   ASP A 145     115.905  40.340  15.364  1.00  0.00           C  
ATOM   2122  O   ASP A 145     116.034  41.390  15.996  1.00  0.00           O  
ATOM   2123  CB  ASP A 145     114.257  38.623  16.122  1.00  0.00           C  
ATOM   2124  CG  ASP A 145     114.194  39.125  17.558  1.00  0.00           C  
ATOM   2125  OD1 ASP A 145     113.172  39.642  17.942  1.00  0.00           O  
ATOM   2126  OD2 ASP A 145     115.169  38.987  18.258  1.00  0.00           O  
ATOM   2127  H   ASP A 145     114.104  38.305  13.573  1.00  0.00           H  
ATOM   2128  HA  ASP A 145     113.773  40.513  15.241  1.00  0.00           H  
ATOM   2129 1HB  ASP A 145     113.311  38.138  15.881  1.00  0.00           H  
ATOM   2130 2HB  ASP A 145     115.039  37.867  16.050  1.00  0.00           H  
ATOM   2131  N   SER A 146     116.934  39.663  14.871  1.00  0.00           N  
ATOM   2132  CA  SER A 146     118.281  40.158  15.046  1.00  0.00           C  
ATOM   2133  C   SER A 146     118.429  41.439  14.267  1.00  0.00           C  
ATOM   2134  O   SER A 146     118.749  42.479  14.828  1.00  0.00           O  
ATOM   2135  CB  SER A 146     119.298  39.135  14.579  1.00  0.00           C  
ATOM   2136  OG  SER A 146     120.604  39.619  14.734  1.00  0.00           O  
ATOM   2137  H   SER A 146     116.789  38.798  14.370  1.00  0.00           H  
ATOM   2138  HA  SER A 146     118.445  40.348  16.108  1.00  0.00           H  
ATOM   2139 1HB  SER A 146     119.178  38.215  15.152  1.00  0.00           H  
ATOM   2140 2HB  SER A 146     119.118  38.894  13.533  1.00  0.00           H  
ATOM   2141  HG  SER A 146     121.174  38.846  14.732  1.00  0.00           H  
ATOM   2142  N   LEU A 147     118.179  41.358  12.966  1.00  0.00           N  
ATOM   2143  CA  LEU A 147     118.302  42.507  12.084  1.00  0.00           C  
ATOM   2144  C   LEU A 147     117.635  43.725  12.676  1.00  0.00           C  
ATOM   2145  O   LEU A 147     118.188  44.816  12.650  1.00  0.00           O  
ATOM   2146  CB  LEU A 147     117.683  42.197  10.715  1.00  0.00           C  
ATOM   2147  CG  LEU A 147     117.841  43.290   9.651  1.00  0.00           C  
ATOM   2148  CD1 LEU A 147     117.774  42.664   8.265  1.00  0.00           C  
ATOM   2149  CD2 LEU A 147     116.751  44.336   9.832  1.00  0.00           C  
ATOM   2150  H   LEU A 147     117.895  40.469  12.579  1.00  0.00           H  
ATOM   2151  HA  LEU A 147     119.360  42.726  11.948  1.00  0.00           H  
ATOM   2152 1HB  LEU A 147     118.139  41.288  10.326  1.00  0.00           H  
ATOM   2153 2HB  LEU A 147     116.617  42.016  10.849  1.00  0.00           H  
ATOM   2154  HG  LEU A 147     118.818  43.762   9.756  1.00  0.00           H  
ATOM   2155 1HD1 LEU A 147     117.886  43.440   7.508  1.00  0.00           H  
ATOM   2156 2HD1 LEU A 147     118.576  41.934   8.156  1.00  0.00           H  
ATOM   2157 3HD1 LEU A 147     116.812  42.168   8.136  1.00  0.00           H  
ATOM   2158 1HD2 LEU A 147     116.864  45.114   9.075  1.00  0.00           H  
ATOM   2159 2HD2 LEU A 147     115.774  43.865   9.725  1.00  0.00           H  
ATOM   2160 3HD2 LEU A 147     116.834  44.780  10.824  1.00  0.00           H  
ATOM   2161  N   VAL A 148     116.444  43.544  13.220  1.00  0.00           N  
ATOM   2162  CA  VAL A 148     115.759  44.674  13.808  1.00  0.00           C  
ATOM   2163  C   VAL A 148     116.588  45.298  14.908  1.00  0.00           C  
ATOM   2164  O   VAL A 148     116.876  46.481  14.856  1.00  0.00           O  
ATOM   2165  CB  VAL A 148     114.397  44.237  14.379  1.00  0.00           C  
ATOM   2166  CG1 VAL A 148     113.766  45.367  15.178  1.00  0.00           C  
ATOM   2167  CG2 VAL A 148     113.479  43.797  13.248  1.00  0.00           C  
ATOM   2168  H   VAL A 148     116.000  42.637  13.236  1.00  0.00           H  
ATOM   2169  HA  VAL A 148     115.589  45.419  13.030  1.00  0.00           H  
ATOM   2170  HB  VAL A 148     114.552  43.405  15.066  1.00  0.00           H  
ATOM   2171 1HG1 VAL A 148     112.804  45.041  15.574  1.00  0.00           H  
ATOM   2172 2HG1 VAL A 148     114.424  45.641  16.002  1.00  0.00           H  
ATOM   2173 3HG1 VAL A 148     113.616  46.231  14.530  1.00  0.00           H  
ATOM   2174 1HG2 VAL A 148     112.518  43.489  13.659  1.00  0.00           H  
ATOM   2175 2HG2 VAL A 148     113.329  44.627  12.558  1.00  0.00           H  
ATOM   2176 3HG2 VAL A 148     113.931  42.960  12.716  1.00  0.00           H  
ATOM   2177  N   LYS A 149     116.983  44.510  15.899  1.00  0.00           N  
ATOM   2178  CA  LYS A 149     117.771  45.048  17.004  1.00  0.00           C  
ATOM   2179  C   LYS A 149     119.080  45.680  16.590  1.00  0.00           C  
ATOM   2180  O   LYS A 149     119.369  46.819  16.939  1.00  0.00           O  
ATOM   2181  CB  LYS A 149     118.050  43.945  18.026  1.00  0.00           C  
ATOM   2182  CG  LYS A 149     116.832  43.506  18.827  1.00  0.00           C  
ATOM   2183  CD  LYS A 149     117.204  42.470  19.877  1.00  0.00           C  
ATOM   2184  CE  LYS A 149     116.014  42.122  20.759  1.00  0.00           C  
ATOM   2185  NZ  LYS A 149     114.937  41.435  19.994  1.00  0.00           N  
ATOM   2186  H   LYS A 149     116.742  43.529  15.898  1.00  0.00           H  
ATOM   2187  HA  LYS A 149     117.196  45.840  17.485  1.00  0.00           H  
ATOM   2188 1HB  LYS A 149     118.448  43.067  17.515  1.00  0.00           H  
ATOM   2189 2HB  LYS A 149     118.809  44.285  18.730  1.00  0.00           H  
ATOM   2190 1HG  LYS A 149     116.391  44.372  19.323  1.00  0.00           H  
ATOM   2191 2HG  LYS A 149     116.089  43.078  18.155  1.00  0.00           H  
ATOM   2192 1HD  LYS A 149     117.559  41.564  19.385  1.00  0.00           H  
ATOM   2193 2HD  LYS A 149     118.006  42.860  20.504  1.00  0.00           H  
ATOM   2194 1HE  LYS A 149     116.339  41.470  21.568  1.00  0.00           H  
ATOM   2195 2HE  LYS A 149     115.606  43.033  21.197  1.00  0.00           H  
ATOM   2196 1HZ  LYS A 149     114.168  41.222  20.613  1.00  0.00           H  
ATOM   2197 2HZ  LYS A 149     114.614  42.039  19.251  1.00  0.00           H  
ATOM   2198 3HZ  LYS A 149     115.298  40.579  19.599  1.00  0.00           H  
ATOM   2199  N   GLN A 150     119.880  44.928  15.855  1.00  0.00           N  
ATOM   2200  CA  GLN A 150     121.181  45.406  15.438  1.00  0.00           C  
ATOM   2201  C   GLN A 150     121.173  46.537  14.421  1.00  0.00           C  
ATOM   2202  O   GLN A 150     122.013  47.435  14.495  1.00  0.00           O  
ATOM   2203  CB  GLN A 150     121.986  44.233  14.872  1.00  0.00           C  
ATOM   2204  CG  GLN A 150     122.361  43.181  15.901  1.00  0.00           C  
ATOM   2205  CD  GLN A 150     123.257  43.734  16.994  1.00  0.00           C  
ATOM   2206  OE1 GLN A 150     124.278  44.370  16.717  1.00  0.00           O  
ATOM   2207  NE2 GLN A 150     122.880  43.494  18.245  1.00  0.00           N  
ATOM   2208  H   GLN A 150     119.583  44.003  15.577  1.00  0.00           H  
ATOM   2209  HA  GLN A 150     121.696  45.810  16.309  1.00  0.00           H  
ATOM   2210 1HB  GLN A 150     121.412  43.744  14.085  1.00  0.00           H  
ATOM   2211 2HB  GLN A 150     122.906  44.607  14.422  1.00  0.00           H  
ATOM   2212 1HG  GLN A 150     121.451  42.801  16.365  1.00  0.00           H  
ATOM   2213 2HG  GLN A 150     122.892  42.371  15.401  1.00  0.00           H  
ATOM   2214 1HE2 GLN A 150     123.431  43.834  19.008  1.00  0.00           H  
ATOM   2215 2HE2 GLN A 150     122.045  42.974  18.425  1.00  0.00           H  
ATOM   2216  N   THR A 151     120.245  46.510  13.474  1.00  0.00           N  
ATOM   2217  CA  THR A 151     120.189  47.574  12.478  1.00  0.00           C  
ATOM   2218  C   THR A 151     119.325  48.711  13.006  1.00  0.00           C  
ATOM   2219  O   THR A 151     119.222  49.773  12.390  1.00  0.00           O  
ATOM   2220  CB  THR A 151     119.633  47.067  11.135  1.00  0.00           C  
ATOM   2221  OG1 THR A 151     118.296  46.584  11.320  1.00  0.00           O  
ATOM   2222  CG2 THR A 151     120.502  45.945  10.587  1.00  0.00           C  
ATOM   2223  H   THR A 151     119.571  45.759  13.430  1.00  0.00           H  
ATOM   2224  HA  THR A 151     121.201  47.942  12.308  1.00  0.00           H  
ATOM   2225  HB  THR A 151     119.613  47.886  10.417  1.00  0.00           H  
ATOM   2226  HG1 THR A 151     118.153  46.389  12.249  1.00  0.00           H  
ATOM   2227 1HG2 THR A 151     120.094  45.599   9.637  1.00  0.00           H  
ATOM   2228 2HG2 THR A 151     121.517  46.312  10.435  1.00  0.00           H  
ATOM   2229 3HG2 THR A 151     120.519  45.119  11.296  1.00  0.00           H  
ATOM   2230  N   HIS A 152     118.717  48.483  14.164  1.00  0.00           N  
ATOM   2231  CA  HIS A 152     117.836  49.459  14.784  1.00  0.00           C  
ATOM   2232  C   HIS A 152     116.874  50.058  13.758  1.00  0.00           C  
ATOM   2233  O   HIS A 152     116.801  51.274  13.592  1.00  0.00           O  
ATOM   2234  CB  HIS A 152     118.650  50.574  15.449  1.00  0.00           C  
ATOM   2235  CG  HIS A 152     119.581  50.086  16.515  1.00  0.00           C  
ATOM   2236  ND1 HIS A 152     119.138  49.643  17.743  1.00  0.00           N  
ATOM   2237  CD2 HIS A 152     120.929  49.971  16.537  1.00  0.00           C  
ATOM   2238  CE1 HIS A 152     120.175  49.276  18.475  1.00  0.00           C  
ATOM   2239  NE2 HIS A 152     121.273  49.466  17.767  1.00  0.00           N  
ATOM   2240  H   HIS A 152     118.875  47.599  14.627  1.00  0.00           H  
ATOM   2241  HA  HIS A 152     117.238  48.972  15.554  1.00  0.00           H  
ATOM   2242 1HB  HIS A 152     119.239  51.095  14.693  1.00  0.00           H  
ATOM   2243 2HB  HIS A 152     117.972  51.302  15.895  1.00  0.00           H  
ATOM   2244  HD1 HIS A 152     118.184  49.529  18.022  1.00  0.00           H  
ATOM   2245  HD2 HIS A 152     121.704  50.196  15.803  1.00  0.00           H  
ATOM   2246  HE1 HIS A 152     120.034  48.893  19.486  1.00  0.00           H  
ATOM   2247  N   VAL A 153     116.149  49.185  13.062  1.00  0.00           N  
ATOM   2248  CA  VAL A 153     115.169  49.601  12.064  1.00  0.00           C  
ATOM   2249  C   VAL A 153     113.777  49.255  12.586  1.00  0.00           C  
ATOM   2250  O   VAL A 153     113.642  48.555  13.595  1.00  0.00           O  
ATOM   2251  CB  VAL A 153     115.418  48.898  10.716  1.00  0.00           C  
ATOM   2252  CG1 VAL A 153     116.799  49.248  10.181  1.00  0.00           C  
ATOM   2253  CG2 VAL A 153     115.269  47.394  10.881  1.00  0.00           C  
ATOM   2254  H   VAL A 153     116.287  48.200  13.235  1.00  0.00           H  
ATOM   2255  HA  VAL A 153     115.264  50.677  11.913  1.00  0.00           H  
ATOM   2256  HB  VAL A 153     114.691  49.259   9.989  1.00  0.00           H  
ATOM   2257 1HG1 VAL A 153     116.958  48.744   9.227  1.00  0.00           H  
ATOM   2258 2HG1 VAL A 153     116.871  50.326  10.036  1.00  0.00           H  
ATOM   2259 3HG1 VAL A 153     117.558  48.925  10.893  1.00  0.00           H  
ATOM   2260 1HG2 VAL A 153     115.446  46.904   9.924  1.00  0.00           H  
ATOM   2261 2HG2 VAL A 153     115.993  47.034  11.613  1.00  0.00           H  
ATOM   2262 3HG2 VAL A 153     114.261  47.164  11.226  1.00  0.00           H  
ATOM   2263  N   PRO A 154     112.723  49.750  11.913  1.00  0.00           N  
ATOM   2264  CA  PRO A 154     111.339  49.484  12.319  1.00  0.00           C  
ATOM   2265  C   PRO A 154     111.020  48.003  12.166  1.00  0.00           C  
ATOM   2266  O   PRO A 154     111.498  47.357  11.234  1.00  0.00           O  
ATOM   2267  CB  PRO A 154     110.515  50.344  11.355  1.00  0.00           C  
ATOM   2268  CG  PRO A 154     111.474  51.382  10.881  1.00  0.00           C  
ATOM   2269  CD  PRO A 154     112.800  50.671  10.828  1.00  0.00           C  
ATOM   2270  HA  PRO A 154     111.197  49.816  13.358  1.00  0.00           H  
ATOM   2271 1HB  PRO A 154     110.122  49.721  10.538  1.00  0.00           H  
ATOM   2272 2HB  PRO A 154     109.648  50.771  11.879  1.00  0.00           H  
ATOM   2273 1HG  PRO A 154     111.161  51.768   9.899  1.00  0.00           H  
ATOM   2274 2HG  PRO A 154     111.480  52.238  11.572  1.00  0.00           H  
ATOM   2275 1HD  PRO A 154     112.907  50.165   9.857  1.00  0.00           H  
ATOM   2276 2HD  PRO A 154     113.612  51.397  10.979  1.00  0.00           H  
ATOM   2277  N   ASN A 155     110.213  47.469  13.075  1.00  0.00           N  
ATOM   2278  CA  ASN A 155     109.855  46.058  13.035  1.00  0.00           C  
ATOM   2279  C   ASN A 155     108.830  45.813  11.932  1.00  0.00           C  
ATOM   2280  O   ASN A 155     107.691  45.409  12.185  1.00  0.00           O  
ATOM   2281  CB  ASN A 155     109.327  45.595  14.380  1.00  0.00           C  
ATOM   2282  CG  ASN A 155     108.105  46.355  14.814  1.00  0.00           C  
ATOM   2283  OD1 ASN A 155     107.866  47.480  14.363  1.00  0.00           O  
ATOM   2284  ND2 ASN A 155     107.326  45.761  15.682  1.00  0.00           N  
ATOM   2285  H   ASN A 155     109.838  48.051  13.810  1.00  0.00           H  
ATOM   2286  HA  ASN A 155     110.750  45.480  12.798  1.00  0.00           H  
ATOM   2287 1HB  ASN A 155     109.082  44.533  14.329  1.00  0.00           H  
ATOM   2288 2HB  ASN A 155     110.103  45.715  15.137  1.00  0.00           H  
ATOM   2289 1HD2 ASN A 155     106.498  46.219  16.007  1.00  0.00           H  
ATOM   2290 2HD2 ASN A 155     107.558  44.850  16.021  1.00  0.00           H  
ATOM   2291  N   LEU A 156     109.268  46.051  10.701  1.00  0.00           N  
ATOM   2292  CA  LEU A 156     108.423  45.916   9.524  1.00  0.00           C  
ATOM   2293  C   LEU A 156     109.230  45.472   8.314  1.00  0.00           C  
ATOM   2294  O   LEU A 156     110.439  45.655   8.273  1.00  0.00           O  
ATOM   2295  CB  LEU A 156     107.723  47.246   9.219  1.00  0.00           C  
ATOM   2296  CG  LEU A 156     106.749  47.747  10.293  1.00  0.00           C  
ATOM   2297  CD1 LEU A 156     106.326  49.174   9.971  1.00  0.00           C  
ATOM   2298  CD2 LEU A 156     105.543  46.821  10.356  1.00  0.00           C  
ATOM   2299  H   LEU A 156     110.230  46.337  10.586  1.00  0.00           H  
ATOM   2300  HA  LEU A 156     107.666  45.160   9.727  1.00  0.00           H  
ATOM   2301 1HB  LEU A 156     108.483  48.014   9.078  1.00  0.00           H  
ATOM   2302 2HB  LEU A 156     107.165  47.141   8.289  1.00  0.00           H  
ATOM   2303  HG  LEU A 156     107.249  47.758  11.262  1.00  0.00           H  
ATOM   2304 1HD1 LEU A 156     105.634  49.530  10.734  1.00  0.00           H  
ATOM   2305 2HD1 LEU A 156     107.206  49.818   9.951  1.00  0.00           H  
ATOM   2306 3HD1 LEU A 156     105.837  49.197   8.998  1.00  0.00           H  
ATOM   2307 1HD2 LEU A 156     104.851  47.176  11.120  1.00  0.00           H  
ATOM   2308 2HD2 LEU A 156     105.041  46.810   9.388  1.00  0.00           H  
ATOM   2309 3HD2 LEU A 156     105.872  45.812  10.605  1.00  0.00           H  
ATOM   2310  N   PHE A 157     108.564  44.875   7.335  1.00  0.00           N  
ATOM   2311  CA  PHE A 157     109.229  44.494   6.095  1.00  0.00           C  
ATOM   2312  C   PHE A 157     108.150  44.223   5.069  1.00  0.00           C  
ATOM   2313  O   PHE A 157     107.083  43.729   5.416  1.00  0.00           O  
ATOM   2314  CB  PHE A 157     110.111  43.258   6.284  1.00  0.00           C  
ATOM   2315  CG  PHE A 157     109.357  42.039   6.734  1.00  0.00           C  
ATOM   2316  CD1 PHE A 157     108.839  41.146   5.809  1.00  0.00           C  
ATOM   2317  CD2 PHE A 157     109.165  41.784   8.084  1.00  0.00           C  
ATOM   2318  CE1 PHE A 157     108.145  40.024   6.222  1.00  0.00           C  
ATOM   2319  CE2 PHE A 157     108.473  40.663   8.499  1.00  0.00           C  
ATOM   2320  CZ  PHE A 157     107.963  39.782   7.567  1.00  0.00           C  
ATOM   2321  H   PHE A 157     107.579  44.679   7.446  1.00  0.00           H  
ATOM   2322  HA  PHE A 157     109.867  45.320   5.777  1.00  0.00           H  
ATOM   2323 1HB  PHE A 157     110.611  43.022   5.346  1.00  0.00           H  
ATOM   2324 2HB  PHE A 157     110.883  43.472   7.022  1.00  0.00           H  
ATOM   2325  HD1 PHE A 157     108.984  41.336   4.745  1.00  0.00           H  
ATOM   2326  HD2 PHE A 157     109.568  42.480   8.820  1.00  0.00           H  
ATOM   2327  HE1 PHE A 157     107.743  39.330   5.484  1.00  0.00           H  
ATOM   2328  HE2 PHE A 157     108.329  40.473   9.563  1.00  0.00           H  
ATOM   2329  HZ  PHE A 157     107.415  38.899   7.893  1.00  0.00           H  
ATOM   2330  N   SER A 158     108.401  44.583   3.817  1.00  0.00           N  
ATOM   2331  CA  SER A 158     107.410  44.382   2.766  1.00  0.00           C  
ATOM   2332  C   SER A 158     108.030  43.635   1.604  1.00  0.00           C  
ATOM   2333  O   SER A 158     109.248  43.675   1.413  1.00  0.00           O  
ATOM   2334  CB  SER A 158     106.858  45.712   2.292  1.00  0.00           C  
ATOM   2335  OG  SER A 158     107.861  46.487   1.693  1.00  0.00           O  
ATOM   2336  H   SER A 158     109.289  45.003   3.582  1.00  0.00           H  
ATOM   2337  HA  SER A 158     106.589  43.790   3.173  1.00  0.00           H  
ATOM   2338 1HB  SER A 158     106.054  45.538   1.577  1.00  0.00           H  
ATOM   2339 2HB  SER A 158     106.434  46.252   3.137  1.00  0.00           H  
ATOM   2340  HG  SER A 158     107.452  46.907   0.932  1.00  0.00           H  
ATOM   2341  N   LEU A 159     107.201  42.963   0.817  1.00  0.00           N  
ATOM   2342  CA  LEU A 159     107.724  42.195  -0.299  1.00  0.00           C  
ATOM   2343  C   LEU A 159     106.910  42.383  -1.570  1.00  0.00           C  
ATOM   2344  O   LEU A 159     105.685  42.548  -1.534  1.00  0.00           O  
ATOM   2345  CB  LEU A 159     107.761  40.706   0.068  1.00  0.00           C  
ATOM   2346  CG  LEU A 159     108.688  40.330   1.231  1.00  0.00           C  
ATOM   2347  CD1 LEU A 159     108.449  38.878   1.622  1.00  0.00           C  
ATOM   2348  CD2 LEU A 159     110.135  40.555   0.820  1.00  0.00           C  
ATOM   2349  H   LEU A 159     106.205  42.976   0.981  1.00  0.00           H  
ATOM   2350  HA  LEU A 159     108.738  42.534  -0.507  1.00  0.00           H  
ATOM   2351 1HB  LEU A 159     106.753  40.389   0.332  1.00  0.00           H  
ATOM   2352 2HB  LEU A 159     108.080  40.140  -0.807  1.00  0.00           H  
ATOM   2353  HG  LEU A 159     108.456  40.951   2.097  1.00  0.00           H  
ATOM   2354 1HD1 LEU A 159     109.108  38.611   2.449  1.00  0.00           H  
ATOM   2355 2HD1 LEU A 159     107.411  38.750   1.930  1.00  0.00           H  
ATOM   2356 3HD1 LEU A 159     108.657  38.233   0.770  1.00  0.00           H  
ATOM   2357 1HD2 LEU A 159     110.794  40.288   1.647  1.00  0.00           H  
ATOM   2358 2HD2 LEU A 159     110.368  39.933  -0.045  1.00  0.00           H  
ATOM   2359 3HD2 LEU A 159     110.282  41.604   0.562  1.00  0.00           H  
ATOM   2360  N   GLN A 160     107.600  42.353  -2.702  1.00  0.00           N  
ATOM   2361  CA  GLN A 160     106.944  42.506  -3.988  1.00  0.00           C  
ATOM   2362  C   GLN A 160     107.561  41.555  -4.990  1.00  0.00           C  
ATOM   2363  O   GLN A 160     108.739  41.672  -5.307  1.00  0.00           O  
ATOM   2364  CB  GLN A 160     107.050  43.949  -4.490  1.00  0.00           C  
ATOM   2365  CG  GLN A 160     106.417  44.183  -5.850  1.00  0.00           C  
ATOM   2366  CD  GLN A 160     104.910  44.006  -5.825  1.00  0.00           C  
ATOM   2367  OE1 GLN A 160     104.215  44.598  -4.994  1.00  0.00           O  
ATOM   2368  NE2 GLN A 160     104.396  43.189  -6.737  1.00  0.00           N  
ATOM   2369  H   GLN A 160     108.601  42.221  -2.673  1.00  0.00           H  
ATOM   2370  HA  GLN A 160     105.889  42.260  -3.869  1.00  0.00           H  
ATOM   2371 1HB  GLN A 160     106.571  44.618  -3.776  1.00  0.00           H  
ATOM   2372 2HB  GLN A 160     108.100  44.235  -4.554  1.00  0.00           H  
ATOM   2373 1HG  GLN A 160     106.636  45.201  -6.171  1.00  0.00           H  
ATOM   2374 2HG  GLN A 160     106.833  43.469  -6.561  1.00  0.00           H  
ATOM   2375 1HE2 GLN A 160     103.408  43.033  -6.769  1.00  0.00           H  
ATOM   2376 2HE2 GLN A 160     104.996  42.729  -7.392  1.00  0.00           H  
ATOM   2377  N   LEU A 161     106.769  40.616  -5.490  1.00  0.00           N  
ATOM   2378  CA  LEU A 161     107.271  39.656  -6.460  1.00  0.00           C  
ATOM   2379  C   LEU A 161     106.785  40.021  -7.853  1.00  0.00           C  
ATOM   2380  O   LEU A 161     105.613  40.352  -8.037  1.00  0.00           O  
ATOM   2381  CB  LEU A 161     106.813  38.237  -6.099  1.00  0.00           C  
ATOM   2382  CG  LEU A 161     107.270  37.719  -4.730  1.00  0.00           C  
ATOM   2383  CD1 LEU A 161     106.676  36.338  -4.485  1.00  0.00           C  
ATOM   2384  CD2 LEU A 161     108.790  37.676  -4.684  1.00  0.00           C  
ATOM   2385  H   LEU A 161     105.804  40.561  -5.198  1.00  0.00           H  
ATOM   2386  HA  LEU A 161     108.360  39.685  -6.443  1.00  0.00           H  
ATOM   2387 1HB  LEU A 161     105.725  38.208  -6.118  1.00  0.00           H  
ATOM   2388 2HB  LEU A 161     107.188  37.548  -6.856  1.00  0.00           H  
ATOM   2389  HG  LEU A 161     106.902  38.384  -3.948  1.00  0.00           H  
ATOM   2390 1HD1 LEU A 161     107.001  35.970  -3.511  1.00  0.00           H  
ATOM   2391 2HD1 LEU A 161     105.588  36.402  -4.503  1.00  0.00           H  
ATOM   2392 3HD1 LEU A 161     107.014  35.654  -5.262  1.00  0.00           H  
ATOM   2393 1HD2 LEU A 161     109.115  37.308  -3.710  1.00  0.00           H  
ATOM   2394 2HD2 LEU A 161     109.159  37.011  -5.465  1.00  0.00           H  
ATOM   2395 3HD2 LEU A 161     109.187  38.679  -4.844  1.00  0.00           H  
ATOM   2396  N   CYS A 162     107.682  39.967  -8.832  1.00  0.00           N  
ATOM   2397  CA  CYS A 162     107.320  40.275 -10.210  1.00  0.00           C  
ATOM   2398  C   CYS A 162     107.641  39.063 -11.074  1.00  0.00           C  
ATOM   2399  O   CYS A 162     108.747  38.541 -11.035  1.00  0.00           O  
ATOM   2400  CB  CYS A 162     108.078  41.499 -10.725  1.00  0.00           C  
ATOM   2401  SG  CYS A 162     107.667  41.961 -12.425  1.00  0.00           S  
ATOM   2402  H   CYS A 162     108.635  39.708  -8.620  1.00  0.00           H  
ATOM   2403  HA  CYS A 162     106.253  40.495 -10.246  1.00  0.00           H  
ATOM   2404 1HB  CYS A 162     107.868  42.354 -10.083  1.00  0.00           H  
ATOM   2405 2HB  CYS A 162     109.150  41.309 -10.677  1.00  0.00           H  
ATOM   2406  HG  CYS A 162     108.488  43.004 -12.487  1.00  0.00           H  
ATOM   2407  N   GLY A 163     106.666  38.600 -11.840  1.00  0.00           N  
ATOM   2408  CA  GLY A 163     106.880  37.438 -12.682  1.00  0.00           C  
ATOM   2409  C   GLY A 163     105.563  37.065 -13.326  1.00  0.00           C  
ATOM   2410  O   GLY A 163     104.522  37.054 -12.665  1.00  0.00           O  
ATOM   2411  H   GLY A 163     105.763  39.052 -11.845  1.00  0.00           H  
ATOM   2412 1HA  GLY A 163     107.634  37.668 -13.435  1.00  0.00           H  
ATOM   2413 2HA  GLY A 163     107.268  36.618 -12.079  1.00  0.00           H  
ATOM   2414  N   PRO A 167     105.593  36.764 -14.618  1.00  0.00           N  
ATOM   2415  CA  PRO A 167     104.367  36.417 -15.324  1.00  0.00           C  
ATOM   2416  C   PRO A 167     104.652  36.020 -16.774  1.00  0.00           C  
ATOM   2417  O   PRO A 167     105.351  35.039 -17.040  1.00  0.00           O  
ATOM   2418  CB  PRO A 167     103.549  37.710 -15.241  1.00  0.00           C  
ATOM   2419  CG  PRO A 167     104.575  38.786 -15.136  1.00  0.00           C  
ATOM   2420  CD  PRO A 167     105.687  38.166 -14.332  1.00  0.00           C  
ATOM   2421  HA  PRO A 167     103.864  35.596 -14.793  1.00  0.00           H  
ATOM   2422 1HB  PRO A 167     102.914  37.811 -16.133  1.00  0.00           H  
ATOM   2423 2HB  PRO A 167     102.877  37.674 -14.371  1.00  0.00           H  
ATOM   2424 1HG  PRO A 167     104.901  39.099 -16.139  1.00  0.00           H  
ATOM   2425 2HG  PRO A 167     104.145  39.674 -14.650  1.00  0.00           H  
ATOM   2426 1HD  PRO A 167     106.653  38.568 -14.671  1.00  0.00           H  
ATOM   2427 2HD  PRO A 167     105.530  38.379 -13.264  1.00  0.00           H  
ATOM   2428  N   LEU A 168     108.630  22.271 -28.721  1.00  0.00           N  
ATOM   2429  CA  LEU A 168     107.899  21.557 -29.747  1.00  0.00           C  
ATOM   2430  C   LEU A 168     107.149  22.493 -30.668  1.00  0.00           C  
ATOM   2431  O   LEU A 168     107.640  23.550 -31.059  1.00  0.00           O  
ATOM   2432  CB  LEU A 168     106.913  20.576 -29.101  1.00  0.00           C  
ATOM   2433  CG  LEU A 168     107.531  19.532 -28.162  1.00  0.00           C  
ATOM   2434  CD1 LEU A 168     106.425  18.698 -27.530  1.00  0.00           C  
ATOM   2435  CD2 LEU A 168     108.498  18.656 -28.944  1.00  0.00           C  
ATOM   2436  H   LEU A 168     109.594  22.028 -28.545  1.00  0.00           H  
ATOM   2437  HA  LEU A 168     108.611  20.995 -30.351  1.00  0.00           H  
ATOM   2438 1HB  LEU A 168     106.182  21.145 -28.528  1.00  0.00           H  
ATOM   2439 2HB  LEU A 168     106.386  20.041 -29.891  1.00  0.00           H  
ATOM   2440  HG  LEU A 168     108.068  20.038 -27.359  1.00  0.00           H  
ATOM   2441 1HD1 LEU A 168     106.864  17.957 -26.863  1.00  0.00           H  
ATOM   2442 2HD1 LEU A 168     105.759  19.348 -26.961  1.00  0.00           H  
ATOM   2443 3HD1 LEU A 168     105.859  18.193 -28.312  1.00  0.00           H  
ATOM   2444 1HD2 LEU A 168     108.938  17.914 -28.276  1.00  0.00           H  
ATOM   2445 2HD2 LEU A 168     107.962  18.149 -29.746  1.00  0.00           H  
ATOM   2446 3HD2 LEU A 168     109.288  19.275 -29.370  1.00  0.00           H  
ATOM   2447  N   ASN A 169     105.934  22.092 -31.005  1.00  0.00           N  
ATOM   2448  CA  ASN A 169     105.076  22.856 -31.891  1.00  0.00           C  
ATOM   2449  C   ASN A 169     104.078  23.661 -31.057  1.00  0.00           C  
ATOM   2450  O   ASN A 169     103.131  24.249 -31.591  1.00  0.00           O  
ATOM   2451  CB  ASN A 169     104.364  21.946 -32.875  1.00  0.00           C  
ATOM   2452  CG  ASN A 169     103.526  22.708 -33.864  1.00  0.00           C  
ATOM   2453  OD1 ASN A 169     103.406  23.936 -33.780  1.00  0.00           O  
ATOM   2454  ND2 ASN A 169     102.943  22.004 -34.800  1.00  0.00           N  
ATOM   2455  H   ASN A 169     105.597  21.218 -30.627  1.00  0.00           H  
ATOM   2456  HA  ASN A 169     105.695  23.556 -32.454  1.00  0.00           H  
ATOM   2457 1HB  ASN A 169     105.100  21.353 -33.421  1.00  0.00           H  
ATOM   2458 2HB  ASN A 169     103.723  21.252 -32.332  1.00  0.00           H  
ATOM   2459 1HD2 ASN A 169     102.373  22.457 -35.486  1.00  0.00           H  
ATOM   2460 2HD2 ASN A 169     103.067  21.012 -34.830  1.00  0.00           H  
ATOM   2461  N   GLN A 170     128.605  43.946 -41.408  1.00  0.00           N  
ATOM   2462  CA  GLN A 170     127.945  42.721 -40.957  1.00  0.00           C  
ATOM   2463  C   GLN A 170     126.831  42.901 -39.931  1.00  0.00           C  
ATOM   2464  O   GLN A 170     126.931  43.726 -39.024  1.00  0.00           O  
ATOM   2465  CB  GLN A 170     128.995  41.768 -40.379  1.00  0.00           C  
ATOM   2466  CG  GLN A 170     128.430  40.451 -39.877  1.00  0.00           C  
ATOM   2467  CD  GLN A 170     127.910  39.577 -41.002  1.00  0.00           C  
ATOM   2468  OE1 GLN A 170     128.600  39.349 -42.000  1.00  0.00           O  
ATOM   2469  NE2 GLN A 170     126.687  39.082 -40.849  1.00  0.00           N  
ATOM   2470  H   GLN A 170     129.594  43.925 -41.612  1.00  0.00           H  
ATOM   2471  HA  GLN A 170     127.465  42.251 -41.815  1.00  0.00           H  
ATOM   2472 1HB  GLN A 170     129.742  41.545 -41.141  1.00  0.00           H  
ATOM   2473 2HB  GLN A 170     129.509  42.253 -39.549  1.00  0.00           H  
ATOM   2474 1HG  GLN A 170     129.217  39.905 -39.356  1.00  0.00           H  
ATOM   2475 2HG  GLN A 170     127.605  40.657 -39.195  1.00  0.00           H  
ATOM   2476 1HE2 GLN A 170     126.290  38.498 -41.558  1.00  0.00           H  
ATOM   2477 2HE2 GLN A 170     126.162  39.292 -40.024  1.00  0.00           H  
ATOM   2478  N   SER A 171     115.617  34.972 -43.387  1.00  0.00           N  
ATOM   2479  CA  SER A 171     115.798  35.631 -42.108  1.00  0.00           C  
ATOM   2480  C   SER A 171     114.687  36.648 -41.886  1.00  0.00           C  
ATOM   2481  O   SER A 171     114.007  37.061 -42.824  1.00  0.00           O  
ATOM   2482  CB  SER A 171     117.152  36.312 -42.051  1.00  0.00           C  
ATOM   2483  OG  SER A 171     117.223  37.364 -42.973  1.00  0.00           O  
ATOM   2484  H   SER A 171     114.783  34.425 -43.545  1.00  0.00           H  
ATOM   2485  HA  SER A 171     115.753  34.877 -41.321  1.00  0.00           H  
ATOM   2486 1HB  SER A 171     117.325  36.693 -41.046  1.00  0.00           H  
ATOM   2487 2HB  SER A 171     117.934  35.584 -42.265  1.00  0.00           H  
ATOM   2488  HG  SER A 171     116.772  38.106 -42.564  1.00  0.00           H  
ATOM   2489  N   GLU A 172     114.502  37.054 -40.640  1.00  0.00           N  
ATOM   2490  CA  GLU A 172     113.475  38.027 -40.336  1.00  0.00           C  
ATOM   2491  C   GLU A 172     113.780  39.295 -41.111  1.00  0.00           C  
ATOM   2492  O   GLU A 172     114.908  39.791 -41.083  1.00  0.00           O  
ATOM   2493  CB  GLU A 172     113.412  38.314 -38.834  1.00  0.00           C  
ATOM   2494  CG  GLU A 172     112.293  39.259 -38.421  1.00  0.00           C  
ATOM   2495  CD  GLU A 172     112.234  39.482 -36.935  1.00  0.00           C  
ATOM   2496  OE1 GLU A 172     113.028  38.901 -36.235  1.00  0.00           O  
ATOM   2497  OE2 GLU A 172     111.395  40.234 -36.500  1.00  0.00           O  
ATOM   2498  H   GLU A 172     115.073  36.691 -39.890  1.00  0.00           H  
ATOM   2499  HA  GLU A 172     112.512  37.622 -40.648  1.00  0.00           H  
ATOM   2500 1HB  GLU A 172     113.278  37.378 -38.290  1.00  0.00           H  
ATOM   2501 2HB  GLU A 172     114.356  38.750 -38.507  1.00  0.00           H  
ATOM   2502 1HG  GLU A 172     112.441  40.219 -38.915  1.00  0.00           H  
ATOM   2503 2HG  GLU A 172     111.342  38.850 -38.760  1.00  0.00           H  
ATOM   2504  N   VAL A 173     112.773  39.817 -41.802  1.00  0.00           N  
ATOM   2505  CA  VAL A 173     112.960  41.032 -42.569  1.00  0.00           C  
ATOM   2506  C   VAL A 173     112.318  42.234 -41.914  1.00  0.00           C  
ATOM   2507  O   VAL A 173     112.450  43.356 -42.398  1.00  0.00           O  
ATOM   2508  CB  VAL A 173     112.373  40.857 -43.982  1.00  0.00           C  
ATOM   2509  CG1 VAL A 173     113.068  39.717 -44.711  1.00  0.00           C  
ATOM   2510  CG2 VAL A 173     110.875  40.607 -43.893  1.00  0.00           C  
ATOM   2511  H   VAL A 173     111.867  39.372 -41.799  1.00  0.00           H  
ATOM   2512  HA  VAL A 173     114.030  41.227 -42.653  1.00  0.00           H  
ATOM   2513  HB  VAL A 173     112.557  41.765 -44.557  1.00  0.00           H  
ATOM   2514 1HG1 VAL A 173     112.641  39.608 -45.708  1.00  0.00           H  
ATOM   2515 2HG1 VAL A 173     114.133  39.934 -44.794  1.00  0.00           H  
ATOM   2516 3HG1 VAL A 173     112.928  38.791 -44.154  1.00  0.00           H  
ATOM   2517 1HG2 VAL A 173     110.467  40.486 -44.896  1.00  0.00           H  
ATOM   2518 2HG2 VAL A 173     110.691  39.703 -43.314  1.00  0.00           H  
ATOM   2519 3HG2 VAL A 173     110.393  41.455 -43.406  1.00  0.00           H  
ATOM   2520  N   LEU A 174     116.587  17.475 -39.234  1.00  0.00           N  
ATOM   2521  CA  LEU A 174     116.958  18.273 -38.062  1.00  0.00           C  
ATOM   2522  C   LEU A 174     115.946  19.394 -37.809  1.00  0.00           C  
ATOM   2523  O   LEU A 174     115.798  19.884 -36.687  1.00  0.00           O  
ATOM   2524  CB  LEU A 174     118.357  18.873 -38.251  1.00  0.00           C  
ATOM   2525  CG  LEU A 174     119.509  17.862 -38.332  1.00  0.00           C  
ATOM   2526  CD1 LEU A 174     120.804  18.593 -38.660  1.00  0.00           C  
ATOM   2527  CD2 LEU A 174     119.622  17.115 -37.012  1.00  0.00           C  
ATOM   2528  H   LEU A 174     116.725  16.475 -39.212  1.00  0.00           H  
ATOM   2529  HA  LEU A 174     116.971  17.621 -37.190  1.00  0.00           H  
ATOM   2530 1HB  LEU A 174     118.363  19.456 -39.171  1.00  0.00           H  
ATOM   2531 2HB  LEU A 174     118.563  19.544 -37.418  1.00  0.00           H  
ATOM   2532  HG  LEU A 174     119.314  17.152 -39.136  1.00  0.00           H  
ATOM   2533 1HD1 LEU A 174     121.622  17.875 -38.717  1.00  0.00           H  
ATOM   2534 2HD1 LEU A 174     120.701  19.103 -39.618  1.00  0.00           H  
ATOM   2535 3HD1 LEU A 174     121.016  19.324 -37.880  1.00  0.00           H  
ATOM   2536 1HD2 LEU A 174     120.440  16.396 -37.069  1.00  0.00           H  
ATOM   2537 2HD2 LEU A 174     119.818  17.824 -36.207  1.00  0.00           H  
ATOM   2538 3HD2 LEU A 174     118.689  16.588 -36.811  1.00  0.00           H  
ATOM   2539  N   ALA A 175     115.265  19.803 -38.871  1.00  0.00           N  
ATOM   2540  CA  ALA A 175     114.284  20.860 -38.771  1.00  0.00           C  
ATOM   2541  C   ALA A 175     112.977  20.424 -38.154  1.00  0.00           C  
ATOM   2542  O   ALA A 175     112.046  21.222 -38.081  1.00  0.00           O  
ATOM   2543  CB  ALA A 175     114.027  21.450 -40.150  1.00  0.00           C  
ATOM   2544  H   ALA A 175     115.432  19.370 -39.768  1.00  0.00           H  
ATOM   2545  HA  ALA A 175     114.686  21.634 -38.117  1.00  0.00           H  
ATOM   2546 1HB  ALA A 175     113.287  22.247 -40.072  1.00  0.00           H  
ATOM   2547 2HB  ALA A 175     114.956  21.856 -40.551  1.00  0.00           H  
ATOM   2548 3HB  ALA A 175     113.654  20.673 -40.814  1.00  0.00           H  
ATOM   2549  N   SER A 176     112.888  19.164 -37.730  1.00  0.00           N  
ATOM   2550  CA  SER A 176     111.674  18.661 -37.087  1.00  0.00           C  
ATOM   2551  C   SER A 176     112.002  18.134 -35.706  1.00  0.00           C  
ATOM   2552  O   SER A 176     112.769  17.190 -35.546  1.00  0.00           O  
ATOM   2553  CB  SER A 176     111.040  17.565 -37.922  1.00  0.00           C  
ATOM   2554  OG  SER A 176     109.874  17.082 -37.314  1.00  0.00           O  
ATOM   2555  H   SER A 176     113.673  18.541 -37.854  1.00  0.00           H  
ATOM   2556  HA  SER A 176     110.963  19.484 -36.997  1.00  0.00           H  
ATOM   2557 1HB  SER A 176     110.803  17.954 -38.912  1.00  0.00           H  
ATOM   2558 2HB  SER A 176     111.750  16.750 -38.051  1.00  0.00           H  
ATOM   2559  HG  SER A 176     109.282  17.835 -37.241  1.00  0.00           H  
ATOM   2560  N   VAL A 177     128.587 -12.144   3.434  1.00  0.00           N  
ATOM   2561  CA  VAL A 177     129.271 -11.477   4.537  1.00  0.00           C  
ATOM   2562  C   VAL A 177     128.544 -11.746   5.852  1.00  0.00           C  
ATOM   2563  O   VAL A 177     127.377 -12.147   5.850  1.00  0.00           O  
ATOM   2564  CB  VAL A 177     129.344  -9.959   4.288  1.00  0.00           C  
ATOM   2565  CG1 VAL A 177     129.964  -9.252   5.484  1.00  0.00           C  
ATOM   2566  CG2 VAL A 177     130.141  -9.679   3.023  1.00  0.00           C  
ATOM   2567  H   VAL A 177     128.462 -13.146   3.467  1.00  0.00           H  
ATOM   2568  HA  VAL A 177     130.287 -11.868   4.602  1.00  0.00           H  
ATOM   2569  HB  VAL A 177     128.332  -9.570   4.174  1.00  0.00           H  
ATOM   2570 1HG1 VAL A 177     130.007  -8.180   5.291  1.00  0.00           H  
ATOM   2571 2HG1 VAL A 177     129.357  -9.436   6.370  1.00  0.00           H  
ATOM   2572 3HG1 VAL A 177     130.972  -9.631   5.648  1.00  0.00           H  
ATOM   2573 1HG2 VAL A 177     130.188  -8.604   2.853  1.00  0.00           H  
ATOM   2574 2HG2 VAL A 177     131.151 -10.073   3.135  1.00  0.00           H  
ATOM   2575 3HG2 VAL A 177     129.656 -10.160   2.174  1.00  0.00           H  
ATOM   2576  N   GLY A 178     129.229 -11.520   6.970  1.00  0.00           N  
ATOM   2577  CA  GLY A 178     128.624 -11.775   8.264  1.00  0.00           C  
ATOM   2578  C   GLY A 178     128.702 -10.632   9.253  1.00  0.00           C  
ATOM   2579  O   GLY A 178     128.059  -9.600   9.070  1.00  0.00           O  
ATOM   2580  H   GLY A 178     130.175 -11.169   6.930  1.00  0.00           H  
ATOM   2581 1HA  GLY A 178     127.571 -12.022   8.131  1.00  0.00           H  
ATOM   2582 2HA  GLY A 178     129.101 -12.640   8.724  1.00  0.00           H  
ATOM   2583  N   GLY A 179     129.482 -10.811  10.311  1.00  0.00           N  
ATOM   2584  CA  GLY A 179     129.594  -9.765  11.309  1.00  0.00           C  
ATOM   2585  C   GLY A 179     130.703  -9.991  12.313  1.00  0.00           C  
ATOM   2586  O   GLY A 179     131.560 -10.852  12.115  1.00  0.00           O  
ATOM   2587  H   GLY A 179     130.003 -11.667  10.435  1.00  0.00           H  
ATOM   2588 1HA  GLY A 179     129.769  -8.809  10.816  1.00  0.00           H  
ATOM   2589 2HA  GLY A 179     128.654  -9.679  11.852  1.00  0.00           H  
ATOM   2590  N   SER A 180     130.684  -9.236  13.404  1.00  0.00           N  
ATOM   2591  CA  SER A 180     131.730  -9.368  14.405  1.00  0.00           C  
ATOM   2592  C   SER A 180     131.202  -9.258  15.814  1.00  0.00           C  
ATOM   2593  O   SER A 180     130.448  -8.349  16.127  1.00  0.00           O  
ATOM   2594  CB  SER A 180     132.793  -8.309  14.183  1.00  0.00           C  
ATOM   2595  OG  SER A 180     133.792  -8.388  15.163  1.00  0.00           O  
ATOM   2596  H   SER A 180     129.945  -8.563  13.551  1.00  0.00           H  
ATOM   2597  HA  SER A 180     132.186 -10.354  14.302  1.00  0.00           H  
ATOM   2598 1HB  SER A 180     133.236  -8.440  13.196  1.00  0.00           H  
ATOM   2599 2HB  SER A 180     132.333  -7.322  14.207  1.00  0.00           H  
ATOM   2600  HG  SER A 180     133.729  -9.271  15.535  1.00  0.00           H  
ATOM   2601  N   MET A 181     131.590 -10.194  16.667  1.00  0.00           N  
ATOM   2602  CA  MET A 181     131.187 -10.148  18.059  1.00  0.00           C  
ATOM   2603  C   MET A 181     132.466  -9.911  18.835  1.00  0.00           C  
ATOM   2604  O   MET A 181     133.156 -10.863  19.194  1.00  0.00           O  
ATOM   2605  CB  MET A 181     130.487 -11.434  18.493  1.00  0.00           C  
ATOM   2606  CG  MET A 181     129.996 -11.429  19.934  1.00  0.00           C  
ATOM   2607  SD  MET A 181     129.185 -12.972  20.397  1.00  0.00           S  
ATOM   2608  CE  MET A 181     127.667 -12.853  19.457  1.00  0.00           C  
ATOM   2609  H   MET A 181     132.175 -10.953  16.349  1.00  0.00           H  
ATOM   2610  HA  MET A 181     130.486  -9.324  18.189  1.00  0.00           H  
ATOM   2611 1HB  MET A 181     129.628 -11.616  17.848  1.00  0.00           H  
ATOM   2612 2HB  MET A 181     131.169 -12.278  18.375  1.00  0.00           H  
ATOM   2613 1HG  MET A 181     130.839 -11.267  20.604  1.00  0.00           H  
ATOM   2614 2HG  MET A 181     129.288 -10.613  20.074  1.00  0.00           H  
ATOM   2615 1HE  MET A 181     127.055 -13.737  19.639  1.00  0.00           H  
ATOM   2616 2HE  MET A 181     127.117 -11.962  19.764  1.00  0.00           H  
ATOM   2617 3HE  MET A 181     127.901 -12.786  18.394  1.00  0.00           H  
ATOM   2618  N   ILE A 182     132.799  -8.646  19.070  1.00  0.00           N  
ATOM   2619  CA  ILE A 182     134.011  -8.304  19.812  1.00  0.00           C  
ATOM   2620  C   ILE A 182     133.727  -8.407  21.307  1.00  0.00           C  
ATOM   2621  O   ILE A 182     133.080  -7.529  21.890  1.00  0.00           O  
ATOM   2622  CB  ILE A 182     134.504  -6.887  19.466  1.00  0.00           C  
ATOM   2623  CG1 ILE A 182     134.710  -6.747  17.955  1.00  0.00           C  
ATOM   2624  CG2 ILE A 182     135.791  -6.575  20.213  1.00  0.00           C  
ATOM   2625  CD1 ILE A 182     135.707  -7.728  17.382  1.00  0.00           C  
ATOM   2626  H   ILE A 182     132.204  -7.904  18.730  1.00  0.00           H  
ATOM   2627  HA  ILE A 182     134.794  -9.011  19.540  1.00  0.00           H  
ATOM   2628  HB  ILE A 182     133.745  -6.159  19.749  1.00  0.00           H  
ATOM   2629 1HG1 ILE A 182     133.758  -6.890  17.444  1.00  0.00           H  
ATOM   2630 2HG1 ILE A 182     135.055  -5.739  17.727  1.00  0.00           H  
ATOM   2631 1HG2 ILE A 182     136.126  -5.570  19.956  1.00  0.00           H  
ATOM   2632 2HG2 ILE A 182     135.613  -6.635  21.286  1.00  0.00           H  
ATOM   2633 3HG2 ILE A 182     136.559  -7.296  19.932  1.00  0.00           H  
ATOM   2634 1HD1 ILE A 182     135.799  -7.567  16.307  1.00  0.00           H  
ATOM   2635 2HD1 ILE A 182     136.678  -7.578  17.856  1.00  0.00           H  
ATOM   2636 3HD1 ILE A 182     135.365  -8.745  17.567  1.00  0.00           H  
ATOM   2637  N   ILE A 183     134.219  -9.477  21.926  1.00  0.00           N  
ATOM   2638  CA  ILE A 183     133.977  -9.719  23.340  1.00  0.00           C  
ATOM   2639  C   ILE A 183     134.983  -9.072  24.279  1.00  0.00           C  
ATOM   2640  O   ILE A 183     136.130  -9.494  24.347  1.00  0.00           O  
ATOM   2641  CB  ILE A 183     133.953 -11.234  23.615  1.00  0.00           C  
ATOM   2642  CG1 ILE A 183     132.838 -11.905  22.807  1.00  0.00           C  
ATOM   2643  CG2 ILE A 183     133.773 -11.502  25.101  1.00  0.00           C  
ATOM   2644  CD1 ILE A 183     132.883 -13.415  22.844  1.00  0.00           C  
ATOM   2645  H   ILE A 183     134.774 -10.138  21.402  1.00  0.00           H  
ATOM   2646  HA  ILE A 183     133.008  -9.296  23.602  1.00  0.00           H  
ATOM   2647  HB  ILE A 183     134.891 -11.678  23.286  1.00  0.00           H  
ATOM   2648 1HG1 ILE A 183     131.869 -11.583  23.187  1.00  0.00           H  
ATOM   2649 2HG1 ILE A 183     132.902 -11.588  21.766  1.00  0.00           H  
ATOM   2650 1HG2 ILE A 183     133.757 -12.577  25.277  1.00  0.00           H  
ATOM   2651 2HG2 ILE A 183     134.598 -11.056  25.653  1.00  0.00           H  
ATOM   2652 3HG2 ILE A 183     132.832 -11.065  25.438  1.00  0.00           H  
ATOM   2653 1HD1 ILE A 183     132.063 -13.818  22.248  1.00  0.00           H  
ATOM   2654 2HD1 ILE A 183     133.833 -13.762  22.434  1.00  0.00           H  
ATOM   2655 3HD1 ILE A 183     132.785 -13.757  23.873  1.00  0.00           H  
ATOM   2656  N   GLY A 184     134.550  -8.050  25.009  1.00  0.00           N  
ATOM   2657  CA  GLY A 184     135.443  -7.393  25.946  1.00  0.00           C  
ATOM   2658  C   GLY A 184     136.050  -6.072  25.499  1.00  0.00           C  
ATOM   2659  O   GLY A 184     137.033  -5.617  26.080  1.00  0.00           O  
ATOM   2660  H   GLY A 184     133.600  -7.720  24.921  1.00  0.00           H  
ATOM   2661 1HA  GLY A 184     134.912  -7.197  26.878  1.00  0.00           H  
ATOM   2662 2HA  GLY A 184     136.274  -8.057  26.183  1.00  0.00           H  
ATOM   2663  N   GLY A 185     135.480  -5.441  24.480  1.00  0.00           N  
ATOM   2664  CA  GLY A 185     136.036  -4.178  24.032  1.00  0.00           C  
ATOM   2665  C   GLY A 185     135.371  -3.609  22.799  1.00  0.00           C  
ATOM   2666  O   GLY A 185     134.329  -4.090  22.359  1.00  0.00           O  
ATOM   2667  H   GLY A 185     134.670  -5.817  24.008  1.00  0.00           H  
ATOM   2668 1HA  GLY A 185     135.955  -3.441  24.831  1.00  0.00           H  
ATOM   2669 2HA  GLY A 185     137.097  -4.303  23.817  1.00  0.00           H  
ATOM   2670  N   ILE A 186     135.988  -2.576  22.238  1.00  0.00           N  
ATOM   2671  CA  ILE A 186     135.463  -1.924  21.048  1.00  0.00           C  
ATOM   2672  C   ILE A 186     136.518  -1.921  19.957  1.00  0.00           C  
ATOM   2673  O   ILE A 186     137.626  -1.447  20.184  1.00  0.00           O  
ATOM   2674  CB  ILE A 186     135.019  -0.481  21.349  1.00  0.00           C  
ATOM   2675  CG1 ILE A 186     133.923  -0.472  22.418  1.00  0.00           C  
ATOM   2676  CG2 ILE A 186     134.535   0.203  20.080  1.00  0.00           C  
ATOM   2677  CD1 ILE A 186     133.577   0.910  22.926  1.00  0.00           C  
ATOM   2678  H   ILE A 186     136.845  -2.234  22.649  1.00  0.00           H  
ATOM   2679  HA  ILE A 186     134.594  -2.483  20.703  1.00  0.00           H  
ATOM   2680  HB  ILE A 186     135.860   0.081  21.756  1.00  0.00           H  
ATOM   2681 1HG1 ILE A 186     133.018  -0.923  22.014  1.00  0.00           H  
ATOM   2682 2HG1 ILE A 186     134.238  -1.077  23.268  1.00  0.00           H  
ATOM   2683 1HG2 ILE A 186     134.225   1.222  20.311  1.00  0.00           H  
ATOM   2684 2HG2 ILE A 186     135.343   0.227  19.349  1.00  0.00           H  
ATOM   2685 3HG2 ILE A 186     133.690  -0.349  19.669  1.00  0.00           H  
ATOM   2686 1HD1 ILE A 186     132.794   0.834  23.681  1.00  0.00           H  
ATOM   2687 2HD1 ILE A 186     134.463   1.367  23.368  1.00  0.00           H  
ATOM   2688 3HD1 ILE A 186     133.225   1.524  22.099  1.00  0.00           H  
ATOM   2689  N   ASP A 187     136.196  -2.453  18.782  1.00  0.00           N  
ATOM   2690  CA  ASP A 187     137.166  -2.469  17.693  1.00  0.00           C  
ATOM   2691  C   ASP A 187     136.985  -1.237  16.823  1.00  0.00           C  
ATOM   2692  O   ASP A 187     136.069  -1.168  16.012  1.00  0.00           O  
ATOM   2693  CB  ASP A 187     137.017  -3.735  16.845  1.00  0.00           C  
ATOM   2694  CG  ASP A 187     138.052  -3.828  15.732  1.00  0.00           C  
ATOM   2695  OD1 ASP A 187     138.444  -2.804  15.225  1.00  0.00           O  
ATOM   2696  OD2 ASP A 187     138.440  -4.922  15.400  1.00  0.00           O  
ATOM   2697  H   ASP A 187     135.280  -2.850  18.631  1.00  0.00           H  
ATOM   2698  HA  ASP A 187     138.168  -2.458  18.122  1.00  0.00           H  
ATOM   2699 1HB  ASP A 187     137.111  -4.613  17.483  1.00  0.00           H  
ATOM   2700 2HB  ASP A 187     136.022  -3.759  16.399  1.00  0.00           H  
ATOM   2701  N   HIS A 188     137.878  -0.252  16.962  1.00  0.00           N  
ATOM   2702  CA  HIS A 188     137.807   0.988  16.191  1.00  0.00           C  
ATOM   2703  C   HIS A 188     137.808   0.868  14.672  1.00  0.00           C  
ATOM   2704  O   HIS A 188     137.372   1.789  13.985  1.00  0.00           O  
ATOM   2705  CB  HIS A 188     138.973   1.895  16.597  1.00  0.00           C  
ATOM   2706  CG  HIS A 188     140.315   1.367  16.193  1.00  0.00           C  
ATOM   2707  ND1 HIS A 188     140.966   0.375  16.896  1.00  0.00           N  
ATOM   2708  CD2 HIS A 188     141.127   1.693  15.160  1.00  0.00           C  
ATOM   2709  CE1 HIS A 188     142.122   0.113  16.311  1.00  0.00           C  
ATOM   2710  NE2 HIS A 188     142.244   0.899  15.257  1.00  0.00           N  
ATOM   2711  H   HIS A 188     138.628  -0.376  17.627  1.00  0.00           H  
ATOM   2712  HA  HIS A 188     136.870   1.499  16.410  1.00  0.00           H  
ATOM   2713 1HB  HIS A 188     138.844   2.879  16.146  1.00  0.00           H  
ATOM   2714 2HB  HIS A 188     138.971   2.028  17.679  1.00  0.00           H  
ATOM   2715  HD2 HIS A 188     140.932   2.445  14.396  1.00  0.00           H  
ATOM   2716  HE1 HIS A 188     142.851  -0.626  16.642  1.00  0.00           H  
ATOM   2717  HE2 HIS A 188     143.028   0.918  14.621  1.00  0.00           H  
ATOM   2718  N   SER A 189     138.280  -0.248  14.132  1.00  0.00           N  
ATOM   2719  CA  SER A 189     138.296  -0.377  12.680  1.00  0.00           C  
ATOM   2720  C   SER A 189     136.907  -0.699  12.135  1.00  0.00           C  
ATOM   2721  O   SER A 189     136.693  -0.714  10.921  1.00  0.00           O  
ATOM   2722  CB  SER A 189     139.275  -1.458  12.265  1.00  0.00           C  
ATOM   2723  OG  SER A 189     138.839  -2.720  12.690  1.00  0.00           O  
ATOM   2724  H   SER A 189     138.628  -1.009  14.697  1.00  0.00           H  
ATOM   2725  HA  SER A 189     138.618   0.573  12.252  1.00  0.00           H  
ATOM   2726 1HB  SER A 189     139.384  -1.453  11.181  1.00  0.00           H  
ATOM   2727 2HB  SER A 189     140.254  -1.245  12.693  1.00  0.00           H  
ATOM   2728  HG  SER A 189     138.779  -2.671  13.647  1.00  0.00           H  
ATOM   2729  N   LEU A 190     135.963  -0.942  13.036  1.00  0.00           N  
ATOM   2730  CA  LEU A 190     134.604  -1.285  12.648  1.00  0.00           C  
ATOM   2731  C   LEU A 190     133.651  -0.115  12.560  1.00  0.00           C  
ATOM   2732  O   LEU A 190     132.490  -0.295  12.210  1.00  0.00           O  
ATOM   2733  CB  LEU A 190     134.037  -2.306  13.642  1.00  0.00           C  
ATOM   2734  CG  LEU A 190     134.771  -3.652  13.706  1.00  0.00           C  
ATOM   2735  CD1 LEU A 190     134.154  -4.517  14.796  1.00  0.00           C  
ATOM   2736  CD2 LEU A 190     134.690  -4.339  12.351  1.00  0.00           C  
ATOM   2737  H   LEU A 190     136.195  -0.887  14.017  1.00  0.00           H  
ATOM   2738  HA  LEU A 190     134.630  -1.729  11.653  1.00  0.00           H  
ATOM   2739 1HB  LEU A 190     134.058  -1.870  14.639  1.00  0.00           H  
ATOM   2740 2HB  LEU A 190     132.998  -2.508  13.378  1.00  0.00           H  
ATOM   2741  HG  LEU A 190     135.817  -3.483  13.965  1.00  0.00           H  
ATOM   2742 1HD1 LEU A 190     134.676  -5.473  14.841  1.00  0.00           H  
ATOM   2743 2HD1 LEU A 190     134.242  -4.010  15.757  1.00  0.00           H  
ATOM   2744 3HD1 LEU A 190     133.101  -4.689  14.571  1.00  0.00           H  
ATOM   2745 1HD2 LEU A 190     135.213  -5.295  12.396  1.00  0.00           H  
ATOM   2746 2HD2 LEU A 190     133.645  -4.509  12.090  1.00  0.00           H  
ATOM   2747 3HD2 LEU A 190     135.155  -3.707  11.594  1.00  0.00           H  
ATOM   2748  N   TYR A 191     134.111   1.083  12.881  1.00  0.00           N  
ATOM   2749  CA  TYR A 191     133.203   2.215  12.818  1.00  0.00           C  
ATOM   2750  C   TYR A 191     133.885   3.541  12.568  1.00  0.00           C  
ATOM   2751  O   TYR A 191     134.958   3.816  13.102  1.00  0.00           O  
ATOM   2752  CB  TYR A 191     132.389   2.296  14.111  1.00  0.00           C  
ATOM   2753  CG  TYR A 191     133.230   2.518  15.349  1.00  0.00           C  
ATOM   2754  CD1 TYR A 191     133.499   3.808  15.783  1.00  0.00           C  
ATOM   2755  CD2 TYR A 191     133.732   1.431  16.050  1.00  0.00           C  
ATOM   2756  CE1 TYR A 191     134.267   4.010  16.914  1.00  0.00           C  
ATOM   2757  CE2 TYR A 191     134.501   1.634  17.180  1.00  0.00           C  
ATOM   2758  CZ  TYR A 191     134.768   2.917  17.612  1.00  0.00           C  
ATOM   2759  OH  TYR A 191     135.533   3.118  18.738  1.00  0.00           O  
ATOM   2760  H   TYR A 191     135.068   1.235  13.167  1.00  0.00           H  
ATOM   2761  HA  TYR A 191     132.523   2.067  11.979  1.00  0.00           H  
ATOM   2762 1HB  TYR A 191     131.670   3.113  14.038  1.00  0.00           H  
ATOM   2763 2HB  TYR A 191     131.824   1.374  14.245  1.00  0.00           H  
ATOM   2764  HD1 TYR A 191     133.104   4.662  15.233  1.00  0.00           H  
ATOM   2765  HD2 TYR A 191     133.522   0.418  15.708  1.00  0.00           H  
ATOM   2766  HE1 TYR A 191     134.478   5.023  17.255  1.00  0.00           H  
ATOM   2767  HE2 TYR A 191     134.896   0.780  17.730  1.00  0.00           H  
ATOM   2768  HH  TYR A 191     135.622   4.061  18.898  1.00  0.00           H  
ATOM   2769  N   THR A 192     133.250   4.373  11.761  1.00  0.00           N  
ATOM   2770  CA  THR A 192     133.798   5.680  11.479  1.00  0.00           C  
ATOM   2771  C   THR A 192     132.826   6.654  12.118  1.00  0.00           C  
ATOM   2772  O   THR A 192     131.641   6.347  12.272  1.00  0.00           O  
ATOM   2773  CB  THR A 192     133.952   5.950   9.971  1.00  0.00           C  
ATOM   2774  OG1 THR A 192     132.664   5.907   9.341  1.00  0.00           O  
ATOM   2775  CG2 THR A 192     134.859   4.909   9.332  1.00  0.00           C  
ATOM   2776  H   THR A 192     132.376   4.103  11.333  1.00  0.00           H  
ATOM   2777  HA  THR A 192     134.790   5.743  11.926  1.00  0.00           H  
ATOM   2778  HB  THR A 192     134.382   6.940   9.820  1.00  0.00           H  
ATOM   2779  HG1 THR A 192     132.097   6.577   9.730  1.00  0.00           H  
ATOM   2780 1HG2 THR A 192     134.956   5.116   8.267  1.00  0.00           H  
ATOM   2781 2HG2 THR A 192     135.842   4.947   9.801  1.00  0.00           H  
ATOM   2782 3HG2 THR A 192     134.430   3.918   9.471  1.00  0.00           H  
ATOM   2783  N   GLY A 193     133.328   7.813  12.521  1.00  0.00           N  
ATOM   2784  CA  GLY A 193     132.460   8.795  13.135  1.00  0.00           C  
ATOM   2785  C   GLY A 193     132.444   8.652  14.637  1.00  0.00           C  
ATOM   2786  O   GLY A 193     133.182   7.844  15.195  1.00  0.00           O  
ATOM   2787  H   GLY A 193     134.309   8.026  12.408  1.00  0.00           H  
ATOM   2788 1HA  GLY A 193     132.796   9.797  12.866  1.00  0.00           H  
ATOM   2789 2HA  GLY A 193     131.449   8.681  12.746  1.00  0.00           H  
ATOM   2790  N   SER A 194     131.611   9.452  15.292  1.00  0.00           N  
ATOM   2791  CA  SER A 194     131.487   9.419  16.742  1.00  0.00           C  
ATOM   2792  C   SER A 194     130.550   8.294  17.128  1.00  0.00           C  
ATOM   2793  O   SER A 194     129.741   7.838  16.321  1.00  0.00           O  
ATOM   2794  CB  SER A 194     130.967  10.742  17.270  1.00  0.00           C  
ATOM   2795  OG  SER A 194     129.646  10.962  16.860  1.00  0.00           O  
ATOM   2796  H   SER A 194     131.047  10.103  14.765  1.00  0.00           H  
ATOM   2797  HA  SER A 194     132.474   9.240  17.170  1.00  0.00           H  
ATOM   2798 1HB  SER A 194     131.018  10.744  18.359  1.00  0.00           H  
ATOM   2799 2HB  SER A 194     131.602  11.551  16.911  1.00  0.00           H  
ATOM   2800  HG  SER A 194     129.128  11.040  17.665  1.00  0.00           H  
ATOM   2801  N   LEU A 195     130.666   7.852  18.371  1.00  0.00           N  
ATOM   2802  CA  LEU A 195     129.818   6.792  18.890  1.00  0.00           C  
ATOM   2803  C   LEU A 195     128.993   7.374  20.031  1.00  0.00           C  
ATOM   2804  O   LEU A 195     129.536   7.831  21.032  1.00  0.00           O  
ATOM   2805  CB  LEU A 195     130.656   5.604  19.380  1.00  0.00           C  
ATOM   2806  CG  LEU A 195     129.868   4.339  19.742  1.00  0.00           C  
ATOM   2807  CD1 LEU A 195     130.795   3.132  19.695  1.00  0.00           C  
ATOM   2808  CD2 LEU A 195     129.252   4.502  21.124  1.00  0.00           C  
ATOM   2809  H   LEU A 195     131.364   8.264  18.974  1.00  0.00           H  
ATOM   2810  HA  LEU A 195     129.168   6.445  18.088  1.00  0.00           H  
ATOM   2811 1HB  LEU A 195     131.369   5.338  18.602  1.00  0.00           H  
ATOM   2812 2HB  LEU A 195     131.213   5.913  20.264  1.00  0.00           H  
ATOM   2813  HG  LEU A 195     129.077   4.180  19.009  1.00  0.00           H  
ATOM   2814 1HD1 LEU A 195     130.235   2.233  19.953  1.00  0.00           H  
ATOM   2815 2HD1 LEU A 195     131.206   3.027  18.691  1.00  0.00           H  
ATOM   2816 3HD1 LEU A 195     131.607   3.269  20.408  1.00  0.00           H  
ATOM   2817 1HD2 LEU A 195     128.691   3.603  21.381  1.00  0.00           H  
ATOM   2818 2HD2 LEU A 195     130.043   4.659  21.858  1.00  0.00           H  
ATOM   2819 3HD2 LEU A 195     128.581   5.361  21.124  1.00  0.00           H  
ATOM   2820  N   TRP A 196     127.676   7.376  19.857  1.00  0.00           N  
ATOM   2821  CA  TRP A 196     126.781   7.925  20.864  1.00  0.00           C  
ATOM   2822  C   TRP A 196     126.336   6.871  21.851  1.00  0.00           C  
ATOM   2823  O   TRP A 196     126.144   5.717  21.486  1.00  0.00           O  
ATOM   2824  CB  TRP A 196     125.552   8.550  20.201  1.00  0.00           C  
ATOM   2825  CG  TRP A 196     125.859   9.792  19.421  1.00  0.00           C  
ATOM   2826  CD1 TRP A 196     126.046   9.884  18.074  1.00  0.00           C  
ATOM   2827  CD2 TRP A 196     126.018  11.135  19.940  1.00  0.00           C  
ATOM   2828  NE1 TRP A 196     126.310  11.184  17.720  1.00  0.00           N  
ATOM   2829  CE2 TRP A 196     126.295  11.963  18.849  1.00  0.00           C  
ATOM   2830  CE3 TRP A 196     125.947  11.691  21.223  1.00  0.00           C  
ATOM   2831  CZ2 TRP A 196     126.505  13.325  18.997  1.00  0.00           C  
ATOM   2832  CZ3 TRP A 196     126.156  13.057  21.371  1.00  0.00           C  
ATOM   2833  CH2 TRP A 196     126.427  13.852  20.287  1.00  0.00           C  
ATOM   2834  H   TRP A 196     127.285   6.989  19.010  1.00  0.00           H  
ATOM   2835  HA  TRP A 196     127.313   8.701  21.414  1.00  0.00           H  
ATOM   2836 1HB  TRP A 196     125.095   7.826  19.526  1.00  0.00           H  
ATOM   2837 2HB  TRP A 196     124.814   8.798  20.963  1.00  0.00           H  
ATOM   2838  HD1 TRP A 196     125.993   9.047  17.380  1.00  0.00           H  
ATOM   2839  HE1 TRP A 196     126.487  11.514  16.782  1.00  0.00           H  
ATOM   2840  HE3 TRP A 196     125.729  11.065  22.087  1.00  0.00           H  
ATOM   2841  HZ2 TRP A 196     126.722  13.974  18.148  1.00  0.00           H  
ATOM   2842  HZ3 TRP A 196     126.100  13.482  22.374  1.00  0.00           H  
ATOM   2843  HH2 TRP A 196     126.586  14.920  20.439  1.00  0.00           H  
ATOM   2844  N   TYR A 197     126.178   7.277  23.103  1.00  0.00           N  
ATOM   2845  CA  TYR A 197     125.754   6.357  24.139  1.00  0.00           C  
ATOM   2846  C   TYR A 197     124.431   6.740  24.762  1.00  0.00           C  
ATOM   2847  O   TYR A 197     124.106   7.913  24.904  1.00  0.00           O  
ATOM   2848  CB  TYR A 197     126.829   6.259  25.224  1.00  0.00           C  
ATOM   2849  CG  TYR A 197     128.133   5.664  24.739  1.00  0.00           C  
ATOM   2850  CD1 TYR A 197     129.149   6.495  24.289  1.00  0.00           C  
ATOM   2851  CD2 TYR A 197     128.312   4.289  24.745  1.00  0.00           C  
ATOM   2852  CE1 TYR A 197     130.340   5.952  23.847  1.00  0.00           C  
ATOM   2853  CE2 TYR A 197     129.503   3.746  24.302  1.00  0.00           C  
ATOM   2854  CZ  TYR A 197     130.514   4.572  23.855  1.00  0.00           C  
ATOM   2855  OH  TYR A 197     131.700   4.031  23.414  1.00  0.00           O  
ATOM   2856  H   TYR A 197     126.355   8.242  23.344  1.00  0.00           H  
ATOM   2857  HA  TYR A 197     125.614   5.373  23.691  1.00  0.00           H  
ATOM   2858 1HB  TYR A 197     127.036   7.253  25.623  1.00  0.00           H  
ATOM   2859 2HB  TYR A 197     126.461   5.646  26.046  1.00  0.00           H  
ATOM   2860  HD1 TYR A 197     129.008   7.576  24.285  1.00  0.00           H  
ATOM   2861  HD2 TYR A 197     127.513   3.637  25.097  1.00  0.00           H  
ATOM   2862  HE1 TYR A 197     131.138   6.604  23.494  1.00  0.00           H  
ATOM   2863  HE2 TYR A 197     129.644   2.665  24.306  1.00  0.00           H  
ATOM   2864  HH  TYR A 197     132.290   4.738  23.140  1.00  0.00           H  
ATOM   2865  N   THR A 198     123.664   5.732  25.137  1.00  0.00           N  
ATOM   2866  CA  THR A 198     122.400   5.952  25.806  1.00  0.00           C  
ATOM   2867  C   THR A 198     122.455   5.063  27.040  1.00  0.00           C  
ATOM   2868  O   THR A 198     122.949   3.936  27.001  1.00  0.00           O  
ATOM   2869  CB  THR A 198     121.189   5.608  24.920  1.00  0.00           C  
ATOM   2870  OG1 THR A 198     119.977   5.903  25.627  1.00  0.00           O  
ATOM   2871  CG2 THR A 198     121.205   4.135  24.542  1.00  0.00           C  
ATOM   2872  H   THR A 198     123.965   4.786  24.953  1.00  0.00           H  
ATOM   2873  HA  THR A 198     122.326   7.008  26.068  1.00  0.00           H  
ATOM   2874  HB  THR A 198     121.219   6.211  24.012  1.00  0.00           H  
ATOM   2875  HG1 THR A 198     119.799   6.846  25.576  1.00  0.00           H  
ATOM   2876 1HG2 THR A 198     120.342   3.911  23.915  1.00  0.00           H  
ATOM   2877 2HG2 THR A 198     122.120   3.910  23.994  1.00  0.00           H  
ATOM   2878 3HG2 THR A 198     121.164   3.528  25.445  1.00  0.00           H  
ATOM   2879  N   PRO A 199     121.957   5.568  28.161  1.00  0.00           N  
ATOM   2880  CA  PRO A 199     121.960   4.820  29.412  1.00  0.00           C  
ATOM   2881  C   PRO A 199     121.057   3.601  29.404  1.00  0.00           C  
ATOM   2882  O   PRO A 199     119.986   3.621  28.801  1.00  0.00           O  
ATOM   2883  CB  PRO A 199     121.466   5.864  30.419  1.00  0.00           C  
ATOM   2884  CG  PRO A 199     120.683   6.826  29.593  1.00  0.00           C  
ATOM   2885  CD  PRO A 199     121.392   6.844  28.265  1.00  0.00           C  
ATOM   2886  HA  PRO A 199     122.988   4.501  29.640  1.00  0.00           H  
ATOM   2887 1HB  PRO A 199     120.859   5.378  31.197  1.00  0.00           H  
ATOM   2888 2HB  PRO A 199     122.322   6.334  30.925  1.00  0.00           H  
ATOM   2889 1HG  PRO A 199     119.637   6.493  29.510  1.00  0.00           H  
ATOM   2890 2HG  PRO A 199     120.664   7.814  30.076  1.00  0.00           H  
ATOM   2891 1HD  PRO A 199     120.661   7.010  27.460  1.00  0.00           H  
ATOM   2892 2HD  PRO A 199     122.154   7.637  28.267  1.00  0.00           H  
ATOM   2893  N   ILE A 200     121.497   2.541  30.068  1.00  0.00           N  
ATOM   2894  CA  ILE A 200     120.700   1.334  30.161  1.00  0.00           C  
ATOM   2895  C   ILE A 200     119.763   1.550  31.344  1.00  0.00           C  
ATOM   2896  O   ILE A 200     120.208   1.670  32.479  1.00  0.00           O  
ATOM   2897  CB  ILE A 200     121.565   0.076  30.364  1.00  0.00           C  
ATOM   2898  CG1 ILE A 200     122.516  -0.114  29.179  1.00  0.00           C  
ATOM   2899  CG2 ILE A 200     120.685  -1.150  30.546  1.00  0.00           C  
ATOM   2900  CD1 ILE A 200     123.558  -1.186  29.399  1.00  0.00           C  
ATOM   2901  H   ILE A 200     122.401   2.570  30.518  1.00  0.00           H  
ATOM   2902  HA  ILE A 200     120.149   1.211  29.230  1.00  0.00           H  
ATOM   2903  HB  ILE A 200     122.186   0.201  31.250  1.00  0.00           H  
ATOM   2904 1HG1 ILE A 200     121.942  -0.373  28.290  1.00  0.00           H  
ATOM   2905 2HG1 ILE A 200     123.032   0.824  28.972  1.00  0.00           H  
ATOM   2906 1HG2 ILE A 200     121.312  -2.030  30.688  1.00  0.00           H  
ATOM   2907 2HG2 ILE A 200     120.049  -1.015  31.420  1.00  0.00           H  
ATOM   2908 3HG2 ILE A 200     120.063  -1.287  29.662  1.00  0.00           H  
ATOM   2909 1HD1 ILE A 200     124.195  -1.262  28.517  1.00  0.00           H  
ATOM   2910 2HD1 ILE A 200     124.168  -0.929  30.266  1.00  0.00           H  
ATOM   2911 3HD1 ILE A 200     123.066  -2.142  29.573  1.00  0.00           H  
ATOM   2912  N   ARG A 201     118.465   1.611  31.079  1.00  0.00           N  
ATOM   2913  CA  ARG A 201     117.493   1.849  32.135  1.00  0.00           C  
ATOM   2914  C   ARG A 201     117.354   0.741  33.171  1.00  0.00           C  
ATOM   2915  O   ARG A 201     117.497   0.999  34.364  1.00  0.00           O  
ATOM   2916  CB  ARG A 201     116.126   2.093  31.512  1.00  0.00           C  
ATOM   2917  CG  ARG A 201     115.011   2.371  32.507  1.00  0.00           C  
ATOM   2918  CD  ARG A 201     115.249   3.628  33.262  1.00  0.00           C  
ATOM   2919  NE  ARG A 201     114.163   3.921  34.184  1.00  0.00           N  
ATOM   2920  CZ  ARG A 201     114.187   4.901  35.108  1.00  0.00           C  
ATOM   2921  NH1 ARG A 201     115.247   5.671  35.222  1.00  0.00           N  
ATOM   2922  NH2 ARG A 201     113.146   5.088  35.901  1.00  0.00           N  
ATOM   2923  H   ARG A 201     118.141   1.491  30.130  1.00  0.00           H  
ATOM   2924  HA  ARG A 201     117.798   2.735  32.692  1.00  0.00           H  
ATOM   2925 1HB  ARG A 201     116.182   2.943  30.834  1.00  0.00           H  
ATOM   2926 2HB  ARG A 201     115.834   1.224  30.924  1.00  0.00           H  
ATOM   2927 1HG  ARG A 201     114.064   2.465  31.975  1.00  0.00           H  
ATOM   2928 2HG  ARG A 201     114.946   1.549  33.221  1.00  0.00           H  
ATOM   2929 1HD  ARG A 201     116.169   3.537  33.838  1.00  0.00           H  
ATOM   2930 2HD  ARG A 201     115.338   4.460  32.565  1.00  0.00           H  
ATOM   2931  HE  ARG A 201     113.330   3.350  34.126  1.00  0.00           H  
ATOM   2932 1HH1 ARG A 201     116.042   5.528  34.616  1.00  0.00           H  
ATOM   2933 2HH1 ARG A 201     115.265   6.405  35.915  1.00  0.00           H  
ATOM   2934 1HH2 ARG A 201     112.332   4.496  35.813  1.00  0.00           H  
ATOM   2935 2HH2 ARG A 201     113.165   5.822  36.593  1.00  0.00           H  
ATOM   2936  N   ARG A 202     117.063  -0.482  32.732  1.00  0.00           N  
ATOM   2937  CA  ARG A 202     116.919  -1.605  33.663  1.00  0.00           C  
ATOM   2938  C   ARG A 202     117.859  -2.712  33.200  1.00  0.00           C  
ATOM   2939  O   ARG A 202     117.921  -3.011  32.011  1.00  0.00           O  
ATOM   2940  CB  ARG A 202     115.487  -2.118  33.708  1.00  0.00           C  
ATOM   2941  CG  ARG A 202     114.465  -1.118  34.224  1.00  0.00           C  
ATOM   2942  CD  ARG A 202     113.088  -1.674  34.194  1.00  0.00           C  
ATOM   2943  NE  ARG A 202     112.926  -2.772  35.134  1.00  0.00           N  
ATOM   2944  CZ  ARG A 202     111.857  -3.590  35.177  1.00  0.00           C  
ATOM   2945  NH1 ARG A 202     110.867  -3.423  34.329  1.00  0.00           N  
ATOM   2946  NH2 ARG A 202     111.804  -4.562  36.072  1.00  0.00           N  
ATOM   2947  H   ARG A 202     116.938  -0.644  31.743  1.00  0.00           H  
ATOM   2948  HA  ARG A 202     117.187  -1.262  34.663  1.00  0.00           H  
ATOM   2949 1HB  ARG A 202     115.178  -2.419  32.708  1.00  0.00           H  
ATOM   2950 2HB  ARG A 202     115.437  -3.000  34.346  1.00  0.00           H  
ATOM   2951 1HG  ARG A 202     114.705  -0.851  35.254  1.00  0.00           H  
ATOM   2952 2HG  ARG A 202     114.487  -0.222  33.603  1.00  0.00           H  
ATOM   2953 1HD  ARG A 202     112.375  -0.893  34.455  1.00  0.00           H  
ATOM   2954 2HD  ARG A 202     112.868  -2.047  33.194  1.00  0.00           H  
ATOM   2955  HE  ARG A 202     113.668  -2.932  35.803  1.00  0.00           H  
ATOM   2956 1HH1 ARG A 202     110.907  -2.681  33.645  1.00  0.00           H  
ATOM   2957 2HH1 ARG A 202     110.065  -4.037  34.361  1.00  0.00           H  
ATOM   2958 1HH2 ARG A 202     112.566  -4.690  36.724  1.00  0.00           H  
ATOM   2959 2HH2 ARG A 202     111.003  -5.175  36.104  1.00  0.00           H  
ATOM   2960  N   GLU A 203     118.598  -3.316  34.127  1.00  0.00           N  
ATOM   2961  CA  GLU A 203     119.536  -4.362  33.740  1.00  0.00           C  
ATOM   2962  C   GLU A 203     118.953  -5.778  33.755  1.00  0.00           C  
ATOM   2963  O   GLU A 203     119.093  -6.526  34.722  1.00  0.00           O  
ATOM   2964  CB  GLU A 203     120.757  -4.312  34.661  1.00  0.00           C  
ATOM   2965  CG  GLU A 203     121.572  -3.031  34.556  1.00  0.00           C  
ATOM   2966  CD  GLU A 203     122.765  -3.020  35.471  1.00  0.00           C  
ATOM   2967  OE1 GLU A 203     122.669  -3.556  36.548  1.00  0.00           O  
ATOM   2968  OE2 GLU A 203     123.774  -2.474  35.091  1.00  0.00           O  
ATOM   2969  H   GLU A 203     118.520  -3.061  35.101  1.00  0.00           H  
ATOM   2970  HA  GLU A 203     119.854  -4.179  32.713  1.00  0.00           H  
ATOM   2971 1HB  GLU A 203     120.436  -4.420  35.697  1.00  0.00           H  
ATOM   2972 2HB  GLU A 203     121.418  -5.149  34.435  1.00  0.00           H  
ATOM   2973 1HG  GLU A 203     121.915  -2.914  33.529  1.00  0.00           H  
ATOM   2974 2HG  GLU A 203     120.930  -2.184  34.794  1.00  0.00           H  
ATOM   2975  N   TRP A 204     118.273  -6.116  32.664  1.00  0.00           N  
ATOM   2976  CA  TRP A 204     117.677  -7.433  32.437  1.00  0.00           C  
ATOM   2977  C   TRP A 204     117.871  -7.617  30.930  1.00  0.00           C  
ATOM   2978  O   TRP A 204     118.757  -8.350  30.493  1.00  0.00           O  
ATOM   2979  CB  TRP A 204     116.201  -7.494  32.834  1.00  0.00           C  
ATOM   2980  CG  TRP A 204     115.587  -8.849  32.649  1.00  0.00           C  
ATOM   2981  CD1 TRP A 204     116.190  -9.952  32.123  1.00  0.00           C  
ATOM   2982  CD2 TRP A 204     114.239  -9.253  32.991  1.00  0.00           C  
ATOM   2983  NE1 TRP A 204     115.315 -11.010  32.113  1.00  0.00           N  
ATOM   2984  CE2 TRP A 204     114.117 -10.601  32.642  1.00  0.00           C  
ATOM   2985  CE3 TRP A 204     113.144  -8.590  33.558  1.00  0.00           C  
ATOM   2986  CZ2 TRP A 204     112.939 -11.305  32.838  1.00  0.00           C  
ATOM   2987  CZ3 TRP A 204     111.964  -9.297  33.755  1.00  0.00           C  
ATOM   2988  CH2 TRP A 204     111.865 -10.620  33.405  1.00  0.00           C  
ATOM   2989  H   TRP A 204     118.172  -5.402  31.957  1.00  0.00           H  
ATOM   2990  HA  TRP A 204     118.210  -8.163  33.046  1.00  0.00           H  
ATOM   2991 1HB  TRP A 204     116.093  -7.209  33.880  1.00  0.00           H  
ATOM   2992 2HB  TRP A 204     115.634  -6.778  32.239  1.00  0.00           H  
ATOM   2993  HD1 TRP A 204     117.217  -9.989  31.764  1.00  0.00           H  
ATOM   2994  HE1 TRP A 204     115.518 -11.939  31.772  1.00  0.00           H  
ATOM   2995  HE3 TRP A 204     113.218  -7.540  33.840  1.00  0.00           H  
ATOM   2996  HZ2 TRP A 204     112.841 -12.357  32.566  1.00  0.00           H  
ATOM   2997  HZ3 TRP A 204     111.115  -8.772  34.196  1.00  0.00           H  
ATOM   2998  HH2 TRP A 204     110.924 -11.144  33.574  1.00  0.00           H  
ATOM   2999  N   TYR A 205     117.038  -6.950  30.144  1.00  0.00           N  
ATOM   3000  CA  TYR A 205     117.192  -6.938  28.703  1.00  0.00           C  
ATOM   3001  C   TYR A 205     118.035  -5.671  28.609  1.00  0.00           C  
ATOM   3002  O   TYR A 205     118.209  -4.974  29.604  1.00  0.00           O  
ATOM   3003  CB  TYR A 205     115.873  -6.862  27.931  1.00  0.00           C  
ATOM   3004  CG  TYR A 205     115.012  -8.098  28.070  1.00  0.00           C  
ATOM   3005  CD1 TYR A 205     114.020  -8.148  29.039  1.00  0.00           C  
ATOM   3006  CD2 TYR A 205     115.215  -9.182  27.230  1.00  0.00           C  
ATOM   3007  CE1 TYR A 205     113.234  -9.277  29.166  1.00  0.00           C  
ATOM   3008  CE2 TYR A 205     114.429 -10.311  27.357  1.00  0.00           C  
ATOM   3009  CZ  TYR A 205     113.442 -10.361  28.320  1.00  0.00           C  
ATOM   3010  OH  TYR A 205     112.660 -11.485  28.446  1.00  0.00           O  
ATOM   3011  H   TYR A 205     116.275  -6.436  30.562  1.00  0.00           H  
ATOM   3012  HA  TYR A 205     117.682  -7.864  28.400  1.00  0.00           H  
ATOM   3013 1HB  TYR A 205     115.295  -6.005  28.280  1.00  0.00           H  
ATOM   3014 2HB  TYR A 205     116.079  -6.709  26.873  1.00  0.00           H  
ATOM   3015  HD1 TYR A 205     113.861  -7.295  29.700  1.00  0.00           H  
ATOM   3016  HD2 TYR A 205     115.995  -9.144  26.469  1.00  0.00           H  
ATOM   3017  HE1 TYR A 205     112.455  -9.316  29.926  1.00  0.00           H  
ATOM   3018  HE2 TYR A 205     114.589 -11.164  26.696  1.00  0.00           H  
ATOM   3019  HH  TYR A 205     112.028 -11.356  29.158  1.00  0.00           H  
ATOM   3020  N   TYR A 206     118.573  -5.356  27.448  1.00  0.00           N  
ATOM   3021  CA  TYR A 206     119.319  -4.115  27.369  1.00  0.00           C  
ATOM   3022  C   TYR A 206     118.273  -3.065  27.075  1.00  0.00           C  
ATOM   3023  O   TYR A 206     117.978  -2.777  25.912  1.00  0.00           O  
ATOM   3024  CB  TYR A 206     120.407  -4.155  26.294  1.00  0.00           C  
ATOM   3025  CG  TYR A 206     121.517  -5.140  26.584  1.00  0.00           C  
ATOM   3026  CD1 TYR A 206     121.462  -6.422  26.057  1.00  0.00           C  
ATOM   3027  CD2 TYR A 206     122.590  -4.763  27.378  1.00  0.00           C  
ATOM   3028  CE1 TYR A 206     122.476  -7.323  26.322  1.00  0.00           C  
ATOM   3029  CE2 TYR A 206     123.603  -5.663  27.643  1.00  0.00           C  
ATOM   3030  CZ  TYR A 206     123.548  -6.938  27.119  1.00  0.00           C  
ATOM   3031  OH  TYR A 206     124.558  -7.835  27.383  1.00  0.00           O  
ATOM   3032  H   TYR A 206     118.489  -5.933  26.623  1.00  0.00           H  
ATOM   3033  HA  TYR A 206     119.808  -3.943  28.328  1.00  0.00           H  
ATOM   3034 1HB  TYR A 206     119.961  -4.418  25.333  1.00  0.00           H  
ATOM   3035 2HB  TYR A 206     120.850  -3.165  26.188  1.00  0.00           H  
ATOM   3036  HD1 TYR A 206     120.619  -6.719  25.433  1.00  0.00           H  
ATOM   3037  HD2 TYR A 206     122.632  -3.756  27.793  1.00  0.00           H  
ATOM   3038  HE1 TYR A 206     122.432  -8.330  25.908  1.00  0.00           H  
ATOM   3039  HE2 TYR A 206     124.446  -5.366  28.268  1.00  0.00           H  
ATOM   3040  HH  TYR A 206     124.367  -8.668  26.946  1.00  0.00           H  
ATOM   3041  N   GLU A 207     117.685  -2.519  28.136  1.00  0.00           N  
ATOM   3042  CA  GLU A 207     116.634  -1.517  27.983  1.00  0.00           C  
ATOM   3043  C   GLU A 207     117.121  -0.078  27.939  1.00  0.00           C  
ATOM   3044  O   GLU A 207     117.949   0.343  28.741  1.00  0.00           O  
ATOM   3045  CB  GLU A 207     115.624  -1.662  29.123  1.00  0.00           C  
ATOM   3046  CG  GLU A 207     114.435  -0.715  29.034  1.00  0.00           C  
ATOM   3047  CD  GLU A 207     113.455  -0.899  30.159  1.00  0.00           C  
ATOM   3048  OE1 GLU A 207     113.623  -0.273  31.177  1.00  0.00           O  
ATOM   3049  OE2 GLU A 207     112.536  -1.668  29.999  1.00  0.00           O  
ATOM   3050  H   GLU A 207     117.967  -2.799  29.065  1.00  0.00           H  
ATOM   3051  HA  GLU A 207     116.128  -1.689  27.033  1.00  0.00           H  
ATOM   3052 1HB  GLU A 207     115.239  -2.681  29.142  1.00  0.00           H  
ATOM   3053 2HB  GLU A 207     116.123  -1.483  30.076  1.00  0.00           H  
ATOM   3054 1HG  GLU A 207     114.799   0.312  29.050  1.00  0.00           H  
ATOM   3055 2HG  GLU A 207     113.926  -0.877  28.085  1.00  0.00           H  
ATOM   3056  N   VAL A 208     116.592   0.678  26.989  1.00  0.00           N  
ATOM   3057  CA  VAL A 208     116.956   2.072  26.843  1.00  0.00           C  
ATOM   3058  C   VAL A 208     115.671   2.869  26.650  1.00  0.00           C  
ATOM   3059  O   VAL A 208     114.614   2.279  26.401  1.00  0.00           O  
ATOM   3060  CB  VAL A 208     117.899   2.276  25.642  1.00  0.00           C  
ATOM   3061  CG1 VAL A 208     119.185   1.487  25.835  1.00  0.00           C  
ATOM   3062  CG2 VAL A 208     117.199   1.861  24.358  1.00  0.00           C  
ATOM   3063  H   VAL A 208     115.920   0.276  26.351  1.00  0.00           H  
ATOM   3064  HA  VAL A 208     117.477   2.390  27.747  1.00  0.00           H  
ATOM   3065  HB  VAL A 208     118.174   3.329  25.584  1.00  0.00           H  
ATOM   3066 1HG1 VAL A 208     119.840   1.643  24.977  1.00  0.00           H  
ATOM   3067 2HG1 VAL A 208     119.688   1.825  26.741  1.00  0.00           H  
ATOM   3068 3HG1 VAL A 208     118.951   0.426  25.923  1.00  0.00           H  
ATOM   3069 1HG2 VAL A 208     117.871   2.009  23.513  1.00  0.00           H  
ATOM   3070 2HG2 VAL A 208     116.918   0.810  24.419  1.00  0.00           H  
ATOM   3071 3HG2 VAL A 208     116.303   2.468  24.219  1.00  0.00           H  
ATOM   3072  N   ILE A 209     115.728   4.193  26.785  1.00  0.00           N  
ATOM   3073  CA  ILE A 209     114.498   4.958  26.608  1.00  0.00           C  
ATOM   3074  C   ILE A 209     114.454   5.686  25.285  1.00  0.00           C  
ATOM   3075  O   ILE A 209     115.361   6.449  24.930  1.00  0.00           O  
ATOM   3076  CB  ILE A 209     114.323   5.979  27.747  1.00  0.00           C  
ATOM   3077  CG1 ILE A 209     114.234   5.264  29.097  1.00  0.00           C  
ATOM   3078  CG2 ILE A 209     113.086   6.833  27.510  1.00  0.00           C  
ATOM   3079  CD1 ILE A 209     114.297   6.194  30.287  1.00  0.00           C  
ATOM   3080  H   ILE A 209     116.584   4.682  27.004  1.00  0.00           H  
ATOM   3081  HA  ILE A 209     113.656   4.268  26.630  1.00  0.00           H  
ATOM   3082  HB  ILE A 209     115.197   6.628  27.791  1.00  0.00           H  
ATOM   3083 1HG1 ILE A 209     113.301   4.704  29.151  1.00  0.00           H  
ATOM   3084 2HG1 ILE A 209     115.050   4.546  29.183  1.00  0.00           H  
ATOM   3085 1HG2 ILE A 209     112.977   7.549  28.325  1.00  0.00           H  
ATOM   3086 2HG2 ILE A 209     113.189   7.368  26.568  1.00  0.00           H  
ATOM   3087 3HG2 ILE A 209     112.205   6.192  27.470  1.00  0.00           H  
ATOM   3088 1HD1 ILE A 209     114.229   5.613  31.207  1.00  0.00           H  
ATOM   3089 2HD1 ILE A 209     115.241   6.740  30.272  1.00  0.00           H  
ATOM   3090 3HD1 ILE A 209     113.469   6.899  30.241  1.00  0.00           H  
ATOM   3091  N   ILE A 210     113.387   5.421  24.545  1.00  0.00           N  
ATOM   3092  CA  ILE A 210     113.175   6.038  23.251  1.00  0.00           C  
ATOM   3093  C   ILE A 210     112.386   7.332  23.463  1.00  0.00           C  
ATOM   3094  O   ILE A 210     111.484   7.386  24.298  1.00  0.00           O  
ATOM   3095  CB  ILE A 210     112.421   5.098  22.293  1.00  0.00           C  
ATOM   3096  CG1 ILE A 210     113.251   3.842  22.014  1.00  0.00           C  
ATOM   3097  CG2 ILE A 210     112.085   5.817  20.996  1.00  0.00           C  
ATOM   3098  CD1 ILE A 210     112.488   2.753  21.296  1.00  0.00           C  
ATOM   3099  H   ILE A 210     112.702   4.768  24.897  1.00  0.00           H  
ATOM   3100  HA  ILE A 210     114.146   6.262  22.811  1.00  0.00           H  
ATOM   3101  HB  ILE A 210     111.496   4.765  22.763  1.00  0.00           H  
ATOM   3102 1HG1 ILE A 210     114.118   4.107  21.410  1.00  0.00           H  
ATOM   3103 2HG1 ILE A 210     113.621   3.434  22.955  1.00  0.00           H  
ATOM   3104 1HG2 ILE A 210     111.553   5.138  20.331  1.00  0.00           H  
ATOM   3105 2HG2 ILE A 210     111.457   6.680  21.211  1.00  0.00           H  
ATOM   3106 3HG2 ILE A 210     113.005   6.149  20.515  1.00  0.00           H  
ATOM   3107 1HD1 ILE A 210     113.143   1.896  21.134  1.00  0.00           H  
ATOM   3108 2HD1 ILE A 210     111.634   2.447  21.900  1.00  0.00           H  
ATOM   3109 3HD1 ILE A 210     112.138   3.127  20.335  1.00  0.00           H  
ATOM   3110  N   VAL A 211     112.723   8.382  22.730  1.00  0.00           N  
ATOM   3111  CA  VAL A 211     112.000   9.626  22.916  1.00  0.00           C  
ATOM   3112  C   VAL A 211     111.003   9.885  21.808  1.00  0.00           C  
ATOM   3113  O   VAL A 211     109.802   9.961  22.061  1.00  0.00           O  
ATOM   3114  CB  VAL A 211     112.989  10.805  22.987  1.00  0.00           C  
ATOM   3115  CG1 VAL A 211     112.239  12.123  23.108  1.00  0.00           C  
ATOM   3116  CG2 VAL A 211     113.939  10.614  24.159  1.00  0.00           C  
ATOM   3117  H   VAL A 211     113.466   8.342  22.047  1.00  0.00           H  
ATOM   3118  HA  VAL A 211     111.451   9.570  23.856  1.00  0.00           H  
ATOM   3119  HB  VAL A 211     113.560  10.844  22.059  1.00  0.00           H  
ATOM   3120 1HG1 VAL A 211     112.953  12.945  23.157  1.00  0.00           H  
ATOM   3121 2HG1 VAL A 211     111.593  12.255  22.241  1.00  0.00           H  
ATOM   3122 3HG1 VAL A 211     111.634  12.115  24.015  1.00  0.00           H  
ATOM   3123 1HG2 VAL A 211     114.635  11.451  24.203  1.00  0.00           H  
ATOM   3124 2HG2 VAL A 211     113.367  10.569  25.087  1.00  0.00           H  
ATOM   3125 3HG2 VAL A 211     114.495   9.685  24.030  1.00  0.00           H  
ATOM   3126  N   ARG A 212     111.498  10.026  20.582  1.00  0.00           N  
ATOM   3127  CA  ARG A 212     110.635  10.270  19.430  1.00  0.00           C  
ATOM   3128  C   ARG A 212     110.860   9.175  18.420  1.00  0.00           C  
ATOM   3129  O   ARG A 212     111.790   8.390  18.532  1.00  0.00           O  
ATOM   3130  CB  ARG A 212     110.920  11.622  18.794  1.00  0.00           C  
ATOM   3131  CG  ARG A 212     110.637  12.821  19.685  1.00  0.00           C  
ATOM   3132  CD  ARG A 212     110.911  14.103  18.985  1.00  0.00           C  
ATOM   3133  NE  ARG A 212     110.657  15.252  19.839  1.00  0.00           N  
ATOM   3134  CZ  ARG A 212     110.786  16.536  19.453  1.00  0.00           C  
ATOM   3135  NH1 ARG A 212     111.166  16.818  18.226  1.00  0.00           N  
ATOM   3136  NH2 ARG A 212     110.531  17.512  20.306  1.00  0.00           N  
ATOM   3137  H   ARG A 212     112.497   9.963  20.444  1.00  0.00           H  
ATOM   3138  HA  ARG A 212     109.598  10.266  19.767  1.00  0.00           H  
ATOM   3139 1HB  ARG A 212     111.967  11.672  18.498  1.00  0.00           H  
ATOM   3140 2HB  ARG A 212     110.320  11.733  17.891  1.00  0.00           H  
ATOM   3141 1HG  ARG A 212     109.589  12.812  19.985  1.00  0.00           H  
ATOM   3142 2HG  ARG A 212     111.269  12.773  20.572  1.00  0.00           H  
ATOM   3143 1HD  ARG A 212     111.955  14.132  18.676  1.00  0.00           H  
ATOM   3144 2HD  ARG A 212     110.270  14.182  18.108  1.00  0.00           H  
ATOM   3145  HE  ARG A 212     110.362  15.075  20.791  1.00  0.00           H  
ATOM   3146 1HH1 ARG A 212     111.362  16.072  17.574  1.00  0.00           H  
ATOM   3147 2HH1 ARG A 212     111.263  17.780  17.937  1.00  0.00           H  
ATOM   3148 1HH2 ARG A 212     110.238  17.295  21.249  1.00  0.00           H  
ATOM   3149 2HH2 ARG A 212     110.628  18.474  20.017  1.00  0.00           H  
ATOM   3150  N   VAL A 213     110.002   9.154  17.416  1.00  0.00           N  
ATOM   3151  CA  VAL A 213     110.089   8.192  16.341  1.00  0.00           C  
ATOM   3152  C   VAL A 213     109.687   8.985  15.107  1.00  0.00           C  
ATOM   3153  O   VAL A 213     108.513   9.251  14.889  1.00  0.00           O  
ATOM   3154  CB  VAL A 213     109.153   6.989  16.561  1.00  0.00           C  
ATOM   3155  CG1 VAL A 213     109.274   6.002  15.409  1.00  0.00           C  
ATOM   3156  CG2 VAL A 213     109.480   6.314  17.885  1.00  0.00           C  
ATOM   3157  H   VAL A 213     109.259   9.839  17.405  1.00  0.00           H  
ATOM   3158  HA  VAL A 213     111.112   7.816  16.295  1.00  0.00           H  
ATOM   3159  HB  VAL A 213     108.122   7.340  16.577  1.00  0.00           H  
ATOM   3160 1HG1 VAL A 213     108.605   5.158  15.581  1.00  0.00           H  
ATOM   3161 2HG1 VAL A 213     109.000   6.497  14.477  1.00  0.00           H  
ATOM   3162 3HG1 VAL A 213     110.300   5.643  15.344  1.00  0.00           H  
ATOM   3163 1HG2 VAL A 213     108.814   5.465  18.035  1.00  0.00           H  
ATOM   3164 2HG2 VAL A 213     110.513   5.968  17.872  1.00  0.00           H  
ATOM   3165 3HG2 VAL A 213     109.347   7.027  18.699  1.00  0.00           H  
ATOM   3166  N   GLU A 214     110.669   9.395  14.320  1.00  0.00           N  
ATOM   3167  CA  GLU A 214     110.403  10.185  13.128  1.00  0.00           C  
ATOM   3168  C   GLU A 214     110.258   9.319  11.890  1.00  0.00           C  
ATOM   3169  O   GLU A 214     110.875   8.255  11.785  1.00  0.00           O  
ATOM   3170  CB  GLU A 214     111.521  11.207  12.912  1.00  0.00           C  
ATOM   3171  CG  GLU A 214     111.628  12.262  14.003  1.00  0.00           C  
ATOM   3172  CD  GLU A 214     112.727  13.257  13.750  1.00  0.00           C  
ATOM   3173  OE1 GLU A 214     113.469  13.068  12.815  1.00  0.00           O  
ATOM   3174  OE2 GLU A 214     112.825  14.206  14.491  1.00  0.00           O  
ATOM   3175  H   GLU A 214     111.623   9.156  14.549  1.00  0.00           H  
ATOM   3176  HA  GLU A 214     109.462  10.718  13.269  1.00  0.00           H  
ATOM   3177 1HB  GLU A 214     112.480  10.690  12.851  1.00  0.00           H  
ATOM   3178 2HB  GLU A 214     111.366  11.721  11.963  1.00  0.00           H  
ATOM   3179 1HG  GLU A 214     110.681  12.796  14.072  1.00  0.00           H  
ATOM   3180 2HG  GLU A 214     111.806  11.767  14.957  1.00  0.00           H  
ATOM   3181  N   ILE A 215     109.453   9.794  10.947  1.00  0.00           N  
ATOM   3182  CA  ILE A 215     109.231   9.079   9.703  1.00  0.00           C  
ATOM   3183  C   ILE A 215     109.129  10.047   8.534  1.00  0.00           C  
ATOM   3184  O   ILE A 215     108.157  10.790   8.394  1.00  0.00           O  
ATOM   3185  CB  ILE A 215     107.953   8.224   9.780  1.00  0.00           C  
ATOM   3186  CG1 ILE A 215     108.053   7.217  10.930  1.00  0.00           C  
ATOM   3187  CG2 ILE A 215     107.712   7.507   8.461  1.00  0.00           C  
ATOM   3188  CD1 ILE A 215     106.769   6.466  11.197  1.00  0.00           C  
ATOM   3189  H   ILE A 215     108.983  10.675  11.099  1.00  0.00           H  
ATOM   3190  HA  ILE A 215     110.078   8.417   9.529  1.00  0.00           H  
ATOM   3191  HB  ILE A 215     107.099   8.864   9.996  1.00  0.00           H  
ATOM   3192 1HG1 ILE A 215     108.834   6.490  10.710  1.00  0.00           H  
ATOM   3193 2HG1 ILE A 215     108.340   7.737  11.844  1.00  0.00           H  
ATOM   3194 1HG2 ILE A 215     106.806   6.906   8.533  1.00  0.00           H  
ATOM   3195 2HG2 ILE A 215     107.599   8.241   7.664  1.00  0.00           H  
ATOM   3196 3HG2 ILE A 215     108.560   6.859   8.238  1.00  0.00           H  
ATOM   3197 1HD1 ILE A 215     106.918   5.773  12.025  1.00  0.00           H  
ATOM   3198 2HD1 ILE A 215     105.980   7.174  11.455  1.00  0.00           H  
ATOM   3199 3HD1 ILE A 215     106.481   5.910  10.306  1.00  0.00           H  
ATOM   3200  N   ASN A 216     110.144  10.031   7.686  1.00  0.00           N  
ATOM   3201  CA  ASN A 216     110.141  10.951   6.574  1.00  0.00           C  
ATOM   3202  C   ASN A 216     110.253  12.339   7.172  1.00  0.00           C  
ATOM   3203  O   ASN A 216     109.739  13.311   6.623  1.00  0.00           O  
ATOM   3204  CB  ASN A 216     108.897  10.801   5.717  1.00  0.00           C  
ATOM   3205  CG  ASN A 216     108.811   9.453   5.055  1.00  0.00           C  
ATOM   3206  OD1 ASN A 216     109.835   8.834   4.745  1.00  0.00           O  
ATOM   3207  ND2 ASN A 216     107.609   8.988   4.832  1.00  0.00           N  
ATOM   3208  H   ASN A 216     110.920   9.394   7.795  1.00  0.00           H  
ATOM   3209  HA  ASN A 216     111.009  10.739   5.947  1.00  0.00           H  
ATOM   3210 1HB  ASN A 216     108.010  10.946   6.335  1.00  0.00           H  
ATOM   3211 2HB  ASN A 216     108.891  11.572   4.947  1.00  0.00           H  
ATOM   3212 1HD2 ASN A 216     107.491   8.096   4.394  1.00  0.00           H  
ATOM   3213 2HD2 ASN A 216     106.808   9.523   5.100  1.00  0.00           H  
ATOM   3214  N   GLY A 217     110.927  12.421   8.316  1.00  0.00           N  
ATOM   3215  CA  GLY A 217     111.108  13.695   8.989  1.00  0.00           C  
ATOM   3216  C   GLY A 217     109.916  14.093   9.837  1.00  0.00           C  
ATOM   3217  O   GLY A 217     110.009  14.998  10.671  1.00  0.00           O  
ATOM   3218  H   GLY A 217     111.321  11.587   8.727  1.00  0.00           H  
ATOM   3219 1HA  GLY A 217     111.991  13.648   9.627  1.00  0.00           H  
ATOM   3220 2HA  GLY A 217     111.287  14.475   8.250  1.00  0.00           H  
ATOM   3221  N   GLN A 218     108.789  13.421   9.627  1.00  0.00           N  
ATOM   3222  CA  GLN A 218     107.584  13.725  10.385  1.00  0.00           C  
ATOM   3223  C   GLN A 218     107.564  12.887  11.649  1.00  0.00           C  
ATOM   3224  O   GLN A 218     107.567  11.661  11.572  1.00  0.00           O  
ATOM   3225  CB  GLN A 218     106.327  13.463   9.551  1.00  0.00           C  
ATOM   3226  CG  GLN A 218     105.025  13.745  10.281  1.00  0.00           C  
ATOM   3227  CD  GLN A 218     104.828  15.223  10.562  1.00  0.00           C  
ATOM   3228  OE1 GLN A 218     104.497  16.001   9.663  1.00  0.00           O  
ATOM   3229  NE2 GLN A 218     105.030  15.619  11.813  1.00  0.00           N  
ATOM   3230  H   GLN A 218     108.762  12.688   8.933  1.00  0.00           H  
ATOM   3231  HA  GLN A 218     107.602  14.781  10.655  1.00  0.00           H  
ATOM   3232 1HB  GLN A 218     106.350  14.081   8.654  1.00  0.00           H  
ATOM   3233 2HB  GLN A 218     106.314  12.421   9.231  1.00  0.00           H  
ATOM   3234 1HG  GLN A 218     104.194  13.400   9.667  1.00  0.00           H  
ATOM   3235 2HG  GLN A 218     105.032  13.214  11.233  1.00  0.00           H  
ATOM   3236 1HE2 GLN A 218     104.915  16.582  12.058  1.00  0.00           H  
ATOM   3237 2HE2 GLN A 218     105.297  14.955  12.511  1.00  0.00           H  
ATOM   3238  N   ASP A 219     107.558  13.536  12.812  1.00  0.00           N  
ATOM   3239  CA  ASP A 219     107.536  12.798  14.070  1.00  0.00           C  
ATOM   3240  C   ASP A 219     106.160  12.173  14.191  1.00  0.00           C  
ATOM   3241  O   ASP A 219     105.220  12.618  13.541  1.00  0.00           O  
ATOM   3242  CB  ASP A 219     107.824  13.707  15.268  1.00  0.00           C  
ATOM   3243  CG  ASP A 219     108.104  12.930  16.547  1.00  0.00           C  
ATOM   3244  OD1 ASP A 219     108.480  11.785  16.453  1.00  0.00           O  
ATOM   3245  OD2 ASP A 219     107.941  13.488  17.605  1.00  0.00           O  
ATOM   3246  H   ASP A 219     107.569  14.546  12.834  1.00  0.00           H  
ATOM   3247  HA  ASP A 219     108.311  12.031  14.035  1.00  0.00           H  
ATOM   3248 1HB  ASP A 219     108.685  14.338  15.047  1.00  0.00           H  
ATOM   3249 2HB  ASP A 219     106.971  14.364  15.439  1.00  0.00           H  
ATOM   3250  N   LEU A 220     106.034  11.141  15.012  1.00  0.00           N  
ATOM   3251  CA  LEU A 220     104.752  10.479  15.154  1.00  0.00           C  
ATOM   3252  C   LEU A 220     103.776  11.201  16.053  1.00  0.00           C  
ATOM   3253  O   LEU A 220     102.565  10.973  15.974  1.00  0.00           O  
ATOM   3254  CB  LEU A 220     104.969   9.060  15.695  1.00  0.00           C  
ATOM   3255  CG  LEU A 220     103.721   8.168  15.739  1.00  0.00           C  
ATOM   3256  CD1 LEU A 220     103.150   8.021  14.336  1.00  0.00           C  
ATOM   3257  CD2 LEU A 220     104.088   6.812  16.325  1.00  0.00           C  
ATOM   3258  H   LEU A 220     106.823  10.805  15.545  1.00  0.00           H  
ATOM   3259  HA  LEU A 220     104.283  10.420  14.173  1.00  0.00           H  
ATOM   3260 1HB  LEU A 220     105.710   8.561  15.073  1.00  0.00           H  
ATOM   3261 2HB  LEU A 220     105.362   9.130  16.708  1.00  0.00           H  
ATOM   3262  HG  LEU A 220     102.960   8.638  16.362  1.00  0.00           H  
ATOM   3263 1HD1 LEU A 220     102.264   7.388  14.368  1.00  0.00           H  
ATOM   3264 2HD1 LEU A 220     102.879   9.004  13.949  1.00  0.00           H  
ATOM   3265 3HD1 LEU A 220     103.897   7.568  13.685  1.00  0.00           H  
ATOM   3266 1HD2 LEU A 220     103.201   6.178  16.357  1.00  0.00           H  
ATOM   3267 2HD2 LEU A 220     104.848   6.340  15.702  1.00  0.00           H  
ATOM   3268 3HD2 LEU A 220     104.477   6.945  17.335  1.00  0.00           H  
ATOM   3269  N   LYS A 221     104.295  12.067  16.913  1.00  0.00           N  
ATOM   3270  CA  LYS A 221     103.443  12.806  17.835  1.00  0.00           C  
ATOM   3271  C   LYS A 221     102.569  11.842  18.630  1.00  0.00           C  
ATOM   3272  O   LYS A 221     101.364  11.720  18.386  1.00  0.00           O  
ATOM   3273  CB  LYS A 221     102.575  13.815  17.081  1.00  0.00           C  
ATOM   3274  CG  LYS A 221     103.360  14.874  16.318  1.00  0.00           C  
ATOM   3275  CD  LYS A 221     102.431  15.872  15.644  1.00  0.00           C  
ATOM   3276  CE  LYS A 221     103.213  16.913  14.857  1.00  0.00           C  
ATOM   3277  NZ  LYS A 221     102.316  17.880  14.168  1.00  0.00           N  
ATOM   3278  H   LYS A 221     105.293  12.221  16.934  1.00  0.00           H  
ATOM   3279  HA  LYS A 221     104.079  13.350  18.533  1.00  0.00           H  
ATOM   3280 1HB  LYS A 221     101.942  13.288  16.366  1.00  0.00           H  
ATOM   3281 2HB  LYS A 221     101.919  14.328  17.784  1.00  0.00           H  
ATOM   3282 1HG  LYS A 221     104.015  15.408  17.007  1.00  0.00           H  
ATOM   3283 2HG  LYS A 221     103.976  14.393  15.559  1.00  0.00           H  
ATOM   3284 1HD  LYS A 221     101.761  15.344  14.964  1.00  0.00           H  
ATOM   3285 2HD  LYS A 221     101.830  16.377  16.399  1.00  0.00           H  
ATOM   3286 1HE  LYS A 221     103.868  17.462  15.532  1.00  0.00           H  
ATOM   3287 2HE  LYS A 221     103.832  16.416  14.110  1.00  0.00           H  
ATOM   3288 1HZ  LYS A 221     102.872  18.552  13.659  1.00  0.00           H  
ATOM   3289 2HZ  LYS A 221     101.715  17.383  13.525  1.00  0.00           H  
ATOM   3290 3HZ  LYS A 221     101.750  18.361  14.853  1.00  0.00           H  
ATOM   3291  N   MET A 222     103.204  11.146  19.567  1.00  0.00           N  
ATOM   3292  CA  MET A 222     102.530  10.193  20.436  1.00  0.00           C  
ATOM   3293  C   MET A 222     103.160  10.328  21.799  1.00  0.00           C  
ATOM   3294  O   MET A 222     104.350  10.631  21.899  1.00  0.00           O  
ATOM   3295  CB  MET A 222     102.649   8.765  19.907  1.00  0.00           C  
ATOM   3296  CG  MET A 222     102.023   8.548  18.536  1.00  0.00           C  
ATOM   3297  SD  MET A 222     100.223   8.658  18.568  1.00  0.00           S  
ATOM   3298  CE  MET A 222      99.808   7.160  19.456  1.00  0.00           C  
ATOM   3299  H   MET A 222     104.198  11.291  19.673  1.00  0.00           H  
ATOM   3300  HA  MET A 222     101.472  10.451  20.477  1.00  0.00           H  
ATOM   3301 1HB  MET A 222     103.700   8.488  19.842  1.00  0.00           H  
ATOM   3302 2HB  MET A 222     102.172   8.077  20.605  1.00  0.00           H  
ATOM   3303 1HG  MET A 222     102.402   9.295  17.840  1.00  0.00           H  
ATOM   3304 2HG  MET A 222     102.301   7.563  18.162  1.00  0.00           H  
ATOM   3305 1HE  MET A 222      98.725   7.085  19.557  1.00  0.00           H  
ATOM   3306 2HE  MET A 222     100.183   6.295  18.907  1.00  0.00           H  
ATOM   3307 3HE  MET A 222     100.264   7.186  20.447  1.00  0.00           H  
ATOM   3308  N   ASP A 223     102.373  10.108  22.845  1.00  0.00           N  
ATOM   3309  CA  ASP A 223     102.904  10.193  24.196  1.00  0.00           C  
ATOM   3310  C   ASP A 223     104.159   9.316  24.211  1.00  0.00           C  
ATOM   3311  O   ASP A 223     104.077   8.097  24.073  1.00  0.00           O  
ATOM   3312  CB  ASP A 223     101.887   9.721  25.238  1.00  0.00           C  
ATOM   3313  CG  ASP A 223     102.370   9.917  26.669  1.00  0.00           C  
ATOM   3314  OD1 ASP A 223     103.549   9.787  26.900  1.00  0.00           O  
ATOM   3315  OD2 ASP A 223     101.556  10.196  27.516  1.00  0.00           O  
ATOM   3316  H   ASP A 223     101.398   9.880  22.713  1.00  0.00           H  
ATOM   3317  HA  ASP A 223     103.144  11.235  24.408  1.00  0.00           H  
ATOM   3318 1HB  ASP A 223     100.952  10.266  25.107  1.00  0.00           H  
ATOM   3319 2HB  ASP A 223     101.673   8.663  25.084  1.00  0.00           H  
ATOM   3320  N   CYS A 224     105.323   9.943  24.357  1.00  0.00           N  
ATOM   3321  CA  CYS A 224     106.575   9.210  24.333  1.00  0.00           C  
ATOM   3322  C   CYS A 224     106.580   7.968  25.216  1.00  0.00           C  
ATOM   3323  O   CYS A 224     107.391   7.064  25.016  1.00  0.00           O  
ATOM   3324  CB  CYS A 224     107.718  10.127  24.769  1.00  0.00           C  
ATOM   3325  SG  CYS A 224     109.356   9.367  24.663  1.00  0.00           S  
ATOM   3326  H   CYS A 224     105.342  10.944  24.487  1.00  0.00           H  
ATOM   3327  HA  CYS A 224     106.759   8.874  23.313  1.00  0.00           H  
ATOM   3328 1HB  CYS A 224     107.722  11.024  24.150  1.00  0.00           H  
ATOM   3329 2HB  CYS A 224     107.558  10.442  25.800  1.00  0.00           H  
ATOM   3330  HG  CYS A 224     109.102   8.371  25.506  1.00  0.00           H  
ATOM   3331  N   LYS A 225     105.675   7.909  26.188  1.00  0.00           N  
ATOM   3332  CA  LYS A 225     105.605   6.732  27.050  1.00  0.00           C  
ATOM   3333  C   LYS A 225     105.140   5.540  26.211  1.00  0.00           C  
ATOM   3334  O   LYS A 225     105.425   4.395  26.540  1.00  0.00           O  
ATOM   3335  CB  LYS A 225     104.662   6.967  28.231  1.00  0.00           C  
ATOM   3336  CG  LYS A 225     105.176   7.967  29.257  1.00  0.00           C  
ATOM   3337  CD  LYS A 225     104.181   8.155  30.393  1.00  0.00           C  
ATOM   3338  CE  LYS A 225     104.694   9.153  31.420  1.00  0.00           C  
ATOM   3339  NZ  LYS A 225     103.714   9.375  32.518  1.00  0.00           N  
ATOM   3340  H   LYS A 225     105.030   8.671  26.342  1.00  0.00           H  
ATOM   3341  HA  LYS A 225     106.602   6.531  27.443  1.00  0.00           H  
ATOM   3342 1HB  LYS A 225     103.701   7.329  27.863  1.00  0.00           H  
ATOM   3343 2HB  LYS A 225     104.481   6.023  28.745  1.00  0.00           H  
ATOM   3344 1HG  LYS A 225     106.121   7.613  29.669  1.00  0.00           H  
ATOM   3345 2HG  LYS A 225     105.348   8.929  28.774  1.00  0.00           H  
ATOM   3346 1HD  LYS A 225     103.233   8.515  29.990  1.00  0.00           H  
ATOM   3347 2HD  LYS A 225     104.006   7.199  30.885  1.00  0.00           H  
ATOM   3348 1HE  LYS A 225     105.625   8.787  31.849  1.00  0.00           H  
ATOM   3349 2HE  LYS A 225     104.895  10.107  30.932  1.00  0.00           H  
ATOM   3350 1HZ  LYS A 225     104.091  10.042  33.177  1.00  0.00           H  
ATOM   3351 2HZ  LYS A 225     102.851   9.733  32.133  1.00  0.00           H  
ATOM   3352 3HZ  LYS A 225     103.534   8.501  32.991  1.00  0.00           H  
ATOM   3353  N   GLU A 226     104.434   5.830  25.118  1.00  0.00           N  
ATOM   3354  CA  GLU A 226     103.935   4.809  24.195  1.00  0.00           C  
ATOM   3355  C   GLU A 226     105.079   3.930  23.706  1.00  0.00           C  
ATOM   3356  O   GLU A 226     104.986   2.704  23.704  1.00  0.00           O  
ATOM   3357  CB  GLU A 226     103.227   5.457  23.003  1.00  0.00           C  
ATOM   3358  CG  GLU A 226     101.900   6.118  23.343  1.00  0.00           C  
ATOM   3359  CD  GLU A 226     100.844   5.132  23.760  1.00  0.00           C  
ATOM   3360  OE1 GLU A 226     101.081   3.954  23.644  1.00  0.00           O  
ATOM   3361  OE2 GLU A 226      99.801   5.558  24.196  1.00  0.00           O  
ATOM   3362  H   GLU A 226     104.240   6.803  24.927  1.00  0.00           H  
ATOM   3363  HA  GLU A 226     103.217   4.184  24.726  1.00  0.00           H  
ATOM   3364 1HB  GLU A 226     103.876   6.215  22.563  1.00  0.00           H  
ATOM   3365 2HB  GLU A 226     103.039   4.703  22.238  1.00  0.00           H  
ATOM   3366 1HG  GLU A 226     102.057   6.829  24.154  1.00  0.00           H  
ATOM   3367 2HG  GLU A 226     101.549   6.673  22.474  1.00  0.00           H  
ATOM   3368  N   TYR A 227     106.160   4.573  23.280  1.00  0.00           N  
ATOM   3369  CA  TYR A 227     107.313   3.868  22.759  1.00  0.00           C  
ATOM   3370  C   TYR A 227     108.019   3.080  23.838  1.00  0.00           C  
ATOM   3371  O   TYR A 227     108.714   2.120  23.545  1.00  0.00           O  
ATOM   3372  CB  TYR A 227     108.286   4.850  22.102  1.00  0.00           C  
ATOM   3373  CG  TYR A 227     107.789   5.414  20.789  1.00  0.00           C  
ATOM   3374  CD1 TYR A 227     107.667   6.787  20.626  1.00  0.00           C  
ATOM   3375  CD2 TYR A 227     107.456   4.560  19.749  1.00  0.00           C  
ATOM   3376  CE1 TYR A 227     107.214   7.302  19.427  1.00  0.00           C  
ATOM   3377  CE2 TYR A 227     107.002   5.076  18.550  1.00  0.00           C  
ATOM   3378  CZ  TYR A 227     106.881   6.441  18.388  1.00  0.00           C  
ATOM   3379  OH  TYR A 227     106.429   6.954  17.194  1.00  0.00           O  
ATOM   3380  H   TYR A 227     106.177   5.582  23.321  1.00  0.00           H  
ATOM   3381  HA  TYR A 227     106.972   3.157  22.006  1.00  0.00           H  
ATOM   3382 1HB  TYR A 227     108.477   5.683  22.780  1.00  0.00           H  
ATOM   3383 2HB  TYR A 227     109.237   4.352  21.919  1.00  0.00           H  
ATOM   3384  HD1 TYR A 227     107.929   7.458  21.444  1.00  0.00           H  
ATOM   3385  HD2 TYR A 227     107.551   3.482  19.877  1.00  0.00           H  
ATOM   3386  HE1 TYR A 227     107.118   8.380  19.299  1.00  0.00           H  
ATOM   3387  HE2 TYR A 227     106.740   4.404  17.732  1.00  0.00           H  
ATOM   3388  HH  TYR A 227     106.405   7.913  17.248  1.00  0.00           H  
ATOM   3389  N   ASN A 228     107.865   3.483  25.089  1.00  0.00           N  
ATOM   3390  CA  ASN A 228     108.548   2.774  26.157  1.00  0.00           C  
ATOM   3391  C   ASN A 228     107.651   1.911  27.011  1.00  0.00           C  
ATOM   3392  O   ASN A 228     107.997   1.566  28.136  1.00  0.00           O  
ATOM   3393  CB  ASN A 228     109.290   3.764  27.036  1.00  0.00           C  
ATOM   3394  CG  ASN A 228     110.447   4.412  26.328  1.00  0.00           C  
ATOM   3395  OD1 ASN A 228     111.553   3.861  26.287  1.00  0.00           O  
ATOM   3396  ND2 ASN A 228     110.214   5.572  25.768  1.00  0.00           N  
ATOM   3397  H   ASN A 228     107.282   4.275  25.319  1.00  0.00           H  
ATOM   3398  HA  ASN A 228     109.268   2.086  25.711  1.00  0.00           H  
ATOM   3399 1HB  ASN A 228     108.602   4.541  27.371  1.00  0.00           H  
ATOM   3400 2HB  ASN A 228     109.663   3.253  27.924  1.00  0.00           H  
ATOM   3401 1HD2 ASN A 228     110.946   6.049  25.283  1.00  0.00           H  
ATOM   3402 2HD2 ASN A 228     109.303   5.980  25.826  1.00  0.00           H  
ATOM   3403  N   TYR A 229     106.490   1.557  26.486  1.00  0.00           N  
ATOM   3404  CA  TYR A 229     105.589   0.721  27.245  1.00  0.00           C  
ATOM   3405  C   TYR A 229     105.499  -0.657  26.595  1.00  0.00           C  
ATOM   3406  O   TYR A 229     105.109  -0.794  25.433  1.00  0.00           O  
ATOM   3407  CB  TYR A 229     104.206   1.369  27.346  1.00  0.00           C  
ATOM   3408  CG  TYR A 229     103.209   0.558  28.144  1.00  0.00           C  
ATOM   3409  CD1 TYR A 229     103.266   0.557  29.530  1.00  0.00           C  
ATOM   3410  CD2 TYR A 229     102.238  -0.185  27.489  1.00  0.00           C  
ATOM   3411  CE1 TYR A 229     102.355  -0.184  30.258  1.00  0.00           C  
ATOM   3412  CE2 TYR A 229     101.327  -0.925  28.217  1.00  0.00           C  
ATOM   3413  CZ  TYR A 229     101.384  -0.926  29.596  1.00  0.00           C  
ATOM   3414  OH  TYR A 229     100.477  -1.664  30.322  1.00  0.00           O  
ATOM   3415  H   TYR A 229     106.219   1.860  25.562  1.00  0.00           H  
ATOM   3416  HA  TYR A 229     105.991   0.603  28.251  1.00  0.00           H  
ATOM   3417 1HB  TYR A 229     104.298   2.351  27.813  1.00  0.00           H  
ATOM   3418 2HB  TYR A 229     103.801   1.519  26.346  1.00  0.00           H  
ATOM   3419  HD1 TYR A 229     104.030   1.141  30.044  1.00  0.00           H  
ATOM   3420  HD2 TYR A 229     102.193  -0.185  26.400  1.00  0.00           H  
ATOM   3421  HE1 TYR A 229     102.400  -0.185  31.347  1.00  0.00           H  
ATOM   3422  HE2 TYR A 229     100.564  -1.510  27.703  1.00  0.00           H  
ATOM   3423  HH  TYR A 229      99.879  -2.115  29.721  1.00  0.00           H  
ATOM   3424  N   ASP A 230     105.890  -1.674  27.352  1.00  0.00           N  
ATOM   3425  CA  ASP A 230     106.370  -1.460  28.708  1.00  0.00           C  
ATOM   3426  C   ASP A 230     107.892  -1.521  28.752  1.00  0.00           C  
ATOM   3427  O   ASP A 230     108.489  -1.480  29.833  1.00  0.00           O  
ATOM   3428  CB  ASP A 230     105.778  -2.502  29.661  1.00  0.00           C  
ATOM   3429  CG  ASP A 230     106.200  -3.924  29.320  1.00  0.00           C  
ATOM   3430  OD1 ASP A 230     106.539  -4.167  28.185  1.00  0.00           O  
ATOM   3431  OD2 ASP A 230     106.180  -4.755  30.196  1.00  0.00           O  
ATOM   3432  H   ASP A 230     105.856  -2.614  26.985  1.00  0.00           H  
ATOM   3433  HA  ASP A 230     106.052  -0.470  29.035  1.00  0.00           H  
ATOM   3434 1HB  ASP A 230     106.091  -2.280  30.681  1.00  0.00           H  
ATOM   3435 2HB  ASP A 230     104.690  -2.444  29.632  1.00  0.00           H  
ATOM   3436  N   LYS A 231     108.514  -1.600  27.573  1.00  0.00           N  
ATOM   3437  CA  LYS A 231     109.973  -1.675  27.470  1.00  0.00           C  
ATOM   3438  C   LYS A 231     110.468  -1.569  26.024  1.00  0.00           C  
ATOM   3439  O   LYS A 231     109.788  -1.994  25.091  1.00  0.00           O  
ATOM   3440  CB  LYS A 231     110.477  -2.977  28.095  1.00  0.00           C  
ATOM   3441  CG  LYS A 231     109.989  -4.240  27.398  1.00  0.00           C  
ATOM   3442  CD  LYS A 231     110.449  -5.490  28.134  1.00  0.00           C  
ATOM   3443  CE  LYS A 231     110.021  -6.753  27.401  1.00  0.00           C  
ATOM   3444  NZ  LYS A 231     108.542  -6.914  27.387  1.00  0.00           N  
ATOM   3445  H   LYS A 231     107.960  -1.608  26.728  1.00  0.00           H  
ATOM   3446  HA  LYS A 231     110.402  -0.833  28.015  1.00  0.00           H  
ATOM   3447 1HB  LYS A 231     111.567  -2.988  28.084  1.00  0.00           H  
ATOM   3448 2HB  LYS A 231     110.160  -3.026  29.138  1.00  0.00           H  
ATOM   3449 1HG  LYS A 231     108.899  -4.234  27.356  1.00  0.00           H  
ATOM   3450 2HG  LYS A 231     110.375  -4.265  26.380  1.00  0.00           H  
ATOM   3451 1HD  LYS A 231     111.536  -5.481  28.221  1.00  0.00           H  
ATOM   3452 2HD  LYS A 231     110.022  -5.500  29.136  1.00  0.00           H  
ATOM   3453 1HE  LYS A 231     110.380  -6.717  26.374  1.00  0.00           H  
ATOM   3454 2HE  LYS A 231     110.463  -7.622  27.887  1.00  0.00           H  
ATOM   3455 1HZ  LYS A 231     108.299  -7.761  26.894  1.00  0.00           H  
ATOM   3456 2HZ  LYS A 231     108.199  -6.967  28.337  1.00  0.00           H  
ATOM   3457 3HZ  LYS A 231     108.121  -6.122  26.922  1.00  0.00           H  
ATOM   3458  N   SER A 232     111.649  -0.984  25.852  1.00  0.00           N  
ATOM   3459  CA  SER A 232     112.289  -0.867  24.542  1.00  0.00           C  
ATOM   3460  C   SER A 232     113.689  -1.469  24.720  1.00  0.00           C  
ATOM   3461  O   SER A 232     114.526  -0.917  25.433  1.00  0.00           O  
ATOM   3462  CB  SER A 232     112.362   0.576  24.081  1.00  0.00           C  
ATOM   3463  OG  SER A 232     111.080   1.111  23.901  1.00  0.00           O  
ATOM   3464  H   SER A 232     112.117  -0.607  26.664  1.00  0.00           H  
ATOM   3465  HA  SER A 232     111.696  -1.424  23.816  1.00  0.00           H  
ATOM   3466 1HB  SER A 232     112.906   1.166  24.818  1.00  0.00           H  
ATOM   3467 2HB  SER A 232     112.917   0.630  23.145  1.00  0.00           H  
ATOM   3468  HG  SER A 232     111.119   2.010  24.236  1.00  0.00           H  
ATOM   3469  N   ILE A 233     113.943  -2.606  24.085  1.00  0.00           N  
ATOM   3470  CA  ILE A 233     115.235  -3.260  24.233  1.00  0.00           C  
ATOM   3471  C   ILE A 233     116.020  -3.400  22.942  1.00  0.00           C  
ATOM   3472  O   ILE A 233     115.446  -3.419  21.856  1.00  0.00           O  
ATOM   3473  CB  ILE A 233     115.050  -4.658  24.850  1.00  0.00           C  
ATOM   3474  CG1 ILE A 233     114.188  -5.535  23.938  1.00  0.00           C  
ATOM   3475  CG2 ILE A 233     114.428  -4.551  26.234  1.00  0.00           C  
ATOM   3476  CD1 ILE A 233     114.126  -6.984  24.364  1.00  0.00           C  
ATOM   3477  H   ILE A 233     113.243  -3.029  23.493  1.00  0.00           H  
ATOM   3478  HA  ILE A 233     115.852  -2.659  24.900  1.00  0.00           H  
ATOM   3479  HB  ILE A 233     116.019  -5.150  24.935  1.00  0.00           H  
ATOM   3480 1HG1 ILE A 233     113.171  -5.143  23.912  1.00  0.00           H  
ATOM   3481 2HG1 ILE A 233     114.578  -5.496  22.921  1.00  0.00           H  
ATOM   3482 1HG2 ILE A 233     114.304  -5.549  26.655  1.00  0.00           H  
ATOM   3483 2HG2 ILE A 233     115.079  -3.963  26.880  1.00  0.00           H  
ATOM   3484 3HG2 ILE A 233     113.455  -4.065  26.159  1.00  0.00           H  
ATOM   3485 1HD1 ILE A 233     113.497  -7.541  23.669  1.00  0.00           H  
ATOM   3486 2HD1 ILE A 233     115.132  -7.407  24.362  1.00  0.00           H  
ATOM   3487 3HD1 ILE A 233     113.706  -7.051  25.366  1.00  0.00           H  
ATOM   3488  N   VAL A 234     117.339  -3.491  23.065  1.00  0.00           N  
ATOM   3489  CA  VAL A 234     118.194  -3.696  21.907  1.00  0.00           C  
ATOM   3490  C   VAL A 234     118.332  -5.214  21.882  1.00  0.00           C  
ATOM   3491  O   VAL A 234     118.812  -5.793  22.847  1.00  0.00           O  
ATOM   3492  CB  VAL A 234     119.562  -3.002  22.047  1.00  0.00           C  
ATOM   3493  CG1 VAL A 234     120.433  -3.293  20.833  1.00  0.00           C  
ATOM   3494  CG2 VAL A 234     119.367  -1.504  22.225  1.00  0.00           C  
ATOM   3495  H   VAL A 234     117.760  -3.417  23.980  1.00  0.00           H  
ATOM   3496  HA  VAL A 234     117.699  -3.273  21.032  1.00  0.00           H  
ATOM   3497  HB  VAL A 234     120.078  -3.409  22.917  1.00  0.00           H  
ATOM   3498 1HG1 VAL A 234     121.396  -2.795  20.949  1.00  0.00           H  
ATOM   3499 2HG1 VAL A 234     120.589  -4.368  20.746  1.00  0.00           H  
ATOM   3500 3HG1 VAL A 234     119.939  -2.922  19.935  1.00  0.00           H  
ATOM   3501 1HG2 VAL A 234     120.339  -1.021  22.324  1.00  0.00           H  
ATOM   3502 2HG2 VAL A 234     118.846  -1.099  21.357  1.00  0.00           H  
ATOM   3503 3HG2 VAL A 234     118.777  -1.318  23.122  1.00  0.00           H  
ATOM   3504  N   ASP A 235     117.942  -5.872  20.798  1.00  0.00           N  
ATOM   3505  CA  ASP A 235     117.970  -7.334  20.797  1.00  0.00           C  
ATOM   3506  C   ASP A 235     118.374  -8.052  19.495  1.00  0.00           C  
ATOM   3507  O   ASP A 235     117.541  -8.309  18.625  1.00  0.00           O  
ATOM   3508  CB  ASP A 235     116.587  -7.841  21.213  1.00  0.00           C  
ATOM   3509  CG  ASP A 235     116.527  -9.357  21.345  1.00  0.00           C  
ATOM   3510  OD1 ASP A 235     117.492 -10.002  21.011  1.00  0.00           O  
ATOM   3511  OD2 ASP A 235     115.516  -9.855  21.779  1.00  0.00           O  
ATOM   3512  H   ASP A 235     117.625  -5.385  19.971  1.00  0.00           H  
ATOM   3513  HA  ASP A 235     118.716  -7.666  21.520  1.00  0.00           H  
ATOM   3514 1HB  ASP A 235     116.308  -7.396  22.168  1.00  0.00           H  
ATOM   3515 2HB  ASP A 235     115.847  -7.525  20.477  1.00  0.00           H  
ATOM   3516  N   SER A 236     119.658  -8.390  19.385  1.00  0.00           N  
ATOM   3517  CA  SER A 236     120.199  -9.083  18.211  1.00  0.00           C  
ATOM   3518  C   SER A 236     119.465 -10.403  17.956  1.00  0.00           C  
ATOM   3519  O   SER A 236     119.432 -10.912  16.834  1.00  0.00           O  
ATOM   3520  CB  SER A 236     121.680  -9.347  18.398  1.00  0.00           C  
ATOM   3521  OG  SER A 236     121.900 -10.258  19.439  1.00  0.00           O  
ATOM   3522  H   SER A 236     120.278  -8.155  20.147  1.00  0.00           H  
ATOM   3523  HA  SER A 236     120.063  -8.443  17.338  1.00  0.00           H  
ATOM   3524 1HB  SER A 236     122.100  -9.740  17.472  1.00  0.00           H  
ATOM   3525 2HB  SER A 236     122.192  -8.410  18.617  1.00  0.00           H  
ATOM   3526  HG  SER A 236     121.445 -11.065  19.186  1.00  0.00           H  
ATOM   3527  N   GLY A 237     118.893 -10.955  19.018  1.00  0.00           N  
ATOM   3528  CA  GLY A 237     118.174 -12.206  18.916  1.00  0.00           C  
ATOM   3529  C   GLY A 237     116.803 -12.074  18.298  1.00  0.00           C  
ATOM   3530  O   GLY A 237     116.076 -13.062  18.224  1.00  0.00           O  
ATOM   3531  H   GLY A 237     118.958 -10.497  19.916  1.00  0.00           H  
ATOM   3532 1HA  GLY A 237     118.753 -12.911  18.318  1.00  0.00           H  
ATOM   3533 2HA  GLY A 237     118.062 -12.643  19.908  1.00  0.00           H  
ATOM   3534  N   THR A 238     116.434 -10.866  17.876  1.00  0.00           N  
ATOM   3535  CA  THR A 238     115.138 -10.648  17.232  1.00  0.00           C  
ATOM   3536  C   THR A 238     115.340 -10.059  15.852  1.00  0.00           C  
ATOM   3537  O   THR A 238     115.875  -8.967  15.694  1.00  0.00           O  
ATOM   3538  CB  THR A 238     114.237  -9.719  18.067  1.00  0.00           C  
ATOM   3539  OG1 THR A 238     114.016 -10.299  19.359  1.00  0.00           O  
ATOM   3540  CG2 THR A 238     112.900  -9.509  17.374  1.00  0.00           C  
ATOM   3541  H   THR A 238     117.059 -10.083  18.002  1.00  0.00           H  
ATOM   3542  HA  THR A 238     114.634 -11.610  17.135  1.00  0.00           H  
ATOM   3543  HB  THR A 238     114.729  -8.755  18.196  1.00  0.00           H  
ATOM   3544  HG1 THR A 238     114.600  -9.885  19.999  1.00  0.00           H  
ATOM   3545 1HG2 THR A 238     112.276  -8.850  17.978  1.00  0.00           H  
ATOM   3546 2HG2 THR A 238     113.064  -9.058  16.395  1.00  0.00           H  
ATOM   3547 3HG2 THR A 238     112.399 -10.469  17.251  1.00  0.00           H  
ATOM   3548  N   THR A 239     114.890 -10.802  14.855  1.00  0.00           N  
ATOM   3549  CA  THR A 239     115.018 -10.429  13.462  1.00  0.00           C  
ATOM   3550  C   THR A 239     114.510  -9.056  13.034  1.00  0.00           C  
ATOM   3551  O   THR A 239     115.236  -8.296  12.392  1.00  0.00           O  
ATOM   3552  CB  THR A 239     114.313 -11.490  12.597  1.00  0.00           C  
ATOM   3553  OG1 THR A 239     114.937 -12.765  12.796  1.00  0.00           O  
ATOM   3554  CG2 THR A 239     114.392 -11.116  11.124  1.00  0.00           C  
ATOM   3555  H   THR A 239     114.435 -11.672  15.091  1.00  0.00           H  
ATOM   3556  HA  THR A 239     116.078 -10.399  13.208  1.00  0.00           H  
ATOM   3557  HB  THR A 239     113.266 -11.563  12.891  1.00  0.00           H  
ATOM   3558  HG1 THR A 239     114.727 -13.342  12.059  1.00  0.00           H  
ATOM   3559 1HG2 THR A 239     113.889 -11.876  10.528  1.00  0.00           H  
ATOM   3560 2HG2 THR A 239     113.908 -10.152  10.967  1.00  0.00           H  
ATOM   3561 3HG2 THR A 239     115.436 -11.051  10.821  1.00  0.00           H  
ATOM   3562  N   ASN A 240     113.270  -8.742  13.390  1.00  0.00           N  
ATOM   3563  CA  ASN A 240     112.652  -7.492  12.985  1.00  0.00           C  
ATOM   3564  C   ASN A 240     112.642  -6.371  13.995  1.00  0.00           C  
ATOM   3565  O   ASN A 240     113.030  -6.551  15.138  1.00  0.00           O  
ATOM   3566  CB  ASN A 240     111.227  -7.767  12.540  1.00  0.00           C  
ATOM   3567  CG  ASN A 240     111.163  -8.585  11.280  1.00  0.00           C  
ATOM   3568  OD1 ASN A 240     112.057  -8.509  10.430  1.00  0.00           O  
ATOM   3569  ND2 ASN A 240     110.123  -9.367  11.145  1.00  0.00           N  
ATOM   3570  H   ASN A 240     112.743  -9.390  13.958  1.00  0.00           H  
ATOM   3571  HA  ASN A 240     113.219  -7.080  12.149  1.00  0.00           H  
ATOM   3572 1HB  ASN A 240     110.695  -8.297  13.331  1.00  0.00           H  
ATOM   3573 2HB  ASN A 240     110.710  -6.823  12.373  1.00  0.00           H  
ATOM   3574 1HD2 ASN A 240     110.027  -9.935  10.326  1.00  0.00           H  
ATOM   3575 2HD2 ASN A 240     109.424  -9.398  11.858  1.00  0.00           H  
ATOM   3576  N   LEU A 241     112.207  -5.196  13.545  1.00  0.00           N  
ATOM   3577  CA  LEU A 241     112.080  -4.035  14.412  1.00  0.00           C  
ATOM   3578  C   LEU A 241     110.633  -4.148  14.829  1.00  0.00           C  
ATOM   3579  O   LEU A 241     109.730  -3.885  14.030  1.00  0.00           O  
ATOM   3580  CB  LEU A 241     112.373  -2.712  13.694  1.00  0.00           C  
ATOM   3581  CG  LEU A 241     112.257  -1.448  14.556  1.00  0.00           C  
ATOM   3582  CD1 LEU A 241     113.273  -1.509  15.688  1.00  0.00           C  
ATOM   3583  CD2 LEU A 241     112.480  -0.219  13.687  1.00  0.00           C  
ATOM   3584  H   LEU A 241     111.958  -5.111  12.570  1.00  0.00           H  
ATOM   3585  HA  LEU A 241     112.800  -4.130  15.224  1.00  0.00           H  
ATOM   3586 1HB  LEU A 241     113.386  -2.749  13.296  1.00  0.00           H  
ATOM   3587 2HB  LEU A 241     111.680  -2.608  12.859  1.00  0.00           H  
ATOM   3588  HG  LEU A 241     111.263  -1.401  15.002  1.00  0.00           H  
ATOM   3589 1HD1 LEU A 241     113.191  -0.611  16.300  1.00  0.00           H  
ATOM   3590 2HD1 LEU A 241     113.078  -2.387  16.304  1.00  0.00           H  
ATOM   3591 3HD1 LEU A 241     114.278  -1.573  15.272  1.00  0.00           H  
ATOM   3592 1HD2 LEU A 241     112.397   0.680  14.299  1.00  0.00           H  
ATOM   3593 2HD2 LEU A 241     113.474  -0.263  13.241  1.00  0.00           H  
ATOM   3594 3HD2 LEU A 241     111.729  -0.190  12.897  1.00  0.00           H  
ATOM   3595  N   ARG A 242     110.413  -4.563  16.069  1.00  0.00           N  
ATOM   3596  CA  ARG A 242     109.061  -4.737  16.579  1.00  0.00           C  
ATOM   3597  C   ARG A 242     108.601  -3.527  17.357  1.00  0.00           C  
ATOM   3598  O   ARG A 242     109.300  -3.053  18.237  1.00  0.00           O  
ATOM   3599  CB  ARG A 242     108.979  -5.965  17.474  1.00  0.00           C  
ATOM   3600  CG  ARG A 242     109.220  -7.289  16.766  1.00  0.00           C  
ATOM   3601  CD  ARG A 242     109.121  -8.438  17.702  1.00  0.00           C  
ATOM   3602  NE  ARG A 242     109.367  -9.705  17.033  1.00  0.00           N  
ATOM   3603  CZ  ARG A 242     109.345 -10.908  17.641  1.00  0.00           C  
ATOM   3604  NH1 ARG A 242     109.088 -10.990  18.927  1.00  0.00           N  
ATOM   3605  NH2 ARG A 242     109.582 -12.005  16.943  1.00  0.00           N  
ATOM   3606  H   ARG A 242     111.197  -4.763  16.674  1.00  0.00           H  
ATOM   3607  HA  ARG A 242     108.388  -4.878  15.733  1.00  0.00           H  
ATOM   3608 1HB  ARG A 242     109.712  -5.881  18.274  1.00  0.00           H  
ATOM   3609 2HB  ARG A 242     107.993  -6.013  17.936  1.00  0.00           H  
ATOM   3610 1HG  ARG A 242     108.477  -7.422  15.980  1.00  0.00           H  
ATOM   3611 2HG  ARG A 242     110.218  -7.290  16.326  1.00  0.00           H  
ATOM   3612 1HD  ARG A 242     109.857  -8.324  18.498  1.00  0.00           H  
ATOM   3613 2HD  ARG A 242     108.121  -8.469  18.135  1.00  0.00           H  
ATOM   3614  HE  ARG A 242     109.568  -9.683  16.042  1.00  0.00           H  
ATOM   3615 1HH1 ARG A 242     108.907 -10.151  19.460  1.00  0.00           H  
ATOM   3616 2HH1 ARG A 242     109.072 -11.891  19.382  1.00  0.00           H  
ATOM   3617 1HH2 ARG A 242     109.780 -11.942  15.953  1.00  0.00           H  
ATOM   3618 2HH2 ARG A 242     109.566 -12.906  17.398  1.00  0.00           H  
ATOM   3619  N   LEU A 243     107.425  -3.024  17.018  1.00  0.00           N  
ATOM   3620  CA  LEU A 243     106.887  -1.864  17.697  1.00  0.00           C  
ATOM   3621  C   LEU A 243     105.533  -2.222  18.283  1.00  0.00           C  
ATOM   3622  O   LEU A 243     104.747  -2.940  17.654  1.00  0.00           O  
ATOM   3623  CB  LEU A 243     106.754  -0.680  16.731  1.00  0.00           C  
ATOM   3624  CG  LEU A 243     108.061  -0.194  16.092  1.00  0.00           C  
ATOM   3625  CD1 LEU A 243     107.752   0.879  15.056  1.00  0.00           C  
ATOM   3626  CD2 LEU A 243     108.987   0.342  17.174  1.00  0.00           C  
ATOM   3627  H   LEU A 243     106.890  -3.451  16.275  1.00  0.00           H  
ATOM   3628  HA  LEU A 243     107.572  -1.583  18.496  1.00  0.00           H  
ATOM   3629 1HB  LEU A 243     106.078  -0.963  15.926  1.00  0.00           H  
ATOM   3630 2HB  LEU A 243     106.315   0.160  17.268  1.00  0.00           H  
ATOM   3631  HG  LEU A 243     108.546  -1.024  15.577  1.00  0.00           H  
ATOM   3632 1HD1 LEU A 243     108.681   1.225  14.602  1.00  0.00           H  
ATOM   3633 2HD1 LEU A 243     107.104   0.464  14.284  1.00  0.00           H  
ATOM   3634 3HD1 LEU A 243     107.251   1.717  15.539  1.00  0.00           H  
ATOM   3635 1HD2 LEU A 243     109.917   0.687  16.720  1.00  0.00           H  
ATOM   3636 2HD2 LEU A 243     108.504   1.173  17.688  1.00  0.00           H  
ATOM   3637 3HD2 LEU A 243     109.206  -0.451  17.890  1.00  0.00           H  
ATOM   3638  N   PRO A 244     105.244  -1.748  19.507  1.00  0.00           N  
ATOM   3639  CA  PRO A 244     103.944  -2.052  20.112  1.00  0.00           C  
ATOM   3640  C   PRO A 244     102.839  -1.535  19.193  1.00  0.00           C  
ATOM   3641  O   PRO A 244     102.919  -0.417  18.668  1.00  0.00           O  
ATOM   3642  CB  PRO A 244     103.981  -1.300  21.446  1.00  0.00           C  
ATOM   3643  CG  PRO A 244     105.433  -1.188  21.763  1.00  0.00           C  
ATOM   3644  CD  PRO A 244     106.092  -0.972  20.427  1.00  0.00           C  
ATOM   3645  HA  PRO A 244     103.868  -3.137  20.279  1.00  0.00           H  
ATOM   3646 1HB  PRO A 244     103.491  -0.321  21.340  1.00  0.00           H  
ATOM   3647 2HB  PRO A 244     103.420  -1.860  22.209  1.00  0.00           H  
ATOM   3648 1HG  PRO A 244     105.607  -0.355  22.460  1.00  0.00           H  
ATOM   3649 2HG  PRO A 244     105.784  -2.102  22.265  1.00  0.00           H  
ATOM   3650 1HD  PRO A 244     106.086   0.101  20.183  1.00  0.00           H  
ATOM   3651 2HD  PRO A 244     107.122  -1.357  20.459  1.00  0.00           H  
ATOM   3652  N   LYS A 245     101.822  -2.371  19.008  1.00  0.00           N  
ATOM   3653  CA  LYS A 245     100.683  -2.105  18.126  1.00  0.00           C  
ATOM   3654  C   LYS A 245     100.362  -0.670  17.755  1.00  0.00           C  
ATOM   3655  O   LYS A 245     100.579  -0.258  16.617  1.00  0.00           O  
ATOM   3656  CB  LYS A 245      99.431  -2.720  18.753  1.00  0.00           C  
ATOM   3657  CG  LYS A 245      98.171  -2.582  17.908  1.00  0.00           C  
ATOM   3658  CD  LYS A 245      96.989  -3.283  18.559  1.00  0.00           C  
ATOM   3659  CE  LYS A 245      95.754  -3.228  17.672  1.00  0.00           C  
ATOM   3660  NZ  LYS A 245      95.249  -1.838  17.506  1.00  0.00           N  
ATOM   3661  H   LYS A 245     101.856  -3.242  19.519  1.00  0.00           H  
ATOM   3662  HA  LYS A 245     100.876  -2.573  17.160  1.00  0.00           H  
ATOM   3663 1HB  LYS A 245      99.598  -3.782  18.933  1.00  0.00           H  
ATOM   3664 2HB  LYS A 245      99.239  -2.251  19.718  1.00  0.00           H  
ATOM   3665 1HG  LYS A 245      97.932  -1.525  17.781  1.00  0.00           H  
ATOM   3666 2HG  LYS A 245      98.344  -3.017  16.924  1.00  0.00           H  
ATOM   3667 1HD  LYS A 245      97.244  -4.326  18.749  1.00  0.00           H  
ATOM   3668 2HD  LYS A 245      96.761  -2.804  19.512  1.00  0.00           H  
ATOM   3669 1HE  LYS A 245      95.993  -3.634  16.690  1.00  0.00           H  
ATOM   3670 2HE  LYS A 245      94.964  -3.837  18.110  1.00  0.00           H  
ATOM   3671 1HZ  LYS A 245      94.432  -1.844  16.913  1.00  0.00           H  
ATOM   3672 2HZ  LYS A 245      95.006  -1.457  18.410  1.00  0.00           H  
ATOM   3673 3HZ  LYS A 245      95.967  -1.267  17.083  1.00  0.00           H  
ATOM   3674  N   LYS A 246      99.830   0.089  18.707  1.00  0.00           N  
ATOM   3675  CA  LYS A 246      99.459   1.469  18.427  1.00  0.00           C  
ATOM   3676  C   LYS A 246     100.531   2.199  17.615  1.00  0.00           C  
ATOM   3677  O   LYS A 246     100.208   2.951  16.690  1.00  0.00           O  
ATOM   3678  CB  LYS A 246      99.192   2.217  19.734  1.00  0.00           C  
ATOM   3679  CG  LYS A 246      97.887   1.837  20.421  1.00  0.00           C  
ATOM   3680  CD  LYS A 246      97.764   2.506  21.782  1.00  0.00           C  
ATOM   3681  CE  LYS A 246      97.605   4.013  21.646  1.00  0.00           C  
ATOM   3682  NZ  LYS A 246      97.415   4.673  22.966  1.00  0.00           N  
ATOM   3683  H   LYS A 246      99.678  -0.283  19.634  1.00  0.00           H  
ATOM   3684  HA  LYS A 246      98.547   1.468  17.829  1.00  0.00           H  
ATOM   3685 1HB  LYS A 246     100.006   2.029  20.434  1.00  0.00           H  
ATOM   3686 2HB  LYS A 246      99.167   3.290  19.540  1.00  0.00           H  
ATOM   3687 1HG  LYS A 246      97.045   2.141  19.798  1.00  0.00           H  
ATOM   3688 2HG  LYS A 246      97.847   0.756  20.552  1.00  0.00           H  
ATOM   3689 1HD  LYS A 246      96.897   2.103  22.308  1.00  0.00           H  
ATOM   3690 2HD  LYS A 246      98.655   2.296  22.373  1.00  0.00           H  
ATOM   3691 1HE  LYS A 246      98.491   4.430  21.170  1.00  0.00           H  
ATOM   3692 2HE  LYS A 246      96.743   4.233  21.017  1.00  0.00           H  
ATOM   3693 1HZ  LYS A 246      97.313   5.670  22.833  1.00  0.00           H  
ATOM   3694 2HZ  LYS A 246      96.584   4.307  23.410  1.00  0.00           H  
ATOM   3695 3HZ  LYS A 246      98.217   4.492  23.553  1.00  0.00           H  
ATOM   3696  N   VAL A 247     101.802   1.966  17.945  1.00  0.00           N  
ATOM   3697  CA  VAL A 247     102.904   2.612  17.230  1.00  0.00           C  
ATOM   3698  C   VAL A 247     103.059   2.015  15.841  1.00  0.00           C  
ATOM   3699  O   VAL A 247     103.208   2.733  14.849  1.00  0.00           O  
ATOM   3700  CB  VAL A 247     104.224   2.450  18.007  1.00  0.00           C  
ATOM   3701  CG1 VAL A 247     105.393   2.976  17.187  1.00  0.00           C  
ATOM   3702  CG2 VAL A 247     104.132   3.174  19.341  1.00  0.00           C  
ATOM   3703  H   VAL A 247     102.012   1.332  18.703  1.00  0.00           H  
ATOM   3704  HA  VAL A 247     102.682   3.676  17.141  1.00  0.00           H  
ATOM   3705  HB  VAL A 247     104.405   1.389  18.180  1.00  0.00           H  
ATOM   3706 1HG1 VAL A 247     106.318   2.854  17.751  1.00  0.00           H  
ATOM   3707 2HG1 VAL A 247     105.461   2.420  16.252  1.00  0.00           H  
ATOM   3708 3HG1 VAL A 247     105.238   4.033  16.971  1.00  0.00           H  
ATOM   3709 1HG2 VAL A 247     105.068   3.054  19.885  1.00  0.00           H  
ATOM   3710 2HG2 VAL A 247     103.945   4.234  19.168  1.00  0.00           H  
ATOM   3711 3HG2 VAL A 247     103.315   2.752  19.928  1.00  0.00           H  
ATOM   3712  N   PHE A 248     103.032   0.691  15.781  1.00  0.00           N  
ATOM   3713  CA  PHE A 248     103.148   0.006  14.508  1.00  0.00           C  
ATOM   3714  C   PHE A 248     102.172   0.633  13.523  1.00  0.00           C  
ATOM   3715  O   PHE A 248     102.551   1.031  12.418  1.00  0.00           O  
ATOM   3716  CB  PHE A 248     102.863  -1.489  14.661  1.00  0.00           C  
ATOM   3717  CG  PHE A 248     102.901  -2.249  13.366  1.00  0.00           C  
ATOM   3718  CD1 PHE A 248     104.111  -2.600  12.786  1.00  0.00           C  
ATOM   3719  CD2 PHE A 248     101.727  -2.614  12.724  1.00  0.00           C  
ATOM   3720  CE1 PHE A 248     104.147  -3.299  11.594  1.00  0.00           C  
ATOM   3721  CE2 PHE A 248     101.760  -3.314  11.534  1.00  0.00           C  
ATOM   3722  CZ  PHE A 248     102.972  -3.656  10.968  1.00  0.00           C  
ATOM   3723  H   PHE A 248     102.930   0.146  16.625  1.00  0.00           H  
ATOM   3724  HA  PHE A 248     104.169   0.126  14.142  1.00  0.00           H  
ATOM   3725 1HB  PHE A 248     103.594  -1.931  15.336  1.00  0.00           H  
ATOM   3726 2HB  PHE A 248     101.879  -1.628  15.108  1.00  0.00           H  
ATOM   3727  HD1 PHE A 248     105.040  -2.318  13.282  1.00  0.00           H  
ATOM   3728  HD2 PHE A 248     100.770  -2.344  13.171  1.00  0.00           H  
ATOM   3729  HE1 PHE A 248     105.105  -3.568  11.150  1.00  0.00           H  
ATOM   3730  HE2 PHE A 248     100.830  -3.596  11.040  1.00  0.00           H  
ATOM   3731  HZ  PHE A 248     102.999  -4.206  10.029  1.00  0.00           H  
ATOM   3732  N   GLU A 249     100.912   0.725  13.933  1.00  0.00           N  
ATOM   3733  CA  GLU A 249      99.893   1.299  13.071  1.00  0.00           C  
ATOM   3734  C   GLU A 249     100.313   2.688  12.613  1.00  0.00           C  
ATOM   3735  O   GLU A 249     100.394   2.958  11.414  1.00  0.00           O  
ATOM   3736  CB  GLU A 249      98.548   1.368  13.798  1.00  0.00           C  
ATOM   3737  CG  GLU A 249      97.889   0.016  14.030  1.00  0.00           C  
ATOM   3738  CD  GLU A 249      96.614   0.114  14.821  1.00  0.00           C  
ATOM   3739  OE1 GLU A 249      96.306   1.186  15.284  1.00  0.00           O  
ATOM   3740  OE2 GLU A 249      95.947  -0.884  14.962  1.00  0.00           O  
ATOM   3741  H   GLU A 249     100.651   0.395  14.851  1.00  0.00           H  
ATOM   3742  HA  GLU A 249      99.782   0.660  12.194  1.00  0.00           H  
ATOM   3743 1HB  GLU A 249      98.683   1.845  14.769  1.00  0.00           H  
ATOM   3744 2HB  GLU A 249      97.855   1.983  13.224  1.00  0.00           H  
ATOM   3745 1HG  GLU A 249      97.670  -0.441  13.065  1.00  0.00           H  
ATOM   3746 2HG  GLU A 249      98.589  -0.632  14.557  1.00  0.00           H  
ATOM   3747  N   ALA A 250     100.607   3.562  13.565  1.00  0.00           N  
ATOM   3748  CA  ALA A 250     101.019   4.912  13.220  1.00  0.00           C  
ATOM   3749  C   ALA A 250     102.105   4.861  12.155  1.00  0.00           C  
ATOM   3750  O   ALA A 250     102.024   5.551  11.139  1.00  0.00           O  
ATOM   3751  CB  ALA A 250     101.507   5.658  14.453  1.00  0.00           C  
ATOM   3752  H   ALA A 250     100.548   3.299  14.538  1.00  0.00           H  
ATOM   3753  HA  ALA A 250     100.154   5.436  12.813  1.00  0.00           H  
ATOM   3754 1HB  ALA A 250     101.811   6.667  14.172  1.00  0.00           H  
ATOM   3755 2HB  ALA A 250     100.703   5.713  15.187  1.00  0.00           H  
ATOM   3756 3HB  ALA A 250     102.357   5.131  14.884  1.00  0.00           H  
ATOM   3757  N   ALA A 251     103.116   4.028  12.384  1.00  0.00           N  
ATOM   3758  CA  ALA A 251     104.209   3.919  11.435  1.00  0.00           C  
ATOM   3759  C   ALA A 251     103.737   3.456  10.072  1.00  0.00           C  
ATOM   3760  O   ALA A 251     103.988   4.120   9.070  1.00  0.00           O  
ATOM   3761  CB  ALA A 251     105.274   2.972  11.969  1.00  0.00           C  
ATOM   3762  H   ALA A 251     103.133   3.463  13.221  1.00  0.00           H  
ATOM   3763  HA  ALA A 251     104.647   4.909  11.307  1.00  0.00           H  
ATOM   3764 1HB  ALA A 251     106.089   2.898  11.249  1.00  0.00           H  
ATOM   3765 2HB  ALA A 251     105.659   3.353  12.915  1.00  0.00           H  
ATOM   3766 3HB  ALA A 251     104.838   1.986  12.126  1.00  0.00           H  
ATOM   3767  N   VAL A 252     103.059   2.314  10.027  1.00  0.00           N  
ATOM   3768  CA  VAL A 252     102.567   1.799   8.755  1.00  0.00           C  
ATOM   3769  C   VAL A 252     101.802   2.880   8.013  1.00  0.00           C  
ATOM   3770  O   VAL A 252     102.110   3.189   6.868  1.00  0.00           O  
ATOM   3771  CB  VAL A 252     101.651   0.582   8.980  1.00  0.00           C  
ATOM   3772  CG1 VAL A 252     100.968   0.182   7.680  1.00  0.00           C  
ATOM   3773  CG2 VAL A 252     102.458  -0.577   9.544  1.00  0.00           C  
ATOM   3774  H   VAL A 252     102.878   1.792  10.872  1.00  0.00           H  
ATOM   3775  HA  VAL A 252     103.422   1.484   8.155  1.00  0.00           H  
ATOM   3776  HB  VAL A 252     100.865   0.855   9.684  1.00  0.00           H  
ATOM   3777 1HG1 VAL A 252     100.324  -0.680   7.857  1.00  0.00           H  
ATOM   3778 2HG1 VAL A 252     100.367   1.014   7.314  1.00  0.00           H  
ATOM   3779 3HG1 VAL A 252     101.723  -0.077   6.938  1.00  0.00           H  
ATOM   3780 1HG2 VAL A 252     101.804  -1.434   9.701  1.00  0.00           H  
ATOM   3781 2HG2 VAL A 252     103.248  -0.847   8.841  1.00  0.00           H  
ATOM   3782 3HG2 VAL A 252     102.904  -0.282  10.494  1.00  0.00           H  
ATOM   3783  N   LYS A 253     100.807   3.462   8.666  1.00  0.00           N  
ATOM   3784  CA  LYS A 253     100.029   4.521   8.037  1.00  0.00           C  
ATOM   3785  C   LYS A 253     101.000   5.523   7.415  1.00  0.00           C  
ATOM   3786  O   LYS A 253     100.896   5.879   6.243  1.00  0.00           O  
ATOM   3787  CB  LYS A 253      99.108   5.207   9.047  1.00  0.00           C  
ATOM   3788  CG  LYS A 253      97.934   4.354   9.509  1.00  0.00           C  
ATOM   3789  CD  LYS A 253      97.077   5.096  10.524  1.00  0.00           C  
ATOM   3790  CE  LYS A 253      95.916   4.238  11.002  1.00  0.00           C  
ATOM   3791  NZ  LYS A 253      95.091   4.937  12.024  1.00  0.00           N  
ATOM   3792  H   LYS A 253     100.578   3.176   9.607  1.00  0.00           H  
ATOM   3793  HA  LYS A 253      99.410   4.078   7.256  1.00  0.00           H  
ATOM   3794 1HB  LYS A 253      99.683   5.492   9.929  1.00  0.00           H  
ATOM   3795 2HB  LYS A 253      98.706   6.121   8.610  1.00  0.00           H  
ATOM   3796 1HG  LYS A 253      97.317   4.089   8.650  1.00  0.00           H  
ATOM   3797 2HG  LYS A 253      98.308   3.437   9.963  1.00  0.00           H  
ATOM   3798 1HD  LYS A 253      97.690   5.375  11.383  1.00  0.00           H  
ATOM   3799 2HD  LYS A 253      96.682   6.005  10.071  1.00  0.00           H  
ATOM   3800 1HE  LYS A 253      95.281   3.980  10.155  1.00  0.00           H  
ATOM   3801 2HE  LYS A 253      96.299   3.313  11.434  1.00  0.00           H  
ATOM   3802 1HZ  LYS A 253      94.333   4.335  12.315  1.00  0.00           H  
ATOM   3803 2HZ  LYS A 253      95.665   5.164  12.824  1.00  0.00           H  
ATOM   3804 3HZ  LYS A 253      94.713   5.786  11.629  1.00  0.00           H  
ATOM   3805  N   SER A 254     101.965   5.954   8.214  1.00  0.00           N  
ATOM   3806  CA  SER A 254     102.950   6.912   7.765  1.00  0.00           C  
ATOM   3807  C   SER A 254     103.706   6.427   6.541  1.00  0.00           C  
ATOM   3808  O   SER A 254     103.684   7.076   5.503  1.00  0.00           O  
ATOM   3809  CB  SER A 254     103.927   7.205   8.887  1.00  0.00           C  
ATOM   3810  OG  SER A 254     103.289   7.853   9.953  1.00  0.00           O  
ATOM   3811  H   SER A 254     102.014   5.605   9.160  1.00  0.00           H  
ATOM   3812  HA  SER A 254     102.436   7.835   7.491  1.00  0.00           H  
ATOM   3813 1HB  SER A 254     104.370   6.273   9.236  1.00  0.00           H  
ATOM   3814 2HB  SER A 254     104.736   7.830   8.510  1.00  0.00           H  
ATOM   3815  HG  SER A 254     102.840   7.165  10.450  1.00  0.00           H  
ATOM   3816  N   ILE A 255     104.388   5.294   6.665  1.00  0.00           N  
ATOM   3817  CA  ILE A 255     105.163   4.758   5.556  1.00  0.00           C  
ATOM   3818  C   ILE A 255     104.311   4.667   4.310  1.00  0.00           C  
ATOM   3819  O   ILE A 255     104.797   4.867   3.202  1.00  0.00           O  
ATOM   3820  CB  ILE A 255     105.732   3.368   5.894  1.00  0.00           C  
ATOM   3821  CG1 ILE A 255     106.798   3.479   6.987  1.00  0.00           C  
ATOM   3822  CG2 ILE A 255     106.308   2.712   4.649  1.00  0.00           C  
ATOM   3823  CD1 ILE A 255     107.210   2.148   7.575  1.00  0.00           C  
ATOM   3824  H   ILE A 255     104.372   4.792   7.542  1.00  0.00           H  
ATOM   3825  HA  ILE A 255     105.997   5.430   5.361  1.00  0.00           H  
ATOM   3826  HB  ILE A 255     104.938   2.737   6.291  1.00  0.00           H  
ATOM   3827 1HG1 ILE A 255     107.686   3.963   6.582  1.00  0.00           H  
ATOM   3828 2HG1 ILE A 255     106.425   4.107   7.797  1.00  0.00           H  
ATOM   3829 1HG2 ILE A 255     106.706   1.730   4.906  1.00  0.00           H  
ATOM   3830 2HG2 ILE A 255     105.524   2.600   3.901  1.00  0.00           H  
ATOM   3831 3HG2 ILE A 255     107.108   3.334   4.247  1.00  0.00           H  
ATOM   3832 1HD1 ILE A 255     107.968   2.309   8.343  1.00  0.00           H  
ATOM   3833 2HD1 ILE A 255     106.341   1.661   8.019  1.00  0.00           H  
ATOM   3834 3HD1 ILE A 255     107.620   1.515   6.789  1.00  0.00           H  
ATOM   3835  N   LYS A 256     103.033   4.363   4.494  1.00  0.00           N  
ATOM   3836  CA  LYS A 256     102.126   4.250   3.370  1.00  0.00           C  
ATOM   3837  C   LYS A 256     101.893   5.621   2.746  1.00  0.00           C  
ATOM   3838  O   LYS A 256     102.243   5.842   1.592  1.00  0.00           O  
ATOM   3839  CB  LYS A 256     100.799   3.627   3.807  1.00  0.00           C  
ATOM   3840  CG  LYS A 256      99.789   3.444   2.682  1.00  0.00           C  
ATOM   3841  CD  LYS A 256      98.804   4.602   2.631  1.00  0.00           C  
ATOM   3842  CE  LYS A 256      97.841   4.564   3.808  1.00  0.00           C  
ATOM   3843  NZ  LYS A 256      96.902   5.718   3.797  1.00  0.00           N  
ATOM   3844  H   LYS A 256     102.681   4.207   5.428  1.00  0.00           H  
ATOM   3845  HA  LYS A 256     102.583   3.603   2.620  1.00  0.00           H  
ATOM   3846 1HB  LYS A 256     100.986   2.648   4.251  1.00  0.00           H  
ATOM   3847 2HB  LYS A 256     100.339   4.251   4.573  1.00  0.00           H  
ATOM   3848 1HG  LYS A 256     100.314   3.382   1.728  1.00  0.00           H  
ATOM   3849 2HG  LYS A 256      99.239   2.516   2.835  1.00  0.00           H  
ATOM   3850 1HD  LYS A 256      99.350   5.546   2.650  1.00  0.00           H  
ATOM   3851 2HD  LYS A 256      98.232   4.552   1.705  1.00  0.00           H  
ATOM   3852 1HE  LYS A 256      97.264   3.641   3.776  1.00  0.00           H  
ATOM   3853 2HE  LYS A 256      98.405   4.580   4.741  1.00  0.00           H  
ATOM   3854 1HZ  LYS A 256      96.282   5.656   4.593  1.00  0.00           H  
ATOM   3855 2HZ  LYS A 256      97.426   6.580   3.846  1.00  0.00           H  
ATOM   3856 3HZ  LYS A 256      96.359   5.702   2.946  1.00  0.00           H  
ATOM   3857  N   ALA A 257     101.312   6.543   3.509  1.00  0.00           N  
ATOM   3858  CA  ALA A 257     101.037   7.895   3.015  1.00  0.00           C  
ATOM   3859  C   ALA A 257     102.175   8.478   2.178  1.00  0.00           C  
ATOM   3860  O   ALA A 257     101.936   9.120   1.153  1.00  0.00           O  
ATOM   3861  CB  ALA A 257     100.734   8.819   4.185  1.00  0.00           C  
ATOM   3862  H   ALA A 257     101.054   6.303   4.455  1.00  0.00           H  
ATOM   3863  HA  ALA A 257     100.165   7.846   2.362  1.00  0.00           H  
ATOM   3864 1HB  ALA A 257     100.530   9.823   3.813  1.00  0.00           H  
ATOM   3865 2HB  ALA A 257      99.863   8.449   4.725  1.00  0.00           H  
ATOM   3866 3HB  ALA A 257     101.591   8.849   4.856  1.00  0.00           H  
ATOM   3867  N   ALA A 258     103.410   8.246   2.618  1.00  0.00           N  
ATOM   3868  CA  ALA A 258     104.595   8.764   1.938  1.00  0.00           C  
ATOM   3869  C   ALA A 258     104.968   8.034   0.646  1.00  0.00           C  
ATOM   3870  O   ALA A 258     106.125   8.059   0.227  1.00  0.00           O  
ATOM   3871  CB  ALA A 258     105.776   8.733   2.897  1.00  0.00           C  
ATOM   3872  H   ALA A 258     103.526   7.691   3.454  1.00  0.00           H  
ATOM   3873  HA  ALA A 258     104.393   9.794   1.644  1.00  0.00           H  
ATOM   3874 1HB  ALA A 258     106.663   9.119   2.394  1.00  0.00           H  
ATOM   3875 2HB  ALA A 258     105.555   9.351   3.767  1.00  0.00           H  
ATOM   3876 3HB  ALA A 258     105.958   7.708   3.217  1.00  0.00           H  
ATOM   3877  N   SER A 259     103.984   7.399   0.018  1.00  0.00           N  
ATOM   3878  CA  SER A 259     104.196   6.670  -1.231  1.00  0.00           C  
ATOM   3879  C   SER A 259     102.981   5.794  -1.508  1.00  0.00           C  
ATOM   3880  O   SER A 259     103.110   4.607  -1.818  1.00  0.00           O  
ATOM   3881  CB  SER A 259     105.450   5.821  -1.153  1.00  0.00           C  
ATOM   3882  OG  SER A 259     105.306   4.799  -0.205  1.00  0.00           O  
ATOM   3883  H   SER A 259     103.059   7.424   0.422  1.00  0.00           H  
ATOM   3884  HA  SER A 259     104.318   7.394  -2.038  1.00  0.00           H  
ATOM   3885 1HB  SER A 259     105.657   5.388  -2.131  1.00  0.00           H  
ATOM   3886 2HB  SER A 259     106.299   6.450  -0.887  1.00  0.00           H  
ATOM   3887  HG  SER A 259     104.842   5.191   0.538  1.00  0.00           H  
ATOM   3888  N   SER A 260     101.799   6.386  -1.385  1.00  0.00           N  
ATOM   3889  CA  SER A 260     100.552   5.660  -1.606  1.00  0.00           C  
ATOM   3890  C   SER A 260     100.515   5.114  -3.041  1.00  0.00           C  
ATOM   3891  O   SER A 260      99.715   4.225  -3.363  1.00  0.00           O  
ATOM   3892  CB  SER A 260      99.362   6.566  -1.356  1.00  0.00           C  
ATOM   3893  OG  SER A 260      99.302   7.591  -2.310  1.00  0.00           O  
ATOM   3894  H   SER A 260     101.761   7.363  -1.132  1.00  0.00           H  
ATOM   3895  HA  SER A 260     100.509   4.825  -0.905  1.00  0.00           H  
ATOM   3896 1HB  SER A 260      98.445   5.979  -1.390  1.00  0.00           H  
ATOM   3897 2HB  SER A 260      99.437   6.998  -0.359  1.00  0.00           H  
ATOM   3898  HG  SER A 260      99.220   7.155  -3.162  1.00  0.00           H  
ATOM   3899  N   THR A 261     101.407   5.637  -3.885  1.00  0.00           N  
ATOM   3900  CA  THR A 261     101.478   5.240  -5.290  1.00  0.00           C  
ATOM   3901  C   THR A 261     101.605   3.723  -5.465  1.00  0.00           C  
ATOM   3902  O   THR A 261     100.728   3.084  -6.054  1.00  0.00           O  
ATOM   3903  CB  THR A 261     102.659   5.936  -5.992  1.00  0.00           C  
ATOM   3904  OG1 THR A 261     102.477   7.357  -5.944  1.00  0.00           O  
ATOM   3905  CG2 THR A 261     102.755   5.489  -7.443  1.00  0.00           C  
ATOM   3906  H   THR A 261     102.053   6.331  -3.536  1.00  0.00           H  
ATOM   3907  HA  THR A 261     100.554   5.544  -5.782  1.00  0.00           H  
ATOM   3908  HB  THR A 261     103.587   5.685  -5.478  1.00  0.00           H  
ATOM   3909  HG1 THR A 261     103.014   7.771  -6.624  1.00  0.00           H  
ATOM   3910 1HG2 THR A 261     103.595   5.991  -7.923  1.00  0.00           H  
ATOM   3911 2HG2 THR A 261     102.905   4.411  -7.482  1.00  0.00           H  
ATOM   3912 3HG2 THR A 261     101.834   5.746  -7.964  1.00  0.00           H  
ATOM   3913  N   GLU A 262     102.693   3.124  -4.946  1.00  0.00           N  
ATOM   3914  CA  GLU A 262     102.879   1.674  -5.080  1.00  0.00           C  
ATOM   3915  C   GLU A 262     101.791   0.846  -4.386  1.00  0.00           C  
ATOM   3916  O   GLU A 262     101.145   1.316  -3.442  1.00  0.00           O  
ATOM   3917  CB  GLU A 262     104.247   1.276  -4.522  1.00  0.00           C  
ATOM   3918  CG  GLU A 262     105.430   1.848  -5.291  1.00  0.00           C  
ATOM   3919  CD  GLU A 262     105.566   1.268  -6.672  1.00  0.00           C  
ATOM   3920  OE1 GLU A 262     104.855   0.341  -6.978  1.00  0.00           O  
ATOM   3921  OE2 GLU A 262     106.381   1.752  -7.421  1.00  0.00           O  
ATOM   3922  H   GLU A 262     103.392   3.667  -4.459  1.00  0.00           H  
ATOM   3923  HA  GLU A 262     102.838   1.416  -6.139  1.00  0.00           H  
ATOM   3924 1HB  GLU A 262     104.329   1.609  -3.487  1.00  0.00           H  
ATOM   3925 2HB  GLU A 262     104.340   0.190  -4.525  1.00  0.00           H  
ATOM   3926 1HG  GLU A 262     105.309   2.927  -5.374  1.00  0.00           H  
ATOM   3927 2HG  GLU A 262     106.343   1.654  -4.730  1.00  0.00           H  
ATOM   3928  N   LYS A 263     101.579  -0.379  -4.868  1.00  0.00           N  
ATOM   3929  CA  LYS A 263     100.570  -1.249  -4.275  1.00  0.00           C  
ATOM   3930  C   LYS A 263     101.165  -2.428  -3.503  1.00  0.00           C  
ATOM   3931  O   LYS A 263     101.525  -3.472  -4.070  1.00  0.00           O  
ATOM   3932  CB  LYS A 263      99.630  -1.768  -5.364  1.00  0.00           C  
ATOM   3933  CG  LYS A 263      98.481  -2.624  -4.847  1.00  0.00           C  
ATOM   3934  CD  LYS A 263      97.575  -3.077  -5.982  1.00  0.00           C  
ATOM   3935  CE  LYS A 263      96.432  -3.941  -5.468  1.00  0.00           C  
ATOM   3936  NZ  LYS A 263      95.537  -4.392  -6.569  1.00  0.00           N  
ATOM   3937  H   LYS A 263     102.119  -0.715  -5.652  1.00  0.00           H  
ATOM   3938  HA  LYS A 263      99.992  -0.668  -3.555  1.00  0.00           H  
ATOM   3939 1HB  LYS A 263      99.201  -0.926  -5.907  1.00  0.00           H  
ATOM   3940 2HB  LYS A 263     100.196  -2.365  -6.079  1.00  0.00           H  
ATOM   3941 1HG  LYS A 263      98.881  -3.503  -4.339  1.00  0.00           H  
ATOM   3942 2HG  LYS A 263      97.893  -2.050  -4.131  1.00  0.00           H  
ATOM   3943 1HD  LYS A 263      97.160  -2.204  -6.488  1.00  0.00           H  
ATOM   3944 2HD  LYS A 263      98.155  -3.651  -6.704  1.00  0.00           H  
ATOM   3945 1HE  LYS A 263      96.837  -4.817  -4.964  1.00  0.00           H  
ATOM   3946 2HE  LYS A 263      95.843  -3.374  -4.748  1.00  0.00           H  
ATOM   3947 1HZ  LYS A 263      94.794  -4.960  -6.187  1.00  0.00           H  
ATOM   3948 2HZ  LYS A 263      95.141  -3.586  -7.032  1.00  0.00           H  
ATOM   3949 3HZ  LYS A 263      96.068  -4.935  -7.234  1.00  0.00           H  
ATOM   3950  N   PHE A 264     101.276  -2.217  -2.195  1.00  0.00           N  
ATOM   3951  CA  PHE A 264     101.773  -3.199  -1.243  1.00  0.00           C  
ATOM   3952  C   PHE A 264     100.562  -3.401  -0.307  1.00  0.00           C  
ATOM   3953  O   PHE A 264     100.242  -2.532   0.512  1.00  0.00           O  
ATOM   3954  CB  PHE A 264     103.009  -2.710  -0.487  1.00  0.00           C  
ATOM   3955  CG  PHE A 264     104.204  -2.475  -1.366  1.00  0.00           C  
ATOM   3956  CD1 PHE A 264     104.460  -1.217  -1.892  1.00  0.00           C  
ATOM   3957  CD2 PHE A 264     105.074  -3.511  -1.671  1.00  0.00           C  
ATOM   3958  CE1 PHE A 264     105.559  -1.000  -2.701  1.00  0.00           C  
ATOM   3959  CE2 PHE A 264     106.174  -3.297  -2.479  1.00  0.00           C  
ATOM   3960  CZ  PHE A 264     106.416  -2.040  -2.995  1.00  0.00           C  
ATOM   3961  H   PHE A 264     100.991  -1.308  -1.860  1.00  0.00           H  
ATOM   3962  HA  PHE A 264     102.055  -4.100  -1.790  1.00  0.00           H  
ATOM   3963 1HB  PHE A 264     102.777  -1.777   0.026  1.00  0.00           H  
ATOM   3964 2HB  PHE A 264     103.284  -3.441   0.272  1.00  0.00           H  
ATOM   3965  HD1 PHE A 264     103.783  -0.395  -1.659  1.00  0.00           H  
ATOM   3966  HD2 PHE A 264     104.882  -4.504  -1.264  1.00  0.00           H  
ATOM   3967  HE1 PHE A 264     105.749  -0.007  -3.108  1.00  0.00           H  
ATOM   3968  HE2 PHE A 264     106.850  -4.120  -2.710  1.00  0.00           H  
ATOM   3969  HZ  PHE A 264     107.282  -1.870  -3.633  1.00  0.00           H  
ATOM   3970  N   PRO A 265      99.880  -4.537  -0.475  1.00  0.00           N  
ATOM   3971  CA  PRO A 265      98.679  -4.888   0.292  1.00  0.00           C  
ATOM   3972  C   PRO A 265      98.917  -5.046   1.780  1.00  0.00           C  
ATOM   3973  O   PRO A 265      99.988  -5.466   2.203  1.00  0.00           O  
ATOM   3974  CB  PRO A 265      98.262  -6.221  -0.338  1.00  0.00           C  
ATOM   3975  CG  PRO A 265      98.894  -6.201  -1.688  1.00  0.00           C  
ATOM   3976  CD  PRO A 265     100.193  -5.469  -1.482  1.00  0.00           C  
ATOM   3977  HA  PRO A 265      97.911  -4.116   0.135  1.00  0.00           H  
ATOM   3978 1HB  PRO A 265      98.613  -7.057   0.285  1.00  0.00           H  
ATOM   3979 2HB  PRO A 265      97.165  -6.290  -0.381  1.00  0.00           H  
ATOM   3980 1HG  PRO A 265      99.039  -7.228  -2.054  1.00  0.00           H  
ATOM   3981 2HG  PRO A 265      98.233  -5.697  -2.409  1.00  0.00           H  
ATOM   3982 1HD  PRO A 265     100.969  -6.181  -1.165  1.00  0.00           H  
ATOM   3983 2HD  PRO A 265     100.485  -4.969  -2.418  1.00  0.00           H  
ATOM   3984  N   ASP A 266      97.896  -4.741   2.572  1.00  0.00           N  
ATOM   3985  CA  ASP A 266      98.009  -4.848   4.021  1.00  0.00           C  
ATOM   3986  C   ASP A 266      98.593  -6.180   4.483  1.00  0.00           C  
ATOM   3987  O   ASP A 266      99.053  -6.293   5.617  1.00  0.00           O  
ATOM   3988  CB  ASP A 266      96.635  -4.648   4.666  1.00  0.00           C  
ATOM   3989  CG  ASP A 266      95.612  -5.680   4.212  1.00  0.00           C  
ATOM   3990  OD1 ASP A 266      95.753  -6.190   3.126  1.00  0.00           O  
ATOM   3991  OD2 ASP A 266      94.699  -5.949   4.956  1.00  0.00           O  
ATOM   3992  H   ASP A 266      97.024  -4.429   2.168  1.00  0.00           H  
ATOM   3993  HA  ASP A 266      98.683  -4.067   4.374  1.00  0.00           H  
ATOM   3994 1HB  ASP A 266      96.731  -4.706   5.751  1.00  0.00           H  
ATOM   3995 2HB  ASP A 266      96.260  -3.654   4.423  1.00  0.00           H  
ATOM   3996  N   GLY A 267      98.583  -7.181   3.606  1.00  0.00           N  
ATOM   3997  CA  GLY A 267      99.154  -8.468   3.972  1.00  0.00           C  
ATOM   3998  C   GLY A 267     100.666  -8.331   4.083  1.00  0.00           C  
ATOM   3999  O   GLY A 267     101.318  -8.972   4.904  1.00  0.00           O  
ATOM   4000  H   GLY A 267      98.184  -7.064   2.686  1.00  0.00           H  
ATOM   4001 1HA  GLY A 267      98.726  -8.800   4.918  1.00  0.00           H  
ATOM   4002 2HA  GLY A 267      98.888  -9.211   3.221  1.00  0.00           H  
ATOM   4003  N   PHE A 268     101.217  -7.473   3.234  1.00  0.00           N  
ATOM   4004  CA  PHE A 268     102.644  -7.194   3.200  1.00  0.00           C  
ATOM   4005  C   PHE A 268     103.104  -6.652   4.542  1.00  0.00           C  
ATOM   4006  O   PHE A 268     104.138  -7.059   5.057  1.00  0.00           O  
ATOM   4007  CB  PHE A 268     102.974  -6.192   2.092  1.00  0.00           C  
ATOM   4008  CG  PHE A 268     104.433  -5.846   2.003  1.00  0.00           C  
ATOM   4009  CD1 PHE A 268     105.392  -6.843   1.900  1.00  0.00           C  
ATOM   4010  CD2 PHE A 268     104.850  -4.524   2.022  1.00  0.00           C  
ATOM   4011  CE1 PHE A 268     106.734  -6.526   1.817  1.00  0.00           C  
ATOM   4012  CE2 PHE A 268     106.191  -4.204   1.939  1.00  0.00           C  
ATOM   4013  CZ  PHE A 268     107.134  -5.207   1.837  1.00  0.00           C  
ATOM   4014  H   PHE A 268     100.607  -6.997   2.585  1.00  0.00           H  
ATOM   4015  HA  PHE A 268     103.174  -8.125   2.994  1.00  0.00           H  
ATOM   4016 1HB  PHE A 268     102.661  -6.596   1.131  1.00  0.00           H  
ATOM   4017 2HB  PHE A 268     102.416  -5.271   2.257  1.00  0.00           H  
ATOM   4018  HD1 PHE A 268     105.075  -7.886   1.883  1.00  0.00           H  
ATOM   4019  HD2 PHE A 268     104.105  -3.731   2.103  1.00  0.00           H  
ATOM   4020  HE1 PHE A 268     107.477  -7.320   1.737  1.00  0.00           H  
ATOM   4021  HE2 PHE A 268     106.506  -3.161   1.955  1.00  0.00           H  
ATOM   4022  HZ  PHE A 268     108.192  -4.956   1.773  1.00  0.00           H  
ATOM   4023  N   TRP A 269     102.329  -5.723   5.095  1.00  0.00           N  
ATOM   4024  CA  TRP A 269     102.640  -5.104   6.383  1.00  0.00           C  
ATOM   4025  C   TRP A 269     102.594  -6.120   7.523  1.00  0.00           C  
ATOM   4026  O   TRP A 269     103.396  -6.065   8.458  1.00  0.00           O  
ATOM   4027  CB  TRP A 269     101.661  -3.965   6.674  1.00  0.00           C  
ATOM   4028  CG  TRP A 269     101.877  -2.756   5.816  1.00  0.00           C  
ATOM   4029  CD1 TRP A 269     103.071  -2.165   5.526  1.00  0.00           C  
ATOM   4030  CD2 TRP A 269     100.867  -1.979   5.128  1.00  0.00           C  
ATOM   4031  NE1 TRP A 269     102.875  -1.079   4.710  1.00  0.00           N  
ATOM   4032  CE2 TRP A 269     101.533  -0.951   4.455  1.00  0.00           C  
ATOM   4033  CE3 TRP A 269      99.473  -2.072   5.030  1.00  0.00           C  
ATOM   4034  CZ2 TRP A 269     100.854  -0.014   3.691  1.00  0.00           C  
ATOM   4035  CZ3 TRP A 269      98.793  -1.134   4.263  1.00  0.00           C  
ATOM   4036  CH2 TRP A 269      99.466  -0.132   3.611  1.00  0.00           C  
ATOM   4037  H   TRP A 269     101.495  -5.439   4.601  1.00  0.00           H  
ATOM   4038  HA  TRP A 269     103.649  -4.695   6.335  1.00  0.00           H  
ATOM   4039 1HB  TRP A 269     100.640  -4.316   6.521  1.00  0.00           H  
ATOM   4040 2HB  TRP A 269     101.751  -3.666   7.718  1.00  0.00           H  
ATOM   4041  HD1 TRP A 269     104.039  -2.506   5.889  1.00  0.00           H  
ATOM   4042  HE1 TRP A 269     103.599  -0.471   4.355  1.00  0.00           H  
ATOM   4043  HE3 TRP A 269      98.934  -2.868   5.544  1.00  0.00           H  
ATOM   4044  HZ2 TRP A 269     101.370   0.789   3.166  1.00  0.00           H  
ATOM   4045  HZ3 TRP A 269      97.708  -1.214   4.193  1.00  0.00           H  
ATOM   4046  HH2 TRP A 269      98.901   0.587   3.017  1.00  0.00           H  
ATOM   4047  N   LEU A 270     101.635  -7.035   7.440  1.00  0.00           N  
ATOM   4048  CA  LEU A 270     101.461  -8.066   8.452  1.00  0.00           C  
ATOM   4049  C   LEU A 270     102.617  -9.050   8.399  1.00  0.00           C  
ATOM   4050  O   LEU A 270     102.932  -9.707   9.391  1.00  0.00           O  
ATOM   4051  CB  LEU A 270     100.133  -8.806   8.244  1.00  0.00           C  
ATOM   4052  CG  LEU A 270      98.865  -7.977   8.486  1.00  0.00           C  
ATOM   4053  CD1 LEU A 270      97.641  -8.800   8.108  1.00  0.00           C  
ATOM   4054  CD2 LEU A 270      98.808  -7.551   9.946  1.00  0.00           C  
ATOM   4055  H   LEU A 270     101.008  -7.012   6.648  1.00  0.00           H  
ATOM   4056  HA  LEU A 270     101.444  -7.589   9.432  1.00  0.00           H  
ATOM   4057 1HB  LEU A 270     100.098  -9.174   7.220  1.00  0.00           H  
ATOM   4058 2HB  LEU A 270     100.104  -9.662   8.917  1.00  0.00           H  
ATOM   4059  HG  LEU A 270      98.882  -7.092   7.850  1.00  0.00           H  
ATOM   4060 1HD1 LEU A 270      96.740  -8.211   8.280  1.00  0.00           H  
ATOM   4061 2HD1 LEU A 270      97.698  -9.074   7.055  1.00  0.00           H  
ATOM   4062 3HD1 LEU A 270      97.606  -9.702   8.717  1.00  0.00           H  
ATOM   4063 1HD2 LEU A 270      97.907  -6.962  10.118  1.00  0.00           H  
ATOM   4064 2HD2 LEU A 270      98.790  -8.436  10.583  1.00  0.00           H  
ATOM   4065 3HD2 LEU A 270      99.686  -6.950  10.184  1.00  0.00           H  
ATOM   4066  N   GLY A 271     103.252  -9.144   7.238  1.00  0.00           N  
ATOM   4067  CA  GLY A 271     104.355 -10.069   7.084  1.00  0.00           C  
ATOM   4068  C   GLY A 271     103.864 -11.397   6.544  1.00  0.00           C  
ATOM   4069  O   GLY A 271     104.637 -12.327   6.349  1.00  0.00           O  
ATOM   4070  H   GLY A 271     102.975  -8.574   6.452  1.00  0.00           H  
ATOM   4071 1HA  GLY A 271     105.096  -9.642   6.408  1.00  0.00           H  
ATOM   4072 2HA  GLY A 271     104.844 -10.215   8.046  1.00  0.00           H  
ATOM   4073  N   GLU A 272     102.564 -11.485   6.306  1.00  0.00           N  
ATOM   4074  CA  GLU A 272     101.968 -12.700   5.783  1.00  0.00           C  
ATOM   4075  C   GLU A 272     102.490 -12.951   4.374  1.00  0.00           C  
ATOM   4076  O   GLU A 272     102.712 -14.100   3.977  1.00  0.00           O  
ATOM   4077  CB  GLU A 272     100.441 -12.598   5.777  1.00  0.00           C  
ATOM   4078  CG  GLU A 272      99.805 -12.597   7.160  1.00  0.00           C  
ATOM   4079  CD  GLU A 272      98.311 -12.441   7.117  1.00  0.00           C  
ATOM   4080  OE1 GLU A 272      97.787 -12.215   6.052  1.00  0.00           O  
ATOM   4081  OE2 GLU A 272      97.692 -12.547   8.150  1.00  0.00           O  
ATOM   4082  H   GLU A 272     101.973 -10.688   6.493  1.00  0.00           H  
ATOM   4083  HA  GLU A 272     102.256 -13.532   6.427  1.00  0.00           H  
ATOM   4084 1HB  GLU A 272     100.140 -11.682   5.269  1.00  0.00           H  
ATOM   4085 2HB  GLU A 272     100.023 -13.435   5.217  1.00  0.00           H  
ATOM   4086 1HG  GLU A 272     100.047 -13.534   7.660  1.00  0.00           H  
ATOM   4087 2HG  GLU A 272     100.234 -11.784   7.744  1.00  0.00           H  
ATOM   4088  N   GLN A 273     102.703 -11.874   3.623  1.00  0.00           N  
ATOM   4089  CA  GLN A 273     103.169 -12.004   2.256  1.00  0.00           C  
ATOM   4090  C   GLN A 273     104.427 -11.213   1.953  1.00  0.00           C  
ATOM   4091  O   GLN A 273     104.890 -10.429   2.772  1.00  0.00           O  
ATOM   4092  CB  GLN A 273     102.059 -11.577   1.291  1.00  0.00           C  
ATOM   4093  CG  GLN A 273     100.786 -12.397   1.405  1.00  0.00           C  
ATOM   4094  CD  GLN A 273     100.975 -13.828   0.936  1.00  0.00           C  
ATOM   4095  OE1 GLN A 273     101.492 -14.074  -0.157  1.00  0.00           O  
ATOM   4096  NE2 GLN A 273     100.557 -14.780   1.762  1.00  0.00           N  
ATOM   4097  H   GLN A 273     102.541 -10.952   4.002  1.00  0.00           H  
ATOM   4098  HA  GLN A 273     103.417 -13.049   2.073  1.00  0.00           H  
ATOM   4099 1HB  GLN A 273     101.804 -10.532   1.471  1.00  0.00           H  
ATOM   4100 2HB  GLN A 273     102.419 -11.654   0.266  1.00  0.00           H  
ATOM   4101 1HG  GLN A 273     100.471 -12.418   2.448  1.00  0.00           H  
ATOM   4102 2HG  GLN A 273     100.013 -11.936   0.791  1.00  0.00           H  
ATOM   4103 1HE2 GLN A 273     100.656 -15.743   1.507  1.00  0.00           H  
ATOM   4104 2HE2 GLN A 273     100.144 -14.536   2.639  1.00  0.00           H  
ATOM   4105  N   LEU A 274     104.971 -11.438   0.760  1.00  0.00           N  
ATOM   4106  CA  LEU A 274     106.161 -10.741   0.280  1.00  0.00           C  
ATOM   4107  C   LEU A 274     105.755 -10.126  -1.038  1.00  0.00           C  
ATOM   4108  O   LEU A 274     104.950 -10.697  -1.757  1.00  0.00           O  
ATOM   4109  CB  LEU A 274     107.352 -11.691   0.100  1.00  0.00           C  
ATOM   4110  CG  LEU A 274     107.951 -12.259   1.392  1.00  0.00           C  
ATOM   4111  CD1 LEU A 274     107.123 -13.451   1.855  1.00  0.00           C  
ATOM   4112  CD2 LEU A 274     109.398 -12.661   1.148  1.00  0.00           C  
ATOM   4113  H   LEU A 274     104.531 -12.126   0.166  1.00  0.00           H  
ATOM   4114  HA  LEU A 274     106.442  -9.989   1.017  1.00  0.00           H  
ATOM   4115 1HB  LEU A 274     107.036 -12.531  -0.516  1.00  0.00           H  
ATOM   4116 2HB  LEU A 274     108.144 -11.159  -0.427  1.00  0.00           H  
ATOM   4117  HG  LEU A 274     107.912 -11.502   2.176  1.00  0.00           H  
ATOM   4118 1HD1 LEU A 274     107.549 -13.855   2.774  1.00  0.00           H  
ATOM   4119 2HD1 LEU A 274     106.098 -13.131   2.041  1.00  0.00           H  
ATOM   4120 3HD1 LEU A 274     107.130 -14.220   1.084  1.00  0.00           H  
ATOM   4121 1HD2 LEU A 274     109.824 -13.064   2.067  1.00  0.00           H  
ATOM   4122 2HD2 LEU A 274     109.438 -13.419   0.366  1.00  0.00           H  
ATOM   4123 3HD2 LEU A 274     109.970 -11.787   0.835  1.00  0.00           H  
ATOM   4124  N   VAL A 275     106.305  -8.969  -1.364  1.00  0.00           N  
ATOM   4125  CA  VAL A 275     105.981  -8.322  -2.624  1.00  0.00           C  
ATOM   4126  C   VAL A 275     107.112  -8.587  -3.613  1.00  0.00           C  
ATOM   4127  O   VAL A 275     108.286  -8.433  -3.262  1.00  0.00           O  
ATOM   4128  CB  VAL A 275     105.792  -6.806  -2.431  1.00  0.00           C  
ATOM   4129  CG1 VAL A 275     107.054  -6.180  -1.857  1.00  0.00           C  
ATOM   4130  CG2 VAL A 275     105.423  -6.157  -3.756  1.00  0.00           C  
ATOM   4131  H   VAL A 275     106.958  -8.523  -0.736  1.00  0.00           H  
ATOM   4132  HA  VAL A 275     105.046  -8.741  -2.998  1.00  0.00           H  
ATOM   4133  HB  VAL A 275     104.993  -6.638  -1.708  1.00  0.00           H  
ATOM   4134 1HG1 VAL A 275     106.903  -5.108  -1.726  1.00  0.00           H  
ATOM   4135 2HG1 VAL A 275     107.279  -6.634  -0.892  1.00  0.00           H  
ATOM   4136 3HG1 VAL A 275     107.886  -6.348  -2.540  1.00  0.00           H  
ATOM   4137 1HG2 VAL A 275     105.290  -5.085  -3.612  1.00  0.00           H  
ATOM   4138 2HG2 VAL A 275     106.219  -6.330  -4.480  1.00  0.00           H  
ATOM   4139 3HG2 VAL A 275     104.494  -6.591  -4.127  1.00  0.00           H  
ATOM   4140  N   CYS A 276     106.790  -8.994  -4.840  1.00  0.00           N  
ATOM   4141  CA  CYS A 276     107.855  -9.246  -5.810  1.00  0.00           C  
ATOM   4142  C   CYS A 276     107.915  -8.195  -6.914  1.00  0.00           C  
ATOM   4143  O   CYS A 276     106.898  -7.810  -7.487  1.00  0.00           O  
ATOM   4144  CB  CYS A 276     107.670 -10.622  -6.450  1.00  0.00           C  
ATOM   4145  SG  CYS A 276     107.773 -11.999  -5.281  1.00  0.00           S  
ATOM   4146  H   CYS A 276     105.829  -9.133  -5.117  1.00  0.00           H  
ATOM   4147  HA  CYS A 276     108.811  -9.228  -5.287  1.00  0.00           H  
ATOM   4148 1HB  CYS A 276     106.697 -10.668  -6.940  1.00  0.00           H  
ATOM   4149 2HB  CYS A 276     108.430 -10.773  -7.216  1.00  0.00           H  
ATOM   4150  HG  CYS A 276     107.572 -12.959  -6.180  1.00  0.00           H  
ATOM   4151  N   TRP A 277     109.124  -7.744  -7.217  1.00  0.00           N  
ATOM   4152  CA  TRP A 277     109.327  -6.725  -8.235  1.00  0.00           C  
ATOM   4153  C   TRP A 277     109.799  -7.381  -9.522  1.00  0.00           C  
ATOM   4154  O   TRP A 277     110.683  -8.241  -9.502  1.00  0.00           O  
ATOM   4155  CB  TRP A 277     110.349  -5.686  -7.770  1.00  0.00           C  
ATOM   4156  CG  TRP A 277     109.862  -4.830  -6.641  1.00  0.00           C  
ATOM   4157  CD1 TRP A 277     110.124  -5.004  -5.315  1.00  0.00           C  
ATOM   4158  CD2 TRP A 277     109.021  -3.655  -6.733  1.00  0.00           C  
ATOM   4159  NE1 TRP A 277     109.507  -4.023  -4.578  1.00  0.00           N  
ATOM   4160  CE2 TRP A 277     108.828  -3.188  -5.430  1.00  0.00           C  
ATOM   4161  CE3 TRP A 277     108.426  -2.972  -7.801  1.00  0.00           C  
ATOM   4162  CZ2 TRP A 277     108.061  -2.066  -5.159  1.00  0.00           C  
ATOM   4163  CZ3 TRP A 277     107.658  -1.846  -7.529  1.00  0.00           C  
ATOM   4164  CH2 TRP A 277     107.481  -1.405  -6.241  1.00  0.00           C  
ATOM   4165  H   TRP A 277     109.925  -8.118  -6.728  1.00  0.00           H  
ATOM   4166  HA  TRP A 277     108.378  -6.219  -8.412  1.00  0.00           H  
ATOM   4167 1HB  TRP A 277     111.261  -6.191  -7.449  1.00  0.00           H  
ATOM   4168 2HB  TRP A 277     110.612  -5.036  -8.605  1.00  0.00           H  
ATOM   4169  HD1 TRP A 277     110.735  -5.803  -4.900  1.00  0.00           H  
ATOM   4170  HE1 TRP A 277     109.544  -3.931  -3.573  1.00  0.00           H  
ATOM   4171  HE3 TRP A 277     108.565  -3.316  -8.825  1.00  0.00           H  
ATOM   4172  HZ2 TRP A 277     107.909  -1.701  -4.143  1.00  0.00           H  
ATOM   4173  HZ3 TRP A 277     107.197  -1.321  -8.366  1.00  0.00           H  
ATOM   4174  HH2 TRP A 277     106.873  -0.518  -6.064  1.00  0.00           H  
ATOM   4175  N   GLN A 278     109.210  -6.961 -10.637  1.00  0.00           N  
ATOM   4176  CA  GLN A 278     109.534  -7.505 -11.952  1.00  0.00           C  
ATOM   4177  C   GLN A 278     110.512  -6.634 -12.736  1.00  0.00           C  
ATOM   4178  O   GLN A 278     110.924  -6.992 -13.838  1.00  0.00           O  
ATOM   4179  CB  GLN A 278     108.252  -7.696 -12.768  1.00  0.00           C  
ATOM   4180  CG  GLN A 278     107.298  -8.729 -12.194  1.00  0.00           C  
ATOM   4181  CD  GLN A 278     106.029  -8.863 -13.014  1.00  0.00           C  
ATOM   4182  OE1 GLN A 278     106.049  -8.727 -14.241  1.00  0.00           O  
ATOM   4183  NE2 GLN A 278     104.915  -9.130 -12.341  1.00  0.00           N  
ATOM   4184  H   GLN A 278     108.511  -6.236 -10.563  1.00  0.00           H  
ATOM   4185  HA  GLN A 278     110.014  -8.474 -11.817  1.00  0.00           H  
ATOM   4186 1HB  GLN A 278     107.720  -6.747 -12.837  1.00  0.00           H  
ATOM   4187 2HB  GLN A 278     108.509  -8.002 -13.782  1.00  0.00           H  
ATOM   4188 1HG  GLN A 278     107.796  -9.698 -12.174  1.00  0.00           H  
ATOM   4189 2HG  GLN A 278     107.021  -8.431 -11.183  1.00  0.00           H  
ATOM   4190 1HE2 GLN A 278     104.047  -9.230 -12.829  1.00  0.00           H  
ATOM   4191 2HE2 GLN A 278     104.944  -9.232 -11.347  1.00  0.00           H  
ATOM   4192  N   ALA A 279     110.893  -5.497 -12.167  1.00  0.00           N  
ATOM   4193  CA  ALA A 279     111.802  -4.587 -12.851  1.00  0.00           C  
ATOM   4194  C   ALA A 279     113.175  -4.524 -12.199  1.00  0.00           C  
ATOM   4195  O   ALA A 279     113.330  -4.861 -11.029  1.00  0.00           O  
ATOM   4196  CB  ALA A 279     111.193  -3.194 -12.912  1.00  0.00           C  
ATOM   4197  H   ALA A 279     110.552  -5.253 -11.248  1.00  0.00           H  
ATOM   4198  HA  ALA A 279     111.951  -4.956 -13.866  1.00  0.00           H  
ATOM   4199 1HB  ALA A 279     111.878  -2.519 -13.424  1.00  0.00           H  
ATOM   4200 2HB  ALA A 279     110.248  -3.233 -13.454  1.00  0.00           H  
ATOM   4201 3HB  ALA A 279     111.015  -2.831 -11.901  1.00  0.00           H  
ATOM   4202  N   GLY A 280     114.169  -4.091 -12.967  1.00  0.00           N  
ATOM   4203  CA  GLY A 280     115.540  -3.983 -12.473  1.00  0.00           C  
ATOM   4204  C   GLY A 280     115.724  -2.858 -11.450  1.00  0.00           C  
ATOM   4205  O   GLY A 280     116.701  -2.842 -10.697  1.00  0.00           O  
ATOM   4206  H   GLY A 280     113.968  -3.829 -13.921  1.00  0.00           H  
ATOM   4207 1HA  GLY A 280     115.836  -4.926 -12.013  1.00  0.00           H  
ATOM   4208 2HA  GLY A 280     116.215  -3.808 -13.310  1.00  0.00           H  
ATOM   4209  N   THR A 281     114.787  -1.917 -11.431  1.00  0.00           N  
ATOM   4210  CA  THR A 281     114.864  -0.787 -10.519  1.00  0.00           C  
ATOM   4211  C   THR A 281     114.291  -1.177  -9.164  1.00  0.00           C  
ATOM   4212  O   THR A 281     113.205  -1.750  -9.087  1.00  0.00           O  
ATOM   4213  CB  THR A 281     114.115   0.438 -11.075  1.00  0.00           C  
ATOM   4214  OG1 THR A 281     114.707   0.840 -12.317  1.00  0.00           O  
ATOM   4215  CG2 THR A 281     114.177   1.595 -10.090  1.00  0.00           C  
ATOM   4216  H   THR A 281     114.003  -1.986 -12.063  1.00  0.00           H  
ATOM   4217  HA  THR A 281     115.912  -0.516 -10.392  1.00  0.00           H  
ATOM   4218  HB  THR A 281     113.072   0.176 -11.254  1.00  0.00           H  
ATOM   4219  HG1 THR A 281     115.499   1.353 -12.142  1.00  0.00           H  
ATOM   4220 1HG2 THR A 281     113.642   2.451 -10.500  1.00  0.00           H  
ATOM   4221 2HG2 THR A 281     113.718   1.296  -9.148  1.00  0.00           H  
ATOM   4222 3HG2 THR A 281     115.217   1.867  -9.915  1.00  0.00           H  
ATOM   4223  N   THR A 282     115.024  -0.872  -8.098  1.00  0.00           N  
ATOM   4224  CA  THR A 282     114.559  -1.179  -6.752  1.00  0.00           C  
ATOM   4225  C   THR A 282     113.504  -0.158  -6.344  1.00  0.00           C  
ATOM   4226  O   THR A 282     113.556   1.005  -6.735  1.00  0.00           O  
ATOM   4227  CB  THR A 282     115.717  -1.181  -5.737  1.00  0.00           C  
ATOM   4228  OG1 THR A 282     116.334   0.113  -5.709  1.00  0.00           O  
ATOM   4229  CG2 THR A 282     116.756  -2.226  -6.115  1.00  0.00           C  
ATOM   4230  H   THR A 282     115.919  -0.420  -8.218  1.00  0.00           H  
ATOM   4231  HA  THR A 282     114.113  -2.174  -6.759  1.00  0.00           H  
ATOM   4232  HB  THR A 282     115.329  -1.405  -4.743  1.00  0.00           H  
ATOM   4233  HG1 THR A 282     117.055   0.109  -5.075  1.00  0.00           H  
ATOM   4234 1HG2 THR A 282     117.566  -2.213  -5.387  1.00  0.00           H  
ATOM   4235 2HG2 THR A 282     116.293  -3.212  -6.126  1.00  0.00           H  
ATOM   4236 3HG2 THR A 282     117.154  -2.001  -7.104  1.00  0.00           H  
ATOM   4237  N   PRO A 283     112.537  -0.584  -5.536  1.00  0.00           N  
ATOM   4238  CA  PRO A 283     111.447   0.263  -5.053  1.00  0.00           C  
ATOM   4239  C   PRO A 283     111.840   1.065  -3.821  1.00  0.00           C  
ATOM   4240  O   PRO A 283     110.975   1.514  -3.071  1.00  0.00           O  
ATOM   4241  CB  PRO A 283     110.346  -0.752  -4.730  1.00  0.00           C  
ATOM   4242  CG  PRO A 283     111.085  -1.941  -4.217  1.00  0.00           C  
ATOM   4243  CD  PRO A 283     112.334  -1.996  -5.055  1.00  0.00           C  
ATOM   4244  HA  PRO A 283     111.133   0.943  -5.859  1.00  0.00           H  
ATOM   4245 1HB  PRO A 283     109.651  -0.330  -3.989  1.00  0.00           H  
ATOM   4246 2HB  PRO A 283     109.759  -0.972  -5.634  1.00  0.00           H  
ATOM   4247 1HG  PRO A 283     111.299  -1.822  -3.145  1.00  0.00           H  
ATOM   4248 2HG  PRO A 283     110.467  -2.846  -4.319  1.00  0.00           H  
ATOM   4249 1HD  PRO A 283     113.181  -2.319  -4.432  1.00  0.00           H  
ATOM   4250 2HD  PRO A 283     112.184  -2.691  -5.894  1.00  0.00           H  
ATOM   4251  N   TRP A 284     113.133   1.255  -3.600  1.00  0.00           N  
ATOM   4252  CA  TRP A 284     113.550   1.973  -2.410  1.00  0.00           C  
ATOM   4253  C   TRP A 284     113.326   3.471  -2.422  1.00  0.00           C  
ATOM   4254  O   TRP A 284     112.854   4.039  -1.439  1.00  0.00           O  
ATOM   4255  CB  TRP A 284     115.037   1.710  -2.165  1.00  0.00           C  
ATOM   4256  CG  TRP A 284     115.328   0.319  -1.689  1.00  0.00           C  
ATOM   4257  CD1 TRP A 284     114.448  -0.545  -1.110  1.00  0.00           C  
ATOM   4258  CD2 TRP A 284     116.595  -0.380  -1.750  1.00  0.00           C  
ATOM   4259  NE1 TRP A 284     115.076  -1.728  -0.806  1.00  0.00           N  
ATOM   4260  CE2 TRP A 284     116.390  -1.645  -1.192  1.00  0.00           C  
ATOM   4261  CE3 TRP A 284     117.867  -0.038  -2.226  1.00  0.00           C  
ATOM   4262  CZ2 TRP A 284     117.412  -2.576  -1.093  1.00  0.00           C  
ATOM   4263  CZ3 TRP A 284     118.891  -0.973  -2.128  1.00  0.00           C  
ATOM   4264  CH2 TRP A 284     118.668  -2.210  -1.576  1.00  0.00           C  
ATOM   4265  H   TRP A 284     113.836   0.912  -4.239  1.00  0.00           H  
ATOM   4266  HA  TRP A 284     112.973   1.603  -1.563  1.00  0.00           H  
ATOM   4267 1HB  TRP A 284     115.593   1.880  -3.087  1.00  0.00           H  
ATOM   4268 2HB  TRP A 284     115.413   2.412  -1.421  1.00  0.00           H  
ATOM   4269  HD1 TRP A 284     113.399  -0.329  -0.917  1.00  0.00           H  
ATOM   4270  HE1 TRP A 284     114.644  -2.529  -0.370  1.00  0.00           H  
ATOM   4271  HE3 TRP A 284     118.049   0.941  -2.667  1.00  0.00           H  
ATOM   4272  HZ2 TRP A 284     117.254  -3.564  -0.658  1.00  0.00           H  
ATOM   4273  HZ3 TRP A 284     119.878  -0.699  -2.500  1.00  0.00           H  
ATOM   4274  HH2 TRP A 284     119.493  -2.919  -1.515  1.00  0.00           H  
ATOM   4275  N   ASN A 285     113.657   4.118  -3.527  1.00  0.00           N  
ATOM   4276  CA  ASN A 285     113.492   5.562  -3.621  1.00  0.00           C  
ATOM   4277  C   ASN A 285     112.082   6.065  -3.280  1.00  0.00           C  
ATOM   4278  O   ASN A 285     111.879   7.271  -3.107  1.00  0.00           O  
ATOM   4279  CB  ASN A 285     113.886   6.025  -5.012  1.00  0.00           C  
ATOM   4280  CG  ASN A 285     115.372   5.982  -5.236  1.00  0.00           C  
ATOM   4281  OD1 ASN A 285     116.158   6.096  -4.289  1.00  0.00           O  
ATOM   4282  ND2 ASN A 285     115.771   5.819  -6.471  1.00  0.00           N  
ATOM   4283  H   ASN A 285     114.029   3.613  -4.319  1.00  0.00           H  
ATOM   4284  HA  ASN A 285     114.148   6.034  -2.888  1.00  0.00           H  
ATOM   4285 1HB  ASN A 285     113.399   5.394  -5.757  1.00  0.00           H  
ATOM   4286 2HB  ASN A 285     113.536   7.045  -5.168  1.00  0.00           H  
ATOM   4287 1HD2 ASN A 285     116.749   5.783  -6.680  1.00  0.00           H  
ATOM   4288 2HD2 ASN A 285     115.100   5.731  -7.206  1.00  0.00           H  
ATOM   4289  N   ILE A 286     111.123   5.149  -3.149  1.00  0.00           N  
ATOM   4290  CA  ILE A 286     109.743   5.539  -2.866  1.00  0.00           C  
ATOM   4291  C   ILE A 286     109.313   5.512  -1.402  1.00  0.00           C  
ATOM   4292  O   ILE A 286     108.233   5.985  -1.066  1.00  0.00           O  
ATOM   4293  CB  ILE A 286     108.784   4.637  -3.664  1.00  0.00           C  
ATOM   4294  CG1 ILE A 286     108.928   4.900  -5.165  1.00  0.00           C  
ATOM   4295  CG2 ILE A 286     107.347   4.861  -3.216  1.00  0.00           C  
ATOM   4296  CD1 ILE A 286     108.225   3.882  -6.033  1.00  0.00           C  
ATOM   4297  H   ILE A 286     111.347   4.169  -3.246  1.00  0.00           H  
ATOM   4298  HA  ILE A 286     109.605   6.573  -3.179  1.00  0.00           H  
ATOM   4299  HB  ILE A 286     109.046   3.592  -3.500  1.00  0.00           H  
ATOM   4300 1HG1 ILE A 286     108.527   5.885  -5.402  1.00  0.00           H  
ATOM   4301 2HG1 ILE A 286     109.984   4.905  -5.434  1.00  0.00           H  
ATOM   4302 1HG2 ILE A 286     106.683   4.216  -3.790  1.00  0.00           H  
ATOM   4303 2HG2 ILE A 286     107.256   4.625  -2.157  1.00  0.00           H  
ATOM   4304 3HG2 ILE A 286     107.073   5.903  -3.381  1.00  0.00           H  
ATOM   4305 1HD1 ILE A 286     108.372   4.135  -7.084  1.00  0.00           H  
ATOM   4306 2HD1 ILE A 286     108.636   2.891  -5.838  1.00  0.00           H  
ATOM   4307 3HD1 ILE A 286     107.159   3.884  -5.807  1.00  0.00           H  
ATOM   4308  N   PHE A 287     110.162   4.972  -0.534  1.00  0.00           N  
ATOM   4309  CA  PHE A 287     109.871   4.899   0.893  1.00  0.00           C  
ATOM   4310  C   PHE A 287     110.637   5.959   1.664  1.00  0.00           C  
ATOM   4311  O   PHE A 287     111.694   6.413   1.235  1.00  0.00           O  
ATOM   4312  CB  PHE A 287     110.219   3.514   1.441  1.00  0.00           C  
ATOM   4313  CG  PHE A 287     109.347   2.414   0.906  1.00  0.00           C  
ATOM   4314  CD1 PHE A 287     109.459   2.001  -0.413  1.00  0.00           C  
ATOM   4315  CD2 PHE A 287     108.414   1.790   1.720  1.00  0.00           C  
ATOM   4316  CE1 PHE A 287     108.657   0.989  -0.907  1.00  0.00           C  
ATOM   4317  CE2 PHE A 287     107.612   0.777   1.230  1.00  0.00           C  
ATOM   4318  CZ  PHE A 287     107.734   0.377  -0.086  1.00  0.00           C  
ATOM   4319  H   PHE A 287     111.036   4.601  -0.877  1.00  0.00           H  
ATOM   4320  HA  PHE A 287     108.804   5.073   1.038  1.00  0.00           H  
ATOM   4321 1HB  PHE A 287     111.254   3.276   1.199  1.00  0.00           H  
ATOM   4322 2HB  PHE A 287     110.131   3.520   2.527  1.00  0.00           H  
ATOM   4323  HD1 PHE A 287     110.189   2.484  -1.063  1.00  0.00           H  
ATOM   4324  HD2 PHE A 287     108.318   2.107   2.759  1.00  0.00           H  
ATOM   4325  HE1 PHE A 287     108.755   0.675  -1.946  1.00  0.00           H  
ATOM   4326  HE2 PHE A 287     106.883   0.295   1.880  1.00  0.00           H  
ATOM   4327  HZ  PHE A 287     107.101  -0.420  -0.474  1.00  0.00           H  
ATOM   4328  N   PRO A 288     110.119   6.352   2.830  1.00  0.00           N  
ATOM   4329  CA  PRO A 288     110.705   7.355   3.720  1.00  0.00           C  
ATOM   4330  C   PRO A 288     111.760   6.763   4.643  1.00  0.00           C  
ATOM   4331  O   PRO A 288     111.840   5.553   4.782  1.00  0.00           O  
ATOM   4332  CB  PRO A 288     109.492   7.858   4.510  1.00  0.00           C  
ATOM   4333  CG  PRO A 288     108.612   6.661   4.629  1.00  0.00           C  
ATOM   4334  CD  PRO A 288     108.770   5.947   3.314  1.00  0.00           C  
ATOM   4335  HA  PRO A 288     111.146   8.162   3.116  1.00  0.00           H  
ATOM   4336 1HB  PRO A 288     109.815   8.250   5.486  1.00  0.00           H  
ATOM   4337 2HB  PRO A 288     109.012   8.689   3.973  1.00  0.00           H  
ATOM   4338 1HG  PRO A 288     108.923   6.045   5.486  1.00  0.00           H  
ATOM   4339 2HG  PRO A 288     107.574   6.971   4.821  1.00  0.00           H  
ATOM   4340 1HD  PRO A 288     108.723   4.860   3.478  1.00  0.00           H  
ATOM   4341 2HD  PRO A 288     107.978   6.270   2.623  1.00  0.00           H  
ATOM   4342  N   VAL A 289     112.566   7.618   5.267  1.00  0.00           N  
ATOM   4343  CA  VAL A 289     113.576   7.158   6.216  1.00  0.00           C  
ATOM   4344  C   VAL A 289     112.840   6.978   7.530  1.00  0.00           C  
ATOM   4345  O   VAL A 289     111.769   7.556   7.725  1.00  0.00           O  
ATOM   4346  CB  VAL A 289     114.726   8.171   6.371  1.00  0.00           C  
ATOM   4347  CG1 VAL A 289     115.426   8.390   5.038  1.00  0.00           C  
ATOM   4348  CG2 VAL A 289     114.189   9.484   6.920  1.00  0.00           C  
ATOM   4349  H   VAL A 289     112.479   8.607   5.082  1.00  0.00           H  
ATOM   4350  HA  VAL A 289     114.000   6.224   5.845  1.00  0.00           H  
ATOM   4351  HB  VAL A 289     115.466   7.763   7.060  1.00  0.00           H  
ATOM   4352 1HG1 VAL A 289     116.237   9.108   5.166  1.00  0.00           H  
ATOM   4353 2HG1 VAL A 289     115.834   7.444   4.682  1.00  0.00           H  
ATOM   4354 3HG1 VAL A 289     114.712   8.775   4.311  1.00  0.00           H  
ATOM   4355 1HG2 VAL A 289     115.008  10.195   7.028  1.00  0.00           H  
ATOM   4356 2HG2 VAL A 289     113.445   9.888   6.234  1.00  0.00           H  
ATOM   4357 3HG2 VAL A 289     113.729   9.310   7.893  1.00  0.00           H  
ATOM   4358  N   ILE A 290     113.397   6.184   8.433  1.00  0.00           N  
ATOM   4359  CA  ILE A 290     112.767   5.983   9.732  1.00  0.00           C  
ATOM   4360  C   ILE A 290     113.808   6.297  10.787  1.00  0.00           C  
ATOM   4361  O   ILE A 290     114.922   5.765  10.742  1.00  0.00           O  
ATOM   4362  CB  ILE A 290     112.242   4.546   9.906  1.00  0.00           C  
ATOM   4363  CG1 ILE A 290     111.200   4.224   8.832  1.00  0.00           C  
ATOM   4364  CG2 ILE A 290     111.654   4.360  11.296  1.00  0.00           C  
ATOM   4365  CD1 ILE A 290     110.789   2.770   8.796  1.00  0.00           C  
ATOM   4366  H   ILE A 290     114.265   5.710   8.229  1.00  0.00           H  
ATOM   4367  HA  ILE A 290     111.918   6.660   9.813  1.00  0.00           H  
ATOM   4368  HB  ILE A 290     113.062   3.841   9.771  1.00  0.00           H  
ATOM   4369 1HG1 ILE A 290     110.308   4.827   8.998  1.00  0.00           H  
ATOM   4370 2HG1 ILE A 290     111.595   4.490   7.851  1.00  0.00           H  
ATOM   4371 1HG2 ILE A 290     111.287   3.339  11.402  1.00  0.00           H  
ATOM   4372 2HG2 ILE A 290     112.422   4.548  12.045  1.00  0.00           H  
ATOM   4373 3HG2 ILE A 290     110.829   5.058  11.439  1.00  0.00           H  
ATOM   4374 1HD1 ILE A 290     110.049   2.620   8.010  1.00  0.00           H  
ATOM   4375 2HD1 ILE A 290     111.663   2.149   8.595  1.00  0.00           H  
ATOM   4376 3HD1 ILE A 290     110.358   2.490   9.757  1.00  0.00           H  
ATOM   4377  N   SER A 291     113.457   7.166  11.729  1.00  0.00           N  
ATOM   4378  CA  SER A 291     114.402   7.537  12.770  1.00  0.00           C  
ATOM   4379  C   SER A 291     113.899   7.334  14.181  1.00  0.00           C  
ATOM   4380  O   SER A 291     112.713   7.526  14.468  1.00  0.00           O  
ATOM   4381  CB  SER A 291     114.794   8.991  12.594  1.00  0.00           C  
ATOM   4382  OG  SER A 291     115.449   9.190  11.371  1.00  0.00           O  
ATOM   4383  H   SER A 291     112.534   7.577  11.733  1.00  0.00           H  
ATOM   4384  HA  SER A 291     115.290   6.911  12.671  1.00  0.00           H  
ATOM   4385 1HB  SER A 291     113.903   9.616  12.639  1.00  0.00           H  
ATOM   4386 2HB  SER A 291     115.447   9.293  13.412  1.00  0.00           H  
ATOM   4387  HG  SER A 291     114.789   9.551  10.774  1.00  0.00           H  
ATOM   4388  N   LEU A 292     114.819   6.950  15.059  1.00  0.00           N  
ATOM   4389  CA  LEU A 292     114.509   6.727  16.463  1.00  0.00           C  
ATOM   4390  C   LEU A 292     115.380   7.635  17.318  1.00  0.00           C  
ATOM   4391  O   LEU A 292     116.599   7.621  17.182  1.00  0.00           O  
ATOM   4392  CB  LEU A 292     114.739   5.259  16.844  1.00  0.00           C  
ATOM   4393  CG  LEU A 292     113.887   4.234  16.086  1.00  0.00           C  
ATOM   4394  CD1 LEU A 292     114.326   2.826  16.467  1.00  0.00           C  
ATOM   4395  CD2 LEU A 292     112.417   4.454  16.411  1.00  0.00           C  
ATOM   4396  H   LEU A 292     115.765   6.809  14.736  1.00  0.00           H  
ATOM   4397  HA  LEU A 292     113.459   6.967  16.627  1.00  0.00           H  
ATOM   4398 1HB  LEU A 292     115.785   5.015  16.669  1.00  0.00           H  
ATOM   4399 2HB  LEU A 292     114.533   5.140  17.908  1.00  0.00           H  
ATOM   4400  HG  LEU A 292     114.043   4.353  15.013  1.00  0.00           H  
ATOM   4401 1HD1 LEU A 292     113.721   2.098  15.928  1.00  0.00           H  
ATOM   4402 2HD1 LEU A 292     115.375   2.690  16.205  1.00  0.00           H  
ATOM   4403 3HD1 LEU A 292     114.197   2.683  17.539  1.00  0.00           H  
ATOM   4404 1HD2 LEU A 292     111.811   3.726  15.872  1.00  0.00           H  
ATOM   4405 2HD2 LEU A 292     112.260   4.334  17.484  1.00  0.00           H  
ATOM   4406 3HD2 LEU A 292     112.125   5.461  16.113  1.00  0.00           H  
ATOM   4407  N   TYR A 293     114.768   8.426  18.192  1.00  0.00           N  
ATOM   4408  CA  TYR A 293     115.539   9.309  19.060  1.00  0.00           C  
ATOM   4409  C   TYR A 293     115.761   8.669  20.426  1.00  0.00           C  
ATOM   4410  O   TYR A 293     114.807   8.222  21.071  1.00  0.00           O  
ATOM   4411  CB  TYR A 293     114.837  10.660  19.212  1.00  0.00           C  
ATOM   4412  CG  TYR A 293     114.810  11.481  17.942  1.00  0.00           C  
ATOM   4413  CD1 TYR A 293     114.008  11.088  16.880  1.00  0.00           C  
ATOM   4414  CD2 TYR A 293     115.586  12.625  17.838  1.00  0.00           C  
ATOM   4415  CE1 TYR A 293     113.983  11.838  15.719  1.00  0.00           C  
ATOM   4416  CE2 TYR A 293     115.561  13.374  16.678  1.00  0.00           C  
ATOM   4417  CZ  TYR A 293     114.764  12.984  15.622  1.00  0.00           C  
ATOM   4418  OH  TYR A 293     114.739  13.730  14.466  1.00  0.00           O  
ATOM   4419  H   TYR A 293     113.761   8.423  18.263  1.00  0.00           H  
ATOM   4420  HA  TYR A 293     116.516   9.474  18.605  1.00  0.00           H  
ATOM   4421 1HB  TYR A 293     113.808  10.501  19.537  1.00  0.00           H  
ATOM   4422 2HB  TYR A 293     115.337  11.245  19.984  1.00  0.00           H  
ATOM   4423  HD1 TYR A 293     113.397  10.189  16.961  1.00  0.00           H  
ATOM   4424  HD2 TYR A 293     116.217  12.933  18.672  1.00  0.00           H  
ATOM   4425  HE1 TYR A 293     113.353  11.529  14.885  1.00  0.00           H  
ATOM   4426  HE2 TYR A 293     116.173  14.273  16.597  1.00  0.00           H  
ATOM   4427  HH  TYR A 293     115.328  14.482  14.559  1.00  0.00           H  
ATOM   4428  N   LEU A 294     117.016   8.631  20.864  1.00  0.00           N  
ATOM   4429  CA  LEU A 294     117.361   8.064  22.166  1.00  0.00           C  
ATOM   4430  C   LEU A 294     117.973   9.156  23.042  1.00  0.00           C  
ATOM   4431  O   LEU A 294     118.734  10.000  22.560  1.00  0.00           O  
ATOM   4432  CB  LEU A 294     118.344   6.897  22.008  1.00  0.00           C  
ATOM   4433  CG  LEU A 294     117.847   5.718  21.162  1.00  0.00           C  
ATOM   4434  CD1 LEU A 294     118.968   4.700  21.001  1.00  0.00           C  
ATOM   4435  CD2 LEU A 294     116.631   5.092  21.828  1.00  0.00           C  
ATOM   4436  H   LEU A 294     117.750   9.005  20.280  1.00  0.00           H  
ATOM   4437  HA  LEU A 294     116.451   7.688  22.632  1.00  0.00           H  
ATOM   4438 1HB  LEU A 294     119.257   7.272  21.549  1.00  0.00           H  
ATOM   4439 2HB  LEU A 294     118.591   6.514  22.998  1.00  0.00           H  
ATOM   4440  HG  LEU A 294     117.574   6.073  20.168  1.00  0.00           H  
ATOM   4441 1HD1 LEU A 294     118.614   3.862  20.399  1.00  0.00           H  
ATOM   4442 2HD1 LEU A 294     119.817   5.169  20.504  1.00  0.00           H  
ATOM   4443 3HD1 LEU A 294     119.274   4.338  21.981  1.00  0.00           H  
ATOM   4444 1HD2 LEU A 294     116.277   4.254  21.226  1.00  0.00           H  
ATOM   4445 2HD2 LEU A 294     116.904   4.735  22.822  1.00  0.00           H  
ATOM   4446 3HD2 LEU A 294     115.840   5.837  21.915  1.00  0.00           H  
ATOM   4447  N   MET A 295     117.640   9.149  24.327  1.00  0.00           N  
ATOM   4448  CA  MET A 295     118.170  10.164  25.228  1.00  0.00           C  
ATOM   4449  C   MET A 295     119.665   9.973  25.391  1.00  0.00           C  
ATOM   4450  O   MET A 295     120.132   8.850  25.561  1.00  0.00           O  
ATOM   4451  CB  MET A 295     117.467  10.105  26.583  1.00  0.00           C  
ATOM   4452  CG  MET A 295     117.883  11.198  27.557  1.00  0.00           C  
ATOM   4453  SD  MET A 295     116.966  11.133  29.108  1.00  0.00           S  
ATOM   4454  CE  MET A 295     115.348  11.677  28.568  1.00  0.00           C  
ATOM   4455  H   MET A 295     117.018   8.443  24.693  1.00  0.00           H  
ATOM   4456  HA  MET A 295     117.991  11.145  24.788  1.00  0.00           H  
ATOM   4457 1HB  MET A 295     116.390  10.179  26.437  1.00  0.00           H  
ATOM   4458 2HB  MET A 295     117.668   9.142  27.055  1.00  0.00           H  
ATOM   4459 1HG  MET A 295     118.945  11.101  27.780  1.00  0.00           H  
ATOM   4460 2HG  MET A 295     117.719  12.174  27.100  1.00  0.00           H  
ATOM   4461 1HE  MET A 295     114.665  11.690  29.418  1.00  0.00           H  
ATOM   4462 2HE  MET A 295     115.423  12.681  28.147  1.00  0.00           H  
ATOM   4463 3HE  MET A 295     114.968  10.993  27.808  1.00  0.00           H  
ATOM   4464  N   GLY A 296     120.429  11.055  25.322  1.00  0.00           N  
ATOM   4465  CA  GLY A 296     121.873  10.932  25.486  1.00  0.00           C  
ATOM   4466  C   GLY A 296     122.173  10.815  26.973  1.00  0.00           C  
ATOM   4467  O   GLY A 296     121.280  11.018  27.790  1.00  0.00           O  
ATOM   4468  H   GLY A 296     120.029  11.967  25.157  1.00  0.00           H  
ATOM   4469 1HA  GLY A 296     122.228  10.057  24.941  1.00  0.00           H  
ATOM   4470 2HA  GLY A 296     122.364  11.802  25.051  1.00  0.00           H  
ATOM   4471  N   GLU A 297     123.405  10.475  27.340  1.00  0.00           N  
ATOM   4472  CA  GLU A 297     123.742  10.367  28.761  1.00  0.00           C  
ATOM   4473  C   GLU A 297     123.502  11.705  29.460  1.00  0.00           C  
ATOM   4474  O   GLU A 297     123.326  11.769  30.683  1.00  0.00           O  
ATOM   4475  CB  GLU A 297     125.198   9.933  28.941  1.00  0.00           C  
ATOM   4476  CG  GLU A 297     125.485   8.501  28.511  1.00  0.00           C  
ATOM   4477  CD  GLU A 297     126.931   8.121  28.672  1.00  0.00           C  
ATOM   4478  OE1 GLU A 297     127.311   7.749  29.756  1.00  0.00           O  
ATOM   4479  OE2 GLU A 297     127.657   8.202  27.709  1.00  0.00           O  
ATOM   4480  H   GLU A 297     124.118  10.288  26.650  1.00  0.00           H  
ATOM   4481  HA  GLU A 297     123.097   9.613  29.213  1.00  0.00           H  
ATOM   4482 1HB  GLU A 297     125.848  10.592  28.365  1.00  0.00           H  
ATOM   4483 2HB  GLU A 297     125.480  10.030  29.990  1.00  0.00           H  
ATOM   4484 1HG  GLU A 297     124.875   7.824  29.108  1.00  0.00           H  
ATOM   4485 2HG  GLU A 297     125.197   8.382  27.467  1.00  0.00           H  
ATOM   4486  N   VAL A 298     123.484  12.768  28.659  1.00  0.00           N  
ATOM   4487  CA  VAL A 298     123.258  14.128  29.144  1.00  0.00           C  
ATOM   4488  C   VAL A 298     121.793  14.519  28.917  1.00  0.00           C  
ATOM   4489  O   VAL A 298     121.454  15.159  27.929  1.00  0.00           O  
ATOM   4490  CB  VAL A 298     124.183  15.124  28.419  1.00  0.00           C  
ATOM   4491  CG1 VAL A 298     123.963  16.535  28.945  1.00  0.00           C  
ATOM   4492  CG2 VAL A 298     125.634  14.704  28.594  1.00  0.00           C  
ATOM   4493  H   VAL A 298     123.635  12.616  27.672  1.00  0.00           H  
ATOM   4494  HA  VAL A 298     123.484  14.157  30.211  1.00  0.00           H  
ATOM   4495  HB  VAL A 298     123.932  15.133  27.359  1.00  0.00           H  
ATOM   4496 1HG1 VAL A 298     124.624  17.225  28.421  1.00  0.00           H  
ATOM   4497 2HG1 VAL A 298     122.926  16.828  28.777  1.00  0.00           H  
ATOM   4498 3HG1 VAL A 298     124.180  16.563  30.012  1.00  0.00           H  
ATOM   4499 1HG2 VAL A 298     126.282  15.412  28.078  1.00  0.00           H  
ATOM   4500 2HG2 VAL A 298     125.884  14.689  29.655  1.00  0.00           H  
ATOM   4501 3HG2 VAL A 298     125.778  13.708  28.174  1.00  0.00           H  
ATOM   4502  N   THR A 299     120.937  14.124  29.851  1.00  0.00           N  
ATOM   4503  CA  THR A 299     119.497  14.391  29.802  1.00  0.00           C  
ATOM   4504  C   THR A 299     119.015  15.446  28.798  1.00  0.00           C  
ATOM   4505  O   THR A 299     118.170  15.176  27.940  1.00  0.00           O  
ATOM   4506  CB  THR A 299     119.007  14.802  31.203  1.00  0.00           C  
ATOM   4507  OG1 THR A 299     119.252  13.737  32.130  1.00  0.00           O  
ATOM   4508  CG2 THR A 299     117.519  15.115  31.177  1.00  0.00           C  
ATOM   4509  H   THR A 299     121.316  13.611  30.634  1.00  0.00           H  
ATOM   4510  HA  THR A 299     118.986  13.477  29.497  1.00  0.00           H  
ATOM   4511  HB  THR A 299     119.553  15.686  31.534  1.00  0.00           H  
ATOM   4512  HG1 THR A 299     119.367  12.914  31.647  1.00  0.00           H  
ATOM   4513 1HG2 THR A 299     117.191  15.404  32.175  1.00  0.00           H  
ATOM   4514 2HG2 THR A 299     117.331  15.933  30.482  1.00  0.00           H  
ATOM   4515 3HG2 THR A 299     116.968  14.232  30.856  1.00  0.00           H  
ATOM   4516  N   ASN A 300     119.550  16.651  28.914  1.00  0.00           N  
ATOM   4517  CA  ASN A 300     119.152  17.747  28.043  1.00  0.00           C  
ATOM   4518  C   ASN A 300     119.263  17.496  26.535  1.00  0.00           C  
ATOM   4519  O   ASN A 300     118.598  18.164  25.742  1.00  0.00           O  
ATOM   4520  CB  ASN A 300     119.955  18.981  28.411  1.00  0.00           C  
ATOM   4521  CG  ASN A 300     119.512  19.593  29.710  1.00  0.00           C  
ATOM   4522  OD1 ASN A 300     118.352  19.451  30.114  1.00  0.00           O  
ATOM   4523  ND2 ASN A 300     120.414  20.271  30.374  1.00  0.00           N  
ATOM   4524  H   ASN A 300     120.251  16.815  29.623  1.00  0.00           H  
ATOM   4525  HA  ASN A 300     118.090  17.945  28.199  1.00  0.00           H  
ATOM   4526 1HB  ASN A 300     121.011  18.719  28.487  1.00  0.00           H  
ATOM   4527 2HB  ASN A 300     119.860  19.726  27.621  1.00  0.00           H  
ATOM   4528 1HD2 ASN A 300     120.175  20.700  31.246  1.00  0.00           H  
ATOM   4529 2HD2 ASN A 300     121.340  20.360  30.010  1.00  0.00           H  
ATOM   4530  N   GLN A 301     120.094  16.541  26.138  1.00  0.00           N  
ATOM   4531  CA  GLN A 301     120.276  16.243  24.725  1.00  0.00           C  
ATOM   4532  C   GLN A 301     119.848  14.824  24.386  1.00  0.00           C  
ATOM   4533  O   GLN A 301     119.571  14.017  25.272  1.00  0.00           O  
ATOM   4534  CB  GLN A 301     121.738  16.454  24.321  1.00  0.00           C  
ATOM   4535  CG  GLN A 301     122.716  15.524  25.019  1.00  0.00           C  
ATOM   4536  CD  GLN A 301     124.153  15.783  24.607  1.00  0.00           C  
ATOM   4537  OE1 GLN A 301     124.493  16.872  24.137  1.00  0.00           O  
ATOM   4538  NE2 GLN A 301     125.007  14.780  24.782  1.00  0.00           N  
ATOM   4539  H   GLN A 301     120.611  16.009  26.824  1.00  0.00           H  
ATOM   4540  HA  GLN A 301     119.651  16.922  24.145  1.00  0.00           H  
ATOM   4541 1HB  GLN A 301     121.843  16.308  23.246  1.00  0.00           H  
ATOM   4542 2HB  GLN A 301     122.032  17.480  24.543  1.00  0.00           H  
ATOM   4543 1HG  GLN A 301     122.637  15.672  26.096  1.00  0.00           H  
ATOM   4544 2HG  GLN A 301     122.468  14.494  24.764  1.00  0.00           H  
ATOM   4545 1HE2 GLN A 301     125.969  14.892  24.529  1.00  0.00           H  
ATOM   4546 2HE2 GLN A 301     124.690  13.914  25.166  1.00  0.00           H  
ATOM   4547  N   SER A 302     119.798  14.537  23.091  1.00  0.00           N  
ATOM   4548  CA  SER A 302     119.421  13.227  22.581  1.00  0.00           C  
ATOM   4549  C   SER A 302     120.111  13.136  21.252  1.00  0.00           C  
ATOM   4550  O   SER A 302     120.546  14.151  20.723  1.00  0.00           O  
ATOM   4551  CB  SER A 302     117.919  13.077  22.433  1.00  0.00           C  
ATOM   4552  OG  SER A 302     117.425  13.931  21.439  1.00  0.00           O  
ATOM   4553  H   SER A 302     120.035  15.270  22.438  1.00  0.00           H  
ATOM   4554  HA  SER A 302     119.763  12.469  23.287  1.00  0.00           H  
ATOM   4555 1HB  SER A 302     117.680  12.044  22.181  1.00  0.00           H  
ATOM   4556 2HB  SER A 302     117.436  13.302  23.383  1.00  0.00           H  
ATOM   4557  HG  SER A 302     117.057  14.689  21.900  1.00  0.00           H  
ATOM   4558  N   PHE A 303     120.219  11.931  20.712  1.00  0.00           N  
ATOM   4559  CA  PHE A 303     120.838  11.743  19.413  1.00  0.00           C  
ATOM   4560  C   PHE A 303     119.868  10.874  18.655  1.00  0.00           C  
ATOM   4561  O   PHE A 303     118.926  10.362  19.248  1.00  0.00           O  
ATOM   4562  CB  PHE A 303     122.213  11.081  19.513  1.00  0.00           C  
ATOM   4563  CG  PHE A 303     122.173   9.677  20.046  1.00  0.00           C  
ATOM   4564  CD1 PHE A 303     122.058   8.596  19.185  1.00  0.00           C  
ATOM   4565  CD2 PHE A 303     122.249   9.434  21.409  1.00  0.00           C  
ATOM   4566  CE1 PHE A 303     122.021   7.304  19.674  1.00  0.00           C  
ATOM   4567  CE2 PHE A 303     122.213   8.144  21.901  1.00  0.00           C  
ATOM   4568  CZ  PHE A 303     122.098   7.078  21.032  1.00  0.00           C  
ATOM   4569  H   PHE A 303     119.866  11.126  21.210  1.00  0.00           H  
ATOM   4570  HA  PHE A 303     120.974  12.721  18.949  1.00  0.00           H  
ATOM   4571 1HB  PHE A 303     122.678  11.057  18.528  1.00  0.00           H  
ATOM   4572 2HB  PHE A 303     122.856  11.673  20.163  1.00  0.00           H  
ATOM   4573  HD1 PHE A 303     121.998   8.774  18.111  1.00  0.00           H  
ATOM   4574  HD2 PHE A 303     122.339  10.277  22.095  1.00  0.00           H  
ATOM   4575  HE1 PHE A 303     121.930   6.463  18.986  1.00  0.00           H  
ATOM   4576  HE2 PHE A 303     122.274   7.967  22.974  1.00  0.00           H  
ATOM   4577  HZ  PHE A 303     122.068   6.060  21.418  1.00  0.00           H  
ATOM   4578  N   ARG A 304     120.046  10.710  17.354  1.00  0.00           N  
ATOM   4579  CA  ARG A 304     119.095   9.872  16.650  1.00  0.00           C  
ATOM   4580  C   ARG A 304     119.747   8.945  15.648  1.00  0.00           C  
ATOM   4581  O   ARG A 304     120.652   9.355  14.921  1.00  0.00           O  
ATOM   4582  CB  ARG A 304     118.072  10.736  15.927  1.00  0.00           C  
ATOM   4583  CG  ARG A 304     118.641  11.609  14.819  1.00  0.00           C  
ATOM   4584  CD  ARG A 304     117.582  12.403  14.147  1.00  0.00           C  
ATOM   4585  NE  ARG A 304     118.130  13.295  13.138  1.00  0.00           N  
ATOM   4586  CZ  ARG A 304     118.380  12.944  11.861  1.00  0.00           C  
ATOM   4587  NH1 ARG A 304     118.125  11.720  11.454  1.00  0.00           N  
ATOM   4588  NH2 ARG A 304     118.881  13.830  11.018  1.00  0.00           N  
ATOM   4589  H   ARG A 304     120.803  11.136  16.838  1.00  0.00           H  
ATOM   4590  HA  ARG A 304     118.577   9.249  17.379  1.00  0.00           H  
ATOM   4591 1HB  ARG A 304     117.307  10.100  15.485  1.00  0.00           H  
ATOM   4592 2HB  ARG A 304     117.579  11.393  16.643  1.00  0.00           H  
ATOM   4593 1HG  ARG A 304     119.373  12.299  15.240  1.00  0.00           H  
ATOM   4594 2HG  ARG A 304     119.125  10.979  14.072  1.00  0.00           H  
ATOM   4595 1HD  ARG A 304     116.876  11.730  13.660  1.00  0.00           H  
ATOM   4596 2HD  ARG A 304     117.056  13.007  14.886  1.00  0.00           H  
ATOM   4597  HE  ARG A 304     118.339  14.245  13.413  1.00  0.00           H  
ATOM   4598 1HH1 ARG A 304     117.742  11.042  12.099  1.00  0.00           H  
ATOM   4599 2HH1 ARG A 304     118.312  11.457  10.497  1.00  0.00           H  
ATOM   4600 1HH2 ARG A 304     119.076  14.771  11.331  1.00  0.00           H  
ATOM   4601 2HH2 ARG A 304     119.068  13.567  10.062  1.00  0.00           H  
ATOM   4602  N   ILE A 305     119.274   7.698  15.624  1.00  0.00           N  
ATOM   4603  CA  ILE A 305     119.750   6.678  14.693  1.00  0.00           C  
ATOM   4604  C   ILE A 305     118.717   6.584  13.581  1.00  0.00           C  
ATOM   4605  O   ILE A 305     117.519   6.758  13.816  1.00  0.00           O  
ATOM   4606  CB  ILE A 305     119.937   5.310  15.374  1.00  0.00           C  
ATOM   4607  CG1 ILE A 305     118.607   4.811  15.944  1.00  0.00           C  
ATOM   4608  CG2 ILE A 305     120.989   5.400  16.469  1.00  0.00           C  
ATOM   4609  CD1 ILE A 305     118.652   3.384  16.440  1.00  0.00           C  
ATOM   4610  H   ILE A 305     118.551   7.459  16.288  1.00  0.00           H  
ATOM   4611  HA  ILE A 305     120.718   6.991  14.303  1.00  0.00           H  
ATOM   4612  HB  ILE A 305     120.258   4.577  14.635  1.00  0.00           H  
ATOM   4613 1HG1 ILE A 305     118.303   5.451  16.772  1.00  0.00           H  
ATOM   4614 2HG1 ILE A 305     117.834   4.880  15.178  1.00  0.00           H  
ATOM   4615 1HG2 ILE A 305     121.108   4.425  16.940  1.00  0.00           H  
ATOM   4616 2HG2 ILE A 305     121.938   5.713  16.037  1.00  0.00           H  
ATOM   4617 3HG2 ILE A 305     120.674   6.128  17.217  1.00  0.00           H  
ATOM   4618 1HD1 ILE A 305     117.673   3.102  16.829  1.00  0.00           H  
ATOM   4619 2HD1 ILE A 305     118.921   2.720  15.617  1.00  0.00           H  
ATOM   4620 3HD1 ILE A 305     119.394   3.298  17.233  1.00  0.00           H  
ATOM   4621  N   THR A 306     119.174   6.299  12.372  1.00  0.00           N  
ATOM   4622  CA  THR A 306     118.267   6.240  11.239  1.00  0.00           C  
ATOM   4623  C   THR A 306     118.588   5.143  10.251  1.00  0.00           C  
ATOM   4624  O   THR A 306     119.748   4.865   9.959  1.00  0.00           O  
ATOM   4625  CB  THR A 306     118.249   7.588  10.495  1.00  0.00           C  
ATOM   4626  OG1 THR A 306     117.854   8.630  11.397  1.00  0.00           O  
ATOM   4627  CG2 THR A 306     117.277   7.540   9.326  1.00  0.00           C  
ATOM   4628  H   THR A 306     120.157   6.120  12.225  1.00  0.00           H  
ATOM   4629  HA  THR A 306     117.263   6.032  11.610  1.00  0.00           H  
ATOM   4630  HB  THR A 306     119.248   7.810  10.121  1.00  0.00           H  
ATOM   4631  HG1 THR A 306     116.926   8.834  11.262  1.00  0.00           H  
ATOM   4632 1HG2 THR A 306     117.278   8.501   8.812  1.00  0.00           H  
ATOM   4633 2HG2 THR A 306     117.582   6.756   8.632  1.00  0.00           H  
ATOM   4634 3HG2 THR A 306     116.275   7.327   9.695  1.00  0.00           H  
ATOM   4635  N   ILE A 307     117.547   4.527   9.724  1.00  0.00           N  
ATOM   4636  CA  ILE A 307     117.732   3.474   8.752  1.00  0.00           C  
ATOM   4637  C   ILE A 307     117.011   3.881   7.476  1.00  0.00           C  
ATOM   4638  O   ILE A 307     115.886   4.370   7.533  1.00  0.00           O  
ATOM   4639  CB  ILE A 307     117.196   2.125   9.267  1.00  0.00           C  
ATOM   4640  CG1 ILE A 307     115.704   2.233   9.593  1.00  0.00           C  
ATOM   4641  CG2 ILE A 307     117.980   1.673  10.489  1.00  0.00           C  
ATOM   4642  CD1 ILE A 307     115.053   0.908   9.916  1.00  0.00           C  
ATOM   4643  H   ILE A 307     116.610   4.786   9.996  1.00  0.00           H  
ATOM   4644  HA  ILE A 307     118.799   3.363   8.561  1.00  0.00           H  
ATOM   4645  HB  ILE A 307     117.294   1.373   8.485  1.00  0.00           H  
ATOM   4646 1HG1 ILE A 307     115.566   2.898  10.445  1.00  0.00           H  
ATOM   4647 2HG1 ILE A 307     115.177   2.674   8.746  1.00  0.00           H  
ATOM   4648 1HG2 ILE A 307     117.588   0.719  10.840  1.00  0.00           H  
ATOM   4649 2HG2 ILE A 307     119.031   1.558  10.225  1.00  0.00           H  
ATOM   4650 3HG2 ILE A 307     117.884   2.418  11.279  1.00  0.00           H  
ATOM   4651 1HD1 ILE A 307     113.996   1.066  10.135  1.00  0.00           H  
ATOM   4652 2HD1 ILE A 307     115.149   0.237   9.061  1.00  0.00           H  
ATOM   4653 3HD1 ILE A 307     115.541   0.464  10.782  1.00  0.00           H  
ATOM   4654  N   LEU A 308     117.645   3.703   6.328  1.00  0.00           N  
ATOM   4655  CA  LEU A 308     116.967   4.025   5.078  1.00  0.00           C  
ATOM   4656  C   LEU A 308     116.150   2.784   4.701  1.00  0.00           C  
ATOM   4657  O   LEU A 308     116.326   1.721   5.293  1.00  0.00           O  
ATOM   4658  CB  LEU A 308     117.968   4.383   3.972  1.00  0.00           C  
ATOM   4659  CG  LEU A 308     118.509   5.818   4.004  1.00  0.00           C  
ATOM   4660  CD1 LEU A 308     119.336   6.022   5.266  1.00  0.00           C  
ATOM   4661  CD2 LEU A 308     119.344   6.073   2.757  1.00  0.00           C  
ATOM   4662  H   LEU A 308     118.590   3.348   6.298  1.00  0.00           H  
ATOM   4663  HA  LEU A 308     116.324   4.888   5.246  1.00  0.00           H  
ATOM   4664 1HB  LEU A 308     118.819   3.706   4.042  1.00  0.00           H  
ATOM   4665 2HB  LEU A 308     117.488   4.231   3.006  1.00  0.00           H  
ATOM   4666  HG  LEU A 308     117.676   6.520   4.033  1.00  0.00           H  
ATOM   4667 1HD1 LEU A 308     119.720   7.042   5.289  1.00  0.00           H  
ATOM   4668 2HD1 LEU A 308     118.709   5.852   6.142  1.00  0.00           H  
ATOM   4669 3HD1 LEU A 308     120.169   5.320   5.273  1.00  0.00           H  
ATOM   4670 1HD2 LEU A 308     119.728   7.094   2.779  1.00  0.00           H  
ATOM   4671 2HD2 LEU A 308     120.178   5.372   2.728  1.00  0.00           H  
ATOM   4672 3HD2 LEU A 308     118.724   5.938   1.871  1.00  0.00           H  
ATOM   4673  N   PRO A 309     115.251   2.892   3.713  1.00  0.00           N  
ATOM   4674  CA  PRO A 309     114.440   1.735   3.314  1.00  0.00           C  
ATOM   4675  C   PRO A 309     115.195   0.456   2.927  1.00  0.00           C  
ATOM   4676  O   PRO A 309     114.642  -0.644   2.994  1.00  0.00           O  
ATOM   4677  CB  PRO A 309     113.682   2.297   2.107  1.00  0.00           C  
ATOM   4678  CG  PRO A 309     114.529   3.431   1.639  1.00  0.00           C  
ATOM   4679  CD  PRO A 309     115.114   4.007   2.901  1.00  0.00           C  
ATOM   4680  HA  PRO A 309     113.758   1.471   4.135  1.00  0.00           H  
ATOM   4681 1HB  PRO A 309     113.556   1.515   1.344  1.00  0.00           H  
ATOM   4682 2HB  PRO A 309     112.673   2.615   2.411  1.00  0.00           H  
ATOM   4683 1HG  PRO A 309     115.299   3.067   0.942  1.00  0.00           H  
ATOM   4684 2HG  PRO A 309     113.917   4.158   1.085  1.00  0.00           H  
ATOM   4685 1HD  PRO A 309     116.088   4.466   2.677  1.00  0.00           H  
ATOM   4686 2HD  PRO A 309     114.421   4.751   3.321  1.00  0.00           H  
ATOM   4687  N   GLN A 310     116.451   0.572   2.521  1.00  0.00           N  
ATOM   4688  CA  GLN A 310     117.167  -0.639   2.171  1.00  0.00           C  
ATOM   4689  C   GLN A 310     117.230  -1.559   3.377  1.00  0.00           C  
ATOM   4690  O   GLN A 310     117.388  -2.765   3.237  1.00  0.00           O  
ATOM   4691  CB  GLN A 310     118.578  -0.315   1.672  1.00  0.00           C  
ATOM   4692  CG  GLN A 310     119.333  -1.511   1.119  1.00  0.00           C  
ATOM   4693  CD  GLN A 310     120.024  -2.312   2.206  1.00  0.00           C  
ATOM   4694  OE1 GLN A 310     120.474  -1.759   3.213  1.00  0.00           O  
ATOM   4695  NE2 GLN A 310     120.113  -3.622   2.009  1.00  0.00           N  
ATOM   4696  H   GLN A 310     116.923   1.462   2.447  1.00  0.00           H  
ATOM   4697  HA  GLN A 310     116.625  -1.142   1.370  1.00  0.00           H  
ATOM   4698 1HB  GLN A 310     118.522   0.440   0.887  1.00  0.00           H  
ATOM   4699 2HB  GLN A 310     119.165   0.105   2.489  1.00  0.00           H  
ATOM   4700 1HG  GLN A 310     118.629  -2.167   0.607  1.00  0.00           H  
ATOM   4701 2HG  GLN A 310     120.091  -1.158   0.420  1.00  0.00           H  
ATOM   4702 1HE2 GLN A 310     120.559  -4.203   2.692  1.00  0.00           H  
ATOM   4703 2HE2 GLN A 310     119.735  -4.030   1.178  1.00  0.00           H  
ATOM   4704  N   GLN A 311     117.090  -1.007   4.571  1.00  0.00           N  
ATOM   4705  CA  GLN A 311     117.152  -1.845   5.750  1.00  0.00           C  
ATOM   4706  C   GLN A 311     115.816  -2.367   6.233  1.00  0.00           C  
ATOM   4707  O   GLN A 311     115.788  -3.332   6.987  1.00  0.00           O  
ATOM   4708  CB  GLN A 311     117.827  -1.074   6.887  1.00  0.00           C  
ATOM   4709  CG  GLN A 311     118.068  -1.897   8.141  1.00  0.00           C  
ATOM   4710  CD  GLN A 311     119.044  -3.034   7.908  1.00  0.00           C  
ATOM   4711  OE1 GLN A 311     120.257  -2.823   7.825  1.00  0.00           O  
ATOM   4712  NE2 GLN A 311     118.520  -4.250   7.800  1.00  0.00           N  
ATOM   4713  H   GLN A 311     116.941  -0.014   4.680  1.00  0.00           H  
ATOM   4714  HA  GLN A 311     117.745  -2.729   5.515  1.00  0.00           H  
ATOM   4715 1HB  GLN A 311     118.789  -0.691   6.546  1.00  0.00           H  
ATOM   4716 2HB  GLN A 311     117.212  -0.216   7.161  1.00  0.00           H  
ATOM   4717 1HG  GLN A 311     118.477  -1.249   8.916  1.00  0.00           H  
ATOM   4718 2HG  GLN A 311     117.120  -2.322   8.471  1.00  0.00           H  
ATOM   4719 1HE2 GLN A 311     119.115  -5.040   7.646  1.00  0.00           H  
ATOM   4720 2HE2 GLN A 311     117.531  -4.377   7.874  1.00  0.00           H  
ATOM   4721  N   TYR A 312     114.708  -1.752   5.822  1.00  0.00           N  
ATOM   4722  CA  TYR A 312     113.411  -2.237   6.287  1.00  0.00           C  
ATOM   4723  C   TYR A 312     112.452  -2.719   5.201  1.00  0.00           C  
ATOM   4724  O   TYR A 312     111.324  -3.113   5.481  1.00  0.00           O  
ATOM   4725  CB  TYR A 312     112.730  -1.138   7.105  1.00  0.00           C  
ATOM   4726  CG  TYR A 312     112.469   0.131   6.325  1.00  0.00           C  
ATOM   4727  CD1 TYR A 312     111.548   0.131   5.288  1.00  0.00           C  
ATOM   4728  CD2 TYR A 312     113.150   1.296   6.647  1.00  0.00           C  
ATOM   4729  CE1 TYR A 312     111.309   1.290   4.575  1.00  0.00           C  
ATOM   4730  CE2 TYR A 312     112.912   2.455   5.934  1.00  0.00           C  
ATOM   4731  CZ  TYR A 312     111.996   2.454   4.902  1.00  0.00           C  
ATOM   4732  OH  TYR A 312     111.758   3.609   4.192  1.00  0.00           O  
ATOM   4733  H   TYR A 312     114.742  -0.959   5.197  1.00  0.00           H  
ATOM   4734  HA  TYR A 312     113.575  -3.109   6.920  1.00  0.00           H  
ATOM   4735 1HB  TYR A 312     111.776  -1.506   7.486  1.00  0.00           H  
ATOM   4736 2HB  TYR A 312     113.350  -0.887   7.965  1.00  0.00           H  
ATOM   4737  HD1 TYR A 312     111.012  -0.784   5.035  1.00  0.00           H  
ATOM   4738  HD2 TYR A 312     113.875   1.296   7.461  1.00  0.00           H  
ATOM   4739  HE1 TYR A 312     110.586   1.290   3.760  1.00  0.00           H  
ATOM   4740  HE2 TYR A 312     113.449   3.370   6.186  1.00  0.00           H  
ATOM   4741  HH  TYR A 312     112.308   4.316   4.540  1.00  0.00           H  
ATOM   4742  N   LEU A 313     112.904  -2.666   3.957  1.00  0.00           N  
ATOM   4743  CA  LEU A 313     112.147  -3.195   2.827  1.00  0.00           C  
ATOM   4744  C   LEU A 313     113.225  -4.152   2.327  1.00  0.00           C  
ATOM   4745  O   LEU A 313     113.917  -3.890   1.344  1.00  0.00           O  
ATOM   4746  CB  LEU A 313     111.747  -2.138   1.790  1.00  0.00           C  
ATOM   4747  CG  LEU A 313     110.875  -2.639   0.631  1.00  0.00           C  
ATOM   4748  CD1 LEU A 313     109.557  -3.169   1.179  1.00  0.00           C  
ATOM   4749  CD2 LEU A 313     110.641  -1.505  -0.356  1.00  0.00           C  
ATOM   4750  H   LEU A 313     113.806  -2.243   3.790  1.00  0.00           H  
ATOM   4751  HA  LEU A 313     111.224  -3.633   3.204  1.00  0.00           H  
ATOM   4752 1HB  LEU A 313     111.199  -1.345   2.297  1.00  0.00           H  
ATOM   4753 2HB  LEU A 313     112.653  -1.710   1.362  1.00  0.00           H  
ATOM   4754  HG  LEU A 313     111.381  -3.462   0.125  1.00  0.00           H  
ATOM   4755 1HD1 LEU A 313     108.938  -3.525   0.355  1.00  0.00           H  
ATOM   4756 2HD1 LEU A 313     109.753  -3.992   1.867  1.00  0.00           H  
ATOM   4757 3HD1 LEU A 313     109.035  -2.371   1.706  1.00  0.00           H  
ATOM   4758 1HD2 LEU A 313     110.023  -1.862  -1.180  1.00  0.00           H  
ATOM   4759 2HD2 LEU A 313     110.134  -0.682   0.149  1.00  0.00           H  
ATOM   4760 3HD2 LEU A 313     111.599  -1.158  -0.744  1.00  0.00           H  
ATOM   4761  N   ARG A 314     113.382  -5.240   3.077  1.00  0.00           N  
ATOM   4762  CA  ARG A 314     114.396  -6.261   2.849  1.00  0.00           C  
ATOM   4763  C   ARG A 314     114.084  -7.210   1.711  1.00  0.00           C  
ATOM   4764  O   ARG A 314     112.995  -7.768   1.638  1.00  0.00           O  
ATOM   4765  CB  ARG A 314     114.598  -7.079   4.116  1.00  0.00           C  
ATOM   4766  CG  ARG A 314     115.154  -6.301   5.298  1.00  0.00           C  
ATOM   4767  CD  ARG A 314     116.545  -5.843   5.049  1.00  0.00           C  
ATOM   4768  NE  ARG A 314     117.452  -6.958   4.832  1.00  0.00           N  
ATOM   4769  CZ  ARG A 314     118.057  -7.655   5.814  1.00  0.00           C  
ATOM   4770  NH1 ARG A 314     117.841  -7.340   7.072  1.00  0.00           N  
ATOM   4771  NH2 ARG A 314     118.867  -8.654   5.513  1.00  0.00           N  
ATOM   4772  H   ARG A 314     112.743  -5.345   3.852  1.00  0.00           H  
ATOM   4773  HA  ARG A 314     115.334  -5.766   2.593  1.00  0.00           H  
ATOM   4774 1HB  ARG A 314     113.647  -7.512   4.424  1.00  0.00           H  
ATOM   4775 2HB  ARG A 314     115.282  -7.903   3.912  1.00  0.00           H  
ATOM   4776 1HG  ARG A 314     114.532  -5.425   5.482  1.00  0.00           H  
ATOM   4777 2HG  ARG A 314     115.156  -6.937   6.184  1.00  0.00           H  
ATOM   4778 1HD  ARG A 314     116.565  -5.210   4.163  1.00  0.00           H  
ATOM   4779 2HD  ARG A 314     116.900  -5.276   5.908  1.00  0.00           H  
ATOM   4780  HE  ARG A 314     117.643  -7.230   3.877  1.00  0.00           H  
ATOM   4781 1HH1 ARG A 314     117.222  -6.575   7.302  1.00  0.00           H  
ATOM   4782 2HH1 ARG A 314     118.294  -7.861   7.808  1.00  0.00           H  
ATOM   4783 1HH2 ARG A 314     119.033  -8.897   4.546  1.00  0.00           H  
ATOM   4784 2HH2 ARG A 314     119.320  -9.176   6.249  1.00  0.00           H  
ATOM   4785  N   PRO A 315     115.050  -7.406   0.801  1.00  0.00           N  
ATOM   4786  CA  PRO A 315     114.944  -8.278  -0.372  1.00  0.00           C  
ATOM   4787  C   PRO A 315     115.221  -9.767  -0.135  1.00  0.00           C  
ATOM   4788  O   PRO A 315     116.007 -10.138   0.738  1.00  0.00           O  
ATOM   4789  CB  PRO A 315     115.999  -7.673  -1.303  1.00  0.00           C  
ATOM   4790  CG  PRO A 315     117.037  -7.135  -0.379  1.00  0.00           C  
ATOM   4791  CD  PRO A 315     116.259  -6.635   0.809  1.00  0.00           C  
ATOM   4792  HA  PRO A 315     113.933  -8.192  -0.796  1.00  0.00           H  
ATOM   4793 1HB  PRO A 315     116.390  -8.445  -1.981  1.00  0.00           H  
ATOM   4794 2HB  PRO A 315     115.543  -6.894  -1.933  1.00  0.00           H  
ATOM   4795 1HG  PRO A 315     117.755  -7.925  -0.113  1.00  0.00           H  
ATOM   4796 2HG  PRO A 315     117.611  -6.338  -0.875  1.00  0.00           H  
ATOM   4797 1HD  PRO A 315     116.834  -6.818   1.728  1.00  0.00           H  
ATOM   4798 2HD  PRO A 315     116.052  -5.562   0.687  1.00  0.00           H  
ATOM   4799  N   VAL A 316     114.563 -10.600  -0.938  1.00  0.00           N  
ATOM   4800  CA  VAL A 316     114.677 -12.055  -0.890  1.00  0.00           C  
ATOM   4801  C   VAL A 316     115.006 -12.548  -2.304  1.00  0.00           C  
ATOM   4802  O   VAL A 316     114.698 -11.867  -3.294  1.00  0.00           O  
ATOM   4803  CB  VAL A 316     113.369 -12.698  -0.391  1.00  0.00           C  
ATOM   4804  CG1 VAL A 316     113.049 -12.228   1.020  1.00  0.00           C  
ATOM   4805  CG2 VAL A 316     112.231 -12.362  -1.343  1.00  0.00           C  
ATOM   4806  H   VAL A 316     113.949 -10.177  -1.619  1.00  0.00           H  
ATOM   4807  HA  VAL A 316     115.475 -12.317  -0.194  1.00  0.00           H  
ATOM   4808  HB  VAL A 316     113.500 -13.779  -0.348  1.00  0.00           H  
ATOM   4809 1HG1 VAL A 316     112.122 -12.693   1.357  1.00  0.00           H  
ATOM   4810 2HG1 VAL A 316     113.861 -12.511   1.690  1.00  0.00           H  
ATOM   4811 3HG1 VAL A 316     112.934 -11.145   1.025  1.00  0.00           H  
ATOM   4812 1HG2 VAL A 316     111.310 -12.820  -0.984  1.00  0.00           H  
ATOM   4813 2HG2 VAL A 316     112.104 -11.280  -1.390  1.00  0.00           H  
ATOM   4814 3HG2 VAL A 316     112.463 -12.744  -2.337  1.00  0.00           H  
ATOM   4815  N   GLU A 317     115.604 -13.739  -2.386  1.00  0.00           N  
ATOM   4816  CA  GLU A 317     115.984 -14.354  -3.659  1.00  0.00           C  
ATOM   4817  C   GLU A 317     114.893 -14.174  -4.696  1.00  0.00           C  
ATOM   4818  O   GLU A 317     113.716 -14.374  -4.407  1.00  0.00           O  
ATOM   4819  CB  GLU A 317     116.278 -15.844  -3.472  1.00  0.00           C  
ATOM   4820  CG  GLU A 317     116.760 -16.552  -4.730  1.00  0.00           C  
ATOM   4821  CD  GLU A 317     117.082 -18.003  -4.498  1.00  0.00           C  
ATOM   4822  OE1 GLU A 317     116.957 -18.448  -3.383  1.00  0.00           O  
ATOM   4823  OE2 GLU A 317     117.453 -18.666  -5.438  1.00  0.00           O  
ATOM   4824  H   GLU A 317     115.799 -14.230  -1.525  1.00  0.00           H  
ATOM   4825  HA  GLU A 317     116.888 -13.865  -4.023  1.00  0.00           H  
ATOM   4826 1HB  GLU A 317     117.040 -15.971  -2.704  1.00  0.00           H  
ATOM   4827 2HB  GLU A 317     115.377 -16.352  -3.127  1.00  0.00           H  
ATOM   4828 1HG  GLU A 317     115.986 -16.482  -5.494  1.00  0.00           H  
ATOM   4829 2HG  GLU A 317     117.647 -16.043  -5.103  1.00  0.00           H  
ATOM   4830  N   ASP A 318     115.308 -13.805  -5.905  1.00  0.00           N  
ATOM   4831  CA  ASP A 318     114.385 -13.576  -7.003  1.00  0.00           C  
ATOM   4832  C   ASP A 318     113.412 -14.687  -7.349  1.00  0.00           C  
ATOM   4833  O   ASP A 318     112.251 -14.638  -6.958  1.00  0.00           O  
ATOM   4834  CB  ASP A 318     115.192 -13.244  -8.260  1.00  0.00           C  
ATOM   4835  CG  ASP A 318     114.315 -12.857  -9.443  1.00  0.00           C  
ATOM   4836  OD1 ASP A 318     113.118 -12.975  -9.333  1.00  0.00           O  
ATOM   4837  OD2 ASP A 318     114.850 -12.447 -10.445  1.00  0.00           O  
ATOM   4838  H   ASP A 318     116.298 -13.681  -6.061  1.00  0.00           H  
ATOM   4839  HA  ASP A 318     113.745 -12.731  -6.747  1.00  0.00           H  
ATOM   4840 1HB  ASP A 318     115.874 -12.420  -8.048  1.00  0.00           H  
ATOM   4841 2HB  ASP A 318     115.798 -14.105  -8.542  1.00  0.00           H  
ATOM   4842  N   ALA A 320     113.882 -15.680  -8.095  1.00  0.00           N  
ATOM   4843  CA  ALA A 320     113.049 -16.809  -8.523  1.00  0.00           C  
ATOM   4844  C   ALA A 320     111.958 -16.417  -9.528  1.00  0.00           C  
ATOM   4845  O   ALA A 320     111.201 -15.467  -9.321  1.00  0.00           O  
ATOM   4846  CB  ALA A 320     112.416 -17.469  -7.307  1.00  0.00           C  
ATOM   4847  H   ALA A 320     114.886 -15.749  -8.180  1.00  0.00           H  
ATOM   4848  HA  ALA A 320     113.690 -17.530  -9.030  1.00  0.00           H  
ATOM   4849 1HB  ALA A 320     111.798 -18.307  -7.628  1.00  0.00           H  
ATOM   4850 2HB  ALA A 320     113.199 -17.830  -6.640  1.00  0.00           H  
ATOM   4851 3HB  ALA A 320     111.798 -16.744  -6.780  1.00  0.00           H  
ATOM   4852  N   THR A 321     111.892 -17.166 -10.622  1.00  0.00           N  
ATOM   4853  CA  THR A 321     110.907 -16.901 -11.650  1.00  0.00           C  
ATOM   4854  C   THR A 321     111.331 -15.775 -12.568  1.00  0.00           C  
ATOM   4855  O   THR A 321     112.491 -15.656 -12.955  1.00  0.00           O  
ATOM   4856  CB  THR A 321     109.540 -16.565 -11.025  1.00  0.00           C  
ATOM   4857  OG1 THR A 321     109.656 -15.381 -10.225  1.00  0.00           O  
ATOM   4858  CG2 THR A 321     109.053 -17.714 -10.157  1.00  0.00           C  
ATOM   4859  H   THR A 321     112.536 -17.934 -10.744  1.00  0.00           H  
ATOM   4860  HA  THR A 321     110.796 -17.796 -12.262  1.00  0.00           H  
ATOM   4861  HB  THR A 321     108.814 -16.382 -11.817  1.00  0.00           H  
ATOM   4862  HG1 THR A 321     109.420 -15.585  -9.317  1.00  0.00           H  
ATOM   4863 1HG2 THR A 321     108.086 -17.459  -9.724  1.00  0.00           H  
ATOM   4864 2HG2 THR A 321     108.953 -18.613 -10.765  1.00  0.00           H  
ATOM   4865 3HG2 THR A 321     109.771 -17.896  -9.358  1.00  0.00           H  
ATOM   4866  N   SER A 322     110.366 -14.935 -12.905  1.00  0.00           N  
ATOM   4867  CA  SER A 322     110.586 -13.805 -13.788  1.00  0.00           C  
ATOM   4868  C   SER A 322     110.766 -12.538 -12.951  1.00  0.00           C  
ATOM   4869  O   SER A 322     110.788 -11.422 -13.482  1.00  0.00           O  
ATOM   4870  CB  SER A 322     109.423 -13.647 -14.748  1.00  0.00           C  
ATOM   4871  OG  SER A 322     108.238 -13.361 -14.057  1.00  0.00           O  
ATOM   4872  H   SER A 322     109.442 -15.093 -12.529  1.00  0.00           H  
ATOM   4873  HA  SER A 322     111.492 -13.989 -14.366  1.00  0.00           H  
ATOM   4874 1HB  SER A 322     109.639 -12.844 -15.452  1.00  0.00           H  
ATOM   4875 2HB  SER A 322     109.299 -14.563 -15.323  1.00  0.00           H  
ATOM   4876  HG  SER A 322     108.398 -12.540 -13.585  1.00  0.00           H  
ATOM   4877  N   GLN A 323     110.898 -12.727 -11.637  1.00  0.00           N  
ATOM   4878  CA  GLN A 323     111.060 -11.619 -10.696  1.00  0.00           C  
ATOM   4879  C   GLN A 323     112.518 -11.383 -10.351  1.00  0.00           C  
ATOM   4880  O   GLN A 323     113.283 -12.330 -10.222  1.00  0.00           O  
ATOM   4881  CB  GLN A 323     110.264 -11.883  -9.415  1.00  0.00           C  
ATOM   4882  CG  GLN A 323     108.757 -11.882  -9.607  1.00  0.00           C  
ATOM   4883  CD  GLN A 323     108.247 -13.189 -10.186  1.00  0.00           C  
ATOM   4884  OE1 GLN A 323     108.672 -14.273  -9.778  1.00  0.00           O  
ATOM   4885  NE2 GLN A 323     107.332 -13.093 -11.144  1.00  0.00           N  
ATOM   4886  H   GLN A 323     110.885 -13.674 -11.285  1.00  0.00           H  
ATOM   4887  HA  GLN A 323     110.679 -10.711 -11.162  1.00  0.00           H  
ATOM   4888 1HB  GLN A 323     110.550 -12.850  -9.001  1.00  0.00           H  
ATOM   4889 2HB  GLN A 323     110.508 -11.124  -8.672  1.00  0.00           H  
ATOM   4890 1HG  GLN A 323     108.278 -11.727  -8.641  1.00  0.00           H  
ATOM   4891 2HG  GLN A 323     108.489 -11.077 -10.291  1.00  0.00           H  
ATOM   4892 1HE2 GLN A 323     106.958 -13.921 -11.564  1.00  0.00           H  
ATOM   4893 2HE2 GLN A 323     107.015 -12.193 -11.445  1.00  0.00           H  
ATOM   4894  N   ASP A 324     112.912 -10.126 -10.199  1.00  0.00           N  
ATOM   4895  CA  ASP A 324     114.289  -9.859  -9.835  1.00  0.00           C  
ATOM   4896  C   ASP A 324     114.453 -10.242  -8.386  1.00  0.00           C  
ATOM   4897  O   ASP A 324     115.461 -10.840  -8.003  1.00  0.00           O  
ATOM   4898  CB  ASP A 324     114.655  -8.388 -10.048  1.00  0.00           C  
ATOM   4899  CG  ASP A 324     116.140  -8.112  -9.850  1.00  0.00           C  
ATOM   4900  OD1 ASP A 324     116.934  -8.753 -10.496  1.00  0.00           O  
ATOM   4901  OD2 ASP A 324     116.465  -7.264  -9.054  1.00  0.00           O  
ATOM   4902  H   ASP A 324     112.279  -9.350 -10.330  1.00  0.00           H  
ATOM   4903  HA  ASP A 324     114.938 -10.464 -10.469  1.00  0.00           H  
ATOM   4904 1HB  ASP A 324     114.376  -8.086 -11.057  1.00  0.00           H  
ATOM   4905 2HB  ASP A 324     114.089  -7.768  -9.352  1.00  0.00           H  
ATOM   4906  N   ASP A 325     113.453  -9.896  -7.582  1.00  0.00           N  
ATOM   4907  CA  ASP A 325     113.448 -10.255  -6.168  1.00  0.00           C  
ATOM   4908  C   ASP A 325     112.125  -9.924  -5.516  1.00  0.00           C  
ATOM   4909  O   ASP A 325     111.258  -9.281  -6.112  1.00  0.00           O  
ATOM   4910  CB  ASP A 325     114.576  -9.535  -5.425  1.00  0.00           C  
ATOM   4911  CG  ASP A 325     114.459  -8.018  -5.497  1.00  0.00           C  
ATOM   4912  OD1 ASP A 325     113.473  -7.541  -6.007  1.00  0.00           O  
ATOM   4913  OD2 ASP A 325     115.357  -7.351  -5.041  1.00  0.00           O  
ATOM   4914  H   ASP A 325     112.677  -9.371  -7.959  1.00  0.00           H  
ATOM   4915  HA  ASP A 325     113.607 -11.330  -6.083  1.00  0.00           H  
ATOM   4916 1HB  ASP A 325     114.572  -9.836  -4.377  1.00  0.00           H  
ATOM   4917 2HB  ASP A 325     115.537  -9.831  -5.847  1.00  0.00           H  
ATOM   4918  N   CYS A 326     111.964 -10.397  -4.292  1.00  0.00           N  
ATOM   4919  CA  CYS A 326     110.752 -10.140  -3.553  1.00  0.00           C  
ATOM   4920  C   CYS A 326     111.195  -9.482  -2.254  1.00  0.00           C  
ATOM   4921  O   CYS A 326     112.317  -9.686  -1.800  1.00  0.00           O  
ATOM   4922  CB  CYS A 326     109.970 -11.424  -3.273  1.00  0.00           C  
ATOM   4923  SG  CYS A 326     108.406 -11.162  -2.405  1.00  0.00           S  
ATOM   4924  H   CYS A 326     112.695 -10.946  -3.863  1.00  0.00           H  
ATOM   4925  HA  CYS A 326     110.117  -9.483  -4.148  1.00  0.00           H  
ATOM   4926 1HB  CYS A 326     109.753 -11.930  -4.214  1.00  0.00           H  
ATOM   4927 2HB  CYS A 326     110.581 -12.098  -2.673  1.00  0.00           H  
ATOM   4928  HG  CYS A 326     108.057 -12.443  -2.357  1.00  0.00           H  
ATOM   4929  N   TYR A 327     110.329  -8.678  -1.656  1.00  0.00           N  
ATOM   4930  CA  TYR A 327     110.709  -7.986  -0.438  1.00  0.00           C  
ATOM   4931  C   TYR A 327     109.761  -8.242   0.695  1.00  0.00           C  
ATOM   4932  O   TYR A 327     108.564  -8.354   0.474  1.00  0.00           O  
ATOM   4933  CB  TYR A 327     110.810  -6.480  -0.693  1.00  0.00           C
[truncated: 82,216 more chars]
