# Supplementary material for: A new benchmark illustrates that integration of geometric constraints inferred from enzyme reaction chemistry can increase enzyme active site modeling accuracy
Source: PLoS One. 2019 Apr 4;14(4):e0214126. doi: 10.1371/journal.pone.0214126 (PMC6448891; doi:10.1371/journal.pone.0214126)
Supplement: S1 Files — (GZ) [file pone.0214126.s008.gz › benchmark-lite/templates/3veu/3veu.new.csts]

AtomPair CA 1 CA 26 SOGFUNC 2  8.736  3.513  0.099 18.300  7.300  0.901
AtomPair CA 1 CA 27 SOGFUNC 3  9.179  2.754  0.092  9.179  3.513  0.024 18.300  7.300  0.883
AtomPair CA 1 CA 89 SOGFUNC 3  8.965  4.665  0.019  9.539  4.214  0.021 18.300  7.300  0.959
AtomPair CA 1 CA 90 SOGFUNC 3  8.890  4.665  0.019  9.896  4.214  0.021 18.300  7.300  0.959
AtomPair CA 1 CA 97 SOGFUNC 2  7.555  3.513  0.112 18.300  7.300  0.888
AtomPair CA 1 CA 98 SOGFUNC 2  6.947  3.513  0.112 18.300  7.300  0.888
AtomPair CA 1 CA 99 SOGFUNC 3  6.417  2.754  0.035  6.417  3.513  0.083 18.300  7.300  0.881
AtomPair CA 1 CA 100 SOGFUNC 2  8.282  3.513  0.112 18.300  7.300  0.888
AtomPair CA 1 CA 101 SOGFUNC 2  7.672  3.513  0.112 18.300  7.300  0.888
AtomPair CA 1 CA 146 SOGFUNC 2  8.493  4.214  0.024 18.300  7.300  0.976
AtomPair CA 1 CA 147 SOGFUNC 3  5.967  4.214  0.024  8.378  3.677  0.028 18.300  7.300  0.948
AtomPair CA 1 CA 148 SOGFUNC 3  8.093  4.665  0.022  9.407  4.214  0.024 18.300  7.300  0.954
AtomPair CA 1 CA 150 SOGFUNC 2  9.939  3.973  0.026 18.300  7.300  0.974
AtomPair CA 1 CA 151 SOGFUNC 3  9.138  3.513  0.029  9.850  4.151  0.024 18.300  7.300  0.947
AtomPair CA 1 CA 152 SOGFUNC 2  9.913  2.956  0.035 18.300  7.300  0.965
AtomPair CA 1 CA 175 SOGFUNC 2  9.687  3.513  0.029 18.300  7.300  0.971
AtomPair CA 1 CA 176 SOGFUNC 3  6.055  2.956  0.034  8.122  3.513  0.029 18.300  7.300  0.937
AtomPair CA 1 CA 177 SOGFUNC 3  6.200  3.513  0.029  6.349  4.151  0.024 18.300  7.300  0.947
AtomPair CA 1 CA 178 SOGFUNC 3  5.221  3.513  0.029  6.204  2.754  0.036 18.300  7.300  0.935
AtomPair CA 1 CA 179 SOGFUNC 3  4.893  2.754  0.036  5.985  3.513  0.029 18.300  7.300  0.935
AtomPair CA 1 CA 180 SOGFUNC 3  7.252  3.513  0.029  9.506  4.151  0.024 18.300  7.300  0.947
AtomPair CA 1 CA 181 SOGFUNC 2  7.870  3.513  0.029 18.300  7.300  0.971
AtomPair CA 2 CA 24 SOGFUNC 2  7.551  2.956  0.115 18.300  7.300  0.885
AtomPair CA 2 CA 25 SOGFUNC 3  6.661  2.956  0.028  6.661  2.108  0.117 18.300  7.300  0.855
AtomPair CA 2 CA 26 SOGFUNC 2  5.715  3.513  0.099 18.300  7.300  0.901
AtomPair CA 2 CA 27 SOGFUNC 3  6.164  2.754  0.092  6.164  3.513  0.024 18.300  7.300  0.883
AtomPair CA 2 CA 28 SOGFUNC 3  8.588  2.754  0.092  8.588  3.513  0.024 18.300  7.300  0.883
AtomPair CA 2 CA 29 SOGFUNC 3  8.361  2.956  0.028  8.361  2.635  0.096 18.300  7.300  0.876
AtomPair CA 2 CA 88 SOGFUNC 4  8.971  3.973  0.022  8.989  3.973  0.022  9.580  4.665  0.019 18.300  7.300  0.936
AtomPair CA 2 CA 89 SOGFUNC 4  5.586  4.214  0.021  5.756  3.973  0.022  6.342  4.665  0.019 18.300  7.300  0.937
AtomPair CA 2 CA 90 SOGFUNC 4  6.007  4.214  0.021  6.228  4.214  0.021  7.222  4.214  0.021 18.300  7.300  0.937
AtomPair CA 2 CA 93 SOGFUNC 4  7.239  3.973  0.021  7.256  3.973  0.021  9.996  2.956  0.113 18.300  7.300  0.845
AtomPair CA 2 CA 94 SOGFUNC 3  7.861  2.956  0.028  7.861  2.108  0.117 18.300  7.300  0.855
AtomPair CA 2 CA 95 SOGFUNC 3  8.783  3.717  0.079  8.783  2.956  0.033 18.300  7.300  0.888
AtomPair CA 2 CA 96 SOGFUNC 3  8.506  2.956  0.031  8.506  2.108  0.132 18.300  7.300  0.837
AtomPair CA 2 CA 97 SOGFUNC 3  7.013  2.956  0.098  7.013  3.717  0.026 18.300  7.300  0.876
AtomPair CA 2 CA 98 SOGFUNC 2  7.995  3.513  0.112 18.300  7.300  0.888
AtomPair CA 2 CA 99 SOGFUNC 2  7.953  2.956  0.130 18.300  7.300  0.870
AtomPair CA 2 CA 100 SOGFUNC 2  8.159  2.956  0.130 18.300  7.300  0.870
AtomPair CA 2 CA 101 SOGFUNC 2  7.005  2.956  0.130 18.300  7.300  0.870
AtomPair CA 2 CA 102 SOGFUNC 3  9.283  2.956  0.031  9.283  2.108  0.132 18.300  7.300  0.837
AtomPair CA 2 CA 103 SOGFUNC 2  9.977  2.956  0.130 18.300  7.300  0.870
AtomPair CA 2 CA 104 SOGFUNC 3  9.785  2.956  0.098  9.785  3.717  0.026 18.300  7.300  0.876
AtomPair CA 2 CA 105 SOGFUNC 2  7.090  2.956  0.130 18.300  7.300  0.870
AtomPair CA 2 CA 106 SOGFUNC 2  9.291  2.956  0.130 18.300  7.300  0.870
AtomPair CA 2 CA 107 SOGFUNC 2  9.696  2.956  0.130 18.300  7.300  0.870
AtomPair CA 2 CA 146 SOGFUNC 2  9.758  3.677  0.028 18.300  7.300  0.972
AtomPair CA 2 CA 147 SOGFUNC 4  8.025  3.973  0.025  8.602  3.973  0.025  9.023  4.214  0.024 18.300  7.300  0.925
AtomPair CA 2 CA 151 SOGFUNC 4  9.370  3.973  0.025  9.483  3.973  0.025  9.686  4.665  0.022 18.300  7.300  0.927
AtomPair CA 2 CA 174 SOGFUNC 2  9.905  2.956  0.035 18.300  7.300  0.965
AtomPair CA 2 CA 175 SOGFUNC 4  8.363  2.956  0.034  8.581  2.956  0.034  8.810  4.151  0.024 18.300  7.300  0.909
AtomPair CA 2 CA 176 SOGFUNC 4  5.579  2.956  0.033  5.867  2.956  0.033  6.099  3.513  0.028 18.300  7.300  0.905
AtomPair CA 2 CA 177 SOGFUNC 4  5.285  2.956  0.034  5.430  2.956  0.034  5.916  4.151  0.024 18.300  7.300  0.909
AtomPair CA 2 CA 178 SOGFUNC 4  6.795  2.108  0.046  7.084  3.513  0.027  7.117  2.108  0.046 18.300  7.300  0.882
AtomPair CA 2 CA 179 SOGFUNC 4  6.959  3.513  0.028  7.435  2.956  0.033  7.493  2.956  0.033 18.300  7.300  0.905
AtomPair CA 2 CA 180 SOGFUNC 4  9.285  4.151  0.024  9.944  3.513  0.028  9.972  3.513  0.028 18.300  7.300  0.919
AtomPair CA 2 CA 181 SOGFUNC 2  9.453  4.151  0.025 18.300  7.300  0.975
AtomPair CA 3 CA 22 SOGFUNC 2  9.947  2.754  0.122 18.300  7.300  0.878
AtomPair CA 3 CA 23 SOGFUNC 2  8.296  2.956  0.115 18.300  7.300  0.885
AtomPair CA 3 CA 24 SOGFUNC 2  8.210  2.754  0.122 18.300  7.300  0.878
AtomPair CA 3 CA 25 SOGFUNC 2  5.757  2.108  0.154 18.300  7.300  0.846
AtomPair CA 3 CA 26 SOGFUNC 2  5.234  2.754  0.122 18.300  7.300  0.878
AtomPair CA 3 CA 27 SOGFUNC 3  7.790  2.754  0.092  7.790  3.513  0.024 18.300  7.300  0.883
AtomPair CA 3 CA 88 SOGFUNC 4  8.642  4.490  0.020  8.652  4.490  0.020  9.278  4.665  0.019 18.300  7.300  0.941
AtomPair CA 3 CA 89 SOGFUNC 6  4.915  4.665  0.016  4.998  4.665  0.016  5.848  4.490  0.017  8.050  2.956  0.232  8.050  4.490  0.017 18.300  7.300  0.701
AtomPair CA 3 CA 90 SOGFUNC 7  7.014  4.665  0.017  7.063  4.665  0.017  8.404  4.214  0.019  8.515  3.717  0.127  8.515  2.956  0.080  8.515  3.973  0.020 18.300  7.300  0.721
AtomPair CA 3 CA 93 SOGFUNC 5  9.142  4.214  0.020  9.162  4.214  0.020  9.515  3.973  0.065  9.515  3.391  0.025 18.300  7.300  0.869
AtomPair CA 3 CA 94 SOGFUNC 3  8.813  2.956  0.028  8.813  2.108  0.117 18.300  7.300  0.855
AtomPair CA 3 CA 96 SOGFUNC 3  9.567  2.956  0.031  9.567  2.108  0.132 18.300  7.300  0.837
AtomPair CA 3 CA 97 SOGFUNC 2  9.034  3.513  0.112 18.300  7.300  0.888
AtomPair CA 3 CA 100 SOGFUNC 3  9.706  2.754  0.035  9.706  3.513  0.083 18.300  7.300  0.881
AtomPair CA 3 CA 101 SOGFUNC 3  6.997  2.754  0.035  6.997  3.513  0.083 18.300  7.300  0.881
AtomPair CA 3 CA 102 SOGFUNC 3  7.774  2.956  0.031  7.774  2.108  0.132 18.300  7.300  0.837
AtomPair CA 3 CA 103 SOGFUNC 2  7.228  2.108  0.173 18.300  7.300  0.827
AtomPair CA 3 CA 104 SOGFUNC 3  9.551  2.754  0.105  9.551  3.513  0.027 18.300  7.300  0.868
AtomPair CA 3 CA 105 SOGFUNC 3  7.214  2.754  0.035  7.214  3.513  0.083 18.300  7.300  0.881
AtomPair CA 3 CA 106 SOGFUNC 2  7.732  2.108  0.173 18.300  7.300  0.827
AtomPair CA 3 CA 107 SOGFUNC 3  6.766  2.754  0.035  6.766  3.513  0.083 18.300  7.300  0.881
AtomPair CA 3 CA 108 SOGFUNC 3  9.303  2.956  0.031  9.303  2.108  0.132 18.300  7.300  0.837
AtomPair CA 3 CA 151 SOGFUNC 4  9.007  3.973  0.026  9.520  4.665  0.022  9.618  4.490  0.023 18.300  7.300  0.930
AtomPair CA 3 CA 152 SOGFUNC 4  9.140  3.973  0.025  9.502  4.490  0.023  9.544  4.490  0.023 18.300  7.300  0.929
AtomPair CA 3 CA 153 SOGFUNC 4  9.685  4.490  0.022  9.826  3.973  0.025  9.931  3.973  0.025 18.300  7.300  0.927
AtomPair CA 3 CA 173 SOGFUNC 2  9.900  3.973  0.026 18.300  7.300  0.974
AtomPair CA 3 CA 174 SOGFUNC 4  6.407  3.513  0.028  6.567  3.513  0.028  6.671  2.956  0.034 18.300  7.300  0.910
AtomPair CA 3 CA 175 SOGFUNC 4  5.662  3.717  0.027  5.831  4.151  0.024  5.937  3.717  0.027 18.300  7.300  0.922
AtomPair CA 3 CA 176 SOGFUNC 4  4.132  2.956  0.033  4.489  2.956  0.033  4.554  2.956  0.033 18.300  7.300  0.900
AtomPair CA 3 CA 177 SOGFUNC 4  6.063  2.956  0.033  6.213  2.956  0.033  6.349  2.956  0.033 18.300  7.300  0.900
AtomPair CA 3 CA 178 SOGFUNC 4  8.726  3.513  0.028  8.924  3.513  0.028  9.299  2.956  0.034 18.300  7.300  0.910
AtomPair CA 3 CA 179 SOGFUNC 4  8.009  2.956  0.033  8.847  3.513  0.028  8.930  2.956  0.033 18.300  7.300  0.905
AtomPair CA 3 CA 180 SOGFUNC 2  8.827  3.513  0.029 18.300  7.300  0.971
AtomPair CA 3 CA 181 SOGFUNC 2  8.212  3.513  0.029 18.300  7.300  0.971
AtomPair CA 4 CA 16 SOGFUNC 3  9.603  4.490  0.020  9.672  4.490  0.020 18.300  7.300  0.960
AtomPair CA 4 CA 17 SOGFUNC 4  6.994  3.717  0.024  7.128  3.717  0.024  8.570  3.717  0.024 18.300  7.300  0.929
AtomPair CA 4 CA 18 SOGFUNC 4  8.175  3.513  0.025  8.225  2.956  0.030  8.826  3.513  0.025 18.300  7.300  0.921
AtomPair CA 4 CA 19 SOGFUNC 3  8.844  3.717  0.024  8.906  3.717  0.024 18.300  7.300  0.952
AtomPair CA 4 CA 21 SOGFUNC 3  9.985  2.956  0.085  9.985  2.108  0.040 18.300  7.300  0.875
AtomPair CA 4 CA 22 SOGFUNC 3  6.378  2.956  0.085  6.378  2.108  0.040 18.300  7.300  0.875
AtomPair CA 4 CA 23 SOGFUNC 2  6.460  2.654  0.126 18.300  7.300  0.874
AtomPair CA 4 CA 24 SOGFUNC 3  5.593  2.956  0.085  5.593  2.108  0.040 18.300  7.300  0.875
AtomPair CA 4 CA 25 SOGFUNC 2  4.587  1.871  0.170 18.300  7.300  0.830
AtomPair CA 4 CA 26 SOGFUNC 3  6.433  2.956  0.085  6.433  2.108  0.040 18.300  7.300  0.875
AtomPair CA 4 CA 27 SOGFUNC 3  9.053  2.956  0.028  9.053  2.108  0.117 18.300  7.300  0.855
AtomPair CA 4 CA 29 SOGFUNC 2  8.736  3.513  0.144 18.300  7.300  0.856
AtomPair CA 4 CA 30 SOGFUNC 2  9.179  3.513  0.144 18.300  7.300  0.856
AtomPair CA 4 CA 32 SOGFUNC 3  9.701  2.956  0.030  9.775  2.956  0.030 18.300  7.300  0.940
AtomPair CA 4 CA 34 SOGFUNC 3  9.621  1.871  0.044  9.621  2.654  0.094 18.300  7.300  0.862
AtomPair CA 4 CA 37 SOGFUNC 3  9.662  1.871  0.044  9.662  2.654  0.094 18.300  7.300  0.862
AtomPair CA 4 CA 73 SOGFUNC 3  9.099  2.956  0.087  9.099  3.391  0.025 18.300  7.300  0.888
AtomPair CA 4 CA 74 SOGFUNC 3  9.944  2.956  0.087  9.944  3.391  0.025 18.300  7.300  0.888
AtomPair CA 4 CA 76 SOGFUNC 2  9.865  3.973  0.088 18.300  7.300  0.912
AtomPair CA 4 CA 77 SOGFUNC 3  9.323  4.041  0.065  9.323  4.814  0.018 18.300  7.300  0.916
AtomPair CA 4 CA 78 SOGFUNC 3  9.821  3.973  0.022  9.821  3.391  0.077 18.300  7.300  0.902
AtomPair CA 4 CA 88 SOGFUNC 4  6.866  4.490  0.020  6.883  4.490  0.020  9.073  4.665  0.019 18.300  7.300  0.941
AtomPair CA 4 CA 89 SOGFUNC 6  4.142  4.490  0.017  4.150  4.490  0.017  5.847  4.490  0.017  8.772  2.956  0.232  8.772  4.490  0.017 18.300  7.300  0.700
AtomPair CA 4 CA 90 SOGFUNC 6  7.487  4.490  0.018  7.488  4.665  0.017  8.202  3.717  0.129  8.202  3.973  0.081  8.857  4.214  0.019 18.300  7.300  0.736
AtomPair CA 4 CA 91 SOGFUNC 3  9.469  4.041  0.065  9.469  4.333  0.020 18.300  7.300  0.915
AtomPair CA 4 CA 92 SOGFUNC 5  7.391  4.041  0.021  7.391  4.333  0.059  8.965  4.665  0.054  9.539  4.665  0.054 18.300  7.300  0.812
AtomPair CA 4 CA 93 SOGFUNC 7  7.429  4.041  0.061  7.429  4.333  0.019  8.890  4.665  0.053  9.586  3.973  0.021  9.598  3.973  0.021  9.896  4.214  0.059 18.300  7.300  0.767
AtomPair CA 4 CA 94 SOGFUNC 3  7.815  3.973  0.022  7.815  3.391  0.077 18.300  7.300  0.902
AtomPair CA 4 CA 95 SOGFUNC 3  6.869  2.654  0.037  6.869  3.570  0.082 18.300  7.300  0.881
AtomPair CA 4 CA 96 SOGFUNC 3  7.294  2.956  0.031  7.294  2.108  0.132 18.300  7.300  0.837
AtomPair CA 4 CA 97 SOGFUNC 2  7.931  2.956  0.130 18.300  7.300  0.870
AtomPair CA 4 CA 100 SOGFUNC 2  7.555  4.214  0.140 18.300  7.300  0.860
AtomPair CA 4 CA 101 SOGFUNC 4  6.947  3.513  0.150  7.303  2.956  0.089  7.303  2.108  0.042 18.300  7.300  0.720
AtomPair CA 4 CA 102 SOGFUNC 4  6.301  2.956  0.028  6.301  2.108  0.117  6.417  2.754  0.179 18.300  7.300  0.676
AtomPair CA 4 CA 103 SOGFUNC 4  4.474  2.956  0.089  4.474  2.108  0.042  8.282  3.513  0.150 18.300  7.300  0.720
AtomPair CA 4 CA 104 SOGFUNC 3  7.326  2.956  0.120  7.672  3.513  0.151 18.300  7.300  0.729
AtomPair CA 4 CA 105 SOGFUNC 3  9.366  2.956  0.096  9.366  2.108  0.045 18.300  7.300  0.859
AtomPair CA 4 CA 106 SOGFUNC 3  6.430  2.956  0.096  6.430  2.108  0.045 18.300  7.300  0.859
AtomPair CA 4 CA 107 SOGFUNC 2  4.444  2.956  0.130 18.300  7.300  0.870
AtomPair CA 4 CA 108 SOGFUNC 2  7.609  2.654  0.143 18.300  7.300  0.857
AtomPair CA 4 CA 109 SOGFUNC 3  9.064  2.956  0.098  9.064  3.391  0.028 18.300  7.300  0.873
AtomPair CA 4 CA 149 SOGFUNC 2  8.493  4.665  0.065 18.300  7.300  0.935
AtomPair CA 4 CA 150 SOGFUNC 3  5.967  4.214  0.070  8.378  4.214  0.070 18.300  7.300  0.860
AtomPair CA 4 CA 151 SOGFUNC 3  8.093  4.665  0.064  9.407  4.665  0.064 18.300  7.300  0.872
AtomPair CA 4 CA 153 SOGFUNC 4  9.654  3.973  0.025  9.698  3.973  0.025  9.939  4.490  0.066 18.300  7.300  0.884
AtomPair CA 4 CA 154 SOGFUNC 3  9.138  4.214  0.070  9.850  4.214  0.070 18.300  7.300  0.860
AtomPair CA 4 CA 155 SOGFUNC 2  9.913  3.973  0.076 18.300  7.300  0.924
AtomPair CA 4 CA 172 SOGFUNC 3  9.409  4.214  0.024  9.845  3.973  0.026 18.300  7.300  0.950
AtomPair CA 4 CA 173 SOGFUNC 4  8.330  3.973  0.025  8.441  3.973  0.025  8.618  3.973  0.025 18.300  7.300  0.924
AtomPair CA 4 CA 174 SOGFUNC 4  5.422  3.973  0.025  5.445  3.973  0.025  5.494  3.973  0.025 18.300  7.300  0.924
AtomPair CA 4 CA 175 SOGFUNC 4  5.167  3.717  0.027  5.211  3.717  0.027  5.776  3.717  0.027 18.300  7.300  0.919
AtomPair CA 4 CA 176 SOGFUNC 4  6.273  2.956  0.033  6.342  2.956  0.033  6.607  2.956  0.033 18.300  7.300  0.900
AtomPair CA 4 CA 177 SOGFUNC 4  7.749  2.956  0.033  8.026  2.956  0.033  8.864  3.717  0.027 18.300  7.300  0.907
AtomPair CA 4 CA 178 SOGFUNC 2  9.687  3.513  0.085 18.300  7.300  0.915
AtomPair CA 4 CA 179 SOGFUNC 3  6.055  2.956  0.095  8.122  3.513  0.080 18.300  7.300  0.824
AtomPair CA 4 CA 180 SOGFUNC 3  6.200  4.151  0.071  6.349  4.151  0.071 18.300  7.300  0.858
AtomPair CA 4 CA 181 SOGFUNC 3  5.221  4.151  0.071  6.204  4.151  0.071 18.300  7.300  0.858
AtomPair CA 4 CA 182 SOGFUNC 3  4.893  3.513  0.082  5.985  3.513  0.082 18.300  7.300  0.837
AtomPair CA 4 CA 183 SOGFUNC 3  7.252  4.151  0.071  9.506  4.151  0.071 18.300  7.300  0.858
AtomPair CA 4 CA 184 SOGFUNC 2  7.870  3.513  0.085 18.300  7.300  0.915
AtomPair CA 5 CA 17 SOGFUNC 2  9.718  3.973  0.189 18.300  7.300  0.811
AtomPair CA 5 CA 18 SOGFUNC 2  6.716  2.956  0.238 18.300  7.300  0.762
AtomPair CA 5 CA 19 SOGFUNC 3  7.809  2.956  0.162  7.809  3.717  0.064 18.300  7.300  0.774
AtomPair CA 5 CA 20 SOGFUNC 3  8.935  2.956  0.075  8.935  2.108  0.210 18.300  7.300  0.716
AtomPair CA 5 CA 21 SOGFUNC 3  7.978  2.956  0.085  7.978  2.108  0.040 18.300  7.300  0.875
AtomPair CA 5 CA 22 SOGFUNC 3  8.220  2.754  0.031  8.220  3.513  0.073 18.300  7.300  0.895
AtomPair CA 5 CA 23 SOGFUNC 3  5.618  2.956  0.085  5.618  2.108  0.040 18.300  7.300  0.875
AtomPair CA 5 CA 24 SOGFUNC 3  5.119  2.956  0.085  5.119  2.108  0.040 18.300  7.300  0.875
AtomPair CA 5 CA 25 SOGFUNC 3  6.443  2.956  0.085  6.443  2.108  0.040 18.300  7.300  0.875
AtomPair CA 5 CA 26 SOGFUNC 3  7.978  2.754  0.031  7.978  3.513  0.073 18.300  7.300  0.895
AtomPair CA 5 CA 27 SOGFUNC 2  7.551  2.956  0.167 18.300  7.300  0.833
AtomPair CA 5 CA 28 SOGFUNC 2  6.661  2.956  0.167 18.300  7.300  0.833
AtomPair CA 5 CA 29 SOGFUNC 2  5.715  3.513  0.144 18.300  7.300  0.856
AtomPair CA 5 CA 30 SOGFUNC 2  6.164  3.513  0.144 18.300  7.300  0.856
AtomPair CA 5 CA 31 SOGFUNC 2  8.588  3.513  0.144 18.300  7.300  0.856
AtomPair CA 5 CA 32 SOGFUNC 2  8.361  2.956  0.167 18.300  7.300  0.833
AtomPair CA 5 CA 77 SOGFUNC 3  9.358  3.973  0.066  9.358  4.123  0.021 18.300  7.300  0.913
AtomPair CA 5 CA 78 SOGFUNC 2  9.980  3.973  0.088 18.300  7.300  0.912
AtomPair CA 5 CA 89 SOGFUNC 3  7.027  2.956  0.162  7.027  3.973  0.060 18.300  7.300  0.777
AtomPair CA 5 CA 90 SOGFUNC 3  6.146  2.956  0.162  6.146  3.973  0.060 18.300  7.300  0.777
AtomPair CA 5 CA 91 SOGFUNC 8  8.971  4.490  0.048  8.989  4.490  0.048  9.580  4.214  0.051  9.702  2.956  0.147  9.702  3.973  0.055  9.806  3.973  0.055  9.806  3.391  0.021 18.300  7.300  0.575
AtomPair CA 5 CA 92 SOGFUNC 5  5.586  4.665  0.053  5.756  4.490  0.055  6.342  4.214  0.058  8.746  3.973  0.082 18.300  7.300  0.752
AtomPair CA 5 CA 93 SOGFUNC 4  6.007  4.214  0.060  6.228  4.214  0.060  7.222  4.214  0.060 18.300  7.300  0.820
AtomPair CA 5 CA 94 SOGFUNC 2  8.554  3.973  0.088 18.300  7.300  0.912
AtomPair CA 5 CA 95 SOGFUNC 3  7.646  3.391  0.029  7.646  4.490  0.067 18.300  7.300  0.904
AtomPair CA 5 CA 96 SOGFUNC 5  7.239  4.490  0.058  7.256  4.490  0.058  9.613  2.956  0.117  9.996  3.973  0.130 18.300  7.300  0.638
AtomPair CA 5 CA 97 SOGFUNC 2  7.861  3.973  0.147 18.300  7.300  0.853
AtomPair CA 5 CA 98 SOGFUNC 2  8.783  3.973  0.147 18.300  7.300  0.853
AtomPair CA 5 CA 99 SOGFUNC 2  8.506  3.973  0.147 18.300  7.300  0.853
AtomPair CA 5 CA 100 SOGFUNC 2  7.013  3.717  0.155 18.300  7.300  0.845
AtomPair CA 5 CA 101 SOGFUNC 2  7.995  3.513  0.163 18.300  7.300  0.837
AtomPair CA 5 CA 102 SOGFUNC 3  7.953  2.956  0.175  8.713  2.956  0.117 18.300  7.300  0.708
AtomPair CA 5 CA 103 SOGFUNC 4  5.385  2.956  0.086  5.385  2.108  0.040  8.159  2.956  0.173 18.300  7.300  0.700
AtomPair CA 5 CA 104 SOGFUNC 3  6.437  3.513  0.100  7.005  2.956  0.178 18.300  7.300  0.722
AtomPair CA 5 CA 105 SOGFUNC 4  8.183  2.956  0.086  8.183  2.108  0.040  9.283  2.956  0.173 18.300  7.300  0.700
AtomPair CA 5 CA 106 SOGFUNC 4  9.782  2.956  0.086  9.782  2.108  0.040  9.977  2.956  0.173 18.300  7.300  0.700
AtomPair CA 5 CA 107 SOGFUNC 4  5.207  4.151  0.066  5.207  2.754  0.033  9.785  3.717  0.148 18.300  7.300  0.753
AtomPair CA 5 CA 108 SOGFUNC 4  6.765  2.956  0.088  6.765  3.973  0.022  7.090  2.956  0.176 18.300  7.300  0.714
AtomPair CA 5 CA 109 SOGFUNC 4  7.493  2.956  0.088  7.493  3.391  0.026  9.291  2.956  0.176 18.300  7.300  0.711
AtomPair CA 5 CA 110 SOGFUNC 4  8.517  2.956  0.088  8.517  3.391  0.026  9.696  2.956  0.176 18.300  7.300  0.711
AtomPair CA 5 CA 149 SOGFUNC 2  9.758  4.665  0.065 18.300  7.300  0.935
AtomPair CA 5 CA 150 SOGFUNC 4  8.025  3.973  0.071  8.602  3.973  0.071  9.023  4.214  0.067 18.300  7.300  0.790
AtomPair CA 5 CA 154 SOGFUNC 4  9.370  3.973  0.071  9.483  3.973  0.071  9.686  4.214  0.067 18.300  7.300  0.790
AtomPair CA 5 CA 177 SOGFUNC 2  9.905  2.956  0.100 18.300  7.300  0.900
AtomPair CA 5 CA 178 SOGFUNC 4  8.363  2.956  0.088  8.581  2.956  0.088  8.810  2.754  0.095 18.300  7.300  0.728
AtomPair CA 5 CA 179 SOGFUNC 4  5.579  2.956  0.090  5.867  2.956  0.090  6.099  3.513  0.076 18.300  7.300  0.743
AtomPair CA 5 CA 180 SOGFUNC 4  5.285  3.717  0.075  5.430  3.717  0.075  5.916  3.513  0.079 18.300  7.300  0.772
AtomPair CA 5 CA 181 SOGFUNC 4  6.795  3.717  0.075  7.084  3.513  0.079  7.117  3.717  0.075 18.300  7.300  0.772
AtomPair CA 5 CA 182 SOGFUNC 4  6.959  3.513  0.076  7.435  2.956  0.090  7.493  2.956  0.090 18.300  7.300  0.743
AtomPair CA 5 CA 183 SOGFUNC 4  9.285  4.151  0.069  9.944  4.151  0.069  9.972  4.151  0.069 18.300  7.300  0.794
AtomPair CA 5 CA 184 SOGFUNC 2  9.453  2.754  0.106 18.300  7.300  0.894
AtomPair CA 6 CA 15 SOGFUNC 3  9.633  3.391  0.026  9.711  3.391  0.026 18.300  7.300  0.948
AtomPair CA 6 CA 16 SOGFUNC 5  8.390  3.973  0.021  8.545  3.973  0.021  9.795  4.214  0.020  9.924  4.490  0.166 18.300  7.300  0.772
AtomPair CA 6 CA 17 SOGFUNC 7  6.291  2.956  0.027  6.395  2.956  0.027  7.686  2.956  0.027  8.681  3.973  0.059  8.681  4.490  0.105  9.718  2.108  0.037 18.300  7.300  0.719
AtomPair CA 6 CA 18 SOGFUNC 7  6.207  3.973  0.061  6.207  4.490  0.107  6.716  2.956  0.027  8.122  3.513  0.023  8.225  3.513  0.023  9.172  3.513  0.023 18.300  7.300  0.737
AtomPair CA 6 CA 19 SOGFUNC 3  7.809  2.956  0.027  7.957  3.717  0.196 18.300  7.300  0.777
AtomPair CA 6 CA 20 SOGFUNC 3  6.649  2.956  0.112  8.935  2.108  0.039 18.300  7.300  0.849
AtomPair CA 6 CA 21 SOGFUNC 2  7.585  2.108  0.154 18.300  7.300  0.846
AtomPair CA 6 CA 22 SOGFUNC 2  5.566  2.108  0.154 18.300  7.300  0.846
AtomPair CA 6 CA 23 SOGFUNC 3  4.375  2.956  0.085  4.375  2.108  0.040 18.300  7.300  0.875
AtomPair CA 6 CA 24 SOGFUNC 2  6.241  2.108  0.154 18.300  7.300  0.846
AtomPair CA 6 CA 25 SOGFUNC 3  8.810  1.871  0.154  9.947  2.754  0.157 18.300  7.300  0.690
AtomPair CA 6 CA 26 SOGFUNC 2  8.296  2.956  0.167 18.300  7.300  0.833
AtomPair CA 6 CA 27 SOGFUNC 2  8.210  2.754  0.177 18.300  7.300  0.823
AtomPair CA 6 CA 28 SOGFUNC 2  5.757  2.108  0.219 18.300  7.300  0.781
AtomPair CA 6 CA 29 SOGFUNC 2  5.234  2.754  0.177 18.300  7.300  0.823
AtomPair CA 6 CA 30 SOGFUNC 2  7.790  3.513  0.144 18.300  7.300  0.856
AtomPair CA 6 CA 75 SOGFUNC 2  9.407  3.391  0.102 18.300  7.300  0.898
AtomPair CA 6 CA 76 SOGFUNC 3  9.386  3.973  0.022  9.386  3.391  0.077 18.300  7.300  0.902
AtomPair CA 6 CA 77 SOGFUNC 3  9.583  3.391  0.077  9.583  4.123  0.021 18.300  7.300  0.902
AtomPair CA 6 CA 78 SOGFUNC 3  9.233  3.973  0.022  9.233  3.391  0.077 18.300  7.300  0.902
AtomPair CA 6 CA 79 SOGFUNC 3  9.319  3.973  0.066  9.319  3.391  0.026 18.300  7.300  0.908
AtomPair CA 6 CA 88 SOGFUNC 2  9.993  3.973  0.023 18.300  7.300  0.977
AtomPair CA 6 CA 89 SOGFUNC 5  7.027  3.973  0.022  7.611  4.214  0.021  7.686  4.214  0.021  9.127  4.214  0.021 18.300  7.300  0.915
AtomPair CA 6 CA 90 SOGFUNC 5  6.146  3.973  0.020  8.273  3.717  0.128  8.273  3.973  0.060  9.281  4.041  0.078 18.300  7.300  0.715
AtomPair CA 6 CA 91 SOGFUNC 5  7.930  3.391  0.094  8.642  3.973  0.060  8.652  3.973  0.060  9.278  4.214  0.057 18.300  7.300  0.730
AtomPair CA 6 CA 92 SOGFUNC 6  4.915  4.214  0.058  4.998  4.214  0.058  5.848  3.973  0.061  7.746  4.041  0.020  7.746  4.333  0.056 18.300  7.300  0.746
AtomPair CA 6 CA 93 SOGFUNC 7  7.014  4.214  0.057  7.063  4.214  0.057  7.835  4.041  0.060  7.835  4.333  0.019  8.404  4.214  0.057  9.702  3.973  0.020 18.300  7.300  0.729
AtomPair CA 6 CA 94 SOGFUNC 3  6.848  3.973  0.022  6.848  3.391  0.077 18.300  7.300  0.902
AtomPair CA 6 CA 95 SOGFUNC 3  6.750  3.973  0.074  6.750  2.108  0.046 18.300  7.300  0.880
AtomPair CA 6 CA 96 SOGFUNC 6  9.142  4.214  0.060  9.162  4.214  0.060  9.515  3.391  0.150  9.925  2.956  0.029  9.925  3.391  0.075 18.300  7.300  0.626
AtomPair CA 6 CA 97 SOGFUNC 2  8.813  3.973  0.147 18.300  7.300  0.853
AtomPair CA 6 CA 99 SOGFUNC 2  9.567  2.956  0.188 18.300  7.300  0.812
AtomPair CA 6 CA 100 SOGFUNC 2  9.034  3.513  0.163 18.300  7.300  0.837
AtomPair CA 6 CA 102 SOGFUNC 3  9.561  2.956  0.031  9.561  2.108  0.132 18.300  7.300  0.837
AtomPair CA 6 CA 103 SOGFUNC 3  5.880  2.108  0.154  9.706  2.754  0.177 18.300  7.300  0.668
AtomPair CA 6 CA 104 SOGFUNC 4  6.176  2.956  0.028  6.176  2.108  0.117  6.997  2.754  0.179 18.300  7.300  0.676
AtomPair CA 6 CA 105 SOGFUNC 4  6.042  2.956  0.086  6.042  2.108  0.040  7.774  2.956  0.173 18.300  7.300  0.700
AtomPair CA 6 CA 106 SOGFUNC 3  6.511  2.108  0.146  7.228  2.108  0.220 18.300  7.300  0.634
AtomPair CA 6 CA 107 SOGFUNC 4  6.485  2.956  0.089  6.485  2.108  0.042  9.551  3.513  0.150 18.300  7.300  0.720
AtomPair CA 6 CA 108 SOGFUNC 4  7.214  2.754  0.176  7.355  1.871  0.130  7.355  2.654  0.030 18.300  7.300  0.664
AtomPair CA 6 CA 109 SOGFUNC 4  6.031  3.391  0.023  6.031  2.108  0.111  7.732  2.108  0.223 18.300  7.300  0.643
AtomPair CA 6 CA 110 SOGFUNC 4  5.767  3.391  0.024  5.767  2.108  0.117  6.766  2.754  0.180 18.300  7.300  0.678
AtomPair CA 6 CA 111 SOGFUNC 4  9.303  2.956  0.176  9.447  2.956  0.088  9.447  3.391  0.026 18.300  7.300  0.711
AtomPair CA 6 CA 153 SOGFUNC 2  9.989  3.973  0.026 18.300  7.300  0.974
AtomPair CA 6 CA 154 SOGFUNC 7  9.007  3.973  0.069  9.286  3.973  0.023  9.520  4.214  0.065  9.576  3.973  0.023  9.611  3.973  0.023  9.618  3.973  0.069 18.300  7.300  0.727
AtomPair CA 6 CA 155 SOGFUNC 7  9.140  3.973  0.069  9.502  3.973  0.069  9.544  3.973  0.069  9.823  3.973  0.023  9.826  3.973  0.023  9.974  3.973  0.023 18.300  7.300  0.725
AtomPair CA 6 CA 156 SOGFUNC 4  9.685  3.973  0.071  9.826  3.973  0.071  9.931  3.973  0.071 18.300  7.300  0.787
AtomPair CA 6 CA 171 SOGFUNC 4  7.881  3.677  0.027  8.315  3.677  0.027  8.667  3.677  0.027 18.300  7.300  0.918
AtomPair CA 6 CA 172 SOGFUNC 4  6.106  3.677  0.027  6.614  3.677  0.027  7.104  3.677  0.027 18.300  7.300  0.918
AtomPair CA 6 CA 173 SOGFUNC 4  5.516  3.973  0.025  5.751  3.391  0.030  5.990  3.677  0.027 18.300  7.300  0.918
AtomPair CA 6 CA 174 SOGFUNC 4  4.363  3.677  0.027  4.390  3.973  0.025  4.501  3.677  0.027 18.300  7.300  0.920
AtomPair CA 6 CA 175 SOGFUNC 4  6.575  3.513  0.028  6.614  2.956  0.033  6.781  2.956  0.033 18.300  7.300  0.905
AtomPair CA 6 CA 176 SOGFUNC 5  8.592  2.956  0.032  8.618  2.956  0.032  8.886  2.956  0.032  9.900  3.973  0.072 18.300  7.300  0.832
AtomPair CA 6 CA 177 SOGFUNC 4  6.407  3.513  0.077  6.567  3.513  0.077  6.671  2.956  0.092 18.300  7.300  0.754
AtomPair CA 6 CA 178 SOGFUNC 4  5.662  2.108  0.116  5.831  2.754  0.089  5.937  2.108  0.116 18.300  7.300  0.680
AtomPair CA 6 CA 179 SOGFUNC 4  4.132  2.956  0.083  4.489  2.108  0.116  4.554  2.108  0.116 18.300  7.300  0.684
AtomPair CA 6 CA 180 SOGFUNC 4  6.063  2.956  0.089  6.213  2.956  0.089  6.349  2.956  0.089 18.300  7.300  0.733
AtomPair CA 6 CA 181 SOGFUNC 4  8.726  3.513  0.077  8.924  3.513  0.077  9.299  2.956  0.092 18.300  7.300  0.754
AtomPair CA 6 CA 182 SOGFUNC 4  8.009  2.108  0.116  8.847  2.754  0.089  8.930  2.108  0.116 18.300  7.300  0.680
AtomPair CA 6 CA 183 SOGFUNC 2  8.827  3.513  0.085 18.300  7.300  0.915
AtomPair CA 6 CA 184 SOGFUNC 2  8.212  2.754  0.106 18.300  7.300  0.894
AtomPair CA 7 CA 14 SOGFUNC 3  9.570  3.391  0.026  9.587  3.391  0.026 18.300  7.300  0.948
AtomPair CA 7 CA 15 SOGFUNC 5  5.927  3.973  0.021  6.008  3.973  0.021  6.930  3.391  0.024  9.643  4.490  0.165 18.300  7.300  0.769
AtomPair CA 7 CA 16 SOGFUNC 6  5.097  3.717  0.022  5.219  3.717  0.022  5.969  2.956  0.027  6.140  4.490  0.162  9.924  2.956  0.027 18.300  7.300  0.740
AtomPair CA 7 CA 17 SOGFUNC 7  4.376  2.956  0.027  4.543  2.956  0.027  4.552  2.956  0.027  5.439  3.973  0.059  5.439  4.490  0.105  8.681  2.108  0.037 18.300  7.300  0.719
AtomPair CA 7 CA 18 SOGFUNC 7  4.577  3.973  0.060  4.577  4.490  0.106  6.207  2.956  0.027  7.071  2.956  0.027  7.661  2.956  0.027  7.775  3.513  0.023 18.300  7.300  0.730
AtomPair CA 7 CA 19 SOGFUNC 7  7.782  4.490  0.151  7.957  2.956  0.026  8.702  3.677  0.062  8.702  2.754  0.027  9.603  3.973  0.057  9.672  3.973  0.057 18.300  7.300  0.620
AtomPair CA 7 CA 20 SOGFUNC 5  6.994  2.956  0.076  7.128  2.956  0.076  8.570  2.956  0.076  9.654  3.513  0.085 18.300  7.300  0.687
AtomPair CA 7 CA 21 SOGFUNC 5  6.420  2.108  0.135  8.175  3.513  0.061  8.225  2.956  0.072  8.826  2.754  0.078 18.300  7.300  0.654
AtomPair CA 7 CA 22 SOGFUNC 4  5.345  2.754  0.111  8.844  2.956  0.078  8.906  2.956  0.078 18.300  7.300  0.734
AtomPair CA 7 CA 23 SOGFUNC 2  6.554  2.956  0.115 18.300  7.300  0.885
AtomPair CA 7 CA 24 SOGFUNC 3  8.300  2.754  0.105  9.985  2.108  0.205 18.300  7.300  0.690
AtomPair CA 7 CA 25 SOGFUNC 2  6.378  2.108  0.219 18.300  7.300  0.781
AtomPair CA 7 CA 26 SOGFUNC 2  6.460  2.654  0.182 18.300  7.300  0.818
AtomPair CA 7 CA 27 SOGFUNC 2  5.593  2.108  0.219 18.300  7.300  0.781
AtomPair CA 7 CA 28 SOGFUNC 2  4.587  1.871  0.240 18.300  7.300  0.760
AtomPair CA 7 CA 29 SOGFUNC 5  6.433  2.108  0.210  9.256  2.956  0.025  9.443  2.956  0.025  9.444  2.956  0.025 18.300  7.300  0.716
AtomPair CA 7 CA 30 SOGFUNC 6  9.053  2.956  0.139  9.421  2.956  0.023  9.434  2.956  0.023  9.535  2.956  0.209  9.773  2.956  0.023 18.300  7.300  0.582
AtomPair CA 7 CA 31 SOGFUNC 5  8.722  2.956  0.025  8.873  2.956  0.025  9.526  2.956  0.025  9.606  2.956  0.228 18.300  7.300  0.696
AtomPair CA 7 CA 32 SOGFUNC 6  8.423  2.956  0.026  8.489  2.956  0.026  9.072  2.108  0.036  9.083  3.717  0.123  9.083  2.956  0.077 18.300  7.300  0.711
AtomPair CA 7 CA 33 SOGFUNC 2  9.352  2.956  0.238 18.300  7.300  0.762
AtomPair CA 7 CA 35 SOGFUNC 3  9.701  2.956  0.083  9.775  2.956  0.083 18.300  7.300  0.833
AtomPair CA 7 CA 37 SOGFUNC 2  9.621  1.871  0.240 18.300  7.300  0.760
AtomPair CA 7 CA 40 SOGFUNC 2  9.662  1.871  0.240 18.300  7.300  0.760
AtomPair CA 7 CA 76 SOGFUNC 4  9.099  2.108  0.211  9.729  3.677  0.060  9.729  4.214  0.018 18.300  7.300  0.711
AtomPair CA 7 CA 77 SOGFUNC 2  9.944  2.108  0.219 18.300  7.300  0.781
AtomPair CA 7 CA 79 SOGFUNC 4  9.778  3.677  0.023  9.778  4.214  0.059  9.865  3.973  0.125 18.300  7.300  0.794
AtomPair CA 7 CA 80 SOGFUNC 2  9.323  4.814  0.109 18.300  7.300  0.891
AtomPair CA 7 CA 81 SOGFUNC 2  9.821  3.973  0.130 18.300  7.300  0.870
AtomPair CA 7 CA 89 SOGFUNC 2  9.809  3.973  0.023 18.300  7.300  0.977
AtomPair CA 7 CA 90 SOGFUNC 2  8.273  3.973  0.023 18.300  7.300  0.977
AtomPair CA 7 CA 91 SOGFUNC 4  6.866  3.973  0.063  6.883  3.973  0.063  9.073  4.214  0.060 18.300  7.300  0.814
AtomPair CA 7 CA 92 SOGFUNC 4  4.142  3.973  0.063  4.150  3.973  0.063  5.847  3.973  0.063 18.300  7.300  0.811
AtomPair CA 7 CA 93 SOGFUNC 6  7.487  3.973  0.061  7.488  4.214  0.057  8.857  4.214  0.057  9.504  3.973  0.061  9.504  3.391  0.024 18.300  7.300  0.740
AtomPair CA 7 CA 94 SOGFUNC 4  9.469  4.333  0.114  9.804  2.956  0.028  9.804  3.391  0.073 18.300  7.300  0.786
AtomPair CA 7 CA 95 SOGFUNC 4  7.391  4.041  0.130  8.965  4.214  0.124  9.539  4.214  0.124 18.300  7.300  0.622
AtomPair CA 7 CA 96 SOGFUNC 6  7.429  4.333  0.118  8.890  4.214  0.121  9.586  4.490  0.057  9.598  4.490  0.057  9.896  4.665  0.110 18.300  7.300  0.537
AtomPair CA 7 CA 97 SOGFUNC 2  7.815  3.973  0.147 18.300  7.300  0.853
AtomPair CA 7 CA 98 SOGFUNC 2  6.869  2.654  0.205 18.300  7.300  0.795
AtomPair CA 7 CA 99 SOGFUNC 2  7.294  2.956  0.188 18.300  7.300  0.812
AtomPair CA 7 CA 100 SOGFUNC 2  7.931  2.956  0.188 18.300  7.300  0.812
AtomPair CA 7 CA 103 SOGFUNC 2  9.550  2.108  0.173 18.300  7.300  0.827
AtomPair CA 7 CA 104 SOGFUNC 4  7.303  2.108  0.229  8.921  2.754  0.088  8.921  3.513  0.023 18.300  7.300  0.661
AtomPair CA 7 CA 105 SOGFUNC 4  6.301  2.956  0.177  8.031  2.754  0.032  8.031  3.513  0.074 18.300  7.300  0.717
AtomPair CA 7 CA 106 SOGFUNC 3  4.474  2.108  0.220  6.622  2.108  0.146 18.300  7.300  0.634
AtomPair CA 7 CA 107 SOGFUNC 3  7.326  2.956  0.178  9.703  3.513  0.100 18.300  7.300  0.722
AtomPair CA 7 CA 108 SOGFUNC 2  9.366  2.108  0.245 18.300  7.300  0.755
AtomPair CA 7 CA 109 SOGFUNC 3  6.430  2.108  0.227  8.417  2.754  0.116 18.300  7.300  0.657
AtomPair CA 7 CA 110 SOGFUNC 4  4.444  2.956  0.176  6.356  2.956  0.088  6.356  3.391  0.026 18.300  7.300  0.711
AtomPair CA 7 CA 111 SOGFUNC 4  7.609  2.654  0.195  9.214  3.513  0.074  9.214  4.214  0.021 18.300  7.300  0.710
AtomPair CA 7 CA 112 SOGFUNC 4  9.064  2.108  0.235  9.982  3.677  0.067  9.982  4.214  0.020 18.300  7.300  0.678
AtomPair CA 7 CA 152 SOGFUNC 2  8.493  4.214  0.140 18.300  7.300  0.860
AtomPair CA 7 CA 153 SOGFUNC 6  5.967  4.214  0.128  8.378  4.214  0.128  9.923  3.973  0.023  9.925  3.973  0.023  9.943  3.973  0.023 18.300  7.300  0.677
AtomPair CA 7 CA 154 SOGFUNC 6  8.093  4.214  0.128  9.214  3.973  0.023  9.363  3.973  0.023  9.407  4.214  0.128  9.591  3.973  0.023 18.300  7.300  0.677
AtomPair CA 7 CA 155 SOGFUNC 4  8.206  3.973  0.025  8.244  3.973  0.025  8.969  3.973  0.025 18.300  7.300  0.924
AtomPair CA 7 CA 156 SOGFUNC 7  9.248  3.973  0.022  9.274  3.973  0.022  9.654  3.973  0.067  9.698  3.973  0.067  9.933  3.973  0.022  9.939  3.973  0.134 18.300  7.300  0.666
AtomPair CA 7 CA 157 SOGFUNC 3  9.138  4.214  0.129  9.850  3.677  0.148 18.300  7.300  0.722
AtomPair CA 7 CA 158 SOGFUNC 2  9.913  3.973  0.147 18.300  7.300  0.853
AtomPair CA 7 CA 171 SOGFUNC 4  7.616  4.214  0.024  7.802  4.214  0.024  7.947  3.677  0.027 18.300  7.300  0.925
AtomPair CA 7 CA 172 SOGFUNC 4  7.204  3.973  0.025  7.396  3.973  0.025  7.439  3.677  0.027 18.300  7.300  0.922
AtomPair CA 7 CA 173 SOGFUNC 4  5.048  3.973  0.025  5.137  3.973  0.025  5.430  3.973  0.025 18.300  7.300  0.924
AtomPair CA 7 CA 174 SOGFUNC 4  5.355  2.956  0.033  5.461  2.956  0.033  5.473  2.956  0.033 18.300  7.300  0.900
AtomPair CA 7 CA 175 SOGFUNC 6  6.943  2.956  0.032  7.389  3.717  0.025  7.527  3.717  0.025  9.409  4.214  0.067  9.845  4.490  0.063 18.300  7.300  0.787
AtomPair CA 7 CA 176 SOGFUNC 4  8.330  3.973  0.071  8.441  3.973  0.071  8.618  3.973  0.071 18.300  7.300  0.787
AtomPair CA 7 CA 177 SOGFUNC 4  5.422  3.973  0.071  5.445  3.973  0.071  5.494  3.973  0.071 18.300  7.300  0.787
AtomPair CA 7 CA 178 SOGFUNC 4  5.167  2.108  0.113  5.211  2.108  0.113  5.776  2.108  0.113 18.300  7.300  0.662
AtomPair CA 7 CA 179 SOGFUNC 4  6.273  2.956  0.089  6.342  2.956  0.089  6.607  2.956  0.089 18.300  7.300  0.733
AtomPair CA 7 CA 180 SOGFUNC 4  7.749  2.956  0.089  8.026  2.956  0.089  8.864  2.956  0.089 18.300  7.300  0.733
AtomPair CA 7 CA 181 SOGFUNC 2  9.687  4.151  0.142 18.300  7.300  0.858
AtomPair CA 7 CA 182 SOGFUNC 3  6.055  2.956  0.167  8.122  2.754  0.179 18.300  7.300  0.654
AtomPair CA 7 CA 183 SOGFUNC 3  6.200  3.513  0.150  6.349  3.513  0.150 18.300  7.300  0.699
AtomPair CA 7 CA 184 SOGFUNC 3  5.221  2.754  0.177  6.204  2.754  0.177 18.300  7.300  0.646
AtomPair CA 7 CA 185 SOGFUNC 3  4.893  3.513  0.150  5.985  3.513  0.150 18.300  7.300  0.699
AtomPair CA 7 CA 186 SOGFUNC 3  7.252  3.513  0.150  9.506  3.513  0.150 18.300  7.300  0.699
AtomPair CA 7 CA 187 SOGFUNC 2  7.870  3.513  0.163 18.300  7.300  0.837
AtomPair CA 8 CA 13 SOGFUNC 2  9.893  4.214  0.123 18.300  7.300  0.877
AtomPair CA 8 CA 14 SOGFUNC 4  7.970  3.391  0.026  8.074  3.391  0.026  8.246  3.391  0.026 18.300  7.300  0.923
AtomPair CA 8 CA 15 SOGFUNC 6  5.476  2.108  0.038  5.629  2.956  0.027  5.647  2.956  0.027  7.886  4.490  0.106  9.643  2.108  0.038 18.300  7.300  0.764
AtomPair CA 8 CA 16 SOGFUNC 6  5.227  3.717  0.022  5.562  3.717  0.022  5.592  3.717  0.022  5.595  4.490  0.111  6.140  3.717  0.022 18.300  7.300  0.799
AtomPair CA 8 CA 17 SOGFUNC 6  5.418  4.490  0.109  5.439  2.956  0.028  5.518  2.956  0.028  6.118  2.956  0.028  6.162  2.956  0.028 18.300  7.300  0.781
AtomPair CA 8 CA 18 SOGFUNC 8  4.577  2.956  0.027  6.066  4.490  0.105  7.876  3.677  0.064  7.876  3.513  0.022  8.732  3.513  0.022  8.813  2.956  0.027  9.044  3.513  0.022 18.300  7.300  0.711
AtomPair CA 8 CA 19 SOGFUNC 5  6.312  3.677  0.067  6.312  3.513  0.023  7.782  2.956  0.028  8.837  4.490  0.109 18.300  7.300  0.773
AtomPair CA 8 CA 20 SOGFUNC 3  9.505  3.677  0.071  9.505  3.513  0.025 18.300  7.300  0.904
AtomPair CA 8 CA 21 SOGFUNC 3  6.914  2.956  0.028  6.914  2.108  0.117 18.300  7.300  0.855
AtomPair CA 8 CA 22 SOGFUNC 2  7.286  2.754  0.122 18.300  7.300  0.878
AtomPair CA 8 CA 23 SOGFUNC 2  9.222  2.956  0.115 18.300  7.300  0.885
AtomPair CA 8 CA 24 SOGFUNC 2  7.978  2.108  0.219 18.300  7.300  0.781
AtomPair CA 8 CA 25 SOGFUNC 2  8.220  2.754  0.177 18.300  7.300  0.823
AtomPair CA 8 CA 26 SOGFUNC 2  5.618  2.108  0.219 18.300  7.300  0.781
AtomPair CA 8 CA 27 SOGFUNC 2  5.119  2.108  0.219 18.300  7.300  0.781
AtomPair CA 8 CA 28 SOGFUNC 2  6.443  2.108  0.219 18.300  7.300  0.781
AtomPair CA 8 CA 29 SOGFUNC 5  7.978  2.754  0.169  9.145  2.956  0.026  9.357  2.956  0.026  9.536  2.956  0.026 18.300  7.300  0.753
AtomPair CA 8 CA 30 SOGFUNC 3  9.363  2.956  0.164  9.535  2.956  0.027 18.300  7.300  0.809
AtomPair CA 8 CA 31 SOGFUNC 5  9.360  2.956  0.029  9.606  2.956  0.029  9.613  2.956  0.029  9.765  2.956  0.029 18.300  7.300  0.885
AtomPair CA 8 CA 32 SOGFUNC 3  9.083  2.956  0.028  9.843  3.717  0.135 18.300  7.300  0.837
AtomPair CA 8 CA 33 SOGFUNC 2  9.352  2.956  0.030 18.300  7.300  0.970
AtomPair CA 8 CA 80 SOGFUNC 4  9.358  4.123  0.120  9.549  3.892  0.064  9.549  3.513  0.024 18.300  7.300  0.792
AtomPair CA 8 CA 81 SOGFUNC 2  9.980  3.973  0.130 18.300  7.300  0.870
AtomPair CA 8 CA 93 SOGFUNC 3  8.764  3.973  0.065  8.764  2.108  0.041 18.300  7.300  0.894
AtomPair CA 8 CA 94 SOGFUNC 5  8.971  3.973  0.109  8.989  3.973  0.109  9.580  4.214  0.103  9.806  3.391  0.127 18.300  7.300  0.552
AtomPair CA 8 CA 95 SOGFUNC 5  5.586  4.214  0.117  5.756  3.973  0.124  6.342  4.214  0.117  8.746  3.973  0.124 18.300  7.300  0.518
AtomPair CA 8 CA 96 SOGFUNC 4  6.007  4.665  0.116  6.228  4.665  0.116  7.222  4.214  0.128 18.300  7.300  0.641
AtomPair CA 8 CA 97 SOGFUNC 2  8.554  3.973  0.147 18.300  7.300  0.853
AtomPair CA 8 CA 98 SOGFUNC 2  7.646  3.391  0.168 18.300  7.300  0.832
AtomPair CA 8 CA 99 SOGFUNC 4  7.239  3.973  0.124  7.256  3.973  0.124  9.613  2.956  0.167 18.300  7.300  0.585
AtomPair CA 8 CA 105 SOGFUNC 3  8.713  2.956  0.178  8.844  3.513  0.100 18.300  7.300  0.722
AtomPair CA 8 CA 106 SOGFUNC 4  5.385  2.108  0.222  6.409  2.956  0.026  6.409  2.108  0.111 18.300  7.300  0.641
AtomPair CA 8 CA 107 SOGFUNC 3  6.437  3.513  0.154  8.488  3.513  0.103 18.300  7.300  0.743
AtomPair CA 8 CA 108 SOGFUNC 4  8.183  2.108  0.222  9.573  2.956  0.026  9.573  2.108  0.111 18.300  7.300  0.641
AtomPair CA 8 CA 109 SOGFUNC 3  9.400  2.754  0.116  9.782  2.108  0.227 18.300  7.300  0.657
AtomPair CA 8 CA 110 SOGFUNC 3  5.207  2.754  0.177  6.267  2.108  0.154 18.300  7.300  0.668
AtomPair CA 8 CA 111 SOGFUNC 3  6.765  2.956  0.181  7.670  4.214  0.085 18.300  7.300  0.734
AtomPair CA 8 CA 112 SOGFUNC 4  7.097  3.677  0.067  7.097  4.214  0.020  7.493  2.108  0.235 18.300  7.300  0.678
AtomPair CA 8 CA 113 SOGFUNC 2  8.517  2.108  0.245 18.300  7.300  0.755
AtomPair CA 8 CA 152 SOGFUNC 2  9.758  4.214  0.140 18.300  7.300  0.860
AtomPair CA 8 CA 153 SOGFUNC 4  8.025  3.973  0.131  8.602  3.973  0.131  9.023  4.214  0.123 18.300  7.300  0.616
AtomPair CA 8 CA 155 SOGFUNC 4  9.104  3.973  0.025  9.245  3.973  0.025  9.398  3.973  0.025 18.300  7.300  0.924
AtomPair CA 8 CA 156 SOGFUNC 4  9.053  4.214  0.024  9.073  4.490  0.023  9.265  3.973  0.025 18.300  7.300  0.928
AtomPair CA 8 CA 157 SOGFUNC 4  9.370  3.973  0.131  9.483  3.973  0.131  9.686  4.214  0.123 18.300  7.300  0.616
AtomPair CA 8 CA 165 SOGFUNC 4  8.078  4.214  0.024  8.588  3.973  0.025  8.594  4.214  0.024 18.300  7.300  0.927
AtomPair CA 8 CA 170 SOGFUNC 4  8.338  3.677  0.027  8.496  3.677  0.027  8.821  3.677  0.027 18.300  7.300  0.918
AtomPair CA 8 CA 171 SOGFUNC 4  6.423  4.214  0.024  6.522  4.214  0.024  6.601  4.214  0.024 18.300  7.300  0.928
AtomPair CA 8 CA 172 SOGFUNC 4  7.845  4.214  0.024  7.914  4.214  0.024  8.041  4.214  0.024 18.300  7.300  0.928
AtomPair CA 8 CA 173 SOGFUNC 4  6.361  2.956  0.033  6.666  2.956  0.033  6.761  2.956  0.033 18.300  7.300  0.900
AtomPair CA 8 CA 174 SOGFUNC 4  8.282  2.956  0.033  8.558  3.513  0.028  8.728  2.956  0.033 18.300  7.300  0.905
AtomPair CA 8 CA 180 SOGFUNC 2  9.905  2.956  0.188 18.300  7.300  0.812
AtomPair CA 8 CA 181 SOGFUNC 4  8.363  3.717  0.134  8.581  3.717  0.134  8.810  3.513  0.142 18.300  7.300  0.591
AtomPair CA 8 CA 182 SOGFUNC 4  5.579  2.956  0.157  5.867  2.956  0.157  6.099  3.513  0.132 18.300  7.300  0.553
AtomPair CA 8 CA 183 SOGFUNC 4  5.285  2.956  0.161  5.430  2.956  0.161  5.916  4.151  0.114 18.300  7.300  0.564
AtomPair CA 8 CA 184 SOGFUNC 4  6.795  2.108  0.190  7.084  2.754  0.145  7.117  2.108  0.190 18.300  7.300  0.475
AtomPair CA 8 CA 185 SOGFUNC 4  6.959  3.513  0.132  7.435  2.956  0.157  7.493  2.956  0.157 18.300  7.300  0.553
AtomPair CA 8 CA 186 SOGFUNC 4  9.285  3.513  0.139  9.944  3.513  0.139  9.972  3.513  0.139 18.300  7.300  0.582
AtomPair CA 8 CA 187 SOGFUNC 2  9.453  3.513  0.163 18.300  7.300  0.837
AtomPair CA 9 CA 14 SOGFUNC 5  5.703  3.391  0.025  6.175  3.973  0.021  6.177  3.973  0.021  7.452  4.214  0.119 18.300  7.300  0.814
AtomPair CA 9 CA 15 SOGFUNC 6  4.576  3.391  0.024  4.968  3.973  0.020  5.036  3.973  0.020  5.770  4.490  0.108  7.886  3.973  0.082 18.300  7.300  0.745
AtomPair CA 9 CA 16 SOGFUNC 7  4.851  4.490  0.108  5.595  3.717  0.022  5.595  3.973  0.061  6.557  2.956  0.027  7.134  3.717  0.022  7.283  3.717  0.022 18.300  7.300  0.739
AtomPair CA 9 CA 17 SOGFUNC 7  5.418  2.956  0.027  5.418  3.391  0.070  6.925  4.490  0.106  8.576  2.956  0.027  9.197  3.717  0.021  9.237  3.717  0.021 18.300  7.300  0.728
AtomPair CA 9 CA 18 SOGFUNC 8  6.066  2.956  0.025  6.066  3.391  0.066  7.494  3.677  0.061  7.494  2.754  0.027  9.098  4.490  0.099  9.633  3.973  0.056  9.711  3.973  0.056 18.300  7.300  0.610
AtomPair CA 9 CA 19 SOGFUNC 8  7.356  3.677  0.063  7.356  2.754  0.028  8.390  4.490  0.052  8.545  4.490  0.052  8.837  3.717  0.021  8.837  3.973  0.059  9.795  4.214  0.055 18.300  7.300  0.670
AtomPair CA 9 CA 20 SOGFUNC 6  6.291  2.956  0.075  6.395  2.956  0.075  7.341  2.754  0.080  7.341  3.513  0.021  7.686  2.956  0.075 18.300  7.300  0.675
AtomPair CA 9 CA 21 SOGFUNC 5  8.122  3.513  0.062  8.225  3.513  0.062  9.172  2.754  0.079  9.241  2.108  0.137 18.300  7.300  0.662
AtomPair CA 9 CA 22 SOGFUNC 2  9.792  2.754  0.122 18.300  7.300  0.878
AtomPair CA 9 CA 23 SOGFUNC 2  6.649  2.956  0.167 18.300  7.300  0.833
AtomPair CA 9 CA 24 SOGFUNC 2  7.585  2.108  0.219 18.300  7.300  0.781
AtomPair CA 9 CA 25 SOGFUNC 2  5.566  2.108  0.219 18.300  7.300  0.781
AtomPair CA 9 CA 26 SOGFUNC 2  4.375  2.108  0.219 18.300  7.300  0.781
AtomPair CA 9 CA 27 SOGFUNC 2  6.241  2.108  0.219 18.300  7.300  0.781
AtomPair CA 9 CA 28 SOGFUNC 2  8.810  1.871  0.240 18.300  7.300  0.760
AtomPair CA 9 CA 30 SOGFUNC 2  9.363  2.956  0.115 18.300  7.300  0.885
AtomPair CA 9 CA 32 SOGFUNC 3  9.843  2.956  0.028  9.843  2.108  0.117 18.300  7.300  0.855
AtomPair CA 9 CA 78 SOGFUNC 2  9.407  3.391  0.149 18.300  7.300  0.851
AtomPair CA 9 CA 79 SOGFUNC 2  9.386  3.973  0.130 18.300  7.300  0.870
AtomPair CA 9 CA 80 SOGFUNC 2  9.583  4.123  0.126 18.300  7.300  0.874
AtomPair CA 9 CA 81 SOGFUNC 2  9.233  3.973  0.130 18.300  7.300  0.870
AtomPair CA 9 CA 82 SOGFUNC 2  9.319  3.391  0.149 18.300  7.300  0.851
AtomPair CA 9 CA 89 SOGFUNC 2  9.476  3.677  0.095 18.300  7.300  0.905
AtomPair CA 9 CA 90 SOGFUNC 3  9.888  3.973  0.022  9.888  3.391  0.077 18.300  7.300  0.902
AtomPair CA 9 CA 91 SOGFUNC 2  9.993  4.490  0.060 18.300  7.300  0.940
AtomPair CA 9 CA 92 SOGFUNC 4  7.611  4.665  0.055  7.686  4.665  0.055  9.127  4.214  0.061 18.300  7.300  0.830
AtomPair CA 9 CA 93 SOGFUNC 2  9.281  4.041  0.128 18.300  7.300  0.872
AtomPair CA 9 CA 94 SOGFUNC 5  7.930  3.391  0.127  8.642  3.973  0.109  8.652  3.973  0.109  9.278  4.214  0.103 18.300  7.300  0.552
AtomPair CA 9 CA 95 SOGFUNC 5  4.915  4.665  0.108  4.998  4.665  0.108  5.848  3.973  0.127  7.746  4.041  0.125 18.300  7.300  0.531
AtomPair CA 9 CA 96 SOGFUNC 5  7.014  4.665  0.110  7.063  4.665  0.110  7.835  4.333  0.119  8.404  4.214  0.122 18.300  7.300  0.539
AtomPair CA 9 CA 97 SOGFUNC 2  6.848  3.973  0.147 18.300  7.300  0.853
AtomPair CA 9 CA 98 SOGFUNC 2  6.750  3.391  0.168 18.300  7.300  0.832
AtomPair CA 9 CA 99 SOGFUNC 4  9.142  4.665  0.115  9.162  4.665  0.115  9.925  3.973  0.135 18.300  7.300  0.636
AtomPair CA 9 CA 104 SOGFUNC 3  8.084  2.754  0.105  8.084  3.513  0.027 18.300  7.300  0.868
AtomPair CA 9 CA 105 SOGFUNC 4  6.754  2.754  0.032  6.754  3.513  0.074  9.561  2.956  0.177 18.300  7.300  0.717
AtomPair CA 9 CA 106 SOGFUNC 3  4.814  2.108  0.146  5.880  2.108  0.220 18.300  7.300  0.634
AtomPair CA 9 CA 107 SOGFUNC 4  6.176  2.956  0.177  6.412  2.754  0.032  6.412  3.513  0.074 18.300  7.300  0.717
AtomPair CA 9 CA 108 SOGFUNC 4  6.042  2.108  0.222  8.828  2.956  0.026  8.828  2.108  0.111 18.300  7.300  0.641
AtomPair CA 9 CA 109 SOGFUNC 2  6.511  2.108  0.245 18.300  7.300  0.755
AtomPair CA 9 CA 110 SOGFUNC 4  6.485  2.108  0.223  8.389  3.391  0.023  8.389  2.108  0.111 18.300  7.300  0.643
AtomPair CA 9 CA 111 SOGFUNC 4  7.355  2.654  0.195  8.078  3.677  0.023  8.078  3.513  0.074 18.300  7.300  0.708
AtomPair CA 9 CA 112 SOGFUNC 4  6.031  2.108  0.235  6.403  3.677  0.067  6.403  4.214  0.020 18.300  7.300  0.678
AtomPair CA 9 CA 113 SOGFUNC 3  5.767  2.108  0.234  8.283  3.677  0.090 18.300  7.300  0.676
AtomPair CA 9 CA 114 SOGFUNC 4  9.447  2.108  0.235  9.714  3.677  0.067  9.714  4.214  0.020 18.300  7.300  0.678
AtomPair CA 9 CA 155 SOGFUNC 4  7.736  3.973  0.025  7.845  3.973  0.025  7.896  3.973  0.025 18.300  7.300  0.924
AtomPair CA 9 CA 156 SOGFUNC 5  7.016  4.490  0.022  7.072  4.490  0.022  7.254  3.973  0.025  9.989  4.490  0.066 18.300  7.300  0.865
AtomPair CA 9 CA 157 SOGFUNC 7  9.007  3.391  0.136  9.286  3.391  0.068  9.520  4.214  0.110  9.576  3.973  0.058  9.611  3.973  0.058  9.618  3.973  0.116 18.300  7.300  0.453
AtomPair CA 9 CA 158 SOGFUNC 7  9.140  3.973  0.119  9.502  3.973  0.119  9.544  3.973  0.119  9.823  3.973  0.060  9.826  3.973  0.060  9.974  3.973  0.060 18.300  7.300  0.464
AtomPair CA 9 CA 159 SOGFUNC 4  9.685  3.973  0.134  9.826  4.490  0.118  9.931  4.490  0.118 18.300  7.300  0.630
AtomPair CA 9 CA 163 SOGFUNC 4  7.991  3.973  0.025  8.038  3.973  0.025  8.498  3.391  0.030 18.300  7.300  0.920
AtomPair CA 9 CA 164 SOGFUNC 4  7.716  4.214  0.024  8.547  4.214  0.024  8.975  3.391  0.030 18.300  7.300  0.923
AtomPair CA 9 CA 165 SOGFUNC 4  5.018  3.973  0.025  5.526  3.973  0.025  5.579  4.214  0.024 18.300  7.300  0.925
AtomPair CA 9 CA 170 SOGFUNC 4  6.546  3.973  0.025  6.632  3.973  0.025  7.145  3.391  0.030 18.300  7.300  0.920
AtomPair CA 9 CA 171 SOGFUNC 4  6.375  3.973  0.025  6.594  3.973  0.025  6.684  3.973  0.025 18.300  7.300  0.924
AtomPair CA 9 CA 172 SOGFUNC 4  8.362  3.973  0.025  8.493  3.391  0.030  8.525  3.973  0.025 18.300  7.300  0.920
AtomPair CA 9 CA 173 SOGFUNC 4  6.803  3.973  0.025  6.955  3.973  0.025  7.051  3.973  0.025 18.300  7.300  0.924
AtomPair CA 9 CA 174 SOGFUNC 7  7.881  4.214  0.064  8.315  4.214  0.064  8.667  4.214  0.064  9.852  2.956  0.030  9.954  2.956  0.030  9.973  2.956  0.030 18.300  7.300  0.716
AtomPair CA 9 CA 175 SOGFUNC 4  6.106  4.214  0.069  6.614  4.665  0.062  7.104  4.665  0.062 18.300  7.300  0.807
AtomPair CA 9 CA 176 SOGFUNC 4  5.516  3.973  0.071  5.751  3.973  0.071  5.990  4.214  0.067 18.300  7.300  0.790
AtomPair CA 9 CA 177 SOGFUNC 4  4.363  4.214  0.068  4.390  3.973  0.072  4.501  4.214  0.068 18.300  7.300  0.793
AtomPair CA 9 CA 178 SOGFUNC 4  6.575  3.513  0.073  6.614  2.956  0.087  6.781  2.108  0.122 18.300  7.300  0.717
AtomPair CA 9 CA 179 SOGFUNC 5  8.592  2.956  0.084  8.618  2.956  0.084  8.886  2.956  0.084  9.900  3.973  0.125 18.300  7.300  0.623
AtomPair CA 9 CA 180 SOGFUNC 4  6.407  4.151  0.120  6.567  4.151  0.120  6.671  2.956  0.169 18.300  7.300  0.591
AtomPair CA 9 CA 181 SOGFUNC 4  5.662  2.956  0.166  5.831  4.151  0.118  5.937  3.717  0.132 18.300  7.300  0.583
AtomPair CA 9 CA 182 SOGFUNC 4  4.132  2.956  0.154  4.489  2.956  0.154  4.554  2.956  0.154 18.300  7.300  0.539
AtomPair CA 9 CA 183 SOGFUNC 4  6.063  2.956  0.164  6.213  3.717  0.130  6.349  3.717  0.130 18.300  7.300  0.575
AtomPair CA 9 CA 184 SOGFUNC 4  8.726  2.754  0.167  8.924  3.513  0.131  9.299  2.956  0.156 18.300  7.300  0.546
AtomPair CA 9 CA 185 SOGFUNC 4  8.009  2.956  0.157  8.847  3.513  0.132  8.930  2.956  0.157 18.300  7.300  0.553
AtomPair CA 9 CA 186 SOGFUNC 2  8.827  3.513  0.163 18.300  7.300  0.837
AtomPair CA 9 CA 187 SOGFUNC 2  8.212  3.513  0.163 18.300  7.300  0.837
AtomPair CA 9 CA 206 SOGFUNC 3  9.652  3.677  0.026  9.652  2.754  0.105 18.300  7.300  0.869
AtomPair CA 9 CA 207 SOGFUNC 3  8.186  2.754  0.105  8.186  4.214  0.023 18.300  7.300  0.872
AtomPair CA 10 CA 15 SOGFUNC 6  4.877  4.665  0.105  5.770  3.973  0.082  5.967  3.973  0.021  6.213  3.973  0.021  6.379  3.391  0.024 18.300  7.300  0.748
AtomPair CA 10 CA 16 SOGFUNC 7  4.851  3.973  0.062  4.851  4.490  0.018  6.466  4.490  0.110  7.962  3.973  0.021  8.117  4.490  0.018  8.155  4.490  0.018 18.300  7.300  0.753
AtomPair CA 10 CA 17 SOGFUNC 6  6.925  2.956  0.027  6.925  3.391  0.070  8.343  4.490  0.106  9.570  4.490  0.053  9.587  4.490  0.053 18.300  7.300  0.692
AtomPair CA 10 CA 18 SOGFUNC 8  5.927  3.973  0.057  6.008  3.973  0.057  6.930  3.973  0.057  9.098  2.956  0.026  9.098  3.391  0.067  9.980  3.677  0.062  9.980  3.513  0.022 18.300  7.300  0.653
AtomPair CA 10 CA 19 SOGFUNC 4  5.097  3.717  0.065  5.219  3.717  0.065  5.969  2.956  0.082 18.300  7.300  0.787
AtomPair CA 10 CA 20 SOGFUNC 4  4.376  2.956  0.079  4.543  2.956  0.079  4.552  2.956  0.079 18.300  7.300  0.762
AtomPair CA 10 CA 21 SOGFUNC 6  7.071  2.108  0.100  7.661  2.956  0.071  7.775  3.513  0.060  9.292  2.956  0.024  9.292  2.108  0.100 18.300  7.300  0.645
AtomPair CA 10 CA 22 SOGFUNC 4  8.702  3.677  0.124  9.603  3.973  0.115  9.672  3.973  0.115 18.300  7.300  0.646
AtomPair CA 10 CA 23 SOGFUNC 5  6.994  2.956  0.125  7.128  2.956  0.125  8.570  2.108  0.175  9.654  3.513  0.105 18.300  7.300  0.471
AtomPair CA 10 CA 24 SOGFUNC 5  6.420  2.108  0.181  8.175  4.151  0.092  8.225  3.717  0.102  8.826  2.754  0.138 18.300  7.300  0.487
AtomPair CA 10 CA 25 SOGFUNC 4  5.345  2.754  0.148  8.844  2.956  0.138  8.906  2.956  0.138 18.300  7.300  0.577
AtomPair CA 10 CA 26 SOGFUNC 2  6.554  2.956  0.167 18.300  7.300  0.833
AtomPair CA 10 CA 27 SOGFUNC 2  8.300  2.754  0.177 18.300  7.300  0.823
AtomPair CA 10 CA 32 SOGFUNC 4  9.256  2.108  0.108  9.443  2.956  0.077  9.444  2.956  0.077 18.300  7.300  0.738
AtomPair CA 10 CA 33 SOGFUNC 4  9.421  2.956  0.079  9.434  2.956  0.079  9.773  2.956  0.079 18.300  7.300  0.762
AtomPair CA 10 CA 34 SOGFUNC 4  8.722  2.956  0.077  8.873  2.956  0.077  9.526  2.108  0.108 18.300  7.300  0.738
AtomPair CA 10 CA 35 SOGFUNC 4  8.423  2.956  0.079  8.489  2.956  0.079  9.072  2.956  0.079 18.300  7.300  0.762
AtomPair CA 10 CA 38 SOGFUNC 3  9.701  2.956  0.152  9.775  2.956  0.152 18.300  7.300  0.696
AtomPair CA 10 CA 79 SOGFUNC 2  9.729  4.214  0.123 18.300  7.300  0.877
AtomPair CA 10 CA 82 SOGFUNC 2  9.778  3.677  0.139 18.300  7.300  0.861
AtomPair CA 10 CA 89 SOGFUNC 3  8.718  3.677  0.071  8.718  4.214  0.021 18.300  7.300  0.908
AtomPair CA 10 CA 90 SOGFUNC 2  9.963  3.973  0.088 18.300  7.300  0.912
AtomPair CA 10 CA 92 SOGFUNC 4  9.809  3.973  0.064  9.944  3.391  0.075  9.944  4.490  0.019 18.300  7.300  0.843
AtomPair CA 10 CA 94 SOGFUNC 4  6.866  3.973  0.117  6.883  3.973  0.117  9.073  4.214  0.110 18.300  7.300  0.656
AtomPair CA 10 CA 95 SOGFUNC 4  4.142  4.490  0.118  4.150  4.490  0.118  5.847  3.973  0.134 18.300  7.300  0.630
AtomPair CA 10 CA 96 SOGFUNC 5  7.487  4.490  0.110  7.488  4.665  0.106  8.857  4.214  0.117  9.504  3.391  0.146 18.300  7.300  0.520
AtomPair CA 10 CA 97 SOGFUNC 2  9.804  3.973  0.147 18.300  7.300  0.853
AtomPair CA 10 CA 99 SOGFUNC 3  9.586  4.490  0.126  9.598  4.490  0.126 18.300  7.300  0.748
AtomPair CA 10 CA 105 SOGFUNC 2  8.670  3.513  0.112 18.300  7.300  0.888
AtomPair CA 10 CA 106 SOGFUNC 4  5.452  2.956  0.026  5.452  2.108  0.111  9.550  2.108  0.222 18.300  7.300  0.641
AtomPair CA 10 CA 107 SOGFUNC 3  4.736  3.513  0.103  8.921  3.513  0.154 18.300  7.300  0.743
AtomPair CA 10 CA 108 SOGFUNC 4  5.993  2.956  0.028  5.993  2.108  0.117  8.031  2.754  0.179 18.300  7.300  0.676
AtomPair CA 10 CA 109 SOGFUNC 4  6.622  2.108  0.230  7.175  2.754  0.088  7.175  4.214  0.019 18.300  7.300  0.663
AtomPair CA 10 CA 110 SOGFUNC 4  7.536  2.956  0.091  7.536  3.973  0.022  9.703  3.513  0.153 18.300  7.300  0.734
AtomPair CA 10 CA 111 SOGFUNC 3  5.857  3.513  0.084  5.857  4.214  0.023 18.300  7.300  0.892
AtomPair CA 10 CA 112 SOGFUNC 4  4.877  4.665  0.018  4.877  2.754  0.093  8.417  2.754  0.186 18.300  7.300  0.702
AtomPair CA 10 CA 113 SOGFUNC 4  6.141  3.677  0.067  6.141  4.214  0.020  6.356  2.108  0.235 18.300  7.300  0.678
AtomPair CA 10 CA 114 SOGFUNC 6  8.749  4.665  0.019  8.749  4.214  0.064  9.214  3.513  0.155  9.796  4.214  0.021  9.917  4.214  0.021 18.300  7.300  0.719
AtomPair CA 10 CA 115 SOGFUNC 5  7.971  3.677  0.026  8.253  4.214  0.023  8.530  4.214  0.023  9.982  4.214  0.135 18.300  7.300  0.794
AtomPair CA 10 CA 116 SOGFUNC 2  9.896  4.214  0.024 18.300  7.300  0.976
AtomPair CA 10 CA 119 SOGFUNC 3  9.892  3.892  0.077  9.892  4.214  0.024 18.300  7.300  0.900
AtomPair CA 10 CA 150 SOGFUNC 3  7.622  3.973  0.025  7.622  3.391  0.087 18.300  7.300  0.888
AtomPair CA 10 CA 151 SOGFUNC 3  7.789  3.677  0.081  7.789  4.214  0.024 18.300  7.300  0.896
AtomPair CA 10 CA 152 SOGFUNC 3  7.968  3.973  0.025  7.968  3.391  0.087 18.300  7.300  0.888
AtomPair CA 10 CA 156 SOGFUNC 4  9.923  4.490  0.064  9.925  4.490  0.064  9.943  3.973  0.072 18.300  7.300  0.800
AtomPair CA 10 CA 157 SOGFUNC 4  9.214  3.973  0.070  9.363  3.973  0.070  9.591  3.391  0.082 18.300  7.300  0.777
AtomPair CA 10 CA 158 SOGFUNC 4  8.206  3.973  0.071  8.244  3.973  0.071  8.969  3.973  0.071 18.300  7.300  0.787
AtomPair CA 10 CA 159 SOGFUNC 6  9.248  4.490  0.058  9.274  4.490  0.058  9.654  4.490  0.116  9.698  4.490  0.116  9.933  3.973  0.066 18.300  7.300  0.585
AtomPair CA 10 CA 163 SOGFUNC 2  9.969  4.214  0.024 18.300  7.300  0.976
AtomPair CA 10 CA 164 SOGFUNC 4  8.398  4.214  0.024  9.403  3.677  0.027  9.469  4.214  0.024 18.300  7.300  0.925
AtomPair CA 10 CA 165 SOGFUNC 4  6.011  4.214  0.024  6.226  4.214  0.024  6.404  4.214  0.024 18.300  7.300  0.928
AtomPair CA 10 CA 170 SOGFUNC 4  9.011  4.214  0.024  9.023  4.214  0.024  9.024  3.677  0.027 18.300  7.300  0.925
AtomPair CA 10 CA 171 SOGFUNC 4  9.537  4.214  0.024  9.624  4.214  0.024  9.801  4.214  0.024 18.300  7.300  0.928
AtomPair CA 10 CA 174 SOGFUNC 4  7.616  4.214  0.068  7.802  4.214  0.068  7.947  4.214  0.068 18.300  7.300  0.796
AtomPair CA 10 CA 175 SOGFUNC 4  7.204  4.490  0.064  7.396  4.490  0.064  7.439  4.214  0.068 18.300  7.300  0.803
AtomPair CA 10 CA 176 SOGFUNC 4  5.048  3.973  0.071  5.137  3.973  0.071  5.430  3.973  0.071 18.300  7.300  0.787
AtomPair CA 10 CA 177 SOGFUNC 4  5.355  2.956  0.089  5.461  2.956  0.089  5.473  2.956  0.089 18.300  7.300  0.733
AtomPair CA 10 CA 178 SOGFUNC 6  6.943  2.108  0.107  7.389  2.956  0.076  7.527  2.956  0.076  9.409  3.677  0.123  9.845  3.973  0.113 18.300  7.300  0.504
AtomPair CA 10 CA 179 SOGFUNC 4  8.330  3.973  0.130  8.441  3.973  0.130  8.618  3.973  0.130 18.300  7.300  0.611
AtomPair CA 10 CA 180 SOGFUNC 4  5.422  4.490  0.118  5.445  3.973  0.134  5.494  4.490  0.118 18.300  7.300  0.630
AtomPair CA 10 CA 181 SOGFUNC 4  5.167  3.717  0.130  5.211  3.717  0.130  5.776  2.956  0.164 18.300  7.300  0.575
AtomPair CA 10 CA 182 SOGFUNC 4  6.273  2.956  0.154  6.342  2.956  0.154  6.607  2.956  0.154 18.300  7.300  0.539
AtomPair CA 10 CA 183 SOGFUNC 4  7.749  3.717  0.130  8.026  3.717  0.130  8.864  2.956  0.164 18.300  7.300  0.575
AtomPair CA 10 CA 205 SOGFUNC 3  9.972  3.513  0.084  9.972  4.214  0.023 18.300  7.300  0.892
AtomPair CA 10 CA 206 SOGFUNC 3  7.542  3.513  0.084  7.542  4.214  0.023 18.300  7.300  0.892
AtomPair CA 10 CA 207 SOGFUNC 3  5.927  3.513  0.084  5.927  4.214  0.023 18.300  7.300  0.892
AtomPair CA 10 CA 208 SOGFUNC 3  9.682  2.754  0.105  9.682  4.214  0.023 18.300  7.300  0.872
AtomPair CA 11 CA 16 SOGFUNC 3  6.466  3.973  0.066  6.466  4.490  0.020 18.300  7.300  0.914
AtomPair CA 11 CA 17 SOGFUNC 6  7.970  4.490  0.053  8.074  3.973  0.060  8.246  3.973  0.060  8.343  3.973  0.020  8.343  3.391  0.071 18.300  7.300  0.735
AtomPair CA 11 CA 18 SOGFUNC 5  5.476  2.956  0.074  5.629  2.956  0.074  5.647  2.956  0.074  9.322  2.754  0.106 18.300  7.300  0.671
AtomPair CA 11 CA 19 SOGFUNC 5  5.227  2.956  0.074  5.562  3.717  0.059  5.592  3.717  0.059  8.003  2.108  0.138 18.300  7.300  0.670
AtomPair CA 11 CA 20 SOGFUNC 5  5.518  2.956  0.076  6.118  2.956  0.076  6.162  2.956  0.076  8.888  3.513  0.085 18.300  7.300  0.687
AtomPair CA 11 CA 21 SOGFUNC 7  7.876  4.214  0.102  8.248  2.956  0.073  8.248  2.108  0.034  8.732  3.513  0.061  8.813  2.956  0.073  9.044  3.513  0.061 18.300  7.300  0.597
AtomPair CA 11 CA 22 SOGFUNC 2  6.312  4.214  0.123 18.300  7.300  0.877
AtomPair CA 11 CA 23 SOGFUNC 2  9.505  4.214  0.123 18.300  7.300  0.877
AtomPair CA 11 CA 24 SOGFUNC 2  6.914  2.956  0.167 18.300  7.300  0.833
AtomPair CA 11 CA 25 SOGFUNC 2  7.286  2.754  0.177 18.300  7.300  0.823
AtomPair CA 11 CA 26 SOGFUNC 2  9.222  2.956  0.167 18.300  7.300  0.833
AtomPair CA 11 CA 32 SOGFUNC 4  9.145  2.956  0.079  9.357  2.956  0.079  9.536  2.956  0.079 18.300  7.300  0.762
AtomPair CA 11 CA 34 SOGFUNC 4  9.360  2.956  0.079  9.613  2.956  0.079  9.765  2.956  0.079 18.300  7.300  0.762
AtomPair CA 11 CA 83 SOGFUNC 2  9.549  4.214  0.123 18.300  7.300  0.877
AtomPair CA 11 CA 90 SOGFUNC 2  9.159  3.973  0.088 18.300  7.300  0.912
AtomPair CA 11 CA 96 SOGFUNC 2  8.764  3.391  0.168 18.300  7.300  0.832
AtomPair CA 11 CA 106 SOGFUNC 3  7.446  2.956  0.096  7.446  2.108  0.045 18.300  7.300  0.859
AtomPair CA 11 CA 107 SOGFUNC 2  6.425  2.956  0.130 18.300  7.300  0.870
AtomPair CA 11 CA 108 SOGFUNC 4  5.161  2.956  0.091  5.161  3.973  0.022  8.844  3.513  0.153 18.300  7.300  0.734
AtomPair CA 11 CA 109 SOGFUNC 4  5.918  2.956  0.088  5.918  3.391  0.026  6.409  2.956  0.176 18.300  7.300  0.711
AtomPair CA 11 CA 110 SOGFUNC 4  8.432  2.956  0.090  8.432  3.391  0.026  8.488  3.513  0.152 18.300  7.300  0.731
AtomPair CA 11 CA 111 SOGFUNC 4  9.256  3.513  0.075  9.256  4.214  0.021  9.573  2.956  0.179 18.300  7.300  0.725
AtomPair CA 11 CA 112 SOGFUNC 4  5.847  3.973  0.021  5.847  2.108  0.118  9.400  2.754  0.180 18.300  7.300  0.681
AtomPair CA 11 CA 113 SOGFUNC 4  4.846  3.677  0.022  4.846  2.754  0.088  6.267  2.108  0.229 18.300  7.300  0.661
AtomPair CA 11 CA 114 SOGFUNC 3  6.036  4.214  0.090  7.670  4.214  0.134 18.300  7.300  0.776
AtomPair CA 11 CA 115 SOGFUNC 3  6.977  3.973  0.095  7.097  4.214  0.134 18.300  7.300  0.772
AtomPair CA 11 CA 116 SOGFUNC 3  8.716  3.892  0.025  8.716  3.677  0.081 18.300  7.300  0.894
AtomPair CA 11 CA 117 SOGFUNC 2  8.936  3.973  0.100 18.300  7.300  0.900
AtomPair CA 11 CA 118 SOGFUNC 3  9.013  3.973  0.075  9.013  3.391  0.029 18.300  7.300  0.896
AtomPair CA 11 CA 119 SOGFUNC 2  8.060  3.391  0.115 18.300  7.300  0.885
AtomPair CA 11 CA 149 SOGFUNC 3  9.161  3.677  0.027  9.161  4.214  0.071 18.300  7.300  0.902
AtomPair CA 11 CA 150 SOGFUNC 2  6.942  3.973  0.100 18.300  7.300  0.900
AtomPair CA 11 CA 151 SOGFUNC 2  8.738  3.391  0.115 18.300  7.300  0.885
AtomPair CA 11 CA 156 SOGFUNC 2  9.817  4.665  0.022 18.300  7.300  0.978
AtomPair CA 11 CA 158 SOGFUNC 4  9.104  3.973  0.071  9.245  3.973  0.071  9.398  3.973  0.071 18.300  7.300  0.787
AtomPair CA 11 CA 159 SOGFUNC 4  9.053  4.665  0.062  9.073  3.973  0.072  9.265  4.490  0.064 18.300  7.300  0.802
AtomPair CA 11 CA 163 SOGFUNC 4  8.442  4.214  0.024  8.937  4.214  0.024  9.123  4.214  0.024 18.300  7.300  0.928
AtomPair CA 11 CA 164 SOGFUNC 4  6.483  4.214  0.024  6.748  4.214  0.024  7.343  4.214  0.024 18.300  7.300  0.928
AtomPair CA 11 CA 165 SOGFUNC 4  4.873  4.214  0.024  5.354  4.214  0.024  5.531  4.214  0.024 18.300  7.300  0.928
AtomPair CA 11 CA 168 SOGFUNC 4  8.078  4.214  0.068  8.588  3.973  0.072  8.594  4.214  0.068 18.300  7.300  0.793
AtomPair CA 11 CA 170 SOGFUNC 4  8.527  4.214  0.024  9.041  4.214  0.024  9.320  4.214  0.024 18.300  7.300  0.928
AtomPair CA 11 CA 173 SOGFUNC 4  8.338  4.214  0.068  8.496  4.214  0.068  8.821  4.214  0.068 18.300  7.300  0.796
AtomPair CA 11 CA 174 SOGFUNC 4  6.423  4.214  0.068  6.522  4.214  0.068  6.601  4.214  0.068 18.300  7.300  0.796
AtomPair CA 11 CA 175 SOGFUNC 4  7.845  4.665  0.063  7.914  4.665  0.063  8.041  4.665  0.063 18.300  7.300  0.812
AtomPair CA 11 CA 176 SOGFUNC 4  6.361  2.956  0.089  6.666  2.956  0.089  6.761  2.956  0.089 18.300  7.300  0.733
AtomPair CA 11 CA 177 SOGFUNC 4  8.282  2.956  0.090  8.558  3.513  0.076  8.728  2.956  0.090 18.300  7.300  0.743
AtomPair CA 11 CA 206 SOGFUNC 3  9.995  3.677  0.027  9.995  3.513  0.084 18.300  7.300  0.889
AtomPair CA 11 CA 207 SOGFUNC 3  7.027  3.513  0.084  7.027  4.214  0.023 18.300  7.300  0.892
AtomPair CA 11 CA 234 SOGFUNC 2  9.941  4.151  0.025 18.300  7.300  0.975
AtomPair CA 11 CA 310 SOGFUNC 3  9.409  4.214  0.024  9.651  4.214  0.024 18.300  7.300  0.952
AtomPair CA 12 CA 17 SOGFUNC 6  5.703  4.490  0.053  6.175  3.973  0.060  6.177  3.973  0.060  7.455  3.677  0.065  7.455  2.754  0.029 18.300  7.300  0.732
AtomPair CA 12 CA 18 SOGFUNC 6  4.576  3.973  0.060  4.968  3.973  0.060  5.036  3.973  0.060  6.945  3.677  0.065  6.945  2.754  0.029 18.300  7.300  0.727
AtomPair CA 12 CA 19 SOGFUNC 5  6.557  2.956  0.074  7.134  2.956  0.074  7.283  2.956  0.074  8.435  2.754  0.106 18.300  7.300  0.671
AtomPair CA 12 CA 20 SOGFUNC 4  8.576  2.956  0.079  9.197  2.956  0.079  9.237  2.956  0.079 18.300  7.300  0.762
AtomPair CA 12 CA 21 SOGFUNC 4  7.494  3.677  0.124  9.633  3.973  0.115  9.711  3.973  0.115 18.300  7.300  0.646
AtomPair CA 12 CA 22 SOGFUNC 5  7.356  3.677  0.119  8.390  3.973  0.110  8.545  3.973  0.110  9.795  4.214  0.104 18.300  7.300  0.558
AtomPair CA 12 CA 23 SOGFUNC 5  6.291  2.108  0.166  6.395  2.108  0.166  7.341  3.513  0.100  7.686  2.956  0.119 18.300  7.300  0.449
AtomPair CA 12 CA 24 SOGFUNC 5  8.122  3.513  0.109  8.225  3.513  0.109  9.172  3.513  0.109  9.241  2.108  0.182 18.300  7.300  0.490
AtomPair CA 12 CA 25 SOGFUNC 2  9.792  2.754  0.177 18.300  7.300  0.823
AtomPair CA 12 CA 85 SOGFUNC 3  8.654  3.677  0.023  8.654  2.754  0.093 18.300  7.300  0.884
AtomPair CA 12 CA 87 SOGFUNC 3  9.448  3.677  0.023  9.448  2.754  0.093 18.300  7.300  0.884
AtomPair CA 12 CA 90 SOGFUNC 3  9.413  3.973  0.022  9.413  3.391  0.077 18.300  7.300  0.902
AtomPair CA 12 CA 92 SOGFUNC 2  9.476  3.677  0.139 18.300  7.300  0.861
AtomPair CA 12 CA 93 SOGFUNC 2  9.888  3.973  0.130 18.300  7.300  0.870
AtomPair CA 12 CA 94 SOGFUNC 2  9.993  3.973  0.130 18.300  7.300  0.870
AtomPair CA 12 CA 95 SOGFUNC 4  7.611  4.214  0.125  7.686  4.214  0.125  9.127  4.214  0.125 18.300  7.300  0.625
AtomPair CA 12 CA 107 SOGFUNC 4  8.084  3.513  0.153  8.475  2.754  0.033  8.475  3.513  0.077 18.300  7.300  0.738
AtomPair CA 12 CA 108 SOGFUNC 4  5.953  2.956  0.028  5.953  2.108  0.117  6.754  2.754  0.179 18.300  7.300  0.676
AtomPair CA 12 CA 109 SOGFUNC 4  4.383  3.677  0.022  4.383  2.754  0.088  4.814  2.108  0.229 18.300  7.300  0.661
AtomPair CA 12 CA 110 SOGFUNC 4  5.564  3.391  0.024  5.564  2.108  0.117  6.412  2.754  0.180 18.300  7.300  0.678
AtomPair CA 12 CA 111 SOGFUNC 4  5.484  3.677  0.024  5.484  3.513  0.075  8.828  2.956  0.178 18.300  7.300  0.723
AtomPair CA 12 CA 112 SOGFUNC 3  9.264  2.754  0.105  9.264  4.214  0.023 18.300  7.300  0.872
AtomPair CA 12 CA 113 SOGFUNC 3  6.327  3.677  0.090  8.389  2.108  0.234 18.300  7.300  0.676
AtomPair CA 12 CA 114 SOGFUNC 4  5.094  3.677  0.071  5.094  4.214  0.021  8.078  2.754  0.190 18.300  7.300  0.718
AtomPair CA 12 CA 115 SOGFUNC 3  6.312  4.214  0.090  6.403  4.214  0.134 18.300  7.300  0.776
AtomPair CA 12 CA 116 SOGFUNC 4  7.490  3.892  0.024  7.490  3.677  0.075  8.283  3.677  0.149 18.300  7.300  0.752
AtomPair CA 12 CA 117 SOGFUNC 3  9.309  3.973  0.095  9.714  4.214  0.134 18.300  7.300  0.772
AtomPair CA 12 CA 118 SOGFUNC 3  9.669  3.677  0.027  9.669  4.214  0.071 18.300  7.300  0.902
AtomPair CA 12 CA 155 SOGFUNC 4  8.372  3.973  0.025  8.891  3.973  0.025  8.952  3.973  0.025 18.300  7.300  0.924
AtomPair CA 12 CA 156 SOGFUNC 4  7.488  4.490  0.023  8.076  4.214  0.024  8.113  3.973  0.025 18.300  7.300  0.928
AtomPair CA 12 CA 158 SOGFUNC 4  7.736  3.973  0.071  7.845  3.973  0.071  7.896  3.973  0.071 18.300  7.300  0.787
AtomPair CA 12 CA 159 SOGFUNC 5  7.016  3.973  0.067  7.072  3.973  0.067  7.254  3.973  0.067  9.989  3.973  0.134 18.300  7.300  0.666
AtomPair CA 12 CA 160 SOGFUNC 4  9.286  3.973  0.130  9.576  3.973  0.130  9.611  3.973  0.130 18.300  7.300  0.611
AtomPair CA 12 CA 161 SOGFUNC 4  9.823  3.973  0.130  9.826  3.973  0.130  9.974  3.973  0.130 18.300  7.300  0.611
AtomPair CA 12 CA 163 SOGFUNC 4  6.337  3.973  0.025  6.499  4.214  0.024  6.589  4.214  0.024 18.300  7.300  0.927
AtomPair CA 12 CA 164 SOGFUNC 4  5.328  4.214  0.024  6.410  4.214  0.024  6.494  4.214  0.024 18.300  7.300  0.928
AtomPair CA 12 CA 165 SOGFUNC 4  5.353  3.973  0.025  5.721  4.214  0.024  5.926  4.214  0.024 18.300  7.300  0.927
AtomPair CA 12 CA 166 SOGFUNC 4  7.991  3.973  0.071  8.038  3.973  0.071  8.498  3.973  0.071 18.300  7.300  0.787
AtomPair CA 12 CA 167 SOGFUNC 4  7.716  4.214  0.068  8.547  4.214  0.068  8.975  3.973  0.072 18.300  7.300  0.793
AtomPair CA 12 CA 168 SOGFUNC 4  5.018  3.973  0.071  5.526  3.973  0.071  5.579  4.214  0.067 18.300  7.300  0.790
AtomPair CA 12 CA 170 SOGFUNC 4  8.664  4.214  0.024  8.812  3.677  0.027  8.937  3.677  0.027 18.300  7.300  0.922
AtomPair CA 12 CA 173 SOGFUNC 4  6.546  3.973  0.071  6.632  3.973  0.071  7.145  3.973  0.071 18.300  7.300  0.787
AtomPair CA 12 CA 174 SOGFUNC 4  6.375  3.973  0.071  6.594  3.973  0.071  6.684  3.973  0.071 18.300  7.300  0.787
AtomPair CA 12 CA 175 SOGFUNC 4  8.362  4.490  0.064  8.493  4.490  0.064  8.525  4.490  0.064 18.300  7.300  0.807
AtomPair CA 12 CA 176 SOGFUNC 4  6.803  3.973  0.071  6.955  3.973  0.071  7.051  3.973  0.071 18.300  7.300  0.787
AtomPair CA 12 CA 177 SOGFUNC 7  7.881  4.214  0.108  8.315  4.214  0.108  8.667  4.214  0.108  9.852  2.956  0.077  9.954  2.956  0.077  9.973  2.956  0.077 18.300  7.300  0.446
AtomPair CA 12 CA 178 SOGFUNC 4  6.106  4.214  0.121  6.614  3.677  0.138  7.104  3.677  0.138 18.300  7.300  0.603
AtomPair CA 12 CA 179 SOGFUNC 4  5.516  3.973  0.131  5.751  3.973  0.131  5.990  4.214  0.123 18.300  7.300  0.616
AtomPair CA 12 CA 180 SOGFUNC 4  4.363  4.214  0.124  4.390  3.973  0.132  4.501  4.214  0.124 18.300  7.300  0.620
AtomPair CA 12 CA 181 SOGFUNC 4  6.575  4.151  0.118  6.614  3.717  0.132  6.781  2.956  0.166 18.300  7.300  0.583
AtomPair CA 12 CA 182 SOGFUNC 4  8.592  2.956  0.154  8.618  2.956  0.154  8.886  2.956  0.154 18.300  7.300  0.539
AtomPair CA 12 CA 209 SOGFUNC 2  9.652  2.754  0.199 18.300  7.300  0.801
AtomPair CA 12 CA 210 SOGFUNC 2  8.186  3.513  0.163 18.300  7.300  0.837
AtomPair CA 12 CA 233 SOGFUNC 3  7.361  3.513  0.029  7.734  3.513  0.029 18.300  7.300  0.942
AtomPair CA 12 CA 234 SOGFUNC 4  7.178  3.717  0.027  9.672  2.956  0.033  9.918  2.956  0.033 18.300  7.300  0.907
AtomPair CA 12 CA 235 SOGFUNC 2  9.684  3.717  0.028 18.300  7.300  0.972
AtomPair CA 12 CA 308 SOGFUNC 3  9.187  3.973  0.026  9.229  4.214  0.024 18.300  7.300  0.950
AtomPair CA 12 CA 310 SOGFUNC 2  9.880  3.973  0.026 18.300  7.300  0.974
AtomPair CA 12 CA 336 SOGFUNC 3  7.745  3.717  0.027  7.929  3.717  0.027 18.300  7.300  0.945
AtomPair CA 12 CA 337 SOGFUNC 3  8.442  3.717  0.027  8.731  3.717  0.027 18.300  7.300  0.945
AtomPair CA 12 CA 338 SOGFUNC 2  7.425  3.717  0.028 18.300  7.300  0.972
AtomPair CA 12 CA 339 SOGFUNC 2  8.685  3.717  0.028 18.300  7.300  0.972
AtomPair CA 12 CA 340 SOGFUNC 3  9.137  3.717  0.027  9.155  3.717  0.027 18.300  7.300  0.945
AtomPair CA 12 CA 342 SOGFUNC 2  8.809  3.717  0.028 18.300  7.300  0.972
AtomPair CA 13 CA 18 SOGFUNC 6  5.967  3.973  0.060  6.213  3.973  0.060  6.379  3.973  0.060  7.203  2.956  0.027  7.203  3.973  0.060 18.300  7.300  0.732
AtomPair CA 13 CA 19 SOGFUNC 6  6.345  2.956  0.027  6.345  3.973  0.061  7.962  3.973  0.061  8.117  4.490  0.054  8.155  4.490  0.054 18.300  7.300  0.742
AtomPair CA 13 CA 20 SOGFUNC 4  9.553  3.513  0.088  9.570  3.973  0.117  9.587  3.973  0.117 18.300  7.300  0.678
AtomPair CA 13 CA 21 SOGFUNC 5  5.927  3.973  0.111  6.008  3.973  0.111  6.930  3.973  0.111  9.980  4.214  0.104 18.300  7.300  0.563
AtomPair CA 13 CA 22 SOGFUNC 4  5.097  2.956  0.139  5.219  2.956  0.139  5.969  2.956  0.139 18.300  7.300  0.582
AtomPair CA 13 CA 23 SOGFUNC 4  4.376  2.956  0.139  4.543  2.956  0.139  4.552  2.956  0.139 18.300  7.300  0.582
AtomPair CA 13 CA 24 SOGFUNC 5  7.071  2.956  0.137  7.661  3.717  0.109  7.775  4.151  0.098  9.292  2.956  0.137 18.300  7.300  0.519
AtomPair CA 13 CA 35 SOGFUNC 4  9.256  2.956  0.139  9.443  2.956  0.139  9.444  2.956  0.139 18.300  7.300  0.582
AtomPair CA 13 CA 36 SOGFUNC 5  9.175  2.108  0.032  9.421  2.956  0.136  9.434  2.956  0.136  9.773  2.956  0.136 18.300  7.300  0.560
AtomPair CA 13 CA 37 SOGFUNC 4  8.722  2.956  0.139  8.873  2.956  0.139  9.526  2.956  0.139 18.300  7.300  0.582
AtomPair CA 13 CA 38 SOGFUNC 5  8.271  2.956  0.023  8.423  2.956  0.137  8.489  2.956  0.137  9.072  2.956  0.137 18.300  7.300  0.565
AtomPair CA 13 CA 75 SOGFUNC 2  8.803  4.214  0.021 18.300  7.300  0.979
AtomPair CA 13 CA 76 SOGFUNC 2  8.340  3.677  0.025 18.300  7.300  0.975
AtomPair CA 13 CA 77 SOGFUNC 2  9.858  3.677  0.025 18.300  7.300  0.975
AtomPair CA 13 CA 81 SOGFUNC 3  9.898  2.956  0.029  9.898  3.973  0.066 18.300  7.300  0.905
AtomPair CA 13 CA 82 SOGFUNC 3  7.455  3.973  0.065  7.455  2.108  0.041 18.300  7.300  0.894
AtomPair CA 13 CA 83 SOGFUNC 3  9.567  4.665  0.057  9.567  3.513  0.025 18.300  7.300  0.918
AtomPair CA 13 CA 84 SOGFUNC 3  9.879  2.956  0.085  9.879  2.108  0.040 18.300  7.300  0.875
AtomPair CA 13 CA 85 SOGFUNC 3  7.887  3.513  0.074  7.887  4.214  0.021 18.300  7.300  0.905
AtomPair CA 13 CA 86 SOGFUNC 3  9.013  2.956  0.087  9.013  3.973  0.022 18.300  7.300  0.892
AtomPair CA 13 CA 87 SOGFUNC 2  9.738  3.973  0.088 18.300  7.300  0.912
AtomPair CA 13 CA 92 SOGFUNC 2  8.718  4.214  0.123 18.300  7.300  0.877
AtomPair CA 13 CA 93 SOGFUNC 2  9.963  3.973  0.130 18.300  7.300  0.870
AtomPair CA 13 CA 95 SOGFUNC 3  9.809  4.490  0.126  9.944  4.490  0.126 18.300  7.300  0.748
AtomPair CA 13 CA 108 SOGFUNC 3  7.377  2.956  0.120  8.670  3.513  0.151 18.300  7.300  0.729
AtomPair CA 13 CA 109 SOGFUNC 4  5.452  2.956  0.173  6.387  2.956  0.086  6.387  2.108  0.040 18.300  7.300  0.700
AtomPair CA 13 CA 110 SOGFUNC 4  4.736  3.513  0.152  5.256  2.956  0.090  5.256  3.391  0.026 18.300  7.300  0.731
AtomPair CA 13 CA 111 SOGFUNC 4  5.142  3.513  0.075  5.142  4.214  0.021  5.993  2.956  0.179 18.300  7.300  0.725
AtomPair CA 13 CA 112 SOGFUNC 3  7.175  3.513  0.156  8.473  3.973  0.092 18.300  7.300  0.752
AtomPair CA 13 CA 113 SOGFUNC 5  7.536  2.956  0.179  8.412  3.677  0.024  8.412  4.214  0.063  9.386  3.677  0.024 18.300  7.300  0.711
AtomPair CA 13 CA 114 SOGFUNC 3  5.555  4.214  0.087  5.857  3.513  0.157 18.300  7.300  0.756
AtomPair CA 13 CA 115 SOGFUNC 4  4.877  4.151  0.137  5.024  3.973  0.024  5.024  4.490  0.063 18.300  7.300  0.777
AtomPair CA 13 CA 116 SOGFUNC 4  4.785  3.973  0.071  4.785  3.391  0.028  6.141  4.214  0.133 18.300  7.300  0.769
AtomPair CA 13 CA 117 SOGFUNC 6  7.874  3.973  0.023  7.874  4.490  0.061  8.749  4.665  0.117  9.796  4.214  0.065  9.917  4.214  0.065 18.300  7.300  0.671
AtomPair CA 13 CA 118 SOGFUNC 6  7.971  4.214  0.065  8.253  4.214  0.065  8.530  4.214  0.065  9.554  3.973  0.069  9.554  3.391  0.027 18.300  7.300  0.710
AtomPair CA 13 CA 119 SOGFUNC 2  9.896  4.214  0.072 18.300  7.300  0.928
AtomPair CA 13 CA 122 SOGFUNC 2  9.892  4.214  0.140 18.300  7.300  0.860
AtomPair CA 13 CA 153 SOGFUNC 2  7.622  3.973  0.147 18.300  7.300  0.853
AtomPair CA 13 CA 154 SOGFUNC 2  7.789  4.214  0.140 18.300  7.300  0.860
AtomPair CA 13 CA 155 SOGFUNC 2  7.968  3.973  0.147 18.300  7.300  0.853
AtomPair CA 13 CA 159 SOGFUNC 4  9.923  4.490  0.118  9.925  4.490  0.118  9.943  3.973  0.134 18.300  7.300  0.630
AtomPair CA 13 CA 160 SOGFUNC 4  9.214  3.973  0.130  9.363  3.973  0.130  9.591  3.973  0.130 18.300  7.300  0.611
AtomPair CA 13 CA 161 SOGFUNC 4  8.206  3.973  0.130  8.244  3.973  0.130  8.969  3.973  0.130 18.300  7.300  0.611
AtomPair CA 13 CA 162 SOGFUNC 4  9.248  3.973  0.130  9.274  3.973  0.130  9.933  3.973  0.130 18.300  7.300  0.611
AtomPair CA 13 CA 164 SOGFUNC 2  9.024  4.214  0.024 18.300  7.300  0.976
AtomPair CA 13 CA 165 SOGFUNC 4  8.696  4.214  0.024  9.066  4.214  0.024  9.315  4.214  0.024 18.300  7.300  0.928
AtomPair CA 13 CA 166 SOGFUNC 2  9.969  4.214  0.072 18.300  7.300  0.928
AtomPair CA 13 CA 167 SOGFUNC 4  8.398  4.665  0.062  9.403  4.214  0.069  9.469  4.665  0.062 18.300  7.300  0.807
AtomPair CA 13 CA 168 SOGFUNC 4  6.011  4.214  0.068  6.226  4.214  0.068  6.404  4.214  0.068 18.300  7.300  0.796
AtomPair CA 13 CA 173 SOGFUNC 4  9.011  4.214  0.068  9.023  4.214  0.068  9.024  4.214  0.068 18.300  7.300  0.796
AtomPair CA 13 CA 174 SOGFUNC 4  9.537  4.214  0.068  9.624  4.214  0.068  9.801  4.214  0.068 18.300  7.300  0.796
AtomPair CA 13 CA 177 SOGFUNC 4  7.616  4.214  0.126  7.802  4.214  0.126  7.947  4.665  0.114 18.300  7.300  0.633
AtomPair CA 13 CA 178 SOGFUNC 4  7.204  3.973  0.131  7.396  3.973  0.131  7.439  4.214  0.123 18.300  7.300  0.616
AtomPair CA 13 CA 179 SOGFUNC 4  5.048  3.973  0.130  5.137  3.973  0.130  5.430  3.973  0.130 18.300  7.300  0.611
AtomPair CA 13 CA 180 SOGFUNC 4  5.355  3.717  0.135  5.461  3.717  0.135  5.473  3.717  0.135 18.300  7.300  0.595
AtomPair CA 13 CA 181 SOGFUNC 4  6.943  3.717  0.135  7.389  3.717  0.135  7.527  3.717  0.135 18.300  7.300  0.595
AtomPair CA 13 CA 208 SOGFUNC 2  9.972  3.513  0.163 18.300  7.300  0.837
AtomPair CA 13 CA 209 SOGFUNC 2  7.542  3.513  0.163 18.300  7.300  0.837
AtomPair CA 13 CA 210 SOGFUNC 2  5.927  3.513  0.163 18.300  7.300  0.837
AtomPair CA 13 CA 211 SOGFUNC 2  9.682  3.513  0.163 18.300  7.300  0.837
AtomPair CA 13 CA 230 SOGFUNC 2  9.891  2.956  0.035 18.300  7.300  0.965
AtomPair CA 13 CA 231 SOGFUNC 4  8.787  4.151  0.024  9.295  4.151  0.024  9.441  2.956  0.034 18.300  7.300  0.918
AtomPair CA 13 CA 232 SOGFUNC 5  7.759  3.513  0.027  8.255  2.108  0.046  8.362  3.513  0.027  8.645  3.513  0.027 18.300  7.300  0.872
AtomPair CA 13 CA 233 SOGFUNC 5  4.851  4.151  0.024  5.355  4.151  0.024  7.810  4.151  0.024  8.811  2.108  0.046 18.300  7.300  0.883
AtomPair CA 13 CA 234 SOGFUNC 5  4.981  4.151  0.024  5.670  2.956  0.033  7.964  3.513  0.028  8.157  3.513  0.028 18.300  7.300  0.887
AtomPair CA 13 CA 235 SOGFUNC 3  4.471  2.754  0.037  8.252  4.151  0.024 18.300  7.300  0.939
AtomPair CA 13 CA 236 SOGFUNC 2  7.411  2.754  0.037 18.300  7.300  0.963
AtomPair CA 13 CA 237 SOGFUNC 2  8.604  2.754  0.037 18.300  7.300  0.963
AtomPair CA 13 CA 239 SOGFUNC 2  9.739  2.956  0.035 18.300  7.300  0.965
AtomPair CA 13 CA 335 SOGFUNC 2  9.662  3.717  0.028 18.300  7.300  0.972
AtomPair CA 13 CA 336 SOGFUNC 4  7.458  4.151  0.024  7.677  4.151  0.024  9.325  3.513  0.029 18.300  7.300  0.923
AtomPair CA 13 CA 337 SOGFUNC 4  8.978  4.151  0.024  9.102  3.717  0.027  9.550  3.717  0.027 18.300  7.300  0.922
AtomPair CA 13 CA 338 SOGFUNC 3  7.310  4.151  0.024  8.688  2.956  0.034 18.300  7.300  0.941
AtomPair CA 13 CA 339 SOGFUNC 2  9.425  3.717  0.028 18.300  7.300  0.972
AtomPair CA 14 CA 19 SOGFUNC 3  8.860  3.677  0.070  8.860  2.754  0.031 18.300  7.300  0.898
AtomPair CA 14 CA 20 SOGFUNC 4  7.970  3.391  0.128  8.074  3.391  0.128  8.246  3.391  0.128 18.300  7.300  0.615
AtomPair CA 14 CA 21 SOGFUNC 5  5.476  2.108  0.155  5.629  2.108  0.155  5.647  2.108  0.155  9.322  2.754  0.118 18.300  7.300  0.417
AtomPair CA 14 CA 22 SOGFUNC 5  5.227  2.108  0.149  5.562  2.108  0.149  5.592  2.108  0.149  8.003  2.108  0.149 18.300  7.300  0.403
AtomPair CA 14 CA 23 SOGFUNC 5  5.518  2.108  0.159  6.118  2.108  0.159  6.162  2.108  0.159  8.888  3.513  0.095 18.300  7.300  0.428
AtomPair CA 14 CA 24 SOGFUNC 5  8.248  2.108  0.170  8.732  3.513  0.102  8.813  2.108  0.170  9.044  3.513  0.102 18.300  7.300  0.457
AtomPair CA 14 CA 31 SOGFUNC 4  7.324  2.956  0.029  7.343  2.956  0.029  7.856  2.956  0.029 18.300  7.300  0.912
AtomPair CA 14 CA 32 SOGFUNC 4  9.126  2.108  0.040  9.168  2.108  0.040  9.807  2.108  0.040 18.300  7.300  0.881
AtomPair CA 14 CA 33 SOGFUNC 2  9.800  2.108  0.042 18.300  7.300  0.958
AtomPair CA 14 CA 34 SOGFUNC 2  7.527  2.108  0.042 18.300  7.300  0.958
AtomPair CA 14 CA 35 SOGFUNC 5  9.145  2.108  0.164  9.357  2.108  0.164  9.454  2.108  0.027  9.536  2.108  0.164 18.300  7.300  0.481
AtomPair CA 14 CA 36 SOGFUNC 2  7.864  2.956  0.030 18.300  7.300  0.970
AtomPair CA 14 CA 37 SOGFUNC 4  9.360  2.108  0.167  9.613  2.108  0.167  9.765  2.108  0.167 18.300  7.300  0.499
AtomPair CA 14 CA 38 SOGFUNC 2  9.174  2.956  0.030 18.300  7.300  0.970
AtomPair CA 14 CA 75 SOGFUNC 2  9.412  3.973  0.023 18.300  7.300  0.977
AtomPair CA 14 CA 76 SOGFUNC 2  9.957  3.677  0.025 18.300  7.300  0.975
AtomPair CA 14 CA 81 SOGFUNC 3  9.219  2.754  0.032  9.219  4.214  0.062 18.300  7.300  0.906
AtomPair CA 14 CA 82 SOGFUNC 3  7.232  3.391  0.075  7.232  2.108  0.040 18.300  7.300  0.885
AtomPair CA 14 CA 83 SOGFUNC 3  8.516  4.214  0.062  8.516  3.513  0.025 18.300  7.300  0.913
AtomPair CA 14 CA 84 SOGFUNC 3  9.182  2.754  0.032  9.182  4.214  0.062 18.300  7.300  0.906
AtomPair CA 14 CA 85 SOGFUNC 2  5.008  2.754  0.122 18.300  7.300  0.878
AtomPair CA 14 CA 86 SOGFUNC 3  5.688  3.677  0.024  5.688  4.214  0.062 18.300  7.300  0.914
AtomPair CA 14 CA 87 SOGFUNC 2  6.585  3.391  0.102 18.300  7.300  0.898
AtomPair CA 14 CA 88 SOGFUNC 2  9.914  3.677  0.095 18.300  7.300  0.905
AtomPair CA 14 CA 89 SOGFUNC 2  9.157  3.677  0.095 18.300  7.300  0.905
AtomPair CA 14 CA 93 SOGFUNC 2  9.159  3.973  0.130 18.300  7.300  0.870
AtomPair CA 14 CA 105 SOGFUNC 3  9.878  2.754  0.035  9.878  3.513  0.083 18.300  7.300  0.881
AtomPair CA 14 CA 106 SOGFUNC 3  6.899  2.108  0.160  8.244  2.754  0.123 18.300  7.300  0.717
AtomPair CA 14 CA 107 SOGFUNC 5  7.901  2.754  0.033  7.901  3.513  0.078  9.568  2.754  0.033  9.568  3.513  0.078 18.300  7.300  0.777
AtomPair CA 14 CA 109 SOGFUNC 3  7.446  2.108  0.227  8.588  2.754  0.116 18.300  7.300  0.657
AtomPair CA 14 CA 110 SOGFUNC 4  5.736  2.956  0.086  5.736  2.108  0.040  6.425  2.956  0.173 18.300  7.300  0.700
AtomPair CA 14 CA 111 SOGFUNC 4  4.472  3.677  0.024  4.472  4.214  0.063  5.161  2.956  0.181 18.300  7.300  0.732
AtomPair CA 14 CA 112 SOGFUNC 4  5.918  2.108  0.235  6.234  3.677  0.067  6.234  4.214  0.020 18.300  7.300  0.678
AtomPair CA 14 CA 113 SOGFUNC 4  7.858  3.973  0.021  8.432  2.108  0.232  8.893  3.677  0.089 18.300  7.300  0.659
AtomPair CA 14 CA 114 SOGFUNC 7  5.742  4.214  0.083  8.627  3.391  0.026  9.176  3.677  0.024  9.217  3.677  0.024  9.256  3.513  0.149  9.488  3.391  0.026 18.300  7.300  0.669
AtomPair CA 14 CA 115 SOGFUNC 6  5.847  2.956  0.175  5.958  4.214  0.082  8.005  3.677  0.023  8.412  3.677  0.023  8.942  3.677  0.023 18.300  7.300  0.673
AtomPair CA 14 CA 116 SOGFUNC 7  4.846  2.754  0.182  6.506  3.892  0.022  6.506  3.677  0.068  8.778  3.391  0.025  9.006  3.391  0.025  9.252  3.391  0.025 18.300  7.300  0.654
AtomPair CA 14 CA 117 SOGFUNC 3  6.036  4.214  0.138  7.772  3.391  0.028 18.300  7.300  0.834
AtomPair CA 14 CA 118 SOGFUNC 2  6.977  3.973  0.147 18.300  7.300  0.853
AtomPair CA 14 CA 119 SOGFUNC 3  8.716  3.892  0.145  9.388  2.108  0.045 18.300  7.300  0.811
AtomPair CA 14 CA 120 SOGFUNC 2  8.936  3.973  0.147 18.300  7.300  0.853
AtomPair CA 14 CA 121 SOGFUNC 2  9.013  3.391  0.168 18.300  7.300  0.832
AtomPair CA 14 CA 122 SOGFUNC 3  8.060  3.391  0.165  8.935  2.956  0.032 18.300  7.300  0.804
AtomPair CA 14 CA 152 SOGFUNC 2  9.161  3.677  0.157 18.300  7.300  0.843
AtomPair CA 14 CA 153 SOGFUNC 2  6.942  3.973  0.147 18.300  7.300  0.853
AtomPair CA 14 CA 154 SOGFUNC 2  8.738  3.391  0.168 18.300  7.300  0.832
AtomPair CA 14 CA 155 SOGFUNC 2  9.805  3.391  0.030 18.300  7.300  0.970
AtomPair CA 14 CA 159 SOGFUNC 2  9.817  3.677  0.082 18.300  7.300  0.918
AtomPair CA 14 CA 161 SOGFUNC 4  9.104  3.391  0.142  9.245  3.391  0.142  9.398  3.391  0.142 18.300  7.300  0.573
AtomPair CA 14 CA 162 SOGFUNC 4  9.053  3.677  0.133  9.073  3.391  0.144  9.265  3.391  0.144 18.300  7.300  0.579
AtomPair CA 14 CA 165 SOGFUNC 3  9.477  3.391  0.030  9.526  3.677  0.028 18.300  7.300  0.943
AtomPair CA 14 CA 166 SOGFUNC 4  8.442  3.677  0.076  8.937  3.677  0.076  9.123  3.677  0.076 18.300  7.300  0.773
AtomPair CA 14 CA 167 SOGFUNC 4  6.483  4.214  0.067  6.748  3.677  0.077  7.343  4.214  0.067 18.300  7.300  0.789
AtomPair CA 14 CA 168 SOGFUNC 4  4.873  3.677  0.076  5.354  3.677  0.076  5.531  3.677  0.076 18.300  7.300  0.773
AtomPair CA 14 CA 171 SOGFUNC 4  8.078  3.677  0.134  8.588  3.391  0.146  8.594  3.677  0.134 18.300  7.300  0.586
AtomPair CA 14 CA 173 SOGFUNC 4  8.527  3.677  0.076  9.041  3.677  0.076  9.320  3.677  0.076 18.300  7.300  0.773
AtomPair CA 14 CA 176 SOGFUNC 4  8.338  3.677  0.136  8.496  3.677  0.136  8.821  3.677  0.136 18.300  7.300  0.593
AtomPair CA 14 CA 177 SOGFUNC 4  6.423  3.677  0.138  6.522  3.677  0.138  6.601  4.214  0.121 18.300  7.300  0.603
AtomPair CA 14 CA 178 SOGFUNC 4  7.845  3.677  0.136  7.914  3.677  0.136  8.041  3.677  0.136 18.300  7.300  0.593
AtomPair CA 14 CA 179 SOGFUNC 4  6.361  2.108  0.182  6.666  2.108  0.182  6.761  2.108  0.182 18.300  7.300  0.455
AtomPair CA 14 CA 180 SOGFUNC 4  8.282  2.956  0.157  8.558  3.513  0.132  8.728  2.956  0.157 18.300  7.300  0.553
AtomPair CA 14 CA 191 SOGFUNC 3  8.973  2.754  0.127  9.711  2.754  0.127 18.300  7.300  0.745
AtomPair CA 14 CA 192 SOGFUNC 3  9.090  2.754  0.127  9.988  2.754  0.127 18.300  7.300  0.745
AtomPair CA 14 CA 193 SOGFUNC 5  9.127  2.956  0.029  9.127  2.108  0.122  9.419  2.754  0.094  9.419  3.513  0.024 18.300  7.300  0.730
AtomPair CA 14 CA 194 SOGFUNC 3  9.493  3.677  0.102  9.661  3.677  0.102 18.300  7.300  0.796
AtomPair CA 14 CA 196 SOGFUNC 5  9.186  3.677  0.026  9.186  4.214  0.068  9.576  3.677  0.026  9.576  4.214  0.068 18.300  7.300  0.812
AtomPair CA 14 CA 209 SOGFUNC 2  9.995  2.754  0.199 18.300  7.300  0.801
AtomPair CA 14 CA 210 SOGFUNC 2  7.027  3.513  0.163 18.300  7.300  0.837
AtomPair CA 14 CA 230 SOGFUNC 3  8.373  2.108  0.046  8.698  2.108  0.046 18.300  7.300  0.908
AtomPair CA 14 CA 231 SOGFUNC 4  7.053  2.956  0.033  7.637  2.956  0.033  8.533  2.108  0.046 18.300  7.300  0.889
AtomPair CA 14 CA 232 SOGFUNC 5  7.507  2.108  0.044  7.854  2.108  0.044  8.375  2.108  0.044  9.422  2.956  0.031 18.300  7.300  0.837
AtomPair CA 14 CA 233 SOGFUNC 5  6.629  2.956  0.033  6.823  3.513  0.028  8.431  2.956  0.033  8.444  2.956  0.033 18.300  7.300  0.874
AtomPair CA 14 CA 234 SOGFUNC 3  4.675  2.956  0.034  7.089  2.956  0.034 18.300  7.300  0.932
AtomPair CA 14 CA 235 SOGFUNC 2  5.390  2.956  0.035 18.300  7.300  0.965
AtomPair CA 14 CA 236 SOGFUNC 2  7.685  2.108  0.048 18.300  7.300  0.952
AtomPair CA 14 CA 237 SOGFUNC 2  9.941  2.754  0.106 18.300  7.300  0.894
AtomPair CA 14 CA 313 SOGFUNC 3  9.409  4.214  0.070  9.651  4.214  0.070 18.300  7.300  0.860
AtomPair CA 14 CA 336 SOGFUNC 3  8.281  2.956  0.034  8.418  2.956  0.034 18.300  7.300  0.932
AtomPair CA 14 CA 338 SOGFUNC 2  8.729  2.956  0.035 18.300  7.300  0.965
AtomPair CA 15 CA 20 SOGFUNC 5  5.703  3.391  0.126  6.175  3.973  0.107  6.177  3.973  0.107  7.455  3.677  0.116 18.300  7.300  0.544
AtomPair CA 15 CA 21 SOGFUNC 5  4.576  3.391  0.121  4.968  3.391  0.121  5.036  3.391  0.121  6.945  3.677  0.112 18.300  7.300  0.525
AtomPair CA 15 CA 22 SOGFUNC 5  6.557  2.108  0.170  7.134  2.956  0.121  7.283  2.956  0.121  8.435  2.754  0.130 18.300  7.300  0.458
AtomPair CA 15 CA 23 SOGFUNC 4  8.576  2.108  0.167  9.197  2.108  0.167  9.237  2.108  0.167 18.300  7.300  0.499
AtomPair CA 15 CA 29 SOGFUNC 4  9.799  2.635  0.032  9.809  2.635  0.032  9.983  1.685  0.050 18.300  7.300  0.886
AtomPair CA 15 CA 30 SOGFUNC 4  8.514  2.956  0.029  8.539  2.956  0.029  8.810  2.108  0.041 18.300  7.300  0.902
AtomPair CA 15 CA 31 SOGFUNC 4  5.960  2.956  0.029  6.030  2.956  0.029  6.162  2.956  0.029 18.300  7.300  0.912
AtomPair CA 15 CA 32 SOGFUNC 7  6.792  2.108  0.035  6.814  2.108  0.035  7.132  2.108  0.035  7.820  3.717  0.118  7.820  2.956  0.074  7.820  2.108  0.035 18.300  7.300  0.670
AtomPair CA 15 CA 33 SOGFUNC 4  8.685  2.108  0.040  8.812  2.108  0.040  8.817  2.108  0.040 18.300  7.300  0.881
AtomPair CA 15 CA 34 SOGFUNC 2  8.889  2.956  0.030 18.300  7.300  0.970
AtomPair CA 15 CA 80 SOGFUNC 3  9.477  3.892  0.067  9.477  3.513  0.025 18.300  7.300  0.908
AtomPair CA 15 CA 81 SOGFUNC 3  7.209  2.754  0.032  7.209  4.214  0.062 18.300  7.300  0.906
AtomPair CA 15 CA 82 SOGFUNC 3  5.349  3.391  0.075  5.349  2.108  0.040 18.300  7.300  0.885
AtomPair CA 15 CA 83 SOGFUNC 3  5.521  4.214  0.062  5.521  3.513  0.025 18.300  7.300  0.913
AtomPair CA 15 CA 84 SOGFUNC 2  6.800  2.108  0.154 18.300  7.300  0.846
AtomPair CA 15 CA 85 SOGFUNC 2  4.621  2.754  0.122 18.300  7.300  0.878
AtomPair CA 15 CA 86 SOGFUNC 3  9.554  2.956  0.085  9.554  2.108  0.040 18.300  7.300  0.875
AtomPair CA 15 CA 87 SOGFUNC 2  9.216  3.391  0.102 18.300  7.300  0.898
AtomPair CA 15 CA 88 SOGFUNC 2  8.654  2.754  0.177 18.300  7.300  0.823
AtomPair CA 15 CA 90 SOGFUNC 2  9.448  2.754  0.177 18.300  7.300  0.823
AtomPair CA 15 CA 93 SOGFUNC 2  9.413  3.973  0.130 18.300  7.300  0.870
AtomPair CA 15 CA 105 SOGFUNC 5  9.857  2.754  0.032  9.857  3.513  0.076  9.890  2.956  0.091  9.890  2.108  0.042 18.300  7.300  0.758
AtomPair CA 15 CA 106 SOGFUNC 3  7.457  2.754  0.123  7.465  2.108  0.160 18.300  7.300  0.717
AtomPair CA 15 CA 107 SOGFUNC 5  9.856  2.956  0.091  9.856  2.108  0.042  9.905  2.754  0.032  9.905  3.513  0.076 18.300  7.300  0.758
AtomPair CA 15 CA 110 SOGFUNC 3  6.543  2.108  0.154  8.475  2.754  0.177 18.300  7.300  0.668
AtomPair CA 15 CA 111 SOGFUNC 4  5.953  2.956  0.177  6.791  2.754  0.032  6.791  3.513  0.074 18.300  7.300  0.717
AtomPair CA 15 CA 112 SOGFUNC 4  4.383  2.754  0.189  6.961  3.973  0.022  6.961  3.391  0.077 18.300  7.300  0.713
AtomPair CA 15 CA 113 SOGFUNC 4  5.564  2.108  0.232  8.667  4.214  0.019  9.858  3.677  0.089 18.300  7.300  0.660
AtomPair CA 15 CA 114 SOGFUNC 4  5.484  2.754  0.190  9.009  3.677  0.071  9.009  4.214  0.021 18.300  7.300  0.718
AtomPair CA 15 CA 115 SOGFUNC 7  9.264  3.513  0.150  9.448  3.391  0.026  9.590  3.677  0.024  9.751  3.973  0.066  9.751  3.391  0.026  9.924  3.677  0.024 18.300  7.300  0.685
AtomPair CA 15 CA 116 SOGFUNC 8  6.327  3.677  0.142  8.766  4.214  0.021  9.016  3.391  0.026  9.074  3.391  0.026  9.185  3.391  0.026  9.839  3.892  0.022  9.839  3.677  0.071 18.300  7.300  0.667
AtomPair CA 15 CA 117 SOGFUNC 3  5.094  4.214  0.138  6.887  3.513  0.028 18.300  7.300  0.835
AtomPair CA 15 CA 118 SOGFUNC 3  6.312  4.214  0.138  8.968  3.513  0.028 18.300  7.300  0.835
AtomPair CA 15 CA 119 SOGFUNC 3  7.490  3.892  0.147  9.566  3.513  0.027 18.300  7.300  0.825
AtomPair CA 15 CA 120 SOGFUNC 2  9.309  3.973  0.147 18.300  7.300  0.853
AtomPair CA 15 CA 121 SOGFUNC 2  9.669  3.677  0.157 18.300  7.300  0.843
AtomPair CA 15 CA 155 SOGFUNC 4  7.653  3.391  0.030  7.707  3.973  0.025  7.955  3.973  0.025 18.300  7.300  0.920
AtomPair CA 15 CA 156 SOGFUNC 4  9.157  3.973  0.025  9.225  3.973  0.025  9.487  3.973  0.025 18.300  7.300  0.924
AtomPair CA 15 CA 158 SOGFUNC 4  8.372  3.391  0.082  8.891  3.973  0.070  8.952  3.973  0.070 18.300  7.300  0.777
AtomPair CA 15 CA 159 SOGFUNC 4  7.488  3.391  0.083  8.076  4.214  0.066  8.113  3.973  0.071 18.300  7.300  0.780
AtomPair CA 15 CA 161 SOGFUNC 4  7.736  3.391  0.142  7.845  3.391  0.142  7.896  3.391  0.142 18.300  7.300  0.573
AtomPair CA 15 CA 162 SOGFUNC 4  7.016  3.973  0.127  7.072  3.973  0.127  7.254  3.391  0.149 18.300  7.300  0.598
AtomPair CA 15 CA 165 SOGFUNC 3  9.521  3.391  0.030  9.697  3.391  0.030 18.300  7.300  0.940
AtomPair CA 15 CA 166 SOGFUNC 4  6.337  3.391  0.081  6.499  3.677  0.075  6.589  3.677  0.075 18.300  7.300  0.769
AtomPair CA 15 CA 167 SOGFUNC 4  5.328  4.214  0.067  6.410  3.677  0.077  6.494  4.214  0.067 18.300  7.300  0.789
AtomPair CA 15 CA 168 SOGFUNC 4  5.353  3.391  0.081  5.721  3.677  0.075  5.926  3.677  0.075 18.300  7.300  0.769
AtomPair CA 15 CA 169 SOGFUNC 4  7.991  3.973  0.130  8.038  3.973  0.130  8.498  3.973  0.130 18.300  7.300  0.611
AtomPair CA 15 CA 170 SOGFUNC 4  7.716  3.677  0.134  8.547  3.677  0.134  8.975  3.391  0.146 18.300  7.300  0.586
AtomPair CA 15 CA 171 SOGFUNC 4  5.018  3.391  0.144  5.526  3.391  0.144  5.579  3.677  0.133 18.300  7.300  0.579
AtomPair CA 15 CA 173 SOGFUNC 7  7.758  2.108  0.040  7.938  2.108  0.040  8.000  2.108  0.040  8.664  3.677  0.069  8.812  3.677  0.069  8.937  3.677  0.069 18.300  7.300  0.672
AtomPair CA 15 CA 174 SOGFUNC 4  9.218  2.108  0.045  9.399  2.108  0.045  9.494  2.108  0.045 18.300  7.300  0.866
AtomPair CA 15 CA 175 SOGFUNC 2  9.988  2.956  0.035 18.300  7.300  0.965
AtomPair CA 15 CA 176 SOGFUNC 4  6.546  3.973  0.127  6.632  3.973  0.127  7.145  3.391  0.149 18.300  7.300  0.598
AtomPair CA 15 CA 177 SOGFUNC 4  6.375  3.973  0.130  6.594  3.973  0.130  6.684  3.973  0.130 18.300  7.300  0.611
AtomPair CA 15 CA 178 SOGFUNC 5  8.362  3.391  0.128  8.493  3.391  0.128  8.525  3.391  0.128  9.805  2.108  0.138 18.300  7.300  0.477
AtomPair CA 15 CA 179 SOGFUNC 4  6.803  3.973  0.127  6.955  3.391  0.149  7.051  3.973  0.127 18.300  7.300  0.598
AtomPair CA 15 CA 180 SOGFUNC 4  9.852  2.956  0.154  9.954  2.956  0.154  9.973  2.956  0.154 18.300  7.300  0.539
AtomPair CA 15 CA 189 SOGFUNC 2  9.937  2.754  0.138 18.300  7.300  0.862
AtomPair CA 15 CA 190 SOGFUNC 5  9.395  2.244  0.110  9.395  2.108  0.039  9.408  2.244  0.110  9.408  2.108  0.039 18.300  7.300  0.701
AtomPair CA 15 CA 191 SOGFUNC 3  6.191  2.754  0.123  6.315  2.108  0.160 18.300  7.300  0.717
AtomPair CA 15 CA 192 SOGFUNC 3  7.653  2.108  0.160  7.657  2.754  0.123 18.300  7.300  0.717
AtomPair CA 15 CA 193 SOGFUNC 3  7.892  2.754  0.123  8.141  2.108  0.160 18.300  7.300  0.717
AtomPair CA 15 CA 194 SOGFUNC 3  7.343  2.754  0.123  7.387  2.108  0.160 18.300  7.300  0.717
AtomPair CA 15 CA 195 SOGFUNC 5  7.359  3.892  0.024  7.359  3.677  0.077  7.379  3.892  0.024  7.379  3.677  0.077 18.300  7.300  0.798
AtomPair CA 15 CA 196 SOGFUNC 5  5.960  3.973  0.071  5.960  3.391  0.028  6.043  3.973  0.071  6.043  3.391  0.028 18.300  7.300  0.802
AtomPair CA 15 CA 197 SOGFUNC 3  9.158  3.677  0.102  9.351  3.677  0.102 18.300  7.300  0.796
AtomPair CA 15 CA 198 SOGFUNC 5  9.942  3.391  0.028  9.942  4.123  0.069  9.955  3.892  0.073  9.955  3.677  0.026 18.300  7.300  0.804
AtomPair CA 15 CA 230 SOGFUNC 3  7.754  2.108  0.046  7.817  2.108  0.046 18.300  7.300  0.908
AtomPair CA 15 CA 231 SOGFUNC 4  7.622  2.108  0.046  7.712  2.956  0.033  7.782  2.956  0.033 18.300  7.300  0.889
AtomPair CA 15 CA 232 SOGFUNC 4  7.970  2.108  0.045  9.797  2.108  0.045  9.868  2.108  0.045 18.300  7.300  0.866
AtomPair CA 15 CA 233 SOGFUNC 5  9.110  2.956  0.033  9.298  2.956  0.033  9.438  3.717  0.026  9.885  2.956  0.033 18.300  7.300  0.876
AtomPair CA 15 CA 234 SOGFUNC 3  6.398  3.717  0.027  9.120  2.956  0.034 18.300  7.300  0.939
AtomPair CA 15 CA 235 SOGFUNC 2  5.671  3.513  0.029 18.300  7.300  0.971
AtomPair CA 15 CA 236 SOGFUNC 4  5.795  3.513  0.027  7.361  3.513  0.080  7.734  3.513  0.080 18.300  7.300  0.812
AtomPair CA 15 CA 237 SOGFUNC 5  7.178  2.108  0.119  8.807  3.513  0.024  9.672  2.956  0.085  9.918  2.956  0.085 18.300  7.300  0.687
AtomPair CA 15 CA 238 SOGFUNC 2  9.684  2.108  0.134 18.300  7.300  0.866
AtomPair CA 15 CA 311 SOGFUNC 3  9.187  3.973  0.074  9.229  4.214  0.070 18.300  7.300  0.857
AtomPair CA 15 CA 313 SOGFUNC 2  9.880  3.391  0.088 18.300  7.300  0.912
AtomPair CA 15 CA 336 SOGFUNC 3  8.937  2.956  0.034  9.076  2.956  0.034 18.300  7.300  0.932
AtomPair CA 15 CA 338 SOGFUNC 3  8.956  2.956  0.034  9.959  3.717  0.027 18.300  7.300  0.939
AtomPair CA 15 CA 339 SOGFUNC 4  7.745  2.956  0.093  7.929  2.956  0.093  9.717  3.717  0.025 18.300  7.300  0.790
AtomPair CA 15 CA 340 SOGFUNC 3  8.442  2.956  0.094  8.731  2.956  0.094 18.300  7.300  0.812
AtomPair CA 15 CA 341 SOGFUNC 2  7.425  2.956  0.100 18.300  7.300  0.900
AtomPair CA 15 CA 342 SOGFUNC 2  8.685  2.956  0.100 18.300  7.300  0.900
AtomPair CA 15 CA 343 SOGFUNC 3  9.137  2.956  0.094  9.155  2.956  0.094 18.300  7.300  0.812
AtomPair CA 15 CA 345 SOGFUNC 2  8.809  2.956  0.100 18.300  7.300  0.900
AtomPair CA 16 CA 21 SOGFUNC 5  5.967  3.973  0.110  6.213  3.973  0.110  6.379  3.973  0.110  7.203  3.973  0.110 18.300  7.300  0.559
AtomPair CA 16 CA 22 SOGFUNC 5  6.345  3.973  0.110  7.962  3.973  0.110  8.117  3.973  0.110  8.155  3.973  0.110 18.300  7.300  0.559
AtomPair CA 16 CA 23 SOGFUNC 2  9.553  3.513  0.144 18.300  7.300  0.856
AtomPair CA 16 CA 28 SOGFUNC 4  9.782  3.443  0.025  9.825  3.443  0.025  9.942  3.443  0.025 18.300  7.300  0.924
AtomPair CA 16 CA 29 SOGFUNC 4  6.190  2.635  0.032  6.203  2.635  0.032  6.275  2.635  0.032 18.300  7.300  0.903
AtomPair CA 16 CA 30 SOGFUNC 6  5.139  2.635  0.028  5.234  2.635  0.028  5.420  2.635  0.028  9.758  2.956  0.222  9.758  2.635  0.028 18.300  7.300  0.668
AtomPair CA 16 CA 31 SOGFUNC 6  4.054  3.717  0.020  4.143  3.717  0.020  4.275  3.717  0.020  8.498  2.956  0.229  8.498  3.717  0.020 18.300  7.300  0.690
AtomPair CA 16 CA 32 SOGFUNC 5  5.737  2.956  0.025  5.767  2.956  0.025  5.861  2.956  0.025  6.212  2.956  0.249 18.300  7.300  0.676
AtomPair CA 16 CA 33 SOGFUNC 5  7.928  2.956  0.249  8.681  2.956  0.025  8.755  2.956  0.025  8.783  2.956  0.025 18.300  7.300  0.676
AtomPair CA 16 CA 34 SOGFUNC 4  7.828  2.956  0.026  9.379  3.717  0.062  9.379  2.956  0.183 18.300  7.300  0.729
AtomPair CA 16 CA 35 SOGFUNC 2  9.314  2.956  0.030 18.300  7.300  0.970
AtomPair CA 16 CA 36 SOGFUNC 2  9.179  2.956  0.030 18.300  7.300  0.970
AtomPair CA 16 CA 39 SOGFUNC 2  9.175  2.956  0.088 18.300  7.300  0.912
AtomPair CA 16 CA 41 SOGFUNC 2  8.271  2.956  0.088 18.300  7.300  0.912
AtomPair CA 16 CA 78 SOGFUNC 2  8.803  4.214  0.063 18.300  7.300  0.937
AtomPair CA 16 CA 79 SOGFUNC 4  8.340  4.214  0.060  9.800  2.754  0.031  9.800  4.214  0.060 18.300  7.300  0.848
AtomPair CA 16 CA 80 SOGFUNC 4  7.278  3.677  0.068  7.278  3.513  0.024  9.858  3.677  0.068 18.300  7.300  0.839
AtomPair CA 16 CA 81 SOGFUNC 3  4.673  2.754  0.032  4.673  4.214  0.062 18.300  7.300  0.906
AtomPair CA 16 CA 82 SOGFUNC 3  5.247  3.391  0.075  5.247  2.108  0.040 18.300  7.300  0.885
AtomPair CA 16 CA 83 SOGFUNC 2  6.598  3.513  0.099 18.300  7.300  0.901
AtomPair CA 16 CA 84 SOGFUNC 4  9.367  2.754  0.029  9.367  3.513  0.069  9.898  3.973  0.123 18.300  7.300  0.779
AtomPair CA 16 CA 85 SOGFUNC 3  6.291  2.754  0.113  7.455  3.391  0.138 18.300  7.300  0.749
AtomPair CA 16 CA 86 SOGFUNC 4  9.285  2.754  0.030  9.285  3.513  0.070  9.567  4.214  0.116 18.300  7.300  0.784
AtomPair CA 16 CA 87 SOGFUNC 2  9.879  2.108  0.219 18.300  7.300  0.781
AtomPair CA 16 CA 88 SOGFUNC 2  7.887  3.513  0.144 18.300  7.300  0.856
AtomPair CA 16 CA 89 SOGFUNC 2  9.013  2.956  0.167 18.300  7.300  0.833
AtomPair CA 16 CA 90 SOGFUNC 2  9.738  3.973  0.130 18.300  7.300  0.870
AtomPair CA 16 CA 105 SOGFUNC 6  9.130  2.754  0.033  9.587  2.754  0.033  9.587  3.513  0.077  9.670  2.754  0.033  9.670  3.513  0.077 18.300  7.300  0.749
AtomPair CA 16 CA 106 SOGFUNC 6  6.529  2.754  0.033  8.310  2.754  0.033  8.310  3.513  0.077  8.580  2.754  0.033  8.580  3.513  0.077 18.300  7.300  0.749
AtomPair CA 16 CA 107 SOGFUNC 2  9.113  2.754  0.037 18.300  7.300  0.963
AtomPair CA 16 CA 110 SOGFUNC 3  9.925  2.754  0.035  9.925  3.513  0.083 18.300  7.300  0.881
AtomPair CA 16 CA 111 SOGFUNC 2  7.377  2.956  0.188 18.300  7.300  0.812
AtomPair CA 16 CA 112 SOGFUNC 2  6.387  2.108  0.245 18.300  7.300  0.755
AtomPair CA 16 CA 113 SOGFUNC 2  5.256  2.108  0.245 18.300  7.300  0.755
AtomPair CA 16 CA 114 SOGFUNC 3  5.142  3.513  0.157  9.031  4.214  0.087 18.300  7.300  0.756
AtomPair CA 16 CA 115 SOGFUNC 5  7.859  4.214  0.022  8.473  3.973  0.143  8.645  4.214  0.022  8.786  4.214  0.022 18.300  7.300  0.790
AtomPair CA 16 CA 116 SOGFUNC 8  6.362  2.956  0.028  6.799  2.956  0.028  6.964  2.956  0.028  8.412  3.677  0.137  9.386  4.214  0.060  9.935  3.677  0.069  9.935  2.966  0.028 18.300  7.300  0.621
AtomPair CA 16 CA 117 SOGFUNC 6  5.555  4.214  0.129  9.291  2.754  0.033  9.467  2.956  0.031  9.549  2.956  0.031  9.605  2.956  0.031 18.300  7.300  0.746
AtomPair CA 16 CA 118 SOGFUNC 5  5.024  3.973  0.139  9.236  2.956  0.031  9.249  2.956  0.031  9.539  2.956  0.031 18.300  7.300  0.768
AtomPair CA 16 CA 119 SOGFUNC 5  4.785  3.391  0.159  8.464  2.956  0.030  8.597  2.956  0.030  8.805  2.956  0.030 18.300  7.300  0.750
AtomPair CA 16 CA 120 SOGFUNC 7  7.874  3.973  0.125  8.979  2.956  0.028  9.084  2.956  0.028  9.465  2.956  0.028  9.796  4.214  0.118  9.917  4.214  0.118 18.300  7.300  0.555
AtomPair CA 16 CA 121 SOGFUNC 5  7.971  4.214  0.115  8.253  4.214  0.115  8.530  4.214  0.115  9.554  3.391  0.143 18.300  7.300  0.511
AtomPair CA 16 CA 122 SOGFUNC 2  9.896  4.665  0.128 18.300  7.300  0.872
AtomPair CA 16 CA 167 SOGFUNC 2  9.024  4.665  0.065 18.300  7.300  0.935
AtomPair CA 16 CA 168 SOGFUNC 4  8.696  4.214  0.068  9.066  4.214  0.068  9.315  4.214  0.068 18.300  7.300  0.796
AtomPair CA 16 CA 169 SOGFUNC 2  9.969  4.665  0.128 18.300  7.300  0.872
AtomPair CA 16 CA 170 SOGFUNC 4  8.398  4.214  0.125  9.403  4.214  0.125  9.469  4.214  0.125 18.300  7.300  0.625
AtomPair CA 16 CA 171 SOGFUNC 4  6.011  4.214  0.125  6.226  4.214  0.125  6.404  4.214  0.125 18.300  7.300  0.625
AtomPair CA 16 CA 173 SOGFUNC 4  9.270  2.956  0.033  9.297  2.956  0.033  9.305  2.956  0.033 18.300  7.300  0.900
AtomPair CA 16 CA 174 SOGFUNC 5  8.395  3.513  0.028  9.453  2.956  0.033  9.665  2.956  0.033  9.960  2.956  0.033 18.300  7.300  0.874
AtomPair CA 16 CA 175 SOGFUNC 4  9.902  3.717  0.027  9.952  3.513  0.028  9.955  3.717  0.027 18.300  7.300  0.918
AtomPair CA 16 CA 176 SOGFUNC 4  9.011  4.214  0.125  9.023  4.214  0.125  9.024  4.214  0.125 18.300  7.300  0.625
AtomPair CA 16 CA 177 SOGFUNC 4  9.537  4.665  0.117  9.624  4.665  0.117  9.801  4.665  0.117 18.300  7.300  0.649
AtomPair CA 16 CA 189 SOGFUNC 5  9.963  2.754  0.033  9.963  3.513  0.078  9.995  2.754  0.033  9.995  3.513  0.078 18.300  7.300  0.777
AtomPair CA 16 CA 190 SOGFUNC 2  9.721  2.754  0.037 18.300  7.300  0.963
AtomPair CA 16 CA 191 SOGFUNC 4  6.547  2.108  0.040  8.515  2.754  0.124  8.530  2.754  0.124 18.300  7.300  0.712
AtomPair CA 16 CA 192 SOGFUNC 2  7.688  2.754  0.037 18.300  7.300  0.963
AtomPair CA 16 CA 193 SOGFUNC 2  8.110  2.754  0.037 18.300  7.300  0.963
AtomPair CA 16 CA 194 SOGFUNC 2  7.407  2.754  0.037 18.300  7.300  0.963
AtomPair CA 16 CA 195 SOGFUNC 6  8.139  2.966  0.030  9.585  2.966  0.030  9.585  3.513  0.077  9.770  2.966  0.030  9.770  3.513  0.077 18.300  7.300  0.754
AtomPair CA 16 CA 196 SOGFUNC 6  6.891  3.677  0.026  6.925  3.677  0.026  6.925  4.214  0.067  6.969  3.677  0.026  6.969  4.214  0.067 18.300  7.300  0.789
AtomPair CA 16 CA 197 SOGFUNC 5  9.186  3.677  0.026  9.186  4.214  0.069  9.520  4.319  0.022  9.520  4.423  0.065 18.300  7.300  0.818
AtomPair CA 16 CA 198 SOGFUNC 3  8.611  3.677  0.104  8.769  4.319  0.088 18.300  7.300  0.808
AtomPair CA 16 CA 199 SOGFUNC 5  9.880  3.391  0.080  9.880  2.108  0.043  9.983  3.677  0.074  9.983  2.754  0.033 18.300  7.300  0.770
AtomPair CA 16 CA 230 SOGFUNC 3  9.845  2.956  0.034  9.983  2.956  0.034 18.300  7.300  0.932
AtomPair CA 16 CA 231 SOGFUNC 4  9.378  3.717  0.027  9.410  3.717  0.027  9.824  2.956  0.034 18.300  7.300  0.913
AtomPair CA 16 CA 232 SOGFUNC 3  9.512  2.956  0.034  9.553  3.717  0.027 18.300  7.300  0.939
AtomPair CA 16 CA 233 SOGFUNC 3  6.966  2.956  0.033  9.891  3.717  0.079 18.300  7.300  0.888
AtomPair CA 16 CA 234 SOGFUNC 5  5.226  2.956  0.031  8.787  3.513  0.077  9.295  3.513  0.077  9.441  3.717  0.073 18.300  7.300  0.742
AtomPair CA 16 CA 235 SOGFUNC 6  5.093  2.956  0.030  7.759  4.151  0.064  8.255  2.956  0.090  8.362  4.151  0.064  8.645  4.151  0.064 18.300  7.300  0.689
AtomPair CA 16 CA 236 SOGFUNC 6  4.465  2.754  0.031  4.851  4.151  0.061  5.355  4.151  0.061  7.810  3.513  0.072  8.811  2.108  0.120 18.300  7.300  0.656
AtomPair CA 16 CA 237 SOGFUNC 6  4.981  3.513  0.075  5.670  2.956  0.089  7.964  4.151  0.063  8.157  4.151  0.063  8.252  2.956  0.030 18.300  7.300  0.681
AtomPair CA 16 CA 238 SOGFUNC 3  4.471  3.513  0.083  8.252  4.151  0.070 18.300  7.300  0.848
AtomPair CA 16 CA 239 SOGFUNC 2  7.411  4.151  0.073 18.300  7.300  0.927
AtomPair CA 16 CA 240 SOGFUNC 2  8.604  3.513  0.085 18.300  7.300  0.915
AtomPair CA 16 CA 242 SOGFUNC 2  9.739  2.956  0.100 18.300  7.300  0.900
AtomPair CA 16 CA 338 SOGFUNC 3  8.099  3.717  0.027  9.662  3.717  0.080 18.300  7.300  0.894
AtomPair CA 16 CA 339 SOGFUNC 5  6.832  3.717  0.025  7.458  4.151  0.068  7.677  4.151  0.068  9.325  4.151  0.068 18.300  7.300  0.771
AtomPair CA 16 CA 340 SOGFUNC 5  8.978  4.151  0.067  9.102  3.717  0.075  9.550  3.717  0.075  9.745  3.717  0.025 18.300  7.300  0.759
AtomPair CA 16 CA 341 SOGFUNC 3  7.310  4.151  0.070  8.688  3.717  0.078 18.300  7.300  0.851
AtomPair CA 16 CA 342 SOGFUNC 2  9.425  3.717  0.081 18.300  7.300  0.919
AtomPair CA 17 CA 22 SOGFUNC 2  8.860  3.677  0.139 18.300  7.300  0.861
AtomPair CA 17 CA 27 SOGFUNC 2  9.995  3.007  0.030 18.300  7.300  0.970
AtomPair CA 17 CA 28 SOGFUNC 4  7.939  2.635  0.032  8.053  2.635  0.032  8.125  2.635  0.032 18.300  7.300  0.903
AtomPair CA 17 CA 29 SOGFUNC 6  5.075  2.635  0.027  5.186  2.635  0.027  5.295  2.635  0.027  9.866  2.956  0.218  9.866  1.685  0.043 18.300  7.300  0.658
AtomPair CA 17 CA 30 SOGFUNC 7  5.456  2.635  0.027  5.590  2.635  0.027  5.620  2.635  0.027  6.090  2.956  0.143  6.090  2.108  0.101  6.090  2.635  0.027 18.300  7.300  0.649
AtomPair CA 17 CA 31 SOGFUNC 7  5.222  2.956  0.144  5.222  2.108  0.101  5.222  2.635  0.027  6.363  2.635  0.027  6.468  3.443  0.021  6.776  2.635  0.027 18.300  7.300  0.653
AtomPair CA 17 CA 32 SOGFUNC 6  4.482  2.956  0.144  4.482  2.108  0.134  7.060  2.956  0.024  7.064  2.956  0.024  7.316  2.956  0.024 18.300  7.300  0.650
AtomPair CA 17 CA 33 SOGFUNC 4  6.733  2.956  0.147  6.733  2.108  0.137  9.813  2.108  0.034 18.300  7.300  0.682
AtomPair CA 17 CA 34 SOGFUNC 7  7.324  2.956  0.067  7.343  2.956  0.067  7.382  2.956  0.022  7.856  2.956  0.067  9.274  2.956  0.201  9.274  2.108  0.031 18.300  7.300  0.544
AtomPair CA 17 CA 35 SOGFUNC 5  9.126  2.956  0.078  9.168  2.956  0.078  9.201  2.956  0.026  9.807  2.956  0.078 18.300  7.300  0.739
AtomPair CA 17 CA 36 SOGFUNC 2  9.800  2.956  0.088 18.300  7.300  0.912
AtomPair CA 17 CA 37 SOGFUNC 2  7.527  2.956  0.088 18.300  7.300  0.912
AtomPair CA 17 CA 38 SOGFUNC 2  9.454  2.956  0.088 18.300  7.300  0.912
AtomPair CA 17 CA 39 SOGFUNC 2  7.864  2.956  0.088 18.300  7.300  0.912
AtomPair CA 17 CA 41 SOGFUNC 2  9.174  2.956  0.088 18.300  7.300  0.912
AtomPair CA 17 CA 66 SOGFUNC 3  9.704  2.956  0.029  9.704  3.973  0.066 18.300  7.300  0.905
AtomPair CA 17 CA 67 SOGFUNC 3  9.933  4.214  0.062  9.933  3.513  0.025 18.300  7.300  0.913
AtomPair CA 17 CA 78 SOGFUNC 2  9.412  3.973  0.067 18.300  7.300  0.933
AtomPair CA 17 CA 79 SOGFUNC 4  8.433  3.973  0.063  8.433  2.108  0.040  9.957  4.214  0.060 18.300  7.300  0.837
AtomPair CA 17 CA 80 SOGFUNC 3  6.215  3.892  0.067  6.215  3.513  0.025 18.300  7.300  0.908
AtomPair CA 17 CA 81 SOGFUNC 3  5.098  4.214  0.062  5.098  3.513  0.025 18.300  7.300  0.913
AtomPair CA 17 CA 82 SOGFUNC 2  5.624  2.108  0.154 18.300  7.300  0.846
AtomPair CA 17 CA 83 SOGFUNC 2  8.592  3.513  0.099 18.300  7.300  0.901
AtomPair CA 17 CA 84 SOGFUNC 3  6.809  2.754  0.115  9.219  3.677  0.129 18.300  7.300  0.757
AtomPair CA 17 CA 85 SOGFUNC 4  6.673  2.754  0.086  6.673  3.513  0.022  7.232  3.391  0.139 18.300  7.300  0.753
AtomPair CA 17 CA 86 SOGFUNC 2  8.516  4.214  0.123 18.300  7.300  0.877
AtomPair CA 17 CA 87 SOGFUNC 2  9.182  3.677  0.139 18.300  7.300  0.861
AtomPair CA 17 CA 88 SOGFUNC 5  5.008  2.754  0.171  8.778  3.717  0.021  9.017  3.717  0.021  9.410  3.717  0.021 18.300  7.300  0.765
AtomPair CA 17 CA 89 SOGFUNC 5  5.688  3.677  0.136  9.038  4.490  0.019  9.283  4.490  0.019  9.505  4.490  0.019 18.300  7.300  0.809
AtomPair CA 17 CA 90 SOGFUNC 2  6.585  3.391  0.149 18.300  7.300  0.851
AtomPair CA 17 CA 91 SOGFUNC 2  9.914  3.677  0.139 18.300  7.300  0.861
AtomPair CA 17 CA 92 SOGFUNC 2  9.157  3.677  0.139 18.300  7.300  0.861
AtomPair CA 17 CA 104 SOGFUNC 5  9.187  2.754  0.097  9.187  3.513  0.025  9.381  2.754  0.097  9.381  3.513  0.025 18.300  7.300  0.756
AtomPair CA 17 CA 105 SOGFUNC 4  6.010  3.513  0.104  6.226  3.513  0.104  7.500  3.513  0.026 18.300  7.300  0.765
AtomPair CA 17 CA 106 SOGFUNC 6  5.534  2.754  0.092  5.534  3.513  0.024  5.823  2.956  0.029  5.823  2.108  0.121  6.540  3.513  0.024 18.300  7.300  0.710
AtomPair CA 17 CA 107 SOGFUNC 4  8.402  3.513  0.104  8.741  3.513  0.104  9.938  3.513  0.026 18.300  7.300  0.765
AtomPair CA 17 CA 108 SOGFUNC 4  9.878  2.754  0.190  9.982  4.058  0.022  9.982  3.723  0.070 18.300  7.300  0.718
AtomPair CA 17 CA 109 SOGFUNC 3  6.899  2.108  0.219  8.244  2.754  0.168 18.300  7.300  0.613
AtomPair CA 17 CA 110 SOGFUNC 4  7.901  2.754  0.160  9.568  2.754  0.160  9.822  2.108  0.139 18.300  7.300  0.542
AtomPair CA 17 CA 111 SOGFUNC 2  9.887  3.513  0.112 18.300  7.300  0.888
AtomPair CA 17 CA 112 SOGFUNC 2  8.588  2.754  0.199 18.300  7.300  0.801
AtomPair CA 17 CA 113 SOGFUNC 2  5.736  2.108  0.245 18.300  7.300  0.755
AtomPair CA 17 CA 114 SOGFUNC 4  4.472  3.677  0.150  9.903  3.677  0.075  9.903  4.214  0.022 18.300  7.300  0.754
AtomPair CA 17 CA 115 SOGFUNC 3  6.234  4.214  0.137  9.912  2.956  0.033 18.300  7.300  0.830
AtomPair CA 17 CA 116 SOGFUNC 6  7.855  2.956  0.030  7.858  3.973  0.067  8.331  2.956  0.030  8.611  2.956  0.030  8.893  3.677  0.144 18.300  7.300  0.700
AtomPair CA 17 CA 117 SOGFUNC 7  5.742  4.214  0.120  8.627  3.973  0.064  9.176  4.214  0.060  9.217  4.214  0.060  9.408  2.754  0.031  9.488  3.391  0.075 18.300  7.300  0.590
AtomPair CA 17 CA 118 SOGFUNC 6  5.958  4.214  0.127  8.005  4.214  0.063  8.412  4.214  0.063  8.662  3.513  0.025  8.942  4.214  0.063 18.300  7.300  0.658
AtomPair CA 17 CA 119 SOGFUNC 8  6.506  3.892  0.130  8.778  3.973  0.064  8.846  3.513  0.024  9.006  3.973  0.064  9.252  3.973  0.064  9.654  2.956  0.028  9.915  2.956  0.028 18.300  7.300  0.599
AtomPair CA 17 CA 120 SOGFUNC 5  7.772  3.391  0.083  9.222  2.956  0.032  9.562  2.956  0.032  9.797  2.956  0.032 18.300  7.300  0.822
AtomPair CA 17 CA 122 SOGFUNC 2  9.388  2.956  0.100 18.300  7.300  0.900
AtomPair CA 17 CA 125 SOGFUNC 2  8.935  2.956  0.100 18.300  7.300  0.900
AtomPair CA 17 CA 158 SOGFUNC 2  9.805  3.973  0.076 18.300  7.300  0.924
AtomPair CA 17 CA 162 SOGFUNC 2  9.817  4.214  0.140 18.300  7.300  0.860
AtomPair CA 17 CA 164 SOGFUNC 2  9.118  2.754  0.037 18.300  7.300  0.963
AtomPair CA 17 CA 168 SOGFUNC 3  9.477  3.973  0.074  9.526  4.214  0.070 18.300  7.300  0.857
AtomPair CA 17 CA 169 SOGFUNC 4  8.442  4.665  0.114  8.937  4.214  0.126  9.123  4.214  0.126 18.300  7.300  0.633
AtomPair CA 17 CA 170 SOGFUNC 4  6.483  4.214  0.125  6.748  4.214  0.125  7.343  4.214  0.125 18.300  7.300  0.625
AtomPair CA 17 CA 171 SOGFUNC 4  4.873  4.214  0.125  5.354  4.214  0.125  5.531  4.214  0.125 18.300  7.300  0.625
AtomPair CA 17 CA 173 SOGFUNC 5  8.545  3.513  0.028  9.396  2.956  0.033  9.492  2.956  0.033  9.625  2.956  0.033 18.300  7.300  0.874
AtomPair CA 17 CA 174 SOGFUNC 5  5.364  3.513  0.028  8.867  2.956  0.033  8.899  2.956  0.033  9.045  2.956  0.033 18.300  7.300  0.874
AtomPair CA 17 CA 175 SOGFUNC 5  7.334  3.513  0.028  8.827  3.717  0.027  9.324  3.717  0.027  9.378  3.717  0.027 18.300  7.300  0.892
AtomPair CA 17 CA 176 SOGFUNC 5  8.527  4.214  0.123  9.041  4.214  0.123  9.171  2.754  0.031  9.320  4.214  0.123 18.300  7.300  0.601
AtomPair CA 17 CA 189 SOGFUNC 6  9.467  3.513  0.025  9.667  2.754  0.096  9.667  3.513  0.025  9.876  2.754  0.096  9.876  3.513  0.025 18.300  7.300  0.734
AtomPair CA 17 CA 191 SOGFUNC 6  8.007  3.513  0.025  8.872  2.754  0.096  8.872  3.513  0.025  8.960  2.754  0.096  8.960  3.513  0.025 18.300  7.300  0.734
AtomPair CA 17 CA 194 SOGFUNC 3  8.973  2.754  0.177  9.711  2.754  0.177 18.300  7.300  0.646
AtomPair CA 17 CA 195 SOGFUNC 3  9.090  2.754  0.177  9.988  2.754  0.177 18.300  7.300  0.646
AtomPair CA 17 CA 196 SOGFUNC 4  8.175  2.754  0.030  9.127  2.956  0.170  9.419  3.513  0.143 18.300  7.300  0.656
AtomPair CA 17 CA 197 SOGFUNC 3  9.493  3.677  0.146  9.661  3.677  0.146 18.300  7.300  0.709
AtomPair CA 17 CA 199 SOGFUNC 3  9.186  3.677  0.146  9.576  3.677  0.146 18.300  7.300  0.709
AtomPair CA 17 CA 233 SOGFUNC 4  8.373  2.956  0.092  8.698  2.956  0.092  8.889  2.956  0.031 18.300  7.300  0.785
AtomPair CA 17 CA 234 SOGFUNC 5  7.053  2.956  0.089  7.637  2.956  0.089  7.888  2.956  0.030  8.533  3.717  0.071 18.300  7.300  0.721
AtomPair CA 17 CA 235 SOGFUNC 6  7.507  3.717  0.067  7.854  2.956  0.085  8.375  2.956  0.085  8.741  2.956  0.028  9.422  2.956  0.085 18.300  7.300  0.651
AtomPair CA 17 CA 236 SOGFUNC 6  6.629  3.717  0.066  6.823  4.151  0.060  7.689  2.754  0.030  8.431  2.956  0.084  8.444  2.108  0.117 18.300  7.300  0.643
AtomPair CA 17 CA 237 SOGFUNC 3  4.675  2.956  0.094  7.089  2.956  0.094 18.300  7.300  0.812
AtomPair CA 17 CA 238 SOGFUNC 2  5.390  2.956  0.100 18.300  7.300  0.900
AtomPair CA 17 CA 239 SOGFUNC 2  7.685  3.717  0.081 18.300  7.300  0.919
AtomPair CA 17 CA 240 SOGFUNC 2  9.941  4.151  0.142 18.300  7.300  0.858
AtomPair CA 17 CA 316 SOGFUNC 3  9.409  4.665  0.122  9.651  4.665  0.122 18.300  7.300  0.755
AtomPair CA 17 CA 339 SOGFUNC 4  8.281  3.717  0.077  8.418  3.717  0.077  8.764  3.717  0.026 18.300  7.300  0.821
AtomPair CA 17 CA 341 SOGFUNC 2  8.729  3.717  0.081 18.300  7.300  0.919
AtomPair CA 18 CA 27 SOGFUNC 4  6.464  3.007  0.029  6.508  3.007  0.029  6.923  3.007  0.029 18.300  7.300  0.914
AtomPair CA 18 CA 28 SOGFUNC 4  5.428  3.007  0.029  5.570  2.635  0.033  5.713  2.635  0.033 18.300  7.300  0.906
AtomPair CA 18 CA 29 SOGFUNC 6  4.450  3.007  0.024  4.572  3.007  0.024  4.662  2.635  0.028  8.384  2.956  0.223  8.384  2.635  0.028 18.300  7.300  0.673
AtomPair CA 18 CA 30 SOGFUNC 7  5.304  2.956  0.144  5.304  2.108  0.101  5.304  2.635  0.027  6.124  2.635  0.027  6.398  2.635  0.027  6.511  3.007  0.024 18.300  7.300  0.651
AtomPair CA 18 CA 31 SOGFUNC 7  5.566  2.956  0.140  5.566  1.685  0.123  5.566  2.635  0.026  8.648  2.635  0.026  8.961  2.635  0.026  9.248  3.007  0.023 18.300  7.300  0.635
AtomPair CA 18 CA 32 SOGFUNC 9  6.550  2.956  0.104  6.550  1.685  0.122  9.116  1.685  0.030  9.799  1.685  0.091  9.809  1.685  0.091  9.958  1.685  0.030  9.973  1.685  0.030  9.983  1.685  0.091 18.300  7.300  0.408
AtomPair CA 18 CA 33 SOGFUNC 7  7.447  2.956  0.154  7.447  2.108  0.092  8.473  2.956  0.022  8.514  2.956  0.066  8.539  2.956  0.066  8.810  2.956  0.066 18.300  7.300  0.534
AtomPair CA 18 CA 34 SOGFUNC 5  5.757  2.956  0.024  5.960  2.108  0.100  6.030  2.108  0.100  6.162  2.108  0.100 18.300  7.300  0.675
AtomPair CA 18 CA 35 SOGFUNC 5  6.144  2.956  0.026  6.792  2.956  0.078  6.814  2.956  0.078  7.132  2.956  0.078 18.300  7.300  0.739
AtomPair CA 18 CA 36 SOGFUNC 5  8.070  2.956  0.026  8.685  2.956  0.078  8.812  2.956  0.078  8.817  2.956  0.078 18.300  7.300  0.739
AtomPair CA 18 CA 37 SOGFUNC 2  8.889  2.956  0.088 18.300  7.300  0.912
AtomPair CA 18 CA 65 SOGFUNC 3  9.418  2.754  0.092  9.418  3.513  0.024 18.300  7.300  0.883
AtomPair CA 18 CA 67 SOGFUNC 3  9.387  4.214  0.062  9.387  3.513  0.025 18.300  7.300  0.913
AtomPair CA 18 CA 78 SOGFUNC 3  7.058  2.956  0.029  7.058  3.391  0.076 18.300  7.300  0.895
AtomPair CA 18 CA 79 SOGFUNC 3  5.842  3.391  0.075  5.842  2.108  0.040 18.300  7.300  0.885
AtomPair CA 18 CA 80 SOGFUNC 3  4.461  3.892  0.067  4.461  3.513  0.025 18.300  7.300  0.908
AtomPair CA 18 CA 81 SOGFUNC 2  5.452  3.513  0.099 18.300  7.300  0.901
AtomPair CA 18 CA 82 SOGFUNC 2  6.117  2.108  0.154 18.300  7.300  0.846
AtomPair CA 18 CA 83 SOGFUNC 3  9.477  4.214  0.117  9.897  3.513  0.094 18.300  7.300  0.789
AtomPair CA 18 CA 84 SOGFUNC 3  7.209  3.677  0.129  8.871  2.754  0.115 18.300  7.300  0.757
AtomPair CA 18 CA 85 SOGFUNC 3  5.349  3.391  0.138  7.440  2.754  0.113 18.300  7.300  0.749
AtomPair CA 18 CA 86 SOGFUNC 2  5.521  4.214  0.123 18.300  7.300  0.877
AtomPair CA 18 CA 87 SOGFUNC 5  6.800  2.108  0.211  8.995  3.513  0.021  9.055  2.956  0.025  9.079  3.513  0.021 18.300  7.300  0.721
AtomPair CA 18 CA 88 SOGFUNC 5  4.621  2.754  0.171  7.034  3.513  0.022  7.718  3.513  0.022  7.778  3.513  0.022 18.300  7.300  0.762
AtomPair CA 18 CA 89 SOGFUNC 8  7.746  2.956  0.020  8.755  3.513  0.017  8.811  3.513  0.017  9.082  2.956  0.141  9.082  2.108  0.085  9.554  2.108  0.169  9.595  2.754  0.086 18.300  7.300  0.465
AtomPair CA 18 CA 90 SOGFUNC 5  8.078  2.956  0.025  8.078  3.973  0.114  8.078  3.391  0.067  9.216  3.391  0.133 18.300  7.300  0.661
AtomPair CA 18 CA 91 SOGFUNC 3  9.424  3.973  0.125  9.424  3.391  0.073 18.300  7.300  0.802
AtomPair CA 18 CA 93 SOGFUNC 2  9.424  3.717  0.024 18.300  7.300  0.976
AtomPair CA 18 CA 103 SOGFUNC 4  9.371  2.108  0.150  9.596  2.108  0.150  9.730  2.108  0.038 18.300  7.300  0.662
AtomPair CA 18 CA 104 SOGFUNC 6  8.998  2.754  0.096  8.998  3.513  0.025  9.117  2.754  0.096  9.117  3.513  0.025  9.293  3.513  0.025 18.300  7.300  0.734
AtomPair CA 18 CA 105 SOGFUNC 4  5.388  2.754  0.125  5.454  2.754  0.125  5.705  2.754  0.031 18.300  7.300  0.719
AtomPair CA 18 CA 106 SOGFUNC 4  4.794  2.754  0.119  4.923  2.108  0.156  5.303  2.108  0.039 18.300  7.300  0.686
AtomPair CA 18 CA 107 SOGFUNC 6  8.472  2.956  0.089  8.472  2.108  0.042  8.649  2.754  0.032  8.649  3.513  0.075  9.034  2.754  0.032 18.300  7.300  0.731
AtomPair CA 18 CA 108 SOGFUNC 3  9.857  2.754  0.168  9.890  2.108  0.219 18.300  7.300  0.613
AtomPair CA 18 CA 109 SOGFUNC 3  7.457  2.754  0.168  7.465  2.108  0.219 18.300  7.300  0.613
AtomPair CA 18 CA 110 SOGFUNC 3  9.856  2.108  0.219  9.905  2.754  0.168 18.300  7.300  0.613
AtomPair CA 18 CA 112 SOGFUNC 3  8.576  2.754  0.105  8.576  3.513  0.027 18.300  7.300  0.868
AtomPair CA 18 CA 113 SOGFUNC 2  6.543  2.108  0.245 18.300  7.300  0.755
AtomPair CA 18 CA 114 SOGFUNC 4  6.791  2.754  0.185  9.032  2.754  0.093  9.032  3.513  0.024 18.300  7.300  0.698
AtomPair CA 18 CA 115 SOGFUNC 2  6.961  3.973  0.147 18.300  7.300  0.853
AtomPair CA 18 CA 116 SOGFUNC 6  8.667  4.214  0.064  9.118  2.956  0.030  9.252  3.513  0.025  9.274  3.513  0.025  9.858  3.677  0.146 18.300  7.300  0.710
AtomPair CA 18 CA 117 SOGFUNC 5  9.009  4.214  0.133  9.726  3.513  0.027  9.873  3.513  0.027  9.925  2.956  0.032 18.300  7.300  0.782
AtomPair CA 18 CA 118 SOGFUNC 5  9.448  3.391  0.075  9.590  3.677  0.069  9.751  3.391  0.150  9.924  3.677  0.069 18.300  7.300  0.637
AtomPair CA 18 CA 119 SOGFUNC 7  8.766  4.214  0.060  9.016  3.973  0.064  9.074  3.973  0.064  9.185  3.973  0.064  9.630  2.956  0.029  9.839  3.892  0.130 18.300  7.300  0.590
AtomPair CA 18 CA 120 SOGFUNC 3  6.887  3.513  0.083  9.929  2.956  0.033 18.300  7.300  0.883
AtomPair CA 18 CA 121 SOGFUNC 2  8.968  4.151  0.073 18.300  7.300  0.927
AtomPair CA 18 CA 122 SOGFUNC 2  9.566  3.513  0.085 18.300  7.300  0.915
AtomPair CA 18 CA 156 SOGFUNC 2  9.413  2.956  0.035 18.300  7.300  0.965
AtomPair CA 18 CA 158 SOGFUNC 4  7.653  3.973  0.071  7.707  3.973  0.071  7.955  3.973  0.071 18.300  7.300  0.787
AtomPair CA 18 CA 159 SOGFUNC 4  9.157  3.973  0.071  9.225  3.973  0.071  9.487  3.973  0.071 18.300  7.300  0.787
AtomPair CA 18 CA 161 SOGFUNC 4  8.372  3.973  0.130  8.891  3.973  0.130  8.952  3.973  0.130 18.300  7.300  0.611
AtomPair CA 18 CA 162 SOGFUNC 4  7.488  3.973  0.131  8.076  4.214  0.123  8.113  3.973  0.131 18.300  7.300  0.616
AtomPair CA 18 CA 163 SOGFUNC 2  9.299  2.956  0.035 18.300  7.300  0.965
AtomPair CA 18 CA 164 SOGFUNC 2  7.353  2.956  0.035 18.300  7.300  0.965
AtomPair CA 18 CA 165 SOGFUNC 2  9.768  3.717  0.028 18.300  7.300  0.972
AtomPair CA 18 CA 168 SOGFUNC 3  9.521  3.973  0.073  9.697  3.973  0.073 18.300  7.300  0.853
AtomPair CA 18 CA 169 SOGFUNC 4  6.337  3.973  0.132  6.499  4.214  0.124  6.589  4.214  0.124 18.300  7.300  0.620
AtomPair CA 18 CA 170 SOGFUNC 4  5.328  3.677  0.136  6.410  3.677  0.136  6.494  3.677  0.136 18.300  7.300  0.593
AtomPair CA 18 CA 171 SOGFUNC 4  5.353  3.973  0.132  5.721  4.214  0.124  5.926  4.214  0.124 18.300  7.300  0.620
AtomPair CA 18 CA 174 SOGFUNC 2  6.605  3.513  0.029 18.300  7.300  0.971
AtomPair CA 18 CA 175 SOGFUNC 2  6.414  2.956  0.035 18.300  7.300  0.965
AtomPair CA 18 CA 176 SOGFUNC 8  7.178  3.513  0.021  7.758  2.956  0.076  7.938  2.956  0.076  8.000  2.956  0.076  8.664  4.214  0.107  8.812  4.214  0.107  8.937  4.214  0.107 18.300  7.300  0.431
AtomPair CA 18 CA 177 SOGFUNC 5  8.442  2.956  0.029  9.218  2.956  0.087  9.399  2.956  0.087  9.494  2.956  0.087 18.300  7.300  0.708
AtomPair CA 18 CA 178 SOGFUNC 3  9.004  3.717  0.025  9.988  2.108  0.133 18.300  7.300  0.842
AtomPair CA 18 CA 181 SOGFUNC 2  9.805  2.108  0.245 18.300  7.300  0.755
AtomPair CA 18 CA 188 SOGFUNC 4  9.370  2.108  0.156  9.562  2.754  0.119  9.587  2.108  0.039 18.300  7.300  0.686
AtomPair CA 18 CA 189 SOGFUNC 4  6.304  2.108  0.156  6.448  2.108  0.039  6.480  2.754  0.119 18.300  7.300  0.686
AtomPair CA 18 CA 190 SOGFUNC 6  6.400  2.244  0.111  6.400  2.108  0.039  6.621  2.966  0.084  6.621  2.754  0.030  6.700  2.108  0.039 18.300  7.300  0.695
AtomPair CA 18 CA 191 SOGFUNC 4  5.656  2.108  0.156  5.672  2.754  0.119  5.703  2.108  0.039 18.300  7.300  0.686
AtomPair CA 18 CA 192 SOGFUNC 5  7.905  2.754  0.107  7.958  2.108  0.035  8.000  2.108  0.140  9.937  2.754  0.161 18.300  7.300  0.557
AtomPair CA 18 CA 193 SOGFUNC 3  9.395  2.108  0.209  9.408  2.108  0.209 18.300  7.300  0.583
AtomPair CA 18 CA 194 SOGFUNC 3  6.191  2.754  0.168  6.315  2.108  0.219 18.300  7.300  0.613
AtomPair CA 18 CA 195 SOGFUNC 3  7.653  2.108  0.219  7.657  2.754  0.168 18.300  7.300  0.613
AtomPair CA 18 CA 196 SOGFUNC 6  7.892  2.754  0.140  8.141  2.108  0.183  8.763  2.108  0.030  8.774  2.754  0.093  8.999  2.108  0.122 18.300  7.300  0.431
AtomPair CA 18 CA 197 SOGFUNC 3  7.343  2.754  0.168  7.387  2.108  0.219 18.300  7.300  0.613
AtomPair CA 18 CA 198 SOGFUNC 3  7.359  3.892  0.140  7.379  3.892  0.140 18.300  7.300  0.720
AtomPair CA 18 CA 199 SOGFUNC 3  5.960  3.391  0.154  6.043  3.391  0.154 18.300  7.300  0.692
AtomPair CA 18 CA 200 SOGFUNC 3  9.158  3.677  0.146  9.351  3.677  0.146 18.300  7.300  0.709
AtomPair CA 18 CA 201 SOGFUNC 3  9.942  3.391  0.156  9.955  3.677  0.144 18.300  7.300  0.700
AtomPair CA 18 CA 233 SOGFUNC 4  6.755  2.956  0.031  7.754  2.956  0.092  7.817  2.956  0.092 18.300  7.300  0.785
AtomPair CA 18 CA 234 SOGFUNC 5  6.887  3.717  0.023  7.622  2.956  0.088  7.712  2.956  0.088  7.782  2.956  0.088 18.300  7.300  0.713
AtomPair CA 18 CA 235 SOGFUNC 5  7.970  2.956  0.087  8.967  2.956  0.029  9.797  2.956  0.087  9.868  2.956  0.087 18.300  7.300  0.708
AtomPair CA 18 CA 236 SOGFUNC 6  8.995  2.956  0.027  9.110  2.956  0.080  9.298  2.956  0.080  9.438  2.956  0.080  9.885  2.108  0.113 18.300  7.300  0.619
AtomPair CA 18 CA 237 SOGFUNC 3  6.398  2.956  0.094  9.120  2.956  0.094 18.300  7.300  0.812
AtomPair CA 18 CA 238 SOGFUNC 2  5.671  4.151  0.073 18.300  7.300  0.927
AtomPair CA 18 CA 239 SOGFUNC 4  5.795  4.151  0.062  7.361  3.513  0.146  7.734  3.513  0.146 18.300  7.300  0.645
AtomPair CA 18 CA 240 SOGFUNC 5  7.178  2.956  0.149  8.807  3.513  0.063  9.672  2.956  0.149  9.918  2.956  0.149 18.300  7.300  0.492
AtomPair CA 18 CA 241 SOGFUNC 2  9.684  2.956  0.188 18.300  7.300  0.812
AtomPair CA 18 CA 314 SOGFUNC 3  9.187  3.973  0.139  9.229  4.214  0.131 18.300  7.300  0.730
AtomPair CA 18 CA 316 SOGFUNC 2  9.880  4.490  0.132 18.300  7.300  0.868
AtomPair CA 18 CA 339 SOGFUNC 4  8.481  3.717  0.026  8.937  3.717  0.077  9.076  3.717  0.077 18.300  7.300  0.821
AtomPair CA 18 CA 341 SOGFUNC 3  8.956  3.717  0.078  9.959  3.717  0.078 18.300  7.300  0.845
AtomPair CA 18 CA 342 SOGFUNC 4  7.745  3.717  0.140  7.929  3.717  0.140  9.717  3.717  0.070 18.300  7.300  0.651
AtomPair CA 18 CA 343 SOGFUNC 3  8.442  3.717  0.144  8.731  3.717  0.144 18.300  7.300  0.711
AtomPair CA 18 CA 344 SOGFUNC 2  7.425  3.717  0.155 18.300  7.300  0.845
AtomPair CA 18 CA 345 SOGFUNC 2  8.685  3.717  0.155 18.300  7.300  0.845
AtomPair CA 18 CA 346 SOGFUNC 3  9.137  3.717  0.144  9.155  3.717  0.144 18.300  7.300  0.711
AtomPair CA 18 CA 348 SOGFUNC 2  8.809  3.717  0.155 18.300  7.300  0.845
AtomPair CA 19 CA 25 SOGFUNC 4  8.516  2.635  0.033  8.645  2.635  0.033  9.295  3.007  0.029 18.300  7.300  0.906
AtomPair CA 19 CA 26 SOGFUNC 4  8.172  3.443  0.025  8.193  3.443  0.025  8.683  2.635  0.033 18.300  7.300  0.917
AtomPair CA 19 CA 27 SOGFUNC 4  5.622  2.635  0.033  5.708  3.007  0.029  5.891  3.007  0.029 18.300  7.300  0.910
AtomPair CA 19 CA 28 SOGFUNC 6  5.360  2.635  0.029  5.567  2.635  0.029  5.589  2.635  0.029  6.686  3.513  0.194  6.686  3.007  0.025 18.300  7.300  0.695
AtomPair CA 19 CA 29 SOGFUNC 7  5.691  2.956  0.150  5.691  3.717  0.060  5.691  2.635  0.028  6.393  2.635  0.028  6.421  2.635  0.028  6.573  2.635  0.028 18.300  7.300  0.678
AtomPair CA 19 CA 30 SOGFUNC 7  4.307  2.956  0.149  4.307  3.443  0.064  4.307  2.635  0.028  7.043  2.635  0.028  7.192  2.635  0.028  7.194  2.635  0.028 18.300  7.300  0.675
AtomPair CA 19 CA 31 SOGFUNC 7  6.282  2.956  0.136  6.282  3.443  0.078  9.782  3.443  0.059  9.825  3.443  0.059  9.942  2.635  0.076  9.986  1.685  0.040 18.300  7.300  0.552
AtomPair CA 19 CA 32 SOGFUNC 7  6.190  2.635  0.071  6.203  2.635  0.071  6.275  1.685  0.111  6.428  1.685  0.037  8.934  3.717  0.101  8.934  2.635  0.095 18.300  7.300  0.514
AtomPair CA 19 CA 33 SOGFUNC 7  5.139  2.635  0.072  5.234  2.635  0.072  5.376  1.685  0.038  5.420  2.635  0.072  9.877  2.956  0.129  9.877  2.635  0.096 18.300  7.300  0.521
AtomPair CA 19 CA 34 SOGFUNC 5  4.054  2.956  0.075  4.143  2.108  0.105  4.275  2.956  0.075  4.339  2.108  0.035 18.300  7.300  0.709
AtomPair CA 19 CA 35 SOGFUNC 5  5.737  2.956  0.077  5.767  2.956  0.077  5.861  2.956  0.077  5.902  2.108  0.036 18.300  7.300  0.732
AtomPair CA 19 CA 36 SOGFUNC 5  8.681  2.956  0.078  8.755  2.956  0.078  8.783  2.956  0.078  8.948  2.956  0.026 18.300  7.300  0.739
AtomPair CA 19 CA 37 SOGFUNC 2  7.828  2.956  0.088 18.300  7.300  0.912
AtomPair CA 19 CA 38 SOGFUNC 2  9.314  2.956  0.088 18.300  7.300  0.912
AtomPair CA 19 CA 39 SOGFUNC 2  9.179  2.108  0.119 18.300  7.300  0.881
AtomPair CA 19 CA 42 SOGFUNC 2  9.175  2.956  0.167 18.300  7.300  0.833
AtomPair CA 19 CA 44 SOGFUNC 2  8.271  2.956  0.167 18.300  7.300  0.833
AtomPair CA 19 CA 66 SOGFUNC 3  9.678  2.956  0.028  9.678  2.108  0.117 18.300  7.300  0.855
AtomPair CA 19 CA 68 SOGFUNC 3  9.709  3.973  0.065  9.709  2.108  0.041 18.300  7.300  0.894
AtomPair CA 19 CA 69 SOGFUNC 3  9.865  2.956  0.029  9.865  3.973  0.066 18.300  7.300  0.905
AtomPair CA 19 CA 77 SOGFUNC 3  8.114  3.391  0.075  8.114  2.244  0.038 18.300  7.300  0.887
AtomPair CA 19 CA 78 SOGFUNC 3  5.540  2.956  0.029  5.540  3.391  0.076 18.300  7.300  0.895
AtomPair CA 19 CA 79 SOGFUNC 3  5.101  3.391  0.075  5.101  2.108  0.040 18.300  7.300  0.885
AtomPair CA 19 CA 80 SOGFUNC 3  6.347  2.956  0.028  6.347  2.244  0.111 18.300  7.300  0.861
AtomPair CA 19 CA 81 SOGFUNC 3  7.831  2.956  0.109  8.803  4.214  0.115 18.300  7.300  0.775
AtomPair CA 19 CA 82 SOGFUNC 4  6.786  2.108  0.136  8.340  3.677  0.117  9.800  3.677  0.117 18.300  7.300  0.629
AtomPair CA 19 CA 83 SOGFUNC 4  7.278  4.214  0.112  9.043  3.513  0.089  9.858  4.214  0.112 18.300  7.300  0.687
AtomPair CA 19 CA 84 SOGFUNC 2  4.673  3.677  0.139 18.300  7.300  0.861
AtomPair CA 19 CA 85 SOGFUNC 2  5.247  3.391  0.149 18.300  7.300  0.851
AtomPair CA 19 CA 86 SOGFUNC 5  6.598  3.513  0.137  6.935  2.956  0.027  7.109  2.956  0.027  7.132  2.956  0.027 18.300  7.300  0.781
AtomPair CA 19 CA 87 SOGFUNC 5  5.620  2.956  0.026  5.654  2.956  0.026  5.661  2.956  0.026  9.367  2.754  0.169 18.300  7.300  0.753
AtomPair CA 19 CA 88 SOGFUNC 7  4.786  2.956  0.024  5.172  3.717  0.019  5.212  3.717  0.019  6.291  2.754  0.152  9.253  3.717  0.112  9.253  2.956  0.094 18.300  7.300  0.581
AtomPair CA 19 CA 89 SOGFUNC 7  7.186  2.956  0.023  7.384  2.956  0.207  7.384  3.717  0.018  7.623  3.717  0.018  7.796  3.717  0.018  9.285  2.754  0.148 18.300  7.300  0.568
AtomPair CA 19 CA 90 SOGFUNC 6  5.961  3.717  0.125  5.961  2.956  0.105  8.649  3.513  0.022  9.315  4.151  0.019  9.406  4.151  0.019 18.300  7.300  0.711
AtomPair CA 19 CA 91 SOGFUNC 2  5.979  4.214  0.180 18.300  7.300  0.820
AtomPair CA 19 CA 92 SOGFUNC 3  9.571  4.665  0.055  9.571  4.214  0.121 18.300  7.300  0.825
AtomPair CA 19 CA 93 SOGFUNC 2  5.979  4.151  0.022 18.300  7.300  0.978
AtomPair CA 19 CA 94 SOGFUNC 2  9.571  4.151  0.022 18.300  7.300  0.978
AtomPair CA 19 CA 105 SOGFUNC 4  7.948  2.754  0.120  8.159  2.108  0.157  8.547  2.754  0.030 18.300  7.300  0.692
AtomPair CA 19 CA 106 SOGFUNC 4  8.497  2.108  0.152  8.668  2.108  0.152  9.019  2.754  0.029 18.300  7.300  0.668
AtomPair CA 19 CA 108 SOGFUNC 6  8.201  2.956  0.024  8.201  2.108  0.102  9.130  3.513  0.061  9.587  2.754  0.156  9.670  2.754  0.156 18.300  7.300  0.500
AtomPair CA 19 CA 109 SOGFUNC 5  6.529  2.754  0.076  8.310  2.754  0.152  8.580  2.754  0.152  9.994  2.108  0.132 18.300  7.300  0.488
AtomPair CA 19 CA 110 SOGFUNC 3  9.113  2.754  0.094  9.845  2.108  0.163 18.300  7.300  0.743
AtomPair CA 19 CA 113 SOGFUNC 2  9.925  2.754  0.199 18.300  7.300  0.801
AtomPair CA 19 CA 117 SOGFUNC 2  9.031  4.214  0.140 18.300  7.300  0.860
AtomPair CA 19 CA 118 SOGFUNC 5  7.859  3.677  0.075  8.645  4.214  0.066  8.786  4.214  0.066  9.008  2.754  0.034 18.300  7.300  0.760
AtomPair CA 19 CA 119 SOGFUNC 7  6.362  2.956  0.076  6.799  2.956  0.076  6.964  2.956  0.076  7.081  2.108  0.036  9.386  3.677  0.123  9.935  3.892  0.116 18.300  7.300  0.496
AtomPair CA 19 CA 120 SOGFUNC 9  8.945  2.956  0.026  9.291  2.754  0.084  9.387  2.956  0.026  9.405  2.956  0.026  9.467  2.956  0.079  9.549  2.956  0.079  9.605  2.956  0.079  9.721  2.754  0.028 18.300  7.300  0.573
AtomPair CA 19 CA 121 SOGFUNC 5  9.236  2.956  0.084  9.249  2.956  0.084  9.539  2.108  0.119  9.615  2.956  0.028 18.300  7.300  0.684
AtomPair CA 19 CA 122 SOGFUNC 5  8.464  3.717  0.072  8.597  3.717  0.072  8.805  2.956  0.091  8.938  2.956  0.030 18.300  7.300  0.735
AtomPair CA 19 CA 123 SOGFUNC 5  8.979  2.956  0.087  9.084  2.956  0.087  9.365  2.956  0.029  9.465  2.956  0.087 18.300  7.300  0.708
AtomPair CA 19 CA 170 SOGFUNC 2  9.024  4.214  0.140 18.300  7.300  0.860
AtomPair CA 19 CA 171 SOGFUNC 9  8.696  4.214  0.105  9.066  4.214  0.105  9.315  4.214  0.105  9.730  2.956  0.075  9.730  2.108  0.035  9.807  2.956  0.075  9.807  2.108  0.035  9.817  2.108  0.035 18.300  7.300  0.433
AtomPair CA 19 CA 172 SOGFUNC 4  8.684  2.108  0.156  9.152  2.108  0.039  9.207  2.754  0.119 18.300  7.300  0.686
AtomPair CA 19 CA 174 SOGFUNC 2  8.231  3.513  0.029 18.300  7.300  0.971
AtomPair CA 19 CA 175 SOGFUNC 2  8.277  3.513  0.029 18.300  7.300  0.971
AtomPair CA 19 CA 176 SOGFUNC 5  8.472  2.754  0.031  9.270  2.956  0.087  9.297  2.956  0.087  9.305  2.956  0.087 18.300  7.300  0.707
AtomPair CA 19 CA 177 SOGFUNC 6  8.395  3.513  0.071  9.220  3.513  0.024  9.453  2.956  0.085  9.665  2.956  0.085  9.960  2.956  0.085 18.300  7.300  0.651
AtomPair CA 19 CA 178 SOGFUNC 5  9.392  2.956  0.029  9.902  2.108  0.120  9.952  3.513  0.072  9.955  2.956  0.086 18.300  7.300  0.694
AtomPair CA 19 CA 187 SOGFUNC 6  9.712  2.244  0.036  9.712  2.108  0.114  9.755  2.966  0.027  9.997  2.244  0.036  9.997  2.108  0.114 18.300  7.300  0.672
AtomPair CA 19 CA 188 SOGFUNC 4  7.015  2.108  0.150  7.277  2.108  0.150  7.307  2.108  0.038 18.300  7.300  0.662
AtomPair CA 19 CA 189 SOGFUNC 4  4.888  2.108  0.156  5.020  2.108  0.039  5.123  2.754  0.119 18.300  7.300  0.686
AtomPair CA 19 CA 190 SOGFUNC 6  7.142  2.244  0.107  7.142  2.108  0.038  7.290  2.244  0.107  7.290  2.108  0.038  7.298  2.108  0.038 18.300  7.300  0.671
AtomPair CA 19 CA 191 SOGFUNC 4  7.113  2.108  0.039  7.156  2.754  0.119  7.344  2.108  0.156 18.300  7.300  0.686
AtomPair CA 19 CA 192 SOGFUNC 3  9.963  2.754  0.177  9.995  2.754  0.177 18.300  7.300  0.646
AtomPair CA 19 CA 193 SOGFUNC 2  9.721  3.513  0.085 18.300  7.300  0.915
AtomPair CA 19 CA 194 SOGFUNC 4  6.547  2.108  0.107  8.515  2.754  0.164  8.530  2.754  0.164 18.300  7.300  0.566
AtomPair CA 19 CA 195 SOGFUNC 2  7.688  2.966  0.099 18.300  7.300  0.901
AtomPair CA 19 CA 196 SOGFUNC 5  7.979  2.108  0.144  8.110  2.754  0.083  8.132  2.754  0.028  8.379  2.108  0.144 18.300  7.300  0.602
AtomPair CA 19 CA 197 SOGFUNC 2  7.407  2.754  0.106 18.300  7.300  0.894
AtomPair CA 19 CA 198 SOGFUNC 9  8.139  2.754  0.073  8.971  2.244  0.089  8.971  2.108  0.032  9.066  2.754  0.024  9.137  2.754  0.024  9.137  2.966  0.068  9.585  2.966  0.135  9.770  2.966  0.135 18.300  7.300  0.420
AtomPair CA 19 CA 199 SOGFUNC 9  6.891  3.677  0.060  6.925  3.677  0.120  6.969  3.677  0.120  8.197  3.391  0.065  8.197  2.108  0.035  8.239  3.391  0.065  8.239  2.108  0.035  8.254  2.108  0.035 18.300  7.300  0.464
AtomPair CA 19 CA 200 SOGFUNC 3  9.186  3.677  0.149  9.520  4.319  0.127 18.300  7.300  0.725
AtomPair CA 19 CA 201 SOGFUNC 3  8.611  3.677  0.149  8.769  4.319  0.127 18.300  7.300  0.725
AtomPair CA 19 CA 202 SOGFUNC 3  9.880  3.391  0.156  9.983  3.677  0.144 18.300  7.300  0.700
AtomPair CA 19 CA 233 SOGFUNC 4  9.710  2.956  0.032  9.845  3.717  0.076  9.983  3.717  0.076 18.300  7.300  0.816
AtomPair CA 19 CA 234 SOGFUNC 5  9.061  2.956  0.029  9.378  2.956  0.087  9.410  2.956  0.087  9.824  2.956  0.087 18.300  7.300  0.708
AtomPair CA 19 CA 235 SOGFUNC 3  9.512  2.956  0.094  9.553  2.956  0.094 18.300  7.300  0.812
AtomPair CA 19 CA 236 SOGFUNC 3  6.966  2.108  0.125  9.891  3.717  0.142 18.300  7.300  0.733
AtomPair CA 19 CA 237 SOGFUNC 5  5.226  2.108  0.109  8.787  4.151  0.111  9.295  4.151  0.111  9.441  2.956  0.155 18.300  7.300  0.514
AtomPair CA 19 CA 238 SOGFUNC 6  5.093  2.956  0.072  7.759  3.513  0.121  8.255  2.956  0.144  8.362  3.513  0.121  8.645  3.513  0.121 18.300  7.300  0.419
AtomPair CA 19 CA 239 SOGFUNC 6  4.465  3.513  0.061  4.851  3.513  0.123  5.355  3.513  0.123  7.810  3.513  0.123  8.811  2.956  0.146 18.300  7.300  0.424
AtomPair CA 19 CA 240 SOGFUNC 6  4.981  3.513  0.112  5.670  2.108  0.186  7.964  3.513  0.112  8.157  3.513  0.112  8.252  2.108  0.093 18.300  7.300  0.385
AtomPair CA 19 CA 241 SOGFUNC 3  4.471  3.513  0.150  8.252  3.513  0.150 18.300  7.300  0.699
AtomPair CA 19 CA 242 SOGFUNC 2  7.411  3.513  0.163 18.300  7.300  0.837
AtomPair CA 19 CA 243 SOGFUNC 2  8.604  3.513  0.163 18.300  7.300  0.837
AtomPair CA 19 CA 245 SOGFUNC 2  9.739  2.956  0.188 18.300  7.300  0.812
AtomPair CA 19 CA 341 SOGFUNC 3  8.099  2.956  0.092  9.662  3.717  0.147 18.300  7.300  0.761
AtomPair CA 19 CA 342 SOGFUNC 5  6.832  2.956  0.082  7.458  4.151  0.117  7.677  4.151  0.117  9.325  3.513  0.139 18.300  7.300  0.545
AtomPair CA 19 CA 343 SOGFUNC 5  8.978  4.151  0.117  9.102  3.717  0.130  9.550  3.717  0.130  9.745  2.956  0.082 18.300  7.300  0.541
AtomPair CA 19 CA 344 SOGFUNC 3  7.310  4.151  0.127  8.688  2.956  0.178 18.300  7.300  0.696
AtomPair CA 19 CA 345 SOGFUNC 2  9.425  3.717  0.155 18.300  7.300  0.845
AtomPair CA 20 CA 25 SOGFUNC 4  4.857  2.066  0.041  4.901  2.066  0.041  5.479  3.007  0.028 18.300  7.300  0.890
AtomPair CA 20 CA 26 SOGFUNC 6  5.052  2.635  0.025  5.244  2.635  0.025  5.489  2.635  0.025  8.399  2.108  0.285  8.399  2.635  0.025 18.300  7.300  0.613
AtomPair CA 20 CA 27 SOGFUNC 6  4.289  3.007  0.022  4.295  3.007  0.022  4.527  3.007  0.022  8.074  2.108  0.288  8.074  2.635  0.026 18.300  7.300  0.619
AtomPair CA 20 CA 28 SOGFUNC 6  5.711  2.108  0.285  5.711  2.635  0.025  6.117  2.635  0.025  6.202  2.635  0.025  6.315  2.635  0.025 18.300  7.300  0.613
AtomPair CA 20 CA 29 SOGFUNC 6  5.465  2.108  0.194  5.465  2.635  0.103  8.776  2.635  0.026  8.858  2.635  0.026  8.999  2.635  0.026 18.300  7.300  0.625
AtomPair CA 20 CA 30 SOGFUNC 5  6.092  2.108  0.193  6.092  2.635  0.103  9.925  2.635  0.026  9.995  3.007  0.067 18.300  7.300  0.612
AtomPair CA 20 CA 31 SOGFUNC 7  6.995  2.108  0.172  6.995  2.635  0.091  7.939  2.635  0.069  8.053  2.635  0.069  8.125  2.635  0.069  8.226  1.685  0.036 18.300  7.300  0.495
AtomPair CA 20 CA 32 SOGFUNC 8  5.075  1.685  0.103  5.186  1.685  0.103  5.295  1.685  0.103  5.537  1.685  0.034  9.659  3.007  0.019  9.663  3.007  0.077  9.969  3.007  0.077 18.300  7.300  0.484
AtomPair CA 20 CA 33 SOGFUNC 5  5.456  1.685  0.115  5.590  1.685  0.115  5.620  1.685  0.115  5.633  1.685  0.038 18.300  7.300  0.618
AtomPair CA 20 CA 34 SOGFUNC 5  6.363  1.685  0.115  6.468  1.685  0.115  6.557  1.685  0.038  6.776  1.685  0.115 18.300  7.300  0.618
AtomPair CA 20 CA 35 SOGFUNC 5  7.060  2.108  0.099  7.064  2.108  0.099  7.066  2.108  0.033  7.316  2.108  0.099 18.300  7.300  0.669
AtomPair CA 20 CA 36 SOGFUNC 2  9.813  2.108  0.119 18.300  7.300  0.881
AtomPair CA 20 CA 37 SOGFUNC 5  7.324  2.108  0.161  7.343  2.108  0.161  7.382  2.956  0.058  7.856  2.108  0.161 18.300  7.300  0.458
AtomPair CA 20 CA 38 SOGFUNC 5  9.126  2.956  0.134  9.168  2.956  0.134  9.201  2.956  0.067  9.807  2.956  0.134 18.300  7.300  0.532
AtomPair CA 20 CA 39 SOGFUNC 2  9.800  2.956  0.167 18.300  7.300  0.833
AtomPair CA 20 CA 40 SOGFUNC 2  7.527  2.956  0.167 18.300  7.300  0.833
AtomPair CA 20 CA 41 SOGFUNC 2  9.454  2.108  0.219 18.300  7.300  0.781
AtomPair CA 20 CA 42 SOGFUNC 2  7.864  2.956  0.167 18.300  7.300  0.833
AtomPair CA 20 CA 44 SOGFUNC 2  9.174  2.956  0.167 18.300  7.300  0.833
AtomPair CA 20 CA 53 SOGFUNC 2  9.833  2.956  0.030 18.300  7.300  0.970
AtomPair CA 20 CA 66 SOGFUNC 3  9.969  4.151  0.021  9.969  3.513  0.074 18.300  7.300  0.905
AtomPair CA 20 CA 67 SOGFUNC 2  9.482  3.513  0.099 18.300  7.300  0.901
AtomPair CA 20 CA 68 SOGFUNC 3  9.550  4.214  0.062  9.550  3.513  0.025 18.300  7.300  0.913
AtomPair CA 20 CA 69 SOGFUNC 4  9.704  3.973  0.124  9.737  4.151  0.020  9.737  3.513  0.070 18.300  7.300  0.786
AtomPair CA 20 CA 70 SOGFUNC 2  9.933  4.214  0.123 18.300  7.300  0.877
AtomPair CA 20 CA 76 SOGFUNC 2  6.519  3.513  0.099 18.300  7.300  0.901
AtomPair CA 20 CA 77 SOGFUNC 3  5.696  2.956  0.085  5.696  2.108  0.040 18.300  7.300  0.875
AtomPair CA 20 CA 78 SOGFUNC 3  4.383  3.677  0.071  4.383  3.513  0.025 18.300  7.300  0.904
AtomPair CA 20 CA 79 SOGFUNC 2  6.486  3.513  0.099 18.300  7.300  0.901
AtomPair CA 20 CA 80 SOGFUNC 3  8.489  4.151  0.021  8.489  2.754  0.093 18.300  7.300  0.887
AtomPair CA 20 CA 81 SOGFUNC 3  6.689  3.513  0.093  9.412  3.973  0.123 18.300  7.300  0.784
AtomPair CA 20 CA 82 SOGFUNC 5  8.433  3.391  0.127  8.968  2.956  0.024  8.968  2.108  0.102  9.957  3.677  0.117 18.300  7.300  0.629
AtomPair CA 20 CA 83 SOGFUNC 2  6.215  4.214  0.123 18.300  7.300  0.877
AtomPair CA 20 CA 84 SOGFUNC 2  5.098  4.214  0.123 18.300  7.300  0.877
AtomPair CA 20 CA 85 SOGFUNC 5  5.624  2.108  0.203  8.081  2.108  0.034  8.236  2.108  0.034  8.333  2.108  0.034 18.300  7.300  0.695
AtomPair CA 20 CA 86 SOGFUNC 5  5.654  2.956  0.027  5.677  2.956  0.027  5.775  2.108  0.038  8.592  3.513  0.136 18.300  7.300  0.773
AtomPair CA 20 CA 87 SOGFUNC 7  4.775  2.956  0.021  4.931  2.956  0.021  5.146  2.956  0.021  6.809  2.754  0.138  7.148  2.956  0.086  7.148  2.108  0.181 18.300  7.300  0.531
AtomPair CA 20 CA 88 SOGFUNC 7  5.810  2.956  0.136  5.810  2.108  0.127  6.673  3.513  0.114  6.818  3.513  0.019  6.858  2.956  0.023  6.908  2.956  0.023 18.300  7.300  0.559
AtomPair CA 20 CA 89 SOGFUNC 6  5.106  2.956  0.023  5.106  2.108  0.288  9.395  2.956  0.023  9.802  2.956  0.023  9.815  2.956  0.023 18.300  7.300  0.620
AtomPair CA 20 CA 90 SOGFUNC 5  5.069  2.956  0.173  5.069  2.108  0.104  9.264  3.513  0.021  9.997  3.513  0.021 18.300  7.300  0.681
AtomPair CA 20 CA 91 SOGFUNC 5  4.385  2.108  0.270  8.778  2.956  0.064  9.017  2.956  0.064  9.410  2.956  0.064 18.300  7.300  0.537
AtomPair CA 20 CA 92 SOGFUNC 6  8.163  3.973  0.057  8.163  3.391  0.133  9.038  3.973  0.057  9.283  3.973  0.057  9.505  3.973  0.057 18.300  7.300  0.639
AtomPair CA 20 CA 93 SOGFUNC 7  4.385  2.956  0.024  8.282  3.513  0.021  8.499  2.956  0.098  9.465  3.513  0.021  9.598  2.956  0.073  9.598  3.391  0.128 18.300  7.300  0.635
AtomPair CA 20 CA 94 SOGFUNC 8  8.163  2.956  0.026  8.418  3.513  0.022  9.183  3.513  0.022  9.579  2.956  0.026  9.579  2.108  0.110  9.613  3.513  0.022  9.952  3.513  0.022 18.300  7.300  0.750
AtomPair CA 20 CA 95 SOGFUNC 3  9.432  3.717  0.079  9.432  2.956  0.033 18.300  7.300  0.888
AtomPair CA 20 CA 105 SOGFUNC 4  8.210  3.513  0.104  8.374  3.513  0.104  9.252  3.513  0.026 18.300  7.300  0.765
AtomPair CA 20 CA 107 SOGFUNC 3  9.187  3.513  0.150  9.381  3.513  0.150 18.300  7.300  0.699
AtomPair CA 20 CA 108 SOGFUNC 5  6.010  3.513  0.135  6.226  3.513  0.135  7.500  3.513  0.068  9.718  2.956  0.107 18.300  7.300  0.554
AtomPair CA 20 CA 109 SOGFUNC 4  5.534  3.513  0.141  5.823  2.956  0.167  6.540  3.513  0.070 18.300  7.300  0.621
AtomPair CA 20 CA 110 SOGFUNC 5  8.402  3.513  0.135  8.469  2.956  0.107  8.741  3.513  0.135  9.938  3.513  0.068 18.300  7.300  0.554
AtomPair CA 20 CA 111 SOGFUNC 2  9.982  4.058  0.144 18.300  7.300  0.856
AtomPair CA 20 CA 112 SOGFUNC 3  9.399  4.151  0.023  9.399  2.754  0.105 18.300  7.300  0.872
AtomPair CA 20 CA 113 SOGFUNC 2  9.822  2.108  0.245 18.300  7.300  0.755
AtomPair CA 20 CA 114 SOGFUNC 2  9.887  3.513  0.163 18.300  7.300  0.837
AtomPair CA 20 CA 117 SOGFUNC 2  9.903  4.214  0.140 18.300  7.300  0.860
AtomPair CA 20 CA 118 SOGFUNC 2  9.912  2.108  0.134 18.300  7.300  0.866
AtomPair CA 20 CA 119 SOGFUNC 6  7.855  2.108  0.103  7.858  3.391  0.128  8.331  2.108  0.103  8.611  2.108  0.103  8.808  2.754  0.026 18.300  7.300  0.536
AtomPair CA 20 CA 120 SOGFUNC 6  8.627  3.391  0.128  9.176  3.677  0.118  9.217  3.677  0.118  9.408  2.754  0.079  9.488  3.391  0.128 18.300  7.300  0.427
AtomPair CA 20 CA 121 SOGFUNC 5  8.005  3.677  0.131  8.412  3.677  0.131  8.662  3.513  0.069  8.942  3.677  0.131 18.300  7.300  0.539
AtomPair CA 20 CA 122 SOGFUNC 8  8.778  3.973  0.112  8.846  3.513  0.063  9.006  3.973  0.112  9.252  3.973  0.112  9.654  2.956  0.075  9.895  2.956  0.025  9.915  2.956  0.075 18.300  7.300  0.426
AtomPair CA 20 CA 123 SOGFUNC 6  7.772  3.391  0.139  9.222  2.956  0.080  9.439  2.108  0.037  9.562  2.956  0.080  9.797  2.956  0.080 18.300  7.300  0.583
AtomPair CA 20 CA 125 SOGFUNC 2  9.388  2.956  0.188 18.300  7.300  0.812
AtomPair CA 20 CA 128 SOGFUNC 2  8.935  2.956  0.188 18.300  7.300  0.812
AtomPair CA 20 CA 161 SOGFUNC 2  9.805  3.391  0.168 18.300  7.300  0.832
AtomPair CA 20 CA 167 SOGFUNC 2  9.118  3.513  0.085 18.300  7.300  0.915
AtomPair CA 20 CA 171 SOGFUNC 3  9.477  3.391  0.156  9.526  3.677  0.144 18.300  7.300  0.700
AtomPair CA 20 CA 172 SOGFUNC 6  8.854  2.956  0.029  8.854  2.108  0.121  9.118  3.513  0.024  9.133  2.754  0.092  9.133  3.513  0.024 18.300  7.300  0.710
AtomPair CA 20 CA 173 SOGFUNC 6  9.400  2.956  0.029  9.427  2.956  0.029  9.427  2.108  0.120  9.549  2.754  0.092  9.549  3.513  0.024 18.300  7.300  0.706
AtomPair CA 20 CA 174 SOGFUNC 4  9.279  3.513  0.104  9.344  3.513  0.104  9.428  3.513  0.026 18.300  7.300  0.765
AtomPair CA 20 CA 175 SOGFUNC 2  9.637  3.513  0.029 18.300  7.300  0.971
AtomPair CA 20 CA 176 SOGFUNC 6  8.545  2.754  0.089  8.843  2.754  0.030  9.396  2.956  0.082  9.492  2.956  0.082  9.625  2.956  0.082 18.300  7.300  0.635
AtomPair CA 20 CA 177 SOGFUNC 6  5.364  2.754  0.089  8.560  2.754  0.030  8.867  2.956  0.082  8.899  2.956  0.082  9.045  2.956  0.082 18.300  7.300  0.635
AtomPair CA 20 CA 178 SOGFUNC 6  7.334  3.513  0.065  8.358  3.513  0.022  8.827  2.108  0.108  9.324  2.108  0.108  9.378  2.108  0.108 18.300  7.300  0.591
AtomPair CA 20 CA 179 SOGFUNC 2  9.171  3.513  0.085 18.300  7.300  0.915
AtomPair CA 20 CA 186 SOGFUNC 4  8.155  3.513  0.026  8.776  3.513  0.104  9.002  3.513  0.104 18.300  7.300  0.765
AtomPair CA 20 CA 187 SOGFUNC 4  6.409  2.754  0.031  6.439  2.754  0.125  6.644  2.754  0.125 18.300  7.300  0.719
AtomPair CA 20 CA 188 SOGFUNC 4  4.990  2.956  0.121  5.015  3.513  0.102  5.147  2.956  0.030 18.300  7.300  0.747
AtomPair CA 20 CA 189 SOGFUNC 4  4.767  3.513  0.104  4.923  3.513  0.026  5.024  3.513  0.104 18.300  7.300  0.765
AtomPair CA 20 CA 190 SOGFUNC 6  7.844  2.754  0.096  7.844  3.513  0.025  8.053  3.513  0.025  8.085  2.754  0.096  8.085  3.513  0.025 18.300  7.300  0.734
AtomPair CA 20 CA 191 SOGFUNC 6  9.382  2.754  0.092  9.382  3.513  0.024  9.500  2.956  0.029  9.826  2.956  0.029  9.826  2.108  0.120 18.300  7.300  0.706
AtomPair CA 20 CA 192 SOGFUNC 4  9.467  3.513  0.072  9.667  3.513  0.145  9.876  3.513  0.145 18.300  7.300  0.638
AtomPair CA 20 CA 194 SOGFUNC 4  8.007  3.513  0.072  8.872  3.513  0.145  8.960  3.513  0.145 18.300  7.300  0.638
AtomPair CA 20 CA 199 SOGFUNC 2  8.175  3.513  0.085 18.300  7.300  0.915
AtomPair CA 20 CA 236 SOGFUNC 4  8.373  2.956  0.156  8.698  2.956  0.156  8.889  2.108  0.109 18.300  7.300  0.579
AtomPair CA 20 CA 237 SOGFUNC 5  7.053  2.956  0.135  7.637  2.956  0.135  7.888  2.108  0.095  8.533  2.108  0.189 18.300  7.300  0.446
AtomPair CA 20 CA 238 SOGFUNC 6  7.507  2.956  0.122  7.854  2.108  0.171  8.375  2.108  0.171  8.741  2.956  0.061  9.422  2.956  0.122 18.300  7.300  0.354
AtomPair CA 20 CA 239 SOGFUNC 6  6.629  2.956  0.140  6.823  3.513  0.117  7.689  3.513  0.059  8.431  2.956  0.140  8.444  2.956  0.140 18.300  7.300  0.405
AtomPair CA 20 CA 240 SOGFUNC 3  4.675  2.108  0.222  7.089  2.956  0.158 18.300  7.300  0.620
AtomPair CA 20 CA 241 SOGFUNC 2  5.390  2.956  0.188 18.300  7.300  0.812
AtomPair CA 20 CA 242 SOGFUNC 2  7.685  2.956  0.188 18.300  7.300  0.812
AtomPair CA 20 CA 342 SOGFUNC 4  8.281  2.956  0.161  8.418  2.956  0.161  8.764  2.956  0.080 18.300  7.300  0.598
AtomPair CA 20 CA 344 SOGFUNC 2  8.729  2.956  0.188 18.300  7.300  0.812
AtomPair CA 21 CA 26 SOGFUNC 6  4.754  2.108  0.281  4.754  2.635  0.025  5.150  2.635  0.025  5.248  2.635  0.025  5.345  1.685  0.039 18.300  7.300  0.605
AtomPair CA 21 CA 27 SOGFUNC 6  5.107  2.108  0.285  5.107  2.635  0.025  6.457  2.635  0.025  6.510  2.635  0.025  6.532  2.635  0.025 18.300  7.300  0.613
AtomPair CA 21 CA 28 SOGFUNC 6  4.665  2.108  0.194  4.665  2.635  0.103  7.685  2.635  0.026  7.887  2.635  0.026  7.960  2.635  0.026 18.300  7.300  0.625
AtomPair CA 21 CA 29 SOGFUNC 4  6.281  1.685  0.042  6.281  2.108  0.201  6.281  2.635  0.080 18.300  7.300  0.677
AtomPair CA 21 CA 30 SOGFUNC 13  6.464  2.066  0.071  6.508  2.066  0.071  6.677  3.007  0.016  6.923  2.066  0.071  8.713  1.685  0.029  8.713  2.108  0.140  8.713  2.635  0.056  9.834  1.685  0.029  9.834  2.635  0.056  9.845  1.685  0.029  9.946  1.685  0.029  9.946  2.635  0.056 18.300  7.300  0.344
AtomPair CA 21 CA 31 SOGFUNC 10  5.428  3.007  0.049  5.570  2.635  0.056  5.573  2.066  0.024  5.713  2.635  0.056  8.477  1.685  0.029  8.498  1.685  0.116  8.500  1.685  0.116  9.950  2.108  0.139  9.950  2.635  0.074 18.300  7.300  0.342
AtomPair CA 21 CA 32 SOGFUNC 10  4.450  2.066  0.083  4.549  3.007  0.019  4.572  2.066  0.083  4.662  1.685  0.102  6.359  1.685  0.034  6.359  2.635  0.065  6.362  1.685  0.034  6.499  1.685  0.034  6.499  2.635  0.065 18.300  7.300  0.479
AtomPair CA 21 CA 33 SOGFUNC 8  6.124  1.685  0.092  6.398  1.685  0.092  6.420  1.685  0.031  6.511  2.066  0.075  7.695  1.685  0.123  7.721  1.685  0.031  7.767  1.685  0.123 18.300  7.300  0.433
AtomPair CA 21 CA 34 SOGFUNC 5  8.648  1.685  0.119  8.961  1.685  0.119  8.990  2.635  0.025  9.248  2.066  0.097 18.300  7.300  0.640
AtomPair CA 21 CA 35 SOGFUNC 8  9.116  1.685  0.076  9.799  1.685  0.151  9.809  1.685  0.151  9.842  2.635  0.016  9.958  1.685  0.076  9.973  1.685  0.076  9.983  1.685  0.151 18.300  7.300  0.303
AtomPair CA 21 CA 36 SOGFUNC 5  8.473  2.956  0.058  8.514  2.108  0.161  8.539  2.108  0.161  8.810  2.108  0.161 18.300  7.300  0.458
AtomPair CA 21 CA 37 SOGFUNC 5  5.757  2.956  0.058  5.960  2.108  0.161  6.030  2.108  0.161  6.162  2.108  0.161 18.300  7.300  0.458
AtomPair CA 21 CA 38 SOGFUNC 5  6.144  2.956  0.067  6.792  2.956  0.134  6.814  2.956  0.134  7.132  2.956  0.134 18.300  7.300  0.532
AtomPair CA 21 CA 39 SOGFUNC 5  8.070  2.956  0.067  8.685  2.956  0.134  8.812  2.956  0.134  8.817  2.956  0.134 18.300  7.300  0.532
AtomPair CA 21 CA 40 SOGFUNC 2  8.889  2.956  0.167 18.300  7.300  0.833
AtomPair CA 21 CA 41 SOGFUNC 4  9.230  2.956  0.029  9.439  2.956  0.029  9.545  2.956  0.029 18.300  7.300  0.912
AtomPair CA 21 CA 53 SOGFUNC 4  7.849  2.956  0.029  7.965  2.956  0.029  8.098  2.108  0.041 18.300  7.300  0.902
AtomPair CA 21 CA 54 SOGFUNC 6  9.585  2.956  0.025  9.761  2.956  0.025  9.885  2.956  0.025  9.943  2.956  0.102  9.943  3.391  0.133 18.300  7.300  0.689
AtomPair CA 21 CA 55 SOGFUNC 4  9.575  2.108  0.040  9.588  2.108  0.040  9.828  2.108  0.040 18.300  7.300  0.881
AtomPair CA 21 CA 58 SOGFUNC 4  8.289  2.108  0.040  8.322  2.108  0.040  8.752  2.108  0.040 18.300  7.300  0.881
AtomPair CA 21 CA 60 SOGFUNC 4  9.448  2.108  0.040  9.477  2.108  0.040  9.640  2.108  0.040 18.300  7.300  0.881
AtomPair CA 21 CA 61 SOGFUNC 4  9.091  2.108  0.040  9.336  2.956  0.029  9.406  2.108  0.040 18.300  7.300  0.891
AtomPair CA 21 CA 68 SOGFUNC 4  9.418  3.513  0.134  9.716  2.956  0.079  9.716  2.108  0.037 18.300  7.300  0.750
AtomPair CA 21 CA 69 SOGFUNC 2  9.842  2.956  0.115 18.300  7.300  0.885
AtomPair CA 21 CA 70 SOGFUNC 4  9.387  4.214  0.114  9.570  2.956  0.081  9.570  2.108  0.038 18.300  7.300  0.767
AtomPair CA 21 CA 71 SOGFUNC 3  8.905  2.956  0.028  8.905  2.108  0.117 18.300  7.300  0.855
AtomPair CA 21 CA 75 SOGFUNC 2  8.432  2.108  0.154 18.300  7.300  0.846
AtomPair CA 21 CA 76 SOGFUNC 3  5.433  2.956  0.028  5.433  2.108  0.117 18.300  7.300  0.855
AtomPair CA 21 CA 77 SOGFUNC 2  5.277  2.108  0.154 18.300  7.300  0.846
AtomPair CA 21 CA 78 SOGFUNC 3  6.426  2.956  0.028  6.426  2.108  0.117 18.300  7.300  0.855
AtomPair CA 21 CA 79 SOGFUNC 3  8.672  2.956  0.085  8.672  2.108  0.040 18.300  7.300  0.875
AtomPair CA 21 CA 80 SOGFUNC 3  6.412  2.956  0.028  6.412  2.244  0.111 18.300  7.300  0.861
AtomPair CA 21 CA 81 SOGFUNC 3  7.058  3.973  0.121  8.932  2.956  0.109 18.300  7.300  0.770
AtomPair CA 21 CA 82 SOGFUNC 2  5.842  3.391  0.149 18.300  7.300  0.851
AtomPair CA 21 CA 83 SOGFUNC 5  4.461  4.214  0.113  9.669  2.108  0.038  9.708  2.108  0.038  9.799  2.108  0.038 18.300  7.300  0.774
AtomPair CA 21 CA 84 SOGFUNC 5  5.452  3.513  0.137  6.690  2.956  0.027  6.713  2.956  0.027  6.780  2.956  0.027 18.300  7.300  0.781
AtomPair CA 21 CA 85 SOGFUNC 7  5.750  2.108  0.029  5.850  2.108  0.029  5.873  2.108  0.029  6.117  2.108  0.176  9.909  2.956  0.189  9.909  2.108  0.029 18.300  7.300  0.518
AtomPair CA 21 CA 86 SOGFUNC 6  4.476  2.956  0.021  4.662  2.956  0.021  4.664  2.108  0.030  7.880  2.108  0.297  9.897  3.513  0.107 18.300  7.300  0.524
AtomPair CA 21 CA 87 SOGFUNC 7  5.511  2.956  0.062  5.511  2.108  0.204  6.202  2.108  0.029  6.414  2.108  0.029  6.499  2.108  0.029  8.871  2.754  0.134 18.300  7.300  0.513
AtomPair CA 21 CA 88 SOGFUNC 7  4.593  1.871  0.035  4.593  2.654  0.219  7.440  2.754  0.141  8.831  2.956  0.022  9.006  2.956  0.022  9.182  2.956  0.022 18.300  7.300  0.540
AtomPair CA 21 CA 89 SOGFUNC 3  6.452  2.956  0.098  6.452  2.108  0.206 18.300  7.300  0.695
AtomPair CA 21 CA 90 SOGFUNC 7  6.770  2.956  0.219  8.563  2.956  0.088  8.989  3.513  0.018  8.995  3.513  0.055  9.055  2.956  0.066  9.079  3.513  0.055 18.300  7.300  0.498
AtomPair CA 21 CA 91 SOGFUNC 6  4.171  2.108  0.256  7.034  3.513  0.051  7.718  3.513  0.051  7.778  3.513  0.051  9.787  2.108  0.114 18.300  7.300  0.476
AtomPair CA 21 CA 92 SOGFUNC 7  7.013  2.956  0.062  7.013  2.108  0.173  7.746  2.956  0.062  8.755  3.513  0.052  8.811  3.513  0.052  9.595  2.754  0.133 18.300  7.300  0.467
AtomPair CA 21 CA 93 SOGFUNC 5  4.171  2.956  0.026  7.417  3.513  0.022  7.498  2.956  0.079  7.498  3.391  0.138 18.300  7.300  0.735
AtomPair CA 21 CA 94 SOGFUNC 5  7.013  2.956  0.029  8.424  3.513  0.024  9.563  2.956  0.029  9.855  2.956  0.029 18.300  7.300  0.889
AtomPair CA 21 CA 95 SOGFUNC 5  8.684  2.956  0.123  9.313  2.956  0.031  9.409  2.956  0.031  9.580  2.956  0.031 18.300  7.300  0.785
AtomPair CA 21 CA 96 SOGFUNC 3  9.745  3.513  0.029  9.765  2.956  0.034 18.300  7.300  0.937
AtomPair CA 21 CA 98 SOGFUNC 4  9.215  2.956  0.033  9.325  2.956  0.033  9.403  2.956  0.033 18.300  7.300  0.900
AtomPair CA 21 CA 100 SOGFUNC 4  9.096  2.956  0.033  9.741  2.956  0.033  9.803  2.956  0.033 18.300  7.300  0.900
AtomPair CA 21 CA 103 SOGFUNC 6  9.322  1.685  0.046  9.322  2.108  0.110  9.334  1.685  0.046  9.334  2.108  0.110  9.637  1.685  0.046 18.300  7.300  0.644
AtomPair CA 21 CA 104 SOGFUNC 6  8.581  2.956  0.029  8.581  2.108  0.121  8.867  2.754  0.092  8.867  3.513  0.024  9.053  3.513  0.024 18.300  7.300  0.710
AtomPair CA 21 CA 105 SOGFUNC 6  5.769  2.956  0.087  5.769  2.108  0.041  6.562  2.754  0.031  9.737  2.956  0.087  9.737  2.108  0.041 18.300  7.300  0.714
AtomPair CA 21 CA 106 SOGFUNC 7  7.348  2.108  0.107  7.906  2.108  0.107  8.461  2.108  0.027  9.371  2.108  0.161  9.596  2.108  0.161  9.730  2.108  0.080 18.300  7.300  0.356
AtomPair CA 21 CA 107 SOGFUNC 5  8.998  3.513  0.135  9.117  3.513  0.135  9.293  3.513  0.068  9.533  2.956  0.107 18.300  7.300  0.554
AtomPair CA 21 CA 108 SOGFUNC 6  5.388  2.754  0.156  5.454  2.754  0.156  5.705  3.513  0.061  8.944  2.956  0.024  8.944  2.108  0.102 18.300  7.300  0.500
AtomPair CA 21 CA 109 SOGFUNC 4  4.794  2.754  0.156  4.923  2.108  0.204  5.303  2.108  0.102 18.300  7.300  0.539
AtomPair CA 21 CA 110 SOGFUNC 5  8.472  2.108  0.190  8.649  2.754  0.145  9.034  2.754  0.073  9.873  2.108  0.127 18.300  7.300  0.466
AtomPair CA 21 CA 115 SOGFUNC 2  8.576  3.513  0.163 18.300  7.300  0.837
AtomPair CA 21 CA 117 SOGFUNC 2  9.032  3.513  0.163 18.300  7.300  0.837
AtomPair CA 21 CA 119 SOGFUNC 6  8.667  4.214  0.112  9.118  2.108  0.112  9.252  2.754  0.086  9.274  2.754  0.086  9.504  3.513  0.022 18.300  7.300  0.582
AtomPair CA 21 CA 120 SOGFUNC 5  9.726  2.754  0.089  9.736  2.754  0.030  9.873  2.754  0.089  9.925  2.108  0.117 18.300  7.300  0.675
AtomPair CA 21 CA 121 SOGFUNC 4  9.448  3.391  0.146  9.590  3.677  0.134  9.924  3.677  0.134 18.300  7.300  0.586
AtomPair CA 21 CA 122 SOGFUNC 6  8.766  4.214  0.111  9.016  3.973  0.117  9.074  3.973  0.117  9.185  3.973  0.117  9.630  2.956  0.079 18.300  7.300  0.458
AtomPair CA 21 CA 123 SOGFUNC 3  6.887  3.513  0.154  9.929  2.956  0.092 18.300  7.300  0.754
AtomPair CA 21 CA 124 SOGFUNC 2  8.968  3.513  0.163 18.300  7.300  0.837
AtomPair CA 21 CA 125 SOGFUNC 2  9.566  3.513  0.163 18.300  7.300  0.837
AtomPair CA 21 CA 159 SOGFUNC 2  9.413  2.956  0.100 18.300  7.300  0.900
AtomPair CA 21 CA 161 SOGFUNC 4  7.653  3.391  0.142  7.707  3.391  0.142  7.955  3.391  0.142 18.300  7.300  0.573
AtomPair CA 21 CA 162 SOGFUNC 4  9.157  3.391  0.149  9.225  3.973  0.127  9.487  3.973  0.127 18.300  7.300  0.598
AtomPair CA 21 CA 166 SOGFUNC 2  9.299  2.956  0.100 18.300  7.300  0.900
AtomPair CA 21 CA 167 SOGFUNC 2  7.353  2.956  0.100 18.300  7.300  0.900
AtomPair CA 21 CA 168 SOGFUNC 2  9.768  2.108  0.134 18.300  7.300  0.866
AtomPair CA 21 CA 171 SOGFUNC 3  9.521  3.391  0.154  9.697  3.391  0.154 18.300  7.300  0.692
AtomPair CA 21 CA 172 SOGFUNC 3  9.892  2.956  0.031  9.892  2.108  0.132 18.300  7.300  0.837
AtomPair CA 21 CA 177 SOGFUNC 2  6.605  3.513  0.085 18.300  7.300  0.915
AtomPair CA 21 CA 178 SOGFUNC 2  6.414  2.956  0.100 18.300  7.300  0.900
AtomPair CA 21 CA 179 SOGFUNC 5  7.178  3.513  0.053  7.758  2.108  0.177  7.938  2.108  0.177  8.000  2.108  0.177 18.300  7.300  0.417
AtomPair CA 21 CA 180 SOGFUNC 5  8.442  2.956  0.073  9.218  2.956  0.147  9.399  2.956  0.147  9.494  2.956  0.147 18.300  7.300  0.486
AtomPair CA 21 CA 181 SOGFUNC 3  9.004  2.956  0.089  9.988  2.956  0.178 18.300  7.300  0.733
AtomPair CA 21 CA 187 SOGFUNC 4  7.545  2.108  0.150  7.825  2.108  0.038  7.908  2.108  0.150 18.300  7.300  0.662
AtomPair CA 21 CA 188 SOGFUNC 6  6.326  2.956  0.086  6.326  2.108  0.040  6.408  2.108  0.040  6.581  2.956  0.086  6.581  2.108  0.040 18.300  7.300  0.708
AtomPair CA 21 CA 189 SOGFUNC 4  5.081  2.108  0.038  5.241  2.108  0.150  5.247  2.108  0.150 18.300  7.300  0.662
AtomPair CA 21 CA 190 SOGFUNC 6  6.455  2.108  0.038  6.516  2.244  0.107  6.516  2.108  0.038  6.574  2.244  0.107  6.574  2.108  0.038 18.300  7.300  0.671
AtomPair CA 21 CA 191 SOGFUNC 7  8.343  2.108  0.028  8.518  2.108  0.112  8.657  2.108  0.112  9.370  2.108  0.167  9.562  2.754  0.128  9.587  2.108  0.084 18.300  7.300  0.370
AtomPair CA 21 CA 192 SOGFUNC 4  6.304  2.108  0.210  6.448  2.956  0.075  6.480  2.754  0.160 18.300  7.300  0.555
AtomPair CA 21 CA 193 SOGFUNC 4  6.400  2.108  0.210  6.621  2.754  0.160  6.700  2.956  0.075 18.300  7.300  0.555
AtomPair CA 21 CA 194 SOGFUNC 4  5.656  2.108  0.204  5.672  2.754  0.156  5.703  2.108  0.102 18.300  7.300  0.539
AtomPair CA 21 CA 195 SOGFUNC 4  7.905  2.754  0.156  7.958  2.108  0.102  8.000  2.108  0.204 18.300  7.300  0.539
AtomPair CA 21 CA 199 SOGFUNC 4  8.763  2.956  0.075  8.774  2.754  0.160  8.999  2.108  0.210 18.300  7.300  0.555
AtomPair CA 21 CA 236 SOGFUNC 4  6.755  2.108  0.109  7.754  2.956  0.156  7.817  2.956  0.156 18.300  7.300  0.579
AtomPair CA 21 CA 237 SOGFUNC 5  6.887  2.956  0.069  7.622  2.108  0.195  7.712  2.956  0.139  7.782  2.956  0.139 18.300  7.300  0.459
AtomPair CA 21 CA 238 SOGFUNC 5  7.970  2.956  0.131  8.967  2.956  0.066  9.797  2.108  0.184  9.868  2.108  0.184 18.300  7.300  0.434
AtomPair CA 21 CA 239 SOGFUNC 6  8.995  3.717  0.048  9.110  2.108  0.169  9.298  2.108  0.169  9.438  3.717  0.096  9.885  2.108  0.169 18.300  7.300  0.350
AtomPair CA 21 CA 240 SOGFUNC 3  6.398  2.956  0.169  9.120  2.956  0.169 18.300  7.300  0.662
AtomPair CA 21 CA 241 SOGFUNC 2  5.671  3.513  0.163 18.300  7.300  0.837
AtomPair CA 21 CA 242 SOGFUNC 2  5.795  3.513  0.163 18.300  7.300  0.837
AtomPair CA 21 CA 243 SOGFUNC 2  8.807  3.513  0.163 18.300  7.300  0.837
AtomPair CA 21 CA 342 SOGFUNC 4  8.481  3.717  0.065  8.937  2.956  0.164  9.076  2.956  0.164 18.300  7.300  0.608
AtomPair CA 21 CA 344 SOGFUNC 3  8.956  2.956  0.175  9.959  3.717  0.139 18.300  7.300  0.686
AtomPair CA 21 CA 345 SOGFUNC 2  9.717  3.717  0.155 18.300  7.300  0.845
AtomPair CA 22 CA 27 SOGFUNC 6  5.076  2.956  0.147  5.076  2.635  0.110  8.791  3.007  0.024  9.020  2.635  0.027  9.022  2.635  0.027 18.300  7.300  0.664
AtomPair CA 22 CA 28 SOGFUNC 7  6.665  2.956  0.131  6.665  2.635  0.098  8.516  2.635  0.073  8.645  2.635  0.073  9.008  2.066  0.031  9.295  3.007  0.064 18.300  7.300  0.529
AtomPair CA 22 CA 29 SOGFUNC 13  7.766  2.956  0.107  7.766  3.443  0.046  7.766  2.635  0.020  8.172  2.635  0.060  8.193  2.635  0.060  8.305  1.685  0.031  8.683  2.635  0.060  9.721  1.685  0.094  9.721  2.635  0.020  9.838  2.635  0.020  9.882  1.685  0.094  9.882  2.635  0.020 18.300  7.300  0.368
AtomPair CA 22 CA 30 SOGFUNC 10  5.622  2.635  0.071  5.708  3.007  0.063  5.803  3.007  0.021  5.891  3.007  0.063  6.090  1.734  0.036  6.090  2.437  0.077  6.108  1.685  0.037  6.184  1.685  0.037  6.184  2.635  0.071 18.300  7.300  0.524
AtomPair CA 22 CA 31 SOGFUNC 8  5.358  1.685  0.034  5.360  2.635  0.064  5.398  1.685  0.034  5.401  1.685  0.134  5.410  1.685  0.134  5.567  2.635  0.064  5.589  2.635  0.064 18.300  7.300  0.472
AtomPair CA 22 CA 32 SOGFUNC 10  4.968  1.685  0.032  5.054  1.685  0.032  5.054  2.635  0.062  5.115  1.685  0.032  5.115  2.635  0.062  6.320  1.685  0.032  6.393  1.685  0.097  6.421  1.685  0.097  6.573  1.685  0.097 18.300  7.300  0.455
AtomPair CA 22 CA 33 SOGFUNC 8  7.043  2.635  0.064  7.156  1.685  0.034  7.192  2.635  0.064  7.194  2.635  0.064  7.558  1.685  0.034  7.592  1.685  0.134  7.700  1.685  0.134 18.300  7.300  0.472
AtomPair CA 22 CA 34 SOGFUNC 6  9.108  1.685  0.106  9.782  1.685  0.159  9.825  1.685  0.159  9.942  1.685  0.159  9.986  1.685  0.080 18.300  7.300  0.337
AtomPair CA 22 CA 35 SOGFUNC 5  6.190  2.635  0.136  6.203  2.635  0.136  6.275  2.635  0.136  6.428  1.685  0.107 18.300  7.300  0.484
AtomPair CA 22 CA 36 SOGFUNC 6  5.139  2.635  0.123  5.234  2.635  0.123  5.376  1.685  0.096  5.420  2.635  0.123  9.498  1.685  0.128 18.300  7.300  0.407
AtomPair CA 22 CA 37 SOGFUNC 5  4.054  2.108  0.158  4.143  2.108  0.158  4.275  2.108  0.158  4.339  2.108  0.079 18.300  7.300  0.448
AtomPair CA 22 CA 38 SOGFUNC 5  5.737  2.956  0.134  5.767  2.956  0.134  5.861  2.956  0.134  5.902  2.956  0.067 18.300  7.300  0.532
AtomPair CA 22 CA 39 SOGFUNC 5  8.681  2.956  0.130  8.755  2.956  0.130  8.783  2.956  0.130  8.948  2.108  0.091 18.300  7.300  0.518
AtomPair CA 22 CA 40 SOGFUNC 2  7.828  2.956  0.167 18.300  7.300  0.833
AtomPair CA 22 CA 41 SOGFUNC 2  9.314  2.108  0.219 18.300  7.300  0.781
AtomPair CA 22 CA 42 SOGFUNC 4  9.128  3.717  0.058  9.128  2.956  0.169  9.179  2.956  0.145 18.300  7.300  0.627
AtomPair CA 22 CA 44 SOGFUNC 6  9.627  2.754  0.083  9.627  3.513  0.022  9.679  2.956  0.026  9.679  2.108  0.108  9.695  2.956  0.026 18.300  7.300  0.737
AtomPair CA 22 CA 45 SOGFUNC 6  9.371  2.754  0.028  9.371  3.513  0.066  9.452  2.108  0.037  9.543  2.956  0.079  9.543  2.108  0.037 18.300  7.300  0.754
AtomPair CA 22 CA 46 SOGFUNC 6  9.173  2.108  0.037  9.245  2.956  0.079  9.245  2.108  0.037  9.301  2.754  0.028  9.301  3.513  0.066 18.300  7.300  0.754
AtomPair CA 22 CA 47 SOGFUNC 4  8.726  2.956  0.027  8.764  3.513  0.090  8.797  2.654  0.119 18.300  7.300  0.765
AtomPair CA 22 CA 53 SOGFUNC 4  8.525  2.956  0.029  8.698  2.956  0.029  8.709  2.956  0.029 18.300  7.300  0.912
AtomPair CA 22 CA 54 SOGFUNC 6  7.604  3.717  0.060  7.604  2.956  0.177  8.674  2.956  0.025  8.744  2.956  0.025  9.075  2.956  0.025 18.300  7.300  0.687
AtomPair CA 22 CA 55 SOGFUNC 5  7.705  2.956  0.025  7.729  2.956  0.025  8.045  2.956  0.025  9.377  2.956  0.249 18.300  7.300  0.676
AtomPair CA 22 CA 56 SOGFUNC 5  9.381  3.717  0.126  9.381  2.956  0.106  9.562  4.151  0.019  9.587  3.513  0.022 18.300  7.300  0.727
AtomPair CA 22 CA 57 SOGFUNC 4  7.599  2.956  0.030  7.640  3.513  0.025  8.167  3.513  0.025 18.300  7.300  0.921
AtomPair CA 22 CA 58 SOGFUNC 4  4.718  2.956  0.029  4.831  2.956  0.029  5.343  2.956  0.029 18.300  7.300  0.912
AtomPair CA 22 CA 59 SOGFUNC 6  7.179  3.513  0.022  7.225  3.513  0.022  7.385  3.513  0.022  8.249  3.717  0.189  8.249  2.956  0.026 18.300  7.300  0.718
AtomPair CA 22 CA 60 SOGFUNC 4  6.146  2.108  0.040  6.208  2.108  0.040  6.247  2.108  0.040 18.300  7.300  0.881
AtomPair CA 22 CA 61 SOGFUNC 6  6.434  2.956  0.026  6.704  2.956  0.026  6.784  2.956  0.026  9.322  3.717  0.123  9.322  2.956  0.103 18.300  7.300  0.697
AtomPair CA 22 CA 62 SOGFUNC 4  9.000  3.717  0.127  9.000  2.956  0.106  9.961  2.956  0.027 18.300  7.300  0.741
AtomPair CA 22 CA 68 SOGFUNC 3  9.928  2.956  0.085  9.928  2.108  0.040 18.300  7.300  0.875
AtomPair CA 22 CA 69 SOGFUNC 3  9.601  3.513  0.089  9.678  2.956  0.159 18.300  7.300  0.752
AtomPair CA 22 CA 70 SOGFUNC 3  9.636  2.956  0.085  9.636  2.108  0.040 18.300  7.300  0.875
AtomPair CA 22 CA 71 SOGFUNC 4  8.940  2.956  0.026  8.940  2.108  0.108  9.709  3.391  0.135 18.300  7.300  0.731
AtomPair CA 22 CA 72 SOGFUNC 2  9.865  3.973  0.130 18.300  7.300  0.870
AtomPair CA 22 CA 74 SOGFUNC 3  7.442  2.754  0.031  7.442  3.513  0.073 18.300  7.300  0.895
AtomPair CA 22 CA 75 SOGFUNC 2  5.779  2.108  0.154 18.300  7.300  0.846
AtomPair CA 22 CA 76 SOGFUNC 3  4.426  2.956  0.028  4.426  2.108  0.117 18.300  7.300  0.855
AtomPair CA 22 CA 77 SOGFUNC 3  6.483  2.244  0.036  6.483  2.108  0.116 18.300  7.300  0.848
AtomPair CA 22 CA 78 SOGFUNC 3  8.882  2.956  0.028  8.882  2.108  0.117 18.300  7.300  0.855
AtomPair CA 22 CA 79 SOGFUNC 3  6.180  2.956  0.085  6.180  2.108  0.040 18.300  7.300  0.875
AtomPair CA 22 CA 80 SOGFUNC 4  8.114  4.123  0.118  8.339  2.966  0.082  8.339  3.513  0.023 18.300  7.300  0.777
AtomPair CA 22 CA 81 SOGFUNC 2  5.540  3.973  0.130 18.300  7.300  0.870
AtomPair CA 22 CA 82 SOGFUNC 2  5.101  3.391  0.149 18.300  7.300  0.851
AtomPair CA 22 CA 83 SOGFUNC 5  6.347  2.956  0.154  8.994  2.108  0.036  9.035  2.108  0.036  9.375  2.108  0.036 18.300  7.300  0.738
AtomPair CA 22 CA 84 SOGFUNC 6  5.573  2.956  0.023  5.617  2.956  0.023  5.920  2.956  0.023  7.831  2.956  0.137  9.422  2.956  0.229 18.300  7.300  0.565
AtomPair CA 22 CA 85 SOGFUNC 7  5.221  2.956  0.023  5.550  2.956  0.023  5.762  2.956  0.023  6.550  3.717  0.162  6.550  2.956  0.023  6.786  2.108  0.190 18.300  7.300  0.558
AtomPair CA 22 CA 86 SOGFUNC 6  5.720  2.956  0.234  6.503  2.956  0.023  6.749  2.956  0.023  6.952  2.956  0.023  9.043  3.513  0.118 18.300  7.300  0.578
AtomPair CA 22 CA 87 SOGFUNC 6  4.848  3.717  0.187  4.848  2.956  0.026  8.302  2.956  0.026  8.661  2.956  0.026  8.991  2.956  0.026 18.300  7.300  0.709
AtomPair CA 22 CA 88 SOGFUNC 4  6.376  3.717  0.127  6.376  2.956  0.080  6.376  2.108  0.037 18.300  7.300  0.755
AtomPair CA 22 CA 89 SOGFUNC 6  6.935  2.956  0.068  7.007  2.956  0.023  7.109  2.956  0.068  7.132  2.956  0.068  9.277  2.956  0.226 18.300  7.300  0.549
AtomPair CA 22 CA 90 SOGFUNC 5  5.620  2.956  0.077  5.654  2.956  0.077  5.661  2.956  0.077  5.692  2.108  0.036 18.300  7.300  0.732
AtomPair CA 22 CA 91 SOGFUNC 6  4.786  2.956  0.064  5.172  2.956  0.064  5.212  2.956  0.064  7.892  2.956  0.191  9.814  2.108  0.119 18.300  7.300  0.499
AtomPair CA 22 CA 92 SOGFUNC 6  7.186  2.956  0.073  7.623  2.956  0.073  7.796  2.956  0.073  8.899  2.956  0.024  8.899  2.108  0.102 18.300  7.300  0.656
AtomPair CA 22 CA 93 SOGFUNC 7  5.158  2.108  0.033  7.892  3.717  0.018  8.649  3.513  0.059  9.315  3.513  0.059  9.406  3.513  0.059  9.803  2.956  0.209 18.300  7.300  0.564
AtomPair CA 22 CA 94 SOGFUNC 4  7.734  3.513  0.023  8.568  2.956  0.027  8.568  2.108  0.116 18.300  7.300  0.834
AtomPair CA 22 CA 95 SOGFUNC 4  6.350  2.956  0.094  6.350  2.108  0.044  9.503  2.754  0.034 18.300  7.300  0.828
AtomPair CA 22 CA 96 SOGFUNC 6  9.104  2.956  0.030  9.104  2.108  0.126  9.336  3.513  0.025  9.628  3.513  0.025  9.943  2.956  0.030 18.300  7.300  0.764
AtomPair CA 22 CA 105 SOGFUNC 6  9.140  2.956  0.086  9.140  2.108  0.040  9.785  2.956  0.086  9.785  2.108  0.040  9.905  2.108  0.040 18.300  7.300  0.708
AtomPair CA 22 CA 106 SOGFUNC 2  8.602  2.108  0.173 18.300  7.300  0.827
AtomPair CA 22 CA 107 SOGFUNC 3  8.208  2.754  0.035  8.208  3.513  0.083 18.300  7.300  0.881
AtomPair CA 22 CA 108 SOGFUNC 4  7.948  2.754  0.162  8.159  2.108  0.212  8.547  3.513  0.064 18.300  7.300  0.562
AtomPair CA 22 CA 109 SOGFUNC 5  8.497  2.108  0.182  8.668  2.108  0.182  9.019  2.754  0.070  9.698  2.108  0.121 18.300  7.300  0.446
AtomPair CA 22 CA 110 SOGFUNC 2  9.920  2.108  0.173 18.300  7.300  0.827
AtomPair CA 22 CA 111 SOGFUNC 3  8.201  2.956  0.167  9.130  2.754  0.179 18.300  7.300  0.654
AtomPair CA 22 CA 112 SOGFUNC 3  6.529  3.513  0.137  9.994  2.108  0.228 18.300  7.300  0.636
AtomPair CA 22 CA 113 SOGFUNC 3  9.113  2.754  0.168  9.845  2.108  0.219 18.300  7.300  0.613
AtomPair CA 22 CA 121 SOGFUNC 6  7.859  3.677  0.129  8.645  3.677  0.129  8.786  3.677  0.129  9.008  3.513  0.067  9.956  2.956  0.027 18.300  7.300  0.519
AtomPair CA 22 CA 122 SOGFUNC 5  6.362  2.956  0.143  6.799  2.956  0.143  6.964  2.956  0.143  7.081  2.108  0.100 18.300  7.300  0.472
AtomPair CA 22 CA 123 SOGFUNC 10  8.945  2.956  0.058  9.291  2.754  0.125  9.345  2.108  0.027  9.387  2.956  0.058  9.405  2.956  0.058  9.467  2.956  0.117  9.549  2.956  0.117  9.605  2.956  0.117  9.721  2.754  0.063 18.300  7.300  0.260
AtomPair CA 22 CA 124 SOGFUNC 5  9.236  2.956  0.143  9.249  2.956  0.143  9.539  2.956  0.143  9.615  2.108  0.100 18.300  7.300  0.472
AtomPair CA 22 CA 125 SOGFUNC 5  8.464  2.956  0.147  8.597  2.956  0.147  8.805  2.956  0.147  8.938  2.956  0.073 18.300  7.300  0.486
AtomPair CA 22 CA 126 SOGFUNC 5  8.979  2.956  0.147  9.084  2.956  0.147  9.365  2.956  0.073  9.465  2.956  0.147 18.300  7.300  0.486
AtomPair CA 22 CA 171 SOGFUNC 6  9.340  1.871  0.044  9.340  2.654  0.094  9.424  1.871  0.044  9.488  2.956  0.084  9.488  2.108  0.039 18.300  7.300  0.694
AtomPair CA 22 CA 172 SOGFUNC 4  8.785  1.871  0.172  8.910  2.108  0.038  9.096  2.754  0.117 18.300  7.300  0.673
AtomPair CA 22 CA 173 SOGFUNC 4  8.020  1.871  0.166  8.116  2.108  0.037  8.330  2.108  0.148 18.300  7.300  0.649
AtomPair CA 22 CA 174 SOGFUNC 7  9.242  2.108  0.107  9.350  2.108  0.107  9.378  2.108  0.027  9.730  2.108  0.161  9.807  2.108  0.161  9.817  2.108  0.080 18.300  7.300  0.356
AtomPair CA 22 CA 175 SOGFUNC 4  8.684  2.108  0.204  9.152  2.108  0.102  9.207  2.754  0.156 18.300  7.300  0.539
AtomPair CA 22 CA 177 SOGFUNC 2  8.231  2.754  0.106 18.300  7.300  0.894
AtomPair CA 22 CA 178 SOGFUNC 2  8.277  3.513  0.085 18.300  7.300  0.915
AtomPair CA 22 CA 179 SOGFUNC 5  8.472  3.513  0.063  9.270  2.956  0.149  9.297  2.956  0.149  9.305  2.956  0.149 18.300  7.300  0.492
AtomPair CA 22 CA 180 SOGFUNC 6  8.395  2.754  0.143  9.220  2.754  0.071  9.453  2.956  0.133  9.665  2.956  0.133  9.960  2.956  0.133 18.300  7.300  0.386
AtomPair CA 22 CA 181 SOGFUNC 5  9.392  2.956  0.075  9.902  2.956  0.150  9.952  3.513  0.127  9.955  2.956  0.150 18.300  7.300  0.497
AtomPair CA 22 CA 186 SOGFUNC 6  8.730  2.066  0.039  8.800  1.685  0.048  8.800  2.635  0.093  8.807  1.685  0.048  8.807  2.635  0.093 18.300  7.300  0.679
AtomPair CA 22 CA 187 SOGFUNC 6  5.149  2.054  0.038  5.149  1.685  0.137  5.282  2.066  0.112  5.282  2.461  0.031  5.346  2.054  0.038 18.300  7.300  0.644
AtomPair CA 22 CA 188 SOGFUNC 6  4.576  2.108  0.040  4.827  1.871  0.045  4.827  2.654  0.094  4.836  2.956  0.085  4.836  2.108  0.040 18.300  7.300  0.697
AtomPair CA 22 CA 189 SOGFUNC 4  5.139  2.108  0.039  5.222  2.754  0.119  5.378  2.108  0.156 18.300  7.300  0.686
AtomPair CA 22 CA 190 SOGFUNC 9  6.581  2.108  0.028  6.638  2.244  0.079  6.638  2.108  0.028  6.742  2.244  0.079  6.742  2.108  0.028  9.712  2.244  0.159  9.755  2.754  0.065  9.997  2.244  0.159 18.300  7.300  0.374
AtomPair CA 22 CA 191 SOGFUNC 7  7.015  2.108  0.165  7.277  2.108  0.165  7.307  2.108  0.083  9.781  2.108  0.028  9.986  2.108  0.110  9.991  2.754  0.084 18.300  7.300  0.365
AtomPair CA 22 CA 192 SOGFUNC 4  4.888  2.108  0.204  5.020  2.108  0.102  5.123  2.754  0.156 18.300  7.300  0.539
AtomPair CA 22 CA 193 SOGFUNC 4  7.142  2.108  0.200  7.290  2.108  0.200  7.298  2.956  0.071 18.300  7.300  0.529
AtomPair CA 22 CA 194 SOGFUNC 4  7.113  2.108  0.102  7.156  2.754  0.156  7.344  2.108  0.204 18.300  7.300  0.539
AtomPair CA 22 CA 196 SOGFUNC 2  9.721  2.754  0.199 18.300  7.300  0.801
AtomPair CA 22 CA 197 SOGFUNC 2  6.547  2.108  0.245 18.300  7.300  0.755
AtomPair CA 22 CA 198 SOGFUNC 2  7.688  2.754  0.199 18.300  7.300  0.801
AtomPair CA 22 CA 199 SOGFUNC 5  7.979  2.108  0.182  8.110  2.754  0.139  8.132  2.754  0.069  8.379  2.108  0.182 18.300  7.300  0.428
AtomPair CA 22 CA 200 SOGFUNC 2  7.407  3.513  0.163 18.300  7.300  0.837
AtomPair CA 22 CA 201 SOGFUNC 5  8.139  2.754  0.145  8.971  2.108  0.190  9.066  2.754  0.073  9.137  2.754  0.145 18.300  7.300  0.447
AtomPair CA 22 CA 202 SOGFUNC 5  6.891  3.677  0.123  8.197  3.391  0.133  8.239  3.391  0.133  8.254  2.108  0.107 18.300  7.300  0.504
AtomPair CA 22 CA 236 SOGFUNC 4  9.710  2.108  0.109  9.845  2.956  0.156  9.983  2.956  0.156 18.300  7.300  0.579
AtomPair CA 22 CA 237 SOGFUNC 5  9.061  2.108  0.106  9.378  3.717  0.121  9.410  3.717  0.121  9.824  2.956  0.152 18.300  7.300  0.501
AtomPair CA 22 CA 238 SOGFUNC 3  9.512  2.956  0.169  9.553  2.956  0.169 18.300  7.300  0.662
AtomPair CA 22 CA 239 SOGFUNC 2  6.966  2.956  0.188 18.300  7.300  0.812
AtomPair CA 22 CA 240 SOGFUNC 2  5.226  2.108  0.245 18.300  7.300  0.755
AtomPair CA 22 CA 241 SOGFUNC 2  5.093  2.956  0.188 18.300  7.300  0.812
AtomPair CA 22 CA 242 SOGFUNC 2  4.465  3.513  0.163 18.300  7.300  0.837
AtomPair CA 22 CA 243 SOGFUNC 2  8.252  2.956  0.188 18.300  7.300  0.812
AtomPair CA 22 CA 344 SOGFUNC 2  8.099  2.956  0.188 18.300  7.300  0.812
AtomPair CA 22 CA 345 SOGFUNC 2  6.832  2.956  0.188 18.300  7.300  0.812
AtomPair CA 22 CA 346 SOGFUNC 2  9.745  2.956  0.188 18.300  7.300  0.812
AtomPair CA 23 CA 28 SOGFUNC 8  4.857  2.066  0.080  4.901  2.066  0.080  5.306  2.066  0.027  5.479  2.066  0.080  9.098  2.956  0.111  9.098  1.685  0.130  9.947  3.007  0.073 18.300  7.300  0.420
AtomPair CA 23 CA 29 SOGFUNC 8  5.052  1.685  0.101  5.244  1.685  0.101  5.356  1.685  0.034  5.489  1.685  0.101  8.284  2.635  0.086  8.496  2.635  0.021  8.503  2.635  0.086 18.300  7.300  0.472
AtomPair CA 23 CA 30 SOGFUNC 8  4.289  2.066  0.088  4.295  2.066  0.088  4.527  2.066  0.088  4.559  3.007  0.020  5.548  2.635  0.023  5.587  2.635  0.092  5.690  2.635  0.092 18.300  7.300  0.508
AtomPair CA 23 CA 31 SOGFUNC 8  5.372  2.635  0.024  5.420  2.635  0.096  5.597  2.635  0.096  6.117  2.635  0.072  6.202  2.635  0.072  6.262  1.685  0.038  6.315  2.635  0.072 18.300  7.300  0.530
AtomPair CA 23 CA 32 SOGFUNC 8  6.657  2.635  0.086  6.733  2.635  0.021  6.812  2.635  0.086  8.776  1.685  0.101  8.853  1.685  0.034  8.858  1.685  0.101  8.999  1.685  0.101 18.300  7.300  0.472
AtomPair CA 23 CA 33 SOGFUNC 8  8.352  1.685  0.034  8.352  2.635  0.066  8.552  1.685  0.034  8.690  1.685  0.034  8.690  2.635  0.066  9.925  1.685  0.103  9.995  2.066  0.169 18.300  7.300  0.493
AtomPair CA 23 CA 34 SOGFUNC 5  7.939  1.685  0.173  8.053  1.685  0.173  8.125  1.685  0.173  8.226  1.685  0.087 18.300  7.300  0.393
AtomPair CA 23 CA 35 SOGFUNC 8  5.075  1.685  0.149  5.186  1.685  0.149  5.295  1.685  0.149  5.537  1.685  0.074  9.659  2.066  0.061  9.663  3.007  0.083  9.969  3.007  0.083 18.300  7.300  0.252
AtomPair CA 23 CA 36 SOGFUNC 5  5.456  1.685  0.173  5.590  1.685  0.173  5.620  1.685  0.173  5.633  1.685  0.087 18.300  7.300  0.393
AtomPair CA 23 CA 37 SOGFUNC 6  6.363  1.685  0.165  6.468  1.685  0.165  6.557  1.685  0.082  6.776  1.685  0.165  9.538  2.437  0.076 18.300  7.300  0.348
AtomPair CA 23 CA 38 SOGFUNC 5  7.060  2.108  0.161  7.064  2.108  0.161  7.066  2.956  0.058  7.316  2.108  0.161 18.300  7.300  0.458
AtomPair CA 23 CA 39 SOGFUNC 4  9.536  2.956  0.073  9.536  2.108  0.034  9.813  2.108  0.204 18.300  7.300  0.689
AtomPair CA 23 CA 40 SOGFUNC 2  7.382  2.956  0.167 18.300  7.300  0.833
AtomPair CA 23 CA 41 SOGFUNC 2  9.201  2.108  0.219 18.300  7.300  0.781
AtomPair CA 23 CA 44 SOGFUNC 4  9.081  2.956  0.106  9.216  2.956  0.026  9.241  2.956  0.106 18.300  7.300  0.762
AtomPair CA 23 CA 45 SOGFUNC 6  9.830  2.956  0.079  9.830  2.108  0.037  9.877  2.108  0.037  9.893  2.754  0.028  9.893  3.513  0.066 18.300  7.300  0.754
AtomPair CA 23 CA 46 SOGFUNC 6  9.360  2.108  0.036  9.441  2.956  0.077  9.441  2.108  0.036  9.631  2.956  0.077  9.631  2.108  0.036 18.300  7.300  0.738
AtomPair CA 23 CA 54 SOGFUNC 3  8.744  2.956  0.098  8.744  2.108  0.206 18.300  7.300  0.695
AtomPair CA 23 CA 55 SOGFUNC 5  8.914  1.685  0.039  8.914  2.108  0.282  9.726  2.066  0.032  9.888  2.066  0.032 18.300  7.300  0.615
AtomPair CA 23 CA 56 SOGFUNC 4  7.885  2.956  0.224  7.885  2.635  0.028  9.833  2.956  0.075 18.300  7.300  0.674
AtomPair CA 23 CA 57 SOGFUNC 6  7.723  2.754  0.028  7.727  2.754  0.028  7.743  2.754  0.028  9.906  2.754  0.028  9.906  3.513  0.194 18.300  7.300  0.696
AtomPair CA 23 CA 58 SOGFUNC 6  4.732  2.108  0.034  4.874  2.108  0.034  5.118  2.108  0.034  7.963  2.754  0.182  7.963  3.513  0.061 18.300  7.300  0.656
AtomPair CA 23 CA 59 SOGFUNC 6  4.987  2.956  0.221  4.987  2.108  0.034  5.470  2.754  0.026  5.530  2.754  0.026  6.213  2.754  0.026 18.300  7.300  0.666
AtomPair CA 23 CA 60 SOGFUNC 6  5.683  2.754  0.027  5.718  2.754  0.027  6.278  2.754  0.027  7.006  2.754  0.108  7.006  3.513  0.127 18.300  7.300  0.684
AtomPair CA 23 CA 61 SOGFUNC 6  5.998  2.956  0.169  5.998  2.108  0.102  7.932  2.754  0.026  8.060  3.513  0.020  8.368  2.754  0.026 18.300  7.300  0.657
AtomPair CA 23 CA 62 SOGFUNC 3  6.494  2.956  0.177  6.494  2.108  0.106 18.300  7.300  0.717
AtomPair CA 23 CA 63 SOGFUNC 3  9.974  2.956  0.024  9.974  2.108  0.301 18.300  7.300  0.675
AtomPair CA 23 CA 69 SOGFUNC 2  9.969  4.151  0.125 18.300  7.300  0.875
AtomPair CA 23 CA 70 SOGFUNC 3  9.320  2.956  0.107  9.482  3.513  0.135 18.300  7.300  0.758
AtomPair CA 23 CA 71 SOGFUNC 3  9.550  4.214  0.115  9.926  2.956  0.109 18.300  7.300  0.775
AtomPair CA 23 CA 72 SOGFUNC 4  9.737  4.151  0.117  9.979  3.717  0.066  9.979  2.108  0.039 18.300  7.300  0.779
AtomPair CA 23 CA 73 SOGFUNC 2  8.094  2.956  0.115 18.300  7.300  0.885
AtomPair CA 23 CA 74 SOGFUNC 2  6.200  2.956  0.115 18.300  7.300  0.885
AtomPair CA 23 CA 75 SOGFUNC 3  5.112  2.956  0.085  5.112  2.108  0.040 18.300  7.300  0.875
AtomPair CA 23 CA 76 SOGFUNC 2  6.048  2.956  0.115 18.300  7.300  0.885
AtomPair CA 23 CA 77 SOGFUNC 3  8.178  2.956  0.085  8.178  2.108  0.040 18.300  7.300  0.875
AtomPair CA 23 CA 78 SOGFUNC 2  6.633  2.956  0.115 18.300  7.300  0.885
AtomPair CA 23 CA 79 SOGFUNC 4  6.519  3.513  0.134  8.941  2.956  0.079  8.941  2.108  0.037 18.300  7.300  0.750
AtomPair CA 23 CA 80 SOGFUNC 2  5.696  2.108  0.219 18.300  7.300  0.781
AtomPair CA 23 CA 81 SOGFUNC 2  4.383  4.214  0.123 18.300  7.300  0.877
AtomPair CA 23 CA 82 SOGFUNC 2  6.486  3.513  0.144 18.300  7.300  0.856
AtomPair CA 23 CA 83 SOGFUNC 2  8.489  4.151  0.125 18.300  7.300  0.875
AtomPair CA 23 CA 84 SOGFUNC 7  6.689  3.513  0.112  8.132  2.956  0.022  8.216  2.956  0.022  8.249  2.956  0.022  9.084  2.956  0.089  9.084  2.108  0.186 18.300  7.300  0.547
AtomPair CA 23 CA 85 SOGFUNC 7  5.620  2.956  0.202  5.620  2.108  0.031  7.194  2.754  0.024  7.208  2.108  0.031  7.412  2.754  0.024  8.968  2.956  0.134 18.300  7.300  0.553
AtomPair CA 23 CA 86 SOGFUNC 5  5.078  2.108  0.309  8.834  2.108  0.031  9.256  2.108  0.031  9.423  2.108  0.031 18.300  7.300  0.598
AtomPair CA 23 CA 87 SOGFUNC 4  6.639  2.956  0.228  6.639  2.108  0.036  9.569  2.754  0.027 18.300  7.300  0.709
AtomPair CA 23 CA 88 SOGFUNC 7  8.021  2.956  0.130  8.021  2.108  0.121  8.064  2.108  0.030  8.081  2.956  0.065  8.236  2.956  0.065  8.333  2.956  0.065 18.300  7.300  0.525
AtomPair CA 23 CA 89 SOGFUNC 5  5.565  2.956  0.026  5.654  2.956  0.078  5.677  2.956  0.078  5.775  2.956  0.078 18.300  7.300  0.739
AtomPair CA 23 CA 90 SOGFUNC 5  4.775  2.956  0.075  4.931  2.956  0.075  5.052  2.108  0.035  5.146  2.108  0.105 18.300  7.300  0.709
AtomPair CA 23 CA 91 SOGFUNC 7  6.818  3.513  0.051  6.858  2.956  0.061  6.908  2.956  0.061  8.498  2.956  0.061  8.498  2.108  0.029  9.929  2.108  0.257 18.300  7.300  0.479
AtomPair CA 23 CA 92 SOGFUNC 6  6.557  2.654  0.083  6.557  3.570  0.021  9.395  2.956  0.074  9.802  2.956  0.074  9.815  2.956  0.074 18.300  7.300  0.673
AtomPair CA 23 CA 93 SOGFUNC 9  6.960  2.108  0.029  9.161  1.871  0.033  9.161  2.654  0.069  9.264  3.513  0.052  9.907  2.956  0.062  9.907  2.108  0.174  9.929  2.956  0.021  9.997  2.754  0.067 18.300  7.300  0.494
AtomPair CA 23 CA 94 SOGFUNC 5  8.778  2.108  0.166  9.017  2.108  0.166  9.410  2.108  0.166  9.886  3.513  0.017 18.300  7.300  0.486
AtomPair CA 23 CA 95 SOGFUNC 6  9.038  3.973  0.123  9.147  3.717  0.066  9.147  2.956  0.028  9.283  3.973  0.123  9.505  3.973  0.123 18.300  7.300  0.537
AtomPair CA 23 CA 96 SOGFUNC 4  8.282  2.754  0.090  8.499  2.956  0.167  9.465  2.754  0.090 18.300  7.300  0.654
AtomPair CA 23 CA 97 SOGFUNC 7  8.418  2.754  0.079  9.180  2.754  0.026  9.183  2.754  0.079  9.579  2.956  0.148  9.613  2.754  0.079  9.952  2.754  0.079 18.300  7.300  0.509
AtomPair CA 23 CA 98 SOGFUNC 2  9.432  2.956  0.188 18.300  7.300  0.812
AtomPair CA 23 CA 103 SOGFUNC 3  7.339  2.956  0.097  7.339  2.635  0.036 18.300  7.300  0.866
AtomPair CA 23 CA 104 SOGFUNC 2  9.424  2.635  0.144 18.300  7.300  0.856
AtomPair CA 23 CA 105 SOGFUNC 2  8.935  2.635  0.144 18.300  7.300  0.856
AtomPair CA 23 CA 106 SOGFUNC 2  9.302  2.956  0.130 18.300  7.300  0.870
AtomPair CA 23 CA 107 SOGFUNC 3  9.278  3.717  0.079  9.278  2.956  0.033 18.300  7.300  0.888
AtomPair CA 23 CA 108 SOGFUNC 4  8.210  3.513  0.145  8.374  3.513  0.145  9.252  3.513  0.072 18.300  7.300  0.638
AtomPair CA 23 CA 111 SOGFUNC 3  7.500  3.513  0.146  9.718  2.956  0.174 18.300  7.300  0.680
AtomPair CA 23 CA 112 SOGFUNC 2  6.540  3.513  0.163 18.300  7.300  0.837
AtomPair CA 23 CA 113 SOGFUNC 3  8.469  2.956  0.167  9.938  2.754  0.179 18.300  7.300  0.654
AtomPair CA 23 CA 115 SOGFUNC 2  9.399  4.151  0.142 18.300  7.300  0.858
AtomPair CA 23 CA 121 SOGFUNC 2  9.912  2.108  0.245 18.300  7.300  0.755
AtomPair CA 23 CA 122 SOGFUNC 5  7.855  2.956  0.146  8.331  2.956  0.146  8.611  2.956  0.146  8.808  2.754  0.078 18.300  7.300  0.483
AtomPair CA 23 CA 123 SOGFUNC 2  9.408  2.754  0.199 18.300  7.300  0.801
AtomPair CA 23 CA 124 SOGFUNC 2  8.662  2.754  0.199 18.300  7.300  0.801
AtomPair CA 23 CA 125 SOGFUNC 5  8.846  3.513  0.113  9.654  2.108  0.188  9.895  2.956  0.067  9.915  2.108  0.188 18.300  7.300  0.444
AtomPair CA 23 CA 126 SOGFUNC 5  9.222  2.956  0.147  9.439  2.956  0.073  9.562  2.956  0.147  9.797  2.956  0.147 18.300  7.300  0.486
AtomPair CA 23 CA 130 SOGFUNC 6  8.995  2.754  0.032  9.279  2.956  0.089  9.279  2.108  0.042  9.438  2.754  0.032  9.438  3.513  0.075 18.300  7.300  0.731
AtomPair CA 23 CA 131 SOGFUNC 4  9.509  3.513  0.026  9.719  3.513  0.102  9.865  2.956  0.122 18.300  7.300  0.751
AtomPair CA 23 CA 170 SOGFUNC 2  9.118  2.754  0.199 18.300  7.300  0.801
AtomPair CA 23 CA 173 SOGFUNC 4  9.011  2.956  0.030  9.092  2.956  0.119  9.160  2.956  0.119 18.300  7.300  0.733
AtomPair CA 23 CA 174 SOGFUNC 4  9.199  3.513  0.026  9.208  2.956  0.122  9.252  3.513  0.102 18.300  7.300  0.751
AtomPair CA 23 CA 175 SOGFUNC 9  8.854  2.956  0.139  8.861  2.066  0.033  8.861  3.513  0.059  9.118  2.754  0.075  9.133  3.513  0.117  9.320  2.956  0.070  9.320  1.685  0.041  9.971  2.066  0.033 18.300  7.300  0.433
AtomPair CA 23 CA 176 SOGFUNC 4  9.400  2.108  0.112  9.427  2.956  0.160  9.549  3.513  0.135 18.300  7.300  0.593
AtomPair CA 23 CA 177 SOGFUNC 4  9.279  3.513  0.145  9.344  3.513  0.145  9.428  3.513  0.072 18.300  7.300  0.638
AtomPair CA 23 CA 178 SOGFUNC 2  9.637  3.513  0.085 18.300  7.300  0.915
AtomPair CA 23 CA 179 SOGFUNC 6  8.545  3.513  0.101  8.843  3.513  0.050  9.396  2.108  0.168  9.492  2.108  0.168  9.625  2.108  0.168 18.300  7.300  0.347
AtomPair CA 23 CA 180 SOGFUNC 6  5.364  2.754  0.143  8.560  2.754  0.071  8.867  2.956  0.133  8.899  2.956  0.133  9.045  2.956  0.133 18.300  7.300  0.386
AtomPair CA 23 CA 181 SOGFUNC 6  7.334  3.513  0.117  8.358  3.513  0.059  8.827  2.956  0.140  9.324  2.956  0.140  9.378  2.956  0.140 18.300  7.300  0.405
AtomPair CA 23 CA 182 SOGFUNC 2  9.171  2.754  0.199 18.300  7.300  0.801
AtomPair CA 23 CA 186 SOGFUNC 4  6.771  2.635  0.132  6.860  3.007  0.115  6.901  3.007  0.029 18.300  7.300  0.724
AtomPair CA 23 CA 187 SOGFUNC 6  4.087  1.685  0.049  4.087  2.635  0.094  4.261  2.066  0.040  4.264  2.066  0.040  4.264  3.007  0.083 18.300  7.300  0.693
AtomPair CA 23 CA 188 SOGFUNC 6  6.194  1.685  0.048  6.343  1.685  0.048  6.343  2.635  0.092  6.566  1.685  0.048  6.566  2.635  0.092 18.300  7.300  0.673
AtomPair CA 23 CA 189 SOGFUNC 7  8.155  3.513  0.063  8.422  2.956  0.025  8.446  2.956  0.099  8.675  2.956  0.099  8.776  3.513  0.125  9.002  3.513  0.125 18.300  7.300  0.463
AtomPair CA 23 CA 190 SOGFUNC 4  6.409  2.754  0.084  6.439  2.754  0.168  6.644  2.754  0.168 18.300  7.300  0.580
AtomPair CA 23 CA 191 SOGFUNC 4  4.990  2.956  0.165  5.015  3.513  0.139  5.147  2.956  0.083 18.300  7.300  0.613
AtomPair CA 23 CA 192 SOGFUNC 4  4.767  3.513  0.145  4.923  3.513  0.072  5.024  3.513  0.145 18.300  7.300  0.638
AtomPair CA 23 CA 193 SOGFUNC 4  7.844  3.513  0.145  8.053  3.513  0.072  8.085  3.513  0.145 18.300  7.300  0.638
AtomPair CA 23 CA 194 SOGFUNC 4  9.382  3.513  0.139  9.500  2.956  0.083  9.826  2.956  0.165 18.300  7.300  0.613
AtomPair CA 23 CA 195 SOGFUNC 2  9.467  2.754  0.199 18.300  7.300  0.801
AtomPair CA 23 CA 197 SOGFUNC 2  8.007  2.754  0.199 18.300  7.300  0.801
AtomPair CA 23 CA 202 SOGFUNC 2  8.175  3.513  0.163 18.300  7.300  0.837
AtomPair CA 23 CA 239 SOGFUNC 2  8.889  2.956  0.188 18.300  7.300  0.812
AtomPair CA 23 CA 240 SOGFUNC 2  7.888  2.108  0.245 18.300  7.300  0.755
AtomPair CA 23 CA 241 SOGFUNC 2  8.741  2.956  0.188 18.300  7.300  0.812
AtomPair CA 23 CA 242 SOGFUNC 2  7.689  3.513  0.163 18.300  7.300  0.837
AtomPair CA 23 CA 345 SOGFUNC 2  8.764  2.956  0.188 18.300  7.300  0.812
AtomPair CA 24 CA 29 SOGFUNC 8  5.150  2.635  0.063  5.173  2.635  0.021  5.248  2.635  0.063  5.345  1.685  0.098  5.638  1.685  0.131  5.692  1.685  0.033  8.194  1.685  0.131 18.300  7.300  0.461
AtomPair CA 24 CA 30 SOGFUNC 10  4.319  1.685  0.035  4.544  1.685  0.035  4.544  2.635  0.068  4.693  1.685  0.035  4.693  2.635  0.068  6.457  1.685  0.106  6.500  2.635  0.023  6.510  2.635  0.068  6.532  2.635  0.068 18.300  7.300  0.496
AtomPair CA 24 CA 31 SOGFUNC 8  6.114  1.685  0.034  6.255  1.685  0.134  6.369  1.685  0.134  7.685  2.635  0.064  7.838  1.685  0.034  7.887  2.635  0.064  7.960  2.635  0.064 18.300  7.300  0.472
AtomPair CA 24 CA 32 SOGFUNC 6  9.045  1.685  0.043  9.078  1.685  0.043  9.078  2.635  0.083  9.158  1.685  0.043  9.158  2.635  0.083 18.300  7.300  0.706
AtomPair CA 24 CA 33 SOGFUNC 8  6.464  3.007  0.086  6.508  3.007  0.086  6.677  2.066  0.062  6.923  2.066  0.125  9.834  1.685  0.153  9.845  1.685  0.076  9.946  1.685  0.153 18.300  7.300  0.259
AtomPair CA 24 CA 34 SOGFUNC 9  5.428  3.007  0.077  5.570  2.635  0.087  5.573  2.066  0.056  5.713  1.685  0.137  8.477  1.685  0.068  8.498  1.685  0.137  8.500  1.685  0.137  9.478  1.685  0.091 18.300  7.300  0.210
AtomPair CA 24 CA 35 SOGFUNC 8  4.450  3.007  0.083  4.549  2.066  0.061  4.572  3.007  0.083  4.662  1.685  0.149  6.359  1.685  0.149  6.362  1.685  0.074  6.499  1.685  0.149 18.300  7.300  0.252
AtomPair CA 24 CA 36 SOGFUNC 8  6.124  1.685  0.149  6.398  2.635  0.095  6.420  2.635  0.048  6.511  3.007  0.083  7.695  1.685  0.149  7.721  1.685  0.074  7.767  1.685  0.149 18.300  7.300  0.252
AtomPair CA 24 CA 37 SOGFUNC 5  8.648  1.685  0.209  8.961  2.635  0.134  8.990  2.635  0.067  9.248  3.007  0.117 18.300  7.300  0.474
AtomPair CA 24 CA 38 SOGFUNC 5  9.116  1.685  0.205  9.842  2.635  0.066  9.958  2.635  0.131  9.973  2.635  0.131 18.300  7.300  0.466
AtomPair CA 24 CA 39 SOGFUNC 2  8.473  2.108  0.219 18.300  7.300  0.781
AtomPair CA 24 CA 40 SOGFUNC 2  5.757  2.956  0.167 18.300  7.300  0.833
AtomPair CA 24 CA 41 SOGFUNC 2  6.144  2.956  0.167 18.300  7.300  0.833
AtomPair CA 24 CA 42 SOGFUNC 2  8.070  2.956  0.167 18.300  7.300  0.833
AtomPair CA 24 CA 44 SOGFUNC 5  9.230  3.717  0.064  9.439  3.717  0.064  9.545  2.956  0.081  9.648  2.956  0.027 18.300  7.300  0.764
AtomPair CA 24 CA 46 SOGFUNC 6  9.039  2.244  0.035  9.244  2.956  0.079  9.244  2.244  0.035  9.371  2.966  0.026  9.371  3.513  0.067 18.300  7.300  0.758
AtomPair CA 24 CA 56 SOGFUNC 7  7.849  3.717  0.056  7.965  3.717  0.056  7.989  1.685  0.041  8.098  2.956  0.071  9.806  3.513  0.179  9.806  3.007  0.023 18.300  7.300  0.573
AtomPair CA 24 CA 57 SOGFUNC 8  7.534  3.007  0.023  7.761  3.007  0.023  7.923  3.324  0.021  9.585  2.956  0.072  9.761  2.108  0.100  9.885  2.956  0.072  9.952  1.685  0.042 18.300  7.300  0.647
AtomPair CA 24 CA 58 SOGFUNC 10  6.242  2.754  0.023  6.263  3.513  0.018  6.363  3.513  0.018  7.843  2.754  0.158  7.843  3.513  0.053  9.575  2.956  0.063  9.588  2.108  0.089  9.630  2.108  0.030  9.828  2.956  0.063 18.300  7.300  0.486
AtomPair CA 24 CA 59 SOGFUNC 6  4.922  2.956  0.225  4.922  2.108  0.035  7.510  3.513  0.021  7.618  3.723  0.020  7.976  3.513  0.021 18.300  7.300  0.678
AtomPair CA 24 CA 60 SOGFUNC 6  5.509  2.754  0.109  5.509  3.513  0.129  8.568  3.513  0.021  8.633  2.754  0.027  8.988  3.513  0.021 18.300  7.300  0.692
AtomPair CA 24 CA 61 SOGFUNC 7  5.770  2.754  0.074  5.770  3.513  0.136  8.289  2.956  0.069  8.322  2.956  0.069  8.496  2.956  0.023  8.752  2.956  0.069 18.300  7.300  0.560
AtomPair CA 24 CA 62 SOGFUNC 3  7.979  2.754  0.086  7.979  3.513  0.157 18.300  7.300  0.757
AtomPair CA 24 CA 63 SOGFUNC 5  9.448  2.956  0.078  9.477  2.956  0.078  9.529  2.956  0.026  9.640  2.956  0.078 18.300  7.300  0.739
AtomPair CA 24 CA 64 SOGFUNC 5  9.091  2.956  0.077  9.220  2.108  0.036  9.336  2.956  0.077  9.406  2.956  0.077 18.300  7.300  0.732
AtomPair CA 24 CA 70 SOGFUNC 3  9.859  2.956  0.085  9.859  2.108  0.040 18.300  7.300  0.875
AtomPair CA 24 CA 71 SOGFUNC 2  9.716  2.108  0.219 18.300  7.300  0.781
AtomPair CA 24 CA 72 SOGFUNC 4  9.146  2.754  0.028  9.146  3.513  0.067  9.842  2.956  0.158 18.300  7.300  0.747
AtomPair CA 24 CA 73 SOGFUNC 3  5.517  2.754  0.105  9.570  2.108  0.205 18.300  7.300  0.690
AtomPair CA 24 CA 74 SOGFUNC 4  4.975  2.956  0.077  4.975  2.108  0.036  8.905  2.956  0.155 18.300  7.300  0.732
AtomPair CA 24 CA 75 SOGFUNC 2  6.367  2.108  0.154 18.300  7.300  0.846
AtomPair CA 24 CA 76 SOGFUNC 2  8.711  2.108  0.154 18.300  7.300  0.846
AtomPair CA 24 CA 77 SOGFUNC 3  6.267  2.244  0.036  6.267  2.108  0.116 18.300  7.300  0.848
AtomPair CA 24 CA 78 SOGFUNC 4  8.062  2.956  0.024  8.062  2.108  0.100  8.432  2.108  0.201 18.300  7.300  0.675
AtomPair CA 24 CA 79 SOGFUNC 2  5.433  2.956  0.167 18.300  7.300  0.833
AtomPair CA 24 CA 80 SOGFUNC 2  5.277  2.108  0.219 18.300  7.300  0.781
AtomPair CA 24 CA 81 SOGFUNC 2  6.426  2.956  0.167 18.300  7.300  0.833
AtomPair CA 24 CA 82 SOGFUNC 2  8.672  2.108  0.219 18.300  7.300  0.781
AtomPair CA 24 CA 83 SOGFUNC 2  6.412  2.956  0.167 18.300  7.300  0.833
AtomPair CA 24 CA 84 SOGFUNC 2  8.932  2.956  0.167 18.300  7.300  0.833
AtomPair CA 24 CA 85 SOGFUNC 6  8.303  2.956  0.223  8.303  2.108  0.035  9.385  3.513  0.021  9.759  3.513  0.021  9.834  2.754  0.027 18.300  7.300  0.673
AtomPair CA 24 CA 86 SOGFUNC 7  7.063  2.956  0.126  7.063  2.108  0.118  9.669  2.956  0.063  9.708  2.956  0.063  9.799  2.108  0.089  9.813  2.108  0.030 18.300  7.300  0.511
AtomPair CA 24 CA 87 SOGFUNC 7  6.683  2.956  0.022  6.690  2.956  0.065  6.713  2.956  0.065  6.780  2.108  0.092  9.155  2.956  0.196  9.155  2.108  0.031 18.300  7.300  0.529
AtomPair CA 24 CA 88 SOGFUNC 7  5.652  2.956  0.022  5.750  3.717  0.053  5.850  3.717  0.053  5.873  2.956  0.067  9.416  2.956  0.134  9.416  2.108  0.126 18.300  7.300  0.544
AtomPair CA 24 CA 89 SOGFUNC 5  4.476  3.717  0.064  4.524  2.956  0.027  4.662  3.717  0.064  4.664  2.956  0.081 18.300  7.300  0.764
AtomPair CA 24 CA 90 SOGFUNC 5  6.202  3.717  0.062  6.414  3.717  0.062  6.499  2.108  0.109  6.500  2.108  0.036 18.300  7.300  0.732
AtomPair CA 24 CA 91 SOGFUNC 4  8.831  3.717  0.065  9.006  3.717  0.065  9.182  2.956  0.082 18.300  7.300  0.787
AtomPair CA 24 CA 92 SOGFUNC 3  9.160  2.956  0.028  9.160  2.108  0.117 18.300  7.300  0.855
AtomPair CA 24 CA 93 SOGFUNC 8  8.563  2.956  0.119  8.989  3.513  0.050  8.995  3.513  0.100  9.031  3.513  0.150  9.055  2.956  0.119  9.079  3.513  0.100  9.200  2.956  0.020 18.300  7.300  0.344
AtomPair CA 24 CA 94 SOGFUNC 5  7.034  2.754  0.135  7.718  3.513  0.106  7.778  3.513  0.106  9.787  2.108  0.177 18.300  7.300  0.476
AtomPair CA 24 CA 95 SOGFUNC 6  7.746  2.956  0.150  8.755  3.513  0.126  8.811  3.513  0.126  9.292  2.956  0.075  9.292  2.108  0.035 18.300  7.300  0.487
AtomPair CA 24 CA 96 SOGFUNC 4  7.417  2.754  0.095  9.704  2.956  0.029  9.704  2.108  0.124 18.300  7.300  0.752
AtomPair CA 24 CA 97 SOGFUNC 7  8.424  3.513  0.070  9.024  2.956  0.083  9.024  2.635  0.031  9.563  2.956  0.083  9.707  2.956  0.028  9.855  2.956  0.083 18.300  7.300  0.624
AtomPair CA 24 CA 98 SOGFUNC 6  8.684  2.956  0.154  9.313  2.956  0.077  9.409  2.108  0.108  9.443  2.956  0.026  9.580  2.956  0.077 18.300  7.300  0.560
AtomPair CA 24 CA 99 SOGFUNC 4  9.614  2.956  0.031  9.745  3.513  0.079  9.765  2.956  0.094 18.300  7.300  0.796
AtomPair CA 24 CA 101 SOGFUNC 5  9.215  2.956  0.086  9.325  2.956  0.086  9.403  2.956  0.086  9.478  1.685  0.050 18.300  7.300  0.693
AtomPair CA 24 CA 103 SOGFUNC 6  8.616  1.685  0.171  8.769  2.635  0.027  9.096  2.108  0.103  9.741  2.956  0.073  9.803  2.956  0.073 18.300  7.300  0.553
AtomPair CA 24 CA 106 SOGFUNC 4  9.322  2.108  0.190  9.334  2.108  0.190  9.637  1.685  0.119 18.300  7.300  0.502
AtomPair CA 24 CA 107 SOGFUNC 6  8.581  2.956  0.153  8.815  2.956  0.076  8.815  2.108  0.036  8.867  3.513  0.128  9.053  2.754  0.082 18.300  7.300  0.525
AtomPair CA 24 CA 108 SOGFUNC 4  5.769  2.108  0.199  6.562  2.754  0.076  9.737  2.108  0.199 18.300  7.300  0.526
AtomPair CA 24 CA 109 SOGFUNC 5  7.348  2.108  0.171  7.906  2.108  0.171  8.461  2.108  0.085  9.730  2.108  0.171 18.300  7.300  0.403
AtomPair CA 24 CA 110 SOGFUNC 3  9.293  2.754  0.179  9.533  2.956  0.167 18.300  7.300  0.654
AtomPair CA 24 CA 111 SOGFUNC 3  5.705  2.754  0.179  8.944  2.956  0.167 18.300  7.300  0.654
AtomPair CA 24 CA 112 SOGFUNC 2  5.303  2.956  0.188 18.300  7.300  0.812
AtomPair CA 24 CA 113 SOGFUNC 3  9.034  2.754  0.168  9.873  2.108  0.219 18.300  7.300  0.613
AtomPair CA 24 CA 122 SOGFUNC 5  9.118  2.956  0.156  9.252  3.513  0.131  9.274  3.513  0.131  9.504  3.513  0.066 18.300  7.300  0.516
AtomPair CA 24 CA 123 SOGFUNC 5  9.726  3.513  0.121  9.736  2.754  0.077  9.873  3.513  0.121  9.925  2.108  0.202 18.300  7.300  0.477
AtomPair CA 24 CA 125 SOGFUNC 2  9.630  2.956  0.188 18.300  7.300  0.812
AtomPair CA 24 CA 126 SOGFUNC 2  9.929  2.956  0.188 18.300  7.300  0.812
AtomPair CA 24 CA 129 SOGFUNC 6  8.804  2.108  0.040  8.868  2.956  0.086  8.868  2.108  0.040  9.665  2.956  0.086  9.665  2.108  0.040 18.300  7.300  0.708
AtomPair CA 24 CA 130 SOGFUNC 6  7.810  2.754  0.033  7.810  3.513  0.077  7.984  2.754  0.033  8.208  2.754  0.033  8.208  3.513  0.077 18.300  7.300  0.749
AtomPair CA 24 CA 131 SOGFUNC 4  9.063  2.108  0.039  9.149  2.754  0.119  9.173  2.108  0.156 18.300  7.300  0.686
AtomPair CA 24 CA 162 SOGFUNC 2  9.413  2.956  0.188 18.300  7.300  0.812
AtomPair CA 24 CA 169 SOGFUNC 2  9.299  2.108  0.245 18.300  7.300  0.755
AtomPair CA 24 CA 170 SOGFUNC 2  7.353  2.108  0.245 18.300  7.300  0.755
AtomPair CA 24 CA 171 SOGFUNC 2  9.768  2.108  0.245 18.300  7.300  0.755
AtomPair CA 24 CA 173 SOGFUNC 4  8.528  2.108  0.038  8.905  2.108  0.150  9.009  2.108  0.150 18.300  7.300  0.662
AtomPair CA 24 CA 174 SOGFUNC 6  8.554  1.685  0.046  8.876  1.685  0.046  8.876  2.108  0.110  9.035  1.685  0.046  9.035  2.108  0.110 18.300  7.300  0.644
AtomPair CA 24 CA 175 SOGFUNC 7  6.978  2.956  0.077  6.978  1.685  0.045  7.669  2.066  0.037  7.669  3.513  0.065  8.075  1.685  0.045  9.892  2.956  0.155 18.300  7.300  0.575
AtomPair CA 24 CA 180 SOGFUNC 2  6.605  2.754  0.199 18.300  7.300  0.801
AtomPair CA 24 CA 181 SOGFUNC 2  6.414  2.956  0.188 18.300  7.300  0.812
AtomPair CA 24 CA 182 SOGFUNC 2  7.178  2.754  0.199 18.300  7.300  0.801
AtomPair CA 24 CA 183 SOGFUNC 2  8.442  2.108  0.245 18.300  7.300  0.755
AtomPair CA 24 CA 184 SOGFUNC 2  9.004  2.108  0.245 18.300  7.300  0.755
AtomPair CA 24 CA 186 SOGFUNC 6  6.704  2.066  0.040  6.704  3.007  0.083  7.019  1.685  0.049  7.019  2.635  0.094  7.346  2.066  0.040 18.300  7.300  0.693
AtomPair CA 24 CA 187 SOGFUNC 6  5.185  2.054  0.038  5.212  2.066  0.112  5.212  2.461  0.031  5.413  2.054  0.038  5.413  1.685  0.137 18.300  7.300  0.644
AtomPair CA 24 CA 188 SOGFUNC 6  7.587  1.685  0.048  8.056  1.685  0.048  8.056  2.635  0.092  8.227  1.685  0.048  8.227  2.635  0.092 18.300  7.300  0.673
AtomPair CA 24 CA 190 SOGFUNC 4  7.545  2.108  0.194  7.825  2.108  0.097  7.908  2.108  0.194 18.300  7.300  0.514
AtomPair CA 24 CA 191 SOGFUNC 4  6.326  2.108  0.194  6.408  2.108  0.097  6.581  2.108  0.194 18.300  7.300  0.514
AtomPair CA 24 CA 192 SOGFUNC 4  5.081  2.108  0.097  5.241  2.108  0.194  5.247  2.108  0.194 18.300  7.300  0.514
AtomPair CA 24 CA 193 SOGFUNC 4  6.455  2.108  0.097  6.516  2.108  0.194  6.574  2.108  0.194 18.300  7.300  0.514
AtomPair CA 24 CA 194 SOGFUNC 5  8.343  2.108  0.085  8.518  2.108  0.171  8.657  2.108  0.171  9.587  2.108  0.171 18.300  7.300  0.403
AtomPair CA 24 CA 195 SOGFUNC 2  6.448  2.244  0.234 18.300  7.300  0.766
AtomPair CA 24 CA 196 SOGFUNC 2  6.700  2.108  0.245 18.300  7.300  0.755
AtomPair CA 24 CA 197 SOGFUNC 2  5.703  2.108  0.245 18.300  7.300  0.755
AtomPair CA 24 CA 198 SOGFUNC 2  7.958  2.108  0.245 18.300  7.300  0.755
AtomPair CA 24 CA 202 SOGFUNC 2  8.763  2.108  0.245 18.300  7.300  0.755
AtomPair CA 24 CA 239 SOGFUNC 2  6.755  2.956  0.188 18.300  7.300  0.812
AtomPair CA 24 CA 240 SOGFUNC 2  6.887  2.108  0.245 18.300  7.300  0.755
AtomPair CA 24 CA 241 SOGFUNC 2  8.967  2.956  0.188 18.300  7.300  0.812
AtomPair CA 24 CA 242 SOGFUNC 2  8.995  2.956  0.188 18.300  7.300  0.812
AtomPair CA 24 CA 345 SOGFUNC 2  8.481  2.956  0.188 18.300  7.300  0.812
AtomPair CA 25 CA 30 SOGFUNC 10  5.286  1.685  0.037  5.286  2.635  0.071  5.587  1.685  0.037  5.587  2.635  0.071  5.751  1.685  0.037  8.791  3.007  0.062  9.001  2.635  0.024  9.020  2.635  0.071  9.022  2.635  0.071 18.300  7.300  0.520
AtomPair CA 25 CA 31 SOGFUNC 8  8.516  2.635  0.115  8.554  1.685  0.120  8.645  2.635  0.115  8.775  1.685  0.120  8.936  1.685  0.030  9.008  3.007  0.051  9.295  3.007  0.101 18.300  7.300  0.347
AtomPair CA 25 CA 32 SOGFUNC 8  8.172  1.685  0.147  8.193  1.685  0.147  8.305  2.635  0.047  8.683  1.685  0.147  9.721  2.635  0.094  9.838  1.685  0.074  9.882  2.635  0.094 18.300  7.300  0.249
AtomPair CA 25 CA 33 SOGFUNC 8  5.622  1.685  0.141  5.708  2.066  0.115  5.803  3.007  0.040  5.891  2.066  0.115  6.090  1.734  0.137  6.108  1.685  0.071  6.184  1.685  0.141 18.300  7.300  0.239
AtomPair CA 25 CA 34 SOGFUNC 8  5.358  1.685  0.067  5.360  1.685  0.133  5.398  2.635  0.043  5.401  1.685  0.133  5.410  1.685  0.133  5.567  1.685  0.133  5.589  1.685  0.133 18.300  7.300  0.225
AtomPair CA 25 CA 35 SOGFUNC 8  4.968  1.685  0.070  5.054  1.685  0.140  5.115  1.685  0.140  6.320  2.635  0.045  6.393  1.685  0.140  6.421  1.685  0.140  6.573  2.635  0.089 18.300  7.300  0.237
AtomPair CA 25 CA 36 SOGFUNC 8  7.043  2.635  0.089  7.156  2.635  0.045  7.192  1.685  0.140  7.194  1.685  0.140  7.558  1.685  0.070  7.592  1.685  0.140  7.700  1.685  0.140 18.300  7.300  0.237
AtomPair CA 25 CA 37 SOGFUNC 4  9.108  1.685  0.210  9.197  1.734  0.136  9.986  2.635  0.135 18.300  7.300  0.518
AtomPair CA 25 CA 38 SOGFUNC 2  6.428  3.443  0.147 18.300  7.300  0.853
AtomPair CA 25 CA 39 SOGFUNC 3  5.376  2.635  0.150  9.498  1.685  0.235 18.300  7.300  0.615
AtomPair CA 25 CA 40 SOGFUNC 2  4.339  3.717  0.137 18.300  7.300  0.863
AtomPair CA 25 CA 41 SOGFUNC 2  5.902  2.956  0.167 18.300  7.300  0.833
AtomPair CA 25 CA 42 SOGFUNC 2  8.948  2.956  0.167 18.300  7.300  0.833
AtomPair CA 25 CA 47 SOGFUNC 4  9.627  3.513  0.125  9.679  2.956  0.149  9.695  2.956  0.074 18.300  7.300  0.652
AtomPair CA 25 CA 48 SOGFUNC 4  9.371  2.754  0.142  9.452  2.108  0.093  9.543  2.108  0.185 18.300  7.300  0.580
AtomPair CA 25 CA 49 SOGFUNC 4  9.173  2.108  0.093  9.245  2.108  0.185  9.301  2.754  0.142 18.300  7.300  0.580
AtomPair CA 25 CA 50 SOGFUNC 4  8.726  2.956  0.073  8.764  3.513  0.123  8.797  2.654  0.163 18.300  7.300  0.641
AtomPair CA 25 CA 53 SOGFUNC 2  9.866  2.635  0.034 18.300  7.300  0.966
AtomPair CA 25 CA 56 SOGFUNC 5  8.525  2.956  0.078  8.642  2.635  0.029  8.698  2.956  0.078  8.709  2.956  0.078 18.300  7.300  0.737
AtomPair CA 25 CA 57 SOGFUNC 8  8.674  2.108  0.097  8.744  2.956  0.069  9.075  2.108  0.097  9.076  2.635  0.026  9.251  3.007  0.023  9.333  2.066  0.033  9.360  2.066  0.033 18.300  7.300  0.624
AtomPair CA 25 CA 58 SOGFUNC 10  7.589  2.635  0.023  7.705  2.108  0.085  7.729  2.956  0.061  7.821  2.635  0.023  7.920  2.066  0.029  7.920  3.513  0.154  7.981  1.685  0.036  7.989  1.685  0.036  8.045  2.108  0.085 18.300  7.300  0.469
AtomPair CA 25 CA 59 SOGFUNC 6  6.396  2.956  0.208  6.396  2.108  0.032  9.562  2.754  0.075  9.587  2.754  0.075  9.988  3.513  0.019 18.300  7.300  0.591
AtomPair CA 25 CA 60 SOGFUNC 8  7.599  2.108  0.096  7.640  2.754  0.074  7.734  4.151  0.098  7.734  2.754  0.025  7.734  3.513  0.058  8.051  3.513  0.019  8.167  2.754  0.074 18.300  7.300  0.557
AtomPair CA 25 CA 61 SOGFUNC 6  4.718  2.956  0.070  4.831  2.956  0.070  5.099  2.956  0.023  5.343  2.956  0.070  8.764  3.513  0.197 18.300  7.300  0.569
AtomPair CA 25 CA 62 SOGFUNC 5  7.179  3.513  0.069  7.225  3.513  0.069  7.234  3.513  0.023  7.385  3.513  0.069 18.300  7.300  0.771
AtomPair CA 25 CA 63 SOGFUNC 5  6.146  2.956  0.079  6.184  3.717  0.021  6.208  2.956  0.079  6.247  2.956  0.079 18.300  7.300  0.743
AtomPair CA 25 CA 64 SOGFUNC 5  6.434  2.956  0.078  6.581  2.956  0.026  6.704  2.956  0.078  6.784  2.956  0.078 18.300  7.300  0.739
AtomPair CA 25 CA 65 SOGFUNC 2  9.961  2.956  0.088 18.300  7.300  0.912
AtomPair CA 25 CA 71 SOGFUNC 4  9.928  2.108  0.201  9.935  2.956  0.024  9.935  2.108  0.100 18.300  7.300  0.675
AtomPair CA 25 CA 72 SOGFUNC 4  8.019  2.956  0.079  8.019  2.108  0.037  9.601  3.513  0.134 18.300  7.300  0.750
AtomPair CA 25 CA 73 SOGFUNC 3  4.744  2.108  0.132  9.636  2.108  0.199 18.300  7.300  0.669
AtomPair CA 25 CA 74 SOGFUNC 4  6.690  2.956  0.077  6.690  2.108  0.036  8.940  2.956  0.155 18.300  7.300  0.732
AtomPair CA 25 CA 75 SOGFUNC 2  8.348  1.871  0.170 18.300  7.300  0.830
AtomPair CA 25 CA 76 SOGFUNC 2  7.244  2.108  0.154 18.300  7.300  0.846
AtomPair CA 25 CA 77 SOGFUNC 4  7.442  2.754  0.160  9.350  1.871  0.118  9.350  3.944  0.019 18.300  7.300  0.704
AtomPair CA 25 CA 78 SOGFUNC 2  5.779  2.108  0.219 18.300  7.300  0.781
AtomPair CA 25 CA 79 SOGFUNC 2  4.426  2.956  0.167 18.300  7.300  0.833
AtomPair CA 25 CA 80 SOGFUNC 2  6.483  2.244  0.209 18.300  7.300  0.791
AtomPair CA 25 CA 81 SOGFUNC 2  8.882  2.956  0.167 18.300  7.300  0.833
AtomPair CA 25 CA 82 SOGFUNC 2  6.180  2.108  0.219 18.300  7.300  0.781
AtomPair CA 25 CA 83 SOGFUNC 2  8.339  3.513  0.144 18.300  7.300  0.856
AtomPair CA 25 CA 85 SOGFUNC 4  8.377  2.108  0.041  8.399  2.754  0.031  8.780  3.513  0.024 18.300  7.300  0.904
AtomPair CA 25 CA 86 SOGFUNC 10  7.934  2.956  0.021  8.179  2.956  0.021  8.617  2.956  0.021  8.994  2.956  0.063  9.035  2.956  0.063  9.104  2.956  0.021  9.375  2.956  0.063  9.398  2.956  0.126  9.398  2.108  0.118 18.300  7.300  0.484
AtomPair CA 25 CA 87 SOGFUNC 8  5.573  2.108  0.098  5.617  2.108  0.098  5.630  2.956  0.023  5.920  2.956  0.070  7.541  2.754  0.025  7.832  2.108  0.033  8.692  3.513  0.020 18.300  7.300  0.633
AtomPair CA 25 CA 88 SOGFUNC 8  5.221  2.956  0.069  5.310  2.956  0.023  5.550  2.956  0.069  5.762  2.956  0.069  9.906  3.717  0.110  9.906  2.956  0.069  9.906  2.108  0.032 18.300  7.300  0.559
AtomPair CA 25 CA 89 SOGFUNC 5  6.503  2.956  0.079  6.671  3.717  0.021  6.749  2.956  0.079  6.952  2.956  0.079 18.300  7.300  0.743
AtomPair CA 25 CA 90 SOGFUNC 5  8.302  2.956  0.078  8.661  2.956  0.078  8.884  2.956  0.026  8.991  2.956  0.078 18.300  7.300  0.739
AtomPair CA 25 CA 91 SOGFUNC 3  9.781  2.754  0.087  9.781  3.513  0.136 18.300  7.300  0.777
AtomPair CA 25 CA 92 SOGFUNC 8  6.935  2.956  0.114  7.007  3.717  0.045  7.109  2.956  0.114  7.132  2.956  0.114  8.864  3.513  0.144  9.591  1.871  0.090  9.591  2.654  0.021 18.300  7.300  0.355
AtomPair CA 25 CA 93 SOGFUNC 9  5.620  2.956  0.114  5.654  2.956  0.114  5.661  2.956  0.114  5.692  2.956  0.057  6.634  3.513  0.144  9.583  1.871  0.030  9.583  2.654  0.064  9.781  3.513  0.016 18.300  7.300  0.347
AtomPair CA 25 CA 94 SOGFUNC 7  4.786  2.956  0.112  5.172  2.956  0.112  5.212  2.956  0.112  8.399  2.108  0.105  8.864  3.513  0.016  9.814  2.108  0.157 18.300  7.300  0.386
AtomPair CA 25 CA 95 SOGFUNC 5  7.186  2.956  0.141  7.623  2.956  0.141  7.796  2.956  0.141  8.899  2.956  0.141 18.300  7.300  0.437
AtomPair CA 25 CA 96 SOGFUNC 5  5.158  2.956  0.079  8.649  3.513  0.133  9.315  3.513  0.133  9.406  3.513  0.133 18.300  7.300  0.522
AtomPair CA 25 CA 97 SOGFUNC 3  7.734  3.513  0.076  8.568  2.956  0.181 18.300  7.300  0.743
AtomPair CA 25 CA 98 SOGFUNC 3  6.350  2.108  0.236  9.503  3.513  0.071 18.300  7.300  0.693
AtomPair CA 25 CA 99 SOGFUNC 6  9.104  2.956  0.163  9.336  3.513  0.069  9.356  3.787  0.021  9.628  3.513  0.069  9.943  2.956  0.082 18.300  7.300  0.596
AtomPair CA 25 CA 103 SOGFUNC 2  8.732  1.685  0.208 18.300  7.300  0.792
AtomPair CA 25 CA 108 SOGFUNC 4  9.140  2.108  0.194  9.785  2.108  0.194  9.905  2.108  0.097 18.300  7.300  0.514
AtomPair CA 25 CA 109 SOGFUNC 2  8.602  2.108  0.245 18.300  7.300  0.755
AtomPair CA 25 CA 110 SOGFUNC 2  8.208  2.754  0.199 18.300  7.300  0.801
AtomPair CA 25 CA 111 SOGFUNC 2  8.547  2.754  0.199 18.300  7.300  0.801
AtomPair CA 25 CA 112 SOGFUNC 3  9.019  3.513  0.137  9.698  2.108  0.228 18.300  7.300  0.636
AtomPair CA 25 CA 113 SOGFUNC 2  9.920  2.108  0.245 18.300  7.300  0.755
AtomPair CA 25 CA 124 SOGFUNC 3  9.008  3.513  0.154  9.956  2.956  0.092 18.300  7.300  0.754
AtomPair CA 25 CA 125 SOGFUNC 2  7.081  2.956  0.188 18.300  7.300  0.812
AtomPair CA 25 CA 126 SOGFUNC 6  8.945  2.956  0.138  9.345  2.956  0.069  9.387  2.956  0.138  9.405  2.956  0.138  9.721  3.513  0.116 18.300  7.300  0.401
AtomPair CA 25 CA 127 SOGFUNC 2  9.615  3.717  0.155 18.300  7.300  0.845
AtomPair CA 25 CA 128 SOGFUNC 2  8.938  3.717  0.155 18.300  7.300  0.845
AtomPair CA 25 CA 129 SOGFUNC 4  9.365  3.717  0.143  9.902  2.956  0.090  9.902  2.108  0.042 18.300  7.300  0.726
AtomPair CA 25 CA 173 SOGFUNC 6  7.506  1.685  0.046  7.506  2.108  0.110  7.526  1.685  0.046  7.671  1.685  0.046  7.671  2.108  0.110 18.300  7.300  0.644
AtomPair CA 25 CA 174 SOGFUNC 9  7.168  2.066  0.026  7.487  1.685  0.032  7.487  2.108  0.077  7.694  1.685  0.032  7.694  2.108  0.077  9.340  1.871  0.174  9.424  1.871  0.087  9.488  2.108  0.154 18.300  7.300  0.341
AtomPair CA 25 CA 175 SOGFUNC 9  4.665  2.066  0.028  4.665  2.754  0.063  5.264  1.685  0.035  5.264  2.108  0.083  5.552  2.066  0.028  8.785  1.871  0.187  8.910  2.108  0.083  9.096  2.754  0.127 18.300  7.300  0.367
AtomPair CA 25 CA 176 SOGFUNC 9  7.783  1.685  0.032  7.783  2.108  0.078  8.020  1.871  0.175  8.116  2.108  0.078  8.147  2.066  0.026  8.330  2.108  0.156  8.405  1.685  0.032  8.405  2.108  0.078 18.300  7.300  0.344
AtomPair CA 25 CA 177 SOGFUNC 7  9.242  2.108  0.161  9.328  2.066  0.027  9.328  2.754  0.062  9.350  2.108  0.161  9.378  2.108  0.080  9.817  2.108  0.161 18.300  7.300  0.348
AtomPair CA 25 CA 178 SOGFUNC 2  9.152  2.108  0.245 18.300  7.300  0.755
AtomPair CA 25 CA 180 SOGFUNC 2  8.231  3.513  0.163 18.300  7.300  0.837
AtomPair CA 25 CA 181 SOGFUNC 2  8.277  4.151  0.142 18.300  7.300  0.858
AtomPair CA 25 CA 182 SOGFUNC 2  8.472  3.513  0.163 18.300  7.300  0.837
AtomPair CA 25 CA 183 SOGFUNC 2  9.220  3.513  0.163 18.300  7.300  0.837
AtomPair CA 25 CA 184 SOGFUNC 2  9.392  2.956  0.188 18.300  7.300  0.812
AtomPair CA 25 CA 186 SOGFUNC 6  7.225  2.066  0.040  7.225  3.007  0.083  7.553  1.685  0.049  7.553  2.635  0.094  7.958  2.066  0.040 18.300  7.300  0.693
AtomPair CA 25 CA 187 SOGFUNC 6  6.357  1.685  0.134  6.357  2.054  0.037  6.449  2.461  0.031  6.635  2.054  0.037  6.635  1.685  0.134 18.300  7.300  0.628
AtomPair CA 25 CA 188 SOGFUNC 6  8.506  1.685  0.048  8.678  1.685  0.048  8.678  2.635  0.092  8.782  1.685  0.048  8.782  2.635  0.092 18.300  7.300  0.673
AtomPair CA 25 CA 189 SOGFUNC 4  8.730  2.066  0.090  8.800  1.685  0.221  8.807  1.685  0.221 18.300  7.300  0.468
AtomPair CA 25 CA 190 SOGFUNC 4  5.149  2.054  0.199  5.282  2.461  0.166  5.346  1.685  0.121 18.300  7.300  0.513
AtomPair CA 25 CA 191 SOGFUNC 4  4.576  2.108  0.095  4.827  1.871  0.214  4.836  2.108  0.190 18.300  7.300  0.502
AtomPair CA 25 CA 192 SOGFUNC 4  5.139  2.108  0.102  5.222  2.754  0.156  5.378  2.108  0.204 18.300  7.300  0.539
AtomPair CA 25 CA 193 SOGFUNC 5  6.581  2.108  0.089  6.638  2.108  0.178  6.742  2.108  0.178  9.755  2.754  0.136 18.300  7.300  0.419
AtomPair CA 25 CA 194 SOGFUNC 5  7.307  2.108  0.178  9.781  2.108  0.089  9.986  2.108  0.178  9.991  2.754  0.136 18.300  7.300  0.419
AtomPair CA 25 CA 195 SOGFUNC 2  5.020  2.244  0.234 18.300  7.300  0.766
AtomPair CA 25 CA 196 SOGFUNC 2  7.298  2.108  0.245 18.300  7.300  0.755
AtomPair CA 25 CA 197 SOGFUNC 2  7.113  2.108  0.245 18.300  7.300  0.755
AtomPair CA 25 CA 202 SOGFUNC 2  8.132  2.754  0.199 18.300  7.300  0.801
AtomPair CA 25 CA 204 SOGFUNC 2  9.066  2.754  0.199 18.300  7.300  0.801
AtomPair CA 25 CA 205 SOGFUNC 2  8.254  2.108  0.245 18.300  7.300  0.755
AtomPair CA 25 CA 239 SOGFUNC 2  9.710  3.717  0.155 18.300  7.300  0.845
AtomPair CA 25 CA 240 SOGFUNC 2  9.061  2.956  0.188 18.300  7.300  0.812
AtomPair CA 25 CA 248 SOGFUNC 6  8.717  2.066  0.115  8.717  3.007  0.026  9.042  1.685  0.141  9.042  2.635  0.030  9.229  3.007  0.026 18.300  7.300  0.661
AtomPair CA 25 CA 329 SOGFUNC 2  9.450  2.754  0.037 18.300  7.300  0.963
AtomPair CA 25 CA 351 SOGFUNC 4  7.948  2.108  0.148  8.557  1.871  0.166  8.632  2.108  0.037 18.300  7.300  0.649
AtomPair CA 25 CA 352 SOGFUNC 3  8.747  2.108  0.168  9.950  2.108  0.042 18.300  7.300  0.790
AtomPair CA 25 CA 355 SOGFUNC 6  8.745  2.956  0.028  8.745  2.108  0.116  8.831  2.956  0.028  9.171  2.956  0.028  9.171  2.108  0.116 18.300  7.300  0.684
AtomPair CA 26 CA 31 SOGFUNC 6  4.857  3.007  0.123  4.901  3.007  0.123  5.306  3.007  0.061  5.479  3.007  0.123  9.947  3.007  0.123 18.300  7.300  0.447
AtomPair CA 26 CA 32 SOGFUNC 8  5.052  2.635  0.105  5.244  2.635  0.105  5.356  2.635  0.053  5.489  1.685  0.165  8.284  2.635  0.105  8.496  1.685  0.082  8.503  2.635  0.105 18.300  7.300  0.279
AtomPair CA 26 CA 33 SOGFUNC 8  4.289  3.007  0.103  4.295  3.007  0.103  4.527  3.007  0.103  4.559  3.007  0.052  5.548  1.685  0.092  5.587  2.635  0.118  5.690  2.635  0.118 18.300  7.300  0.312
AtomPair CA 26 CA 34 SOGFUNC 8  5.372  1.685  0.082  5.420  2.635  0.105  5.597  2.635  0.105  6.117  1.685  0.165  6.202  2.635  0.105  6.262  2.635  0.053  6.315  2.635  0.105 18.300  7.300  0.279
AtomPair CA 26 CA 35 SOGFUNC 8  6.657  2.635  0.112  6.733  1.685  0.088  6.812  2.635  0.112  8.776  2.635  0.112  8.853  2.635  0.056  8.858  2.635  0.112  8.999  2.635  0.112 18.300  7.300  0.296
AtomPair CA 26 CA 36 SOGFUNC 5  8.352  1.685  0.185  8.552  1.685  0.092  8.690  1.685  0.185  9.925  2.635  0.118 18.300  7.300  0.420
AtomPair CA 26 CA 37 SOGFUNC 2  8.226  2.635  0.183 18.300  7.300  0.817
AtomPair CA 26 CA 38 SOGFUNC 3  5.537  3.443  0.125  9.659  2.066  0.208 18.300  7.300  0.667
AtomPair CA 26 CA 39 SOGFUNC 2  5.633  2.635  0.183 18.300  7.300  0.817
AtomPair CA 26 CA 40 SOGFUNC 3  6.557  2.635  0.162  9.538  2.437  0.175 18.300  7.300  0.663
AtomPair CA 26 CA 41 SOGFUNC 2  7.066  2.956  0.167 18.300  7.300  0.833
AtomPair CA 26 CA 42 SOGFUNC 2  9.536  2.108  0.219 18.300  7.300  0.781
AtomPair CA 26 CA 47 SOGFUNC 4  9.081  2.956  0.145  9.216  2.956  0.073  9.241  2.956  0.145 18.300  7.300  0.637
AtomPair CA 26 CA 48 SOGFUNC 4  9.830  2.108  0.185  9.877  2.108  0.093  9.893  2.754  0.142 18.300  7.300  0.580
AtomPair CA 26 CA 49 SOGFUNC 4  9.360  2.108  0.089  9.441  2.108  0.178  9.631  2.108  0.178 18.300  7.300  0.556
AtomPair CA 26 CA 51 SOGFUNC 4  8.772  3.717  0.024  8.816  3.717  0.024  9.162  3.513  0.025 18.300  7.300  0.928
AtomPair CA 26 CA 52 SOGFUNC 4  8.680  2.635  0.032  8.934  2.635  0.032  8.986  2.635  0.032 18.300  7.300  0.903
AtomPair CA 26 CA 53 SOGFUNC 4  6.905  2.635  0.032  6.990  2.635  0.032  7.011  2.635  0.032 18.300  7.300  0.903
AtomPair CA 26 CA 54 SOGFUNC 4  8.299  3.443  0.025  8.333  3.007  0.029  8.387  3.443  0.025 18.300  7.300  0.920
AtomPair CA 26 CA 55 SOGFUNC 3  9.902  2.635  0.033  9.987  2.635  0.033 18.300  7.300  0.934
AtomPair CA 26 CA 57 SOGFUNC 4  8.784  3.007  0.029  8.912  3.007  0.029  8.946  3.007  0.029 18.300  7.300  0.914
AtomPair CA 26 CA 58 SOGFUNC 10  8.449  2.635  0.024  8.596  2.635  0.024  8.717  2.635  0.024  9.390  2.066  0.093  9.390  2.754  0.139  9.390  3.007  0.021  9.458  3.007  0.021  9.726  3.007  0.064  9.888  3.007  0.064 18.300  7.300  0.525
AtomPair CA 26 CA 59 SOGFUNC 4  7.826  2.956  0.141  7.826  2.635  0.106  9.833  2.956  0.141 18.300  7.300  0.611
AtomPair CA 26 CA 60 SOGFUNC 5  7.525  3.513  0.022  7.723  3.513  0.067  7.727  2.754  0.086  7.743  3.513  0.067 18.300  7.300  0.757
AtomPair CA 26 CA 61 SOGFUNC 8  4.705  2.956  0.022  4.732  2.956  0.066  4.874  2.956  0.066  5.118  2.956  0.066  9.943  2.956  0.132  9.943  3.717  0.018  9.943  2.108  0.093 18.300  7.300  0.536
AtomPair CA 26 CA 62 SOGFUNC 5  5.470  3.513  0.069  5.530  3.513  0.069  5.553  3.513  0.023  6.213  3.513  0.069 18.300  7.300  0.771
AtomPair CA 26 CA 63 SOGFUNC 5  5.683  3.513  0.069  5.718  3.513  0.069  5.928  3.513  0.023  6.278  3.513  0.069 18.300  7.300  0.771
AtomPair CA 26 CA 64 SOGFUNC 5  7.932  3.513  0.069  7.966  3.513  0.023  8.060  3.513  0.069  8.368  3.513  0.069 18.300  7.300  0.771
AtomPair CA 26 CA 72 SOGFUNC 3  9.794  2.754  0.031  9.794  3.513  0.073 18.300  7.300  0.895
AtomPair CA 26 CA 73 SOGFUNC 4  6.851  2.754  0.028  6.851  3.513  0.067  9.320  2.956  0.158 18.300  7.300  0.747
AtomPair CA 26 CA 74 SOGFUNC 4  9.530  2.754  0.028  9.530  3.513  0.067  9.926  2.956  0.158 18.300  7.300  0.747
AtomPair CA 26 CA 75 SOGFUNC 2  9.979  2.108  0.219 18.300  7.300  0.781
AtomPair CA 26 CA 76 SOGFUNC 2  8.094  2.956  0.167 18.300  7.300  0.833
AtomPair CA 26 CA 77 SOGFUNC 2  6.200  2.956  0.167 18.300  7.300  0.833
AtomPair CA 26 CA 78 SOGFUNC 2  5.112  2.108  0.219 18.300  7.300  0.781
AtomPair CA 26 CA 79 SOGFUNC 2  6.048  2.956  0.167 18.300  7.300  0.833
AtomPair CA 26 CA 80 SOGFUNC 2  8.178  2.108  0.219 18.300  7.300  0.781
AtomPair CA 26 CA 81 SOGFUNC 2  6.633  2.956  0.167 18.300  7.300  0.833
AtomPair CA 26 CA 82 SOGFUNC 2  8.941  2.108  0.219 18.300  7.300  0.781
AtomPair CA 26 CA 85 SOGFUNC 2  9.921  2.956  0.261 18.300  7.300  0.739
AtomPair CA 26 CA 86 SOGFUNC 6  8.105  2.956  0.023  8.105  2.108  0.288  9.395  2.956  0.023  9.447  2.956  0.023  9.769  2.956  0.023 18.300  7.300  0.620
AtomPair CA 26 CA 87 SOGFUNC 8  7.928  2.956  0.220  8.132  2.956  0.066  8.216  2.956  0.066  8.249  2.956  0.066  8.275  2.956  0.022  9.521  2.956  0.022  9.655  2.956  0.022 18.300  7.300  0.516
AtomPair CA 26 CA 88 SOGFUNC 7  7.064  2.956  0.161  7.064  2.108  0.097  7.194  4.151  0.049  7.208  3.717  0.055  7.412  3.513  0.058  7.475  3.513  0.019 18.300  7.300  0.560
AtomPair CA 26 CA 89 SOGFUNC 7  8.834  3.717  0.052  9.256  3.717  0.052  9.423  2.956  0.065  9.477  3.717  0.017  9.958  3.717  0.017  9.958  2.108  0.273 18.300  7.300  0.525
AtomPair CA 26 CA 90 SOGFUNC 4  9.569  4.151  0.053  9.885  2.956  0.173  9.885  2.108  0.104 18.300  7.300  0.670
AtomPair CA 26 CA 91 SOGFUNC 6  6.453  2.108  0.246  8.064  2.956  0.058  8.081  3.717  0.093  8.236  3.717  0.093  8.333  2.956  0.117 18.300  7.300  0.394
AtomPair CA 26 CA 92 SOGFUNC 7  5.565  2.956  0.060  5.654  2.956  0.119  5.677  2.956  0.119  5.775  2.956  0.119  6.870  2.754  0.128  6.870  3.513  0.050 18.300  7.300  0.403
AtomPair CA 26 CA 93 SOGFUNC 8  4.775  2.956  0.120  4.931  2.956  0.120  5.052  2.956  0.060  5.146  2.956  0.120  5.357  2.754  0.065  5.357  3.513  0.101  6.453  3.717  0.016 18.300  7.300  0.398
AtomPair CA 26 CA 94 SOGFUNC 6  6.818  3.513  0.104  6.858  2.956  0.124  6.870  4.151  0.015  6.908  2.956  0.124  8.498  2.108  0.174 18.300  7.300  0.460
AtomPair CA 26 CA 95 SOGFUNC 5  6.557  3.570  0.119  9.395  2.956  0.144  9.802  2.956  0.144  9.815  2.956  0.144 18.300  7.300  0.448
AtomPair CA 26 CA 96 SOGFUNC 5  6.960  2.956  0.072  9.161  1.871  0.228  9.264  3.513  0.121  9.997  4.151  0.103 18.300  7.300  0.476
AtomPair CA 26 CA 97 SOGFUNC 2  9.886  3.513  0.085 18.300  7.300  0.915
AtomPair CA 26 CA 98 SOGFUNC 2  9.147  2.956  0.188 18.300  7.300  0.812
AtomPair CA 26 CA 99 SOGFUNC 3  8.282  3.513  0.150  9.465  3.513  0.150 18.300  7.300  0.699
AtomPair CA 26 CA 100 SOGFUNC 6  8.418  3.513  0.131  9.180  3.513  0.065  9.183  4.151  0.111  9.613  4.151  0.111  9.952  3.513  0.131 18.300  7.300  0.451
AtomPair CA 26 CA 106 SOGFUNC 2  7.339  2.956  0.188 18.300  7.300  0.812
AtomPair CA 26 CA 107 SOGFUNC 2  9.424  2.635  0.206 18.300  7.300  0.794
AtomPair CA 26 CA 108 SOGFUNC 2  8.935  2.635  0.206 18.300  7.300  0.794
AtomPair CA 26 CA 109 SOGFUNC 2  9.302  2.956  0.188 18.300  7.300  0.812
AtomPair CA 26 CA 110 SOGFUNC 2  9.278  2.956  0.188 18.300  7.300  0.812
AtomPair CA 26 CA 111 SOGFUNC 2  9.252  2.754  0.199 18.300  7.300  0.801
AtomPair CA 26 CA 125 SOGFUNC 2  8.808  3.513  0.163 18.300  7.300  0.837
AtomPair CA 26 CA 128 SOGFUNC 2  9.895  2.956  0.188 18.300  7.300  0.812
AtomPair CA 26 CA 129 SOGFUNC 2  9.439  2.956  0.188 18.300  7.300  0.812
AtomPair CA 26 CA 133 SOGFUNC 4  8.995  2.754  0.080  9.279  2.108  0.209  9.438  2.754  0.160 18.300  7.300  0.552
AtomPair CA 26 CA 134 SOGFUNC 4  9.509  2.754  0.088  9.719  3.513  0.138  9.865  2.956  0.164 18.300  7.300  0.610
AtomPair CA 26 CA 173 SOGFUNC 6  7.922  2.066  0.039  7.922  2.754  0.087  8.234  1.685  0.047  8.249  1.685  0.047  8.249  2.108  0.114 18.300  7.300  0.666
AtomPair CA 26 CA 174 SOGFUNC 6  8.525  1.685  0.050  9.023  2.066  0.041  9.023  3.513  0.072  9.109  2.956  0.085  9.109  1.685  0.050 18.300  7.300  0.702
AtomPair CA 26 CA 175 SOGFUNC 6  6.493  2.956  0.086  6.493  1.685  0.050  6.672  2.066  0.041  6.714  2.066  0.041  6.714  3.513  0.072 18.300  7.300  0.709
AtomPair CA 26 CA 176 SOGFUNC 9  8.103  2.066  0.032  8.115  2.956  0.067  8.115  1.685  0.039  8.456  2.066  0.032  8.456  3.513  0.056  9.011  2.108  0.094  9.092  2.956  0.133  9.160  2.956  0.133 18.300  7.300  0.414
AtomPair CA 26 CA 177 SOGFUNC 6  9.199  2.754  0.081  9.208  2.956  0.151  9.252  3.513  0.127  9.558  2.956  0.076  9.558  1.685  0.044 18.300  7.300  0.521
AtomPair CA 26 CA 178 SOGFUNC 5  8.861  2.754  0.142  9.118  2.754  0.142  9.320  2.108  0.185  9.971  2.066  0.094 18.300  7.300  0.437
AtomPair CA 26 CA 179 SOGFUNC 2  9.400  2.956  0.188 18.300  7.300  0.812
AtomPair CA 26 CA 180 SOGFUNC 2  9.428  2.754  0.199 18.300  7.300  0.801
AtomPair CA 26 CA 181 SOGFUNC 2  9.637  3.513  0.163 18.300  7.300  0.837
AtomPair CA 26 CA 182 SOGFUNC 2  8.843  2.754  0.199 18.300  7.300  0.801
AtomPair CA 26 CA 183 SOGFUNC 2  8.560  3.513  0.163 18.300  7.300  0.837
AtomPair CA 26 CA 184 SOGFUNC 2  8.358  3.513  0.163 18.300  7.300  0.837
AtomPair CA 26 CA 187 SOGFUNC 6  9.363  2.066  0.112  9.363  2.461  0.031  9.654  2.054  0.038  9.854  2.054  0.038  9.854  1.685  0.137 18.300  7.300  0.644
AtomPair CA 26 CA 189 SOGFUNC 4  6.771  2.635  0.172  6.860  3.007  0.150  6.901  2.066  0.110 18.300  7.300  0.568
AtomPair CA 26 CA 190 SOGFUNC 4  4.087  1.685  0.230  4.261  2.066  0.094  4.264  2.066  0.188 18.300  7.300  0.488
AtomPair CA 26 CA 191 SOGFUNC 4  6.194  1.685  0.108  6.343  1.685  0.217  6.566  1.685  0.217 18.300  7.300  0.458
AtomPair CA 26 CA 192 SOGFUNC 5  8.155  2.754  0.152  8.422  2.108  0.099  8.446  2.956  0.141  8.675  2.956  0.141 18.300  7.300  0.467
AtomPair CA 26 CA 193 SOGFUNC 2  6.409  3.513  0.163 18.300  7.300  0.837
AtomPair CA 26 CA 194 SOGFUNC 2  5.147  2.108  0.245 18.300  7.300  0.755
AtomPair CA 26 CA 195 SOGFUNC 2  4.923  2.966  0.188 18.300  7.300  0.812
AtomPair CA 26 CA 196 SOGFUNC 2  8.053  2.754  0.199 18.300  7.300  0.801
AtomPair CA 26 CA 197 SOGFUNC 2  9.500  2.108  0.245 18.300  7.300  0.755
AtomPair CA 26 CA 245 SOGFUNC 4  8.128  2.635  0.129  8.455  2.635  0.129  9.307  2.635  0.032 18.300  7.300  0.710
AtomPair CA 26 CA 246 SOGFUNC 6  8.369  1.685  0.049  8.369  2.635  0.094  8.659  2.066  0.040  8.659  3.007  0.082  9.983  1.685  0.049 18.300  7.300  0.687
AtomPair CA 26 CA 247 SOGFUNC 4  7.750  2.635  0.131  8.133  3.007  0.115  9.034  2.635  0.033 18.300  7.300  0.721
AtomPair CA 26 CA 248 SOGFUNC 4  5.076  2.635  0.131  5.386  3.007  0.115  5.961  2.635  0.033 18.300  7.300  0.721
AtomPair CA 26 CA 249 SOGFUNC 6  7.604  1.685  0.049  7.604  2.635  0.094  8.004  2.066  0.040  8.004  3.007  0.082  8.133  1.685  0.049 18.300  7.300  0.687
AtomPair CA 26 CA 321 SOGFUNC 2  9.589  1.685  0.059 18.300  7.300  0.941
AtomPair CA 26 CA 324 SOGFUNC 2  8.944  1.685  0.059 18.300  7.300  0.941
AtomPair CA 26 CA 329 SOGFUNC 2  8.111  2.754  0.037 18.300  7.300  0.963
AtomPair CA 26 CA 330 SOGFUNC 2  7.863  3.513  0.029 18.300  7.300  0.971
AtomPair CA 26 CA 339 SOGFUNC 2  9.502  1.685  0.059 18.300  7.300  0.941
AtomPair CA 26 CA 350 SOGFUNC 6  8.043  2.956  0.086  8.043  2.108  0.040  8.503  2.956  0.086  8.503  2.108  0.040  9.104  2.108  0.040 18.300  7.300  0.708
AtomPair CA 26 CA 351 SOGFUNC 6  4.907  2.956  0.086  4.907  2.108  0.040  5.255  2.956  0.086  5.255  2.108  0.040  5.718  2.108  0.040 18.300  7.300  0.708
AtomPair CA 26 CA 352 SOGFUNC 6  5.629  2.956  0.086  5.629  2.108  0.040  6.584  2.108  0.040  6.943  2.956  0.086  6.943  2.108  0.040 18.300  7.300  0.708
AtomPair CA 26 CA 353 SOGFUNC 6  9.014  2.956  0.028  9.014  2.108  0.116  9.680  2.956  0.028  9.717  2.956  0.028  9.717  2.108  0.116 18.300  7.300  0.684
AtomPair CA 26 CA 354 SOGFUNC 4  8.788  2.108  0.150  9.017  2.108  0.150  9.387  2.108  0.038 18.300  7.300  0.662
AtomPair CA 26 CA 355 SOGFUNC 4  7.398  2.956  0.030  7.574  2.956  0.119  7.742  2.956  0.119 18.300  7.300  0.733
AtomPair CA 27 CA 32 SOGFUNC 10  5.150  2.635  0.097  5.173  2.635  0.048  5.248  2.635  0.097  5.345  2.635  0.097  5.638  1.685  0.152  5.692  2.635  0.048  7.484  2.066  0.062  7.484  3.007  0.014  8.194  1.685  0.152 18.300  7.300  0.233
AtomPair CA 27 CA 33 SOGFUNC 8  4.319  2.635  0.051  4.544  1.685  0.160  4.693  1.685  0.160  6.457  2.635  0.102  6.500  2.635  0.051  6.510  2.635  0.102  6.532  2.635  0.102 18.300  7.300  0.271
AtomPair CA 27 CA 34 SOGFUNC 8  6.114  2.635  0.051  6.255  1.685  0.160  6.369  1.685  0.160  7.685  2.635  0.102  7.838  2.635  0.051  7.887  2.635  0.102  7.960  2.635  0.102 18.300  7.300  0.271
AtomPair CA 27 CA 35 SOGFUNC 4  9.045  2.635  0.066  9.078  1.685  0.207  9.158  1.685  0.207 18.300  7.300  0.519
AtomPair CA 27 CA 36 SOGFUNC 3  6.677  3.007  0.147  9.845  2.635  0.168 18.300  7.300  0.686
AtomPair CA 27 CA 37 SOGFUNC 4  5.573  3.007  0.122  8.477  2.635  0.139  9.478  1.685  0.218 18.300  7.300  0.520
AtomPair CA 27 CA 38 SOGFUNC 3  4.549  3.787  0.120  6.362  2.635  0.173 18.300  7.300  0.707
AtomPair CA 27 CA 39 SOGFUNC 3  6.420  2.635  0.164  7.721  2.635  0.164 18.300  7.300  0.672
AtomPair CA 27 CA 40 SOGFUNC 2  8.990  2.635  0.183 18.300  7.300  0.817
AtomPair CA 27 CA 41 SOGFUNC 3  9.842  2.635  0.180  9.986  2.635  0.030 18.300  7.300  0.790
AtomPair CA 27 CA 47 SOGFUNC 5  9.230  2.956  0.136  9.439  2.956  0.136  9.545  2.956  0.136  9.648  3.717  0.054 18.300  7.300  0.540
AtomPair CA 27 CA 49 SOGFUNC 4  9.039  2.956  0.069  9.244  2.244  0.183  9.371  2.966  0.138 18.300  7.300  0.609
AtomPair CA 27 CA 51 SOGFUNC 4  7.720  3.007  0.029  7.753  3.007  0.029  8.494  3.007  0.029 18.300  7.300  0.914
AtomPair CA 27 CA 52 SOGFUNC 7  8.768  2.956  0.144  8.768  1.685  0.042  8.768  2.244  0.095  9.166  3.007  0.024  9.296  3.007  0.024  9.663  3.007  0.024 18.300  7.300  0.649
AtomPair CA 27 CA 53 SOGFUNC 6  8.519  2.635  0.026  8.616  2.108  0.287  8.616  2.635  0.026  8.620  3.007  0.022  8.723  3.007  0.022 18.300  7.300  0.617
AtomPair CA 27 CA 54 SOGFUNC 4  7.072  2.956  0.073  7.072  2.108  0.206  7.072  2.635  0.027 18.300  7.300  0.693
AtomPair CA 27 CA 55 SOGFUNC 3  8.346  2.108  0.300  8.346  2.635  0.027 18.300  7.300  0.673
AtomPair CA 27 CA 56 SOGFUNC 4  9.935  2.956  0.151  9.935  2.108  0.106  9.935  2.635  0.028 18.300  7.300  0.714
AtomPair CA 27 CA 58 SOGFUNC 4  8.763  2.066  0.107  8.763  2.754  0.161  8.763  3.007  0.025 18.300  7.300  0.708
AtomPair CA 27 CA 59 SOGFUNC 7  7.849  2.956  0.116  7.965  2.956  0.116  7.989  2.635  0.065  8.098  2.956  0.116  8.432  2.956  0.116  8.432  2.635  0.087 18.300  7.300  0.384
AtomPair CA 27 CA 60 SOGFUNC 9  7.534  2.066  0.071  7.700  3.007  0.016  7.761  2.066  0.071  7.923  3.324  0.044  9.585  2.108  0.139  9.761  2.108  0.139  9.885  2.108  0.139  9.952  2.635  0.055 18.300  7.300  0.327
AtomPair CA 27 CA 61 SOGFUNC 9  6.242  4.151  0.045  6.249  3.513  0.018  6.263  3.513  0.053  6.363  3.513  0.053  9.575  2.956  0.126  9.588  3.717  0.100  9.630  2.956  0.063  9.828  2.956  0.126 18.300  7.300  0.417
AtomPair CA 27 CA 62 SOGFUNC 5  7.510  3.513  0.069  7.618  4.058  0.060  7.700  3.513  0.023  7.976  3.513  0.069 18.300  7.300  0.778
AtomPair CA 27 CA 63 SOGFUNC 5  8.568  3.513  0.069  8.633  3.513  0.069  8.818  3.513  0.023  8.988  3.513  0.069 18.300  7.300  0.771
AtomPair CA 27 CA 64 SOGFUNC 5  8.289  2.956  0.134  8.322  2.956  0.134  8.496  2.956  0.067  8.752  2.956  0.134 18.300  7.300  0.532
AtomPair CA 27 CA 66 SOGFUNC 5  9.448  2.956  0.134  9.477  2.956  0.134  9.529  2.956  0.067  9.640  2.956  0.134 18.300  7.300  0.532
AtomPair CA 27 CA 67 SOGFUNC 5  9.091  2.956  0.134  9.220  2.956  0.067  9.336  2.956  0.134  9.406  2.956  0.134 18.300  7.300  0.532
AtomPair CA 27 CA 72 SOGFUNC 2  7.723  3.513  0.099 18.300  7.300  0.901
AtomPair CA 27 CA 73 SOGFUNC 4  6.227  2.754  0.079  6.227  3.513  0.021  9.859  2.108  0.206 18.300  7.300  0.694
AtomPair CA 27 CA 74 SOGFUNC 2  9.885  3.513  0.099 18.300  7.300  0.901
AtomPair CA 27 CA 75 SOGFUNC 2  9.146  2.754  0.177 18.300  7.300  0.823
AtomPair CA 27 CA 76 SOGFUNC 4  5.517  2.754  0.166  8.982  2.754  0.083  8.982  3.513  0.022 18.300  7.300  0.730
AtomPair CA 27 CA 77 SOGFUNC 2  4.975  2.108  0.219 18.300  7.300  0.781
AtomPair CA 27 CA 78 SOGFUNC 2  6.367  2.108  0.219 18.300  7.300  0.781
AtomPair CA 27 CA 79 SOGFUNC 2  8.711  2.108  0.219 18.300  7.300  0.781
AtomPair CA 27 CA 80 SOGFUNC 2  6.267  2.244  0.209 18.300  7.300  0.791
AtomPair CA 27 CA 81 SOGFUNC 2  8.062  2.956  0.167 18.300  7.300  0.833
AtomPair CA 27 CA 86 SOGFUNC 4  9.761  2.956  0.029  9.824  2.956  0.029  9.852  3.513  0.025 18.300  7.300  0.916
AtomPair CA 27 CA 87 SOGFUNC 5  9.081  3.513  0.021  9.216  3.513  0.021  9.319  3.513  0.021  9.412  2.956  0.252 18.300  7.300  0.684
AtomPair CA 27 CA 88 SOGFUNC 7  9.196  2.956  0.135  9.196  2.108  0.127  9.385  3.513  0.057  9.708  3.513  0.019  9.759  3.513  0.057  9.834  3.513  0.057 18.300  7.300  0.548
AtomPair CA 27 CA 89 SOGFUNC 5  9.669  2.956  0.136  9.708  2.956  0.136  9.799  2.956  0.136  9.813  3.717  0.054 18.300  7.300  0.540
AtomPair CA 27 CA 90 SOGFUNC 5  6.683  2.956  0.071  6.690  3.717  0.112  6.713  3.717  0.112  6.780  2.956  0.141 18.300  7.300  0.563
AtomPair CA 27 CA 91 SOGFUNC 6  5.652  2.956  0.056  5.750  2.956  0.111  5.850  2.956  0.111  5.873  2.956  0.111  7.424  2.108  0.234 18.300  7.300  0.376
AtomPair CA 27 CA 92 SOGFUNC 7  4.476  2.956  0.114  4.524  2.956  0.057  4.662  2.956  0.114  4.664  2.956  0.114  9.172  2.956  0.057  9.172  2.108  0.160 18.300  7.300  0.384
AtomPair CA 27 CA 93 SOGFUNC 7  6.202  2.956  0.111  6.414  2.956  0.111  6.499  2.956  0.111  6.500  2.956  0.055  7.169  2.108  0.233  7.424  3.717  0.015 18.300  7.300  0.366
AtomPair CA 27 CA 94 SOGFUNC 5  8.831  2.956  0.138  9.006  2.956  0.138  9.172  3.717  0.018  9.182  2.956  0.138 18.300  7.300  0.568
AtomPair CA 27 CA 95 SOGFUNC 2  9.160  2.956  0.188 18.300  7.300  0.812
AtomPair CA 27 CA 96 SOGFUNC 5  8.989  3.513  0.138  9.200  2.956  0.082  9.649  2.108  0.115  9.649  2.635  0.031 18.300  7.300  0.633
AtomPair CA 27 CA 97 SOGFUNC 3  9.734  3.787  0.025  9.734  2.754  0.105 18.300  7.300  0.870
AtomPair CA 27 CA 98 SOGFUNC 2  9.292  2.108  0.245 18.300  7.300  0.755
AtomPair CA 27 CA 99 SOGFUNC 3  7.417  3.513  0.146  9.704  2.956  0.174 18.300  7.300  0.680
AtomPair CA 27 CA 100 SOGFUNC 6  8.424  3.513  0.116  9.024  2.956  0.138  9.563  2.956  0.138  9.707  2.956  0.069  9.855  2.956  0.138 18.300  7.300  0.401
AtomPair CA 27 CA 101 SOGFUNC 5  9.313  2.956  0.147  9.409  2.956  0.147  9.443  2.956  0.073  9.580  2.956  0.147 18.300  7.300  0.486
AtomPair CA 27 CA 102 SOGFUNC 4  9.614  2.956  0.083  9.745  3.513  0.139  9.765  2.956  0.165 18.300  7.300  0.613
AtomPair CA 27 CA 104 SOGFUNC 5  9.215  2.956  0.146  9.325  2.956  0.146  9.403  2.956  0.146  9.478  2.635  0.082 18.300  7.300  0.482
AtomPair CA 27 CA 106 SOGFUNC 6  8.616  1.685  0.219  8.769  2.635  0.070  9.096  3.717  0.099  9.741  2.956  0.125  9.803  2.956  0.125 18.300  7.300  0.362
AtomPair CA 27 CA 109 SOGFUNC 2  9.637  2.635  0.206 18.300  7.300  0.794
AtomPair CA 27 CA 110 SOGFUNC 3  8.815  2.108  0.228  9.053  3.513  0.137 18.300  7.300  0.636
AtomPair CA 27 CA 111 SOGFUNC 2  6.562  3.513  0.163 18.300  7.300  0.837
AtomPair CA 27 CA 112 SOGFUNC 2  8.461  3.717  0.155 18.300  7.300  0.845
AtomPair CA 27 CA 117 SOGFUNC 4  9.715  3.513  0.028  9.743  3.513  0.028  9.768  3.513  0.028 18.300  7.300  0.915
AtomPair CA 27 CA 125 SOGFUNC 2  9.504  3.513  0.163 18.300  7.300  0.837
AtomPair CA 27 CA 126 SOGFUNC 2  9.736  3.513  0.163 18.300  7.300  0.837
AtomPair CA 27 CA 128 SOGFUNC 4  9.205  2.956  0.031  9.205  2.108  0.130  9.578  3.513  0.026 18.300  7.300  0.813
AtomPair CA 27 CA 129 SOGFUNC 4  8.872  2.956  0.031  8.948  3.513  0.104  9.690  3.513  0.104 18.300  7.300  0.762
AtomPair CA 27 CA 132 SOGFUNC 4  8.804  2.956  0.071  8.868  2.108  0.200  9.665  2.108  0.200 18.300  7.300  0.529
AtomPair CA 27 CA 133 SOGFUNC 4  7.810  2.754  0.171  7.984  3.513  0.067  8.208  2.754  0.171 18.300  7.300  0.591
AtomPair CA 27 CA 134 SOGFUNC 4  9.063  2.956  0.075  9.149  2.754  0.160  9.173  2.108  0.210 18.300  7.300  0.555
AtomPair CA 27 CA 175 SOGFUNC 6  8.884  2.754  0.094  8.884  3.007  0.029  9.209  2.754  0.094  9.209  3.007  0.029  9.276  3.007  0.029 18.300  7.300  0.725
AtomPair CA 27 CA 176 SOGFUNC 4  8.528  2.956  0.071  8.905  2.108  0.200  9.009  2.108  0.200 18.300  7.300  0.529
AtomPair CA 27 CA 177 SOGFUNC 4  8.554  2.635  0.079  8.876  2.108  0.198  9.035  2.108  0.198 18.300  7.300  0.524
AtomPair CA 27 CA 178 SOGFUNC 4  6.978  2.108  0.208  7.669  2.754  0.159  8.075  2.635  0.083 18.300  7.300  0.550
AtomPair CA 27 CA 189 SOGFUNC 4  6.704  2.066  0.194  7.019  1.685  0.237  7.346  3.007  0.067 18.300  7.300  0.502
AtomPair CA 27 CA 190 SOGFUNC 4  5.185  2.635  0.081  5.212  2.461  0.174  5.413  2.054  0.208 18.300  7.300  0.537
AtomPair CA 27 CA 191 SOGFUNC 4  7.587  2.635  0.072  8.056  1.685  0.225  8.227  1.685  0.225 18.300  7.300  0.477
AtomPair CA 27 CA 193 SOGFUNC 2  7.825  2.956  0.188 18.300  7.300  0.812
AtomPair CA 27 CA 194 SOGFUNC 2  6.408  2.956  0.188 18.300  7.300  0.812
AtomPair CA 27 CA 195 SOGFUNC 2  5.081  2.108  0.245 18.300  7.300  0.755
AtomPair CA 27 CA 196 SOGFUNC 2  6.455  2.956  0.188 18.300  7.300  0.812
AtomPair CA 27 CA 197 SOGFUNC 2  8.343  2.956  0.188 18.300  7.300  0.812
AtomPair CA 27 CA 246 SOGFUNC 5  9.691  2.066  0.120  9.691  3.007  0.028  9.868  2.066  0.120  9.868  3.007  0.028 18.300  7.300  0.704
AtomPair CA 27 CA 247 SOGFUNC 6  8.662  2.066  0.118  8.662  3.007  0.027  8.911  2.066  0.118  8.911  3.007  0.027  9.969  3.007  0.027 18.300  7.300  0.682
AtomPair CA 27 CA 248 SOGFUNC 6  5.549  2.066  0.118  5.549  3.007  0.027  5.679  2.066  0.118  5.679  3.007  0.027  6.737  2.635  0.031 18.300  7.300  0.679
AtomPair CA 27 CA 249 SOGFUNC 6  8.116  2.066  0.118  8.116  3.007  0.027  8.186  2.066  0.118  8.186  3.007  0.027  9.137  2.635  0.031 18.300  7.300  0.679
AtomPair CA 27 CA 324 SOGFUNC 4  9.386  3.007  0.030  9.718  2.066  0.132  9.718  3.007  0.030 18.300  7.300  0.808
AtomPair CA 27 CA 326 SOGFUNC 4  9.300  2.956  0.031  9.348  3.513  0.104  9.659  3.513  0.104 18.300  7.300  0.762
AtomPair CA 27 CA 327 SOGFUNC 2  9.389  3.513  0.029 18.300  7.300  0.971
AtomPair CA 27 CA 328 SOGFUNC 2  8.011  2.956  0.035 18.300  7.300  0.965
AtomPair CA 27 CA 329 SOGFUNC 2  4.463  3.513  0.029 18.300  7.300  0.971
AtomPair CA 27 CA 330 SOGFUNC 2  5.284  3.513  0.029 18.300  7.300  0.971
AtomPair CA 27 CA 331 SOGFUNC 2  8.794  3.513  0.029 18.300  7.300  0.971
AtomPair CA 27 CA 332 SOGFUNC 2  9.804  3.513  0.029 18.300  7.300  0.971
AtomPair CA 27 CA 339 SOGFUNC 5  9.605  2.754  0.096  9.605  3.007  0.029  9.933  2.754  0.096  9.933  3.007  0.029 18.300  7.300  0.749
AtomPair CA 27 CA 351 SOGFUNC 6  8.049  2.956  0.028  8.049  2.108  0.116  8.094  2.956  0.028  8.094  2.108  0.116  8.752  2.956  0.028 18.300  7.300  0.684
AtomPair CA 27 CA 352 SOGFUNC 6  8.226  2.956  0.028  8.226  2.108  0.116  8.841  2.956  0.028  8.841  2.108  0.116  9.379  2.956  0.028 18.300  7.300  0.684
AtomPair CA 28 CA 33 SOGFUNC 9  5.286  1.685  0.144  5.587  1.685  0.144  5.751  1.685  0.072  8.791  3.007  0.081  9.001  1.685  0.072  9.020  2.635  0.092  9.022  2.635  0.092  9.107  2.066  0.079 18.300  7.300  0.222
AtomPair CA 28 CA 34 SOGFUNC 5  8.554  1.685  0.179  8.775  1.685  0.179  8.936  1.685  0.090  9.008  2.066  0.146 18.300  7.300  0.406
AtomPair CA 28 CA 35 SOGFUNC 4  8.305  1.685  0.195  8.310  1.685  0.130  9.838  1.685  0.195 18.300  7.300  0.480
AtomPair CA 28 CA 36 SOGFUNC 4  5.803  3.007  0.120  6.108  1.685  0.213  9.270  1.685  0.142 18.300  7.300  0.525
AtomPair CA 28 CA 37 SOGFUNC 3  5.358  1.685  0.235  5.398  2.635  0.150 18.300  7.300  0.615
AtomPair CA 28 CA 38 SOGFUNC 3  4.968  1.685  0.235  6.320  2.635  0.150 18.300  7.300  0.615
AtomPair CA 28 CA 39 SOGFUNC 3  7.156  1.685  0.217  7.558  1.685  0.217 18.300  7.300  0.567
AtomPair CA 28 CA 40 SOGFUNC 3  9.197  1.734  0.250  9.949  2.635  0.027 18.300  7.300  0.723
AtomPair CA 28 CA 41 SOGFUNC 4  7.322  2.635  0.032  7.349  2.437  0.035  7.746  2.635  0.032 18.300  7.300  0.900
AtomPair CA 28 CA 42 SOGFUNC 4  8.907  2.635  0.032  8.996  2.635  0.032  9.061  2.635  0.032 18.300  7.300  0.903
AtomPair CA 28 CA 46 SOGFUNC 4  9.088  2.108  0.036  9.359  2.754  0.111  9.401  2.754  0.111 18.300  7.300  0.742
AtomPair CA 28 CA 50 SOGFUNC 5  8.601  2.635  0.029  8.749  2.635  0.029  9.260  2.635  0.029  9.695  2.956  0.157 18.300  7.300  0.754
AtomPair CA 28 CA 51 SOGFUNC 5  6.182  2.635  0.029  6.440  2.635  0.029  6.826  2.635  0.029  9.452  2.956  0.157 18.300  7.300  0.754
AtomPair CA 28 CA 52 SOGFUNC 8  7.626  2.066  0.031  7.626  2.754  0.070  7.626  3.513  0.109  8.244  2.635  0.024  8.309  2.635  0.024  8.528  2.635  0.024  9.173  2.108  0.182 18.300  7.300  0.535
AtomPair CA 28 CA 53 SOGFUNC 9  8.419  2.635  0.024  8.440  2.635  0.024  8.559  2.635  0.024  8.604  2.066  0.030  8.604  3.513  0.053  8.726  2.108  0.178  9.006  3.513  0.160  9.006  3.007  0.021 18.300  7.300  0.487
AtomPair CA 28 CA 54 SOGFUNC 3  8.736  2.956  0.234  8.736  2.635  0.029 18.300  7.300  0.737
AtomPair CA 28 CA 56 SOGFUNC 3  9.772  1.685  0.050  9.866  3.443  0.073 18.300  7.300  0.877
AtomPair CA 28 CA 59 SOGFUNC 5  8.525  2.956  0.133  8.642  2.635  0.074  8.698  2.956  0.133  8.709  2.956  0.133 18.300  7.300  0.528
AtomPair CA 28 CA 60 SOGFUNC 9  8.674  2.108  0.130  8.744  2.108  0.130  9.075  2.108  0.130  9.076  1.685  0.081  9.251  2.066  0.066  9.333  2.066  0.066  9.347  2.066  0.022  9.360  2.066  0.066 18.300  7.300  0.307
AtomPair CA 28 CA 61 SOGFUNC 9  7.589  3.443  0.051  7.705  2.956  0.119  7.729  3.717  0.095  7.821  2.635  0.067  7.830  2.635  0.022  7.981  2.635  0.067  7.989  2.635  0.067  8.045  2.956  0.119 18.300  7.300  0.394
AtomPair CA 28 CA 62 SOGFUNC 4  9.562  3.513  0.127  9.587  3.513  0.127  9.988  2.754  0.081 18.300  7.300  0.664
AtomPair CA 28 CA 63 SOGFUNC 5  7.599  2.956  0.141  7.640  3.513  0.119  8.051  3.513  0.059  8.167  3.513  0.119 18.300  7.300  0.562
AtomPair CA 28 CA 64 SOGFUNC 5  4.718  2.956  0.130  4.831  2.956  0.130  5.099  2.108  0.091  5.343  2.956  0.130 18.300  7.300  0.518
AtomPair CA 28 CA 65 SOGFUNC 5  7.179  3.513  0.121  7.225  3.513  0.121  7.234  3.513  0.061  7.385  3.513  0.121 18.300  7.300  0.575
AtomPair CA 28 CA 66 SOGFUNC 5  6.146  2.956  0.134  6.184  2.956  0.067  6.208  2.956  0.134  6.247  2.956  0.134 18.300  7.300  0.532
AtomPair CA 28 CA 67 SOGFUNC 5  6.434  2.956  0.134  6.581  2.956  0.067  6.704  2.956  0.134  6.784  2.956  0.134 18.300  7.300  0.532
AtomPair CA 28 CA 68 SOGFUNC 2  9.961  2.956  0.167 18.300  7.300  0.833
AtomPair CA 28 CA 71 SOGFUNC 3  8.027  2.754  0.092  8.027  3.007  0.028 18.300  7.300  0.880
AtomPair CA 28 CA 72 SOGFUNC 3  4.492  2.754  0.031  4.492  3.513  0.073 18.300  7.300  0.895
AtomPair CA 28 CA 73 SOGFUNC 2  4.897  2.754  0.122 18.300  7.300  0.878
AtomPair CA 28 CA 74 SOGFUNC 4  8.627  2.754  0.028  8.627  3.513  0.067  9.935  2.956  0.158 18.300  7.300  0.747
AtomPair CA 28 CA 75 SOGFUNC 2  8.019  2.108  0.219 18.300  7.300  0.781
AtomPair CA 28 CA 76 SOGFUNC 4  4.744  2.108  0.206  7.112  2.754  0.079  7.112  3.513  0.021 18.300  7.300  0.694
AtomPair CA 28 CA 77 SOGFUNC 4  6.690  2.108  0.199  9.866  2.244  0.031  9.866  2.108  0.100 18.300  7.300  0.670
AtomPair CA 28 CA 78 SOGFUNC 2  8.348  1.871  0.240 18.300  7.300  0.760
AtomPair CA 28 CA 79 SOGFUNC 2  7.244  2.108  0.219 18.300  7.300  0.781
AtomPair CA 28 CA 80 SOGFUNC 2  9.350  3.944  0.130 18.300  7.300  0.870
AtomPair CA 28 CA 87 SOGFUNC 2  9.997  2.956  0.261 18.300  7.300  0.739
AtomPair CA 28 CA 88 SOGFUNC 7  8.377  2.956  0.067  8.399  3.513  0.056  8.500  3.513  0.019  8.780  3.513  0.056  9.085  2.956  0.134  9.085  2.108  0.125 18.300  7.300  0.542
AtomPair CA 28 CA 89 SOGFUNC 11  7.934  2.956  0.050  8.179  2.956  0.050  8.357  2.956  0.017  8.617  2.956  0.050  8.994  2.956  0.100  9.035  2.956  0.100  9.104  2.956  0.050  9.375  2.956  0.100  9.983  3.717  0.013  9.983  2.108  0.210 18.300  7.300  0.262
AtomPair CA 28 CA 90 SOGFUNC 11  5.573  3.717  0.087  5.617  3.717  0.087  5.630  2.108  0.077  5.920  2.956  0.109  7.541  4.151  0.039  7.832  3.717  0.043  8.593  2.754  0.020  8.692  3.513  0.046  9.024  2.956  0.128  9.024  2.108  0.077 18.300  7.300  0.288
AtomPair CA 28 CA 91 SOGFUNC 7  5.221  2.956  0.121  5.310  2.956  0.061  5.550  2.956  0.121  5.745  2.754  0.065  5.745  3.513  0.102  5.762  2.956  0.121 18.300  7.300  0.409
AtomPair CA 28 CA 92 SOGFUNC 6  6.503  2.956  0.123  6.671  2.956  0.061  6.749  2.956  0.123  6.952  2.956  0.123  8.619  3.513  0.155 18.300  7.300  0.415
AtomPair CA 28 CA 93 SOGFUNC 7  5.745  4.151  0.014  7.472  3.513  0.154  8.302  2.956  0.122  8.661  2.956  0.122  8.884  2.956  0.061  8.991  2.956  0.122 18.300  7.300  0.404
AtomPair CA 28 CA 94 SOGFUNC 2  8.619  4.151  0.022 18.300  7.300  0.978
AtomPair CA 28 CA 95 SOGFUNC 3  7.007  2.956  0.166  9.591  2.654  0.185 18.300  7.300  0.649
AtomPair CA 28 CA 96 SOGFUNC 5  5.692  2.956  0.141  8.307  2.108  0.099  8.307  2.635  0.026  9.583  1.871  0.222 18.300  7.300  0.512
AtomPair CA 28 CA 97 SOGFUNC 4  8.399  2.108  0.228  9.786  2.754  0.087  9.786  3.007  0.027 18.300  7.300  0.658
AtomPair CA 28 CA 99 SOGFUNC 2  5.158  2.956  0.188 18.300  7.300  0.812
AtomPair CA 28 CA 100 SOGFUNC 2  7.734  2.754  0.199 18.300  7.300  0.801
AtomPair CA 28 CA 101 SOGFUNC 2  9.503  2.754  0.199 18.300  7.300  0.801
AtomPair CA 28 CA 102 SOGFUNC 5  9.336  3.513  0.130  9.356  3.007  0.076  9.628  3.513  0.130  9.943  2.956  0.154 18.300  7.300  0.510
AtomPair CA 28 CA 106 SOGFUNC 2  8.732  1.685  0.289 18.300  7.300  0.711
AtomPair CA 28 CA 111 SOGFUNC 2  9.905  2.956  0.188 18.300  7.300  0.812
AtomPair CA 28 CA 116 SOGFUNC 4  7.569  2.956  0.033  7.658  2.956  0.033  7.778  2.956  0.033 18.300  7.300  0.900
AtomPair CA 28 CA 117 SOGFUNC 4  6.120  2.956  0.033  6.137  2.956  0.033  6.149  2.956  0.033 18.300  7.300  0.900
AtomPair CA 28 CA 118 SOGFUNC 4  7.325  2.635  0.037  7.420  2.635  0.037  7.601  2.635  0.037 18.300  7.300  0.890
AtomPair CA 28 CA 119 SOGFUNC 4  9.679  2.635  0.037  9.685  2.635  0.037  9.770  2.635  0.037 18.300  7.300  0.890
AtomPair CA 28 CA 125 SOGFUNC 2  9.886  1.685  0.059 18.300  7.300  0.941
AtomPair CA 28 CA 126 SOGFUNC 6  8.314  2.635  0.031  8.655  2.066  0.118  8.655  3.007  0.027  9.725  2.066  0.118  9.725  3.007  0.027 18.300  7.300  0.679
AtomPair CA 28 CA 127 SOGFUNC 5  8.998  3.007  0.027  9.077  2.066  0.119  9.077  3.007  0.027  9.956  2.956  0.166 18.300  7.300  0.661
AtomPair CA 28 CA 128 SOGFUNC 4  6.737  1.685  0.179  7.663  1.685  0.045  7.875  2.066  0.146 18.300  7.300  0.630
AtomPair CA 28 CA 129 SOGFUNC 5  5.431  3.513  0.093  5.786  2.956  0.028  6.107  3.513  0.093  9.345  2.956  0.167 18.300  7.300  0.619
AtomPair CA 28 CA 130 SOGFUNC 4  7.571  2.754  0.124  7.882  2.754  0.124  8.204  2.108  0.040 18.300  7.300  0.712
AtomPair CA 28 CA 131 SOGFUNC 6  8.641  2.754  0.095  8.641  3.513  0.025  8.934  2.956  0.030  8.949  2.754  0.095  8.949  3.513  0.025 18.300  7.300  0.730
AtomPair CA 28 CA 132 SOGFUNC 2  9.902  2.108  0.245 18.300  7.300  0.755
AtomPair CA 28 CA 176 SOGFUNC 4  7.506  2.108  0.190  7.526  1.685  0.119  7.671  2.108  0.190 18.300  7.300  0.502
AtomPair CA 28 CA 177 SOGFUNC 5  7.168  2.066  0.085  7.487  2.108  0.167  7.694  2.108  0.167  9.424  1.871  0.188 18.300  7.300  0.393
AtomPair CA 28 CA 178 SOGFUNC 5  4.665  2.754  0.148  5.264  2.108  0.193  5.552  3.007  0.068  8.910  2.956  0.137 18.300  7.300  0.455
AtomPair CA 28 CA 179 SOGFUNC 5  7.783  2.108  0.184  8.116  2.956  0.132  8.147  3.007  0.065  8.405  2.108  0.184 18.300  7.300  0.435
AtomPair CA 28 CA 180 SOGFUNC 3  9.328  2.754  0.168  9.378  2.108  0.219 18.300  7.300  0.613
AtomPair CA 28 CA 189 SOGFUNC 4  7.225  2.066  0.188  7.553  1.685  0.230  7.958  2.066  0.094 18.300  7.300  0.488
AtomPair CA 28 CA 190 SOGFUNC 4  6.357  2.054  0.197  6.449  2.066  0.098  6.635  2.054  0.197 18.300  7.300  0.508
AtomPair CA 28 CA 191 SOGFUNC 4  8.506  1.685  0.108  8.678  1.685  0.217  8.782  1.685  0.217 18.300  7.300  0.458
AtomPair CA 28 CA 192 SOGFUNC 2  8.730  3.007  0.185 18.300  7.300  0.815
AtomPair CA 28 CA 193 SOGFUNC 2  5.346  2.635  0.206 18.300  7.300  0.794
AtomPair CA 28 CA 194 SOGFUNC 2  4.576  2.108  0.245 18.300  7.300  0.755
AtomPair CA 28 CA 195 SOGFUNC 2  5.139  2.244  0.234 18.300  7.300  0.766
AtomPair CA 28 CA 196 SOGFUNC 2  6.581  2.108  0.245 18.300  7.300  0.755
AtomPair CA 28 CA 197 SOGFUNC 2  9.781  2.108  0.245 18.300  7.300  0.755
AtomPair CA 28 CA 246 SOGFUNC 4  9.062  2.066  0.151  9.453  2.066  0.151  9.481  1.685  0.046 18.300  7.300  0.652
AtomPair CA 28 CA 247 SOGFUNC 6  9.068  2.066  0.118  9.068  3.007  0.027  9.350  2.635  0.031  9.771  2.066  0.118  9.771  3.007  0.027 18.300  7.300  0.679
AtomPair CA 28 CA 248 SOGFUNC 6  7.170  2.066  0.118  7.170  3.007  0.027  7.316  2.635  0.031  7.878  2.066  0.118  7.878  3.007  0.027 18.300  7.300  0.679
AtomPair CA 28 CA 251 SOGFUNC 4  8.717  3.007  0.156  9.042  2.635  0.178  9.229  3.007  0.078 18.300  7.300  0.588
AtomPair CA 28 CA 328 SOGFUNC 2  8.393  2.956  0.035 18.300  7.300  0.965
AtomPair CA 28 CA 329 SOGFUNC 2  5.774  2.108  0.048 18.300  7.300  0.952
AtomPair CA 28 CA 330 SOGFUNC 2  6.061  2.956  0.035 18.300  7.300  0.965
AtomPair CA 28 CA 331 SOGFUNC 2  8.329  2.754  0.037 18.300  7.300  0.963
AtomPair CA 28 CA 332 SOGFUNC 3  9.450  2.754  0.103  9.792  2.108  0.045 18.300  7.300  0.853
AtomPair CA 28 CA 351 SOGFUNC 3  9.894  2.108  0.168  9.920  2.108  0.042 18.300  7.300  0.790
AtomPair CA 28 CA 354 SOGFUNC 4  7.948  2.108  0.190  8.557  1.871  0.214  8.632  2.108  0.095 18.300  7.300  0.502
AtomPair CA 28 CA 355 SOGFUNC 3  8.747  2.108  0.233  9.950  2.956  0.083 18.300  7.300  0.684
AtomPair CA 28 CA 358 SOGFUNC 4  8.745  2.956  0.161  8.831  2.956  0.080  9.171  2.956  0.161 18.300  7.300  0.598
AtomPair CA 29 CA 34 SOGFUNC 4  5.306  3.007  0.145  8.142  1.685  0.130  8.142  2.635  0.028 18.300  7.300  0.698
AtomPair CA 29 CA 35 SOGFUNC 5  5.356  2.635  0.147  5.447  1.685  0.115  5.447  2.635  0.025  8.496  2.635  0.147 18.300  7.300  0.566
AtomPair CA 29 CA 36 SOGFUNC 5  4.559  3.007  0.131  5.510  1.685  0.117  5.510  2.635  0.025  5.548  2.635  0.150 18.300  7.300  0.577
AtomPair CA 29 CA 37 SOGFUNC 5  5.372  2.635  0.147  6.262  2.635  0.147  6.834  1.685  0.115  6.834  2.635  0.025 18.300  7.300  0.566
AtomPair CA 29 CA 38 SOGFUNC 3  6.733  2.635  0.164  8.853  2.635  0.164 18.300  7.300  0.672
AtomPair CA 29 CA 39 SOGFUNC 2  8.552  2.635  0.183 18.300  7.300  0.817
AtomPair CA 29 CA 41 SOGFUNC 4  8.691  2.635  0.032  8.720  2.635  0.032  8.994  2.635  0.032 18.300  7.300  0.903
AtomPair CA 29 CA 42 SOGFUNC 4  7.369  1.734  0.240  7.369  2.437  0.028  7.369  3.192  0.065 18.300  7.300  0.666
AtomPair CA 29 CA 43 SOGFUNC 4  9.046  1.734  0.236  9.046  2.437  0.084  9.046  2.654  0.026 18.300  7.300  0.654
AtomPair CA 29 CA 45 SOGFUNC 6  9.245  2.956  0.079  9.245  2.108  0.037  9.332  2.754  0.028  9.332  3.513  0.066  9.807  2.108  0.037 18.300  7.300  0.754
AtomPair CA 29 CA 46 SOGFUNC 6  6.216  2.956  0.079  6.216  2.108  0.037  6.280  2.754  0.028  6.280  3.513  0.066  6.535  2.108  0.037 18.300  7.300  0.754
AtomPair CA 29 CA 47 SOGFUNC 4  7.570  2.654  0.029  7.596  2.956  0.106  7.615  2.956  0.106 18.300  7.300  0.759
AtomPair CA 29 CA 48 SOGFUNC 6  8.671  2.956  0.025  8.716  2.956  0.025  8.716  2.108  0.105  8.785  2.956  0.025  8.785  2.108  0.105 18.300  7.300  0.716
AtomPair CA 29 CA 50 SOGFUNC 5  9.188  2.635  0.029  9.216  2.956  0.157  9.294  2.635  0.029  9.584  2.635  0.029 18.300  7.300  0.754
AtomPair CA 29 CA 51 SOGFUNC 9  8.337  2.635  0.025  8.396  2.635  0.025  8.505  2.956  0.068  8.505  2.635  0.025  8.534  3.007  0.022  9.149  2.108  0.095  9.149  2.635  0.025  9.877  2.956  0.136 18.300  7.300  0.577
AtomPair CA 29 CA 52 SOGFUNC 7  6.150  2.956  0.118  6.150  1.685  0.035  6.150  2.108  0.083  7.901  1.685  0.035  7.901  2.108  0.083  9.360  2.108  0.166 18.300  7.300  0.480
AtomPair CA 29 CA 53 SOGFUNC 6  5.705  2.956  0.069  5.705  2.635  0.026  8.033  2.956  0.069  8.033  2.108  0.194  8.033  2.635  0.026 18.300  7.300  0.616
AtomPair CA 29 CA 54 SOGFUNC 10  8.544  3.717  0.049  8.544  2.108  0.174  8.544  2.635  0.023  8.636  2.635  0.023  8.772  2.956  0.062  8.816  2.956  0.062  9.162  3.513  0.052  9.975  2.956  0.062  9.975  2.635  0.023 18.300  7.300  0.469
AtomPair CA 29 CA 55 SOGFUNC 7  8.547  2.635  0.025  8.680  2.635  0.076  8.934  2.635  0.076  8.986  2.635  0.076  9.932  1.685  0.119  9.932  2.635  0.025 18.300  7.300  0.603
AtomPair CA 29 CA 56 SOGFUNC 5  6.786  2.635  0.028  6.905  2.635  0.085  6.990  2.635  0.085  7.011  2.635  0.085 18.300  7.300  0.716
AtomPair CA 29 CA 57 SOGFUNC 5  8.299  1.685  0.119  8.333  2.066  0.097  8.361  2.635  0.025  8.387  1.685  0.119 18.300  7.300  0.640
AtomPair CA 29 CA 58 SOGFUNC 4  9.758  2.635  0.027  9.902  1.685  0.128  9.987  1.685  0.128 18.300  7.300  0.717
AtomPair CA 29 CA 60 SOGFUNC 5  8.784  2.066  0.102  8.912  2.066  0.102  8.946  2.066  0.102  9.017  3.007  0.023 18.300  7.300  0.672
AtomPair CA 29 CA 61 SOGFUNC 8  8.449  2.635  0.070  8.580  2.635  0.023  8.596  2.635  0.070  8.717  2.635  0.070  9.458  3.007  0.061  9.726  3.007  0.122  9.888  3.007  0.122 18.300  7.300  0.462
AtomPair CA 29 CA 63 SOGFUNC 5  7.525  3.513  0.061  7.723  3.513  0.121  7.727  3.513  0.121  7.743  3.513  0.121 18.300  7.300  0.575
AtomPair CA 29 CA 64 SOGFUNC 5  4.705  2.956  0.067  4.732  2.956  0.134  4.874  2.956  0.134  5.118  2.956  0.134 18.300  7.300  0.532
AtomPair CA 29 CA 65 SOGFUNC 5  5.470  3.513  0.118  5.530  2.754  0.150  5.553  3.513  0.059  6.213  3.513  0.118 18.300  7.300  0.556
AtomPair CA 29 CA 66 SOGFUNC 5  5.683  3.513  0.121  5.718  3.513  0.121  5.928  3.513  0.061  6.278  3.513  0.121 18.300  7.300  0.575
AtomPair CA 29 CA 67 SOGFUNC 5  7.932  2.754  0.141  7.966  3.513  0.055  8.060  2.754  0.141  8.368  2.754  0.141 18.300  7.300  0.522
AtomPair CA 29 CA 71 SOGFUNC 3  7.828  2.108  0.117  7.828  2.635  0.031 18.300  7.300  0.852
AtomPair CA 29 CA 72 SOGFUNC 3  5.740  2.956  0.085  5.740  2.108  0.040 18.300  7.300  0.875
AtomPair CA 29 CA 73 SOGFUNC 3  6.511  2.956  0.028  6.511  2.108  0.117 18.300  7.300  0.855
AtomPair CA 29 CA 74 SOGFUNC 2  9.425  2.956  0.115 18.300  7.300  0.885
AtomPair CA 29 CA 75 SOGFUNC 4  9.541  2.956  0.025  9.541  2.108  0.105  9.794  2.754  0.161 18.300  7.300  0.709
AtomPair CA 29 CA 76 SOGFUNC 4  6.504  2.956  0.025  6.504  2.108  0.105  6.851  2.754  0.161 18.300  7.300  0.709
AtomPair CA 29 CA 77 SOGFUNC 3  8.053  2.108  0.139  9.530  2.754  0.159 18.300  7.300  0.702
AtomPair CA 29 CA 78 SOGFUNC 3  8.425  2.956  0.028  8.425  2.108  0.117 18.300  7.300  0.855
AtomPair CA 29 CA 89 SOGFUNC 5  9.395  2.956  0.078  9.444  2.956  0.026  9.447  2.956  0.078  9.769  2.956  0.078 18.300  7.300  0.739
AtomPair CA 29 CA 90 SOGFUNC 8  8.132  2.956  0.110  8.216  2.956  0.110  8.249  2.956  0.110  8.275  2.956  0.055  9.521  2.956  0.055  9.655  2.956  0.055  9.983  2.956  0.184 18.300  7.300  0.320
AtomPair CA 29 CA 91 SOGFUNC 7  7.194  3.513  0.100  7.208  2.956  0.119  7.412  3.513  0.100  7.475  3.513  0.050  7.896  2.956  0.060  7.896  2.108  0.167 18.300  7.300  0.403
AtomPair CA 29 CA 92 SOGFUNC 5  8.834  2.956  0.134  9.256  2.956  0.134  9.423  2.956  0.134  9.477  2.956  0.067 18.300  7.300  0.532
AtomPair CA 29 CA 93 SOGFUNC 3  7.896  2.956  0.028  9.569  3.513  0.142 18.300  7.300  0.830
AtomPair CA 29 CA 94 SOGFUNC 4  6.970  2.108  0.106  6.970  2.635  0.028  8.064  2.956  0.151 18.300  7.300  0.714
AtomPair CA 29 CA 95 SOGFUNC 4  5.565  2.956  0.174  7.598  2.956  0.087  7.598  2.635  0.033 18.300  7.300  0.706
AtomPair CA 29 CA 96 SOGFUNC 4  5.052  2.956  0.168  5.123  2.108  0.118  5.123  2.635  0.031 18.300  7.300  0.682
AtomPair CA 29 CA 97 SOGFUNC 3  7.695  2.956  0.097  7.695  2.635  0.036 18.300  7.300  0.866
AtomPair CA 29 CA 98 SOGFUNC 2  9.943  2.635  0.144 18.300  7.300  0.856
AtomPair CA 29 CA 99 SOGFUNC 2  6.960  2.956  0.188 18.300  7.300  0.812
AtomPair CA 29 CA 100 SOGFUNC 2  9.886  3.513  0.163 18.300  7.300  0.837
AtomPair CA 29 CA 103 SOGFUNC 2  9.180  3.513  0.163 18.300  7.300  0.837
AtomPair CA 29 CA 115 SOGFUNC 4  7.697  2.754  0.035  7.957  2.754  0.035  8.073  2.754  0.035 18.300  7.300  0.894
AtomPair CA 29 CA 116 SOGFUNC 4  4.785  2.108  0.045  4.930  2.108  0.045  5.035  2.108  0.045 18.300  7.300  0.866
AtomPair CA 29 CA 117 SOGFUNC 4  5.278  2.108  0.045  5.511  2.108  0.045  5.558  2.108  0.045 18.300  7.300  0.866
AtomPair CA 29 CA 118 SOGFUNC 4  6.492  1.685  0.054  6.684  1.685  0.054  6.915  1.685  0.054 18.300  7.300  0.838
AtomPair CA 29 CA 119 SOGFUNC 4  8.236  1.685  0.054  8.269  1.685  0.054  8.409  1.685  0.054 18.300  7.300  0.838
AtomPair CA 29 CA 120 SOGFUNC 4  9.432  1.685  0.054  9.479  1.685  0.054  9.480  1.685  0.054 18.300  7.300  0.838
AtomPair CA 29 CA 128 SOGFUNC 3  9.719  1.685  0.159  9.719  2.635  0.034 18.300  7.300  0.807
AtomPair CA 29 CA 129 SOGFUNC 6  7.076  2.956  0.029  7.076  2.635  0.098  7.903  2.956  0.029  7.958  2.956  0.029  7.958  2.635  0.098 18.300  7.300  0.717
AtomPair CA 29 CA 130 SOGFUNC 4  8.043  2.754  0.119  8.297  2.108  0.156  8.974  2.108  0.039 18.300  7.300  0.686
AtomPair CA 29 CA 131 SOGFUNC 6  7.795  2.956  0.029  7.795  2.108  0.120  7.835  2.754  0.092  7.835  3.513  0.024  8.581  2.956  0.029 18.300  7.300  0.706
AtomPair CA 29 CA 136 SOGFUNC 2  8.995  3.513  0.163 18.300  7.300  0.837
AtomPair CA 29 CA 137 SOGFUNC 2  9.509  3.513  0.163 18.300  7.300  0.837
AtomPair CA 29 CA 173 SOGFUNC 4  9.436  2.635  0.034  9.995  2.108  0.128  9.995  2.635  0.034 18.300  7.300  0.803
AtomPair CA 29 CA 175 SOGFUNC 3  9.700  1.685  0.159  9.700  2.635  0.034 18.300  7.300  0.807
AtomPair CA 29 CA 176 SOGFUNC 4  7.922  2.754  0.159  8.234  2.635  0.083  8.249  2.108  0.208 18.300  7.300  0.550
AtomPair CA 29 CA 177 SOGFUNC 4  8.525  2.635  0.083  9.023  2.754  0.159  9.109  2.108  0.208 18.300  7.300  0.550
AtomPair CA 29 CA 178 SOGFUNC 4  6.493  2.108  0.210  6.672  3.007  0.074  6.714  2.754  0.161 18.300  7.300  0.556
AtomPair CA 29 CA 179 SOGFUNC 5  8.103  3.007  0.068  8.115  2.108  0.193  8.456  2.754  0.148  9.011  2.956  0.137 18.300  7.300  0.455
AtomPair CA 29 CA 180 SOGFUNC 3  9.199  3.513  0.137  9.558  2.108  0.228 18.300  7.300  0.636
AtomPair CA 29 CA 181 SOGFUNC 2  9.971  3.007  0.185 18.300  7.300  0.815
AtomPair CA 29 CA 187 SOGFUNC 4  9.743  1.685  0.043  9.867  1.685  0.173  9.959  1.685  0.173 18.300  7.300  0.610
AtomPair CA 29 CA 190 SOGFUNC 4  9.363  2.461  0.166  9.654  1.685  0.121  9.854  2.054  0.199 18.300  7.300  0.513
AtomPair CA 29 CA 192 SOGFUNC 2  6.901  3.007  0.185 18.300  7.300  0.815
AtomPair CA 29 CA 193 SOGFUNC 2  4.261  3.007  0.185 18.300  7.300  0.815
AtomPair CA 29 CA 194 SOGFUNC 2  6.194  2.635  0.206 18.300  7.300  0.794
AtomPair CA 29 CA 195 SOGFUNC 2  8.422  2.108  0.245 18.300  7.300  0.755
AtomPair CA 29 CA 245 SOGFUNC 4  7.850  2.437  0.035  8.079  2.635  0.129  8.140  2.635  0.129 18.300  7.300  0.708
AtomPair CA 29 CA 246 SOGFUNC 6  6.718  1.685  0.136  6.718  2.635  0.029  6.775  1.685  0.136  6.775  2.635  0.029  7.063  2.635  0.029 18.300  7.300  0.640
AtomPair CA 29 CA 247 SOGFUNC 4  8.051  2.635  0.032  8.156  2.635  0.129  8.223  2.635  0.129 18.300  7.300  0.710
AtomPair CA 29 CA 248 SOGFUNC 7  6.921  2.635  0.025  7.324  2.635  0.099  7.478  2.635  0.099  8.128  2.635  0.148  8.455  2.635  0.148  9.307  2.635  0.074 18.300  7.300  0.409
AtomPair CA 29 CA 249 SOGFUNC 4  8.369  1.685  0.235  8.659  2.066  0.192  9.983  2.635  0.075 18.300  7.300  0.498
AtomPair CA 29 CA 250 SOGFUNC 4  7.750  2.635  0.176  8.133  3.007  0.154  9.034  2.635  0.088 18.300  7.300  0.582
AtomPair CA 29 CA 251 SOGFUNC 4  5.076  2.635  0.176  5.386  3.007  0.154  5.961  2.635  0.088 18.300  7.300  0.582
AtomPair CA 29 CA 252 SOGFUNC 4  7.604  1.685  0.235  8.004  2.066  0.192  8.133  2.635  0.075 18.300  7.300  0.498
AtomPair CA 29 CA 324 SOGFUNC 2  9.589  2.635  0.110 18.300  7.300  0.890
AtomPair CA 29 CA 327 SOGFUNC 2  8.944  2.635  0.110 18.300  7.300  0.890
AtomPair CA 29 CA 329 SOGFUNC 2  9.246  2.956  0.035 18.300  7.300  0.965
AtomPair CA 29 CA 330 SOGFUNC 2  8.691  2.956  0.035 18.300  7.300  0.965
AtomPair CA 29 CA 332 SOGFUNC 2  8.111  3.513  0.085 18.300  7.300  0.915
AtomPair CA 29 CA 333 SOGFUNC 2  7.863  3.513  0.085 18.300  7.300  0.915
AtomPair CA 29 CA 342 SOGFUNC 2  9.502  2.635  0.110 18.300  7.300  0.890
AtomPair CA 29 CA 351 SOGFUNC 6  8.016  2.956  0.028  8.209  2.956  0.028  8.209  2.108  0.116  8.521  2.956  0.028  8.521  2.108  0.116 18.300  7.300  0.684
AtomPair CA 29 CA 353 SOGFUNC 4  8.043  2.108  0.200  8.503  2.108  0.200  9.104  2.956  0.071 18.300  7.300  0.529
AtomPair CA 29 CA 354 SOGFUNC 4  4.907  2.108  0.200  5.255  2.108  0.200  5.718  2.956  0.071 18.300  7.300  0.529
AtomPair CA 29 CA 355 SOGFUNC 4  5.629  2.108  0.200  6.584  2.956  0.071  6.943  2.108  0.200 18.300  7.300  0.529
AtomPair CA 29 CA 356 SOGFUNC 4  9.014  2.956  0.156  9.680  2.108  0.109  9.717  2.956  0.156 18.300  7.300  0.579
AtomPair CA 29 CA 357 SOGFUNC 4  8.788  2.108  0.200  9.017  2.108  0.200  9.387  2.956  0.071 18.300  7.300  0.529
AtomPair CA 29 CA 358 SOGFUNC 4  7.398  2.956  0.080  7.574  2.956  0.161  7.742  2.956  0.161 18.300  7.300  0.598
AtomPair CA 30 CA 35 SOGFUNC 6  4.255  1.685  0.034  4.255  2.635  0.065  5.173  2.635  0.130  5.692  1.685  0.203  7.484  3.007  0.114 18.300  7.300  0.454
AtomPair CA 30 CA 36 SOGFUNC 5  4.319  1.685  0.218  6.066  1.685  0.036  6.066  2.635  0.070  6.500  2.635  0.139 18.300  7.300  0.537
AtomPair CA 30 CA 37 SOGFUNC 5  6.114  1.685  0.218  7.838  2.635  0.139  8.566  1.685  0.036  8.566  2.635  0.070 18.300  7.300  0.537
AtomPair CA 30 CA 38 SOGFUNC 2  9.045  1.685  0.260 18.300  7.300  0.740
AtomPair CA 30 CA 39 SOGFUNC 4  8.552  2.635  0.032  8.804  2.635  0.032  8.963  2.635  0.032 18.300  7.300  0.903
AtomPair CA 30 CA 40 SOGFUNC 4  8.452  2.635  0.032  8.587  2.635  0.032  8.739  2.635  0.032 18.300  7.300  0.903
AtomPair CA 30 CA 41 SOGFUNC 4  7.710  2.635  0.032  7.803  2.635  0.032  7.826  2.635  0.032 18.300  7.300  0.903
AtomPair CA 30 CA 42 SOGFUNC 4  8.751  2.956  0.024  8.751  1.685  0.248  8.751  3.443  0.061 18.300  7.300  0.668
AtomPair CA 30 CA 44 SOGFUNC 7  9.499  2.956  0.025  9.499  2.635  0.083  9.591  2.956  0.025  9.591  2.635  0.083  9.593  2.956  0.025  9.986  2.635  0.083 18.300  7.300  0.678
AtomPair CA 30 CA 45 SOGFUNC 6  8.133  2.754  0.028  8.133  3.513  0.065  8.252  1.871  0.041  8.262  1.871  0.041  8.262  2.654  0.086 18.300  7.300  0.740
AtomPair CA 30 CA 46 SOGFUNC 6  5.714  2.108  0.037  5.759  2.754  0.028  5.759  3.513  0.066  5.786  2.956  0.079  5.786  2.108  0.037 18.300  7.300  0.754
AtomPair CA 30 CA 47 SOGFUNC 4  5.997  2.956  0.104  6.001  2.654  0.029  6.048  2.654  0.116 18.300  7.300  0.750
AtomPair CA 30 CA 48 SOGFUNC 6  8.494  2.956  0.077  8.494  2.108  0.036  8.533  2.956  0.077  8.533  2.108  0.036  8.538  2.108  0.036 18.300  7.300  0.738
AtomPair CA 30 CA 50 SOGFUNC 2  9.648  3.717  0.137 18.300  7.300  0.863
AtomPair CA 30 CA 51 SOGFUNC 3  9.294  2.956  0.086  9.294  2.635  0.032 18.300  7.300  0.882
AtomPair CA 30 CA 52 SOGFUNC 7  8.422  2.956  0.061  8.422  1.685  0.035  8.437  2.956  0.121  8.437  1.685  0.035  8.437  2.108  0.085  9.039  2.108  0.170 18.300  7.300  0.492
AtomPair CA 30 CA 53 SOGFUNC 3  4.859  2.956  0.084  4.859  1.685  0.049 18.300  7.300  0.866
AtomPair CA 30 CA 54 SOGFUNC 6  7.482  3.007  0.024  7.720  3.007  0.072  7.753  3.007  0.072  8.494  3.007  0.072  9.548  2.635  0.109 18.300  7.300  0.651
AtomPair CA 30 CA 55 SOGFUNC 6  8.885  3.787  0.019  9.166  3.007  0.072  9.296  3.007  0.072  9.663  3.007  0.072  9.939  2.635  0.110 18.300  7.300  0.654
AtomPair CA 30 CA 56 SOGFUNC 5  8.418  2.635  0.030  8.519  3.443  0.069  8.620  3.787  0.063  8.723  3.007  0.079 18.300  7.300  0.759
AtomPair CA 30 CA 62 SOGFUNC 2  7.989  2.635  0.183 18.300  7.300  0.817
AtomPair CA 30 CA 63 SOGFUNC 6  7.534  3.007  0.129  7.700  3.787  0.051  7.761  3.007  0.129  7.923  3.521  0.110  9.952  3.443  0.113 18.300  7.300  0.469
AtomPair CA 30 CA 64 SOGFUNC 6  6.242  3.513  0.112  6.249  3.513  0.056  6.263  3.513  0.112  6.363  3.513  0.112  9.630  2.956  0.133 18.300  7.300  0.476
AtomPair CA 30 CA 65 SOGFUNC 5  7.510  3.513  0.123  7.618  3.723  0.117  7.700  4.151  0.052  7.976  3.513  0.123 18.300  7.300  0.584
AtomPair CA 30 CA 66 SOGFUNC 5  8.568  3.513  0.121  8.633  3.513  0.121  8.818  3.513  0.061  8.988  3.513  0.121 18.300  7.300  0.575
AtomPair CA 30 CA 67 SOGFUNC 2  8.496  3.717  0.137 18.300  7.300  0.863
AtomPair CA 30 CA 69 SOGFUNC 2  9.529  3.717  0.137 18.300  7.300  0.863
AtomPair CA 30 CA 70 SOGFUNC 2  9.220  2.956  0.167 18.300  7.300  0.833
AtomPair CA 30 CA 71 SOGFUNC 2  6.916  2.956  0.115 18.300  7.300  0.885
AtomPair CA 30 CA 72 SOGFUNC 3  5.603  3.717  0.069  5.603  2.108  0.041 18.300  7.300  0.890
AtomPair CA 30 CA 73 SOGFUNC 3  8.290  2.635  0.095  8.290  2.108  0.039 18.300  7.300  0.866
AtomPair CA 30 CA 74 SOGFUNC 3  9.238  2.956  0.085  9.238  2.108  0.040 18.300  7.300  0.875
AtomPair CA 30 CA 75 SOGFUNC 2  7.723  3.513  0.144 18.300  7.300  0.856
AtomPair CA 30 CA 76 SOGFUNC 3  6.227  3.513  0.135  9.177  2.956  0.107 18.300  7.300  0.758
AtomPair CA 30 CA 77 SOGFUNC 2  9.885  3.513  0.144 18.300  7.300  0.856
AtomPair CA 30 CA 79 SOGFUNC 2  8.982  3.513  0.144 18.300  7.300  0.856
AtomPair CA 30 CA 89 SOGFUNC 5  9.761  2.956  0.080  9.805  3.717  0.021  9.824  2.956  0.080  9.852  3.513  0.067 18.300  7.300  0.753
AtomPair CA 30 CA 90 SOGFUNC 6  9.081  3.513  0.059  9.216  3.513  0.059  9.319  3.513  0.059  9.512  3.513  0.020  9.989  2.956  0.234 18.300  7.300  0.569
AtomPair CA 30 CA 91 SOGFUNC 6  9.248  2.108  0.250  9.385  3.513  0.100  9.708  3.513  0.050  9.759  3.513  0.100  9.834  3.513  0.100 18.300  7.300  0.401
AtomPair CA 30 CA 92 SOGFUNC 2  9.813  3.717  0.137 18.300  7.300  0.863
AtomPair CA 30 CA 93 SOGFUNC 3  6.683  2.956  0.165  9.248  3.717  0.022 18.300  7.300  0.813
AtomPair CA 30 CA 94 SOGFUNC 4  5.652  2.956  0.156  9.860  2.956  0.078  9.860  2.635  0.029 18.300  7.300  0.737
AtomPair CA 30 CA 95 SOGFUNC 4  4.524  2.956  0.177  9.793  3.717  0.071  9.793  2.635  0.033 18.300  7.300  0.719
AtomPair CA 30 CA 96 SOGFUNC 4  6.500  2.956  0.174  6.825  2.956  0.087  6.825  2.635  0.033 18.300  7.300  0.706
AtomPair CA 30 CA 97 SOGFUNC 2  9.954  2.635  0.144 18.300  7.300  0.856
AtomPair CA 30 CA 99 SOGFUNC 3  9.200  3.717  0.139  9.649  2.956  0.175 18.300  7.300  0.686
AtomPair CA 30 CA 100 SOGFUNC 2  9.734  4.151  0.142 18.300  7.300  0.858
AtomPair CA 30 CA 103 SOGFUNC 2  9.707  2.956  0.188 18.300  7.300  0.812
AtomPair CA 30 CA 104 SOGFUNC 2  9.443  3.717  0.155 18.300  7.300  0.845
AtomPair CA 30 CA 105 SOGFUNC 2  9.614  3.717  0.155 18.300  7.300  0.845
AtomPair CA 30 CA 107 SOGFUNC 2  9.478  2.635  0.206 18.300  7.300  0.794
AtomPair CA 30 CA 109 SOGFUNC 2  8.769  3.443  0.166 18.300  7.300  0.834
AtomPair CA 30 CA 115 SOGFUNC 4  8.473  2.108  0.046  8.918  2.754  0.035  9.185  2.754  0.035 18.300  7.300  0.884
AtomPair CA 30 CA 116 SOGFUNC 4  4.889  2.956  0.033  5.409  2.956  0.033  5.514  2.956  0.033 18.300  7.300  0.900
AtomPair CA 30 CA 117 SOGFUNC 4  5.772  2.956  0.033  5.815  2.956  0.033  5.856  2.956  0.033 18.300  7.300  0.900
AtomPair CA 30 CA 118 SOGFUNC 4  4.565  2.108  0.045  4.668  2.108  0.045  4.859  2.108  0.045 18.300  7.300  0.866
AtomPair CA 30 CA 119 SOGFUNC 4  4.707  2.635  0.037  4.734  2.635  0.037  4.888  2.635  0.037 18.300  7.300  0.890
AtomPair CA 30 CA 120 SOGFUNC 8  5.859  2.635  0.032  5.936  2.635  0.032  5.947  2.635  0.032  9.707  3.007  0.028  9.715  3.513  0.072  9.743  3.513  0.072  9.768  3.513  0.072 18.300  7.300  0.659
AtomPair CA 30 CA 121 SOGFUNC 4  9.250  1.685  0.054  9.356  1.685  0.054  9.374  1.685  0.054 18.300  7.300  0.838
AtomPair CA 30 CA 129 SOGFUNC 4  9.607  2.956  0.032  9.607  2.635  0.106  9.688  2.956  0.032 18.300  7.300  0.831
AtomPair CA 30 CA 130 SOGFUNC 6  9.065  2.754  0.031  9.065  3.007  0.085  9.232  2.108  0.040  9.484  2.108  0.040  9.484  2.635  0.096 18.300  7.300  0.708
AtomPair CA 30 CA 131 SOGFUNC 6  8.444  3.513  0.089  8.486  2.956  0.026  8.561  2.956  0.105  9.205  2.956  0.158  9.578  3.513  0.067 18.300  7.300  0.555
AtomPair CA 30 CA 132 SOGFUNC 4  8.872  2.956  0.085  8.948  3.513  0.143  9.690  3.513  0.143 18.300  7.300  0.630
AtomPair CA 30 CA 135 SOGFUNC 2  8.804  2.108  0.245 18.300  7.300  0.755
AtomPair CA 30 CA 136 SOGFUNC 2  7.984  3.513  0.163 18.300  7.300  0.837
AtomPair CA 30 CA 137 SOGFUNC 2  9.063  2.108  0.245 18.300  7.300  0.755
AtomPair CA 30 CA 172 SOGFUNC 4  9.815  2.635  0.036  9.862  2.956  0.095  9.862  2.635  0.036 18.300  7.300  0.834
AtomPair CA 30 CA 173 SOGFUNC 6  7.497  1.734  0.047  7.685  1.734  0.047  7.685  2.654  0.092  7.734  2.956  0.083  7.734  1.685  0.048 18.300  7.300  0.682
AtomPair CA 30 CA 174 SOGFUNC 4  9.389  2.635  0.032  9.572  2.635  0.129  9.708  2.635  0.129 18.300  7.300  0.710
AtomPair CA 30 CA 175 SOGFUNC 6  8.658  1.685  0.048  8.658  2.635  0.092  9.364  1.685  0.048  9.364  2.635  0.092  9.983  1.685  0.048 18.300  7.300  0.673
AtomPair CA 30 CA 178 SOGFUNC 4  8.884  3.513  0.143  9.209  3.513  0.143  9.276  3.007  0.083 18.300  7.300  0.631
AtomPair CA 30 CA 179 SOGFUNC 2  8.528  2.956  0.188 18.300  7.300  0.812
AtomPair CA 30 CA 180 SOGFUNC 2  8.554  1.685  0.289 18.300  7.300  0.711
AtomPair CA 30 CA 181 SOGFUNC 2  8.075  1.685  0.289 18.300  7.300  0.711
AtomPair CA 30 CA 186 SOGFUNC 3  9.482  2.635  0.132  9.890  2.635  0.132 18.300  7.300  0.737
AtomPair CA 30 CA 187 SOGFUNC 6  7.101  2.054  0.040  7.101  2.635  0.094  7.103  2.054  0.040  7.177  2.054  0.040  7.177  2.635  0.094 18.300  7.300  0.691
AtomPair CA 30 CA 188 SOGFUNC 6  7.294  1.734  0.046  7.750  1.685  0.048  7.750  2.635  0.091  7.915  1.734  0.046  7.915  2.437  0.099 18.300  7.300  0.670
AtomPair CA 30 CA 189 SOGFUNC 6  9.083  1.685  0.048  9.168  1.685  0.048  9.168  2.635  0.092  9.377  1.685  0.048  9.377  2.635  0.092 18.300  7.300  0.673
AtomPair CA 30 CA 190 SOGFUNC 4  9.470  1.685  0.043  9.608  1.685  0.173  9.633  1.685  0.173 18.300  7.300  0.610
AtomPair CA 30 CA 192 SOGFUNC 2  7.346  3.007  0.185 18.300  7.300  0.815
AtomPair CA 30 CA 193 SOGFUNC 2  5.185  2.635  0.206 18.300  7.300  0.794
AtomPair CA 30 CA 194 SOGFUNC 2  7.587  1.685  0.289 18.300  7.300  0.711
AtomPair CA 30 CA 245 SOGFUNC 4  7.919  2.437  0.138  8.032  2.635  0.127  8.216  2.437  0.034 18.300  7.300  0.701
AtomPair CA 30 CA 246 SOGFUNC 6  8.063  1.685  0.048  8.063  2.635  0.092  8.104  1.685  0.048  8.104  2.635  0.092  8.524  1.685  0.048 18.300  7.300  0.673
AtomPair CA 30 CA 248 SOGFUNC 4  9.866  2.635  0.129  9.917  2.635  0.032  9.919  2.635  0.129 18.300  7.300  0.710
AtomPair CA 30 CA 249 SOGFUNC 3  9.691  3.007  0.167  9.868  3.007  0.167 18.300  7.300  0.666
AtomPair CA 30 CA 250 SOGFUNC 4  8.662  3.007  0.154  8.911  3.007  0.154  9.969  2.066  0.112 18.300  7.300  0.581
AtomPair CA 30 CA 251 SOGFUNC 4  5.549  3.007  0.158  5.679  3.007  0.158  6.737  2.635  0.090 18.300  7.300  0.595
AtomPair CA 30 CA 252 SOGFUNC 4  8.116  3.007  0.158  8.186  3.007  0.158  9.137  2.635  0.090 18.300  7.300  0.595
AtomPair CA 30 CA 327 SOGFUNC 3  9.386  3.007  0.088  9.718  3.007  0.176 18.300  7.300  0.736
AtomPair CA 30 CA 329 SOGFUNC 4  9.300  2.108  0.115  9.348  3.513  0.138  9.659  3.513  0.138 18.300  7.300  0.609
AtomPair CA 30 CA 330 SOGFUNC 2  9.389  3.513  0.085 18.300  7.300  0.915
AtomPair CA 30 CA 331 SOGFUNC 2  8.011  2.108  0.134 18.300  7.300  0.866
AtomPair CA 30 CA 332 SOGFUNC 2  4.463  2.754  0.106 18.300  7.300  0.894
AtomPair CA 30 CA 333 SOGFUNC 2  5.284  3.513  0.085 18.300  7.300  0.915
AtomPair CA 30 CA 334 SOGFUNC 2  8.794  2.754  0.106 18.300  7.300  0.894
AtomPair CA 30 CA 335 SOGFUNC 2  9.804  2.754  0.106 18.300  7.300  0.894
AtomPair CA 30 CA 342 SOGFUNC 3  9.605  3.513  0.150  9.933  3.513  0.150 18.300  7.300  0.699
AtomPair CA 30 CA 351 SOGFUNC 6  8.614  1.871  0.044  8.614  2.654  0.094  9.187  2.956  0.084  9.187  2.108  0.039  9.335  1.871  0.044 18.300  7.300  0.694
AtomPair CA 30 CA 354 SOGFUNC 4  8.049  2.956  0.156  8.094  2.956  0.156  8.752  2.108  0.109 18.300  7.300  0.579
AtomPair CA 30 CA 355 SOGFUNC 4  8.226  2.956  0.161  8.841  2.956  0.161  9.379  2.956  0.080 18.300  7.300  0.598
AtomPair CA 31 CA 36 SOGFUNC 5  5.751  1.685  0.175  7.548  1.685  0.117  9.001  1.685  0.175  9.107  2.066  0.143 18.300  7.300  0.391
AtomPair CA 31 CA 37 SOGFUNC 2  8.936  1.685  0.260 18.300  7.300  0.740
AtomPair CA 31 CA 38 SOGFUNC 2  8.310  1.685  0.260 18.300  7.300  0.740
AtomPair CA 31 CA 39 SOGFUNC 5  9.270  1.685  0.251  9.557  3.443  0.021  9.602  3.443  0.021  9.887  3.443  0.021 18.300  7.300  0.687
AtomPair CA 31 CA 40 SOGFUNC 3  8.836  1.685  0.243  8.836  2.635  0.103 18.300  7.300  0.654
AtomPair CA 31 CA 41 SOGFUNC 4  8.648  3.717  0.018  8.648  1.685  0.245  8.648  2.635  0.078 18.300  7.300  0.659
AtomPair CA 31 CA 42 SOGFUNC 4  7.974  1.734  0.241  7.974  3.192  0.065  7.974  2.654  0.026 18.300  7.300  0.667
AtomPair CA 31 CA 43 SOGFUNC 7  9.643  2.066  0.099  9.643  3.513  0.019  9.694  2.956  0.023  9.717  2.956  0.023  9.717  1.685  0.122  9.949  2.635  0.078 18.300  7.300  0.636
AtomPair CA 31 CA 44 SOGFUNC 10  6.017  2.066  0.093  6.017  3.513  0.018  6.074  2.956  0.022  6.103  2.956  0.022  6.103  1.685  0.114  7.322  3.443  0.056  7.349  3.192  0.060  7.445  2.956  0.022  7.746  3.443  0.056 18.300  7.300  0.537
AtomPair CA 31 CA 45 SOGFUNC 10  4.823  2.754  0.025  4.823  3.007  0.068  4.977  2.108  0.032  4.977  2.635  0.077  4.985  2.108  0.032  8.907  3.443  0.059  8.996  3.443  0.059  9.061  3.443  0.059  9.089  2.956  0.023 18.300  7.300  0.566
AtomPair CA 31 CA 46 SOGFUNC 6  4.120  2.108  0.037  4.140  2.956  0.079  4.140  2.108  0.037  4.174  2.754  0.028  4.174  3.513  0.066 18.300  7.300  0.754
AtomPair CA 31 CA 47 SOGFUNC 4  5.454  2.956  0.106  5.497  2.956  0.026  5.500  2.956  0.106 18.300  7.300  0.762
AtomPair CA 31 CA 48 SOGFUNC 4  8.895  2.108  0.136  8.917  2.108  0.136  8.973  2.108  0.034 18.300  7.300  0.695
AtomPair CA 31 CA 49 SOGFUNC 4  9.088  2.956  0.071  9.359  2.754  0.153  9.401  2.754  0.153 18.300  7.300  0.624
AtomPair CA 31 CA 52 SOGFUNC 3  8.237  2.956  0.084  8.237  1.685  0.049 18.300  7.300  0.866
AtomPair CA 31 CA 53 SOGFUNC 7  5.146  1.685  0.041  5.146  2.635  0.078  8.601  2.635  0.078  8.730  2.635  0.026  8.749  2.635  0.078  9.260  2.635  0.078 18.300  7.300  0.621
AtomPair CA 31 CA 54 SOGFUNC 6  6.136  1.685  0.043  6.182  3.443  0.063  6.440  3.443  0.063  6.826  3.443  0.063  8.066  2.635  0.110 18.300  7.300  0.657
AtomPair CA 31 CA 55 SOGFUNC 5  7.978  2.635  0.028  8.244  2.635  0.085  8.309  2.635  0.085  8.528  2.635  0.085 18.300  7.300  0.716
AtomPair CA 31 CA 56 SOGFUNC 6  8.408  1.685  0.042  8.419  3.443  0.062  8.440  3.443  0.062  8.559  3.443  0.062  8.604  2.754  0.154 18.300  7.300  0.619
AtomPair CA 31 CA 59 SOGFUNC 3  9.772  1.685  0.129  9.866  2.635  0.165 18.300  7.300  0.706
AtomPair CA 31 CA 62 SOGFUNC 2  8.642  1.685  0.260 18.300  7.300  0.740
AtomPair CA 31 CA 63 SOGFUNC 6  9.076  2.635  0.138  9.251  3.007  0.121  9.333  3.007  0.121  9.347  3.007  0.060  9.360  3.007  0.121 18.300  7.300  0.439
AtomPair CA 31 CA 64 SOGFUNC 6  7.589  3.443  0.092  7.821  1.685  0.188  7.830  1.685  0.094  7.981  2.635  0.120  7.989  2.635  0.120 18.300  7.300  0.384
AtomPair CA 31 CA 65 SOGFUNC 2  9.988  3.513  0.144 18.300  7.300  0.856
AtomPair CA 31 CA 66 SOGFUNC 2  8.051  2.754  0.177 18.300  7.300  0.823
AtomPair CA 31 CA 67 SOGFUNC 2  5.099  2.956  0.167 18.300  7.300  0.833
AtomPair CA 31 CA 68 SOGFUNC 2  7.234  2.754  0.177 18.300  7.300  0.823
AtomPair CA 31 CA 69 SOGFUNC 2  6.184  2.956  0.167 18.300  7.300  0.833
AtomPair CA 31 CA 70 SOGFUNC 2  6.581  2.108  0.219 18.300  7.300  0.781
AtomPair CA 31 CA 72 SOGFUNC 3  9.137  2.754  0.031  9.137  3.007  0.085 18.300  7.300  0.884
AtomPair CA 31 CA 73 SOGFUNC 3  9.947  2.066  0.119  9.947  2.754  0.030 18.300  7.300  0.852
AtomPair CA 31 CA 74 SOGFUNC 2  8.027  3.513  0.144 18.300  7.300  0.856
AtomPair CA 31 CA 75 SOGFUNC 2  4.492  2.754  0.177 18.300  7.300  0.823
AtomPair CA 31 CA 76 SOGFUNC 2  4.897  2.754  0.177 18.300  7.300  0.823
AtomPair CA 31 CA 77 SOGFUNC 2  8.627  2.754  0.177 18.300  7.300  0.823
AtomPair CA 31 CA 79 SOGFUNC 2  7.112  3.513  0.144 18.300  7.300  0.856
AtomPair CA 31 CA 80 SOGFUNC 2  9.866  2.244  0.209 18.300  7.300  0.791
AtomPair CA 31 CA 91 SOGFUNC 5  8.377  3.717  0.120  8.399  4.151  0.108  8.500  3.513  0.064  8.780  4.151  0.108 18.300  7.300  0.601
AtomPair CA 31 CA 92 SOGFUNC 6  7.934  2.956  0.124  8.179  2.956  0.124  8.357  2.956  0.062  8.617  2.956  0.124  9.104  2.956  0.124 18.300  7.300  0.443
AtomPair CA 31 CA 93 SOGFUNC 6  5.630  2.956  0.132  7.541  3.513  0.111  7.832  2.956  0.132  8.593  3.513  0.056  8.692  4.151  0.094 18.300  7.300  0.474
AtomPair CA 31 CA 94 SOGFUNC 2  5.310  2.956  0.167 18.300  7.300  0.833
AtomPair CA 31 CA 95 SOGFUNC 2  6.671  2.956  0.188 18.300  7.300  0.812
AtomPair CA 31 CA 96 SOGFUNC 4  7.368  1.685  0.135  7.368  2.635  0.029  8.884  2.108  0.215 18.300  7.300  0.621
AtomPair CA 31 CA 98 SOGFUNC 2  9.802  3.007  0.128 18.300  7.300  0.872
AtomPair CA 31 CA 99 SOGFUNC 2  8.307  2.956  0.188 18.300  7.300  0.812
AtomPair CA 31 CA 100 SOGFUNC 2  9.786  3.513  0.163 18.300  7.300  0.837
AtomPair CA 31 CA 105 SOGFUNC 2  9.356  3.007  0.185 18.300  7.300  0.815
AtomPair CA 31 CA 114 SOGFUNC 2  9.558  2.956  0.035 18.300  7.300  0.965
AtomPair CA 31 CA 115 SOGFUNC 4  8.562  2.956  0.034  9.370  3.513  0.028  9.636  3.513  0.028 18.300  7.300  0.910
AtomPair CA 31 CA 116 SOGFUNC 4  5.936  2.956  0.033  6.690  2.956  0.033  6.789  2.956  0.033 18.300  7.300  0.900
AtomPair CA 31 CA 117 SOGFUNC 4  8.177  2.956  0.033  8.294  2.956  0.033  8.414  2.956  0.033 18.300  7.300  0.900
AtomPair CA 31 CA 118 SOGFUNC 4  6.532  2.956  0.033  6.615  2.956  0.033  6.662  2.956  0.033 18.300  7.300  0.900
AtomPair CA 31 CA 119 SOGFUNC 8  4.725  2.956  0.027  4.749  2.956  0.027  4.918  2.956  0.027  7.569  2.956  0.082  7.658  2.956  0.082  7.778  2.956  0.082  8.045  2.108  0.038 18.300  7.300  0.633
AtomPair CA 31 CA 120 SOGFUNC 8  5.728  2.635  0.030  5.832  2.635  0.030  6.084  2.635  0.030  6.120  2.956  0.081  6.124  1.685  0.047  6.137  2.956  0.081  6.149  2.956  0.081 18.300  7.300  0.620
AtomPair CA 31 CA 121 SOGFUNC 8  7.307  2.635  0.030  7.325  2.635  0.089  7.420  2.635  0.089  7.601  2.635  0.089  7.860  2.635  0.030  7.917  2.635  0.030  8.162  2.635  0.030 18.300  7.300  0.613
AtomPair CA 31 CA 122 SOGFUNC 6  9.674  2.635  0.031  9.679  2.635  0.093  9.685  2.635  0.093  9.770  2.635  0.093  9.989  2.635  0.031 18.300  7.300  0.659
AtomPair CA 31 CA 128 SOGFUNC 2  9.886  1.685  0.162 18.300  7.300  0.838
AtomPair CA 31 CA 129 SOGFUNC 7  8.314  2.635  0.083  8.655  3.007  0.145  9.685  2.956  0.025  9.725  3.007  0.145  9.828  2.956  0.025  9.828  2.635  0.083 18.300  7.300  0.497
AtomPair CA 31 CA 130 SOGFUNC 8  8.060  2.108  0.034  8.108  2.754  0.026  8.108  3.007  0.071  8.358  2.108  0.034  8.358  2.635  0.081  8.998  2.066  0.104  9.077  3.007  0.142 18.300  7.300  0.508
AtomPair CA 31 CA 131 SOGFUNC 9  6.378  2.956  0.019  6.485  2.066  0.080  6.485  3.513  0.016  6.513  2.956  0.019  6.513  1.685  0.098  6.737  1.685  0.197  7.663  2.635  0.063  7.875  2.066  0.160 18.300  7.300  0.348
AtomPair CA 31 CA 132 SOGFUNC 7  5.431  3.513  0.126  5.786  2.956  0.075  6.107  3.513  0.126  9.214  2.956  0.025  9.360  3.513  0.084  9.398  2.956  0.100 18.300  7.300  0.465
AtomPair CA 31 CA 133 SOGFUNC 7  7.571  2.754  0.133  7.882  2.754  0.133  8.204  2.108  0.087  8.829  2.108  0.029  8.957  2.108  0.116  9.068  2.108  0.116 18.300  7.300  0.385
AtomPair CA 31 CA 134 SOGFUNC 9  8.316  2.956  0.070  8.316  2.108  0.033  8.334  2.108  0.033  8.339  2.956  0.070  8.339  2.108  0.033  8.641  3.513  0.117  8.934  2.108  0.098  8.949  3.513  0.117 18.300  7.300  0.432
AtomPair CA 31 CA 135 SOGFUNC 6  8.799  2.956  0.086  8.799  2.108  0.040  8.824  2.956  0.086  8.824  2.108  0.040  8.896  2.108  0.040 18.300  7.300  0.708
AtomPair CA 31 CA 179 SOGFUNC 2  7.526  2.635  0.206 18.300  7.300  0.794
AtomPair CA 31 CA 180 SOGFUNC 2  7.168  2.066  0.249 18.300  7.300  0.751
AtomPair CA 31 CA 181 SOGFUNC 2  5.552  2.066  0.249 18.300  7.300  0.751
AtomPair CA 31 CA 182 SOGFUNC 2  8.147  2.066  0.249 18.300  7.300  0.751
AtomPair CA 31 CA 187 SOGFUNC 6  8.621  2.066  0.112  8.621  2.461  0.031  8.627  2.054  0.038  8.643  2.054  0.038  8.643  1.685  0.137 18.300  7.300  0.644
AtomPair CA 31 CA 188 SOGFUNC 6  8.698  1.685  0.048  9.102  1.685  0.048  9.102  2.635  0.092  9.244  1.685  0.048  9.244  2.635  0.092 18.300  7.300  0.673
AtomPair CA 31 CA 189 SOGFUNC 6  9.458  1.685  0.049  9.513  2.066  0.040  9.513  3.007  0.082  9.771  1.685  0.049  9.771  2.635  0.094 18.300  7.300  0.687
AtomPair CA 31 CA 190 SOGFUNC 6  9.161  1.685  0.045  9.288  2.054  0.112  9.288  1.685  0.045  9.306  1.685  0.045  9.306  2.054  0.112 18.300  7.300  0.640
AtomPair CA 31 CA 192 SOGFUNC 2  7.958  3.007  0.185 18.300  7.300  0.815
AtomPair CA 31 CA 193 SOGFUNC 2  6.449  3.007  0.185 18.300  7.300  0.815
AtomPair CA 31 CA 194 SOGFUNC 2  8.506  1.685  0.289 18.300  7.300  0.711
AtomPair CA 31 CA 230 SOGFUNC 3  8.578  2.635  0.038  8.691  2.635  0.038 18.300  7.300  0.925
AtomPair CA 31 CA 231 SOGFUNC 4  6.926  3.443  0.029  7.190  3.443  0.029  8.775  2.635  0.037 18.300  7.300  0.905
AtomPair CA 31 CA 232 SOGFUNC 2  7.445  2.635  0.039 18.300  7.300  0.961
AtomPair CA 31 CA 246 SOGFUNC 3  9.864  1.685  0.179  9.966  1.685  0.179 18.300  7.300  0.642
AtomPair CA 31 CA 249 SOGFUNC 4  9.062  2.066  0.192  9.453  2.066  0.192  9.481  1.685  0.118 18.300  7.300  0.498
AtomPair CA 31 CA 250 SOGFUNC 4  9.068  3.007  0.150  9.350  1.685  0.134  9.771  3.007  0.150 18.300  7.300  0.566
AtomPair CA 31 CA 251 SOGFUNC 4  7.170  3.007  0.158  7.316  2.635  0.090  7.878  3.007  0.158 18.300  7.300  0.595
AtomPair CA 31 CA 254 SOGFUNC 2  9.229  3.007  0.185 18.300  7.300  0.815
AtomPair CA 31 CA 331 SOGFUNC 2  8.393  2.108  0.134 18.300  7.300  0.866
AtomPair CA 31 CA 332 SOGFUNC 2  5.774  2.108  0.134 18.300  7.300  0.866
AtomPair CA 31 CA 333 SOGFUNC 2  6.061  2.956  0.100 18.300  7.300  0.900
AtomPair CA 31 CA 334 SOGFUNC 2  8.329  2.754  0.106 18.300  7.300  0.894
AtomPair CA 31 CA 335 SOGFUNC 3  9.450  2.754  0.182  9.792  2.108  0.119 18.300  7.300  0.699
AtomPair CA 31 CA 354 SOGFUNC 3  9.894  2.108  0.225  9.920  2.108  0.113 18.300  7.300  0.662
AtomPair CA 31 CA 357 SOGFUNC 2  8.632  2.956  0.188 18.300  7.300  0.812
AtomPair CA 31 CA 358 SOGFUNC 2  9.950  2.956  0.188 18.300  7.300  0.812
AtomPair CA 31 CA 361 SOGFUNC 2  8.831  2.956  0.188 18.300  7.300  0.812
AtomPair CA 32 CA 37 SOGFUNC 4  8.142  2.635  0.171  9.801  1.685  0.045  9.886  1.734  0.043 18.300  7.300  0.741
AtomPair CA 32 CA 38 SOGFUNC 2  5.447  2.635  0.183 18.300  7.300  0.817
AtomPair CA 32 CA 39 SOGFUNC 5  5.510  2.635  0.173  9.433  2.635  0.029  9.474  2.437  0.031  9.903  2.635  0.029 18.300  7.300  0.738
AtomPair CA 32 CA 40 SOGFUNC 5  6.834  2.635  0.146  9.668  1.685  0.114  9.668  2.635  0.146  9.668  2.108  0.030 18.300  7.300  0.563
AtomPair CA 32 CA 43 SOGFUNC 6  8.202  2.956  0.026  8.202  2.635  0.087  8.278  2.956  0.026  8.278  2.635  0.087  8.491  2.956  0.026 18.300  7.300  0.747
AtomPair CA 32 CA 44 SOGFUNC 10  5.577  2.956  0.022  5.577  2.635  0.075  5.611  3.007  0.066  5.611  3.513  0.019  5.833  2.956  0.022  8.691  2.635  0.075  8.720  2.635  0.075  8.732  2.956  0.022  8.994  2.635  0.075 18.300  7.300  0.550
AtomPair CA 32 CA 45 SOGFUNC 6  4.931  2.754  0.028  4.931  3.007  0.076  5.013  2.108  0.036  5.013  2.635  0.086  5.054  2.108  0.036 18.300  7.300  0.738
AtomPair CA 32 CA 46 SOGFUNC 6  6.309  2.108  0.037  6.316  2.956  0.079  6.316  2.108  0.037  6.465  2.754  0.028  6.465  3.513  0.066 18.300  7.300  0.754
AtomPair CA 32 CA 47 SOGFUNC 4  6.655  2.956  0.026  6.856  2.956  0.106  6.884  2.956  0.106 18.300  7.300  0.762
AtomPair CA 32 CA 48 SOGFUNC 4  9.245  2.108  0.185  9.332  2.754  0.142  9.807  2.108  0.093 18.300  7.300  0.580
AtomPair CA 32 CA 49 SOGFUNC 4  6.216  2.108  0.190  6.280  2.754  0.146  6.535  2.956  0.068 18.300  7.300  0.596
AtomPair CA 32 CA 50 SOGFUNC 4  7.570  2.654  0.080  7.596  2.956  0.144  7.615  2.956  0.144 18.300  7.300  0.632
AtomPair CA 32 CA 51 SOGFUNC 5  8.671  2.956  0.069  8.716  2.956  0.137  8.785  2.956  0.137  8.849  2.956  0.092 18.300  7.300  0.565
AtomPair CA 32 CA 52 SOGFUNC 3  6.338  2.956  0.085  6.338  2.108  0.040 18.300  7.300  0.875
AtomPair CA 32 CA 53 SOGFUNC 7  5.040  1.685  0.039  5.040  2.635  0.075  9.188  2.635  0.075  9.238  2.635  0.025  9.294  2.635  0.075  9.584  1.685  0.117 18.300  7.300  0.594
AtomPair CA 32 CA 54 SOGFUNC 7  8.098  2.635  0.025  8.337  2.635  0.074  8.396  2.635  0.074  8.534  3.007  0.065  8.792  2.635  0.098  9.149  2.956  0.132 18.300  7.300  0.533
AtomPair CA 32 CA 55 SOGFUNC 2  7.901  2.108  0.219 18.300  7.300  0.781
AtomPair CA 32 CA 56 SOGFUNC 2  5.705  2.956  0.167 18.300  7.300  0.833
AtomPair CA 32 CA 57 SOGFUNC 6  8.636  1.685  0.094  8.772  2.108  0.150  8.816  2.108  0.150  9.162  2.754  0.115  9.975  2.956  0.107 18.300  7.300  0.383
AtomPair CA 32 CA 58 SOGFUNC 6  8.547  1.685  0.081  8.680  1.685  0.162  8.934  1.685  0.162  8.986  1.685  0.162  9.932  2.635  0.104 18.300  7.300  0.330
AtomPair CA 32 CA 59 SOGFUNC 5  6.786  1.685  0.087  6.905  1.685  0.173  6.990  1.685  0.173  7.011  1.685  0.173 18.300  7.300  0.393
AtomPair CA 32 CA 60 SOGFUNC 5  8.299  1.685  0.179  8.333  2.066  0.146  8.361  1.685  0.090  8.387  1.685  0.179 18.300  7.300  0.406
AtomPair CA 32 CA 61 SOGFUNC 4  9.758  2.635  0.072  9.902  2.635  0.143  9.987  1.685  0.224 18.300  7.300  0.561
AtomPair CA 32 CA 63 SOGFUNC 5  8.784  3.007  0.132  8.912  3.007  0.132  8.946  3.007  0.132  9.017  3.007  0.066 18.300  7.300  0.536
AtomPair CA 32 CA 64 SOGFUNC 6  8.449  2.635  0.121  8.580  1.685  0.095  8.596  2.635  0.121  8.717  2.635  0.121  9.458  2.066  0.155 18.300  7.300  0.387
AtomPair CA 32 CA 66 SOGFUNC 2  7.525  3.513  0.144 18.300  7.300  0.856
AtomPair CA 32 CA 67 SOGFUNC 2  4.705  2.956  0.167 18.300  7.300  0.833
AtomPair CA 32 CA 68 SOGFUNC 2  5.553  2.754  0.177 18.300  7.300  0.823
AtomPair CA 32 CA 69 SOGFUNC 2  5.928  3.513  0.144 18.300  7.300  0.856
AtomPair CA 32 CA 70 SOGFUNC 2  7.966  2.754  0.177 18.300  7.300  0.823
AtomPair CA 32 CA 74 SOGFUNC 2  7.828  2.956  0.167 18.300  7.300  0.833
AtomPair CA 32 CA 75 SOGFUNC 2  5.740  2.108  0.219 18.300  7.300  0.781
AtomPair CA 32 CA 76 SOGFUNC 2  6.511  2.956  0.167 18.300  7.300  0.833
AtomPair CA 32 CA 77 SOGFUNC 2  9.425  2.956  0.167 18.300  7.300  0.833
AtomPair CA 32 CA 78 SOGFUNC 2  9.541  2.956  0.167 18.300  7.300  0.833
AtomPair CA 32 CA 79 SOGFUNC 2  6.504  2.956  0.167 18.300  7.300  0.833
AtomPair CA 32 CA 80 SOGFUNC 2  8.053  2.108  0.219 18.300  7.300  0.781
AtomPair CA 32 CA 81 SOGFUNC 2  8.425  2.956  0.167 18.300  7.300  0.833
AtomPair CA 32 CA 92 SOGFUNC 5  9.395  2.956  0.134  9.444  2.956  0.067  9.447  2.956  0.134  9.769  2.956  0.134 18.300  7.300  0.532
AtomPair CA 32 CA 93 SOGFUNC 4  8.275  2.956  0.139  9.521  2.956  0.139  9.655  2.956  0.139 18.300  7.300  0.582
AtomPair CA 32 CA 94 SOGFUNC 2  7.475  3.513  0.144 18.300  7.300  0.856
AtomPair CA 32 CA 95 SOGFUNC 2  9.477  2.956  0.188 18.300  7.300  0.812
AtomPair CA 32 CA 97 SOGFUNC 3  6.970  2.956  0.172  7.057  2.635  0.129 18.300  7.300  0.699
AtomPair CA 32 CA 98 SOGFUNC 3  6.143  2.635  0.129  7.598  2.956  0.172 18.300  7.300  0.699
AtomPair CA 32 CA 99 SOGFUNC 4  5.123  2.956  0.169  7.867  1.685  0.050  7.867  2.635  0.095 18.300  7.300  0.686
AtomPair CA 32 CA 100 SOGFUNC 4  7.695  2.956  0.169  9.864  1.685  0.050  9.864  2.635  0.095 18.300  7.300  0.686
AtomPair CA 32 CA 101 SOGFUNC 2  9.943  2.635  0.206 18.300  7.300  0.794
AtomPair CA 32 CA 103 SOGFUNC 6  8.219  1.685  0.048  8.219  2.635  0.092  8.260  1.685  0.048  8.260  2.635  0.092  8.302  1.685  0.048 18.300  7.300  0.673
AtomPair CA 32 CA 104 SOGFUNC 4  9.278  2.635  0.131  9.507  2.635  0.033  9.762  3.007  0.115 18.300  7.300  0.721
AtomPair CA 32 CA 105 SOGFUNC 6  8.370  1.685  0.048  8.370  2.635  0.093  8.873  1.685  0.048  8.873  2.635  0.093  9.372  2.066  0.039 18.300  7.300  0.679
AtomPair CA 32 CA 116 SOGFUNC 2  9.585  2.108  0.048 18.300  7.300  0.952
AtomPair CA 32 CA 118 SOGFUNC 8  7.697  2.754  0.085  7.957  2.754  0.085  8.073  2.754  0.085  8.207  2.754  0.028  9.291  2.108  0.037  9.418  2.108  0.037  9.443  2.108  0.037 18.300  7.300  0.607
AtomPair CA 32 CA 119 SOGFUNC 8  4.785  2.108  0.102  4.930  2.108  0.102  5.035  2.108  0.102  5.261  2.108  0.034  6.442  2.108  0.034  6.494  2.108  0.034  6.646  2.108  0.034 18.300  7.300  0.559
AtomPair CA 32 CA 120 SOGFUNC 8  5.008  2.108  0.034  5.084  2.108  0.034  5.278  2.108  0.102  5.293  2.108  0.034  5.453  2.108  0.034  5.511  2.108  0.102  5.558  2.108  0.102 18.300  7.300  0.559
AtomPair CA 32 CA 121 SOGFUNC 8  6.100  1.685  0.039  6.159  1.685  0.039  6.492  1.685  0.116  6.506  1.685  0.039  6.556  2.635  0.025  6.684  1.685  0.116  6.915  1.685  0.116 18.300  7.300  0.510
AtomPair CA 32 CA 122 SOGFUNC 8  6.918  2.635  0.030  6.966  2.437  0.032  7.190  2.635  0.030  8.236  2.635  0.089  8.269  2.635  0.089  8.302  2.635  0.030  8.409  2.635  0.089 18.300  7.300  0.611
AtomPair CA 32 CA 123 SOGFUNC 5  9.432  2.635  0.093  9.479  2.635  0.093  9.480  2.635  0.093  9.557  1.685  0.049 18.300  7.300  0.672
AtomPair CA 32 CA 131 SOGFUNC 7  8.437  2.956  0.026  8.437  2.635  0.088  8.492  2.956  0.026  8.536  3.007  0.077  8.536  3.513  0.022  9.719  2.635  0.176 18.300  7.300  0.584
AtomPair CA 32 CA 132 SOGFUNC 4  7.076  2.635  0.174  7.903  2.956  0.077  7.958  2.635  0.174 18.300  7.300  0.575
AtomPair CA 32 CA 133 SOGFUNC 7  8.043  2.754  0.128  8.297  2.108  0.167  8.974  2.108  0.084  9.631  2.108  0.028  9.649  2.108  0.112  9.669  2.108  0.112 18.300  7.300  0.370
AtomPair CA 32 CA 134 SOGFUNC 9  7.795  2.956  0.136  7.835  3.513  0.115  8.581  2.108  0.095  9.208  2.956  0.068  9.208  2.108  0.032  9.312  2.956  0.068  9.312  2.108  0.032  9.359  2.108  0.032 18.300  7.300  0.422
AtomPair CA 32 CA 135 SOGFUNC 6  8.729  2.956  0.086  8.729  2.108  0.040  8.796  2.108  0.040  8.822  2.956  0.086  8.822  2.108  0.040 18.300  7.300  0.708
AtomPair CA 32 CA 153 SOGFUNC 4  9.650  2.654  0.037  9.650  2.956  0.033  9.728  2.956  0.033 18.300  7.300  0.897
AtomPair CA 32 CA 174 SOGFUNC 3  9.856  2.108  0.046  9.927  2.108  0.046 18.300  7.300  0.908
AtomPair CA 32 CA 175 SOGFUNC 4  8.203  2.956  0.033  8.295  2.956  0.033  8.470  2.956  0.033 18.300  7.300  0.900
AtomPair CA 32 CA 176 SOGFUNC 3  9.436  1.685  0.146  9.995  2.956  0.167 18.300  7.300  0.687
AtomPair CA 32 CA 178 SOGFUNC 2  9.700  2.635  0.206 18.300  7.300  0.794
AtomPair CA 32 CA 179 SOGFUNC 2  8.234  2.635  0.206 18.300  7.300  0.794
AtomPair CA 32 CA 180 SOGFUNC 2  8.525  1.685  0.289 18.300  7.300  0.711
AtomPair CA 32 CA 181 SOGFUNC 2  6.672  2.066  0.249 18.300  7.300  0.751
AtomPair CA 32 CA 182 SOGFUNC 2  8.103  2.066  0.249 18.300  7.300  0.751
AtomPair CA 32 CA 187 SOGFUNC 6  9.870  2.054  0.040  9.870  2.635  0.094  9.910  2.054  0.040  9.910  2.635  0.094  9.927  2.054  0.040 18.300  7.300  0.691
AtomPair CA 32 CA 188 SOGFUNC 6  9.216  1.685  0.048  9.658  1.685  0.048  9.658  2.635  0.092  9.743  1.685  0.048  9.743  2.635  0.092 18.300  7.300  0.673
AtomPair CA 32 CA 189 SOGFUNC 6  8.630  1.685  0.049  8.887  2.066  0.040  8.887  3.007  0.082  9.135  1.685  0.049  9.135  2.635  0.094 18.300  7.300  0.687
AtomPair CA 32 CA 190 SOGFUNC 7  7.729  1.685  0.029  8.145  1.685  0.116  8.155  1.685  0.116  9.743  1.685  0.087  9.867  1.685  0.173  9.959  1.685  0.173 18.300  7.300  0.307
AtomPair CA 32 CA 193 SOGFUNC 2  9.654  2.635  0.206 18.300  7.300  0.794
AtomPair CA 32 CA 229 SOGFUNC 3  9.651  2.956  0.034  9.759  2.956  0.034 18.300  7.300  0.932
AtomPair CA 32 CA 230 SOGFUNC 4  6.972  1.734  0.054  7.120  1.734  0.054  9.768  2.635  0.035 18.300  7.300  0.857
AtomPair CA 32 CA 231 SOGFUNC 4  6.944  2.635  0.036  7.053  1.685  0.056  7.102  2.635  0.036 18.300  7.300  0.872
AtomPair CA 32 CA 232 SOGFUNC 2  7.223  2.635  0.039 18.300  7.300  0.961
AtomPair CA 32 CA 248 SOGFUNC 4  7.850  2.437  0.092  8.079  2.635  0.171  8.140  2.635  0.171 18.300  7.300  0.566
AtomPair CA 32 CA 249 SOGFUNC 4  6.718  2.635  0.164  6.775  2.635  0.164  7.063  1.685  0.128 18.300  7.300  0.543
AtomPair CA 32 CA 250 SOGFUNC 4  8.051  1.685  0.128  8.156  2.635  0.164  8.223  2.635  0.164 18.300  7.300  0.543
AtomPair CA 32 CA 251 SOGFUNC 5  6.921  2.635  0.078  7.324  2.635  0.155  7.478  2.635  0.155  9.307  2.635  0.155 18.300  7.300  0.457
AtomPair CA 32 CA 252 SOGFUNC 2  9.983  2.635  0.206 18.300  7.300  0.794
AtomPair CA 32 CA 253 SOGFUNC 2  9.034  2.635  0.206 18.300  7.300  0.794
AtomPair CA 32 CA 254 SOGFUNC 2  5.961  2.635  0.206 18.300  7.300  0.794
AtomPair CA 32 CA 255 SOGFUNC 2  8.133  1.685  0.289 18.300  7.300  0.711
AtomPair CA 32 CA 327 SOGFUNC 2  9.589  2.635  0.206 18.300  7.300  0.794
AtomPair CA 32 CA 330 SOGFUNC 2  8.944  2.635  0.206 18.300  7.300  0.794
AtomPair CA 32 CA 332 SOGFUNC 2  9.246  2.108  0.134 18.300  7.300  0.866
AtomPair CA 32 CA 333 SOGFUNC 2  8.691  2.956  0.100 18.300  7.300  0.900
AtomPair CA 32 CA 335 SOGFUNC 2  8.111  2.754  0.199 18.300  7.300  0.801
AtomPair CA 32 CA 336 SOGFUNC 2  7.863  2.754  0.199 18.300  7.300  0.801
AtomPair CA 32 CA 345 SOGFUNC 2  9.502  1.685  0.289 18.300  7.300  0.711
AtomPair CA 32 CA 354 SOGFUNC 4  8.016  2.108  0.109  8.209  2.956  0.156  8.521  2.956  0.156 18.300  7.300  0.579
AtomPair CA 32 CA 356 SOGFUNC 2  9.104  2.108  0.245 18.300  7.300  0.755
AtomPair CA 32 CA 357 SOGFUNC 2  5.718  2.956  0.188 18.300  7.300  0.812
AtomPair CA 32 CA 358 SOGFUNC 2  6.584  2.956  0.188 18.300  7.300  0.812
AtomPair CA 32 CA 359 SOGFUNC 2  9.680  2.956  0.188 18.300  7.300  0.812
AtomPair CA 32 CA 360 SOGFUNC 2  9.387  2.956  0.188 18.300  7.300  0.812
AtomPair CA 32 CA 361 SOGFUNC 2  7.398  2.956  0.188 18.300  7.300  0.812
AtomPair CA 33 CA 38 SOGFUNC 6  4.255  1.685  0.211  9.025  2.635  0.023  9.108  2.635  0.023  9.356  2.635  0.023  9.652  2.635  0.225 18.300  7.300  0.496
AtomPair CA 33 CA 39 SOGFUNC 5  6.066  1.685  0.249  9.592  2.956  0.024  9.592  2.956  0.024  9.654  2.956  0.024 18.300  7.300  0.680
AtomPair CA 33 CA 40 SOGFUNC 5  8.566  1.685  0.211  9.259  1.685  0.106  9.259  2.635  0.135  9.259  2.108  0.028 18.300  7.300  0.520
AtomPair CA 33 CA 42 SOGFUNC 10  6.967  2.956  0.020  6.967  1.685  0.107  7.011  2.956  0.020  7.011  1.685  0.107  7.174  3.513  0.017  8.552  2.635  0.068  8.804  2.635  0.068  8.923  2.956  0.020  8.963  2.635  0.068 18.300  7.300  0.502
AtomPair CA 33 CA 43 SOGFUNC 10  5.675  2.956  0.021  5.675  1.685  0.109  5.734  2.066  0.089  5.734  3.513  0.017  5.853  2.956  0.021  8.452  2.635  0.070  8.587  2.635  0.070  8.663  2.956  0.021  8.739  2.635  0.070 18.300  7.300  0.513
AtomPair CA 33 CA 44 SOGFUNC 10  4.565  2.956  0.021  4.565  1.685  0.109  4.583  2.066  0.089  4.583  3.513  0.017  4.628  2.956  0.021  7.710  2.635  0.070  7.803  2.635  0.070  7.814  2.956  0.021  7.826  2.635  0.070 18.300  7.300  0.513
AtomPair CA 33 CA 45 SOGFUNC 6  5.938  2.108  0.037  6.022  2.754  0.028  6.022  3.513  0.066  6.177  2.956  0.079  6.177  2.108  0.037 18.300  7.300  0.754
AtomPair CA 33 CA 46 SOGFUNC 6  8.758  2.108  0.037  8.976  2.956  0.079  8.976  2.108  0.037  9.026  2.754  0.028  9.026  3.513  0.066 18.300  7.300  0.754
AtomPair CA 33 CA 47 SOGFUNC 6  9.499  2.635  0.141  9.591  2.635  0.141  9.593  2.956  0.063  9.975  2.956  0.021  9.986  2.635  0.141 18.300  7.300  0.493
AtomPair CA 33 CA 48 SOGFUNC 4  8.133  2.754  0.137  8.252  1.871  0.101  8.262  1.871  0.202 18.300  7.300  0.560
AtomPair CA 33 CA 49 SOGFUNC 4  5.714  2.108  0.093  5.759  2.754  0.142  5.786  2.108  0.185 18.300  7.300  0.580
AtomPair CA 33 CA 50 SOGFUNC 5  5.997  2.956  0.134  6.001  2.654  0.075  6.048  2.654  0.149  6.712  2.956  0.089 18.300  7.300  0.552
AtomPair CA 33 CA 51 SOGFUNC 6  5.450  2.956  0.020  5.450  2.108  0.085  8.494  2.108  0.169  8.533  2.108  0.169  8.538  2.956  0.060 18.300  7.300  0.497
AtomPair CA 33 CA 52 SOGFUNC 3  3.747  2.956  0.085  3.747  2.108  0.040 18.300  7.300  0.875
AtomPair CA 33 CA 53 SOGFUNC 3  5.078  2.956  0.085  5.078  2.108  0.040 18.300  7.300  0.875
AtomPair CA 33 CA 54 SOGFUNC 2  8.400  2.635  0.127 18.300  7.300  0.873
AtomPair CA 33 CA 55 SOGFUNC 4  8.422  2.108  0.195  8.497  1.685  0.122  8.497  2.635  0.026 18.300  7.300  0.657
AtomPair CA 33 CA 56 SOGFUNC 3  4.859  2.108  0.192  9.135  1.685  0.160 18.300  7.300  0.648
AtomPair CA 33 CA 57 SOGFUNC 7  7.482  2.066  0.071  7.720  2.066  0.142  7.753  2.066  0.142  8.494  2.066  0.142  9.267  3.007  0.065  9.548  2.635  0.111 18.300  7.300  0.328
AtomPair CA 33 CA 58 SOGFUNC 6  8.885  2.066  0.074  9.166  2.066  0.147  9.296  2.066  0.147  9.663  2.066  0.147  9.939  2.635  0.116 18.300  7.300  0.369
AtomPair CA 33 CA 59 SOGFUNC 5  8.418  1.685  0.093  8.519  1.685  0.185  8.620  2.066  0.151  8.723  2.066  0.151 18.300  7.300  0.420
AtomPair CA 33 CA 66 SOGFUNC 2  7.700  2.066  0.223 18.300  7.300  0.777
AtomPair CA 33 CA 67 SOGFUNC 2  6.249  3.513  0.144 18.300  7.300  0.856
AtomPair CA 33 CA 68 SOGFUNC 2  7.700  2.754  0.177 18.300  7.300  0.823
AtomPair CA 33 CA 69 SOGFUNC 2  8.818  3.513  0.144 18.300  7.300  0.856
AtomPair CA 33 CA 71 SOGFUNC 3  8.091  2.956  0.028  8.091  2.108  0.117 18.300  7.300  0.855
AtomPair CA 33 CA 72 SOGFUNC 3  8.815  2.754  0.031  8.815  3.513  0.073 18.300  7.300  0.895
AtomPair CA 33 CA 74 SOGFUNC 2  6.916  2.956  0.167 18.300  7.300  0.833
AtomPair CA 33 CA 75 SOGFUNC 2  5.603  2.108  0.219 18.300  7.300  0.781
AtomPair CA 33 CA 76 SOGFUNC 2  8.290  1.685  0.260 18.300  7.300  0.740
AtomPair CA 33 CA 77 SOGFUNC 2  9.238  2.108  0.219 18.300  7.300  0.781
AtomPair CA 33 CA 78 SOGFUNC 3  9.713  2.956  0.028  9.713  2.108  0.117 18.300  7.300  0.855
AtomPair CA 33 CA 79 SOGFUNC 2  9.177  2.956  0.167 18.300  7.300  0.833
AtomPair CA 33 CA 92 SOGFUNC 5  9.761  2.956  0.137  9.805  2.956  0.068  9.824  2.956  0.137  9.852  3.513  0.115 18.300  7.300  0.544
AtomPair CA 33 CA 93 SOGFUNC 5  9.081  3.513  0.121  9.216  3.513  0.121  9.319  3.513  0.121  9.512  3.513  0.061 18.300  7.300  0.575
AtomPair CA 33 CA 94 SOGFUNC 2  9.708  3.513  0.144 18.300  7.300  0.856
AtomPair CA 33 CA 96 SOGFUNC 3  8.604  2.956  0.031  8.604  2.108  0.132 18.300  7.300  0.837
AtomPair CA 33 CA 97 SOGFUNC 3  6.314  2.635  0.129  9.860  2.956  0.172 18.300  7.300  0.699
AtomPair CA 33 CA 98 SOGFUNC 3  5.076  3.007  0.115  9.793  2.956  0.175 18.300  7.300  0.710
AtomPair CA 33 CA 99 SOGFUNC 4  6.825  2.956  0.169  8.215  1.685  0.050  8.215  2.635  0.095 18.300  7.300  0.686
AtomPair CA 33 CA 100 SOGFUNC 2  9.954  2.635  0.206 18.300  7.300  0.794
AtomPair CA 33 CA 102 SOGFUNC 6  9.155  1.685  0.136  9.155  2.635  0.029  9.220  2.635  0.029  9.440  1.685  0.136  9.440  2.635  0.029 18.300  7.300  0.640
AtomPair CA 33 CA 103 SOGFUNC 4  6.820  1.685  0.043  6.865  1.685  0.173  9.485  1.685  0.173 18.300  7.300  0.610
AtomPair CA 33 CA 104 SOGFUNC 6  7.149  1.685  0.140  7.149  2.635  0.030  7.256  2.635  0.030  7.627  2.066  0.115  7.627  3.007  0.026 18.300  7.300  0.659
AtomPair CA 33 CA 105 SOGFUNC 6  7.719  1.685  0.048  7.719  2.635  0.093  8.042  1.685  0.048  8.042  2.635  0.093  8.415  2.066  0.039 18.300  7.300  0.679
AtomPair CA 33 CA 118 SOGFUNC 5  8.473  2.108  0.117  8.784  2.754  0.030  8.918  2.754  0.089  9.185  2.754  0.089 18.300  7.300  0.675
AtomPair CA 33 CA 119 SOGFUNC 8  4.889  2.108  0.102  5.160  2.108  0.034  5.409  2.108  0.102  5.514  2.108  0.102  6.792  2.108  0.034  6.864  2.108  0.034  6.918  2.108  0.034 18.300  7.300  0.559
AtomPair CA 33 CA 120 SOGFUNC 8  5.683  2.108  0.034  5.772  2.108  0.102  5.815  2.108  0.102  5.856  2.108  0.102  5.915  2.108  0.034  5.969  2.108  0.034  6.065  2.108  0.034 18.300  7.300  0.559
AtomPair CA 33 CA 121 SOGFUNC 8  4.565  2.108  0.103  4.645  2.956  0.024  4.663  2.108  0.034  4.668  2.108  0.103  4.835  2.108  0.034  4.836  2.108  0.034  4.859  2.108  0.103 18.300  7.300  0.564
AtomPair CA 33 CA 122 SOGFUNC 8  4.707  2.635  0.089  4.734  2.635  0.089  4.842  2.635  0.030  4.888  2.635  0.089  5.591  2.635  0.030  5.651  2.635  0.030  5.718  2.635  0.030 18.300  7.300  0.613
AtomPair CA 33 CA 123 SOGFUNC 12  5.859  2.635  0.068  5.936  2.635  0.068  5.947  2.635  0.068  6.109  1.685  0.036  7.526  2.635  0.023  7.610  2.635  0.023  7.650  2.635  0.023  9.707  2.066  0.087  9.715  3.513  0.103  9.743  3.513  0.103  9.768  3.513  0.103 18.300  7.300  0.296
AtomPair CA 33 CA 124 SOGFUNC 5  9.250  1.685  0.127  9.356  1.685  0.127  9.374  1.685  0.127  9.483  2.108  0.034 18.300  7.300  0.586
AtomPair CA 33 CA 131 SOGFUNC 6  8.786  2.956  0.029  8.960  2.956  0.029  8.960  2.108  0.120  9.031  2.754  0.092  9.031  3.513  0.024 18.300  7.300  0.706
AtomPair CA 33 CA 132 SOGFUNC 3  9.607  2.635  0.195  9.688  2.956  0.087 18.300  7.300  0.717
AtomPair CA 33 CA 133 SOGFUNC 6  9.065  2.066  0.170  9.232  2.108  0.083  9.484  1.685  0.208  9.918  2.108  0.028  9.987  2.108  0.111 18.300  7.300  0.400
AtomPair CA 33 CA 134 SOGFUNC 5  8.444  3.513  0.122  8.486  2.108  0.101  8.561  2.956  0.144  9.578  2.754  0.155 18.300  7.300  0.478
AtomPair CA 33 CA 135 SOGFUNC 2  8.872  2.108  0.245 18.300  7.300  0.755
AtomPair CA 33 CA 175 SOGFUNC 3  9.815  1.685  0.146  9.862  2.956  0.167 18.300  7.300  0.687
AtomPair CA 33 CA 176 SOGFUNC 4  7.497  1.734  0.113  7.685  1.871  0.209  7.734  2.108  0.186 18.300  7.300  0.492
AtomPair CA 33 CA 177 SOGFUNC 4  9.389  1.685  0.128  9.572  2.635  0.164  9.708  2.635  0.164 18.300  7.300  0.543
AtomPair CA 33 CA 178 SOGFUNC 4  8.658  1.685  0.217  9.364  1.685  0.217  9.983  1.685  0.108 18.300  7.300  0.458
AtomPair CA 33 CA 181 SOGFUNC 2  9.276  2.066  0.249 18.300  7.300  0.751
AtomPair CA 33 CA 189 SOGFUNC 3  9.482  2.635  0.182  9.890  2.635  0.182 18.300  7.300  0.636
AtomPair CA 33 CA 190 SOGFUNC 4  7.101  2.054  0.193  7.103  1.685  0.117  7.177  2.054  0.193 18.300  7.300  0.497
AtomPair CA 33 CA 191 SOGFUNC 4  7.294  1.734  0.106  7.750  1.685  0.219  7.915  1.734  0.213 18.300  7.300  0.463
AtomPair CA 33 CA 192 SOGFUNC 4  9.083  1.685  0.108  9.168  1.685  0.217  9.377  1.685  0.217 18.300  7.300  0.458
AtomPair CA 33 CA 193 SOGFUNC 4  9.470  2.635  0.072  9.608  1.685  0.225  9.633  1.685  0.225 18.300  7.300  0.477
AtomPair CA 33 CA 228 SOGFUNC 3  9.736  2.956  0.034  9.898  2.956  0.034 18.300  7.300  0.932
AtomPair CA 33 CA 229 SOGFUNC 4  6.741  2.956  0.033  6.808  2.956  0.033  9.975  2.108  0.046 18.300  7.300  0.889
AtomPair CA 33 CA 230 SOGFUNC 4  5.261  2.108  0.045  5.486  2.108  0.045  6.899  2.956  0.032 18.300  7.300  0.877
AtomPair CA 33 CA 231 SOGFUNC 4  4.651  2.635  0.036  4.701  2.635  0.036  5.482  1.685  0.056 18.300  7.300  0.872
AtomPair CA 33 CA 232 SOGFUNC 4  4.930  2.635  0.035  8.397  1.685  0.055  8.422  1.685  0.055 18.300  7.300  0.854
AtomPair CA 33 CA 233 SOGFUNC 2  8.653  2.635  0.039 18.300  7.300  0.961
AtomPair CA 33 CA 248 SOGFUNC 4  7.919  2.437  0.182  8.032  2.635  0.169  8.216  2.437  0.091 18.300  7.300  0.558
AtomPair CA 33 CA 249 SOGFUNC 4  8.063  1.685  0.217  8.104  1.685  0.217  8.524  1.685  0.108 18.300  7.300  0.458
AtomPair CA 33 CA 251 SOGFUNC 4  9.866  2.635  0.172  9.917  2.635  0.086  9.919  2.635  0.172 18.300  7.300  0.570
AtomPair CA 33 CA 253 SOGFUNC 2  9.969  3.007  0.185 18.300  7.300  0.815
AtomPair CA 33 CA 254 SOGFUNC 2  6.737  1.685  0.289 18.300  7.300  0.711
AtomPair CA 33 CA 255 SOGFUNC 2  9.137  1.685  0.289 18.300  7.300  0.711
AtomPair CA 33 CA 330 SOGFUNC 2  9.386  2.066  0.249 18.300  7.300  0.751
AtomPair CA 33 CA 332 SOGFUNC 2  9.300  2.108  0.245 18.300  7.300  0.755
AtomPair CA 33 CA 333 SOGFUNC 2  9.389  3.513  0.163 18.300  7.300  0.837
AtomPair CA 33 CA 334 SOGFUNC 2  8.011  2.108  0.245 18.300  7.300  0.755
AtomPair CA 33 CA 335 SOGFUNC 2  4.463  2.754  0.199 18.300  7.300  0.801
AtomPair CA 33 CA 336 SOGFUNC 2  5.284  2.754  0.199 18.300  7.300  0.801
AtomPair CA 33 CA 337 SOGFUNC 2  8.794  2.754  0.199 18.300  7.300  0.801
AtomPair CA 33 CA 338 SOGFUNC 2  9.804  2.754  0.199 18.300  7.300  0.801
AtomPair CA 33 CA 354 SOGFUNC 4  8.614  1.871  0.211  9.187  2.108  0.187  9.335  1.871  0.106 18.300  7.300  0.496
AtomPair CA 33 CA 357 SOGFUNC 2  8.752  2.956  0.188 18.300  7.300  0.812
AtomPair CA 33 CA 358 SOGFUNC 2  9.379  2.956  0.188 18.300  7.300  0.812
AtomPair CA 34 CA 39 SOGFUNC 4  7.548  1.685  0.221  8.892  2.956  0.021  8.892  2.635  0.212 18.300  7.300  0.545
AtomPair CA 34 CA 40 SOGFUNC 8  8.823  2.066  0.087  8.823  2.754  0.022  8.893  1.685  0.107  8.893  2.108  0.028  9.149  2.754  0.022  9.505  2.635  0.205  9.505  2.108  0.028 18.300  7.300  0.501
AtomPair CA 34 CA 41 SOGFUNC 6  8.100  1.685  0.121  8.100  2.108  0.032  8.111  1.685  0.121  8.111  2.108  0.032  8.335  2.108  0.032 18.300  7.300  0.661
AtomPair CA 34 CA 42 SOGFUNC 10  5.767  2.956  0.019  5.767  1.685  0.098  5.838  2.066  0.080  5.838  3.513  0.016  6.149  3.513  0.016  9.557  1.685  0.098  9.602  1.685  0.098  9.851  2.956  0.019  9.887  1.685  0.098 18.300  7.300  0.460
AtomPair CA 34 CA 43 SOGFUNC 6  5.270  2.956  0.024  5.270  1.685  0.124  5.291  2.956  0.024  5.291  1.685  0.124  5.551  2.956  0.024 18.300  7.300  0.680
AtomPair CA 34 CA 44 SOGFUNC 6  6.276  2.956  0.025  6.276  2.108  0.105  6.320  2.956  0.025  6.320  2.108  0.105  6.440  2.956  0.025 18.300  7.300  0.716
AtomPair CA 34 CA 45 SOGFUNC 6  6.963  2.754  0.028  6.963  3.513  0.066  6.982  2.108  0.037  7.027  2.956  0.079  7.027  2.108  0.037 18.300  7.300  0.754
AtomPair CA 34 CA 46 SOGFUNC 5  9.643  3.007  0.124  9.694  2.108  0.089  9.717  2.635  0.142  9.949  2.635  0.142 18.300  7.300  0.503
AtomPair CA 34 CA 47 SOGFUNC 8  6.017  3.007  0.103  6.074  2.956  0.052  6.103  2.635  0.118  7.322  2.635  0.118  7.349  2.437  0.127  7.445  2.956  0.052  7.746  2.635  0.118 18.300  7.300  0.312
AtomPair CA 34 CA 48 SOGFUNC 8  4.823  2.066  0.131  4.977  1.685  0.161  4.985  2.108  0.064  8.907  2.635  0.103  8.996  2.635  0.103  9.061  2.635  0.103  9.089  2.108  0.064 18.300  7.300  0.272
AtomPair CA 34 CA 49 SOGFUNC 5  4.120  2.108  0.085  4.140  2.108  0.170  4.174  2.754  0.130  8.656  2.108  0.114 18.300  7.300  0.500
AtomPair CA 34 CA 50 SOGFUNC 5  5.454  2.956  0.137  5.497  2.956  0.069  5.500  2.956  0.137  5.614  2.956  0.092 18.300  7.300  0.565
AtomPair CA 34 CA 51 SOGFUNC 6  5.573  2.956  0.020  5.573  2.108  0.085  8.895  2.108  0.169  8.917  2.108  0.169  8.973  2.956  0.060 18.300  7.300  0.497
AtomPair CA 34 CA 52 SOGFUNC 4  6.407  1.871  0.038  6.407  2.654  0.080  9.088  2.108  0.202 18.300  7.300  0.680
AtomPair CA 34 CA 53 SOGFUNC 3  8.242  2.956  0.085  8.242  2.108  0.040 18.300  7.300  0.875
AtomPair CA 34 CA 54 SOGFUNC 2  6.762  2.956  0.115 18.300  7.300  0.885
AtomPair CA 34 CA 55 SOGFUNC 4  8.107  1.685  0.122  8.107  2.635  0.026  8.237  2.108  0.195 18.300  7.300  0.657
AtomPair CA 34 CA 56 SOGFUNC 7  5.146  1.685  0.167  8.601  2.635  0.107  8.730  1.685  0.084  8.749  2.635  0.107  9.260  2.635  0.107  9.508  1.685  0.112 18.300  7.300  0.316
AtomPair CA 34 CA 57 SOGFUNC 8  6.136  1.685  0.078  6.182  1.685  0.155  6.440  1.685  0.155  6.826  1.685  0.155  8.066  2.635  0.099  9.771  2.956  0.015  9.771  2.635  0.050 18.300  7.300  0.293
AtomPair CA 34 CA 58 SOGFUNC 5  7.978  1.685  0.087  8.244  1.685  0.173  8.309  1.685  0.173  8.528  1.685  0.173 18.300  7.300  0.393
AtomPair CA 34 CA 59 SOGFUNC 5  8.408  1.685  0.087  8.419  1.685  0.173  8.440  1.685  0.173  8.559  1.685  0.173 18.300  7.300  0.393
AtomPair CA 34 CA 62 SOGFUNC 2  9.772  1.685  0.260 18.300  7.300  0.740
AtomPair CA 34 CA 66 SOGFUNC 2  9.347  3.007  0.164 18.300  7.300  0.836
AtomPair CA 34 CA 67 SOGFUNC 2  7.830  2.635  0.183 18.300  7.300  0.817
AtomPair CA 34 CA 69 SOGFUNC 2  9.724  2.956  0.115 18.300  7.300  0.885
AtomPair CA 34 CA 70 SOGFUNC 3  9.893  2.956  0.085  9.893  2.108  0.040 18.300  7.300  0.875
AtomPair CA 34 CA 71 SOGFUNC 3  7.834  2.956  0.028  7.834  2.108  0.117 18.300  7.300  0.855
AtomPair CA 34 CA 72 SOGFUNC 3  8.985  2.956  0.085  8.985  2.108  0.040 18.300  7.300  0.875
AtomPair CA 34 CA 75 SOGFUNC 2  9.137  2.066  0.223 18.300  7.300  0.777
AtomPair CA 34 CA 76 SOGFUNC 2  9.947  2.066  0.223 18.300  7.300  0.777
AtomPair CA 34 CA 77 SOGFUNC 3  9.773  2.244  0.036  9.773  2.108  0.116 18.300  7.300  0.848
AtomPair CA 34 CA 78 SOGFUNC 3  7.434  2.956  0.028  7.434  2.108  0.117 18.300  7.300  0.855
AtomPair CA 34 CA 79 SOGFUNC 3  9.763  2.956  0.085  9.763  2.108  0.040 18.300  7.300  0.875
AtomPair CA 34 CA 94 SOGFUNC 2  8.500  3.513  0.144 18.300  7.300  0.856
AtomPair CA 34 CA 95 SOGFUNC 3  6.594  2.956  0.117  8.357  2.956  0.175 18.300  7.300  0.708
AtomPair CA 34 CA 96 SOGFUNC 4  8.593  2.754  0.179  9.498  2.956  0.028  9.498  2.108  0.117 18.300  7.300  0.676
AtomPair CA 34 CA 97 SOGFUNC 2  4.735  2.956  0.130 18.300  7.300  0.870
AtomPair CA 34 CA 98 SOGFUNC 2  5.567  2.635  0.144 18.300  7.300  0.856
AtomPair CA 34 CA 99 SOGFUNC 4  7.368  2.635  0.186  9.349  1.685  0.049  9.349  2.635  0.093 18.300  7.300  0.672
AtomPair CA 34 CA 101 SOGFUNC 7  6.865  1.685  0.044  6.865  2.635  0.084  6.907  1.685  0.044  6.933  1.685  0.044  6.933  2.635  0.084  9.802  3.007  0.147 18.300  7.300  0.555
AtomPair CA 34 CA 102 SOGFUNC 6  5.849  2.635  0.029  5.982  1.685  0.136  5.982  2.635  0.029  6.197  1.685  0.136  6.197  2.635  0.029 18.300  7.300  0.640
AtomPair CA 34 CA 103 SOGFUNC 4  4.662  1.685  0.043  4.884  1.685  0.173  8.753  1.685  0.173 18.300  7.300  0.610
AtomPair CA 34 CA 104 SOGFUNC 6  6.284  3.007  0.026  6.614  1.685  0.141  6.614  2.635  0.030  6.870  2.066  0.115  6.870  3.007  0.026 18.300  7.300  0.661
AtomPair CA 34 CA 105 SOGFUNC 6  8.642  2.066  0.040  8.642  3.007  0.083  8.711  2.066  0.040  9.737  1.685  0.049  9.737  2.635  0.094 18.300  7.300  0.693
AtomPair CA 34 CA 106 SOGFUNC 5  9.599  1.685  0.142  9.599  2.108  0.038  9.922  2.066  0.116  9.922  2.754  0.029 18.300  7.300  0.676
AtomPair CA 34 CA 107 SOGFUNC 3  9.847  2.108  0.045  9.847  2.635  0.107 18.300  7.300  0.849
AtomPair CA 34 CA 117 SOGFUNC 3  9.558  2.108  0.130  9.599  2.108  0.043 18.300  7.300  0.827
AtomPair CA 34 CA 118 SOGFUNC 5  8.562  2.108  0.117  9.073  2.754  0.030  9.370  2.754  0.089  9.636  2.754  0.089 18.300  7.300  0.675
AtomPair CA 34 CA 119 SOGFUNC 5  5.936  2.108  0.110  6.208  2.108  0.037  6.690  2.108  0.110  6.789  2.108  0.110 18.300  7.300  0.634
AtomPair CA 34 CA 120 SOGFUNC 8  8.177  2.108  0.102  8.191  2.108  0.034  8.294  2.108  0.102  8.414  2.108  0.102  8.541  2.108  0.034  8.552  2.108  0.034  8.718  2.108  0.034 18.300  7.300  0.559
AtomPair CA 34 CA 121 SOGFUNC 8  5.783  2.108  0.034  5.898  2.108  0.034  6.051  2.108  0.034  6.532  2.108  0.103  6.615  2.108  0.103  6.646  2.956  0.024  6.662  2.108  0.103 18.300  7.300  0.564
AtomPair CA 34 CA 122 SOGFUNC 12  4.484  2.956  0.021  4.530  2.956  0.021  4.533  2.956  0.021  4.725  2.956  0.062  4.749  2.956  0.062  4.918  2.956  0.062  4.953  2.956  0.021  7.569  2.956  0.124  7.658  2.956  0.124  7.778  2.956  0.124  8.045  2.956  0.062 18.300  7.300  0.300
AtomPair CA 34 CA 123 SOGFUNC 12  4.973  2.956  0.020  4.982  2.956  0.020  5.007  2.956  0.020  5.728  2.635  0.067  5.832  2.635  0.067  6.044  2.956  0.020  6.084  2.635  0.067  6.120  2.956  0.120  6.124  2.635  0.067  6.137  2.956  0.120  6.149  2.956  0.120 18.300  7.300  0.291
AtomPair CA 34 CA 124 SOGFUNC 12  7.307  1.685  0.072  7.325  1.685  0.145  7.420  1.685  0.145  7.601  1.685  0.145  7.860  1.685  0.072  7.917  1.685  0.072  8.135  2.108  0.019  8.162  1.685  0.072  8.772  2.108  0.019  8.818  2.108  0.019  8.848  2.108  0.019 18.300  7.300  0.200
AtomPair CA 34 CA 125 SOGFUNC 6  9.674  2.635  0.057  9.679  1.685  0.179  9.685  1.685  0.179  9.770  1.685  0.179  9.989  1.685  0.089 18.300  7.300  0.317
AtomPair CA 34 CA 131 SOGFUNC 2  9.886  2.635  0.206 18.300  7.300  0.794
AtomPair CA 34 CA 132 SOGFUNC 4  8.314  2.635  0.174  9.685  2.956  0.077  9.828  2.635  0.174 18.300  7.300  0.575
AtomPair CA 34 CA 133 SOGFUNC 7  8.060  2.108  0.070  8.108  2.066  0.144  8.358  1.685  0.176  8.998  2.066  0.144  9.795  2.108  0.094  9.906  2.108  0.094 18.300  7.300  0.278
AtomPair CA 34 CA 134 SOGFUNC 5  6.378  2.108  0.089  6.485  3.007  0.125  6.513  2.635  0.143  7.663  1.685  0.223 18.300  7.300  0.420
AtomPair CA 34 CA 135 SOGFUNC 5  5.786  2.108  0.193  9.214  2.108  0.097  9.360  3.513  0.116  9.398  2.956  0.138 18.300  7.300  0.456
AtomPair CA 34 CA 136 SOGFUNC 5  8.204  2.956  0.131  8.829  2.956  0.066  8.957  2.108  0.184  9.068  2.108  0.184 18.300  7.300  0.434
AtomPair CA 34 CA 137 SOGFUNC 5  8.316  2.108  0.171  8.334  2.108  0.085  8.339  2.108  0.171  8.934  2.108  0.171 18.300  7.300  0.403
AtomPair CA 34 CA 138 SOGFUNC 4  8.799  2.108  0.194  8.824  2.108  0.194  8.896  2.108  0.097 18.300  7.300  0.514
AtomPair CA 34 CA 153 SOGFUNC 2  9.941  2.956  0.035 18.300  7.300  0.965
AtomPair CA 34 CA 190 SOGFUNC 4  8.621  2.461  0.166  8.627  1.685  0.121  8.643  2.054  0.199 18.300  7.300  0.513
AtomPair CA 34 CA 191 SOGFUNC 4  8.698  1.685  0.108  9.102  1.685  0.217  9.244  1.685  0.217 18.300  7.300  0.458
AtomPair CA 34 CA 192 SOGFUNC 4  9.458  1.685  0.113  9.513  2.066  0.184  9.771  1.685  0.226 18.300  7.300  0.478
AtomPair CA 34 CA 193 SOGFUNC 4  9.161  2.635  0.072  9.288  1.685  0.225  9.306  1.685  0.225 18.300  7.300  0.477
AtomPair CA 34 CA 198 SOGFUNC 2  9.982  2.956  0.035 18.300  7.300  0.965
AtomPair CA 34 CA 199 SOGFUNC 4  7.143  2.108  0.045  7.157  2.956  0.032  7.165  2.108  0.045 18.300  7.300  0.877
AtomPair CA 34 CA 200 SOGFUNC 4  6.990  2.956  0.033  7.017  2.956  0.033  7.130  2.956  0.033 18.300  7.300  0.900
AtomPair CA 34 CA 227 SOGFUNC 3  8.805  2.956  0.034  8.822  2.956  0.034 18.300  7.300  0.932
AtomPair CA 34 CA 228 SOGFUNC 4  6.912  2.956  0.033  7.008  2.956  0.033  8.906  2.956  0.033 18.300  7.300  0.900
AtomPair CA 34 CA 229 SOGFUNC 4  5.010  2.956  0.033  5.152  2.956  0.033  6.981  2.108  0.046 18.300  7.300  0.889
AtomPair CA 34 CA 230 SOGFUNC 4  5.032  2.956  0.032  5.317  1.871  0.050  5.652  1.871  0.050 18.300  7.300  0.867
AtomPair CA 34 CA 231 SOGFUNC 4  5.493  2.108  0.046  6.374  2.956  0.033  6.418  2.956  0.033 18.300  7.300  0.889
AtomPair CA 34 CA 232 SOGFUNC 4  6.474  2.635  0.035  9.140  1.685  0.055  9.231  1.685  0.055 18.300  7.300  0.854
AtomPair CA 34 CA 233 SOGFUNC 5  8.501  2.437  0.035  8.578  2.635  0.098  8.691  2.635  0.098  9.206  2.635  0.033 18.300  7.300  0.735
AtomPair CA 34 CA 234 SOGFUNC 5  6.739  2.437  0.031  6.926  1.685  0.134  7.190  1.685  0.134  8.775  2.635  0.085 18.300  7.300  0.617
AtomPair CA 34 CA 235 SOGFUNC 2  7.445  2.635  0.110 18.300  7.300  0.890
AtomPair CA 34 CA 249 SOGFUNC 3  9.864  1.685  0.236  9.966  1.685  0.236 18.300  7.300  0.527
AtomPair CA 34 CA 252 SOGFUNC 2  9.481  2.635  0.206 18.300  7.300  0.794
AtomPair CA 34 CA 253 SOGFUNC 2  9.350  2.635  0.206 18.300  7.300  0.794
AtomPair CA 34 CA 254 SOGFUNC 2  7.316  2.635  0.206 18.300  7.300  0.794
AtomPair CA 34 CA 334 SOGFUNC 2  8.393  2.108  0.245 18.300  7.300  0.755
AtomPair CA 34 CA 335 SOGFUNC 4  5.774  2.108  0.237  9.700  2.956  0.028  9.814  2.956  0.028 18.300  7.300  0.707
AtomPair CA 34 CA 336 SOGFUNC 2  6.061  2.108  0.245 18.300  7.300  0.755
AtomPair CA 34 CA 337 SOGFUNC 3  8.329  2.754  0.195  9.702  2.956  0.030 18.300  7.300  0.774
AtomPair CA 34 CA 338 SOGFUNC 2  9.792  2.108  0.245 18.300  7.300  0.755
AtomPair CA 34 CA 346 SOGFUNC 3  9.077  2.956  0.034  9.101  2.956  0.034 18.300  7.300  0.932
AtomPair CA 34 CA 348 SOGFUNC 2  9.184  2.956  0.035 18.300  7.300  0.965
AtomPair CA 34 CA 357 SOGFUNC 2  9.920  2.956  0.188 18.300  7.300  0.812
AtomPair CA 35 CA 40 SOGFUNC 9  5.098  2.066  0.085  5.098  2.754  0.021  5.180  1.685  0.104  5.180  2.108  0.028  5.351  2.108  0.028  9.801  1.685  0.104  9.808  2.956  0.020  9.886  1.734  0.101 18.300  7.300  0.511
AtomPair CA 35 CA 41 SOGFUNC 6  5.292  2.108  0.032  5.352  1.685  0.121  5.352  2.108  0.032  5.362  1.685  0.121  5.362  2.108  0.032 18.300  7.300  0.661
AtomPair CA 35 CA 42 SOGFUNC 10  4.628  3.513  0.017  4.633  2.956  0.021  4.633  1.685  0.109  4.690  2.066  0.089  4.690  3.513  0.017  9.422  2.956  0.021  9.433  2.635  0.070  9.474  2.437  0.075  9.903  2.635  0.070 18.300  7.300  0.511
AtomPair CA 35 CA 43 SOGFUNC 6  6.074  2.956  0.025  6.309  2.956  0.025  6.309  2.108  0.105  6.343  2.956  0.025  6.343  2.108  0.105 18.300  7.300  0.716
AtomPair CA 35 CA 44 SOGFUNC 6  8.717  2.956  0.025  8.947  2.956  0.025  8.947  2.108  0.105  8.970  2.956  0.025  8.970  2.108  0.105 18.300  7.300  0.716
AtomPair CA 35 CA 45 SOGFUNC 2  9.942  2.108  0.042 18.300  7.300  0.958
AtomPair CA 35 CA 46 SOGFUNC 4  8.202  2.635  0.153  8.278  2.635  0.153  8.491  2.108  0.096 18.300  7.300  0.598
AtomPair CA 35 CA 47 SOGFUNC 9  5.577  2.635  0.114  5.611  3.007  0.100  5.833  2.956  0.051  7.706  2.956  0.068  8.691  2.635  0.114  8.720  2.635  0.114  8.732  2.956  0.051  8.994  2.635  0.114 18.300  7.300  0.274
AtomPair CA 35 CA 48 SOGFUNC 5  4.931  2.066  0.160  5.013  1.685  0.196  5.054  2.108  0.078  7.490  2.108  0.105 18.300  7.300  0.461
AtomPair CA 35 CA 49 SOGFUNC 5  5.697  2.108  0.114  6.309  2.108  0.085  6.316  2.108  0.170  6.465  2.754  0.130 18.300  7.300  0.500
AtomPair CA 35 CA 50 SOGFUNC 5  4.103  2.956  0.092  6.655  2.956  0.069  6.856  2.956  0.137  6.884  2.956  0.137 18.300  7.300  0.565
AtomPair CA 35 CA 51 SOGFUNC 4  6.526  2.956  0.025  6.526  2.108  0.106  9.807  2.956  0.152 18.300  7.300  0.717
AtomPair CA 35 CA 52 SOGFUNC 4  6.535  2.108  0.202  8.385  1.871  0.038  8.385  2.654  0.080 18.300  7.300  0.680
AtomPair CA 35 CA 53 SOGFUNC 4  7.570  1.871  0.224  9.225  2.956  0.071  9.225  2.108  0.033 18.300  7.300  0.671
AtomPair CA 35 CA 54 SOGFUNC 4  5.470  2.956  0.095  8.671  2.956  0.143  8.849  2.956  0.143 18.300  7.300  0.618
AtomPair CA 35 CA 55 SOGFUNC 4  5.821  2.956  0.024  5.821  2.108  0.100  6.338  2.108  0.201 18.300  7.300  0.675
AtomPair CA 35 CA 56 SOGFUNC 8  5.040  1.685  0.168  8.521  1.685  0.084  8.521  2.108  0.022  9.188  2.635  0.108  9.238  1.685  0.084  9.294  2.635  0.108  9.584  2.635  0.108 18.300  7.300  0.318
AtomPair CA 35 CA 57 SOGFUNC 8  8.098  1.685  0.080  8.337  1.685  0.160  8.396  1.685  0.160  8.534  2.066  0.130  8.792  2.635  0.102  9.559  2.956  0.015  9.559  2.635  0.051 18.300  7.300  0.301
AtomPair CA 35 CA 58 SOGFUNC 3  9.378  2.635  0.095  9.378  2.108  0.039 18.300  7.300  0.866
AtomPair CA 35 CA 59 SOGFUNC 3  9.557  2.635  0.095  9.557  2.108  0.039 18.300  7.300  0.866
AtomPair CA 35 CA 60 SOGFUNC 2  8.636  1.685  0.260 18.300  7.300  0.740
AtomPair CA 35 CA 61 SOGFUNC 2  8.547  2.635  0.183 18.300  7.300  0.817
AtomPair CA 35 CA 62 SOGFUNC 2  6.786  1.685  0.260 18.300  7.300  0.740
AtomPair CA 35 CA 63 SOGFUNC 2  8.361  2.635  0.183 18.300  7.300  0.817
AtomPair CA 35 CA 64 SOGFUNC 2  9.758  1.685  0.260 18.300  7.300  0.740
AtomPair CA 35 CA 66 SOGFUNC 2  9.017  3.007  0.164 18.300  7.300  0.836
AtomPair CA 35 CA 67 SOGFUNC 2  8.580  2.635  0.183 18.300  7.300  0.817
AtomPair CA 35 CA 68 SOGFUNC 6  9.845  2.108  0.036  9.867  2.956  0.077  9.867  2.108  0.036  9.966  2.956  0.077  9.966  2.108  0.036 18.300  7.300  0.738
AtomPair CA 35 CA 69 SOGFUNC 2  9.961  2.956  0.115 18.300  7.300  0.885
AtomPair CA 35 CA 70 SOGFUNC 3  7.977  2.956  0.085  7.977  2.108  0.040 18.300  7.300  0.875
AtomPair CA 35 CA 71 SOGFUNC 3  6.038  2.956  0.028  6.038  2.108  0.117 18.300  7.300  0.855
AtomPair CA 35 CA 72 SOGFUNC 6  6.922  2.956  0.081  6.922  2.108  0.038  9.646  2.956  0.027  9.686  2.956  0.027  9.905  2.956  0.027 18.300  7.300  0.800
AtomPair CA 35 CA 73 SOGFUNC 2  8.918  2.108  0.154 18.300  7.300  0.846
AtomPair CA 35 CA 75 SOGFUNC 2  9.344  1.871  0.170 18.300  7.300  0.830
AtomPair CA 35 CA 78 SOGFUNC 3  9.264  2.956  0.028  9.264  2.108  0.117 18.300  7.300  0.855
AtomPair CA 35 CA 80 SOGFUNC 3  9.980  2.956  0.028  9.980  2.244  0.111 18.300  7.300  0.861
AtomPair CA 35 CA 94 SOGFUNC 3  8.443  2.956  0.028  8.443  2.108  0.117 18.300  7.300  0.855
AtomPair CA 35 CA 95 SOGFUNC 4  9.120  1.871  0.045  9.120  2.654  0.095  9.444  2.956  0.170 18.300  7.300  0.690
AtomPair CA 35 CA 96 SOGFUNC 3  7.674  2.956  0.031  7.674  2.108  0.132 18.300  7.300  0.837
AtomPair CA 35 CA 97 SOGFUNC 2  6.330  2.956  0.130 18.300  7.300  0.870
AtomPair CA 35 CA 98 SOGFUNC 2  6.703  2.956  0.130 18.300  7.300  0.870
AtomPair CA 35 CA 100 SOGFUNC 7  7.057  2.635  0.164  8.312  1.685  0.043  8.312  2.635  0.082  8.369  1.685  0.043  8.369  2.635  0.082  8.512  1.685  0.043 18.300  7.300  0.543
AtomPair CA 35 CA 101 SOGFUNC 7  5.599  1.685  0.043  5.599  2.635  0.082  5.664  1.685  0.043  5.664  2.635  0.082  5.794  1.685  0.043  6.143  2.635  0.164 18.300  7.300  0.543
AtomPair CA 35 CA 102 SOGFUNC 7  5.112  1.685  0.113  5.112  2.635  0.024  5.112  2.635  0.024  7.867  1.685  0.225  9.829  1.685  0.113  9.829  2.635  0.024 18.300  7.300  0.477
AtomPair CA 35 CA 103 SOGFUNC 5  6.026  1.685  0.144  6.306  1.685  0.036  8.045  1.685  0.144  9.864  1.685  0.217 18.300  7.300  0.458
AtomPair CA 35 CA 104 SOGFUNC 6  7.111  2.635  0.030  7.266  2.066  0.115  7.266  3.007  0.026  7.298  1.685  0.140  7.298  2.635  0.030 18.300  7.300  0.659
AtomPair CA 35 CA 106 SOGFUNC 6  8.219  1.685  0.196  8.260  1.685  0.196  8.302  1.685  0.098  9.245  1.685  0.098  9.245  2.108  0.026 18.300  7.300  0.385
AtomPair CA 35 CA 107 SOGFUNC 4  9.278  2.635  0.168  9.507  1.685  0.131  9.762  3.007  0.147 18.300  7.300  0.555
AtomPair CA 35 CA 108 SOGFUNC 6  8.370  1.685  0.211  8.873  1.685  0.211  9.372  3.007  0.059  9.773  2.066  0.086  9.773  3.513  0.017 18.300  7.300  0.415
AtomPair CA 35 CA 110 SOGFUNC 6  8.921  2.635  0.097  8.921  2.108  0.041  8.929  2.754  0.031  8.929  3.007  0.085  9.002  2.754  0.031 18.300  7.300  0.715
AtomPair CA 35 CA 119 SOGFUNC 3  9.585  2.108  0.130  9.931  2.108  0.043 18.300  7.300  0.827
AtomPair CA 35 CA 120 SOGFUNC 3  9.793  2.108  0.046  9.978  2.108  0.046 18.300  7.300  0.908
AtomPair CA 35 CA 121 SOGFUNC 12  6.821  2.108  0.026  6.860  2.108  0.026  7.088  2.108  0.026  7.697  2.754  0.119  7.957  2.754  0.119  8.073  2.754  0.119  8.207  3.513  0.047  9.241  2.956  0.018  9.291  2.108  0.078  9.418  2.108  0.078  9.443  2.108  0.078 18.300  7.300  0.269
AtomPair CA 35 CA 122 SOGFUNC 12  4.785  2.956  0.124  4.930  2.956  0.124  5.035  2.956  0.124  5.261  2.956  0.062  6.387  2.956  0.021  6.442  2.956  0.062  6.494  2.956  0.062  6.646  2.956  0.062  6.915  2.956  0.021  6.978  2.956  0.021  7.149  2.956  0.021 18.300  7.300  0.300
AtomPair CA 35 CA 123 SOGFUNC 12  5.008  2.956  0.062  5.044  2.956  0.021  5.084  2.956  0.062  5.278  2.956  0.124  5.293  2.956  0.062  5.453  2.956  0.062  5.511  2.956  0.124  5.558  2.956  0.124  5.666  2.956  0.021  5.788  2.956  0.021  5.928  2.956  0.021 18.300  7.300  0.300
AtomPair CA 35 CA 124 SOGFUNC 12  6.100  1.685  0.072  6.104  2.108  0.019  6.159  1.685  0.072  6.492  1.685  0.145  6.506  1.685  0.072  6.556  1.685  0.072  6.684  1.685  0.145  6.915  1.685  0.145  9.010  2.108  0.019  9.034  2.108  0.019  9.066  2.108  0.019 18.300  7.300  0.200
AtomPair CA 35 CA 125 SOGFUNC 9  6.918  2.635  0.060  6.934  2.956  0.018  6.966  2.437  0.065  7.190  1.685  0.093  8.236  2.635  0.119  8.269  2.635  0.119  8.302  2.635  0.060  8.409  1.685  0.187 18.300  7.300  0.280
AtomPair CA 35 CA 126 SOGFUNC 5  9.432  2.635  0.155  9.479  2.635  0.155  9.480  2.635  0.155  9.557  2.635  0.078 18.300  7.300  0.457
AtomPair CA 35 CA 127 SOGFUNC 4  9.052  2.956  0.033  9.274  2.956  0.033  9.280  2.956  0.033 18.300  7.300  0.900
AtomPair CA 35 CA 134 SOGFUNC 4  8.437  2.635  0.172  8.492  2.108  0.108  8.536  3.007  0.151 18.300  7.300  0.570
AtomPair CA 35 CA 135 SOGFUNC 2  7.903  2.108  0.245 18.300  7.300  0.755
AtomPair CA 35 CA 136 SOGFUNC 5  8.974  2.956  0.131  9.631  2.956  0.066  9.649  2.108  0.184  9.669  2.108  0.184 18.300  7.300  0.434
AtomPair CA 35 CA 137 SOGFUNC 5  8.581  2.108  0.171  9.208  2.108  0.171  9.312  2.108  0.171  9.359  2.108  0.085 18.300  7.300  0.403
AtomPair CA 35 CA 138 SOGFUNC 4  8.729  2.108  0.194  8.796  2.108  0.097  8.822  2.108  0.194 18.300  7.300  0.514
AtomPair CA 35 CA 156 SOGFUNC 5  9.650  2.654  0.096  9.650  2.956  0.087  9.663  2.956  0.029  9.728  2.956  0.087 18.300  7.300  0.701
AtomPair CA 35 CA 177 SOGFUNC 3  9.856  2.956  0.094  9.927  2.956  0.094 18.300  7.300  0.812
AtomPair CA 35 CA 178 SOGFUNC 5  8.203  2.108  0.111  8.282  2.956  0.026  8.295  2.108  0.111  8.470  2.108  0.111 18.300  7.300  0.641
AtomPair CA 35 CA 179 SOGFUNC 2  9.436  2.635  0.206 18.300  7.300  0.794
AtomPair CA 35 CA 190 SOGFUNC 4  9.870  2.054  0.193  9.910  2.054  0.193  9.927  1.685  0.117 18.300  7.300  0.497
AtomPair CA 35 CA 191 SOGFUNC 4  9.216  1.685  0.108  9.658  1.685  0.217  9.743  1.685  0.217 18.300  7.300  0.458
AtomPair CA 35 CA 192 SOGFUNC 4  8.630  1.685  0.113  8.887  2.066  0.184  9.135  1.685  0.226 18.300  7.300  0.478
AtomPair CA 35 CA 193 SOGFUNC 5  7.729  2.635  0.066  8.145  1.685  0.206  8.155  1.685  0.206  9.743  2.635  0.132 18.300  7.300  0.389
AtomPair CA 35 CA 198 SOGFUNC 4  8.715  2.956  0.033  8.716  2.956  0.033  8.863  2.956  0.033 18.300  7.300  0.900
AtomPair CA 35 CA 199 SOGFUNC 4  5.625  2.956  0.033  5.627  2.956  0.033  5.780  2.956  0.033 18.300  7.300  0.900
AtomPair CA 35 CA 200 SOGFUNC 4  7.146  2.956  0.033  7.218  2.956  0.033  7.392  2.956  0.033 18.300  7.300  0.900
AtomPair CA 35 CA 201 SOGFUNC 4  9.390  2.956  0.033  9.489  2.956  0.033  9.655  2.956  0.033 18.300  7.300  0.900
AtomPair CA 35 CA 227 SOGFUNC 3  7.514  2.956  0.034  7.598  2.956  0.034 18.300  7.300  0.932
AtomPair CA 35 CA 228 SOGFUNC 4  7.287  2.956  0.033  7.350  2.956  0.033  7.359  2.956  0.033 18.300  7.300  0.900
AtomPair CA 35 CA 229 SOGFUNC 4  4.932  2.956  0.033  5.161  2.956  0.033  7.091  2.108  0.046 18.300  7.300  0.889
AtomPair CA 35 CA 230 SOGFUNC 4  4.753  2.956  0.032  6.887  1.871  0.050  7.118  1.871  0.050 18.300  7.300  0.867
AtomPair CA 35 CA 231 SOGFUNC 4  6.112  2.956  0.033  6.194  2.956  0.033  6.745  2.108  0.046 18.300  7.300  0.889
AtomPair CA 35 CA 232 SOGFUNC 7  5.976  2.956  0.027  7.976  2.108  0.037  8.004  2.108  0.037  9.590  2.956  0.027  9.651  2.108  0.112  9.759  2.108  0.112 18.300  7.300  0.648
AtomPair CA 35 CA 233 SOGFUNC 6  6.868  2.437  0.033  6.972  2.437  0.099  7.120  2.437  0.099  7.920  2.635  0.030  9.768  2.635  0.091 18.300  7.300  0.648
AtomPair CA 35 CA 234 SOGFUNC 5  6.723  2.635  0.032  6.944  2.635  0.095  7.053  2.635  0.095  7.102  2.635  0.095 18.300  7.300  0.684
AtomPair CA 35 CA 235 SOGFUNC 2  7.223  2.635  0.110 18.300  7.300  0.890
AtomPair CA 35 CA 251 SOGFUNC 2  7.850  2.437  0.219 18.300  7.300  0.781
AtomPair CA 35 CA 252 SOGFUNC 2  7.063  2.635  0.206 18.300  7.300  0.794
AtomPair CA 35 CA 253 SOGFUNC 2  8.051  2.635  0.206 18.300  7.300  0.794
AtomPair CA 35 CA 254 SOGFUNC 2  6.921  1.685  0.289 18.300  7.300  0.711
AtomPair CA 35 CA 333 SOGFUNC 3  9.146  2.956  0.034  9.489  2.956  0.034 18.300  7.300  0.932
AtomPair CA 35 CA 335 SOGFUNC 5  9.246  2.108  0.233  9.419  2.956  0.028  9.486  2.956  0.028  9.503  2.956  0.028 18.300  7.300  0.684
AtomPair CA 35 CA 336 SOGFUNC 2  8.691  2.108  0.245 18.300  7.300  0.755
AtomPair CA 35 CA 337 SOGFUNC 2  9.265  2.956  0.035 18.300  7.300  0.965
AtomPair CA 35 CA 357 SOGFUNC 2  8.016  2.956  0.188 18.300  7.300  0.812
AtomPair CA 36 CA 41 SOGFUNC 10  4.950  2.108  0.028  5.120  1.685  0.104  5.120  2.108  0.028  5.129  1.685  0.104  5.129  2.108  0.028  9.025  2.635  0.067  9.108  2.635  0.067  9.132  2.956  0.020  9.356  2.635  0.067 18.300  7.300  0.489
AtomPair CA 36 CA 42 SOGFUNC 10  6.443  2.956  0.022  6.464  2.956  0.022  6.464  2.108  0.091  6.480  2.956  0.022  6.480  2.108  0.091  9.592  2.956  0.065  9.592  2.956  0.065  9.621  2.956  0.022  9.654  2.956  0.065 18.300  7.300  0.536
AtomPair CA 36 CA 43 SOGFUNC 6  7.188  2.956  0.025  7.349  2.956  0.025  7.349  2.108  0.105  7.484  2.956  0.025  7.484  2.108  0.105 18.300  7.300  0.716
AtomPair CA 36 CA 45 SOGFUNC 8  6.967  2.635  0.117  7.011  2.635  0.117  7.174  2.754  0.056  8.552  2.635  0.117  8.804  2.635  0.117  8.923  2.956  0.052  8.963  2.635  0.117 18.300  7.300  0.309
AtomPair CA 36 CA 46 SOGFUNC 10  5.675  2.635  0.111  5.734  3.007  0.097  5.853  2.108  0.069  8.452  2.635  0.111  8.587  2.635  0.111  8.663  2.956  0.049  8.739  2.635  0.111  8.799  2.956  0.049  8.799  2.108  0.023 18.300  7.300  0.267
AtomPair CA 36 CA 47 SOGFUNC 9  4.565  2.635  0.114  4.583  3.007  0.100  4.628  2.956  0.051  6.329  2.956  0.068  7.710  2.635  0.114  7.803  2.635  0.114  7.814  2.956  0.051  7.826  2.635  0.114 18.300  7.300  0.274
AtomPair CA 36 CA 48 SOGFUNC 5  5.428  2.108  0.114  5.938  2.108  0.085  6.022  2.754  0.130  6.177  2.108  0.170 18.300  7.300  0.500
AtomPair CA 36 CA 49 SOGFUNC 6  5.614  2.956  0.021  5.614  2.108  0.088  8.758  2.956  0.063  8.976  2.108  0.176  9.026  2.754  0.135 18.300  7.300  0.517
AtomPair CA 36 CA 50 SOGFUNC 4  6.210  2.956  0.100  9.593  2.956  0.150  9.975  2.956  0.075 18.300  7.300  0.676
AtomPair CA 36 CA 51 SOGFUNC 4  8.252  2.654  0.166  8.860  2.956  0.025  8.860  2.108  0.105 18.300  7.300  0.704
AtomPair CA 36 CA 52 SOGFUNC 2  5.714  2.108  0.219 18.300  7.300  0.781
AtomPair CA 36 CA 53 SOGFUNC 5  6.001  1.871  0.207  6.712  2.956  0.131  8.286  2.956  0.066  8.286  2.108  0.031 18.300  7.300  0.566
AtomPair CA 36 CA 54 SOGFUNC 4  5.263  2.956  0.095  5.450  2.956  0.143  8.538  2.956  0.143 18.300  7.300  0.618
AtomPair CA 36 CA 55 SOGFUNC 4  3.747  2.108  0.201  6.950  2.956  0.024  6.950  2.108  0.100 18.300  7.300  0.675
AtomPair CA 36 CA 56 SOGFUNC 7  5.078  2.108  0.182  9.950  2.956  0.022  9.950  2.108  0.091  9.973  2.956  0.022  9.993  2.956  0.022  9.993  2.108  0.091 18.300  7.300  0.570
AtomPair CA 36 CA 57 SOGFUNC 2  8.400  2.635  0.183 18.300  7.300  0.817
AtomPair CA 36 CA 58 SOGFUNC 2  8.497  2.635  0.183 18.300  7.300  0.817
AtomPair CA 36 CA 59 SOGFUNC 4  9.135  1.685  0.231  9.514  1.685  0.116  9.514  2.108  0.031 18.300  7.300  0.623
AtomPair CA 36 CA 60 SOGFUNC 3  7.482  3.007  0.150  9.267  3.007  0.150 18.300  7.300  0.700
AtomPair CA 36 CA 61 SOGFUNC 2  8.885  3.007  0.164 18.300  7.300  0.836
AtomPair CA 36 CA 62 SOGFUNC 2  8.418  2.635  0.183 18.300  7.300  0.817
AtomPair CA 36 CA 68 SOGFUNC 6  7.652  2.108  0.036  7.658  2.956  0.077  7.658  2.108  0.036  7.894  2.956  0.077  7.894  2.108  0.036 18.300  7.300  0.738
AtomPair CA 36 CA 69 SOGFUNC 4  8.579  2.956  0.106  9.625  2.956  0.026  9.684  2.956  0.106 18.300  7.300  0.762
AtomPair CA 36 CA 70 SOGFUNC 8  9.589  2.108  0.035  9.594  2.956  0.075  9.594  2.108  0.035  9.659  2.956  0.075  9.659  2.108  0.035  9.672  3.513  0.021  9.763  2.956  0.025 18.300  7.300  0.699
AtomPair CA 36 CA 71 SOGFUNC 3  9.418  2.956  0.028  9.418  2.108  0.117 18.300  7.300  0.855
AtomPair CA 36 CA 72 SOGFUNC 6  7.875  3.513  0.023  8.638  3.513  0.023  8.765  2.956  0.027  9.523  2.956  0.082  9.523  2.108  0.038 18.300  7.300  0.807
AtomPair CA 36 CA 73 SOGFUNC 6  8.244  2.108  0.117  8.298  2.108  0.029  8.463  2.108  0.117  9.036  2.956  0.209  9.756  3.513  0.018 18.300  7.300  0.509
AtomPair CA 36 CA 74 SOGFUNC 2  8.091  2.956  0.167 18.300  7.300  0.833
AtomPair CA 36 CA 75 SOGFUNC 5  8.815  2.754  0.142  9.442  2.108  0.124  9.467  2.108  0.031  9.479  2.108  0.124 18.300  7.300  0.580
AtomPair CA 36 CA 76 SOGFUNC 6  9.127  2.956  0.025  9.127  2.108  0.105  9.275  2.956  0.025  9.275  2.108  0.105  9.392  2.956  0.025 18.300  7.300  0.716
AtomPair CA 36 CA 78 SOGFUNC 3  9.534  2.956  0.028  9.534  2.108  0.117 18.300  7.300  0.855
AtomPair CA 36 CA 79 SOGFUNC 3  9.276  2.956  0.085  9.276  2.108  0.040 18.300  7.300  0.875
AtomPair CA 36 CA 80 SOGFUNC 3  7.907  2.956  0.028  7.907  2.244  0.111 18.300  7.300  0.861
AtomPair CA 36 CA 81 SOGFUNC 2  9.713  2.956  0.167 18.300  7.300  0.833
AtomPair CA 36 CA 93 SOGFUNC 3  8.350  2.956  0.085  8.350  2.108  0.040 18.300  7.300  0.875
AtomPair CA 36 CA 94 SOGFUNC 3  5.523  2.956  0.028  5.523  2.108  0.117 18.300  7.300  0.855
AtomPair CA 36 CA 95 SOGFUNC 3  5.486  2.956  0.117  9.805  2.956  0.175 18.300  7.300  0.708
AtomPair CA 36 CA 96 SOGFUNC 4  5.044  2.956  0.029  5.044  2.108  0.122  9.512  3.513  0.146 18.300  7.300  0.703
AtomPair CA 36 CA 97 SOGFUNC 2  8.734  2.956  0.130 18.300  7.300  0.870
AtomPair CA 36 CA 98 SOGFUNC 3  9.994  2.956  0.031  9.994  2.108  0.132 18.300  7.300  0.837
AtomPair CA 36 CA 99 SOGFUNC 7  6.904  2.956  0.078  6.904  2.108  0.036  7.089  2.956  0.078  7.089  2.108  0.036  7.199  2.108  0.036  8.604  2.956  0.156 18.300  7.300  0.579
AtomPair CA 36 CA 100 SOGFUNC 7  5.855  1.685  0.043  5.855  2.635  0.082  6.162  1.685  0.043  6.314  2.635  0.164  9.895  1.685  0.043  9.895  2.635  0.082 18.300  7.300  0.543
AtomPair CA 36 CA 101 SOGFUNC 7  4.515  1.685  0.044  4.515  2.635  0.084  4.594  1.685  0.044  4.594  2.635  0.084  4.834  1.685  0.044  5.076  3.007  0.147 18.300  7.300  0.555
AtomPair CA 36 CA 102 SOGFUNC 7  6.457  1.685  0.113  6.457  2.635  0.024  6.524  1.685  0.113  6.524  2.635  0.024  6.567  2.635  0.024  8.215  1.685  0.225 18.300  7.300  0.477
AtomPair CA 36 CA 103 SOGFUNC 4  8.647  1.685  0.173  8.860  1.685  0.173  8.867  1.685  0.043 18.300  7.300  0.610
AtomPair CA 36 CA 105 SOGFUNC 4  9.155  2.635  0.164  9.220  1.685  0.128  9.440  2.635  0.164 18.300  7.300  0.543
AtomPair CA 36 CA 106 SOGFUNC 6  6.820  1.685  0.098  6.865  1.685  0.196  9.469  1.685  0.098  9.469  2.108  0.026  9.485  1.685  0.196 18.300  7.300  0.385
AtomPair CA 36 CA 107 SOGFUNC 6  7.149  2.635  0.164  7.256  2.635  0.082  7.627  3.007  0.144  9.966  2.956  0.024  9.966  2.635  0.082 18.300  7.300  0.504
AtomPair CA 36 CA 108 SOGFUNC 4  7.719  1.685  0.227  8.042  1.685  0.227  8.415  3.007  0.064 18.300  7.300  0.481
AtomPair CA 36 CA 110 SOGFUNC 4  8.967  2.108  0.156  9.052  2.754  0.119  9.073  2.108  0.039 18.300  7.300  0.686
AtomPair CA 36 CA 111 SOGFUNC 3  9.659  2.956  0.121  9.721  2.956  0.121 18.300  7.300  0.758
AtomPair CA 36 CA 112 SOGFUNC 5  9.660  2.956  0.028  9.660  2.108  0.118  9.738  2.956  0.028  9.738  2.108  0.118 18.300  7.300  0.707
AtomPair CA 36 CA 113 SOGFUNC 3  9.770  2.754  0.123  9.832  2.108  0.160 18.300  7.300  0.717
AtomPair CA 36 CA 115 SOGFUNC 4  9.734  2.956  0.119  9.805  2.956  0.119  9.903  2.956  0.030 18.300  7.300  0.733
AtomPair CA 36 CA 119 SOGFUNC 4  8.443  2.108  0.045  8.539  2.108  0.045  8.702  2.108  0.045 18.300  7.300  0.866
AtomPair CA 36 CA 120 SOGFUNC 4  7.750  2.108  0.045  7.975  2.108  0.045  8.082  2.108  0.045 18.300  7.300  0.866
AtomPair CA 36 CA 121 SOGFUNC 8  4.491  2.108  0.030  4.659  2.108  0.030  4.748  2.108  0.030  8.473  2.108  0.180  8.784  3.513  0.054  8.918  2.754  0.138  9.185  2.754  0.138 18.300  7.300  0.399
AtomPair CA 36 CA 122 SOGFUNC 12  4.889  2.956  0.124  5.160  2.956  0.062  5.409  2.956  0.124  5.514  2.956  0.124  6.029  2.956  0.021  6.112  2.956  0.021  6.404  2.956  0.021  6.792  2.956  0.062  6.862  2.956  0.021  6.864  2.956  0.062  6.918  2.956  0.062 18.300  7.300  0.300
AtomPair CA 36 CA 123 SOGFUNC 12  5.104  2.956  0.021  5.256  2.956  0.021  5.456  2.956  0.021  5.683  2.956  0.062  5.772  2.956  0.124  5.815  2.956  0.124  5.856  2.956  0.124  5.915  2.956  0.062  5.953  2.956  0.021  5.969  2.956  0.062  6.065  2.956  0.062 18.300  7.300  0.300
AtomPair CA 36 CA 124 SOGFUNC 12  4.565  2.108  0.139  4.645  2.956  0.049  4.663  2.108  0.069  4.668  2.108  0.139  4.695  2.956  0.016  4.835  2.108  0.069  4.836  2.108  0.069  4.859  2.108  0.139  7.776  2.108  0.023  7.832  2.108  0.023  7.882  2.108  0.023 18.300  7.300  0.240
AtomPair CA 36 CA 125 SOGFUNC 12  4.707  2.635  0.116  4.734  2.635  0.116  4.842  2.635  0.058  4.888  1.685  0.181  5.591  1.685  0.090  5.651  2.635  0.058  5.704  2.956  0.017  5.718  2.635  0.058  8.988  2.956  0.017  9.216  3.513  0.014  9.370  2.108  0.024 18.300  7.300  0.251
AtomPair CA 36 CA 126 SOGFUNC 11  5.859  2.635  0.124  5.936  2.635  0.124  5.947  2.635  0.124  6.109  2.635  0.062  7.526  2.635  0.062  7.586  2.956  0.018  7.610  2.635  0.062  7.650  2.635  0.062  9.707  3.007  0.109  9.849  3.513  0.015 18.300  7.300  0.238
AtomPair CA 36 CA 127 SOGFUNC 8  6.751  2.956  0.022  6.962  3.513  0.019  7.036  2.956  0.022  9.250  2.635  0.151  9.356  2.635  0.151  9.374  2.635  0.151  9.483  2.956  0.067 18.300  7.300  0.417
AtomPair CA 36 CA 128 SOGFUNC 4  7.038  2.956  0.033  7.065  2.956  0.033  7.140  2.956  0.033 18.300  7.300  0.900
AtomPair CA 36 CA 129 SOGFUNC 4  9.017  2.956  0.033  9.179  3.513  0.028  9.245  2.956  0.033 18.300  7.300  0.905
AtomPair CA 36 CA 134 SOGFUNC 4  8.786  2.108  0.112  8.960  2.956  0.160  9.031  3.513  0.135 18.300  7.300  0.593
AtomPair CA 36 CA 135 SOGFUNC 2  9.688  2.108  0.245 18.300  7.300  0.755
AtomPair CA 36 CA 136 SOGFUNC 7  9.114  2.956  0.024  9.209  2.956  0.024  9.232  2.956  0.145  9.275  2.956  0.024  9.918  2.956  0.072  9.987  2.108  0.203 18.300  7.300  0.508
AtomPair CA 36 CA 137 SOGFUNC 2  8.486  2.108  0.245 18.300  7.300  0.755
AtomPair CA 36 CA 178 SOGFUNC 2  9.815  2.635  0.206 18.300  7.300  0.794
AtomPair CA 36 CA 179 SOGFUNC 2  7.497  2.437  0.219 18.300  7.300  0.781
AtomPair CA 36 CA 180 SOGFUNC 2  9.389  1.685  0.289 18.300  7.300  0.711
AtomPair CA 36 CA 181 SOGFUNC 2  9.983  1.685  0.289 18.300  7.300  0.711
AtomPair CA 36 CA 193 SOGFUNC 2  7.103  2.635  0.206 18.300  7.300  0.794
AtomPair CA 36 CA 194 SOGFUNC 2  7.294  1.734  0.283 18.300  7.300  0.717
AtomPair CA 36 CA 195 SOGFUNC 2  9.083  2.054  0.250 18.300  7.300  0.750
AtomPair CA 36 CA 196 SOGFUNC 2  9.470  1.685  0.289 18.300  7.300  0.711
AtomPair CA 36 CA 198 SOGFUNC 4  8.597  2.956  0.033  8.620  3.513  0.028  8.822  2.956  0.033 18.300  7.300  0.905
AtomPair CA 36 CA 199 SOGFUNC 4  6.919  2.956  0.033  6.995  2.956  0.033  7.155  2.956  0.033 18.300  7.300  0.900
AtomPair CA 36 CA 200 SOGFUNC 4  9.317  2.956  0.033  9.509  2.956  0.033  9.629  2.956  0.033 18.300  7.300  0.900
AtomPair CA 36 CA 229 SOGFUNC 3  8.643  2.956  0.034  8.838  2.956  0.034 18.300  7.300  0.932
AtomPair CA 36 CA 230 SOGFUNC 4  8.417  2.956  0.032  9.706  2.108  0.045  9.963  2.108  0.045 18.300  7.300  0.877
AtomPair CA 36 CA 231 SOGFUNC 7  8.300  2.956  0.029  8.378  2.956  0.029  9.541  2.108  0.040  9.736  2.956  0.086  9.736  2.956  0.029  9.898  2.956  0.086 18.300  7.300  0.700
AtomPair CA 36 CA 232 SOGFUNC 6  6.713  2.956  0.027  6.741  2.108  0.113  6.808  2.108  0.113  8.030  2.956  0.027  9.975  2.956  0.080 18.300  7.300  0.640
AtomPair CA 36 CA 233 SOGFUNC 5  5.261  2.956  0.087  5.324  2.654  0.032  5.486  2.956  0.087  6.899  2.956  0.087 18.300  7.300  0.706
AtomPair CA 36 CA 234 SOGFUNC 5  4.651  2.635  0.095  4.701  2.635  0.095  4.713  2.635  0.032  5.482  2.635  0.095 18.300  7.300  0.684
AtomPair CA 36 CA 235 SOGFUNC 5  4.930  2.635  0.095  8.363  2.635  0.032  8.397  2.635  0.095  8.422  2.635  0.095 18.300  7.300  0.684
AtomPair CA 36 CA 236 SOGFUNC 2  8.653  1.685  0.162 18.300  7.300  0.838
AtomPair CA 36 CA 251 SOGFUNC 2  8.216  2.437  0.219 18.300  7.300  0.781
AtomPair CA 36 CA 252 SOGFUNC 2  8.524  2.635  0.206 18.300  7.300  0.794
AtomPair CA 36 CA 254 SOGFUNC 2  9.917  2.635  0.206 18.300  7.300  0.794
AtomPair CA 36 CA 357 SOGFUNC 2  9.335  2.654  0.205 18.300  7.300  0.795
AtomPair CA 37 CA 42 SOGFUNC 6  9.035  2.956  0.025  9.035  2.108  0.105  9.175  2.956  0.025  9.175  2.108  0.105  9.226  3.513  0.021 18.300  7.300  0.719
AtomPair CA 37 CA 43 SOGFUNC 4  8.823  2.066  0.179  8.893  1.685  0.219  9.149  3.513  0.053 18.300  7.300  0.549
AtomPair CA 37 CA 44 SOGFUNC 4  8.100  1.685  0.209  8.111  1.685  0.209  8.335  2.956  0.060 18.300  7.300  0.523
AtomPair CA 37 CA 45 SOGFUNC 10  5.767  2.635  0.116  5.838  3.007  0.101  6.149  2.754  0.055  6.902  2.754  0.018  6.902  3.513  0.043  9.557  2.635  0.116  9.602  2.635  0.116  9.851  3.717  0.041  9.887  2.635  0.116 18.300  7.300  0.278
AtomPair CA 37 CA 46 SOGFUNC 6  5.270  2.635  0.144  5.291  2.635  0.144  5.551  2.108  0.090  5.684  2.956  0.064  5.684  2.108  0.030 18.300  7.300  0.528
AtomPair CA 37 CA 47 SOGFUNC 5  4.467  2.956  0.092  6.276  2.956  0.137  6.320  2.956  0.137  6.440  2.956  0.069 18.300  7.300  0.565
AtomPair CA 37 CA 48 SOGFUNC 5  5.459  2.108  0.114  6.963  2.754  0.130  6.982  2.108  0.085  7.027  2.108  0.170 18.300  7.300  0.500
AtomPair CA 37 CA 49 SOGFUNC 4  7.468  2.956  0.025  7.468  2.108  0.106  9.694  2.956  0.152 18.300  7.300  0.717
AtomPair CA 37 CA 50 SOGFUNC 4  6.074  2.956  0.143  7.445  2.956  0.143  9.095  2.956  0.095 18.300  7.300  0.618
AtomPair CA 37 CA 51 SOGFUNC 3  4.985  2.956  0.152  9.089  2.956  0.152 18.300  7.300  0.696
AtomPair CA 37 CA 52 SOGFUNC 4  4.120  2.108  0.172  8.656  2.108  0.172  8.832  1.871  0.129 18.300  7.300  0.528
AtomPair CA 37 CA 53 SOGFUNC 5  5.497  2.108  0.188  5.614  2.956  0.134  7.254  2.956  0.067  7.254  2.108  0.031 18.300  7.300  0.579
AtomPair CA 37 CA 54 SOGFUNC 4  5.407  2.956  0.095  5.573  2.956  0.143  8.973  2.956  0.143 18.300  7.300  0.618
AtomPair CA 37 CA 55 SOGFUNC 4  5.452  2.956  0.023  5.452  2.108  0.098  6.407  1.871  0.220 18.300  7.300  0.659
AtomPair CA 37 CA 56 SOGFUNC 4  8.242  2.108  0.201  9.132  2.956  0.024  9.132  2.108  0.100 18.300  7.300  0.675
AtomPair CA 37 CA 57 SOGFUNC 2  6.762  2.956  0.167 18.300  7.300  0.833
AtomPair CA 37 CA 58 SOGFUNC 2  8.107  2.635  0.183 18.300  7.300  0.817
AtomPair CA 37 CA 59 SOGFUNC 3  8.730  2.635  0.150  9.508  1.685  0.235 18.300  7.300  0.615
AtomPair CA 37 CA 60 SOGFUNC 3  6.136  2.635  0.164  9.771  2.635  0.164 18.300  7.300  0.672
AtomPair CA 37 CA 61 SOGFUNC 2  7.978  2.635  0.183 18.300  7.300  0.817
AtomPair CA 37 CA 62 SOGFUNC 2  8.408  2.635  0.183 18.300  7.300  0.817
AtomPair CA 37 CA 68 SOGFUNC 6  8.471  2.956  0.077  8.471  2.108  0.036  8.680  2.108  0.036  8.799  2.956  0.077  8.799  2.108  0.036 18.300  7.300  0.738
AtomPair CA 37 CA 69 SOGFUNC 4  8.934  2.956  0.106  9.120  3.513  0.022  9.245  2.956  0.106 18.300  7.300  0.765
AtomPair CA 37 CA 70 SOGFUNC 6  7.838  2.956  0.077  7.838  2.108  0.036  8.030  2.108  0.036  9.742  2.956  0.077  9.742  2.108  0.036 18.300  7.300  0.738
AtomPair CA 37 CA 71 SOGFUNC 7  9.420  2.956  0.201  9.420  2.108  0.031  9.445  2.956  0.022  9.445  2.108  0.094  9.951  2.754  0.072  9.951  3.513  0.019 18.300  7.300  0.561
AtomPair CA 37 CA 72 SOGFUNC 9  8.102  2.754  0.023  8.113  2.754  0.023  8.113  3.513  0.054  9.648  2.754  0.069  9.648  3.513  0.127  9.724  2.956  0.129  9.965  2.956  0.065  9.965  2.108  0.030 18.300  7.300  0.479
AtomPair CA 37 CA 73 SOGFUNC 6  5.053  2.108  0.027  5.122  2.108  0.108  8.070  3.513  0.163  9.762  2.108  0.108  9.893  2.108  0.163 18.300  7.300  0.431
AtomPair CA 37 CA 74 SOGFUNC 7  7.015  2.956  0.072  7.015  2.108  0.034  7.134  2.754  0.026  7.134  3.513  0.061  7.212  2.754  0.026  7.834  2.956  0.145 18.300  7.300  0.636
AtomPair CA 37 CA 75 SOGFUNC 5  5.916  2.754  0.022  6.002  2.108  0.118  8.655  1.871  0.132  8.985  2.108  0.176 18.300  7.300  0.551
AtomPair CA 37 CA 76 SOGFUNC 6  6.338  2.956  0.025  6.338  2.108  0.105  6.478  2.956  0.025  6.478  2.108  0.105  6.550  2.956  0.025 18.300  7.300  0.716
AtomPair CA 37 CA 80 SOGFUNC 2  9.773  2.244  0.209 18.300  7.300  0.791
AtomPair CA 37 CA 81 SOGFUNC 2  7.434  2.956  0.167 18.300  7.300  0.833
AtomPair CA 37 CA 82 SOGFUNC 2  9.763  2.108  0.219 18.300  7.300  0.781
AtomPair CA 37 CA 91 SOGFUNC 2  9.825  1.871  0.170 18.300  7.300  0.830
AtomPair CA 37 CA 92 SOGFUNC 3  6.598  1.871  0.129  6.598  2.654  0.030 18.300  7.300  0.840
AtomPair CA 37 CA 93 SOGFUNC 3  5.308  1.871  0.044  5.308  2.654  0.094 18.300  7.300  0.862
AtomPair CA 37 CA 94 SOGFUNC 3  3.988  2.956  0.028  3.988  2.108  0.117 18.300  7.300  0.855
AtomPair CA 37 CA 95 SOGFUNC 2  6.324  2.654  0.143 18.300  7.300  0.857
AtomPair CA 37 CA 96 SOGFUNC 3  7.392  2.956  0.031  7.392  2.108  0.132 18.300  7.300  0.837
AtomPair CA 37 CA 98 SOGFUNC 5  6.594  2.956  0.161  9.148  2.956  0.107  9.208  2.956  0.027  9.274  2.956  0.107 18.300  7.300  0.598
AtomPair CA 37 CA 99 SOGFUNC 7  5.661  2.956  0.078  5.661  2.108  0.036  5.770  2.108  0.036  5.811  2.956  0.078  5.811  2.108  0.036  9.498  2.956  0.156 18.300  7.300  0.579
AtomPair CA 37 CA 100 SOGFUNC 7  4.735  2.956  0.156  5.228  2.956  0.078  5.228  2.108  0.036  5.291  2.108  0.036  9.489  2.956  0.078  9.489  2.108  0.036 18.300  7.300  0.579
AtomPair CA 37 CA 101 SOGFUNC 7  5.567  2.635  0.164  6.388  1.685  0.043  6.433  1.685  0.043  6.433  2.635  0.082  9.409  1.685  0.043  9.409  2.635  0.082 18.300  7.300  0.543
AtomPair CA 37 CA 102 SOGFUNC 7  8.581  2.635  0.024  8.653  1.685  0.113  8.653  2.635  0.024  9.237  1.685  0.113  9.237  2.635  0.024  9.349  1.685  0.225 18.300  7.300  0.477
AtomPair CA 37 CA 104 SOGFUNC 4  6.865  1.685  0.225  6.907  2.635  0.072  6.933  1.685  0.225 18.300  7.300  0.477
AtomPair CA 37 CA 105 SOGFUNC 4  5.849  1.685  0.128  5.982  2.635  0.164  6.197  2.635  0.164 18.300  7.300  0.543
AtomPair CA 37 CA 106 SOGFUNC 6  4.662  1.685  0.098  4.884  1.685  0.196  8.753  1.685  0.196  9.330  1.685  0.098  9.330  2.108  0.026 18.300  7.300  0.385
AtomPair CA 37 CA 107 SOGFUNC 4  6.284  3.007  0.078  6.614  2.635  0.178  6.870  3.007  0.156 18.300  7.300  0.588
AtomPair CA 37 CA 108 SOGFUNC 4  8.642  2.066  0.194  8.711  3.007  0.067  9.737  1.685  0.237 18.300  7.300  0.502
AtomPair CA 37 CA 109 SOGFUNC 4  9.247  2.108  0.120  9.599  1.685  0.226  9.922  2.066  0.184 18.300  7.300  0.469
AtomPair CA 37 CA 110 SOGFUNC 5  9.396  2.754  0.024  9.481  2.108  0.124  9.541  2.108  0.124  9.847  1.685  0.233 18.300  7.300  0.494
AtomPair CA 37 CA 112 SOGFUNC 6  9.429  2.956  0.028  9.429  2.108  0.116  9.539  2.956  0.028  9.539  2.108  0.116  9.690  2.956  0.028 18.300  7.300  0.684
AtomPair CA 37 CA 119 SOGFUNC 4  8.860  2.108  0.045  9.005  2.108  0.045  9.024  2.108  0.045 18.300  7.300  0.866
AtomPair CA 37 CA 120 SOGFUNC 6  7.074  2.108  0.035  7.133  2.108  0.035  7.215  2.108  0.035  9.558  2.108  0.209  9.599  2.108  0.104 18.300  7.300  0.583
AtomPair CA 37 CA 121 SOGFUNC 8  3.751  2.108  0.030  3.786  2.108  0.030  3.787  2.108  0.030  8.562  2.108  0.180  9.073  3.513  0.054  9.370  2.754  0.138  9.636  2.754  0.138 18.300  7.300  0.399
AtomPair CA 37 CA 122 SOGFUNC 8  5.013  2.956  0.023  5.063  2.956  0.023  5.254  2.956  0.023  5.936  2.956  0.141  6.208  2.956  0.070  6.690  2.956  0.141  6.789  2.956  0.141 18.300  7.300  0.437
AtomPair CA 37 CA 123 SOGFUNC 12  4.546  2.956  0.021  4.796  2.956  0.021  4.825  2.956  0.021  8.177  2.956  0.124  8.191  2.956  0.062  8.294  2.956  0.124  8.414  2.956  0.124  8.518  2.956  0.021  8.541  2.956  0.062  8.552  2.956  0.062  8.718  2.956  0.062 18.300  7.300  0.300
AtomPair CA 37 CA 124 SOGFUNC 12  5.783  2.108  0.069  5.794  2.956  0.016  5.870  2.108  0.023  5.898  2.108  0.069  6.051  2.108  0.069  6.101  2.108  0.023  6.114  2.108  0.023  6.532  2.108  0.139  6.615  2.108  0.139  6.646  2.956  0.049  6.662  2.108  0.139 18.300  7.300  0.240
AtomPair CA 37 CA 125 SOGFUNC 13  4.484  2.108  0.066  4.496  2.956  0.016  4.530  2.108  0.066  4.533  2.108  0.066  4.725  2.108  0.131  4.749  2.108  0.131  4.918  2.108  0.131  4.953  2.956  0.047  6.165  2.108  0.022  6.383  2.108  0.022  6.435  2.108  0.022  8.045  2.956  0.093 18.300  7.300  0.189
AtomPair CA 37 CA 126 SOGFUNC 13  4.973  2.956  0.054  4.980  2.956  0.018  4.982  2.956  0.054  5.007  2.956  0.054  5.728  2.635  0.122  5.832  2.635  0.122  6.044  2.956  0.054  6.084  2.635  0.122  6.124  2.635  0.122  8.124  2.956  0.018  8.375  2.956  0.018  8.402  2.956  0.018 18.300  7.300  0.221
AtomPair CA 37 CA 127 SOGFUNC 13  6.006  2.956  0.018  6.360  2.956  0.018  6.394  2.956  0.018  7.307  2.635  0.122  7.860  2.635  0.122  7.917  2.635  0.122  8.135  2.956  0.054  8.162  2.635  0.122  8.771  2.956  0.018  8.772  2.956  0.054  8.818  2.956  0.054  8.848  2.956  0.054 18.300  7.300  0.221
AtomPair CA 37 CA 128 SOGFUNC 6  4.839  2.956  0.026  4.927  2.956  0.026  4.965  2.956  0.026  9.674  2.635  0.174  9.989  2.635  0.174 18.300  7.300  0.575
AtomPair CA 37 CA 129 SOGFUNC 4  7.739  2.956  0.033  7.908  2.956  0.033  7.909  2.956  0.033 18.300  7.300  0.900
AtomPair CA 37 CA 133 SOGFUNC 4  9.376  2.754  0.035  9.493  2.108  0.046  9.521  2.754  0.035 18.300  7.300  0.884
AtomPair CA 37 CA 134 SOGFUNC 4  8.082  2.108  0.045  8.131  2.108  0.045  8.369  2.108  0.045 18.300  7.300  0.866
AtomPair CA 37 CA 135 SOGFUNC 5  7.916  2.108  0.038  8.092  2.108  0.038  8.095  2.108  0.038  9.685  2.108  0.225 18.300  7.300  0.662
AtomPair CA 37 CA 136 SOGFUNC 7  5.409  2.108  0.030  5.412  2.108  0.030  5.522  2.108  0.030  8.060  2.956  0.128  9.795  2.108  0.180  9.906  2.108  0.180 18.300  7.300  0.423
AtomPair CA 37 CA 137 SOGFUNC 5  6.378  2.108  0.233  7.983  2.956  0.028  7.992  2.956  0.028  8.256  2.956  0.028 18.300  7.300  0.684
AtomPair CA 37 CA 138 SOGFUNC 5  9.050  2.956  0.028  9.127  2.956  0.028  9.214  2.108  0.233  9.238  2.956  0.028 18.300  7.300  0.684
AtomPair CA 37 CA 139 SOGFUNC 5  8.829  2.108  0.225  9.606  2.108  0.038  9.636  2.108  0.038  9.807  2.108  0.038 18.300  7.300  0.662
AtomPair CA 37 CA 140 SOGFUNC 2  8.334  2.108  0.245 18.300  7.300  0.755
AtomPair CA 37 CA 141 SOGFUNC 2  8.896  2.108  0.245 18.300  7.300  0.755
AtomPair CA 37 CA 156 SOGFUNC 3  9.877  2.654  0.036  9.941  2.956  0.097 18.300  7.300  0.867
AtomPair CA 37 CA 193 SOGFUNC 2  8.627  2.635  0.206 18.300  7.300  0.794
AtomPair CA 37 CA 194 SOGFUNC 2  8.698  1.685  0.289 18.300  7.300  0.711
AtomPair CA 37 CA 195 SOGFUNC 2  9.458  2.054  0.250 18.300  7.300  0.750
AtomPair CA 37 CA 196 SOGFUNC 2  9.161  1.685  0.289 18.300  7.300  0.711
AtomPair CA 37 CA 198 SOGFUNC 4  8.698  2.956  0.033  8.778  2.956  0.033  8.948  2.956  0.033 18.300  7.300  0.900
AtomPair CA 37 CA 199 SOGFUNC 4  8.287  2.956  0.032  8.491  2.108  0.045  8.578  2.108  0.045 18.300  7.300  0.877
AtomPair CA 37 CA 201 SOGFUNC 2  9.982  2.956  0.100 18.300  7.300  0.900
AtomPair CA 37 CA 202 SOGFUNC 5  7.143  2.956  0.087  7.157  2.956  0.087  7.165  2.956  0.087  7.225  2.956  0.029 18.300  7.300  0.708
AtomPair CA 37 CA 203 SOGFUNC 5  6.990  2.956  0.088  7.017  2.956  0.088  7.100  3.717  0.023  7.130  2.956  0.088 18.300  7.300  0.713
AtomPair CA 37 CA 230 SOGFUNC 4  8.805  2.108  0.120  8.822  2.108  0.120  8.857  2.956  0.029 18.300  7.300  0.730
AtomPair CA 37 CA 231 SOGFUNC 5  6.912  2.956  0.084  6.963  2.956  0.028  7.008  2.956  0.084  8.906  2.108  0.119 18.300  7.300  0.684
AtomPair CA 37 CA 232 SOGFUNC 5  5.010  2.108  0.115  5.123  2.956  0.027  5.152  2.108  0.115  6.981  2.956  0.082 18.300  7.300  0.662
AtomPair CA 37 CA 233 SOGFUNC 5  5.032  2.956  0.085  5.317  2.654  0.095  5.444  2.654  0.032  5.652  2.654  0.095 18.300  7.300  0.692
AtomPair CA 37 CA 234 SOGFUNC 5  5.493  2.956  0.082  6.374  2.108  0.115  6.418  2.108  0.115  6.662  3.570  0.023 18.300  7.300  0.665
AtomPair CA 37 CA 235 SOGFUNC 5  6.474  2.635  0.095  9.140  2.635  0.095  9.231  2.635  0.095  9.369  2.635  0.032 18.300  7.300  0.684
AtomPair CA 37 CA 236 SOGFUNC 5  8.501  2.437  0.084  8.578  2.635  0.155  8.691  2.635  0.155  9.206  1.685  0.121 18.300  7.300  0.485
AtomPair CA 37 CA 237 SOGFUNC 5  6.739  2.437  0.077  6.926  2.635  0.142  7.190  2.635  0.142  8.775  1.685  0.222 18.300  7.300  0.418
AtomPair CA 37 CA 238 SOGFUNC 2  7.445  2.635  0.206 18.300  7.300  0.794
AtomPair CA 37 CA 338 SOGFUNC 4  9.693  3.570  0.026  9.700  2.956  0.093  9.814  2.956  0.093 18.300  7.300  0.789
AtomPair CA 37 CA 340 SOGFUNC 2  9.702  2.956  0.100 18.300  7.300  0.900
AtomPair CA 37 CA 349 SOGFUNC 4  9.060  3.717  0.025  9.077  2.956  0.093  9.101  2.956  0.093 18.300  7.300  0.790
AtomPair CA 37 CA 351 SOGFUNC 2  9.184  2.956  0.100 18.300  7.300  0.900
AtomPair CA 38 CA 43 SOGFUNC 9  5.098  2.066  0.138  5.180  1.685  0.169  5.351  2.956  0.048  9.170  2.956  0.016  9.170  2.108  0.067  9.801  2.635  0.108  9.808  3.717  0.038  9.886  2.437  0.117 18.300  7.300  0.299
AtomPair CA 38 CA 44 SOGFUNC 6  5.292  2.956  0.056  5.352  1.685  0.195  5.362  1.685  0.195  7.861  2.956  0.019  7.861  2.108  0.078 18.300  7.300  0.458
AtomPair CA 38 CA 45 SOGFUNC 10  4.628  2.754  0.055  4.633  2.635  0.115  4.690  3.007  0.100  5.684  2.754  0.018  5.684  3.513  0.043  9.422  3.717  0.041  9.433  2.635  0.115  9.474  2.437  0.124  9.903  2.635  0.115 18.300  7.300  0.276
AtomPair CA 38 CA 46 SOGFUNC 6  5.393  2.956  0.066  5.393  2.108  0.031  6.074  2.108  0.093  6.309  2.956  0.132  6.343  2.956  0.132 18.300  7.300  0.545
AtomPair CA 38 CA 47 SOGFUNC 5  6.596  2.956  0.092  8.717  2.956  0.069  8.947  2.956  0.137  8.970  2.956  0.137 18.300  7.300  0.565
AtomPair CA 38 CA 48 SOGFUNC 3  7.245  2.108  0.142  9.942  2.108  0.107 18.300  7.300  0.751
AtomPair CA 38 CA 49 SOGFUNC 2  8.491  2.108  0.219 18.300  7.300  0.781
AtomPair CA 38 CA 50 SOGFUNC 5  5.833  2.956  0.136  7.323  2.956  0.090  7.706  2.956  0.136  8.732  3.717  0.108 18.300  7.300  0.531
AtomPair CA 38 CA 51 SOGFUNC 5  5.054  2.956  0.132  7.490  2.108  0.185  7.722  2.956  0.022  7.722  2.108  0.092 18.300  7.300  0.569
AtomPair CA 38 CA 52 SOGFUNC 4  5.613  1.871  0.129  5.697  2.108  0.172  6.309  2.108  0.172 18.300  7.300  0.528
AtomPair CA 38 CA 53 SOGFUNC 5  4.103  2.956  0.134  4.945  2.956  0.067  4.945  2.108  0.031  6.655  2.108  0.188 18.300  7.300  0.579
AtomPair CA 38 CA 54 SOGFUNC 3  5.412  2.956  0.104  6.526  2.956  0.156 18.300  7.300  0.739
AtomPair CA 38 CA 55 SOGFUNC 4  5.314  2.956  0.023  5.314  2.108  0.098  8.385  1.871  0.220 18.300  7.300  0.659
AtomPair CA 38 CA 56 SOGFUNC 3  8.154  2.108  0.132  9.225  2.108  0.199 18.300  7.300  0.669
AtomPair CA 38 CA 57 SOGFUNC 3  5.470  2.956  0.156  8.944  2.956  0.104 18.300  7.300  0.739
AtomPair CA 38 CA 58 SOGFUNC 4  5.821  2.956  0.155  9.996  2.956  0.077  9.996  2.108  0.036 18.300  7.300  0.732
AtomPair CA 38 CA 59 SOGFUNC 3  8.521  1.685  0.235  9.238  2.635  0.150 18.300  7.300  0.615
AtomPair CA 38 CA 60 SOGFUNC 3  8.098  2.635  0.164  9.559  2.635  0.164 18.300  7.300  0.672
AtomPair CA 38 CA 61 SOGFUNC 2  9.378  1.685  0.260 18.300  7.300  0.740
AtomPair CA 38 CA 62 SOGFUNC 2  9.557  1.685  0.260 18.300  7.300  0.740
AtomPair CA 38 CA 68 SOGFUNC 5  8.816  2.956  0.082  8.816  2.108  0.039  9.254  2.956  0.027  9.528  2.956  0.027 18.300  7.300  0.824
AtomPair CA 38 CA 70 SOGFUNC 9  8.073  2.956  0.025  8.641  2.956  0.025  8.866  2.956  0.025  9.685  2.754  0.027  9.685  3.513  0.064  9.726  2.956  0.076  9.726  2.108  0.035  9.729  2.754  0.027 18.300  7.300  0.695
AtomPair CA 38 CA 71 SOGFUNC 4  9.845  2.956  0.065  9.867  2.108  0.182  9.966  2.108  0.182 18.300  7.300  0.570
AtomPair CA 38 CA 72 SOGFUNC 8  7.564  2.754  0.026  7.594  2.956  0.071  7.594  2.108  0.033  7.788  2.754  0.026  7.788  3.513  0.060  9.546  2.956  0.024  9.961  2.956  0.143 18.300  7.300  0.617
AtomPair CA 38 CA 73 SOGFUNC 5  4.607  2.108  0.118  4.678  2.108  0.030  4.947  2.108  0.118  7.977  2.108  0.178 18.300  7.300  0.556
AtomPair CA 38 CA 74 SOGFUNC 7  5.427  2.956  0.072  5.427  2.108  0.034  5.538  2.754  0.026  5.573  2.754  0.026  5.573  3.513  0.061  6.038  2.956  0.145 18.300  7.300  0.636
AtomPair CA 38 CA 75 SOGFUNC 8  5.659  2.754  0.021  5.779  2.754  0.084  6.922  2.108  0.165  9.568  2.108  0.110  9.646  2.956  0.059  9.686  2.956  0.059  9.905  2.956  0.059 18.300  7.300  0.444
AtomPair CA 38 CA 76 SOGFUNC 7  7.939  3.513  0.019  7.977  2.754  0.072  7.977  3.513  0.019  8.003  2.956  0.022  8.003  2.108  0.094  8.918  2.108  0.188 18.300  7.300  0.587
AtomPair CA 38 CA 77 SOGFUNC 3  9.751  2.244  0.036  9.751  2.108  0.116 18.300  7.300  0.848
AtomPair CA 38 CA 78 SOGFUNC 2  9.344  1.871  0.240 18.300  7.300  0.760
AtomPair CA 38 CA 81 SOGFUNC 2  9.264  2.956  0.167 18.300  7.300  0.833
AtomPair CA 38 CA 83 SOGFUNC 2  9.980  2.956  0.167 18.300  7.300  0.833
AtomPair CA 38 CA 89 SOGFUNC 2  9.036  2.108  0.154 18.300  7.300  0.846
AtomPair CA 38 CA 90 SOGFUNC 3  9.269  1.871  0.129  9.269  2.654  0.030 18.300  7.300  0.840
AtomPair CA 38 CA 91 SOGFUNC 2  8.207  2.108  0.154 18.300  7.300  0.846
AtomPair CA 38 CA 92 SOGFUNC 3  5.464  1.871  0.129  5.464  2.654  0.030 18.300  7.300  0.840
AtomPair CA 38 CA 93 SOGFUNC 3  5.241  1.871  0.044  5.241  2.654  0.094 18.300  7.300  0.862
AtomPair CA 38 CA 94 SOGFUNC 3  6.352  2.956  0.028  6.352  2.108  0.117 18.300  7.300  0.855
AtomPair CA 38 CA 95 SOGFUNC 3  8.649  2.956  0.096  8.649  2.108  0.045 18.300  7.300  0.859
AtomPair CA 38 CA 97 SOGFUNC 2  8.443  2.956  0.188 18.300  7.300  0.812
AtomPair CA 38 CA 98 SOGFUNC 2  9.120  1.871  0.268 18.300  7.300  0.732
AtomPair CA 38 CA 99 SOGFUNC 10  7.674  2.956  0.149  8.470  2.108  0.035  8.489  2.956  0.075  8.489  2.108  0.035  8.605  2.956  0.075  8.605  2.108  0.035  9.007  2.956  0.025  9.221  2.956  0.025  9.489  2.956  0.025 18.300  7.300  0.523
AtomPair CA 38 CA 100 SOGFUNC 10  6.330  2.956  0.153  7.005  2.956  0.026  7.046  2.956  0.026  7.386  2.754  0.027  7.386  3.513  0.065  7.523  2.754  0.027  7.596  2.956  0.077  7.596  2.108  0.036  8.235  2.956  0.026 18.300  7.300  0.538
AtomPair CA 38 CA 101 SOGFUNC 10  6.703  2.956  0.149  7.583  2.956  0.025  7.846  2.956  0.025  7.940  2.956  0.025  9.041  2.956  0.075  9.041  2.108  0.035  9.067  2.956  0.075  9.067  2.108  0.035  9.113  2.108  0.035 18.300  7.300  0.523
AtomPair CA 38 CA 102 SOGFUNC 3  9.322  2.956  0.030  9.322  1.685  0.159 18.300  7.300  0.810
AtomPair CA 38 CA 103 SOGFUNC 4  8.312  1.685  0.217  8.369  1.685  0.217  8.512  1.685  0.108 18.300  7.300  0.458
AtomPair CA 38 CA 104 SOGFUNC 4  5.599  1.685  0.225  5.664  1.685  0.225  5.794  2.635  0.072 18.300  7.300  0.477
AtomPair CA 38 CA 105 SOGFUNC 4  5.112  2.635  0.164  5.112  1.685  0.128  9.829  2.635  0.164 18.300  7.300  0.543
AtomPair CA 38 CA 106 SOGFUNC 4  6.026  1.685  0.217  6.306  1.685  0.108  8.045  1.685  0.217 18.300  7.300  0.458
AtomPair CA 38 CA 107 SOGFUNC 4  7.111  1.685  0.131  7.266  3.007  0.147  7.298  2.635  0.168 18.300  7.300  0.555
AtomPair CA 38 CA 109 SOGFUNC 4  8.302  1.685  0.217  8.458  2.108  0.116  9.245  1.685  0.217 18.300  7.300  0.451
AtomPair CA 38 CA 110 SOGFUNC 3  9.429  2.108  0.139  9.507  1.685  0.260 18.300  7.300  0.601
AtomPair CA 38 CA 111 SOGFUNC 5  9.372  2.066  0.211  9.636  2.956  0.074  9.636  2.108  0.034  9.773  3.007  0.145 18.300  7.300  0.537
AtomPair CA 38 CA 112 SOGFUNC 3  9.925  2.956  0.031  9.925  2.108  0.132 18.300  7.300  0.837
AtomPair CA 38 CA 113 SOGFUNC 4  8.921  1.685  0.236  8.929  2.066  0.192  9.002  2.754  0.072 18.300  7.300  0.499
AtomPair CA 38 CA 118 SOGFUNC 3  9.801  2.956  0.034  9.908  2.956  0.034 18.300  7.300  0.932
AtomPair CA 38 CA 119 SOGFUNC 4  7.112  2.956  0.033  7.213  2.956  0.033  7.479  2.956  0.033 18.300  7.300  0.900
AtomPair CA 38 CA 120 SOGFUNC 4  6.040  2.956  0.033  6.216  2.956  0.033  6.368  2.956  0.033 18.300  7.300  0.900
AtomPair CA 38 CA 121 SOGFUNC 4  4.724  2.108  0.045  4.849  2.108  0.045  4.973  2.108  0.045 18.300  7.300  0.866
AtomPair CA 38 CA 122 SOGFUNC 6  7.692  2.956  0.029  7.812  2.956  0.029  7.825  2.956  0.029  9.585  2.956  0.172  9.931  3.717  0.068 18.300  7.300  0.674
AtomPair CA 38 CA 123 SOGFUNC 7  8.355  2.956  0.029  8.547  2.956  0.029  8.553  2.956  0.029  9.793  2.956  0.087  9.856  2.956  0.029  9.978  2.956  0.087 18.300  7.300  0.708
AtomPair CA 38 CA 124 SOGFUNC 13  6.807  2.956  0.020  6.821  2.956  0.059  6.860  2.956  0.059  7.088  2.956  0.059  8.207  3.513  0.099  9.241  2.956  0.059  9.291  2.956  0.117  9.326  2.956  0.020  9.418  2.956  0.117  9.443  2.956  0.117  9.516  2.956  0.020  9.561  2.956  0.020 18.300  7.300  0.237
AtomPair CA 38 CA 125 SOGFUNC 13  5.261  3.717  0.095  6.387  3.717  0.048  6.442  2.956  0.120  6.494  2.956  0.120  6.646  2.956  0.120  6.915  2.956  0.060  6.978  2.956  0.060  7.057  3.717  0.016  7.149  2.956  0.060  8.319  2.956  0.020  8.580  2.956  0.020  8.597  2.956  0.020 18.300  7.300  0.242
AtomPair CA 38 CA 126 SOGFUNC 10  5.008  2.956  0.124  5.044  3.717  0.049  5.084  2.956  0.124  5.293  3.717  0.099  5.453  2.956  0.124  5.666  2.956  0.062  5.788  2.956  0.062  5.914  3.717  0.016  5.928  2.956  0.062 18.300  7.300  0.277
AtomPair CA 38 CA 127 SOGFUNC 13  6.100  2.635  0.128  6.104  3.717  0.045  6.159  2.635  0.128  6.506  2.635  0.128  6.556  3.443  0.098  8.107  2.956  0.019  8.354  2.956  0.019  8.604  2.956  0.019  9.010  2.956  0.057  9.034  2.956  0.057  9.066  2.956  0.057  9.110  3.717  0.015 18.300  7.300  0.231
AtomPair CA 38 CA 128 SOGFUNC 9  5.218  2.956  0.021  5.358  2.956  0.021  5.620  2.956  0.021  6.918  2.635  0.142  6.934  3.717  0.050  6.966  2.437  0.153  7.190  2.635  0.142  8.302  3.443  0.109 18.300  7.300  0.341
AtomPair CA 38 CA 129 SOGFUNC 5  6.567  2.956  0.030  6.694  2.956  0.030  6.926  2.956  0.030  9.557  3.443  0.157 18.300  7.300  0.752
AtomPair CA 38 CA 130 SOGFUNC 8  8.866  2.956  0.028  8.948  2.956  0.028  9.047  2.956  0.028  9.052  2.956  0.083  9.194  2.956  0.028  9.274  2.956  0.083  9.280  2.956  0.083 18.300  7.300  0.640
AtomPair CA 38 CA 133 SOGFUNC 4  8.617  3.513  0.028  8.681  2.956  0.034  9.014  3.513  0.028 18.300  7.300  0.910
AtomPair CA 38 CA 134 SOGFUNC 4  6.281  2.956  0.033  6.470  2.956  0.033  6.833  2.956  0.033 18.300  7.300  0.900
AtomPair CA 38 CA 135 SOGFUNC 4  7.459  2.956  0.033  7.516  2.956  0.033  7.617  2.956  0.033 18.300  7.300  0.900
AtomPair CA 38 CA 136 SOGFUNC 4  5.626  2.956  0.033  5.793  2.956  0.033  5.897  2.956  0.033 18.300  7.300  0.900
AtomPair CA 38 CA 137 SOGFUNC 5  7.719  3.717  0.022  7.931  3.717  0.022  8.262  3.717  0.022  8.492  2.108  0.237 18.300  7.300  0.696
AtomPair CA 38 CA 139 SOGFUNC 2  9.631  2.108  0.245 18.300  7.300  0.755
AtomPair CA 38 CA 140 SOGFUNC 2  9.359  2.108  0.245 18.300  7.300  0.755
AtomPair CA 38 CA 141 SOGFUNC 2  8.796  2.108  0.245 18.300  7.300  0.755
AtomPair CA 38 CA 159 SOGFUNC 5  9.650  2.654  0.163  9.650  2.956  0.147  9.663  3.717  0.058  9.728  2.956  0.147 18.300  7.300  0.485
AtomPair CA 38 CA 180 SOGFUNC 3  9.856  2.956  0.169  9.927  2.956  0.169 18.300  7.300  0.662
AtomPair CA 38 CA 181 SOGFUNC 5  8.203  3.717  0.126  8.282  3.717  0.063  8.295  3.717  0.126  8.470  2.956  0.159 18.300  7.300  0.525
AtomPair CA 38 CA 193 SOGFUNC 2  9.927  2.635  0.206 18.300  7.300  0.794
AtomPair CA 38 CA 194 SOGFUNC 2  9.216  1.685  0.289 18.300  7.300  0.711
AtomPair CA 38 CA 195 SOGFUNC 2  8.630  2.054  0.250 18.300  7.300  0.750
AtomPair CA 38 CA 196 SOGFUNC 2  7.729  1.685  0.289 18.300  7.300  0.711
AtomPair CA 38 CA 201 SOGFUNC 5  8.715  2.956  0.090  8.716  2.956  0.090  8.845  3.717  0.024  8.863  3.717  0.071 18.300  7.300  0.726
AtomPair CA 38 CA 202 SOGFUNC 5  5.625  3.717  0.071  5.627  2.956  0.090  5.780  2.956  0.090  5.878  3.717  0.024 18.300  7.300  0.726
AtomPair CA 38 CA 203 SOGFUNC 5  7.146  2.956  0.091  7.218  3.717  0.073  7.392  3.717  0.073  7.452  3.717  0.024 18.300  7.300  0.739
AtomPair CA 38 CA 204 SOGFUNC 5  9.390  3.717  0.071  9.489  2.956  0.089  9.655  2.956  0.089  9.669  2.956  0.030 18.300  7.300  0.721
AtomPair CA 38 CA 230 SOGFUNC 4  7.514  2.956  0.092  7.598  2.956  0.092  7.886  2.956  0.031 18.300  7.300  0.785
AtomPair CA 38 CA 231 SOGFUNC 5  7.287  2.956  0.088  7.350  2.956  0.088  7.359  2.956  0.088  7.446  3.717  0.023 18.300  7.300  0.713
AtomPair CA 38 CA 232 SOGFUNC 5  4.932  2.956  0.087  5.010  2.956  0.029  5.161  2.956  0.087  7.091  2.956  0.087 18.300  7.300  0.708
AtomPair CA 38 CA 233 SOGFUNC 5  4.753  2.956  0.086  6.887  2.654  0.096  6.912  3.570  0.024  7.118  2.654  0.096 18.300  7.300  0.698
AtomPair CA 38 CA 234 SOGFUNC 5  6.112  2.956  0.090  6.194  2.956  0.090  6.511  3.570  0.025  6.745  3.717  0.071 18.300  7.300  0.725
AtomPair CA 38 CA 235 SOGFUNC 8  5.976  2.956  0.069  7.976  2.956  0.069  8.004  2.956  0.069  8.409  2.956  0.023  9.590  2.956  0.069  9.651  2.956  0.139  9.759  2.956  0.139 18.300  7.300  0.422
AtomPair CA 38 CA 236 SOGFUNC 6  6.868  2.437  0.078  6.972  2.437  0.155  7.120  2.437  0.155  7.920  2.635  0.072  9.768  2.635  0.143 18.300  7.300  0.397
AtomPair CA 38 CA 237 SOGFUNC 5  6.723  2.635  0.084  6.944  3.443  0.128  7.053  2.635  0.167  7.102  3.443  0.128 18.300  7.300  0.493
AtomPair CA 38 CA 238 SOGFUNC 2  7.223  2.635  0.206 18.300  7.300  0.794
AtomPair CA 38 CA 336 SOGFUNC 4  9.146  3.717  0.077  9.231  3.717  0.026  9.489  3.717  0.077 18.300  7.300  0.821
AtomPair CA 38 CA 338 SOGFUNC 5  9.419  3.717  0.074  9.486  3.717  0.074  9.503  3.717  0.074  9.577  3.570  0.026 18.300  7.300  0.753
AtomPair CA 38 CA 340 SOGFUNC 2  9.265  3.717  0.081 18.300  7.300  0.919
AtomPair CA 39 CA 44 SOGFUNC 10  4.950  2.956  0.047  5.096  2.956  0.016  5.096  2.108  0.066  5.120  1.685  0.165  5.129  1.685  0.165  9.025  3.443  0.081  9.108  3.443  0.081  9.132  2.956  0.047  9.356  3.443  0.081 18.300  7.300  0.253
AtomPair CA 39 CA 45 SOGFUNC 10  4.424  2.754  0.020  4.424  3.513  0.047  6.443  2.108  0.079  6.464  2.956  0.113  6.480  2.956  0.113  9.592  3.717  0.089  9.592  3.717  0.089  9.621  2.956  0.056  9.654  3.717  0.089 18.300  7.300  0.304
AtomPair CA 39 CA 46 SOGFUNC 6  6.358  2.956  0.066  6.358  2.108  0.031  7.188  2.108  0.093  7.349  2.956  0.132  7.484  2.956  0.132 18.300  7.300  0.545
AtomPair CA 39 CA 47 SOGFUNC 2  9.475  2.956  0.115 18.300  7.300  0.885
AtomPair CA 39 CA 48 SOGFUNC 4  7.174  2.754  0.139  8.923  2.108  0.181  9.357  2.108  0.121 18.300  7.300  0.559
AtomPair CA 39 CA 49 SOGFUNC 5  5.853  2.108  0.162  8.296  2.108  0.108  8.663  2.956  0.116  8.799  2.108  0.162 18.300  7.300  0.452
AtomPair CA 39 CA 50 SOGFUNC 5  4.628  2.956  0.132  5.889  2.956  0.088  6.329  2.956  0.132  7.814  2.956  0.132 18.300  7.300  0.516
AtomPair CA 39 CA 51 SOGFUNC 5  5.428  2.108  0.185  5.599  2.956  0.022  5.599  2.108  0.092  5.938  2.956  0.132 18.300  7.300  0.569
AtomPair CA 39 CA 52 SOGFUNC 5  5.037  1.871  0.035  5.037  2.654  0.074  5.614  2.956  0.133  8.758  2.108  0.186 18.300  7.300  0.573
AtomPair CA 39 CA 53 SOGFUNC 5  6.210  2.956  0.134  6.801  2.956  0.067  6.801  2.108  0.031  9.975  2.108  0.188 18.300  7.300  0.579
AtomPair CA 39 CA 54 SOGFUNC 3  8.483  2.956  0.104  8.860  2.956  0.156 18.300  7.300  0.739
AtomPair CA 39 CA 55 SOGFUNC 3  7.240  2.956  0.028  7.240  2.108  0.117 18.300  7.300  0.855
AtomPair CA 39 CA 56 SOGFUNC 3  8.286  2.108  0.199  9.097  2.108  0.132 18.300  7.300  0.669
AtomPair CA 39 CA 57 SOGFUNC 3  5.263  2.956  0.156  9.936  2.956  0.104 18.300  7.300  0.739
AtomPair CA 39 CA 58 SOGFUNC 4  6.950  2.956  0.155  9.605  2.956  0.077  9.605  2.108  0.036 18.300  7.300  0.732
AtomPair CA 39 CA 59 SOGFUNC 4  9.950  2.956  0.141  9.973  2.108  0.099  9.993  2.956  0.141 18.300  7.300  0.619
AtomPair CA 39 CA 62 SOGFUNC 2  9.514  1.685  0.260 18.300  7.300  0.740
AtomPair CA 39 CA 67 SOGFUNC 2  9.735  2.956  0.115 18.300  7.300  0.885
AtomPair CA 39 CA 68 SOGFUNC 3  8.079  2.956  0.085  8.079  2.108  0.040 18.300  7.300  0.875
AtomPair CA 39 CA 70 SOGFUNC 2  9.886  3.717  0.024 18.300  7.300  0.976
AtomPair CA 39 CA 71 SOGFUNC 5  7.652  2.956  0.058  7.658  2.108  0.162  7.894  2.108  0.162  8.377  2.956  0.192 18.300  7.300  0.427
AtomPair CA 39 CA 72 SOGFUNC 9  7.718  2.956  0.063  7.718  2.108  0.029  7.756  2.754  0.022  7.933  2.754  0.022  7.933  3.513  0.053  8.579  2.956  0.125  9.625  2.108  0.088  9.684  2.956  0.125 18.300  7.300  0.473
AtomPair CA 39 CA 73 SOGFUNC 9  6.085  2.108  0.099  6.204  2.754  0.019  6.429  2.754  0.076  9.589  2.108  0.074  9.594  2.108  0.148  9.659  2.108  0.148  9.672  4.151  0.038  9.763  3.717  0.042 18.300  7.300  0.357
AtomPair CA 39 CA 74 SOGFUNC 7  7.500  2.956  0.073  7.500  2.108  0.034  7.548  3.723  0.019  7.613  2.754  0.026  7.613  3.513  0.061  9.418  2.956  0.146 18.300  7.300  0.640
AtomPair CA 39 CA 75 SOGFUNC 8  7.875  4.151  0.044  8.506  2.754  0.022  8.638  4.151  0.044  8.669  2.754  0.088  8.765  3.717  0.049  9.523  2.108  0.173  9.825  2.108  0.115 18.300  7.300  0.465
AtomPair CA 39 CA 76 SOGFUNC 7  8.244  2.108  0.166  8.298  2.956  0.059  8.463  2.108  0.166  9.340  2.956  0.020  9.340  2.108  0.083  9.756  4.151  0.042 18.300  7.300  0.464
AtomPair CA 39 CA 77 SOGFUNC 3  7.576  2.244  0.036  7.576  2.108  0.116 18.300  7.300  0.848
AtomPair CA 39 CA 78 SOGFUNC 4  9.442  2.108  0.182  9.467  2.956  0.065  9.479  2.108  0.182 18.300  7.300  0.570
AtomPair CA 39 CA 79 SOGFUNC 4  9.127  2.956  0.141  9.275  2.956  0.141  9.392  2.108  0.099 18.300  7.300  0.619
AtomPair CA 39 CA 81 SOGFUNC 5  9.534  2.956  0.159  9.684  2.956  0.026  9.892  2.956  0.026  9.900  2.956  0.026 18.300  7.300  0.762
AtomPair CA 39 CA 82 SOGFUNC 2  9.276  2.108  0.219 18.300  7.300  0.781
AtomPair CA 39 CA 83 SOGFUNC 2  7.907  2.956  0.167 18.300  7.300  0.833
AtomPair CA 39 CA 86 SOGFUNC 2  9.887  3.717  0.024 18.300  7.300  0.976
AtomPair CA 39 CA 89 SOGFUNC 2  9.572  2.108  0.154 18.300  7.300  0.846
AtomPair CA 39 CA 90 SOGFUNC 2  7.041  2.654  0.126 18.300  7.300  0.874
AtomPair CA 39 CA 91 SOGFUNC 2  5.681  2.108  0.154 18.300  7.300  0.846
AtomPair CA 39 CA 92 SOGFUNC 3  4.544  1.871  0.129  4.544  2.654  0.030 18.300  7.300  0.840
AtomPair CA 39 CA 93 SOGFUNC 3  6.426  1.871  0.044  6.426  2.654  0.094 18.300  7.300  0.862
AtomPair CA 39 CA 94 SOGFUNC 3  9.075  2.956  0.028  9.075  2.108  0.117 18.300  7.300  0.855
AtomPair CA 39 CA 96 SOGFUNC 2  8.350  2.108  0.245 18.300  7.300  0.755
AtomPair CA 39 CA 97 SOGFUNC 2  5.523  2.956  0.188 18.300  7.300  0.812
AtomPair CA 39 CA 98 SOGFUNC 5  5.486  2.956  0.181  9.045  3.717  0.024  9.140  3.717  0.024  9.493  3.717  0.024 18.300  7.300  0.747
AtomPair CA 39 CA 99 SOGFUNC 5  5.044  2.956  0.181  7.834  3.717  0.024  7.862  3.717  0.024  8.011  3.717  0.024 18.300  7.300  0.747
AtomPair CA 39 CA 100 SOGFUNC 10  5.093  3.717  0.021  5.118  3.717  0.021  5.608  3.717  0.021  8.734  2.956  0.156  9.792  2.754  0.028  9.792  3.513  0.066  9.896  2.754  0.028  9.951  2.956  0.078  9.951  2.108  0.036 18.300  7.300  0.547
AtomPair CA 39 CA 101 SOGFUNC 5  6.069  3.717  0.024  6.159  3.717  0.024  6.337  3.717  0.024  9.994  2.956  0.181 18.300  7.300  0.747
AtomPair CA 39 CA 102 SOGFUNC 9  6.904  2.108  0.179  7.089  2.108  0.179  7.199  2.956  0.064  8.847  3.717  0.017  8.966  3.717  0.017  9.215  3.570  0.018  9.509  2.956  0.021  9.509  2.108  0.090 18.300  7.300  0.415
AtomPair CA 39 CA 103 SOGFUNC 6  5.855  1.685  0.196  6.162  1.685  0.098  9.767  1.685  0.098  9.767  2.108  0.026  9.895  1.685  0.196 18.300  7.300  0.385
AtomPair CA 39 CA 104 SOGFUNC 4  4.515  1.685  0.225  4.594  1.685  0.225  4.834  2.635  0.072 18.300  7.300  0.477
AtomPair CA 39 CA 105 SOGFUNC 4  6.457  2.635  0.164  6.524  2.635  0.164  6.567  1.685  0.128 18.300  7.300  0.543
AtomPair CA 39 CA 106 SOGFUNC 4  8.647  1.685  0.217  8.860  1.685  0.217  8.867  1.685  0.108 18.300  7.300  0.458
AtomPair CA 39 CA 108 SOGFUNC 2  9.220  2.635  0.206 18.300  7.300  0.794
AtomPair CA 39 CA 109 SOGFUNC 4  6.820  1.685  0.217  9.322  2.108  0.116  9.469  1.685  0.217 18.300  7.300  0.451
AtomPair CA 39 CA 110 SOGFUNC 3  7.256  1.685  0.258  9.966  2.635  0.165 18.300  7.300  0.577
AtomPair CA 39 CA 111 SOGFUNC 4  8.415  2.066  0.230  9.625  2.956  0.080  9.625  2.108  0.038 18.300  7.300  0.652
AtomPair CA 39 CA 113 SOGFUNC 4  8.967  2.108  0.204  9.052  2.754  0.156  9.073  2.108  0.102 18.300  7.300  0.539
AtomPair CA 39 CA 114 SOGFUNC 3  9.659  2.956  0.169  9.721  2.956  0.169 18.300  7.300  0.662
AtomPair CA 39 CA 115 SOGFUNC 3  9.660  2.956  0.169  9.738  2.956  0.169 18.300  7.300  0.662
AtomPair CA 39 CA 116 SOGFUNC 3  9.770  2.754  0.168  9.832  2.108  0.219 18.300  7.300  0.613
AtomPair CA 39 CA 118 SOGFUNC 7  7.385  2.956  0.025  7.448  2.956  0.025  7.551  2.956  0.025  9.734  2.956  0.149  9.805  2.956  0.149  9.903  2.108  0.104 18.300  7.300  0.523
AtomPair CA 39 CA 119 SOGFUNC 4  5.538  2.956  0.033  5.609  2.956  0.033  5.657  2.956  0.033 18.300  7.300  0.900
AtomPair CA 39 CA 120 SOGFUNC 4  4.400  2.956  0.033  4.446  2.956  0.033  4.495  2.956  0.033 18.300  7.300  0.900
AtomPair CA 39 CA 121 SOGFUNC 4  5.651  2.956  0.033  5.708  2.956  0.033  5.861  2.956  0.033 18.300  7.300  0.900
AtomPair CA 39 CA 122 SOGFUNC 8  8.443  3.717  0.071  8.539  3.717  0.071  8.679  2.956  0.030  8.702  3.717  0.071  8.813  3.717  0.024  8.876  3.717  0.024  8.944  3.717  0.024 18.300  7.300  0.686
AtomPair CA 39 CA 123 SOGFUNC 5  7.750  3.717  0.074  7.883  2.956  0.031  7.975  3.717  0.074  8.082  3.717  0.074 18.300  7.300  0.749
AtomPair CA 39 CA 124 SOGFUNC 6  4.491  2.956  0.077  4.552  2.108  0.036  4.659  2.956  0.077  4.748  2.956  0.077  8.784  2.754  0.166 18.300  7.300  0.565
AtomPair CA 39 CA 125 SOGFUNC 10  5.160  2.956  0.119  6.029  2.956  0.060  6.112  2.956  0.060  6.191  2.956  0.020  6.404  2.956  0.060  6.792  2.956  0.119  6.862  2.956  0.060  6.864  2.956  0.119  6.918  2.956  0.119 18.300  7.300  0.265
AtomPair CA 39 CA 126 SOGFUNC 10  5.104  3.717  0.053  5.247  2.956  0.022  5.256  3.717  0.053  5.456  3.717  0.053  5.683  2.956  0.134  5.915  3.717  0.106  5.953  2.956  0.067  5.969  3.717  0.106  6.065  3.717  0.106 18.300  7.300  0.298
AtomPair CA 39 CA 127 SOGFUNC 10  4.645  2.956  0.134  4.663  3.717  0.107  4.695  2.956  0.067  4.835  3.717  0.107  4.836  3.717  0.107  7.776  3.717  0.053  7.824  3.513  0.019  7.832  3.717  0.053  7.882  3.717  0.053 18.300  7.300  0.299
AtomPair CA 39 CA 128 SOGFUNC 13  4.842  2.635  0.142  5.591  3.443  0.109  5.651  3.443  0.109  5.704  2.956  0.063  5.718  3.443  0.109  8.844  3.717  0.017  8.988  3.717  0.050  9.079  3.717  0.017  9.089  3.513  0.018  9.216  4.151  0.045  9.243  3.717  0.017  9.370  3.717  0.050 18.300  7.300  0.256
AtomPair CA 39 CA 129 SOGFUNC 10  6.109  2.635  0.150  7.526  3.443  0.115  7.586  2.956  0.067  7.610  3.443  0.115  7.650  3.443  0.115  9.778  3.717  0.018  9.786  3.513  0.019  9.849  4.151  0.048  9.962  3.717  0.018 18.300  7.300  0.335
AtomPair CA 39 CA 130 SOGFUNC 6  6.537  2.754  0.028  6.751  3.717  0.062  6.962  4.151  0.056  7.036  3.717  0.062  9.483  2.108  0.220 18.300  7.300  0.571
AtomPair CA 39 CA 131 SOGFUNC 4  7.038  2.956  0.089  7.065  2.956  0.089  7.140  2.956  0.089 18.300  7.300  0.733
AtomPair CA 39 CA 132 SOGFUNC 4  9.017  3.717  0.075  9.179  4.151  0.068  9.245  3.717  0.075 18.300  7.300  0.781
AtomPair CA 39 CA 133 SOGFUNC 2  7.316  2.754  0.037 18.300  7.300  0.963
AtomPair CA 39 CA 134 SOGFUNC 5  7.743  2.956  0.033  8.367  2.956  0.033  8.637  2.956  0.033  9.695  3.513  0.028 18.300  7.300  0.874
AtomPair CA 39 CA 135 SOGFUNC 4  8.475  2.956  0.033  8.853  2.956  0.033  8.964  2.956  0.033 18.300  7.300  0.900
AtomPair CA 39 CA 136 SOGFUNC 4  6.803  2.956  0.033  6.806  2.956  0.033  6.846  2.956  0.033 18.300  7.300  0.900
AtomPair CA 39 CA 137 SOGFUNC 5  6.990  3.717  0.022  7.094  3.717  0.022  7.372  3.717  0.022  8.786  2.108  0.237 18.300  7.300  0.696
AtomPair CA 39 CA 139 SOGFUNC 6  9.103  2.956  0.025  9.114  2.956  0.074  9.209  2.956  0.074  9.275  2.956  0.074  9.918  2.108  0.209 18.300  7.300  0.543
AtomPair CA 39 CA 201 SOGFUNC 5  8.597  3.717  0.074  8.620  4.151  0.067  8.661  3.513  0.026  8.822  3.717  0.074 18.300  7.300  0.758
AtomPair CA 39 CA 202 SOGFUNC 5  6.919  3.717  0.074  6.995  3.717  0.074  7.155  3.717  0.074  7.190  3.513  0.026 18.300  7.300  0.752
AtomPair CA 39 CA 203 SOGFUNC 5  9.317  3.717  0.074  9.509  3.717  0.074  9.572  2.956  0.031  9.629  3.717  0.074 18.300  7.300  0.749
AtomPair CA 39 CA 232 SOGFUNC 4  8.643  2.956  0.092  8.705  2.956  0.031  8.838  2.956  0.092 18.300  7.300  0.785
AtomPair CA 39 CA 233 SOGFUNC 5  8.417  3.717  0.074  9.706  3.717  0.074  9.757  2.956  0.031  9.963  3.717  0.074 18.300  7.300  0.749
AtomPair CA 39 CA 234 SOGFUNC 8  8.300  2.956  0.070  8.378  2.956  0.070  8.686  2.956  0.023  9.541  3.717  0.056  9.736  2.956  0.141  9.736  2.956  0.070  9.898  2.956  0.141 18.300  7.300  0.428
AtomPair CA 39 CA 235 SOGFUNC 6  6.713  2.956  0.078  6.741  3.717  0.124  6.808  3.717  0.124  8.030  3.717  0.062  9.975  3.717  0.124 18.300  7.300  0.486
AtomPair CA 39 CA 236 SOGFUNC 5  5.261  3.717  0.119  5.324  1.871  0.118  5.486  3.717  0.119  6.899  2.956  0.150 18.300  7.300  0.495
AtomPair CA 39 CA 237 SOGFUNC 5  4.651  3.443  0.122  4.701  3.443  0.122  4.713  1.685  0.125  5.482  2.635  0.160 18.300  7.300  0.471
AtomPair CA 39 CA 238 SOGFUNC 5  4.930  3.443  0.123  8.363  2.635  0.080  8.397  2.635  0.161  8.422  2.635  0.161 18.300  7.300  0.474
AtomPair CA 39 CA 239 SOGFUNC 2  8.653  2.635  0.206 18.300  7.300  0.794
AtomPair CA 40 CA 45 SOGFUNC 6  6.767  2.754  0.025  6.767  3.513  0.058  9.035  2.956  0.138  9.175  2.956  0.138  9.226  2.754  0.074 18.300  7.300  0.568
AtomPair CA 40 CA 46 SOGFUNC 4  8.565  3.677  0.021  8.565  3.513  0.066  9.149  2.754  0.169 18.300  7.300  0.744
AtomPair CA 40 CA 47 SOGFUNC 3  8.335  2.956  0.156  9.527  2.956  0.104 18.300  7.300  0.739
AtomPair CA 40 CA 48 SOGFUNC 5  5.688  2.108  0.117  6.149  2.754  0.134  6.902  2.754  0.134  9.851  2.956  0.125 18.300  7.300  0.490
AtomPair CA 40 CA 49 SOGFUNC 5  4.977  2.956  0.022  4.977  2.108  0.092  5.551  2.956  0.132  5.684  2.108  0.185 18.300  7.300  0.569
AtomPair CA 40 CA 50 SOGFUNC 4  4.235  2.956  0.095  4.467  2.956  0.143  6.440  2.956  0.143 18.300  7.300  0.618
AtomPair CA 40 CA 51 SOGFUNC 5  5.299  2.956  0.022  5.299  2.108  0.092  5.459  2.108  0.185  6.982  2.956  0.132 18.300  7.300  0.569
AtomPair CA 40 CA 52 SOGFUNC 4  7.073  2.956  0.077  7.073  2.108  0.036  7.468  2.956  0.155 18.300  7.300  0.732
AtomPair CA 40 CA 53 SOGFUNC 7  9.039  2.956  0.074  9.039  2.108  0.035  9.095  2.956  0.148  9.821  2.956  0.025  9.916  2.956  0.025  9.925  2.956  0.025 18.300  7.300  0.669
AtomPair CA 40 CA 55 SOGFUNC 2  8.832  1.871  0.240 18.300  7.300  0.760
AtomPair CA 40 CA 56 SOGFUNC 2  7.254  2.108  0.219 18.300  7.300  0.781
AtomPair CA 40 CA 57 SOGFUNC 2  5.407  2.956  0.167 18.300  7.300  0.833
AtomPair CA 40 CA 58 SOGFUNC 2  5.452  2.956  0.167 18.300  7.300  0.833
AtomPair CA 40 CA 59 SOGFUNC 2  9.132  2.956  0.167 18.300  7.300  0.833
AtomPair CA 40 CA 68 SOGFUNC 8  9.239  2.956  0.025  9.496  2.956  0.025  9.762  2.956  0.075  9.762  2.108  0.035  9.838  2.754  0.027  9.878  2.956  0.075  9.878  2.108  0.035 18.300  7.300  0.702
AtomPair CA 40 CA 70 SOGFUNC 3  9.104  2.956  0.030  9.807  2.956  0.030 18.300  7.300  0.940
AtomPair CA 40 CA 71 SOGFUNC 4  8.471  2.108  0.182  8.680  2.956  0.065  8.799  2.108  0.182 18.300  7.300  0.570
AtomPair CA 40 CA 72 SOGFUNC 9  8.934  2.956  0.128  9.120  2.754  0.069  9.212  2.956  0.064  9.212  2.108  0.030  9.245  2.956  0.128  9.402  2.754  0.023  9.585  2.754  0.023  9.585  3.513  0.054 18.300  7.300  0.483
AtomPair CA 40 CA 73 SOGFUNC 7  7.493  2.754  0.078  7.838  2.108  0.153  7.845  2.108  0.025  8.030  2.108  0.076  8.035  2.108  0.102  9.742  2.108  0.153 18.300  7.300  0.412
AtomPair CA 40 CA 74 SOGFUNC 5  9.445  2.956  0.145  9.845  2.956  0.073  9.845  2.108  0.034  9.951  3.513  0.122 18.300  7.300  0.626
AtomPair CA 40 CA 75 SOGFUNC 4  8.102  2.754  0.073  8.113  2.754  0.145  9.965  2.108  0.190 18.300  7.300  0.593
AtomPair CA 40 CA 76 SOGFUNC 4  5.053  2.956  0.065  5.122  2.108  0.182  9.762  2.108  0.182 18.300  7.300  0.570
AtomPair CA 40 CA 77 SOGFUNC 8  7.015  2.108  0.171  7.134  2.754  0.131  7.212  2.966  0.061  8.768  2.956  0.020  9.194  2.956  0.020  9.947  2.244  0.027  9.947  2.108  0.085 18.300  7.300  0.485
AtomPair CA 40 CA 78 SOGFUNC 7  5.916  3.513  0.051  6.002  2.108  0.169  8.655  1.871  0.191  9.760  2.108  0.028  9.832  2.108  0.028  9.927  2.108  0.028 18.300  7.300  0.505
AtomPair CA 40 CA 79 SOGFUNC 7  6.338  2.956  0.135  6.478  2.956  0.135  6.550  2.108  0.095  7.967  2.956  0.023  8.378  2.956  0.023  8.968  2.956  0.023 18.300  7.300  0.567
AtomPair CA 40 CA 80 SOGFUNC 4  9.194  2.108  0.040  9.422  2.108  0.040  9.547  2.108  0.040 18.300  7.300  0.881
AtomPair CA 40 CA 81 SOGFUNC 4  8.533  2.108  0.040  8.732  2.108  0.040  8.867  2.108  0.040 18.300  7.300  0.881
AtomPair CA 40 CA 82 SOGFUNC 5  9.775  2.956  0.025  9.793  2.956  0.025  9.848  2.956  0.249  9.988  2.956  0.025 18.300  7.300  0.676
AtomPair CA 40 CA 87 SOGFUNC 3  9.857  2.956  0.232  9.857  2.108  0.036 18.300  7.300  0.732
AtomPair CA 40 CA 88 SOGFUNC 2  8.349  2.108  0.154 18.300  7.300  0.846
AtomPair CA 40 CA 89 SOGFUNC 3  8.481  3.391  0.024  8.481  2.108  0.117 18.300  7.300  0.858
AtomPair CA 40 CA 90 SOGFUNC 2  5.689  2.956  0.115 18.300  7.300  0.885
AtomPair CA 40 CA 91 SOGFUNC 2  5.167  2.108  0.154 18.300  7.300  0.846
AtomPair CA 40 CA 92 SOGFUNC 3  6.362  2.956  0.028  6.362  2.108  0.117 18.300  7.300  0.855
AtomPair CA 40 CA 93 SOGFUNC 3  7.870  2.956  0.085  7.870  2.108  0.040 18.300  7.300  0.875
AtomPair CA 40 CA 94 SOGFUNC 2  9.825  1.871  0.240 18.300  7.300  0.760
AtomPair CA 40 CA 95 SOGFUNC 2  6.598  2.654  0.205 18.300  7.300  0.795
AtomPair CA 40 CA 96 SOGFUNC 2  5.308  1.871  0.268 18.300  7.300  0.732
AtomPair CA 40 CA 97 SOGFUNC 2  3.988  2.956  0.188 18.300  7.300  0.812
AtomPair CA 40 CA 98 SOGFUNC 2  6.324  2.654  0.205 18.300  7.300  0.795
AtomPair CA 40 CA 99 SOGFUNC 5  7.392  2.956  0.178  8.998  2.956  0.030  9.129  2.956  0.030  9.139  2.956  0.030 18.300  7.300  0.733
AtomPair CA 40 CA 100 SOGFUNC 9  5.273  2.956  0.028  5.387  2.956  0.028  5.641  2.956  0.028  8.668  2.754  0.030  8.668  3.513  0.071  8.773  2.956  0.084  8.773  2.108  0.039  8.938  2.754  0.030 18.300  7.300  0.660
AtomPair CA 40 CA 101 SOGFUNC 12  4.240  2.956  0.021  4.245  2.956  0.021  4.279  2.956  0.021  8.120  2.956  0.064  8.120  2.108  0.030  8.136  2.956  0.064  8.136  2.108  0.030  8.369  2.108  0.030  9.148  2.956  0.128  9.208  2.108  0.090  9.274  2.956  0.128 18.300  7.300  0.372
AtomPair CA 40 CA 102 SOGFUNC 12  5.661  2.108  0.167  5.681  2.956  0.020  5.729  2.956  0.020  5.770  2.956  0.060  5.811  2.108  0.167  6.010  2.956  0.020  8.169  2.754  0.064  8.169  3.513  0.017  8.391  3.513  0.017  9.785  2.956  0.020  9.785  2.108  0.084 18.300  7.300  0.346
AtomPair CA 40 CA 103 SOGFUNC 7  5.228  2.108  0.187  5.291  2.108  0.093  6.739  2.956  0.022  7.072  2.956  0.022  7.088  2.956  0.022  9.489  2.108  0.187 18.300  7.300  0.467
AtomPair CA 40 CA 104 SOGFUNC 4  6.388  2.635  0.072  6.433  1.685  0.225  9.409  1.685  0.225 18.300  7.300  0.477
AtomPair CA 40 CA 105 SOGFUNC 6  8.581  1.685  0.119  8.653  2.635  0.152  9.237  2.635  0.152  9.493  2.635  0.076  9.493  2.108  0.032 18.300  7.300  0.468
AtomPair CA 40 CA 107 SOGFUNC 2  6.907  2.635  0.206 18.300  7.300  0.794
AtomPair CA 40 CA 108 SOGFUNC 2  5.849  2.635  0.206 18.300  7.300  0.794
AtomPair CA 40 CA 109 SOGFUNC 3  4.662  1.685  0.236  9.330  1.685  0.236 18.300  7.300  0.527
AtomPair CA 40 CA 110 SOGFUNC 2  6.284  2.066  0.249 18.300  7.300  0.751
AtomPair CA 40 CA 111 SOGFUNC 3  8.711  3.007  0.176  9.990  3.513  0.100 18.300  7.300  0.724
AtomPair CA 40 CA 112 SOGFUNC 2  9.247  2.108  0.245 18.300  7.300  0.755
AtomPair CA 40 CA 113 SOGFUNC 4  9.396  2.754  0.076  9.481  2.108  0.199  9.541  2.108  0.199 18.300  7.300  0.526
AtomPair CA 40 CA 115 SOGFUNC 4  9.429  2.956  0.161  9.539  2.956  0.161  9.690  2.956  0.080 18.300  7.300  0.598
AtomPair CA 40 CA 117 SOGFUNC 4  8.604  2.108  0.045  8.652  2.108  0.045  8.735  2.108  0.045 18.300  7.300  0.866
AtomPair CA 40 CA 118 SOGFUNC 4  5.397  2.108  0.045  5.524  2.108  0.045  5.601  2.108  0.045 18.300  7.300  0.866
AtomPair CA 40 CA 119 SOGFUNC 4  5.641  2.108  0.045  5.760  2.108  0.045  5.793  2.108  0.045 18.300  7.300  0.866
AtomPair CA 40 CA 120 SOGFUNC 4  6.770  2.108  0.045  6.791  2.108  0.045  6.814  2.108  0.045 18.300  7.300  0.866
AtomPair CA 40 CA 121 SOGFUNC 4  8.809  2.108  0.045  8.818  2.108  0.045  8.923  2.108  0.045 18.300  7.300  0.866
AtomPair CA 40 CA 122 SOGFUNC 5  8.860  2.956  0.087  8.970  2.956  0.029  9.005  2.956  0.087  9.024  2.956  0.087 18.300  7.300  0.708
AtomPair CA 40 CA 123 SOGFUNC 6  7.061  2.956  0.026  7.074  2.956  0.079  7.133  2.956  0.079  7.215  2.956  0.079  9.599  2.956  0.158 18.300  7.300  0.577
AtomPair CA 40 CA 124 SOGFUNC 6  3.751  2.108  0.104  3.766  2.956  0.025  3.786  2.108  0.104  3.787  2.108  0.104  9.073  3.513  0.125 18.300  7.300  0.539
AtomPair CA 40 CA 125 SOGFUNC 6  5.013  2.108  0.112  5.063  2.956  0.080  5.236  3.717  0.021  5.254  2.956  0.080  6.208  3.717  0.127 18.300  7.300  0.581
AtomPair CA 40 CA 126 SOGFUNC 10  4.546  2.956  0.062  4.796  2.956  0.062  4.825  2.956  0.062  4.827  3.717  0.016  8.191  3.717  0.099  8.518  3.717  0.049  8.541  2.956  0.124  8.552  2.956  0.124  8.718  2.956  0.124 18.300  7.300  0.277
AtomPair CA 40 CA 127 SOGFUNC 10  5.783  2.956  0.124  5.794  3.717  0.049  5.870  2.956  0.062  5.898  2.956  0.124  6.051  2.956  0.124  6.101  2.956  0.062  6.114  2.956  0.062  6.253  3.717  0.016  6.646  3.717  0.099 18.300  7.300  0.277
AtomPair CA 40 CA 128 SOGFUNC 10  4.484  2.956  0.124  4.496  3.717  0.049  4.530  2.956  0.124  4.533  2.956  0.124  4.953  3.717  0.099  6.165  2.956  0.062  6.360  3.717  0.016  6.383  2.956  0.062  6.435  2.956  0.062 18.300  7.300  0.277
AtomPair CA 40 CA 129 SOGFUNC 10  4.973  2.956  0.124  4.980  3.717  0.049  4.982  2.956  0.124  5.007  2.956  0.124  6.044  3.717  0.099  8.124  2.956  0.062  8.240  3.717  0.016  8.375  2.956  0.062  8.402  2.956  0.062 18.300  7.300  0.277
AtomPair CA 40 CA 130 SOGFUNC 10  5.761  2.956  0.020  6.006  2.956  0.060  6.360  2.956  0.060  6.394  2.956  0.060  8.135  2.956  0.119  8.771  2.956  0.060  8.772  2.956  0.119  8.818  2.956  0.119  8.848  2.956  0.119 18.300  7.300  0.265
AtomPair CA 40 CA 131 SOGFUNC 4  4.839  2.108  0.113  4.927  2.108  0.113  4.965  2.108  0.113 18.300  7.300  0.662
AtomPair CA 40 CA 132 SOGFUNC 4  7.739  2.956  0.089  7.908  2.956  0.089  7.909  2.956  0.089 18.300  7.300  0.733
AtomPair CA 40 CA 133 SOGFUNC 2  4.851  2.956  0.035 18.300  7.300  0.965
AtomPair CA 40 CA 134 SOGFUNC 3  7.791  2.956  0.033  9.878  2.108  0.047 18.300  7.300  0.920
AtomPair CA 40 CA 136 SOGFUNC 4  9.376  3.513  0.077  9.493  2.956  0.092  9.521  3.513  0.077 18.300  7.300  0.754
AtomPair CA 40 CA 137 SOGFUNC 5  8.082  2.956  0.088  8.131  2.956  0.088  8.369  2.956  0.088  8.513  3.717  0.023 18.300  7.300  0.713
AtomPair CA 40 CA 138 SOGFUNC 5  7.916  2.956  0.087  7.957  2.956  0.029  8.092  2.956  0.087  8.095  2.956  0.087 18.300  7.300  0.708
AtomPair CA 40 CA 139 SOGFUNC 5  5.387  3.717  0.021  5.409  2.108  0.112  5.412  2.108  0.112  5.522  2.108  0.112 18.300  7.300  0.644
AtomPair CA 40 CA 140 SOGFUNC 5  7.983  2.956  0.088  7.992  2.956  0.088  8.002  3.717  0.023  8.256  2.956  0.088 18.300  7.300  0.713
AtomPair CA 40 CA 141 SOGFUNC 5  9.041  2.956  0.029  9.050  2.956  0.087  9.127  2.956  0.087  9.238  2.956  0.087 18.300  7.300  0.708
AtomPair CA 40 CA 142 SOGFUNC 5  9.486  3.717  0.021  9.606  2.108  0.112  9.636  2.108  0.112  9.807  2.108  0.112 18.300  7.300  0.644
AtomPair CA 40 CA 159 SOGFUNC 3  9.877  3.570  0.075  9.941  2.956  0.181 18.300  7.300  0.744
AtomPair CA 40 CA 201 SOGFUNC 5  8.698  2.956  0.088  8.778  2.956  0.088  8.948  2.956  0.088  8.970  3.717  0.023 18.300  7.300  0.713
AtomPair CA 40 CA 202 SOGFUNC 5  8.287  2.956  0.088  8.491  2.956  0.088  8.578  2.956  0.088  8.785  3.717  0.023 18.300  7.300  0.713
AtomPair CA 40 CA 204 SOGFUNC 2  9.982  2.956  0.188 18.300  7.300  0.812
AtomPair CA 40 CA 205 SOGFUNC 5  7.143  2.956  0.147  7.157  2.956  0.147  7.165  2.956  0.147  7.225  2.956  0.073 18.300  7.300  0.486
AtomPair CA 40 CA 206 SOGFUNC 5  6.990  2.956  0.147  7.017  2.956  0.147  7.100  2.956  0.073  7.130  2.956  0.147 18.300  7.300  0.486
AtomPair CA 40 CA 233 SOGFUNC 4  8.805  2.956  0.161  8.822  2.956  0.161  8.857  2.956  0.080 18.300  7.300  0.598
AtomPair CA 40 CA 234 SOGFUNC 5  6.912  2.956  0.149  6.963  3.717  0.059  7.008  2.956  0.149  8.906  2.956  0.149 18.300  7.300  0.493
AtomPair CA 40 CA 235 SOGFUNC 5  5.010  2.956  0.147  5.123  2.956  0.073  5.152  2.956  0.147  6.981  2.956  0.147 18.300  7.300  0.486
AtomPair CA 40 CA 236 SOGFUNC 5  5.032  2.108  0.187  5.317  2.654  0.149  5.444  2.654  0.074  5.652  2.654  0.149 18.300  7.300  0.441
AtomPair CA 40 CA 237 SOGFUNC 5  5.493  2.108  0.193  6.374  2.956  0.138  6.418  2.956  0.138  6.662  2.654  0.077 18.300  7.300  0.455
AtomPair CA 40 CA 238 SOGFUNC 5  6.474  2.635  0.134  9.140  1.685  0.210  9.231  1.685  0.210  9.369  3.443  0.051 18.300  7.300  0.395
AtomPair CA 40 CA 239 SOGFUNC 3  8.501  3.192  0.155  9.206  2.635  0.188 18.300  7.300  0.657
AtomPair CA 40 CA 240 SOGFUNC 2  6.739  2.437  0.219 18.300  7.300  0.781
AtomPair CA 40 CA 341 SOGFUNC 4  9.693  3.570  0.068  9.700  2.956  0.163  9.814  2.956  0.163 18.300  7.300  0.606
AtomPair CA 40 CA 343 SOGFUNC 2  9.702  2.956  0.188 18.300  7.300  0.812
AtomPair CA 40 CA 352 SOGFUNC 4  9.060  3.717  0.065  9.077  2.956  0.164  9.101  2.956  0.164 18.300  7.300  0.608
AtomPair CA 40 CA 354 SOGFUNC 2  9.184  2.956  0.188 18.300  7.300  0.812
AtomPair CA 41 CA 46 SOGFUNC 6  5.351  2.108  0.178  9.170  2.956  0.127  9.483  3.677  0.017  9.483  3.513  0.053  9.808  2.956  0.127 18.300  7.300  0.497
AtomPair CA 41 CA 47 SOGFUNC 8  5.292  2.956  0.143  7.861  2.956  0.143  8.540  3.513  0.060  8.540  4.214  0.017  9.355  3.973  0.018  9.509  4.490  0.016  9.815  4.490  0.016 18.300  7.300  0.588
AtomPair CA 41 CA 48 SOGFUNC 5  4.628  2.754  0.131  5.307  2.754  0.087  5.684  2.754  0.131  9.422  2.108  0.171 18.300  7.300  0.479
AtomPair CA 41 CA 49 SOGFUNC 5  5.281  2.754  0.073  5.281  3.513  0.019  5.393  2.108  0.190  6.074  2.956  0.135 18.300  7.300  0.584
AtomPair CA 41 CA 50 SOGFUNC 7  6.510  2.956  0.092  6.596  2.956  0.137  8.717  2.956  0.137  9.120  2.956  0.023  9.232  2.956  0.023  9.300  2.956  0.023 18.300  7.300  0.565
AtomPair CA 41 CA 51 SOGFUNC 8  6.681  2.956  0.021  6.681  2.108  0.090  7.245  2.108  0.179  7.927  3.717  0.017  8.067  3.717  0.017  8.326  2.956  0.021  9.942  2.956  0.128 18.300  7.300  0.527
AtomPair CA 41 CA 52 SOGFUNC 5  7.061  2.956  0.026  7.163  2.956  0.026  7.261  2.956  0.026  9.518  2.108  0.147 18.300  7.300  0.774
AtomPair CA 41 CA 53 SOGFUNC 5  6.691  2.956  0.026  6.927  2.956  0.026  7.014  2.956  0.026  7.323  2.956  0.159 18.300  7.300  0.762
AtomPair CA 41 CA 54 SOGFUNC 4  7.722  2.956  0.144  9.896  2.956  0.216  9.896  3.717  0.019 18.300  7.300  0.621
AtomPair CA 41 CA 55 SOGFUNC 2  5.613  1.871  0.240 18.300  7.300  0.760
AtomPair CA 41 CA 56 SOGFUNC 2  4.945  2.108  0.219 18.300  7.300  0.781
AtomPair CA 41 CA 57 SOGFUNC 2  5.412  2.956  0.167 18.300  7.300  0.833
AtomPair CA 41 CA 58 SOGFUNC 2  5.314  2.956  0.167 18.300  7.300  0.833
AtomPair CA 41 CA 59 SOGFUNC 2  8.154  2.108  0.219 18.300  7.300  0.781
AtomPair CA 41 CA 60 SOGFUNC 2  8.944  2.956  0.167 18.300  7.300  0.833
AtomPair CA 41 CA 61 SOGFUNC 2  9.996  2.108  0.219 18.300  7.300  0.781
AtomPair CA 41 CA 66 SOGFUNC 6  9.284  2.956  0.082  9.284  3.973  0.020  9.455  4.214  0.019  9.455  3.513  0.069  9.492  4.214  0.019 18.300  7.300  0.789
AtomPair CA 41 CA 67 SOGFUNC 4  8.604  2.956  0.106  8.609  2.956  0.026  8.629  2.956  0.106 18.300  7.300  0.762
AtomPair CA 41 CA 68 SOGFUNC 6  6.676  2.956  0.077  6.676  2.108  0.036  6.761  2.956  0.077  6.761  2.108  0.036  6.784  2.108  0.036 18.300  7.300  0.738
AtomPair CA 41 CA 69 SOGFUNC 4  8.182  3.513  0.093  8.254  3.513  0.093  8.308  3.513  0.023 18.300  7.300  0.792
AtomPair CA 41 CA 70 SOGFUNC 6  9.727  2.956  0.077  9.727  2.108  0.036  9.755  2.956  0.077  9.755  2.108  0.036  9.916  2.108  0.036 18.300  7.300  0.738
AtomPair CA 41 CA 71 SOGFUNC 7  8.816  2.108  0.176  9.254  2.956  0.063  9.528  2.956  0.063  9.568  2.956  0.021  9.621  3.717  0.050  9.621  2.956  0.146 18.300  7.300  0.482
AtomPair CA 41 CA 72 SOGFUNC 6  8.744  2.754  0.029  8.744  3.513  0.068  8.838  2.754  0.029  8.838  3.513  0.068  9.019  2.754  0.029 18.300  7.300  0.777
AtomPair CA 41 CA 73 SOGFUNC 11  8.073  3.717  0.042  8.188  2.754  0.075  8.407  2.108  0.098  8.528  2.108  0.025  8.641  3.717  0.042  8.866  2.956  0.052  9.232  2.108  0.025  9.685  2.754  0.113  9.726  2.108  0.147  9.729  2.754  0.056 18.300  7.300  0.326
AtomPair CA 41 CA 74 SOGFUNC 2  9.845  2.108  0.219 18.300  7.300  0.781
AtomPair CA 41 CA 75 SOGFUNC 5  7.564  2.754  0.070  7.594  2.108  0.182  7.788  2.754  0.139  9.546  2.956  0.065 18.300  7.300  0.544
AtomPair CA 41 CA 76 SOGFUNC 4  4.607  2.108  0.182  4.678  2.956  0.065  4.947  2.108  0.182 18.300  7.300  0.570
AtomPair CA 41 CA 77 SOGFUNC 6  5.427  2.108  0.187  5.538  2.966  0.067  5.573  2.754  0.143  9.424  3.717  0.018  9.931  3.717  0.018 18.300  7.300  0.568
AtomPair CA 41 CA 78 SOGFUNC 8  5.659  3.513  0.042  5.779  2.754  0.107  9.529  2.956  0.166  9.568  2.108  0.139  9.646  2.956  0.099  9.686  2.956  0.099  9.905  2.956  0.099 18.300  7.300  0.248
AtomPair CA 41 CA 79 SOGFUNC 9  7.939  2.754  0.068  7.977  3.513  0.106  8.003  2.956  0.126  9.185  3.570  0.017  9.251  3.717  0.017  9.720  2.956  0.189  9.720  3.717  0.017  9.790  3.570  0.017 18.300  7.300  0.443
AtomPair CA 41 CA 80 SOGFUNC 4  9.091  2.956  0.087  9.091  2.108  0.182  9.751  2.244  0.171 18.300  7.300  0.561
AtomPair CA 41 CA 81 SOGFUNC 2  9.538  2.956  0.261 18.300  7.300  0.739
AtomPair CA 41 CA 82 SOGFUNC 3  8.765  2.956  0.236  8.765  3.717  0.021 18.300  7.300  0.743
AtomPair CA 41 CA 83 SOGFUNC 2  9.566  2.956  0.261 18.300  7.300  0.739
AtomPair CA 41 CA 86 SOGFUNC 3  8.547  2.754  0.031  8.547  3.513  0.073 18.300  7.300  0.895
AtomPair CA 41 CA 87 SOGFUNC 3  9.432  2.956  0.028  9.432  2.108  0.117 18.300  7.300  0.855
AtomPair CA 41 CA 88 SOGFUNC 3  6.625  3.677  0.023  6.625  2.754  0.093 18.300  7.300  0.884
AtomPair CA 41 CA 89 SOGFUNC 3  6.008  3.677  0.023  6.008  2.754  0.093 18.300  7.300  0.884
AtomPair CA 41 CA 90 SOGFUNC 3  4.625  3.973  0.021  4.625  2.108  0.118 18.300  7.300  0.861
AtomPair CA 41 CA 91 SOGFUNC 2  6.492  2.108  0.154 18.300  7.300  0.846
AtomPair CA 41 CA 92 SOGFUNC 4  9.036  2.108  0.201  9.098  2.956  0.024  9.098  2.108  0.100 18.300  7.300  0.675
AtomPair CA 41 CA 93 SOGFUNC 2  9.269  2.654  0.182 18.300  7.300  0.818
AtomPair CA 41 CA 94 SOGFUNC 2  8.207  2.108  0.219 18.300  7.300  0.781
AtomPair CA 41 CA 95 SOGFUNC 2  5.464  2.654  0.205 18.300  7.300  0.795
AtomPair CA 41 CA 96 SOGFUNC 2  5.241  1.871  0.268 18.300  7.300  0.732
AtomPair CA 41 CA 97 SOGFUNC 2  6.352  2.956  0.188 18.300  7.300  0.812
AtomPair CA 41 CA 98 SOGFUNC 2  8.649  2.108  0.245 18.300  7.300  0.755
AtomPair CA 41 CA 100 SOGFUNC 4  7.726  2.956  0.034  7.869  3.570  0.028  8.104  3.570  0.028 18.300  7.300  0.911
AtomPair CA 41 CA 101 SOGFUNC 9  6.372  3.570  0.023  6.603  2.956  0.028  6.658  3.717  0.022  9.387  2.956  0.083  9.387  2.108  0.039  9.428  2.956  0.083  9.428  2.108  0.039  9.508  2.108  0.039 18.300  7.300  0.647
AtomPair CA 41 CA 102 SOGFUNC 14  5.564  2.956  0.019  5.643  3.570  0.016  5.705  3.570  0.016  8.470  2.956  0.057  8.489  2.108  0.160  8.605  2.108  0.160  8.771  2.956  0.019  9.007  3.717  0.045  9.221  3.717  0.045  9.489  2.956  0.057  9.946  2.956  0.019  9.971  2.956  0.019  9.971  2.108  0.080 18.300  7.300  0.286
AtomPair CA 41 CA 103 SOGFUNC 11  6.237  2.956  0.021  6.288  2.654  0.023  6.375  2.654  0.023  7.005  2.956  0.062  7.046  2.956  0.062  7.386  2.754  0.133  7.523  2.754  0.067  7.596  2.108  0.174  8.097  2.956  0.021  8.235  2.956  0.062 18.300  7.300  0.352
AtomPair CA 41 CA 104 SOGFUNC 11  7.583  3.717  0.049  7.599  2.956  0.021  7.846  3.717  0.049  7.940  2.956  0.062  9.041  2.108  0.175  9.067  2.108  0.175  9.113  2.956  0.062  9.866  2.956  0.021  9.904  3.717  0.016  9.953  3.717  0.016 18.300  7.300  0.353
AtomPair CA 41 CA 105 SOGFUNC 4  9.322  2.635  0.190  9.485  2.956  0.085  9.485  2.108  0.040 18.300  7.300  0.686
AtomPair CA 41 CA 106 SOGFUNC 3  8.512  1.685  0.260  9.677  2.108  0.139 18.300  7.300  0.601
AtomPair CA 41 CA 107 SOGFUNC 3  5.794  2.635  0.196  9.685  3.513  0.098 18.300  7.300  0.706
AtomPair CA 41 CA 108 SOGFUNC 2  5.112  2.635  0.206 18.300  7.300  0.794
AtomPair CA 41 CA 109 SOGFUNC 2  6.306  1.685  0.289 18.300  7.300  0.711
AtomPair CA 41 CA 110 SOGFUNC 2  7.111  1.685  0.289 18.300  7.300  0.711
AtomPair CA 41 CA 112 SOGFUNC 2  8.458  2.108  0.245 18.300  7.300  0.755
AtomPair CA 41 CA 113 SOGFUNC 2  9.429  2.108  0.245 18.300  7.300  0.755
AtomPair CA 41 CA 114 SOGFUNC 2  9.636  2.108  0.245 18.300  7.300  0.755
AtomPair CA 41 CA 115 SOGFUNC 2  9.925  2.956  0.188 18.300  7.300  0.812
AtomPair CA 41 CA 116 SOGFUNC 5  9.002  2.956  0.030  9.002  2.966  0.178  9.179  2.956  0.030  9.524  2.956  0.030 18.300  7.300  0.733
AtomPair CA 41 CA 117 SOGFUNC 4  5.759  2.956  0.033  5.806  2.956  0.033  6.067  2.956  0.033 18.300  7.300  0.900
AtomPair CA 41 CA 118 SOGFUNC 4  4.135  2.956  0.033  4.325  2.956  0.033  4.467  2.956  0.033 18.300  7.300  0.900
AtomPair CA 41 CA 119 SOGFUNC 4  6.711  2.956  0.033  6.800  2.956  0.033  7.001  2.956  0.033 18.300  7.300  0.900
AtomPair CA 41 CA 120 SOGFUNC 4  8.605  2.956  0.033  8.700  2.956  0.033  8.860  2.956  0.033 18.300  7.300  0.900
AtomPair CA 41 CA 121 SOGFUNC 3  9.801  2.956  0.091  9.908  2.108  0.127 18.300  7.300  0.782
AtomPair CA 41 CA 122 SOGFUNC 5  7.112  3.717  0.072  7.213  2.956  0.091  7.290  2.956  0.030  7.479  3.717  0.072 18.300  7.300  0.735
AtomPair CA 41 CA 123 SOGFUNC 5  6.040  2.956  0.087  6.058  2.956  0.029  6.216  2.956  0.087  6.368  2.956  0.087 18.300  7.300  0.708
AtomPair CA 41 CA 124 SOGFUNC 5  4.724  2.956  0.087  4.849  2.956  0.087  4.859  2.956  0.029  4.973  2.956  0.087 18.300  7.300  0.708
AtomPair CA 41 CA 125 SOGFUNC 6  7.692  2.956  0.079  7.779  2.956  0.026  7.812  2.956  0.079  7.825  2.956  0.079  9.931  2.956  0.158 18.300  7.300  0.577
AtomPair CA 41 CA 126 SOGFUNC 8  8.355  2.956  0.076  8.525  2.956  0.025  8.547  3.717  0.060  8.553  3.717  0.060  9.793  3.717  0.121  9.856  2.956  0.076  9.978  3.717  0.121 18.300  7.300  0.461
AtomPair CA 41 CA 127 SOGFUNC 10  6.807  2.956  0.064  6.821  3.717  0.102  6.860  3.717  0.102  7.088  2.956  0.129  9.241  2.956  0.129  9.326  2.956  0.064  9.516  3.717  0.051  9.561  3.717  0.051  9.672  2.956  0.021 18.300  7.300  0.286
AtomPair CA 41 CA 128 SOGFUNC 10  6.387  2.956  0.119  6.915  2.956  0.119  6.978  2.956  0.119  7.057  2.956  0.060  7.149  2.956  0.119  8.319  2.956  0.060  8.580  2.956  0.060  8.597  2.956  0.060  8.611  2.956  0.020 18.300  7.300  0.265
AtomPair CA 41 CA 129 SOGFUNC 6  5.044  2.956  0.143  5.666  2.956  0.143  5.788  3.717  0.114  5.914  2.956  0.072  5.928  3.717  0.114 18.300  7.300  0.415
AtomPair CA 41 CA 130 SOGFUNC 10  6.104  2.108  0.168  8.070  3.391  0.017  8.107  2.956  0.060  8.354  3.717  0.048  8.604  3.717  0.048  9.010  2.956  0.120  9.034  3.717  0.095  9.066  3.717  0.095  9.110  2.108  0.084 18.300  7.300  0.266
AtomPair CA 41 CA 131 SOGFUNC 5  5.218  2.108  0.109  5.358  2.956  0.078  5.620  2.956  0.078  6.934  2.956  0.156 18.300  7.300  0.579
AtomPair CA 41 CA 132 SOGFUNC 4  6.567  2.956  0.092  6.694  3.717  0.073  6.926  3.717  0.073 18.300  7.300  0.761
AtomPair CA 41 CA 133 SOGFUNC 9  5.482  3.391  0.018  8.866  2.956  0.063  8.948  2.956  0.063  9.047  2.108  0.088  9.052  2.956  0.125  9.194  2.956  0.063  9.274  2.956  0.125  9.280  2.956  0.125 18.300  7.300  0.330
AtomPair CA 41 CA 134 SOGFUNC 2  6.676  2.956  0.035 18.300  7.300  0.965
AtomPair CA 41 CA 135 SOGFUNC 2  9.720  3.513  0.029 18.300  7.300  0.971
AtomPair CA 41 CA 136 SOGFUNC 5  8.617  3.513  0.076  8.681  2.956  0.090  9.014  3.513  0.076  9.959  2.956  0.030 18.300  7.300  0.729
AtomPair CA 41 CA 137 SOGFUNC 5  6.281  3.717  0.074  6.412  2.956  0.031  6.470  3.717  0.074  6.833  3.717  0.074 18.300  7.300  0.749
AtomPair CA 41 CA 138 SOGFUNC 5  6.970  2.956  0.029  7.459  2.956  0.087  7.516  2.956  0.087  7.617  2.956  0.087 18.300  7.300  0.708
AtomPair CA 41 CA 139 SOGFUNC 5  5.491  2.956  0.029  5.626  2.956  0.087  5.793  2.956  0.087  5.897  2.956  0.087 18.300  7.300  0.708
AtomPair CA 41 CA 140 SOGFUNC 5  7.639  2.956  0.030  7.719  3.717  0.072  7.931  3.717  0.072  8.262  2.956  0.091 18.300  7.300  0.735
AtomPair CA 41 CA 162 SOGFUNC 2  9.663  2.956  0.188 18.300  7.300  0.812
AtomPair CA 41 CA 184 SOGFUNC 2  8.282  2.956  0.188 18.300  7.300  0.812
AtomPair CA 41 CA 204 SOGFUNC 5  8.715  3.717  0.128  8.716  3.717  0.128  8.845  2.956  0.081  8.863  3.717  0.128 18.300  7.300  0.534
AtomPair CA 41 CA 205 SOGFUNC 5  5.625  2.956  0.156  5.627  3.717  0.124  5.780  3.717  0.124  5.878  2.956  0.078 18.300  7.300  0.517
AtomPair CA 41 CA 206 SOGFUNC 5  7.146  2.956  0.147  7.218  2.956  0.147  7.392  2.956  0.147  7.452  2.956  0.073 18.300  7.300  0.486
AtomPair CA 41 CA 207 SOGFUNC 5  9.390  2.956  0.147  9.489  2.956  0.147  9.655  2.956  0.147  9.669  2.956  0.073 18.300  7.300  0.486
AtomPair CA 41 CA 233 SOGFUNC 4  7.514  3.717  0.137  7.598  3.717  0.137  7.886  2.956  0.086 18.300  7.300  0.640
AtomPair CA 41 CA 234 SOGFUNC 5  7.287  2.956  0.151  7.350  2.956  0.151  7.359  3.717  0.120  7.446  2.956  0.076 18.300  7.300  0.501
AtomPair CA 41 CA 235 SOGFUNC 5  4.932  2.956  0.147  5.010  2.956  0.073  5.161  2.956  0.147  7.091  2.956  0.147 18.300  7.300  0.486
AtomPair CA 41 CA 236 SOGFUNC 5  4.753  2.956  0.148  6.887  3.570  0.123  6.912  1.871  0.117  7.118  3.570  0.123 18.300  7.300  0.490
AtomPair CA 41 CA 237 SOGFUNC 5  6.112  3.717  0.123  6.194  3.717  0.123  6.511  2.654  0.086  6.745  2.956  0.155 18.300  7.300  0.512
AtomPair CA 41 CA 238 SOGFUNC 6  5.976  2.956  0.135  7.976  2.956  0.135  8.004  2.956  0.135  8.409  2.956  0.068  9.590  2.956  0.135 18.300  7.300  0.392
AtomPair CA 41 CA 239 SOGFUNC 3  6.868  3.192  0.155  7.920  2.635  0.188 18.300  7.300  0.657
AtomPair CA 41 CA 240 SOGFUNC 2  6.723  2.635  0.206 18.300  7.300  0.794
AtomPair CA 41 CA 339 SOGFUNC 4  9.146  3.717  0.140  9.231  3.717  0.070  9.489  3.717  0.140 18.300  7.300  0.651
AtomPair CA 41 CA 341 SOGFUNC 5  9.419  3.717  0.130  9.486  3.717  0.130  9.503  3.717  0.130  9.577  3.570  0.068 18.300  7.300  0.542
AtomPair CA 41 CA 343 SOGFUNC 2  9.265  3.717  0.155 18.300  7.300  0.845
AtomPair CA 42 CA 47 SOGFUNC 9  4.950  2.956  0.133  5.096  2.956  0.133  5.730  3.973  0.017  5.942  2.956  0.067  5.942  3.973  0.017  6.002  3.973  0.017  6.478  3.973  0.017  9.132  3.717  0.106 18.300  7.300  0.495
AtomPair CA 42 CA 48 SOGFUNC 10  4.123  3.973  0.015  4.123  2.108  0.083  4.424  2.754  0.127  6.443  2.956  0.118  8.731  3.973  0.015  9.300  3.973  0.015  9.621  2.108  0.166  9.628  3.973  0.015  9.761  3.973  0.015 18.300  7.300  0.432
AtomPair CA 42 CA 49 SOGFUNC 6  6.299  2.956  0.022  6.299  2.108  0.091  6.358  2.108  0.182  7.188  2.956  0.130  9.433  2.754  0.023 18.300  7.300  0.552
AtomPair CA 42 CA 50 SOGFUNC 6  6.468  2.956  0.025  7.237  2.956  0.025  7.259  2.956  0.025  9.014  2.956  0.100  9.475  2.956  0.150 18.300  7.300  0.676
AtomPair CA 42 CA 51 SOGFUNC 6  6.377  2.956  0.024  6.445  2.956  0.024  6.554  2.956  0.024  9.109  2.956  0.094  9.357  2.108  0.198 18.300  7.300  0.638
AtomPair CA 42 CA 52 SOGFUNC 7  4.592  2.956  0.021  4.814  2.956  0.021  4.825  2.956  0.021  7.985  2.956  0.193  7.985  2.108  0.030  8.296  2.108  0.181 18.300  7.300  0.531
AtomPair CA 42 CA 53 SOGFUNC 7  5.889  2.956  0.139  6.013  2.956  0.023  6.016  2.956  0.023  6.091  2.956  0.023  7.092  3.717  0.055  7.092  2.956  0.162 18.300  7.300  0.573
AtomPair CA 42 CA 54 SOGFUNC 7  5.599  2.956  0.139  6.926  3.717  0.055  6.926  2.956  0.162  9.174  2.956  0.023  9.178  2.956  0.023  9.193  2.956  0.023 18.300  7.300  0.573
AtomPair CA 42 CA 55 SOGFUNC 2  5.037  1.871  0.240 18.300  7.300  0.760
AtomPair CA 42 CA 56 SOGFUNC 2  6.801  2.108  0.219 18.300  7.300  0.781
AtomPair CA 42 CA 57 SOGFUNC 2  8.483  2.956  0.167 18.300  7.300  0.833
AtomPair CA 42 CA 58 SOGFUNC 2  7.240  2.956  0.167 18.300  7.300  0.833
AtomPair CA 42 CA 59 SOGFUNC 2  9.097  2.108  0.219 18.300  7.300  0.781
AtomPair CA 42 CA 60 SOGFUNC 2  9.936  2.956  0.167 18.300  7.300  0.833
AtomPair CA 42 CA 61 SOGFUNC 2  9.605  2.108  0.219 18.300  7.300  0.781
AtomPair CA 42 CA 62 SOGFUNC 2  9.973  2.956  0.167 18.300  7.300  0.833
AtomPair CA 42 CA 66 SOGFUNC 6  8.503  4.665  0.018  8.503  3.513  0.070  8.564  2.956  0.083  8.564  4.490  0.018  8.755  4.665  0.018 18.300  7.300  0.794
AtomPair CA 42 CA 67 SOGFUNC 6  8.681  4.214  0.019  8.681  3.513  0.069  8.805  4.214  0.019  8.831  2.956  0.082  8.831  3.973  0.020 18.300  7.300  0.789
AtomPair CA 42 CA 68 SOGFUNC 4  8.158  2.956  0.106  8.180  2.956  0.106  8.290  3.513  0.022 18.300  7.300  0.765
AtomPair CA 42 CA 70 SOGFUNC 2  9.735  2.956  0.167 18.300  7.300  0.833
AtomPair CA 42 CA 71 SOGFUNC 2  8.079  2.108  0.219 18.300  7.300  0.781
AtomPair CA 42 CA 73 SOGFUNC 2  9.886  2.956  0.088 18.300  7.300  0.912
AtomPair CA 42 CA 74 SOGFUNC 2  7.652  2.956  0.167 18.300  7.300  0.833
AtomPair CA 42 CA 75 SOGFUNC 5  7.718  2.108  0.178  7.756  3.513  0.053  7.933  2.754  0.136  9.625  2.956  0.127 18.300  7.300  0.505
AtomPair CA 42 CA 76 SOGFUNC 7  6.085  2.108  0.157  6.204  3.513  0.047  6.429  2.754  0.120  9.589  2.956  0.112  9.672  3.513  0.094  9.763  2.956  0.112 18.300  7.300  0.356
AtomPair CA 42 CA 77 SOGFUNC 6  7.500  2.108  0.190  7.548  3.723  0.054  7.613  2.754  0.146  8.930  3.973  0.017  9.366  3.973  0.017 18.300  7.300  0.577
AtomPair CA 42 CA 78 SOGFUNC 7  7.875  2.754  0.112  8.506  3.513  0.044  8.638  2.754  0.112  8.669  2.754  0.112  8.765  2.108  0.146  9.825  2.108  0.146 18.300  7.300  0.330
AtomPair CA 42 CA 79 SOGFUNC 7  8.298  2.956  0.136  8.595  2.654  0.025  8.998  2.654  0.025  9.337  2.956  0.023  9.340  2.956  0.136  9.756  3.513  0.114 18.300  7.300  0.541
AtomPair CA 42 CA 80 SOGFUNC 5  7.576  2.244  0.173  9.819  3.717  0.052  9.819  2.956  0.022  9.819  2.108  0.184 18.300  7.300  0.568
AtomPair CA 42 CA 81 SOGFUNC 2  9.467  2.956  0.167 18.300  7.300  0.833
AtomPair CA 42 CA 82 SOGFUNC 2  9.392  2.956  0.167 18.300  7.300  0.833
AtomPair CA 42 CA 84 SOGFUNC 5  9.684  2.956  0.078  9.720  2.956  0.026  9.892  2.956  0.078  9.900  2.956  0.078 18.300  7.300  0.739
AtomPair CA 42 CA 86 SOGFUNC 2  9.548  2.956  0.115 18.300  7.300  0.885
AtomPair CA 42 CA 87 SOGFUNC 3  9.101  3.973  0.021  9.101  2.108  0.118 18.300  7.300  0.861
AtomPair CA 42 CA 88 SOGFUNC 3  5.682  3.973  0.021  5.682  2.108  0.118 18.300  7.300  0.861
AtomPair CA 42 CA 89 SOGFUNC 4  5.223  3.391  0.023  5.223  2.108  0.112  9.887  2.956  0.080 18.300  7.300  0.785
AtomPair CA 42 CA 90 SOGFUNC 3  6.147  3.973  0.021  6.147  2.108  0.118 18.300  7.300  0.861
AtomPair CA 42 CA 91 SOGFUNC 3  7.800  3.973  0.021  7.800  2.108  0.118 18.300  7.300  0.861
AtomPair CA 42 CA 92 SOGFUNC 2  9.572  2.108  0.219 18.300  7.300  0.781
AtomPair CA 42 CA 93 SOGFUNC 2  7.041  2.654  0.182 18.300  7.300  0.818
AtomPair CA 42 CA 94 SOGFUNC 2  5.681  2.108  0.219 18.300  7.300  0.781
AtomPair CA 42 CA 95 SOGFUNC 2  4.544  2.654  0.205 18.300  7.300  0.795
AtomPair CA 42 CA 96 SOGFUNC 2  6.426  1.871  0.268 18.300  7.300  0.732
AtomPair CA 42 CA 97 SOGFUNC 2  9.075  2.956  0.188 18.300  7.300  0.812
[truncated: 1,489,261 more chars]
