# Supplementary material for: A new benchmark illustrates that integration of geometric constraints inferred from enzyme reaction chemistry can increase enzyme active site modeling accuracy
Source: PLoS One. 2019 Apr 4;14(4):e0214126. doi: 10.1371/journal.pone.0214126 (PMC6448891; doi:10.1371/journal.pone.0214126)
Supplement: S1 Files — (GZ) [file pone.0214126.s008.gz › benchmark-lite/templates/3veu/3zkg.pdb]

HEADER    HYDROLASE                               23-JAN-13   3ZKG              
TITLE     BACE2 MUTANT APO STRUCTURE                                            
COMPND    MOL_ID: 1;                                                            
COMPND   2 MOLECULE: BETA-SECRETASE 2;                                          
COMPND   3 CHAIN: A, B;                                                         
COMPND   4 FRAGMENT: EXTRACELLULAR, RESIDUES 75-460;                            
COMPND   5 SYNONYM: ASPARTIC-LIKE PROTEASE 56 KDA, ASPARTYL PROTEASE 1, ASP1,   
COMPND   6  ASP 1, BETA-SITE AMYLOID PRECURSOR PROTEIN CLEAVING ENZYME 2,       
COMPND   7  BETA-SITE APP CLEAVING ENZYME 2, DOWN REGION ASPARTIC PROTEASE,     
COMPND   8  DRAP, MEMAPSIN-1, MEMBRANE-ASSOCIATED ASPARTIC PROTEASE 1,          
COMPND   9  THETA-SECRETASE, BACE2;                                             
COMPND  10 EC: 3.4.23.45;                                                       
COMPND  11 ENGINEERED: YES;                                                     
COMPND  12 MUTATION: YES                                                        
SOURCE    MOL_ID: 1;                                                            
SOURCE   2 ORGANISM_SCIENTIFIC: HOMO SAPIENS;                                   
SOURCE   3 ORGANISM_COMMON: HUMAN;                                              
SOURCE   4 ORGANISM_TAXID: 9606;                                                
SOURCE   5 EXPRESSION_SYSTEM: ESCHERICHIA COLI;                                 
SOURCE   6 EXPRESSION_SYSTEM_TAXID: 469008;                                     
SOURCE   7 EXPRESSION_SYSTEM_STRAIN: BL21(DE3)                                  
KEYWDS    HYDROLASE                                                             
EXPDTA    X-RAY DIFFRACTION                                                     
AUTHOR    D.W.BANNER,A.KUGLSTATTER,J.BENZ,M.STIHLE,A.RUF                        
REVDAT   2   05-JUN-13 3ZKG    1       JRNL                                     
REVDAT   1   29-MAY-13 3ZKG    0                                                
JRNL        AUTH   D.W.BANNER,B.GSELL,J.BENZ,J.BERTSCHINGER,D.BURGER,S.BRACK,   
JRNL        AUTH 2 S.CUPPULERI,M.DEBULPAEP,A.GAST,D.GRABULOVSKI,M.HENNIG,       
JRNL        AUTH 3 H.HILPERT,W.HUBER,A.KUGLSTATTER,E.KUSZNIR,T.LAEREMANS,       
JRNL        AUTH 4 H.MATILE,C.MISCENIC,A.RUFER,D.SCHLATTER,J.STEYEART,M.STIHLE, 
JRNL        AUTH 5 R.THOMA,M.WEBER,A.RUF                                        
JRNL        TITL   MAPPING THE CONFORMATIONAL SPACE ACCESSIBLE TO BACE2 USING   
JRNL        TITL 2 SURFACE MUTANTS AND CO-CRYSTALS WITH FAB-FRAGMENTS,          
JRNL        TITL 3 FYNOMERS, AND XAPERONES                                      
JRNL        REF    ACTA CRYSTALLOGR.,SECT.D      V.  69  1124 2013              
JRNL        REFN                   ISSN 0907-4449                               
JRNL        PMID   23695257                                                     
JRNL        DOI    10.1107/S0907444913006574                                    
REMARK   2                                                                      
REMARK   2 RESOLUTION.    1.90 ANGSTROMS.                                       
REMARK   3                                                                      
REMARK   3 REFINEMENT.                                                          
REMARK   3   PROGRAM     : REFMAC 5.7.0029                                      
REMARK   3   AUTHORS     : MURSHUDOV,SKUBAK,LEBEDEV,PANNU,                      
REMARK   3                 STEINER,NICHOLLS,WINN,LONG,VAGIN                     
REMARK   3                                                                      
REMARK   3    REFINEMENT TARGET : MAXIMUM LIKELIHOOD                            
REMARK   3                                                                      
REMARK   3  DATA USED IN REFINEMENT.                                            
REMARK   3   RESOLUTION RANGE HIGH (ANGSTROMS) : 1.90                           
REMARK   3   RESOLUTION RANGE LOW  (ANGSTROMS) : 32.82                          
REMARK   3   DATA CUTOFF            (SIGMA(F)) : NONE                           
REMARK   3   COMPLETENESS FOR RANGE        (%) : 97.17                          
REMARK   3   NUMBER OF REFLECTIONS             : 58113                          
REMARK   3                                                                      
REMARK   3  FIT TO DATA USED IN REFINEMENT.                                     
REMARK   3   CROSS-VALIDATION METHOD          : THROUGHOUT                      
REMARK   3   FREE R VALUE TEST SET SELECTION  : RANDOM                          
REMARK   3   R VALUE     (WORKING + TEST SET) : 0.23061                         
REMARK   3   R VALUE            (WORKING SET) : 0.22836                         
REMARK   3   FREE R VALUE                     : 0.27272                         
REMARK   3   FREE R VALUE TEST SET SIZE   (%) : 5.1                             
REMARK   3   FREE R VALUE TEST SET COUNT      : 3101                            
REMARK   3                                                                      
REMARK   3  FIT IN THE HIGHEST RESOLUTION BIN.                                  
REMARK   3   TOTAL NUMBER OF BINS USED           : 20                           
REMARK   3   BIN RESOLUTION RANGE HIGH       (A) : 1.900                        
REMARK   3   BIN RESOLUTION RANGE LOW        (A) : 1.949                        
REMARK   3   REFLECTION IN BIN     (WORKING SET) : 4217                         
REMARK   3   BIN COMPLETENESS (WORKING+TEST) (%) : 95.88                        
REMARK   3   BIN R VALUE           (WORKING SET) : 0.292                        
REMARK   3   BIN FREE R VALUE SET COUNT          : 226                          
REMARK   3   BIN FREE R VALUE                    : 0.357                        
REMARK   3                                                                      
REMARK   3  NUMBER OF NON-HYDROGEN ATOMS USED IN REFINEMENT.                    
REMARK   3   PROTEIN ATOMS            : 5633                                    
REMARK   3   NUCLEIC ACID ATOMS       : 0                                       
REMARK   3   HETEROGEN ATOMS          : 19                                      
REMARK   3   SOLVENT ATOMS            : 302                                     
REMARK   3                                                                      
REMARK   3  B VALUES.                                                           
REMARK   3   FROM WILSON PLOT           (A**2) : NULL                           
REMARK   3   MEAN B VALUE      (OVERALL, A**2) : 27.255                         
REMARK   3   OVERALL ANISOTROPIC B VALUE.                                       
REMARK   3    B11 (A**2) : -1.73                                                
REMARK   3    B22 (A**2) : 1.18                                                 
REMARK   3    B33 (A**2) : 0.61                                                 
REMARK   3    B12 (A**2) : 0.00                                                 
REMARK   3    B13 (A**2) : -0.65                                                
REMARK   3    B23 (A**2) : 0.00                                                 
REMARK   3                                                                      
REMARK   3  ESTIMATED OVERALL COORDINATE ERROR.                                 
REMARK   3   ESU BASED ON R VALUE                            (A): 0.186         
REMARK   3   ESU BASED ON FREE R VALUE                       (A): 0.170         
REMARK   3   ESU BASED ON MAXIMUM LIKELIHOOD                 (A): 0.134         
REMARK   3   ESU FOR B VALUES BASED ON MAXIMUM LIKELIHOOD (A**2): 4.517         
REMARK   3                                                                      
REMARK   3  CORRELATION COEFFICIENTS.                                           
REMARK   3   CORRELATION COEFFICIENT FO-FC      : 0.910                         
REMARK   3   CORRELATION COEFFICIENT FO-FC FREE : 0.880                         
REMARK   3                                                                      
REMARK   3  RMS DEVIATIONS FROM IDEAL VALUES        COUNT    RMS    WEIGHT      
REMARK   3   BOND LENGTHS REFINED ATOMS        (A):  5794 ; 0.010 ; 0.020       
REMARK   3   BOND LENGTHS OTHERS               (A):  5382 ; 0.002 ; 0.020       
REMARK   3   BOND ANGLES REFINED ATOMS   (DEGREES):  7878 ; 1.381 ; 1.957       
REMARK   3   BOND ANGLES OTHERS          (DEGREES): 12381 ; 0.773 ; 3.002       
REMARK   3   TORSION ANGLES, PERIOD 1    (DEGREES):   720 ; 6.648 ; 5.000       
REMARK   3   TORSION ANGLES, PERIOD 2    (DEGREES):   246 ;36.990 ;24.228       
REMARK   3   TORSION ANGLES, PERIOD 3    (DEGREES):   909 ;15.047 ;15.000       
REMARK   3   TORSION ANGLES, PERIOD 4    (DEGREES):    24 ;20.640 ;15.000       
REMARK   3   CHIRAL-CENTER RESTRAINTS       (A**3):   874 ; 0.078 ; 0.200       
REMARK   3   GENERAL PLANES REFINED ATOMS      (A):  6558 ; 0.006 ; 0.021       
REMARK   3   GENERAL PLANES OTHERS             (A):  1342 ; 0.001 ; 0.020       
REMARK   3   NON-BONDED CONTACTS REFINED ATOMS (A):  NULL ;  NULL ;  NULL       
REMARK   3   NON-BONDED CONTACTS OTHERS        (A):  NULL ;  NULL ;  NULL       
REMARK   3   NON-BONDED TORSION REFINED ATOMS  (A):  NULL ;  NULL ;  NULL       
REMARK   3   NON-BONDED TORSION OTHERS         (A):  NULL ;  NULL ;  NULL       
REMARK   3   H-BOND (X...Y) REFINED ATOMS      (A):  NULL ;  NULL ;  NULL       
REMARK   3   H-BOND (X...Y) OTHERS             (A):  NULL ;  NULL ;  NULL       
REMARK   3   POTENTIAL METAL-ION REFINED ATOMS (A):  NULL ;  NULL ;  NULL       
REMARK   3   POTENTIAL METAL-ION OTHERS        (A):  NULL ;  NULL ;  NULL       
REMARK   3   SYMMETRY VDW REFINED ATOMS        (A):  NULL ;  NULL ;  NULL       
REMARK   3   SYMMETRY VDW OTHERS               (A):  NULL ;  NULL ;  NULL       
REMARK   3   SYMMETRY H-BOND REFINED ATOMS     (A):  NULL ;  NULL ;  NULL       
REMARK   3   SYMMETRY H-BOND OTHERS            (A):  NULL ;  NULL ;  NULL       
REMARK   3   SYMMETRY METAL-ION REFINED ATOMS  (A):  NULL ;  NULL ;  NULL       
REMARK   3   SYMMETRY METAL-ION OTHERS         (A):  NULL ;  NULL ;  NULL       
REMARK   3                                                                      
REMARK   3  ISOTROPIC THERMAL FACTOR RESTRAINTS.     COUNT   RMS    WEIGHT      
REMARK   3   MAIN-CHAIN BOND REFINED ATOMS  (A**2):  NULL ;  NULL ;  NULL       
REMARK   3   MAIN-CHAIN BOND OTHER ATOMS    (A**2):  NULL ;  NULL ;  NULL       
REMARK   3   MAIN-CHAIN ANGLE REFINED ATOMS (A**2):  NULL ;  NULL ;  NULL       
REMARK   3   SIDE-CHAIN BOND REFINED ATOMS  (A**2):  NULL ;  NULL ;  NULL       
REMARK   3   SIDE-CHAIN ANGLE REFINED ATOMS (A**2):  NULL ;  NULL ;  NULL       
REMARK   3                                                                      
REMARK   3  ANISOTROPIC THERMAL FACTOR RESTRAINTS.   COUNT   RMS    WEIGHT      
REMARK   3   RIGID-BOND RESTRAINTS          (A**2):  NULL ;  NULL ;  NULL       
REMARK   3   SPHERICITY; FREE ATOMS         (A**2):  NULL ;  NULL ;  NULL       
REMARK   3   SPHERICITY; BONDED ATOMS       (A**2):  NULL ;  NULL ;  NULL       
REMARK   3                                                                      
REMARK   3  NCS RESTRAINTS STATISTICS                                           
REMARK   3   NUMBER OF DIFFERENT NCS GROUPS : NULL                              
REMARK   3                                                                      
REMARK   3  TLS DETAILS                                                         
REMARK   3   NUMBER OF TLS GROUPS  : NULL                                       
REMARK   3                                                                      
REMARK   3  BULK SOLVENT MODELLING.                                             
REMARK   3   METHOD USED : BABINET MODEL WITH MASK                              
REMARK   3   PARAMETERS FOR MASK CALCULATION                                    
REMARK   3   VDW PROBE RADIUS   : 1.20                                          
REMARK   3   ION PROBE RADIUS   : 0.80                                          
REMARK   3   SHRINKAGE RADIUS   : 0.80                                          
REMARK   3                                                                      
REMARK   3  OTHER REFINEMENT REMARKS: HYDROGENS HAVE BEEN ADDED IN THE          
REMARK   3   RIDING POSITIONS. U VALUES REFINED INDIVIDUALLY.                   
REMARK   4                                                                      
REMARK   4 3ZKG COMPLIES WITH FORMAT V. 3.30, 13-JUL-11                         
REMARK 100                                                                      
REMARK 100 THIS ENTRY HAS BEEN PROCESSED BY PDBE ON 22-JAN-13.                  
REMARK 100 THE PDBE ID CODE IS EBI-55535.                                       
REMARK 200                                                                      
REMARK 200 EXPERIMENTAL DETAILS                                                 
REMARK 200  EXPERIMENT TYPE                : X-RAY DIFFRACTION                  
REMARK 200  DATE OF DATA COLLECTION        : 20-MAY-09                          
REMARK 200  TEMPERATURE           (KELVIN) : 100                                
REMARK 200  PH                             : 8.0                                
REMARK 200  NUMBER OF CRYSTALS USED        : 1                                  
REMARK 200                                                                      
REMARK 200  SYNCHROTRON              (Y/N) : Y                                  
REMARK 200  RADIATION SOURCE               : SLS                                
REMARK 200  BEAMLINE                       : X10SA                              
REMARK 200  X-RAY GENERATOR MODEL          : NULL                               
REMARK 200  MONOCHROMATIC OR LAUE    (M/L) : M                                  
REMARK 200  WAVELENGTH OR RANGE        (A) : 1.0                                
REMARK 200  MONOCHROMATOR                  : NULL                               
REMARK 200  OPTICS                         : NULL                               
REMARK 200                                                                      
REMARK 200  DETECTOR TYPE                  : CCD                                
REMARK 200  DETECTOR MANUFACTURER          : MARRESEARCH                        
REMARK 200  INTENSITY-INTEGRATION SOFTWARE : XDS                                
REMARK 200  DATA SCALING SOFTWARE          : SADABS                             
REMARK 200                                                                      
REMARK 200  NUMBER OF UNIQUE REFLECTIONS   : 61792                              
REMARK 200  RESOLUTION RANGE HIGH      (A) : 1.90                               
REMARK 200  RESOLUTION RANGE LOW       (A) : 32.80                              
REMARK 200  REJECTION CRITERIA  (SIGMA(I)) : -3.0                               
REMARK 200                                                                      
REMARK 200 OVERALL.                                                             
REMARK 200  COMPLETENESS FOR RANGE     (%) : 98.1                               
REMARK 200  DATA REDUNDANCY                : 2.57                               
REMARK 200  R MERGE                    (I) : 0.01                               
REMARK 200  R SYM                      (I) : NULL                               
REMARK 200  <I/SIGMA(I)> FOR THE DATA SET  : 5.10                               
REMARK 200                                                                      
REMARK 200 IN THE HIGHEST RESOLUTION SHELL.                                     
REMARK 200  HIGHEST RESOLUTION SHELL, RANGE HIGH (A) : 1.90                     
REMARK 200  HIGHEST RESOLUTION SHELL, RANGE LOW  (A) : 1.99                     
REMARK 200  COMPLETENESS FOR SHELL     (%) : 99.7                               
REMARK 200  DATA REDUNDANCY IN SHELL       : 2.61                               
REMARK 200  R MERGE FOR SHELL          (I) : 0.35                               
REMARK 200  R SYM FOR SHELL            (I) : NULL                               
REMARK 200  <I/SIGMA(I)> FOR SHELL         : 2.50                               
REMARK 200                                                                      
REMARK 200 DIFFRACTION PROTOCOL: SINGLE WAVELENGTH                              
REMARK 200 METHOD USED TO DETERMINE THE STRUCTURE: MOLECULAR REPLACEMENT        
REMARK 200 SOFTWARE USED: PHASER                                                
REMARK 200 STARTING MODEL: PDB ENTRY 2EWY                                       
REMARK 200                                                                      
REMARK 200 REMARK: NONE                                                         
REMARK 280                                                                      
REMARK 280 CRYSTAL                                                              
REMARK 280 SOLVENT CONTENT, VS   (%): 51.5                                      
REMARK 280 MATTHEWS COEFFICIENT, VM (ANGSTROMS**3/DA): 2.54                     
REMARK 280                                                                      
REMARK 280 CRYSTALLIZATION CONDITIONS: 0.1M TRIS PH8, 25% PEG3350               
REMARK 290                                                                      
REMARK 290 CRYSTALLOGRAPHIC SYMMETRY                                            
REMARK 290 SYMMETRY OPERATORS FOR SPACE GROUP: P 1 21 1                         
REMARK 290                                                                      
REMARK 290      SYMOP   SYMMETRY                                                
REMARK 290     NNNMMM   OPERATOR                                                
REMARK 290       1555   X,Y,Z                                                   
REMARK 290       2555   -X,Y+1/2,-Z                                             
REMARK 290                                                                      
REMARK 290     WHERE NNN -> OPERATOR NUMBER                                     
REMARK 290           MMM -> TRANSLATION VECTOR                                  
REMARK 290                                                                      
REMARK 290 CRYSTALLOGRAPHIC SYMMETRY TRANSFORMATIONS                            
REMARK 290 THE FOLLOWING TRANSFORMATIONS OPERATE ON THE ATOM/HETATM             
REMARK 290 RECORDS IN THIS ENTRY TO PRODUCE CRYSTALLOGRAPHICALLY                
REMARK 290 RELATED MOLECULES.                                                   
REMARK 290   SMTRY1   1  1.000000  0.000000  0.000000        0.00000            
REMARK 290   SMTRY2   1  0.000000  1.000000  0.000000        0.00000            
REMARK 290   SMTRY3   1  0.000000  0.000000  1.000000        0.00000            
REMARK 290   SMTRY1   2 -1.000000  0.000000  0.000000        0.00000            
REMARK 290   SMTRY2   2  0.000000  1.000000  0.000000       44.23300            
REMARK 290   SMTRY3   2  0.000000  0.000000 -1.000000        0.00000            
REMARK 290                                                                      
REMARK 290 REMARK: NULL                                                         
REMARK 300                                                                      
REMARK 300 BIOMOLECULE: 1, 2                                                    
REMARK 300 SEE REMARK 350 FOR THE AUTHOR PROVIDED AND/OR PROGRAM                
REMARK 300 GENERATED ASSEMBLY INFORMATION FOR THE STRUCTURE IN                  
REMARK 300 THIS ENTRY. THE REMARK MAY ALSO PROVIDE INFORMATION ON               
REMARK 300 BURIED SURFACE AREA.                                                 
REMARK 350                                                                      
REMARK 350 COORDINATES FOR A COMPLETE MULTIMER REPRESENTING THE KNOWN           
REMARK 350 BIOLOGICALLY SIGNIFICANT OLIGOMERIZATION STATE OF THE                
REMARK 350 MOLECULE CAN BE GENERATED BY APPLYING BIOMT TRANSFORMATIONS          
REMARK 350 GIVEN BELOW.  BOTH NON-CRYSTALLOGRAPHIC AND                          
REMARK 350 CRYSTALLOGRAPHIC OPERATIONS ARE GIVEN.                               
REMARK 350                                                                      
REMARK 350 BIOMOLECULE: 1                                                       
REMARK 350 AUTHOR DETERMINED BIOLOGICAL UNIT: MONOMERIC                         
REMARK 350 SOFTWARE DETERMINED QUATERNARY STRUCTURE: MONOMERIC                  
REMARK 350 SOFTWARE USED: PISA                                                  
REMARK 350 APPLY THE FOLLOWING TO CHAINS: A                                     
REMARK 350   BIOMT1   1  1.000000  0.000000  0.000000        0.00000            
REMARK 350   BIOMT2   1  0.000000  1.000000  0.000000        0.00000            
REMARK 350   BIOMT3   1  0.000000  0.000000  1.000000        0.00000            
REMARK 350                                                                      
REMARK 350 BIOMOLECULE: 2                                                       
REMARK 350 AUTHOR DETERMINED BIOLOGICAL UNIT: MONOMERIC                         
REMARK 350 SOFTWARE DETERMINED QUATERNARY STRUCTURE: MONOMERIC                  
REMARK 350 SOFTWARE USED: PISA                                                  
REMARK 350 APPLY THE FOLLOWING TO CHAINS: B                                     
REMARK 350   BIOMT1   1  1.000000  0.000000  0.000000        0.00000            
REMARK 350   BIOMT2   1  0.000000  1.000000  0.000000        0.00000            
REMARK 350   BIOMT3   1  0.000000  0.000000  1.000000        0.00000            
REMARK 465                                                                      
REMARK 465 MISSING RESIDUES                                                     
REMARK 465 THE FOLLOWING RESIDUES WERE NOT LOCATED IN THE                       
REMARK 465 EXPERIMENT. (M=MODEL NUMBER; RES=RESIDUE NAME; C=CHAIN               
REMARK 465 IDENTIFIER; SSSEQ=SEQUENCE NUMBER; I=INSERTION CODE.)                
REMARK 465                                                                      
REMARK 465   M RES C SSSEQI                                                     
REMARK 465     ALA A    13                                                      
REMARK 465     LEU A   175                                                      
REMARK 465     PRO A   176                                                      
REMARK 465     VAL A   177                                                      
REMARK 465     ALA A   178                                                      
REMARK 465     GLY A   179                                                      
REMARK 465     SER A   180                                                      
REMARK 465     GLY A   181                                                      
REMARK 465     THR A   182                                                      
REMARK 465     PRO A   268                                                      
REMARK 465     ALA A   269                                                      
REMARK 465     THR A   284                                                      
REMARK 465     ASN A   285                                                      
REMARK 465     SER A   286                                                      
REMARK 465     GLU A   287                                                      
REMARK 465     GLY A   324                                                      
REMARK 465     ALA A   325                                                      
REMARK 465     GLY A   326                                                      
REMARK 465     LEU A   327                                                      
REMARK 465     ASN A   328                                                      
REMARK 465     TYR A   329                                                      
REMARK 465     ALA A   398                                                      
REMARK 465     ALA B    13                                                      
REMARK 465     ASN B    14                                                      
REMARK 465     PHE B    15                                                      
REMARK 465     GLY B   174                                                      
REMARK 465     LEU B   175                                                      
REMARK 465     PRO B   176                                                      
REMARK 465     VAL B   177                                                      
REMARK 465     ALA B   178                                                      
REMARK 465     GLY B   179                                                      
REMARK 465     SER B   180                                                      
REMARK 465     GLY B   181                                                      
REMARK 465     THR B   182                                                      
REMARK 465     LEU B   266                                                      
REMARK 465     ILE B   267                                                      
REMARK 465     PRO B   268                                                      
REMARK 465     ALA B   269                                                      
REMARK 465     PHE B   270                                                      
REMARK 465     THR B   284                                                      
REMARK 465     ASN B   285                                                      
REMARK 465     SER B   286                                                      
REMARK 465     GLU B   287                                                      
REMARK 465     ALA B   325                                                      
REMARK 465     GLY B   326                                                      
REMARK 465     LEU B   327                                                      
REMARK 465     ASN B   328                                                      
REMARK 465     TYR B   329                                                      
REMARK 465     ALA B   398                                                      
REMARK 500                                                                      
REMARK 500 GEOMETRY AND STEREOCHEMISTRY                                         
REMARK 500 SUBTOPIC: CLOSE CONTACTS IN SAME ASYMMETRIC UNIT                     
REMARK 500                                                                      
REMARK 500 THE FOLLOWING ATOMS ARE IN CLOSE CONTACT.                            
REMARK 500                                                                      
REMARK 500  ATM1  RES C  SSEQI   ATM2  RES C  SSEQI           DISTANCE          
REMARK 500   OE1  GLU A    33     O    HOH A  2005              2.20            
REMARK 500   O    HOH B  2032     O    HOH B  2080              2.19            
REMARK 500                                                                      
REMARK 500 REMARK: NULL                                                         
REMARK 500                                                                      
REMARK 500 GEOMETRY AND STEREOCHEMISTRY                                         
REMARK 500 SUBTOPIC: TORSION ANGLES                                             
REMARK 500                                                                      
REMARK 500 TORSION ANGLES OUTSIDE THE EXPECTED RAMACHANDRAN REGIONS:            
REMARK 500 (M=MODEL NUMBER; RES=RESIDUE NAME; C=CHAIN IDENTIFIER;               
REMARK 500 SSEQ=SEQUENCE NUMBER; I=INSERTION CODE).                             
REMARK 500                                                                      
REMARK 500 STANDARD TABLE:                                                      
REMARK 500 FORMAT:(10X,I3,1X,A3,1X,A1,I4,A1,4X,F7.2,3X,F7.2)                    
REMARK 500                                                                      
REMARK 500 EXPECTED VALUES: GJ KLEYWEGT AND TA JONES (1996). PHI/PSI-           
REMARK 500 CHOLOGY: RAMACHANDRAN REVISITED. STRUCTURE 4, 1395 - 1400            
REMARK 500                                                                      
REMARK 500  M RES CSSEQI        PSI       PHI                                   
REMARK 500    TRP A 210      -82.89   -145.81                                   
REMARK 500    ASP A 236      -71.11     75.32                                   
REMARK 500    SER A 265     -108.63   -102.65                                   
REMARK 500    LEU A 266       44.73    120.69                                   
REMARK 500    ALA B 138     -164.09    -78.99                                   
REMARK 500    TRP B 210      -83.41   -140.53                                   
REMARK 500    LYS B 218      136.16   -178.96                                   
REMARK 500    ASN B 227       12.40     53.42                                   
REMARK 500    ARG B 263        3.15    -69.22                                   
REMARK 500    ASP B 272      -69.02     79.27                                   
REMARK 500    PRO B 315      -39.79    -36.17                                   
REMARK 500    MET B 323     -160.60   -111.60                                   
REMARK 500    ASN B 341      -55.02   -166.57                                   
REMARK 500                                                                      
REMARK 500 REMARK: NULL                                                         
REMARK 700                                                                      
REMARK 700 SHEET                                                                
REMARK 700 THE SHEET STRUCTURE OF THIS MOLECULE IS BIFURCATED. IN               
REMARK 700 ORDER TO REPRESENT THIS FEATURE IN THE SHEET RECORDS BELOW,          
REMARK 700 TWO SHEETS ARE DEFINED.                                              
REMARK 800                                                                      
REMARK 800 SITE                                                                 
REMARK 800 SITE_IDENTIFIER: AC1                                                 
REMARK 800 EVIDENCE_CODE: SOFTWARE                                              
REMARK 800 SITE_DESCRIPTION: BINDING SITE FOR RESIDUE B3P A1000                 
REMARK 900                                                                      
REMARK 900 RELATED ENTRIES                                                      
REMARK 900 RELATED ID: 3ZKI   RELATED DB: PDB                                   
REMARK 900  BACE2 MUTANT STRUCTURE WITH LIGAND                                  
REMARK 900 RELATED ID: 3ZKM   RELATED DB: PDB                                   
REMARK 900  BACE2 FAB COMPLEX                                                   
REMARK 900 RELATED ID: 3ZKN   RELATED DB: PDB                                   
REMARK 900  BACE2 FAB INHIBITOR COMPLEX                                         
REMARK 900 RELATED ID: 3ZKQ   RELATED DB: PDB                                   
REMARK 900  BACE2 XAPERONE COMPLEX                                              
REMARK 900 RELATED ID: 3ZKS   RELATED DB: PDB                                   
REMARK 900  BACE2 XAPERONE COMPLEX WITH INHIBITOR                               
REMARK 900 RELATED ID: 3ZKX   RELATED DB: PDB                                   
REMARK 900  TERNARY BACE2 XAPERONE COMPLEX                                      
REMARK 900 RELATED ID: 3ZL7   RELATED DB: PDB                                   
REMARK 900  BACE2 FYNOMER COMPLEX                                               
REMARK 900 RELATED ID: 3ZOV   RELATED DB: PDB                                   
REMARK 900  CRYSTAL STRUCTURE OF BACE-1 IN COMPLEX WITH CHEMICAL                
REMARK 900  LIGAND                                                              
REMARK 999                                                                      
REMARK 999 SEQUENCE                                                             
REMARK 999 THE PDB FILE IS NUMBERED AFTER PDB-ENTRY 2EWY WHICH HAS              
REMARK 999 NUMBERS 62 LESS THAN THE DATA BANK SEQUENCE. THE MUTATION            
REMARK 999 HERE IS E269A IN THE PDB FILE AND E331A IN THE DATA BANK             
REMARK 999 SEQUENCE.                                                            
DBREF  3ZKG A   13   398  UNP    Q9Y5Z0   BACE2_HUMAN     75    460             
DBREF  3ZKG B   13   398  UNP    Q9Y5Z0   BACE2_HUMAN     75    460             
SEQADV 3ZKG ALA A  269  UNP  Q9Y5Z0    GLU   331 ENGINEERED MUTATION            
SEQADV 3ZKG ALA B  269  UNP  Q9Y5Z0    GLU   331 ENGINEERED MUTATION            
SEQRES   1 A  386  ALA ASN PHE LEU ALA MET VAL ASP ASN LEU GLN GLY ASP          
SEQRES   2 A  386  SER GLY ARG GLY TYR TYR LEU GLU MET LEU ILE GLY THR          
SEQRES   3 A  386  PRO PRO GLN LYS LEU GLN ILE LEU VAL ASP THR GLY SER          
SEQRES   4 A  386  SER ASN PHE ALA VAL ALA GLY THR PRO HIS SER TYR ILE          
SEQRES   5 A  386  ASP THR TYR PHE ASP THR GLU ARG SER SER THR TYR ARG          
SEQRES   6 A  386  SER LYS GLY PHE ASP VAL THR VAL LYS TYR THR GLN GLY          
SEQRES   7 A  386  SER TRP THR GLY PHE VAL GLY GLU ASP LEU VAL THR ILE          
SEQRES   8 A  386  PRO LYS GLY PHE ASN THR SER PHE LEU VAL ASN ILE ALA          
SEQRES   9 A  386  THR ILE PHE GLU SER GLU ASN PHE PHE LEU PRO GLY ILE          
SEQRES  10 A  386  LYS TRP ASN GLY ILE LEU GLY LEU ALA TYR ALA THR LEU          
SEQRES  11 A  386  ALA LYS PRO SER SER SER LEU GLU THR PHE PHE ASP SER          
SEQRES  12 A  386  LEU VAL THR GLN ALA ASN ILE PRO ASN VAL PHE SER MET          
SEQRES  13 A  386  GLN MET CYS GLY ALA GLY LEU PRO VAL ALA GLY SER GLY          
SEQRES  14 A  386  THR ASN GLY GLY SER LEU VAL LEU GLY GLY ILE GLU PRO          
SEQRES  15 A  386  SER LEU TYR LYS GLY ASP ILE TRP TYR THR PRO ILE LYS          
SEQRES  16 A  386  GLU GLU TRP TYR TYR GLN ILE GLU ILE LEU LYS LEU GLU          
SEQRES  17 A  386  ILE GLY GLY GLN SER LEU ASN LEU ASP CYS ARG GLU TYR          
SEQRES  18 A  386  ASN ALA ASP LYS ALA ILE VAL ASP SER GLY THR THR LEU          
SEQRES  19 A  386  LEU ARG LEU PRO GLN LYS VAL PHE ASP ALA VAL VAL GLU          
SEQRES  20 A  386  ALA VAL ALA ARG ALA SER LEU ILE PRO ALA PHE SER ASP          
SEQRES  21 A  386  GLY PHE TRP THR GLY SER GLN LEU ALA CYS TRP THR ASN          
SEQRES  22 A  386  SER GLU THR PRO TRP SER TYR PHE PRO LYS ILE SER ILE          
SEQRES  23 A  386  TYR LEU ARG ASP GLU ASN SER SER ARG SER PHE ARG ILE          
SEQRES  24 A  386  THR ILE LEU PRO GLN LEU TYR ILE GLN PRO MET MET GLY          
SEQRES  25 A  386  ALA GLY LEU ASN TYR GLU CYS TYR ARG PHE GLY ILE SER          
SEQRES  26 A  386  PRO SER THR ASN ALA LEU VAL ILE GLY ALA THR VAL MET          
SEQRES  27 A  386  GLU GLY PHE TYR VAL ILE PHE ASP ARG ALA GLN LYS ARG          
SEQRES  28 A  386  VAL GLY PHE ALA ALA SER PRO CYS ALA GLU ILE ALA GLY          
SEQRES  29 A  386  ALA ALA VAL SER GLU ILE SER GLY PRO PHE SER THR GLU          
SEQRES  30 A  386  ASP VAL ALA SER ASN CYS VAL PRO ALA                          
SEQRES   1 B  386  ALA ASN PHE LEU ALA MET VAL ASP ASN LEU GLN GLY ASP          
SEQRES   2 B  386  SER GLY ARG GLY TYR TYR LEU GLU MET LEU ILE GLY THR          
SEQRES   3 B  386  PRO PRO GLN LYS LEU GLN ILE LEU VAL ASP THR GLY SER          
SEQRES   4 B  386  SER ASN PHE ALA VAL ALA GLY THR PRO HIS SER TYR ILE          
SEQRES   5 B  386  ASP THR TYR PHE ASP THR GLU ARG SER SER THR TYR ARG          
SEQRES   6 B  386  SER LYS GLY PHE ASP VAL THR VAL LYS TYR THR GLN GLY          
SEQRES   7 B  386  SER TRP THR GLY PHE VAL GLY GLU ASP LEU VAL THR ILE          
SEQRES   8 B  386  PRO LYS GLY PHE ASN THR SER PHE LEU VAL ASN ILE ALA          
SEQRES   9 B  386  THR ILE PHE GLU SER GLU ASN PHE PHE LEU PRO GLY ILE          
SEQRES  10 B  386  LYS TRP ASN GLY ILE LEU GLY LEU ALA TYR ALA THR LEU          
SEQRES  11 B  386  ALA LYS PRO SER SER SER LEU GLU THR PHE PHE ASP SER          
SEQRES  12 B  386  LEU VAL THR GLN ALA ASN ILE PRO ASN VAL PHE SER MET          
SEQRES  13 B  386  GLN MET CYS GLY ALA GLY LEU PRO VAL ALA GLY SER GLY          
SEQRES  14 B  386  THR ASN GLY GLY SER LEU VAL LEU GLY GLY ILE GLU PRO          
SEQRES  15 B  386  SER LEU TYR LYS GLY ASP ILE TRP TYR THR PRO ILE LYS          
SEQRES  16 B  386  GLU GLU TRP TYR TYR GLN ILE GLU ILE LEU LYS LEU GLU          
SEQRES  17 B  386  ILE GLY GLY GLN SER LEU ASN LEU ASP CYS ARG GLU TYR          
SEQRES  18 B  386  ASN ALA ASP LYS ALA ILE VAL ASP SER GLY THR THR LEU          
SEQRES  19 B  386  LEU ARG LEU PRO GLN LYS VAL PHE ASP ALA VAL VAL GLU          
SEQRES  20 B  386  ALA VAL ALA ARG ALA SER LEU ILE PRO ALA PHE SER ASP          
SEQRES  21 B  386  GLY PHE TRP THR GLY SER GLN LEU ALA CYS TRP THR ASN          
SEQRES  22 B  386  SER GLU THR PRO TRP SER TYR PHE PRO LYS ILE SER ILE          
SEQRES  23 B  386  TYR LEU ARG ASP GLU ASN SER SER ARG SER PHE ARG ILE          
SEQRES  24 B  386  THR ILE LEU PRO GLN LEU TYR ILE GLN PRO MET MET GLY          
SEQRES  25 B  386  ALA GLY LEU ASN TYR GLU CYS TYR ARG PHE GLY ILE SER          
SEQRES  26 B  386  PRO SER THR ASN ALA LEU VAL ILE GLY ALA THR VAL MET          
SEQRES  27 B  386  GLU GLY PHE TYR VAL ILE PHE ASP ARG ALA GLN LYS ARG          
SEQRES  28 B  386  VAL GLY PHE ALA ALA SER PRO CYS ALA GLU ILE ALA GLY          
SEQRES  29 B  386  ALA ALA VAL SER GLU ILE SER GLY PRO PHE SER THR GLU          
SEQRES  30 B  386  ASP VAL ALA SER ASN CYS VAL PRO ALA                          
HET    B3P  A1000      19                                                       
HETNAM     B3P 2-[3-(2-HYDROXY-1,1-DIHYDROXYMETHYL-                             
HETNAM   2 B3P  ETHYLAMINO)-PROPYLAMINO]-2-HYDROXYMETHYL-PROPANE-1,3-           
HETNAM   3 B3P  DIOL                                                            
FORMUL   2  B3P    C11 H26 N2 O6                                                
FORMUL   3  HOH   *302(H2 O)                                                    
HELIX    1   1 ASN A   14  MET A   18  5                                   5    
HELIX    2   2 ASP A   69  SER A   73  5                                   5    
HELIX    3   3 TYR A  139  ALA A  143  5                                   5    
HELIX    4   4 THR A  151  ASN A  161  1                                  11    
HELIX    5   5 GLU A  193  TYR A  197  5                                   5    
HELIX    6   6 ASP A  229  ALA A  235  5                                   7    
HELIX    7   7 GLN A  251  SER A  265  1                                  15    
HELIX    8   8 SER A  271  THR A  276  1                                   6    
HELIX    9   9 THR A  288  PHE A  293  5                                   6    
HELIX   10  10 LEU A  314  TYR A  318  1                                   5    
HELIX   11  11 GLY A  346  GLU A  351  1                                   6    
HELIX   12  12 ASP B   69  SER B   73  5                                   5    
HELIX   13  13 TYR B  139  ALA B  143  5                                   5    
HELIX   14  14 THR B  151  ASN B  161  1                                  11    
HELIX   15  15 GLU B  193  TYR B  197  5                                   5    
HELIX   16  16 ASP B  229  TYR B  233  5                                   5    
HELIX   17  17 GLN B  251  ARG B  263  1                                  13    
HELIX   18  18 THR B  288  PHE B  293  5                                   6    
HELIX   19  19 LEU B  314  TYR B  318  1                                   5    
HELIX   20  20 GLY B  346  GLU B  351  1                                   6    
SHEET    1  AA 3 ARG A  77  LYS A  86  0                                        
SHEET    2  AA 3 SER A  91  ILE A 103 -1  O  TRP A  92   N  VAL A  85           
SHEET    3  AA 3 GLY A  29  ILE A  36 -1  O  LEU A  35   N  THR A 102           
SHEET    1  AB 2 ARG A  77  LYS A  86  0                                        
SHEET    2  AB 2 SER A  91  ILE A 103 -1  O  TRP A  92   N  VAL A  85           
SHEET    1  AC 5 GLN A 224  SER A 225  0                                        
SHEET    2  AC 5 ILE A 216  ILE A 221 -1  O  ILE A 221   N  GLN A 224           
SHEET    3  AC 5 ILE A 296  ARG A 301 -1  O  SER A 297   N  GLU A 220           
SHEET    4  AC 5 ARG A 307  ILE A 313 -1  O  PHE A 309   N  LEU A 300           
SHEET    5  AC 5 SER A 380  SER A 387 -1  O  GLU A 381   N  THR A 312           
SHEET    1  AD 2 LYS A 237  VAL A 240  0                                        
SHEET    2  AD 2 ALA A 342  ILE A 345  1  O  LEU A 343   N  ILE A 239           
SHEET    1  AE 2 LEU A 247  PRO A 250  0                                        
SHEET    2  AE 2 ILE A 336  SER A 339  1  O  SER A 337   N  LEU A 249           
SHEET    1  AF 6 ILE A 319  PRO A 321  0                                        
SHEET    2  AF 6 CYS A 331  PHE A 334 -1  O  ARG A 333   N  GLN A 320           
SHEET    3  AF 6 GLN A 279  CYS A 282 -1  O  ALA A 281   N  TYR A 332           
SHEET    4  AF 6 GLN B 279  CYS B 282 -1  O  LEU B 280   N  LEU A 280           
SHEET    5  AF 6 CYS B 331  PHE B 334 -1  O  TYR B 332   N  ALA B 281           
SHEET    6  AF 6 ILE B 319  PRO B 321 -1  O  GLN B 320   N  ARG B 333           
SHEET    1  AG 2 GLU A 373  ILE A 374  0                                        
SHEET    2  AG 2 ALA A 377  ALA A 378 -1  O  ALA A 377   N  ILE A 374           
SHEET    1  BA 7 LEU B  22  ASP B  25  0                                        
SHEET    2  BA 7 GLY B  29  ILE B  36 -1  O  GLY B  29   N  ASP B  25           
SHEET    3  BA 7 GLN B  41  ASP B  48 -1  O  GLN B  41   N  ILE B  36           
SHEET    4  BA 7 GLY B 133  GLY B 136  1  O  GLY B 133   N  LEU B  46           
SHEET    5  BA 7 PHE B  54  ALA B  57 -1  O  ALA B  55   N  ILE B 134           
SHEET    6  BA 7 PHE B 111  GLU B 122  1  O  ALA B 116   N  VAL B  56           
SHEET    7  BA 7 SER B  91  THR B 102 -1  O  SER B  91   N  GLU B 122           
SHEET    1  BB 2 LEU B  22  ASP B  25  0                                        
SHEET    2  BB 2 GLY B  29  ILE B  36 -1  O  GLY B  29   N  ASP B  25           
SHEET    1  BC 5 GLY B 185  LEU B 189  0                                        
SHEET    2  BC 5 VAL B 165  MET B 170 -1  O  SER B 167   N  VAL B 188           
SHEET    3  BC 5 PHE B 353  ASP B 358 -1  O  PHE B 353   N  MET B 170           
SHEET    4  BC 5 ARG B 363  ALA B 368 -1  O  ARG B 363   N  ASP B 358           
SHEET    5  BC 5 LYS B 198  PRO B 205 -1  O  LYS B 198   N  ALA B 368           
SHEET    1  BD 3 GLN B 213  ILE B 214  0                                        
SHEET    2  BD 3 LYS B 237  VAL B 240 -1  O  ALA B 238   N  ILE B 214           
SHEET    3  BD 3 ALA B 342  ILE B 345  1  O  LEU B 343   N  ILE B 239           
SHEET    1  BE 4 ILE B 216  ILE B 221  0                                        
SHEET    2  BE 4 ILE B 296  ARG B 301 -1  O  SER B 297   N  GLU B 220           
SHEET    3  BE 4 ARG B 307  ILE B 313 -1  O  PHE B 309   N  LEU B 300           
SHEET    4  BE 4 SER B 380  SER B 387 -1  O  GLU B 381   N  THR B 312           
SHEET    1  BF 2 LEU B 247  PRO B 250  0                                        
SHEET    2  BF 2 ILE B 336  SER B 339  1  O  SER B 337   N  LEU B 249           
SHEET    1  BG 2 GLU B 373  ILE B 374  0                                        
SHEET    2  BG 2 ALA B 377  ALA B 378 -1  O  ALA B 377   N  ILE B 374           
SSBOND   1 CYS A  171    CYS A  371                          1555   1555  2.08  
SSBOND   2 CYS A  230    CYS A  395                          1555   1555  2.09  
SSBOND   3 CYS A  282    CYS A  331                          1555   1555  2.08  
SSBOND   4 CYS B  171    CYS B  371                          1555   1555  2.05  
SSBOND   5 CYS B  230    CYS B  395                          1555   1555  2.04  
SSBOND   6 CYS B  282    CYS B  331                          1555   1555  2.05  
CISPEP   1 THR A   38    PRO A   39          0        -0.60                     
CISPEP   2 LYS A  144    PRO A  145          0         6.13                     
CISPEP   3 GLY A  384    PRO A  385          0         2.13                     
CISPEP   4 THR B   38    PRO B   39          0        -4.46                     
CISPEP   5 LYS B  144    PRO B  145          0        11.00                     
CISPEP   6 GLY B  384    PRO B  385          0         4.51                     
SITE     1 AC1 14 LEU A  46  ASP A  48  PHE A 124  ILE A 134                    
SITE     2 AC1 14 TYR A 211  GLY A 243  ARG A 248  ALA A 342                    
SITE     3 AC1 14 HOH A2021  HOH A2023  HOH A2073  HOH A2093                    
SITE     4 AC1 14 HOH A2156  HOH A2157                                          
CRYST1   46.887   88.466   98.572  90.00  96.58  90.00 P 1 21 1      4          
ORIGX1      1.000000  0.000000  0.000000        0.00000                         
ORIGX2      0.000000  1.000000  0.000000        0.00000                         
ORIGX3      0.000000  0.000000  1.000000        0.00000                         
SCALE1      0.021328  0.000000  0.002460        0.00000                         
SCALE2      0.000000  0.011304  0.000000        0.00000                         
SCALE3      0.000000  0.000000  0.010212        0.00000                         
ATOM      1  N   ASN A  14       0.785  23.771 -26.506  1.00 61.13           N  
ATOM      2  CA  ASN A  14       0.751  23.051 -25.194  1.00 61.22           C  
ATOM      3  C   ASN A  14      -0.017  21.727 -25.320  1.00 62.10           C  
ATOM      4  O   ASN A  14      -1.085  21.550 -24.716  1.00 68.27           O  
ATOM      5  CB  ASN A  14       0.137  23.950 -24.109  1.00 58.02           C  
ATOM      6  CG  ASN A  14       0.298  23.378 -22.713  1.00 56.85           C  
ATOM      7  OD1 ASN A  14       1.411  23.095 -22.280  1.00 55.43           O  
ATOM      8  ND2 ASN A  14      -0.812  23.209 -22.001  1.00 55.20           N  
ATOM      9  N   PHE A  15       0.547  20.799 -26.096  1.00 59.22           N  
ATOM     10  CA  PHE A  15      -0.134  19.540 -26.450  1.00 57.19           C  
ATOM     11  C   PHE A  15      -0.445  18.645 -25.252  1.00 56.81           C  
ATOM     12  O   PHE A  15      -1.325  17.781 -25.330  1.00 55.91           O  
ATOM     13  CB  PHE A  15       0.672  18.759 -27.498  1.00 55.20           C  
ATOM     14  CG  PHE A  15       0.945  19.546 -28.758  1.00 54.91           C  
ATOM     15  CD1 PHE A  15      -0.091  20.182 -29.437  1.00 53.20           C  
ATOM     16  CD2 PHE A  15       2.238  19.680 -29.246  1.00 54.23           C  
ATOM     17  CE1 PHE A  15       0.155  20.916 -30.580  1.00 53.19           C  
ATOM     18  CE2 PHE A  15       2.488  20.412 -30.395  1.00 55.05           C  
ATOM     19  CZ  PHE A  15       1.445  21.032 -31.059  1.00 53.24           C  
ATOM     20  N   LEU A  16       0.265  18.872 -24.148  1.00 53.83           N  
ATOM     21  CA  LEU A  16       0.069  18.124 -22.908  1.00 52.97           C  
ATOM     22  C   LEU A  16      -1.348  18.230 -22.322  1.00 50.39           C  
ATOM     23  O   LEU A  16      -1.792  17.318 -21.639  1.00 50.89           O  
ATOM     24  CB  LEU A  16       1.114  18.562 -21.868  1.00 55.72           C  
ATOM     25  CG  LEU A  16       2.548  18.094 -22.169  1.00 56.27           C  
ATOM     26  CD1 LEU A  16       3.589  19.051 -21.606  1.00 56.09           C  
ATOM     27  CD2 LEU A  16       2.779  16.680 -21.645  1.00 55.87           C  
ATOM     28  N   ALA A  17      -2.050  19.332 -22.582  1.00 49.84           N  
ATOM     29  CA  ALA A  17      -3.438  19.489 -22.127  1.00 47.06           C  
ATOM     30  C   ALA A  17      -4.347  18.447 -22.788  1.00 44.98           C  
ATOM     31  O   ALA A  17      -5.276  17.924 -22.158  1.00 45.06           O  
ATOM     32  CB  ALA A  17      -3.940  20.893 -22.435  1.00 47.67           C  
ATOM     33  N   MET A  18      -4.047  18.143 -24.051  1.00 40.96           N  
ATOM     34  CA  MET A  18      -4.853  17.236 -24.870  1.00 37.37           C  
ATOM     35  C   MET A  18      -4.665  15.747 -24.538  1.00 37.94           C  
ATOM     36  O   MET A  18      -5.530  14.926 -24.853  1.00 42.25           O  
ATOM     37  CB  MET A  18      -4.606  17.511 -26.370  1.00 36.13           C  
ATOM     38  CG  MET A  18      -5.328  18.768 -26.844  1.00 36.16           C  
ATOM     39  SD  MET A  18      -5.043  19.373 -28.526  1.00 34.84           S  
ATOM     40  CE  MET A  18      -3.645  20.462 -28.252  1.00 36.55           C  
ATOM     41  N   VAL A  19      -3.561  15.381 -23.897  1.00 34.16           N  
ATOM     42  CA  VAL A  19      -3.411  14.005 -23.436  1.00 32.27           C  
ATOM     43  C   VAL A  19      -4.613  13.605 -22.551  1.00 29.53           C  
ATOM     44  O   VAL A  19      -5.120  14.406 -21.735  1.00 27.69           O  
ATOM     45  CB  VAL A  19      -2.082  13.781 -22.664  1.00 33.21           C  
ATOM     46  CG1 VAL A  19      -1.944  12.314 -22.270  1.00 32.95           C  
ATOM     47  CG2 VAL A  19      -0.878  14.207 -23.493  1.00 33.30           C  
ATOM     48  N   ASP A  20      -5.078  12.373 -22.736  1.00 28.57           N  
ATOM     49  CA  ASP A  20      -6.202  11.804 -21.980  1.00 28.26           C  
ATOM     50  C   ASP A  20      -7.505  12.606 -22.155  1.00 25.89           C  
ATOM     51  O   ASP A  20      -8.281  12.793 -21.211  1.00 26.58           O  
ATOM     52  CB  ASP A  20      -5.830  11.610 -20.495  1.00 31.35           C  
ATOM     53  CG  ASP A  20      -4.780  10.513 -20.284  1.00 34.92           C  
ATOM     54  OD1 ASP A  20      -4.127  10.114 -21.275  1.00 37.47           O  
ATOM     55  OD2 ASP A  20      -4.600  10.051 -19.125  1.00 36.92           O  
ATOM     56  N   ASN A  21      -7.767  13.074 -23.372  1.00 22.45           N  
ATOM     57  CA  ASN A  21      -9.012  13.792 -23.647  1.00 20.22           C  
ATOM     58  C   ASN A  21     -10.108  13.008 -24.385  1.00 19.52           C  
ATOM     59  O   ASN A  21     -11.141  13.582 -24.670  1.00 18.97           O  
ATOM     60  CB  ASN A  21      -8.739  15.136 -24.351  1.00 19.90           C  
ATOM     61  CG  ASN A  21      -8.214  14.965 -25.769  1.00 19.92           C  
ATOM     62  OD1 ASN A  21      -7.883  13.865 -26.183  1.00 19.42           O  
ATOM     63  ND2 ASN A  21      -8.124  16.057 -26.502  1.00 20.14           N  
ATOM     64  N   LEU A  22      -9.894  11.732 -24.710  1.00 17.29           N  
ATOM     65  CA  LEU A  22     -10.928  10.901 -25.329  1.00 18.12           C  
ATOM     66  C   LEU A  22     -11.403   9.827 -24.384  1.00 19.23           C  
ATOM     67  O   LEU A  22     -10.606   9.287 -23.654  1.00 20.68           O  
ATOM     68  CB  LEU A  22     -10.389  10.190 -26.574  1.00 16.51           C  
ATOM     69  CG  LEU A  22      -9.922  11.130 -27.693  1.00 16.59           C  
ATOM     70  CD1 LEU A  22      -9.320  10.336 -28.840  1.00 17.56           C  
ATOM     71  CD2 LEU A  22     -11.042  12.047 -28.170  1.00 15.18           C  
ATOM     72  N   GLN A  23     -12.680   9.495 -24.462  1.00 20.49           N  
ATOM     73  CA  GLN A  23     -13.245   8.304 -23.830  1.00 22.24           C  
ATOM     74  C   GLN A  23     -13.727   7.360 -24.882  1.00 22.05           C  
ATOM     75  O   GLN A  23     -13.738   7.697 -26.067  1.00 20.24           O  
ATOM     76  CB  GLN A  23     -14.399   8.692 -22.914  1.00 24.20           C  
ATOM     77  CG  GLN A  23     -13.919   9.529 -21.738  1.00 27.24           C  
ATOM     78  CD  GLN A  23     -15.000  10.425 -21.184  1.00 29.66           C  
ATOM     79  OE1 GLN A  23     -14.812  11.633 -21.061  1.00 33.90           O  
ATOM     80  NE2 GLN A  23     -16.146   9.841 -20.862  1.00 31.77           N  
ATOM     81  N   GLY A  24     -14.064   6.148 -24.448  1.00 22.16           N  
ATOM     82  CA  GLY A  24     -14.563   5.104 -25.319  1.00 22.23           C  
ATOM     83  C   GLY A  24     -13.540   4.093 -25.790  1.00 22.68           C  
ATOM     84  O   GLY A  24     -12.486   3.920 -25.176  1.00 20.48           O  
ATOM     85  N   ASP A  25     -13.888   3.409 -26.883  1.00 23.70           N  
ATOM     86  CA  ASP A  25     -13.118   2.280 -27.392  1.00 23.89           C  
ATOM     87  C   ASP A  25     -13.408   2.068 -28.877  1.00 21.84           C  
ATOM     88  O   ASP A  25     -14.260   2.742 -29.455  1.00 19.32           O  
ATOM     89  CB  ASP A  25     -13.439   1.003 -26.579  1.00 26.78           C  
ATOM     90  CG  ASP A  25     -14.933   0.699 -26.492  1.00 27.81           C  
ATOM     91  OD1 ASP A  25     -15.619   0.582 -27.519  1.00 30.66           O  
ATOM     92  OD2 ASP A  25     -15.449   0.543 -25.372  1.00 34.20           O  
ATOM     93  N   SER A  26     -12.684   1.135 -29.487  1.00 21.25           N  
ATOM     94  CA  SER A  26     -12.916   0.747 -30.886  1.00 21.81           C  
ATOM     95  C   SER A  26     -14.401   0.494 -31.243  1.00 23.02           C  
ATOM     96  O   SER A  26     -14.868   0.932 -32.293  1.00 21.22           O  
ATOM     97  CB  SER A  26     -12.136  -0.526 -31.212  1.00 21.03           C  
ATOM     98  OG  SER A  26     -12.842  -1.668 -30.768  1.00 23.01           O  
ATOM     99  N   GLY A  27     -15.125  -0.233 -30.384  1.00 22.58           N  
ATOM    100  CA  GLY A  27     -16.470  -0.701 -30.719  1.00 23.72           C  
ATOM    101  C   GLY A  27     -17.548   0.357 -30.596  1.00 24.90           C  
ATOM    102  O   GLY A  27     -18.414   0.463 -31.459  1.00 27.52           O  
ATOM    103  N   ARG A  28     -17.490   1.145 -29.530  1.00 24.45           N  
ATOM    104  CA  ARG A  28     -18.469   2.228 -29.303  1.00 23.68           C  
ATOM    105  C   ARG A  28     -17.931   3.627 -29.720  1.00 21.46           C  
ATOM    106  O   ARG A  28     -18.592   4.620 -29.498  1.00 23.17           O  
ATOM    107  CB  ARG A  28     -18.894   2.256 -27.838  1.00 24.51           C  
ATOM    108  CG  ARG A  28     -19.217   0.888 -27.220  1.00 26.20           C  
ATOM    109  CD  ARG A  28     -20.369   0.196 -27.931  1.00 28.03           C  
ATOM    110  NE  ARG A  28     -20.985  -0.858 -27.120  0.50 29.50           N  
ATOM    111  CZ  ARG A  28     -22.153  -1.442 -27.386  0.50 30.48           C  
ATOM    112  NH1 ARG A  28     -22.865  -1.098 -28.456  0.50 30.56           N  
ATOM    113  NH2 ARG A  28     -22.618  -2.385 -26.570  0.50 30.87           N  
ATOM    114  N   GLY A  29     -16.749   3.683 -30.336  1.00 19.43           N  
ATOM    115  CA  GLY A  29     -16.148   4.958 -30.772  1.00 17.74           C  
ATOM    116  C   GLY A  29     -15.363   5.703 -29.705  1.00 16.64           C  
ATOM    117  O   GLY A  29     -15.545   5.504 -28.494  1.00 15.38           O  
ATOM    118  N   TYR A  30     -14.483   6.588 -30.154  1.00 15.51           N  
ATOM    119  CA  TYR A  30     -13.705   7.400 -29.278  1.00 14.02           C  
ATOM    120  C   TYR A  30     -14.343   8.772 -29.344  1.00 14.01           C  
ATOM    121  O   TYR A  30     -14.663   9.234 -30.437  1.00 12.47           O  
ATOM    122  CB  TYR A  30     -12.264   7.459 -29.731  1.00 14.84           C  
ATOM    123  CG  TYR A  30     -11.469   6.257 -29.309  1.00 15.46           C  
ATOM    124  CD1 TYR A  30     -11.472   5.097 -30.081  1.00 16.01           C  
ATOM    125  CD2 TYR A  30     -10.729   6.264 -28.113  1.00 16.14           C  
ATOM    126  CE1 TYR A  30     -10.774   3.968 -29.668  1.00 16.56           C  
ATOM    127  CE2 TYR A  30     -10.030   5.132 -27.697  1.00 16.87           C  
ATOM    128  CZ  TYR A  30     -10.067   3.988 -28.464  1.00 16.38           C  
ATOM    129  OH  TYR A  30      -9.372   2.870 -28.059  1.00 17.08           O  
ATOM    130  N   TYR A  31     -14.571   9.392 -28.195  1.00 13.37           N  
ATOM    131  CA  TYR A  31     -15.292  10.678 -28.181  1.00 14.72           C  
ATOM    132  C   TYR A  31     -14.699  11.752 -27.266  1.00 14.89           C  
ATOM    133  O   TYR A  31     -14.132  11.458 -26.204  1.00 14.04           O  
ATOM    134  CB  TYR A  31     -16.791  10.475 -27.910  1.00 16.16           C  
ATOM    135  CG  TYR A  31     -17.145   9.873 -26.566  1.00 18.94           C  
ATOM    136  CD1 TYR A  31     -17.271  10.666 -25.438  1.00 20.94           C  
ATOM    137  CD2 TYR A  31     -17.366   8.511 -26.439  1.00 21.50           C  
ATOM    138  CE1 TYR A  31     -17.619  10.118 -24.212  1.00 23.25           C  
ATOM    139  CE2 TYR A  31     -17.701   7.943 -25.213  1.00 24.26           C  
ATOM    140  CZ  TYR A  31     -17.829   8.755 -24.103  1.00 24.32           C  
ATOM    141  OH  TYR A  31     -18.148   8.196 -22.870  1.00 29.63           O  
ATOM    142  N   LEU A  32     -14.788  12.994 -27.751  1.00 15.32           N  
ATOM    143  CA  LEU A  32     -14.243  14.188 -27.127  1.00 17.01           C  
ATOM    144  C   LEU A  32     -15.401  14.984 -26.527  1.00 18.74           C  
ATOM    145  O   LEU A  32     -16.463  15.101 -27.141  1.00 20.67           O  
ATOM    146  CB  LEU A  32     -13.583  15.046 -28.218  1.00 18.43           C  
ATOM    147  CG  LEU A  32     -12.814  16.324 -27.927  1.00 18.68           C  
ATOM    148  CD1 LEU A  32     -11.560  16.003 -27.148  1.00 19.30           C  
ATOM    149  CD2 LEU A  32     -12.438  17.007 -29.238  1.00 20.00           C  
ATOM    150  N   GLU A  33     -15.200  15.544 -25.342  1.00 19.59           N  
ATOM    151  CA  GLU A  33     -16.157  16.456 -24.765  1.00 19.71           C  
ATOM    152  C   GLU A  33     -15.999  17.849 -25.409  1.00 20.05           C  
ATOM    153  O   GLU A  33     -14.882  18.372 -25.492  1.00 19.33           O  
ATOM    154  CB  GLU A  33     -15.897  16.520 -23.275  1.00 22.45           C  
ATOM    155  CG  GLU A  33     -16.768  17.431 -22.464  1.00 25.35           C  
ATOM    156  CD  GLU A  33     -16.295  17.469 -21.019  1.00 30.86           C  
ATOM    157  OE1 GLU A  33     -16.074  16.371 -20.432  1.00 32.63           O  
ATOM    158  OE2 GLU A  33     -16.136  18.596 -20.479  1.00 33.48           O  
ATOM    159  N   MET A  34     -17.105  18.447 -25.844  1.00 18.35           N  
ATOM    160  CA  MET A  34     -17.066  19.791 -26.391  1.00 19.73           C  
ATOM    161  C   MET A  34     -18.119  20.650 -25.759  1.00 18.92           C  
ATOM    162  O   MET A  34     -19.204  20.172 -25.431  1.00 19.10           O  
ATOM    163  CB  MET A  34     -17.358  19.772 -27.888  1.00 20.45           C  
ATOM    164  CG  MET A  34     -16.351  19.008 -28.702  1.00 23.68           C  
ATOM    165  SD  MET A  34     -16.404  19.539 -30.419  1.00 28.85           S  
ATOM    166  CE  MET A  34     -15.340  18.306 -31.112  1.00 28.07           C  
ATOM    167  N   LEU A  35     -17.816  21.931 -25.643  1.00 18.88           N  
ATOM    168  CA  LEU A  35     -18.808  22.921 -25.217  1.00 18.71           C  
ATOM    169  C   LEU A  35     -19.305  23.723 -26.418  1.00 17.76           C  
ATOM    170  O   LEU A  35     -18.499  24.303 -27.119  1.00 18.72           O  
ATOM    171  CB  LEU A  35     -18.176  23.858 -24.229  1.00 19.97           C  
ATOM    172  CG  LEU A  35     -17.598  23.179 -22.993  1.00 21.68           C  
ATOM    173  CD1 LEU A  35     -17.058  24.248 -22.052  1.00 24.58           C  
ATOM    174  CD2 LEU A  35     -18.625  22.323 -22.295  1.00 22.39           C  
ATOM    175  N   ILE A  36     -20.618  23.763 -26.645  1.00 15.06           N  
ATOM    176  CA  ILE A  36     -21.120  24.438 -27.836  1.00 15.20           C  
ATOM    177  C   ILE A  36     -22.109  25.530 -27.475  1.00 14.93           C  
ATOM    178  O   ILE A  36     -23.010  25.318 -26.657  1.00 12.84           O  
ATOM    179  CB  ILE A  36     -21.765  23.474 -28.858  1.00 15.01           C  
ATOM    180  CG1 ILE A  36     -20.858  22.249 -29.057  1.00 15.49           C  
ATOM    181  CG2 ILE A  36     -21.989  24.208 -30.182  1.00 15.11           C  
ATOM    182  CD1 ILE A  36     -21.524  21.061 -29.718  1.00 15.84           C  
ATOM    183  N   GLY A  37     -21.940  26.675 -28.128  1.00 15.89           N  
ATOM    184  CA  GLY A  37     -22.784  27.856 -27.898  1.00 16.42           C  
ATOM    185  C   GLY A  37     -22.528  28.688 -26.637  1.00 17.81           C  
ATOM    186  O   GLY A  37     -21.599  28.440 -25.859  1.00 17.13           O  
ATOM    187  N   THR A  38     -23.405  29.664 -26.460  1.00 19.41           N  
ATOM    188  CA  THR A  38     -23.321  30.653 -25.401  1.00 21.44           C  
ATOM    189  C   THR A  38     -24.705  30.745 -24.773  1.00 21.54           C  
ATOM    190  O   THR A  38     -25.615  31.252 -25.399  1.00 21.75           O  
ATOM    191  CB  THR A  38     -22.974  32.023 -25.983  1.00 21.90           C  
ATOM    192  OG1 THR A  38     -21.717  31.965 -26.674  1.00 22.34           O  
ATOM    193  CG2 THR A  38     -22.923  33.088 -24.859  1.00 24.28           C  
ATOM    194  N   PRO A  39     -24.880  30.258 -23.543  1.00 22.05           N  
ATOM    195  CA  PRO A  39     -23.942  29.606 -22.638  1.00 22.47           C  
ATOM    196  C   PRO A  39     -23.589  28.206 -23.119  1.00 21.40           C  
ATOM    197  O   PRO A  39     -24.420  27.558 -23.748  1.00 20.11           O  
ATOM    198  CB  PRO A  39     -24.720  29.526 -21.327  1.00 21.59           C  
ATOM    199  CG  PRO A  39     -26.125  29.459 -21.733  1.00 22.91           C  
ATOM    200  CD  PRO A  39     -26.254  30.230 -23.012  1.00 23.00           C  
ATOM    201  N   PRO A  40     -22.368  27.740 -22.817  1.00 23.43           N  
ATOM    202  CA  PRO A  40     -21.879  26.443 -23.358  1.00 23.17           C  
ATOM    203  C   PRO A  40     -22.661  25.188 -22.959  1.00 22.26           C  
ATOM    204  O   PRO A  40     -22.741  24.892 -21.775  1.00 23.52           O  
ATOM    205  CB  PRO A  40     -20.462  26.353 -22.800  1.00 23.74           C  
ATOM    206  CG  PRO A  40     -20.484  27.212 -21.574  1.00 25.08           C  
ATOM    207  CD  PRO A  40     -21.354  28.374 -21.953  1.00 23.95           C  
ATOM    208  N   GLN A  41     -23.181  24.457 -23.961  1.00 19.97           N  
ATOM    209  CA  GLN A  41     -23.864  23.172 -23.777  1.00 20.22           C  
ATOM    210  C   GLN A  41     -22.831  22.072 -24.053  1.00 20.63           C  
ATOM    211  O   GLN A  41     -22.191  22.088 -25.103  1.00 18.93           O  
ATOM    212  CB  GLN A  41     -25.016  23.036 -24.767  1.00 20.15           C  
ATOM    213  CG  GLN A  41     -26.177  24.014 -24.567  1.00 19.86           C  
ATOM    214  CD  GLN A  41     -27.226  23.957 -25.676  1.00 20.11           C  
ATOM    215  OE1 GLN A  41     -27.902  22.928 -25.886  1.00 19.45           O  
ATOM    216  NE2 GLN A  41     -27.406  25.071 -26.367  1.00 18.67           N  
ATOM    217  N   LYS A  42     -22.664  21.149 -23.110  1.00 19.84           N  
ATOM    218  CA  LYS A  42     -21.632  20.115 -23.187  1.00 19.89           C  
ATOM    219  C   LYS A  42     -22.143  18.905 -23.941  1.00 18.00           C  
ATOM    220  O   LYS A  42     -23.203  18.355 -23.596  1.00 18.27           O  
ATOM    221  CB  LYS A  42     -21.193  19.689 -21.791  1.00 21.98           C  
ATOM    222  CG  LYS A  42     -20.145  18.591 -21.794  1.00 24.15           C  
ATOM    223  CD  LYS A  42     -19.499  18.463 -20.423  1.00 27.74           C  
ATOM    224  CE  LYS A  42     -20.200  17.464 -19.529  1.00 28.66           C  
ATOM    225  NZ  LYS A  42     -19.360  17.238 -18.312  1.00 31.52           N  
ATOM    226  N  ALEU A  43     -21.403  18.508 -24.979  0.50 16.71           N  
ATOM    227  CA ALEU A  43     -21.738  17.337 -25.784  0.50 15.78           C  
ATOM    228  C  ALEU A  43     -20.568  16.370 -25.832  0.50 14.87           C  
ATOM    229  O  ALEU A  43     -19.421  16.745 -25.584  0.50 13.81           O  
ATOM    230  CB ALEU A  43     -22.159  17.737 -27.204  0.50 16.09           C  
ATOM    231  CG ALEU A  43     -23.600  18.249 -27.353  0.50 16.17           C  
ATOM    232  CD1ALEU A  43     -24.019  18.316 -28.815  0.50 16.15           C  
ATOM    233  CD2ALEU A  43     -24.553  17.353 -26.587  0.50 16.15           C  
ATOM    234  N  BLEU A  43     -21.432  18.518 -25.001  0.50 16.12           N  
ATOM    235  CA BLEU A  43     -21.790  17.329 -25.773  0.50 14.88           C  
ATOM    236  C  BLEU A  43     -20.607  16.383 -25.868  0.50 14.02           C  
ATOM    237  O  BLEU A  43     -19.458  16.769 -25.639  0.50 13.06           O  
ATOM    238  CB BLEU A  43     -22.330  17.687 -27.168  0.50 14.79           C  
ATOM    239  CG BLEU A  43     -23.817  18.091 -27.224  0.50 14.47           C  
ATOM    240  CD1BLEU A  43     -23.996  19.550 -26.839  0.50 14.08           C  
ATOM    241  CD2BLEU A  43     -24.433  17.849 -28.596  0.50 14.39           C  
ATOM    242  N  AGLN A  44     -20.891  15.110 -26.113  0.50 13.96           N  
ATOM    243  CA AGLN A  44     -19.904  14.059 -26.326  0.50 13.38           C  
ATOM    244  C  AGLN A  44     -19.803  13.732 -27.832  0.50 12.39           C  
ATOM    245  O  AGLN A  44     -20.765  13.277 -28.438  0.50 11.33           O  
ATOM    246  CB AGLN A  44     -20.313  12.818 -25.541  0.50 13.87           C  
ATOM    247  CG AGLN A  44     -20.463  13.046 -24.040  0.50 14.33           C  
ATOM    248  CD AGLN A  44     -19.190  13.548 -23.372  0.50 14.75           C  
ATOM    249  OE1AGLN A  44     -18.080  13.297 -23.841  0.50 15.51           O  
ATOM    250  NE2AGLN A  44     -19.346  14.261 -22.259  0.50 15.20           N  
ATOM    251  N  BGLN A  44     -20.927  15.124 -26.155  0.50 13.19           N  
ATOM    252  CA BGLN A  44     -19.944  14.066 -26.346  0.50 12.63           C  
ATOM    253  C  BGLN A  44     -19.810  13.728 -27.845  0.50 11.99           C  
ATOM    254  O  BGLN A  44     -20.757  13.259 -28.462  0.50 11.01           O  
ATOM    255  CB BGLN A  44     -20.387  12.838 -25.561  0.50 12.82           C  
ATOM    256  CG BGLN A  44     -20.286  13.008 -24.049  0.50 12.98           C  
ATOM    257  CD BGLN A  44     -21.360  13.920 -23.477  0.50 13.20           C  
ATOM    258  OE1BGLN A  44     -22.533  13.758 -23.760  0.50 12.64           O  
ATOM    259  NE2BGLN A  44     -20.952  14.868 -22.641  0.50 13.84           N  
ATOM    260  N   ILE A  45     -18.639  13.972 -28.428  1.00 11.65           N  
ATOM    261  CA  ILE A  45     -18.502  13.999 -29.917  1.00 11.47           C  
ATOM    262  C   ILE A  45     -17.555  12.932 -30.438  1.00 11.71           C  
ATOM    263  O   ILE A  45     -16.381  12.944 -30.110  1.00 12.09           O  
ATOM    264  CB  ILE A  45     -17.985  15.372 -30.403  1.00 11.28           C  
ATOM    265  CG1 ILE A  45     -18.881  16.494 -29.907  1.00 10.98           C  
ATOM    266  CG2 ILE A  45     -17.910  15.428 -31.932  1.00 11.50           C  
ATOM    267  CD1 ILE A  45     -20.328  16.454 -30.393  1.00 10.83           C  
ATOM    268  N   LEU A  46     -18.043  12.081 -31.330  1.00 12.44           N  
ATOM    269  CA  LEU A  46     -17.229  11.019 -31.902  1.00 12.83           C  
ATOM    270  C   LEU A  46     -16.143  11.618 -32.818  1.00 13.05           C  
ATOM    271  O   LEU A  46     -16.463  12.404 -33.712  1.00 12.98           O  
ATOM    272  CB  LEU A  46     -18.115  10.108 -32.754  1.00 13.51           C  
ATOM    273  CG  LEU A  46     -17.395   8.946 -33.473  1.00 14.14           C  
ATOM    274  CD1 LEU A  46     -17.065   7.880 -32.460  1.00 14.01           C  
ATOM    275  CD2 LEU A  46     -18.131   8.274 -34.623  1.00 14.95           C  
ATOM    276  N   VAL A  47     -14.895  11.207 -32.647  1.00 13.39           N  
ATOM    277  CA  VAL A  47     -13.800  11.639 -33.535  1.00 13.60           C  
ATOM    278  C   VAL A  47     -13.765  10.677 -34.725  1.00 14.35           C  
ATOM    279  O   VAL A  47     -13.548   9.474 -34.544  1.00 15.64           O  
ATOM    280  CB  VAL A  47     -12.436  11.629 -32.821  1.00 14.06           C  
ATOM    281  CG1 VAL A  47     -11.328  12.060 -33.772  1.00 14.06           C  
ATOM    282  CG2 VAL A  47     -12.454  12.476 -31.547  1.00 14.94           C  
ATOM    283  N   ASP A  48     -13.960  11.217 -35.926  1.00 13.35           N  
ATOM    284  CA  ASP A  48     -14.175  10.439 -37.149  1.00 13.28           C  
ATOM    285  C   ASP A  48     -13.319  10.959 -38.282  1.00 12.54           C  
ATOM    286  O   ASP A  48     -13.640  11.959 -38.920  1.00 13.10           O  
ATOM    287  CB  ASP A  48     -15.666  10.480 -37.521  1.00 13.69           C  
ATOM    288  CG  ASP A  48     -16.010   9.685 -38.781  1.00 15.20           C  
ATOM    289  OD1 ASP A  48     -15.212   8.799 -39.187  1.00 15.05           O  
ATOM    290  OD2 ASP A  48     -17.149   9.901 -39.307  1.00 15.82           O  
ATOM    291  N   THR A  49     -12.189  10.290 -38.524  1.00 12.41           N  
ATOM    292  CA  THR A  49     -11.295  10.685 -39.608  1.00 11.81           C  
ATOM    293  C   THR A  49     -11.799  10.236 -40.979  1.00 11.73           C  
ATOM    294  O   THR A  49     -11.152  10.492 -41.993  1.00 11.53           O  
ATOM    295  CB  THR A  49      -9.863  10.199 -39.351  1.00 12.14           C  
ATOM    296  OG1 THR A  49      -9.849   8.755 -39.295  1.00 11.64           O  
ATOM    297  CG2 THR A  49      -9.328  10.763 -38.036  1.00 11.59           C  
ATOM    298  N   GLY A  50     -12.947   9.551 -41.007  1.00 11.15           N  
ATOM    299  CA  GLY A  50     -13.575   9.102 -42.244  1.00 11.28           C  
ATOM    300  C   GLY A  50     -14.696   9.982 -42.774  1.00 10.93           C  
ATOM    301  O   GLY A  50     -15.303   9.640 -43.772  1.00 10.85           O  
ATOM    302  N   SER A  51     -14.938  11.151 -42.151  1.00 10.17           N  
ATOM    303  CA  SER A  51     -15.960  12.065 -42.672  1.00  9.96           C  
ATOM    304  C   SER A  51     -15.531  13.502 -42.453  1.00  9.77           C  
ATOM    305  O   SER A  51     -14.461  13.738 -41.893  1.00  9.49           O  
ATOM    306  CB  SER A  51     -17.292  11.803 -42.002  1.00  9.94           C  
ATOM    307  OG  SER A  51     -17.242  12.063 -40.616  1.00 10.20           O  
ATOM    308  N   SER A  52     -16.357  14.453 -42.876  1.00 10.43           N  
ATOM    309  CA  SER A  52     -15.872  15.836 -42.866  1.00 10.75           C  
ATOM    310  C   SER A  52     -16.875  16.863 -42.402  1.00 10.70           C  
ATOM    311  O   SER A  52     -16.669  18.065 -42.656  1.00 10.77           O  
ATOM    312  CB  SER A  52     -15.326  16.185 -44.251  1.00 11.13           C  
ATOM    313  OG  SER A  52     -14.283  15.296 -44.630  1.00 11.31           O  
ATOM    314  N   ASN A  53     -17.926  16.399 -41.713  1.00 10.32           N  
ATOM    315  CA  ASN A  53     -18.938  17.245 -41.147  1.00 10.67           C  
ATOM    316  C   ASN A  53     -18.873  17.224 -39.631  1.00 10.62           C  
ATOM    317  O   ASN A  53     -18.578  16.189 -39.036  1.00 10.20           O  
ATOM    318  CB  ASN A  53     -20.348  16.880 -41.608  1.00 10.48           C  
ATOM    319  CG  ASN A  53     -20.655  17.430 -42.998  1.00 11.15           C  
ATOM    320  OD1 ASN A  53     -20.323  16.810 -44.004  1.00 10.08           O  
ATOM    321  ND2 ASN A  53     -21.287  18.606 -43.050  1.00 11.32           N  
ATOM    322  N   PHE A  54     -19.162  18.389 -39.038  1.00 10.14           N  
ATOM    323  CA  PHE A  54     -19.429  18.509 -37.615  1.00  9.64           C  
ATOM    324  C   PHE A  54     -20.959  18.492 -37.470  1.00 10.02           C  
ATOM    325  O   PHE A  54     -21.643  19.460 -37.815  1.00  8.78           O  
ATOM    326  CB  PHE A  54     -18.851  19.816 -37.052  1.00  9.62           C  
ATOM    327  CG  PHE A  54     -19.045  19.997 -35.552  1.00  9.02           C  
ATOM    328  CD1 PHE A  54     -18.959  18.928 -34.694  1.00  9.09           C  
ATOM    329  CD2 PHE A  54     -19.312  21.246 -35.023  1.00  9.04           C  
ATOM    330  CE1 PHE A  54     -19.110  19.100 -33.342  1.00  8.75           C  
ATOM    331  CE2 PHE A  54     -19.478  21.429 -33.676  1.00  8.40           C  
ATOM    332  CZ  PHE A  54     -19.385  20.361 -32.836  1.00  9.01           C  
ATOM    333  N   ALA A  55     -21.479  17.381 -36.983  1.00 10.50           N  
ATOM    334  CA  ALA A  55     -22.922  17.210 -36.814  1.00 11.02           C  
ATOM    335  C   ALA A  55     -23.301  16.731 -35.416  1.00 11.56           C  
ATOM    336  O   ALA A  55     -22.694  15.792 -34.883  1.00 12.02           O  
ATOM    337  CB  ALA A  55     -23.427  16.260 -37.859  1.00 10.75           C  
ATOM    338  N   VAL A  56     -24.303  17.370 -34.809  1.00 12.17           N  
ATOM    339  CA  VAL A  56     -24.716  17.045 -33.440  1.00 12.53           C  
ATOM    340  C   VAL A  56     -26.230  16.825 -33.402  1.00 12.68           C  
ATOM    341  O   VAL A  56     -26.958  17.396 -34.204  1.00 11.63           O  
ATOM    342  CB  VAL A  56     -24.332  18.120 -32.406  1.00 13.46           C  
ATOM    343  CG1 VAL A  56     -22.816  18.165 -32.210  1.00 13.75           C  
ATOM    344  CG2 VAL A  56     -24.900  19.499 -32.741  1.00 13.61           C  
ATOM    345  N   ALA A  57     -26.684  15.991 -32.465  1.00 13.23           N  
ATOM    346  CA  ALA A  57     -28.102  15.857 -32.143  1.00 14.16           C  
ATOM    347  C   ALA A  57     -28.678  17.239 -31.918  1.00 14.23           C  
ATOM    348  O   ALA A  57     -28.120  18.021 -31.139  1.00 15.25           O  
ATOM    349  CB  ALA A  57     -28.276  15.017 -30.871  1.00 14.55           C  
ATOM    350  N   GLY A  58     -29.789  17.532 -32.573  1.00 16.38           N  
ATOM    351  CA  GLY A  58     -30.472  18.828 -32.419  1.00 16.96           C  
ATOM    352  C   GLY A  58     -31.880  18.711 -31.892  1.00 18.36           C  
ATOM    353  O   GLY A  58     -32.589  19.706 -31.687  1.00 17.88           O  
ATOM    354  N   THR A  59     -32.283  17.478 -31.646  1.00 18.83           N  
ATOM    355  CA  THR A  59     -33.566  17.186 -31.073  1.00 20.50           C  
ATOM    356  C   THR A  59     -33.384  15.987 -30.141  1.00 20.53           C  
ATOM    357  O   THR A  59     -32.385  15.252 -30.246  1.00 20.42           O  
ATOM    358  CB  THR A  59     -34.610  16.817 -32.148  1.00 22.17           C  
ATOM    359  OG1 THR A  59     -34.152  15.682 -32.887  1.00 25.38           O  
ATOM    360  CG2 THR A  59     -34.877  17.974 -33.101  1.00 22.90           C  
ATOM    361  N   PRO A  60     -34.334  15.788 -29.223  1.00 20.05           N  
ATOM    362  CA  PRO A  60     -34.316  14.602 -28.376  1.00 18.97           C  
ATOM    363  C   PRO A  60     -34.326  13.282 -29.164  1.00 18.96           C  
ATOM    364  O   PRO A  60     -34.992  13.162 -30.201  1.00 16.41           O  
ATOM    365  CB  PRO A  60     -35.616  14.732 -27.588  1.00 19.38           C  
ATOM    366  CG  PRO A  60     -35.886  16.191 -27.537  1.00 20.08           C  
ATOM    367  CD  PRO A  60     -35.395  16.732 -28.838  1.00 19.07           C  
ATOM    368  N   HIS A  61     -33.611  12.286 -28.649  1.00 18.56           N  
ATOM    369  CA  HIS A  61     -33.681  10.938 -29.211  1.00 17.46           C  
ATOM    370  C   HIS A  61     -33.589  10.011 -28.013  1.00 17.89           C  
ATOM    371  O   HIS A  61     -32.805  10.260 -27.135  1.00 17.69           O  
ATOM    372  CB  HIS A  61     -32.561  10.689 -30.225  1.00 16.67           C  
ATOM    373  CG  HIS A  61     -32.722   9.422 -31.003  1.00 17.33           C  
ATOM    374  ND1 HIS A  61     -32.561   8.177 -30.436  1.00 16.72           N  
ATOM    375  CD2 HIS A  61     -33.020   9.204 -32.308  1.00 16.83           C  
ATOM    376  CE1 HIS A  61     -32.757   7.248 -31.356  1.00 17.50           C  
ATOM    377  NE2 HIS A  61     -33.027   7.847 -32.501  1.00 16.82           N  
ATOM    378  N   SER A  62     -34.398   8.958 -27.967  1.00 17.44           N  
ATOM    379  CA  SER A  62     -34.406   8.061 -26.796  1.00 18.02           C  
ATOM    380  C   SER A  62     -33.081   7.294 -26.537  1.00 18.95           C  
ATOM    381  O   SER A  62     -32.848   6.791 -25.429  1.00 18.55           O  
ATOM    382  CB  SER A  62     -35.555   7.060 -26.921  1.00 18.51           C  
ATOM    383  OG  SER A  62     -35.238   6.015 -27.835  1.00 17.91           O  
ATOM    384  N   TYR A  63     -32.227   7.151 -27.546  1.00 19.43           N  
ATOM    385  CA  TYR A  63     -30.920   6.512 -27.322  1.00 20.96           C  
ATOM    386  C   TYR A  63     -29.807   7.484 -26.939  1.00 20.49           C  
ATOM    387  O   TYR A  63     -28.689   7.046 -26.754  1.00 20.19           O  
ATOM    388  CB  TYR A  63     -30.467   5.673 -28.511  1.00 20.61           C  
ATOM    389  CG  TYR A  63     -31.473   4.667 -29.031  1.00 21.96           C  
ATOM    390  CD1 TYR A  63     -32.380   4.027 -28.187  1.00 22.55           C  
ATOM    391  CD2 TYR A  63     -31.498   4.346 -30.380  1.00 21.93           C  
ATOM    392  CE1 TYR A  63     -33.293   3.114 -28.693  1.00 23.43           C  
ATOM    393  CE2 TYR A  63     -32.400   3.433 -30.888  1.00 22.99           C  
ATOM    394  CZ  TYR A  63     -33.286   2.824 -30.053  1.00 23.90           C  
ATOM    395  OH  TYR A  63     -34.170   1.927 -30.607  1.00 26.00           O  
ATOM    396  N   ILE A  64     -30.106   8.779 -26.800  1.00 19.68           N  
ATOM    397  CA  ILE A  64     -29.092   9.764 -26.365  1.00 18.83           C  
ATOM    398  C   ILE A  64     -29.620  10.513 -25.134  1.00 19.99           C  
ATOM    399  O   ILE A  64     -30.843  10.632 -24.941  1.00 19.50           O  
ATOM    400  CB  ILE A  64     -28.741  10.795 -27.464  1.00 17.40           C  
ATOM    401  CG1 ILE A  64     -29.876  11.814 -27.662  1.00 17.83           C  
ATOM    402  CG2 ILE A  64     -28.423  10.111 -28.773  1.00 16.99           C  
ATOM    403  CD1 ILE A  64     -29.738  12.695 -28.904  1.00 17.73           C  
ATOM    404  N   ASP A  65     -28.693  11.018 -24.331  1.00 21.04           N  
ATOM    405  CA  ASP A  65     -29.018  11.692 -23.072  1.00 24.51           C  
ATOM    406  C   ASP A  65     -28.934  13.208 -23.145  1.00 22.61           C  
ATOM    407  O   ASP A  65     -29.381  13.871 -22.236  1.00 23.54           O  
ATOM    408  CB  ASP A  65     -28.078  11.218 -21.976  1.00 28.11           C  
ATOM    409  CG  ASP A  65     -28.132   9.725 -21.788  1.00 30.60           C  
ATOM    410  OD1 ASP A  65     -29.256   9.186 -21.715  1.00 37.11           O  
ATOM    411  OD2 ASP A  65     -27.060   9.094 -21.754  1.00 32.79           O  
ATOM    412  N   THR A  66     -28.329  13.760 -24.194  1.00 21.66           N  
ATOM    413  CA  THR A  66     -28.346  15.215 -24.383  1.00 21.67           C  
ATOM    414  C   THR A  66     -28.259  15.572 -25.872  1.00 20.49           C  
ATOM    415  O   THR A  66     -27.799  14.758 -26.694  1.00 19.71           O  
ATOM    416  CB  THR A  66     -27.238  15.919 -23.548  1.00 25.11           C  
ATOM    417  OG1 THR A  66     -27.324  17.343 -23.700  1.00 29.22           O  
ATOM    418  CG2 THR A  66     -25.872  15.462 -23.931  1.00 26.67           C  
ATOM    419  N   TYR A  67     -28.754  16.768 -26.206  1.00 17.80           N  
ATOM    420  CA  TYR A  67     -28.711  17.294 -27.566  1.00 16.58           C  
ATOM    421  C   TYR A  67     -28.394  18.782 -27.519  1.00 16.27           C  
ATOM    422  O   TYR A  67     -28.527  19.429 -26.464  1.00 16.33           O  
ATOM    423  CB  TYR A  67     -30.017  17.035 -28.305  1.00 17.56           C  
ATOM    424  CG  TYR A  67     -31.222  17.749 -27.746  1.00 18.25           C  
ATOM    425  CD1 TYR A  67     -31.897  17.226 -26.652  1.00 18.98           C  
ATOM    426  CD2 TYR A  67     -31.693  18.945 -28.321  1.00 18.52           C  
ATOM    427  CE1 TYR A  67     -33.005  17.871 -26.124  1.00 20.90           C  
ATOM    428  CE2 TYR A  67     -32.809  19.590 -27.818  1.00 19.30           C  
ATOM    429  CZ  TYR A  67     -33.453  19.051 -26.702  1.00 20.52           C  
ATOM    430  OH  TYR A  67     -34.549  19.661 -26.163  1.00 22.71           O  
ATOM    431  N   PHE A  68     -27.935  19.311 -28.640  1.00 15.14           N  
ATOM    432  CA  PHE A  68     -27.654  20.731 -28.746  1.00 15.77           C  
ATOM    433  C   PHE A  68     -28.938  21.493 -29.113  1.00 15.85           C  
ATOM    434  O   PHE A  68     -29.547  21.232 -30.153  1.00 16.05           O  
ATOM    435  CB  PHE A  68     -26.541  20.999 -29.773  1.00 16.11           C  
ATOM    436  CG  PHE A  68     -26.208  22.471 -29.917  1.00 16.21           C  
ATOM    437  CD1 PHE A  68     -25.852  23.219 -28.808  1.00 16.04           C  
ATOM    438  CD2 PHE A  68     -26.271  23.105 -31.153  1.00 16.42           C  
ATOM    439  CE1 PHE A  68     -25.585  24.590 -28.934  1.00 16.41           C  
ATOM    440  CE2 PHE A  68     -25.995  24.463 -31.274  1.00 17.09           C  
ATOM    441  CZ  PHE A  68     -25.658  25.196 -30.170  1.00 16.19           C  
ATOM    442  N   ASP A  69     -29.355  22.429 -28.263  1.00 16.41           N  
ATOM    443  CA  ASP A  69     -30.563  23.237 -28.533  1.00 18.35           C  
ATOM    444  C   ASP A  69     -30.181  24.624 -29.060  1.00 18.10           C  
ATOM    445  O   ASP A  69     -29.724  25.464 -28.300  1.00 16.20           O  
ATOM    446  CB  ASP A  69     -31.384  23.349 -27.235  1.00 20.05           C  
ATOM    447  CG  ASP A  69     -32.742  23.965 -27.452  1.00 21.76           C  
ATOM    448  OD1 ASP A  69     -33.000  24.591 -28.514  1.00 21.84           O  
ATOM    449  OD2 ASP A  69     -33.550  23.841 -26.524  1.00 24.17           O  
ATOM    450  N   THR A  70     -30.350  24.865 -30.360  1.00 18.51           N  
ATOM    451  CA  THR A  70     -29.898  26.122 -30.939  1.00 18.35           C  
ATOM    452  C   THR A  70     -30.619  27.339 -30.335  1.00 19.63           C  
ATOM    453  O   THR A  70     -30.064  28.423 -30.316  1.00 18.67           O  
ATOM    454  CB  THR A  70     -30.083  26.174 -32.466  1.00 17.79           C  
ATOM    455  OG1 THR A  70     -31.437  25.870 -32.799  1.00 17.94           O  
ATOM    456  CG2 THR A  70     -29.160  25.185 -33.153  1.00 17.94           C  
ATOM    457  N   GLU A  71     -31.840  27.147 -29.858  1.00 20.95           N  
ATOM    458  CA  GLU A  71     -32.633  28.256 -29.313  1.00 23.67           C  
ATOM    459  C   GLU A  71     -32.116  28.771 -27.963  1.00 23.65           C  
ATOM    460  O   GLU A  71     -32.440  29.906 -27.558  1.00 23.82           O  
ATOM    461  CB  GLU A  71     -34.112  27.863 -29.236  1.00 25.66           C  
ATOM    462  CG  GLU A  71     -34.738  27.693 -30.623  1.00 30.22           C  
ATOM    463  CD  GLU A  71     -36.021  26.872 -30.620  1.00 32.52           C  
ATOM    464  OE1 GLU A  71     -36.880  27.111 -29.741  1.00 39.04           O  
ATOM    465  OE2 GLU A  71     -36.175  25.984 -31.498  1.00 36.40           O  
ATOM    466  N   ARG A  72     -31.271  27.981 -27.297  1.00 22.46           N  
ATOM    467  CA  ARG A  72     -30.651  28.392 -26.008  1.00 23.22           C  
ATOM    468  C   ARG A  72     -29.277  29.029 -26.161  1.00 20.95           C  
ATOM    469  O   ARG A  72     -28.601  29.349 -25.165  1.00 19.82           O  
ATOM    470  CB  ARG A  72     -30.543  27.187 -25.109  1.00 25.78           C  
ATOM    471  CG  ARG A  72     -31.892  26.532 -24.887  1.00 27.75           C  
ATOM    472  CD  ARG A  72     -31.891  25.693 -23.634  1.00 31.75           C  
ATOM    473  NE  ARG A  72     -31.325  24.358 -23.844  1.00 35.04           N  
ATOM    474  CZ  ARG A  72     -30.392  23.784 -23.073  1.00 40.64           C  
ATOM    475  NH1 ARG A  72     -29.871  24.409 -22.014  1.00 38.94           N  
ATOM    476  NH2 ARG A  72     -29.987  22.551 -23.357  1.00 41.80           N  
ATOM    477  N   SER A  73     -28.849  29.202 -27.410  1.00 18.29           N  
ATOM    478  CA  SER A  73     -27.543  29.750 -27.691  1.00 17.69           C  
ATOM    479  C   SER A  73     -27.691  31.079 -28.376  1.00 18.33           C  
ATOM    480  O   SER A  73     -28.140  31.144 -29.526  1.00 18.62           O  
ATOM    481  CB  SER A  73     -26.769  28.853 -28.621  1.00 16.67           C  
ATOM    482  OG  SER A  73     -25.607  29.528 -29.054  1.00 17.31           O  
ATOM    483  N   SER A  74     -27.253  32.120 -27.690  1.00 18.86           N  
ATOM    484  CA  SER A  74     -27.271  33.478 -28.216  1.00 18.81           C  
ATOM    485  C   SER A  74     -26.298  33.692 -29.372  1.00 19.12           C  
ATOM    486  O   SER A  74     -26.487  34.629 -30.140  1.00 19.02           O  
ATOM    487  CB  SER A  74     -26.959  34.475 -27.110  1.00 18.06           C  
ATOM    488  OG  SER A  74     -25.644  34.293 -26.584  1.00 18.12           O  
ATOM    489  N   THR A  75     -25.273  32.844 -29.507  1.00 18.90           N  
ATOM    490  CA  THR A  75     -24.273  32.993 -30.586  1.00 17.41           C  
ATOM    491  C   THR A  75     -24.542  32.125 -31.821  1.00 17.29           C  
ATOM    492  O   THR A  75     -23.908  32.295 -32.857  1.00 18.02           O  
ATOM    493  CB  THR A  75     -22.832  32.750 -30.069  1.00 18.22           C  
ATOM    494  OG1 THR A  75     -22.760  31.540 -29.282  1.00 18.60           O  
ATOM    495  CG2 THR A  75     -22.351  33.976 -29.226  1.00 18.16           C  
ATOM    496  N   TYR A  76     -25.488  31.195 -31.739  1.00 17.61           N  
ATOM    497  CA  TYR A  76     -25.881  30.420 -32.928  1.00 17.19           C  
ATOM    498  C   TYR A  76     -26.424  31.322 -34.035  1.00 17.48           C  
ATOM    499  O   TYR A  76     -27.217  32.224 -33.777  1.00 16.85           O  
ATOM    500  CB  TYR A  76     -26.925  29.355 -32.591  1.00 16.74           C  
ATOM    501  CG  TYR A  76     -27.337  28.543 -33.804  1.00 16.73           C  
ATOM    502  CD1 TYR A  76     -26.521  27.504 -34.300  1.00 15.70           C  
ATOM    503  CD2 TYR A  76     -28.533  28.797 -34.445  1.00 15.39           C  
ATOM    504  CE1 TYR A  76     -26.897  26.789 -35.433  1.00 15.22           C  
ATOM    505  CE2 TYR A  76     -28.939  28.076 -35.555  1.00 15.39           C  
ATOM    506  CZ  TYR A  76     -28.128  27.067 -36.050  1.00 14.96           C  
ATOM    507  OH  TYR A  76     -28.539  26.390 -37.154  1.00 12.84           O  
ATOM    508  N   ARG A  77     -25.993  31.069 -35.262  1.00 16.63           N  
ATOM    509  CA  ARG A  77     -26.596  31.670 -36.432  1.00 17.39           C  
ATOM    510  C   ARG A  77     -26.878  30.610 -37.486  1.00 16.07           C  
ATOM    511  O   ARG A  77     -25.987  29.825 -37.851  1.00 14.95           O  
ATOM    512  CB  ARG A  77     -25.679  32.756 -36.984  1.00 18.54           C  
ATOM    513  CG  ARG A  77     -25.466  33.941 -36.038  1.00 19.68           C  
ATOM    514  CD  ARG A  77     -26.713  34.801 -35.895  1.00 22.08           C  
ATOM    515  NE  ARG A  77     -26.452  35.988 -35.068  1.00 23.14           N  
ATOM    516  CZ  ARG A  77     -26.386  36.014 -33.736  1.00 25.05           C  
ATOM    517  NH1 ARG A  77     -26.563  34.922 -32.988  1.00 25.63           N  
ATOM    518  NH2 ARG A  77     -26.145  37.167 -33.126  1.00 27.42           N  
ATOM    519  N   SER A  78     -28.121  30.574 -37.956  1.00 15.44           N  
ATOM    520  CA  SER A  78     -28.526  29.661 -39.024  1.00 16.04           C  
ATOM    521  C   SER A  78     -27.841  30.062 -40.351  1.00 16.04           C  
ATOM    522  O   SER A  78     -27.595  31.250 -40.607  1.00 14.71           O  
ATOM    523  CB  SER A  78     -30.057  29.598 -39.126  1.00 15.71           C  
ATOM    524  OG  SER A  78     -30.511  29.101 -40.383  1.00 16.37           O  
ATOM    525  N   LYS A  79     -27.505  29.059 -41.171  1.00 15.99           N  
ATOM    526  CA  LYS A  79     -26.909  29.305 -42.497  1.00 15.63           C  
ATOM    527  C   LYS A  79     -27.908  29.196 -43.649  1.00 15.30           C  
ATOM    528  O   LYS A  79     -27.545  29.340 -44.801  1.00 15.43           O  
ATOM    529  CB  LYS A  79     -25.662  28.425 -42.733  1.00 17.12           C  
ATOM    530  CG  LYS A  79     -24.391  28.956 -42.101  1.00 17.82           C  
ATOM    531  CD  LYS A  79     -23.138  28.255 -42.631  1.00 21.21           C  
ATOM    532  CE  LYS A  79     -21.936  29.167 -42.497  1.00 24.00           C  
ATOM    533  NZ  LYS A  79     -20.768  28.765 -43.337  1.00 24.89           N  
ATOM    534  N   GLY A  80     -29.171  28.947 -43.341  1.00 15.24           N  
ATOM    535  CA  GLY A  80     -30.223  29.008 -44.335  1.00 15.53           C  
ATOM    536  C   GLY A  80     -30.375  27.794 -45.209  1.00 16.40           C  
ATOM    537  O   GLY A  80     -31.022  27.860 -46.247  1.00 16.95           O  
ATOM    538  N   PHE A  81     -29.780  26.670 -44.816  1.00 16.76           N  
ATOM    539  CA  PHE A  81     -30.055  25.430 -45.522  1.00 15.04           C  
ATOM    540  C   PHE A  81     -29.890  24.232 -44.620  1.00 14.89           C  
ATOM    541  O   PHE A  81     -29.308  24.323 -43.527  1.00 14.12           O  
ATOM    542  CB  PHE A  81     -29.197  25.316 -46.797  1.00 14.69           C  
ATOM    543  CG  PHE A  81     -27.731  25.441 -46.575  1.00 14.95           C  
ATOM    544  CD1 PHE A  81     -26.947  24.315 -46.268  1.00 14.09           C  
ATOM    545  CD2 PHE A  81     -27.119  26.680 -46.653  1.00 14.19           C  
ATOM    546  CE1 PHE A  81     -25.573  24.436 -46.086  1.00 14.39           C  
ATOM    547  CE2 PHE A  81     -25.753  26.811 -46.456  1.00 14.23           C  
ATOM    548  CZ  PHE A  81     -24.974  25.684 -46.172  1.00 15.27           C  
ATOM    549  N   ASP A  82     -30.454  23.120 -45.057  1.00 16.45           N  
ATOM    550  CA  ASP A  82     -30.221  21.824 -44.409  1.00 16.81           C  
ATOM    551  C   ASP A  82     -29.329  20.922 -45.251  1.00 16.77           C  
ATOM    552  O   ASP A  82     -28.971  21.245 -46.398  1.00 16.21           O  
ATOM    553  CB  ASP A  82     -31.519  21.112 -44.041  1.00 17.96           C  
ATOM    554  CG  ASP A  82     -32.319  20.624 -45.224  1.00 20.53           C  
ATOM    555  OD1 ASP A  82     -31.832  20.546 -46.400  1.00 21.06           O  
ATOM    556  OD2 ASP A  82     -33.504  20.307 -44.955  1.00 21.15           O  
ATOM    557  N   VAL A  83     -28.936  19.792 -44.663  1.00 14.62           N  
ATOM    558  CA  VAL A  83     -28.097  18.829 -45.380  1.00 13.92           C  
ATOM    559  C   VAL A  83     -28.503  17.447 -44.902  1.00 13.53           C  
ATOM    560  O   VAL A  83     -28.854  17.240 -43.733  1.00 11.13           O  
ATOM    561  CB  VAL A  83     -26.585  19.090 -45.164  1.00 14.74           C  
ATOM    562  CG1 VAL A  83     -26.191  18.978 -43.687  1.00 15.21           C  
ATOM    563  CG2 VAL A  83     -25.716  18.175 -45.994  1.00 15.07           C  
ATOM    564  N   THR A  84     -28.484  16.518 -45.836  1.00 14.12           N  
ATOM    565  CA  THR A  84     -28.805  15.135 -45.560  1.00 14.95           C  
ATOM    566  C   THR A  84     -27.558  14.345 -45.844  1.00 15.14           C  
ATOM    567  O   THR A  84     -26.957  14.515 -46.880  1.00 15.67           O  
ATOM    568  CB  THR A  84     -29.966  14.656 -46.443  1.00 16.40           C  
ATOM    569  OG1 THR A  84     -31.120  15.445 -46.165  1.00 17.25           O  
ATOM    570  CG2 THR A  84     -30.295  13.160 -46.223  1.00 17.18           C  
ATOM    571  N   VAL A  85     -27.183  13.464 -44.927  1.00 14.80           N  
ATOM    572  CA  VAL A  85     -25.979  12.656 -45.060  1.00 15.24           C  
ATOM    573  C   VAL A  85     -26.457  11.227 -44.968  1.00 15.47           C  
ATOM    574  O   VAL A  85     -27.350  10.929 -44.182  1.00 15.24           O  
ATOM    575  CB  VAL A  85     -24.922  12.990 -43.993  1.00 15.00           C  
ATOM    576  CG1 VAL A  85     -23.796  11.951 -43.941  1.00 15.02           C  
ATOM    577  CG2 VAL A  85     -24.344  14.363 -44.286  1.00 15.73           C  
ATOM    578  N   LYS A  86     -25.888  10.397 -45.833  1.00 15.79           N  
ATOM    579  CA  LYS A  86     -26.276   9.008 -46.021  1.00 18.48           C  
ATOM    580  C   LYS A  86     -25.001   8.183 -45.900  1.00 19.02           C  
ATOM    581  O   LYS A  86     -24.003   8.491 -46.541  1.00 19.83           O  
ATOM    582  CB  LYS A  86     -26.818   8.799 -47.444  1.00 20.66           C  
ATOM    583  CG  LYS A  86     -28.337   8.708 -47.599  1.00 24.00           C  
ATOM    584  CD  LYS A  86     -28.756   7.446 -48.376  1.00 25.20           C  
ATOM    585  CE  LYS A  86     -29.128   6.305 -47.429  1.00 25.93           C  
ATOM    586  NZ  LYS A  86     -28.944   4.941 -48.012  1.00 26.47           N  
ATOM    587  N   TYR A  87     -25.017   7.146 -45.083  1.00 18.78           N  
ATOM    588  CA  TYR A  87     -23.868   6.248 -44.981  1.00 19.41           C  
ATOM    589  C   TYR A  87     -24.367   4.923 -45.501  1.00 21.16           C  
ATOM    590  O   TYR A  87     -25.545   4.779 -45.800  1.00 20.38           O  
ATOM    591  CB  TYR A  87     -23.418   6.087 -43.524  1.00 18.53           C  
ATOM    592  CG  TYR A  87     -23.186   7.395 -42.748  1.00 17.79           C  
ATOM    593  CD1 TYR A  87     -22.184   8.252 -43.107  1.00 17.61           C  
ATOM    594  CD2 TYR A  87     -23.956   7.725 -41.628  1.00 18.61           C  
ATOM    595  CE1 TYR A  87     -21.952   9.427 -42.403  1.00 18.35           C  
ATOM    596  CE2 TYR A  87     -23.732   8.902 -40.920  1.00 18.36           C  
ATOM    597  CZ  TYR A  87     -22.729   9.746 -41.317  1.00 18.20           C  
ATOM    598  OH  TYR A  87     -22.479  10.905 -40.625  1.00 20.32           O  
ATOM    599  N   THR A  88     -23.492   3.933 -45.575  1.00 23.55           N  
ATOM    600  CA  THR A  88     -23.914   2.608 -45.981  1.00 25.76           C  
ATOM    601  C   THR A  88     -24.956   2.103 -44.995  1.00 26.64           C  
ATOM    602  O   THR A  88     -25.959   1.512 -45.389  1.00 31.05           O  
ATOM    603  CB  THR A  88     -22.706   1.662 -46.058  1.00 28.12           C  
ATOM    604  OG1 THR A  88     -21.833   2.124 -47.103  1.00 30.19           O  
ATOM    605  CG2 THR A  88     -23.138   0.235 -46.344  1.00 28.33           C  
ATOM    606  N   GLN A  89     -24.724   2.368 -43.717  1.00 26.55           N  
ATOM    607  CA  GLN A  89     -25.711   2.143 -42.669  1.00 26.27           C  
ATOM    608  C   GLN A  89     -25.968   3.457 -41.902  1.00 22.40           C  
ATOM    609  O   GLN A  89     -25.059   4.059 -41.317  1.00 19.98           O  
ATOM    610  CB  GLN A  89     -25.229   1.057 -41.723  1.00 28.80           C  
ATOM    611  CG  GLN A  89     -25.237  -0.317 -42.385  1.00 34.02           C  
ATOM    612  CD  GLN A  89     -24.160  -1.241 -41.839  1.00 37.35           C  
ATOM    613  OE1 GLN A  89     -24.077  -1.466 -40.633  1.00 38.27           O  
ATOM    614  NE2 GLN A  89     -23.318  -1.765 -42.729  1.00 40.29           N  
ATOM    615  N   GLY A  90     -27.217   3.891 -41.939  1.00 19.20           N  
ATOM    616  CA  GLY A  90     -27.628   5.081 -41.211  1.00 19.16           C  
ATOM    617  C   GLY A  90     -27.592   6.350 -42.034  1.00 17.68           C  
ATOM    618  O   GLY A  90     -26.869   6.452 -43.014  1.00 17.25           O  
ATOM    619  N   SER A  91     -28.393   7.319 -41.608  1.00 16.84           N  
ATOM    620  CA  SER A  91     -28.437   8.614 -42.233  1.00 15.87           C  
ATOM    621  C   SER A  91     -29.022   9.630 -41.266  1.00 14.77           C  
ATOM    622  O   SER A  91     -29.554   9.284 -40.200  1.00 14.51           O  
ATOM    623  CB  SER A  91     -29.271   8.567 -43.509  1.00 16.76           C  
ATOM    624  OG  SER A  91     -30.551   8.042 -43.243  1.00 16.76           O  
ATOM    625  N   TRP A  92     -28.910  10.902 -41.639  1.00 13.72           N  
ATOM    626  CA  TRP A  92     -29.461  11.969 -40.810  1.00 13.21           C  
ATOM    627  C   TRP A  92     -29.650  13.198 -41.673  1.00 12.88           C  
ATOM    628  O   TRP A  92     -28.980  13.345 -42.686  1.00 13.26           O  
ATOM    629  CB  TRP A  92     -28.564  12.270 -39.623  1.00 12.94           C  
ATOM    630  CG  TRP A  92     -27.102  12.611 -39.910  1.00 13.56           C  
ATOM    631  CD1 TRP A  92     -26.037  11.760 -39.809  1.00 14.00           C  
ATOM    632  CD2 TRP A  92     -26.554  13.876 -40.321  1.00 14.12           C  
ATOM    633  NE1 TRP A  92     -24.884  12.388 -40.158  1.00 14.65           N  
ATOM    634  CE2 TRP A  92     -25.165  13.696 -40.469  1.00 14.57           C  
ATOM    635  CE3 TRP A  92     -27.101  15.137 -40.582  1.00 13.98           C  
ATOM    636  CZ2 TRP A  92     -24.309  14.738 -40.841  1.00 15.80           C  
ATOM    637  CZ3 TRP A  92     -26.267  16.152 -40.964  1.00 14.52           C  
ATOM    638  CH2 TRP A  92     -24.891  15.956 -41.113  1.00 15.06           C  
ATOM    639  N   THR A  93     -30.596  14.035 -41.289  1.00 13.52           N  
ATOM    640  CA  THR A  93     -30.763  15.329 -41.904  1.00 13.48           C  
ATOM    641  C   THR A  93     -30.695  16.335 -40.794  1.00 12.84           C  
ATOM    642  O   THR A  93     -31.260  16.117 -39.710  1.00 12.78           O  
ATOM    643  CB  THR A  93     -32.135  15.476 -42.596  1.00 14.03           C  
ATOM    644  OG1 THR A  93     -32.230  14.528 -43.650  1.00 14.92           O  
ATOM    645  CG2 THR A  93     -32.328  16.904 -43.202  1.00 13.71           C  
ATOM    646  N   GLY A  94     -30.040  17.452 -41.079  1.00 11.62           N  
ATOM    647  CA  GLY A  94     -29.865  18.459 -40.083  1.00 12.14           C  
ATOM    648  C   GLY A  94     -29.859  19.840 -40.663  1.00 12.41           C  
ATOM    649  O   GLY A  94     -29.743  19.993 -41.883  1.00 12.99           O  
ATOM    650  N   PHE A  95     -30.049  20.815 -39.774  1.00 12.53           N  
ATOM    651  CA  PHE A  95     -29.927  22.248 -40.081  1.00 13.54           C  
ATOM    652  C   PHE A  95     -28.469  22.632 -40.045  1.00 12.33           C  
ATOM    653  O   PHE A  95     -27.745  22.170 -39.192  1.00 12.02           O  
ATOM    654  CB  PHE A  95     -30.696  23.107 -39.044  1.00 14.83           C  
ATOM    655  CG  PHE A  95     -32.171  22.931 -39.106  1.00 16.48           C  
ATOM    656  CD1 PHE A  95     -32.863  23.245 -40.264  1.00 18.54           C  
ATOM    657  CD2 PHE A  95     -32.872  22.411 -38.033  1.00 19.06           C  
ATOM    658  CE1 PHE A  95     -34.242  23.046 -40.364  1.00 20.20           C  
ATOM    659  CE2 PHE A  95     -34.251  22.214 -38.127  1.00 20.10           C  
ATOM    660  CZ  PHE A  95     -34.930  22.541 -39.287  1.00 20.74           C  
ATOM    661  N   VAL A  96     -28.050  23.486 -40.973  1.00 11.16           N  
ATOM    662  CA  VAL A  96     -26.686  23.953 -41.021  1.00 11.07           C  
ATOM    663  C   VAL A  96     -26.665  25.384 -40.500  1.00 11.42           C  
ATOM    664  O   VAL A  96     -27.459  26.209 -40.924  1.00 11.52           O  
ATOM    665  CB  VAL A  96     -26.112  23.842 -42.444  1.00 10.50           C  
ATOM    666  CG1 VAL A  96     -24.746  24.471 -42.557  1.00 10.35           C  
ATOM    667  CG2 VAL A  96     -26.053  22.377 -42.847  1.00 10.63           C  
ATOM    668  N   GLY A  97     -25.811  25.602 -39.518  1.00 12.46           N  
ATOM    669  CA  GLY A  97     -25.581  26.875 -38.902  1.00 13.08           C  
ATOM    670  C   GLY A  97     -24.141  26.989 -38.469  1.00 13.39           C  
ATOM    671  O   GLY A  97     -23.255  26.250 -38.959  1.00 13.31           O  
ATOM    672  N   GLU A  98     -23.881  27.952 -37.582  1.00 13.56           N  
ATOM    673  CA  GLU A  98     -22.554  28.170 -37.033  1.00 14.36           C  
ATOM    674  C   GLU A  98     -22.714  28.572 -35.562  1.00 14.00           C  
ATOM    675  O   GLU A  98     -23.748  29.133 -35.187  1.00 12.69           O  
ATOM    676  CB  GLU A  98     -21.788  29.232 -37.827  1.00 16.25           C  
ATOM    677  CG  GLU A  98     -22.495  30.571 -37.895  1.00 17.82           C  
ATOM    678  CD  GLU A  98     -21.782  31.620 -38.722  1.00 21.15           C  
ATOM    679  OE1 GLU A  98     -20.926  31.272 -39.584  1.00 22.73           O  
ATOM    680  OE2 GLU A  98     -22.089  32.823 -38.483  1.00 23.37           O  
ATOM    681  N   ASP A  99     -21.705  28.261 -34.765  1.00 13.77           N  
ATOM    682  CA  ASP A  99     -21.669  28.620 -33.356  1.00 14.98           C  
ATOM    683  C   ASP A  99     -20.244  28.491 -32.829  1.00 16.10           C  
ATOM    684  O   ASP A  99     -19.359  27.940 -33.500  1.00 14.74           O  
ATOM    685  CB  ASP A  99     -22.664  27.781 -32.534  1.00 15.06           C  
ATOM    686  CG  ASP A  99     -23.255  28.564 -31.323  1.00 15.52           C  
ATOM    687  OD1 ASP A  99     -22.616  29.525 -30.851  1.00 16.18           O  
ATOM    688  OD2 ASP A  99     -24.363  28.228 -30.872  1.00 13.80           O  
ATOM    689  N   LEU A 100     -20.036  29.041 -31.632  1.00 17.82           N  
ATOM    690  CA  LEU A 100     -18.779  28.957 -30.940  1.00 19.24           C  
ATOM    691  C   LEU A 100     -18.672  27.631 -30.250  1.00 18.87           C  
ATOM    692  O   LEU A 100     -19.645  27.149 -29.694  1.00 20.37           O  
ATOM    693  CB  LEU A 100     -18.661  30.075 -29.895  1.00 20.56           C  
ATOM    694  CG  LEU A 100     -18.679  31.478 -30.508  1.00 21.16           C  
ATOM    695  CD1 LEU A 100     -18.797  32.550 -29.426  1.00 21.86           C  
ATOM    696  CD2 LEU A 100     -17.442  31.700 -31.376  1.00 21.47           C  
ATOM    697  N   VAL A 101     -17.477  27.061 -30.319  1.00 19.23           N  
ATOM    698  CA  VAL A 101     -17.107  25.868 -29.612  1.00 20.26           C  
ATOM    699  C   VAL A 101     -15.843  26.119 -28.848  1.00 20.79           C  
ATOM    700  O   VAL A 101     -14.976  26.893 -29.259  1.00 17.38           O  
ATOM    701  CB  VAL A 101     -16.888  24.705 -30.597  1.00 21.52           C  
ATOM    702  CG1 VAL A 101     -16.276  23.479 -29.916  1.00 23.94           C  
ATOM    703  CG2 VAL A 101     -18.223  24.379 -31.246  1.00 20.38           C  
ATOM    704  N   THR A 102     -15.766  25.434 -27.718  1.00 21.90           N  
ATOM    705  CA  THR A 102     -14.554  25.294 -26.975  1.00 24.51           C  
ATOM    706  C   THR A 102     -14.366  23.815 -26.681  1.00 23.87           C  
ATOM    707  O   THR A 102     -15.337  23.082 -26.449  1.00 23.69           O  
ATOM    708  CB  THR A 102     -14.662  26.077 -25.664  1.00 26.97           C  
ATOM    709  OG1 THR A 102     -14.540  27.473 -25.959  1.00 31.57           O  
ATOM    710  CG2 THR A 102     -13.588  25.668 -24.700  1.00 30.19           C  
ATOM    711  N   ILE A 103     -13.115  23.388 -26.687  1.00 22.19           N  
ATOM    712  CA  ILE A 103     -12.758  22.047 -26.298  1.00 23.05           C  
ATOM    713  C   ILE A 103     -12.010  22.146 -24.957  1.00 24.78           C  
ATOM    714  O   ILE A 103     -10.812  22.462 -24.935  1.00 26.45           O  
ATOM    715  CB  ILE A 103     -11.858  21.401 -27.368  1.00 22.00           C  
ATOM    716  CG1 ILE A 103     -12.501  21.538 -28.760  1.00 21.12           C  
ATOM    717  CG2 ILE A 103     -11.597  19.947 -27.002  1.00 21.73           C  
ATOM    718  CD1 ILE A 103     -11.668  20.985 -29.906  1.00 19.68           C  
ATOM    719  N   PRO A 104     -12.701  21.891 -23.831  1.00 26.77           N  
ATOM    720  CA  PRO A 104     -12.048  22.084 -22.523  1.00 28.59           C  
ATOM    721  C   PRO A 104     -10.666  21.453 -22.439  1.00 31.73           C  
ATOM    722  O   PRO A 104      -9.698  22.133 -22.076  1.00 33.17           O  
ATOM    723  CB  PRO A 104     -13.018  21.408 -21.551  1.00 27.98           C  
ATOM    724  CG  PRO A 104     -14.341  21.589 -22.194  1.00 27.49           C  
ATOM    725  CD  PRO A 104     -14.077  21.395 -23.669  1.00 27.56           C  
ATOM    726  N   LYS A 105     -10.572  20.176 -22.812  1.00 34.10           N  
ATOM    727  CA  LYS A 105      -9.299  19.463 -22.822  1.00 34.20           C  
ATOM    728  C   LYS A 105      -8.567  19.699 -24.154  1.00 37.71           C  
ATOM    729  O   LYS A 105      -8.428  18.784 -24.977  1.00 37.39           O  
ATOM    730  CB  LYS A 105      -9.526  17.970 -22.537  1.00 34.33           C  
ATOM    731  CG  LYS A 105     -10.129  17.719 -21.152  1.00 33.80           C  
ATOM    732  CD  LYS A 105     -10.126  16.248 -20.778  1.00 33.59           C  
ATOM    733  CE  LYS A 105     -10.199  16.043 -19.269  0.50 33.90           C  
ATOM    734  NZ  LYS A 105      -9.453  14.824 -18.854  0.50 34.33           N  
ATOM    735  N   GLY A 106      -8.112  20.944 -24.342  1.00 38.54           N  
ATOM    736  CA  GLY A 106      -7.307  21.336 -25.487  1.00 40.90           C  
ATOM    737  C   GLY A 106      -7.298  22.832 -25.776  1.00 42.34           C  
ATOM    738  O   GLY A 106      -6.253  23.488 -25.704  1.00 39.97           O  
ATOM    739  N   PHE A 107      -8.464  23.373 -26.122  1.00 43.61           N  
ATOM    740  CA  PHE A 107      -8.559  24.746 -26.609  1.00 43.84           C  
ATOM    741  C   PHE A 107      -9.566  25.578 -25.846  1.00 46.49           C  
ATOM    742  O   PHE A 107     -10.679  25.808 -26.325  1.00 46.93           O  
ATOM    743  CB  PHE A 107      -8.892  24.741 -28.102  1.00 44.00           C  
ATOM    744  CG  PHE A 107      -7.743  24.343 -28.940  1.00 40.50           C  
ATOM    745  CD1 PHE A 107      -7.485  23.008 -29.185  1.00 40.35           C  
ATOM    746  CD2 PHE A 107      -6.870  25.300 -29.426  1.00 38.75           C  
ATOM    747  CE1 PHE A 107      -6.381  22.640 -29.931  1.00 39.22           C  
ATOM    748  CE2 PHE A 107      -5.774  24.941 -30.178  1.00 36.77           C  
ATOM    749  CZ  PHE A 107      -5.527  23.604 -30.431  1.00 38.49           C  
ATOM    750  N   ASN A 108      -9.134  26.065 -24.685  1.00 46.49           N  
ATOM    751  CA  ASN A 108      -9.974  26.849 -23.789  1.00 50.80           C  
ATOM    752  C   ASN A 108     -10.285  28.271 -24.290  1.00 50.15           C  
ATOM    753  O   ASN A 108     -10.789  29.097 -23.522  1.00 53.51           O  
ATOM    754  CB  ASN A 108      -9.333  26.907 -22.388  1.00 52.44           C  
ATOM    755  CG  ASN A 108      -9.020  25.523 -21.817  1.00 55.66           C  
ATOM    756  OD1 ASN A 108      -7.922  25.276 -21.316  1.00 59.06           O  
ATOM    757  ND2 ASN A 108      -9.982  24.620 -21.890  1.00 56.33           N  
ATOM    758  N   THR A 109      -9.976  28.555 -25.560  1.00 47.21           N  
ATOM    759  CA  THR A 109     -10.411  29.787 -26.240  1.00 42.00           C  
ATOM    760  C   THR A 109     -11.351  29.414 -27.406  1.00 36.70           C  
ATOM    761  O   THR A 109     -11.046  28.514 -28.186  1.00 33.51           O  
ATOM    762  CB  THR A 109      -9.205  30.597 -26.743  1.00 45.04           C  
ATOM    763  OG1 THR A 109      -8.326  30.869 -25.638  1.00 46.64           O  
ATOM    764  CG2 THR A 109      -9.653  31.921 -27.376  1.00 46.78           C  
ATOM    765  N   SER A 110     -12.489  30.108 -27.518  1.00 31.19           N  
ATOM    766  CA  SER A 110     -13.586  29.642 -28.371  1.00 27.86           C  
ATOM    767  C   SER A 110     -13.383  30.040 -29.835  1.00 24.77           C  
ATOM    768  O   SER A 110     -12.705  31.019 -30.138  1.00 25.38           O  
ATOM    769  CB  SER A 110     -14.955  30.085 -27.829  1.00 28.21           C  
ATOM    770  OG  SER A 110     -15.295  31.410 -28.189  1.00 27.17           O  
ATOM    771  N   PHE A 111     -13.937  29.243 -30.735  1.00 20.59           N  
ATOM    772  CA  PHE A 111     -13.775  29.461 -32.168  1.00 19.78           C  
ATOM    773  C   PHE A 111     -15.074  29.145 -32.914  1.00 17.94           C  
ATOM    774  O   PHE A 111     -15.900  28.345 -32.461  1.00 16.73           O  
ATOM    775  CB  PHE A 111     -12.556  28.664 -32.719  1.00 19.46           C  
ATOM    776  CG  PHE A 111     -12.558  27.205 -32.335  1.00 19.74           C  
ATOM    777  CD1 PHE A 111     -12.202  26.817 -31.052  1.00 18.41           C  
ATOM    778  CD2 PHE A 111     -12.906  26.231 -33.257  1.00 19.78           C  
ATOM    779  CE1 PHE A 111     -12.218  25.494 -30.690  1.00 18.81           C  
ATOM    780  CE2 PHE A 111     -12.924  24.896 -32.907  1.00 18.96           C  
ATOM    781  CZ  PHE A 111     -12.572  24.526 -31.616  1.00 19.76           C  
ATOM    782  N   LEU A 112     -15.264  29.803 -34.053  1.00 16.99           N  
ATOM    783  CA  LEU A 112     -16.522  29.728 -34.762  1.00 17.77           C  
ATOM    784  C   LEU A 112     -16.431  28.613 -35.803  1.00 17.81           C  
ATOM    785  O   LEU A 112     -15.478  28.588 -36.602  1.00 18.89           O  
ATOM    786  CB  LEU A 112     -16.831  31.063 -35.437  1.00 18.42           C  
ATOM    787  CG  LEU A 112     -18.218  31.169 -36.071  1.00 18.84           C  
ATOM    788  CD1 LEU A 112     -19.304  31.293 -35.010  1.00 19.52           C  
ATOM    789  CD2 LEU A 112     -18.249  32.351 -37.014  1.00 20.52           C  
ATOM    790  N   VAL A 113     -17.413  27.708 -35.772  1.00 15.92           N  
ATOM    791  CA  VAL A 113     -17.463  26.558 -36.674  1.00 15.69           C  
ATOM    792  C   VAL A 113     -18.842  26.323 -37.250  1.00 13.92           C  
ATOM    793  O   VAL A 113     -19.845  26.631 -36.627  1.00 13.92           O  
ATOM    794  CB  VAL A 113     -17.005  25.243 -35.994  1.00 15.73           C  
ATOM    795  CG1 VAL A 113     -15.572  25.384 -35.521  1.00 15.60           C  
ATOM    796  CG2 VAL A 113     -17.934  24.826 -34.866  1.00 15.93           C  
ATOM    797  N   ASN A 114     -18.870  25.769 -38.454  1.00 13.29           N  
ATOM    798  CA  ASN A 114     -20.080  25.254 -39.031  1.00 12.91           C  
ATOM    799  C   ASN A 114     -20.573  24.082 -38.213  1.00 12.25           C  
ATOM    800  O   ASN A 114     -19.781  23.310 -37.722  1.00 11.70           O  
ATOM    801  CB  ASN A 114     -19.837  24.785 -40.487  1.00 12.94           C  
ATOM    802  CG  ASN A 114     -19.479  25.938 -41.407  1.00 13.24           C  
ATOM    803  OD1 ASN A 114     -20.120  26.977 -41.349  1.00 13.77           O  
ATOM    804  ND2 ASN A 114     -18.509  25.747 -42.268  1.00 12.47           N  
ATOM    805  N   ILE A 115     -21.890  23.938 -38.098  1.00 12.57           N  
ATOM    806  CA  ILE A 115     -22.450  22.829 -37.353  1.00 12.75           C  
ATOM    807  C   ILE A 115     -23.770  22.420 -37.969  1.00 13.39           C  
ATOM    808  O   ILE A 115     -24.564  23.290 -38.369  1.00 12.96           O  
ATOM    809  CB  ILE A 115     -22.623  23.188 -35.858  1.00 12.61           C  
ATOM    810  CG1 ILE A 115     -23.129  21.989 -35.064  1.00 12.23           C  
ATOM    811  CG2 ILE A 115     -23.541  24.388 -35.699  1.00 13.10           C  
ATOM    812  CD1 ILE A 115     -23.016  22.153 -33.567  1.00 12.39           C  
ATOM    813  N   ALA A 116     -23.977  21.100 -38.092  1.00 12.62           N  
ATOM    814  CA  ALA A 116     -25.257  20.573 -38.505  1.00 12.74           C  
ATOM    815  C   ALA A 116     -25.971  20.042 -37.288  1.00 13.07           C  
ATOM    816  O   ALA A 116     -25.391  19.247 -36.512  1.00 13.26           O  
ATOM    817  CB  ALA A 116     -25.088  19.454 -39.529  1.00 12.50           C  
ATOM    818  N   THR A 117     -27.228  20.456 -37.107  1.00 12.71           N  
ATOM    819  CA  THR A 117     -28.003  20.014 -35.960  1.00 12.78           C  
ATOM    820  C   THR A 117     -29.063  19.069 -36.473  1.00 12.61           C  
ATOM    821  O   THR A 117     -29.961  19.440 -37.241  1.00 14.65           O  
ATOM    822  CB  THR A 117     -28.615  21.201 -35.194  1.00 12.81           C  
ATOM    823  OG1 THR A 117     -29.220  22.114 -36.112  1.00 12.38           O  
ATOM    824  CG2 THR A 117     -27.578  21.875 -34.382  1.00 13.04           C  
ATOM    825  N   ILE A 118     -28.893  17.810 -36.101  1.00 12.45           N  
ATOM    826  CA  ILE A 118     -29.694  16.736 -36.605  1.00 11.69           C  
ATOM    827  C   ILE A 118     -31.101  16.798 -36.018  1.00 12.37           C  
ATOM    828  O   ILE A 118     -31.289  16.738 -34.797  1.00 13.36           O  
ATOM    829  CB  ILE A 118     -29.016  15.383 -36.307  1.00 11.15           C  
ATOM    830  CG1 ILE A 118     -27.666  15.349 -37.015  1.00 10.68           C  
ATOM    831  CG2 ILE A 118     -29.896  14.227 -36.748  1.00 10.79           C  
ATOM    832  CD1 ILE A 118     -26.742  14.261 -36.562  1.00 10.17           C  
ATOM    833  N   PHE A 119     -32.084  16.894 -36.903  1.00 12.41           N  
ATOM    834  CA  PHE A 119     -33.468  16.833 -36.495  1.00 13.26           C  
ATOM    835  C   PHE A 119     -34.198  15.552 -36.909  1.00 14.15           C  
ATOM    836  O   PHE A 119     -35.345  15.347 -36.498  1.00 13.93           O  
ATOM    837  CB  PHE A 119     -34.240  18.099 -36.949  1.00 13.93           C  
ATOM    838  CG  PHE A 119     -34.252  18.350 -38.441  1.00 15.51           C  
ATOM    839  CD1 PHE A 119     -35.254  17.818 -39.256  1.00 16.85           C  
ATOM    840  CD2 PHE A 119     -33.312  19.211 -39.024  1.00 15.56           C  
ATOM    841  CE1 PHE A 119     -35.285  18.090 -40.631  1.00 18.33           C  
ATOM    842  CE2 PHE A 119     -33.343  19.482 -40.385  1.00 15.99           C  
ATOM    843  CZ  PHE A 119     -34.319  18.923 -41.196  1.00 17.26           C  
ATOM    844  N   GLU A 120     -33.558  14.727 -37.739  1.00 14.40           N  
ATOM    845  CA  GLU A 120     -34.145  13.454 -38.200  1.00 16.06           C  
ATOM    846  C   GLU A 120     -33.026  12.502 -38.476  1.00 14.64           C  
ATOM    847  O   GLU A 120     -31.971  12.913 -38.916  1.00 14.28           O  
ATOM    848  CB  GLU A 120     -34.874  13.627 -39.519  1.00 17.91           C  
ATOM    849  CG  GLU A 120     -36.287  14.072 -39.372  1.00 20.11           C  
ATOM    850  CD  GLU A 120     -36.782  14.714 -40.617  1.00 20.49           C  
ATOM    851  OE1 GLU A 120     -36.643  14.144 -41.725  1.00 17.28           O  
ATOM    852  OE2 GLU A 120     -37.327  15.821 -40.473  1.00 27.75           O  
ATOM    853  N   SER A 121     -33.248  11.219 -38.233  1.00 13.53           N  
ATOM    854  CA  SER A 121     -32.167  10.258 -38.453  1.00 12.06           C  
ATOM    855  C   SER A 121     -32.702   8.855 -38.399  1.00 12.40           C  
ATOM    856  O   SER A 121     -33.757   8.624 -37.904  1.00 12.19           O  
ATOM    857  CB  SER A 121     -31.021  10.411 -37.447  1.00 11.49           C  
ATOM    858  OG  SER A 121     -31.386  10.184 -36.090  1.00 11.39           O  
ATOM    859  N   GLU A 122     -31.908   7.938 -38.891  1.00 13.76           N  
ATOM    860  CA  GLU A 122     -32.278   6.541 -38.956  1.00 14.66           C  
ATOM    861  C   GLU A 122     -30.977   5.796 -38.714  1.00 13.75           C  
ATOM    862  O   GLU A 122     -29.988   6.085 -39.369  1.00 13.40           O  
ATOM    863  CB  GLU A 122     -32.872   6.332 -40.337  1.00 16.44           C  
ATOM    864  CG  GLU A 122     -32.824   4.981 -40.926  1.00 20.51           C  
ATOM    865  CD  GLU A 122     -31.568   4.677 -41.685  1.00 19.25           C  
ATOM    866  OE1 GLU A 122     -30.978   5.533 -42.404  1.00 21.11           O  
ATOM    867  OE2 GLU A 122     -31.234   3.518 -41.624  1.00 19.99           O  
ATOM    868  N   ASN A 123     -30.981   4.868 -37.749  1.00 14.63           N  
ATOM    869  CA  ASN A 123     -29.825   3.988 -37.458  1.00 15.32           C  
ATOM    870  C   ASN A 123     -28.504   4.734 -37.308  1.00 14.96           C  
ATOM    871  O   ASN A 123     -27.440   4.262 -37.743  1.00 14.55           O  
ATOM    872  CB  ASN A 123     -29.717   2.958 -38.567  1.00 16.65           C  
ATOM    873  CG  ASN A 123     -30.807   1.908 -38.470  1.00 17.27           C  
ATOM    874  OD1 ASN A 123     -30.856   1.162 -37.505  1.00 20.75           O  
ATOM    875  ND2 ASN A 123     -31.674   1.868 -39.428  1.00 16.87           N  
ATOM    876  N   PHE A 124     -28.587   5.938 -36.770  1.00 14.46           N  
ATOM    877  CA  PHE A 124     -27.413   6.741 -36.541  1.00 14.22           C  
ATOM    878  C   PHE A 124     -27.080   6.748 -35.070  1.00 14.15           C  
ATOM    879  O   PHE A 124     -25.982   6.397 -34.686  1.00 15.40           O  
ATOM    880  CB  PHE A 124     -27.640   8.172 -37.008  1.00 14.80           C  
ATOM    881  CG  PHE A 124     -26.411   9.034 -36.905  1.00 14.37           C  
ATOM    882  CD1 PHE A 124     -25.275   8.717 -37.632  1.00 15.12           C  
ATOM    883  CD2 PHE A 124     -26.412  10.178 -36.140  1.00 15.26           C  
ATOM    884  CE1 PHE A 124     -24.162   9.511 -37.561  1.00 15.02           C  
ATOM    885  CE2 PHE A 124     -25.302  10.992 -36.071  1.00 14.33           C  
ATOM    886  CZ  PHE A 124     -24.172  10.654 -36.786  1.00 14.76           C  
ATOM    887  N   PHE A 125     -27.991   7.214 -34.244  1.00 13.41           N  
ATOM    888  CA  PHE A 125     -27.805   7.132 -32.808  1.00 13.01           C  
ATOM    889  C   PHE A 125     -28.268   5.734 -32.365  1.00 14.36           C  
ATOM    890  O   PHE A 125     -29.445   5.465 -32.365  1.00 14.49           O  
ATOM    891  CB  PHE A 125     -28.626   8.189 -32.116  1.00 12.80           C  
ATOM    892  CG  PHE A 125     -28.231   9.596 -32.485  1.00 12.26           C  
ATOM    893  CD1 PHE A 125     -26.932  10.010 -32.352  1.00 12.72           C  
ATOM    894  CD2 PHE A 125     -29.164  10.481 -32.993  1.00 12.98           C  
ATOM    895  CE1 PHE A 125     -26.559  11.319 -32.687  1.00 12.63           C  
ATOM    896  CE2 PHE A 125     -28.799  11.779 -33.326  1.00 12.62           C  
ATOM    897  CZ  PHE A 125     -27.497  12.190 -33.165  1.00 12.17           C  
ATOM    898  N   LEU A 126     -27.338   4.869 -31.992  1.00 15.71           N  
ATOM    899  CA  LEU A 126     -27.698   3.469 -31.725  1.00 17.52           C  
ATOM    900  C   LEU A 126     -27.788   3.262 -30.221  1.00 16.67           C  
ATOM    901  O   LEU A 126     -27.210   4.039 -29.449  1.00 16.01           O  
ATOM    902  CB  LEU A 126     -26.718   2.497 -32.401  1.00 18.32           C  
ATOM    903  CG  LEU A 126     -26.605   2.635 -33.925  1.00 20.82           C  
ATOM    904  CD1 LEU A 126     -25.467   1.798 -34.518  1.00 21.88           C  
ATOM    905  CD2 LEU A 126     -27.912   2.335 -34.646  1.00 20.54           C  
ATOM    906  N   PRO A 127     -28.544   2.217 -29.784  1.00 17.85           N  
ATOM    907  CA  PRO A 127     -28.569   1.825 -28.383  1.00 18.73           C  
ATOM    908  C   PRO A 127     -27.172   1.588 -27.776  1.00 19.07           C  
ATOM    909  O   PRO A 127     -26.325   0.961 -28.403  1.00 18.47           O  
ATOM    910  CB  PRO A 127     -29.356   0.506 -28.402  1.00 18.87           C  
ATOM    911  CG  PRO A 127     -30.224   0.587 -29.611  1.00 18.99           C  
ATOM    912  CD  PRO A 127     -29.424   1.374 -30.613  1.00 18.95           C  
ATOM    913  N   GLY A 128     -26.955   2.087 -26.570  1.00 20.68           N  
ATOM    914  CA  GLY A 128     -25.712   1.840 -25.848  1.00 24.37           C  
ATOM    915  C   GLY A 128     -24.552   2.766 -26.194  1.00 25.47           C  
ATOM    916  O   GLY A 128     -23.501   2.695 -25.570  1.00 26.82           O  
ATOM    917  N   ILE A 129     -24.739   3.656 -27.163  1.00 25.37           N  
ATOM    918  CA  ILE A 129     -23.645   4.495 -27.613  1.00 25.68           C  
ATOM    919  C   ILE A 129     -23.649   5.767 -26.781  1.00 24.42           C  
ATOM    920  O   ILE A 129     -24.702   6.249 -26.365  1.00 25.24           O  
ATOM    921  CB  ILE A 129     -23.719   4.734 -29.134  1.00 25.93           C  
ATOM    922  CG1 ILE A 129     -23.786   3.385 -29.856  1.00 26.51           C  
ATOM    923  CG2 ILE A 129     -22.512   5.518 -29.640  1.00 25.01           C  
ATOM    924  CD1 ILE A 129     -22.558   2.518 -29.693  1.00 26.54           C  
ATOM    925  N   LYS A 130     -22.462   6.288 -26.497  1.00 22.43           N  
ATOM    926  CA  LYS A 130     -22.353   7.385 -25.566  1.00 21.88           C  
ATOM    927  C   LYS A 130     -22.144   8.742 -26.215  1.00 19.20           C  
ATOM    928  O   LYS A 130     -22.230   9.741 -25.536  1.00 17.24           O  
ATOM    929  CB  LYS A 130     -21.259   7.115 -24.530  1.00 24.79           C  
ATOM    930  CG  LYS A 130     -21.633   6.046 -23.500  1.00 27.98           C  
ATOM    931  CD  LYS A 130     -22.689   6.525 -22.500  1.00 29.76           C  
ATOM    932  CE  LYS A 130     -22.076   7.436 -21.445  1.00 32.16           C  
ATOM    933  NZ  LYS A 130     -23.101   7.984 -20.517  1.00 33.13           N  
ATOM    934  N   TRP A 131     -21.893   8.787 -27.514  1.00 18.55           N  
ATOM    935  CA  TRP A 131     -21.677  10.086 -28.168  1.00 17.20           C  
ATOM    936  C   TRP A 131     -23.002  10.591 -28.733  1.00 15.71           C  
ATOM    937  O   TRP A 131     -23.918   9.819 -28.940  1.00 14.70           O  
ATOM    938  CB  TRP A 131     -20.569  10.022 -29.243  1.00 18.10           C  
ATOM    939  CG  TRP A 131     -20.713   8.946 -30.309  1.00 17.50           C  
ATOM    940  CD1 TRP A 131     -20.049   7.732 -30.347  1.00 18.20           C  
ATOM    941  CD2 TRP A 131     -21.560   8.973 -31.485  1.00 18.02           C  
ATOM    942  NE1 TRP A 131     -20.419   7.024 -31.488  1.00 17.94           N  
ATOM    943  CE2 TRP A 131     -21.350   7.753 -32.185  1.00 18.36           C  
ATOM    944  CE3 TRP A 131     -22.466   9.906 -32.014  1.00 17.72           C  
ATOM    945  CZ2 TRP A 131     -22.014   7.453 -33.389  1.00 18.54           C  
ATOM    946  CZ3 TRP A 131     -23.114   9.614 -33.208  1.00 18.82           C  
ATOM    947  CH2 TRP A 131     -22.888   8.386 -33.881  1.00 18.67           C  
ATOM    948  N   ASN A 132     -23.108  11.912 -28.915  1.00 14.16           N  
ATOM    949  CA  ASN A 132     -24.317  12.544 -29.417  1.00 14.38           C  
ATOM    950  C   ASN A 132     -24.018  13.541 -30.560  1.00 13.40           C  
ATOM    951  O   ASN A 132     -24.863  14.348 -30.921  1.00 11.93           O  
ATOM    952  CB  ASN A 132     -25.098  13.241 -28.298  1.00 15.64           C  
ATOM    953  CG  ASN A 132     -24.198  13.797 -27.224  1.00 16.51           C  
ATOM    954  OD1 ASN A 132     -23.310  14.588 -27.505  1.00 17.07           O  
ATOM    955  ND2 ASN A 132     -24.359  13.307 -25.998  1.00 17.14           N  
ATOM    956  N   GLY A 133     -22.811  13.464 -31.090  1.00 12.10           N  
ATOM    957  CA  GLY A 133     -22.517  14.047 -32.397  1.00 12.22           C  
ATOM    958  C   GLY A 133     -21.227  13.475 -32.881  1.00 12.00           C  
ATOM    959  O   GLY A 133     -20.668  12.545 -32.246  1.00 11.70           O  
ATOM    960  N  AILE A 134     -20.742  14.030 -33.986  0.50 11.70           N  
ATOM    961  CA AILE A 134     -19.600  13.508 -34.684  0.50 11.94           C  
ATOM    962  C  AILE A 134     -18.750  14.642 -35.216  0.50 12.04           C  
ATOM    963  O  AILE A 134     -19.272  15.649 -35.700  0.50 11.77           O  
ATOM    964  CB AILE A 134     -20.048  12.584 -35.826  0.50 11.87           C  
ATOM    965  CG1AILE A 134     -18.864  11.945 -36.498  0.50 12.04           C  
ATOM    966  CG2AILE A 134     -20.883  13.313 -36.866  0.50 11.94           C  
ATOM    967  CD1AILE A 134     -19.306  10.974 -37.556  0.50 12.16           C  
ATOM    968  N  BILE A 134     -20.759  14.028 -34.000  0.50 12.08           N  
ATOM    969  CA BILE A 134     -19.643  13.509 -34.757  0.50 12.60           C  
ATOM    970  C  BILE A 134     -18.754  14.642 -35.242  0.50 12.42           C  
ATOM    971  O  BILE A 134     -19.259  15.654 -35.735  0.50 12.12           O  
ATOM    972  CB BILE A 134     -20.145  12.693 -35.965  0.50 12.99           C  
ATOM    973  CG1BILE A 134     -18.982  12.187 -36.766  0.50 13.69           C  
ATOM    974  CG2BILE A 134     -21.079  13.479 -36.867  0.50 13.14           C  
ATOM    975  CD1BILE A 134     -18.384  11.008 -36.088  0.50 14.25           C  
ATOM    976  N   LEU A 135     -17.443  14.457 -35.113  1.00 12.53           N  
ATOM    977  CA  LEU A 135     -16.451  15.439 -35.556  1.00 13.04           C  
ATOM    978  C   LEU A 135     -15.681  14.793 -36.707  1.00 12.58           C  
ATOM    979  O   LEU A 135     -14.797  13.943 -36.502  1.00 12.16           O  
ATOM    980  CB  LEU A 135     -15.517  15.822 -34.430  1.00 14.53           C  
ATOM    981  CG  LEU A 135     -14.310  16.703 -34.804  1.00 16.67           C  
ATOM    982  CD1 LEU A 135     -14.768  17.965 -35.497  1.00 17.54           C  
ATOM    983  CD2 LEU A 135     -13.490  17.057 -33.595  1.00 17.51           C  
ATOM    984  N   GLY A 136     -16.103  15.143 -37.915  1.00 11.95           N  
ATOM    985  CA  GLY A 136     -15.467  14.670 -39.121  1.00 11.84           C  
ATOM    986  C   GLY A 136     -14.177  15.406 -39.391  1.00 11.38           C  
ATOM    987  O   GLY A 136     -14.186  16.622 -39.614  1.00 12.47           O  
ATOM    988  N   LEU A 137     -13.065  14.672 -39.404  1.00 10.53           N  
ATOM    989  CA  LEU A 137     -11.761  15.279 -39.469  1.00 10.48           C  
ATOM    990  C   LEU A 137     -11.037  15.095 -40.807  1.00 10.26           C  
ATOM    991  O   LEU A 137      -9.840  15.322 -40.915  1.00 11.26           O  
ATOM    992  CB  LEU A 137     -10.905  14.781 -38.303  1.00 10.26           C  
ATOM    993  CG  LEU A 137     -11.304  15.248 -36.919  1.00 10.58           C  
ATOM    994  CD1 LEU A 137     -10.386  14.607 -35.920  1.00 10.93           C  
ATOM    995  CD2 LEU A 137     -11.166  16.764 -36.795  1.00 10.76           C  
ATOM    996  N   ALA A 138     -11.769  14.697 -41.824  1.00 11.09           N  
ATOM    997  CA  ALA A 138     -11.161  14.457 -43.134  1.00 11.37           C  
ATOM    998  C   ALA A 138     -11.290  15.731 -43.944  1.00 12.07           C  
ATOM    999  O   ALA A 138     -11.495  16.800 -43.357  1.00 11.62           O  
ATOM   1000  CB  ALA A 138     -11.791  13.257 -43.795  1.00 11.26           C  
ATOM   1001  N   TYR A 139     -11.087  15.661 -45.257  1.00 12.55           N  
ATOM   1002  CA  TYR A 139     -10.912  16.874 -46.077  1.00 12.65           C  
ATOM   1003  C   TYR A 139     -12.209  17.419 -46.589  1.00 12.74           C  
ATOM   1004  O   TYR A 139     -13.218  16.739 -46.566  1.00 12.70           O  
ATOM   1005  CB  TYR A 139     -10.005  16.608 -47.279  1.00 12.68           C  
ATOM   1006  CG  TYR A 139      -8.591  16.271 -46.922  1.00 12.79           C  
ATOM   1007  CD1 TYR A 139      -8.216  14.966 -46.621  1.00 12.81           C  
ATOM   1008  CD2 TYR A 139      -7.620  17.268 -46.848  1.00 13.72           C  
ATOM   1009  CE1 TYR A 139      -6.907  14.658 -46.281  1.00 13.62           C  
ATOM   1010  CE2 TYR A 139      -6.304  16.967 -46.525  1.00 13.91           C  
ATOM   1011  CZ  TYR A 139      -5.949  15.661 -46.255  1.00 13.49           C  
ATOM   1012  OH  TYR A 139      -4.659  15.375 -45.900  1.00 14.77           O  
ATOM   1013  N   ALA A 140     -12.165  18.680 -47.062  1.00 13.35           N  
ATOM   1014  CA  ALA A 140     -13.344  19.401 -47.545  1.00 14.06           C  
ATOM   1015  C   ALA A 140     -14.057  18.688 -48.677  1.00 13.59           C  
ATOM   1016  O   ALA A 140     -15.271  18.737 -48.796  1.00 12.19           O  
ATOM   1017  CB  ALA A 140     -12.937  20.814 -47.997  1.00 14.30           C  
ATOM   1018  N   THR A 141     -13.308  18.005 -49.518  1.00 15.61           N  
ATOM   1019  CA  THR A 141     -13.927  17.268 -50.635  1.00 16.21           C  
ATOM   1020  C   THR A 141     -15.073  16.324 -50.167  1.00 15.32           C  
ATOM   1021  O   THR A 141     -16.017  16.075 -50.923  1.00 13.87           O  
ATOM   1022  CB  THR A 141     -12.847  16.548 -51.494  1.00 18.54           C  
ATOM   1023  OG1 THR A 141     -13.453  15.694 -52.480  1.00 22.07           O  
ATOM   1024  CG2 THR A 141     -11.983  15.745 -50.677  1.00 19.14           C  
ATOM   1025  N   LEU A 142     -15.051  15.866 -48.912  1.00 14.75           N  
ATOM   1026  CA  LEU A 142     -16.107  14.972 -48.409  1.00 14.15           C  
ATOM   1027  C   LEU A 142     -17.226  15.741 -47.658  1.00 13.76           C  
ATOM   1028  O   LEU A 142     -18.227  15.165 -47.236  1.00 12.91           O  
ATOM   1029  CB  LEU A 142     -15.560  13.903 -47.456  1.00 14.47           C  
ATOM   1030  CG  LEU A 142     -14.521  12.857 -47.871  1.00 15.09           C  
ATOM   1031  CD1 LEU A 142     -14.317  11.923 -46.703  1.00 15.26           C  
ATOM   1032  CD2 LEU A 142     -14.939  12.084 -49.117  1.00 15.89           C  
ATOM   1033  N   ALA A 143     -17.044  17.048 -47.468  1.00 12.88           N  
ATOM   1034  CA  ALA A 143     -18.019  17.835 -46.748  1.00 12.51           C  
ATOM   1035  C   ALA A 143     -19.363  17.881 -47.471  1.00 11.69           C  
ATOM   1036  O   ALA A 143     -19.437  17.986 -48.703  1.00 11.77           O  
ATOM   1037  CB  ALA A 143     -17.492  19.247 -46.533  1.00 12.93           C  
ATOM   1038  N   LYS A 144     -20.425  17.821 -46.701  1.00 11.58           N  
ATOM   1039  CA  LYS A 144     -21.754  17.906 -47.247  1.00 12.39           C  
ATOM   1040  C   LYS A 144     -22.413  19.183 -46.756  1.00 12.90           C  
ATOM   1041  O   LYS A 144     -22.324  19.486 -45.580  1.00 14.14           O  
ATOM   1042  CB  LYS A 144     -22.545  16.679 -46.864  1.00 12.52           C  
ATOM   1043  CG  LYS A 144     -21.921  15.375 -47.385  1.00 12.23           C  
ATOM   1044  CD  LYS A 144     -21.584  15.438 -48.859  1.00 13.12           C  
ATOM   1045  CE  LYS A 144     -21.188  14.056 -49.414  1.00 14.31           C  
ATOM   1046  NZ  LYS A 144     -21.160  14.089 -50.893  1.00 15.97           N  
ATOM   1047  N   PRO A 145     -23.166  19.877 -47.632  1.00 14.35           N  
ATOM   1048  CA  PRO A 145     -23.558  19.517 -49.004  1.00 14.92           C  
ATOM   1049  C   PRO A 145     -22.449  19.559 -50.039  1.00 15.79           C  
ATOM   1050  O   PRO A 145     -22.583  18.977 -51.142  1.00 16.72           O  
ATOM   1051  CB  PRO A 145     -24.614  20.595 -49.371  1.00 15.81           C  
ATOM   1052  CG  PRO A 145     -24.919  21.321 -48.080  1.00 15.22           C  
ATOM   1053  CD  PRO A 145     -23.708  21.187 -47.238  1.00 14.85           C  
ATOM   1054  N   SER A 146     -21.365  20.243 -49.717  1.00 15.41           N  
ATOM   1055  CA  SER A 146     -20.325  20.478 -50.673  1.00 16.44           C  
ATOM   1056  C   SER A 146     -19.045  20.939 -49.946  1.00 16.16           C  
ATOM   1057  O   SER A 146     -19.066  21.293 -48.738  1.00 15.85           O  
ATOM   1058  CB  SER A 146     -20.771  21.531 -51.709  1.00 18.09           C  
ATOM   1059  OG  SER A 146     -20.443  22.852 -51.300  1.00 19.02           O  
ATOM   1060  N   SER A 147     -17.943  20.910 -50.676  1.00 15.07           N  
ATOM   1061  CA  SER A 147     -16.660  21.279 -50.129  1.00 16.51           C  
ATOM   1062  C   SER A 147     -16.583  22.739 -49.685  1.00 15.88           C  
ATOM   1063  O   SER A 147     -15.671  23.094 -48.977  1.00 16.63           O  
ATOM   1064  CB  SER A 147     -15.543  20.974 -51.145  1.00 17.49           C  
ATOM   1065  OG  SER A 147     -15.594  21.887 -52.223  1.00 18.11           O  
ATOM   1066  N   SER A 148     -17.539  23.580 -50.067  1.00 16.77           N  
ATOM   1067  CA  SER A 148     -17.543  24.984 -49.585  1.00 16.77           C  
ATOM   1068  C   SER A 148     -17.944  25.085 -48.098  1.00 16.17           C  
ATOM   1069  O   SER A 148     -17.730  26.092 -47.440  1.00 15.45           O  
ATOM   1070  CB  SER A 148     -18.442  25.849 -50.470  1.00 17.56           C  
ATOM   1071  OG  SER A 148     -19.798  25.649 -50.193  1.00 19.87           O  
ATOM   1072  N   LEU A 149     -18.528  24.035 -47.549  1.00 15.28           N  
ATOM   1073  CA  LEU A 149     -18.790  24.048 -46.110  1.00 15.39           C  
ATOM   1074  C   LEU A 149     -17.522  23.709 -45.333  1.00 15.97           C  
ATOM   1075  O   LEU A 149     -17.198  22.522 -45.125  1.00 15.88           O  
ATOM   1076  CB  LEU A 149     -19.919  23.094 -45.756  1.00 13.93           C  
ATOM   1077  CG  LEU A 149     -20.365  23.250 -44.295  1.00 13.77           C  
ATOM   1078  CD1 LEU A 149     -21.093  24.571 -44.149  1.00 13.59           C  
ATOM   1079  CD2 LEU A 149     -21.216  22.068 -43.847  1.00 13.99           C  
ATOM   1080  N   GLU A 150     -16.837  24.753 -44.867  1.00 15.89           N  
ATOM   1081  CA  GLU A 150     -15.522  24.645 -44.223  1.00 16.00           C  
ATOM   1082  C   GLU A 150     -15.518  23.674 -43.051  1.00 14.03           C  
ATOM   1083  O   GLU A 150     -16.408  23.726 -42.203  1.00 12.47           O  
ATOM   1084  CB  GLU A 150     -15.075  26.023 -43.721  1.00 17.84           C  
ATOM   1085  CG  GLU A 150     -13.687  26.008 -43.086  1.00 19.90           C  
ATOM   1086  CD  GLU A 150     -13.148  27.412 -42.836  1.00 24.02           C  
ATOM   1087  OE1 GLU A 150     -13.706  28.101 -41.968  1.00 27.56           O  
ATOM   1088  OE2 GLU A 150     -12.161  27.811 -43.489  1.00 29.01           O  
ATOM   1089  N   THR A 151     -14.557  22.750 -43.036  1.00 13.36           N  
ATOM   1090  CA  THR A 151     -14.564  21.718 -42.006  1.00 12.86           C  
ATOM   1091  C   THR A 151     -14.161  22.331 -40.670  1.00 12.72           C  
ATOM   1092  O   THR A 151     -13.458  23.372 -40.602  1.00 13.72           O  
ATOM   1093  CB  THR A 151     -13.603  20.548 -42.293  1.00 12.02           C  
ATOM   1094  OG1 THR A 151     -12.237  20.994 -42.177  1.00 11.50           O  
ATOM   1095  CG2 THR A 151     -13.812  19.984 -43.696  1.00 12.11           C  
ATOM   1096  N   PHE A 152     -14.527  21.624 -39.622  1.00 12.57           N  
ATOM   1097  CA  PHE A 152     -14.214  22.009 -38.270  1.00 13.01           C  
ATOM   1098  C   PHE A 152     -12.731  22.259 -38.081  1.00 12.56           C  
ATOM   1099  O   PHE A 152     -12.346  23.296 -37.522  1.00 12.52           O  
ATOM   1100  CB  PHE A 152     -14.682  20.920 -37.324  1.00 13.10           C  
ATOM   1101  CG  PHE A 152     -14.452  21.233 -35.861  1.00 13.17           C  
ATOM   1102  CD1 PHE A 152     -13.205  21.115 -35.301  1.00 13.27           C  
ATOM   1103  CD2 PHE A 152     -15.504  21.578 -35.056  1.00 13.56           C  
ATOM   1104  CE1 PHE A 152     -13.003  21.365 -33.950  1.00 13.88           C  
ATOM   1105  CE2 PHE A 152     -15.321  21.830 -33.698  1.00 14.73           C  
ATOM   1106  CZ  PHE A 152     -14.055  21.721 -33.145  1.00 14.37           C  
ATOM   1107  N   PHE A 153     -11.894  21.316 -38.519  1.00 11.78           N  
ATOM   1108  CA  PHE A 153     -10.438  21.476 -38.358  1.00 13.03           C  
ATOM   1109  C   PHE A 153      -9.842  22.613 -39.191  1.00 13.35           C  
ATOM   1110  O   PHE A 153      -8.887  23.276 -38.747  1.00 14.01           O  
ATOM   1111  CB  PHE A 153      -9.661  20.170 -38.628  1.00 13.09           C  
ATOM   1112  CG  PHE A 153      -8.244  20.220 -38.141  1.00 13.61           C  
ATOM   1113  CD1 PHE A 153      -7.962  20.295 -36.796  1.00 13.85           C  
ATOM   1114  CD2 PHE A 153      -7.192  20.228 -39.036  1.00 14.62           C  
ATOM   1115  CE1 PHE A 153      -6.648  20.366 -36.331  1.00 14.82           C  
ATOM   1116  CE2 PHE A 153      -5.877  20.285 -38.583  1.00 14.36           C  
ATOM   1117  CZ  PHE A 153      -5.598  20.358 -37.225  1.00 14.19           C  
ATOM   1118  N   ASP A 154     -10.358  22.833 -40.391  1.00 14.62           N  
ATOM   1119  CA  ASP A 154      -9.894  23.981 -41.202  1.00 16.74           C  
ATOM   1120  C   ASP A 154     -10.253  25.343 -40.551  1.00 15.77           C  
ATOM   1121  O   ASP A 154      -9.424  26.250 -40.536  1.00 15.28           O  
ATOM   1122  CB  ASP A 154     -10.429  23.920 -42.618  1.00 17.69           C  
ATOM   1123  CG  ASP A 154      -9.897  22.709 -43.419  1.00 21.26           C  
ATOM   1124  OD1 ASP A 154      -8.776  22.223 -43.177  1.00 23.33           O  
ATOM   1125  OD2 ASP A 154     -10.592  22.286 -44.373  1.00 24.03           O  
ATOM   1126  N   SER A 155     -11.435  25.445 -39.962  1.00 16.33           N  
ATOM   1127  CA  SER A 155     -11.799  26.612 -39.127  1.00 16.91           C  
ATOM   1128  C   SER A 155     -10.853  26.826 -37.938  1.00 17.00           C  
ATOM   1129  O   SER A 155     -10.466  27.970 -37.637  1.00 17.92           O  
ATOM   1130  CB  SER A 155     -13.209  26.482 -38.599  1.00 16.35           C  
ATOM   1131  OG  SER A 155     -14.123  26.498 -39.639  1.00 18.62           O  
ATOM   1132  N   LEU A 156     -10.491  25.733 -37.255  1.00 17.00           N  
ATOM   1133  CA  LEU A 156      -9.644  25.806 -36.077  1.00 17.80           C  
ATOM   1134  C   LEU A 156      -8.229  26.269 -36.453  1.00 18.52           C  
ATOM   1135  O   LEU A 156      -7.655  27.155 -35.794  1.00 17.07           O  
ATOM   1136  CB  LEU A 156      -9.614  24.453 -35.352  1.00 18.27           C  
ATOM   1137  CG  LEU A 156      -8.745  24.330 -34.109  1.00 18.87           C  
ATOM   1138  CD1 LEU A 156      -9.153  25.398 -33.104  1.00 18.53           C  
ATOM   1139  CD2 LEU A 156      -8.858  22.938 -33.482  1.00 19.59           C  
ATOM   1140  N   VAL A 157      -7.702  25.718 -37.541  1.00 17.79           N  
ATOM   1141  CA  VAL A 157      -6.371  26.074 -38.021  1.00 19.91           C  
ATOM   1142  C   VAL A 157      -6.264  27.566 -38.335  1.00 21.18           C  
ATOM   1143  O   VAL A 157      -5.303  28.195 -37.964  1.00 23.56           O  
ATOM   1144  CB  VAL A 157      -5.985  25.207 -39.232  1.00 19.87           C  
ATOM   1145  CG1 VAL A 157      -4.787  25.771 -39.987  1.00 20.71           C  
ATOM   1146  CG2 VAL A 157      -5.685  23.788 -38.741  1.00 20.75           C  
ATOM   1147  N   THR A 158      -7.262  28.112 -39.009  1.00 23.36           N  
ATOM   1148  CA  THR A 158      -7.285  29.532 -39.344  1.00 24.27           C  
ATOM   1149  C   THR A 158      -7.311  30.343 -38.067  1.00 26.12           C  
ATOM   1150  O   THR A 158      -6.450  31.200 -37.845  1.00 26.67           O  
ATOM   1151  CB  THR A 158      -8.541  29.882 -40.164  1.00 24.51           C  
ATOM   1152  OG1 THR A 158      -8.527  29.164 -41.404  1.00 24.79           O  
ATOM   1153  CG2 THR A 158      -8.628  31.373 -40.452  1.00 25.06           C  
ATOM   1154  N   GLN A 159      -8.284  30.051 -37.210  1.00 24.70           N  
ATOM   1155  CA  GLN A 159      -8.628  30.955 -36.133  1.00 25.42           C  
ATOM   1156  C   GLN A 159      -7.726  30.869 -34.929  1.00 27.72           C  
ATOM   1157  O   GLN A 159      -7.595  31.853 -34.200  1.00 26.47           O  
ATOM   1158  CB  GLN A 159     -10.072  30.714 -35.682  1.00 23.92           C  
ATOM   1159  CG  GLN A 159     -11.096  31.155 -36.698  1.00 22.74           C  
ATOM   1160  CD  GLN A 159     -12.474  30.678 -36.334  1.00 21.49           C  
ATOM   1161  OE1 GLN A 159     -13.035  31.074 -35.314  1.00 22.97           O  
ATOM   1162  NE2 GLN A 159     -13.019  29.802 -37.148  1.00 22.48           N  
ATOM   1163  N   ALA A 160      -7.157  29.685 -34.687  1.00 28.18           N  
ATOM   1164  CA  ALA A 160      -6.248  29.460 -33.572  1.00 28.75           C  
ATOM   1165  C   ALA A 160      -4.797  29.554 -34.028  1.00 29.64           C  
ATOM   1166  O   ALA A 160      -3.870  29.528 -33.200  1.00 29.60           O  
ATOM   1167  CB  ALA A 160      -6.510  28.102 -32.947  1.00 30.07           C  
ATOM   1168  N   ASN A 161      -4.611  29.645 -35.345  1.00 27.25           N  
ATOM   1169  CA  ASN A 161      -3.300  29.722 -35.944  1.00 27.95           C  
ATOM   1170  C   ASN A 161      -2.412  28.579 -35.479  1.00 25.40           C  
ATOM   1171  O   ASN A 161      -1.286  28.824 -35.079  1.00 24.22           O  
ATOM   1172  CB  ASN A 161      -2.637  31.085 -35.628  1.00 30.63           C  
ATOM   1173  CG  ASN A 161      -3.601  32.265 -35.773  1.00 33.27           C  
ATOM   1174  OD1 ASN A 161      -3.993  32.889 -34.775  1.00 37.39           O  
ATOM   1175  ND2 ASN A 161      -3.989  32.576 -37.008  1.00 33.88           N  
ATOM   1176  N   ILE A 162      -2.931  27.340 -35.503  1.00 23.72           N  
ATOM   1177  CA  ILE A 162      -2.124  26.127 -35.205  1.00 22.31           C  
ATOM   1178  C   ILE A 162      -1.653  25.384 -36.489  1.00 20.15           C  
ATOM   1179  O   ILE A 162      -2.202  25.564 -37.559  1.00 22.25           O  
ATOM   1180  CB  ILE A 162      -2.903  25.114 -34.314  1.00 22.64           C  
ATOM   1181  CG1 ILE A 162      -4.229  24.715 -34.963  1.00 22.82           C  
ATOM   1182  CG2 ILE A 162      -3.129  25.669 -32.910  1.00 24.13           C  
ATOM   1183  CD1 ILE A 162      -4.917  23.540 -34.283  1.00 23.01           C  
ATOM   1184  N   PRO A 163      -0.629  24.541 -36.385  1.00 18.23           N  
ATOM   1185  CA  PRO A 163      -0.256  23.779 -37.600  1.00 16.97           C  
ATOM   1186  C   PRO A 163      -1.367  22.832 -38.075  1.00 16.36           C  
ATOM   1187  O   PRO A 163      -2.170  22.368 -37.278  1.00 15.72           O  
ATOM   1188  CB  PRO A 163       0.999  23.002 -37.184  1.00 18.13           C  
ATOM   1189  CG  PRO A 163       1.449  23.607 -35.888  1.00 18.35           C  
ATOM   1190  CD  PRO A 163       0.308  24.354 -35.261  1.00 18.20           C  
ATOM   1191  N   ASN A 164      -1.397  22.595 -39.381  1.00 16.11           N  
ATOM   1192  CA  ASN A 164      -2.379  21.784 -40.045  1.00 16.02           C  
ATOM   1193  C   ASN A 164      -2.026  20.301 -39.890  1.00 14.95           C  
ATOM   1194  O   ASN A 164      -1.720  19.609 -40.871  1.00 13.79           O  
ATOM   1195  CB  ASN A 164      -2.409  22.171 -41.524  1.00 16.22           C  
ATOM   1196  CG  ASN A 164      -3.603  21.619 -42.262  1.00 16.59           C  
ATOM   1197  OD1 ASN A 164      -4.574  21.094 -41.677  1.00 15.17           O  
ATOM   1198  ND2 ASN A 164      -3.546  21.746 -43.567  1.00 16.74           N  
ATOM   1199  N   VAL A 165      -2.076  19.838 -38.649  1.00 14.78           N  
ATOM   1200  CA  VAL A 165      -1.721  18.440 -38.287  1.00 14.76           C  
ATOM   1201  C   VAL A 165      -2.535  18.110 -37.056  1.00 14.75           C  
ATOM   1202  O   VAL A 165      -2.753  18.996 -36.174  1.00 14.20           O  
ATOM   1203  CB  VAL A 165      -0.250  18.297 -37.829  1.00 15.72           C  
ATOM   1204  CG1 VAL A 165       0.175  16.828 -37.659  1.00 15.60           C  
ATOM   1205  CG2 VAL A 165       0.694  19.056 -38.721  1.00 17.63           C  
ATOM   1206  N   PHE A 166      -2.955  16.849 -36.944  1.00 12.68           N  
ATOM   1207  CA  PHE A 166      -3.481  16.341 -35.690  1.00 12.35           C  
ATOM   1208  C   PHE A 166      -3.020  14.899 -35.560  1.00 12.22           C  
ATOM   1209  O   PHE A 166      -2.695  14.289 -36.563  1.00 11.67           O  
ATOM   1210  CB  PHE A 166      -5.032  16.450 -35.565  1.00 12.11           C  
ATOM   1211  CG  PHE A 166      -5.823  15.664 -36.597  1.00 12.41           C  
ATOM   1212  CD1 PHE A 166      -6.228  14.342 -36.352  1.00 12.59           C  
ATOM   1213  CD2 PHE A 166      -6.207  16.253 -37.783  1.00 11.86           C  
ATOM   1214  CE1 PHE A 166      -6.977  13.633 -37.293  1.00 12.00           C  
ATOM   1215  CE2 PHE A 166      -6.924  15.546 -38.740  1.00 12.26           C  
ATOM   1216  CZ  PHE A 166      -7.321  14.225 -38.485  1.00 11.74           C  
ATOM   1217  N   SER A 167      -3.009  14.398 -34.339  1.00 11.67           N  
ATOM   1218  CA  SER A 167      -2.641  13.036 -34.052  1.00 12.77           C  
ATOM   1219  C   SER A 167      -3.571  12.397 -33.009  1.00 13.28           C  
ATOM   1220  O   SER A 167      -4.251  13.094 -32.223  1.00 11.88           O  
ATOM   1221  CB  SER A 167      -1.191  12.992 -33.623  1.00 13.84           C  
ATOM   1222  OG  SER A 167      -0.936  13.938 -32.589  1.00 14.68           O  
ATOM   1223  N   MET A 168      -3.588  11.064 -33.008  1.00 13.80           N  
ATOM   1224  CA  MET A 168      -4.491  10.274 -32.183  1.00 14.74           C  
ATOM   1225  C   MET A 168      -3.778   9.086 -31.564  1.00 14.30           C  
ATOM   1226  O   MET A 168      -3.080   8.382 -32.258  1.00 12.33           O  
ATOM   1227  CB  MET A 168      -5.649   9.729 -33.000  1.00 16.58           C  
ATOM   1228  CG  MET A 168      -6.664  10.762 -33.438  1.00 18.85           C  
ATOM   1229  SD  MET A 168      -8.059   9.956 -34.257  1.00 23.01           S  
ATOM   1230  CE  MET A 168      -8.967   9.350 -32.867  1.00 22.99           C  
ATOM   1231  N   GLN A 169      -3.920   8.959 -30.247  1.00 15.49           N  
ATOM   1232  CA  GLN A 169      -3.546   7.788 -29.482  1.00 17.47           C  
ATOM   1233  C   GLN A 169      -4.824   7.154 -28.972  1.00 18.60           C  
ATOM   1234  O   GLN A 169      -5.628   7.772 -28.263  1.00 22.09           O  
ATOM   1235  CB  GLN A 169      -2.638   8.149 -28.314  1.00 19.87           C  
ATOM   1236  CG  GLN A 169      -1.905   6.929 -27.728  1.00 21.30           C  
ATOM   1237  CD  GLN A 169      -1.296   7.189 -26.348  1.00 22.27           C  
ATOM   1238  OE1 GLN A 169      -1.992   7.590 -25.417  1.00 23.15           O  
ATOM   1239  NE2 GLN A 169       0.003   6.955 -26.216  1.00 23.57           N  
ATOM   1240  N   MET A 170      -5.037   5.919 -29.351  1.00 18.85           N  
ATOM   1241  CA  MET A 170      -6.178   5.167 -28.858  1.00 19.91           C  
ATOM   1242  C   MET A 170      -5.702   4.065 -27.902  1.00 20.53           C  
ATOM   1243  O   MET A 170      -4.861   3.250 -28.252  1.00 20.66           O  
ATOM   1244  CB  MET A 170      -6.922   4.578 -30.043  1.00 21.10           C  
ATOM   1245  CG  MET A 170      -7.822   5.554 -30.776  1.00 22.47           C  
ATOM   1246  SD  MET A 170      -8.384   4.861 -32.347  1.00 26.47           S  
ATOM   1247  CE  MET A 170      -8.510   3.178 -31.919  1.00 27.54           C  
ATOM   1248  N   CYS A 171      -6.212   4.051 -26.681  1.00 21.81           N  
ATOM   1249  CA  CYS A 171      -5.679   3.133 -25.674  1.00 22.88           C  
ATOM   1250  C   CYS A 171      -6.641   1.978 -25.280  1.00 24.31           C  
ATOM   1251  O   CYS A 171      -6.412   1.266 -24.306  1.00 23.48           O  
ATOM   1252  CB  CYS A 171      -5.219   3.954 -24.467  1.00 23.77           C  
ATOM   1253  SG  CYS A 171      -3.948   5.181 -24.923  1.00 25.69           S  
ATOM   1254  N   GLY A 172      -7.684   1.750 -26.058  1.00 23.54           N  
ATOM   1255  CA  GLY A 172      -8.681   0.735 -25.693  1.00 27.18           C  
ATOM   1256  C   GLY A 172      -8.430  -0.691 -26.150  1.00 27.91           C  
ATOM   1257  O   GLY A 172      -9.353  -1.502 -26.132  1.00 29.97           O  
ATOM   1258  N   ALA A 173      -7.209  -1.023 -26.560  1.00 29.81           N  
ATOM   1259  CA  ALA A 173      -6.909  -2.402 -26.974  1.00 33.04           C  
ATOM   1260  C   ALA A 173      -7.225  -3.388 -25.839  1.00 36.52           C  
ATOM   1261  O   ALA A 173      -6.809  -3.169 -24.696  1.00 35.91           O  
ATOM   1262  CB  ALA A 173      -5.458  -2.538 -27.389  1.00 33.74           C  
ATOM   1263  N   GLY A 174      -7.969  -4.448 -26.166  1.00 36.81           N  
ATOM   1264  CA  GLY A 174      -8.384  -5.450 -25.192  1.00 39.95           C  
ATOM   1265  C   GLY A 174      -9.483  -4.959 -24.269  1.00 40.09           C  
ATOM   1266  O   GLY A 174      -9.878  -5.664 -23.332  1.00 41.31           O  
ATOM   1267  N   ASN A 183     -11.339   2.629 -20.569  0.50 27.32           N  
ATOM   1268  CA  ASN A 183     -10.146   3.301 -21.072  0.50 27.18           C  
ATOM   1269  C   ASN A 183     -10.468   4.282 -22.194  0.50 27.88           C  
ATOM   1270  O   ASN A 183     -11.618   4.351 -22.651  0.50 30.11           O  
ATOM   1271  CB  ASN A 183      -9.110   2.264 -21.524  0.50 26.70           C  
ATOM   1272  CG  ASN A 183      -7.826   2.337 -20.718  0.50 26.42           C  
ATOM   1273  OD1 ASN A 183      -6.987   3.187 -20.969  0.50 25.81           O  
ATOM   1274  ND2 ASN A 183      -7.665   1.438 -19.752  0.50 26.98           N  
ATOM   1275  N   GLY A 184      -9.468   5.050 -22.631  1.00 26.74           N  
ATOM   1276  CA  GLY A 184      -9.681   6.057 -23.686  1.00 24.04           C  
ATOM   1277  C   GLY A 184      -8.480   6.383 -24.564  1.00 22.22           C  
ATOM   1278  O   GLY A 184      -7.952   5.517 -25.251  1.00 24.91           O  
ATOM   1279  N   GLY A 185      -8.055   7.641 -24.562  1.00 20.32           N  
ATOM   1280  CA  GLY A 185      -6.866   8.043 -25.289  1.00 19.13           C  
ATOM   1281  C   GLY A 185      -6.765   9.539 -25.511  1.00 17.85           C  
ATOM   1282  O   GLY A 185      -7.203  10.343 -24.682  1.00 17.23           O  
ATOM   1283  N   SER A 186      -6.213   9.920 -26.655  1.00 16.87           N  
ATOM   1284  CA  SER A 186      -5.821  11.313 -26.861  1.00 16.64           C  
ATOM   1285  C   SER A 186      -6.075  11.750 -28.283  1.00 15.79           C  
ATOM   1286  O   SER A 186      -5.742  11.021 -29.208  1.00 15.36           O  
ATOM   1287  CB  SER A 186      -4.317  11.468 -26.569  1.00 16.55           C  
ATOM   1288  OG  SER A 186      -3.992  11.203 -25.197  1.00 18.30           O  
ATOM   1289  N   LEU A 187      -6.598  12.965 -28.449  1.00 15.50           N  
ATOM   1290  CA  LEU A 187      -6.640  13.624 -29.757  1.00 15.24           C  
ATOM   1291  C   LEU A 187      -5.861  14.912 -29.601  1.00 15.81           C  
ATOM   1292  O   LEU A 187      -6.266  15.801 -28.825  1.00 17.02           O  
ATOM   1293  CB  LEU A 187      -8.070  13.930 -30.201  1.00 16.03           C  
ATOM   1294  CG  LEU A 187      -8.225  14.885 -31.409  1.00 16.00           C  
ATOM   1295  CD1 LEU A 187      -7.616  14.269 -32.657  1.00 16.23           C  
ATOM   1296  CD2 LEU A 187      -9.666  15.288 -31.590  1.00 16.37           C  
ATOM   1297  N   VAL A 188      -4.747  15.009 -30.308  1.00 15.65           N  
ATOM   1298  CA  VAL A 188      -3.900  16.190 -30.254  1.00 16.65           C  
ATOM   1299  C   VAL A 188      -4.119  17.049 -31.481  1.00 17.86           C  
ATOM   1300  O   VAL A 188      -3.814  16.653 -32.608  1.00 18.62           O  
ATOM   1301  CB  VAL A 188      -2.425  15.834 -30.168  1.00 16.42           C  
ATOM   1302  CG1 VAL A 188      -1.612  17.112 -29.987  1.00 17.46           C  
ATOM   1303  CG2 VAL A 188      -2.198  14.870 -29.021  1.00 17.21           C  
ATOM   1304  N   LEU A 189      -4.671  18.234 -31.269  1.00 17.71           N  
ATOM   1305  CA  LEU A 189      -4.950  19.100 -32.381  1.00 18.17           C  
ATOM   1306  C   LEU A 189      -3.800  20.092 -32.520  1.00 18.09           C  
ATOM   1307  O   LEU A 189      -3.504  20.842 -31.606  1.00 18.20           O  
ATOM   1308  CB  LEU A 189      -6.300  19.781 -32.185  1.00 18.44           C  
ATOM   1309  CG  LEU A 189      -7.504  18.853 -32.074  1.00 19.18           C  
ATOM   1310  CD1 LEU A 189      -8.715  19.640 -31.611  1.00 20.56           C  
ATOM   1311  CD2 LEU A 189      -7.793  18.137 -33.396  1.00 19.46           C  
ATOM   1312  N   GLY A 190      -3.140  20.083 -33.675  1.00 18.36           N  
ATOM   1313  CA  GLY A 190      -2.087  21.042 -33.948  1.00 18.05           C  
ATOM   1314  C   GLY A 190      -0.712  20.442 -33.863  1.00 19.10           C  
ATOM   1315  O   GLY A 190       0.289  21.151 -33.998  1.00 21.33           O  
ATOM   1316  N   GLY A 191      -0.615  19.145 -33.595  1.00 18.05           N  
ATOM   1317  CA  GLY A 191       0.665  18.511 -33.721  1.00 18.37           C  
ATOM   1318  C   GLY A 191       0.777  17.201 -33.013  1.00 18.31           C  
ATOM   1319  O   GLY A 191      -0.197  16.496 -32.886  1.00 16.89           O  
ATOM   1320  N   ILE A 192       1.990  16.928 -32.538  1.00 19.19           N  
ATOM   1321  CA  ILE A 192       2.423  15.608 -32.121  1.00 20.82           C  
ATOM   1322  C   ILE A 192       2.881  15.736 -30.670  1.00 21.00           C  
ATOM   1323  O   ILE A 192       3.615  16.673 -30.337  1.00 22.38           O  
ATOM   1324  CB  ILE A 192       3.606  15.165 -33.008  1.00 21.67           C  
ATOM   1325  CG1 ILE A 192       3.159  15.038 -34.463  1.00 23.94           C  
ATOM   1326  CG2 ILE A 192       4.191  13.847 -32.558  1.00 24.05           C  
ATOM   1327  CD1 ILE A 192       4.298  15.067 -35.450  1.00 23.62           C  
ATOM   1328  N   GLU A 193       2.465  14.810 -29.825  1.00 19.45           N  
ATOM   1329  CA  GLU A 193       2.961  14.752 -28.454  1.00 19.69           C  
ATOM   1330  C   GLU A 193       3.960  13.584 -28.266  1.00 18.71           C  
ATOM   1331  O   GLU A 193       3.613  12.407 -28.369  1.00 17.62           O  
ATOM   1332  CB  GLU A 193       1.787  14.732 -27.463  1.00 20.47           C  
ATOM   1333  CG  GLU A 193       2.183  14.542 -26.016  1.00 22.68           C  
ATOM   1334  CD  GLU A 193       3.392  15.364 -25.601  1.00 24.44           C  
ATOM   1335  OE1 GLU A 193       3.336  16.618 -25.759  1.00 24.47           O  
ATOM   1336  OE2 GLU A 193       4.388  14.737 -25.128  1.00 22.98           O  
ATOM   1337  N   PRO A 194       5.234  13.919 -28.023  1.00 19.65           N  
ATOM   1338  CA  PRO A 194       6.268  12.887 -27.933  1.00 20.54           C  
ATOM   1339  C   PRO A 194       5.989  11.809 -26.887  1.00 21.32           C  
ATOM   1340  O   PRO A 194       6.374  10.661 -27.076  1.00 21.09           O  
ATOM   1341  CB  PRO A 194       7.550  13.679 -27.625  1.00 20.94           C  
ATOM   1342  CG  PRO A 194       7.149  15.101 -27.439  1.00 21.63           C  
ATOM   1343  CD  PRO A 194       5.799  15.279 -28.053  1.00 20.17           C  
ATOM   1344  N   SER A 195       5.280  12.146 -25.819  1.00 20.88           N  
ATOM   1345  CA  SER A 195       4.989  11.171 -24.771  1.00 22.37           C  
ATOM   1346  C   SER A 195       4.012  10.079 -25.196  1.00 21.80           C  
ATOM   1347  O   SER A 195       3.836   9.099 -24.470  1.00 21.39           O  
ATOM   1348  CB  SER A 195       4.435  11.877 -23.538  1.00 23.49           C  
ATOM   1349  OG  SER A 195       3.165  12.461 -23.815  1.00 23.64           O  
ATOM   1350  N   LEU A 196       3.353  10.263 -26.347  1.00 20.32           N  
ATOM   1351  CA  LEU A 196       2.337   9.326 -26.803  1.00 19.35           C  
ATOM   1352  C   LEU A 196       2.882   8.270 -27.743  1.00 18.57           C  
ATOM   1353  O   LEU A 196       2.124   7.463 -28.223  1.00 19.63           O  
ATOM   1354  CB  LEU A 196       1.185  10.076 -27.480  1.00 18.32           C  
ATOM   1355  CG  LEU A 196       0.536  11.166 -26.636  1.00 18.17           C  
ATOM   1356  CD1 LEU A 196      -0.536  11.840 -27.469  1.00 17.71           C  
ATOM   1357  CD2 LEU A 196      -0.016  10.621 -25.309  1.00 18.22           C  
ATOM   1358  N   TYR A 197       4.192   8.260 -28.000  1.00 17.95           N  
ATOM   1359  CA  TYR A 197       4.774   7.282 -28.911  1.00 16.32           C  
ATOM   1360  C   TYR A 197       6.187   6.966 -28.469  1.00 16.10           C  
ATOM   1361  O   TYR A 197       6.730   7.682 -27.627  1.00 16.06           O  
ATOM   1362  CB  TYR A 197       4.709   7.751 -30.379  1.00 16.31           C  
ATOM   1363  CG  TYR A 197       5.676   8.836 -30.817  1.00 16.35           C  
ATOM   1364  CD1 TYR A 197       5.346  10.175 -30.686  1.00 16.63           C  
ATOM   1365  CD2 TYR A 197       6.912   8.520 -31.371  1.00 16.74           C  
ATOM   1366  CE1 TYR A 197       6.205  11.169 -31.108  1.00 16.63           C  
ATOM   1367  CE2 TYR A 197       7.798   9.515 -31.775  1.00 16.81           C  
ATOM   1368  CZ  TYR A 197       7.433  10.834 -31.635  1.00 17.18           C  
ATOM   1369  OH  TYR A 197       8.287  11.814 -32.044  1.00 16.94           O  
ATOM   1370  N   LYS A 198       6.768   5.931 -29.048  1.00 14.89           N  
ATOM   1371  CA  LYS A 198       8.163   5.521 -28.759  1.00 15.43           C  
ATOM   1372  C   LYS A 198       8.823   5.142 -30.079  1.00 15.12           C  
ATOM   1373  O   LYS A 198       8.132   4.734 -31.011  1.00 14.54           O  
ATOM   1374  CB  LYS A 198       8.169   4.292 -27.844  1.00 16.56           C  
ATOM   1375  CG  LYS A 198       8.886   4.461 -26.519  0.50 17.89           C  
ATOM   1376  CD  LYS A 198       7.922   4.820 -25.409  0.50 19.11           C  
ATOM   1377  CE  LYS A 198       8.588   4.815 -24.051  0.50 19.14           C  
ATOM   1378  NZ  LYS A 198       9.806   5.663 -23.994  0.50 19.11           N  
ATOM   1379  N   GLY A 199      10.157   5.250 -30.156  1.00 14.96           N  
ATOM   1380  CA  GLY A 199      10.890   4.902 -31.371  1.00 14.33           C  
ATOM   1381  C   GLY A 199      10.676   5.874 -32.530  1.00 13.72           C  
ATOM   1382  O   GLY A 199      10.383   7.058 -32.326  1.00 13.79           O  
ATOM   1383  N   ASP A 200      10.824   5.364 -33.745  1.00 13.52           N  
ATOM   1384  CA  ASP A 200      10.754   6.197 -34.954  1.00 13.94           C  
ATOM   1385  C   ASP A 200       9.320   6.347 -35.454  1.00 13.19           C  
ATOM   1386  O   ASP A 200       8.482   5.447 -35.336  1.00 12.43           O  
ATOM   1387  CB  ASP A 200      11.624   5.613 -36.061  1.00 14.29           C  
ATOM   1388  CG  ASP A 200      13.105   5.505 -35.682  1.00 14.73           C  
ATOM   1389  OD1 ASP A 200      13.629   6.363 -34.935  1.00 14.42           O  
ATOM   1390  OD2 ASP A 200      13.770   4.547 -36.184  1.00 16.22           O  
ATOM   1391  N   ILE A 201       9.024   7.510 -35.999  1.00 12.05           N  
ATOM   1392  CA  ILE A 201       7.813   7.694 -36.772  1.00 12.43           C  
ATOM   1393  C   ILE A 201       8.099   7.338 -38.232  1.00 12.49           C  
ATOM   1394  O   ILE A 201       9.114   7.794 -38.834  1.00 13.09           O  
ATOM   1395  CB  ILE A 201       7.317   9.164 -36.692  1.00 11.73           C  
ATOM   1396  CG1 ILE A 201       6.881   9.495 -35.277  1.00 12.16           C  
ATOM   1397  CG2 ILE A 201       6.177   9.384 -37.628  1.00 12.60           C  
ATOM   1398  CD1 ILE A 201       6.655  10.974 -35.054  1.00 12.24           C  
ATOM   1399  N   TRP A 202       7.181   6.573 -38.820  1.00 12.36           N  
ATOM   1400  CA  TRP A 202       7.184   6.251 -40.251  1.00 12.96           C  
ATOM   1401  C   TRP A 202       6.040   6.899 -40.974  1.00 13.12           C  
ATOM   1402  O   TRP A 202       4.863   6.721 -40.571  1.00 14.26           O  
ATOM   1403  CB  TRP A 202       7.066   4.720 -40.438  1.00 12.63           C  
ATOM   1404  CG  TRP A 202       8.359   4.059 -40.107  1.00 13.44           C  
ATOM   1405  CD1 TRP A 202       8.746   3.607 -38.877  1.00 13.81           C  
ATOM   1406  CD2 TRP A 202       9.466   3.877 -40.974  1.00 13.70           C  
ATOM   1407  NE1 TRP A 202      10.006   3.099 -38.946  1.00 15.18           N  
ATOM   1408  CE2 TRP A 202      10.479   3.262 -40.225  1.00 14.06           C  
ATOM   1409  CE3 TRP A 202       9.693   4.153 -42.335  1.00 13.58           C  
ATOM   1410  CZ2 TRP A 202      11.706   2.903 -40.777  1.00 15.62           C  
ATOM   1411  CZ3 TRP A 202      10.921   3.828 -42.879  1.00 14.56           C  
ATOM   1412  CH2 TRP A 202      11.911   3.176 -42.108  1.00 15.06           C  
ATOM   1413  N   TYR A 203       6.346   7.595 -42.074  1.00 13.28           N  
ATOM   1414  CA  TYR A 203       5.333   8.325 -42.833  1.00 13.73           C  
ATOM   1415  C   TYR A 203       5.015   7.766 -44.208  1.00 12.91           C  
ATOM   1416  O   TYR A 203       5.896   7.536 -45.009  1.00 13.39           O  
ATOM   1417  CB  TYR A 203       5.794   9.783 -43.099  1.00 14.04           C  
ATOM   1418  CG  TYR A 203       5.870  10.609 -41.878  1.00 14.60           C  
ATOM   1419  CD1 TYR A 203       4.718  11.110 -41.317  1.00 14.28           C  
ATOM   1420  CD2 TYR A 203       7.080  10.886 -41.260  1.00 14.41           C  
ATOM   1421  CE1 TYR A 203       4.751  11.856 -40.172  1.00 14.75           C  
ATOM   1422  CE2 TYR A 203       7.119  11.642 -40.087  1.00 14.09           C  
ATOM   1423  CZ  TYR A 203       5.947  12.142 -39.576  1.00 14.79           C  
ATOM   1424  OH  TYR A 203       5.875  12.897 -38.422  1.00 14.84           O  
ATOM   1425  N   THR A 204       3.738   7.655 -44.524  1.00 12.97           N  
ATOM   1426  CA  THR A 204       3.309   7.245 -45.874  1.00 13.36           C  
ATOM   1427  C   THR A 204       2.528   8.390 -46.510  1.00 13.66           C  
ATOM   1428  O   THR A 204       1.788   9.093 -45.814  1.00 13.59           O  
ATOM   1429  CB  THR A 204       2.524   5.908 -45.815  1.00 13.22           C  
ATOM   1430  OG1 THR A 204       2.387   5.341 -47.127  1.00 14.40           O  
ATOM   1431  CG2 THR A 204       1.178   6.076 -45.141  1.00 13.15           C  
ATOM   1432  N   PRO A 205       2.704   8.611 -47.833  1.00 14.11           N  
ATOM   1433  CA  PRO A 205       2.005   9.708 -48.510  1.00 13.89           C  
ATOM   1434  C   PRO A 205       0.490   9.551 -48.542  1.00 14.10           C  
ATOM   1435  O   PRO A 205      -0.007   8.448 -48.720  1.00 12.61           O  
ATOM   1436  CB  PRO A 205       2.523   9.623 -49.953  1.00 14.72           C  
ATOM   1437  CG  PRO A 205       3.893   8.989 -49.823  1.00 14.37           C  
ATOM   1438  CD  PRO A 205       3.771   8.030 -48.664  1.00 14.58           C  
ATOM   1439  N   ILE A 206      -0.223  10.657 -48.364  1.00 13.79           N  
ATOM   1440  CA  ILE A 206      -1.638  10.697 -48.665  1.00 13.92           C  
ATOM   1441  C   ILE A 206      -1.760  10.741 -50.192  1.00 15.13           C  
ATOM   1442  O   ILE A 206      -1.246  11.640 -50.820  1.00 14.81           O  
ATOM   1443  CB  ILE A 206      -2.313  11.871 -47.970  1.00 13.68           C  
ATOM   1444  CG1 ILE A 206      -2.281  11.638 -46.452  1.00 14.80           C  
ATOM   1445  CG2 ILE A 206      -3.765  12.053 -48.466  1.00 13.82           C  
ATOM   1446  CD1 ILE A 206      -2.554  12.854 -45.587  1.00 15.82           C  
ATOM   1447  N   LYS A 207      -2.427   9.757 -50.780  1.00 16.48           N  
ATOM   1448  CA  LYS A 207      -2.477   9.638 -52.227  1.00 18.29           C  
ATOM   1449  C   LYS A 207      -3.513  10.561 -52.823  1.00 20.42           C  
ATOM   1450  O   LYS A 207      -3.424  10.951 -53.989  1.00 22.05           O  
ATOM   1451  CB  LYS A 207      -2.762   8.189 -52.612  1.00 19.79           C  
ATOM   1452  CG  LYS A 207      -1.590   7.253 -52.356  1.00 21.03           C  
ATOM   1453  CD  LYS A 207      -0.395   7.501 -53.302  1.00 23.16           C  
ATOM   1454  CE  LYS A 207      -0.700   7.118 -54.752  1.00 25.19           C  
ATOM   1455  NZ  LYS A 207       0.492   7.204 -55.646  1.00 26.68           N  
ATOM   1456  N   GLU A 208      -4.523  10.869 -52.024  1.00 21.52           N  
ATOM   1457  CA  GLU A 208      -5.627  11.663 -52.438  1.00 23.05           C  
ATOM   1458  C   GLU A 208      -6.246  12.264 -51.194  1.00 21.12           C  
ATOM   1459  O   GLU A 208      -6.593  11.540 -50.242  1.00 20.06           O  
ATOM   1460  CB  GLU A 208      -6.673  10.808 -53.139  1.00 26.85           C  
ATOM   1461  CG  GLU A 208      -7.807  11.630 -53.730  1.00 29.80           C  
ATOM   1462  CD  GLU A 208      -7.289  12.637 -54.736  1.00 32.99           C  
ATOM   1463  OE1 GLU A 208      -6.466  12.239 -55.612  1.00 33.07           O  
ATOM   1464  OE2 GLU A 208      -7.681  13.820 -54.634  1.00 36.93           O  
ATOM   1465  N   GLU A 209      -6.423  13.582 -51.213  1.00 18.58           N  
ATOM   1466  CA  GLU A 209      -7.008  14.264 -50.085  1.00 18.37           C  
ATOM   1467  C   GLU A 209      -8.526  14.277 -50.136  1.00 17.34           C  
ATOM   1468  O   GLU A 209      -9.137  15.193 -50.652  1.00 16.76           O  
ATOM   1469  CB  GLU A 209      -6.433  15.668 -49.991  1.00 19.10           C  
ATOM   1470  CG  GLU A 209      -4.948  15.593 -49.764  1.00 20.01           C  
ATOM   1471  CD  GLU A 209      -4.223  16.808 -50.235  1.00 22.67           C  
ATOM   1472  OE1 GLU A 209      -4.276  17.072 -51.467  1.00 23.11           O  
ATOM   1473  OE2 GLU A 209      -3.601  17.472 -49.369  1.00 21.39           O  
ATOM   1474  N   TRP A 210      -9.121  13.224 -49.587  1.00 15.72           N  
ATOM   1475  CA  TRP A 210     -10.559  13.155 -49.415  1.00 15.48           C  
ATOM   1476  C   TRP A 210     -10.803  12.392 -48.134  1.00 14.32           C  
ATOM   1477  O   TRP A 210     -10.964  12.992 -47.095  1.00 14.84           O  
ATOM   1478  CB  TRP A 210     -11.258  12.590 -50.649  1.00 16.36           C  
ATOM   1479  CG  TRP A 210     -10.891  11.194 -51.092  1.00 17.54           C  
ATOM   1480  CD1 TRP A 210      -9.668  10.559 -50.986  1.00 17.40           C  
ATOM   1481  CD2 TRP A 210     -11.756  10.278 -51.764  1.00 19.43           C  
ATOM   1482  NE1 TRP A 210      -9.749   9.293 -51.530  1.00 18.76           N  
ATOM   1483  CE2 TRP A 210     -11.008   9.095 -52.021  1.00 19.27           C  
ATOM   1484  CE3 TRP A 210     -13.093  10.331 -52.173  1.00 20.88           C  
ATOM   1485  CZ2 TRP A 210     -11.559   7.979 -52.672  1.00 21.30           C  
ATOM   1486  CZ3 TRP A 210     -13.641   9.216 -52.824  1.00 21.43           C  
ATOM   1487  CH2 TRP A 210     -12.867   8.057 -53.069  1.00 21.83           C  
ATOM   1488  N   TYR A 211     -10.782  11.068 -48.197  1.00 13.57           N  
ATOM   1489  CA  TYR A 211     -10.390  10.278 -47.037  1.00 13.27           C  
ATOM   1490  C   TYR A 211      -8.891  10.424 -46.862  1.00 12.61           C  
ATOM   1491  O   TYR A 211      -8.194  10.936 -47.748  1.00 13.98           O  
ATOM   1492  CB  TYR A 211     -10.768   8.805 -47.259  1.00 12.61           C  
ATOM   1493  CG  TYR A 211     -12.234   8.601 -47.558  1.00 12.97           C  
ATOM   1494  CD1 TYR A 211     -13.172   8.525 -46.538  1.00 13.16           C  
ATOM   1495  CD2 TYR A 211     -12.694   8.502 -48.881  1.00 13.17           C  
ATOM   1496  CE1 TYR A 211     -14.514   8.366 -46.818  1.00 13.98           C  
ATOM   1497  CE2 TYR A 211     -14.025   8.322 -49.156  1.00 13.69           C  
ATOM   1498  CZ  TYR A 211     -14.925   8.264 -48.123  1.00 14.82           C  
ATOM   1499  OH  TYR A 211     -16.256   8.111 -48.374  1.00 18.30           O  
ATOM   1500  N   TYR A 212      -8.381   9.967 -45.734  1.00 11.90           N  
ATOM   1501  CA  TYR A 212      -6.955   9.777 -45.537  1.00 11.38           C  
ATOM   1502  C   TYR A 212      -6.518   8.543 -46.297  1.00 11.84           C  
ATOM   1503  O   TYR A 212      -6.325   7.473 -45.694  1.00 13.15           O  
ATOM   1504  CB  TYR A 212      -6.601   9.699 -44.033  1.00 11.42           C  
ATOM   1505  CG  TYR A 212      -6.814  11.059 -43.432  1.00 11.26           C  
ATOM   1506  CD1 TYR A 212      -5.855  12.052 -43.586  1.00 11.35           C  
ATOM   1507  CD2 TYR A 212      -7.966  11.362 -42.782  1.00 11.33           C  
ATOM   1508  CE1 TYR A 212      -6.065  13.321 -43.086  1.00 12.19           C  
ATOM   1509  CE2 TYR A 212      -8.190  12.624 -42.260  1.00 12.46           C  
ATOM   1510  CZ  TYR A 212      -7.240  13.608 -42.425  1.00 12.12           C  
ATOM   1511  OH  TYR A 212      -7.489  14.898 -41.935  1.00 13.25           O  
ATOM   1512  N   GLN A 213      -6.398   8.689 -47.617  1.00 11.77           N  
ATOM   1513  CA  GLN A 213      -6.075   7.558 -48.493  1.00 11.67           C  
ATOM   1514  C   GLN A 213      -4.569   7.369 -48.519  1.00 11.21           C  
ATOM   1515  O   GLN A 213      -3.813   8.328 -48.779  1.00 11.26           O  
ATOM   1516  CB  GLN A 213      -6.654   7.728 -49.906  1.00 11.94           C  
ATOM   1517  CG  GLN A 213      -6.401   6.518 -50.787  1.00 12.43           C  
ATOM   1518  CD  GLN A 213      -6.998   6.624 -52.179  1.00 13.36           C  
ATOM   1519  OE1 GLN A 213      -7.695   7.591 -52.526  1.00 13.60           O  
ATOM   1520  NE2 GLN A 213      -6.735   5.614 -52.981  1.00 13.24           N  
ATOM   1521  N   ILE A 214      -4.133   6.127 -48.273  1.00 11.23           N  
ATOM   1522  CA  ILE A 214      -2.716   5.760 -48.288  1.00 11.17           C  
ATOM   1523  C   ILE A 214      -2.517   4.484 -49.138  1.00 12.33           C  
ATOM   1524  O   ILE A 214      -3.457   3.715 -49.352  1.00 13.74           O  
ATOM   1525  CB  ILE A 214      -2.163   5.491 -46.871  1.00 10.94           C  
ATOM   1526  CG1 ILE A 214      -2.906   4.315 -46.195  1.00 10.98           C  
ATOM   1527  CG2 ILE A 214      -2.219   6.728 -45.985  1.00 10.87           C  
ATOM   1528  CD1 ILE A 214      -2.351   3.944 -44.844  1.00 11.38           C  
ATOM   1529  N   GLU A 215      -1.286   4.209 -49.510  1.00 12.89           N  
ATOM   1530  CA  GLU A 215      -0.999   3.156 -50.493  1.00 13.86           C  
ATOM   1531  C   GLU A 215      -0.495   1.898 -49.827  1.00 13.49           C  
ATOM   1532  O   GLU A 215       0.564   1.895 -49.242  1.00 15.69           O  
ATOM   1533  CB  GLU A 215       0.030   3.642 -51.510  1.00 14.65           C  
ATOM   1534  CG  GLU A 215       0.254   2.657 -52.675  1.00 15.18           C  
ATOM   1535  CD  GLU A 215       1.431   3.022 -53.572  1.00 17.24           C  
ATOM   1536  OE1 GLU A 215       2.210   3.978 -53.225  1.00 17.66           O  
ATOM   1537  OE2 GLU A 215       1.600   2.333 -54.633  1.00 15.40           O  
ATOM   1538  N   ILE A 216      -1.253   0.813 -49.955  1.00 13.90           N  
ATOM   1539  CA  ILE A 216      -0.891  -0.457 -49.341  1.00 13.52           C  
ATOM   1540  C   ILE A 216      -0.276  -1.278 -50.437  1.00 13.50           C  
ATOM   1541  O   ILE A 216      -0.832  -1.381 -51.512  1.00 14.85           O  
ATOM   1542  CB  ILE A 216      -2.104  -1.189 -48.734  1.00 13.30           C  
ATOM   1543  CG1 ILE A 216      -2.661  -0.394 -47.565  1.00 13.86           C  
ATOM   1544  CG2 ILE A 216      -1.722  -2.587 -48.239  1.00 13.27           C  
ATOM   1545  CD1 ILE A 216      -3.984  -0.912 -47.072  1.00 14.00           C  
ATOM   1546  N   LEU A 217       0.902  -1.815 -50.160  1.00 14.10           N  
ATOM   1547  CA  LEU A 217       1.684  -2.546 -51.140  1.00 14.21           C  
ATOM   1548  C   LEU A 217       1.488  -4.061 -51.028  1.00 14.62           C  
ATOM   1549  O   LEU A 217       1.625  -4.790 -52.012  1.00 15.27           O  
ATOM   1550  CB  LEU A 217       3.137  -2.233 -50.904  1.00 14.59           C  
ATOM   1551  CG  LEU A 217       3.516  -0.753 -50.883  1.00 15.43           C  
ATOM   1552  CD1 LEU A 217       5.031  -0.632 -50.954  1.00 16.26           C  
ATOM   1553  CD2 LEU A 217       2.849  -0.011 -52.020  1.00 16.25           C  
ATOM   1554  N   LYS A 218       1.185  -4.525 -49.832  1.00 15.19           N  
ATOM   1555  CA  LYS A 218       1.320  -5.957 -49.505  1.00 16.47           C  
ATOM   1556  C   LYS A 218       0.639  -6.247 -48.178  1.00 16.64           C  
ATOM   1557  O   LYS A 218       0.653  -5.404 -47.286  1.00 13.77           O  
ATOM   1558  CB  LYS A 218       2.808  -6.284 -49.381  1.00 17.31           C  
ATOM   1559  CG  LYS A 218       3.155  -7.741 -49.157  1.00 19.02           C  
ATOM   1560  CD  LYS A 218       4.669  -7.925 -49.017  1.00 20.02           C  
ATOM   1561  CE  LYS A 218       5.321  -8.284 -50.322  1.00 21.07           C  
ATOM   1562  NZ  LYS A 218       6.781  -8.558 -50.128  0.50 21.46           N  
ATOM   1563  N   LEU A 219       0.041  -7.442 -48.053  1.00 16.87           N  
ATOM   1564  CA  LEU A 219      -0.368  -7.962 -46.755  1.00 18.69           C  
ATOM   1565  C   LEU A 219       0.373  -9.249 -46.515  1.00 18.36           C  
ATOM   1566  O   LEU A 219       0.625 -10.030 -47.436  1.00 17.61           O  
ATOM   1567  CB  LEU A 219      -1.874  -8.248 -46.669  1.00 20.81           C  
ATOM   1568  CG  LEU A 219      -2.766  -7.256 -45.896  1.00 22.40           C  
ATOM   1569  CD1 LEU A 219      -2.585  -5.821 -46.366  1.00 23.14           C  
ATOM   1570  CD2 LEU A 219      -4.232  -7.666 -46.028  1.00 22.68           C  
ATOM   1571  N   GLU A 220       0.693  -9.480 -45.259  1.00 18.60           N  
ATOM   1572  CA  GLU A 220       1.486 -10.612 -44.898  1.00 19.83           C  
ATOM   1573  C   GLU A 220       0.858 -11.286 -43.701  1.00 19.28           C  
ATOM   1574  O   GLU A 220       0.576 -10.635 -42.700  1.00 17.83           O  
ATOM   1575  CB  GLU A 220       2.872 -10.110 -44.592  1.00 21.91           C  
ATOM   1576  CG  GLU A 220       3.954 -11.145 -44.645  1.00 24.91           C  
ATOM   1577  CD  GLU A 220       5.285 -10.461 -44.713  1.00 24.98           C  
ATOM   1578  OE1 GLU A 220       5.695  -9.947 -43.671  1.00 24.83           O  
ATOM   1579  OE2 GLU A 220       5.857 -10.392 -45.819  1.00 28.23           O  
ATOM   1580  N   ILE A 221       0.626 -12.599 -43.818  1.00 18.59           N  
ATOM   1581  CA  ILE A 221       0.036 -13.376 -42.737  1.00 19.33           C  
ATOM   1582  C   ILE A 221       1.044 -14.445 -42.307  1.00 20.71           C  
ATOM   1583  O   ILE A 221       1.499 -15.237 -43.133  1.00 21.20           O  
ATOM   1584  CB  ILE A 221      -1.283 -14.055 -43.183  1.00 20.29           C  
ATOM   1585  CG1 ILE A 221      -2.195 -13.070 -43.922  1.00 20.81           C  
ATOM   1586  CG2 ILE A 221      -1.966 -14.728 -41.997  1.00 19.79           C  
ATOM   1587  CD1 ILE A 221      -3.055 -12.184 -43.072  1.00 21.57           C  
ATOM   1588  N   GLY A 222       1.412 -14.441 -41.026  1.00 21.32           N  
ATOM   1589  CA  GLY A 222       2.355 -15.414 -40.499  1.00 23.93           C  
ATOM   1590  C   GLY A 222       3.683 -15.375 -41.235  1.00 24.67           C  
ATOM   1591  O   GLY A 222       4.303 -16.405 -41.414  1.00 26.35           O  
ATOM   1592  N   GLY A 223       4.104 -14.182 -41.672  1.00 23.85           N  
ATOM   1593  CA  GLY A 223       5.361 -14.018 -42.394  1.00 25.35           C  
ATOM   1594  C   GLY A 223       5.319 -14.331 -43.888  1.00 24.82           C  
ATOM   1595  O   GLY A 223       6.322 -14.182 -44.576  1.00 28.05           O  
ATOM   1596  N   GLN A 224       4.158 -14.724 -44.391  1.00 22.77           N  
ATOM   1597  CA  GLN A 224       3.985 -15.156 -45.770  1.00 24.40           C  
ATOM   1598  C   GLN A 224       3.064 -14.172 -46.502  1.00 24.15           C  
ATOM   1599  O   GLN A 224       1.934 -13.954 -46.084  1.00 21.67           O  
ATOM   1600  CB  GLN A 224       3.393 -16.580 -45.772  1.00 25.93           C  
ATOM   1601  CG  GLN A 224       2.634 -16.986 -47.032  1.00 27.29           C  
ATOM   1602  CD  GLN A 224       3.522 -17.390 -48.207  0.50 27.44           C  
ATOM   1603  OE1 GLN A 224       3.554 -18.556 -48.598  0.50 26.26           O  
ATOM   1604  NE2 GLN A 224       4.214 -16.427 -48.792  0.50 27.55           N  
ATOM   1605  N   SER A 225       3.530 -13.558 -47.591  1.00 25.06           N  
ATOM   1606  CA  SER A 225       2.688 -12.562 -48.248  1.00 25.26           C  
ATOM   1607  C   SER A 225       1.469 -13.211 -48.910  1.00 25.40           C  
ATOM   1608  O   SER A 225       1.555 -14.338 -49.403  1.00 23.08           O  
ATOM   1609  CB  SER A 225       3.479 -11.737 -49.260  1.00 25.72           C  
ATOM   1610  OG  SER A 225       3.649 -12.445 -50.459  1.00 26.88           O  
ATOM   1611  N   LEU A 226       0.340 -12.501 -48.913  1.00 23.07           N  
ATOM   1612  CA  LEU A 226      -0.827 -12.960 -49.666  1.00 24.76           C  
ATOM   1613  C   LEU A 226      -0.465 -12.842 -51.132  1.00 24.46           C  
ATOM   1614  O   LEU A 226       0.282 -11.938 -51.519  1.00 24.84           O  
ATOM   1615  CB  LEU A 226      -2.076 -12.094 -49.430  1.00 24.51           C  
ATOM   1616  CG  LEU A 226      -3.103 -12.266 -48.317  1.00 24.89           C  
ATOM   1617  CD1 LEU A 226      -4.199 -11.237 -48.531  1.00 23.49           C  
ATOM   1618  CD2 LEU A 226      -3.682 -13.677 -48.257  1.00 24.80           C  
ATOM   1619  N   ASN A 227      -1.017 -13.733 -51.944  1.00 22.71           N  
ATOM   1620  CA  ASN A 227      -0.730 -13.755 -53.363  1.00 23.42           C  
ATOM   1621  C   ASN A 227      -1.833 -13.037 -54.127  1.00 22.82           C  
ATOM   1622  O   ASN A 227      -2.659 -13.656 -54.818  1.00 21.71           O  
ATOM   1623  CB  ASN A 227      -0.557 -15.209 -53.817  1.00 26.96           C  
ATOM   1624  CG  ASN A 227      -0.009 -15.326 -55.212  1.00 28.92           C  
ATOM   1625  OD1 ASN A 227       0.764 -14.481 -55.670  1.00 35.39           O  
ATOM   1626  ND2 ASN A 227      -0.402 -16.372 -55.904  1.00 33.00           N  
ATOM   1627  N   LEU A 228      -1.871 -11.715 -53.957  1.00 21.17           N  
ATOM   1628  CA  LEU A 228      -2.753 -10.829 -54.713  1.00 21.06           C  
ATOM   1629  C   LEU A 228      -1.959  -9.649 -55.259  1.00 21.28           C  
ATOM   1630  O   LEU A 228      -1.122  -9.101 -54.560  1.00 20.78           O  
ATOM   1631  CB  LEU A 228      -3.872 -10.260 -53.811  1.00 21.15           C  
ATOM   1632  CG  LEU A 228      -5.011 -11.196 -53.387  1.00 19.64           C  
ATOM   1633  CD1 LEU A 228      -5.904 -10.594 -52.316  1.00 19.70           C  
ATOM   1634  CD2 LEU A 228      -5.816 -11.596 -54.614  1.00 19.81           C  
ATOM   1635  N   ASP A 229      -2.213  -9.300 -56.515  1.00 21.21           N  
ATOM   1636  CA  ASP A 229      -1.845  -8.012 -57.081  1.00 22.57           C  
ATOM   1637  C   ASP A 229      -2.166  -6.918 -56.059  1.00 21.10           C  
ATOM   1638  O   ASP A 229      -3.276  -6.863 -55.489  1.00 19.67           O  
ATOM   1639  CB  ASP A 229      -2.646  -7.783 -58.371  1.00 24.10           C  
ATOM   1640  CG  ASP A 229      -2.157  -6.591 -59.191  1.00 27.55           C  
ATOM   1641  OD1 ASP A 229      -2.228  -5.430 -58.718  1.00 26.56           O  
ATOM   1642  OD2 ASP A 229      -1.740  -6.810 -60.349  1.00 30.37           O  
ATOM   1643  N   CYS A 230      -1.195  -6.040 -55.857  1.00 20.26           N  
ATOM   1644  CA  CYS A 230      -1.294  -5.008 -54.866  1.00 21.30           C  
ATOM   1645  C   CYS A 230      -2.436  -4.034 -55.173  1.00 19.19           C  
ATOM   1646  O   CYS A 230      -2.953  -3.388 -54.266  1.00 17.90           O  
ATOM   1647  CB  CYS A 230       0.057  -4.295 -54.715  1.00 23.62           C  
ATOM   1648  SG  CYS A 230       0.533  -3.284 -56.113  1.00 25.90           S  
ATOM   1649  N   ARG A 231      -2.878  -3.959 -56.432  1.00 17.38           N  
ATOM   1650  CA  ARG A 231      -4.086  -3.169 -56.741  1.00 17.85           C  
ATOM   1651  C   ARG A 231      -5.342  -3.587 -55.982  1.00 16.80           C  
ATOM   1652  O   ARG A 231      -6.247  -2.784 -55.814  1.00 14.96           O  
ATOM   1653  CB  ARG A 231      -4.419  -3.182 -58.226  1.00 19.41           C  
ATOM   1654  CG  ARG A 231      -3.624  -2.179 -59.035  1.00 22.10           C  
ATOM   1655  CD  ARG A 231      -3.893  -2.322 -60.535  1.00 23.39           C  
ATOM   1656  NE  ARG A 231      -3.346  -3.579 -61.049  1.00 26.44           N  
ATOM   1657  CZ  ARG A 231      -3.119  -3.839 -62.339  1.00 27.91           C  
ATOM   1658  NH1 ARG A 231      -3.349  -2.916 -63.270  1.00 26.34           N  
ATOM   1659  NH2 ARG A 231      -2.604  -5.022 -62.688  1.00 29.84           N  
ATOM   1660  N   GLU A 232      -5.407  -4.852 -55.552  1.00 16.47           N  
ATOM   1661  CA  GLU A 232      -6.595  -5.356 -54.872  1.00 15.87           C  
ATOM   1662  C   GLU A 232      -6.712  -4.726 -53.484  1.00 15.61           C  
ATOM   1663  O   GLU A 232      -7.790  -4.681 -52.915  1.00 15.34           O  
ATOM   1664  CB  GLU A 232      -6.559  -6.885 -54.753  1.00 15.85           C  
ATOM   1665  CG  GLU A 232      -6.659  -7.620 -56.081  1.00 16.31           C  
ATOM   1666  CD  GLU A 232      -8.039  -7.567 -56.721  1.00 17.05           C  
ATOM   1667  OE1 GLU A 232      -8.995  -7.005 -56.116  1.00 17.73           O  
ATOM   1668  OE2 GLU A 232      -8.156  -8.032 -57.889  1.00 17.95           O  
ATOM   1669  N   TYR A 233      -5.595  -4.266 -52.928  1.00 15.29           N  
ATOM   1670  CA  TYR A 233      -5.598  -3.667 -51.586  1.00 15.05           C  
ATOM   1671  C   TYR A 233      -5.998  -2.198 -51.606  1.00 16.38           C  
ATOM   1672  O   TYR A 233      -6.250  -1.593 -50.540  1.00 16.16           O  
ATOM   1673  CB  TYR A 233      -4.237  -3.766 -50.951  1.00 15.02           C  
ATOM   1674  CG  TYR A 233      -3.666  -5.166 -50.877  1.00 14.91           C  
ATOM   1675  CD1 TYR A 233      -4.401  -6.200 -50.345  1.00 14.85           C  
ATOM   1676  CD2 TYR A 233      -2.380  -5.438 -51.332  1.00 15.20           C  
ATOM   1677  CE1 TYR A 233      -3.886  -7.474 -50.285  1.00 15.59           C  
ATOM   1678  CE2 TYR A 233      -1.845  -6.717 -51.250  1.00 15.93           C  
ATOM   1679  CZ  TYR A 233      -2.616  -7.723 -50.733  1.00 15.85           C  
ATOM   1680  OH  TYR A 233      -2.135  -8.993 -50.636  1.00 20.04           O  
ATOM   1681  N   ASN A 234      -6.052  -1.646 -52.813  1.00 16.23           N  
ATOM   1682  CA  ASN A 234      -6.358  -0.251 -53.030  1.00 18.82           C  
ATOM   1683  C   ASN A 234      -7.591  -0.084 -53.922  1.00 21.67           C  
ATOM   1684  O   ASN A 234      -7.751   0.958 -54.568  1.00 21.03           O  
ATOM   1685  CB  ASN A 234      -5.121   0.444 -53.604  1.00 17.10           C  
ATOM   1686  CG  ASN A 234      -3.931   0.308 -52.682  1.00 17.00           C  
ATOM   1687  OD1 ASN A 234      -3.842   0.993 -51.655  1.00 16.35           O  
ATOM   1688  ND2 ASN A 234      -3.035  -0.608 -53.010  1.00 15.65           N  
ATOM   1689  N   ALA A 235      -8.468  -1.101 -53.871  1.00 25.58           N  
ATOM   1690  CA  ALA A 235      -9.623  -1.255 -54.776  1.00 28.86           C  
ATOM   1691  C   ALA A 235     -10.734  -0.286 -54.399  1.00 29.70           C  
ATOM   1692  O   ALA A 235     -11.506  -0.513 -53.474  1.00 33.10           O  
ATOM   1693  CB  ALA A 235     -10.131  -2.692 -54.781  1.00 28.27           C  
ATOM   1694  N   ASP A 236     -10.816   0.773 -55.187  1.00 30.97           N  
ATOM   1695  CA  ASP A 236     -11.410   2.034 -54.795  1.00 31.61           C  
ATOM   1696  C   ASP A 236     -10.421   2.750 -53.864  1.00 26.22           C  
ATOM   1697  O   ASP A 236      -9.777   3.659 -54.346  1.00 27.04           O  
ATOM   1698  CB  ASP A 236     -12.846   1.920 -54.263  1.00 35.71           C  
ATOM   1699  CG  ASP A 236     -13.848   1.517 -55.353  1.00 38.89           C  
ATOM   1700  OD1 ASP A 236     -13.542   0.578 -56.125  1.00 40.52           O  
ATOM   1701  OD2 ASP A 236     -14.934   2.139 -55.442  1.00 40.68           O  
ATOM   1702  N   LYS A 237     -10.203   2.296 -52.617  1.00 21.35           N  
ATOM   1703  CA  LYS A 237      -9.368   3.043 -51.677  1.00 19.91           C  
ATOM   1704  C   LYS A 237      -8.917   2.279 -50.431  1.00 17.74           C  
ATOM   1705  O   LYS A 237      -9.697   1.536 -49.865  1.00 17.20           O  
ATOM   1706  CB  LYS A 237     -10.132   4.289 -51.210  1.00 20.72           C  
ATOM   1707  CG  LYS A 237     -11.581   3.995 -50.826  1.00 22.41           C  
ATOM   1708  CD  LYS A 237     -12.299   5.209 -50.290  1.00 24.65           C  
ATOM   1709  CE  LYS A 237     -13.733   4.884 -49.916  1.00 25.70           C  
ATOM   1710  NZ  LYS A 237     -14.461   4.297 -51.076  1.00 27.16           N  
ATOM   1711  N   ALA A 238      -7.662   2.495 -50.021  1.00 14.74           N  
ATOM   1712  CA  ALA A 238      -7.176   2.156 -48.682  1.00 13.31           C  
ATOM   1713  C   ALA A 238      -7.126   3.411 -47.801  1.00 12.64           C  
ATOM   1714  O   ALA A 238      -6.513   4.408 -48.182  1.00 11.26           O  
ATOM   1715  CB  ALA A 238      -5.816   1.527 -48.765  1.00 13.11           C  
ATOM   1716  N   ILE A 239      -7.767   3.382 -46.627  1.00 11.59           N  
ATOM   1717  CA  ILE A 239      -7.895   4.608 -45.827  1.00 11.77           C  
ATOM   1718  C   ILE A 239      -7.746   4.357 -44.351  1.00 11.88           C  
ATOM   1719  O   ILE A 239      -7.831   3.219 -43.874  1.00 11.45           O  
ATOM   1720  CB  ILE A 239      -9.235   5.309 -46.074  1.00 11.32           C  
ATOM   1721  CG1 ILE A 239     -10.387   4.503 -45.445  1.00 11.36           C  
ATOM   1722  CG2 ILE A 239      -9.416   5.528 -47.573  1.00 11.82           C  
ATOM   1723  CD1 ILE A 239     -11.737   5.173 -45.493  1.00 11.35           C  
ATOM   1724  N   VAL A 240      -7.490   5.421 -43.622  1.00 12.26           N  
ATOM   1725  CA  VAL A 240      -7.348   5.350 -42.174  1.00 12.48           C  
ATOM   1726  C   VAL A 240      -8.533   6.065 -41.583  1.00 14.18           C  
ATOM   1727  O   VAL A 240      -8.694   7.261 -41.812  1.00 13.40           O  
ATOM   1728  CB  VAL A 240      -6.020   5.987 -41.735  1.00 13.26           C  
ATOM   1729  CG1 VAL A 240      -5.770   5.798 -40.240  1.00 13.51           C  
ATOM   1730  CG2 VAL A 240      -4.873   5.417 -42.555  1.00 13.61           C  
ATOM   1731  N   ASP A 241      -9.365   5.346 -40.821  1.00 14.03           N  
ATOM   1732  CA  ASP A 241     -10.658   5.878 -40.365  1.00 14.79           C  
ATOM   1733  C   ASP A 241     -10.947   5.483 -38.921  1.00 14.01           C  
ATOM   1734  O   ASP A 241     -11.374   4.353 -38.680  1.00 15.21           O  
ATOM   1735  CB  ASP A 241     -11.791   5.301 -41.206  1.00 16.18           C  
ATOM   1736  CG  ASP A 241     -13.166   5.827 -40.788  1.00 18.43           C  
ATOM   1737  OD1 ASP A 241     -13.227   6.819 -40.002  1.00 18.62           O  
ATOM   1738  OD2 ASP A 241     -14.188   5.235 -41.233  1.00 18.53           O  
ATOM   1739  N   SER A 242     -10.755   6.401 -37.985  1.00 12.34           N  
ATOM   1740  CA  SER A 242     -11.115   6.185 -36.555  1.00 12.45           C  
ATOM   1741  C   SER A 242     -12.624   6.026 -36.268  1.00 12.77           C  
ATOM   1742  O   SER A 242     -12.991   5.633 -35.167  1.00 14.03           O  
ATOM   1743  CB  SER A 242     -10.610   7.369 -35.736  1.00 12.62           C  
ATOM   1744  OG  SER A 242     -11.297   8.551 -36.111  1.00 11.61           O  
ATOM   1745  N   GLY A 243     -13.492   6.347 -37.229  1.00 13.00           N  
ATOM   1746  CA  GLY A 243     -14.947   6.055 -37.129  1.00 13.94           C  
ATOM   1747  C   GLY A 243     -15.377   4.655 -37.562  1.00 14.30           C  
ATOM   1748  O   GLY A 243     -16.577   4.313 -37.586  1.00 15.19           O  
ATOM   1749  N   THR A 244     -14.414   3.830 -37.944  1.00 14.42           N  
ATOM   1750  CA  THR A 244     -14.702   2.458 -38.333  1.00 14.24           C  
ATOM   1751  C   THR A 244     -14.181   1.561 -37.236  1.00 14.64           C  
ATOM   1752  O   THR A 244     -13.089   1.760 -36.718  1.00 13.44           O  
ATOM   1753  CB  THR A 244     -14.043   2.110 -39.675  1.00 14.44           C  
ATOM   1754  OG1 THR A 244     -14.649   2.907 -40.677  1.00 14.99           O  
ATOM   1755  CG2 THR A 244     -14.245   0.637 -40.060  1.00 14.62           C  
ATOM   1756  N   THR A 245     -14.982   0.577 -36.863  1.00 15.61           N  
ATOM   1757  CA  THR A 245     -14.608  -0.257 -35.765  1.00 16.74           C  
ATOM   1758  C   THR A 245     -13.487  -1.190 -36.195  1.00 17.18           C  
ATOM   1759  O   THR A 245     -12.364  -1.079 -35.708  1.00 17.67           O  
ATOM   1760  CB  THR A 245     -15.804  -1.038 -35.209  1.00 17.32           C  
ATOM   1761  OG1 THR A 245     -16.713  -0.105 -34.604  1.00 17.55           O  
ATOM   1762  CG2 THR A 245     -15.338  -1.993 -34.145  1.00 17.72           C  
ATOM   1763  N   LEU A 246     -13.794  -2.110 -37.102  1.00 17.04           N  
ATOM   1764  CA  LEU A 246     -12.887  -3.214 -37.417  1.00 17.33           C  
ATOM   1765  C   LEU A 246     -11.950  -2.892 -38.572  1.00 17.00           C  
ATOM   1766  O   LEU A 246     -12.087  -1.885 -39.241  1.00 18.45           O  
ATOM   1767  CB  LEU A 246     -13.695  -4.464 -37.771  1.00 17.67           C  
ATOM   1768  CG  LEU A 246     -14.588  -4.978 -36.646  1.00 18.15           C  
ATOM   1769  CD1 LEU A 246     -15.259  -6.246 -37.130  1.00 19.09           C  
ATOM   1770  CD2 LEU A 246     -13.790  -5.260 -35.370  1.00 17.45           C  
ATOM   1771  N   LEU A 247     -10.976  -3.764 -38.787  1.00 16.88           N  
ATOM   1772  CA  LEU A 247     -10.247  -3.768 -40.032  1.00 16.37           C  
ATOM   1773  C   LEU A 247     -11.230  -4.283 -41.086  1.00 16.78           C  
ATOM   1774  O   LEU A 247     -11.762  -5.400 -40.978  1.00 18.23           O  
ATOM   1775  CB  LEU A 247      -9.016  -4.670 -39.949  1.00 16.12           C  
ATOM   1776  CG  LEU A 247      -8.287  -4.925 -41.269  1.00 16.07           C  
ATOM   1777  CD1 LEU A 247      -7.611  -3.649 -41.800  1.00 16.41           C  
ATOM   1778  CD2 LEU A 247      -7.246  -6.019 -41.101  1.00 16.39           C  
ATOM   1779  N   ARG A 248     -11.495  -3.461 -42.091  1.00 16.14           N  
ATOM   1780  CA  ARG A 248     -12.368  -3.861 -43.175  1.00 16.89           C  
ATOM   1781  C   ARG A 248     -11.559  -4.035 -44.446  1.00 15.34           C  
ATOM   1782  O   ARG A 248     -10.717  -3.189 -44.789  1.00 14.14           O  
ATOM   1783  CB  ARG A 248     -13.477  -2.848 -43.382  1.00 19.52           C  
ATOM   1784  CG  ARG A 248     -14.231  -2.510 -42.104  1.00 22.99           C  
ATOM   1785  CD  ARG A 248     -15.532  -1.784 -42.427  1.00 27.50           C  
ATOM   1786  NE  ARG A 248     -16.646  -2.734 -42.561  1.00 31.51           N  
ATOM   1787  CZ  ARG A 248     -17.691  -2.587 -43.384  1.00 35.42           C  
ATOM   1788  NH1 ARG A 248     -17.799  -1.531 -44.191  1.00 36.91           N  
ATOM   1789  NH2 ARG A 248     -18.637  -3.523 -43.420  1.00 34.88           N  
ATOM   1790  N   LEU A 249     -11.829  -5.137 -45.139  1.00 14.21           N  
ATOM   1791  CA  LEU A 249     -11.091  -5.518 -46.331  1.00 13.89           C  
ATOM   1792  C   LEU A 249     -12.031  -5.756 -47.517  1.00 13.76           C  
ATOM   1793  O   LEU A 249     -13.111  -6.330 -47.363  1.00 13.65           O  
ATOM   1794  CB  LEU A 249     -10.292  -6.794 -46.059  1.00 13.82           C  
ATOM   1795  CG  LEU A 249      -9.371  -6.847 -44.835  1.00 14.59           C  
ATOM   1796  CD1 LEU A 249      -8.852  -8.277 -44.636  1.00 14.48           C  
ATOM   1797  CD2 LEU A 249      -8.187  -5.875 -44.965  1.00 14.62           C  
ATOM   1798  N   PRO A 250     -11.643  -5.294 -48.714  1.00 13.67           N  
ATOM   1799  CA  PRO A 250     -12.483  -5.593 -49.847  1.00 14.06           C  
ATOM   1800  C   PRO A 250     -12.715  -7.102 -49.935  1.00 13.81           C  
ATOM   1801  O   PRO A 250     -11.824  -7.840 -49.615  1.00 13.32           O  
ATOM   1802  CB  PRO A 250     -11.654  -5.122 -51.041  1.00 14.33           C  
ATOM   1803  CG  PRO A 250     -10.695  -4.118 -50.478  1.00 14.54           C  
ATOM   1804  CD  PRO A 250     -10.460  -4.495 -49.061  1.00 14.44           C  
ATOM   1805  N   GLN A 251     -13.894  -7.521 -50.350  1.00 15.29           N  
ATOM   1806  CA  GLN A 251     -14.287  -8.945 -50.346  1.00 17.16           C  
ATOM   1807  C   GLN A 251     -13.193  -9.923 -50.760  1.00 17.50           C  
ATOM   1808  O   GLN A 251     -12.894 -10.896 -50.028  1.00 16.62           O  
ATOM   1809  CB  GLN A 251     -15.545  -9.169 -51.209  1.00 19.17           C  
ATOM   1810  CG  GLN A 251     -16.210 -10.530 -50.991  1.00 20.84           C  
ATOM   1811  CD  GLN A 251     -16.797 -10.673 -49.594  1.00 23.53           C  
ATOM   1812  OE1 GLN A 251     -17.708  -9.928 -49.217  1.00 26.97           O  
ATOM   1813  NE2 GLN A 251     -16.308 -11.656 -48.825  1.00 24.92           N  
ATOM   1814  N   LYS A 252     -12.578  -9.690 -51.919  1.00 17.18           N  
ATOM   1815  CA  LYS A 252     -11.486 -10.550 -52.392  1.00 18.09           C  
ATOM   1816  C   LYS A 252     -10.299 -10.679 -51.389  1.00 17.18           C  
ATOM   1817  O   LYS A 252      -9.798 -11.789 -51.098  1.00 15.09           O  
ATOM   1818  CB  LYS A 252     -10.987 -10.022 -53.753  1.00 19.15           C  
ATOM   1819  CG  LYS A 252     -10.310 -11.061 -54.609  1.00 19.42           C  
ATOM   1820  CD  LYS A 252     -10.151 -10.611 -56.059  1.00 18.99           C  
ATOM   1821  CE  LYS A 252     -11.245 -11.143 -56.966  1.00 18.96           C  
ATOM   1822  NZ  LYS A 252     -12.312 -10.151 -57.209  1.00 19.15           N  
ATOM   1823  N   VAL A 253      -9.858  -9.546 -50.853  1.00 15.11           N  
ATOM   1824  CA  VAL A 253      -8.801  -9.553 -49.844  1.00 14.38           C  
ATOM   1825  C   VAL A 253      -9.317 -10.271 -48.588  1.00 13.51           C  
ATOM   1826  O   VAL A 253      -8.617 -11.107 -48.034  1.00 12.72           O  
ATOM   1827  CB  VAL A 253      -8.301  -8.124 -49.520  1.00 14.45           C  
ATOM   1828  CG1 VAL A 253      -7.182  -8.143 -48.503  1.00 14.03           C  
ATOM   1829  CG2 VAL A 253      -7.834  -7.431 -50.787  1.00 14.93           C  
ATOM   1830  N   PHE A 254     -10.557  -9.982 -48.184  1.00 13.04           N  
ATOM   1831  CA  PHE A 254     -11.133 -10.614 -46.998  1.00 13.19           C  
ATOM   1832  C   PHE A 254     -11.072 -12.141 -47.081  1.00 13.73           C  
ATOM   1833  O   PHE A 254     -10.634 -12.793 -46.140  1.00 12.39           O  
ATOM   1834  CB  PHE A 254     -12.597 -10.220 -46.766  1.00 13.43           C  
ATOM   1835  CG  PHE A 254     -13.203 -10.871 -45.557  1.00 13.42           C  
ATOM   1836  CD1 PHE A 254     -12.907 -10.389 -44.278  1.00 14.33           C  
ATOM   1837  CD2 PHE A 254     -14.057 -11.967 -45.683  1.00 13.86           C  
ATOM   1838  CE1 PHE A 254     -13.426 -10.998 -43.156  1.00 14.81           C  
ATOM   1839  CE2 PHE A 254     -14.594 -12.576 -44.553  1.00 13.88           C  
ATOM   1840  CZ  PHE A 254     -14.285 -12.075 -43.295  1.00 14.72           C  
ATOM   1841  N   ASP A 255     -11.519 -12.690 -48.203  1.00 13.56           N  
ATOM   1842  CA  ASP A 255     -11.561 -14.145 -48.374  1.00 15.12           C  
ATOM   1843  C   ASP A 255     -10.159 -14.777 -48.406  1.00 14.66           C  
ATOM   1844  O   ASP A 255      -9.937 -15.861 -47.869  1.00 13.74           O  
ATOM   1845  CB  ASP A 255     -12.342 -14.502 -49.656  1.00 16.69           C  
ATOM   1846  CG  ASP A 255     -13.822 -14.114 -49.586  1.00 18.30           C  
ATOM   1847  OD1 ASP A 255     -14.393 -14.023 -48.471  1.00 20.74           O  
ATOM   1848  OD2 ASP A 255     -14.448 -13.953 -50.660  1.00 20.12           O  
ATOM   1849  N   ALA A 256      -9.208 -14.109 -49.038  1.00 14.51           N  
ATOM   1850  CA  ALA A 256      -7.832 -14.581 -49.014  1.00 14.67           C  
ATOM   1851  C   ALA A 256      -7.194 -14.519 -47.596  1.00 14.20           C  
ATOM   1852  O   ALA A 256      -6.508 -15.445 -47.167  1.00 13.49           O  
ATOM   1853  CB  ALA A 256      -7.003 -13.833 -50.025  1.00 15.14           C  
ATOM   1854  N   VAL A 257      -7.443 -13.446 -46.859  1.00 13.60           N  
ATOM   1855  CA  VAL A 257      -6.945 -13.348 -45.510  1.00 13.22           C  
ATOM   1856  C   VAL A 257      -7.516 -14.449 -44.625  1.00 13.14           C  
ATOM   1857  O   VAL A 257      -6.760 -15.055 -43.883  1.00 13.02           O  
ATOM   1858  CB  VAL A 257      -7.264 -11.988 -44.856  1.00 13.21           C  
ATOM   1859  CG1 VAL A 257      -6.950 -12.030 -43.367  1.00 13.34           C  
ATOM   1860  CG2 VAL A 257      -6.461 -10.884 -45.540  1.00 13.17           C  
ATOM   1861  N   VAL A 258      -8.829 -14.677 -44.703  1.00 13.61           N  
ATOM   1862  CA  VAL A 258      -9.480 -15.729 -43.926  1.00 14.53           C  
ATOM   1863  C   VAL A 258      -8.787 -17.065 -44.172  1.00 14.29           C  
ATOM   1864  O   VAL A 258      -8.436 -17.762 -43.222  1.00 13.59           O  
ATOM   1865  CB  VAL A 258     -10.978 -15.823 -44.213  1.00 14.36           C  
ATOM   1866  CG1 VAL A 258     -11.573 -17.145 -43.728  1.00 14.42           C  
ATOM   1867  CG2 VAL A 258     -11.712 -14.632 -43.598  1.00 14.42           C  
ATOM   1868  N   GLU A 259      -8.582 -17.414 -45.439  1.00 16.28           N  
ATOM   1869  CA  GLU A 259      -7.940 -18.677 -45.772  1.00 16.99           C  
ATOM   1870  C   GLU A 259      -6.524 -18.748 -45.229  1.00 17.33           C  
ATOM   1871  O   GLU A 259      -6.084 -19.803 -44.760  1.00 17.34           O  
ATOM   1872  CB  GLU A 259      -7.879 -18.917 -47.278  1.00 18.53           C  
ATOM   1873  CG  GLU A 259      -9.198 -19.226 -47.933  1.00 20.38           C  
ATOM   1874  CD  GLU A 259     -10.005 -20.305 -47.233  1.00 21.43           C  
ATOM   1875  OE1 GLU A 259      -9.444 -21.384 -46.902  1.00 20.46           O  
ATOM   1876  OE2 GLU A 259     -11.222 -20.064 -47.057  1.00 22.08           O  
ATOM   1877  N   ALA A 260      -5.778 -17.654 -45.332  1.00 15.57           N  
ATOM   1878  CA  ALA A 260      -4.398 -17.658 -44.811  1.00 14.83           C  
ATOM   1879  C   ALA A 260      -4.401 -17.792 -43.278  1.00 14.70           C  
ATOM   1880  O   ALA A 260      -3.577 -18.514 -42.718  1.00 14.64           O  
ATOM   1881  CB  ALA A 260      -3.652 -16.397 -45.231  1.00 14.85           C  
ATOM   1882  N   VAL A 261      -5.296 -17.082 -42.595  1.00 14.73           N  
ATOM   1883  CA  VAL A 261      -5.283 -17.114 -41.127  1.00 14.90           C  
ATOM   1884  C   VAL A 261      -5.738 -18.509 -40.640  1.00 15.34           C  
ATOM   1885  O   VAL A 261      -5.211 -19.044 -39.694  1.00 15.34           O  
ATOM   1886  CB  VAL A 261      -6.157 -16.009 -40.512  1.00 14.31           C  
ATOM   1887  CG1 VAL A 261      -6.263 -16.166 -39.011  1.00 14.74           C  
ATOM   1888  CG2 VAL A 261      -5.577 -14.632 -40.807  1.00 14.00           C  
ATOM   1889  N   ALA A 262      -6.761 -19.047 -41.291  1.00 17.59           N  
ATOM   1890  CA  ALA A 262      -7.301 -20.370 -40.956  1.00 19.17           C  
ATOM   1891  C   ALA A 262      -6.175 -21.397 -41.043  1.00 19.54           C  
ATOM   1892  O   ALA A 262      -5.943 -22.165 -40.113  1.00 20.36           O  
ATOM   1893  CB  ALA A 262      -8.401 -20.735 -41.910  1.00 18.53           C  
ATOM   1894  N   ARG A 263      -5.488 -21.394 -42.171  1.00 21.23           N  
ATOM   1895  CA  ARG A 263      -4.383 -22.329 -42.401  1.00 23.39           C  
ATOM   1896  C   ARG A 263      -3.193 -22.129 -41.496  1.00 26.07           C  
ATOM   1897  O   ARG A 263      -2.475 -23.084 -41.213  1.00 27.72           O  
ATOM   1898  CB  ARG A 263      -3.899 -22.228 -43.835  1.00 23.68           C  
ATOM   1899  CG  ARG A 263      -4.928 -22.753 -44.780  1.00 24.77           C  
ATOM   1900  CD  ARG A 263      -4.475 -22.590 -46.204  1.00 26.43           C  
ATOM   1901  NE  ARG A 263      -5.641 -22.630 -47.074  1.00 26.66           N  
ATOM   1902  CZ  ARG A 263      -5.597 -22.853 -48.382  1.00 24.90           C  
ATOM   1903  NH1 ARG A 263      -4.444 -23.073 -48.995  1.00 24.32           N  
ATOM   1904  NH2 ARG A 263      -6.731 -22.844 -49.065  1.00 25.53           N  
ATOM   1905  N   ALA A 264      -2.933 -20.891 -41.090  1.00 26.26           N  
ATOM   1906  CA  ALA A 264      -1.796 -20.634 -40.232  1.00 28.42           C  
ATOM   1907  C   ALA A 264      -2.151 -20.875 -38.784  1.00 28.92           C  
ATOM   1908  O   ALA A 264      -1.262 -20.910 -37.957  1.00 30.07           O  
ATOM   1909  CB  ALA A 264      -1.280 -19.218 -40.421  1.00 29.71           C  
ATOM   1910  N   SER A 265      -3.439 -21.014 -38.471  1.00 30.72           N  
ATOM   1911  CA  SER A 265      -3.870 -21.388 -37.133  1.00 34.13           C  
ATOM   1912  C   SER A 265      -4.247 -22.877 -37.197  1.00 39.20           C  
ATOM   1913  O   SER A 265      -3.340 -23.683 -37.355  1.00 38.52           O  
ATOM   1914  CB  SER A 265      -5.003 -20.490 -36.643  1.00 34.32           C  
ATOM   1915  OG  SER A 265      -6.218 -20.755 -37.312  1.00 36.59           O  
ATOM   1916  N   LEU A 266      -5.550 -23.210 -37.118  1.00 40.40           N  
ATOM   1917  CA  LEU A 266      -6.128 -24.589 -37.274  1.00 44.37           C  
ATOM   1918  C   LEU A 266      -6.910 -25.080 -36.035  1.00 44.90           C  
ATOM   1919  O   LEU A 266      -6.784 -26.239 -35.619  1.00 44.78           O  
ATOM   1920  CB  LEU A 266      -5.088 -25.662 -37.671  1.00 45.38           C  
ATOM   1921  CG  LEU A 266      -4.450 -25.685 -39.067  1.00 46.75           C  
ATOM   1922  CD1 LEU A 266      -3.334 -26.723 -39.068  1.00 47.31           C  
ATOM   1923  CD2 LEU A 266      -5.469 -26.004 -40.153  1.00 46.54           C  
ATOM   1924  N   ILE A 267      -7.745 -24.215 -35.477  1.00 46.76           N  
ATOM   1925  CA  ILE A 267      -8.504 -24.543 -34.273  1.00 48.94           C  
ATOM   1926  C   ILE A 267      -9.878 -25.117 -34.633  1.00 53.79           C  
ATOM   1927  O   ILE A 267     -10.380 -26.043 -33.971  1.00 55.06           O  
ATOM   1928  CB  ILE A 267      -8.683 -23.313 -33.354  1.00 47.19           C  
ATOM   1929  CG1 ILE A 267      -7.326 -22.670 -33.028  1.00 46.75           C  
ATOM   1930  CG2 ILE A 267      -9.383 -23.708 -32.064  1.00 46.90           C  
ATOM   1931  CD1 ILE A 267      -6.936 -21.558 -33.969  1.00 46.91           C  
ATOM   1932  N   PHE A 270     -12.401 -24.908 -37.596  1.00 44.42           N  
ATOM   1933  CA  PHE A 270     -13.228 -23.720 -37.370  1.00 43.82           C  
ATOM   1934  C   PHE A 270     -14.604 -23.742 -38.038  1.00 43.65           C  
ATOM   1935  O   PHE A 270     -14.730 -24.099 -39.211  1.00 45.68           O  
ATOM   1936  CB  PHE A 270     -12.494 -22.451 -37.831  1.00 44.54           C  
ATOM   1937  CG  PHE A 270     -11.964 -21.615 -36.704  1.00 43.40           C  
ATOM   1938  CD1 PHE A 270     -12.781 -21.276 -35.634  1.00 45.86           C  
ATOM   1939  CD2 PHE A 270     -10.655 -21.166 -36.712  1.00 44.17           C  
ATOM   1940  CE1 PHE A 270     -12.297 -20.512 -34.583  1.00 45.80           C  
ATOM   1941  CE2 PHE A 270     -10.159 -20.403 -35.669  1.00 43.90           C  
ATOM   1942  CZ  PHE A 270     -10.981 -20.076 -34.601  1.00 46.49           C  
ATOM   1943  N   SER A 271     -15.626 -23.318 -37.296  1.00 40.98           N  
ATOM   1944  CA  SER A 271     -16.940 -23.081 -37.882  1.00 40.35           C  
ATOM   1945  C   SER A 271     -16.833 -21.903 -38.844  1.00 39.27           C  
ATOM   1946  O   SER A 271     -15.948 -21.046 -38.701  1.00 34.82           O  
ATOM   1947  CB  SER A 271     -17.989 -22.770 -36.805  1.00 38.72           C  
ATOM   1948  OG  SER A 271     -17.996 -21.386 -36.481  1.00 38.62           O  
ATOM   1949  N   ASP A 272     -17.746 -21.873 -39.813  1.00 40.04           N  
ATOM   1950  CA  ASP A 272     -17.766 -20.837 -40.844  1.00 38.08           C  
ATOM   1951  C   ASP A 272     -18.154 -19.521 -40.224  1.00 33.72           C  
ATOM   1952  O   ASP A 272     -17.678 -18.476 -40.647  1.00 34.56           O  
ATOM   1953  CB  ASP A 272     -18.789 -21.149 -41.960  1.00 42.49           C  
ATOM   1954  CG  ASP A 272     -18.455 -22.403 -42.757  1.00 44.03           C  
ATOM   1955  OD1 ASP A 272     -17.365 -22.999 -42.575  1.00 46.19           O  
ATOM   1956  OD2 ASP A 272     -19.313 -22.792 -43.581  1.00 47.13           O  
ATOM   1957  N   GLY A 273     -19.031 -19.584 -39.228  1.00 27.44           N  
ATOM   1958  CA  GLY A 273     -19.558 -18.412 -38.585  1.00 26.88           C  
ATOM   1959  C   GLY A 273     -18.541 -17.569 -37.852  1.00 25.09           C  
ATOM   1960  O   GLY A 273     -18.757 -16.355 -37.656  1.00 25.67           O  
ATOM   1961  N   PHE A 274     -17.446 -18.188 -37.416  1.00 21.62           N  
ATOM   1962  CA  PHE A 274     -16.421 -17.411 -36.736  1.00 20.80           C  
ATOM   1963  C   PHE A 274     -15.904 -16.306 -37.648  1.00 20.30           C  
ATOM   1964  O   PHE A 274     -15.824 -15.143 -37.236  1.00 17.97           O  
ATOM   1965  CB  PHE A 274     -15.278 -18.278 -36.249  1.00 21.75           C  
ATOM   1966  CG  PHE A 274     -14.208 -17.501 -35.547  1.00 22.42           C  
ATOM   1967  CD1 PHE A 274     -14.481 -16.853 -34.347  1.00 22.74           C  
ATOM   1968  CD2 PHE A 274     -12.945 -17.371 -36.102  1.00 23.47           C  
ATOM   1969  CE1 PHE A 274     -13.516 -16.115 -33.700  1.00 22.87           C  
ATOM   1970  CE2 PHE A 274     -11.965 -16.642 -35.452  1.00 23.51           C  
ATOM   1971  CZ  PHE A 274     -12.249 -16.015 -34.245  1.00 23.42           C  
ATOM   1972  N   TRP A 275     -15.616 -16.648 -38.903  1.00 20.63           N  
ATOM   1973  CA  TRP A 275     -15.034 -15.672 -39.828  1.00 20.47           C  
ATOM   1974  C   TRP A 275     -15.999 -14.564 -40.199  1.00 20.87           C  
ATOM   1975  O   TRP A 275     -15.554 -13.450 -40.499  1.00 18.88           O  
ATOM   1976  CB  TRP A 275     -14.491 -16.353 -41.093  1.00 20.13           C  
ATOM   1977  CG  TRP A 275     -13.619 -17.551 -40.784  1.00 20.52           C  
ATOM   1978  CD1 TRP A 275     -13.906 -18.865 -41.046  1.00 20.75           C  
ATOM   1979  CD2 TRP A 275     -12.349 -17.543 -40.121  1.00 20.04           C  
ATOM   1980  NE1 TRP A 275     -12.882 -19.662 -40.605  1.00 21.61           N  
ATOM   1981  CE2 TRP A 275     -11.919 -18.878 -40.028  1.00 20.36           C  
ATOM   1982  CE3 TRP A 275     -11.521 -16.527 -39.612  1.00 19.82           C  
ATOM   1983  CZ2 TRP A 275     -10.690 -19.229 -39.467  1.00 20.43           C  
ATOM   1984  CZ3 TRP A 275     -10.326 -16.871 -39.037  1.00 19.77           C  
ATOM   1985  CH2 TRP A 275      -9.917 -18.218 -38.959  1.00 20.27           C  
ATOM   1986  N   THR A 276     -17.305 -14.849 -40.168  1.00 22.43           N  
ATOM   1987  CA  THR A 276     -18.347 -13.877 -40.570  1.00 25.14           C  
ATOM   1988  C   THR A 276     -18.965 -13.100 -39.408  1.00 26.06           C  
ATOM   1989  O   THR A 276     -19.841 -12.241 -39.611  1.00 26.56           O  
ATOM   1990  CB  THR A 276     -19.509 -14.577 -41.293  1.00 27.56           C  
ATOM   1991  OG1 THR A 276     -20.192 -15.443 -40.369  1.00 29.30           O  
ATOM   1992  CG2 THR A 276     -18.993 -15.396 -42.474  1.00 27.09           C  
ATOM   1993  N   GLY A 277     -18.518 -13.400 -38.190  1.00 26.04           N  
ATOM   1994  CA  GLY A 277     -19.065 -12.773 -36.995  1.00 28.17           C  
ATOM   1995  C   GLY A 277     -20.440 -13.314 -36.622  1.00 29.70           C  
ATOM   1996  O   GLY A 277     -21.167 -12.703 -35.845  1.00 30.74           O  
ATOM   1997  N   SER A 278     -20.790 -14.468 -37.177  1.00 30.01           N  
ATOM   1998  CA  SER A 278     -22.038 -15.124 -36.835  1.00 30.55           C  
ATOM   1999  C   SER A 278     -21.844 -15.870 -35.522  1.00 30.35           C  
ATOM   2000  O   SER A 278     -22.807 -16.082 -34.783  1.00 26.92           O  
ATOM   2001  CB  SER A 278     -22.463 -16.101 -37.935  1.00 30.66           C  
ATOM   2002  OG  SER A 278     -23.874 -16.096 -38.080  1.00 33.18           O  
ATOM   2003  N   GLN A 279     -20.596 -16.262 -35.238  1.00 30.16           N  
ATOM   2004  CA  GLN A 279     -20.278 -16.997 -34.021  1.00 29.35           C  
ATOM   2005  C   GLN A 279     -19.002 -16.585 -33.337  1.00 28.69           C  
ATOM   2006  O   GLN A 279     -18.044 -16.142 -33.974  1.00 26.97           O  
ATOM   2007  CB  GLN A 279     -20.193 -18.475 -34.325  1.00 31.03           C  
ATOM   2008  CG  GLN A 279     -21.530 -19.062 -34.732  1.00 33.27           C  
ATOM   2009  CD  GLN A 279     -21.365 -20.303 -35.554  1.00 34.85           C  
ATOM   2010  OE1 GLN A 279     -20.254 -20.634 -35.956  1.00 33.88           O  
ATOM   2011  NE2 GLN A 279     -22.475 -20.992 -35.833  1.00 36.33           N  
ATOM   2012  N   LEU A 280     -18.995 -16.732 -32.013  1.00 26.62           N  
ATOM   2013  CA  LEU A 280     -17.807 -16.454 -31.232  1.00 25.52           C  
ATOM   2014  C   LEU A 280     -17.194 -17.769 -30.804  1.00 25.92           C  
ATOM   2015  O   LEU A 280     -17.917 -18.718 -30.526  1.00 28.57           O  
ATOM   2016  CB  LEU A 280     -18.148 -15.647 -30.000  1.00 25.24           C  
ATOM   2017  CG  LEU A 280     -19.062 -14.437 -30.134  1.00 25.25           C  
ATOM   2018  CD1 LEU A 280     -19.050 -13.677 -28.823  1.00 24.99           C  
ATOM   2019  CD2 LEU A 280     -18.664 -13.540 -31.298  1.00 25.40           C  
ATOM   2020  N   ALA A 281     -15.871 -17.807 -30.744  1.00 26.02           N  
ATOM   2021  CA  ALA A 281     -15.134 -18.962 -30.257  1.00 26.38           C  
ATOM   2022  C   ALA A 281     -14.845 -18.760 -28.783  1.00 26.25           C  
ATOM   2023  O   ALA A 281     -14.355 -17.701 -28.402  1.00 25.00           O  
ATOM   2024  CB  ALA A 281     -13.831 -19.115 -31.021  1.00 25.82           C  
ATOM   2025  N   CYS A 282     -15.151 -19.768 -27.965  1.00 25.66           N  
ATOM   2026  CA  CYS A 282     -14.912 -19.700 -26.529  1.00 29.04           C  
ATOM   2027  C   CYS A 282     -13.871 -20.730 -26.099  1.00 30.51           C  
ATOM   2028  O   CYS A 282     -13.964 -21.892 -26.479  1.00 31.17           O  
ATOM   2029  CB  CYS A 282     -16.207 -19.931 -25.749  1.00 30.26           C  
ATOM   2030  SG  CYS A 282     -17.629 -18.961 -26.301  1.00 32.06           S  
ATOM   2031  N   TRP A 283     -12.900 -20.309 -25.289  1.00 34.92           N  
ATOM   2032  CA  TRP A 283     -11.791 -21.192 -24.894  1.00 37.28           C  
ATOM   2033  C   TRP A 283     -11.567 -21.179 -23.399  1.00 38.26           C  
ATOM   2034  O   TRP A 283     -11.577 -20.115 -22.787  1.00 44.20           O  
ATOM   2035  CB  TRP A 283     -10.517 -20.803 -25.636  1.00 39.22           C  
ATOM   2036  CG  TRP A 283     -10.535 -21.208 -27.088  1.00 41.04           C  
ATOM   2037  CD1 TRP A 283     -10.541 -22.480 -27.580  1.00 41.38           C  
ATOM   2038  CD2 TRP A 283     -10.553 -20.337 -28.236  1.00 40.93           C  
ATOM   2039  NE1 TRP A 283     -10.555 -22.456 -28.958  1.00 42.41           N  
ATOM   2040  CE2 TRP A 283     -10.567 -21.152 -29.383  1.00 42.69           C  
ATOM   2041  CE3 TRP A 283     -10.569 -18.952 -28.402  1.00 41.32           C  
ATOM   2042  CZ2 TRP A 283     -10.587 -20.620 -30.685  1.00 41.62           C  
ATOM   2043  CZ3 TRP A 283     -10.583 -18.428 -29.701  1.00 40.85           C  
ATOM   2044  CH2 TRP A 283     -10.588 -19.263 -30.813  1.00 41.22           C  
ATOM   2045  N   THR A 288      -4.863 -18.171 -23.355  1.00 35.40           N  
ATOM   2046  CA  THR A 288      -5.527 -17.470 -24.444  1.00 32.59           C  
ATOM   2047  C   THR A 288      -5.261 -18.163 -25.785  1.00 31.05           C  
ATOM   2048  O   THR A 288      -4.220 -18.791 -25.978  1.00 28.75           O  
ATOM   2049  CB  THR A 288      -5.042 -16.003 -24.550  1.00 32.53           C  
ATOM   2050  OG1 THR A 288      -3.645 -15.973 -24.880  1.00 31.51           O  
ATOM   2051  CG2 THR A 288      -5.289 -15.241 -23.234  1.00 32.85           C  
ATOM   2052  N   PRO A 289      -6.185 -17.991 -26.738  1.00 30.94           N  
ATOM   2053  CA  PRO A 289      -5.957 -18.451 -28.102  1.00 29.94           C  
ATOM   2054  C   PRO A 289      -4.901 -17.674 -28.902  1.00 29.33           C  
ATOM   2055  O   PRO A 289      -4.513 -18.137 -29.972  1.00 28.65           O  
ATOM   2056  CB  PRO A 289      -7.315 -18.246 -28.754  1.00 30.31           C  
ATOM   2057  CG  PRO A 289      -7.886 -17.077 -28.027  1.00 30.45           C  
ATOM   2058  CD  PRO A 289      -7.510 -17.350 -26.601  1.00 29.24           C  
ATOM   2059  N   TRP A 290      -4.425 -16.537 -28.389  1.00 29.03           N  
ATOM   2060  CA  TRP A 290      -3.597 -15.630 -29.191  1.00 29.33           C  
ATOM   2061  C   TRP A 290      -2.338 -16.300 -29.724  1.00 29.57           C  
ATOM   2062  O   TRP A 290      -1.955 -16.089 -30.880  1.00 31.48           O  
ATOM   2063  CB  TRP A 290      -3.284 -14.347 -28.425  1.00 28.31           C  
ATOM   2064  CG  TRP A 290      -4.526 -13.548 -28.129  1.00 28.60           C  
ATOM   2065  CD1 TRP A 290      -5.598 -13.348 -28.963  1.00 26.70           C  
ATOM   2066  CD2 TRP A 290      -4.820 -12.837 -26.924  1.00 30.25           C  
ATOM   2067  NE1 TRP A 290      -6.541 -12.559 -28.349  1.00 27.32           N  
ATOM   2068  CE2 TRP A 290      -6.089 -12.223 -27.099  1.00 29.25           C  
ATOM   2069  CE3 TRP A 290      -4.127 -12.638 -25.718  1.00 32.20           C  
ATOM   2070  CZ2 TRP A 290      -6.685 -11.447 -26.110  1.00 31.43           C  
ATOM   2071  CZ3 TRP A 290      -4.726 -11.853 -24.725  1.00 33.21           C  
ATOM   2072  CH2 TRP A 290      -5.996 -11.269 -24.931  1.00 32.60           C  
ATOM   2073  N   SER A 291      -1.745 -17.164 -28.911  1.00 30.49           N  
ATOM   2074  CA  SER A 291      -0.581 -17.931 -29.317  1.00 29.59           C  
ATOM   2075  C   SER A 291      -0.843 -18.878 -30.506  1.00 29.16           C  
ATOM   2076  O   SER A 291       0.112 -19.351 -31.115  1.00 30.49           O  
ATOM   2077  CB  SER A 291      -0.075 -18.754 -28.135  1.00 31.67           C  
ATOM   2078  OG  SER A 291      -1.023 -19.759 -27.815  1.00 31.33           O  
ATOM   2079  N   TYR A 292      -2.108 -19.173 -30.819  1.00 29.11           N  
ATOM   2080  CA  TYR A 292      -2.438 -20.105 -31.902  1.00 29.50           C  
ATOM   2081  C   TYR A 292      -2.578 -19.427 -33.281  1.00 26.23           C  
ATOM   2082  O   TYR A 292      -2.694 -20.130 -34.283  1.00 26.30           O  
ATOM   2083  CB  TYR A 292      -3.753 -20.877 -31.637  1.00 33.64           C  
ATOM   2084  CG  TYR A 292      -4.013 -21.362 -30.216  1.00 38.74           C  
ATOM   2085  CD1 TYR A 292      -2.972 -21.642 -29.338  1.00 40.66           C  
ATOM   2086  CD2 TYR A 292      -5.323 -21.523 -29.747  1.00 43.12           C  
ATOM   2087  CE1 TYR A 292      -3.217 -22.067 -28.039  1.00 42.64           C  
ATOM   2088  CE2 TYR A 292      -5.580 -21.961 -28.447  1.00 44.05           C  
ATOM   2089  CZ  TYR A 292      -4.515 -22.229 -27.595  1.00 46.10           C  
ATOM   2090  OH  TYR A 292      -4.728 -22.654 -26.296  1.00 48.20           O  
ATOM   2091  N   PHE A 293      -2.562 -18.093 -33.315  1.00 21.76           N  
ATOM   2092  CA  PHE A 293      -2.938 -17.306 -34.506  1.00 20.03           C  
ATOM   2093  C   PHE A 293      -1.767 -16.471 -35.019  1.00 18.26           C  
ATOM   2094  O   PHE A 293      -0.882 -16.113 -34.261  1.00 18.02           O  
ATOM   2095  CB  PHE A 293      -4.076 -16.348 -34.151  1.00 19.22           C  
ATOM   2096  CG  PHE A 293      -5.424 -16.982 -34.106  1.00 19.79           C  
ATOM   2097  CD1 PHE A 293      -6.194 -17.071 -35.251  1.00 19.04           C  
ATOM   2098  CD2 PHE A 293      -5.946 -17.467 -32.909  1.00 19.29           C  
ATOM   2099  CE1 PHE A 293      -7.444 -17.652 -35.219  1.00 19.36           C  
ATOM   2100  CE2 PHE A 293      -7.209 -18.029 -32.865  1.00 20.06           C  
ATOM   2101  CZ  PHE A 293      -7.942 -18.158 -34.023  1.00 19.90           C  
ATOM   2102  N   PRO A 294      -1.747 -16.148 -36.315  1.00 17.40           N  
ATOM   2103  CA  PRO A 294      -0.551 -15.466 -36.824  1.00 16.58           C  
ATOM   2104  C   PRO A 294      -0.608 -13.941 -36.725  1.00 16.93           C  
ATOM   2105  O   PRO A 294      -1.699 -13.359 -36.591  1.00 16.33           O  
ATOM   2106  CB  PRO A 294      -0.554 -15.858 -38.300  1.00 17.03           C  
ATOM   2107  CG  PRO A 294      -2.007 -15.931 -38.616  1.00 16.38           C  
ATOM   2108  CD  PRO A 294      -2.631 -16.570 -37.414  1.00 17.36           C  
ATOM   2109  N   LYS A 295       0.573 -13.325 -36.793  1.00 17.21           N  
ATOM   2110  CA  LYS A 295       0.706 -11.880 -37.037  1.00 18.26           C  
ATOM   2111  C   LYS A 295       0.159 -11.483 -38.424  1.00 16.01           C  
ATOM   2112  O   LYS A 295       0.326 -12.218 -39.393  1.00 15.26           O  
ATOM   2113  CB  LYS A 295       2.183 -11.468 -36.952  1.00 19.54           C  
ATOM   2114  CG  LYS A 295       2.796 -11.580 -35.569  1.00 22.47           C  
ATOM   2115  CD  LYS A 295       4.305 -11.344 -35.600  1.00 23.98           C  
ATOM   2116  CE  LYS A 295       4.919 -11.647 -34.245  1.00 24.79           C  
ATOM   2117  NZ  LYS A 295       6.366 -11.350 -34.141  1.00 26.21           N  
ATOM   2118  N   ILE A 296      -0.494 -10.320 -38.520  1.00 16.00           N  
ATOM   2119  CA  ILE A 296      -0.905  -9.756 -39.814  1.00 15.57           C  
ATOM   2120  C   ILE A 296      -0.183  -8.424 -40.062  1.00 16.63           C  
ATOM   2121  O   ILE A 296      -0.323  -7.494 -39.280  1.00 16.81           O  
ATOM   2122  CB  ILE A 296      -2.425  -9.497 -39.883  1.00 16.11           C  
ATOM   2123  CG1 ILE A 296      -3.171 -10.791 -39.548  1.00 15.42           C  
ATOM   2124  CG2 ILE A 296      -2.791  -8.962 -41.267  1.00 16.67           C  
ATOM   2125  CD1 ILE A 296      -4.668 -10.690 -39.531  1.00 15.10           C  
ATOM   2126  N   SER A 297       0.535  -8.336 -41.185  1.00 16.45           N  
ATOM   2127  CA  SER A 297       1.323  -7.156 -41.492  1.00 15.99           C  
ATOM   2128  C   SER A 297       0.824  -6.475 -42.734  1.00 15.82           C  
ATOM   2129  O   SER A 297       0.528  -7.120 -43.745  1.00 14.50           O  
ATOM   2130  CB  SER A 297       2.775  -7.539 -41.641  1.00 16.62           C  
ATOM   2131  OG  SER A 297       3.324  -7.854 -40.373  1.00 17.69           O  
ATOM   2132  N   ILE A 298       0.708  -5.162 -42.642  1.00 16.49           N  
ATOM   2133  CA  ILE A 298       0.292  -4.326 -43.766  1.00 16.02           C  
ATOM   2134  C   ILE A 298       1.490  -3.473 -44.140  1.00 15.53           C  
ATOM   2135  O   ILE A 298       2.065  -2.800 -43.274  1.00 15.09           O  
ATOM   2136  CB  ILE A 298      -0.826  -3.347 -43.365  1.00 16.54           C  
ATOM   2137  CG1 ILE A 298      -2.123  -4.087 -43.014  1.00 17.81           C  
ATOM   2138  CG2 ILE A 298      -1.072  -2.362 -44.502  1.00 17.35           C  
ATOM   2139  CD1 ILE A 298      -3.226  -3.217 -42.420  1.00 17.62           C  
ATOM   2140  N   TYR A 299       1.872  -3.495 -45.410  1.00 14.83           N  
ATOM   2141  CA  TYR A 299       3.069  -2.774 -45.847  1.00 14.39           C  
ATOM   2142  C   TYR A 299       2.646  -1.517 -46.584  1.00 13.77           C  
ATOM   2143  O   TYR A 299       1.821  -1.576 -47.467  1.00 12.38           O  
ATOM   2144  CB  TYR A 299       3.930  -3.614 -46.772  1.00 15.29           C  
ATOM   2145  CG  TYR A 299       4.749  -4.697 -46.129  1.00 16.47           C  
ATOM   2146  CD1 TYR A 299       4.162  -5.840 -45.627  1.00 17.06           C  
ATOM   2147  CD2 TYR A 299       6.128  -4.605 -46.079  1.00 16.60           C  
ATOM   2148  CE1 TYR A 299       4.940  -6.855 -45.061  1.00 17.99           C  
ATOM   2149  CE2 TYR A 299       6.910  -5.603 -45.525  1.00 18.45           C  
ATOM   2150  CZ  TYR A 299       6.315  -6.741 -45.017  1.00 18.77           C  
ATOM   2151  OH  TYR A 299       7.126  -7.735 -44.461  1.00 20.32           O  
ATOM   2152  N   LEU A 300       3.236  -0.389 -46.199  1.00 14.27           N  
ATOM   2153  CA  LEU A 300       2.870   0.907 -46.711  1.00 14.62           C  
ATOM   2154  C   LEU A 300       4.076   1.595 -47.345  1.00 14.51           C  
ATOM   2155  O   LEU A 300       5.180   1.524 -46.800  1.00 15.27           O  
ATOM   2156  CB  LEU A 300       2.341   1.775 -45.548  1.00 15.38           C  
ATOM   2157  CG  LEU A 300       1.124   1.253 -44.787  1.00 15.13           C  
ATOM   2158  CD1 LEU A 300       0.898   2.011 -43.467  1.00 15.74           C  
ATOM   2159  CD2 LEU A 300      -0.084   1.383 -45.665  1.00 15.54           C  
ATOM   2160  N   ARG A 301       3.874   2.236 -48.498  1.00 14.73           N  
ATOM   2161  CA  ARG A 301       4.968   2.877 -49.167  1.00 16.34           C  
ATOM   2162  C   ARG A 301       5.478   4.037 -48.329  1.00 17.72           C  
ATOM   2163  O   ARG A 301       4.692   4.791 -47.753  1.00 17.51           O  
ATOM   2164  CB  ARG A 301       4.624   3.383 -50.556  1.00 17.80           C  
ATOM   2165  CG  ARG A 301       5.898   3.653 -51.353  1.00 18.01           C  
ATOM   2166  CD  ARG A 301       5.627   4.130 -52.759  1.00 19.71           C  
ATOM   2167  NE  ARG A 301       4.790   3.209 -53.526  1.00 20.27           N  
ATOM   2168  CZ  ARG A 301       5.242   2.172 -54.239  1.00 19.68           C  
ATOM   2169  NH1 ARG A 301       6.546   1.898 -54.297  1.00 19.52           N  
ATOM   2170  NH2 ARG A 301       4.383   1.400 -54.908  1.00 20.20           N  
ATOM   2171  N   ASP A 302       6.796   4.131 -48.236  1.00 17.85           N  
ATOM   2172  CA  ASP A 302       7.429   5.230 -47.529  1.00 18.33           C  
ATOM   2173  C   ASP A 302       7.403   6.516 -48.347  1.00 17.87           C  
ATOM   2174  O   ASP A 302       7.264   6.490 -49.569  1.00 17.75           O  
ATOM   2175  CB  ASP A 302       8.872   4.851 -47.191  1.00 18.45           C  
ATOM   2176  CG  ASP A 302       9.525   5.817 -46.255  1.00 19.76           C  
ATOM   2177  OD1 ASP A 302       8.862   6.305 -45.313  1.00 20.01           O  
ATOM   2178  OD2 ASP A 302      10.717   6.090 -46.473  1.00 20.16           O  
ATOM   2179  N   GLU A 303       7.548   7.646 -47.671  1.00 18.56           N  
ATOM   2180  CA  GLU A 303       7.749   8.898 -48.367  1.00 20.77           C  
ATOM   2181  C   GLU A 303       8.892   8.830 -49.375  1.00 21.68           C  
ATOM   2182  O   GLU A 303       8.834   9.493 -50.387  1.00 21.71           O  
ATOM   2183  CB  GLU A 303       7.999  10.006 -47.367  1.00 21.78           C  
ATOM   2184  CG  GLU A 303       6.749  10.477 -46.665  1.00 21.41           C  
ATOM   2185  CD  GLU A 303       6.933  11.891 -46.182  1.00 21.43           C  
ATOM   2186  OE1 GLU A 303       7.543  12.065 -45.120  1.00 20.84           O  
ATOM   2187  OE2 GLU A 303       6.505  12.815 -46.890  1.00 24.00           O  
ATOM   2188  N   ASN A 304       9.930   8.036 -49.102  1.00 23.70           N  
ATOM   2189  CA  ASN A 304      10.864   7.609 -50.151  1.00 25.97           C  
ATOM   2190  C   ASN A 304      10.247   6.435 -50.940  1.00 26.36           C  
ATOM   2191  O   ASN A 304      10.056   5.339 -50.376  1.00 24.62           O  
ATOM   2192  CB  ASN A 304      12.201   7.196 -49.531  1.00 27.46           C  
ATOM   2193  CG  ASN A 304      13.250   6.763 -50.566  1.00 30.86           C  
ATOM   2194  OD1 ASN A 304      12.969   6.582 -51.744  1.00 30.65           O  
ATOM   2195  ND2 ASN A 304      14.485   6.608 -50.103  1.00 31.70           N  
ATOM   2196  N   SER A 305       9.987   6.676 -52.237  1.00 23.52           N  
ATOM   2197  CA  SER A 305       9.295   5.750 -53.147  1.00 24.30           C  
ATOM   2198  C   SER A 305       9.888   4.346 -53.177  1.00 22.37           C  
ATOM   2199  O   SER A 305       9.174   3.389 -53.427  1.00 20.15           O  
ATOM   2200  CB  SER A 305       9.349   6.275 -54.600  1.00 25.18           C  
ATOM   2201  OG  SER A 305       9.439   7.686 -54.639  1.00 29.54           O  
ATOM   2202  N   SER A 306      11.200   4.263 -52.977  1.00 22.16           N  
ATOM   2203  CA  SER A 306      11.960   3.021 -53.116  1.00 24.11           C  
ATOM   2204  C   SER A 306      11.928   2.151 -51.855  1.00 24.38           C  
ATOM   2205  O   SER A 306      12.628   1.141 -51.799  1.00 24.39           O  
ATOM   2206  CB  SER A 306      13.414   3.364 -53.492  1.00 24.99           C  
ATOM   2207  OG  SER A 306      14.150   3.850 -52.378  1.00 28.30           O  
ATOM   2208  N   ARG A 307      11.138   2.557 -50.850  1.00 21.72           N  
ATOM   2209  CA  ARG A 307      11.090   1.892 -49.543  1.00 22.34           C  
ATOM   2210  C   ARG A 307       9.659   1.735 -49.041  1.00 19.70           C  
ATOM   2211  O   ARG A 307       8.776   2.539 -49.383  1.00 19.50           O  
ATOM   2212  CB  ARG A 307      11.865   2.703 -48.510  1.00 25.08           C  
ATOM   2213  CG  ARG A 307      13.365   2.679 -48.723  1.00 29.72           C  
ATOM   2214  CD  ARG A 307      14.040   3.966 -48.289  1.00 32.47           C  
ATOM   2215  NE  ARG A 307      14.618   3.896 -46.948  1.00 33.43           N  
ATOM   2216  CZ  ARG A 307      14.324   4.715 -45.942  1.00 35.43           C  
ATOM   2217  NH1 ARG A 307      13.436   5.695 -46.073  1.00 38.49           N  
ATOM   2218  NH2 ARG A 307      14.924   4.553 -44.783  1.00 35.25           N  
ATOM   2219  N   SER A 308       9.440   0.689 -48.241  1.00 18.43           N  
ATOM   2220  CA  SER A 308       8.211   0.519 -47.506  1.00 17.06           C  
ATOM   2221  C   SER A 308       8.515   0.395 -46.028  1.00 15.29           C  
ATOM   2222  O   SER A 308       9.658   0.214 -45.611  1.00 13.90           O  
ATOM   2223  CB  SER A 308       7.492  -0.749 -47.956  1.00 17.37           C  
ATOM   2224  OG  SER A 308       8.325  -1.860 -47.666  1.00 18.26           O  
ATOM   2225  N   PHE A 309       7.460   0.484 -45.242  1.00 14.54           N  
ATOM   2226  CA  PHE A 309       7.509   0.049 -43.883  1.00 14.40           C  
ATOM   2227  C   PHE A 309       6.263  -0.792 -43.605  1.00 14.63           C  
ATOM   2228  O   PHE A 309       5.368  -0.903 -44.427  1.00 14.66           O  
ATOM   2229  CB  PHE A 309       7.617   1.243 -42.932  1.00 13.77           C  
ATOM   2230  CG  PHE A 309       6.426   2.170 -42.952  1.00 14.37           C  
ATOM   2231  CD1 PHE A 309       5.363   1.964 -42.079  1.00 13.63           C  
ATOM   2232  CD2 PHE A 309       6.376   3.278 -43.811  1.00 13.62           C  
ATOM   2233  CE1 PHE A 309       4.269   2.831 -42.054  1.00 13.92           C  
ATOM   2234  CE2 PHE A 309       5.258   4.115 -43.816  1.00 14.28           C  
ATOM   2235  CZ  PHE A 309       4.225   3.915 -42.923  1.00 13.52           C  
ATOM   2236  N   ARG A 310       6.213  -1.340 -42.410  1.00 15.48           N  
ATOM   2237  CA  ARG A 310       5.239  -2.361 -42.066  1.00 16.30           C  
ATOM   2238  C   ARG A 310       4.609  -2.039 -40.742  1.00 15.01           C  
ATOM   2239  O   ARG A 310       5.301  -1.806 -39.761  1.00 15.53           O  
ATOM   2240  CB  ARG A 310       6.036  -3.656 -41.995  1.00 17.87           C  
ATOM   2241  CG  ARG A 310       5.407  -4.847 -41.379  1.00 19.47           C  
ATOM   2242  CD  ARG A 310       6.316  -6.055 -41.584  1.00 19.91           C  
ATOM   2243  NE  ARG A 310       7.254  -6.288 -40.505  1.00 21.15           N  
ATOM   2244  CZ  ARG A 310       8.127  -7.297 -40.485  1.00 23.72           C  
ATOM   2245  NH1 ARG A 310       8.222  -8.124 -41.504  1.00 22.75           N  
ATOM   2246  NH2 ARG A 310       8.929  -7.460 -39.441  1.00 25.54           N  
ATOM   2247  N   ILE A 311       3.291  -2.047 -40.713  1.00 15.33           N  
ATOM   2248  CA  ILE A 311       2.557  -2.058 -39.469  1.00 14.97           C  
ATOM   2249  C   ILE A 311       1.937  -3.462 -39.272  1.00 14.54           C  
ATOM   2250  O   ILE A 311       1.384  -4.050 -40.180  1.00 13.27           O  
ATOM   2251  CB  ILE A 311       1.508  -0.943 -39.368  1.00 14.96           C  
ATOM   2252  CG1 ILE A 311       0.483  -1.025 -40.486  1.00 16.03           C  
ATOM   2253  CG2 ILE A 311       2.201   0.426 -39.343  1.00 14.41           C  
ATOM   2254  CD1 ILE A 311      -0.685  -0.085 -40.297  1.00 16.45           C  
ATOM   2255  N   THR A 312       2.095  -3.974 -38.062  1.00 15.28           N  
ATOM   2256  CA  THR A 312       1.807  -5.348 -37.739  1.00 15.27           C  
ATOM   2257  C   THR A 312       0.877  -5.399 -36.566  1.00 15.88           C  
ATOM   2258  O   THR A 312       1.182  -4.863 -35.524  1.00 15.81           O  
ATOM   2259  CB  THR A 312       3.101  -6.099 -37.391  1.00 15.53           C  
ATOM   2260  OG1 THR A 312       3.988  -6.046 -38.513  1.00 15.19           O  
ATOM   2261  CG2 THR A 312       2.825  -7.566 -37.027  1.00 15.04           C  
ATOM   2262  N   ILE A 313      -0.266  -6.075 -36.740  1.00 17.53           N  
ATOM   2263  CA  ILE A 313      -1.116  -6.395 -35.623  1.00 16.20           C  
ATOM   2264  C   ILE A 313      -0.922  -7.848 -35.179  1.00 15.91           C  
ATOM   2265  O   ILE A 313      -0.784  -8.716 -35.973  1.00 15.52           O  
ATOM   2266  CB  ILE A 313      -2.597  -6.029 -35.895  1.00 17.34           C  
ATOM   2267  CG1 ILE A 313      -3.226  -6.891 -36.998  1.00 17.27           C  
ATOM   2268  CG2 ILE A 313      -2.694  -4.534 -36.215  1.00 17.87           C  
ATOM   2269  CD1 ILE A 313      -4.691  -6.582 -37.258  1.00 18.43           C  
ATOM   2270  N   LEU A 314      -0.884  -8.067 -33.876  1.00 16.37           N  
ATOM   2271  CA  LEU A 314      -0.823  -9.411 -33.321  1.00 17.80           C  
ATOM   2272  C   LEU A 314      -2.249  -9.894 -33.068  1.00 16.12           C  
ATOM   2273  O   LEU A 314      -3.180  -9.115 -33.091  1.00 15.47           O  
ATOM   2274  CB  LEU A 314      -0.002  -9.423 -32.025  1.00 18.53           C  
ATOM   2275  CG  LEU A 314       1.331  -8.679 -32.027  1.00 20.46           C  
ATOM   2276  CD1 LEU A 314       1.983  -8.754 -30.651  1.00 22.79           C  
ATOM   2277  CD2 LEU A 314       2.288  -9.165 -33.092  1.00 22.13           C  
ATOM   2278  N   PRO A 315      -2.423 -11.198 -32.802  1.00 17.37           N  
ATOM   2279  CA  PRO A 315      -3.776 -11.724 -32.583  1.00 17.72           C  
ATOM   2280  C   PRO A 315      -4.584 -10.976 -31.520  1.00 19.02           C  
ATOM   2281  O   PRO A 315      -5.821 -10.908 -31.607  1.00 19.06           O  
ATOM   2282  CB  PRO A 315      -3.522 -13.179 -32.194  1.00 17.71           C  
ATOM   2283  CG  PRO A 315      -2.194 -13.516 -32.803  1.00 17.92           C  
ATOM   2284  CD  PRO A 315      -1.399 -12.251 -32.715  1.00 17.07           C  
ATOM   2285  N   GLN A 316      -3.899 -10.379 -30.548  1.00 20.81           N  
ATOM   2286  CA  GLN A 316      -4.543  -9.507 -29.550  1.00 22.39           C  
ATOM   2287  C   GLN A 316      -5.461  -8.455 -30.141  1.00 22.63           C  
ATOM   2288  O   GLN A 316      -6.494  -8.107 -29.534  1.00 22.13           O  
ATOM   2289  CB  GLN A 316      -3.481  -8.802 -28.699  1.00 25.04           C  
ATOM   2290  CG  GLN A 316      -2.865  -9.708 -27.644  1.00 26.93           C  
ATOM   2291  CD  GLN A 316      -1.708 -10.546 -28.138  1.00 27.56           C  
ATOM   2292  OE1 GLN A 316      -1.440 -10.640 -29.337  1.00 27.93           O  
ATOM   2293  NE2 GLN A 316      -1.016 -11.173 -27.205  1.00 29.24           N  
ATOM   2294  N   LEU A 317      -5.119  -7.950 -31.325  1.00 21.07           N  
ATOM   2295  CA  LEU A 317      -5.937  -6.906 -31.933  1.00 21.30           C  
ATOM   2296  C   LEU A 317      -7.022  -7.401 -32.873  1.00 20.98           C  
ATOM   2297  O   LEU A 317      -7.895  -6.627 -33.229  1.00 22.50           O  
ATOM   2298  CB  LEU A 317      -5.071  -5.896 -32.688  1.00 21.92           C  
ATOM   2299  CG  LEU A 317      -4.161  -4.945 -31.917  1.00 22.93           C  
ATOM   2300  CD1 LEU A 317      -3.556  -3.927 -32.870  1.00 22.91           C  
ATOM   2301  CD2 LEU A 317      -4.886  -4.200 -30.808  1.00 25.04           C  
ATOM   2302  N   TYR A 318      -6.981  -8.648 -33.330  1.00 18.26           N  
ATOM   2303  CA  TYR A 318      -8.038  -9.078 -34.232  1.00 17.50           C  
ATOM   2304  C   TYR A 318      -8.807 -10.321 -33.760  1.00 18.34           C  
ATOM   2305  O   TYR A 318      -9.747 -10.733 -34.409  1.00 18.74           O  
ATOM   2306  CB  TYR A 318      -7.491  -9.203 -35.660  1.00 15.64           C  
ATOM   2307  CG  TYR A 318      -6.619 -10.416 -35.940  1.00 14.43           C  
ATOM   2308  CD1 TYR A 318      -7.192 -11.606 -36.367  1.00 14.13           C  
ATOM   2309  CD2 TYR A 318      -5.243 -10.366 -35.811  1.00 13.94           C  
ATOM   2310  CE1 TYR A 318      -6.422 -12.718 -36.633  1.00 13.96           C  
ATOM   2311  CE2 TYR A 318      -4.452 -11.466 -36.111  1.00 14.31           C  
ATOM   2312  CZ  TYR A 318      -5.060 -12.652 -36.510  1.00 13.97           C  
ATOM   2313  OH  TYR A 318      -4.303 -13.768 -36.787  1.00 15.46           O  
ATOM   2314  N   ILE A 319      -8.403 -10.900 -32.634  1.00 18.75           N  
ATOM   2315  CA  ILE A 319      -9.133 -12.014 -32.001  1.00 20.12           C  
ATOM   2316  C   ILE A 319      -9.576 -11.425 -30.675  1.00 21.85           C  
ATOM   2317  O   ILE A 319      -8.845 -11.441 -29.681  1.00 23.87           O  
ATOM   2318  CB  ILE A 319      -8.237 -13.255 -31.799  1.00 19.82           C  
ATOM   2319  CG1 ILE A 319      -7.604 -13.685 -33.122  1.00 19.56           C  
ATOM   2320  CG2 ILE A 319      -9.016 -14.408 -31.148  1.00 20.51           C  
ATOM   2321  CD1 ILE A 319      -8.565 -14.167 -34.187  1.00 19.39           C  
ATOM   2322  N   GLN A 320     -10.769 -10.861 -30.673  1.00 22.39           N  
ATOM   2323  CA  GLN A 320     -11.133  -9.908 -29.652  1.00 23.20           C  
ATOM   2324  C   GLN A 320     -11.991 -10.596 -28.597  1.00 24.01           C  
ATOM   2325  O   GLN A 320     -13.012 -11.195 -28.922  1.00 21.16           O  
ATOM   2326  CB  GLN A 320     -11.904  -8.743 -30.276  1.00 24.07           C  
ATOM   2327  CG  GLN A 320     -11.378  -8.316 -31.637  1.00 25.50           C  
ATOM   2328  CD  GLN A 320     -12.110  -7.107 -32.186  1.00 26.28           C  
ATOM   2329  OE1 GLN A 320     -13.315  -7.133 -32.366  1.00 28.53           O  
ATOM   2330  NE2 GLN A 320     -11.382  -6.048 -32.448  1.00 29.45           N  
ATOM   2331  N   PRO A 321     -11.598 -10.476 -27.322  1.00 26.21           N  
ATOM   2332  CA  PRO A 321     -12.411 -11.081 -26.268  1.00 27.12           C  
ATOM   2333  C   PRO A 321     -13.671 -10.255 -26.049  1.00 29.44           C  
ATOM   2334  O   PRO A 321     -13.637  -9.026 -26.180  1.00 32.39           O  
ATOM   2335  CB  PRO A 321     -11.475 -11.048 -25.059  1.00 27.57           C  
ATOM   2336  CG  PRO A 321     -10.589  -9.865 -25.296  1.00 26.92           C  
ATOM   2337  CD  PRO A 321     -10.532  -9.617 -26.783  1.00 25.75           C  
ATOM   2338  N   MET A 322     -14.780 -10.923 -25.744  1.00 32.18           N  
ATOM   2339  CA  MET A 322     -16.086 -10.279 -25.739  1.00 34.51           C  
ATOM   2340  C   MET A 322     -16.535  -9.885 -24.330  1.00 33.70           C  
ATOM   2341  O   MET A 322     -16.931  -8.739 -24.110  1.00 35.66           O  
ATOM   2342  CB  MET A 322     -17.137 -11.195 -26.380  1.00 36.08           C  
ATOM   2343  CG  MET A 322     -18.089 -10.471 -27.306  0.50 37.19           C  
ATOM   2344  SD  MET A 322     -17.348 -10.128 -28.908  0.50 38.43           S  
ATOM   2345  CE  MET A 322     -18.830  -9.803 -29.863  0.50 39.53           C  
ATOM   2346  N   MET A 323     -16.487 -10.829 -23.397  0.50 32.42           N  
ATOM   2347  CA  MET A 323     -16.989 -10.604 -22.040  0.50 32.44           C  
ATOM   2348  C   MET A 323     -15.997  -9.793 -21.210  0.50 31.44           C  
ATOM   2349  O   MET A 323     -14.851 -10.197 -21.028  0.50 29.70           O  
ATOM   2350  CB  MET A 323     -17.285 -11.947 -21.359  0.50 32.89           C  
ATOM   2351  CG  MET A 323     -18.483 -12.674 -21.954  0.50 33.81           C  
ATOM   2352  SD  MET A 323     -18.687 -14.384 -21.406  0.50 34.65           S  
ATOM   2353  CE  MET A 323     -18.888 -14.178 -19.640  0.50 33.80           C  
ATOM   2354  N   GLU A 330     -12.781 -17.066 -22.109  1.00 40.14           N  
ATOM   2355  CA  GLU A 330     -13.511 -15.948 -22.707  1.00 37.02           C  
ATOM   2356  C   GLU A 330     -14.139 -16.416 -23.999  1.00 31.84           C  
ATOM   2357  O   GLU A 330     -13.918 -17.556 -24.399  1.00 29.86           O  
ATOM   2358  CB  GLU A 330     -12.564 -14.773 -22.976  1.00 37.91           C  
ATOM   2359  CG  GLU A 330     -12.068 -14.064 -21.719  0.50 39.53           C  
ATOM   2360  CD  GLU A 330     -11.025 -14.850 -20.940  0.50 40.46           C  
ATOM   2361  OE1 GLU A 330     -10.536 -15.885 -21.448  0.50 43.60           O  
ATOM   2362  OE2 GLU A 330     -10.689 -14.428 -19.813  0.50 38.67           O  
ATOM   2363  N   CYS A 331     -14.941 -15.555 -24.625  1.00 29.25           N  
ATOM   2364  CA  CYS A 331     -15.430 -15.809 -25.985  1.00 28.61           C  
ATOM   2365  C   CYS A 331     -14.904 -14.710 -26.895  1.00 26.05           C  
ATOM   2366  O   CYS A 331     -14.859 -13.538 -26.484  1.00 24.14           O  
ATOM   2367  CB  CYS A 331     -16.962 -15.884 -26.039  1.00 31.45           C  
ATOM   2368  SG  CYS A 331     -17.724 -17.262 -25.108  1.00 33.77           S  
ATOM   2369  N   TYR A 332     -14.559 -15.081 -28.134  1.00 23.18           N  
ATOM   2370  CA  TYR A 332     -13.750 -14.226 -29.011  1.00 22.64           C  
ATOM   2371  C   TYR A 332     -14.373 -14.021 -30.385  1.00 20.87           C  
ATOM   2372  O   TYR A 332     -14.879 -14.951 -30.961  1.00 19.84           O  
ATOM   2373  CB  TYR A 332     -12.365 -14.861 -29.211  1.00 22.07           C  
ATOM   2374  CG  TYR A 332     -11.532 -14.942 -27.951  1.00 22.88           C  
ATOM   2375  CD1 TYR A 332     -11.651 -16.021 -27.077  1.00 23.72           C  
ATOM   2376  CD2 TYR A 332     -10.611 -13.943 -27.633  1.00 24.55           C  
ATOM   2377  CE1 TYR A 332     -10.888 -16.097 -25.922  1.00 24.28           C  
ATOM   2378  CE2 TYR A 332      -9.831 -14.022 -26.483  1.00 24.61           C  
ATOM   2379  CZ  TYR A 332      -9.973 -15.104 -25.637  1.00 24.10           C  
ATOM   2380  OH  TYR A 332      -9.224 -15.186 -24.486  1.00 24.34           O  
ATOM   2381  N   ARG A 333     -14.299 -12.800 -30.910  1.00 20.23           N  
ATOM   2382  CA  ARG A 333     -14.833 -12.505 -32.244  1.00 19.83           C  
ATOM   2383  C   ARG A 333     -13.701 -12.150 -33.176  1.00 17.51           C  
ATOM   2384  O   ARG A 333     -12.719 -11.548 -32.777  1.00 16.28           O  
ATOM   2385  CB  ARG A 333     -15.878 -11.374 -32.201  1.00 22.13           C  
ATOM   2386  CG  ARG A 333     -15.363  -9.934 -32.243  1.00 24.97           C  
ATOM   2387  CD  ARG A 333     -16.405  -9.036 -32.900  1.00 26.95           C  
ATOM   2388  NE  ARG A 333     -16.038  -7.623 -32.965  1.00 29.83           N  
ATOM   2389  CZ  ARG A 333     -16.170  -6.735 -31.975  1.00 31.52           C  
ATOM   2390  NH1 ARG A 333     -16.617  -7.094 -30.774  1.00 35.94           N  
ATOM   2391  NH2 ARG A 333     -15.812  -5.476 -32.176  1.00 32.23           N  
ATOM   2392  N   PHE A 334     -13.857 -12.514 -34.439  1.00 16.70           N  
ATOM   2393  CA  PHE A 334     -12.891 -12.180 -35.458  1.00 15.61           C  
ATOM   2394  C   PHE A 334     -13.066 -10.690 -35.770  1.00 15.61           C  
ATOM   2395  O   PHE A 334     -14.177 -10.255 -36.105  1.00 16.83           O  
ATOM   2396  CB  PHE A 334     -13.166 -13.036 -36.673  1.00 15.31           C  
ATOM   2397  CG  PHE A 334     -12.137 -12.950 -37.753  1.00 15.07           C  
ATOM   2398  CD1 PHE A 334     -10.807 -13.178 -37.493  1.00 15.70           C  
ATOM   2399  CD2 PHE A 334     -12.528 -12.737 -39.063  1.00 15.45           C  
ATOM   2400  CE1 PHE A 334      -9.875 -13.142 -38.514  1.00 15.94           C  
ATOM   2401  CE2 PHE A 334     -11.611 -12.701 -40.087  1.00 14.92           C  
ATOM   2402  CZ  PHE A 334     -10.278 -12.913 -39.814  1.00 15.46           C  
ATOM   2403  N   GLY A 335     -11.983  -9.926 -35.623  1.00 14.76           N  
ATOM   2404  CA  GLY A 335     -12.021  -8.469 -35.661  1.00 14.45           C  
ATOM   2405  C   GLY A 335     -11.706  -7.892 -37.028  1.00 14.82           C  
ATOM   2406  O   GLY A 335     -11.004  -6.875 -37.150  1.00 14.02           O  
ATOM   2407  N   ILE A 336     -12.181  -8.590 -38.060  1.00 14.94           N  
ATOM   2408  CA  ILE A 336     -11.947  -8.221 -39.460  1.00 16.17           C  
ATOM   2409  C   ILE A 336     -13.241  -8.528 -40.208  1.00 18.12           C  
ATOM   2410  O   ILE A 336     -13.868  -9.584 -39.993  1.00 16.72           O  
ATOM   2411  CB  ILE A 336     -10.793  -9.032 -40.093  1.00 16.63           C  
ATOM   2412  CG1 ILE A 336      -9.524  -8.913 -39.241  1.00 17.08           C  
ATOM   2413  CG2 ILE A 336     -10.521  -8.564 -41.531  1.00 16.30           C  
ATOM   2414  CD1 ILE A 336      -8.374  -9.768 -39.746  1.00 18.61           C  
ATOM   2415  N   SER A 337     -13.701  -7.580 -41.026  1.00 17.39           N  
ATOM   2416  CA  SER A 337     -14.887  -7.829 -41.820  1.00 18.59           C  
ATOM   2417  C   SER A 337     -14.675  -7.364 -43.242  1.00 17.48           C  
ATOM   2418  O   SER A 337     -13.734  -6.646 -43.519  1.00 15.71           O  
ATOM   2419  CB  SER A 337     -16.158  -7.227 -41.214  1.00 19.68           C  
ATOM   2420  OG  SER A 337     -16.052  -5.835 -41.092  1.00 22.34           O  
ATOM   2421  N   PRO A 338     -15.540  -7.828 -44.145  1.00 17.56           N  
ATOM   2422  CA  PRO A 338     -15.444  -7.390 -45.506  1.00 19.18           C  
ATOM   2423  C   PRO A 338     -16.118  -6.023 -45.726  1.00 20.55           C  
ATOM   2424  O   PRO A 338     -16.979  -5.611 -44.959  1.00 21.18           O  
ATOM   2425  CB  PRO A 338     -16.137  -8.510 -46.288  1.00 18.85           C  
ATOM   2426  CG  PRO A 338     -17.082  -9.110 -45.327  1.00 19.08           C  
ATOM   2427  CD  PRO A 338     -16.455  -8.975 -43.979  1.00 18.53           C  
ATOM   2428  N   SER A 339     -15.655  -5.319 -46.741  1.00 22.62           N  
ATOM   2429  CA  SER A 339     -16.250  -4.061 -47.181  1.00 26.00           C  
ATOM   2430  C   SER A 339     -16.537  -4.263 -48.665  1.00 27.94           C  
ATOM   2431  O   SER A 339     -15.925  -5.131 -49.297  1.00 27.38           O  
ATOM   2432  CB  SER A 339     -15.246  -2.921 -46.952  1.00 26.81           C  
ATOM   2433  OG  SER A 339     -15.555  -1.729 -47.678  1.00 28.34           O  
ATOM   2434  N   THR A 340     -17.456  -3.487 -49.239  1.00 31.21           N  
ATOM   2435  CA  THR A 340     -17.657  -3.544 -50.696  1.00 33.52           C  
ATOM   2436  C   THR A 340     -16.612  -2.759 -51.492  1.00 35.44           C  
ATOM   2437  O   THR A 340     -16.272  -3.148 -52.617  1.00 36.60           O  
ATOM   2438  CB  THR A 340     -19.053  -3.036 -51.116  1.00 36.39           C  
ATOM   2439  OG1 THR A 340     -19.368  -1.820 -50.416  1.00 40.49           O  
ATOM   2440  CG2 THR A 340     -20.117  -4.088 -50.832  1.00 36.86           C  
ATOM   2441  N   ASN A 341     -16.086  -1.686 -50.900  1.00 34.05           N  
ATOM   2442  CA  ASN A 341     -15.445  -0.603 -51.661  1.00 35.38           C  
ATOM   2443  C   ASN A 341     -14.120  -0.047 -51.114  1.00 33.37           C  
ATOM   2444  O   ASN A 341     -13.540   0.877 -51.704  1.00 33.47           O  
ATOM   2445  CB  ASN A 341     -16.430   0.574 -51.729  1.00 35.43           C  
ATOM   2446  CG  ASN A 341     -16.877   1.038 -50.351  1.00 38.97           C  
ATOM   2447  OD1 ASN A 341     -17.299   0.238 -49.515  1.00 44.73           O  
ATOM   2448  ND2 ASN A 341     -16.794   2.335 -50.108  1.00 42.50           N  
ATOM   2449  N   ALA A 342     -13.658  -0.557 -49.983  1.00 26.94           N  
ATOM   2450  CA  ALA A 342     -12.518   0.047 -49.331  1.00 25.15           C  
ATOM   2451  C   ALA A 342     -11.830  -0.921 -48.393  1.00 23.49           C  
ATOM   2452  O   ALA A 342     -12.466  -1.816 -47.806  1.00 22.47           O  
ATOM   2453  CB  ALA A 342     -12.943   1.305 -48.579  1.00 24.73           C  
ATOM   2454  N   LEU A 343     -10.519  -0.756 -48.283  1.00 19.75           N  
ATOM   2455  CA  LEU A 343      -9.776  -1.370 -47.203  1.00 19.03           C  
ATOM   2456  C   LEU A 343      -9.677  -0.281 -46.135  1.00 17.84           C  
ATOM   2457  O   LEU A 343      -9.138   0.798 -46.405  1.00 17.31           O  
ATOM   2458  CB  LEU A 343      -8.398  -1.780 -47.671  1.00 18.91           C  
ATOM   2459  CG  LEU A 343      -7.723  -2.825 -46.820  1.00 19.87           C  
ATOM   2460  CD1 LEU A 343      -6.660  -3.569 -47.633  1.00 19.87           C  
ATOM   2461  CD2 LEU A 343      -7.128  -2.219 -45.550  1.00 19.36           C  
ATOM   2462  N   VAL A 344     -10.233  -0.532 -44.960  1.00 15.52           N  
ATOM   2463  CA  VAL A 344     -10.283   0.510 -43.941  1.00 15.32           C  
ATOM   2464  C   VAL A 344      -9.468   0.110 -42.730  1.00 14.75           C  
ATOM   2465  O   VAL A 344      -9.781  -0.874 -42.061  1.00 13.94           O  
ATOM   2466  CB  VAL A 344     -11.730   0.855 -43.520  1.00 15.90           C  
ATOM   2467  CG1 VAL A 344     -11.749   2.112 -42.645  1.00 16.26           C  
ATOM   2468  CG2 VAL A 344     -12.623   1.035 -44.743  1.00 16.15           C  
ATOM   2469  N   ILE A 345      -8.419   0.888 -42.464  1.00 13.59           N  
ATOM   2470  CA  ILE A 345      -7.639   0.788 -41.244  1.00 13.78           C  
ATOM   2471  C   ILE A 345      -8.430   1.508 -40.127  1.00 13.21           C  
ATOM   2472  O   ILE A 345      -8.357   2.727 -39.908  1.00 12.96           O  
ATOM   2473  CB  ILE A 345      -6.196   1.315 -41.428  1.00 14.82           C  
ATOM   2474  CG1 ILE A 345      -5.453   0.437 -42.435  1.00 16.41           C  
ATOM   2475  CG2 ILE A 345      -5.429   1.269 -40.108  1.00 14.63           C  
ATOM   2476  CD1 ILE A 345      -4.223   1.071 -43.025  1.00 17.31           C  
ATOM   2477  N   GLY A 346      -9.229   0.719 -39.466  1.00 12.25           N  
ATOM   2478  CA  GLY A 346     -10.159   1.173 -38.471  1.00 13.08           C  
ATOM   2479  C   GLY A 346      -9.513   1.274 -37.103  1.00 12.77           C  
ATOM   2480  O   GLY A 346      -8.310   1.082 -36.946  1.00 14.57           O  
ATOM   2481  N   ALA A 347     -10.320   1.638 -36.139  1.00 13.85           N  
ATOM   2482  CA  ALA A 347      -9.904   1.822 -34.748  1.00 14.81           C  
ATOM   2483  C   ALA A 347      -9.212   0.615 -34.118  1.00 16.70           C  
ATOM   2484  O   ALA A 347      -8.247   0.798 -33.379  1.00 16.83           O  
ATOM   2485  CB  ALA A 347     -11.072   2.262 -33.897  1.00 15.21           C  
ATOM   2486  N   THR A 348      -9.643  -0.602 -34.427  1.00 17.71           N  
ATOM   2487  CA  THR A 348      -8.954  -1.778 -33.822  1.00 18.77           C  
ATOM   2488  C   THR A 348      -7.473  -1.858 -34.201  1.00 17.80           C  
ATOM   2489  O   THR A 348      -6.674  -2.221 -33.360  1.00 20.08           O  
ATOM   2490  CB  THR A 348      -9.663  -3.101 -34.104  1.00 19.31           C  
ATOM   2491  OG1 THR A 348      -9.683  -3.345 -35.510  1.00 22.33           O  
ATOM   2492  CG2 THR A 348     -11.090  -3.062 -33.560  1.00 19.74           C  
ATOM   2493  N   VAL A 349      -7.113  -1.455 -35.426  1.00 16.64           N  
ATOM   2494  CA  VAL A 349      -5.730  -1.344 -35.863  1.00 15.66           C  
ATOM   2495  C   VAL A 349      -5.046  -0.087 -35.295  1.00 14.39           C  
ATOM   2496  O   VAL A 349      -3.890  -0.148 -34.875  1.00 14.16           O  
ATOM   2497  CB  VAL A 349      -5.616  -1.372 -37.416  1.00 16.05           C  
ATOM   2498  CG1 VAL A 349      -4.170  -1.293 -37.861  1.00 16.59           C  
ATOM   2499  CG2 VAL A 349      -6.280  -2.619 -37.987  1.00 17.90           C  
ATOM   2500  N   MET A 350      -5.750   1.040 -35.262  1.00 13.19           N  
ATOM   2501  CA  MET A 350      -5.201   2.295 -34.713  1.00 12.86           C  
ATOM   2502  C   MET A 350      -4.911   2.216 -33.208  1.00 12.72           C  
ATOM   2503  O   MET A 350      -4.028   2.907 -32.697  1.00 11.71           O  
ATOM   2504  CB  MET A 350      -6.131   3.474 -34.980  1.00 12.72           C  
ATOM   2505  CG  MET A 350      -6.312   3.839 -36.438  1.00 13.15           C  
ATOM   2506  SD  MET A 350      -7.496   5.205 -36.669  1.00 15.36           S  
ATOM   2507  CE  MET A 350      -6.439   6.528 -36.089  1.00 15.20           C  
ATOM   2508  N   GLU A 351      -5.628   1.334 -32.515  1.00 12.42           N  
ATOM   2509  CA  GLU A 351      -5.298   0.974 -31.131  1.00 12.86           C  
ATOM   2510  C   GLU A 351      -3.910   0.354 -30.986  1.00 12.28           C  
ATOM   2511  O   GLU A 351      -3.380   0.247 -29.871  1.00 12.25           O  
ATOM   2512  CB  GLU A 351      -6.365   0.024 -30.552  1.00 13.84           C  
ATOM   2513  CG  GLU A 351      -7.665   0.770 -30.293  1.00 14.62           C  
ATOM   2514  CD  GLU A 351      -8.799  -0.049 -29.747  1.00 15.68           C  
ATOM   2515  OE1 GLU A 351      -8.803  -1.285 -29.950  1.00 17.01           O  
ATOM   2516  OE2 GLU A 351      -9.695   0.563 -29.125  1.00 16.75           O  
ATOM   2517  N   GLY A 352      -3.294  -0.014 -32.094  1.00 11.57           N  
ATOM   2518  CA  GLY A 352      -1.957  -0.521 -32.042  1.00 11.81           C  
ATOM   2519  C   GLY A 352      -0.868   0.527 -32.125  1.00 12.08           C  
ATOM   2520  O   GLY A 352       0.284   0.199 -31.905  1.00 12.62           O  
ATOM   2521  N   PHE A 353      -1.225   1.782 -32.438  1.00 11.79           N  
ATOM   2522  CA  PHE A 353      -0.237   2.770 -32.866  1.00 12.10           C  
ATOM   2523  C   PHE A 353      -0.599   4.155 -32.464  1.00 12.64           C  
ATOM   2524  O   PHE A 353      -1.716   4.397 -32.061  1.00 14.26           O  
ATOM   2525  CB  PHE A 353      -0.116   2.760 -34.408  1.00 11.79           C  
ATOM   2526  CG  PHE A 353       0.208   1.429 -34.928  1.00 11.69           C  
ATOM   2527  CD1 PHE A 353       1.509   1.014 -34.993  1.00 11.45           C  
ATOM   2528  CD2 PHE A 353      -0.806   0.553 -35.273  1.00 12.35           C  
ATOM   2529  CE1 PHE A 353       1.809  -0.265 -35.401  1.00 11.24           C  
ATOM   2530  CE2 PHE A 353      -0.498  -0.716 -35.705  1.00 12.09           C  
ATOM   2531  CZ  PHE A 353       0.805  -1.113 -35.743  1.00 11.96           C  
ATOM   2532  N   TYR A 354       0.387   5.041 -32.584  1.00 12.53           N  
ATOM   2533  CA  TYR A 354       0.176   6.471 -32.528  1.00 12.76           C  
ATOM   2534  C   TYR A 354       0.125   6.863 -33.988  1.00 12.14           C  
ATOM   2535  O   TYR A 354       1.017   6.491 -34.743  1.00 11.77           O  
ATOM   2536  CB  TYR A 354       1.323   7.162 -31.827  1.00 13.26           C  
ATOM   2537  CG  TYR A 354       1.205   8.679 -31.703  1.00 13.75           C  
ATOM   2538  CD1 TYR A 354       0.077   9.270 -31.168  1.00 14.03           C  
ATOM   2539  CD2 TYR A 354       2.257   9.505 -32.071  1.00 14.08           C  
ATOM   2540  CE1 TYR A 354      -0.024  10.649 -31.028  1.00 14.10           C  
ATOM   2541  CE2 TYR A 354       2.158  10.889 -31.925  1.00 14.15           C  
ATOM   2542  CZ  TYR A 354       1.023  11.445 -31.389  1.00 14.71           C  
ATOM   2543  OH  TYR A 354       0.919  12.836 -31.241  1.00 16.77           O  
ATOM   2544  N   VAL A 355      -0.957   7.535 -34.366  1.00 11.24           N  
ATOM   2545  CA  VAL A 355      -1.258   7.876 -35.766  1.00 11.67           C  
ATOM   2546  C   VAL A 355      -1.308   9.386 -35.949  1.00 11.54           C  
ATOM   2547  O   VAL A 355      -2.089  10.064 -35.268  1.00 11.35           O  
ATOM   2548  CB  VAL A 355      -2.577   7.263 -36.244  1.00 11.81           C  
ATOM   2549  CG1 VAL A 355      -2.708   7.385 -37.745  1.00 11.77           C  
ATOM   2550  CG2 VAL A 355      -2.607   5.767 -35.904  1.00 11.64           C  
ATOM   2551  N   ILE A 356      -0.470   9.861 -36.876  1.00 11.73           N  
ATOM   2552  CA  ILE A 356      -0.321  11.292 -37.206  1.00 12.28           C  
ATOM   2553  C   ILE A 356      -0.963  11.676 -38.550  1.00 11.94           C  
ATOM   2554  O   ILE A 356      -0.583  11.192 -39.603  1.00 12.36           O  
ATOM   2555  CB  ILE A 356       1.177  11.687 -37.136  1.00 12.71           C  
ATOM   2556  CG1 ILE A 356       1.736  11.337 -35.745  1.00 13.80           C  
ATOM   2557  CG2 ILE A 356       1.403  13.182 -37.462  1.00 12.53           C  
ATOM   2558  CD1 ILE A 356       2.654  10.112 -35.743  1.00 15.67           C  
ATOM   2559  N   PHE A 357      -1.963  12.562 -38.504  1.00 12.67           N  
ATOM   2560  CA  PHE A 357      -2.645  13.058 -39.695  1.00 12.05           C  
ATOM   2561  C   PHE A 357      -2.015  14.392 -40.088  1.00 12.28           C  
ATOM   2562  O   PHE A 357      -2.465  15.460 -39.649  1.00 12.45           O  
ATOM   2563  CB  PHE A 357      -4.167  13.144 -39.444  1.00 12.44           C  
ATOM   2564  CG  PHE A 357      -4.822  11.802 -39.161  1.00 12.88           C  
ATOM   2565  CD1 PHE A 357      -4.851  11.284 -37.873  1.00 12.99           C  
ATOM   2566  CD2 PHE A 357      -5.395  11.044 -40.189  1.00 13.65           C  
ATOM   2567  CE1 PHE A 357      -5.436  10.046 -37.604  1.00 13.33           C  
ATOM   2568  CE2 PHE A 357      -6.003   9.807 -39.922  1.00 13.45           C  
ATOM   2569  CZ  PHE A 357      -6.027   9.313 -38.627  1.00 13.25           C  
ATOM   2570  N   ASP A 358      -0.908  14.297 -40.813  1.00 12.44           N  
ATOM   2571  CA  ASP A 358      -0.095  15.441 -41.247  1.00 13.28           C  
ATOM   2572  C   ASP A 358      -0.616  15.955 -42.584  1.00 13.68           C  
ATOM   2573  O   ASP A 358      -0.094  15.662 -43.646  1.00 13.66           O  
ATOM   2574  CB  ASP A 358       1.394  15.061 -41.333  1.00 12.96           C  
ATOM   2575  CG  ASP A 358       2.321  16.273 -41.426  1.00 13.76           C  
ATOM   2576  OD1 ASP A 358       1.836  17.411 -41.588  1.00 14.58           O  
ATOM   2577  OD2 ASP A 358       3.550  16.088 -41.305  1.00 14.13           O  
ATOM   2578  N   ARG A 359      -1.665  16.748 -42.504  1.00 14.48           N  
ATOM   2579  CA  ARG A 359      -2.242  17.335 -43.677  1.00 15.54           C  
ATOM   2580  C   ARG A 359      -1.287  18.374 -44.311  1.00 16.23           C  
ATOM   2581  O   ARG A 359      -1.189  18.435 -45.538  1.00 16.65           O  
ATOM   2582  CB  ARG A 359      -3.588  17.968 -43.328  1.00 16.72           C  
ATOM   2583  CG  ARG A 359      -4.613  16.981 -42.785  1.00 18.39           C  
ATOM   2584  CD  ARG A 359      -5.468  17.629 -41.717  1.00 19.60           C  
ATOM   2585  NE  ARG A 359      -6.219  18.746 -42.258  1.00 21.15           N  
ATOM   2586  CZ  ARG A 359      -7.364  18.644 -42.924  1.00 22.72           C  
ATOM   2587  NH1 ARG A 359      -7.923  17.461 -43.148  1.00 21.25           N  
ATOM   2588  NH2 ARG A 359      -7.957  19.742 -43.377  1.00 24.26           N  
ATOM   2589  N   ALA A 360      -0.585  19.154 -43.485  1.00 15.96           N  
ATOM   2590  CA  ALA A 360       0.417  20.142 -43.986  1.00 17.72           C  
ATOM   2591  C   ALA A 360       1.406  19.518 -44.948  1.00 17.25           C  
ATOM   2592  O   ALA A 360       1.714  20.122 -45.953  1.00 16.56           O  
ATOM   2593  CB  ALA A 360       1.189  20.797 -42.851  1.00 18.22           C  
ATOM   2594  N   GLN A 361       1.862  18.291 -44.674  1.00 17.61           N  
ATOM   2595  CA  GLN A 361       2.832  17.622 -45.555  1.00 18.38           C  
ATOM   2596  C   GLN A 361       2.261  16.399 -46.312  1.00 16.98           C  
ATOM   2597  O   GLN A 361       3.001  15.616 -46.929  1.00 15.49           O  
ATOM   2598  CB  GLN A 361       4.052  17.234 -44.735  1.00 19.35           C  
ATOM   2599  CG  GLN A 361       4.389  18.297 -43.680  1.00 22.24           C  
ATOM   2600  CD  GLN A 361       5.818  18.247 -43.192  1.00 22.82           C  
ATOM   2601  OE1 GLN A 361       6.715  17.877 -43.925  1.00 25.22           O  
ATOM   2602  NE2 GLN A 361       6.035  18.637 -41.951  1.00 26.17           N  
ATOM   2603  N   LYS A 362       0.942  16.285 -46.317  1.00 15.31           N  
ATOM   2604  CA  LYS A 362       0.235  15.294 -47.110  1.00 14.36           C  
ATOM   2605  C   LYS A 362       0.766  13.871 -46.820  1.00 12.86           C  
ATOM   2606  O   LYS A 362       1.112  13.109 -47.712  1.00 12.44           O  
ATOM   2607  CB  LYS A 362       0.313  15.668 -48.593  1.00 16.02           C  
ATOM   2608  CG  LYS A 362      -0.882  15.205 -49.429  1.00 18.06           C  
ATOM   2609  CD  LYS A 362      -0.644  15.494 -50.925  1.00 20.03           C  
ATOM   2610  CE  LYS A 362      -1.629  14.785 -51.815  1.00 20.83           C  
ATOM   2611  NZ  LYS A 362      -1.617  15.326 -53.191  1.00 22.96           N  
ATOM   2612  N   ARG A 363       0.807  13.519 -45.542  1.00 12.52           N  
ATOM   2613  CA  ARG A 363       1.318  12.209 -45.133  1.00 12.36           C  
ATOM   2614  C   ARG A 363       0.643  11.795 -43.850  1.00 11.56           C  
ATOM   2615  O   ARG A 363       0.106  12.632 -43.120  1.00 11.61           O  
ATOM   2616  CB  ARG A 363       2.839  12.293 -44.921  1.00 12.69           C  
ATOM   2617  CG  ARG A 363       3.261  13.348 -43.923  1.00 13.53           C  
ATOM   2618  CD  ARG A 363       4.765  13.531 -43.896  1.00 14.48           C  
ATOM   2619  NE  ARG A 363       5.177  14.320 -42.759  1.00 14.51           N  
ATOM   2620  CZ  ARG A 363       6.443  14.517 -42.375  1.00 15.00           C  
ATOM   2621  NH1 ARG A 363       7.454  13.939 -43.011  1.00 13.84           N  
ATOM   2622  NH2 ARG A 363       6.692  15.310 -41.325  1.00 14.94           N  
ATOM   2623  N   VAL A 364       0.621  10.487 -43.631  1.00 11.72           N  
ATOM   2624  CA  VAL A 364       0.147   9.896 -42.404  1.00 11.77           C  
ATOM   2625  C   VAL A 364       1.322   9.175 -41.751  1.00 11.81           C  
ATOM   2626  O   VAL A 364       2.029   8.392 -42.399  1.00 11.51           O  
ATOM   2627  CB  VAL A 364      -0.997   8.866 -42.647  1.00 11.93           C  
ATOM   2628  CG1 VAL A 364      -1.406   8.204 -41.335  1.00 11.80           C  
ATOM   2629  CG2 VAL A 364      -2.174   9.544 -43.273  1.00 12.22           C  
ATOM   2630  N   GLY A 365       1.494   9.420 -40.456  1.00 11.81           N  
ATOM   2631  CA  GLY A 365       2.539   8.809 -39.691  1.00 11.94           C  
ATOM   2632  C   GLY A 365       2.023   7.764 -38.714  1.00 12.47           C  
ATOM   2633  O   GLY A 365       0.899   7.850 -38.208  1.00 12.90           O  
ATOM   2634  N   PHE A 366       2.855   6.760 -38.507  1.00 12.78           N  
ATOM   2635  CA  PHE A 366       2.598   5.671 -37.599  1.00 13.07           C  
ATOM   2636  C   PHE A 366       3.799   5.496 -36.735  1.00 13.41           C  
ATOM   2637  O   PHE A 366       4.941   5.549 -37.211  1.00 15.65           O  
ATOM   2638  CB  PHE A 366       2.383   4.373 -38.351  1.00 13.33           C  
ATOM   2639  CG  PHE A 366       1.121   4.342 -39.162  1.00 12.77           C  
ATOM   2640  CD1 PHE A 366       1.127   4.784 -40.479  1.00 13.20           C  
ATOM   2641  CD2 PHE A 366      -0.040   3.854 -38.632  1.00 12.37           C  
ATOM   2642  CE1 PHE A 366      -0.019   4.737 -41.230  1.00 12.33           C  
ATOM   2643  CE2 PHE A 366      -1.191   3.820 -39.372  1.00 12.81           C  
ATOM   2644  CZ  PHE A 366      -1.172   4.250 -40.679  1.00 12.67           C  
ATOM   2645  N   ALA A 367       3.547   5.258 -35.456  1.00 13.36           N  
ATOM   2646  CA  ALA A 367       4.612   4.961 -34.553  1.00 13.28           C  
ATOM   2647  C   ALA A 367       4.115   4.043 -33.436  1.00 13.98           C  
ATOM   2648  O   ALA A 367       2.919   3.920 -33.196  1.00 11.35           O  
ATOM   2649  CB  ALA A 367       5.166   6.250 -33.949  1.00 13.39           C  
ATOM   2650  N   ALA A 368       5.077   3.400 -32.791  1.00 15.26           N  
ATOM   2651  CA  ALA A 368       4.806   2.537 -31.649  1.00 16.77           C  
ATOM   2652  C   ALA A 368       4.277   3.380 -30.480  1.00 17.90           C  
ATOM   2653  O   ALA A 368       4.712   4.514 -30.247  1.00 17.30           O  
ATOM   2654  CB  ALA A 368       6.061   1.788 -31.247  1.00 17.54           C  
ATOM   2655  N   SER A 369       3.319   2.806 -29.770  1.00 18.30           N  
ATOM   2656  CA  SER A 369       2.547   3.496 -28.765  1.00 19.70           C  
ATOM   2657  C   SER A 369       2.678   2.745 -27.446  1.00 20.68           C  
ATOM   2658  O   SER A 369       2.326   1.567 -27.359  1.00 18.74           O  
ATOM   2659  CB  SER A 369       1.075   3.546 -29.211  1.00 20.05           C  
ATOM   2660  OG  SER A 369       0.195   3.997 -28.192  1.00 21.32           O  
ATOM   2661  N   PRO A 370       3.144   3.438 -26.405  1.00 23.11           N  
ATOM   2662  CA  PRO A 370       3.213   2.873 -25.045  1.00 24.32           C  
ATOM   2663  C   PRO A 370       1.910   2.262 -24.538  1.00 24.50           C  
ATOM   2664  O   PRO A 370       1.939   1.269 -23.814  1.00 25.68           O  
ATOM   2665  CB  PRO A 370       3.548   4.086 -24.174  1.00 24.58           C  
ATOM   2666  CG  PRO A 370       4.126   5.103 -25.083  1.00 26.13           C  
ATOM   2667  CD  PRO A 370       3.583   4.847 -26.457  1.00 24.25           C  
ATOM   2668  N   CYS A 371       0.772   2.858 -24.881  1.00 24.48           N  
ATOM   2669  CA  CYS A 371      -0.516   2.394 -24.351  1.00 25.45           C  
ATOM   2670  C   CYS A 371      -1.119   1.232 -25.147  1.00 25.88           C  
ATOM   2671  O   CYS A 371      -2.140   0.657 -24.750  1.00 28.28           O  
ATOM   2672  CB  CYS A 371      -1.488   3.578 -24.230  1.00 27.95           C  
ATOM   2673  SG  CYS A 371      -2.425   4.008 -25.721  1.00 28.94           S  
ATOM   2674  N   ALA A 372      -0.476   0.847 -26.244  1.00 23.69           N  
ATOM   2675  CA  ALA A 372      -0.925  -0.307 -27.022  1.00 24.49           C  
ATOM   2676  C   ALA A 372      -0.395  -1.581 -26.357  1.00 26.50           C  
ATOM   2677  O   ALA A 372       0.580  -2.200 -26.803  1.00 23.93           O  
ATOM   2678  CB  ALA A 372      -0.447  -0.214 -28.466  1.00 24.45           C  
ATOM   2679  N   GLU A 373      -1.046  -1.955 -25.271  1.00 27.66           N  
ATOM   2680  CA  GLU A 373      -0.638  -3.118 -24.513  1.00 29.97           C  
ATOM   2681  C   GLU A 373      -1.861  -3.738 -23.868  1.00 30.60           C  
ATOM   2682  O   GLU A 373      -2.872  -3.063 -23.647  1.00 29.83           O  
ATOM   2683  CB  GLU A 373       0.437  -2.744 -23.474  1.00 31.15           C  
ATOM   2684  CG  GLU A 373       1.866  -2.860 -24.003  1.00 32.63           C  
ATOM   2685  CD  GLU A 373       2.926  -2.229 -23.101  0.50 33.99           C  
ATOM   2686  OE1 GLU A 373       2.627  -1.915 -21.929  0.50 35.23           O  
ATOM   2687  OE2 GLU A 373       4.076  -2.044 -23.571  0.50 34.64           O  
ATOM   2688  N   ILE A 374      -1.780  -5.042 -23.636  1.00 31.38           N  
ATOM   2689  CA  ILE A 374      -2.784  -5.768 -22.877  1.00 33.62           C  
ATOM   2690  C   ILE A 374      -1.999  -6.529 -21.800  1.00 37.17           C  
ATOM   2691  O   ILE A 374      -1.186  -7.394 -22.128  1.00 37.10           O  
ATOM   2692  CB  ILE A 374      -3.595  -6.726 -23.783  1.00 34.25           C  
ATOM   2693  CG1 ILE A 374      -4.605  -5.929 -24.615  1.00 34.03           C  
ATOM   2694  CG2 ILE A 374      -4.337  -7.785 -22.961  1.00 35.35           C  
ATOM   2695  CD1 ILE A 374      -5.219  -6.699 -25.766  1.00 34.10           C  
ATOM   2696  N   ALA A 375      -2.208  -6.181 -20.527  1.00 39.81           N  
ATOM   2697  CA  ALA A 375      -1.433  -6.784 -19.424  1.00 40.61           C  
ATOM   2698  C   ALA A 375       0.054  -6.561 -19.637  1.00 42.42           C  
ATOM   2699  O   ALA A 375       0.864  -7.476 -19.422  1.00 44.50           O  
ATOM   2700  CB  ALA A 375      -1.724  -8.277 -19.314  1.00 40.75           C  
ATOM   2701  N   GLY A 376       0.408  -5.363 -20.101  1.00 40.70           N  
ATOM   2702  CA  GLY A 376       1.799  -5.023 -20.407  1.00 39.94           C  
ATOM   2703  C   GLY A 376       2.399  -5.727 -21.618  1.00 39.07           C  
ATOM   2704  O   GLY A 376       3.582  -5.534 -21.931  1.00 40.46           O  
ATOM   2705  N   ALA A 377       1.616  -6.560 -22.298  1.00 33.15           N  
ATOM   2706  CA  ALA A 377       2.125  -7.262 -23.471  1.00 31.17           C  
ATOM   2707  C   ALA A 377       1.839  -6.439 -24.752  1.00 28.14           C  
ATOM   2708  O   ALA A 377       0.773  -5.849 -24.901  1.00 27.58           O  
ATOM   2709  CB  ALA A 377       1.523  -8.656 -23.563  1.00 31.27           C  
ATOM   2710  N   ALA A 378       2.818  -6.403 -25.642  1.00 27.59           N  
ATOM   2711  CA  ALA A 378       2.693  -5.781 -26.970  1.00 25.57           C  
ATOM   2712  C   ALA A 378       1.563  -6.408 -27.798  1.00 22.50           C  
ATOM   2713  O   ALA A 378       1.315  -7.609 -27.731  1.00 22.83           O  
ATOM   2714  CB  ALA A 378       4.028  -5.905 -27.713  1.00 25.97           C  
ATOM   2715  N   VAL A 379       0.856  -5.574 -28.550  1.00 19.82           N  
ATOM   2716  CA  VAL A 379      -0.225  -6.016 -29.405  1.00 18.10           C  
ATOM   2717  C   VAL A 379       0.025  -5.671 -30.878  1.00 17.29           C  
ATOM   2718  O   VAL A 379      -0.820  -5.955 -31.731  1.00 16.76           O  
ATOM   2719  CB  VAL A 379      -1.549  -5.369 -29.019  1.00 18.94           C  
ATOM   2720  CG1 VAL A 379      -1.887  -5.656 -27.560  1.00 19.77           C  
ATOM   2721  CG2 VAL A 379      -1.505  -3.861 -29.288  1.00 19.47           C  
ATOM   2722  N   SER A 380       1.175  -5.065 -31.153  1.00 16.98           N  
ATOM   2723  CA  SER A 380       1.518  -4.540 -32.453  1.00 15.22           C  
ATOM   2724  C   SER A 380       3.032  -4.344 -32.574  1.00 15.78           C  
ATOM   2725  O   SER A 380       3.744  -4.357 -31.595  1.00 14.24           O  
ATOM   2726  CB  SER A 380       0.801  -3.187 -32.669  1.00 15.98           C  
ATOM   2727  OG  SER A 380       1.082  -2.269 -31.634  1.00 14.09           O  
ATOM   2728  N   GLU A 381       3.491  -4.179 -33.802  1.00 16.17           N  
ATOM   2729  CA  GLU A 381       4.888  -3.987 -34.142  1.00 18.39           C  
ATOM   2730  C   GLU A 381       4.964  -3.015 -35.312  1.00 17.76           C  
ATOM   2731  O   GLU A 381       4.090  -3.001 -36.194  1.00 16.54           O  
ATOM   2732  CB  GLU A 381       5.522  -5.300 -34.603  1.00 20.02           C  
ATOM   2733  CG  GLU A 381       5.963  -6.232 -33.493  1.00 22.08           C  
ATOM   2734  CD  GLU A 381       6.184  -7.653 -33.989  1.00 23.35           C  
ATOM   2735  OE1 GLU A 381       6.345  -7.860 -35.226  1.00 21.58           O  
ATOM   2736  OE2 GLU A 381       6.159  -8.573 -33.130  1.00 24.94           O  
ATOM   2737  N   ILE A 382       6.008  -2.206 -35.331  1.00 16.79           N  
ATOM   2738  CA  ILE A 382       6.296  -1.420 -36.521  1.00 17.28           C  
ATOM   2739  C   ILE A 382       7.773  -1.577 -36.837  1.00 17.26           C  
ATOM   2740  O   ILE A 382       8.578  -1.581 -35.944  1.00 17.14           O  
ATOM   2741  CB  ILE A 382       5.829   0.042 -36.376  1.00 17.11           C  
ATOM   2742  CG1 ILE A 382       6.202   0.852 -37.624  1.00 17.00           C  
ATOM   2743  CG2 ILE A 382       6.307   0.639 -35.048  1.00 17.66           C  
ATOM   2744  CD1 ILE A 382       5.455   2.178 -37.771  1.00 16.96           C  
ATOM   2745  N   SER A 383       8.087  -1.700 -38.121  1.00 17.84           N  
ATOM   2746  CA  SER A 383       9.398  -2.005 -38.581  1.00 18.85           C  
ATOM   2747  C   SER A 383       9.588  -1.439 -39.993  1.00 18.00           C  
ATOM   2748  O   SER A 383       8.625  -1.286 -40.764  1.00 17.76           O  
ATOM   2749  CB  SER A 383       9.567  -3.520 -38.635  1.00 21.10           C  
ATOM   2750  OG  SER A 383       8.684  -4.030 -39.633  1.00 25.94           O  
ATOM   2751  N   GLY A 384      10.840  -1.156 -40.341  1.00 15.81           N  
ATOM   2752  CA  GLY A 384      11.167  -0.682 -41.667  1.00 16.63           C  
ATOM   2753  C   GLY A 384      12.627  -0.271 -41.689  1.00 16.43           C  
ATOM   2754  O   GLY A 384      13.232  -0.152 -40.613  1.00 15.77           O  
ATOM   2755  N   PRO A 385      13.170   0.002 -42.886  1.00 16.50           N  
ATOM   2756  CA  PRO A 385      12.530  -0.003 -44.175  1.00 18.00           C  
ATOM   2757  C   PRO A 385      12.653  -1.363 -44.852  1.00 18.67           C  
ATOM   2758  O   PRO A 385      13.487  -2.182 -44.436  1.00 17.11           O  
ATOM   2759  CB  PRO A 385      13.368   0.981 -44.958  1.00 18.40           C  
ATOM   2760  CG  PRO A 385      14.754   0.695 -44.474  1.00 18.71           C  
ATOM   2761  CD  PRO A 385      14.605   0.335 -43.020  1.00 19.08           C  
ATOM   2762  N   PHE A 386      11.885  -1.542 -45.917  1.00 18.59           N  
ATOM   2763  CA  PHE A 386      12.017  -2.696 -46.785  1.00 20.18           C  
ATOM   2764  C   PHE A 386      12.063  -2.204 -48.209  1.00 21.47           C  
ATOM   2765  O   PHE A 386      11.500  -1.150 -48.547  1.00 20.68           O  
ATOM   2766  CB  PHE A 386      10.832  -3.671 -46.610  1.00 20.27           C  
ATOM   2767  CG  PHE A 386      10.581  -4.064 -45.193  1.00 20.24           C  
ATOM   2768  CD1 PHE A 386       9.762  -3.295 -44.372  1.00 19.56           C  
ATOM   2769  CD2 PHE A 386      11.174  -5.196 -44.669  1.00 21.27           C  
ATOM   2770  CE1 PHE A 386       9.542  -3.651 -43.074  1.00 19.32           C  
ATOM   2771  CE2 PHE A 386      10.947  -5.562 -43.352  1.00 21.47           C  
ATOM   2772  CZ  PHE A 386      10.135  -4.782 -42.556  1.00 20.89           C  
ATOM   2773  N   SER A 387      12.724  -2.968 -49.068  1.00 22.46           N  
ATOM   2774  CA  SER A 387      12.785  -2.605 -50.476  1.00 24.52           C  
ATOM   2775  C   SER A 387      11.442  -2.769 -51.207  1.00 24.79           C  
ATOM   2776  O   SER A 387      10.690  -3.698 -50.924  1.00 24.55           O  
ATOM   2777  CB  SER A 387      13.837  -3.442 -51.189  1.00 25.29           C  
ATOM   2778  OG  SER A 387      13.879  -3.025 -52.546  1.00 24.89           O  
ATOM   2779  N   THR A 388      11.157  -1.858 -52.138  1.00 25.37           N  
ATOM   2780  CA  THR A 388       9.970  -1.939 -52.996  1.00 27.36           C  
ATOM   2781  C   THR A 388      10.377  -2.292 -54.437  1.00 29.73           C  
ATOM   2782  O   THR A 388       9.647  -1.999 -55.379  1.00 28.02           O  
ATOM   2783  CB  THR A 388       9.187  -0.616 -53.021  1.00 27.12           C  
ATOM   2784  OG1 THR A 388      10.019   0.412 -53.560  1.00 25.85           O  
ATOM   2785  CG2 THR A 388       8.736  -0.212 -51.611  1.00 26.58           C  
ATOM   2786  N   GLU A 389      11.535  -2.940 -54.586  1.00 32.14           N  
ATOM   2787  CA  GLU A 389      12.055  -3.350 -55.903  1.00 33.32           C  
ATOM   2788  C   GLU A 389      11.146  -4.343 -56.648  1.00 32.95           C  
ATOM   2789  O   GLU A 389      11.100  -4.347 -57.881  1.00 33.53           O  
ATOM   2790  CB  GLU A 389      13.470  -3.944 -55.756  1.00 33.75           C  
ATOM   2791  CG  GLU A 389      14.581  -2.894 -55.713  0.50 34.36           C  
ATOM   2792  CD  GLU A 389      15.953  -3.450 -56.061  0.50 34.19           C  
ATOM   2793  OE1 GLU A 389      16.234  -4.625 -55.741  0.50 36.12           O  
ATOM   2794  OE2 GLU A 389      16.756  -2.707 -56.660  0.50 34.23           O  
ATOM   2795  N   ASP A 390      10.433  -5.166 -55.887  1.00 33.65           N  
ATOM   2796  CA  ASP A 390       9.560  -6.221 -56.416  1.00 35.49           C  
ATOM   2797  C   ASP A 390       8.053  -5.896 -56.299  1.00 36.64           C  
ATOM   2798  O   ASP A 390       7.198  -6.794 -56.380  1.00 37.60           O  
ATOM   2799  CB  ASP A 390       9.879  -7.538 -55.699  1.00 35.36           C  
ATOM   2800  CG  ASP A 390       9.922  -7.389 -54.184  0.50 35.77           C  
ATOM   2801  OD1 ASP A 390       8.925  -6.907 -53.603  0.50 35.77           O  
ATOM   2802  OD2 ASP A 390      10.969  -7.726 -53.579  0.50 35.81           O  
ATOM   2803  N   VAL A 391       7.719  -4.623 -56.100  1.00 35.58           N  
ATOM   2804  CA  VAL A 391       6.315  -4.200 -56.148  1.00 35.34           C  
ATOM   2805  C   VAL A 391       6.196  -3.141 -57.226  1.00 34.97           C  
ATOM   2806  O   VAL A 391       7.180  -2.495 -57.569  1.00 35.75           O  
ATOM   2807  CB  VAL A 391       5.813  -3.687 -54.772  1.00 35.65           C  
ATOM   2808  CG1 VAL A 391       5.835  -2.172 -54.689  1.00 35.61           C  
ATOM   2809  CG2 VAL A 391       4.403  -4.194 -54.500  1.00 36.00           C  
ATOM   2810  N   ALA A 392       4.998  -2.965 -57.763  1.00 34.53           N  
ATOM   2811  CA  ALA A 392       4.774  -1.964 -58.803  1.00 33.42           C  
ATOM   2812  C   ALA A 392       4.969  -0.529 -58.276  1.00 30.84           C  
ATOM   2813  O   ALA A 392       4.878  -0.268 -57.079  1.00 29.20           O  
ATOM   2814  CB  ALA A 392       3.385  -2.135 -59.408  1.00 33.75           C  
ATOM   2815  N   SER A 393       5.232   0.395 -59.186  1.00 30.26           N  
ATOM   2816  CA  SER A 393       5.485   1.798 -58.823  1.00 31.80           C  
ATOM   2817  C   SER A 393       4.236   2.444 -58.257  1.00 30.74           C  
ATOM   2818  O   SER A 393       4.320   3.332 -57.398  1.00 30.18           O  
ATOM   2819  CB  SER A 393       5.969   2.594 -60.041  1.00 34.72           C  
ATOM   2820  OG  SER A 393       5.209   2.261 -61.203  1.00 38.16           O  
ATOM   2821  N   ASN A 394       3.082   2.016 -58.763  1.00 29.37           N  
ATOM   2822  CA  ASN A 394       1.790   2.538 -58.323  1.00 30.11           C  
ATOM   2823  C   ASN A 394       0.805   1.396 -58.135  1.00 28.40           C  
ATOM   2824  O   ASN A 394       0.376   0.753 -59.108  1.00 25.91           O  
ATOM   2825  CB  ASN A 394       1.255   3.558 -59.338  1.00 32.44           C  
ATOM   2826  CG  ASN A 394       0.030   4.321 -58.842  1.00 33.90           C  
ATOM   2827  OD1 ASN A 394      -0.312   4.330 -57.643  1.00 32.92           O  
ATOM   2828  ND2 ASN A 394      -0.648   4.970 -59.778  1.00 37.35           N  
ATOM   2829  N   CYS A 395       0.482   1.131 -56.869  1.00 25.58           N  
ATOM   2830  CA  CYS A 395      -0.494   0.107 -56.495  1.00 24.27           C  
ATOM   2831  C   CYS A 395      -1.914   0.631 -56.456  1.00 23.67           C  
ATOM   2832  O   CYS A 395      -2.849  -0.131 -56.273  1.00 22.60           O  
ATOM   2833  CB  CYS A 395      -0.147  -0.481 -55.132  1.00 24.97           C  
ATOM   2834  SG  CYS A 395       1.283  -1.553 -55.216  1.00 27.82           S  
ATOM   2835  N   VAL A 396      -2.079   1.940 -56.604  1.00 24.77           N  
ATOM   2836  CA  VAL A 396      -3.402   2.527 -56.627  1.00 25.83           C  
ATOM   2837  C   VAL A 396      -3.921   2.493 -58.062  1.00 29.03           C  
ATOM   2838  O   VAL A 396      -3.313   3.083 -58.950  1.00 30.46           O  
ATOM   2839  CB  VAL A 396      -3.378   3.961 -56.071  1.00 25.61           C  
ATOM   2840  CG1 VAL A 396      -4.779   4.536 -56.047  1.00 26.01           C  
ATOM   2841  CG2 VAL A 396      -2.804   3.954 -54.664  1.00 25.93           C  
ATOM   2842  N   PRO A 397      -5.048   1.803 -58.298  1.00 31.75           N  
ATOM   2843  CA  PRO A 397      -5.508   1.666 -59.686  1.00 34.20           C  
ATOM   2844  C   PRO A 397      -6.230   2.916 -60.221  1.00 36.30           C  
ATOM   2845  O   PRO A 397      -6.569   3.827 -59.447  1.00 39.66           O  
ATOM   2846  CB  PRO A 397      -6.465   0.466 -59.612  1.00 33.88           C  
ATOM   2847  CG  PRO A 397      -6.979   0.456 -58.195  1.00 34.34           C  
ATOM   2848  CD  PRO A 397      -5.980   1.183 -57.333  1.00 32.17           C  
TER    2849      PRO A 397                                                      
ATOM   2850  N   LEU B  16     -39.631  -8.791   5.224  1.00 62.31           N  
ATOM   2851  CA  LEU B  16     -39.745  -7.557   4.378  1.00 61.82           C  
ATOM   2852  C   LEU B  16     -38.399  -6.836   4.175  1.00 60.14           C  
ATOM   2853  O   LEU B  16     -38.141  -6.293   3.101  1.00 58.32           O  
ATOM   2854  CB  LEU B  16     -40.802  -6.604   4.966  1.00 61.74           C  
ATOM   2855  CG  LEU B  16     -40.943  -5.182   4.400  1.00 63.11           C  
ATOM   2856  CD1 LEU B  16     -40.956  -5.125   2.876  1.00 63.40           C  
ATOM   2857  CD2 LEU B  16     -42.213  -4.546   4.944  1.00 63.39           C  
ATOM   2858  N   ALA B  17     -37.548  -6.825   5.198  1.00 59.85           N  
ATOM   2859  CA  ALA B  17     -36.208  -6.223   5.086  1.00 58.02           C  
ATOM   2860  C   ALA B  17     -35.280  -7.024   4.157  1.00 54.89           C  
ATOM   2861  O   ALA B  17     -34.394  -6.461   3.519  1.00 57.80           O  
ATOM   2862  CB  ALA B  17     -35.578  -6.081   6.467  1.00 56.56           C  
ATOM   2863  N   MET B  18     -35.511  -8.332   4.069  1.00 53.10           N  
ATOM   2864  CA  MET B  18     -34.626  -9.246   3.339  1.00 51.01           C  
ATOM   2865  C   MET B  18     -34.782  -9.175   1.820  1.00 49.02           C  
ATOM   2866  O   MET B  18     -34.044  -9.836   1.100  1.00 47.95           O  
ATOM   2867  CB  MET B  18     -34.854 -10.681   3.819  1.00 49.73           C  
ATOM   2868  CG  MET B  18     -34.634 -10.845   5.315  1.00 49.12           C  
ATOM   2869  SD  MET B  18     -34.782 -12.530   5.921  1.00 49.39           S  
ATOM   2870  CE  MET B  18     -35.056 -12.238   7.673  1.00 49.45           C  
ATOM   2871  N   VAL B  19     -35.724  -8.371   1.335  1.00 47.84           N  
ATOM   2872  CA  VAL B  19     -35.904  -8.184  -0.102  1.00 47.07           C  
ATOM   2873  C   VAL B  19     -34.772  -7.325  -0.683  1.00 45.15           C  
ATOM   2874  O   VAL B  19     -34.356  -6.335  -0.078  1.00 45.04           O  
ATOM   2875  CB  VAL B  19     -37.281  -7.562  -0.415  1.00 48.12           C  
ATOM   2876  CG1 VAL B  19     -37.426  -7.272  -1.900  1.00 50.10           C  
ATOM   2877  CG2 VAL B  19     -38.390  -8.494   0.048  1.00 48.44           C  
ATOM   2878  N   ASP B  20     -34.293  -7.719  -1.864  1.00 42.94           N  
ATOM   2879  CA  ASP B  20     -33.159  -7.073  -2.547  1.00 42.53           C  
ATOM   2880  C   ASP B  20     -31.822  -7.250  -1.813  1.00 39.58           C  
ATOM   2881  O   ASP B  20     -30.909  -6.455  -2.009  1.00 36.41           O  
ATOM   2882  CB  ASP B  20     -33.430  -5.574  -2.820  1.00 44.50           C  
ATOM   2883  CG  ASP B  20     -34.506  -5.340  -3.888  1.00 46.03           C  
ATOM   2884  OD1 ASP B  20     -35.063  -6.319  -4.432  1.00 45.71           O  
ATOM   2885  OD2 ASP B  20     -34.790  -4.158  -4.184  1.00 47.04           O  
ATOM   2886  N   ASN B  21     -31.696  -8.311  -1.007  1.00 37.42           N  
ATOM   2887  CA  ASN B  21     -30.482  -8.558  -0.201  1.00 34.13           C  
ATOM   2888  C   ASN B  21     -29.431  -9.447  -0.881  1.00 34.38           C  
ATOM   2889  O   ASN B  21     -28.435  -9.816  -0.253  1.00 35.60           O  
ATOM   2890  CB  ASN B  21     -30.838  -9.156   1.171  1.00 33.06           C  
ATOM   2891  CG  ASN B  21     -31.330 -10.592   1.082  1.00 32.84           C  
ATOM   2892  OD1 ASN B  21     -31.531 -11.111  -0.005  1.00 33.31           O  
ATOM   2893  ND2 ASN B  21     -31.565 -11.221   2.230  1.00 31.68           N  
ATOM   2894  N   LEU B  22     -29.662  -9.817  -2.136  1.00 32.18           N  
ATOM   2895  CA  LEU B  22     -28.682 -10.571  -2.895  1.00 30.00           C  
ATOM   2896  C   LEU B  22     -28.185  -9.722  -4.041  1.00 31.38           C  
ATOM   2897  O   LEU B  22     -28.941  -8.947  -4.606  1.00 30.99           O  
ATOM   2898  CB  LEU B  22     -29.270 -11.870  -3.457  1.00 28.93           C  
ATOM   2899  CG  LEU B  22     -29.766 -12.938  -2.483  1.00 27.69           C  
ATOM   2900  CD1 LEU B  22     -30.229 -14.153  -3.266  1.00 26.79           C  
ATOM   2901  CD2 LEU B  22     -28.696 -13.331  -1.475  1.00 28.23           C  
ATOM   2902  N   GLN B  23     -26.904  -9.884  -4.363  1.00 31.38           N  
ATOM   2903  CA  GLN B  23     -26.271  -9.280  -5.524  1.00 33.91           C  
ATOM   2904  C   GLN B  23     -25.806 -10.414  -6.429  1.00 33.30           C  
ATOM   2905  O   GLN B  23     -25.726 -11.551  -5.982  1.00 33.63           O  
ATOM   2906  CB  GLN B  23     -25.083  -8.412  -5.081  1.00 35.19           C  
ATOM   2907  CG  GLN B  23     -25.474  -7.044  -4.532  1.00 37.39           C  
ATOM   2908  CD  GLN B  23     -24.259  -6.178  -4.217  1.00 38.98           C  
ATOM   2909  OE1 GLN B  23     -23.621  -6.334  -3.171  1.00 39.26           O  
ATOM   2910  NE2 GLN B  23     -23.931  -5.263  -5.125  1.00 39.61           N  
ATOM   2911  N   GLY B  24     -25.528 -10.116  -7.700  1.00 35.51           N  
ATOM   2912  CA  GLY B  24     -24.957 -11.103  -8.639  1.00 34.65           C  
ATOM   2913  C   GLY B  24     -25.914 -11.704  -9.651  1.00 34.45           C  
ATOM   2914  O   GLY B  24     -26.945 -11.116  -9.975  1.00 34.57           O  
ATOM   2915  N   ASP B  25     -25.573 -12.887 -10.155  1.00 35.48           N  
ATOM   2916  CA  ASP B  25     -26.341 -13.530 -11.219  1.00 36.80           C  
ATOM   2917  C   ASP B  25     -25.974 -15.003 -11.346  1.00 36.75           C  
ATOM   2918  O   ASP B  25     -25.006 -15.461 -10.726  1.00 36.30           O  
ATOM   2919  CB  ASP B  25     -26.033 -12.828 -12.542  1.00 39.74           C  
ATOM   2920  CG  ASP B  25     -24.551 -12.671 -12.761  1.00 40.62           C  
ATOM   2921  OD1 ASP B  25     -23.996 -11.652 -12.306  1.00 44.85           O  
ATOM   2922  OD2 ASP B  25     -23.937 -13.590 -13.325  1.00 39.66           O  
ATOM   2923  N   SER B  26     -26.714 -15.725 -12.188  1.00 36.04           N  
ATOM   2924  CA  SER B  26     -26.491 -17.159 -12.388  1.00 36.40           C  
ATOM   2925  C   SER B  26     -25.047 -17.478 -12.786  1.00 35.89           C  
ATOM   2926  O   SER B  26     -24.483 -18.468 -12.331  1.00 33.97           O  
ATOM   2927  CB  SER B  26     -27.477 -17.736 -13.411  1.00 38.90           C  
ATOM   2928  OG  SER B  26     -27.173 -17.368 -14.747  1.00 39.04           O  
ATOM   2929  N   GLY B  27     -24.447 -16.624 -13.610  1.00 35.29           N  
ATOM   2930  CA  GLY B  27     -23.089 -16.841 -14.083  1.00 35.26           C  
ATOM   2931  C   GLY B  27     -21.980 -16.713 -13.047  1.00 36.22           C  
ATOM   2932  O   GLY B  27     -21.108 -17.574 -12.970  1.00 37.77           O  
ATOM   2933  N   ARG B  28     -21.997 -15.639 -12.260  1.00 36.24           N  
ATOM   2934  CA  ARG B  28     -20.928 -15.374 -11.291  1.00 38.90           C  
ATOM   2935  C   ARG B  28     -21.332 -15.658  -9.839  1.00 36.87           C  
ATOM   2936  O   ARG B  28     -20.515 -15.500  -8.926  1.00 40.19           O  
ATOM   2937  CB  ARG B  28     -20.463 -13.920 -11.431  1.00 42.06           C  
ATOM   2938  CG  ARG B  28     -19.907 -13.610 -12.818  1.00 44.67           C  
ATOM   2939  CD  ARG B  28     -19.342 -12.204 -12.939  1.00 49.25           C  
ATOM   2940  NE  ARG B  28     -20.209 -11.323 -13.723  1.00 51.36           N  
ATOM   2941  CZ  ARG B  28     -21.261 -10.652 -13.253  1.00 54.34           C  
ATOM   2942  NH1 ARG B  28     -21.629 -10.748 -11.975  1.00 54.64           N  
ATOM   2943  NH2 ARG B  28     -21.966  -9.874 -14.076  1.00 53.64           N  
ATOM   2944  N   GLY B  29     -22.583 -16.071  -9.628  1.00 32.37           N  
ATOM   2945  CA  GLY B  29     -23.086 -16.410  -8.289  1.00 29.36           C  
ATOM   2946  C   GLY B  29     -23.952 -15.320  -7.689  1.00 27.62           C  
ATOM   2947  O   GLY B  29     -23.718 -14.131  -7.911  1.00 24.76           O  
ATOM   2948  N   TYR B  30     -24.967 -15.730  -6.936  1.00 24.66           N  
ATOM   2949  CA  TYR B  30     -25.734 -14.808  -6.126  1.00 24.14           C  
ATOM   2950  C   TYR B  30     -25.149 -14.800  -4.746  1.00 24.52           C  
ATOM   2951  O   TYR B  30     -24.968 -15.852  -4.145  1.00 22.81           O  
ATOM   2952  CB  TYR B  30     -27.199 -15.228  -6.025  1.00 24.07           C  
ATOM   2953  CG  TYR B  30     -27.955 -15.002  -7.293  1.00 24.29           C  
ATOM   2954  CD1 TYR B  30     -27.997 -15.974  -8.270  1.00 24.16           C  
ATOM   2955  CD2 TYR B  30     -28.593 -13.793  -7.530  1.00 23.97           C  
ATOM   2956  CE1 TYR B  30     -28.665 -15.753  -9.444  1.00 25.28           C  
ATOM   2957  CE2 TYR B  30     -29.280 -13.565  -8.692  1.00 24.63           C  
ATOM   2958  CZ  TYR B  30     -29.314 -14.538  -9.648  1.00 25.36           C  
ATOM   2959  OH  TYR B  30     -30.020 -14.328 -10.814  1.00 26.43           O  
ATOM   2960  N   TYR B  31     -24.859 -13.622  -4.223  1.00 23.15           N  
ATOM   2961  CA  TYR B  31     -24.186 -13.564  -2.941  1.00 24.72           C  
ATOM   2962  C   TYR B  31     -24.775 -12.537  -2.027  1.00 26.76           C  
ATOM   2963  O   TYR B  31     -25.380 -11.551  -2.470  1.00 25.53           O  
ATOM   2964  CB  TYR B  31     -22.690 -13.296  -3.104  1.00 25.22           C  
ATOM   2965  CG  TYR B  31     -22.379 -12.028  -3.825  1.00 25.74           C  
ATOM   2966  CD1 TYR B  31     -22.253 -10.829  -3.137  1.00 25.89           C  
ATOM   2967  CD2 TYR B  31     -22.218 -12.020  -5.208  1.00 26.79           C  
ATOM   2968  CE1 TYR B  31     -21.962  -9.667  -3.804  1.00 29.14           C  
ATOM   2969  CE2 TYR B  31     -21.918 -10.860  -5.878  1.00 27.90           C  
ATOM   2970  CZ  TYR B  31     -21.792  -9.691  -5.172  1.00 28.82           C  
ATOM   2971  OH  TYR B  31     -21.512  -8.531  -5.829  1.00 32.97           O  
ATOM   2972  N   LEU B  32     -24.507 -12.787  -0.753  1.00 27.26           N  
ATOM   2973  CA  LEU B  32     -25.067 -12.104   0.383  1.00 29.79           C  
ATOM   2974  C   LEU B  32     -23.953 -11.365   1.094  1.00 30.03           C  
ATOM   2975  O   LEU B  32     -22.898 -11.941   1.359  1.00 27.92           O  
ATOM   2976  CB  LEU B  32     -25.626 -13.158   1.356  1.00 30.17           C  
ATOM   2977  CG  LEU B  32     -26.266 -12.668   2.653  1.00 32.57           C  
ATOM   2978  CD1 LEU B  32     -27.304 -11.587   2.379  1.00 32.87           C  
ATOM   2979  CD2 LEU B  32     -26.892 -13.816   3.424  1.00 32.32           C  
ATOM   2980  N   GLU B  33     -24.183 -10.104   1.424  1.00 31.94           N  
ATOM   2981  CA  GLU B  33     -23.236  -9.372   2.257  1.00 34.04           C  
ATOM   2982  C   GLU B  33     -23.442  -9.753   3.719  1.00 34.38           C  
ATOM   2983  O   GLU B  33     -24.570  -9.783   4.197  1.00 34.98           O  
ATOM   2984  CB  GLU B  33     -23.424  -7.877   2.071  1.00 36.63           C  
ATOM   2985  CG  GLU B  33     -22.576  -7.011   2.977  1.00 38.35           C  
ATOM   2986  CD  GLU B  33     -22.767  -5.546   2.665  1.00 38.92           C  
ATOM   2987  OE1 GLU B  33     -22.471  -5.152   1.514  1.00 42.62           O  
ATOM   2988  OE2 GLU B  33     -23.223  -4.806   3.560  1.00 39.92           O  
ATOM   2989  N   MET B  34     -22.353 -10.057   4.414  1.00 34.83           N  
ATOM   2990  CA  MET B  34     -22.402 -10.440   5.820  1.00 35.86           C  
ATOM   2991  C   MET B  34     -21.333  -9.727   6.618  1.00 36.63           C  
ATOM   2992  O   MET B  34     -20.237  -9.468   6.113  1.00 37.26           O  
ATOM   2993  CB  MET B  34     -22.143 -11.924   5.976  1.00 36.76           C  
ATOM   2994  CG  MET B  34     -23.310 -12.810   5.656  1.00 38.52           C  
ATOM   2995  SD  MET B  34     -22.792 -14.484   6.057  1.00 41.32           S  
ATOM   2996  CE  MET B  34     -23.860 -15.368   4.937  1.00 40.86           C  
ATOM   2997  N   LEU B  35     -21.654  -9.467   7.882  1.00 36.75           N  
ATOM   2998  CA  LEU B  35     -20.745  -8.841   8.822  1.00 36.17           C  
ATOM   2999  C   LEU B  35     -20.301  -9.876   9.848  1.00 33.70           C  
ATOM   3000  O   LEU B  35     -21.113 -10.398  10.599  1.00 36.04           O  
ATOM   3001  CB  LEU B  35     -21.439  -7.666   9.501  1.00 35.99           C  
ATOM   3002  CG  LEU B  35     -21.993  -6.582   8.568  1.00 35.05           C  
ATOM   3003  CD1 LEU B  35     -22.636  -5.472   9.380  1.00 35.80           C  
ATOM   3004  CD2 LEU B  35     -20.907  -6.010   7.660  1.00 35.53           C  
ATOM   3005  N   ILE B  36     -19.004 -10.157   9.868  1.00 32.17           N  
ATOM   3006  CA  ILE B  36     -18.453 -11.271  10.633  1.00 29.49           C  
ATOM   3007  C   ILE B  36     -17.400 -10.760  11.605  1.00 30.15           C  
ATOM   3008  O   ILE B  36     -16.521  -9.966  11.232  1.00 28.78           O  
ATOM   3009  CB  ILE B  36     -17.825 -12.336   9.703  1.00 30.18           C  
ATOM   3010  CG1 ILE B  36     -18.782 -12.663   8.554  1.00 29.58           C  
ATOM   3011  CG2 ILE B  36     -17.457 -13.595  10.498  1.00 29.05           C  
ATOM   3012  CD1 ILE B  36     -18.184 -13.513   7.455  1.00 31.21           C  
ATOM   3013  N   GLY B  37     -17.501 -11.224  12.854  1.00 31.87           N  
ATOM   3014  CA  GLY B  37     -16.548 -10.883  13.908  1.00 32.04           C  
ATOM   3015  C   GLY B  37     -16.832  -9.574  14.614  1.00 31.95           C  
ATOM   3016  O   GLY B  37     -17.800  -8.891  14.297  1.00 31.19           O  
ATOM   3017  N   THR B  38     -15.974  -9.246  15.579  1.00 35.01           N  
ATOM   3018  CA  THR B  38     -16.105  -8.058  16.428  1.00 36.47           C  
ATOM   3019  C   THR B  38     -14.760  -7.320  16.506  1.00 36.20           C  
ATOM   3020  O   THR B  38     -13.786  -7.870  17.026  1.00 34.77           O  
ATOM   3021  CB  THR B  38     -16.536  -8.446  17.860  1.00 36.90           C  
ATOM   3022  OG1 THR B  38     -17.564  -9.440  17.802  1.00 39.52           O  
ATOM   3023  CG2 THR B  38     -17.050  -7.228  18.628  1.00 37.36           C  
ATOM   3024  N   PRO B  39     -14.678  -6.089  15.962  1.00 39.76           N  
ATOM   3025  CA  PRO B  39     -15.703  -5.366  15.205  1.00 42.09           C  
ATOM   3026  C   PRO B  39     -16.056  -6.064  13.874  1.00 42.41           C  
ATOM   3027  O   PRO B  39     -15.301  -6.919  13.405  1.00 43.40           O  
ATOM   3028  CB  PRO B  39     -15.066  -3.994  14.934  1.00 42.50           C  
ATOM   3029  CG  PRO B  39     -13.820  -3.942  15.753  1.00 44.14           C  
ATOM   3030  CD  PRO B  39     -13.401  -5.357  15.983  1.00 42.23           C  
ATOM   3031  N   PRO B  40     -17.197  -5.697  13.271  1.00 42.23           N  
ATOM   3032  CA  PRO B  40     -17.674  -6.412  12.086  1.00 41.98           C  
ATOM   3033  C   PRO B  40     -16.809  -6.241  10.835  1.00 39.65           C  
ATOM   3034  O   PRO B  40     -16.613  -5.112  10.390  1.00 41.98           O  
ATOM   3035  CB  PRO B  40     -19.072  -5.814  11.857  1.00 42.95           C  
ATOM   3036  CG  PRO B  40     -19.460  -5.208  13.169  1.00 42.54           C  
ATOM   3037  CD  PRO B  40     -18.177  -4.696  13.738  1.00 42.59           C  
ATOM   3038  N   GLN B  41     -16.305  -7.350  10.287  1.00 35.77           N  
ATOM   3039  CA  GLN B  41     -15.610  -7.342   8.992  1.00 35.49           C  
ATOM   3040  C   GLN B  41     -16.610  -7.706   7.908  1.00 34.10           C  
ATOM   3041  O   GLN B  41     -17.340  -8.697   8.035  1.00 35.20           O  
ATOM   3042  CB  GLN B  41     -14.458  -8.346   8.966  1.00 34.36           C  
ATOM   3043  CG  GLN B  41     -13.321  -8.057   9.942  1.00 34.05           C  
ATOM   3044  CD  GLN B  41     -12.294  -9.175   9.974  1.00 32.53           C  
ATOM   3045  OE1 GLN B  41     -11.819  -9.635   8.922  1.00 29.60           O  
ATOM   3046  NE2 GLN B  41     -11.935  -9.616  11.179  1.00 30.84           N  
ATOM   3047  N   LYS B  42     -16.633  -6.917   6.840  1.00 33.38           N  
ATOM   3048  CA  LYS B  42     -17.636  -7.068   5.791  1.00 34.21           C  
ATOM   3049  C   LYS B  42     -17.203  -8.051   4.707  1.00 32.61           C  
ATOM   3050  O   LYS B  42     -16.144  -7.883   4.109  1.00 33.06           O  
ATOM   3051  CB  LYS B  42     -17.926  -5.703   5.176  1.00 37.89           C  
ATOM   3052  CG  LYS B  42     -19.117  -5.680   4.236  1.00 39.35           C  
ATOM   3053  CD  LYS B  42     -19.816  -4.327   4.280  1.00 42.14           C  
ATOM   3054  CE  LYS B  42     -19.041  -3.239   3.557  1.00 42.36           C  
ATOM   3055  NZ  LYS B  42     -19.790  -1.953   3.635  1.00 43.93           N  
ATOM   3056  N   LEU B  43     -18.023  -9.076   4.455  1.00 31.02           N  
ATOM   3057  CA  LEU B  43     -17.725 -10.069   3.420  1.00 31.15           C  
ATOM   3058  C   LEU B  43     -18.910 -10.365   2.495  1.00 30.17           C  
ATOM   3059  O   LEU B  43     -20.075 -10.158   2.862  1.00 30.94           O  
ATOM   3060  CB  LEU B  43     -17.188 -11.369   4.048  1.00 30.18           C  
ATOM   3061  CG  LEU B  43     -15.660 -11.416   4.167  1.00 30.32           C  
ATOM   3062  CD1 LEU B  43     -15.201 -10.663   5.403  1.00 31.14           C  
ATOM   3063  CD2 LEU B  43     -15.157 -12.861   4.209  1.00 30.82           C  
ATOM   3064  N   GLN B  44     -18.581 -10.843   1.293  1.00 27.85           N  
ATOM   3065  CA  GLN B  44     -19.561 -11.221   0.279  1.00 26.25           C  
ATOM   3066  C   GLN B  44     -19.577 -12.745   0.148  1.00 24.68           C  
ATOM   3067  O   GLN B  44     -18.561 -13.347  -0.150  1.00 24.27           O  
ATOM   3068  CB  GLN B  44     -19.220 -10.532  -1.058  1.00 26.97           C  
ATOM   3069  CG  GLN B  44     -19.194  -8.997  -0.990  1.00 28.03           C  
ATOM   3070  CD  GLN B  44     -20.499  -8.356  -0.479  1.00 32.08           C  
ATOM   3071  OE1 GLN B  44     -21.557  -8.990  -0.467  1.00 34.80           O  
ATOM   3072  NE2 GLN B  44     -20.421  -7.086  -0.040  1.00 30.46           N  
ATOM   3073  N   ILE B  45     -20.731 -13.358   0.410  1.00 22.17           N  
ATOM   3074  CA  ILE B  45     -20.844 -14.800   0.534  1.00 21.86           C  
ATOM   3075  C   ILE B  45     -21.844 -15.412  -0.443  1.00 20.24           C  
ATOM   3076  O   ILE B  45     -23.022 -15.022  -0.476  1.00 22.09           O  
ATOM   3077  CB  ILE B  45     -21.270 -15.177   1.966  1.00 22.96           C  
ATOM   3078  CG1 ILE B  45     -20.360 -14.511   3.011  1.00 23.13           C  
ATOM   3079  CG2 ILE B  45     -21.316 -16.681   2.126  1.00 23.80           C  
ATOM   3080  CD1 ILE B  45     -18.888 -14.912   2.969  1.00 23.05           C  
ATOM   3081  N   LEU B  46     -21.386 -16.407  -1.201  1.00 18.97           N  
ATOM   3082  CA  LEU B  46     -22.180 -17.104  -2.179  1.00 18.90           C  
ATOM   3083  C   LEU B  46     -23.231 -17.951  -1.477  1.00 20.30           C  
ATOM   3084  O   LEU B  46     -22.890 -18.701  -0.556  1.00 19.09           O  
ATOM   3085  CB  LEU B  46     -21.301 -18.072  -2.977  1.00 19.20           C  
ATOM   3086  CG  LEU B  46     -22.005 -18.918  -4.024  1.00 18.73           C  
ATOM   3087  CD1 LEU B  46     -22.294 -18.032  -5.224  1.00 18.73           C  
ATOM   3088  CD2 LEU B  46     -21.195 -20.151  -4.446  1.00 19.84           C  
ATOM   3089  N   VAL B  47     -24.477 -17.849  -1.948  1.00 19.30           N  
ATOM   3090  CA  VAL B  47     -25.579 -18.681  -1.483  1.00 20.73           C  
ATOM   3091  C   VAL B  47     -25.644 -19.967  -2.308  1.00 21.31           C  
ATOM   3092  O   VAL B  47     -25.877 -19.928  -3.509  1.00 22.43           O  
ATOM   3093  CB  VAL B  47     -26.895 -17.886  -1.552  1.00 21.42           C  
ATOM   3094  CG1 VAL B  47     -28.080 -18.758  -1.162  1.00 21.99           C  
ATOM   3095  CG2 VAL B  47     -26.796 -16.681  -0.629  1.00 21.29           C  
ATOM   3096  N   ASP B  48     -25.445 -21.104  -1.642  1.00 20.92           N  
ATOM   3097  CA  ASP B  48     -25.221 -22.376  -2.304  1.00 21.31           C  
ATOM   3098  C   ASP B  48     -26.042 -23.422  -1.595  1.00 19.38           C  
ATOM   3099  O   ASP B  48     -25.728 -23.804  -0.462  1.00 18.22           O  
ATOM   3100  CB  ASP B  48     -23.734 -22.743  -2.229  1.00 21.93           C  
ATOM   3101  CG  ASP B  48     -23.413 -24.076  -2.872  1.00 24.17           C  
ATOM   3102  OD1 ASP B  48     -24.266 -24.600  -3.611  1.00 24.75           O  
ATOM   3103  OD2 ASP B  48     -22.271 -24.585  -2.658  1.00 24.62           O  
ATOM   3104  N   THR B  49     -27.133 -23.812  -2.230  1.00 17.70           N  
ATOM   3105  CA  THR B  49     -28.015 -24.821  -1.658  1.00 18.36           C  
ATOM   3106  C   THR B  49     -27.482 -26.216  -1.944  1.00 18.14           C  
ATOM   3107  O   THR B  49     -28.119 -27.205  -1.621  1.00 20.01           O  
ATOM   3108  CB  THR B  49     -29.443 -24.652  -2.178  1.00 16.85           C  
ATOM   3109  OG1 THR B  49     -29.454 -24.698  -3.616  1.00 16.84           O  
ATOM   3110  CG2 THR B  49     -30.001 -23.322  -1.709  1.00 16.33           C  
ATOM   3111  N   GLY B  50     -26.313 -26.297  -2.566  1.00 18.40           N  
ATOM   3112  CA  GLY B  50     -25.680 -27.590  -2.857  1.00 18.53           C  
ATOM   3113  C   GLY B  50     -24.532 -27.973  -1.945  1.00 18.37           C  
ATOM   3114  O   GLY B  50     -23.795 -28.927  -2.248  1.00 19.59           O  
ATOM   3115  N   SER B  51     -24.375 -27.266  -0.828  1.00 18.03           N  
ATOM   3116  CA  SER B  51     -23.300 -27.551   0.130  1.00 19.15           C  
ATOM   3117  C   SER B  51     -23.730 -27.126   1.551  1.00 19.90           C  
ATOM   3118  O   SER B  51     -24.740 -26.434   1.716  1.00 18.99           O  
ATOM   3119  CB  SER B  51     -21.988 -26.848  -0.286  1.00 20.00           C  
ATOM   3120  OG  SER B  51     -21.989 -25.436  -0.025  1.00 19.52           O  
ATOM   3121  N   SER B  52     -22.961 -27.531   2.559  1.00 21.00           N  
ATOM   3122  CA  SER B  52     -23.380 -27.356   3.955  1.00 21.21           C  
ATOM   3123  C   SER B  52     -22.380 -26.707   4.895  1.00 21.42           C  
ATOM   3124  O   SER B  52     -22.560 -26.730   6.125  1.00 22.31           O  
ATOM   3125  CB  SER B  52     -23.803 -28.718   4.495  1.00 23.10           C  
ATOM   3126  OG  SER B  52     -24.829 -29.228   3.660  1.00 23.16           O  
ATOM   3127  N   ASN B  53     -21.347 -26.090   4.343  1.00 19.61           N  
ATOM   3128  CA  ASN B  53     -20.374 -25.412   5.178  1.00 20.49           C  
ATOM   3129  C   ASN B  53     -20.414 -23.931   4.949  1.00 19.58           C  
ATOM   3130  O   ASN B  53     -20.654 -23.480   3.826  1.00 20.19           O  
ATOM   3131  CB  ASN B  53     -18.959 -25.936   4.926  1.00 20.06           C  
ATOM   3132  CG  ASN B  53     -18.701 -27.258   5.620  1.00 19.92           C  
ATOM   3133  OD1 ASN B  53     -19.195 -28.287   5.190  1.00 21.47           O  
ATOM   3134  ND2 ASN B  53     -17.929 -27.233   6.712  1.00 22.25           N  
ATOM   3135  N   PHE B  54     -20.170 -23.184   6.016  1.00 19.24           N  
ATOM   3136  CA  PHE B  54     -19.941 -21.750   5.919  1.00 19.19           C  
ATOM   3137  C   PHE B  54     -18.422 -21.608   5.916  1.00 19.62           C  
ATOM   3138  O   PHE B  54     -17.776 -21.928   6.897  1.00 20.10           O  
ATOM   3139  CB  PHE B  54     -20.594 -21.039   7.083  1.00 19.74           C  
ATOM   3140  CG  PHE B  54     -20.362 -19.561   7.122  1.00 19.74           C  
ATOM   3141  CD1 PHE B  54     -20.519 -18.772   5.989  1.00 20.36           C  
ATOM   3142  CD2 PHE B  54     -19.997 -18.952   8.307  1.00 19.72           C  
ATOM   3143  CE1 PHE B  54     -20.306 -17.400   6.039  1.00 20.23           C  
ATOM   3144  CE2 PHE B  54     -19.782 -17.590   8.370  1.00 19.40           C  
ATOM   3145  CZ  PHE B  54     -19.918 -16.812   7.231  1.00 20.57           C  
ATOM   3146  N   ALA B  55     -17.848 -21.172   4.795  1.00 19.17           N  
ATOM   3147  CA  ALA B  55     -16.394 -21.150   4.634  1.00 19.25           C  
ATOM   3148  C   ALA B  55     -15.954 -19.857   3.953  1.00 20.65           C  
ATOM   3149  O   ALA B  55     -16.525 -19.440   2.952  1.00 23.69           O  
ATOM   3150  CB  ALA B  55     -15.944 -22.363   3.839  1.00 19.79           C  
ATOM   3151  N   VAL B  56     -14.949 -19.203   4.499  1.00 21.87           N  
ATOM   3152  CA  VAL B  56     -14.558 -17.888   3.999  1.00 22.45           C  
ATOM   3153  C   VAL B  56     -13.066 -17.812   3.823  1.00 23.32           C  
ATOM   3154  O   VAL B  56     -12.311 -18.490   4.523  1.00 23.65           O  
ATOM   3155  CB  VAL B  56     -14.990 -16.767   4.961  1.00 23.30           C  
ATOM   3156  CG1 VAL B  56     -16.504 -16.737   5.116  1.00 23.62           C  
ATOM   3157  CG2 VAL B  56     -14.329 -16.917   6.325  1.00 23.02           C  
ATOM   3158  N   ALA B  57     -12.636 -16.997   2.868  1.00 25.31           N  
ATOM   3159  CA  ALA B  57     -11.235 -16.636   2.774  1.00 25.22           C  
ATOM   3160  C   ALA B  57     -10.708 -16.203   4.146  1.00 23.89           C  
ATOM   3161  O   ALA B  57     -11.257 -15.300   4.788  1.00 22.88           O  
ATOM   3162  CB  ALA B  57     -11.052 -15.514   1.771  1.00 24.24           C  
ATOM   3163  N   GLY B  58      -9.608 -16.829   4.560  1.00 24.46           N  
ATOM   3164  CA  GLY B  58      -8.901 -16.450   5.778  1.00 25.68           C  
ATOM   3165  C   GLY B  58      -7.507 -15.901   5.499  1.00 26.19           C  
ATOM   3166  O   GLY B  58      -6.799 -15.534   6.435  1.00 26.73           O  
ATOM   3167  N   THR B  59      -7.108 -15.861   4.224  1.00 26.22           N  
ATOM   3168  CA  THR B  59      -5.814 -15.323   3.810  1.00 27.75           C  
ATOM   3169  C   THR B  59      -5.951 -14.623   2.475  1.00 26.93           C  
ATOM   3170  O   THR B  59      -6.836 -14.951   1.689  1.00 24.17           O  
ATOM   3171  CB  THR B  59      -4.746 -16.430   3.627  1.00 30.59           C  
ATOM   3172  OG1 THR B  59      -5.084 -17.259   2.503  1.00 33.35           O  
ATOM   3173  CG2 THR B  59      -4.625 -17.302   4.869  1.00 31.38           C  
ATOM   3174  N   PRO B  60      -5.066 -13.652   2.192  1.00 26.96           N  
ATOM   3175  CA  PRO B  60      -5.258 -13.007   0.901  1.00 26.07           C  
ATOM   3176  C   PRO B  60      -5.165 -14.009  -0.247  1.00 24.89           C  
ATOM   3177  O   PRO B  60      -4.586 -15.094  -0.109  1.00 24.21           O  
ATOM   3178  CB  PRO B  60      -4.119 -11.982   0.825  1.00 26.49           C  
ATOM   3179  CG  PRO B  60      -3.617 -11.824   2.221  1.00 27.02           C  
ATOM   3180  CD  PRO B  60      -3.956 -13.077   2.965  1.00 26.58           C  
ATOM   3181  N   HIS B  61      -5.756 -13.634  -1.366  1.00 24.40           N  
ATOM   3182  CA  HIS B  61      -5.646 -14.382  -2.598  1.00 25.23           C  
ATOM   3183  C   HIS B  61      -5.760 -13.321  -3.691  1.00 26.28           C  
ATOM   3184  O   HIS B  61      -6.484 -12.330  -3.521  1.00 26.78           O  
ATOM   3185  CB  HIS B  61      -6.755 -15.418  -2.677  1.00 23.61           C  
ATOM   3186  CG  HIS B  61      -6.604 -16.374  -3.806  1.00 22.43           C  
ATOM   3187  ND1 HIS B  61      -6.810 -16.011  -5.119  1.00 22.42           N  
ATOM   3188  CD2 HIS B  61      -6.243 -17.677  -3.826  1.00 22.24           C  
ATOM   3189  CE1 HIS B  61      -6.613 -17.058  -5.899  1.00 22.69           C  
ATOM   3190  NE2 HIS B  61      -6.263 -18.084  -5.139  1.00 21.43           N  
ATOM   3191  N   SER B  62      -5.038 -13.497  -4.789  1.00 26.50           N  
ATOM   3192  CA  SER B  62      -4.974 -12.439  -5.806  1.00 27.23           C  
ATOM   3193  C   SER B  62      -6.335 -12.165  -6.475  1.00 28.45           C  
ATOM   3194  O   SER B  62      -6.591 -11.048  -6.880  1.00 30.91           O  
ATOM   3195  CB  SER B  62      -3.883 -12.703  -6.866  1.00 25.34           C  
ATOM   3196  OG  SER B  62      -4.135 -13.874  -7.634  1.00 24.44           O  
ATOM   3197  N   TYR B  63      -7.200 -13.170  -6.578  1.00 28.76           N  
ATOM   3198  CA  TYR B  63      -8.489 -12.997  -7.250  1.00 29.76           C  
ATOM   3199  C   TYR B  63      -9.633 -12.561  -6.336  1.00 30.38           C  
ATOM   3200  O   TYR B  63     -10.777 -12.557  -6.771  1.00 31.63           O  
ATOM   3201  CB  TYR B  63      -8.897 -14.270  -7.996  1.00 30.09           C  
ATOM   3202  CG  TYR B  63      -7.846 -14.858  -8.912  1.00 30.71           C  
ATOM   3203  CD1 TYR B  63      -6.878 -14.061  -9.546  1.00 31.88           C  
ATOM   3204  CD2 TYR B  63      -7.830 -16.214  -9.156  1.00 31.37           C  
ATOM   3205  CE1 TYR B  63      -5.919 -14.628 -10.374  1.00 32.72           C  
ATOM   3206  CE2 TYR B  63      -6.884 -16.784  -9.978  1.00 32.18           C  
ATOM   3207  CZ  TYR B  63      -5.932 -15.992 -10.580  1.00 31.24           C  
ATOM   3208  OH  TYR B  63      -5.026 -16.607 -11.400  1.00 32.09           O  
ATOM   3209  N   ILE B  64      -9.341 -12.197  -5.087  1.00 29.33           N  
ATOM   3210  CA  ILE B  64     -10.356 -11.638  -4.183  1.00 30.53           C  
ATOM   3211  C   ILE B  64      -9.870 -10.337  -3.544  1.00 29.91           C  
ATOM   3212  O   ILE B  64      -8.676 -10.153  -3.346  1.00 27.48           O  
ATOM   3213  CB  ILE B  64     -10.757 -12.632  -3.065  1.00 29.50           C  
ATOM   3214  CG1 ILE B  64      -9.566 -12.914  -2.133  1.00 28.61           C  
ATOM   3215  CG2 ILE B  64     -11.310 -13.909  -3.678  1.00 30.24           C  
ATOM   3216  CD1 ILE B  64      -9.906 -13.773  -0.933  1.00 27.99           C  
ATOM   3217  N   ASP B  65     -10.809  -9.449  -3.208  1.00 32.29           N  
ATOM   3218  CA  ASP B  65     -10.480  -8.124  -2.686  1.00 33.13           C  
ATOM   3219  C   ASP B  65     -10.455  -8.042  -1.175  1.00 32.71           C  
ATOM   3220  O   ASP B  65      -9.960  -7.062  -0.623  1.00 32.58           O  
ATOM   3221  CB  ASP B  65     -11.446  -7.057  -3.218  1.00 37.60           C  
ATOM   3222  CG  ASP B  65     -10.903  -6.326  -4.425  1.00 41.53           C  
ATOM   3223  OD1 ASP B  65     -10.151  -5.337  -4.234  1.00 45.84           O  
ATOM   3224  OD2 ASP B  65     -11.225  -6.734  -5.568  1.00 45.21           O  
ATOM   3225  N   THR B  66     -10.989  -9.050  -0.498  1.00 29.88           N  
ATOM   3226  CA  THR B  66     -10.933  -9.077   0.960  1.00 30.41           C  
ATOM   3227  C   THR B  66     -11.113 -10.488   1.504  1.00 27.63           C  
ATOM   3228  O   THR B  66     -11.565 -11.398   0.794  1.00 24.95           O  
ATOM   3229  CB  THR B  66     -11.986  -8.136   1.593  1.00 30.51           C  
ATOM   3230  OG1 THR B  66     -11.675  -7.930   2.971  1.00 33.35           O  
ATOM   3231  CG2 THR B  66     -13.403  -8.696   1.463  1.00 30.93           C  
ATOM   3232  N   TYR B  67     -10.750 -10.643   2.772  1.00 27.96           N  
ATOM   3233  CA  TYR B  67     -10.829 -11.926   3.462  1.00 27.27           C  
ATOM   3234  C   TYR B  67     -11.089 -11.668   4.959  1.00 27.77           C  
ATOM   3235  O   TYR B  67     -10.909 -10.563   5.437  1.00 25.51           O  
ATOM   3236  CB  TYR B  67      -9.532 -12.715   3.258  1.00 26.74           C  
ATOM   3237  CG  TYR B  67      -8.345 -12.062   3.885  1.00 27.42           C  
ATOM   3238  CD1 TYR B  67      -7.628 -11.087   3.205  1.00 27.94           C  
ATOM   3239  CD2 TYR B  67      -7.940 -12.404   5.168  1.00 27.04           C  
ATOM   3240  CE1 TYR B  67      -6.538 -10.471   3.792  1.00 29.52           C  
ATOM   3241  CE2 TYR B  67      -6.846 -11.801   5.760  1.00 29.04           C  
ATOM   3242  CZ  TYR B  67      -6.149 -10.836   5.069  1.00 28.94           C  
ATOM   3243  OH  TYR B  67      -5.077 -10.214   5.667  1.00 32.39           O  
ATOM   3244  N   PHE B  68     -11.540 -12.694   5.676  1.00 27.62           N  
ATOM   3245  CA  PHE B  68     -11.778 -12.588   7.119  1.00 26.81           C  
ATOM   3246  C   PHE B  68     -10.468 -12.814   7.865  1.00 26.97           C  
ATOM   3247  O   PHE B  68      -9.841 -13.878   7.726  1.00 26.53           O  
ATOM   3248  CB  PHE B  68     -12.810 -13.626   7.573  1.00 26.23           C  
ATOM   3249  CG  PHE B  68     -13.125 -13.576   9.047  1.00 27.17           C  
ATOM   3250  CD1 PHE B  68     -13.797 -12.489   9.590  1.00 26.68           C  
ATOM   3251  CD2 PHE B  68     -12.777 -14.628   9.892  1.00 28.65           C  
ATOM   3252  CE1 PHE B  68     -14.096 -12.443  10.942  1.00 26.57           C  
ATOM   3253  CE2 PHE B  68     -13.086 -14.587  11.254  1.00 27.50           C  
ATOM   3254  CZ  PHE B  68     -13.742 -13.491  11.776  1.00 27.03           C  
ATOM   3255  N   ASP B  69     -10.076 -11.837   8.674  1.00 26.78           N  
ATOM   3256  CA  ASP B  69      -8.861 -11.942   9.480  1.00 28.50           C  
ATOM   3257  C   ASP B  69      -9.273 -12.290  10.895  1.00 27.77           C  
ATOM   3258  O   ASP B  69      -9.808 -11.459  11.609  1.00 24.67           O  
ATOM   3259  CB  ASP B  69      -8.080 -10.624   9.445  1.00 31.09           C  
ATOM   3260  CG  ASP B  69      -6.667 -10.744  10.051  1.00 33.74           C  
ATOM   3261  OD1 ASP B  69      -6.414 -11.697  10.823  1.00 34.42           O  
ATOM   3262  OD2 ASP B  69      -5.819  -9.860   9.768  1.00 33.39           O  
ATOM   3263  N   THR B  70      -9.037 -13.533  11.296  1.00 29.29           N  
ATOM   3264  CA  THR B  70      -9.473 -14.000  12.620  1.00 29.46           C  
ATOM   3265  C   THR B  70      -8.776 -13.284  13.771  1.00 30.02           C  
ATOM   3266  O   THR B  70      -9.370 -13.118  14.847  1.00 28.54           O  
ATOM   3267  CB  THR B  70      -9.207 -15.502  12.792  1.00 30.90           C  
ATOM   3268  OG1 THR B  70      -7.809 -15.755  12.624  1.00 31.96           O  
ATOM   3269  CG2 THR B  70      -9.991 -16.304  11.771  1.00 30.74           C  
ATOM   3270  N   GLU B  71      -7.518 -12.888  13.551  1.00 31.48           N  
ATOM   3271  CA  GLU B  71      -6.709 -12.214  14.580  1.00 35.21           C  
ATOM   3272  C   GLU B  71      -7.244 -10.814  14.923  1.00 35.03           C  
ATOM   3273  O   GLU B  71      -6.917 -10.267  15.972  1.00 32.28           O  
ATOM   3274  CB  GLU B  71      -5.212 -12.157  14.187  1.00 39.35           C  
ATOM   3275  CG  GLU B  71      -4.345 -13.239  14.849  1.00 41.49           C  
ATOM   3276  CD  GLU B  71      -3.121 -13.657  14.031  1.00 45.49           C  
ATOM   3277  OE1 GLU B  71      -3.261 -13.914  12.816  1.00 50.48           O  
ATOM   3278  OE2 GLU B  71      -2.012 -13.763  14.599  1.00 44.17           O  
ATOM   3279  N   ARG B  72      -8.082 -10.260  14.045  1.00 34.68           N  
ATOM   3280  CA  ARG B  72      -8.681  -8.930  14.244  1.00 34.36           C  
ATOM   3281  C   ARG B  72     -10.046  -9.018  14.940  1.00 32.38           C  
ATOM   3282  O   ARG B  72     -10.688  -7.992  15.180  1.00 31.37           O  
ATOM   3283  CB  ARG B  72      -8.872  -8.221  12.889  1.00 34.46           C  
ATOM   3284  CG  ARG B  72      -7.596  -7.766  12.194  1.00 35.18           C  
ATOM   3285  CD  ARG B  72      -7.885  -6.692  11.142  1.00 36.16           C  
ATOM   3286  NE  ARG B  72      -8.304  -7.256   9.851  0.50 36.60           N  
ATOM   3287  CZ  ARG B  72      -9.087  -6.644   8.957  0.50 37.19           C  
ATOM   3288  NH1 ARG B  72      -9.578  -5.427   9.169  0.50 36.40           N  
ATOM   3289  NH2 ARG B  72      -9.395  -7.265   7.826  0.50 37.85           N  
ATOM   3290  N   SER B  73     -10.493 -10.235  15.237  1.00 31.05           N  
ATOM   3291  CA  SER B  73     -11.817 -10.450  15.821  1.00 33.15           C  
ATOM   3292  C   SER B  73     -11.677 -10.923  17.259  1.00 31.34           C  
ATOM   3293  O   SER B  73     -11.016 -11.924  17.525  1.00 28.37           O  
ATOM   3294  CB  SER B  73     -12.604 -11.494  15.040  1.00 32.14           C  
ATOM   3295  OG  SER B  73     -13.863 -11.709  15.662  1.00 36.66           O  
ATOM   3296  N   SER B  74     -12.307 -10.200  18.173  1.00 31.13           N  
ATOM   3297  CA  SER B  74     -12.242 -10.541  19.586  1.00 32.12           C  
ATOM   3298  C   SER B  74     -13.253 -11.625  19.964  1.00 33.04           C  
ATOM   3299  O   SER B  74     -13.145 -12.195  21.040  1.00 33.54           O  
ATOM   3300  CB  SER B  74     -12.493  -9.301  20.427  1.00 31.38           C  
ATOM   3301  OG  SER B  74     -13.803  -8.818  20.205  1.00 32.19           O  
ATOM   3302  N   THR B  75     -14.235 -11.899  19.099  1.00 33.42           N  
ATOM   3303  CA  THR B  75     -15.232 -12.944  19.389  1.00 33.46           C  
ATOM   3304  C   THR B  75     -14.899 -14.290  18.739  1.00 33.80           C  
ATOM   3305  O   THR B  75     -15.470 -15.315  19.117  1.00 33.57           O  
ATOM   3306  CB  THR B  75     -16.664 -12.481  19.053  1.00 35.67           C  
ATOM   3307  OG1 THR B  75     -16.711 -11.867  17.755  1.00 35.63           O  
ATOM   3308  CG2 THR B  75     -17.130 -11.451  20.087  1.00 35.53           C  
ATOM   3309  N   TYR B  76     -13.954 -14.298  17.792  1.00 32.24           N  
ATOM   3310  CA  TYR B  76     -13.477 -15.551  17.186  1.00 32.16           C  
ATOM   3311  C   TYR B  76     -12.885 -16.566  18.171  1.00 33.03           C  
ATOM   3312  O   TYR B  76     -12.012 -16.227  18.980  1.00 30.95           O  
ATOM   3313  CB  TYR B  76     -12.383 -15.284  16.136  1.00 31.30           C  
ATOM   3314  CG  TYR B  76     -11.912 -16.567  15.498  1.00 28.94           C  
ATOM   3315  CD1 TYR B  76     -12.714 -17.239  14.578  1.00 29.61           C  
ATOM   3316  CD2 TYR B  76     -10.713 -17.146  15.863  1.00 28.43           C  
ATOM   3317  CE1 TYR B  76     -12.305 -18.434  14.004  1.00 29.56           C  
ATOM   3318  CE2 TYR B  76     -10.296 -18.345  15.306  1.00 28.63           C  
ATOM   3319  CZ  TYR B  76     -11.090 -18.978  14.368  1.00 29.63           C  
ATOM   3320  OH  TYR B  76     -10.680 -20.167  13.815  1.00 30.73           O  
ATOM   3321  N   ARG B  77     -13.298 -17.828  18.031  1.00 34.03           N  
ATOM   3322  CA  ARG B  77     -12.627 -18.941  18.713  1.00 36.92           C  
ATOM   3323  C   ARG B  77     -12.313 -20.099  17.779  1.00 34.51           C  
ATOM   3324  O   ARG B  77     -13.186 -20.554  17.053  1.00 35.01           O  
ATOM   3325  CB  ARG B  77     -13.490 -19.482  19.854  1.00 41.48           C  
ATOM   3326  CG  ARG B  77     -12.932 -20.764  20.460  1.00 45.89           C  
ATOM   3327  CD  ARG B  77     -13.872 -21.377  21.479  1.00 50.70           C  
ATOM   3328  NE  ARG B  77     -14.618 -22.527  20.951  1.00 53.30           N  
ATOM   3329  CZ  ARG B  77     -14.290 -23.810  21.129  1.00 53.25           C  
ATOM   3330  NH1 ARG B  77     -13.208 -24.157  21.821  1.00 54.64           N  
ATOM   3331  NH2 ARG B  77     -15.060 -24.762  20.610  1.00 51.86           N  
ATOM   3332  N   SER B  78     -11.085 -20.614  17.857  1.00 33.62           N  
ATOM   3333  CA  SER B  78     -10.703 -21.834  17.142  1.00 34.42           C  
ATOM   3334  C   SER B  78     -11.308 -23.068  17.801  1.00 35.09           C  
ATOM   3335  O   SER B  78     -11.295 -23.173  19.019  1.00 40.84           O  
ATOM   3336  CB  SER B  78      -9.174 -21.994  17.092  1.00 33.76           C  
ATOM   3337  OG  SER B  78      -8.823 -23.292  16.614  1.00 33.08           O  
ATOM   3338  N   LYS B  79     -11.827 -23.999  17.001  1.00 34.23           N  
ATOM   3339  CA  LYS B  79     -12.338 -25.277  17.516  1.00 34.21           C  
ATOM   3340  C   LYS B  79     -11.265 -26.370  17.478  1.00 35.67           C  
ATOM   3341  O   LYS B  79     -11.567 -27.556  17.608  1.00 38.26           O  
ATOM   3342  CB  LYS B  79     -13.579 -25.715  16.733  1.00 34.35           C  
ATOM   3343  CG  LYS B  79     -14.810 -24.866  17.018  1.00 35.21           C  
ATOM   3344  CD  LYS B  79     -16.067 -25.461  16.393  1.00 35.45           C  
ATOM   3345  CE  LYS B  79     -17.272 -25.304  17.298  1.00 36.61           C  
ATOM   3346  NZ  LYS B  79     -18.387 -26.172  16.827  1.00 37.15           N  
ATOM   3347  N   GLY B  80     -10.018 -25.962  17.260  1.00 36.46           N  
ATOM   3348  CA  GLY B  80      -8.878 -26.852  17.336  1.00 36.34           C  
ATOM   3349  C   GLY B  80      -8.717 -27.856  16.214  1.00 36.44           C  
ATOM   3350  O   GLY B  80      -7.980 -28.820  16.374  1.00 37.24           O  
ATOM   3351  N   PHE B  81      -9.366 -27.658  15.067  1.00 35.80           N  
ATOM   3352  CA  PHE B  81      -9.123 -28.570  13.946  1.00 34.43           C  
ATOM   3353  C   PHE B  81      -9.315 -27.932  12.563  1.00 34.11           C  
ATOM   3354  O   PHE B  81      -9.786 -26.797  12.436  1.00 30.54           O  
ATOM   3355  CB  PHE B  81      -9.953 -29.869  14.090  1.00 35.07           C  
ATOM   3356  CG  PHE B  81     -11.448 -29.664  14.096  1.00 35.52           C  
ATOM   3357  CD1 PHE B  81     -12.165 -29.583  12.905  1.00 36.53           C  
ATOM   3358  CD2 PHE B  81     -12.145 -29.596  15.294  1.00 35.22           C  
ATOM   3359  CE1 PHE B  81     -13.542 -29.403  12.915  1.00 37.30           C  
ATOM   3360  CE2 PHE B  81     -13.518 -29.431  15.310  1.00 36.91           C  
ATOM   3361  CZ  PHE B  81     -14.222 -29.325  14.118  1.00 36.85           C  
ATOM   3362  N   ASP B  82      -8.906 -28.688  11.550  1.00 33.52           N  
ATOM   3363  CA  ASP B  82      -8.929 -28.264  10.152  1.00 34.86           C  
ATOM   3364  C   ASP B  82     -10.011 -28.996   9.414  1.00 34.09           C  
ATOM   3365  O   ASP B  82     -10.415 -30.097   9.810  1.00 34.53           O  
ATOM   3366  CB  ASP B  82      -7.622 -28.648   9.453  1.00 35.74           C  
ATOM   3367  CG  ASP B  82      -6.524 -27.654   9.663  1.00 35.00           C  
ATOM   3368  OD1 ASP B  82      -6.640 -26.798  10.551  1.00 35.95           O  
ATOM   3369  OD2 ASP B  82      -5.537 -27.732   8.907  1.00 37.80           O  
ATOM   3370  N   VAL B  83     -10.430 -28.419   8.294  1.00 31.08           N  
ATOM   3371  CA  VAL B  83     -11.322 -29.116   7.396  1.00 31.99           C  
ATOM   3372  C   VAL B  83     -10.852 -28.930   5.956  1.00 31.26           C  
ATOM   3373  O   VAL B  83     -10.443 -27.837   5.566  1.00 27.74           O  
ATOM   3374  CB  VAL B  83     -12.796 -28.672   7.598  1.00 33.87           C  
ATOM   3375  CG1 VAL B  83     -12.980 -27.177   7.354  1.00 34.28           C  
ATOM   3376  CG2 VAL B  83     -13.736 -29.498   6.730  1.00 34.70           C  
ATOM   3377  N   THR B  84     -10.882 -30.024   5.199  1.00 31.66           N  
ATOM   3378  CA  THR B  84     -10.540 -30.025   3.792  1.00 33.54           C  
ATOM   3379  C   THR B  84     -11.763 -30.465   2.990  1.00 33.74           C  
ATOM   3380  O   THR B  84     -12.365 -31.499   3.264  1.00 35.78           O  
ATOM   3381  CB  THR B  84      -9.343 -30.956   3.523  1.00 35.05           C  
ATOM   3382  OG1 THR B  84      -8.208 -30.467   4.242  1.00 36.34           O  
ATOM   3383  CG2 THR B  84      -9.005 -31.021   2.031  1.00 34.71           C  
ATOM   3384  N   VAL B  85     -12.131 -29.660   2.001  1.00 33.66           N  
ATOM   3385  CA  VAL B  85     -13.322 -29.901   1.215  1.00 33.65           C  
ATOM   3386  C   VAL B  85     -12.925 -29.945  -0.259  1.00 34.33           C  
ATOM   3387  O   VAL B  85     -12.175 -29.086  -0.740  1.00 30.92           O  
ATOM   3388  CB  VAL B  85     -14.382 -28.801   1.471  1.00 34.01           C  
ATOM   3389  CG1 VAL B  85     -15.553 -28.935   0.501  1.00 33.06           C  
ATOM   3390  CG2 VAL B  85     -14.874 -28.871   2.916  1.00 34.39           C  
ATOM   3391  N   LYS B  86     -13.437 -30.960  -0.954  1.00 35.68           N  
ATOM   3392  CA  LYS B  86     -13.075 -31.256  -2.334  1.00 36.24           C  
ATOM   3393  C   LYS B  86     -14.330 -31.265  -3.181  1.00 37.15           C  
ATOM   3394  O   LYS B  86     -15.334 -31.873  -2.818  1.00 35.39           O  
ATOM   3395  CB  LYS B  86     -12.432 -32.642  -2.442  1.00 39.00           C  
ATOM   3396  CG  LYS B  86     -10.931 -32.697  -2.201  1.00 40.66           C  
ATOM   3397  CD  LYS B  86     -10.353 -34.081  -2.524  1.00 41.15           C  
ATOM   3398  CE  LYS B  86     -10.436 -34.461  -4.001  1.00 40.98           C  
ATOM   3399  NZ  LYS B  86      -9.821 -33.461  -4.925  1.00 42.38           N  
ATOM   3400  N   TYR B  87     -14.269 -30.584  -4.316  1.00 38.10           N  
ATOM   3401  CA  TYR B  87     -15.321 -30.684  -5.303  1.00 38.79           C  
ATOM   3402  C   TYR B  87     -14.719 -31.300  -6.551  1.00 41.37           C  
ATOM   3403  O   TYR B  87     -13.490 -31.460  -6.650  1.00 42.43           O  
ATOM   3404  CB  TYR B  87     -15.891 -29.313  -5.634  1.00 36.57           C  
ATOM   3405  CG  TYR B  87     -16.153 -28.391  -4.457  1.00 33.53           C  
ATOM   3406  CD1 TYR B  87     -17.104 -28.699  -3.484  1.00 32.91           C  
ATOM   3407  CD2 TYR B  87     -15.476 -27.179  -4.342  1.00 31.22           C  
ATOM   3408  CE1 TYR B  87     -17.362 -27.829  -2.428  1.00 30.99           C  
ATOM   3409  CE2 TYR B  87     -15.732 -26.316  -3.294  1.00 29.37           C  
ATOM   3410  CZ  TYR B  87     -16.674 -26.638  -2.341  1.00 29.31           C  
ATOM   3411  OH  TYR B  87     -16.902 -25.758  -1.292  1.00 28.53           O  
ATOM   3412  N   THR B  88     -15.594 -31.631  -7.500  1.00 43.16           N  
ATOM   3413  CA  THR B  88     -15.193 -32.057  -8.834  1.00 43.01           C  
ATOM   3414  C   THR B  88     -14.172 -31.075  -9.378  1.00 40.92           C  
ATOM   3415  O   THR B  88     -13.101 -31.480  -9.837  1.00 43.94           O  
ATOM   3416  CB  THR B  88     -16.404 -32.109  -9.800  1.00 46.43           C  
ATOM   3417  OG1 THR B  88     -17.401 -33.004  -9.288  1.00 47.85           O  
ATOM   3418  CG2 THR B  88     -15.989 -32.571 -11.202  1.00 46.95           C  
ATOM   3419  N   GLN B  89     -14.517 -29.789  -9.319  1.00 37.95           N  
ATOM   3420  CA  GLN B  89     -13.613 -28.704  -9.692  1.00 34.96           C  
ATOM   3421  C   GLN B  89     -13.403 -27.779  -8.478  1.00 32.43           C  
ATOM   3422  O   GLN B  89     -14.341 -27.178  -7.968  1.00 31.12           O  
ATOM   3423  CB  GLN B  89     -14.157 -27.933 -10.907  1.00 36.07           C  
ATOM   3424  CG  GLN B  89     -14.327 -28.796 -12.159  0.50 35.17           C  
ATOM   3425  CD  GLN B  89     -14.914 -28.039 -13.339  0.50 35.20           C  
ATOM   3426  OE1 GLN B  89     -14.269 -27.166 -13.916  0.50 34.83           O  
ATOM   3427  NE2 GLN B  89     -16.138 -28.391 -13.717  0.50 35.28           N  
ATOM   3428  N   GLY B  90     -12.164 -27.724  -7.997  1.00 29.97           N  
ATOM   3429  CA  GLY B  90     -11.809 -26.908  -6.848  1.00 28.81           C  
ATOM   3430  C   GLY B  90     -11.834 -27.643  -5.512  1.00 28.07           C  
ATOM   3431  O   GLY B  90     -12.430 -28.724  -5.356  1.00 28.72           O  
ATOM   3432  N   SER B  91     -11.193 -27.018  -4.538  1.00 27.00           N  
ATOM   3433  CA  SER B  91     -10.963 -27.611  -3.235  1.00 27.50           C  
ATOM   3434  C   SER B  91     -10.340 -26.558  -2.346  1.00 26.33           C  
ATOM   3435  O   SER B  91      -9.714 -25.626  -2.837  1.00 26.26           O  
ATOM   3436  CB  SER B  91     -10.022 -28.835  -3.334  1.00 28.38           C  
ATOM   3437  OG  SER B  91      -8.679 -28.461  -3.648  1.00 29.07           O  
ATOM   3438  N   TRP B  92     -10.518 -26.701  -1.033  1.00 26.41           N  
ATOM   3439  CA  TRP B  92      -9.906 -25.784  -0.068  1.00 25.16           C  
ATOM   3440  C   TRP B  92      -9.721 -26.448   1.293  1.00 24.00           C  
ATOM   3441  O   TRP B  92     -10.390 -27.418   1.629  1.00 25.65           O  
ATOM   3442  CB  TRP B  92     -10.729 -24.507   0.099  1.00 25.81           C  
ATOM   3443  CG  TRP B  92     -12.170 -24.741   0.492  1.00 27.24           C  
ATOM   3444  CD1 TRP B  92     -13.237 -24.811  -0.352  1.00 28.84           C  
ATOM   3445  CD2 TRP B  92     -12.692 -24.951   1.812  1.00 28.27           C  
ATOM   3446  NE1 TRP B  92     -14.393 -25.046   0.354  1.00 28.57           N  
ATOM   3447  CE2 TRP B  92     -14.090 -25.111   1.687  1.00 29.08           C  
ATOM   3448  CE3 TRP B  92     -12.120 -24.996   3.087  1.00 29.08           C  
ATOM   3449  CZ2 TRP B  92     -14.917 -25.350   2.776  1.00 29.74           C  
ATOM   3450  CZ3 TRP B  92     -12.944 -25.222   4.175  1.00 30.53           C  
ATOM   3451  CH2 TRP B  92     -14.334 -25.401   4.012  1.00 30.71           C  
ATOM   3452  N   THR B  93      -8.793 -25.907   2.061  1.00 24.23           N  
ATOM   3453  CA  THR B  93      -8.561 -26.354   3.422  1.00 23.66           C  
ATOM   3454  C   THR B  93      -8.655 -25.142   4.327  1.00 22.40           C  
ATOM   3455  O   THR B  93      -8.134 -24.063   3.995  1.00 20.89           O  
ATOM   3456  CB  THR B  93      -7.193 -27.049   3.582  1.00 24.38           C  
ATOM   3457  OG1 THR B  93      -7.230 -28.324   2.938  1.00 25.28           O  
ATOM   3458  CG2 THR B  93      -6.879 -27.297   5.048  1.00 24.37           C  
ATOM   3459  N   GLY B  94      -9.312 -25.332   5.473  1.00 23.43           N  
ATOM   3460  CA  GLY B  94      -9.553 -24.246   6.399  1.00 23.76           C  
ATOM   3461  C   GLY B  94      -9.455 -24.606   7.864  1.00 23.61           C  
ATOM   3462  O   GLY B  94      -9.570 -25.757   8.252  1.00 23.58           O  
ATOM   3463  N   PHE B  95      -9.196 -23.599   8.670  1.00 25.33           N  
ATOM   3464  CA  PHE B  95      -9.307 -23.729  10.117  1.00 28.06           C  
ATOM   3465  C   PHE B  95     -10.800 -23.681  10.440  1.00 28.20           C  
ATOM   3466  O   PHE B  95     -11.512 -22.856   9.881  1.00 29.25           O  
ATOM   3467  CB  PHE B  95      -8.601 -22.567  10.827  1.00 28.69           C  
ATOM   3468  CG  PHE B  95      -7.106 -22.500  10.613  1.00 30.60           C  
ATOM   3469  CD1 PHE B  95      -6.274 -23.537  11.036  1.00 33.42           C  
ATOM   3470  CD2 PHE B  95      -6.524 -21.379  10.048  1.00 31.31           C  
ATOM   3471  CE1 PHE B  95      -4.892 -23.461  10.861  1.00 33.69           C  
ATOM   3472  CE2 PHE B  95      -5.136 -21.290   9.880  1.00 32.50           C  
ATOM   3473  CZ  PHE B  95      -4.321 -22.333  10.288  1.00 33.00           C  
ATOM   3474  N   VAL B  96     -11.266 -24.565  11.320  1.00 27.69           N  
ATOM   3475  CA  VAL B  96     -12.646 -24.573  11.784  1.00 27.51           C  
ATOM   3476  C   VAL B  96     -12.721 -23.807  13.095  1.00 27.17           C  
ATOM   3477  O   VAL B  96     -11.970 -24.074  14.038  1.00 26.62           O  
ATOM   3478  CB  VAL B  96     -13.172 -26.014  12.006  1.00 28.10           C  
ATOM   3479  CG1 VAL B  96     -14.607 -26.004  12.545  1.00 27.65           C  
ATOM   3480  CG2 VAL B  96     -13.092 -26.827  10.717  1.00 28.52           C  
ATOM   3481  N   GLY B  97     -13.638 -22.848  13.157  1.00 28.37           N  
ATOM   3482  CA  GLY B  97     -13.817 -22.037  14.342  1.00 27.99           C  
ATOM   3483  C   GLY B  97     -15.265 -21.644  14.481  1.00 29.31           C  
ATOM   3484  O   GLY B  97     -16.134 -22.243  13.857  1.00 30.14           O  
ATOM   3485  N   GLU B  98     -15.511 -20.615  15.284  1.00 30.19           N  
ATOM   3486  CA  GLU B  98     -16.828 -20.032  15.402  1.00 31.23           C  
ATOM   3487  C   GLU B  98     -16.675 -18.550  15.686  1.00 28.75           C  
ATOM   3488  O   GLU B  98     -15.673 -18.114  16.265  1.00 28.83           O  
ATOM   3489  CB  GLU B  98     -17.646 -20.725  16.504  1.00 34.12           C  
ATOM   3490  CG  GLU B  98     -16.827 -21.097  17.728  1.00 36.94           C  
ATOM   3491  CD  GLU B  98     -17.606 -21.012  19.027  1.00 40.07           C  
ATOM   3492  OE1 GLU B  98     -18.479 -21.882  19.286  1.00 40.98           O  
ATOM   3493  OE2 GLU B  98     -17.347 -20.039  19.787  1.00 43.47           O  
ATOM   3494  N   ASP B  99     -17.664 -17.779  15.265  1.00 27.54           N  
ATOM   3495  CA  ASP B  99     -17.685 -16.349  15.520  1.00 28.06           C  
ATOM   3496  C   ASP B  99     -19.112 -15.845  15.339  1.00 27.91           C  
ATOM   3497  O   ASP B  99     -20.015 -16.624  14.995  1.00 25.97           O  
ATOM   3498  CB  ASP B  99     -16.733 -15.626  14.560  1.00 28.81           C  
ATOM   3499  CG  ASP B  99     -16.162 -14.346  15.145  1.00 29.51           C  
ATOM   3500  OD1 ASP B  99     -16.868 -13.719  15.974  1.00 29.55           O  
ATOM   3501  OD2 ASP B  99     -15.016 -13.953  14.771  1.00 25.70           O  
ATOM   3502  N   LEU B 100     -19.296 -14.556  15.602  1.00 28.24           N  
ATOM   3503  CA  LEU B 100     -20.559 -13.866  15.441  1.00 30.16           C  
ATOM   3504  C   LEU B 100     -20.745 -13.397  14.017  1.00 29.86           C  
ATOM   3505  O   LEU B 100     -19.812 -12.910  13.382  1.00 28.51           O  
ATOM   3506  CB  LEU B 100     -20.634 -12.631  16.337  1.00 31.67           C  
ATOM   3507  CG  LEU B 100     -21.149 -12.817  17.759  1.00 32.67           C  
ATOM   3508  CD1 LEU B 100     -21.087 -11.480  18.491  1.00 33.93           C  
ATOM   3509  CD2 LEU B 100     -22.566 -13.378  17.772  1.00 32.29           C  
ATOM   3510  N   VAL B 101     -21.976 -13.525  13.549  1.00 30.98           N  
ATOM   3511  CA  VAL B 101     -22.370 -13.054  12.241  1.00 32.81           C  
ATOM   3512  C   VAL B 101     -23.599 -12.179  12.427  1.00 34.10           C  
ATOM   3513  O   VAL B 101     -24.443 -12.457  13.271  1.00 32.90           O  
ATOM   3514  CB  VAL B 101     -22.663 -14.228  11.292  1.00 32.44           C  
ATOM   3515  CG1 VAL B 101     -23.360 -13.764  10.024  1.00 33.45           C  
ATOM   3516  CG2 VAL B 101     -21.369 -14.929  10.928  1.00 34.13           C  
ATOM   3517  N   THR B 102     -23.655 -11.108  11.651  1.00 36.11           N  
ATOM   3518  CA  THR B 102     -24.842 -10.289  11.514  1.00 39.97           C  
ATOM   3519  C   THR B 102     -25.063 -10.057  10.030  1.00 41.97           C  
ATOM   3520  O   THR B 102     -24.118  -9.746   9.301  1.00 44.50           O  
ATOM   3521  CB  THR B 102     -24.643  -8.943  12.223  1.00 40.21           C  
ATOM   3522  OG1 THR B 102     -24.404  -9.180  13.613  1.00 41.32           O  
ATOM   3523  CG2 THR B 102     -25.858  -8.038  12.059  1.00 42.55           C  
ATOM   3524  N   ILE B 103     -26.299 -10.229   9.575  1.00 42.79           N  
ATOM   3525  CA  ILE B 103     -26.639  -9.926   8.194  1.00 43.11           C  
ATOM   3526  C   ILE B 103     -27.411  -8.605   8.201  1.00 45.24           C  
ATOM   3527  O   ILE B 103     -28.561  -8.579   8.650  1.00 48.61           O  
ATOM   3528  CB  ILE B 103     -27.471 -11.051   7.545  1.00 43.33           C  
ATOM   3529  CG1 ILE B 103     -26.839 -12.415   7.841  1.00 42.03           C  
ATOM   3530  CG2 ILE B 103     -27.565 -10.830   6.038  1.00 43.45           C  
ATOM   3531  CD1 ILE B 103     -27.696 -13.596   7.437  1.00 41.41           C  
ATOM   3532  N   PRO B 104     -26.781  -7.504   7.719  1.00 45.55           N  
ATOM   3533  CA  PRO B 104     -27.423  -6.177   7.774  1.00 47.09           C  
ATOM   3534  C   PRO B 104     -28.828  -6.194   7.193  1.00 47.06           C  
ATOM   3535  O   PRO B 104     -29.770  -5.718   7.832  1.00 49.75           O  
ATOM   3536  CB  PRO B 104     -26.512  -5.286   6.907  1.00 47.00           C  
ATOM   3537  CG  PRO B 104     -25.217  -6.003   6.819  1.00 46.30           C  
ATOM   3538  CD  PRO B 104     -25.494  -7.467   7.000  1.00 44.89           C  
ATOM   3539  N   LYS B 105     -28.954  -6.756   5.993  1.00 46.83           N  
ATOM   3540  CA  LYS B 105     -30.231  -6.818   5.294  1.00 47.23           C  
ATOM   3541  C   LYS B 105     -30.965  -8.095   5.695  1.00 49.58           C  
ATOM   3542  O   LYS B 105     -30.992  -9.076   4.944  1.00 47.73           O  
ATOM   3543  CB  LYS B 105     -30.020  -6.742   3.777  1.00 46.75           C  
ATOM   3544  CG  LYS B 105     -29.524  -5.385   3.290  1.00 45.77           C  
ATOM   3545  CD  LYS B 105     -29.587  -5.264   1.774  1.00 46.37           C  
ATOM   3546  CE  LYS B 105     -29.500  -3.811   1.328  0.50 46.37           C  
ATOM   3547  NZ  LYS B 105     -30.123  -3.609  -0.005  0.50 46.79           N  
ATOM   3548  N   GLY B 106     -31.544  -8.063   6.898  1.00 53.01           N  
ATOM   3549  CA  GLY B 106     -32.218  -9.215   7.484  1.00 53.56           C  
ATOM   3550  C   GLY B 106     -32.412  -9.120   8.988  1.00 56.47           C  
ATOM   3551  O   GLY B 106     -33.494  -8.770   9.467  1.00 55.63           O  
ATOM   3552  N   PHE B 107     -31.364  -9.442   9.736  1.00 59.06           N  
ATOM   3553  CA  PHE B 107     -31.451  -9.497  11.189  1.00 61.78           C  
ATOM   3554  C   PHE B 107     -30.707  -8.330  11.823  1.00 62.95           C  
ATOM   3555  O   PHE B 107     -29.682  -7.882  11.305  1.00 66.22           O  
ATOM   3556  CB  PHE B 107     -30.930 -10.846  11.695  1.00 62.32           C  
ATOM   3557  CG  PHE B 107     -31.775 -12.004  11.252  1.00 61.11           C  
ATOM   3558  CD1 PHE B 107     -31.592 -12.572   9.999  1.00 60.70           C  
ATOM   3559  CD2 PHE B 107     -32.791 -12.491  12.064  1.00 62.02           C  
ATOM   3560  CE1 PHE B 107     -32.392 -13.619   9.576  1.00 60.01           C  
ATOM   3561  CE2 PHE B 107     -33.593 -13.542  11.645  1.00 60.63           C  
ATOM   3562  CZ  PHE B 107     -33.391 -14.106  10.400  1.00 60.40           C  
ATOM   3563  N   ASN B 108     -31.255  -7.840  12.936  1.00 61.40           N  
ATOM   3564  CA  ASN B 108     -30.701  -6.702  13.672  1.00 59.58           C  
ATOM   3565  C   ASN B 108     -30.159  -7.140  15.039  1.00 59.20           C  
ATOM   3566  O   ASN B 108     -30.055  -6.336  15.973  1.00 58.38           O  
ATOM   3567  CB  ASN B 108     -31.771  -5.617  13.826  0.50 58.41           C  
ATOM   3568  CG  ASN B 108     -32.500  -5.326  12.522  0.50 58.33           C  
ATOM   3569  OD1 ASN B 108     -33.726  -5.223  12.493  0.50 54.95           O  
ATOM   3570  ND2 ASN B 108     -31.745  -5.205  11.433  0.50 58.33           N  
ATOM   3571  N   THR B 109     -29.838  -8.430  15.142  1.00 55.94           N  
ATOM   3572  CA  THR B 109     -29.065  -8.975  16.249  1.00 53.45           C  
ATOM   3573  C   THR B 109     -28.053  -9.934  15.621  1.00 49.17           C  
ATOM   3574  O   THR B 109     -28.272 -10.438  14.521  1.00 49.80           O  
ATOM   3575  CB  THR B 109     -29.955  -9.724  17.264  1.00 56.44           C  
ATOM   3576  OG1 THR B 109     -31.244  -9.098  17.344  1.00 59.39           O  
ATOM   3577  CG2 THR B 109     -29.311  -9.741  18.655  1.00 57.36           C  
ATOM   3578  N   SER B 110     -26.939 -10.173  16.299  1.00 45.73           N  
ATOM   3579  CA  SER B 110     -25.905 -11.048  15.767  1.00 43.90           C  
ATOM   3580  C   SER B 110     -26.206 -12.474  16.185  1.00 41.30           C  
ATOM   3581  O   SER B 110     -27.088 -12.701  16.995  1.00 39.24           O  
ATOM   3582  CB  SER B 110     -24.533 -10.625  16.292  1.00 43.94           C  
ATOM   3583  OG  SER B 110     -24.432 -10.855  17.689  1.00 45.27           O  
ATOM   3584  N   PHE B 111     -25.477 -13.438  15.634  1.00 39.46           N  
ATOM   3585  CA  PHE B 111     -25.560 -14.810  16.134  1.00 39.71           C  
ATOM   3586  C   PHE B 111     -24.287 -15.606  15.887  1.00 38.87           C  
ATOM   3587  O   PHE B 111     -23.488 -15.287  14.996  1.00 36.25           O  
ATOM   3588  CB  PHE B 111     -26.783 -15.546  15.581  1.00 42.39           C  
ATOM   3589  CG  PHE B 111     -26.997 -15.366  14.118  1.00 44.08           C  
ATOM   3590  CD1 PHE B 111     -27.537 -14.184  13.620  1.00 46.40           C  
ATOM   3591  CD2 PHE B 111     -26.684 -16.390  13.230  1.00 47.05           C  
ATOM   3592  CE1 PHE B 111     -27.743 -14.018  12.257  1.00 47.90           C  
ATOM   3593  CE2 PHE B 111     -26.890 -16.232  11.868  1.00 48.96           C  
ATOM   3594  CZ  PHE B 111     -27.414 -15.040  11.380  1.00 49.92           C  
ATOM   3595  N   LEU B 112     -24.120 -16.644  16.701  1.00 36.79           N  
ATOM   3596  CA  LEU B 112     -22.895 -17.415  16.745  1.00 35.22           C  
ATOM   3597  C   LEU B 112     -23.024 -18.611  15.817  1.00 33.38           C  
ATOM   3598  O   LEU B 112     -23.969 -19.389  15.936  1.00 30.16           O  
ATOM   3599  CB  LEU B 112     -22.624 -17.867  18.177  1.00 35.79           C  
ATOM   3600  CG  LEU B 112     -21.230 -18.400  18.531  1.00 35.91           C  
ATOM   3601  CD1 LEU B 112     -20.162 -17.321  18.423  1.00 35.49           C  
ATOM   3602  CD2 LEU B 112     -21.238 -18.976  19.944  1.00 37.21           C  
ATOM   3603  N   VAL B 113     -22.076 -18.739  14.886  1.00 30.50           N  
ATOM   3604  CA  VAL B 113     -22.089 -19.808  13.884  1.00 30.55           C  
ATOM   3605  C   VAL B 113     -20.688 -20.402  13.750  1.00 28.55           C  
ATOM   3606  O   VAL B 113     -19.702 -19.706  14.014  1.00 28.88           O  
ATOM   3607  CB  VAL B 113     -22.557 -19.272  12.504  1.00 29.63           C  
ATOM   3608  CG1 VAL B 113     -23.910 -18.595  12.625  1.00 30.37           C  
ATOM   3609  CG2 VAL B 113     -21.553 -18.281  11.921  1.00 29.66           C  
ATOM   3610  N   ASN B 114     -20.605 -21.675  13.354  1.00 27.64           N  
ATOM   3611  CA  ASN B 114     -19.338 -22.269  12.920  1.00 27.24           C  
ATOM   3612  C   ASN B 114     -18.813 -21.593  11.670  1.00 26.65           C  
ATOM   3613  O   ASN B 114     -19.596 -21.135  10.831  1.00 27.07           O  
ATOM   3614  CB  ASN B 114     -19.502 -23.739  12.584  1.00 26.74           C  
ATOM   3615  CG  ASN B 114     -19.770 -24.572  13.800  1.00 28.12           C  
ATOM   3616  OD1 ASN B 114     -19.048 -24.460  14.809  1.00 27.06           O  
ATOM   3617  ND2 ASN B 114     -20.815 -25.409  13.730  1.00 24.89           N  
ATOM   3618  N   ILE B 115     -17.493 -21.590  11.530  1.00 25.79           N  
ATOM   3619  CA  ILE B 115     -16.836 -20.939  10.395  1.00 25.16           C  
ATOM   3620  C   ILE B 115     -15.516 -21.626  10.038  1.00 23.04           C  
ATOM   3621  O   ILE B 115     -14.674 -21.893  10.899  1.00 23.07           O  
ATOM   3622  CB  ILE B 115     -16.622 -19.421  10.665  1.00 24.50           C  
ATOM   3623  CG1 ILE B 115     -16.152 -18.705   9.397  1.00 24.82           C  
ATOM   3624  CG2 ILE B 115     -15.634 -19.197  11.792  1.00 24.64           C  
ATOM   3625  CD1 ILE B 115     -16.188 -17.203   9.498  1.00 24.70           C  
ATOM   3626  N   ALA B 116     -15.374 -21.930   8.753  1.00 21.49           N  
ATOM   3627  CA  ALA B 116     -14.151 -22.425   8.181  1.00 21.24           C  
ATOM   3628  C   ALA B 116     -13.422 -21.256   7.535  1.00 21.13           C  
ATOM   3629  O   ALA B 116     -13.956 -20.644   6.635  1.00 20.80           O  
ATOM   3630  CB  ALA B 116     -14.450 -23.491   7.145  1.00 20.63           C  
ATOM   3631  N   THR B 117     -12.216 -20.953   7.995  1.00 22.09           N  
ATOM   3632  CA  THR B 117     -11.412 -19.880   7.400  1.00 23.74           C  
ATOM   3633  C   THR B 117     -10.325 -20.474   6.512  1.00 23.78           C  
ATOM   3634  O   THR B 117      -9.344 -21.039   6.994  1.00 25.42           O  
ATOM   3635  CB  THR B 117     -10.771 -18.999   8.461  1.00 25.88           C  
ATOM   3636  OG1 THR B 117     -10.116 -19.832   9.435  1.00 27.31           O  
ATOM   3637  CG2 THR B 117     -11.831 -18.141   9.122  1.00 26.67           C  
ATOM   3638  N   ILE B 118     -10.530 -20.323   5.207  1.00 23.13           N  
ATOM   3639  CA  ILE B 118      -9.685 -20.926   4.174  1.00 22.22           C  
ATOM   3640  C   ILE B 118      -8.282 -20.342   4.154  1.00 22.29           C  
ATOM   3641  O   ILE B 118      -8.082 -19.120   4.063  1.00 20.40           O  
ATOM   3642  CB  ILE B 118     -10.337 -20.746   2.801  1.00 23.35           C  
ATOM   3643  CG1 ILE B 118     -11.715 -21.410   2.805  1.00 23.78           C  
ATOM   3644  CG2 ILE B 118      -9.478 -21.362   1.699  1.00 21.58           C  
ATOM   3645  CD1 ILE B 118     -12.683 -20.783   1.837  1.00 24.81           C  
ATOM   3646  N   PHE B 119      -7.295 -21.223   4.269  1.00 23.21           N  
ATOM   3647  CA  PHE B 119      -5.914 -20.773   4.252  1.00 23.60           C  
ATOM   3648  C   PHE B 119      -5.148 -21.308   3.039  1.00 24.07           C  
ATOM   3649  O   PHE B 119      -4.072 -20.802   2.726  1.00 23.59           O  
ATOM   3650  CB  PHE B 119      -5.204 -21.068   5.592  1.00 23.71           C  
ATOM   3651  CG  PHE B 119      -5.122 -22.531   5.955  1.00 24.13           C  
ATOM   3652  CD1 PHE B 119      -4.052 -23.308   5.523  1.00 24.59           C  
ATOM   3653  CD2 PHE B 119      -6.073 -23.118   6.794  1.00 24.17           C  
ATOM   3654  CE1 PHE B 119      -3.953 -24.657   5.859  1.00 24.35           C  
ATOM   3655  CE2 PHE B 119      -5.975 -24.457   7.139  1.00 23.68           C  
ATOM   3656  CZ  PHE B 119      -4.907 -25.224   6.684  1.00 24.91           C  
ATOM   3657  N   GLU B 120      -5.713 -22.312   2.373  1.00 24.22           N  
ATOM   3658  CA  GLU B 120      -5.117 -22.952   1.209  1.00 25.76           C  
ATOM   3659  C   GLU B 120      -6.251 -23.359   0.304  1.00 25.18           C  
ATOM   3660  O   GLU B 120      -7.271 -23.852   0.786  1.00 25.31           O  
ATOM   3661  CB  GLU B 120      -4.374 -24.240   1.610  1.00 25.84           C  
ATOM   3662  CG  GLU B 120      -2.956 -24.039   2.081  1.00 28.47           C  
ATOM   3663  CD  GLU B 120      -2.371 -25.302   2.676  1.00 28.65           C  
ATOM   3664  OE1 GLU B 120      -2.547 -26.402   2.098  1.00 27.46           O  
ATOM   3665  OE2 GLU B 120      -1.737 -25.190   3.734  1.00 31.14           O  
ATOM   3666  N   SER B 121      -6.080 -23.174  -1.005  1.00 24.55           N  
ATOM   3667  CA  SER B 121      -7.129 -23.565  -1.936  1.00 23.86           C  
ATOM   3668  C   SER B 121      -6.596 -23.657  -3.350  1.00 24.81           C  
ATOM   3669  O   SER B 121      -5.543 -23.087  -3.673  1.00 22.18           O  
ATOM   3670  CB  SER B 121      -8.285 -22.563  -1.911  1.00 23.98           C  
ATOM   3671  OG  SER B 121      -7.877 -21.280  -2.374  1.00 23.72           O  
ATOM   3672  N   GLU B 122      -7.374 -24.330  -4.183  1.00 23.35           N  
ATOM   3673  CA  GLU B 122      -7.042 -24.515  -5.568  1.00 26.47           C  
ATOM   3674  C   GLU B 122      -8.312 -24.463  -6.413  1.00 25.31           C  
ATOM   3675  O   GLU B 122      -9.288 -25.149  -6.125  1.00 25.36           O  
ATOM   3676  CB  GLU B 122      -6.318 -25.839  -5.690  1.00 28.30           C  
ATOM   3677  CG  GLU B 122      -6.368 -26.474  -7.040  1.00 32.19           C  
ATOM   3678  CD  GLU B 122      -7.497 -27.459  -7.214  1.00 32.51           C  
ATOM   3679  OE1 GLU B 122      -8.042 -27.990  -6.218  1.00 35.67           O  
ATOM   3680  OE2 GLU B 122      -7.809 -27.733  -8.377  1.00 35.87           O  
ATOM   3681  N   ASN B 123      -8.295 -23.618  -7.437  1.00 25.18           N  
ATOM   3682  CA  ASN B 123      -9.420 -23.482  -8.370  1.00 26.26           C  
ATOM   3683  C   ASN B 123     -10.759 -23.171  -7.661  1.00 25.27           C  
ATOM   3684  O   ASN B 123     -11.835 -23.556  -8.131  1.00 24.39           O  
ATOM   3685  CB  ASN B 123      -9.508 -24.751  -9.254  1.00 27.00           C  
ATOM   3686  CG  ASN B 123      -8.404 -24.795 -10.302  1.00 28.83           C  
ATOM   3687  OD1 ASN B 123      -8.204 -23.824 -11.025  1.00 31.82           O  
ATOM   3688  ND2 ASN B 123      -7.684 -25.900 -10.386  1.00 28.85           N  
ATOM   3689  N   PHE B 124     -10.685 -22.474  -6.528  1.00 23.97           N  
ATOM   3690  CA  PHE B 124     -11.885 -22.183  -5.749  1.00 23.50           C  
ATOM   3691  C   PHE B 124     -12.283 -20.716  -5.850  1.00 23.72           C  
ATOM   3692  O   PHE B 124     -13.444 -20.381  -6.114  1.00 23.62           O  
ATOM   3693  CB  PHE B 124     -11.692 -22.580  -4.295  1.00 23.10           C  
ATOM   3694  CG  PHE B 124     -12.901 -22.320  -3.451  1.00 22.65           C  
ATOM   3695  CD1 PHE B 124     -14.023 -23.134  -3.564  1.00 22.90           C  
ATOM   3696  CD2 PHE B 124     -12.925 -21.266  -2.567  1.00 21.88           C  
ATOM   3697  CE1 PHE B 124     -15.157 -22.893  -2.799  1.00 22.94           C  
ATOM   3698  CE2 PHE B 124     -14.053 -21.024  -1.784  1.00 23.08           C  
ATOM   3699  CZ  PHE B 124     -15.171 -21.835  -1.909  1.00 21.85           C  
ATOM   3700  N   PHE B 125     -11.323 -19.844  -5.603  1.00 23.93           N  
ATOM   3701  CA  PHE B 125     -11.502 -18.442  -5.871  1.00 24.55           C  
ATOM   3702  C   PHE B 125     -11.034 -18.224  -7.319  1.00 26.77           C  
ATOM   3703  O   PHE B 125      -9.852 -18.320  -7.617  1.00 25.75           O  
ATOM   3704  CB  PHE B 125     -10.701 -17.607  -4.894  1.00 25.30           C  
ATOM   3705  CG  PHE B 125     -11.139 -17.761  -3.455  1.00 25.93           C  
ATOM   3706  CD1 PHE B 125     -12.426 -17.408  -3.066  1.00 25.98           C  
ATOM   3707  CD2 PHE B 125     -10.257 -18.229  -2.491  1.00 25.36           C  
ATOM   3708  CE1 PHE B 125     -12.830 -17.538  -1.751  1.00 27.05           C  
ATOM   3709  CE2 PHE B 125     -10.643 -18.346  -1.163  1.00 26.02           C  
ATOM   3710  CZ  PHE B 125     -11.940 -18.000  -0.786  1.00 25.77           C  
ATOM   3711  N   LEU B 126     -11.978 -17.969  -8.222  1.00 27.77           N  
ATOM   3712  CA  LEU B 126     -11.667 -17.853  -9.657  1.00 29.83           C  
ATOM   3713  C   LEU B 126     -11.635 -16.387 -10.075  1.00 29.32           C  
ATOM   3714  O   LEU B 126     -12.315 -15.574  -9.452  1.00 30.29           O  
ATOM   3715  CB  LEU B 126     -12.724 -18.618 -10.463  1.00 29.81           C  
ATOM   3716  CG  LEU B 126     -12.758 -20.108 -10.151  1.00 30.54           C  
ATOM   3717  CD1 LEU B 126     -14.071 -20.749 -10.612  1.00 32.79           C  
ATOM   3718  CD2 LEU B 126     -11.571 -20.797 -10.794  1.00 31.08           C  
ATOM   3719  N   PRO B 127     -10.850 -16.037 -11.131  1.00 30.49           N  
ATOM   3720  CA  PRO B 127     -10.779 -14.618 -11.538  1.00 30.89           C  
ATOM   3721  C   PRO B 127     -12.162 -14.087 -11.902  1.00 30.80           C  
ATOM   3722  O   PRO B 127     -12.958 -14.812 -12.512  1.00 32.26           O  
ATOM   3723  CB  PRO B 127      -9.867 -14.618 -12.781  1.00 32.10           C  
ATOM   3724  CG  PRO B 127      -9.335 -16.009 -12.933  1.00 32.16           C  
ATOM   3725  CD  PRO B 127     -10.173 -16.934 -12.091  1.00 32.39           C  
ATOM   3726  N   GLY B 128     -12.441 -12.854 -11.505  1.00 31.50           N  
ATOM   3727  CA  GLY B 128     -13.731 -12.213 -11.762  1.00 33.95           C  
ATOM   3728  C   GLY B 128     -14.853 -12.495 -10.763  1.00 34.63           C  
ATOM   3729  O   GLY B 128     -15.943 -11.923 -10.888  1.00 35.28           O  
ATOM   3730  N   ILE B 129     -14.613 -13.362  -9.775  1.00 35.60           N  
ATOM   3731  CA  ILE B 129     -15.636 -13.655  -8.773  1.00 34.70           C  
ATOM   3732  C   ILE B 129     -15.707 -12.495  -7.795  1.00 33.22           C  
ATOM   3733  O   ILE B 129     -14.686 -11.926  -7.408  1.00 33.30           O  
ATOM   3734  CB  ILE B 129     -15.402 -14.983  -7.994  1.00 37.44           C  
ATOM   3735  CG1 ILE B 129     -14.196 -14.889  -7.023  1.00 38.42           C  
ATOM   3736  CG2 ILE B 129     -15.284 -16.157  -8.959  1.00 38.96           C  
ATOM   3737  CD1 ILE B 129     -14.138 -16.017  -6.008  1.00 37.54           C  
ATOM   3738  N   LYS B 130     -16.912 -12.126  -7.392  1.00 32.59           N  
ATOM   3739  CA  LYS B 130     -17.043 -11.026  -6.462  1.00 32.09           C  
ATOM   3740  C   LYS B 130     -17.257 -11.509  -5.025  1.00 29.61           C  
ATOM   3741  O   LYS B 130     -17.145 -10.719  -4.098  1.00 28.97           O  
ATOM   3742  CB  LYS B 130     -18.116 -10.026  -6.910  1.00 34.79           C  
ATOM   3743  CG  LYS B 130     -17.668  -9.055  -8.021  1.00 38.43           C  
ATOM   3744  CD  LYS B 130     -16.472  -8.166  -7.658  1.00 40.72           C  
ATOM   3745  CE  LYS B 130     -16.824  -7.022  -6.719  1.00 42.20           C  
ATOM   3746  NZ  LYS B 130     -15.683  -6.071  -6.570  1.00 43.66           N  
ATOM   3747  N   TRP B 131     -17.518 -12.807  -4.853  1.00 28.51           N  
ATOM   3748  CA  TRP B 131     -17.701 -13.404  -3.521  1.00 26.49           C  
ATOM   3749  C   TRP B 131     -16.395 -13.941  -2.940  1.00 26.75           C  
ATOM   3750  O   TRP B 131     -15.535 -14.394  -3.679  1.00 27.57           O  
ATOM   3751  CB  TRP B 131     -18.779 -14.510  -3.528  1.00 25.92           C  
ATOM   3752  CG  TRP B 131     -18.593 -15.706  -4.460  1.00 25.05           C  
ATOM   3753  CD1 TRP B 131     -19.247 -15.915  -5.638  1.00 25.19           C  
ATOM   3754  CD2 TRP B 131     -17.741 -16.862  -4.273  1.00 25.69           C  
ATOM   3755  NE1 TRP B 131     -18.852 -17.105  -6.208  1.00 24.03           N  
ATOM   3756  CE2 TRP B 131     -17.934 -17.706  -5.393  1.00 25.69           C  
ATOM   3757  CE3 TRP B 131     -16.828 -17.252  -3.286  1.00 24.76           C  
ATOM   3758  CZ2 TRP B 131     -17.265 -18.925  -5.541  1.00 26.54           C  
ATOM   3759  CZ3 TRP B 131     -16.153 -18.458  -3.440  1.00 25.23           C  
ATOM   3760  CH2 TRP B 131     -16.378 -19.283  -4.559  1.00 26.04           C  
ATOM   3761  N   ASN B 132     -16.264 -13.890  -1.613  1.00 25.76           N  
ATOM   3762  CA  ASN B 132     -15.035 -14.314  -0.938  1.00 27.15           C  
ATOM   3763  C   ASN B 132     -15.288 -15.331   0.189  1.00 26.42           C  
ATOM   3764  O   ASN B 132     -14.437 -15.580   1.044  1.00 25.79           O  
ATOM   3765  CB  ASN B 132     -14.267 -13.104  -0.428  1.00 28.94           C  
ATOM   3766  CG  ASN B 132     -15.169 -12.050   0.156  1.00 28.84           C  
ATOM   3767  OD1 ASN B 132     -15.986 -12.341   1.014  1.00 28.28           O  
ATOM   3768  ND2 ASN B 132     -15.052 -10.824  -0.337  1.00 29.82           N  
ATOM   3769  N   GLY B 133     -16.467 -15.926   0.145  1.00 23.85           N  
ATOM   3770  CA  GLY B 133     -16.799 -17.040   1.005  1.00 23.57           C  
ATOM   3771  C   GLY B 133     -18.060 -17.672   0.495  1.00 21.98           C  
ATOM   3772  O   GLY B 133     -18.653 -17.201  -0.471  1.00 21.00           O  
ATOM   3773  N  AILE B 134     -18.471 -18.760   1.137  0.50 22.14           N  
ATOM   3774  CA AILE B 134     -19.627 -19.527   0.693  0.50 21.43           C  
ATOM   3775  C  AILE B 134     -20.483 -19.930   1.885  0.50 21.29           C  
ATOM   3776  O  AILE B 134     -19.960 -20.270   2.947  0.50 21.82           O  
ATOM   3777  CB AILE B 134     -19.189 -20.774  -0.107  0.50 21.76           C  
ATOM   3778  CG1AILE B 134     -20.386 -21.448  -0.763  0.50 22.18           C  
ATOM   3779  CG2AILE B 134     -18.469 -21.768   0.795  0.50 21.48           C  
ATOM   3780  CD1AILE B 134     -20.014 -22.452  -1.841  0.50 22.12           C  
ATOM   3781  N  BILE B 134     -18.492 -18.724   1.179  0.50 22.72           N  
ATOM   3782  CA BILE B 134     -19.592 -19.552   0.721  0.50 22.35           C  
ATOM   3783  C  BILE B 134     -20.482 -19.944   1.895  0.50 21.82           C  
ATOM   3784  O  BILE B 134     -19.978 -20.294   2.963  0.50 22.35           O  
ATOM   3785  CB BILE B 134     -19.036 -20.805   0.017  0.50 23.43           C  
ATOM   3786  CG1BILE B 134     -20.101 -21.873  -0.103  0.50 24.05           C  
ATOM   3787  CG2BILE B 134     -17.855 -21.377   0.785  0.50 23.30           C  
ATOM   3788  CD1BILE B 134     -21.273 -21.419  -0.923  0.50 24.63           C  
ATOM   3789  N   LEU B 135     -21.798 -19.841   1.699  1.00 21.44           N  
ATOM   3790  CA  LEU B 135     -22.813 -20.213   2.696  1.00 21.63           C  
ATOM   3791  C   LEU B 135     -23.519 -21.453   2.202  1.00 20.80           C  
ATOM   3792  O   LEU B 135     -24.309 -21.393   1.245  1.00 19.86           O  
ATOM   3793  CB  LEU B 135     -23.850 -19.090   2.837  1.00 22.12           C  
ATOM   3794  CG  LEU B 135     -25.192 -19.311   3.567  1.00 22.63           C  
ATOM   3795  CD1 LEU B 135     -25.053 -20.035   4.887  1.00 24.36           C  
ATOM   3796  CD2 LEU B 135     -25.886 -17.987   3.831  1.00 22.39           C  
ATOM   3797  N   GLY B 136     -23.199 -22.582   2.802  1.00 20.97           N  
ATOM   3798  CA  GLY B 136     -23.849 -23.836   2.467  1.00 20.75           C  
ATOM   3799  C   GLY B 136     -25.184 -23.966   3.173  1.00 21.42           C  
ATOM   3800  O   GLY B 136     -25.253 -23.943   4.397  1.00 21.03           O  
ATOM   3801  N   LEU B 137     -26.246 -24.126   2.395  1.00 23.09           N  
ATOM   3802  CA  LEU B 137     -27.608 -24.141   2.933  1.00 22.77           C  
ATOM   3803  C   LEU B 137     -28.277 -25.518   2.865  1.00 23.39           C  
ATOM   3804  O   LEU B 137     -29.485 -25.651   3.159  1.00 25.12           O  
ATOM   3805  CB  LEU B 137     -28.449 -23.081   2.209  1.00 23.01           C  
ATOM   3806  CG  LEU B 137     -28.078 -21.636   2.535  1.00 23.51           C  
ATOM   3807  CD1 LEU B 137     -29.056 -20.715   1.821  1.00 25.01           C  
ATOM   3808  CD2 LEU B 137     -28.085 -21.392   4.049  1.00 24.22           C  
ATOM   3809  N   ALA B 138     -27.508 -26.534   2.475  1.00 22.96           N  
ATOM   3810  CA  ALA B 138     -28.006 -27.883   2.388  1.00 22.31           C  
ATOM   3811  C   ALA B 138     -28.052 -28.515   3.796  1.00 22.97           C  
ATOM   3812  O   ALA B 138     -27.981 -27.813   4.779  1.00 25.21           O  
ATOM   3813  CB  ALA B 138     -27.176 -28.700   1.422  1.00 22.47           C  
ATOM   3814  N   TYR B 139     -28.172 -29.830   3.898  1.00 23.97           N  
ATOM   3815  CA  TYR B 139     -28.383 -30.445   5.213  1.00 24.78           C  
ATOM   3816  C   TYR B 139     -27.074 -30.802   5.934  1.00 26.31           C  
ATOM   3817  O   TYR B 139     -26.006 -30.942   5.330  1.00 23.99           O  
ATOM   3818  CB  TYR B 139     -29.272 -31.692   5.077  1.00 26.05           C  
ATOM   3819  CG  TYR B 139     -30.712 -31.372   4.715  1.00 27.20           C  
ATOM   3820  CD1 TYR B 139     -31.111 -31.255   3.383  1.00 27.20           C  
ATOM   3821  CD2 TYR B 139     -31.676 -31.205   5.708  1.00 27.98           C  
ATOM   3822  CE1 TYR B 139     -32.427 -30.969   3.052  1.00 28.15           C  
ATOM   3823  CE2 TYR B 139     -32.995 -30.904   5.383  1.00 28.61           C  
ATOM   3824  CZ  TYR B 139     -33.366 -30.787   4.059  1.00 27.46           C  
ATOM   3825  OH  TYR B 139     -34.674 -30.499   3.730  1.00 27.26           O  
ATOM   3826  N   ALA B 140     -27.205 -30.990   7.241  1.00 26.23           N  
ATOM   3827  CA  ALA B 140     -26.128 -31.448   8.089  1.00 28.59           C  
ATOM   3828  C   ALA B 140     -25.387 -32.636   7.494  1.00 28.26           C  
ATOM   3829  O   ALA B 140     -24.171 -32.692   7.541  1.00 29.61           O  
ATOM   3830  CB  ALA B 140     -26.682 -31.808   9.469  1.00 29.35           C  
ATOM   3831  N   THR B 141     -26.110 -33.583   6.917  1.00 29.82           N  
ATOM   3832  CA  THR B 141     -25.477 -34.794   6.406  1.00 29.67           C  
ATOM   3833  C   THR B 141     -24.331 -34.551   5.377  1.00 31.06           C  
ATOM   3834  O   THR B 141     -23.471 -35.433   5.182  1.00 26.66           O  
ATOM   3835  CB  THR B 141     -26.548 -35.772   5.881  1.00 32.15           C  
ATOM   3836  OG1 THR B 141     -25.985 -37.074   5.712  1.00 33.59           O  
ATOM   3837  CG2 THR B 141     -27.131 -35.307   4.599  1.00 32.09           C  
ATOM   3838  N   LEU B 142     -24.285 -33.359   4.764  1.00 28.41           N  
ATOM   3839  CA  LEU B 142     -23.194 -33.002   3.844  1.00 27.67           C  
ATOM   3840  C   LEU B 142     -22.098 -32.157   4.494  1.00 28.60           C  
ATOM   3841  O   LEU B 142     -21.058 -31.927   3.882  1.00 27.13           O  
ATOM   3842  CB  LEU B 142     -23.723 -32.235   2.624  1.00 28.82           C  
ATOM   3843  CG  LEU B 142     -24.636 -32.924   1.610  1.00 27.56           C  
ATOM   3844  CD1 LEU B 142     -25.057 -31.898   0.556  1.00 27.07           C  
ATOM   3845  CD2 LEU B 142     -23.949 -34.129   0.973  1.00 27.82           C  
ATOM   3846  N   ALA B 143     -22.323 -31.675   5.713  1.00 27.97           N  
ATOM   3847  CA  ALA B 143     -21.309 -30.891   6.419  1.00 29.25           C  
ATOM   3848  C   ALA B 143     -19.965 -31.628   6.548  1.00 30.35           C  
ATOM   3849  O   ALA B 143     -19.919 -32.851   6.730  1.00 31.15           O  
ATOM   3850  CB  ALA B 143     -21.812 -30.487   7.791  1.00 29.00           C  
ATOM   3851  N   LYS B 144     -18.876 -30.874   6.420  1.00 28.98           N  
ATOM   3852  CA  LYS B 144     -17.542 -31.425   6.587  1.00 31.02           C  
ATOM   3853  C   LYS B 144     -16.888 -30.738   7.785  1.00 31.33           C  
ATOM   3854  O   LYS B 144     -16.943 -29.505   7.916  1.00 32.51           O  
ATOM   3855  CB  LYS B 144     -16.707 -31.281   5.307  1.00 30.83           C  
ATOM   3856  CG  LYS B 144     -17.192 -32.154   4.153  1.00 31.99           C  
ATOM   3857  CD  LYS B 144     -17.080 -33.632   4.500  1.00 33.58           C  
ATOM   3858  CE  LYS B 144     -17.270 -34.539   3.305  1.00 35.85           C  
ATOM   3859  NZ  LYS B 144     -17.282 -35.974   3.736  1.00 36.24           N  
ATOM   3860  N   PRO B 145     -16.226 -31.522   8.644  1.00 30.12           N  
ATOM   3861  CA  PRO B 145     -15.856 -32.945   8.466  1.00 31.84           C  
ATOM   3862  C   PRO B 145     -17.003 -33.945   8.661  1.00 31.95           C  
ATOM   3863  O   PRO B 145     -16.981 -35.035   8.096  1.00 34.49           O  
ATOM   3864  CB  PRO B 145     -14.782 -33.169   9.543  1.00 31.08           C  
ATOM   3865  CG  PRO B 145     -14.324 -31.802   9.943  1.00 31.43           C  
ATOM   3866  CD  PRO B 145     -15.536 -30.922   9.788  1.00 31.18           C  
ATOM   3867  N   SER B 146     -18.005 -33.564   9.433  1.00 32.22           N  
ATOM   3868  CA  SER B 146     -19.114 -34.452   9.712  1.00 33.05           C  
ATOM   3869  C   SER B 146     -20.320 -33.634  10.070  1.00 33.74           C  
ATOM   3870  O   SER B 146     -20.187 -32.468  10.469  1.00 32.35           O  
ATOM   3871  CB  SER B 146     -18.770 -35.356  10.899  1.00 32.46           C  
ATOM   3872  OG  SER B 146     -18.609 -34.571  12.070  1.00 32.63           O  
ATOM   3873  N   SER B 147     -21.484 -34.286   9.997  1.00 33.32           N  
ATOM   3874  CA  SER B 147     -22.770 -33.660  10.297  1.00 32.02           C  
ATOM   3875  C   SER B 147     -22.882 -33.108  11.726  1.00 32.26           C  
ATOM   3876  O   SER B 147     -23.812 -32.366  12.043  1.00 31.64           O  
ATOM   3877  CB  SER B 147     -23.920 -34.635   9.986  1.00 32.18           C  
ATOM   3878  OG  SER B 147     -23.816 -35.842  10.715  1.00 31.95           O  
ATOM   3879  N   SER B 148     -21.918 -33.430  12.579  1.00 32.61           N  
ATOM   3880  CA  SER B 148     -21.823 -32.790  13.894  1.00 33.09           C  
ATOM   3881  C   SER B 148     -21.493 -31.284  13.793  1.00 32.57           C  
ATOM   3882  O   SER B 148     -21.797 -30.510  14.716  1.00 32.25           O  
ATOM   3883  CB  SER B 148     -20.777 -33.505  14.759  1.00 34.67           C  
ATOM   3884  OG  SER B 148     -20.807 -34.912  14.542  1.00 36.58           O  
ATOM   3885  N   LEU B 149     -20.884 -30.861  12.680  1.00 30.52           N  
ATOM   3886  CA  LEU B 149     -20.617 -29.437  12.469  1.00 29.77           C  
ATOM   3887  C   LEU B 149     -21.878 -28.683  12.024  1.00 28.91           C  
ATOM   3888  O   LEU B 149     -22.213 -28.600  10.825  1.00 27.12           O  
ATOM   3889  CB  LEU B 149     -19.457 -29.209  11.486  1.00 28.25           C  
ATOM   3890  CG  LEU B 149     -18.930 -27.768  11.536  1.00 28.27           C  
ATOM   3891  CD1 LEU B 149     -18.015 -27.548  12.735  1.00 28.96           C  
ATOM   3892  CD2 LEU B 149     -18.223 -27.396  10.247  1.00 27.55           C  
ATOM   3893  N   GLU B 150     -22.538 -28.105  13.019  1.00 28.65           N  
ATOM   3894  CA  GLU B 150     -23.807 -27.421  12.868  1.00 29.70           C  
ATOM   3895  C   GLU B 150     -23.745 -26.414  11.720  1.00 28.42           C  
ATOM   3896  O   GLU B 150     -22.851 -25.576  11.672  1.00 28.80           O  
ATOM   3897  CB  GLU B 150     -24.155 -26.725  14.183  1.00 31.50           C  
ATOM   3898  CG  GLU B 150     -25.492 -26.001  14.201  1.00 34.49           C  
ATOM   3899  CD  GLU B 150     -25.981 -25.725  15.615  1.00 36.90           C  
ATOM   3900  OE1 GLU B 150     -26.105 -26.703  16.391  1.00 37.92           O  
ATOM   3901  OE2 GLU B 150     -26.233 -24.545  15.956  1.00 36.13           O  
ATOM   3902  N   THR B 151     -24.695 -26.515  10.797  1.00 25.33           N  
ATOM   3903  CA  THR B 151     -24.746 -25.607   9.649  1.00 25.59           C  
ATOM   3904  C   THR B 151     -25.145 -24.205  10.121  1.00 24.32           C  
ATOM   3905  O   THR B 151     -25.625 -24.024  11.235  1.00 24.93           O  
ATOM   3906  CB  THR B 151     -25.763 -26.087   8.597  1.00 24.37           C  
ATOM   3907  OG1 THR B 151     -27.091 -25.936   9.111  1.00 24.41           O  
ATOM   3908  CG2 THR B 151     -25.542 -27.553   8.238  1.00 25.16           C  
ATOM   3909  N   PHE B 152     -24.945 -23.230   9.247  1.00 24.12           N  
ATOM   3910  CA  PHE B 152     -25.244 -21.837   9.517  1.00 24.02           C  
ATOM   3911  C   PHE B 152     -26.733 -21.626   9.784  1.00 24.35           C  
ATOM   3912  O   PHE B 152     -27.113 -20.865  10.686  1.00 22.94           O  
ATOM   3913  CB  PHE B 152     -24.788 -21.024   8.309  1.00 25.28           C  
ATOM   3914  CG  PHE B 152     -25.049 -19.546   8.402  1.00 24.53           C  
ATOM   3915  CD1 PHE B 152     -26.316 -19.038   8.184  1.00 23.79           C  
ATOM   3916  CD2 PHE B 152     -24.002 -18.660   8.619  1.00 24.47           C  
ATOM   3917  CE1 PHE B 152     -26.546 -17.672   8.216  1.00 24.02           C  
ATOM   3918  CE2 PHE B 152     -24.228 -17.294   8.650  1.00 26.41           C  
ATOM   3919  CZ  PHE B 152     -25.509 -16.800   8.450  1.00 25.24           C  
ATOM   3920  N   PHE B 153     -27.568 -22.294   8.995  1.00 23.84           N  
ATOM   3921  CA  PHE B 153     -29.015 -22.073   9.062  1.00 24.72           C  
ATOM   3922  C   PHE B 153     -29.603 -22.654  10.336  1.00 25.97           C  
ATOM   3923  O   PHE B 153     -30.466 -22.036  10.954  1.00 25.66           O  
ATOM   3924  CB  PHE B 153     -29.760 -22.640   7.844  1.00 23.39           C  
ATOM   3925  CG  PHE B 153     -31.209 -22.209   7.788  1.00 22.84           C  
ATOM   3926  CD1 PHE B 153     -31.530 -20.866   7.742  1.00 22.57           C  
ATOM   3927  CD2 PHE B 153     -32.220 -23.126   7.825  1.00 22.03           C  
ATOM   3928  CE1 PHE B 153     -32.841 -20.442   7.716  1.00 23.55           C  
ATOM   3929  CE2 PHE B 153     -33.544 -22.712   7.806  1.00 23.07           C  
ATOM   3930  CZ  PHE B 153     -33.851 -21.368   7.753  1.00 22.68           C  
ATOM   3931  N   ASP B 154     -29.136 -23.842  10.707  1.00 26.73           N  
ATOM   3932  CA  ASP B 154     -29.574 -24.484  11.923  1.00 28.83           C  
ATOM   3933  C   ASP B 154     -29.179 -23.665  13.161  1.00 29.27           C  
ATOM   3934  O   ASP B 154     -29.947 -23.586  14.115  1.00 30.60           O  
ATOM   3935  CB  ASP B 154     -29.025 -25.912  11.995  1.00 29.96           C  
ATOM   3936  CG  ASP B 154     -29.565 -26.806  10.877  1.00 31.75           C  
ATOM   3937  OD1 ASP B 154     -30.695 -26.569  10.412  1.00 38.03           O  
ATOM   3938  OD2 ASP B 154     -28.873 -27.761  10.463  1.00 33.67           O  
ATOM   3939  N   SER B 155     -27.996 -23.045  13.132  1.00 27.56           N  
ATOM   3940  CA  SER B 155     -27.581 -22.082  14.163  1.00 27.28           C  
ATOM   3941  C   SER B 155     -28.524 -20.892  14.243  1.00 28.57           C  
ATOM   3942  O   SER B 155     -28.922 -20.458  15.339  1.00 27.32           O  
ATOM   3943  CB  SER B 155     -26.173 -21.553  13.867  1.00 26.67           C  
ATOM   3944  OG  SER B 155     -25.219 -22.598  13.946  1.00 25.18           O  
ATOM   3945  N   LEU B 156     -28.868 -20.356  13.079  1.00 27.86           N  
ATOM   3946  CA  LEU B 156     -29.817 -19.263  12.998  1.00 29.46           C  
ATOM   3947  C   LEU B 156     -31.201 -19.689  13.464  1.00 28.99           C  
ATOM   3948  O   LEU B 156     -31.837 -18.964  14.226  1.00 31.32           O  
ATOM   3949  CB  LEU B 156     -29.873 -18.736  11.572  1.00 30.38           C  
ATOM   3950  CG  LEU B 156     -30.848 -17.615  11.245  1.00 30.88           C  
ATOM   3951  CD1 LEU B 156     -30.555 -16.356  12.046  1.00 31.71           C  
ATOM   3952  CD2 LEU B 156     -30.755 -17.354   9.747  1.00 30.71           C  
ATOM   3953  N   VAL B 157     -31.664 -20.861  13.035  1.00 29.30           N  
ATOM   3954  CA  VAL B 157     -32.989 -21.356  13.449  1.00 31.18           C  
ATOM   3955  C   VAL B 157     -33.100 -21.384  14.980  1.00 31.92           C  
ATOM   3956  O   VAL B 157     -34.111 -20.988  15.551  1.00 34.35           O  
ATOM   3957  CB  VAL B 157     -33.302 -22.755  12.854  1.00 31.61           C  
ATOM   3958  CG1 VAL B 157     -34.468 -23.428  13.565  1.00 33.56           C  
ATOM   3959  CG2 VAL B 157     -33.621 -22.641  11.370  1.00 32.14           C  
ATOM   3960  N   THR B 158     -32.033 -21.838  15.619  1.00 31.88           N  
ATOM   3961  CA  THR B 158     -31.972 -21.975  17.062  1.00 30.08           C  
ATOM   3962  C   THR B 158     -31.888 -20.624  17.755  1.00 30.41           C  
ATOM   3963  O   THR B 158     -32.655 -20.338  18.681  1.00 30.20           O  
ATOM   3964  CB  THR B 158     -30.758 -22.836  17.411  1.00 28.87           C  
ATOM   3965  OG1 THR B 158     -30.940 -24.120  16.815  1.00 27.92           O  
ATOM   3966  CG2 THR B 158     -30.564 -22.987  18.908  1.00 28.66           C  
ATOM   3967  N   GLN B 159     -30.973 -19.779  17.307  1.00 32.08           N  
ATOM   3968  CA  GLN B 159     -30.740 -18.526  18.006  1.00 33.17           C  
ATOM   3969  C   GLN B 159     -31.783 -17.461  17.684  1.00 36.14           C  
ATOM   3970  O   GLN B 159     -32.188 -16.722  18.576  1.00 38.53           O  
ATOM   3971  CB  GLN B 159     -29.336 -18.010  17.738  1.00 32.18           C  
ATOM   3972  CG  GLN B 159     -28.278 -18.763  18.532  1.00 31.43           C  
ATOM   3973  CD  GLN B 159     -26.888 -18.583  17.962  1.00 30.09           C  
ATOM   3974  OE1 GLN B 159     -26.364 -17.476  17.932  1.00 27.31           O  
ATOM   3975  NE2 GLN B 159     -26.283 -19.675  17.508  1.00 30.40           N  
ATOM   3976  N   ALA B 160     -32.219 -17.383  16.425  1.00 35.22           N  
ATOM   3977  CA  ALA B 160     -33.160 -16.336  15.995  1.00 35.41           C  
ATOM   3978  C   ALA B 160     -34.613 -16.697  16.263  1.00 37.26           C  
ATOM   3979  O   ALA B 160     -35.478 -15.818  16.236  1.00 37.74           O  
ATOM   3980  CB  ALA B 160     -32.976 -16.021  14.513  1.00 35.92           C  
ATOM   3981  N   ASN B 161     -34.879 -17.979  16.526  1.00 37.76           N  
ATOM   3982  CA  ASN B 161     -36.244 -18.470  16.721  1.00 37.80           C  
ATOM   3983  C   ASN B 161     -37.117 -18.233  15.476  1.00 37.23           C  
ATOM   3984  O   ASN B 161     -38.222 -17.669  15.554  1.00 35.13           O  
ATOM   3985  CB  ASN B 161     -36.858 -17.831  17.981  1.00 38.55           C  
ATOM   3986  CG  ASN B 161     -35.888 -17.813  19.145  0.50 37.80           C  
ATOM   3987  OD1 ASN B 161     -35.500 -16.747  19.626  0.50 37.92           O  
ATOM   3988  ND2 ASN B 161     -35.450 -18.995  19.572  0.50 38.19           N  
ATOM   3989  N   ILE B 162     -36.602 -18.669  14.324  1.00 35.73           N  
ATOM   3990  CA  ILE B 162     -37.343 -18.604  13.069  1.00 33.62           C  
ATOM   3991  C   ILE B 162     -37.781 -20.004  12.631  1.00 32.09           C  
ATOM   3992  O   ILE B 162     -37.244 -21.019  13.101  1.00 31.86           O  
ATOM   3993  CB  ILE B 162     -36.539 -17.903  11.936  1.00 33.89           C  
ATOM   3994  CG1 ILE B 162     -35.187 -18.580  11.712  1.00 33.97           C  
ATOM   3995  CG2 ILE B 162     -36.354 -16.427  12.260  1.00 34.87           C  
ATOM   3996  CD1 ILE B 162     -34.447 -18.104  10.475  1.00 33.47           C  
ATOM   3997  N   PRO B 163     -38.785 -20.067  11.751  1.00 29.61           N  
ATOM   3998  CA  PRO B 163     -39.146 -21.341  11.147  1.00 28.43           C  
ATOM   3999  C   PRO B 163     -37.997 -21.909  10.304  1.00 26.03           C  
ATOM   4000  O   PRO B 163     -37.143 -21.164   9.825  1.00 25.74           O  
ATOM   4001  CB  PRO B 163     -40.369 -20.989  10.288  1.00 29.75           C  
ATOM   4002  CG  PRO B 163     -40.930 -19.756  10.919  1.00 29.78           C  
ATOM   4003  CD  PRO B 163     -39.743 -18.998  11.423  1.00 30.02           C  
ATOM   4004  N   ASN B 164     -37.964 -23.230  10.183  1.00 24.81           N  
ATOM   4005  CA  ASN B 164     -36.899 -23.937   9.495  1.00 25.04           C  
ATOM   4006  C   ASN B 164     -37.246 -23.992   8.010  1.00 24.04           C  
ATOM   4007  O   ASN B 164     -37.543 -25.058   7.448  1.00 22.21           O  
ATOM   4008  CB  ASN B 164     -36.759 -25.346  10.078  1.00 25.57           C  
ATOM   4009  CG  ASN B 164     -35.690 -26.177   9.401  1.00 25.36           C  
ATOM   4010  OD1 ASN B 164     -34.704 -25.660   8.869  1.00 24.71           O  
ATOM   4011  ND2 ASN B 164     -35.876 -27.493   9.440  1.00 26.09           N  
ATOM   4012  N   VAL B 165     -37.209 -22.814   7.407  1.00 24.09           N  
ATOM   4013  CA  VAL B 165     -37.580 -22.601   6.008  1.00 23.88           C  
ATOM   4014  C   VAL B 165     -36.783 -21.411   5.531  1.00 23.77           C  
ATOM   4015  O   VAL B 165     -36.536 -20.496   6.303  1.00 24.26           O  
ATOM   4016  CB  VAL B 165     -39.055 -22.169   5.864  1.00 24.67           C  
ATOM   4017  CG1 VAL B 165     -39.465 -22.088   4.397  1.00 23.89           C  
ATOM   4018  CG2 VAL B 165     -39.977 -23.093   6.657  1.00 25.48           C  
ATOM   4019  N   PHE B 166     -36.378 -21.434   4.261  1.00 23.03           N  
ATOM   4020  CA  PHE B 166     -35.821 -20.253   3.620  1.00 21.53           C  
ATOM   4021  C   PHE B 166     -36.245 -20.302   2.163  1.00 20.75           C  
ATOM   4022  O   PHE B 166     -36.615 -21.365   1.647  1.00 19.32           O  
ATOM   4023  CB  PHE B 166     -34.284 -20.154   3.804  1.00 20.49           C  
ATOM   4024  CG  PHE B 166     -33.511 -21.178   3.030  1.00 20.55           C  
ATOM   4025  CD1 PHE B 166     -33.250 -20.989   1.666  1.00 19.29           C  
ATOM   4026  CD2 PHE B 166     -33.039 -22.319   3.646  1.00 20.63           C  
ATOM   4027  CE1 PHE B 166     -32.562 -21.940   0.946  1.00 19.59           C  
ATOM   4028  CE2 PHE B 166     -32.349 -23.281   2.922  1.00 21.55           C  
ATOM   4029  CZ  PHE B 166     -32.103 -23.087   1.559  1.00 19.67           C  
ATOM   4030  N   SER B 167     -36.229 -19.142   1.518  1.00 20.95           N  
ATOM   4031  CA  SER B 167     -36.705 -19.035   0.156  1.00 20.39           C  
ATOM   4032  C   SER B 167     -35.836 -18.084  -0.622  1.00 20.16           C  
ATOM   4033  O   SER B 167     -35.159 -17.231  -0.062  1.00 19.23           O  
ATOM   4034  CB  SER B 167     -38.155 -18.559   0.138  1.00 20.30           C  
ATOM   4035  OG  SER B 167     -38.285 -17.347   0.867  1.00 19.82           O  
ATOM   4036  N   MET B 168     -35.872 -18.225  -1.933  1.00 22.46           N  
ATOM   4037  CA  MET B 168     -34.958 -17.487  -2.791  1.00 24.21           C  
ATOM   4038  C   MET B 168     -35.636 -16.933  -4.034  1.00 25.59           C  
ATOM   4039  O   MET B 168     -36.286 -17.675  -4.770  1.00 26.09           O  
ATOM   4040  CB  MET B 168     -33.827 -18.390  -3.232  1.00 25.35           C  
ATOM   4041  CG  MET B 168     -32.772 -18.626  -2.179  1.00 28.21           C  
ATOM   4042  SD  MET B 168     -31.359 -19.503  -2.882  1.00 28.74           S  
ATOM   4043  CE  MET B 168     -30.546 -18.148  -3.703  1.00 28.39           C  
ATOM   4044  N   GLN B 169     -35.458 -15.632  -4.250  1.00 26.16           N  
ATOM   4045  CA  GLN B 169     -35.816 -14.986  -5.500  1.00 27.68           C  
ATOM   4046  C   GLN B 169     -34.510 -14.534  -6.163  1.00 27.98           C  
ATOM   4047  O   GLN B 169     -33.732 -13.803  -5.557  1.00 27.49           O  
ATOM   4048  CB  GLN B 169     -36.740 -13.770  -5.263  1.00 28.11           C  
ATOM   4049  CG  GLN B 169     -37.431 -13.290  -6.529  1.00 30.15           C  
ATOM   4050  CD  GLN B 169     -38.021 -11.896  -6.428  1.00 32.92           C  
ATOM   4051  OE1 GLN B 169     -37.357 -10.969  -5.984  1.00 34.76           O  
ATOM   4052  NE2 GLN B 169     -39.279 -11.738  -6.863  1.00 35.20           N  
ATOM   4053  N   MET B 170     -34.291 -14.987  -7.393  1.00 28.66           N  
ATOM   4054  CA  MET B 170     -33.130 -14.612  -8.206  1.00 29.28           C  
ATOM   4055  C   MET B 170     -33.562 -13.840  -9.447  1.00 31.85           C  
ATOM   4056  O   MET B 170     -34.267 -14.395 -10.303  1.00 32.44           O  
ATOM   4057  CB  MET B 170     -32.413 -15.870  -8.656  1.00 29.85           C  
ATOM   4058  CG  MET B 170     -31.459 -16.435  -7.631  1.00 30.54           C  
ATOM   4059  SD  MET B 170     -30.976 -18.152  -7.942  1.00 35.36           S  
ATOM   4060  CE  MET B 170     -31.244 -18.344  -9.670  1.00 35.31           C  
ATOM   4061  N   CYS B 171     -33.119 -12.587  -9.567  1.00 32.17           N  
ATOM   4062  CA  CYS B 171     -33.581 -11.711 -10.648  1.00 36.32           C  
ATOM   4063  C   CYS B 171     -32.504 -11.368 -11.682  1.00 37.18           C  
ATOM   4064  O   CYS B 171     -32.593 -10.340 -12.344  1.00 40.85           O  
ATOM   4065  CB  CYS B 171     -34.161 -10.421 -10.052  1.00 37.38           C  
ATOM   4066  SG  CYS B 171     -35.360 -10.702  -8.721  1.00 39.40           S  
ATOM   4067  N   GLY B 172     -31.509 -12.234 -11.838  1.00 37.41           N  
ATOM   4068  CA  GLY B 172     -30.456 -12.036 -12.832  1.00 39.58           C  
ATOM   4069  C   GLY B 172     -30.937 -12.197 -14.267  1.00 40.69           C  
ATOM   4070  O   GLY B 172     -30.315 -11.677 -15.188  1.00 39.36           O  
ATOM   4071  N   ALA B 173     -32.038 -12.921 -14.465  1.00 40.67           N  
ATOM   4072  CA  ALA B 173     -32.618 -13.074 -15.798  1.00 41.35           C  
ATOM   4073  C   ALA B 173     -33.313 -11.792 -16.233  1.00 41.51           C  
ATOM   4074  O   ALA B 173     -32.668 -10.844 -16.669  1.00 40.67           O  
ATOM   4075  CB  ALA B 173     -33.597 -14.235 -15.827  1.00 41.30           C  
ATOM   4076  N   ASN B 183     -28.679  -6.619 -11.238  0.50 32.59           N  
ATOM   4077  CA  ASN B 183     -29.952  -7.278 -10.956  0.50 32.12           C  
ATOM   4078  C   ASN B 183     -29.759  -8.441  -9.996  0.50 31.23           C  
ATOM   4079  O   ASN B 183     -29.179  -9.459 -10.360  0.50 30.82           O  
ATOM   4080  CB  ASN B 183     -30.590  -7.776 -12.252  0.50 32.46           C  
ATOM   4081  CG  ASN B 183     -31.668  -6.849 -12.763  0.50 32.60           C  
ATOM   4082  OD1 ASN B 183     -32.629  -6.548 -12.053  0.50 32.18           O  
ATOM   4083  ND2 ASN B 183     -31.527  -6.403 -14.008  0.50 32.48           N  
ATOM   4084  N   GLY B 184     -30.260  -8.290  -8.775  1.00 31.09           N  
ATOM   4085  CA  GLY B 184     -29.939  -9.208  -7.698  1.00 29.85           C  
ATOM   4086  C   GLY B 184     -31.058 -10.178  -7.374  1.00 28.87           C  
ATOM   4087  O   GLY B 184     -31.503 -10.945  -8.237  1.00 27.05           O  
ATOM   4088  N   GLY B 185     -31.485 -10.151  -6.117  1.00 29.04           N  
ATOM   4089  CA  GLY B 185     -32.623 -10.938  -5.657  1.00 29.44           C  
ATOM   4090  C   GLY B 185     -32.805 -10.931  -4.148  1.00 29.21           C  
ATOM   4091  O   GLY B 185     -32.364 -10.001  -3.440  1.00 28.18           O  
ATOM   4092  N   SER B 186     -33.437 -11.991  -3.646  1.00 27.53           N  
ATOM   4093  CA  SER B 186     -33.814 -12.045  -2.251  1.00 27.62           C  
ATOM   4094  C   SER B 186     -33.564 -13.414  -1.652  1.00 27.44           C  
ATOM   4095  O   SER B 186     -33.940 -14.419  -2.245  1.00 26.47           O  
ATOM   4096  CB  SER B 186     -35.299 -11.691  -2.115  1.00 28.44           C  
ATOM   4097  OG  SER B 186     -35.507 -10.362  -2.538  1.00 28.71           O  
ATOM   4098  N   LEU B 187     -32.895 -13.435  -0.498  1.00 26.09           N  
ATOM   4099  CA  LEU B 187     -32.826 -14.613   0.353  1.00 26.71           C  
ATOM   4100  C   LEU B 187     -33.583 -14.282   1.637  1.00 26.22           C  
ATOM   4101  O   LEU B 187     -33.186 -13.398   2.403  1.00 24.65           O  
ATOM   4102  CB  LEU B 187     -31.370 -14.985   0.692  1.00 26.40           C  
ATOM   4103  CG  LEU B 187     -31.200 -16.173   1.638  1.00 26.62           C  
ATOM   4104  CD1 LEU B 187     -31.717 -17.462   1.017  1.00 26.00           C  
ATOM   4105  CD2 LEU B 187     -29.752 -16.332   2.086  1.00 26.58           C  
ATOM   4106  N   VAL B 188     -34.672 -15.003   1.851  1.00 26.96           N  
ATOM   4107  CA  VAL B 188     -35.517 -14.822   3.016  1.00 26.83           C  
ATOM   4108  C   VAL B 188     -35.288 -16.002   3.944  1.00 24.96           C  
ATOM   4109  O   VAL B 188     -35.616 -17.140   3.627  1.00 26.44           O  
ATOM   4110  CB  VAL B 188     -36.994 -14.735   2.607  1.00 27.95           C  
ATOM   4111  CG1 VAL B 188     -37.855 -14.333   3.805  1.00 28.87           C  
ATOM   4112  CG2 VAL B 188     -37.160 -13.737   1.459  1.00 28.11           C  
ATOM   4113  N   LEU B 189     -34.666 -15.732   5.073  1.00 25.48           N  
ATOM   4114  CA  LEU B 189     -34.381 -16.768   6.051  1.00 25.77           C  
ATOM   4115  C   LEU B 189     -35.540 -16.800   7.033  1.00 26.83           C  
ATOM   4116  O   LEU B 189     -35.930 -15.751   7.564  1.00 26.92           O  
ATOM   4117  CB  LEU B 189     -33.067 -16.452   6.772  1.00 27.00           C  
ATOM   4118  CG  LEU B 189     -31.876 -16.336   5.813  1.00 26.54           C  
ATOM   4119  CD1 LEU B 189     -30.706 -15.526   6.369  1.00 25.85           C  
ATOM   4120  CD2 LEU B 189     -31.422 -17.724   5.401  1.00 27.60           C  
ATOM   4121  N   GLY B 190     -36.096 -17.988   7.261  1.00 25.85           N  
ATOM   4122  CA  GLY B 190     -37.194 -18.135   8.207  1.00 27.03           C  
ATOM   4123  C   GLY B 190     -38.580 -18.202   7.594  1.00 27.49           C  
ATOM   4124  O   GLY B 190     -39.536 -18.579   8.279  1.00 31.61           O  
ATOM   4125  N   GLY B 191     -38.728 -17.856   6.317  1.00 27.07           N  
ATOM   4126  CA  GLY B 191     -40.049 -17.944   5.698  1.00 26.89           C  
ATOM   4127  C   GLY B 191     -40.189 -17.586   4.229  1.00 26.63           C  
ATOM   4128  O   GLY B 191     -39.277 -17.780   3.424  1.00 27.12           O  
ATOM   4129  N   ILE B 192     -41.364 -17.070   3.900  1.00 26.07           N  
ATOM   4130  CA  ILE B 192     -41.750 -16.748   2.543  1.00 28.49           C  
ATOM   4131  C   ILE B 192     -42.216 -15.302   2.564  1.00 28.08           C  
ATOM   4132  O   ILE B 192     -42.837 -14.882   3.529  1.00 29.77           O  
ATOM   4133  CB  ILE B 192     -42.918 -17.667   2.125  1.00 28.66           C  
ATOM   4134  CG1 ILE B 192     -42.425 -19.100   1.926  1.00 28.79           C  
ATOM   4135  CG2 ILE B 192     -43.590 -17.163   0.866  1.00 31.17           C  
ATOM   4136  CD1 ILE B 192     -43.470 -20.141   2.252  1.00 28.55           C  
ATOM   4137  N   GLU B 193     -41.920 -14.555   1.509  1.00 30.78           N  
ATOM   4138  CA  GLU B 193     -42.452 -13.211   1.333  1.00 32.30           C  
ATOM   4139  C   GLU B 193     -43.430 -13.181   0.166  1.00 30.90           C  
ATOM   4140  O   GLU B 193     -43.022 -13.342  -0.984  1.00 29.39           O  
ATOM   4141  CB  GLU B 193     -41.325 -12.212   1.090  1.00 35.12           C  
ATOM   4142  CG  GLU B 193     -41.802 -10.826   0.675  1.00 38.09           C  
ATOM   4143  CD  GLU B 193     -42.854 -10.242   1.601  1.00 40.50           C  
ATOM   4144  OE1 GLU B 193     -42.690 -10.376   2.837  1.00 42.44           O  
ATOM   4145  OE2 GLU B 193     -43.850  -9.661   1.087  1.00 42.16           O  
ATOM   4146  N   PRO B 194     -44.731 -12.951   0.452  1.00 31.67           N  
ATOM   4147  CA  PRO B 194     -45.734 -13.018  -0.616  1.00 30.55           C  
ATOM   4148  C   PRO B 194     -45.443 -12.097  -1.795  1.00 29.85           C  
ATOM   4149  O   PRO B 194     -45.728 -12.458  -2.943  1.00 26.54           O  
ATOM   4150  CB  PRO B 194     -47.057 -12.649   0.079  1.00 30.94           C  
ATOM   4151  CG  PRO B 194     -46.723 -12.288   1.486  1.00 32.83           C  
ATOM   4152  CD  PRO B 194     -45.332 -12.754   1.784  1.00 31.61           C  
ATOM   4153  N   SER B 195     -44.837 -10.941  -1.522  1.00 28.97           N  
ATOM   4154  CA  SER B 195     -44.517  -9.974  -2.571  1.00 30.08           C  
ATOM   4155  C   SER B 195     -43.521 -10.462  -3.608  1.00 29.15           C  
ATOM   4156  O   SER B 195     -43.356  -9.814  -4.647  1.00 29.14           O  
ATOM   4157  CB  SER B 195     -43.997  -8.658  -1.965  1.00 31.69           C  
ATOM   4158  OG  SER B 195     -42.790  -8.850  -1.241  1.00 32.15           O  
ATOM   4159  N   LEU B 196     -42.873 -11.600  -3.356  1.00 27.75           N  
ATOM   4160  CA  LEU B 196     -41.841 -12.099  -4.261  1.00 27.58           C  
ATOM   4161  C   LEU B 196     -42.351 -13.127  -5.270  1.00 27.32           C  
ATOM   4162  O   LEU B 196     -41.598 -13.569  -6.134  1.00 30.58           O  
ATOM   4163  CB  LEU B 196     -40.684 -12.685  -3.443  1.00 27.29           C  
ATOM   4164  CG  LEU B 196     -40.089 -11.722  -2.407  1.00 27.66           C  
ATOM   4165  CD1 LEU B 196     -38.942 -12.386  -1.668  1.00 29.10           C  
ATOM   4166  CD2 LEU B 196     -39.639 -10.416  -3.040  1.00 28.46           C  
ATOM   4167  N   TYR B 197     -43.620 -13.520  -5.160  1.00 26.66           N  
ATOM   4168  CA  TYR B 197     -44.208 -14.432  -6.119  1.00 25.74           C  
ATOM   4169  C   TYR B 197     -45.656 -14.073  -6.453  1.00 26.54           C  
ATOM   4170  O   TYR B 197     -46.265 -13.200  -5.833  1.00 27.59           O  
ATOM   4171  CB  TYR B 197     -44.092 -15.873  -5.641  1.00 26.21           C  
ATOM   4172  CG  TYR B 197     -45.002 -16.228  -4.501  1.00 26.64           C  
ATOM   4173  CD1 TYR B 197     -44.658 -15.925  -3.193  1.00 27.14           C  
ATOM   4174  CD2 TYR B 197     -46.215 -16.869  -4.729  1.00 28.14           C  
ATOM   4175  CE1 TYR B 197     -45.486 -16.269  -2.138  1.00 27.15           C  
ATOM   4176  CE2 TYR B 197     -47.049 -17.208  -3.678  1.00 28.15           C  
ATOM   4177  CZ  TYR B 197     -46.686 -16.899  -2.392  1.00 26.87           C  
ATOM   4178  OH  TYR B 197     -47.522 -17.251  -1.364  1.00 27.90           O  
ATOM   4179  N   LYS B 198     -46.168 -14.744  -7.474  1.00 26.80           N  
ATOM   4180  CA  LYS B 198     -47.515 -14.524  -7.977  1.00 27.45           C  
ATOM   4181  C   LYS B 198     -48.150 -15.890  -8.088  1.00 26.01           C  
ATOM   4182  O   LYS B 198     -47.433 -16.885  -8.238  1.00 27.99           O  
ATOM   4183  CB  LYS B 198     -47.440 -13.879  -9.371  1.00 28.97           C  
ATOM   4184  CG  LYS B 198     -48.211 -12.594  -9.540  1.00 30.59           C  
ATOM   4185  CD  LYS B 198     -47.584 -11.443  -8.765  0.50 31.09           C  
ATOM   4186  CE  LYS B 198     -48.053 -10.095  -9.294  0.50 30.81           C  
ATOM   4187  NZ  LYS B 198     -49.521  -9.902  -9.158  0.50 30.88           N  
ATOM   4188  N   GLY B 199     -49.480 -15.953  -8.026  1.00 25.04           N  
ATOM   4189  CA  GLY B 199     -50.202 -17.197  -8.256  1.00 24.55           C  
ATOM   4190  C   GLY B 199     -49.976 -18.223  -7.156  1.00 24.79           C  
ATOM   4191  O   GLY B 199     -49.524 -17.881  -6.069  1.00 24.49           O  
ATOM   4192  N   ASP B 200     -50.282 -19.481  -7.445  1.00 24.16           N  
ATOM   4193  CA  ASP B 200     -50.049 -20.578  -6.495  1.00 25.58           C  
ATOM   4194  C   ASP B 200     -48.591 -21.050  -6.352  1.00 25.05           C  
ATOM   4195  O   ASP B 200     -47.796 -20.993  -7.285  1.00 24.84           O  
ATOM   4196  CB  ASP B 200     -50.869 -21.803  -6.892  1.00 25.67           C  
ATOM   4197  CG  ASP B 200     -52.311 -21.477  -7.106  1.00 25.96           C  
ATOM   4198  OD1 ASP B 200     -52.799 -20.519  -6.472  1.00 25.54           O  
ATOM   4199  OD2 ASP B 200     -52.950 -22.192  -7.898  1.00 25.72           O  
ATOM   4200  N   ILE B 201     -48.284 -21.553  -5.160  1.00 24.50           N  
ATOM   4201  CA  ILE B 201     -47.075 -22.287  -4.888  1.00 23.20           C  
ATOM   4202  C   ILE B 201     -47.350 -23.766  -5.129  1.00 24.62           C  
ATOM   4203  O   ILE B 201     -48.369 -24.310  -4.674  1.00 23.18           O  
ATOM   4204  CB  ILE B 201     -46.649 -22.078  -3.407  1.00 23.85           C  
ATOM   4205  CG1 ILE B 201     -46.364 -20.597  -3.128  1.00 23.26           C  
ATOM   4206  CG2 ILE B 201     -45.448 -22.929  -3.053  1.00 23.20           C  
ATOM   4207  CD1 ILE B 201     -46.207 -20.274  -1.654  1.00 24.17           C  
ATOM   4208  N   TRP B 202     -46.435 -24.427  -5.826  1.00 22.84           N  
ATOM   4209  CA  TRP B 202     -46.483 -25.867  -5.974  1.00 23.75           C  
ATOM   4210  C   TRP B 202     -45.327 -26.520  -5.243  1.00 23.17           C  
ATOM   4211  O   TRP B 202     -44.181 -26.114  -5.441  1.00 21.32           O  
ATOM   4212  CB  TRP B 202     -46.436 -26.240  -7.451  1.00 24.51           C  
ATOM   4213  CG  TRP B 202     -47.735 -25.974  -8.122  1.00 25.49           C  
ATOM   4214  CD1 TRP B 202     -48.128 -24.820  -8.709  1.00 25.58           C  
ATOM   4215  CD2 TRP B 202     -48.838 -26.871  -8.205  1.00 25.99           C  
ATOM   4216  NE1 TRP B 202     -49.409 -24.952  -9.195  1.00 26.62           N  
ATOM   4217  CE2 TRP B 202     -49.866 -26.205  -8.896  1.00 25.88           C  
ATOM   4218  CE3 TRP B 202     -49.051 -28.185  -7.783  1.00 26.61           C  
ATOM   4219  CZ2 TRP B 202     -51.085 -26.810  -9.180  1.00 25.83           C  
ATOM   4220  CZ3 TRP B 202     -50.272 -28.786  -8.059  1.00 25.76           C  
ATOM   4221  CH2 TRP B 202     -51.267 -28.100  -8.755  1.00 24.96           C  
ATOM   4222  N   TYR B 203     -45.633 -27.536  -4.421  1.00 23.85           N  
ATOM   4223  CA  TYR B 203     -44.632 -28.249  -3.603  1.00 22.98           C  
ATOM   4224  C   TYR B 203     -44.323 -29.662  -4.063  1.00 24.51           C  
ATOM   4225  O   TYR B 203     -45.241 -30.448  -4.335  1.00 24.75           O  
ATOM   4226  CB  TYR B 203     -45.093 -28.336  -2.137  1.00 22.94           C  
ATOM   4227  CG  TYR B 203     -45.030 -27.026  -1.394  1.00 22.29           C  
ATOM   4228  CD1 TYR B 203     -43.811 -26.502  -0.993  1.00 22.95           C  
ATOM   4229  CD2 TYR B 203     -46.191 -26.295  -1.121  1.00 22.44           C  
ATOM   4230  CE1 TYR B 203     -43.740 -25.300  -0.319  1.00 23.34           C  
ATOM   4231  CE2 TYR B 203     -46.133 -25.083  -0.449  1.00 21.67           C  
ATOM   4232  CZ  TYR B 203     -44.901 -24.596  -0.050  1.00 22.78           C  
ATOM   4233  OH  TYR B 203     -44.807 -23.402   0.599  1.00 24.20           O  
ATOM   4234  N   THR B 204     -43.032 -29.995  -4.104  1.00 22.71           N  
ATOM   4235  CA  THR B 204     -42.590 -31.352  -4.424  1.00 23.40           C  
ATOM   4236  C   THR B 204     -41.834 -31.890  -3.228  1.00 22.43           C  
ATOM   4237  O   THR B 204     -41.129 -31.146  -2.568  1.00 22.69           O  
ATOM   4238  CB  THR B 204     -41.723 -31.423  -5.705  1.00 23.22           C  
ATOM   4239  OG1 THR B 204     -41.600 -32.787  -6.122  1.00 24.92           O  
ATOM   4240  CG2 THR B 204     -40.312 -30.841  -5.471  1.00 22.92           C  
ATOM   4241  N   PRO B 205     -41.993 -33.187  -2.926  1.00 24.08           N  
ATOM   4242  CA  PRO B 205     -41.309 -33.768  -1.763  1.00 23.26           C  
ATOM   4243  C   PRO B 205     -39.792 -33.783  -1.884  1.00 23.57           C  
ATOM   4244  O   PRO B 205     -39.268 -34.015  -2.967  1.00 23.27           O  
ATOM   4245  CB  PRO B 205     -41.836 -35.210  -1.720  1.00 24.34           C  
ATOM   4246  CG  PRO B 205     -43.162 -35.154  -2.433  1.00 24.08           C  
ATOM   4247  CD  PRO B 205     -42.977 -34.121  -3.514  1.00 24.57           C  
ATOM   4248  N   ILE B 206     -39.103 -33.483  -0.785  1.00 24.04           N  
ATOM   4249  CA  ILE B 206     -37.681 -33.767  -0.683  1.00 25.60           C  
ATOM   4250  C   ILE B 206     -37.604 -35.289  -0.538  1.00 27.80           C  
ATOM   4251  O   ILE B 206     -38.185 -35.863   0.384  1.00 26.86           O  
ATOM   4252  CB  ILE B 206     -37.015 -32.983   0.471  1.00 26.69           C  
ATOM   4253  CG1 ILE B 206     -36.891 -31.505   0.070  1.00 26.76           C  
ATOM   4254  CG2 ILE B 206     -35.641 -33.553   0.801  1.00 28.08           C  
ATOM   4255  CD1 ILE B 206     -36.539 -30.534   1.190  1.00 25.94           C  
ATOM   4256  N   LYS B 207     -36.947 -35.939  -1.490  1.00 29.01           N  
ATOM   4257  CA  LYS B 207     -36.861 -37.395  -1.497  1.00 32.73           C  
ATOM   4258  C   LYS B 207     -35.827 -37.878  -0.500  1.00 32.34           C  
ATOM   4259  O   LYS B 207     -35.970 -38.962   0.045  1.00 31.42           O  
ATOM   4260  CB  LYS B 207     -36.544 -37.933  -2.901  1.00 33.42           C  
ATOM   4261  CG  LYS B 207     -37.683 -37.766  -3.913  1.00 35.88           C  
ATOM   4262  CD  LYS B 207     -38.966 -38.526  -3.556  1.00 35.57           C  
ATOM   4263  CE  LYS B 207     -38.854 -40.019  -3.830  1.00 36.54           C  
ATOM   4264  NZ  LYS B 207     -39.875 -40.825  -3.095  1.00 37.96           N  
ATOM   4265  N   GLU B 208     -34.810 -37.053  -0.252  1.00 32.30           N  
ATOM   4266  CA  GLU B 208     -33.675 -37.422   0.583  1.00 32.71           C  
ATOM   4267  C   GLU B 208     -33.007 -36.148   1.104  1.00 33.27           C  
ATOM   4268  O   GLU B 208     -32.674 -35.255   0.321  1.00 32.48           O  
ATOM   4269  CB  GLU B 208     -32.691 -38.229  -0.261  1.00 35.81           C  
ATOM   4270  CG  GLU B 208     -31.468 -38.751   0.464  1.00 35.98           C  
ATOM   4271  CD  GLU B 208     -31.815 -39.836   1.455  0.50 36.45           C  
ATOM   4272  OE1 GLU B 208     -32.839 -40.523   1.238  0.50 37.01           O  
ATOM   4273  OE2 GLU B 208     -31.067 -39.995   2.443  0.50 35.08           O  
ATOM   4274  N   GLU B 209     -32.814 -36.062   2.412  1.00 33.13           N  
ATOM   4275  CA  GLU B 209     -32.329 -34.832   3.018  1.00 34.14           C  
ATOM   4276  C   GLU B 209     -30.810 -34.804   3.042  1.00 33.20           C  
ATOM   4277  O   GLU B 209     -30.188 -35.148   4.035  1.00 33.79           O  
ATOM   4278  CB  GLU B 209     -32.904 -34.658   4.425  1.00 35.07           C  
ATOM   4279  CG  GLU B 209     -34.421 -34.535   4.454  1.00 36.78           C  
ATOM   4280  CD  GLU B 209     -34.970 -34.616   5.866  1.00 38.60           C  
ATOM   4281  OE1 GLU B 209     -35.150 -35.751   6.348  1.00 43.44           O  
ATOM   4282  OE2 GLU B 209     -35.187 -33.557   6.504  1.00 38.13           O  
ATOM   4283  N   TRP B 210     -30.214 -34.411   1.921  1.00 32.64           N  
ATOM   4284  CA  TRP B 210     -28.770 -34.199   1.853  1.00 30.87           C  
ATOM   4285  C   TRP B 210     -28.530 -32.956   0.995  1.00 27.22           C  
ATOM   4286  O   TRP B 210     -28.394 -31.867   1.542  1.00 27.18           O  
ATOM   4287  CB  TRP B 210     -27.979 -35.483   1.449  1.00 33.10           C  
ATOM   4288  CG  TRP B 210     -28.282 -36.156   0.135  1.00 33.42           C  
ATOM   4289  CD1 TRP B 210     -29.450 -36.134  -0.553  1.00 34.56           C  
ATOM   4290  CD2 TRP B 210     -27.384 -36.983  -0.626  1.00 35.35           C  
ATOM   4291  NE1 TRP B 210     -29.342 -36.879  -1.701  1.00 36.98           N  
ATOM   4292  CE2 TRP B 210     -28.087 -37.425  -1.762  1.00 35.89           C  
ATOM   4293  CE3 TRP B 210     -26.059 -37.399  -0.449  1.00 35.42           C  
ATOM   4294  CZ2 TRP B 210     -27.507 -38.246  -2.735  1.00 36.42           C  
ATOM   4295  CZ3 TRP B 210     -25.483 -38.223  -1.416  1.00 35.39           C  
ATOM   4296  CH2 TRP B 210     -26.210 -38.633  -2.547  1.00 35.39           C  
ATOM   4297  N   TYR B 211     -28.515 -33.121  -0.315  1.00 24.97           N  
ATOM   4298  CA  TYR B 211     -28.858 -32.055  -1.252  1.00 24.83           C  
ATOM   4299  C   TYR B 211     -30.378 -31.895  -1.165  1.00 25.32           C  
ATOM   4300  O   TYR B 211     -31.057 -32.701  -0.510  1.00 24.76           O  
ATOM   4301  CB  TYR B 211     -28.448 -32.466  -2.672  1.00 23.64           C  
ATOM   4302  CG  TYR B 211     -26.976 -32.808  -2.787  1.00 24.25           C  
ATOM   4303  CD1 TYR B 211     -26.016 -31.817  -3.003  1.00 23.22           C  
ATOM   4304  CD2 TYR B 211     -26.534 -34.128  -2.674  1.00 24.57           C  
ATOM   4305  CE1 TYR B 211     -24.670 -32.131  -3.077  1.00 23.72           C  
ATOM   4306  CE2 TYR B 211     -25.188 -34.449  -2.759  1.00 23.87           C  
ATOM   4307  CZ  TYR B 211     -24.264 -33.455  -2.962  1.00 24.16           C  
ATOM   4308  OH  TYR B 211     -22.930 -33.780  -3.037  1.00 25.05           O  
ATOM   4309  N   TYR B 212     -30.918 -30.873  -1.813  1.00 23.45           N  
ATOM   4310  CA  TYR B 212     -32.366 -30.757  -1.951  1.00 22.90           C  
ATOM   4311  C   TYR B 212     -32.775 -31.648  -3.114  1.00 23.01           C  
ATOM   4312  O   TYR B 212     -32.945 -31.186  -4.227  1.00 22.86           O  
ATOM   4313  CB  TYR B 212     -32.781 -29.296  -2.123  1.00 22.19           C  
ATOM   4314  CG  TYR B 212     -32.560 -28.535  -0.850  1.00 22.50           C  
ATOM   4315  CD1 TYR B 212     -33.452 -28.674   0.228  1.00 21.39           C  
ATOM   4316  CD2 TYR B 212     -31.430 -27.736  -0.671  1.00 21.19           C  
ATOM   4317  CE1 TYR B 212     -33.237 -28.020   1.430  1.00 21.93           C  
ATOM   4318  CE2 TYR B 212     -31.222 -27.064   0.524  1.00 21.63           C  
ATOM   4319  CZ  TYR B 212     -32.134 -27.221   1.578  1.00 21.04           C  
ATOM   4320  OH  TYR B 212     -31.921 -26.580   2.775  1.00 22.76           O  
ATOM   4321  N   GLN B 213     -32.874 -32.947  -2.840  1.00 22.22           N  
ATOM   4322  CA  GLN B 213     -33.140 -33.947  -3.863  1.00 23.48           C  
ATOM   4323  C   GLN B 213     -34.638 -34.046  -4.046  1.00 24.64           C  
ATOM   4324  O   GLN B 213     -35.378 -34.227  -3.061  1.00 24.92           O  
ATOM   4325  CB  GLN B 213     -32.553 -35.325  -3.481  1.00 23.31           C  
ATOM   4326  CG  GLN B 213     -32.703 -36.378  -4.568  1.00 24.30           C  
ATOM   4327  CD  GLN B 213     -32.065 -37.723  -4.234  1.00 24.96           C  
ATOM   4328  OE1 GLN B 213     -31.516 -37.926  -3.152  1.00 29.09           O  
ATOM   4329  NE2 GLN B 213     -32.151 -38.649  -5.161  1.00 24.54           N  
ATOM   4330  N   ILE B 214     -35.078 -33.877  -5.291  1.00 25.94           N  
ATOM   4331  CA  ILE B 214     -36.495 -33.976  -5.658  1.00 27.06           C  
ATOM   4332  C   ILE B 214     -36.652 -34.964  -6.813  1.00 26.98           C  
ATOM   4333  O   ILE B 214     -35.647 -35.395  -7.371  1.00 26.91           O  
ATOM   4334  CB  ILE B 214     -37.102 -32.607  -6.017  1.00 26.62           C  
ATOM   4335  CG1 ILE B 214     -36.496 -32.038  -7.314  1.00 26.33           C  
ATOM   4336  CG2 ILE B 214     -36.902 -31.656  -4.857  1.00 25.86           C  
ATOM   4337  CD1 ILE B 214     -37.159 -30.765  -7.783  1.00 26.25           C  
ATOM   4338  N   GLU B 215     -37.900 -35.310  -7.150  1.00 28.19           N  
ATOM   4339  CA  GLU B 215     -38.201 -36.375  -8.117  1.00 29.55           C  
ATOM   4340  C   GLU B 215     -38.688 -35.859  -9.454  1.00 30.65           C  
ATOM   4341  O   GLU B 215     -39.844 -35.451  -9.588  1.00 32.48           O  
ATOM   4342  CB  GLU B 215     -39.263 -37.354  -7.574  1.00 31.29           C  
ATOM   4343  CG  GLU B 215     -39.576 -38.499  -8.547  1.00 30.50           C  
ATOM   4344  CD  GLU B 215     -40.726 -39.404  -8.118  1.00 32.77           C  
ATOM   4345  OE1 GLU B 215     -41.479 -39.029  -7.196  1.00 33.47           O  
ATOM   4346  OE2 GLU B 215     -40.894 -40.498  -8.722  1.00 33.09           O  
ATOM   4347  N   ILE B 216     -37.836 -35.933 -10.470  1.00 31.76           N  
ATOM   4348  CA  ILE B 216     -38.260 -35.549 -11.812  1.00 32.98           C  
ATOM   4349  C   ILE B 216     -38.925 -36.744 -12.466  1.00 32.28           C  
ATOM   4350  O   ILE B 216     -38.499 -37.888 -12.285  1.00 35.55           O  
ATOM   4351  CB  ILE B 216     -37.110 -34.999 -12.670  1.00 31.89           C  
ATOM   4352  CG1 ILE B 216     -36.680 -33.644 -12.110  1.00 34.01           C  
ATOM   4353  CG2 ILE B 216     -37.553 -34.859 -14.116  1.00 31.55           C  
ATOM   4354  CD1 ILE B 216     -35.449 -33.041 -12.767  1.00 36.63           C  
ATOM   4355  N   LEU B 217     -40.001 -36.470 -13.185  1.00 33.17           N  
ATOM   4356  CA  LEU B 217     -40.819 -37.515 -13.786  1.00 35.75           C  
ATOM   4357  C   LEU B 217     -40.686 -37.542 -15.303  1.00 37.99           C  
ATOM   4358  O   LEU B 217     -40.890 -38.583 -15.920  1.00 40.91           O  
ATOM   4359  CB  LEU B 217     -42.294 -37.316 -13.395  1.00 34.07           C  
ATOM   4360  CG  LEU B 217     -42.613 -37.257 -11.894  1.00 35.58           C  
ATOM   4361  CD1 LEU B 217     -44.103 -37.056 -11.643  1.00 36.11           C  
ATOM   4362  CD2 LEU B 217     -42.130 -38.506 -11.179  1.00 36.60           C  
ATOM   4363  N   LYS B 218     -40.320 -36.409 -15.892  1.00 40.02           N  
ATOM   4364  CA  LYS B 218     -40.475 -36.197 -17.323  1.00 42.97           C  
ATOM   4365  C   LYS B 218     -39.942 -34.813 -17.703  1.00 42.33           C  
ATOM   4366  O   LYS B 218     -40.200 -33.829 -17.004  1.00 38.08           O  
ATOM   4367  CB  LYS B 218     -41.969 -36.293 -17.679  1.00 46.12           C  
ATOM   4368  CG  LYS B 218     -42.360 -35.756 -19.048  1.00 48.45           C  
ATOM   4369  CD  LYS B 218     -43.855 -35.467 -19.153  1.00 50.43           C  
ATOM   4370  CE  LYS B 218     -44.690 -36.723 -19.347  1.00 51.30           C  
ATOM   4371  NZ  LYS B 218     -46.091 -36.406 -19.759  1.00 53.04           N  
ATOM   4372  N   LEU B 219     -39.192 -34.746 -18.801  1.00 43.35           N  
ATOM   4373  CA  LEU B 219     -38.869 -33.468 -19.439  1.00 44.40           C  
ATOM   4374  C   LEU B 219     -39.609 -33.332 -20.773  1.00 43.33           C  
ATOM   4375  O   LEU B 219     -39.834 -34.312 -21.480  1.00 45.15           O  
ATOM   4376  CB  LEU B 219     -37.359 -33.287 -19.632  1.00 46.22           C  
ATOM   4377  CG  LEU B 219     -36.712 -32.307 -18.645  1.00 46.83           C
[truncated: 130,573 more chars]
