# Supplementary material for: A new benchmark illustrates that integration of geometric constraints inferred from enzyme reaction chemistry can increase enzyme active site modeling accuracy
Source: PLoS One. 2019 Apr 4;14(4):e0214126. doi: 10.1371/journal.pone.0214126 (PMC6448891; doi:10.1371/journal.pone.0214126)
Supplement: S1 Files — (GZ) [file pone.0214126.s008.gz › benchmark-lite/templates/3veu/3zkg.pdb.clean2]

ATOM      1  N   ASN A  14       0.785  23.771 -26.506  1.00 61.13           N  
ATOM      2  CA  ASN A  14       0.751  23.051 -25.194  1.00 61.22           C  
ATOM      3  C   ASN A  14      -0.017  21.727 -25.320  1.00 62.10           C  
ATOM      4  O   ASN A  14      -1.085  21.550 -24.716  1.00 68.27           O  
ATOM      5  CB  ASN A  14       0.137  23.950 -24.109  1.00 58.02           C  
ATOM      6  CG  ASN A  14       0.298  23.378 -22.713  1.00 56.85           C  
ATOM      7  OD1 ASN A  14       1.411  23.095 -22.280  1.00 55.43           O  
ATOM      8  ND2 ASN A  14      -0.812  23.209 -22.001  1.00 55.20           N  
ATOM      9 1H   ASN A  14       1.289  24.629 -26.403  1.00  0.00           H  
ATOM     10 2H   ASN A  14       1.239  23.199 -27.189  1.00  0.00           H  
ATOM     11 3H   ASN A  14      -0.149  23.967 -26.803  1.00  0.00           H  
ATOM     12  HA  ASN A  14       1.775  22.805 -24.907  1.00  0.00           H  
ATOM     13 1HB  ASN A  14       0.608  24.933 -24.141  1.00  0.00           H  
ATOM     14 2HB  ASN A  14      -0.925  24.089 -24.310  1.00  0.00           H  
ATOM     15 1HD2 ASN A  14      -0.760  22.835 -21.075  1.00  0.00           H  
ATOM     16 2HD2 ASN A  14      -1.698  23.456 -22.391  1.00  0.00           H  
ATOM     17  N   PHE A  15       0.547  20.799 -26.096  1.00 59.22           N  
ATOM     18  CA  PHE A  15      -0.134  19.540 -26.450  1.00 57.19           C  
ATOM     19  C   PHE A  15      -0.445  18.645 -25.252  1.00 56.81           C  
ATOM     20  O   PHE A  15      -1.325  17.781 -25.330  1.00 55.91           O  
ATOM     21  CB  PHE A  15       0.672  18.759 -27.498  1.00 55.20           C  
ATOM     22  CG  PHE A  15       0.945  19.546 -28.758  1.00 54.91           C  
ATOM     23  CD1 PHE A  15      -0.091  20.182 -29.437  1.00 53.20           C  
ATOM     24  CD2 PHE A  15       2.238  19.680 -29.246  1.00 54.23           C  
ATOM     25  CE1 PHE A  15       0.155  20.916 -30.580  1.00 53.19           C  
ATOM     26  CE2 PHE A  15       2.488  20.412 -30.395  1.00 55.05           C  
ATOM     27  CZ  PHE A  15       1.445  21.032 -31.059  1.00 53.24           C  
ATOM     28  H   PHE A  15       1.476  20.972 -26.451  1.00  0.00           H  
ATOM     29  HA  PHE A  15      -1.110  19.782 -26.874  1.00  0.00           H  
ATOM     30 1HB  PHE A  15       1.627  18.455 -27.070  1.00  0.00           H  
ATOM     31 2HB  PHE A  15       0.133  17.853 -27.770  1.00  0.00           H  
ATOM     32  HD1 PHE A  15      -1.109  20.096 -29.056  1.00  0.00           H  
ATOM     33  HD2 PHE A  15       3.060  19.191 -28.722  1.00  0.00           H  
ATOM     34  HE1 PHE A  15      -0.668  21.403 -31.102  1.00  0.00           H  
ATOM     35  HE2 PHE A  15       3.505  20.499 -30.777  1.00  0.00           H  
ATOM     36  HZ  PHE A  15       1.643  21.610 -31.960  1.00  0.00           H  
ATOM     37  N   LEU A  16       0.265  18.872 -24.148  1.00 53.83           N  
ATOM     38  CA  LEU A  16       0.069  18.124 -22.908  1.00 52.97           C  
ATOM     39  C   LEU A  16      -1.348  18.230 -22.322  1.00 50.39           C  
ATOM     40  O   LEU A  16      -1.792  17.318 -21.639  1.00 50.89           O  
ATOM     41  CB  LEU A  16       1.114  18.562 -21.868  1.00 55.72           C  
ATOM     42  CG  LEU A  16       2.548  18.094 -22.169  1.00 56.27           C  
ATOM     43  CD1 LEU A  16       3.589  19.051 -21.606  1.00 56.09           C  
ATOM     44  CD2 LEU A  16       2.779  16.680 -21.645  1.00 55.87           C  
ATOM     45  H   LEU A  16       0.968  19.596 -24.180  1.00  0.00           H  
ATOM     46  HA  LEU A  16       0.201  17.063 -23.119  1.00  0.00           H  
ATOM     47 1HB  LEU A  16       1.113  19.649 -21.812  1.00  0.00           H  
ATOM     48 2HB  LEU A  16       0.822  18.168 -20.895  1.00  0.00           H  
ATOM     49  HG  LEU A  16       2.714  18.100 -23.247  1.00  0.00           H  
ATOM     50 1HD1 LEU A  16       4.587  18.682 -21.842  1.00  0.00           H  
ATOM     51 2HD1 LEU A  16       3.454  20.038 -22.049  1.00  0.00           H  
ATOM     52 3HD1 LEU A  16       3.473  19.119 -20.525  1.00  0.00           H  
ATOM     53 1HD2 LEU A  16       3.800  16.371 -21.870  1.00  0.00           H  
ATOM     54 2HD2 LEU A  16       2.624  16.662 -20.566  1.00  0.00           H  
ATOM     55 3HD2 LEU A  16       2.078  15.996 -22.124  1.00  0.00           H  
ATOM     56  N   ALA A  17      -2.050  19.332 -22.582  1.00 49.84           N  
ATOM     57  CA  ALA A  17      -3.438  19.489 -22.127  1.00 47.06           C  
ATOM     58  C   ALA A  17      -4.347  18.447 -22.788  1.00 44.98           C  
ATOM     59  O   ALA A  17      -5.276  17.924 -22.158  1.00 45.06           O  
ATOM     60  CB  ALA A  17      -3.940  20.893 -22.435  1.00 47.67           C  
ATOM     61  H   ALA A  17      -1.616  20.079 -23.106  1.00  0.00           H  
ATOM     62  HA  ALA A  17      -3.460  19.334 -21.048  1.00  0.00           H  
ATOM     63 1HB  ALA A  17      -4.970  20.995 -22.092  1.00  0.00           H  
ATOM     64 2HB  ALA A  17      -3.314  21.624 -21.923  1.00  0.00           H  
ATOM     65 3HB  ALA A  17      -3.897  21.067 -23.509  1.00  0.00           H  
ATOM     66  N   MET A  18      -4.047  18.143 -24.051  1.00 40.96           N  
ATOM     67  CA  MET A  18      -4.853  17.236 -24.870  1.00 37.37           C  
ATOM     68  C   MET A  18      -4.665  15.747 -24.538  1.00 37.94           C  
ATOM     69  O   MET A  18      -5.530  14.926 -24.853  1.00 42.25           O  
ATOM     70  CB  MET A  18      -4.606  17.511 -26.370  1.00 36.13           C  
ATOM     71  CG  MET A  18      -5.328  18.768 -26.844  1.00 36.16           C  
ATOM     72  SD  MET A  18      -5.043  19.373 -28.526  1.00 34.84           S  
ATOM     73  CE  MET A  18      -3.645  20.462 -28.252  1.00 36.55           C  
ATOM     74  H   MET A  18      -3.221  18.565 -24.451  1.00  0.00           H  
ATOM     75  HA  MET A  18      -5.905  17.414 -24.649  1.00  0.00           H  
ATOM     76 1HB  MET A  18      -3.537  17.623 -26.548  1.00  0.00           H  
ATOM     77 2HB  MET A  18      -4.948  16.658 -26.958  1.00  0.00           H  
ATOM     78 1HG  MET A  18      -6.405  18.615 -26.780  1.00  0.00           H  
ATOM     79 2HG  MET A  18      -5.064  19.605 -26.198  1.00  0.00           H  
ATOM     80 1HE  MET A  18      -3.346  20.916 -29.197  1.00  0.00           H  
ATOM     81 2HE  MET A  18      -3.926  21.244 -27.546  1.00  0.00           H  
ATOM     82 3HE  MET A  18      -2.811  19.889 -27.845  1.00  0.00           H  
ATOM     83  N   VAL A  19      -3.561  15.381 -23.897  1.00 34.16           N  
ATOM     84  CA  VAL A  19      -3.411  14.005 -23.436  1.00 32.27           C  
ATOM     85  C   VAL A  19      -4.613  13.605 -22.551  1.00 29.53           C  
ATOM     86  O   VAL A  19      -5.120  14.406 -21.735  1.00 27.69           O  
ATOM     87  CB  VAL A  19      -2.082  13.781 -22.664  1.00 33.21           C  
ATOM     88  CG1 VAL A  19      -1.944  12.314 -22.270  1.00 32.95           C  
ATOM     89  CG2 VAL A  19      -0.878  14.207 -23.493  1.00 33.30           C  
ATOM     90  H   VAL A  19      -2.818  16.042 -23.722  1.00  0.00           H  
ATOM     91  HA  VAL A  19      -3.404  13.347 -24.306  1.00  0.00           H  
ATOM     92  HB  VAL A  19      -2.102  14.370 -21.747  1.00  0.00           H  
ATOM     93 1HG1 VAL A  19      -1.009  12.169 -21.729  1.00  0.00           H  
ATOM     94 2HG1 VAL A  19      -2.780  12.029 -21.631  1.00  0.00           H  
ATOM     95 3HG1 VAL A  19      -1.943  11.695 -23.167  1.00  0.00           H  
ATOM     96 1HG2 VAL A  19       0.035  14.037 -22.923  1.00  0.00           H  
ATOM     97 2HG2 VAL A  19      -0.845  13.623 -24.413  1.00  0.00           H  
ATOM     98 3HG2 VAL A  19      -0.961  15.266 -23.738  1.00  0.00           H  
ATOM     99  N   ASP A  20      -5.078  12.373 -22.736  1.00 28.57           N  
ATOM    100  CA  ASP A  20      -6.202  11.804 -21.980  1.00 28.26           C  
ATOM    101  C   ASP A  20      -7.505  12.606 -22.155  1.00 25.89           C  
ATOM    102  O   ASP A  20      -8.281  12.793 -21.211  1.00 26.58           O  
ATOM    103  CB  ASP A  20      -5.830  11.610 -20.495  1.00 31.35           C  
ATOM    104  CG  ASP A  20      -4.780  10.513 -20.284  1.00 34.92           C  
ATOM    105  OD1 ASP A  20      -4.127  10.114 -21.275  1.00 37.47           O  
ATOM    106  OD2 ASP A  20      -4.600  10.051 -19.125  1.00 36.92           O  
ATOM    107  H   ASP A  20      -4.622  11.809 -23.439  1.00  0.00           H  
ATOM    108  HA  ASP A  20      -6.445  10.829 -22.403  1.00  0.00           H  
ATOM    109 1HB  ASP A  20      -5.444  12.546 -20.091  1.00  0.00           H  
ATOM    110 2HB  ASP A  20      -6.724  11.352 -19.926  1.00  0.00           H  
ATOM    111  N   ASN A  21      -7.767  13.074 -23.372  1.00 22.45           N  
ATOM    112  CA  ASN A  21      -9.012  13.792 -23.647  1.00 20.22           C  
ATOM    113  C   ASN A  21     -10.108  13.008 -24.385  1.00 19.52           C  
ATOM    114  O   ASN A  21     -11.141  13.582 -24.670  1.00 18.97           O  
ATOM    115  CB  ASN A  21      -8.739  15.136 -24.351  1.00 19.90           C  
ATOM    116  CG  ASN A  21      -8.214  14.965 -25.769  1.00 19.92           C  
ATOM    117  OD1 ASN A  21      -7.883  13.865 -26.183  1.00 19.42           O  
ATOM    118  ND2 ASN A  21      -8.124  16.057 -26.502  1.00 20.14           N  
ATOM    119  H   ASN A  21      -7.103  12.936 -24.121  1.00  0.00           H  
ATOM    120  HA  ASN A  21      -9.510  13.998 -22.698  1.00  0.00           H  
ATOM    121 1HB  ASN A  21      -9.659  15.721 -24.387  1.00  0.00           H  
ATOM    122 2HB  ASN A  21      -8.010  15.707 -23.775  1.00  0.00           H  
ATOM    123 1HD2 ASN A  21      -7.785  16.002 -27.442  1.00  0.00           H  
ATOM    124 2HD2 ASN A  21      -8.394  16.940 -26.119  1.00  0.00           H  
ATOM    125  N   LEU A  22      -9.894  11.732 -24.710  1.00 17.29           N  
ATOM    126  CA  LEU A  22     -10.928  10.901 -25.329  1.00 18.12           C  
ATOM    127  C   LEU A  22     -11.403   9.827 -24.384  1.00 19.23           C  
ATOM    128  O   LEU A  22     -10.606   9.287 -23.654  1.00 20.68           O  
ATOM    129  CB  LEU A  22     -10.389  10.190 -26.574  1.00 16.51           C  
ATOM    130  CG  LEU A  22      -9.922  11.130 -27.693  1.00 16.59           C  
ATOM    131  CD1 LEU A  22      -9.320  10.336 -28.840  1.00 17.56           C  
ATOM    132  CD2 LEU A  22     -11.042  12.047 -28.170  1.00 15.18           C  
ATOM    133  H   LEU A  22      -8.987  11.330 -24.521  1.00  0.00           H  
ATOM    134  HA  LEU A  22     -11.754  11.544 -25.631  1.00  0.00           H  
ATOM    135 1HB  LEU A  22      -9.548   9.564 -26.280  1.00  0.00           H  
ATOM    136 2HB  LEU A  22     -11.172   9.546 -26.973  1.00  0.00           H  
ATOM    137  HG  LEU A  22      -9.104  11.752 -27.328  1.00  0.00           H  
ATOM    138 1HD1 LEU A  22      -8.994  11.020 -29.624  1.00  0.00           H  
ATOM    139 2HD1 LEU A  22      -8.464   9.766 -28.478  1.00  0.00           H  
ATOM    140 3HD1 LEU A  22     -10.068   9.653 -29.242  1.00  0.00           H  
ATOM    141 1HD2 LEU A  22     -10.668  12.697 -28.962  1.00  0.00           H  
ATOM    142 2HD2 LEU A  22     -11.867  11.445 -28.553  1.00  0.00           H  
ATOM    143 3HD2 LEU A  22     -11.393  12.656 -27.337  1.00  0.00           H  
ATOM    144  N   GLN A  23     -12.680   9.495 -24.462  1.00 20.49           N  
ATOM    145  CA  GLN A  23     -13.245   8.304 -23.830  1.00 22.24           C  
ATOM    146  C   GLN A  23     -13.727   7.360 -24.882  1.00 22.05           C  
ATOM    147  O   GLN A  23     -13.738   7.697 -26.067  1.00 20.24           O  
ATOM    148  CB  GLN A  23     -14.399   8.692 -22.914  1.00 24.20           C  
ATOM    149  CG  GLN A  23     -13.919   9.529 -21.738  1.00 27.24           C  
ATOM    150  CD  GLN A  23     -15.000  10.425 -21.184  1.00 29.66           C  
ATOM    151  OE1 GLN A  23     -14.812  11.633 -21.061  1.00 33.90           O  
ATOM    152  NE2 GLN A  23     -16.146   9.841 -20.862  1.00 31.77           N  
ATOM    153  H   GLN A  23     -13.286  10.106 -24.990  1.00  0.00           H  
ATOM    154  HA  GLN A  23     -12.468   7.828 -23.233  1.00  0.00           H  
ATOM    155 1HB  GLN A  23     -15.140   9.255 -23.481  1.00  0.00           H  
ATOM    156 2HB  GLN A  23     -14.887   7.791 -22.542  1.00  0.00           H  
ATOM    157 1HG  GLN A  23     -13.588   8.862 -20.942  1.00  0.00           H  
ATOM    158 2HG  GLN A  23     -13.091  10.158 -22.066  1.00  0.00           H  
ATOM    159 1HE2 GLN A  23     -16.899  10.386 -20.490  1.00  0.00           H  
ATOM    160 2HE2 GLN A  23     -16.259   8.856 -20.991  1.00  0.00           H  
ATOM    161  N   GLY A  24     -14.064   6.148 -24.448  1.00 22.16           N  
ATOM    162  CA  GLY A  24     -14.563   5.104 -25.319  1.00 22.23           C  
ATOM    163  C   GLY A  24     -13.540   4.093 -25.790  1.00 22.68           C  
ATOM    164  O   GLY A  24     -12.486   3.920 -25.176  1.00 20.48           O  
ATOM    165  H   GLY A  24     -13.963   5.959 -23.461  1.00  0.00           H  
ATOM    166 1HA  GLY A  24     -15.353   4.552 -24.809  1.00  0.00           H  
ATOM    167 2HA  GLY A  24     -15.007   5.553 -26.207  1.00  0.00           H  
ATOM    168  N   ASP A  25     -13.888   3.409 -26.883  1.00 23.70           N  
ATOM    169  CA  ASP A  25     -13.118   2.280 -27.392  1.00 23.89           C  
ATOM    170  C   ASP A  25     -13.408   2.068 -28.877  1.00 21.84           C  
ATOM    171  O   ASP A  25     -14.260   2.742 -29.455  1.00 19.32           O  
ATOM    172  CB  ASP A  25     -13.439   1.003 -26.579  1.00 26.78           C  
ATOM    173  CG  ASP A  25     -14.933   0.699 -26.492  1.00 27.81           C  
ATOM    174  OD1 ASP A  25     -15.619   0.582 -27.519  1.00 30.66           O  
ATOM    175  OD2 ASP A  25     -15.449   0.543 -25.372  1.00 34.20           O  
ATOM    176  H   ASP A  25     -14.724   3.695 -27.372  1.00  0.00           H  
ATOM    177  HA  ASP A  25     -12.057   2.508 -27.283  1.00  0.00           H  
ATOM    178 1HB  ASP A  25     -12.940   0.147 -27.034  1.00  0.00           H  
ATOM    179 2HB  ASP A  25     -13.050   1.109 -25.566  1.00  0.00           H  
ATOM    180  N   SER A  26     -12.684   1.135 -29.487  1.00 21.25           N  
ATOM    181  CA  SER A  26     -12.916   0.747 -30.886  1.00 21.81           C  
ATOM    182  C   SER A  26     -14.401   0.494 -31.243  1.00 23.02           C  
ATOM    183  O   SER A  26     -14.868   0.932 -32.293  1.00 21.22           O  
ATOM    184  CB  SER A  26     -12.136  -0.526 -31.212  1.00 21.03           C  
ATOM    185  OG  SER A  26     -12.842  -1.668 -30.768  1.00 23.01           O  
ATOM    186  H   SER A  26     -11.949   0.679 -28.965  1.00  0.00           H  
ATOM    187  HA  SER A  26     -12.563   1.552 -31.532  1.00  0.00           H  
ATOM    188 1HB  SER A  26     -11.972  -0.587 -32.288  1.00  0.00           H  
ATOM    189 2HB  SER A  26     -11.158  -0.486 -30.734  1.00  0.00           H  
ATOM    190  HG  SER A  26     -13.650  -1.340 -30.366  1.00  0.00           H  
ATOM    191  N   GLY A  27     -15.125  -0.233 -30.384  1.00 22.58           N  
ATOM    192  CA  GLY A  27     -16.470  -0.701 -30.719  1.00 23.72           C  
ATOM    193  C   GLY A  27     -17.548   0.357 -30.596  1.00 24.90           C  
ATOM    194  O   GLY A  27     -18.414   0.463 -31.459  1.00 27.52           O  
ATOM    195  H   GLY A  27     -14.734  -0.465 -29.482  1.00  0.00           H  
ATOM    196 1HA  GLY A  27     -16.480  -1.076 -31.742  1.00  0.00           H  
ATOM    197 2HA  GLY A  27     -16.738  -1.533 -30.069  1.00  0.00           H  
ATOM    198  N   ARG A  28     -17.490   1.145 -29.530  1.00 24.45           N  
ATOM    199  CA  ARG A  28     -18.469   2.228 -29.303  1.00 23.68           C  
ATOM    200  C   ARG A  28     -17.931   3.627 -29.720  1.00 21.46           C  
ATOM    201  O   ARG A  28     -18.592   4.620 -29.498  1.00 23.17           O  
ATOM    202  CB  ARG A  28     -18.894   2.256 -27.838  1.00 24.51           C  
ATOM    203  CG  ARG A  28     -19.217   0.888 -27.220  1.00 26.20           C  
ATOM    204  CD  ARG A  28     -20.369   0.196 -27.931  1.00 28.03           C  
ATOM    205  NE  ARG A  28     -20.985  -0.858 -27.120  1.00 29.50           N  
ATOM    206  CZ  ARG A  28     -22.153  -1.442 -27.386  1.00 30.48           C  
ATOM    207  NH1 ARG A  28     -22.865  -1.098 -28.456  1.00 30.56           N  
ATOM    208  NH2 ARG A  28     -22.618  -2.385 -26.570  1.00 30.87           N  
ATOM    209  H   ARG A  28     -16.753   0.998 -28.855  1.00  0.00           H  
ATOM    210  HA  ARG A  28     -19.347   2.035 -29.920  1.00  0.00           H  
ATOM    211 1HB  ARG A  28     -18.103   2.704 -27.239  1.00  0.00           H  
ATOM    212 2HB  ARG A  28     -19.781   2.880 -27.728  1.00  0.00           H  
ATOM    213 1HG  ARG A  28     -18.341   0.243 -27.287  1.00  0.00           H  
ATOM    214 2HG  ARG A  28     -19.494   1.018 -26.173  1.00  0.00           H  
ATOM    215 1HD  ARG A  28     -21.141   0.927 -28.169  1.00  0.00           H  
ATOM    216 2HD  ARG A  28     -20.007  -0.261 -28.851  1.00  0.00           H  
ATOM    217  HE  ARG A  28     -20.488  -1.168 -26.295  1.00  0.00           H  
ATOM    218 1HH1 ARG A  28     -22.522  -0.383 -29.082  1.00  0.00           H  
ATOM    219 2HH1 ARG A  28     -23.748  -1.551 -28.642  1.00  0.00           H  
ATOM    220 1HH2 ARG A  28     -22.086  -2.655 -25.754  1.00  0.00           H  
ATOM    221 2HH2 ARG A  28     -23.502  -2.831 -26.766  1.00  0.00           H  
ATOM    222  N   GLY A  29     -16.749   3.683 -30.336  1.00 19.43           N  
ATOM    223  CA  GLY A  29     -16.148   4.958 -30.772  1.00 17.74           C  
ATOM    224  C   GLY A  29     -15.363   5.703 -29.705  1.00 16.64           C  
ATOM    225  O   GLY A  29     -15.545   5.504 -28.494  1.00 15.38           O  
ATOM    226  H   GLY A  29     -16.252   2.821 -30.508  1.00  0.00           H  
ATOM    227 1HA  GLY A  29     -15.474   4.775 -31.609  1.00  0.00           H  
ATOM    228 2HA  GLY A  29     -16.931   5.625 -31.130  1.00  0.00           H  
ATOM    229  N   TYR A  30     -14.483   6.588 -30.154  1.00 15.51           N  
ATOM    230  CA  TYR A  30     -13.705   7.400 -29.278  1.00 14.02           C  
ATOM    231  C   TYR A  30     -14.343   8.772 -29.344  1.00 14.01           C  
ATOM    232  O   TYR A  30     -14.663   9.234 -30.437  1.00 12.47           O  
ATOM    233  CB  TYR A  30     -12.264   7.459 -29.731  1.00 14.84           C  
ATOM    234  CG  TYR A  30     -11.469   6.257 -29.309  1.00 15.46           C  
ATOM    235  CD1 TYR A  30     -11.472   5.097 -30.081  1.00 16.01           C  
ATOM    236  CD2 TYR A  30     -10.729   6.264 -28.113  1.00 16.14           C  
ATOM    237  CE1 TYR A  30     -10.774   3.968 -29.668  1.00 16.56           C  
ATOM    238  CE2 TYR A  30     -10.030   5.132 -27.697  1.00 16.87           C  
ATOM    239  CZ  TYR A  30     -10.067   3.988 -28.464  1.00 16.38           C  
ATOM    240  OH  TYR A  30      -9.372   2.870 -28.059  1.00 17.08           O  
ATOM    241  H   TYR A  30     -14.363   6.686 -31.152  1.00  0.00           H  
ATOM    242  HA  TYR A  30     -13.734   6.960 -28.281  1.00  0.00           H  
ATOM    243 1HB  TYR A  30     -12.227   7.538 -30.819  1.00  0.00           H  
ATOM    244 2HB  TYR A  30     -11.790   8.351 -29.322  1.00  0.00           H  
ATOM    245  HD1 TYR A  30     -12.026   5.068 -31.020  1.00  0.00           H  
ATOM    246  HD2 TYR A  30     -10.697   7.163 -27.497  1.00  0.00           H  
ATOM    247  HE1 TYR A  30     -10.784   3.067 -30.281  1.00  0.00           H  
ATOM    248  HE2 TYR A  30      -9.459   5.155 -26.769  1.00  0.00           H  
ATOM    249  HH  TYR A  30      -8.921   3.057 -27.232  1.00  0.00           H  
ATOM    250  N   TYR A  31     -14.571   9.392 -28.195  1.00 13.37           N  
ATOM    251  CA  TYR A  31     -15.292  10.678 -28.181  1.00 14.72           C  
ATOM    252  C   TYR A  31     -14.699  11.752 -27.266  1.00 14.89           C  
ATOM    253  O   TYR A  31     -14.132  11.458 -26.204  1.00 14.04           O  
ATOM    254  CB  TYR A  31     -16.791  10.475 -27.910  1.00 16.16           C  
ATOM    255  CG  TYR A  31     -17.145   9.873 -26.566  1.00 18.94           C  
ATOM    256  CD1 TYR A  31     -17.271  10.666 -25.438  1.00 20.94           C  
ATOM    257  CD2 TYR A  31     -17.366   8.511 -26.439  1.00 21.50           C  
ATOM    258  CE1 TYR A  31     -17.619  10.118 -24.212  1.00 23.25           C  
ATOM    259  CE2 TYR A  31     -17.701   7.943 -25.213  1.00 24.26           C  
ATOM    260  CZ  TYR A  31     -17.829   8.755 -24.103  1.00 24.32           C  
ATOM    261  OH  TYR A  31     -18.148   8.196 -22.870  1.00 29.63           O  
ATOM    262  H   TYR A  31     -14.256   8.995 -27.321  1.00  0.00           H  
ATOM    263  HA  TYR A  31     -15.182  11.147 -29.159  1.00  0.00           H  
ATOM    264 1HB  TYR A  31     -17.306  11.434 -27.977  1.00  0.00           H  
ATOM    265 2HB  TYR A  31     -17.214   9.823 -28.674  1.00  0.00           H  
ATOM    266  HD1 TYR A  31     -17.096  11.740 -25.504  1.00  0.00           H  
ATOM    267  HD2 TYR A  31     -17.278   7.861 -27.310  1.00  0.00           H  
ATOM    268  HE1 TYR A  31     -17.713  10.759 -23.336  1.00  0.00           H  
ATOM    269  HE2 TYR A  31     -17.859   6.867 -25.136  1.00  0.00           H  
ATOM    270  HH  TYR A  31     -18.244   7.245 -22.966  1.00  0.00           H  
ATOM    271  N   LEU A  32     -14.788  12.994 -27.751  1.00 15.32           N  
ATOM    272  CA  LEU A  32     -14.243  14.188 -27.127  1.00 17.01           C  
ATOM    273  C   LEU A  32     -15.401  14.984 -26.527  1.00 18.74           C  
ATOM    274  O   LEU A  32     -16.463  15.101 -27.141  1.00 20.67           O  
ATOM    275  CB  LEU A  32     -13.583  15.046 -28.218  1.00 18.43           C  
ATOM    276  CG  LEU A  32     -12.814  16.324 -27.927  1.00 18.68           C  
ATOM    277  CD1 LEU A  32     -11.560  16.003 -27.148  1.00 19.30           C  
ATOM    278  CD2 LEU A  32     -12.438  17.007 -29.238  1.00 20.00           C  
ATOM    279  H   LEU A  32     -15.282  13.079 -28.628  1.00  0.00           H  
ATOM    280  HA  LEU A  32     -13.494  13.885 -26.396  1.00  0.00           H  
ATOM    281 1HB  LEU A  32     -12.862  14.431 -28.754  1.00  0.00           H  
ATOM    282 2HB  LEU A  32     -14.352  15.365 -28.922  1.00  0.00           H  
ATOM    283  HG  LEU A  32     -13.436  16.996 -27.335  1.00  0.00           H  
ATOM    284 1HD1 LEU A  32     -11.014  16.924 -26.943  1.00  0.00           H  
ATOM    285 2HD1 LEU A  32     -11.829  15.524 -26.206  1.00  0.00           H  
ATOM    286 3HD1 LEU A  32     -10.932  15.331 -27.731  1.00  0.00           H  
ATOM    287 1HD2 LEU A  32     -11.887  17.924 -29.026  1.00  0.00           H  
ATOM    288 2HD2 LEU A  32     -11.814  16.338 -29.831  1.00  0.00           H  
ATOM    289 3HD2 LEU A  32     -13.343  17.248 -29.795  1.00  0.00           H  
ATOM    290  N   GLU A  33     -15.200  15.544 -25.342  1.00 19.59           N  
ATOM    291  CA  GLU A  33     -16.157  16.456 -24.765  1.00 19.71           C  
ATOM    292  C   GLU A  33     -15.999  17.849 -25.409  1.00 20.05           C  
ATOM    293  O   GLU A  33     -14.882  18.372 -25.492  1.00 19.33           O  
ATOM    294  CB  GLU A  33     -15.897  16.520 -23.275  1.00 22.45           C  
ATOM    295  CG  GLU A  33     -16.768  17.431 -22.464  1.00 25.35           C  
ATOM    296  CD  GLU A  33     -16.295  17.469 -21.019  1.00 30.86           C  
ATOM    297  OE1 GLU A  33     -16.074  16.371 -20.432  1.00 32.63           O  
ATOM    298  OE2 GLU A  33     -16.136  18.596 -20.479  1.00 33.48           O  
ATOM    299  H   GLU A  33     -14.357  15.327 -24.830  1.00  0.00           H  
ATOM    300  HA  GLU A  33     -17.159  16.069 -24.951  1.00  0.00           H  
ATOM    301 1HB  GLU A  33     -16.008  15.525 -22.843  1.00  0.00           H  
ATOM    302 2HB  GLU A  33     -14.870  16.841 -23.098  1.00  0.00           H  
ATOM    303 1HG  GLU A  33     -16.732  18.431 -22.896  1.00  0.00           H  
ATOM    304 2HG  GLU A  33     -17.797  17.078 -22.520  1.00  0.00           H  
ATOM    305  N   MET A  34     -17.105  18.447 -25.844  1.00 18.35           N  
ATOM    306  CA  MET A  34     -17.066  19.791 -26.391  1.00 19.73           C  
ATOM    307  C   MET A  34     -18.119  20.650 -25.759  1.00 18.92           C  
ATOM    308  O   MET A  34     -19.204  20.172 -25.431  1.00 19.10           O  
ATOM    309  CB  MET A  34     -17.358  19.772 -27.888  1.00 20.45           C  
ATOM    310  CG  MET A  34     -16.351  19.008 -28.702  1.00 23.68           C  
ATOM    311  SD  MET A  34     -16.404  19.539 -30.419  1.00 28.85           S  
ATOM    312  CE  MET A  34     -15.340  18.306 -31.112  1.00 28.07           C  
ATOM    313  H   MET A  34     -17.989  17.961 -25.795  1.00  0.00           H  
ATOM    314  HA  MET A  34     -16.067  20.198 -26.238  1.00  0.00           H  
ATOM    315 1HB  MET A  34     -18.337  19.328 -28.062  1.00  0.00           H  
ATOM    316 2HB  MET A  34     -17.390  20.795 -28.266  1.00  0.00           H  
ATOM    317 1HG  MET A  34     -15.354  19.176 -28.297  1.00  0.00           H  
ATOM    318 2HG  MET A  34     -16.568  17.942 -28.642  1.00  0.00           H  
ATOM    319 1HE  MET A  34     -15.246  18.468 -32.186  1.00  0.00           H  
ATOM    320 2HE  MET A  34     -14.356  18.371 -30.647  1.00  0.00           H  
ATOM    321 3HE  MET A  34     -15.762  17.317 -30.930  1.00  0.00           H  
ATOM    322  N   LEU A  35     -17.816  21.931 -25.643  1.00 18.88           N  
ATOM    323  CA  LEU A  35     -18.808  22.921 -25.217  1.00 18.71           C  
ATOM    324  C   LEU A  35     -19.305  23.723 -26.418  1.00 17.76           C  
ATOM    325  O   LEU A  35     -18.499  24.303 -27.119  1.00 18.72           O  
ATOM    326  CB  LEU A  35     -18.176  23.858 -24.229  1.00 19.97           C  
ATOM    327  CG  LEU A  35     -17.598  23.179 -22.993  1.00 21.68           C  
ATOM    328  CD1 LEU A  35     -17.058  24.248 -22.052  1.00 24.58           C  
ATOM    329  CD2 LEU A  35     -18.625  22.323 -22.295  1.00 22.39           C  
ATOM    330  H   LEU A  35     -16.876  22.235 -25.853  1.00  0.00           H  
ATOM    331  HA  LEU A  35     -19.635  22.398 -24.738  1.00  0.00           H  
ATOM    332 1HB  LEU A  35     -17.374  24.400 -24.728  1.00  0.00           H  
ATOM    333 2HB  LEU A  35     -18.926  24.579 -23.904  1.00  0.00           H  
ATOM    334  HG  LEU A  35     -16.762  22.542 -23.285  1.00  0.00           H  
ATOM    335 1HD1 LEU A  35     -16.641  23.774 -21.163  1.00  0.00           H  
ATOM    336 2HD1 LEU A  35     -16.278  24.818 -22.558  1.00  0.00           H  
ATOM    337 3HD1 LEU A  35     -17.866  24.918 -21.760  1.00  0.00           H  
ATOM    338 1HD2 LEU A  35     -18.174  21.855 -21.419  1.00  0.00           H  
ATOM    339 2HD2 LEU A  35     -19.465  22.944 -21.983  1.00  0.00           H  
ATOM    340 3HD2 LEU A  35     -18.979  21.550 -22.977  1.00  0.00           H  
ATOM    341  N   ILE A  36     -20.618  23.763 -26.645  1.00 15.06           N  
ATOM    342  CA  ILE A  36     -21.120  24.438 -27.836  1.00 15.20           C  
ATOM    343  C   ILE A  36     -22.109  25.530 -27.475  1.00 14.93           C  
ATOM    344  O   ILE A  36     -23.010  25.318 -26.657  1.00 12.84           O  
ATOM    345  CB  ILE A  36     -21.765  23.474 -28.858  1.00 15.01           C  
ATOM    346  CG1 ILE A  36     -20.858  22.249 -29.057  1.00 15.49           C  
ATOM    347  CG2 ILE A  36     -21.989  24.208 -30.182  1.00 15.11           C  
ATOM    348  CD1 ILE A  36     -21.524  21.061 -29.718  1.00 15.84           C  
ATOM    349  H   ILE A  36     -21.275  23.335 -26.008  1.00  0.00           H  
ATOM    350  HA  ILE A  36     -20.284  24.926 -28.335  1.00  0.00           H  
ATOM    351  HB  ILE A  36     -22.721  23.122 -28.472  1.00  0.00           H  
ATOM    352 1HG1 ILE A  36     -19.999  22.528 -29.667  1.00  0.00           H  
ATOM    353 2HG1 ILE A  36     -20.478  21.917 -28.091  1.00  0.00           H  
ATOM    354 1HG2 ILE A  36     -22.443  23.528 -30.903  1.00  0.00           H  
ATOM    355 2HG2 ILE A  36     -22.650  25.058 -30.019  1.00  0.00           H  
ATOM    356 3HG2 ILE A  36     -21.033  24.561 -30.569  1.00  0.00           H  
ATOM    357 1HD1 ILE A  36     -20.805  20.247 -29.814  1.00  0.00           H  
ATOM    358 2HD1 ILE A  36     -22.366  20.730 -29.109  1.00  0.00           H  
ATOM    359 3HD1 ILE A  36     -21.881  21.348 -30.706  1.00  0.00           H  
ATOM    360  N   GLY A  37     -21.940  26.675 -28.128  1.00 15.89           N  
ATOM    361  CA  GLY A  37     -22.784  27.856 -27.898  1.00 16.42           C  
ATOM    362  C   GLY A  37     -22.528  28.688 -26.637  1.00 17.81           C  
ATOM    363  O   GLY A  37     -21.599  28.440 -25.859  1.00 17.13           O  
ATOM    364  H   GLY A  37     -21.197  26.727 -28.810  1.00  0.00           H  
ATOM    365 1HA  GLY A  37     -22.685  28.543 -28.739  1.00  0.00           H  
ATOM    366 2HA  GLY A  37     -23.829  27.553 -27.852  1.00  0.00           H  
ATOM    367  N   THR A  38     -23.405  29.664 -26.460  1.00 19.41           N  
ATOM    368  CA  THR A  38     -23.321  30.653 -25.401  1.00 21.44           C  
ATOM    369  C   THR A  38     -24.705  30.745 -24.773  1.00 21.54           C  
ATOM    370  O   THR A  38     -25.615  31.252 -25.399  1.00 21.75           O  
ATOM    371  CB  THR A  38     -22.974  32.023 -25.983  1.00 21.90           C  
ATOM    372  OG1 THR A  38     -21.717  31.965 -26.674  1.00 22.34           O  
ATOM    373  CG2 THR A  38     -22.923  33.088 -24.859  1.00 24.28           C  
ATOM    374  H   THR A  38     -24.174  29.707 -27.113  1.00  0.00           H  
ATOM    375  HA  THR A  38     -22.531  30.355 -24.711  1.00  0.00           H  
ATOM    376  HB  THR A  38     -23.729  32.309 -26.715  1.00  0.00           H  
ATOM    377  HG1 THR A  38     -21.364  31.073 -26.621  1.00  0.00           H  
ATOM    378 1HG2 THR A  38     -22.675  34.059 -25.288  1.00  0.00           H  
ATOM    379 2HG2 THR A  38     -23.894  33.145 -24.368  1.00  0.00           H  
ATOM    380 3HG2 THR A  38     -22.164  32.810 -24.129  1.00  0.00           H  
ATOM    381  N   PRO A  39     -24.880  30.258 -23.543  1.00 22.05           N  
ATOM    382  CA  PRO A  39     -23.942  29.606 -22.638  1.00 22.47           C  
ATOM    383  C   PRO A  39     -23.589  28.206 -23.119  1.00 21.40           C  
ATOM    384  O   PRO A  39     -24.420  27.558 -23.748  1.00 20.11           O  
ATOM    385  CB  PRO A  39     -24.720  29.526 -21.327  1.00 21.59           C  
ATOM    386  CG  PRO A  39     -26.125  29.459 -21.733  1.00 22.91           C  
ATOM    387  CD  PRO A  39     -26.254  30.230 -23.012  1.00 23.00           C  
ATOM    388  HA  PRO A  39     -23.049  30.238 -22.526  1.00  0.00           H  
ATOM    389 1HB  PRO A  39     -24.403  28.642 -20.755  1.00  0.00           H  
ATOM    390 2HB  PRO A  39     -24.501  30.407 -20.705  1.00  0.00           H  
ATOM    391 1HG  PRO A  39     -26.432  28.411 -21.866  1.00  0.00           H  
ATOM    392 2HG  PRO A  39     -26.768  29.881 -20.947  1.00  0.00           H  
ATOM    393 1HD  PRO A  39     -26.937  29.700 -23.693  1.00  0.00           H  
ATOM    394 2HD  PRO A  39     -26.629  31.241 -22.795  1.00  0.00           H  
ATOM    395  N   PRO A  40     -22.368  27.740 -22.817  1.00 23.43           N  
ATOM    396  CA  PRO A  40     -21.879  26.443 -23.358  1.00 23.17           C  
ATOM    397  C   PRO A  40     -22.661  25.188 -22.959  1.00 22.26           C  
ATOM    398  O   PRO A  40     -22.741  24.892 -21.775  1.00 23.52           O  
ATOM    399  CB  PRO A  40     -20.462  26.353 -22.800  1.00 23.74           C  
ATOM    400  CG  PRO A  40     -20.484  27.212 -21.574  1.00 25.08           C  
ATOM    401  CD  PRO A  40     -21.354  28.374 -21.953  1.00 23.95           C  
ATOM    402  HA  PRO A  40     -21.868  26.491 -24.457  1.00  0.00           H  
ATOM    403 1HB  PRO A  40     -20.211  25.305 -22.578  1.00  0.00           H  
ATOM    404 2HB  PRO A  40     -19.739  26.705 -23.551  1.00  0.00           H  
ATOM    405 1HG  PRO A  40     -20.882  26.644 -20.720  1.00  0.00           H  
ATOM    406 2HG  PRO A  40     -19.462  27.516 -21.305  1.00  0.00           H  
ATOM    407 1HD  PRO A  40     -21.799  28.811 -21.047  1.00  0.00           H  
ATOM    408 2HD  PRO A  40     -20.753  29.123 -22.490  1.00  0.00           H  
ATOM    409  N   GLN A  41     -23.181  24.457 -23.961  1.00 19.97           N  
ATOM    410  CA  GLN A  41     -23.864  23.172 -23.777  1.00 20.22           C  
ATOM    411  C   GLN A  41     -22.831  22.072 -24.053  1.00 20.63           C  
ATOM    412  O   GLN A  41     -22.191  22.088 -25.103  1.00 18.93           O  
ATOM    413  CB  GLN A  41     -25.016  23.036 -24.767  1.00 20.15           C  
ATOM    414  CG  GLN A  41     -26.177  24.014 -24.567  1.00 19.86           C  
ATOM    415  CD  GLN A  41     -27.226  23.957 -25.676  1.00 20.11           C  
ATOM    416  OE1 GLN A  41     -27.902  22.928 -25.886  1.00 19.45           O  
ATOM    417  NE2 GLN A  41     -27.406  25.071 -26.367  1.00 18.67           N  
ATOM    418  H   GLN A  41     -23.085  24.834 -24.893  1.00  0.00           H  
ATOM    419  HA  GLN A  41     -24.267  23.136 -22.765  1.00  0.00           H  
ATOM    420 1HB  GLN A  41     -24.643  23.180 -25.781  1.00  0.00           H  
ATOM    421 2HB  GLN A  41     -25.428  22.029 -24.709  1.00  0.00           H  
ATOM    422 1HG  GLN A  41     -26.677  23.781 -23.627  1.00  0.00           H  
ATOM    423 2HG  GLN A  41     -25.782  25.030 -24.538  1.00  0.00           H  
ATOM    424 1HE2 GLN A  41     -28.079  25.098 -27.107  1.00  0.00           H  
ATOM    425 2HE2 GLN A  41     -26.869  25.887 -26.150  1.00  0.00           H  
ATOM    426  N   LYS A  42     -22.664  21.149 -23.110  1.00 19.84           N  
ATOM    427  CA  LYS A  42     -21.632  20.115 -23.187  1.00 19.89           C  
ATOM    428  C   LYS A  42     -22.143  18.905 -23.941  1.00 18.00           C  
ATOM    429  O   LYS A  42     -23.203  18.355 -23.596  1.00 18.27           O  
ATOM    430  CB  LYS A  42     -21.193  19.689 -21.791  1.00 21.98           C  
ATOM    431  CG  LYS A  42     -20.145  18.591 -21.794  1.00 24.15           C  
ATOM    432  CD  LYS A  42     -19.499  18.463 -20.423  1.00 27.74           C  
ATOM    433  CE  LYS A  42     -20.200  17.464 -19.529  1.00 28.66           C  
ATOM    434  NZ  LYS A  42     -19.360  17.238 -18.312  1.00 31.52           N  
ATOM    435  H   LYS A  42     -23.280  21.170 -22.310  1.00  0.00           H  
ATOM    436  HA  LYS A  42     -20.769  20.526 -23.712  1.00  0.00           H  
ATOM    437 1HB  LYS A  42     -20.786  20.549 -21.259  1.00  0.00           H  
ATOM    438 2HB  LYS A  42     -22.058  19.336 -21.229  1.00  0.00           H  
ATOM    439 1HG  LYS A  42     -20.612  17.643 -22.063  1.00  0.00           H  
ATOM    440 2HG  LYS A  42     -19.379  18.821 -22.534  1.00  0.00           H  
ATOM    441 1HD  LYS A  42     -18.461  18.147 -20.538  1.00  0.00           H  
ATOM    442 2HD  LYS A  42     -19.512  19.431 -19.923  1.00  0.00           H  
ATOM    443 1HE  LYS A  42     -21.179  17.850 -19.250  1.00  0.00           H  
ATOM    444 2HE  LYS A  42     -20.344  16.529 -20.071  1.00  0.00           H  
ATOM    445 1HZ  LYS A  42     -19.817  16.572 -17.706  1.00  0.00           H  
ATOM    446 2HZ  LYS A  42     -18.457  16.878 -18.588  1.00  0.00           H  
ATOM    447 3HZ  LYS A  42     -19.238  18.111 -17.820  1.00  0.00           H  
ATOM    448  N   LEU A  43     -21.403  18.508 -24.979  1.00 16.71           N  
ATOM    449  CA  LEU A  43     -21.738  17.337 -25.784  1.00 15.78           C  
ATOM    450  C   LEU A  43     -20.568  16.370 -25.832  1.00 14.87           C  
ATOM    451  O   LEU A  43     -19.421  16.745 -25.584  1.00 13.81           O  
ATOM    452  CB  LEU A  43     -22.159  17.737 -27.204  1.00 16.09           C  
ATOM    453  CG  LEU A  43     -23.600  18.249 -27.353  1.00 16.17           C  
ATOM    454  CD1 LEU A  43     -24.019  18.316 -28.815  1.00 16.15           C  
ATOM    455  CD2 LEU A  43     -24.553  17.353 -26.587  1.00 16.15           C  
ATOM    456  H   LEU A  43     -20.579  19.045 -25.210  1.00  0.00           H  
ATOM    457  HA  LEU A  43     -22.574  16.822 -25.313  1.00  0.00           H  
ATOM    458 1HB  LEU A  43     -21.491  18.521 -27.556  1.00  0.00           H  
ATOM    459 2HB  LEU A  43     -22.046  16.872 -27.857  1.00  0.00           H  
ATOM    460  HG  LEU A  43     -23.668  19.263 -26.959  1.00  0.00           H  
ATOM    461 1HD1 LEU A  43     -25.043  18.682 -28.884  1.00  0.00           H  
ATOM    462 2HD1 LEU A  43     -23.356  18.993 -29.353  1.00  0.00           H  
ATOM    463 3HD1 LEU A  43     -23.959  17.322 -29.256  1.00  0.00           H  
ATOM    464 1HD2 LEU A  43     -25.572  17.725 -26.699  1.00  0.00           H  
ATOM    465 2HD2 LEU A  43     -24.493  16.338 -26.979  1.00  0.00           H  
ATOM    466 3HD2 LEU A  43     -24.281  17.351 -25.531  1.00  0.00           H  
ATOM    467  N   GLN A  44     -20.891  15.110 -26.113  1.00 13.96           N  
ATOM    468  CA  GLN A  44     -19.904  14.059 -26.326  1.00 13.38           C  
ATOM    469  C   GLN A  44     -19.803  13.732 -27.832  1.00 12.39           C  
ATOM    470  O   GLN A  44     -20.765  13.277 -28.438  1.00 11.33           O  
ATOM    471  CB  GLN A  44     -20.313  12.818 -25.541  1.00 13.87           C  
ATOM    472  CG  GLN A  44     -20.463  13.046 -24.040  1.00 14.33           C  
ATOM    473  CD  GLN A  44     -19.190  13.548 -23.372  1.00 14.75           C  
ATOM    474  OE1 GLN A  44     -18.080  13.297 -23.841  1.00 15.51           O  
ATOM    475  NE2 GLN A  44     -19.346  14.261 -22.259  1.00 15.20           N  
ATOM    476  H   GLN A  44     -21.873  14.883 -26.179  1.00  0.00           H  
ATOM    477  HA  GLN A  44     -18.939  14.412 -25.962  1.00  0.00           H  
ATOM    478 1HB  GLN A  44     -21.264  12.445 -25.920  1.00  0.00           H  
ATOM    479 2HB  GLN A  44     -19.571  12.033 -25.689  1.00  0.00           H  
ATOM    480 1HG  GLN A  44     -21.242  13.790 -23.872  1.00  0.00           H  
ATOM    481 2HG  GLN A  44     -20.738  12.104 -23.566  1.00  0.00           H  
ATOM    482 1HE2 GLN A  44     -18.545  14.617 -21.776  1.00  0.00           H  
ATOM    483 2HE2 GLN A  44     -20.264  14.441 -21.904  1.00  0.00           H  
ATOM    484  N   ILE A  45     -18.639  13.972 -28.428  1.00 11.65           N  
ATOM    485  CA  ILE A  45     -18.502  13.999 -29.917  1.00 11.47           C  
ATOM    486  C   ILE A  45     -17.555  12.932 -30.438  1.00 11.71           C  
ATOM    487  O   ILE A  45     -16.381  12.944 -30.110  1.00 12.09           O  
ATOM    488  CB  ILE A  45     -17.985  15.372 -30.403  1.00 11.28           C  
ATOM    489  CG1 ILE A  45     -18.881  16.494 -29.907  1.00 10.98           C  
ATOM    490  CG2 ILE A  45     -17.910  15.428 -31.932  1.00 11.50           C  
ATOM    491  CD1 ILE A  45     -20.328  16.454 -30.393  1.00 10.83           C  
ATOM    492  H   ILE A  45     -17.824  14.141 -27.856  1.00  0.00           H  
ATOM    493  HA  ILE A  45     -19.483  13.826 -30.358  1.00  0.00           H  
ATOM    494  HB  ILE A  45     -16.988  15.549 -30.000  1.00  0.00           H  
ATOM    495 1HG1 ILE A  45     -18.907  16.484 -28.818  1.00  0.00           H  
ATOM    496 2HG1 ILE A  45     -18.466  17.454 -30.215  1.00  0.00           H  
ATOM    497 1HG2 ILE A  45     -17.544  16.406 -32.243  1.00  0.00           H  
ATOM    498 2HG2 ILE A  45     -17.231  14.656 -32.291  1.00  0.00           H  
ATOM    499 3HG2 ILE A  45     -18.903  15.262 -32.351  1.00  0.00           H  
ATOM    500 1HD1 ILE A  45     -20.875  17.301 -29.978  1.00  0.00           H  
ATOM    501 2HD1 ILE A  45     -20.348  16.508 -31.482  1.00  0.00           H  
ATOM    502 3HD1 ILE A  45     -20.796  15.526 -30.066  1.00  0.00           H  
ATOM    503  N   LEU A  46     -18.043  12.081 -31.330  1.00 12.44           N  
ATOM    504  CA  LEU A  46     -17.229  11.019 -31.902  1.00 12.83           C  
ATOM    505  C   LEU A  46     -16.143  11.618 -32.818  1.00 13.05           C  
ATOM    506  O   LEU A  46     -16.463  12.404 -33.712  1.00 12.98           O  
ATOM    507  CB  LEU A  46     -18.115  10.108 -32.754  1.00 13.51           C  
ATOM    508  CG  LEU A  46     -17.395   8.946 -33.473  1.00 14.14           C  
ATOM    509  CD1 LEU A  46     -17.065   7.880 -32.460  1.00 14.01           C  
ATOM    510  CD2 LEU A  46     -18.131   8.274 -34.623  1.00 14.95           C  
ATOM    511  H   LEU A  46     -19.006  12.173 -31.620  1.00  0.00           H  
ATOM    512  HA  LEU A  46     -16.796  10.439 -31.088  1.00  0.00           H  
ATOM    513 1HB  LEU A  46     -18.883   9.674 -32.115  1.00  0.00           H  
ATOM    514 2HB  LEU A  46     -18.605  10.714 -33.516  1.00  0.00           H  
ATOM    515  HG  LEU A  46     -16.458   9.306 -33.899  1.00  0.00           H  
ATOM    516 1HD1 LEU A  46     -16.556   7.053 -32.955  1.00  0.00           H  
ATOM    517 2HD1 LEU A  46     -16.415   8.297 -31.691  1.00  0.00           H  
ATOM    518 3HD1 LEU A  46     -17.984   7.517 -32.001  1.00  0.00           H  
ATOM    519 1HD2 LEU A  46     -17.511   7.478 -35.036  1.00  0.00           H  
ATOM    520 2HD2 LEU A  46     -19.068   7.852 -34.258  1.00  0.00           H  
ATOM    521 3HD2 LEU A  46     -18.342   9.010 -35.399  1.00  0.00           H  
ATOM    522  N   VAL A  47     -14.895  11.207 -32.647  1.00 13.39           N  
ATOM    523  CA  VAL A  47     -13.800  11.639 -33.535  1.00 13.60           C  
ATOM    524  C   VAL A  47     -13.765  10.677 -34.725  1.00 14.35           C  
ATOM    525  O   VAL A  47     -13.548   9.474 -34.544  1.00 15.64           O  
ATOM    526  CB  VAL A  47     -12.436  11.629 -32.821  1.00 14.06           C  
ATOM    527  CG1 VAL A  47     -11.328  12.060 -33.772  1.00 14.06           C  
ATOM    528  CG2 VAL A  47     -12.454  12.476 -31.547  1.00 14.94           C  
ATOM    529  H   VAL A  47     -14.690  10.578 -31.884  1.00  0.00           H  
ATOM    530  HA  VAL A  47     -14.000  12.661 -33.859  1.00  0.00           H  
ATOM    531  HB  VAL A  47     -12.185  10.603 -32.552  1.00  0.00           H  
ATOM    532 1HG1 VAL A  47     -10.372  12.046 -33.248  1.00  0.00           H  
ATOM    533 2HG1 VAL A  47     -11.287  11.374 -34.618  1.00  0.00           H  
ATOM    534 3HG1 VAL A  47     -11.529  13.069 -34.131  1.00  0.00           H  
ATOM    535 1HG2 VAL A  47     -11.473  12.442 -31.073  1.00  0.00           H  
ATOM    536 2HG2 VAL A  47     -12.700  13.508 -31.799  1.00  0.00           H  
ATOM    537 3HG2 VAL A  47     -13.203  12.083 -30.859  1.00  0.00           H  
ATOM    538  N   ASP A  48     -13.960  11.217 -35.926  1.00 13.35           N  
ATOM    539  CA  ASP A  48     -14.175  10.439 -37.149  1.00 13.28           C  
ATOM    540  C   ASP A  48     -13.319  10.959 -38.282  1.00 12.54           C  
ATOM    541  O   ASP A  48     -13.640  11.959 -38.920  1.00 13.10           O  
ATOM    542  CB  ASP A  48     -15.666  10.480 -37.521  1.00 13.69           C  
ATOM    543  CG  ASP A  48     -16.010   9.685 -38.781  1.00 15.20           C  
ATOM    544  OD1 ASP A  48     -15.212   8.799 -39.187  1.00 15.05           O  
ATOM    545  OD2 ASP A  48     -17.149   9.901 -39.307  1.00 15.82           O  
ATOM    546  H   ASP A  48     -13.956  12.226 -35.979  1.00  0.00           H  
ATOM    547  HA  ASP A  48     -13.881   9.406 -36.958  1.00  0.00           H  
ATOM    548 1HB  ASP A  48     -16.258  10.083 -36.696  1.00  0.00           H  
ATOM    549 2HB  ASP A  48     -15.974  11.514 -37.677  1.00  0.00           H  
ATOM    550  N   THR A  49     -12.189  10.290 -38.524  1.00 12.41           N  
ATOM    551  CA  THR A  49     -11.295  10.685 -39.608  1.00 11.81           C  
ATOM    552  C   THR A  49     -11.799  10.236 -40.979  1.00 11.73           C  
ATOM    553  O   THR A  49     -11.152  10.492 -41.993  1.00 11.53           O  
ATOM    554  CB  THR A  49      -9.863  10.199 -39.351  1.00 12.14           C  
ATOM    555  OG1 THR A  49      -9.849   8.755 -39.295  1.00 11.64           O  
ATOM    556  CG2 THR A  49      -9.328  10.763 -38.036  1.00 11.59           C  
ATOM    557  H   THR A  49     -11.945   9.496 -37.949  1.00  0.00           H  
ATOM    558  HA  THR A  49     -11.282  11.774 -39.666  1.00  0.00           H  
ATOM    559  HB  THR A  49      -9.217  10.524 -40.166  1.00  0.00           H  
ATOM    560  HG1 THR A  49     -10.739   8.421 -39.431  1.00  0.00           H  
ATOM    561 1HG2 THR A  49      -8.311  10.406 -37.874  1.00  0.00           H  
ATOM    562 2HG2 THR A  49      -9.328  11.852 -38.081  1.00  0.00           H  
ATOM    563 3HG2 THR A  49      -9.963  10.434 -37.214  1.00  0.00           H  
ATOM    564  N   GLY A  50     -12.947   9.551 -41.007  1.00 11.15           N  
ATOM    565  CA  GLY A  50     -13.575   9.102 -42.244  1.00 11.28           C  
ATOM    566  C   GLY A  50     -14.696   9.982 -42.774  1.00 10.93           C  
ATOM    567  O   GLY A  50     -15.303   9.640 -43.772  1.00 10.85           O  
ATOM    568  H   GLY A  50     -13.391   9.340 -40.125  1.00  0.00           H  
ATOM    569 1HA  GLY A  50     -12.822   9.029 -43.029  1.00  0.00           H  
ATOM    570 2HA  GLY A  50     -13.987   8.104 -42.101  1.00  0.00           H  
ATOM    571  N   SER A  51     -14.938  11.151 -42.151  1.00 10.17           N  
ATOM    572  CA  SER A  51     -15.960  12.065 -42.672  1.00  9.96           C  
ATOM    573  C   SER A  51     -15.531  13.502 -42.453  1.00  9.77           C  
ATOM    574  O   SER A  51     -14.461  13.738 -41.893  1.00  9.49           O  
ATOM    575  CB  SER A  51     -17.292  11.803 -42.002  1.00  9.94           C  
ATOM    576  OG  SER A  51     -17.242  12.063 -40.616  1.00 10.20           O  
ATOM    577  H   SER A  51     -14.422  11.411 -41.323  1.00  0.00           H  
ATOM    578  HA  SER A  51     -16.067  11.890 -43.743  1.00  0.00           H  
ATOM    579 1HB  SER A  51     -18.058  12.430 -42.457  1.00  0.00           H  
ATOM    580 2HB  SER A  51     -17.582  10.765 -42.162  1.00  0.00           H  
ATOM    581  HG  SER A  51     -16.345  12.352 -40.433  1.00  0.00           H  
ATOM    582  N   SER A  52     -16.357  14.453 -42.876  1.00 10.43           N  
ATOM    583  CA  SER A  52     -15.872  15.836 -42.866  1.00 10.75           C  
ATOM    584  C   SER A  52     -16.875  16.863 -42.402  1.00 10.70           C  
ATOM    585  O   SER A  52     -16.669  18.065 -42.656  1.00 10.77           O  
ATOM    586  CB  SER A  52     -15.326  16.185 -44.251  1.00 11.13           C  
ATOM    587  OG  SER A  52     -14.283  15.296 -44.630  1.00 11.31           O  
ATOM    588  H   SER A  52     -17.294  14.263 -43.200  1.00  0.00           H  
ATOM    589  HA  SER A  52     -15.070  15.916 -42.131  1.00  0.00           H  
ATOM    590 1HB  SER A  52     -16.132  16.135 -44.983  1.00  0.00           H  
ATOM    591 2HB  SER A  52     -14.951  17.207 -44.247  1.00  0.00           H  
ATOM    592  HG  SER A  52     -14.180  14.682 -43.899  1.00  0.00           H  
ATOM    593  N   ASN A  53     -17.926  16.399 -41.713  1.00 10.32           N  
ATOM    594  CA  ASN A  53     -18.938  17.245 -41.147  1.00 10.67           C  
ATOM    595  C   ASN A  53     -18.873  17.224 -39.631  1.00 10.62           C  
ATOM    596  O   ASN A  53     -18.578  16.189 -39.036  1.00 10.20           O  
ATOM    597  CB  ASN A  53     -20.348  16.880 -41.608  1.00 10.48           C  
ATOM    598  CG  ASN A  53     -20.655  17.430 -42.998  1.00 11.15           C  
ATOM    599  OD1 ASN A  53     -20.323  16.810 -44.004  1.00 10.08           O  
ATOM    600  ND2 ASN A  53     -21.287  18.606 -43.050  1.00 11.32           N  
ATOM    601  H   ASN A  53     -17.997  15.399 -41.593  1.00  0.00           H  
ATOM    602  HA  ASN A  53     -18.747  18.272 -41.463  1.00  0.00           H  
ATOM    603 1HB  ASN A  53     -20.457  15.795 -41.621  1.00  0.00           H  
ATOM    604 2HB  ASN A  53     -21.076  17.274 -40.899  1.00  0.00           H  
ATOM    605 1HD2 ASN A  53     -21.513  19.014 -43.935  1.00  0.00           H  
ATOM    606 2HD2 ASN A  53     -21.534  19.079 -42.205  1.00  0.00           H  
ATOM    607  N   PHE A  54     -19.162  18.389 -39.038  1.00 10.14           N  
ATOM    608  CA  PHE A  54     -19.429  18.509 -37.615  1.00  9.64           C  
ATOM    609  C   PHE A  54     -20.959  18.492 -37.470  1.00 10.02           C  
ATOM    610  O   PHE A  54     -21.643  19.460 -37.815  1.00  8.78           O  
ATOM    611  CB  PHE A  54     -18.851  19.816 -37.052  1.00  9.62           C  
ATOM    612  CG  PHE A  54     -19.045  19.997 -35.552  1.00  9.02           C  
ATOM    613  CD1 PHE A  54     -18.959  18.928 -34.694  1.00  9.09           C  
ATOM    614  CD2 PHE A  54     -19.312  21.246 -35.023  1.00  9.04           C  
ATOM    615  CE1 PHE A  54     -19.110  19.100 -33.342  1.00  8.75           C  
ATOM    616  CE2 PHE A  54     -19.478  21.429 -33.676  1.00  8.40           C  
ATOM    617  CZ  PHE A  54     -19.385  20.361 -32.836  1.00  9.01           C  
ATOM    618  H   PHE A  54     -19.193  19.217 -39.616  1.00  0.00           H  
ATOM    619  HA  PHE A  54     -18.952  17.673 -37.102  1.00  0.00           H  
ATOM    620 1HB  PHE A  54     -17.782  19.859 -37.258  1.00  0.00           H  
ATOM    621 2HB  PHE A  54     -19.315  20.664 -37.553  1.00  0.00           H  
ATOM    622  HD1 PHE A  54     -18.768  17.934 -35.099  1.00  0.00           H  
ATOM    623  HD2 PHE A  54     -19.386  22.097 -35.702  1.00  0.00           H  
ATOM    624  HE1 PHE A  54     -19.013  18.247 -32.671  1.00  0.00           H  
ATOM    625  HE2 PHE A  54     -19.684  22.421 -33.274  1.00  0.00           H  
ATOM    626  HZ  PHE A  54     -19.529  20.500 -31.765  1.00  0.00           H  
ATOM    627  N   ALA A  55     -21.479  17.381 -36.983  1.00 10.50           N  
ATOM    628  CA  ALA A  55     -22.922  17.210 -36.814  1.00 11.02           C  
ATOM    629  C   ALA A  55     -23.301  16.731 -35.416  1.00 11.56           C  
ATOM    630  O   ALA A  55     -22.694  15.792 -34.883  1.00 12.02           O  
ATOM    631  CB  ALA A  55     -23.427  16.260 -37.859  1.00 10.75           C  
ATOM    632  H   ALA A  55     -20.860  16.627 -36.720  1.00  0.00           H  
ATOM    633  HA  ALA A  55     -23.396  18.183 -36.946  1.00  0.00           H  
ATOM    634 1HB  ALA A  55     -24.502  16.127 -37.740  1.00  0.00           H  
ATOM    635 2HB  ALA A  55     -23.219  16.664 -38.850  1.00  0.00           H  
ATOM    636 3HB  ALA A  55     -22.928  15.299 -37.748  1.00  0.00           H  
ATOM    637  N   VAL A  56     -24.303  17.370 -34.809  1.00 12.17           N  
ATOM    638  CA  VAL A  56     -24.716  17.045 -33.440  1.00 12.53           C  
ATOM    639  C   VAL A  56     -26.230  16.825 -33.402  1.00 12.68           C  
ATOM    640  O   VAL A  56     -26.958  17.396 -34.204  1.00 11.63           O  
ATOM    641  CB  VAL A  56     -24.332  18.120 -32.406  1.00 13.46           C  
ATOM    642  CG1 VAL A  56     -22.816  18.165 -32.210  1.00 13.75           C  
ATOM    643  CG2 VAL A  56     -24.900  19.499 -32.741  1.00 13.61           C  
ATOM    644  H   VAL A  56     -24.790  18.099 -35.310  1.00  0.00           H  
ATOM    645  HA  VAL A  56     -24.221  16.121 -33.140  1.00  0.00           H  
ATOM    646  HB  VAL A  56     -24.717  17.826 -31.429  1.00  0.00           H  
ATOM    647 1HG1 VAL A  56     -22.567  18.931 -31.475  1.00  0.00           H  
ATOM    648 2HG1 VAL A  56     -22.466  17.196 -31.856  1.00  0.00           H  
ATOM    649 3HG1 VAL A  56     -22.333  18.402 -33.158  1.00  0.00           H  
ATOM    650 1HG2 VAL A  56     -24.596  20.213 -31.976  1.00  0.00           H  
ATOM    651 2HG2 VAL A  56     -24.522  19.823 -33.711  1.00  0.00           H  
ATOM    652 3HG2 VAL A  56     -25.988  19.446 -32.775  1.00  0.00           H  
ATOM    653  N   ALA A  57     -26.684  15.991 -32.465  1.00 13.23           N  
ATOM    654  CA  ALA A  57     -28.102  15.857 -32.143  1.00 14.16           C  
ATOM    655  C   ALA A  57     -28.678  17.239 -31.918  1.00 14.23           C  
ATOM    656  O   ALA A  57     -28.120  18.021 -31.139  1.00 15.25           O  
ATOM    657  CB  ALA A  57     -28.276  15.017 -30.871  1.00 14.55           C  
ATOM    658  H   ALA A  57     -26.010  15.432 -31.962  1.00  0.00           H  
ATOM    659  HA  ALA A  57     -28.592  15.349 -32.974  1.00  0.00           H  
ATOM    660 1HB  ALA A  57     -29.337  14.923 -30.639  1.00  0.00           H  
ATOM    661 2HB  ALA A  57     -27.850  14.026 -31.028  1.00  0.00           H  
ATOM    662 3HB  ALA A  57     -27.766  15.504 -30.041  1.00  0.00           H  
ATOM    663  N   GLY A  58     -29.789  17.532 -32.573  1.00 16.38           N  
ATOM    664  CA  GLY A  58     -30.472  18.828 -32.419  1.00 16.96           C  
ATOM    665  C   GLY A  58     -31.880  18.711 -31.892  1.00 18.36           C  
ATOM    666  O   GLY A  58     -32.589  19.706 -31.687  1.00 17.88           O  
ATOM    667  H   GLY A  58     -30.179  16.842 -33.199  1.00  0.00           H  
ATOM    668 1HA  GLY A  58     -29.901  19.462 -31.740  1.00  0.00           H  
ATOM    669 2HA  GLY A  58     -30.506  19.338 -33.381  1.00  0.00           H  
ATOM    670  N   THR A  59     -32.283  17.478 -31.646  1.00 18.83           N  
ATOM    671  CA  THR A  59     -33.566  17.186 -31.073  1.00 20.50           C  
ATOM    672  C   THR A  59     -33.384  15.987 -30.141  1.00 20.53           C  
ATOM    673  O   THR A  59     -32.385  15.252 -30.246  1.00 20.42           O  
ATOM    674  CB  THR A  59     -34.610  16.817 -32.148  1.00 22.17           C  
ATOM    675  OG1 THR A  59     -34.152  15.682 -32.887  1.00 25.38           O  
ATOM    676  CG2 THR A  59     -34.877  17.974 -33.101  1.00 22.90           C  
ATOM    677  H   THR A  59     -31.660  16.716 -31.872  1.00  0.00           H  
ATOM    678  HA  THR A  59     -33.922  18.075 -30.551  1.00  0.00           H  
ATOM    679  HB  THR A  59     -35.548  16.544 -31.665  1.00  0.00           H  
ATOM    680  HG1 THR A  59     -33.297  15.404 -32.548  1.00  0.00           H  
ATOM    681 1HG2 THR A  59     -35.618  17.672 -33.841  1.00  0.00           H  
ATOM    682 2HG2 THR A  59     -35.253  18.829 -32.539  1.00  0.00           H  
ATOM    683 3HG2 THR A  59     -33.952  18.250 -33.606  1.00  0.00           H  
ATOM    684  N   PRO A  60     -34.334  15.788 -29.223  1.00 20.05           N  
ATOM    685  CA  PRO A  60     -34.316  14.602 -28.376  1.00 18.97           C  
ATOM    686  C   PRO A  60     -34.326  13.282 -29.164  1.00 18.96           C  
ATOM    687  O   PRO A  60     -34.992  13.162 -30.201  1.00 16.41           O  
ATOM    688  CB  PRO A  60     -35.616  14.732 -27.588  1.00 19.38           C  
ATOM    689  CG  PRO A  60     -35.886  16.191 -27.537  1.00 20.08           C  
ATOM    690  CD  PRO A  60     -35.395  16.732 -28.838  1.00 19.07           C  
ATOM    691  HA  PRO A  60     -33.442  14.647 -27.709  1.00  0.00           H  
ATOM    692 1HB  PRO A  60     -36.418  14.173 -28.091  1.00  0.00           H  
ATOM    693 2HB  PRO A  60     -35.495  14.291 -26.588  1.00  0.00           H  
ATOM    694 1HG  PRO A  60     -36.961  16.373 -27.392  1.00  0.00           H  
ATOM    695 2HG  PRO A  60     -35.368  16.643 -26.678  1.00  0.00           H  
ATOM    696 1HD  PRO A  60     -36.217  16.734 -29.569  1.00  0.00           H  
ATOM    697 2HD  PRO A  60     -35.005  17.750 -28.689  1.00  0.00           H  
ATOM    698  N   HIS A  61     -33.611  12.286 -28.649  1.00 18.56           N  
ATOM    699  CA  HIS A  61     -33.681  10.938 -29.211  1.00 17.46           C  
ATOM    700  C   HIS A  61     -33.589  10.011 -28.013  1.00 17.89           C  
ATOM    701  O   HIS A  61     -32.805  10.260 -27.135  1.00 17.69           O  
ATOM    702  CB  HIS A  61     -32.561  10.689 -30.225  1.00 16.67           C  
ATOM    703  CG  HIS A  61     -32.722   9.422 -31.003  1.00 17.33           C  
ATOM    704  ND1 HIS A  61     -32.561   8.177 -30.436  1.00 16.72           N  
ATOM    705  CD2 HIS A  61     -33.020   9.204 -32.308  1.00 16.83           C  
ATOM    706  CE1 HIS A  61     -32.757   7.248 -31.356  1.00 17.50           C  
ATOM    707  NE2 HIS A  61     -33.027   7.847 -32.501  1.00 16.82           N  
ATOM    708  H   HIS A  61     -33.008  12.458 -27.857  1.00  0.00           H  
ATOM    709  HA  HIS A  61     -34.630  10.810 -29.731  1.00  0.00           H  
ATOM    710 1HB  HIS A  61     -32.518  11.519 -30.931  1.00  0.00           H  
ATOM    711 2HB  HIS A  61     -31.603  10.651 -29.707  1.00  0.00           H  
ATOM    712  HD2 HIS A  61     -33.208   9.966 -33.065  1.00  0.00           H  
ATOM    713  HE1 HIS A  61     -32.705   6.171 -31.196  1.00  0.00           H  
ATOM    714  HE2 HIS A  61     -33.210   7.385 -33.381  1.00  0.00           H  
ATOM    715  N   SER A  62     -34.398   8.958 -27.967  1.00 17.44           N  
ATOM    716  CA  SER A  62     -34.406   8.061 -26.796  1.00 18.02           C  
ATOM    717  C   SER A  62     -33.081   7.294 -26.537  1.00 18.95           C  
ATOM    718  O   SER A  62     -32.848   6.791 -25.429  1.00 18.55           O  
ATOM    719  CB  SER A  62     -35.555   7.060 -26.921  1.00 18.51           C  
ATOM    720  OG  SER A  62     -35.238   6.015 -27.835  1.00 17.91           O  
ATOM    721  H   SER A  62     -35.018   8.763 -28.740  1.00  0.00           H  
ATOM    722  HA  SER A  62     -34.556   8.664 -25.899  1.00  0.00           H  
ATOM    723 1HB  SER A  62     -35.773   6.632 -25.943  1.00  0.00           H  
ATOM    724 2HB  SER A  62     -36.452   7.577 -27.259  1.00  0.00           H  
ATOM    725  HG  SER A  62     -34.353   6.204 -28.156  1.00  0.00           H  
ATOM    726  N   TYR A  63     -32.227   7.151 -27.546  1.00 19.43           N  
ATOM    727  CA  TYR A  63     -30.920   6.512 -27.322  1.00 20.96           C  
ATOM    728  C   TYR A  63     -29.807   7.484 -26.939  1.00 20.49           C  
ATOM    729  O   TYR A  63     -28.689   7.046 -26.754  1.00 20.19           O  
ATOM    730  CB  TYR A  63     -30.467   5.673 -28.511  1.00 20.61           C  
ATOM    731  CG  TYR A  63     -31.473   4.667 -29.031  1.00 21.96           C  
ATOM    732  CD1 TYR A  63     -32.380   4.027 -28.187  1.00 22.55           C  
ATOM    733  CD2 TYR A  63     -31.498   4.346 -30.380  1.00 21.93           C  
ATOM    734  CE1 TYR A  63     -33.293   3.114 -28.693  1.00 23.43           C  
ATOM    735  CE2 TYR A  63     -32.400   3.433 -30.888  1.00 22.99           C  
ATOM    736  CZ  TYR A  63     -33.286   2.824 -30.053  1.00 23.90           C  
ATOM    737  OH  TYR A  63     -34.170   1.927 -30.607  1.00 26.00           O  
ATOM    738  H   TYR A  63     -32.463   7.477 -28.472  1.00  0.00           H  
ATOM    739  HA  TYR A  63     -31.003   5.847 -26.462  1.00  0.00           H  
ATOM    740 1HB  TYR A  63     -30.211   6.330 -29.344  1.00  0.00           H  
ATOM    741 2HB  TYR A  63     -29.568   5.118 -28.243  1.00  0.00           H  
ATOM    742  HD1 TYR A  63     -32.376   4.243 -27.118  1.00  0.00           H  
ATOM    743  HD2 TYR A  63     -30.794   4.818 -31.066  1.00  0.00           H  
ATOM    744  HE1 TYR A  63     -33.997   2.620 -28.024  1.00  0.00           H  
ATOM    745  HE2 TYR A  63     -32.400   3.202 -31.953  1.00  0.00           H  
ATOM    746  HH  TYR A  63     -34.014   1.868 -31.553  1.00  0.00           H  
ATOM    747  N   ILE A  64     -30.106   8.779 -26.800  1.00 19.68           N  
ATOM    748  CA  ILE A  64     -29.092   9.764 -26.365  1.00 18.83           C  
ATOM    749  C   ILE A  64     -29.620  10.513 -25.134  1.00 19.99           C  
ATOM    750  O   ILE A  64     -30.843  10.632 -24.941  1.00 19.50           O  
ATOM    751  CB  ILE A  64     -28.741  10.795 -27.464  1.00 17.40           C  
ATOM    752  CG1 ILE A  64     -29.876  11.814 -27.662  1.00 17.83           C  
ATOM    753  CG2 ILE A  64     -28.423  10.111 -28.773  1.00 16.99           C  
ATOM    754  CD1 ILE A  64     -29.738  12.695 -28.904  1.00 17.73           C  
ATOM    755  H   ILE A  64     -31.045   9.094 -26.996  1.00  0.00           H  
ATOM    756  HA  ILE A  64     -28.176   9.230 -26.115  1.00  0.00           H  
ATOM    757  HB  ILE A  64     -27.872  11.374 -27.155  1.00  0.00           H  
ATOM    758 1HG1 ILE A  64     -30.828  11.289 -27.732  1.00  0.00           H  
ATOM    759 2HG1 ILE A  64     -29.930  12.472 -26.794  1.00  0.00           H  
ATOM    760 1HG2 ILE A  64     -28.181  10.861 -29.526  1.00  0.00           H  
ATOM    761 2HG2 ILE A  64     -27.572   9.445 -28.638  1.00  0.00           H  
ATOM    762 3HG2 ILE A  64     -29.287   9.533 -29.101  1.00  0.00           H  
ATOM    763 1HD1 ILE A  64     -30.583  13.381 -28.959  1.00  0.00           H  
ATOM    764 2HD1 ILE A  64     -28.811  13.266 -28.844  1.00  0.00           H  
ATOM    765 3HD1 ILE A  64     -29.722  12.068 -29.794  1.00  0.00           H  
ATOM    766  N   ASP A  65     -28.693  11.018 -24.331  1.00 21.04           N  
ATOM    767  CA  ASP A  65     -29.018  11.692 -23.072  1.00 24.51           C  
ATOM    768  C   ASP A  65     -28.934  13.208 -23.145  1.00 22.61           C  
ATOM    769  O   ASP A  65     -29.381  13.871 -22.236  1.00 23.54           O  
ATOM    770  CB  ASP A  65     -28.078  11.218 -21.976  1.00 28.11           C  
ATOM    771  CG  ASP A  65     -28.132   9.725 -21.788  1.00 30.60           C  
ATOM    772  OD1 ASP A  65     -29.256   9.186 -21.715  1.00 37.11           O  
ATOM    773  OD2 ASP A  65     -27.060   9.094 -21.754  1.00 32.79           O  
ATOM    774  H   ASP A  65     -27.725  10.930 -24.606  1.00  0.00           H  
ATOM    775  HA  ASP A  65     -30.041  11.436 -22.796  1.00  0.00           H  
ATOM    776 1HB  ASP A  65     -27.056  11.509 -22.222  1.00  0.00           H  
ATOM    777 2HB  ASP A  65     -28.340  11.705 -21.036  1.00  0.00           H  
ATOM    778  N   THR A  66     -28.329  13.760 -24.194  1.00 21.66           N  
ATOM    779  CA  THR A  66     -28.346  15.215 -24.383  1.00 21.67           C  
ATOM    780  C   THR A  66     -28.259  15.572 -25.872  1.00 20.49           C  
ATOM    781  O   THR A  66     -27.799  14.758 -26.694  1.00 19.71           O  
ATOM    782  CB  THR A  66     -27.238  15.919 -23.548  1.00 25.11           C  
ATOM    783  OG1 THR A  66     -27.324  17.343 -23.700  1.00 29.22           O  
ATOM    784  CG2 THR A  66     -25.872  15.462 -23.931  1.00 26.67           C  
ATOM    785  H   THR A  66     -27.852  13.182 -24.871  1.00  0.00           H  
ATOM    786  HA  THR A  66     -29.312  15.596 -24.050  1.00  0.00           H  
ATOM    787  HB  THR A  66     -27.388  15.704 -22.490  1.00  0.00           H  
ATOM    788  HG1 THR A  66     -28.052  17.558 -24.288  1.00  0.00           H  
ATOM    789 1HG2 THR A  66     -25.131  15.980 -23.322  1.00  0.00           H  
ATOM    790 2HG2 THR A  66     -25.789  14.388 -23.769  1.00  0.00           H  
ATOM    791 3HG2 THR A  66     -25.696  15.684 -24.983  1.00  0.00           H  
ATOM    792  N   TYR A  67     -28.754  16.768 -26.206  1.00 17.80           N  
ATOM    793  CA  TYR A  67     -28.711  17.294 -27.566  1.00 16.58           C  
ATOM    794  C   TYR A  67     -28.394  18.782 -27.519  1.00 16.27           C  
ATOM    795  O   TYR A  67     -28.527  19.429 -26.464  1.00 16.33           O  
ATOM    796  CB  TYR A  67     -30.017  17.035 -28.305  1.00 17.56           C  
ATOM    797  CG  TYR A  67     -31.222  17.749 -27.746  1.00 18.25           C  
ATOM    798  CD1 TYR A  67     -31.897  17.226 -26.652  1.00 18.98           C  
ATOM    799  CD2 TYR A  67     -31.693  18.945 -28.321  1.00 18.52           C  
ATOM    800  CE1 TYR A  67     -33.005  17.871 -26.124  1.00 20.90           C  
ATOM    801  CE2 TYR A  67     -32.809  19.590 -27.818  1.00 19.30           C  
ATOM    802  CZ  TYR A  67     -33.453  19.051 -26.702  1.00 20.52           C  
ATOM    803  OH  TYR A  67     -34.549  19.661 -26.163  1.00 22.71           O  
ATOM    804  H   TYR A  67     -29.175  17.325 -25.476  1.00  0.00           H  
ATOM    805  HA  TYR A  67     -27.909  16.791 -28.106  1.00  0.00           H  
ATOM    806 1HB  TYR A  67     -29.912  17.338 -29.348  1.00  0.00           H  
ATOM    807 2HB  TYR A  67     -30.235  15.968 -28.295  1.00  0.00           H  
ATOM    808  HD1 TYR A  67     -31.558  16.296 -26.196  1.00  0.00           H  
ATOM    809  HD2 TYR A  67     -31.177  19.378 -29.178  1.00  0.00           H  
ATOM    810  HE1 TYR A  67     -33.524  17.447 -25.265  1.00  0.00           H  
ATOM    811  HE2 TYR A  67     -33.172  20.502 -28.293  1.00  0.00           H  
ATOM    812  HH  TYR A  67     -34.753  20.453 -26.666  1.00  0.00           H  
ATOM    813  N   PHE A  68     -27.935  19.311 -28.640  1.00 15.14           N  
ATOM    814  CA  PHE A  68     -27.654  20.731 -28.746  1.00 15.77           C  
ATOM    815  C   PHE A  68     -28.938  21.493 -29.113  1.00 15.85           C  
ATOM    816  O   PHE A  68     -29.547  21.232 -30.153  1.00 16.05           O  
ATOM    817  CB  PHE A  68     -26.541  20.999 -29.773  1.00 16.11           C  
ATOM    818  CG  PHE A  68     -26.208  22.471 -29.917  1.00 16.21           C  
ATOM    819  CD1 PHE A  68     -25.852  23.219 -28.808  1.00 16.04           C  
ATOM    820  CD2 PHE A  68     -26.271  23.105 -31.153  1.00 16.42           C  
ATOM    821  CE1 PHE A  68     -25.585  24.590 -28.934  1.00 16.41           C  
ATOM    822  CE2 PHE A  68     -25.995  24.463 -31.274  1.00 17.09           C  
ATOM    823  CZ  PHE A  68     -25.658  25.196 -30.170  1.00 16.19           C  
ATOM    824  H   PHE A  68     -27.776  18.717 -29.441  1.00  0.00           H  
ATOM    825  HA  PHE A  68     -27.317  21.091 -27.773  1.00  0.00           H  
ATOM    826 1HB  PHE A  68     -25.638  20.466 -29.478  1.00  0.00           H  
ATOM    827 2HB  PHE A  68     -26.844  20.615 -30.746  1.00  0.00           H  
ATOM    828  HD1 PHE A  68     -25.781  22.730 -27.836  1.00  0.00           H  
ATOM    829  HD2 PHE A  68     -26.540  22.523 -32.035  1.00  0.00           H  
ATOM    830  HE1 PHE A  68     -25.320  25.176 -28.054  1.00  0.00           H  
ATOM    831  HE2 PHE A  68     -26.048  24.943 -32.251  1.00  0.00           H  
ATOM    832  HZ  PHE A  68     -25.449  26.260 -30.269  1.00  0.00           H  
ATOM    833  N   ASP A  69     -29.355  22.429 -28.263  1.00 16.41           N  
ATOM    834  CA  ASP A  69     -30.563  23.237 -28.533  1.00 18.35           C  
ATOM    835  C   ASP A  69     -30.181  24.624 -29.060  1.00 18.10           C  
ATOM    836  O   ASP A  69     -29.724  25.464 -28.300  1.00 16.20           O  
ATOM    837  CB  ASP A  69     -31.384  23.349 -27.235  1.00 20.05           C  
ATOM    838  CG  ASP A  69     -32.742  23.965 -27.452  1.00 21.76           C  
ATOM    839  OD1 ASP A  69     -33.000  24.591 -28.514  1.00 21.84           O  
ATOM    840  OD2 ASP A  69     -33.550  23.841 -26.524  1.00 24.17           O  
ATOM    841  H   ASP A  69     -28.834  22.592 -27.413  1.00  0.00           H  
ATOM    842  HA  ASP A  69     -31.155  22.730 -29.295  1.00  0.00           H  
ATOM    843 1HB  ASP A  69     -31.516  22.358 -26.801  1.00  0.00           H  
ATOM    844 2HB  ASP A  69     -30.838  23.954 -26.510  1.00  0.00           H  
ATOM    845  N   THR A  70     -30.350  24.865 -30.360  1.00 18.51           N  
ATOM    846  CA  THR A  70     -29.898  26.122 -30.939  1.00 18.35           C  
ATOM    847  C   THR A  70     -30.619  27.339 -30.335  1.00 19.63           C  
ATOM    848  O   THR A  70     -30.064  28.423 -30.316  1.00 18.67           O  
ATOM    849  CB  THR A  70     -30.083  26.174 -32.466  1.00 17.79           C  
ATOM    850  OG1 THR A  70     -31.437  25.870 -32.799  1.00 17.94           O  
ATOM    851  CG2 THR A  70     -29.160  25.185 -33.153  1.00 17.94           C  
ATOM    852  H   THR A  70     -30.792  24.180 -30.956  1.00  0.00           H  
ATOM    853  HA  THR A  70     -28.833  26.235 -30.733  1.00  0.00           H  
ATOM    854  HB  THR A  70     -29.859  27.178 -32.826  1.00  0.00           H  
ATOM    855  HG1 THR A  70     -31.933  25.700 -31.995  1.00  0.00           H  
ATOM    856 1HG2 THR A  70     -29.307  25.239 -34.232  1.00  0.00           H  
ATOM    857 2HG2 THR A  70     -28.125  25.428 -32.915  1.00  0.00           H  
ATOM    858 3HG2 THR A  70     -29.385  24.177 -32.807  1.00  0.00           H  
ATOM    859  N   GLU A  71     -31.840  27.147 -29.858  1.00 20.95           N  
ATOM    860  CA  GLU A  71     -32.633  28.256 -29.313  1.00 23.67           C  
ATOM    861  C   GLU A  71     -32.116  28.771 -27.963  1.00 23.65           C  
ATOM    862  O   GLU A  71     -32.440  29.906 -27.558  1.00 23.82           O  
ATOM    863  CB  GLU A  71     -34.112  27.863 -29.236  1.00 25.66           C  
ATOM    864  CG  GLU A  71     -34.738  27.693 -30.623  1.00 30.22           C  
ATOM    865  CD  GLU A  71     -36.021  26.872 -30.620  1.00 32.52           C  
ATOM    866  OE1 GLU A  71     -36.880  27.111 -29.741  1.00 39.04           O  
ATOM    867  OE2 GLU A  71     -36.175  25.984 -31.498  1.00 36.40           O  
ATOM    868  H   GLU A  71     -32.236  26.218 -29.869  1.00  0.00           H  
ATOM    869  HA  GLU A  71     -32.532  29.113 -29.979  1.00  0.00           H  
ATOM    870 1HB  GLU A  71     -34.212  26.928 -28.684  1.00  0.00           H  
ATOM    871 2HB  GLU A  71     -34.664  28.627 -28.688  1.00  0.00           H  
ATOM    872 1HG  GLU A  71     -34.961  28.678 -31.033  1.00  0.00           H  
ATOM    873 2HG  GLU A  71     -34.015  27.212 -31.280  1.00  0.00           H  
ATOM    874  N   ARG A  72     -31.271  27.981 -27.297  1.00 22.46           N  
ATOM    875  CA  ARG A  72     -30.651  28.392 -26.008  1.00 23.22           C  
ATOM    876  C   ARG A  72     -29.277  29.029 -26.161  1.00 20.95           C  
ATOM    877  O   ARG A  72     -28.601  29.349 -25.165  1.00 19.82           O  
ATOM    878  CB  ARG A  72     -30.543  27.187 -25.109  1.00 25.78           C  
ATOM    879  CG  ARG A  72     -31.892  26.532 -24.887  1.00 27.75           C  
ATOM    880  CD  ARG A  72     -31.891  25.693 -23.634  1.00 31.75           C  
ATOM    881  NE  ARG A  72     -31.325  24.358 -23.844  1.00 35.04           N  
ATOM    882  CZ  ARG A  72     -30.392  23.784 -23.073  1.00 40.64           C  
ATOM    883  NH1 ARG A  72     -29.871  24.409 -22.014  1.00 38.94           N  
ATOM    884  NH2 ARG A  72     -29.987  22.551 -23.357  1.00 41.80           N  
ATOM    885  H   ARG A  72     -31.047  27.075 -27.684  1.00  0.00           H  
ATOM    886  HA  ARG A  72     -31.293  29.137 -25.538  1.00  0.00           H  
ATOM    887 1HB  ARG A  72     -29.860  26.463 -25.551  1.00  0.00           H  
ATOM    888 2HB  ARG A  72     -30.125  27.486 -24.148  1.00  0.00           H  
ATOM    889 1HG  ARG A  72     -32.658  27.301 -24.790  1.00  0.00           H  
ATOM    890 2HG  ARG A  72     -32.129  25.889 -25.736  1.00  0.00           H  
ATOM    891 1HD  ARG A  72     -31.298  26.188 -22.865  1.00  0.00           H  
ATOM    892 2HD  ARG A  72     -32.913  25.568 -23.279  1.00  0.00           H  
ATOM    893  HE  ARG A  72     -31.663  23.823 -24.633  1.00  0.00           H  
ATOM    894 1HH1 ARG A  72     -30.179  25.341 -21.775  1.00  0.00           H  
ATOM    895 2HH1 ARG A  72     -29.169  23.950 -21.452  1.00  0.00           H  
ATOM    896 1HH2 ARG A  72     -30.382  22.058 -24.146  1.00  0.00           H  
ATOM    897 2HH2 ARG A  72     -29.285  22.106 -22.785  1.00  0.00           H  
ATOM    898  N   SER A  73     -28.849  29.202 -27.410  1.00 18.29           N  
ATOM    899  CA  SER A  73     -27.543  29.750 -27.691  1.00 17.69           C  
ATOM    900  C   SER A  73     -27.691  31.079 -28.376  1.00 18.33           C  
ATOM    901  O   SER A  73     -28.140  31.144 -29.526  1.00 18.62           O  
ATOM    902  CB  SER A  73     -26.769  28.853 -28.621  1.00 16.67           C  
ATOM    903  OG  SER A  73     -25.607  29.528 -29.054  1.00 17.31           O  
ATOM    904  H   SER A  73     -29.450  28.945 -28.179  1.00  0.00           H  
ATOM    905  HA  SER A  73     -26.992  29.830 -26.753  1.00  0.00           H  
ATOM    906 1HB  SER A  73     -26.506  27.931 -28.103  1.00  0.00           H  
ATOM    907 2HB  SER A  73     -27.395  28.583 -29.471  1.00  0.00           H  
ATOM    908  HG  SER A  73     -25.628  30.389 -28.630  1.00  0.00           H  
ATOM    909  N   SER A  74     -27.253  32.120 -27.690  1.00 18.86           N  
ATOM    910  CA  SER A  74     -27.271  33.478 -28.216  1.00 18.81           C  
ATOM    911  C   SER A  74     -26.298  33.692 -29.372  1.00 19.12           C  
ATOM    912  O   SER A  74     -26.487  34.629 -30.140  1.00 19.02           O  
ATOM    913  CB  SER A  74     -26.959  34.475 -27.110  1.00 18.06           C  
ATOM    914  OG  SER A  74     -25.644  34.293 -26.584  1.00 18.12           O  
ATOM    915  H   SER A  74     -26.892  31.957 -26.761  1.00  0.00           H  
ATOM    916  HA  SER A  74     -28.269  33.686 -28.604  1.00  0.00           H  
ATOM    917 1HB  SER A  74     -27.052  35.489 -27.498  1.00  0.00           H  
ATOM    918 2HB  SER A  74     -27.685  34.364 -26.305  1.00  0.00           H  
ATOM    919  HG  SER A  74     -25.262  33.560 -27.073  1.00  0.00           H  
ATOM    920  N   THR A  75     -25.273  32.844 -29.507  1.00 18.90           N  
ATOM    921  CA  THR A  75     -24.273  32.993 -30.586  1.00 17.41           C  
ATOM    922  C   THR A  75     -24.542  32.125 -31.821  1.00 17.29           C  
ATOM    923  O   THR A  75     -23.908  32.295 -32.857  1.00 18.02           O  
ATOM    924  CB  THR A  75     -22.832  32.750 -30.069  1.00 18.22           C  
ATOM    925  OG1 THR A  75     -22.760  31.540 -29.282  1.00 18.60           O  
ATOM    926  CG2 THR A  75     -22.351  33.976 -29.226  1.00 18.16           C  
ATOM    927  H   THR A  75     -25.180  32.080 -28.853  1.00  0.00           H  
ATOM    928  HA  THR A  75     -24.327  34.012 -30.969  1.00  0.00           H  
ATOM    929  HB  THR A  75     -22.161  32.607 -30.916  1.00  0.00           H  
ATOM    930  HG1 THR A  75     -23.629  31.133 -29.242  1.00  0.00           H  
ATOM    931 1HG2 THR A  75     -21.338  33.796 -28.868  1.00  0.00           H  
ATOM    932 2HG2 THR A  75     -22.363  34.872 -29.847  1.00  0.00           H  
ATOM    933 3HG2 THR A  75     -23.017  34.116 -28.375  1.00  0.00           H  
ATOM    934  N   TYR A  76     -25.488  31.195 -31.739  1.00 17.61           N  
ATOM    935  CA  TYR A  76     -25.881  30.420 -32.928  1.00 17.19           C  
ATOM    936  C   TYR A  76     -26.424  31.322 -34.035  1.00 17.48           C  
ATOM    937  O   TYR A  76     -27.217  32.224 -33.777  1.00 16.85           O  
ATOM    938  CB  TYR A  76     -26.925  29.355 -32.591  1.00 16.74           C  
ATOM    939  CG  TYR A  76     -27.337  28.543 -33.804  1.00 16.73           C  
ATOM    940  CD1 TYR A  76     -26.521  27.504 -34.300  1.00 15.70           C  
ATOM    941  CD2 TYR A  76     -28.533  28.797 -34.445  1.00 15.39           C  
ATOM    942  CE1 TYR A  76     -26.897  26.789 -35.433  1.00 15.22           C  
ATOM    943  CE2 TYR A  76     -28.939  28.076 -35.555  1.00 15.39           C  
ATOM    944  CZ  TYR A  76     -28.128  27.067 -36.050  1.00 14.96           C  
ATOM    945  OH  TYR A  76     -28.539  26.390 -37.154  1.00 12.84           O  
ATOM    946  H   TYR A  76     -25.947  31.011 -30.858  1.00  0.00           H  
ATOM    947  HA  TYR A  76     -24.998  29.914 -33.319  1.00  0.00           H  
ATOM    948 1HB  TYR A  76     -26.525  28.680 -31.833  1.00  0.00           H  
ATOM    949 2HB  TYR A  76     -27.809  29.833 -32.170  1.00  0.00           H  
ATOM    950  HD1 TYR A  76     -25.587  27.256 -33.795  1.00  0.00           H  
ATOM    951  HD2 TYR A  76     -29.190  29.587 -34.080  1.00  0.00           H  
ATOM    952  HE1 TYR A  76     -26.260  25.988 -35.808  1.00  0.00           H  
ATOM    953  HE2 TYR A  76     -29.891  28.304 -36.035  1.00  0.00           H  
ATOM    954  HH  TYR A  76     -29.386  26.737 -37.444  1.00  0.00           H  
ATOM    955  N   ARG A  77     -25.993  31.069 -35.262  1.00 16.63           N  
ATOM    956  CA  ARG A  77     -26.596  31.670 -36.432  1.00 17.39           C  
ATOM    957  C   ARG A  77     -26.878  30.610 -37.486  1.00 16.07           C  
ATOM    958  O   ARG A  77     -25.987  29.825 -37.851  1.00 14.95           O  
ATOM    959  CB  ARG A  77     -25.679  32.756 -36.984  1.00 18.54           C  
ATOM    960  CG  ARG A  77     -25.466  33.941 -36.038  1.00 19.68           C  
ATOM    961  CD  ARG A  77     -26.713  34.801 -35.895  1.00 22.08           C  
ATOM    962  NE  ARG A  77     -26.452  35.988 -35.068  1.00 23.14           N  
ATOM    963  CZ  ARG A  77     -26.386  36.014 -33.736  1.00 25.05           C  
ATOM    964  NH1 ARG A  77     -26.563  34.922 -32.988  1.00 25.63           N  
ATOM    965  NH2 ARG A  77     -26.145  37.167 -33.126  1.00 27.42           N  
ATOM    966  H   ARG A  77     -25.216  30.434 -35.380  1.00  0.00           H  
ATOM    967  HA  ARG A  77     -27.544  32.121 -36.139  1.00  0.00           H  
ATOM    968 1HB  ARG A  77     -24.703  32.328 -37.210  1.00  0.00           H  
ATOM    969 2HB  ARG A  77     -26.091  33.141 -37.917  1.00  0.00           H  
ATOM    970 1HG  ARG A  77     -25.196  33.572 -35.048  1.00  0.00           H  
ATOM    971 2HG  ARG A  77     -24.664  34.573 -36.421  1.00  0.00           H  
ATOM    972 1HD  ARG A  77     -27.042  35.131 -36.880  1.00  0.00           H  
ATOM    973 2HD  ARG A  77     -27.504  34.219 -35.424  1.00  0.00           H  
ATOM    974  HE  ARG A  77     -26.308  36.869 -35.543  1.00  0.00           H  
ATOM    975 1HH1 ARG A  77     -26.755  34.033 -33.429  1.00  0.00           H  
ATOM    976 2HH1 ARG A  77     -26.505  34.984 -31.982  1.00  0.00           H  
ATOM    977 1HH2 ARG A  77     -26.014  38.009 -33.670  1.00  0.00           H  
ATOM    978 2HH2 ARG A  77     -26.092  37.204 -32.119  1.00  0.00           H  
ATOM    979  N   SER A  78     -28.121  30.574 -37.956  1.00 15.44           N  
ATOM    980  CA  SER A  78     -28.526  29.661 -39.024  1.00 16.04           C  
ATOM    981  C   SER A  78     -27.841  30.062 -40.351  1.00 16.04           C  
ATOM    982  O   SER A  78     -27.595  31.250 -40.607  1.00 14.71           O  
ATOM    983  CB  SER A  78     -30.057  29.598 -39.126  1.00 15.71           C  
ATOM    984  OG  SER A  78     -30.511  29.101 -40.383  1.00 16.37           O  
ATOM    985  H   SER A  78     -28.806  31.201 -37.559  1.00  0.00           H  
ATOM    986  HA  SER A  78     -28.151  28.664 -38.788  1.00  0.00           H  
ATOM    987 1HB  SER A  78     -30.448  28.957 -38.337  1.00  0.00           H  
ATOM    988 2HB  SER A  78     -30.473  30.593 -38.975  1.00  0.00           H  
ATOM    989  HG  SER A  78     -29.720  28.914 -40.895  1.00  0.00           H  
ATOM    990  N   LYS A  79     -27.505  29.059 -41.171  1.00 15.99           N  
ATOM    991  CA  LYS A  79     -26.909  29.305 -42.497  1.00 15.63           C  
ATOM    992  C   LYS A  79     -27.908  29.196 -43.649  1.00 15.30           C  
ATOM    993  O   LYS A  79     -27.545  29.340 -44.801  1.00 15.43           O  
ATOM    994  CB  LYS A  79     -25.662  28.425 -42.733  1.00 17.12           C  
ATOM    995  CG  LYS A  79     -24.391  28.956 -42.101  1.00 17.82           C  
ATOM    996  CD  LYS A  79     -23.138  28.255 -42.631  1.00 21.21           C  
ATOM    997  CE  LYS A  79     -21.936  29.167 -42.497  1.00 24.00           C  
ATOM    998  NZ  LYS A  79     -20.768  28.765 -43.337  1.00 24.89           N  
ATOM    999  H   LYS A  79     -27.665  28.107 -40.872  1.00  0.00           H  
ATOM   1000  HA  LYS A  79     -26.601  30.350 -42.549  1.00  0.00           H  
ATOM   1001 1HB  LYS A  79     -25.841  27.426 -42.335  1.00  0.00           H  
ATOM   1002 2HB  LYS A  79     -25.485  28.324 -43.804  1.00  0.00           H  
ATOM   1003 1HG  LYS A  79     -24.301  30.023 -42.306  1.00  0.00           H  
ATOM   1004 2HG  LYS A  79     -24.435  28.814 -41.022  1.00  0.00           H  
ATOM   1005 1HD  LYS A  79     -22.967  27.338 -42.066  1.00  0.00           H  
ATOM   1006 2HD  LYS A  79     -23.283  27.994 -43.679  1.00  0.00           H  
ATOM   1007 1HE  LYS A  79     -22.215  30.180 -42.782  1.00  0.00           H  
ATOM   1008 2HE  LYS A  79     -21.606  29.183 -41.458  1.00  0.00           H  
ATOM   1009 1HZ  LYS A  79     -20.010  29.417 -43.194  1.00  0.00           H  
ATOM   1010 2HZ  LYS A  79     -20.467  27.837 -43.075  1.00  0.00           H  
ATOM   1011 3HZ  LYS A  79     -21.036  28.769 -44.311  1.00  0.00           H  
ATOM   1012  N   GLY A  80     -29.171  28.947 -43.341  1.00 15.24           N  
ATOM   1013  CA  GLY A  80     -30.223  29.008 -44.335  1.00 15.53           C  
ATOM   1014  C   GLY A  80     -30.375  27.794 -45.209  1.00 16.40           C  
ATOM   1015  O   GLY A  80     -31.022  27.860 -46.247  1.00 16.95           O  
ATOM   1016  H   GLY A  80     -29.407  28.708 -42.388  1.00  0.00           H  
ATOM   1017 1HA  GLY A  80     -31.181  29.171 -43.841  1.00  0.00           H  
ATOM   1018 2HA  GLY A  80     -30.052  29.859 -44.993  1.00  0.00           H  
ATOM   1019  N   PHE A  81     -29.780  26.670 -44.816  1.00 16.76           N  
ATOM   1020  CA  PHE A  81     -30.055  25.430 -45.522  1.00 15.04           C  
ATOM   1021  C   PHE A  81     -29.890  24.232 -44.620  1.00 14.89           C  
ATOM   1022  O   PHE A  81     -29.308  24.323 -43.527  1.00 14.12           O  
ATOM   1023  CB  PHE A  81     -29.197  25.316 -46.797  1.00 14.69           C  
ATOM   1024  CG  PHE A  81     -27.731  25.441 -46.575  1.00 14.95           C  
ATOM   1025  CD1 PHE A  81     -26.947  24.315 -46.268  1.00 14.09           C  
ATOM   1026  CD2 PHE A  81     -27.119  26.680 -46.653  1.00 14.19           C  
ATOM   1027  CE1 PHE A  81     -25.573  24.436 -46.086  1.00 14.39           C  
ATOM   1028  CE2 PHE A  81     -25.753  26.811 -46.456  1.00 14.23           C  
ATOM   1029  CZ  PHE A  81     -24.974  25.684 -46.172  1.00 15.27           C  
ATOM   1030  H   PHE A  81     -29.139  26.660 -44.035  1.00  0.00           H  
ATOM   1031  HA  PHE A  81     -31.106  25.424 -45.814  1.00  0.00           H  
ATOM   1032 1HB  PHE A  81     -29.379  24.353 -47.272  1.00  0.00           H  
ATOM   1033 2HB  PHE A  81     -29.492  26.090 -47.504  1.00  0.00           H  
ATOM   1034  HD1 PHE A  81     -27.428  23.341 -46.174  1.00  0.00           H  
ATOM   1035  HD2 PHE A  81     -27.725  27.560 -46.874  1.00  0.00           H  
ATOM   1036  HE1 PHE A  81     -24.972  23.552 -45.877  1.00  0.00           H  
ATOM   1037  HE2 PHE A  81     -25.286  27.793 -46.522  1.00  0.00           H  
ATOM   1038  HZ  PHE A  81     -23.901  25.786 -46.017  1.00  0.00           H  
ATOM   1039  N   ASP A  82     -30.454  23.120 -45.057  1.00 16.45           N  
ATOM   1040  CA  ASP A  82     -30.221  21.824 -44.409  1.00 16.81           C  
ATOM   1041  C   ASP A  82     -29.329  20.922 -45.251  1.00 16.77           C  
ATOM   1042  O   ASP A  82     -28.971  21.245 -46.398  1.00 16.21           O  
ATOM   1043  CB  ASP A  82     -31.519  21.112 -44.041  1.00 17.96           C  
ATOM   1044  CG  ASP A  82     -32.319  20.624 -45.224  1.00 20.53           C  
ATOM   1045  OD1 ASP A  82     -31.832  20.546 -46.400  1.00 21.06           O  
ATOM   1046  OD2 ASP A  82     -33.504  20.307 -44.955  1.00 21.15           O  
ATOM   1047  H   ASP A  82     -31.063  23.165 -45.861  1.00  0.00           H  
ATOM   1048  HA  ASP A  82     -29.664  21.993 -43.487  1.00  0.00           H  
ATOM   1049 1HB  ASP A  82     -31.296  20.251 -43.410  1.00  0.00           H  
ATOM   1050 2HB  ASP A  82     -32.153  21.786 -43.463  1.00  0.00           H  
ATOM   1051  N   VAL A  83     -28.936  19.792 -44.663  1.00 14.62           N  
ATOM   1052  CA  VAL A  83     -28.097  18.829 -45.380  1.00 13.92           C  
ATOM   1053  C   VAL A  83     -28.503  17.447 -44.902  1.00 13.53           C  
ATOM   1054  O   VAL A  83     -28.854  17.240 -43.733  1.00 11.13           O  
ATOM   1055  CB  VAL A  83     -26.585  19.090 -45.164  1.00 14.74           C  
ATOM   1056  CG1 VAL A  83     -26.191  18.978 -43.687  1.00 15.21           C  
ATOM   1057  CG2 VAL A  83     -25.716  18.175 -45.994  1.00 15.07           C  
ATOM   1058  H   VAL A  83     -29.215  19.590 -43.714  1.00  0.00           H  
ATOM   1059  HA  VAL A  83     -28.301  18.920 -46.448  1.00  0.00           H  
ATOM   1060  HB  VAL A  83     -26.360  20.119 -45.443  1.00  0.00           H  
ATOM   1061 1HG1 VAL A  83     -25.123  19.168 -43.580  1.00  0.00           H  
ATOM   1062 2HG1 VAL A  83     -26.750  19.711 -43.105  1.00  0.00           H  
ATOM   1063 3HG1 VAL A  83     -26.418  17.975 -43.325  1.00  0.00           H  
ATOM   1064 1HG2 VAL A  83     -24.667  18.400 -45.806  1.00  0.00           H  
ATOM   1065 2HG2 VAL A  83     -25.919  17.138 -45.726  1.00  0.00           H  
ATOM   1066 3HG2 VAL A  83     -25.935  18.325 -47.051  1.00  0.00           H  
ATOM   1067  N   THR A  84     -28.484  16.518 -45.836  1.00 14.12           N  
ATOM   1068  CA  THR A  84     -28.805  15.135 -45.560  1.00 14.95           C  
ATOM   1069  C   THR A  84     -27.558  14.345 -45.844  1.00 15.14           C  
ATOM   1070  O   THR A  84     -26.957  14.515 -46.880  1.00 15.67           O  
ATOM   1071  CB  THR A  84     -29.966  14.656 -46.443  1.00 16.40           C  
ATOM   1072  OG1 THR A  84     -31.120  15.445 -46.165  1.00 17.25           O  
ATOM   1073  CG2 THR A  84     -30.295  13.160 -46.223  1.00 17.18           C  
ATOM   1074  H   THR A  84     -28.236  16.787 -46.777  1.00  0.00           H  
ATOM   1075  HA  THR A  84     -29.108  15.052 -44.516  1.00  0.00           H  
ATOM   1076  HB  THR A  84     -29.707  14.797 -47.492  1.00  0.00           H  
ATOM   1077  HG1 THR A  84     -30.908  16.095 -45.490  1.00  0.00           H  
ATOM   1078 1HG2 THR A  84     -31.122  12.870 -46.871  1.00  0.00           H  
ATOM   1079 2HG2 THR A  84     -29.419  12.556 -46.460  1.00  0.00           H  
ATOM   1080 3HG2 THR A  84     -30.575  12.999 -45.183  1.00  0.00           H  
ATOM   1081  N   VAL A  85     -27.183  13.464 -44.927  1.00 14.80           N  
ATOM   1082  CA  VAL A  85     -25.979  12.656 -45.060  1.00 15.24           C  
ATOM   1083  C   VAL A  85     -26.457  11.227 -44.968  1.00 15.47           C  
ATOM   1084  O   VAL A  85     -27.350  10.929 -44.182  1.00 15.24           O  
ATOM   1085  CB  VAL A  85     -24.922  12.990 -43.993  1.00 15.00           C  
ATOM   1086  CG1 VAL A  85     -23.796  11.951 -43.941  1.00 15.02           C  
ATOM   1087  CG2 VAL A  85     -24.344  14.363 -44.286  1.00 15.73           C  
ATOM   1088  H   VAL A  85     -27.761  13.354 -44.106  1.00  0.00           H  
ATOM   1089  HA  VAL A  85     -25.536  12.854 -46.037  1.00  0.00           H  
ATOM   1090  HB  VAL A  85     -25.396  12.987 -43.011  1.00  0.00           H  
ATOM   1091 1HG1 VAL A  85     -23.076  12.233 -43.172  1.00  0.00           H  
ATOM   1092 2HG1 VAL A  85     -24.214  10.973 -43.705  1.00  0.00           H  
ATOM   1093 3HG1 VAL A  85     -23.295  11.909 -44.908  1.00  0.00           H  
ATOM   1094 1HG2 VAL A  85     -23.594  14.610 -43.535  1.00  0.00           H  
ATOM   1095 2HG2 VAL A  85     -23.882  14.360 -45.273  1.00  0.00           H  
ATOM   1096 3HG2 VAL A  85     -25.141  15.106 -44.260  1.00  0.00           H  
ATOM   1097  N   LYS A  86     -25.888  10.397 -45.833  1.00 15.79           N  
ATOM   1098  CA  LYS A  86     -26.276   9.008 -46.021  1.00 18.48           C  
ATOM   1099  C   LYS A  86     -25.001   8.183 -45.900  1.00 19.02           C  
ATOM   1100  O   LYS A  86     -24.003   8.491 -46.541  1.00 19.83           O  
ATOM   1101  CB  LYS A  86     -26.818   8.799 -47.444  1.00 20.66           C  
ATOM   1102  CG  LYS A  86     -28.337   8.708 -47.599  1.00 24.00           C  
ATOM   1103  CD  LYS A  86     -28.756   7.446 -48.376  1.00 25.20           C  
ATOM   1104  CE  LYS A  86     -29.128   6.305 -47.429  1.00 25.93           C  
ATOM   1105  NZ  LYS A  86     -28.944   4.941 -48.012  1.00 26.47           N  
ATOM   1106  H   LYS A  86     -25.135  10.777 -46.389  1.00  0.00           H  
ATOM   1107  HA  LYS A  86     -27.064   8.769 -45.306  1.00  0.00           H  
ATOM   1108 1HB  LYS A  86     -26.489   9.619 -48.083  1.00  0.00           H  
ATOM   1109 2HB  LYS A  86     -26.408   7.877 -47.858  1.00  0.00           H  
ATOM   1110 1HG  LYS A  86     -28.803   8.684 -46.613  1.00  0.00           H  
ATOM   1111 2HG  LYS A  86     -28.701   9.586 -48.132  1.00  0.00           H  
ATOM   1112 1HD  LYS A  86     -29.614   7.676 -49.009  1.00  0.00           H  
ATOM   1113 2HD  LYS A  86     -27.934   7.122 -49.014  1.00  0.00           H  
ATOM   1114 1HE  LYS A  86     -28.517   6.365 -46.530  1.00  0.00           H  
ATOM   1115 2HE  LYS A  86     -30.174   6.400 -47.138  1.00  0.00           H  
ATOM   1116 1HZ  LYS A  86     -29.210   4.244 -47.330  1.00  0.00           H  
ATOM   1117 2HZ  LYS A  86     -29.523   4.845 -48.835  1.00  0.00           H  
ATOM   1118 3HZ  LYS A  86     -27.975   4.811 -48.266  1.00  0.00           H  
ATOM   1119  N   TYR A  87     -25.017   7.146 -45.083  1.00 18.78           N  
ATOM   1120  CA  TYR A  87     -23.868   6.248 -44.981  1.00 19.41           C  
ATOM   1121  C   TYR A  87     -24.367   4.923 -45.501  1.00 21.16           C  
ATOM   1122  O   TYR A  87     -25.545   4.779 -45.800  1.00 20.38           O  
ATOM   1123  CB  TYR A  87     -23.418   6.087 -43.524  1.00 18.53           C  
ATOM   1124  CG  TYR A  87     -23.186   7.395 -42.748  1.00 17.79           C  
ATOM   1125  CD1 TYR A  87     -22.184   8.252 -43.107  1.00 17.61           C  
ATOM   1126  CD2 TYR A  87     -23.956   7.725 -41.628  1.00 18.61           C  
ATOM   1127  CE1 TYR A  87     -21.952   9.427 -42.403  1.00 18.35           C  
ATOM   1128  CE2 TYR A  87     -23.732   8.902 -40.920  1.00 18.36           C  
ATOM   1129  CZ  TYR A  87     -22.729   9.746 -41.317  1.00 18.20           C  
ATOM   1130  OH  TYR A  87     -22.479  10.905 -40.625  1.00 20.32           O  
ATOM   1131  H   TYR A  87     -25.834   6.966 -44.517  1.00  0.00           H  
ATOM   1132  HA  TYR A  87     -23.042   6.677 -45.549  1.00  0.00           H  
ATOM   1133 1HB  TYR A  87     -24.166   5.514 -42.973  1.00  0.00           H  
ATOM   1134 2HB  TYR A  87     -22.486   5.524 -43.491  1.00  0.00           H  
ATOM   1135  HD1 TYR A  87     -21.548   8.019 -43.961  1.00  0.00           H  
ATOM   1136  HD2 TYR A  87     -24.748   7.055 -41.294  1.00  0.00           H  
ATOM   1137  HE1 TYR A  87     -21.147  10.095 -42.708  1.00  0.00           H  
ATOM   1138  HE2 TYR A  87     -24.352   9.145 -40.057  1.00  0.00           H  
ATOM   1139  HH  TYR A  87     -23.094  10.977 -39.891  1.00  0.00           H  
ATOM   1140  N   THR A  88     -23.492   3.933 -45.575  1.00 23.55           N  
ATOM   1141  CA  THR A  88     -23.914   2.608 -45.981  1.00 25.76           C  
ATOM   1142  C   THR A  88     -24.956   2.103 -44.995  1.00 26.64           C  
ATOM   1143  O   THR A  88     -25.959   1.512 -45.389  1.00 31.05           O  
ATOM   1144  CB  THR A  88     -22.706   1.662 -46.058  1.00 28.12           C  
ATOM   1145  OG1 THR A  88     -21.833   2.124 -47.103  1.00 30.19           O  
ATOM   1146  CG2 THR A  88     -23.138   0.235 -46.344  1.00 28.33           C  
ATOM   1147  H   THR A  88     -22.521   4.092 -45.349  1.00  0.00           H  
ATOM   1148  HA  THR A  88     -24.367   2.677 -46.970  1.00  0.00           H  
ATOM   1149  HB  THR A  88     -22.168   1.681 -45.111  1.00  0.00           H  
ATOM   1150  HG1 THR A  88     -22.207   2.911 -47.506  1.00  0.00           H  
ATOM   1151 1HG2 THR A  88     -22.260  -0.408 -46.392  1.00  0.00           H  
ATOM   1152 2HG2 THR A  88     -23.799  -0.111 -45.550  1.00  0.00           H  
ATOM   1153 3HG2 THR A  88     -23.666   0.199 -47.296  1.00  0.00           H  
ATOM   1154  N   GLN A  89     -24.724   2.368 -43.717  1.00 26.55           N  
ATOM   1155  CA  GLN A  89     -25.711   2.143 -42.669  1.00 26.27           C  
ATOM   1156  C   GLN A  89     -25.968   3.457 -41.902  1.00 22.40           C  
ATOM   1157  O   GLN A  89     -25.059   4.059 -41.317  1.00 19.98           O  
ATOM   1158  CB  GLN A  89     -25.229   1.057 -41.723  1.00 28.80           C  
ATOM   1159  CG  GLN A  89     -25.237  -0.317 -42.385  1.00 34.02           C  
ATOM   1160  CD  GLN A  89     -24.160  -1.241 -41.839  1.00 37.35           C  
ATOM   1161  OE1 GLN A  89     -24.077  -1.466 -40.633  1.00 38.27           O  
ATOM   1162  NE2 GLN A  89     -23.318  -1.765 -42.729  1.00 40.29           N  
ATOM   1163  H   GLN A  89     -23.819   2.742 -43.469  1.00  0.00           H  
ATOM   1164  HA  GLN A  89     -26.641   1.817 -43.134  1.00  0.00           H  
ATOM   1165 1HB  GLN A  89     -24.218   1.288 -41.389  1.00  0.00           H  
ATOM   1166 2HB  GLN A  89     -25.868   1.033 -40.840  1.00  0.00           H  
ATOM   1167 1HG  GLN A  89     -26.205  -0.787 -42.212  1.00  0.00           H  
ATOM   1168 2HG  GLN A  89     -25.067  -0.195 -43.455  1.00  0.00           H  
ATOM   1169 1HE2 GLN A  89     -22.589  -2.380 -42.427  1.00  0.00           H  
ATOM   1170 2HE2 GLN A  89     -23.414  -1.544 -43.700  1.00  0.00           H  
ATOM   1171  N   GLY A  90     -27.217   3.891 -41.939  1.00 19.20           N  
ATOM   1172  CA  GLY A  90     -27.628   5.081 -41.211  1.00 19.16           C  
ATOM   1173  C   GLY A  90     -27.592   6.350 -42.034  1.00 17.68           C  
ATOM   1174  O   GLY A  90     -26.869   6.452 -43.014  1.00 17.25           O  
ATOM   1175  H   GLY A  90     -27.902   3.387 -42.484  1.00  0.00           H  
ATOM   1176 1HA  GLY A  90     -28.643   4.946 -40.837  1.00  0.00           H  
ATOM   1177 2HA  GLY A  90     -26.982   5.219 -40.345  1.00  0.00           H  
ATOM   1178  N   SER A  91     -28.393   7.319 -41.608  1.00 16.84           N  
ATOM   1179  CA  SER A  91     -28.437   8.614 -42.233  1.00 15.87           C  
ATOM   1180  C   SER A  91     -29.022   9.630 -41.266  1.00 14.77           C  
ATOM   1181  O   SER A  91     -29.554   9.284 -40.200  1.00 14.51           O  
ATOM   1182  CB  SER A  91     -29.271   8.567 -43.509  1.00 16.76           C  
ATOM   1183  OG  SER A  91     -30.551   8.042 -43.243  1.00 16.76           O  
ATOM   1184  H   SER A  91     -28.991   7.135 -40.816  1.00  0.00           H  
ATOM   1185  HA  SER A  91     -27.419   8.907 -42.494  1.00  0.00           H  
ATOM   1186 1HB  SER A  91     -29.361   9.571 -43.922  1.00  0.00           H  
ATOM   1187 2HB  SER A  91     -28.765   7.952 -44.252  1.00  0.00           H  
ATOM   1188  HG  SER A  91     -30.566   7.845 -42.303  1.00  0.00           H  
ATOM   1189  N   TRP A  92     -28.910  10.902 -41.639  1.00 13.72           N  
ATOM   1190  CA  TRP A  92     -29.461  11.969 -40.810  1.00 13.21           C  
ATOM   1191  C   TRP A  92     -29.650  13.198 -41.673  1.00 12.88           C  
ATOM   1192  O   TRP A  92     -28.980  13.345 -42.686  1.00 13.26           O  
ATOM   1193  CB  TRP A  92     -28.564  12.270 -39.623  1.00 12.94           C  
ATOM   1194  CG  TRP A  92     -27.102  12.611 -39.910  1.00 13.56           C  
ATOM   1195  CD1 TRP A  92     -26.037  11.760 -39.809  1.00 14.00           C  
ATOM   1196  CD2 TRP A  92     -26.554  13.876 -40.321  1.00 14.12           C  
ATOM   1197  NE1 TRP A  92     -24.884  12.388 -40.158  1.00 14.65           N  
ATOM   1198  CE2 TRP A  92     -25.165  13.696 -40.469  1.00 14.57           C  
ATOM   1199  CE3 TRP A  92     -27.101  15.137 -40.582  1.00 13.98           C  
ATOM   1200  CZ2 TRP A  92     -24.309  14.738 -40.841  1.00 15.80           C  
ATOM   1201  CZ3 TRP A  92     -26.267  16.152 -40.964  1.00 14.52           C  
ATOM   1202  CH2 TRP A  92     -24.891  15.956 -41.113  1.00 15.06           C  
ATOM   1203  H   TRP A  92     -28.442  11.141 -42.501  1.00  0.00           H  
ATOM   1204  HA  TRP A  92     -30.430  11.646 -40.430  1.00  0.00           H  
ATOM   1205 1HB  TRP A  92     -28.969  13.115 -39.066  1.00  0.00           H  
ATOM   1206 2HB  TRP A  92     -28.549  11.412 -38.951  1.00  0.00           H  
ATOM   1207  HD1 TRP A  92     -26.098  10.720 -39.493  1.00  0.00           H  
ATOM   1208  HE1 TRP A  92     -23.968  11.964 -40.184  1.00  0.00           H  
ATOM   1209  HE3 TRP A  92     -28.173  15.305 -40.484  1.00  0.00           H  
ATOM   1210  HZ2 TRP A  92     -23.230  14.602 -40.917  1.00  0.00           H  
ATOM   1211  HZ3 TRP A  92     -26.714  17.129 -41.150  1.00  0.00           H  
ATOM   1212  HH2 TRP A  92     -24.267  16.784 -41.450  1.00  0.00           H  
ATOM   1213  N   THR A  93     -30.596  14.035 -41.289  1.00 13.52           N  
ATOM   1214  CA  THR A  93     -30.763  15.329 -41.904  1.00 13.48           C  
ATOM   1215  C   THR A  93     -30.695  16.335 -40.794  1.00 12.84           C  
ATOM   1216  O   THR A  93     -31.260  16.117 -39.710  1.00 12.78           O  
ATOM   1217  CB  THR A  93     -32.135  15.476 -42.596  1.00 14.03           C  
ATOM   1218  OG1 THR A  93     -32.230  14.528 -43.650  1.00 14.92           O  
ATOM   1219  CG2 THR A  93     -32.328  16.904 -43.202  1.00 13.71           C  
ATOM   1220  H   THR A  93     -31.220  13.760 -40.544  1.00  0.00           H  
ATOM   1221  HA  THR A  93     -29.992  15.453 -42.665  1.00  0.00           H  
ATOM   1222  HB  THR A  93     -32.929  15.297 -41.871  1.00  0.00           H  
ATOM   1223  HG1 THR A  93     -31.420  14.013 -43.691  1.00  0.00           H  
ATOM   1224 1HG2 THR A  93     -33.306  16.967 -43.680  1.00  0.00           H  
ATOM   1225 2HG2 THR A  93     -32.263  17.648 -42.408  1.00  0.00           H  
ATOM   1226 3HG2 THR A  93     -31.551  17.093 -43.941  1.00  0.00           H  
ATOM   1227  N   GLY A  94     -30.040  17.452 -41.079  1.00 11.62           N  
ATOM   1228  CA  GLY A  94     -29.865  18.459 -40.083  1.00 12.14           C  
ATOM   1229  C   GLY A  94     -29.859  19.840 -40.663  1.00 12.41           C  
ATOM   1230  O   GLY A  94     -29.743  19.993 -41.883  1.00 12.99           O  
ATOM   1231  H   GLY A  94     -29.659  17.602 -42.002  1.00  0.00           H  
ATOM   1232 1HA  GLY A  94     -30.665  18.385 -39.346  1.00  0.00           H  
ATOM   1233 2HA  GLY A  94     -28.927  18.290 -39.556  1.00  0.00           H  
ATOM   1234  N   PHE A  95     -30.049  20.815 -39.774  1.00 12.53           N  
ATOM   1235  CA  PHE A  95     -29.927  22.248 -40.081  1.00 13.54           C  
ATOM   1236  C   PHE A  95     -28.469  22.632 -40.045  1.00 12.33           C  
ATOM   1237  O   PHE A  95     -27.745  22.170 -39.192  1.00 12.02           O  
ATOM   1238  CB  PHE A  95     -30.696  23.107 -39.044  1.00 14.83           C  
ATOM   1239  CG  PHE A  95     -32.171  22.931 -39.106  1.00 16.48           C  
ATOM   1240  CD1 PHE A  95     -32.863  23.245 -40.264  1.00 18.54           C  
ATOM   1241  CD2 PHE A  95     -32.872  22.411 -38.033  1.00 19.06           C  
ATOM   1242  CE1 PHE A  95     -34.242  23.046 -40.364  1.00 20.20           C  
ATOM   1243  CE2 PHE A  95     -34.251  22.214 -38.127  1.00 20.10           C  
ATOM   1244  CZ  PHE A  95     -34.930  22.541 -39.287  1.00 20.74           C  
ATOM   1245  H   PHE A  95     -30.291  20.532 -38.835  1.00  0.00           H  
ATOM   1246  HA  PHE A  95     -30.360  22.429 -41.066  1.00  0.00           H  
ATOM   1247 1HB  PHE A  95     -30.362  22.850 -38.040  1.00  0.00           H  
ATOM   1248 2HB  PHE A  95     -30.469  24.160 -39.205  1.00  0.00           H  
ATOM   1249  HD1 PHE A  95     -32.319  23.655 -41.115  1.00  0.00           H  
ATOM   1250  HD2 PHE A  95     -32.346  22.150 -37.114  1.00  0.00           H  
ATOM   1251  HE1 PHE A  95     -34.762  23.291 -41.290  1.00  0.00           H  
ATOM   1252  HE2 PHE A  95     -34.793  21.800 -37.277  1.00  0.00           H  
ATOM   1253  HZ  PHE A  95     -36.008  22.400 -39.346  1.00  0.00           H  
ATOM   1254  N   VAL A  96     -28.050  23.486 -40.973  1.00 11.16           N  
ATOM   1255  CA  VAL A  96     -26.686  23.953 -41.021  1.00 11.07           C  
ATOM   1256  C   VAL A  96     -26.665  25.384 -40.500  1.00 11.42           C  
ATOM   1257  O   VAL A  96     -27.459  26.209 -40.924  1.00 11.52           O  
ATOM   1258  CB  VAL A  96     -26.112  23.842 -42.444  1.00 10.50           C  
ATOM   1259  CG1 VAL A  96     -24.746  24.471 -42.557  1.00 10.35           C  
ATOM   1260  CG2 VAL A  96     -26.053  22.377 -42.847  1.00 10.63           C  
ATOM   1261  H   VAL A  96     -28.708  23.817 -41.664  1.00  0.00           H  
ATOM   1262  HA  VAL A  96     -26.084  23.330 -40.358  1.00  0.00           H  
ATOM   1263  HB  VAL A  96     -26.759  24.389 -43.130  1.00  0.00           H  
ATOM   1264 1HG1 VAL A  96     -24.382  24.368 -43.580  1.00  0.00           H  
ATOM   1265 2HG1 VAL A  96     -24.810  25.528 -42.299  1.00  0.00           H  
ATOM   1266 3HG1 VAL A  96     -24.058  23.971 -41.876  1.00  0.00           H  
ATOM   1267 1HG2 VAL A  96     -25.648  22.293 -43.855  1.00  0.00           H  
ATOM   1268 2HG2 VAL A  96     -25.413  21.834 -42.152  1.00  0.00           H  
ATOM   1269 3HG2 VAL A  96     -27.057  21.952 -42.823  1.00  0.00           H  
ATOM   1270  N   GLY A  97     -25.811  25.602 -39.518  1.00 12.46           N  
ATOM   1271  CA  GLY A  97     -25.581  26.875 -38.902  1.00 13.08           C  
ATOM   1272  C   GLY A  97     -24.141  26.989 -38.469  1.00 13.39           C  
ATOM   1273  O   GLY A  97     -23.255  26.250 -38.959  1.00 13.31           O  
ATOM   1274  H   GLY A  97     -25.293  24.798 -39.194  1.00  0.00           H  
ATOM   1275 1HA  GLY A  97     -25.828  27.670 -39.606  1.00  0.00           H  
ATOM   1276 2HA  GLY A  97     -26.243  26.989 -38.044  1.00  0.00           H  
ATOM   1277  N   GLU A  98     -23.881  27.952 -37.582  1.00 13.56           N  
ATOM   1278  CA  GLU A  98     -22.554  28.170 -37.033  1.00 14.36           C  
ATOM   1279  C   GLU A  98     -22.714  28.572 -35.562  1.00 14.00           C  
ATOM   1280  O   GLU A  98     -23.748  29.133 -35.187  1.00 12.69           O  
ATOM   1281  CB  GLU A  98     -21.788  29.232 -37.827  1.00 16.25           C  
ATOM   1282  CG  GLU A  98     -22.495  30.571 -37.895  1.00 17.82           C  
ATOM   1283  CD  GLU A  98     -21.782  31.620 -38.722  1.00 21.15           C  
ATOM   1284  OE1 GLU A  98     -20.926  31.272 -39.584  1.00 22.73           O  
ATOM   1285  OE2 GLU A  98     -22.089  32.823 -38.483  1.00 23.37           O  
ATOM   1286  H   GLU A  98     -24.640  28.548 -37.285  1.00  0.00           H  
ATOM   1287  HA  GLU A  98     -21.997  27.234 -37.091  1.00  0.00           H  
ATOM   1288 1HB  GLU A  98     -20.808  29.387 -37.376  1.00  0.00           H  
ATOM   1289 2HB  GLU A  98     -21.628  28.879 -38.846  1.00  0.00           H  
ATOM   1290 1HG  GLU A  98     -23.487  30.425 -38.321  1.00  0.00           H  
ATOM   1291 2HG  GLU A  98     -22.617  30.957 -36.884  1.00  0.00           H  
ATOM   1292  N   ASP A  99     -21.705  28.261 -34.765  1.00 13.77           N  
ATOM   1293  CA  ASP A  99     -21.669  28.620 -33.356  1.00 14.98           C  
ATOM   1294  C   ASP A  99     -20.244  28.491 -32.829  1.00 16.10           C  
ATOM   1295  O   ASP A  99     -19.359  27.940 -33.500  1.00 14.74           O  
ATOM   1296  CB  ASP A  99     -22.664  27.781 -32.534  1.00 15.06           C  
ATOM   1297  CG  ASP A  99     -23.255  28.564 -31.323  1.00 15.52           C  
ATOM   1298  OD1 ASP A  99     -22.616  29.525 -30.851  1.00 16.18           O  
ATOM   1299  OD2 ASP A  99     -24.363  28.228 -30.872  1.00 13.80           O  
ATOM   1300  H   ASP A  99     -20.929  27.751 -35.163  1.00  0.00           H  
ATOM   1301  HA  ASP A  99     -21.949  29.669 -33.259  1.00  0.00           H  
ATOM   1302 1HB  ASP A  99     -23.484  27.457 -33.176  1.00  0.00           H  
ATOM   1303 2HB  ASP A  99     -22.165  26.885 -32.163  1.00  0.00           H  
ATOM   1304  N   LEU A 100     -20.036  29.041 -31.632  1.00 17.82           N  
ATOM   1305  CA  LEU A 100     -18.779  28.957 -30.940  1.00 19.24           C  
ATOM   1306  C   LEU A 100     -18.672  27.631 -30.250  1.00 18.87           C  
ATOM   1307  O   LEU A 100     -19.645  27.149 -29.694  1.00 20.37           O  
ATOM   1308  CB  LEU A 100     -18.661  30.075 -29.895  1.00 20.56           C  
ATOM   1309  CG  LEU A 100     -18.679  31.478 -30.508  1.00 21.16           C  
ATOM   1310  CD1 LEU A 100     -18.797  32.550 -29.426  1.00 21.86           C  
ATOM   1311  CD2 LEU A 100     -17.442  31.700 -31.376  1.00 21.47           C  
ATOM   1312  H   LEU A 100     -20.803  29.537 -31.201  1.00  0.00           H  
ATOM   1313  HA  LEU A 100     -17.976  29.075 -31.667  1.00  0.00           H  
ATOM   1314 1HB  LEU A 100     -19.489  29.984 -29.194  1.00  0.00           H  
ATOM   1315 2HB  LEU A 100     -17.730  29.940 -29.345  1.00  0.00           H  
ATOM   1316  HG  LEU A 100     -19.570  31.594 -31.126  1.00  0.00           H  
ATOM   1317 1HD1 LEU A 100     -18.808  33.536 -29.890  1.00  0.00           H  
ATOM   1318 2HD1 LEU A 100     -19.721  32.403 -28.867  1.00  0.00           H  
ATOM   1319 3HD1 LEU A 100     -17.947  32.478 -28.748  1.00  0.00           H  
ATOM   1320 1HD2 LEU A 100     -17.473  32.703 -31.804  1.00  0.00           H  
ATOM   1321 2HD2 LEU A 100     -16.545  31.593 -30.765  1.00  0.00           H  
ATOM   1322 3HD2 LEU A 100     -17.424  30.963 -32.179  1.00  0.00           H  
ATOM   1323  N   VAL A 101     -17.477  27.061 -30.319  1.00 19.23           N  
ATOM   1324  CA  VAL A 101     -17.107  25.868 -29.612  1.00 20.26           C  
ATOM   1325  C   VAL A 101     -15.843  26.119 -28.848  1.00 20.79           C  
ATOM   1326  O   VAL A 101     -14.976  26.893 -29.259  1.00 17.38           O  
ATOM   1327  CB  VAL A 101     -16.888  24.705 -30.597  1.00 21.52           C  
ATOM   1328  CG1 VAL A 101     -16.276  23.479 -29.916  1.00 23.94           C  
ATOM   1329  CG2 VAL A 101     -18.223  24.379 -31.246  1.00 20.38           C  
ATOM   1330  H   VAL A 101     -16.796  27.512 -30.914  1.00  0.00           H  
ATOM   1331  HA  VAL A 101     -17.918  25.602 -28.933  1.00  0.00           H  
ATOM   1332  HB  VAL A 101     -16.163  25.012 -31.351  1.00  0.00           H  
ATOM   1333 1HG1 VAL A 101     -16.140  22.685 -30.650  1.00  0.00           H  
ATOM   1334 2HG1 VAL A 101     -15.310  23.745 -29.487  1.00  0.00           H  
ATOM   1335 3HG1 VAL A 101     -16.942  23.131 -29.126  1.00  0.00           H  
ATOM   1336 1HG2 VAL A 101     -18.094  23.557 -31.950  1.00  0.00           H  
ATOM   1337 2HG2 VAL A 101     -18.940  24.090 -30.478  1.00  0.00           H  
ATOM   1338 3HG2 VAL A 101     -18.594  25.256 -31.777  1.00  0.00           H  
ATOM   1339  N   THR A 102     -15.766  25.434 -27.718  1.00 21.90           N  
ATOM   1340  CA  THR A 102     -14.554  25.294 -26.975  1.00 24.51           C  
ATOM   1341  C   THR A 102     -14.366  23.815 -26.681  1.00 23.87           C  
ATOM   1342  O   THR A 102     -15.337  23.082 -26.449  1.00 23.69           O  
ATOM   1343  CB  THR A 102     -14.662  26.077 -25.664  1.00 26.97           C  
ATOM   1344  OG1 THR A 102     -14.540  27.473 -25.959  1.00 31.57           O  
ATOM   1345  CG2 THR A 102     -13.588  25.668 -24.700  1.00 30.19           C  
ATOM   1346  H   THR A 102     -16.608  24.994 -27.374  1.00  0.00           H  
ATOM   1347  HA  THR A 102     -13.736  25.703 -27.568  1.00  0.00           H  
ATOM   1348  HB  THR A 102     -15.634  25.891 -25.208  1.00  0.00           H  
ATOM   1349  HG1 THR A 102     -14.420  27.590 -26.904  1.00  0.00           H  
ATOM   1350 1HG2 THR A 102     -13.690  26.240 -23.778  1.00  0.00           H  
ATOM   1351 2HG2 THR A 102     -13.682  24.605 -24.480  1.00  0.00           H  
ATOM   1352 3HG2 THR A 102     -12.611  25.862 -25.141  1.00  0.00           H  
ATOM   1353  N   ILE A 103     -13.115  23.388 -26.687  1.00 22.19           N  
ATOM   1354  CA  ILE A 103     -12.758  22.047 -26.298  1.00 23.05           C  
ATOM   1355  C   ILE A 103     -12.010  22.146 -24.957  1.00 24.78           C  
ATOM   1356  O   ILE A 103     -10.812  22.462 -24.935  1.00 26.45           O  
ATOM   1357  CB  ILE A 103     -11.858  21.401 -27.368  1.00 22.00           C  
ATOM   1358  CG1 ILE A 103     -12.501  21.538 -28.760  1.00 21.12           C  
ATOM   1359  CG2 ILE A 103     -11.597  19.947 -27.002  1.00 21.73           C  
ATOM   1360  CD1 ILE A 103     -11.668  20.985 -29.906  1.00 19.68           C  
ATOM   1361  H   ILE A 103     -12.388  24.027 -26.975  1.00  0.00           H  
ATOM   1362  HA  ILE A 103     -13.670  21.459 -26.207  1.00  0.00           H  
ATOM   1363  HB  ILE A 103     -10.911  21.938 -27.419  1.00  0.00           H  
ATOM   1364 1HG1 ILE A 103     -13.461  21.023 -28.769  1.00  0.00           H  
ATOM   1365 2HG1 ILE A 103     -12.694  22.590 -28.970  1.00  0.00           H  
ATOM   1366 1HG2 ILE A 103     -10.961  19.490 -27.759  1.00  0.00           H  
ATOM   1367 2HG2 ILE A 103     -11.100  19.899 -26.034  1.00  0.00           H  
ATOM   1368 3HG2 ILE A 103     -12.544  19.409 -26.951  1.00  0.00           H  
ATOM   1369 1HD1 ILE A 103     -12.202  21.127 -30.846  1.00  0.00           H  
ATOM   1370 2HD1 ILE A 103     -10.713  21.510 -29.948  1.00  0.00           H  
ATOM   1371 3HD1 ILE A 103     -11.491  19.922 -29.747  1.00  0.00           H  
ATOM   1372  N   PRO A 104     -12.701  21.891 -23.831  1.00 26.77           N  
ATOM   1373  CA  PRO A 104     -12.048  22.084 -22.523  1.00 28.59           C  
ATOM   1374  C   PRO A 104     -10.666  21.453 -22.439  1.00 31.73           C  
ATOM   1375  O   PRO A 104      -9.698  22.133 -22.076  1.00 33.17           O  
ATOM   1376  CB  PRO A 104     -13.018  21.408 -21.551  1.00 27.98           C  
ATOM   1377  CG  PRO A 104     -14.341  21.589 -22.194  1.00 27.49           C  
ATOM   1378  CD  PRO A 104     -14.077  21.395 -23.669  1.00 27.56           C  
ATOM   1379  HA  PRO A 104     -11.968  23.161 -22.314  1.00  0.00           H  
ATOM   1380 1HB  PRO A 104     -12.743  20.351 -21.419  1.00  0.00           H  
ATOM   1381 2HB  PRO A 104     -12.951  21.883 -20.561  1.00  0.00           H  
ATOM   1382 1HG  PRO A 104     -15.060  20.859 -21.795  1.00  0.00           H  
ATOM   1383 2HG  PRO A 104     -14.741  22.588 -21.965  1.00  0.00           H  
ATOM   1384 1HD  PRO A 104     -14.155  20.327 -23.919  1.00  0.00           H  
ATOM   1385 2HD  PRO A 104     -14.800  21.984 -24.252  1.00  0.00           H  
ATOM   1386  N   LYS A 105     -10.572  20.176 -22.812  1.00 34.10           N  
ATOM   1387  CA  LYS A 105      -9.299  19.463 -22.822  1.00 34.20           C  
ATOM   1388  C   LYS A 105      -8.567  19.699 -24.154  1.00 37.71           C  
ATOM   1389  O   LYS A 105      -8.428  18.784 -24.977  1.00 37.39           O  
ATOM   1390  CB  LYS A 105      -9.526  17.970 -22.537  1.00 34.33           C  
ATOM   1391  CG  LYS A 105     -10.129  17.719 -21.152  1.00 33.80           C  
ATOM   1392  CD  LYS A 105     -10.126  16.248 -20.778  1.00 33.59           C  
ATOM   1393  CE  LYS A 105     -10.199  16.043 -19.269  1.00 33.90           C  
ATOM   1394  NZ  LYS A 105      -9.453  14.824 -18.854  1.00 34.33           N  
ATOM   1395  H   LYS A 105     -11.410  19.690 -23.096  1.00  0.00           H  
ATOM   1396  HA  LYS A 105      -8.664  19.878 -22.038  1.00  0.00           H  
ATOM   1397 1HB  LYS A 105     -10.193  17.553 -23.291  1.00  0.00           H  
ATOM   1398 2HB  LYS A 105      -8.577  17.437 -22.609  1.00  0.00           H  
ATOM   1399 1HG  LYS A 105      -9.558  18.267 -20.402  1.00  0.00           H  
ATOM   1400 2HG  LYS A 105     -11.158  18.077 -21.133  1.00  0.00           H  
ATOM   1401 1HD  LYS A 105     -10.981  15.753 -21.240  1.00  0.00           H  
ATOM   1402 2HD  LYS A 105      -9.214  15.780 -21.149  1.00  0.00           H  
ATOM   1403 1HE  LYS A 105      -9.777  16.910 -18.763  1.00  0.00           H  
ATOM   1404 2HE  LYS A 105     -11.241  15.945 -18.965  1.00  0.00           H  
ATOM   1405 1HZ  LYS A 105      -9.519  14.713 -17.852  1.00  0.00           H  
ATOM   1406 2HZ  LYS A 105      -9.851  14.014 -19.309  1.00  0.00           H  
ATOM   1407 3HZ  LYS A 105      -8.483  14.916 -19.119  1.00  0.00           H  
ATOM   1408  N   GLY A 106      -8.112  20.944 -24.342  1.00 38.54           N  
ATOM   1409  CA  GLY A 106      -7.307  21.336 -25.487  1.00 40.90           C  
ATOM   1410  C   GLY A 106      -7.298  22.832 -25.776  1.00 42.34           C  
ATOM   1411  O   GLY A 106      -6.253  23.488 -25.704  1.00 39.97           O  
ATOM   1412  H   GLY A 106      -8.347  21.637 -23.646  1.00  0.00           H  
ATOM   1413 1HA  GLY A 106      -6.276  21.019 -25.332  1.00  0.00           H  
ATOM   1414 2HA  GLY A 106      -7.670  20.825 -26.378  1.00  0.00           H  
ATOM   1415  N   PHE A 107      -8.464  23.373 -26.122  1.00 43.61           N  
ATOM   1416  CA  PHE A 107      -8.559  24.746 -26.609  1.00 43.84           C  
ATOM   1417  C   PHE A 107      -9.566  25.578 -25.846  1.00 46.49           C  
ATOM   1418  O   PHE A 107     -10.679  25.808 -26.325  1.00 46.93           O  
ATOM   1419  CB  PHE A 107      -8.892  24.741 -28.102  1.00 44.00           C  
ATOM   1420  CG  PHE A 107      -7.743  24.343 -28.940  1.00 40.50           C  
ATOM   1421  CD1 PHE A 107      -7.485  23.008 -29.185  1.00 40.35           C  
ATOM   1422  CD2 PHE A 107      -6.870  25.300 -29.426  1.00 38.75           C  
ATOM   1423  CE1 PHE A 107      -6.381  22.640 -29.931  1.00 39.22           C  
ATOM   1424  CE2 PHE A 107      -5.774  24.941 -30.178  1.00 36.77           C  
ATOM   1425  CZ  PHE A 107      -5.527  23.604 -30.431  1.00 38.49           C  
ATOM   1426  H   PHE A 107      -9.305  22.819 -26.046  1.00  0.00           H  
ATOM   1427  HA  PHE A 107      -7.594  25.233 -26.461  1.00  0.00           H  
ATOM   1428 1HB  PHE A 107      -9.717  24.054 -28.288  1.00  0.00           H  
ATOM   1429 2HB  PHE A 107      -9.219  25.735 -28.405  1.00  0.00           H  
ATOM   1430  HD1 PHE A 107      -8.161  22.253 -28.784  1.00  0.00           H  
ATOM   1431  HD2 PHE A 107      -7.070  26.353 -29.223  1.00  0.00           H  
ATOM   1432  HE1 PHE A 107      -6.183  21.586 -30.126  1.00  0.00           H  
ATOM   1433  HE2 PHE A 107      -5.102  25.703 -30.573  1.00  0.00           H  
ATOM   1434  HZ  PHE A 107      -4.660  23.312 -31.022  1.00  0.00           H  
ATOM   1435  N   ASN A 108      -9.134  26.065 -24.685  1.00 46.49           N  
ATOM   1436  CA  ASN A 108      -9.974  26.849 -23.789  1.00 50.80           C  
ATOM   1437  C   ASN A 108     -10.285  28.271 -24.290  1.00 50.15           C  
ATOM   1438  O   ASN A 108     -10.789  29.097 -23.522  1.00 53.51           O  
ATOM   1439  CB  ASN A 108      -9.333  26.907 -22.388  1.00 52.44           C  
ATOM   1440  CG  ASN A 108      -9.020  25.523 -21.817  1.00 55.66           C  
ATOM   1441  OD1 ASN A 108      -7.922  25.276 -21.316  1.00 59.06           O  
ATOM   1442  ND2 ASN A 108      -9.982  24.620 -21.890  1.00 56.33           N  
ATOM   1443  H   ASN A 108      -8.177  25.876 -24.423  1.00  0.00           H  
ATOM   1444  HA  ASN A 108     -10.948  26.363 -23.713  1.00  0.00           H  
ATOM   1445 1HB  ASN A 108      -8.407  27.482 -22.435  1.00  0.00           H  
ATOM   1446 2HB  ASN A 108     -10.005  27.423 -21.702  1.00  0.00           H  
ATOM   1447 1HD2 ASN A 108      -9.831  23.698 -21.532  1.00  0.00           H  
ATOM   1448 2HD2 ASN A 108     -10.860  24.858 -22.303  1.00  0.00           H  
ATOM   1449  N   THR A 109      -9.976  28.555 -25.560  1.00 47.21           N  
ATOM   1450  CA  THR A 109     -10.411  29.787 -26.240  1.00 42.00           C  
ATOM   1451  C   THR A 109     -11.351  29.414 -27.406  1.00 36.70           C  
ATOM   1452  O   THR A 109     -11.046  28.514 -28.186  1.00 33.51           O  
ATOM   1453  CB  THR A 109      -9.205  30.597 -26.743  1.00 45.04           C  
ATOM   1454  OG1 THR A 109      -8.326  30.869 -25.638  1.00 46.64           O  
ATOM   1455  CG2 THR A 109      -9.653  31.921 -27.376  1.00 46.78           C  
ATOM   1456  H   THR A 109      -9.417  27.884 -26.067  1.00  0.00           H  
ATOM   1457  HA  THR A 109     -10.962  30.400 -25.526  1.00  0.00           H  
ATOM   1458  HB  THR A 109      -8.662  30.016 -27.488  1.00  0.00           H  
ATOM   1459  HG1 THR A 109      -8.691  30.484 -24.837  1.00  0.00           H  
ATOM   1460 1HG2 THR A 109      -8.779  32.472 -27.723  1.00  0.00           H  
ATOM   1461 2HG2 THR A 109     -10.312  31.716 -28.220  1.00  0.00           H  
ATOM   1462 3HG2 THR A 109     -10.186  32.516 -26.636  1.00  0.00           H  
ATOM   1463  N   SER A 110     -12.489  30.108 -27.518  1.00 31.19           N  
ATOM   1464  CA  SER A 110     -13.586  29.642 -28.371  1.00 27.86           C  
ATOM   1465  C   SER A 110     -13.383  30.040 -29.835  1.00 24.77           C  
ATOM   1466  O   SER A 110     -12.705  31.019 -30.138  1.00 25.38           O  
ATOM   1467  CB  SER A 110     -14.955  30.085 -27.829  1.00 28.21           C  
ATOM   1468  OG  SER A 110     -15.295  31.410 -28.189  1.00 27.17           O  
ATOM   1469  H   SER A 110     -12.597  30.971 -27.005  1.00  0.00           H  
ATOM   1470  HA  SER A 110     -13.568  28.551 -28.393  1.00  0.00           H  
ATOM   1471 1HB  SER A 110     -15.729  29.416 -28.204  1.00  0.00           H  
ATOM   1472 2HB  SER A 110     -14.957  30.011 -26.742  1.00  0.00           H  
ATOM   1473  HG  SER A 110     -14.560  31.739 -28.711  1.00  0.00           H  
ATOM   1474  N   PHE A 111     -13.937  29.243 -30.735  1.00 20.59           N  
ATOM   1475  CA  PHE A 111     -13.775  29.461 -32.168  1.00 19.78           C  
ATOM   1476  C   PHE A 111     -15.074  29.145 -32.914  1.00 17.94           C  
ATOM   1477  O   PHE A 111     -15.900  28.345 -32.461  1.00 16.73           O  
ATOM   1478  CB  PHE A 111     -12.556  28.664 -32.719  1.00 19.46           C  
ATOM   1479  CG  PHE A 111     -12.558  27.205 -32.335  1.00 19.74           C  
ATOM   1480  CD1 PHE A 111     -12.202  26.817 -31.052  1.00 18.41           C  
ATOM   1481  CD2 PHE A 111     -12.906  26.231 -33.257  1.00 19.78           C  
ATOM   1482  CE1 PHE A 111     -12.218  25.494 -30.690  1.00 18.81           C  
ATOM   1483  CE2 PHE A 111     -12.924  24.896 -32.907  1.00 18.96           C  
ATOM   1484  CZ  PHE A 111     -12.572  24.526 -31.616  1.00 19.76           C  
ATOM   1485  H   PHE A 111     -14.489  28.460 -30.416  1.00  0.00           H  
ATOM   1486  HA  PHE A 111     -13.597  30.524 -32.339  1.00  0.00           H  
ATOM   1487 1HB  PHE A 111     -12.540  28.729 -33.806  1.00  0.00           H  
ATOM   1488 2HB  PHE A 111     -11.633  29.111 -32.351  1.00  0.00           H  
ATOM   1489  HD1 PHE A 111     -11.908  27.577 -30.328  1.00  0.00           H  
ATOM   1490  HD2 PHE A 111     -13.180  26.533 -34.268  1.00  0.00           H  
ATOM   1491  HE1 PHE A 111     -11.952  25.205 -29.674  1.00  0.00           H  
ATOM   1492  HE2 PHE A 111     -13.210  24.135 -33.633  1.00  0.00           H  
ATOM   1493  HZ  PHE A 111     -12.573  23.474 -31.333  1.00  0.00           H  
ATOM   1494  N   LEU A 112     -15.264  29.803 -34.053  1.00 16.99           N  
ATOM   1495  CA  LEU A 112     -16.522  29.728 -34.762  1.00 17.77           C  
ATOM   1496  C   LEU A 112     -16.431  28.613 -35.803  1.00 17.81           C  
ATOM   1497  O   LEU A 112     -15.478  28.588 -36.602  1.00 18.89           O  
ATOM   1498  CB  LEU A 112     -16.831  31.063 -35.437  1.00 18.42           C  
ATOM   1499  CG  LEU A 112     -18.218  31.169 -36.071  1.00 18.84           C  
ATOM   1500  CD1 LEU A 112     -19.304  31.293 -35.010  1.00 19.52           C  
ATOM   1501  CD2 LEU A 112     -18.249  32.351 -37.014  1.00 20.52           C  
ATOM   1502  H   LEU A 112     -14.518  30.367 -34.434  1.00  0.00           H  
ATOM   1503  HA  LEU A 112     -17.311  29.509 -34.044  1.00  0.00           H  
ATOM   1504 1HB  LEU A 112     -16.740  31.856 -34.696  1.00  0.00           H  
ATOM   1505 2HB  LEU A 112     -16.091  31.237 -36.218  1.00  0.00           H  
ATOM   1506  HG  LEU A 112     -18.436  30.255 -36.625  1.00  0.00           H  
ATOM   1507 1HD1 LEU A 112     -20.278  31.366 -35.493  1.00  0.00           H  
ATOM   1508 2HD1 LEU A 112     -19.285  30.414 -34.365  1.00  0.00           H  
ATOM   1509 3HD1 LEU A 112     -19.128  32.186 -34.412  1.00  0.00           H  
ATOM   1510 1HD2 LEU A 112     -19.237  32.428 -37.468  1.00  0.00           H  
ATOM   1511 2HD2 LEU A 112     -18.032  33.264 -36.460  1.00  0.00           H  
ATOM   1512 3HD2 LEU A 112     -17.501  32.213 -37.795  1.00  0.00           H  
ATOM   1513  N   VAL A 113     -17.413  27.708 -35.772  1.00 15.92           N  
ATOM   1514  CA  VAL A 113     -17.463  26.558 -36.674  1.00 15.69           C  
ATOM   1515  C   VAL A 113     -18.842  26.323 -37.250  1.00 13.92           C  
ATOM   1516  O   VAL A 113     -19.845  26.631 -36.627  1.00 13.92           O  
ATOM   1517  CB  VAL A 113     -17.005  25.243 -35.994  1.00 15.73           C  
ATOM   1518  CG1 VAL A 113     -15.572  25.384 -35.521  1.00 15.60           C  
ATOM   1519  CG2 VAL A 113     -17.934  24.826 -34.866  1.00 15.93           C  
ATOM   1520  H   VAL A 113     -18.149  27.832 -35.092  1.00  0.00           H  
ATOM   1521  HA  VAL A 113     -16.791  26.746 -37.512  1.00  0.00           H  
ATOM   1522  HB  VAL A 113     -16.989  24.446 -36.738  1.00  0.00           H  
ATOM   1523 1HG1 VAL A 113     -15.253  24.457 -35.044  1.00  0.00           H  
ATOM   1524 2HG1 VAL A 113     -14.926  25.593 -36.374  1.00  0.00           H  
ATOM   1525 3HG1 VAL A 113     -15.504  26.202 -34.804  1.00  0.00           H  
ATOM   1526 1HG2 VAL A 113     -17.573  23.899 -34.421  1.00  0.00           H  
ATOM   1527 2HG2 VAL A 113     -17.959  25.608 -34.107  1.00  0.00           H  
ATOM   1528 3HG2 VAL A 113     -18.939  24.671 -35.260  1.00  0.00           H  
ATOM   1529  N   ASN A 114     -18.870  25.769 -38.454  1.00 13.29           N  
ATOM   1530  CA  ASN A 114     -20.080  25.254 -39.031  1.00 12.91           C  
ATOM   1531  C   ASN A 114     -20.573  24.082 -38.213  1.00 12.25           C  
ATOM   1532  O   ASN A 114     -19.781  23.310 -37.722  1.00 11.70           O  
ATOM   1533  CB  ASN A 114     -19.837  24.785 -40.487  1.00 12.94           C  
ATOM   1534  CG  ASN A 114     -19.479  25.938 -41.407  1.00 13.24           C  
ATOM   1535  OD1 ASN A 114     -20.120  26.977 -41.349  1.00 13.77           O  
ATOM   1536  ND2 ASN A 114     -18.509  25.747 -42.268  1.00 12.47           N  
ATOM   1537  H   ASN A 114     -18.010  25.709 -38.980  1.00  0.00           H  
ATOM   1538  HA  ASN A 114     -20.824  26.052 -39.044  1.00  0.00           H  
ATOM   1539 1HB  ASN A 114     -19.029  24.052 -40.503  1.00  0.00           H  
ATOM   1540 2HB  ASN A 114     -20.733  24.293 -40.865  1.00  0.00           H  
ATOM   1541 1HD2 ASN A 114     -18.242  26.482 -42.892  1.00  0.00           H  
ATOM   1542 2HD2 ASN A 114     -18.036  24.867 -42.301  1.00  0.00           H  
ATOM   1543  N   ILE A 115     -21.890  23.938 -38.098  1.00 12.57           N  
ATOM   1544  CA  ILE A 115     -22.450  22.829 -37.353  1.00 12.75           C  
ATOM   1545  C   ILE A 115     -23.770  22.420 -37.969  1.00 13.39           C  
ATOM   1546  O   ILE A 115     -24.564  23.290 -38.369  1.00 12.96           O  
ATOM   1547  CB  ILE A 115     -22.623  23.188 -35.858  1.00 12.61           C  
ATOM   1548  CG1 ILE A 115     -23.129  21.989 -35.064  1.00 12.23           C  
ATOM   1549  CG2 ILE A 115     -23.541  24.388 -35.699  1.00 13.10           C  
ATOM   1550  CD1 ILE A 115     -23.016  22.153 -33.567  1.00 12.39           C  
ATOM   1551  H   ILE A 115     -22.513  24.604 -38.531  1.00  0.00           H  
ATOM   1552  HA  ILE A 115     -21.766  21.984 -37.424  1.00  0.00           H  
ATOM   1553  HB  ILE A 115     -21.652  23.428 -35.427  1.00  0.00           H  
ATOM   1554 1HG1 ILE A 115     -24.175  21.806 -35.308  1.00  0.00           H  
ATOM   1555 2HG1 ILE A 115     -22.567  21.099 -35.351  1.00  0.00           H  
ATOM   1556 1HG2 ILE A 115     -23.651  24.624 -34.641  1.00  0.00           H  
ATOM   1557 2HG2 ILE A 115     -23.114  25.244 -36.220  1.00  0.00           H  
ATOM   1558 3HG2 ILE A 115     -24.519  24.157 -36.122  1.00  0.00           H  
ATOM   1559 1HD1 ILE A 115     -23.396  21.258 -33.073  1.00  0.00           H  
ATOM   1560 2HD1 ILE A 115     -21.970  22.301 -33.295  1.00  0.00           H  
ATOM   1561 3HD1 ILE A 115     -23.600  23.016 -33.251  1.00  0.00           H  
ATOM   1562  N   ALA A 116     -23.977  21.100 -38.092  1.00 12.62           N  
ATOM   1563  CA  ALA A 116     -25.257  20.573 -38.505  1.00 12.74           C  
ATOM   1564  C   ALA A 116     -25.971  20.042 -37.288  1.00 13.07           C  
ATOM   1565  O   ALA A 116     -25.391  19.247 -36.512  1.00 13.26           O  
ATOM   1566  CB  ALA A 116     -25.088  19.454 -39.529  1.00 12.50           C  
ATOM   1567  H   ALA A 116     -23.222  20.459 -37.892  1.00  0.00           H  
ATOM   1568  HA  ALA A 116     -25.823  21.382 -38.967  1.00  0.00           H  
ATOM   1569 1HB  ALA A 116     -26.068  19.077 -39.821  1.00  0.00           H  
ATOM   1570 2HB  ALA A 116     -24.571  19.840 -40.408  1.00  0.00           H  
ATOM   1571 3HB  ALA A 116     -24.505  18.646 -39.091  1.00  0.00           H  
ATOM   1572  N   THR A 117     -27.228  20.456 -37.107  1.00 12.71           N  
ATOM   1573  CA  THR A 117     -28.003  20.014 -35.960  1.00 12.78           C  
ATOM   1574  C   THR A 117     -29.063  19.069 -36.473  1.00 12.61           C  
ATOM   1575  O   THR A 117     -29.961  19.440 -37.241  1.00 14.65           O  
ATOM   1576  CB  THR A 117     -28.615  21.201 -35.194  1.00 12.81           C  
ATOM   1577  OG1 THR A 117     -29.220  22.114 -36.112  1.00 12.38           O  
ATOM   1578  CG2 THR A 117     -27.578  21.875 -34.382  1.00 13.04           C  
ATOM   1579  H   THR A 117     -27.651  21.086 -37.774  1.00  0.00           H  
ATOM   1580  HA  THR A 117     -27.340  19.479 -35.280  1.00  0.00           H  
ATOM   1581  HB  THR A 117     -29.408  20.841 -34.539  1.00  0.00           H  
ATOM   1582  HG1 THR A 117     -29.111  21.785 -37.008  1.00  0.00           H  
ATOM   1583 1HG2 THR A 117     -28.024  22.712 -33.845  1.00  0.00           H  
ATOM   1584 2HG2 THR A 117     -27.158  21.167 -33.667  1.00  0.00           H  
ATOM   1585 3HG2 THR A 117     -26.787  22.243 -35.035  1.00  0.00           H  
ATOM   1586  N   ILE A 118     -28.893  17.810 -36.101  1.00 12.45           N  
ATOM   1587  CA  ILE A 118     -29.694  16.736 -36.605  1.00 11.69           C  
ATOM   1588  C   ILE A 118     -31.101  16.798 -36.018  1.00 12.37           C  
ATOM   1589  O   ILE A 118     -31.289  16.738 -34.797  1.00 13.36           O  
ATOM   1590  CB  ILE A 118     -29.016  15.383 -36.307  1.00 11.15           C  
ATOM   1591  CG1 ILE A 118     -27.666  15.349 -37.015  1.00 10.68           C  
ATOM   1592  CG2 ILE A 118     -29.896  14.227 -36.748  1.00 10.79           C  
ATOM   1593  CD1 ILE A 118     -26.742  14.261 -36.562  1.00 10.17           C  
ATOM   1594  H   ILE A 118     -28.164  17.608 -35.432  1.00  0.00           H  
ATOM   1595  HA  ILE A 118     -29.788  16.852 -37.684  1.00  0.00           H  
ATOM   1596  HB  ILE A 118     -28.834  15.295 -35.236  1.00  0.00           H  
ATOM   1597 1HG1 ILE A 118     -27.820  15.227 -38.087  1.00  0.00           H  
ATOM   1598 2HG1 ILE A 118     -27.153  16.299 -36.866  1.00  0.00           H  
ATOM   1599 1HG2 ILE A 118     -29.396  13.284 -36.528  1.00  0.00           H  
ATOM   1600 2HG2 ILE A 118     -30.844  14.268 -36.214  1.00  0.00           H  
ATOM   1601 3HG2 ILE A 118     -30.080  14.298 -37.820  1.00  0.00           H  
ATOM   1602 1HD1 ILE A 118     -25.809  14.319 -37.123  1.00  0.00           H  
ATOM   1603 2HD1 ILE A 118     -26.534  14.380 -35.498  1.00  0.00           H  
ATOM   1604 3HD1 ILE A 118     -27.209  13.292 -36.735  1.00  0.00           H  
ATOM   1605  N   PHE A 119     -32.084  16.894 -36.903  1.00 12.41           N  
ATOM   1606  CA  PHE A 119     -33.468  16.833 -36.495  1.00 13.26           C  
ATOM   1607  C   PHE A 119     -34.198  15.552 -36.909  1.00 14.15           C  
ATOM   1608  O   PHE A 119     -35.345  15.347 -36.498  1.00 13.93           O  
ATOM   1609  CB  PHE A 119     -34.240  18.099 -36.949  1.00 13.93           C  
ATOM   1610  CG  PHE A 119     -34.252  18.350 -38.441  1.00 15.51           C  
ATOM   1611  CD1 PHE A 119     -35.254  17.818 -39.256  1.00 16.85           C  
ATOM   1612  CD2 PHE A 119     -33.312  19.211 -39.024  1.00 15.56           C  
ATOM   1613  CE1 PHE A 119     -35.285  18.090 -40.631  1.00 18.33           C  
ATOM   1614  CE2 PHE A 119     -33.343  19.482 -40.385  1.00 15.99           C  
ATOM   1615  CZ  PHE A 119     -34.319  18.923 -41.196  1.00 17.26           C  
ATOM   1616  H   PHE A 119     -31.864  17.012 -37.882  1.00  0.00           H  
ATOM   1617  HA  PHE A 119     -33.506  16.780 -35.406  1.00  0.00           H  
ATOM   1618 1HB  PHE A 119     -35.277  18.029 -36.623  1.00  0.00           H  
ATOM   1619 2HB  PHE A 119     -33.807  18.979 -36.475  1.00  0.00           H  
ATOM   1620  HD1 PHE A 119     -36.021  17.183 -38.811  1.00  0.00           H  
ATOM   1621  HD2 PHE A 119     -32.539  19.657 -38.397  1.00  0.00           H  
ATOM   1622  HE1 PHE A 119     -36.063  17.651 -41.255  1.00  0.00           H  
ATOM   1623  HE2 PHE A 119     -32.589  20.141 -40.816  1.00  0.00           H  
ATOM   1624  HZ  PHE A 119     -34.334  19.129 -42.265  1.00  0.00           H  
ATOM   1625  N   GLU A 120     -33.558  14.727 -37.739  1.00 14.40           N  
ATOM   1626  CA  GLU A 120     -34.145  13.454 -38.200  1.00 16.06           C  
ATOM   1627  C   GLU A 120     -33.026  12.502 -38.476  1.00 14.64           C  
ATOM   1628  O   GLU A 120     -31.971  12.913 -38.916  1.00 14.28           O  
ATOM   1629  CB  GLU A 120     -34.874  13.627 -39.519  1.00 17.91           C  
ATOM   1630  CG  GLU A 120     -36.287  14.072 -39.372  1.00 20.11           C  
ATOM   1631  CD  GLU A 120     -36.782  14.714 -40.617  1.00 20.49           C  
ATOM   1632  OE1 GLU A 120     -36.643  14.144 -41.725  1.00 17.28           O  
ATOM   1633  OE2 GLU A 120     -37.327  15.821 -40.473  1.00 27.75           O  
ATOM   1634  H   GLU A 120     -32.637  14.989 -38.061  1.00  0.00           H  
ATOM   1635  HA  GLU A 120     -34.865  13.115 -37.455  1.00  0.00           H  
ATOM   1636 1HB  GLU A 120     -34.349  14.360 -40.132  1.00  0.00           H  
ATOM   1637 2HB  GLU A 120     -34.870  12.683 -40.063  1.00  0.00           H  
ATOM   1638 1HG  GLU A 120     -36.906  13.208 -39.134  1.00  0.00           H  
ATOM   1639 2HG  GLU A 120     -36.352  14.771 -38.540  1.00  0.00           H  
ATOM   1640  N   SER A 121     -33.248  11.219 -38.233  1.00 13.53           N  
ATOM   1641  CA  SER A 121     -32.167  10.258 -38.453  1.00 12.06           C  
ATOM   1642  C   SER A 121     -32.702   8.855 -38.399  1.00 12.40           C  
ATOM   1643  O   SER A 121     -33.757   8.624 -37.904  1.00 12.19           O  
ATOM   1644  CB  SER A 121     -31.021  10.411 -37.447  1.00 11.49           C  
ATOM   1645  OG  SER A 121     -31.386  10.184 -36.090  1.00 11.39           O  
ATOM   1646  H   SER A 121     -34.142  10.886 -37.900  1.00  0.00           H  
ATOM   1647  HA  SER A 121     -31.753  10.424 -39.449  1.00  0.00           H  
ATOM   1648 1HB  SER A 121     -30.222   9.713 -37.696  1.00  0.00           H  
ATOM   1649 2HB  SER A 121     -30.609  11.417 -37.515  1.00  0.00           H  
ATOM   1650  HG  SER A 121     -32.323   9.973 -36.100  1.00  0.00           H  
ATOM   1651  N   GLU A 122     -31.908   7.938 -38.891  1.00 13.76           N  
ATOM   1652  CA  GLU A 122     -32.278   6.541 -38.956  1.00 14.66           C  
ATOM   1653  C   GLU A 122     -30.977   5.796 -38.714  1.00 13.75           C  
ATOM   1654  O   GLU A 122     -29.988   6.085 -39.369  1.00 13.40           O  
ATOM   1655  CB  GLU A 122     -32.872   6.332 -40.337  1.00 16.44           C  
ATOM   1656  CG  GLU A 122     -32.824   4.981 -40.926  1.00 20.51           C  
ATOM   1657  CD  GLU A 122     -31.568   4.677 -41.685  1.00 19.25           C  
ATOM   1658  OE1 GLU A 122     -30.978   5.533 -42.404  1.00 21.11           O  
ATOM   1659  OE2 GLU A 122     -31.234   3.518 -41.624  1.00 19.99           O  
ATOM   1660  H   GLU A 122     -31.003   8.224 -39.237  1.00  0.00           H  
ATOM   1661  HA  GLU A 122     -33.020   6.343 -38.181  1.00  0.00           H  
ATOM   1662 1HB  GLU A 122     -33.926   6.611 -40.326  1.00  0.00           H  
ATOM   1663 2HB  GLU A 122     -32.369   6.983 -41.052  1.00  0.00           H  
ATOM   1664 1HG  GLU A 122     -32.922   4.245 -40.129  1.00  0.00           H  
ATOM   1665 2HG  GLU A 122     -33.670   4.860 -41.601  1.00  0.00           H  
ATOM   1666  N   ASN A 123     -30.981   4.868 -37.749  1.00 14.63           N  
ATOM   1667  CA  ASN A 123     -29.825   3.988 -37.458  1.00 15.32           C  
ATOM   1668  C   ASN A 123     -28.504   4.734 -37.308  1.00 14.96           C  
ATOM   1669  O   ASN A 123     -27.440   4.262 -37.743  1.00 14.55           O  
ATOM   1670  CB  ASN A 123     -29.717   2.958 -38.567  1.00 16.65           C  
ATOM   1671  CG  ASN A 123     -30.807   1.908 -38.470  1.00 17.27           C  
ATOM   1672  OD1 ASN A 123     -30.856   1.162 -37.505  1.00 20.75           O  
ATOM   1673  ND2 ASN A 123     -31.674   1.868 -39.428  1.00 16.87           N  
ATOM   1674  H   ASN A 123     -31.822   4.773 -37.198  1.00  0.00           H  
ATOM   1675  HA  ASN A 123     -30.004   3.485 -36.506  1.00  0.00           H  
ATOM   1676 1HB  ASN A 123     -29.784   3.457 -39.535  1.00  0.00           H  
ATOM   1677 2HB  ASN A 123     -28.743   2.470 -38.517  1.00  0.00           H  
ATOM   1678 1HD2 ASN A 123     -32.411   1.192 -39.407  1.00  0.00           H  
ATOM   1679 2HD2 ASN A 123     -31.608   2.512 -40.189  1.00  0.00           H  
ATOM   1680  N   PHE A 124     -28.587   5.938 -36.770  1.00 14.46           N  
ATOM   1681  CA  PHE A 124     -27.413   6.741 -36.541  1.00 14.22           C  
ATOM   1682  C   PHE A 124     -27.080   6.748 -35.070  1.00 14.15           C  
ATOM   1683  O   PHE A 124     -25.982   6.397 -34.686  1.00 15.40           O  
ATOM   1684  CB  PHE A 124     -27.640   8.172 -37.008  1.00 14.80           C  
ATOM   1685  CG  PHE A 124     -26.411   9.034 -36.905  1.00 14.37           C  
ATOM   1686  CD1 PHE A 124     -25.275   8.717 -37.632  1.00 15.12           C  
ATOM   1687  CD2 PHE A 124     -26.412  10.178 -36.140  1.00 15.26           C  
ATOM   1688  CE1 PHE A 124     -24.162   9.511 -37.561  1.00 15.02           C  
ATOM   1689  CE2 PHE A 124     -25.302  10.992 -36.071  1.00 14.33           C  
ATOM   1690  CZ  PHE A 124     -24.172  10.654 -36.786  1.00 14.76           C  
ATOM   1691  H   PHE A 124     -29.492   6.305 -36.513  1.00  0.00           H  
ATOM   1692  HA  PHE A 124     -26.586   6.317 -37.113  1.00  0.00           H  
ATOM   1693 1HB  PHE A 124     -27.972   8.168 -38.045  1.00  0.00           H  
ATOM   1694 2HB  PHE A 124     -28.431   8.627 -36.414  1.00  0.00           H  
ATOM   1695  HD1 PHE A 124     -25.277   7.828 -38.263  1.00  0.00           H  
ATOM   1696  HD2 PHE A 124     -27.311  10.434 -35.579  1.00  0.00           H  
ATOM   1697  HE1 PHE A 124     -23.265   9.241 -38.118  1.00  0.00           H  
ATOM   1698  HE2 PHE A 124     -25.310  11.894 -35.459  1.00  0.00           H  
ATOM   1699  HZ  PHE A 124     -23.288  11.288 -36.737  1.00  0.00           H  
ATOM   1700  N   PHE A 125     -27.991   7.214 -34.244  1.00 13.41           N  
ATOM   1701  CA  PHE A 125     -27.805   7.132 -32.808  1.00 13.01           C  
ATOM   1702  C   PHE A 125     -28.268   5.734 -32.365  1.00 14.36           C  
ATOM   1703  O   PHE A 125     -29.445   5.465 -32.365  1.00 14.49           O  
ATOM   1704  CB  PHE A 125     -28.626   8.189 -32.116  1.00 12.80           C  
ATOM   1705  CG  PHE A 125     -28.231   9.596 -32.485  1.00 12.26           C  
ATOM   1706  CD1 PHE A 125     -26.932  10.010 -32.352  1.00 12.72           C  
ATOM   1707  CD2 PHE A 125     -29.164  10.481 -32.993  1.00 12.98           C  
ATOM   1708  CE1 PHE A 125     -26.559  11.319 -32.687  1.00 12.63           C  
ATOM   1709  CE2 PHE A 125     -28.799  11.779 -33.326  1.00 12.62           C  
ATOM   1710  CZ  PHE A 125     -27.497  12.190 -33.165  1.00 12.17           C  
ATOM   1711  H   PHE A 125     -28.834   7.636 -34.608  1.00  0.00           H  
ATOM   1712  HA  PHE A 125     -26.751   7.304 -32.585  1.00  0.00           H  
ATOM   1713 1HB  PHE A 125     -29.678   8.053 -32.364  1.00  0.00           H  
ATOM   1714 2HB  PHE A 125     -28.527   8.078 -31.037  1.00  0.00           H  
ATOM   1715  HD1 PHE A 125     -26.185   9.308 -31.981  1.00  0.00           H  
ATOM   1716  HD2 PHE A 125     -30.197  10.156 -33.121  1.00  0.00           H  
ATOM   1717  HE1 PHE A 125     -25.524  11.638 -32.566  1.00  0.00           H  
ATOM   1718  HE2 PHE A 125     -29.545  12.473 -33.714  1.00  0.00           H  
ATOM   1719  HZ  PHE A 125     -27.215  13.211 -33.418  1.00  0.00           H  
ATOM   1720  N   LEU A 126     -27.338   4.869 -31.992  1.00 15.71           N  
ATOM   1721  CA  LEU A 126     -27.698   3.469 -31.725  1.00 17.52           C  
ATOM   1722  C   LEU A 126     -27.788   3.262 -30.221  1.00 16.67           C  
ATOM   1723  O   LEU A 126     -27.210   4.039 -29.449  1.00 16.01           O  
ATOM   1724  CB  LEU A 126     -26.718   2.497 -32.401  1.00 18.32           C  
ATOM   1725  CG  LEU A 126     -26.605   2.635 -33.925  1.00 20.82           C  
ATOM   1726  CD1 LEU A 126     -25.467   1.798 -34.518  1.00 21.88           C  
ATOM   1727  CD2 LEU A 126     -27.912   2.335 -34.646  1.00 20.54           C  
ATOM   1728  H   LEU A 126     -26.376   5.158 -31.887  1.00  0.00           H  
ATOM   1729  HA  LEU A 126     -28.692   3.285 -32.130  1.00  0.00           H  
ATOM   1730 1HB  LEU A 126     -25.727   2.651 -31.976  1.00  0.00           H  
ATOM   1731 2HB  LEU A 126     -27.031   1.477 -32.179  1.00  0.00           H  
ATOM   1732  HG  LEU A 126     -26.314   3.655 -34.177  1.00  0.00           H  
ATOM   1733 1HD1 LEU A 126     -25.438   1.937 -35.599  1.00  0.00           H  
ATOM   1734 2HD1 LEU A 126     -24.518   2.116 -34.086  1.00  0.00           H  
ATOM   1735 3HD1 LEU A 126     -25.634   0.745 -34.293  1.00  0.00           H  
ATOM   1736 1HD2 LEU A 126     -27.769   2.450 -35.721  1.00  0.00           H  
ATOM   1737 2HD2 LEU A 126     -28.221   1.312 -34.428  1.00  0.00           H  
ATOM   1738 3HD2 LEU A 126     -28.682   3.027 -34.306  1.00  0.00           H  
ATOM   1739  N   PRO A 127     -28.544   2.217 -29.784  1.00 17.85           N  
ATOM   1740  CA  PRO A 127     -28.569   1.825 -28.383  1.00 18.73           C  
ATOM   1741  C   PRO A 127     -27.172   1.588 -27.776  1.00 19.07           C  
ATOM   1742  O   PRO A 127     -26.325   0.961 -28.403  1.00 18.47           O  
ATOM   1743  CB  PRO A 127     -29.356   0.506 -28.402  1.00 18.87           C  
ATOM   1744  CG  PRO A 127     -30.224   0.587 -29.611  1.00 18.99           C  
ATOM   1745  CD  PRO A 127     -29.424   1.374 -30.613  1.00 18.95           C  
ATOM   1746  HA  PRO A 127     -29.103   2.592 -27.802  1.00  0.00           H  
ATOM   1747 1HB  PRO A 127     -28.661  -0.346 -28.442  1.00  0.00           H  
ATOM   1748 2HB  PRO A 127     -29.939   0.402 -27.475  1.00  0.00           H  
ATOM   1749 1HG  PRO A 127     -30.468  -0.423 -29.972  1.00  0.00           H  
ATOM   1750 2HG  PRO A 127     -31.178   1.075 -29.362  1.00  0.00           H  
ATOM   1751 1HD  PRO A 127     -28.840   0.684 -31.240  1.00  0.00           H  
ATOM   1752 2HD  PRO A 127     -30.103   1.980 -31.231  1.00  0.00           H  
ATOM   1753  N   GLY A 128     -26.955   2.087 -26.570  1.00 20.68           N  
ATOM   1754  CA  GLY A 128     -25.712   1.840 -25.848  1.00 24.37           C  
ATOM   1755  C   GLY A 128     -24.552   2.766 -26.194  1.00 25.47           C  
ATOM   1756  O   GLY A 128     -23.501   2.695 -25.570  1.00 26.82           O  
ATOM   1757  H   GLY A 128     -27.670   2.654 -26.138  1.00  0.00           H  
ATOM   1758 1HA  GLY A 128     -25.890   1.929 -24.776  1.00  0.00           H  
ATOM   1759 2HA  GLY A 128     -25.380   0.820 -26.035  1.00  0.00           H  
ATOM   1760  N   ILE A 129     -24.739   3.656 -27.163  1.00 25.37           N  
ATOM   1761  CA  ILE A 129     -23.645   4.495 -27.613  1.00 25.68           C  
ATOM   1762  C   ILE A 129     -23.649   5.767 -26.781  1.00 24.42           C  
ATOM   1763  O   ILE A 129     -24.702   6.249 -26.365  1.00 25.24           O  
ATOM   1764  CB  ILE A 129     -23.719   4.734 -29.134  1.00 25.93           C  
ATOM   1765  CG1 ILE A 129     -23.786   3.385 -29.856  1.00 26.51           C  
ATOM   1766  CG2 ILE A 129     -22.512   5.518 -29.640  1.00 25.01           C  
ATOM   1767  CD1 ILE A 129     -22.558   2.518 -29.693  1.00 26.54           C  
ATOM   1768  H   ILE A 129     -25.646   3.756 -27.596  1.00  0.00           H  
ATOM   1769  HA  ILE A 129     -22.707   3.988 -27.391  1.00  0.00           H  
ATOM   1770  HB  ILE A 129     -24.619   5.300 -29.370  1.00  0.00           H  
ATOM   1771 1HG1 ILE A 129     -24.643   2.820 -29.491  1.00  0.00           H  
ATOM   1772 2HG1 ILE A 129     -23.935   3.550 -30.923  1.00  0.00           H  
ATOM   1773 1HG2 ILE A 129     -22.600   5.666 -30.716  1.00  0.00           H  
ATOM   1774 2HG2 ILE A 129     -22.473   6.486 -29.143  1.00  0.00           H  
ATOM   1775 3HG2 ILE A 129     -21.600   4.962 -29.423  1.00  0.00           H  
ATOM   1776 1HD1 ILE A 129     -22.697   1.584 -30.239  1.00  0.00           H  
ATOM   1777 2HD1 ILE A 129     -21.687   3.043 -30.087  1.00  0.00           H  
ATOM   1778 3HD1 ILE A 129     -22.404   2.301 -28.637  1.00  0.00           H  
ATOM   1779  N   LYS A 130     -22.462   6.288 -26.497  1.00 22.43           N  
ATOM   1780  CA  LYS A 130     -22.353   7.385 -25.566  1.00 21.88           C  
ATOM   1781  C   LYS A 130     -22.144   8.742 -26.215  1.00 19.20           C  
ATOM   1782  O   LYS A 130     -22.230   9.741 -25.536  1.00 17.24           O  
ATOM   1783  CB  LYS A 130     -21.259   7.115 -24.530  1.00 24.79           C  
ATOM   1784  CG  LYS A 130     -21.633   6.046 -23.500  1.00 27.98           C  
ATOM   1785  CD  LYS A 130     -22.689   6.525 -22.500  1.00 29.76           C  
ATOM   1786  CE  LYS A 130     -22.076   7.436 -21.445  1.00 32.16           C  
ATOM   1787  NZ  LYS A 130     -23.101   7.984 -20.517  1.00 33.13           N  
ATOM   1788  H   LYS A 130     -21.624   5.924 -26.928  1.00  0.00           H  
ATOM   1789  HA  LYS A 130     -23.304   7.491 -25.044  1.00  0.00           H  
ATOM   1790 1HB  LYS A 130     -20.349   6.795 -25.037  1.00  0.00           H  
ATOM   1791 2HB  LYS A 130     -21.029   8.037 -23.995  1.00  0.00           H  
ATOM   1792 1HG  LYS A 130     -22.025   5.167 -24.013  1.00  0.00           H  
ATOM   1793 2HG  LYS A 130     -20.745   5.752 -22.942  1.00  0.00           H  
ATOM   1794 1HD  LYS A 130     -23.472   7.069 -23.030  1.00  0.00           H  
ATOM   1795 2HD  LYS A 130     -23.140   5.664 -22.007  1.00  0.00           H  
ATOM   1796 1HE  LYS A 130     -21.341   6.879 -20.866  1.00  0.00           H  
ATOM   1797 2HE  LYS A 130     -21.567   8.267 -21.933  1.00  0.00           H  
ATOM   1798 1HZ  LYS A 130     -22.654   8.581 -19.836  1.00  0.00           H  
ATOM   1799 2HZ  LYS A 130     -23.779   8.520 -21.041  1.00  0.00           H  
ATOM   1800 3HZ  LYS A 130     -23.568   7.224 -20.043  1.00  0.00           H  
ATOM   1801  N   TRP A 131     -21.893   8.787 -27.514  1.00 18.55           N  
ATOM   1802  CA  TRP A 131     -21.677  10.086 -28.168  1.00 17.20           C  
ATOM   1803  C   TRP A 131     -23.002  10.591 -28.733  1.00 15.71           C  
ATOM   1804  O   TRP A 131     -23.918   9.819 -28.940  1.00 14.70           O  
ATOM   1805  CB  TRP A 131     -20.569  10.022 -29.243  1.00 18.10           C  
ATOM   1806  CG  TRP A 131     -20.713   8.946 -30.309  1.00 17.50           C  
ATOM   1807  CD1 TRP A 131     -20.049   7.732 -30.347  1.00 18.20           C  
ATOM   1808  CD2 TRP A 131     -21.560   8.973 -31.485  1.00 18.02           C  
ATOM   1809  NE1 TRP A 131     -20.419   7.024 -31.488  1.00 17.94           N  
ATOM   1810  CE2 TRP A 131     -21.350   7.753 -32.185  1.00 18.36           C  
ATOM   1811  CE3 TRP A 131     -22.466   9.906 -32.014  1.00 17.72           C  
ATOM   1812  CZ2 TRP A 131     -22.014   7.453 -33.389  1.00 18.54           C  
ATOM   1813  CZ3 TRP A 131     -23.114   9.614 -33.208  1.00 18.82           C  
ATOM   1814  CH2 TRP A 131     -22.888   8.386 -33.881  1.00 18.67           C  
ATOM   1815  H   TRP A 131     -21.847   7.944 -28.068  1.00  0.00           H  
ATOM   1816  HA  TRP A 131     -21.366  10.807 -27.412  1.00  0.00           H  
ATOM   1817 1HB  TRP A 131     -20.515  10.976 -29.768  1.00  0.00           H  
ATOM   1818 2HB  TRP A 131     -19.605   9.858 -28.762  1.00  0.00           H  
ATOM   1819  HD1 TRP A 131     -19.343   7.385 -29.595  1.00  0.00           H  
ATOM   1820  HE1 TRP A 131     -20.061   6.120 -31.761  1.00  0.00           H  
ATOM   1821  HE3 TRP A 131     -22.657  10.843 -31.492  1.00  0.00           H  
ATOM   1822  HZ2 TRP A 131     -21.851   6.516 -33.922  1.00  0.00           H  
ATOM   1823  HZ3 TRP A 131     -23.802  10.355 -33.616  1.00  0.00           H  
ATOM   1824  HH2 TRP A 131     -23.422   8.182 -34.810  1.00  0.00           H  
ATOM   1825  N   ASN A 132     -23.108  11.912 -28.915  1.00 14.16           N  
ATOM   1826  CA  ASN A 132     -24.317  12.544 -29.417  1.00 14.38           C  
ATOM   1827  C   ASN A 132     -24.018  13.541 -30.560  1.00 13.40           C  
ATOM   1828  O   ASN A 132     -24.863  14.348 -30.921  1.00 11.93           O  
ATOM   1829  CB  ASN A 132     -25.098  13.241 -28.298  1.00 15.64           C  
ATOM   1830  CG  ASN A 132     -24.198  13.797 -27.224  1.00 16.51           C  
ATOM   1831  OD1 ASN A 132     -23.310  14.588 -27.505  1.00 17.07           O  
ATOM   1832  ND2 ASN A 132     -24.359  13.307 -25.998  1.00 17.14           N  
ATOM   1833  H   ASN A 132     -22.309  12.487 -28.691  1.00  0.00           H  
ATOM   1834  HA  ASN A 132     -24.958  11.773 -29.847  1.00  0.00           H  
ATOM   1835 1HB  ASN A 132     -25.689  14.056 -28.719  1.00  0.00           H  
ATOM   1836 2HB  ASN A 132     -25.792  12.534 -27.844  1.00  0.00           H  
ATOM   1837 1HD2 ASN A 132     -23.788  13.640 -25.247  1.00  0.00           H  
ATOM   1838 2HD2 ASN A 132     -25.050  12.606 -25.827  1.00  0.00           H  
ATOM   1839  N   GLY A 133     -22.811  13.464 -31.090  1.00 12.10           N  
ATOM   1840  CA  GLY A 133     -22.517  14.047 -32.397  1.00 12.22           C  
ATOM   1841  C   GLY A 133     -21.227  13.475 -32.881  1.00 12.00           C  
ATOM   1842  O   GLY A 133     -20.668  12.545 -32.246  1.00 11.70           O  
ATOM   1843  H   GLY A 133     -22.074  12.993 -30.584  1.00  0.00           H  
ATOM   1844 1HA  GLY A 133     -23.332  13.824 -33.086  1.00  0.00           H  
ATOM   1845 2HA  GLY A 133     -22.460  15.131 -32.307  1.00  0.00           H  
ATOM   1846  N   ILE A 134     -20.742  14.030 -33.986  1.00 11.70           N  
ATOM   1847  CA  ILE A 134     -19.600  13.508 -34.684  1.00 11.94           C  
ATOM   1848  C   ILE A 134     -18.750  14.642 -35.216  1.00 12.04           C  
ATOM   1849  O   ILE A 134     -19.272  15.649 -35.700  1.00 11.77           O  
ATOM   1850  CB  ILE A 134     -20.048  12.584 -35.826  1.00 11.87           C  
ATOM   1851  CG1 ILE A 134     -18.864  11.945 -36.498  1.00 12.04           C  
ATOM   1852  CG2 ILE A 134     -20.883  13.313 -36.866  1.00 11.94           C  
ATOM   1853  CD1 ILE A 134     -19.306  10.974 -37.556  1.00 12.16           C  
ATOM   1854  H   ILE A 134     -21.203  14.855 -34.344  1.00  0.00           H  
ATOM   1855  HA  ILE A 134     -19.000  12.930 -33.982  1.00  0.00           H  
ATOM   1856  HB  ILE A 134     -20.650  11.771 -35.421  1.00  0.00           H  
ATOM   1857 1HG1 ILE A 134     -18.239  12.717 -36.945  1.00  0.00           H  
ATOM   1858 2HG1 ILE A 134     -18.259  11.426 -35.754  1.00  0.00           H  
ATOM   1859 1HG2 ILE A 134     -21.174  12.617 -37.652  1.00  0.00           H  
ATOM   1860 2HG2 ILE A 134     -21.776  13.721 -36.394  1.00  0.00           H  
ATOM   1861 3HG2 ILE A 134     -20.298  14.125 -37.299  1.00  0.00           H  
ATOM   1862 1HD1 ILE A 134     -18.431  10.525 -38.027  1.00  0.00           H  
ATOM   1863 2HD1 ILE A 134     -19.914  10.192 -37.101  1.00  0.00           H  
ATOM   1864 3HD1 ILE A 134     -19.893  11.499 -38.309  1.00  0.00           H  
ATOM   1865  N   LEU A 135     -17.443  14.457 -35.113  1.00 12.53           N  
ATOM   1866  CA  LEU A 135     -16.451  15.439 -35.556  1.00 13.04           C  
ATOM   1867  C   LEU A 135     -15.681  14.793 -36.707  1.00 12.58           C  
ATOM   1868  O   LEU A 135     -14.797  13.943 -36.502  1.00 12.16           O  
ATOM   1869  CB  LEU A 135     -15.517  15.822 -34.430  1.00 14.53           C  
ATOM   1870  CG  LEU A 135     -14.310  16.703 -34.804  1.00 16.67           C  
ATOM   1871  CD1 LEU A 135     -14.768  17.965 -35.497  1.00 17.54           C  
ATOM   1872  CD2 LEU A 135     -13.490  17.057 -33.595  1.00 17.51           C  
ATOM   1873  H   LEU A 135     -17.127  13.588 -34.706  1.00  0.00           H  
ATOM   1874  HA  LEU A 135     -16.975  16.336 -35.885  1.00  0.00           H  
ATOM   1875 1HB  LEU A 135     -16.087  16.360 -33.674  1.00  0.00           H  
ATOM   1876 2HB  LEU A 135     -15.124  14.911 -33.979  1.00  0.00           H  
ATOM   1877  HG  LEU A 135     -13.673  16.167 -35.508  1.00  0.00           H  
ATOM   1878 1HD1 LEU A 135     -13.901  18.574 -35.754  1.00  0.00           H  
ATOM   1879 2HD1 LEU A 135     -15.309  17.705 -36.407  1.00  0.00           H  
ATOM   1880 3HD1 LEU A 135     -15.423  18.528 -34.833  1.00  0.00           H  
ATOM   1881 1HD2 LEU A 135     -12.646  17.679 -33.897  1.00  0.00           H  
ATOM   1882 2HD2 LEU A 135     -14.108  17.605 -32.884  1.00  0.00           H  
ATOM   1883 3HD2 LEU A 135     -13.120  16.145 -33.127  1.00  0.00           H  
ATOM   1884  N   GLY A 136     -16.103  15.143 -37.915  1.00 11.95           N  
ATOM   1885  CA  GLY A 136     -15.467  14.670 -39.121  1.00 11.84           C  
ATOM   1886  C   GLY A 136     -14.177  15.406 -39.391  1.00 11.38           C  
ATOM   1887  O   GLY A 136     -14.186  16.622 -39.614  1.00 12.47           O  
ATOM   1888  H   GLY A 136     -16.897  15.762 -37.988  1.00  0.00           H  
ATOM   1889 1HA  GLY A 136     -15.266  13.602 -39.032  1.00  0.00           H  
ATOM   1890 2HA  GLY A 136     -16.144  14.800 -39.964  1.00  0.00           H  
ATOM   1891  N   LEU A 137     -13.065  14.672 -39.404  1.00 10.53           N  
ATOM   1892  CA  LEU A 137     -11.761  15.279 -39.469  1.00 10.48           C  
ATOM   1893  C   LEU A 137     -11.037  15.095 -40.807  1.00 10.26           C  
ATOM   1894  O   LEU A 137      -9.840  15.322 -40.915  1.00 11.26           O  
ATOM   1895  CB  LEU A 137     -10.905  14.781 -38.303  1.00 10.26           C  
ATOM   1896  CG  LEU A 137     -11.304  15.248 -36.919  1.00 10.58           C  
ATOM   1897  CD1 LEU A 137     -10.386  14.607 -35.920  1.00 10.93           C  
ATOM   1898  CD2 LEU A 137     -11.166  16.764 -36.795  1.00 10.76           C  
ATOM   1899  H   LEU A 137     -13.138  13.665 -39.367  1.00  0.00           H  
ATOM   1900  HA  LEU A 137     -11.878  16.359 -39.389  1.00  0.00           H  
ATOM   1901 1HB  LEU A 137     -10.929  13.692 -38.295  1.00  0.00           H  
ATOM   1902 2HB  LEU A 137      -9.876  15.100 -38.466  1.00  0.00           H  
ATOM   1903  HG  LEU A 137     -12.342  14.974 -36.727  1.00  0.00           H  
ATOM   1904 1HD1 LEU A 137     -10.658  14.931 -34.915  1.00  0.00           H  
ATOM   1905 2HD1 LEU A 137     -10.476  13.523 -35.987  1.00  0.00           H  
ATOM   1906 3HD1 LEU A 137      -9.358  14.901 -36.130  1.00  0.00           H  
ATOM   1907 1HD2 LEU A 137     -11.459  17.075 -35.792  1.00  0.00           H  
ATOM   1908 2HD2 LEU A 137     -10.130  17.051 -36.976  1.00  0.00           H  
ATOM   1909 3HD2 LEU A 137     -11.810  17.249 -37.528  1.00  0.00           H  
ATOM   1910  N   ALA A 138     -11.769  14.697 -41.824  1.00 11.09           N  
ATOM   1911  CA  ALA A 138     -11.161  14.457 -43.134  1.00 11.37           C  
ATOM   1912  C   ALA A 138     -11.290  15.731 -43.944  1.00 12.07           C  
ATOM   1913  O   ALA A 138     -11.495  16.800 -43.357  1.00 11.62           O  
ATOM   1914  CB  ALA A 138     -11.791  13.257 -43.795  1.00 11.26           C  
ATOM   1915  H   ALA A 138     -12.762  14.553 -41.709  1.00  0.00           H  
ATOM   1916  HA  ALA A 138     -10.099  14.260 -42.984  1.00  0.00           H  
ATOM   1917 1HB  ALA A 138     -11.328  13.092 -44.768  1.00  0.00           H  
ATOM   1918 2HB  ALA A 138     -11.643  12.377 -43.169  1.00  0.00           H  
ATOM   1919 3HB  ALA A 138     -12.857  13.433 -43.927  1.00  0.00           H  
ATOM   1920  N   TYR A 139     -11.087  15.661 -45.257  1.00 12.55           N  
ATOM   1921  CA  TYR A 139     -10.912  16.874 -46.077  1.00 12.65           C  
ATOM   1922  C   TYR A 139     -12.209  17.419 -46.589  1.00 12.74           C  
ATOM   1923  O   TYR A 139     -13.218  16.739 -46.566  1.00 12.70           O  
ATOM   1924  CB  TYR A 139     -10.005  16.608 -47.279  1.00 12.68           C  
ATOM   1925  CG  TYR A 139      -8.591  16.271 -46.922  1.00 12.79           C  
ATOM   1926  CD1 TYR A 139      -8.216  14.966 -46.621  1.00 12.81           C  
ATOM   1927  CD2 TYR A 139      -7.620  17.268 -46.848  1.00 13.72           C  
ATOM   1928  CE1 TYR A 139      -6.907  14.658 -46.281  1.00 13.62           C  
ATOM   1929  CE2 TYR A 139      -6.304  16.967 -46.525  1.00 13.91           C  
ATOM   1930  CZ  TYR A 139      -5.949  15.661 -46.255  1.00 13.49           C  
ATOM   1931  OH  TYR A 139      -4.659  15.375 -45.900  1.00 14.77           O  
ATOM   1932  H   TYR A 139     -11.052  14.756 -45.704  1.00  0.00           H  
ATOM   1933  HA  TYR A 139     -10.445  17.643 -45.461  1.00  0.00           H  
ATOM   1934 1HB  TYR A 139     -10.409  15.781 -47.864  1.00  0.00           H  
ATOM   1935 2HB  TYR A 139      -9.988  17.487 -47.923  1.00  0.00           H  
ATOM   1936  HD1 TYR A 139      -8.956  14.166 -46.650  1.00  0.00           H  
ATOM   1937  HD2 TYR A 139      -7.889  18.306 -47.044  1.00  0.00           H  
ATOM   1938  HE1 TYR A 139      -6.632  13.630 -46.048  1.00  0.00           H  
ATOM   1939  HE2 TYR A 139      -5.557  17.760 -46.485  1.00  0.00           H  
ATOM   1940  HH  TYR A 139      -4.144  16.186 -45.888  1.00  0.00           H  
ATOM   1941  N   ALA A 140     -12.165  18.680 -47.062  1.00 13.35           N  
ATOM   1942  CA  ALA A 140     -13.344  19.401 -47.545  1.00 14.06           C  
ATOM   1943  C   ALA A 140     -14.057  18.688 -48.677  1.00 13.59           C  
ATOM   1944  O   ALA A 140     -15.271  18.737 -48.796  1.00 12.19           O  
ATOM   1945  CB  ALA A 140     -12.937  20.814 -47.997  1.00 14.30           C  
ATOM   1946  H   ALA A 140     -11.266  19.140 -47.079  1.00  0.00           H  
ATOM   1947  HA  ALA A 140     -14.055  19.478 -46.722  1.00  0.00           H  
ATOM   1948 1HB  ALA A 140     -13.816  21.349 -48.356  1.00  0.00           H  
ATOM   1949 2HB  ALA A 140     -12.502  21.354 -47.156  1.00  0.00           H  
ATOM   1950 3HB  ALA A 140     -12.204  20.742 -48.799  1.00  0.00           H  
ATOM   1951  N   THR A 141     -13.308  18.005 -49.518  1.00 15.61           N  
ATOM   1952  CA  THR A 141     -13.927  17.268 -50.635  1.00 16.21           C  
ATOM   1953  C   THR A 141     -15.073  16.324 -50.167  1.00 15.32           C  
ATOM   1954  O   THR A 141     -16.017  16.075 -50.923  1.00 13.87           O  
ATOM   1955  CB  THR A 141     -12.847  16.548 -51.494  1.00 18.54           C  
ATOM   1956  OG1 THR A 141     -13.453  15.694 -52.480  1.00 22.07           O  
ATOM   1957  CG2 THR A 141     -11.983  15.745 -50.677  1.00 19.14           C  
ATOM   1958  H   THR A 141     -12.304  17.979 -49.407  1.00  0.00           H  
ATOM   1959  HA  THR A 141     -14.453  17.981 -51.270  1.00  0.00           H  
ATOM   1960  HB  THR A 141     -12.245  17.290 -52.018  1.00  0.00           H  
ATOM   1961  HG1 THR A 141     -14.409  15.746 -52.403  1.00  0.00           H  
ATOM   1962 1HG2 THR A 141     -11.239  15.255 -51.306  1.00  0.00           H  
ATOM   1963 2HG2 THR A 141     -11.481  16.379 -49.947  1.00  0.00           H  
ATOM   1964 3HG2 THR A 141     -12.572  14.990 -50.158  1.00  0.00           H  
ATOM   1965  N   LEU A 142     -15.051  15.866 -48.912  1.00 14.75           N  
ATOM   1966  CA  LEU A 142     -16.107  14.972 -48.409  1.00 14.15           C  
ATOM   1967  C   LEU A 142     -17.226  15.741 -47.658  1.00 13.76           C  
ATOM   1968  O   LEU A 142     -18.227  15.165 -47.236  1.00 12.91           O  
ATOM   1969  CB  LEU A 142     -15.560  13.903 -47.456  1.00 14.47           C  
ATOM   1970  CG  LEU A 142     -14.521  12.857 -47.871  1.00 15.09           C  
ATOM   1971  CD1 LEU A 142     -14.317  11.923 -46.703  1.00 15.26           C  
ATOM   1972  CD2 LEU A 142     -14.939  12.084 -49.117  1.00 15.89           C  
ATOM   1973  H   LEU A 142     -14.299  16.135 -48.294  1.00  0.00           H  
ATOM   1974  HA  LEU A 142     -16.560  14.460 -49.257  1.00  0.00           H  
ATOM   1975 1HB  LEU A 142     -15.096  14.400 -46.606  1.00  0.00           H  
ATOM   1976 2HB  LEU A 142     -16.394  13.304 -47.090  1.00  0.00           H  
ATOM   1977  HG  LEU A 142     -13.573  13.351 -48.084  1.00  0.00           H  
ATOM   1978 1HD1 LEU A 142     -13.580  11.165 -46.968  1.00  0.00           H  
ATOM   1979 2HD1 LEU A 142     -13.960  12.489 -45.842  1.00  0.00           H  
ATOM   1980 3HD1 LEU A 142     -15.261  11.440 -46.454  1.00  0.00           H  
ATOM   1981 1HD2 LEU A 142     -14.168  11.356 -49.369  1.00  0.00           H  
ATOM   1982 2HD2 LEU A 142     -15.879  11.566 -48.925  1.00  0.00           H  
ATOM   1983 3HD2 LEU A 142     -15.070  12.777 -49.948  1.00  0.00           H  
ATOM   1984  N   ALA A 143     -17.044  17.048 -47.468  1.00 12.88           N  
ATOM   1985  CA  ALA A 143     -18.019  17.835 -46.748  1.00 12.51           C  
ATOM   1986  C   ALA A 143     -19.363  17.881 -47.471  1.00 11.69           C  
ATOM   1987  O   ALA A 143     -19.437  17.986 -48.703  1.00 11.77           O  
ATOM   1988  CB  ALA A 143     -17.492  19.247 -46.533  1.00 12.93           C  
ATOM   1989  H   ALA A 143     -16.216  17.500 -47.829  1.00  0.00           H  
ATOM   1990  HA  ALA A 143     -18.184  17.365 -45.778  1.00  0.00           H  
ATOM   1991 1HB  ALA A 143     -18.233  19.833 -45.990  1.00  0.00           H  
ATOM   1992 2HB  ALA A 143     -16.568  19.207 -45.957  1.00  0.00           H  
ATOM   1993 3HB  ALA A 143     -17.297  19.713 -47.498  1.00  0.00           H  
ATOM   1994  N   LYS A 144     -20.425  17.821 -46.701  1.00 11.58           N  
ATOM   1995  CA  LYS A 144     -21.754  17.906 -47.247  1.00 12.39           C  
ATOM   1996  C   LYS A 144     -22.413  19.183 -46.756  1.00 12.90           C  
ATOM   1997  O   LYS A 144     -22.324  19.486 -45.580  1.00 14.14           O  
ATOM   1998  CB  LYS A 144     -22.545  16.679 -46.864  1.00 12.52           C  
ATOM   1999  CG  LYS A 144     -21.921  15.375 -47.385  1.00 12.23           C  
ATOM   2000  CD  LYS A 144     -21.584  15.438 -48.859  1.00 13.12           C  
ATOM   2001  CE  LYS A 144     -21.188  14.056 -49.414  1.00 14.31           C  
ATOM   2002  NZ  LYS A 144     -21.160  14.089 -50.893  1.00 15.97           N  
ATOM   2003  H   LYS A 144     -20.309  17.713 -45.704  1.00  0.00           H  
ATOM   2004  HA  LYS A 144     -21.679  17.954 -48.334  1.00  0.00           H  
ATOM   2005 1HB  LYS A 144     -22.620  16.619 -45.778  1.00  0.00           H  
ATOM   2006 2HB  LYS A 144     -23.558  16.761 -47.258  1.00  0.00           H  
ATOM   2007 1HG  LYS A 144     -21.004  15.164 -46.833  1.00  0.00           H  
ATOM   2008 2HG  LYS A 144     -22.616  14.551 -47.228  1.00  0.00           H  
ATOM   2009 1HD  LYS A 144     -22.448  15.806 -49.415  1.00  0.00           H  
ATOM   2010 2HD  LYS A 144     -20.754  16.128 -49.013  1.00  0.00           H  
ATOM   2011 1HE  LYS A 144     -20.206  13.779 -49.034  1.00  0.00           H  
ATOM   2012 2HE  LYS A 144     -21.907  13.309 -49.077  1.00  0.00           H  
ATOM   2013 1HZ  LYS A 144     -20.900  13.179 -51.246  1.00  0.00           H  
ATOM   2014 2HZ  LYS A 144     -22.075  14.336 -51.242  1.00  0.00           H  
ATOM   2015 3HZ  LYS A 144     -20.486  14.774 -51.202  1.00  0.00           H  
ATOM   2016  N   PRO A 145     -23.166  19.877 -47.632  1.00 14.35           N  
ATOM   2017  CA  PRO A 145     -23.558  19.517 -49.004  1.00 14.92           C  
ATOM   2018  C   PRO A 145     -22.449  19.559 -50.039  1.00 15.79           C  
ATOM   2019  O   PRO A 145     -22.583  18.977 -51.142  1.00 16.72           O  
ATOM   2020  CB  PRO A 145     -24.614  20.595 -49.371  1.00 15.81           C  
ATOM   2021  CG  PRO A 145     -24.919  21.321 -48.080  1.00 15.22           C  
ATOM   2022  CD  PRO A 145     -23.708  21.187 -47.238  1.00 14.85           C  
ATOM   2023  HA  PRO A 145     -24.009  18.514 -49.000  1.00  0.00           H  
ATOM   2024 1HB  PRO A 145     -24.211  21.270 -50.141  1.00  0.00           H  
ATOM   2025 2HB  PRO A 145     -25.507  20.116 -49.799  1.00  0.00           H  
ATOM   2026 1HG  PRO A 145     -25.160  22.375 -48.285  1.00  0.00           H  
ATOM   2027 2HG  PRO A 145     -25.804  20.881 -47.597  1.00  0.00           H  
ATOM   2028 1HD  PRO A 145     -23.007  22.002 -47.471  1.00  0.00           H  
ATOM   2029 2HD  PRO A 145     -23.994  21.213 -46.176  1.00  0.00           H  
ATOM   2030  N   SER A 146     -21.365  20.243 -49.717  1.00 15.41           N  
ATOM   2031  CA  SER A 146     -20.325  20.478 -50.673  1.00 16.44           C  
ATOM   2032  C   SER A 146     -19.045  20.939 -49.946  1.00 16.16           C  
ATOM   2033  O   SER A 146     -19.066  21.293 -48.738  1.00 15.85           O  
ATOM   2034  CB  SER A 146     -20.771  21.531 -51.709  1.00 18.09           C  
ATOM   2035  OG  SER A 146     -20.443  22.852 -51.300  1.00 19.02           O  
ATOM   2036  H   SER A 146     -21.264  20.608 -48.781  1.00  0.00           H  
ATOM   2037  HA  SER A 146     -20.116  19.543 -51.194  1.00  0.00           H  
ATOM   2038 1HB  SER A 146     -20.293  21.324 -52.666  1.00  0.00           H  
ATOM   2039 2HB  SER A 146     -21.848  21.460 -51.859  1.00  0.00           H  
ATOM   2040  HG  SER A 146     -20.008  22.765 -50.448  1.00  0.00           H  
ATOM   2041  N   SER A 147     -17.943  20.910 -50.676  1.00 15.07           N  
ATOM   2042  CA  SER A 147     -16.660  21.279 -50.129  1.00 16.51           C  
ATOM   2043  C   SER A 147     -16.583  22.739 -49.685  1.00 15.88           C  
ATOM   2044  O   SER A 147     -15.671  23.094 -48.977  1.00 16.63           O  
ATOM   2045  CB  SER A 147     -15.543  20.974 -51.145  1.00 17.49           C  
ATOM   2046  OG  SER A 147     -15.594  21.887 -52.223  1.00 18.11           O  
ATOM   2047  H   SER A 147     -18.001  20.622 -51.642  1.00  0.00           H  
ATOM   2048  HA  SER A 147     -16.486  20.690 -49.227  1.00  0.00           H  
ATOM   2049 1HB  SER A 147     -14.574  21.037 -50.650  1.00  0.00           H  
ATOM   2050 2HB  SER A 147     -15.656  19.956 -51.515  1.00  0.00           H  
ATOM   2051  HG  SER A 147     -16.330  22.475 -52.037  1.00  0.00           H  
ATOM   2052  N   SER A 148     -17.539  23.580 -50.067  1.00 16.77           N  
ATOM   2053  CA  SER A 148     -17.543  24.984 -49.585  1.00 16.77           C  
ATOM   2054  C   SER A 148     -17.944  25.085 -48.098  1.00 16.17           C  
ATOM   2055  O   SER A 148     -17.730  26.092 -47.440  1.00 15.45           O  
ATOM   2056  CB  SER A 148     -18.442  25.849 -50.470  1.00 17.56           C  
ATOM   2057  OG  SER A 148     -19.798  25.649 -50.193  1.00 19.87           O  
ATOM   2058  H   SER A 148     -18.272  23.271 -50.689  1.00  0.00           H  
ATOM   2059  HA  SER A 148     -16.524  25.371 -49.638  1.00  0.00           H  
ATOM   2060 1HB  SER A 148     -18.198  26.900 -50.319  1.00  0.00           H  
ATOM   2061 2HB  SER A 148     -18.253  25.616 -51.517  1.00  0.00           H  
ATOM   2062  HG  SER A 148     -19.831  24.995 -49.491  1.00  0.00           H  
ATOM   2063  N   LEU A 149     -18.528  24.035 -47.549  1.00 15.28           N  
ATOM   2064  CA  LEU A 149     -18.790  24.048 -46.110  1.00 15.39           C  
ATOM   2065  C   LEU A 149     -17.522  23.709 -45.333  1.00 15.97           C  
ATOM   2066  O   LEU A 149     -17.198  22.522 -45.125  1.00 15.88           O  
ATOM   2067  CB  LEU A 149     -19.919  23.094 -45.756  1.00 13.93           C  
ATOM   2068  CG  LEU A 149     -20.365  23.250 -44.295  1.00 13.77           C  
ATOM   2069  CD1 LEU A 149     -21.093  24.571 -44.149  1.00 13.59           C  
ATOM   2070  CD2 LEU A 149     -21.216  22.068 -43.847  1.00 13.99           C  
ATOM   2071  H   LEU A 149     -18.798  23.227 -48.091  1.00  0.00           H  
ATOM   2072  HA  LEU A 149     -19.087  25.056 -45.822  1.00  0.00           H  
ATOM   2073 1HB  LEU A 149     -20.760  23.291 -46.419  1.00  0.00           H  
ATOM   2074 2HB  LEU A 149     -19.578  22.073 -45.928  1.00  0.00           H  
ATOM   2075  HG  LEU A 149     -19.487  23.309 -43.651  1.00  0.00           H  
ATOM   2076 1HD1 LEU A 149     -21.416  24.696 -43.115  1.00  0.00           H  
ATOM   2077 2HD1 LEU A 149     -20.424  25.387 -44.420  1.00  0.00           H  
ATOM   2078 3HD1 LEU A 149     -21.963  24.581 -44.804  1.00  0.00           H  
ATOM   2079 1HD2 LEU A 149     -21.515  22.208 -42.808  1.00  0.00           H  
ATOM   2080 2HD2 LEU A 149     -22.105  22.001 -44.475  1.00  0.00           H  
ATOM   2081 3HD2 LEU A 149     -20.638  21.148 -43.937  1.00  0.00           H  
ATOM   2082  N   GLU A 150     -16.837  24.753 -44.867  1.00 15.89           N  
ATOM   2083  CA  GLU A 150     -15.522  24.645 -44.223  1.00 16.00           C  
ATOM   2084  C   GLU A 150     -15.518  23.674 -43.051  1.00 14.03           C  
ATOM   2085  O   GLU A 150     -16.408  23.726 -42.203  1.00 12.47           O  
ATOM   2086  CB  GLU A 150     -15.075  26.023 -43.721  1.00 17.84           C  
ATOM   2087  CG  GLU A 150     -13.687  26.008 -43.086  1.00 19.90           C  
ATOM   2088  CD  GLU A 150     -13.148  27.412 -42.836  1.00 24.02           C  
ATOM   2089  OE1 GLU A 150     -13.706  28.101 -41.968  1.00 27.56           O  
ATOM   2090  OE2 GLU A 150     -12.161  27.811 -43.489  1.00 29.01           O  
ATOM   2091  H   GLU A 150     -17.261  25.664 -44.971  1.00  0.00           H  
ATOM   2092  HA  GLU A 150     -14.804  24.286 -44.961  1.00  0.00           H  
ATOM   2093 1HB  GLU A 150     -15.069  26.729 -44.552  1.00  0.00           H  
ATOM   2094 2HB  GLU A 150     -15.789  26.391 -42.985  1.00  0.00           H  
ATOM   2095 1HG  GLU A 150     -13.738  25.472 -42.139  1.00  0.00           H  
ATOM   2096 2HG  GLU A 150     -13.005  25.468 -43.741  1.00  0.00           H  
ATOM   2097  N   THR A 151     -14.557  22.750 -43.036  1.00 13.36           N  
ATOM   2098  CA  THR A 151     -14.564  21.718 -42.006  1.00 12.86           C  
ATOM   2099  C   THR A 151     -14.161  22.331 -40.670  1.00 12.72           C  
ATOM   2100  O   THR A 151     -13.458  23.372 -40.602  1.00 13.72           O  
ATOM   2101  CB  THR A 151     -13.603  20.548 -42.293  1.00 12.02           C  
ATOM   2102  OG1 THR A 151     -12.237  20.994 -42.177  1.00 11.50           O  
ATOM   2103  CG2 THR A 151     -13.812  19.984 -43.696  1.00 12.11           C  
ATOM   2104  H   THR A 151     -13.820  22.750 -43.727  1.00  0.00           H  
ATOM   2105  HA  THR A 151     -15.568  21.298 -41.943  1.00  0.00           H  
ATOM   2106  HB  THR A 151     -13.772  19.752 -41.568  1.00  0.00           H  
ATOM   2107  HG1 THR A 151     -12.224  21.926 -41.945  1.00  0.00           H  
ATOM   2108 1HG2 THR A 151     -13.118  19.161 -43.864  1.00  0.00           H  
ATOM   2109 2HG2 THR A 151     -14.835  19.622 -43.794  1.00  0.00           H  
ATOM   2110 3HG2 THR A 151     -13.632  20.766 -44.433  1.00  0.00           H  
ATOM   2111  N   PHE A 152     -14.527  21.624 -39.622  1.00 12.57           N  
ATOM   2112  CA  PHE A 152     -14.214  22.009 -38.270  1.00 13.01           C  
ATOM   2113  C   PHE A 152     -12.731  22.259 -38.081  1.00 12.56           C  
ATOM   2114  O   PHE A 152     -12.346  23.296 -37.522  1.00 12.52           O  
ATOM   2115  CB  PHE A 152     -14.682  20.920 -37.324  1.00 13.10           C  
ATOM   2116  CG  PHE A 152     -14.452  21.233 -35.861  1.00 13.17           C  
ATOM   2117  CD1 PHE A 152     -13.205  21.115 -35.301  1.00 13.27           C  
ATOM   2118  CD2 PHE A 152     -15.504  21.578 -35.056  1.00 13.56           C  
ATOM   2119  CE1 PHE A 152     -13.003  21.365 -33.950  1.00 13.88           C  
ATOM   2120  CE2 PHE A 152     -15.321  21.830 -33.698  1.00 14.73           C  
ATOM   2121  CZ  PHE A 152     -14.055  21.721 -33.145  1.00 14.37           C  
ATOM   2122  H   PHE A 152     -15.050  20.775 -39.783  1.00  0.00           H  
ATOM   2123  HA  PHE A 152     -14.742  22.936 -38.043  1.00  0.00           H  
ATOM   2124 1HB  PHE A 152     -15.747  20.746 -37.469  1.00  0.00           H  
ATOM   2125 2HB  PHE A 152     -14.164  19.990 -37.556  1.00  0.00           H  
ATOM   2126  HD1 PHE A 152     -12.364  20.821 -35.930  1.00  0.00           H  
ATOM   2127  HD2 PHE A 152     -16.498  21.662 -35.497  1.00  0.00           H  
ATOM   2128  HE1 PHE A 152     -12.004  21.279 -33.524  1.00  0.00           H  
ATOM   2129  HE2 PHE A 152     -16.167  22.111 -33.071  1.00  0.00           H  
ATOM   2130  HZ  PHE A 152     -13.891  21.913 -32.086  1.00  0.00           H  
ATOM   2131  N   PHE A 153     -11.894  21.316 -38.519  1.00 11.78           N  
ATOM   2132  CA  PHE A 153     -10.438  21.476 -38.358  1.00 13.03           C  
ATOM   2133  C   PHE A 153      -9.842  22.613 -39.191  1.00 13.35           C  
ATOM   2134  O   PHE A 153      -8.887  23.276 -38.747  1.00 14.01           O  
ATOM   2135  CB  PHE A 153      -9.661  20.170 -38.628  1.00 13.09           C  
ATOM   2136  CG  PHE A 153      -8.244  20.220 -38.141  1.00 13.61           C  
ATOM   2137  CD1 PHE A 153      -7.962  20.295 -36.796  1.00 13.85           C  
ATOM   2138  CD2 PHE A 153      -7.192  20.228 -39.036  1.00 14.62           C  
ATOM   2139  CE1 PHE A 153      -6.648  20.366 -36.331  1.00 14.82           C  
ATOM   2140  CE2 PHE A 153      -5.877  20.285 -38.583  1.00 14.36           C  
ATOM   2141  CZ  PHE A 153      -5.598  20.358 -37.225  1.00 14.19           C  
ATOM   2142  H   PHE A 153     -12.251  20.483 -38.965  1.00  0.00           H  
ATOM   2143  HA  PHE A 153     -10.234  21.773 -37.328  1.00  0.00           H  
ATOM   2144 1HB  PHE A 153     -10.167  19.338 -38.140  1.00  0.00           H  
ATOM   2145 2HB  PHE A 153      -9.654  19.966 -39.698  1.00  0.00           H  
ATOM   2146  HD1 PHE A 153      -8.783  20.298 -36.079  1.00  0.00           H  
ATOM   2147  HD2 PHE A 153      -7.398  20.171 -40.105  1.00  0.00           H  
ATOM   2148  HE1 PHE A 153      -6.452  20.428 -35.261  1.00  0.00           H  
ATOM   2149  HE2 PHE A 153      -5.062  20.273 -39.306  1.00  0.00           H  
ATOM   2150  HZ  PHE A 153      -4.572  20.410 -36.863  1.00  0.00           H  
ATOM   2151  N   ASP A 154     -10.358  22.833 -40.391  1.00 14.62           N  
ATOM   2152  CA  ASP A 154      -9.894  23.981 -41.202  1.00 16.74           C  
ATOM   2153  C   ASP A 154     -10.253  25.343 -40.551  1.00 15.77           C  
ATOM   2154  O   ASP A 154      -9.424  26.250 -40.536  1.00 15.28           O  
ATOM   2155  CB  ASP A 154     -10.429  23.920 -42.618  1.00 17.69           C  
ATOM   2156  CG  ASP A 154      -9.897  22.709 -43.419  1.00 21.26           C  
ATOM   2157  OD1 ASP A 154      -8.776  22.223 -43.177  1.00 23.33           O  
ATOM   2158  OD2 ASP A 154     -10.592  22.286 -44.373  1.00 24.03           O  
ATOM   2159  H   ASP A 154     -11.071  22.223 -40.765  1.00  0.00           H  
ATOM   2160  HA  ASP A 154      -8.805  23.952 -41.251  1.00  0.00           H  
ATOM   2161 1HB  ASP A 154     -11.518  23.867 -42.594  1.00  0.00           H  
ATOM   2162 2HB  ASP A 154     -10.157  24.833 -43.149  1.00  0.00           H  
ATOM   2163  N   SER A 155     -11.435  25.445 -39.962  1.00 16.33           N  
ATOM   2164  CA  SER A 155     -11.799  26.612 -39.127  1.00 16.91           C  
ATOM   2165  C   SER A 155     -10.853  26.826 -37.938  1.00 17.00           C  
ATOM   2166  O   SER A 155     -10.466  27.970 -37.637  1.00 17.92           O  
ATOM   2167  CB  SER A 155     -13.209  26.482 -38.599  1.00 16.35           C  
ATOM   2168  OG  SER A 155     -14.123  26.498 -39.639  1.00 18.62           O  
ATOM   2169  H   SER A 155     -12.107  24.702 -40.088  1.00  0.00           H  
ATOM   2170  HA  SER A 155     -11.744  27.510 -39.744  1.00  0.00           H  
ATOM   2171 1HB  SER A 155     -13.303  25.552 -38.038  1.00  0.00           H  
ATOM   2172 2HB  SER A 155     -13.417  27.301 -37.912  1.00  0.00           H  
ATOM   2173  HG  SER A 155     -13.607  26.590 -40.443  1.00  0.00           H  
ATOM   2174  N   LEU A 156     -10.491  25.733 -37.255  1.00 17.00           N  
ATOM   2175  CA  LEU A 156      -9.644  25.806 -36.077  1.00 17.80           C  
ATOM   2176  C   LEU A 156      -8.229  26.269 -36.453  1.00 18.52           C  
ATOM   2177  O   LEU A 156      -7.655  27.155 -35.794  1.00 17.07           O  
ATOM   2178  CB  LEU A 156      -9.614  24.453 -35.352  1.00 18.27           C  
ATOM   2179  CG  LEU A 156      -8.745  24.330 -34.109  1.00 18.87           C  
ATOM   2180  CD1 LEU A 156      -9.153  25.398 -33.104  1.00 18.53           C  
ATOM   2181  CD2 LEU A 156      -8.858  22.938 -33.482  1.00 19.59           C  
ATOM   2182  H   LEU A 156     -10.818  24.831 -37.571  1.00  0.00           H  
ATOM   2183  HA  LEU A 156     -10.056  26.554 -35.401  1.00  0.00           H  
ATOM   2184 1HB  LEU A 156     -10.628  24.200 -35.047  1.00  0.00           H  
ATOM   2185 2HB  LEU A 156      -9.266  23.692 -36.050  1.00  0.00           H  
ATOM   2186  HG  LEU A 156      -7.702  24.505 -34.375  1.00  0.00           H  
ATOM   2187 1HD1 LEU A 156      -8.533  25.314 -32.212  1.00  0.00           H  
ATOM   2188 2HD1 LEU A 156      -9.018  26.385 -33.547  1.00  0.00           H  
ATOM   2189 3HD1 LEU A 156     -10.199  25.261 -32.833  1.00  0.00           H  
ATOM   2190 1HD2 LEU A 156      -8.224  22.885 -32.597  1.00  0.00           H  
ATOM   2191 2HD2 LEU A 156      -9.894  22.750 -33.198  1.00  0.00           H  
ATOM   2192 3HD2 LEU A 156      -8.537  22.187 -34.204  1.00  0.00           H  
ATOM   2193  N   VAL A 157      -7.702  25.718 -37.541  1.00 17.79           N  
ATOM   2194  CA  VAL A 157      -6.371  26.074 -38.021  1.00 19.91           C  
ATOM   2195  C   VAL A 157      -6.264  27.566 -38.335  1.00 21.18           C  
ATOM   2196  O   VAL A 157      -5.303  28.195 -37.964  1.00 23.56           O  
ATOM   2197  CB  VAL A 157      -5.985  25.207 -39.232  1.00 19.87           C  
ATOM   2198  CG1 VAL A 157      -4.787  25.771 -39.987  1.00 20.71           C  
ATOM   2199  CG2 VAL A 157      -5.685  23.788 -38.741  1.00 20.75           C  
ATOM   2200  H   VAL A 157      -8.241  25.032 -38.050  1.00  0.00           H  
ATOM   2201  HA  VAL A 157      -5.654  25.892 -37.220  1.00  0.00           H  
ATOM   2202  HB  VAL A 157      -6.817  25.193 -39.937  1.00  0.00           H  
ATOM   2203 1HG1 VAL A 157      -4.553  25.125 -40.833  1.00  0.00           H  
ATOM   2204 2HG1 VAL A 157      -5.024  26.771 -40.350  1.00  0.00           H  
ATOM   2205 3HG1 VAL A 157      -3.927  25.820 -39.320  1.00  0.00           H  
ATOM   2206 1HG2 VAL A 157      -5.410  23.160 -39.588  1.00  0.00           H  
ATOM   2207 2HG2 VAL A 157      -4.861  23.816 -38.028  1.00  0.00           H  
ATOM   2208 3HG2 VAL A 157      -6.570  23.376 -38.256  1.00  0.00           H  
ATOM   2209  N   THR A 158      -7.262  28.112 -39.009  1.00 23.36           N  
ATOM   2210  CA  THR A 158      -7.285  29.532 -39.344  1.00 24.27           C  
ATOM   2211  C   THR A 158      -7.311  30.343 -38.067  1.00 26.12           C  
ATOM   2212  O   THR A 158      -6.450  31.200 -37.845  1.00 26.67           O  
ATOM   2213  CB  THR A 158      -8.541  29.882 -40.164  1.00 24.51           C  
ATOM   2214  OG1 THR A 158      -8.527  29.164 -41.404  1.00 24.79           O  
ATOM   2215  CG2 THR A 158      -8.628  31.373 -40.452  1.00 25.06           C  
ATOM   2216  H   THR A 158      -8.031  27.525 -39.300  1.00  0.00           H  
ATOM   2217  HA  THR A 158      -6.405  29.760 -39.946  1.00  0.00           H  
ATOM   2218  HB  THR A 158      -9.431  29.583 -39.611  1.00  0.00           H  
ATOM   2219  HG1 THR A 158      -7.736  28.622 -41.450  1.00  0.00           H  
ATOM   2220 1HG2 THR A 158      -9.527  31.580 -41.032  1.00  0.00           H  
ATOM   2221 2HG2 THR A 158      -8.667  31.923 -39.512  1.00  0.00           H  
ATOM   2222 3HG2 THR A 158      -7.752  31.686 -41.019  1.00  0.00           H  
ATOM   2223  N   GLN A 159      -8.284  30.051 -37.210  1.00 24.70           N  
ATOM   2224  CA  GLN A 159      -8.628  30.955 -36.133  1.00 25.42           C  
ATOM   2225  C   GLN A 159      -7.726  30.869 -34.929  1.00 27.72           C  
ATOM   2226  O   GLN A 159      -7.595  31.853 -34.200  1.00 26.47           O  
ATOM   2227  CB  GLN A 159     -10.072  30.714 -35.682  1.00 23.92           C  
ATOM   2228  CG  GLN A 159     -11.096  31.155 -36.698  1.00 22.74           C  
ATOM   2229  CD  GLN A 159     -12.474  30.678 -36.334  1.00 21.49           C  
ATOM   2230  OE1 GLN A 159     -13.035  31.074 -35.314  1.00 22.97           O  
ATOM   2231  NE2 GLN A 159     -13.019  29.802 -37.148  1.00 22.48           N  
ATOM   2232  H   GLN A 159      -8.795  29.185 -37.308  1.00  0.00           H  
ATOM   2233  HA  GLN A 159      -8.541  31.978 -36.499  1.00  0.00           H  
ATOM   2234 1HB  GLN A 159     -10.219  29.652 -35.483  1.00  0.00           H  
ATOM   2235 2HB  GLN A 159     -10.257  31.250 -34.751  1.00  0.00           H  
ATOM   2236 1HG  GLN A 159     -11.103  32.244 -36.743  1.00  0.00           H  
ATOM   2237 2HG  GLN A 159     -10.828  30.743 -37.671  1.00  0.00           H  
ATOM   2238 1HE2 GLN A 159     -13.935  29.446 -36.960  1.00  0.00           H  
ATOM   2239 2HE2 GLN A 159     -12.519  29.490 -37.956  1.00  0.00           H  
ATOM   2240  N   ALA A 160      -7.157  29.685 -34.687  1.00 28.18           N  
ATOM   2241  CA  ALA A 160      -6.248  29.460 -33.572  1.00 28.75           C  
ATOM   2242  C   ALA A 160      -4.797  29.554 -34.028  1.00 29.64           C  
ATOM   2243  O   ALA A 160      -3.870  29.528 -33.200  1.00 29.60           O  
ATOM   2244  CB  ALA A 160      -6.510  28.102 -32.947  1.00 30.07           C  
ATOM   2245  H   ALA A 160      -7.372  28.919 -35.309  1.00  0.00           H  
ATOM   2246  HA  ALA A 160      -6.429  30.234 -32.826  1.00  0.00           H  
ATOM   2247 1HB  ALA A 160      -5.824  27.946 -32.115  1.00  0.00           H  
ATOM   2248 2HB  ALA A 160      -7.537  28.061 -32.583  1.00  0.00           H  
ATOM   2249 3HB  ALA A 160      -6.358  27.323 -33.693  1.00  0.00           H  
ATOM   2250  N   ASN A 161      -4.611  29.645 -35.345  1.00 27.25           N  
ATOM   2251  CA  ASN A 161      -3.300  29.722 -35.944  1.00 27.95           C  
ATOM   2252  C   ASN A 161      -2.412  28.579 -35.479  1.00 25.40           C  
ATOM   2253  O   ASN A 161      -1.286  28.824 -35.079  1.00 24.22           O  
ATOM   2254  CB  ASN A 161      -2.637  31.085 -35.628  1.00 30.63           C  
ATOM   2255  CG  ASN A 161      -3.601  32.265 -35.773  1.00 33.27           C  
ATOM   2256  OD1 ASN A 161      -3.993  32.889 -34.775  1.00 37.39           O  
ATOM   2257  ND2 ASN A 161      -3.989  32.576 -37.008  1.00 33.88           N  
ATOM   2258  H   ASN A 161      -5.426  29.660 -35.941  1.00  0.00           H  
ATOM   2259  HA  ASN A 161      -3.408  29.630 -37.026  1.00  0.00           H  
ATOM   2260 1HB  ASN A 161      -2.250  31.074 -34.608  1.00  0.00           H  
ATOM   2261 2HB  ASN A 161      -1.791  31.242 -36.297  1.00  0.00           H  
ATOM   2262 1HD2 ASN A 161      -4.619  33.339 -37.157  1.00  0.00           H  
ATOM   2263 2HD2 ASN A 161      -3.651  32.047 -37.786  1.00  0.00           H  
ATOM   2264  N   ILE A 162      -2.931  27.340 -35.503  1.00 23.72           N  
ATOM   2265  CA  ILE A 162      -2.124  26.127 -35.205  1.00 22.31           C  
ATOM   2266  C   ILE A 162      -1.653  25.384 -36.489  1.00 20.15           C  
ATOM   2267  O   ILE A 162      -2.202  25.564 -37.559  1.00 22.25           O  
ATOM   2268  CB  ILE A 162      -2.903  25.114 -34.314  1.00 22.64           C  
ATOM   2269  CG1 ILE A 162      -4.229  24.715 -34.963  1.00 22.82           C  
ATOM   2270  CG2 ILE A 162      -3.129  25.669 -32.910  1.00 24.13           C  
ATOM   2271  CD1 ILE A 162      -4.917  23.540 -34.283  1.00 23.01           C  
ATOM   2272  H   ILE A 162      -3.909  27.236 -35.733  1.00  0.00           H  
ATOM   2273  HA  ILE A 162      -1.229  26.432 -34.663  1.00  0.00           H  
ATOM   2274  HB  ILE A 162      -2.334  24.188 -34.233  1.00  0.00           H  
ATOM   2275 1HG1 ILE A 162      -4.911  25.565 -34.949  1.00  0.00           H  
ATOM   2276 2HG1 ILE A 162      -4.058  24.451 -36.007  1.00  0.00           H  
ATOM   2277 1HG2 ILE A 162      -3.675  24.939 -32.314  1.00  0.00           H  
ATOM   2278 2HG2 ILE A 162      -2.168  25.874 -32.441  1.00  0.00           H  
ATOM   2279 3HG2 ILE A 162      -3.706  26.592 -32.972  1.00  0.00           H  
ATOM   2280 1HD1 ILE A 162      -5.850  23.316 -34.800  1.00  0.00           H  
ATOM   2281 2HD1 ILE A 162      -4.265  22.667 -34.317  1.00  0.00           H  
ATOM   2282 3HD1 ILE A 162      -5.130  23.794 -33.246  1.00  0.00           H  
ATOM   2283  N   PRO A 163      -0.629  24.541 -36.385  1.00 18.23           N  
ATOM   2284  CA  PRO A 163      -0.256  23.779 -37.600  1.00 16.97           C  
ATOM   2285  C   PRO A 163      -1.367  22.832 -38.075  1.00 16.36           C  
ATOM   2286  O   PRO A 163      -2.170  22.368 -37.278  1.00 15.72           O  
ATOM   2287  CB  PRO A 163       0.999  23.002 -37.184  1.00 18.13           C  
ATOM   2288  CG  PRO A 163       1.449  23.607 -35.888  1.00 18.35           C  
ATOM   2289  CD  PRO A 163       0.308  24.354 -35.261  1.00 18.20           C  
ATOM   2290  HA  PRO A 163      -0.021  24.484 -38.411  1.00  0.00           H  
ATOM   2291 1HB  PRO A 163       0.762  21.933 -37.078  1.00  0.00           H  
ATOM   2292 2HB  PRO A 163       1.769  23.085 -37.965  1.00  0.00           H  
ATOM   2293 1HG  PRO A 163       1.806  22.821 -35.206  1.00  0.00           H  
ATOM   2294 2HG  PRO A 163       2.296  24.287 -36.060  1.00  0.00           H  
ATOM   2295 1HD  PRO A 163      -0.135  23.743 -34.461  1.00  0.00           H  
ATOM   2296 2HD  PRO A 163       0.672  25.312 -34.862  1.00  0.00           H  
ATOM   2297  N   ASN A 164      -1.397  22.595 -39.381  1.00 16.11           N  
ATOM   2298  CA  ASN A 164      -2.379  21.784 -40.045  1.00 16.02           C  
ATOM   2299  C   ASN A 164      -2.026  20.301 -39.890  1.00 14.95           C  
ATOM   2300  O   ASN A 164      -1.720  19.609 -40.871  1.00 13.79           O  
ATOM   2301  CB  ASN A 164      -2.409  22.171 -41.524  1.00 16.22           C  
ATOM   2302  CG  ASN A 164      -3.603  21.619 -42.262  1.00 16.59           C  
ATOM   2303  OD1 ASN A 164      -4.574  21.094 -41.677  1.00 15.17           O  
ATOM   2304  ND2 ASN A 164      -3.546  21.746 -43.567  1.00 16.74           N  
ATOM   2305  H   ASN A 164      -0.665  23.027 -39.927  1.00  0.00           H  
ATOM   2306  HA  ASN A 164      -3.353  21.982 -39.595  1.00  0.00           H  
ATOM   2307 1HB  ASN A 164      -2.419  23.258 -41.616  1.00  0.00           H  
ATOM   2308 2HB  ASN A 164      -1.504  21.810 -42.013  1.00  0.00           H  
ATOM   2309 1HD2 ASN A 164      -4.296  21.407 -44.136  1.00  0.00           H  
ATOM   2310 2HD2 ASN A 164      -2.753  22.181 -43.993  1.00  0.00           H  
ATOM   2311  N   VAL A 165      -2.076  19.838 -38.649  1.00 14.78           N  
ATOM   2312  CA  VAL A 165      -1.721  18.440 -38.287  1.00 14.76           C  
ATOM   2313  C   VAL A 165      -2.535  18.110 -37.056  1.00 14.75           C  
ATOM   2314  O   VAL A 165      -2.753  18.996 -36.174  1.00 14.20           O  
ATOM   2315  CB  VAL A 165      -0.250  18.297 -37.829  1.00 15.72           C  
ATOM   2316  CG1 VAL A 165       0.175  16.828 -37.659  1.00 15.60           C  
ATOM   2317  CG2 VAL A 165       0.694  19.056 -38.721  1.00 17.63           C  
ATOM   2318  H   VAL A 165      -2.371  20.475 -37.922  1.00  0.00           H  
ATOM   2319  HA  VAL A 165      -1.854  17.810 -39.167  1.00  0.00           H  
ATOM   2320  HB  VAL A 165      -0.155  18.686 -36.815  1.00  0.00           H  
ATOM   2321 1HG1 VAL A 165       1.216  16.785 -37.336  1.00  0.00           H  
ATOM   2322 2HG1 VAL A 165      -0.457  16.351 -36.910  1.00  0.00           H  
ATOM   2323 3HG1 VAL A 165       0.069  16.306 -38.610  1.00  0.00           H  
ATOM   2324 1HG2 VAL A 165       1.715  18.928 -38.362  1.00  0.00           H  
ATOM   2325 2HG2 VAL A 165       0.617  18.676 -39.740  1.00  0.00           H  
ATOM   2326 3HG2 VAL A 165       0.435  20.115 -38.708  1.00  0.00           H  
ATOM   2327  N   PHE A 166      -2.955  16.849 -36.944  1.00 12.68           N  
ATOM   2328  CA  PHE A 166      -3.481  16.341 -35.690  1.00 12.35           C  
ATOM   2329  C   PHE A 166      -3.020  14.899 -35.560  1.00 12.22           C  
ATOM   2330  O   PHE A 166      -2.695  14.289 -36.563  1.00 11.67           O  
ATOM   2331  CB  PHE A 166      -5.032  16.450 -35.565  1.00 12.11           C  
ATOM   2332  CG  PHE A 166      -5.823  15.664 -36.597  1.00 12.41           C  
ATOM   2333  CD1 PHE A 166      -6.228  14.342 -36.352  1.00 12.59           C  
ATOM   2334  CD2 PHE A 166      -6.207  16.253 -37.783  1.00 11.86           C  
ATOM   2335  CE1 PHE A 166      -6.977  13.633 -37.293  1.00 12.00           C  
ATOM   2336  CE2 PHE A 166      -6.924  15.546 -38.740  1.00 12.26           C  
ATOM   2337  CZ  PHE A 166      -7.321  14.225 -38.485  1.00 11.74           C  
ATOM   2338  H   PHE A 166      -2.908  16.233 -37.743  1.00  0.00           H  
ATOM   2339  HA  PHE A 166      -3.054  16.925 -34.874  1.00  0.00           H  
ATOM   2340 1HB  PHE A 166      -5.343  16.101 -34.581  1.00  0.00           H  
ATOM   2341 2HB  PHE A 166      -5.331  17.494 -35.651  1.00  0.00           H  
ATOM   2342  HD1 PHE A 166      -5.952  13.866 -35.411  1.00  0.00           H  
ATOM   2343  HD2 PHE A 166      -5.898  17.280 -37.982  1.00  0.00           H  
ATOM   2344  HE1 PHE A 166      -7.289  12.610 -37.082  1.00  0.00           H  
ATOM   2345  HE2 PHE A 166      -7.178  16.017 -39.690  1.00  0.00           H  
ATOM   2346  HZ  PHE A 166      -7.896  13.670 -39.224  1.00  0.00           H  
ATOM   2347  N   SER A 167      -3.009  14.398 -34.339  1.00 11.67           N  
ATOM   2348  CA  SER A 167      -2.641  13.036 -34.052  1.00 12.77           C  
ATOM   2349  C   SER A 167      -3.571  12.397 -33.009  1.00 13.28           C  
ATOM   2350  O   SER A 167      -4.251  13.094 -32.223  1.00 11.88           O  
ATOM   2351  CB  SER A 167      -1.191  12.992 -33.623  1.00 13.84           C  
ATOM   2352  OG  SER A 167      -0.936  13.938 -32.589  1.00 14.68           O  
ATOM   2353  H   SER A 167      -3.273  15.007 -33.578  1.00  0.00           H  
ATOM   2354  HA  SER A 167      -2.765  12.445 -34.961  1.00  0.00           H  
ATOM   2355 1HB  SER A 167      -0.946  11.990 -33.272  1.00  0.00           H  
ATOM   2356 2HB  SER A 167      -0.552  13.204 -34.479  1.00  0.00           H  
ATOM   2357  HG  SER A 167      -1.773  14.378 -32.420  1.00  0.00           H  
ATOM   2358  N   MET A 168      -3.588  11.064 -33.008  1.00 13.80           N  
ATOM   2359  CA  MET A 168      -4.491  10.274 -32.183  1.00 14.74           C  
ATOM   2360  C   MET A 168      -3.778   9.086 -31.564  1.00 14.30           C  
ATOM   2361  O   MET A 168      -3.080   8.382 -32.258  1.00 12.33           O  
ATOM   2362  CB  MET A 168      -5.649   9.729 -33.000  1.00 16.58           C  
ATOM   2363  CG  MET A 168      -6.664  10.762 -33.438  1.00 18.85           C  
ATOM   2364  SD  MET A 168      -8.059   9.956 -34.257  1.00 23.01           S  
ATOM   2365  CE  MET A 168      -8.967   9.350 -32.867  1.00 22.99           C  
ATOM   2366  H   MET A 168      -2.935  10.590 -33.616  1.00  0.00           H  
ATOM   2367  HA  MET A 168      -4.897  10.916 -31.402  1.00  0.00           H  
ATOM   2368 1HB  MET A 168      -5.265   9.245 -33.897  1.00  0.00           H  
ATOM   2369 2HB  MET A 168      -6.179   8.972 -32.420  1.00  0.00           H  
ATOM   2370 1HG  MET A 168      -7.017  11.316 -32.569  1.00  0.00           H  
ATOM   2371 2HG  MET A 168      -6.193  11.467 -34.123  1.00  0.00           H  
ATOM   2372 1HE  MET A 168      -9.859   8.827 -33.214  1.00  0.00           H  
ATOM   2373 2HE  MET A 168      -8.342   8.663 -32.295  1.00  0.00           H  
ATOM   2374 3HE  MET A 168      -9.261  10.186 -32.232  1.00  0.00           H  
ATOM   2375  N   GLN A 169      -3.920   8.959 -30.247  1.00 15.49           N  
ATOM   2376  CA  GLN A 169      -3.546   7.788 -29.482  1.00 17.47           C  
ATOM   2377  C   GLN A 169      -4.824   7.154 -28.972  1.00 18.60           C  
ATOM   2378  O   GLN A 169      -5.628   7.772 -28.263  1.00 22.09           O  
ATOM   2379  CB  GLN A 169      -2.638   8.149 -28.314  1.00 19.87           C  
ATOM   2380  CG  GLN A 169      -1.905   6.929 -27.728  1.00 21.30           C  
ATOM   2381  CD  GLN A 169      -1.296   7.189 -26.348  1.00 22.27           C  
ATOM   2382  OE1 GLN A 169      -1.992   7.590 -25.417  1.00 23.15           O  
ATOM   2383  NE2 GLN A 169       0.003   6.955 -26.216  1.00 23.57           N  
ATOM   2384  H   GLN A 169      -4.321   9.752 -29.768  1.00  0.00           H  
ATOM   2385  HA  GLN A 169      -3.002   7.107 -30.136  1.00  0.00           H  
ATOM   2386 1HB  GLN A 169      -1.897   8.878 -28.641  1.00  0.00           H  
ATOM   2387 2HB  GLN A 169      -3.228   8.614 -27.525  1.00  0.00           H  
ATOM   2388 1HG  GLN A 169      -2.613   6.106 -27.629  1.00  0.00           H  
ATOM   2389 2HG  GLN A 169      -1.095   6.647 -28.401  1.00  0.00           H  
ATOM   2390 1HE2 GLN A 169       0.453   7.108 -25.335  1.00  0.00           H  
ATOM   2391 2HE2 GLN A 169       0.534   6.625 -26.997  1.00  0.00           H  
ATOM   2392  N   MET A 170      -5.037   5.919 -29.351  1.00 18.85           N  
ATOM   2393  CA  MET A 170      -6.178   5.167 -28.858  1.00 19.91           C  
ATOM   2394  C   MET A 170      -5.702   4.065 -27.902  1.00 20.53           C  
ATOM   2395  O   MET A 170      -4.861   3.250 -28.252  1.00 20.66           O  
ATOM   2396  CB  MET A 170      -6.922   4.578 -30.043  1.00 21.10           C  
ATOM   2397  CG  MET A 170      -7.822   5.554 -30.776  1.00 22.47           C  
ATOM   2398  SD  MET A 170      -8.384   4.861 -32.347  1.00 26.47           S  
ATOM   2399  CE  MET A 170      -8.510   3.178 -31.919  1.00 27.54           C  
ATOM   2400  H   MET A 170      -4.399   5.477 -29.998  1.00  0.00           H  
ATOM   2401  HA  MET A 170      -6.835   5.849 -28.319  1.00  0.00           H  
ATOM   2402 1HB  MET A 170      -6.206   4.184 -30.763  1.00  0.00           H  
ATOM   2403 2HB  MET A 170      -7.541   3.745 -29.707  1.00  0.00           H  
ATOM   2404 1HG  MET A 170      -8.686   5.788 -30.155  1.00  0.00           H  
ATOM   2405 2HG  MET A 170      -7.278   6.479 -30.965  1.00  0.00           H  
ATOM   2406 1HE  MET A 170      -8.848   2.607 -32.784  1.00  0.00           H  
ATOM   2407 2HE  MET A 170      -7.535   2.810 -31.598  1.00  0.00           H  
ATOM   2408 3HE  MET A 170      -9.227   3.062 -31.105  1.00  0.00           H  
ATOM   2409  N   CYS A 171      -6.212   4.051 -26.681  1.00 21.81           N  
ATOM   2410  CA  CYS A 171      -5.679   3.133 -25.674  1.00 22.88           C  
ATOM   2411  C   CYS A 171      -6.641   1.978 -25.280  1.00 24.31           C  
ATOM   2412  O   CYS A 171      -6.412   1.266 -24.306  1.00 23.48           O  
ATOM   2413  CB  CYS A 171      -5.219   3.954 -24.467  1.00 23.77           C  
ATOM   2414  SG  CYS A 171      -3.948   5.181 -24.923  1.00 25.69           S  
ATOM   2415  H   CYS A 171      -6.970   4.669 -26.431  1.00  0.00           H  
ATOM   2416  HA  CYS A 171      -4.828   2.605 -26.104  1.00  0.00           H  
ATOM   2417 1HB  CYS A 171      -6.075   4.470 -24.030  1.00  0.00           H  
ATOM   2418 2HB  CYS A 171      -4.816   3.287 -23.706  1.00  0.00           H  
ATOM   2419  N   GLY A 172      -7.684   1.750 -26.058  1.00 23.54           N  
ATOM   2420  CA  GLY A 172      -8.681   0.735 -25.693  1.00 27.18           C  
ATOM   2421  C   GLY A 172      -8.430  -0.691 -26.150  1.00 27.91           C  
ATOM   2422  O   GLY A 172      -9.353  -1.502 -26.132  1.00 29.97           O  
ATOM   2423  H   GLY A 172      -7.805   2.273 -26.913  1.00  0.00           H  
ATOM   2424 1HA  GLY A 172      -8.781   0.696 -24.608  1.00  0.00           H  
ATOM   2425 2HA  GLY A 172      -9.653   1.019 -26.095  1.00  0.00           H  
ATOM   2426  N   ALA A 173      -7.209  -1.023 -26.560  1.00 29.81           N  
ATOM   2427  CA  ALA A 173      -6.909  -2.402 -26.974  1.00 33.04           C  
ATOM   2428  C   ALA A 173      -7.225  -3.388 -25.839  1.00 36.52           C  
ATOM   2429  O   ALA A 173      -6.809  -3.169 -24.696  1.00 35.91           O  
ATOM   2430  CB  ALA A 173      -5.458  -2.538 -27.389  1.00 33.74           C  
ATOM   2431  H   ALA A 173      -6.475  -0.329 -26.591  1.00  0.00           H  
ATOM   2432  HA  ALA A 173      -7.540  -2.644 -27.829  1.00  0.00           H  
ATOM   2433 1HB  ALA A 173      -5.261  -3.567 -27.691  1.00  0.00           H  
ATOM   2434 2HB  ALA A 173      -5.255  -1.869 -28.225  1.00  0.00           H  
ATOM   2435 3HB  ALA A 173      -4.814  -2.276 -26.551  1.00  0.00           H  
ATOM   2436  N   GLY A 174      -7.969  -4.448 -26.166  1.00 36.81           N  
ATOM   2437  CA  GLY A 174      -8.384  -5.450 -25.192  1.00 39.95           C  
ATOM   2438  C   GLY A 174      -9.483  -4.959 -24.269  1.00 40.09           C  
ATOM   2439  O   GLY A 174      -9.878  -5.664 -23.332  1.00 41.31           O  
ATOM   2440  H   GLY A 174      -8.252  -4.552 -27.130  1.00  0.00           H  
ATOM   2441 1HA  GLY A 174      -8.735  -6.341 -25.713  1.00  0.00           H  
ATOM   2442 2HA  GLY A 174      -7.527  -5.748 -24.589  1.00  0.00           H  
ATOM   2443  N   ASN A 183     -11.339   2.629 -20.569  1.00 27.32           N  
ATOM   2444  CA  ASN A 183     -10.146   3.301 -21.072  1.00 27.18           C  
ATOM   2445  C   ASN A 183     -10.468   4.282 -22.194  1.00 27.88           C  
ATOM   2446  O   ASN A 183     -11.618   4.351 -22.651  1.00 30.11           O  
ATOM   2447  CB  ASN A 183      -9.110   2.264 -21.524  1.00 26.70           C  
ATOM   2448  CG  ASN A 183      -7.826   2.337 -20.718  1.00 26.42           C  
ATOM   2449  OD1 ASN A 183      -6.987   3.187 -20.969  1.00 25.81           O  
ATOM   2450  ND2 ASN A 183      -7.665   1.438 -19.752  1.00 26.98           N  
ATOM   2451  H   ASN A 183     -11.990   3.146 -19.996  1.00  0.00           H  
ATOM   2452  HA  ASN A 183      -9.719   3.898 -20.265  1.00  0.00           H  
ATOM   2453 1HB  ASN A 183      -9.531   1.262 -21.427  1.00  0.00           H  
ATOM   2454 2HB  ASN A 183      -8.875   2.420 -22.577  1.00  0.00           H  
ATOM   2455 1HD2 ASN A 183      -6.835   1.447 -19.194  1.00  0.00           H  
ATOM   2456 2HD2 ASN A 183      -8.373   0.754 -19.583  1.00  0.00           H  
ATOM   2457  N   GLY A 184      -9.468   5.050 -22.631  1.00 26.74           N  
ATOM   2458  CA  GLY A 184      -9.681   6.057 -23.686  1.00 24.04           C  
ATOM   2459  C   GLY A 184      -8.480   6.383 -24.564  1.00 22.22           C  
ATOM   2460  O   GLY A 184      -7.952   5.517 -25.251  1.00 24.91           O  
ATOM   2461  H   GLY A 184      -8.546   4.942 -22.233  1.00  0.00           H  
ATOM   2462 1HA  GLY A 184     -10.479   5.725 -24.350  1.00  0.00           H  
ATOM   2463 2HA  GLY A 184     -10.008   6.993 -23.235  1.00  0.00           H  
ATOM   2464  N   GLY A 185      -8.055   7.641 -24.562  1.00 20.32           N  
ATOM   2465  CA  GLY A 185      -6.866   8.043 -25.289  1.00 19.13           C  
ATOM   2466  C   GLY A 185      -6.765   9.539 -25.511  1.00 17.85           C  
ATOM   2467  O   GLY A 185      -7.203  10.343 -24.682  1.00 17.23           O  
ATOM   2468  H   GLY A 185      -8.572   8.335 -24.042  1.00  0.00           H  
ATOM   2469 1HA  GLY A 185      -5.979   7.715 -24.746  1.00  0.00           H  
ATOM   2470 2HA  GLY A 185      -6.849   7.549 -26.260  1.00  0.00           H  
ATOM   2471  N   SER A 186      -6.213   9.920 -26.655  1.00 16.87           N  
ATOM   2472  CA  SER A 186      -5.821  11.313 -26.861  1.00 16.64           C  
ATOM   2473  C   SER A 186      -6.075  11.750 -28.283  1.00 15.79           C  
ATOM   2474  O   SER A 186      -5.742  11.021 -29.208  1.00 15.36           O  
ATOM   2475  CB  SER A 186      -4.317  11.468 -26.569  1.00 16.55           C  
ATOM   2476  OG  SER A 186      -3.992  11.203 -25.197  1.00 18.30           O  
ATOM   2477  H   SER A 186      -6.058   9.251 -27.395  1.00  0.00           H  
ATOM   2478  HA  SER A 186      -6.387  11.938 -26.169  1.00  0.00           H  
ATOM   2479 1HB  SER A 186      -3.751  10.785 -27.203  1.00  0.00           H  
ATOM   2480 2HB  SER A 186      -4.001  12.481 -26.816  1.00  0.00           H  
ATOM   2481  HG  SER A 186      -4.821  10.983 -24.766  1.00  0.00           H  
ATOM   2482  N   LEU A 187      -6.598  12.965 -28.449  1.00 15.50           N  
ATOM   2483  CA  LEU A 187      -6.640  13.624 -29.757  1.00 15.24           C  
ATOM   2484  C   LEU A 187      -5.861  14.912 -29.601  1.00 15.81           C  
ATOM   2485  O   LEU A 187      -6.266  15.801 -28.825  1.00 17.02           O  
ATOM   2486  CB  LEU A 187      -8.070  13.930 -30.201  1.00 16.03           C  
ATOM   2487  CG  LEU A 187      -8.225  14.885 -31.409  1.00 16.00           C  
ATOM   2488  CD1 LEU A 187      -7.616  14.269 -32.657  1.00 16.23           C  
ATOM   2489  CD2 LEU A 187      -9.666  15.288 -31.590  1.00 16.37           C  
ATOM   2490  H   LEU A 187      -6.977  13.444 -27.644  1.00  0.00           H  
ATOM   2491  HA  LEU A 187      -6.197  12.956 -30.495  1.00  0.00           H  
ATOM   2492 1HB  LEU A 187      -8.560  12.994 -30.462  1.00  0.00           H  
ATOM   2493 2HB  LEU A 187      -8.606  14.376 -29.363  1.00  0.00           H  
ATOM   2494  HG  LEU A 187      -7.627  15.782 -31.243  1.00  0.00           H  
ATOM   2495 1HD1 LEU A 187      -7.734  14.955 -33.496  1.00  0.00           H  
ATOM   2496 2HD1 LEU A 187      -6.555  14.081 -32.490  1.00  0.00           H  
ATOM   2497 3HD1 LEU A 187      -8.120  13.330 -32.882  1.00  0.00           H  
ATOM   2498 1HD2 LEU A 187      -9.751  15.960 -32.444  1.00  0.00           H  
ATOM   2499 2HD2 LEU A 187     -10.273  14.400 -31.765  1.00  0.00           H  
ATOM   2500 3HD2 LEU A 187     -10.017  15.796 -30.692  1.00  0.00           H  
ATOM   2501  N   VAL A 188      -4.747  15.009 -30.308  1.00 15.65           N  
ATOM   2502  CA  VAL A 188      -3.900  16.190 -30.254  1.00 16.65           C  
ATOM   2503  C   VAL A 188      -4.119  17.049 -31.481  1.00 17.86           C  
ATOM   2504  O   VAL A 188      -3.814  16.653 -32.608  1.00 18.62           O  
ATOM   2505  CB  VAL A 188      -2.425  15.834 -30.168  1.00 16.42           C  
ATOM   2506  CG1 VAL A 188      -1.612  17.112 -29.987  1.00 17.46           C  
ATOM   2507  CG2 VAL A 188      -2.198  14.870 -29.021  1.00 17.21           C  
ATOM   2508  H   VAL A 188      -4.479  14.238 -30.903  1.00  0.00           H  
ATOM   2509  HA  VAL A 188      -4.158  16.761 -29.361  1.00  0.00           H  
ATOM   2510  HB  VAL A 188      -2.118  15.367 -31.104  1.00  0.00           H  
ATOM   2511 1HG1 VAL A 188      -0.552  16.863 -29.925  1.00  0.00           H  
ATOM   2512 2HG1 VAL A 188      -1.780  17.773 -30.837  1.00  0.00           H  
ATOM   2513 3HG1 VAL A 188      -1.921  17.613 -29.070  1.00  0.00           H  
ATOM   2514 1HG2 VAL A 188      -1.140  14.617 -28.963  1.00  0.00           H  
ATOM   2515 2HG2 VAL A 188      -2.512  15.336 -28.087  1.00  0.00           H  
ATOM   2516 3HG2 VAL A 188      -2.779  13.963 -29.187  1.00  0.00           H  
ATOM   2517  N   LEU A 189      -4.671  18.234 -31.269  1.00 17.71           N  
ATOM   2518  CA  LEU A 189      -4.950  19.100 -32.381  1.00 18.17           C  
ATOM   2519  C   LEU A 189      -3.800  20.092 -32.520  1.00 18.09           C  
ATOM   2520  O   LEU A 189      -3.504  20.842 -31.606  1.00 18.20           O  
ATOM   2521  CB  LEU A 189      -6.300  19.781 -32.185  1.00 18.44           C  
ATOM   2522  CG  LEU A 189      -7.504  18.853 -32.074  1.00 19.18           C  
ATOM   2523  CD1 LEU A 189      -8.715  19.640 -31.611  1.00 20.56           C  
ATOM   2524  CD2 LEU A 189      -7.793  18.137 -33.396  1.00 19.46           C  
ATOM   2525  H   LEU A 189      -4.901  18.543 -30.335  1.00  0.00           H  
ATOM   2526  HA  LEU A 189      -4.987  18.497 -33.288  1.00  0.00           H  
ATOM   2527 1HB  LEU A 189      -6.259  20.378 -31.275  1.00  0.00           H  
ATOM   2528 2HB  LEU A 189      -6.477  20.451 -33.026  1.00  0.00           H  
ATOM   2529  HG  LEU A 189      -7.313  18.098 -31.311  1.00  0.00           H  
ATOM   2530 1HD1 LEU A 189      -9.574  18.973 -31.533  1.00  0.00           H  
ATOM   2531 2HD1 LEU A 189      -8.510  20.083 -30.636  1.00  0.00           H  
ATOM   2532 3HD1 LEU A 189      -8.933  20.429 -32.330  1.00  0.00           H  
ATOM   2533 1HD2 LEU A 189      -8.658  17.484 -33.275  1.00  0.00           H  
ATOM   2534 2HD2 LEU A 189      -8.001  18.875 -34.172  1.00  0.00           H  
ATOM   2535 3HD2 LEU A 189      -6.927  17.541 -33.684  1.00  0.00           H  
ATOM   2536  N   GLY A 190      -3.140  20.083 -33.675  1.00 18.36           N  
ATOM   2537  CA  GLY A 190      -2.087  21.042 -33.948  1.00 18.05           C  
ATOM   2538  C   GLY A 190      -0.712  20.442 -33.863  1.00 19.10           C  
ATOM   2539  O   GLY A 190       0.289  21.151 -33.998  1.00 21.33           O  
ATOM   2540  H   GLY A 190      -3.374  19.396 -34.378  1.00  0.00           H  
ATOM   2541 1HA  GLY A 190      -2.226  21.461 -34.945  1.00  0.00           H  
ATOM   2542 2HA  GLY A 190      -2.154  21.867 -33.240  1.00  0.00           H  
ATOM   2543  N   GLY A 191      -0.615  19.145 -33.595  1.00 18.05           N  
ATOM   2544  CA  GLY A 191       0.665  18.511 -33.721  1.00 18.37           C  
ATOM   2545  C   GLY A 191       0.777  17.201 -33.013  1.00 18.31           C  
ATOM   2546  O   GLY A 191      -0.197  16.496 -32.886  1.00 16.89           O  
ATOM   2547  H   GLY A 191      -1.411  18.594 -33.307  1.00  0.00           H  
ATOM   2548 1HA  GLY A 191       0.886  18.344 -34.775  1.00  0.00           H  
ATOM   2549 2HA  GLY A 191       1.438  19.172 -33.331  1.00  0.00           H  
ATOM   2550  N   ILE A 192       1.990  16.928 -32.538  1.00 19.19           N  
ATOM   2551  CA  ILE A 192       2.423  15.608 -32.121  1.00 20.82           C  
ATOM   2552  C   ILE A 192       2.881  15.736 -30.670  1.00 21.00           C  
ATOM   2553  O   ILE A 192       3.615  16.673 -30.337  1.00 22.38           O  
ATOM   2554  CB  ILE A 192       3.606  15.165 -33.008  1.00 21.67           C  
ATOM   2555  CG1 ILE A 192       3.159  15.038 -34.463  1.00 23.94           C  
ATOM   2556  CG2 ILE A 192       4.191  13.847 -32.558  1.00 24.05           C  
ATOM   2557  CD1 ILE A 192       4.298  15.067 -35.450  1.00 23.62           C  
ATOM   2558  H   ILE A 192       2.636  17.702 -32.471  1.00  0.00           H  
ATOM   2559  HA  ILE A 192       1.593  14.915 -32.252  1.00  0.00           H  
ATOM   2560  HB  ILE A 192       4.393  15.917 -32.967  1.00  0.00           H  
ATOM   2561 1HG1 ILE A 192       2.614  14.104 -34.596  1.00  0.00           H  
ATOM   2562 2HG1 ILE A 192       2.475  15.852 -34.706  1.00  0.00           H  
ATOM   2563 1HG2 ILE A 192       5.020  13.575 -33.211  1.00  0.00           H  
ATOM   2564 2HG2 ILE A 192       4.552  13.940 -31.534  1.00  0.00           H  
ATOM   2565 3HG2 ILE A 192       3.424  13.074 -32.604  1.00  0.00           H  
ATOM   2566 1HD1 ILE A 192       3.905  14.973 -36.462  1.00  0.00           H  
ATOM   2567 2HD1 ILE A 192       4.837  16.011 -35.357  1.00  0.00           H  
ATOM   2568 3HD1 ILE A 192       4.976  14.240 -35.247  1.00  0.00           H  
ATOM   2569  N   GLU A 193       2.465  14.810 -29.825  1.00 19.45           N  
ATOM   2570  CA  GLU A 193       2.961  14.752 -28.454  1.00 19.69           C  
ATOM   2571  C   GLU A 193       3.960  13.584 -28.266  1.00 18.71           C  
ATOM   2572  O   GLU A 193       3.613  12.407 -28.369  1.00 17.62           O  
ATOM   2573  CB  GLU A 193       1.787  14.732 -27.463  1.00 20.47           C  
ATOM   2574  CG  GLU A 193       2.183  14.542 -26.016  1.00 22.68           C  
ATOM   2575  CD  GLU A 193       3.392  15.364 -25.601  1.00 24.44           C  
ATOM   2576  OE1 GLU A 193       3.336  16.618 -25.759  1.00 24.47           O  
ATOM   2577  OE2 GLU A 193       4.388  14.737 -25.128  1.00 22.98           O  
ATOM   2578  H   GLU A 193       1.789  14.126 -30.133  1.00  0.00           H  
ATOM   2579  HA  GLU A 193       3.563  15.642 -28.266  1.00  0.00           H  
ATOM   2580 1HB  GLU A 193       1.234  15.669 -27.535  1.00  0.00           H  
ATOM   2581 2HB  GLU A 193       1.102  13.927 -27.727  1.00  0.00           H  
ATOM   2582 1HG  GLU A 193       1.343  14.820 -25.381  1.00  0.00           H  
ATOM   2583 2HG  GLU A 193       2.399  13.488 -25.845  1.00  0.00           H  
ATOM   2584  N   PRO A 194       5.234  13.919 -28.023  1.00 19.65           N  
ATOM   2585  CA  PRO A 194       6.268  12.887 -27.933  1.00 20.54           C  
ATOM   2586  C   PRO A 194       5.989  11.809 -26.887  1.00 21.32           C  
ATOM   2587  O   PRO A 194       6.374  10.661 -27.076  1.00 21.09           O  
ATOM   2588  CB  PRO A 194       7.550  13.679 -27.625  1.00 20.94           C  
ATOM   2589  CG  PRO A 194       7.149  15.101 -27.439  1.00 21.63           C  
ATOM   2590  CD  PRO A 194       5.799  15.279 -28.053  1.00 20.17           C  
ATOM   2591  HA  PRO A 194       6.353  12.374 -28.903  1.00  0.00           H  
ATOM   2592 1HB  PRO A 194       8.033  13.276 -26.723  1.00  0.00           H  
ATOM   2593 2HB  PRO A 194       8.268  13.568 -28.451  1.00  0.00           H  
ATOM   2594 1HG  PRO A 194       7.130  15.353 -26.369  1.00  0.00           H  
ATOM   2595 2HG  PRO A 194       7.886  15.768 -27.910  1.00  0.00           H  
ATOM   2596 1HD  PRO A 194       5.207  15.978 -27.443  1.00  0.00           H  
ATOM   2597 2HD  PRO A 194       5.910  15.658 -29.080  1.00  0.00           H  
ATOM   2598  N   SER A 195       5.280  12.146 -25.819  1.00 20.88           N  
ATOM   2599  CA  SER A 195       4.989  11.171 -24.771  1.00 22.37           C  
ATOM   2600  C   SER A 195       4.012  10.079 -25.196  1.00 21.80           C  
ATOM   2601  O   SER A 195       3.836   9.099 -24.470  1.00 21.39           O  
ATOM   2602  CB  SER A 195       4.435  11.877 -23.538  1.00 23.49           C  
ATOM   2603  OG  SER A 195       3.165  12.461 -23.815  1.00 23.64           O  
ATOM   2604  H   SER A 195       4.933  13.090 -25.723  1.00  0.00           H  
ATOM   2605  HA  SER A 195       5.917  10.666 -24.500  1.00  0.00           H  
ATOM   2606 1HB  SER A 195       4.340  11.162 -22.721  1.00  0.00           H  
ATOM   2607 2HB  SER A 195       5.133  12.650 -23.217  1.00  0.00           H  
ATOM   2608  HG  SER A 195       2.974  12.256 -24.734  1.00  0.00           H  
ATOM   2609  N   LEU A 196       3.353  10.263 -26.347  1.00 20.32           N  
ATOM   2610  CA  LEU A 196       2.337   9.326 -26.803  1.00 19.35           C  
ATOM   2611  C   LEU A 196       2.882   8.270 -27.743  1.00 18.57           C  
ATOM   2612  O   LEU A 196       2.124   7.463 -28.223  1.00 19.63           O  
ATOM   2613  CB  LEU A 196       1.185  10.076 -27.480  1.00 18.32           C  
ATOM   2614  CG  LEU A 196       0.536  11.166 -26.636  1.00 18.17           C  
ATOM   2615  CD1 LEU A 196      -0.536  11.840 -27.469  1.00 17.71           C  
ATOM   2616  CD2 LEU A 196      -0.016  10.621 -25.309  1.00 18.22           C  
ATOM   2617  H   LEU A 196       3.566  11.072 -26.913  1.00  0.00           H  
ATOM   2618  HA  LEU A 196       1.946   8.792 -25.938  1.00  0.00           H  
ATOM   2619 1HB  LEU A 196       1.559  10.536 -28.393  1.00  0.00           H  
ATOM   2620 2HB  LEU A 196       0.413   9.356 -27.751  1.00  0.00           H  
ATOM   2621  HG  LEU A 196       1.273  11.935 -26.405  1.00  0.00           H  
ATOM   2622 1HD1 LEU A 196      -1.013  12.625 -26.882  1.00  0.00           H  
ATOM   2623 2HD1 LEU A 196      -0.084  12.278 -28.359  1.00  0.00           H  
ATOM   2624 3HD1 LEU A 196      -1.283  11.104 -27.765  1.00  0.00           H  
ATOM   2625 1HD2 LEU A 196      -0.468  11.435 -24.741  1.00  0.00           H  
ATOM   2626 2HD2 LEU A 196      -0.768   9.859 -25.513  1.00  0.00           H  
ATOM   2627 3HD2 LEU A 196       0.797  10.182 -24.730  1.00  0.00           H  
ATOM   2628  N   TYR A 197       4.192   8.260 -28.000  1.00 17.95           N  
ATOM   2629  CA  TYR A 197       4.774   7.282 -28.911  1.00 16.32           C  
ATOM   2630  C   TYR A 197       6.187   6.966 -28.469  1.00 16.10           C  
ATOM   2631  O   TYR A 197       6.730   7.682 -27.627  1.00 16.06           O  
ATOM   2632  CB  TYR A 197       4.709   7.751 -30.379  1.00 16.31           C  
ATOM   2633  CG  TYR A 197       5.676   8.836 -30.817  1.00 16.35           C  
ATOM   2634  CD1 TYR A 197       5.346  10.175 -30.686  1.00 16.63           C  
ATOM   2635  CD2 TYR A 197       6.912   8.520 -31.371  1.00 16.74           C  
ATOM   2636  CE1 TYR A 197       6.205  11.169 -31.108  1.00 16.63           C  
ATOM   2637  CE2 TYR A 197       7.798   9.515 -31.775  1.00 16.81           C  
ATOM   2638  CZ  TYR A 197       7.433  10.834 -31.635  1.00 17.18           C  
ATOM   2639  OH  TYR A 197       8.287  11.814 -32.044  1.00 16.94           O  
ATOM   2640  H   TYR A 197       4.794   8.940 -27.558  1.00  0.00           H  
ATOM   2641  HA  TYR A 197       4.208   6.354 -28.830  1.00  0.00           H  
ATOM   2642 1HB  TYR A 197       4.887   6.902 -31.041  1.00  0.00           H  
ATOM   2643 2HB  TYR A 197       3.711   8.131 -30.596  1.00  0.00           H  
ATOM   2644  HD1 TYR A 197       4.392  10.460 -30.242  1.00  0.00           H  
ATOM   2645  HD2 TYR A 197       7.202   7.477 -31.497  1.00  0.00           H  
ATOM   2646  HE1 TYR A 197       5.924  12.216 -30.995  1.00  0.00           H  
ATOM   2647  HE2 TYR A 197       8.766   9.244 -32.197  1.00  0.00           H  
ATOM   2648  HH  TYR A 197       9.084  11.414 -32.400  1.00  0.00           H  
ATOM   2649  N   LYS A 198       6.768   5.931 -29.048  1.00 14.89           N  
ATOM   2650  CA  LYS A 198       8.163   5.521 -28.759  1.00 15.43           C  
ATOM   2651  C   LYS A 198       8.823   5.142 -30.079  1.00 15.12           C  
ATOM   2652  O   LYS A 198       8.132   4.734 -31.011  1.00 14.54           O  
ATOM   2653  CB  LYS A 198       8.169   4.292 -27.844  1.00 16.56           C  
ATOM   2654  CG  LYS A 198       8.886   4.461 -26.519  1.00 17.89           C  
ATOM   2655  CD  LYS A 198       7.922   4.820 -25.409  1.00 19.11           C  
ATOM   2656  CE  LYS A 198       8.588   4.815 -24.051  1.00 19.14           C  
ATOM   2657  NZ  LYS A 198       9.806   5.663 -23.994  1.00 19.11           N  
ATOM   2658  H   LYS A 198       6.228   5.401 -29.717  1.00  0.00           H  
ATOM   2659  HA  LYS A 198       8.667   6.343 -28.249  1.00  0.00           H  
ATOM   2660 1HB  LYS A 198       7.143   4.001 -27.619  1.00  0.00           H  
ATOM   2661 2HB  LYS A 198       8.641   3.456 -28.361  1.00  0.00           H  
ATOM   2662 1HG  LYS A 198       9.394   3.532 -26.259  1.00  0.00           H  
ATOM   2663 2HG  LYS A 198       9.632   5.250 -26.607  1.00  0.00           H  
ATOM   2664 1HD  LYS A 198       7.511   5.814 -25.591  1.00  0.00           H  
ATOM   2665 2HD  LYS A 198       7.101   4.103 -25.394  1.00  0.00           H  
ATOM   2666 1HE  LYS A 198       7.887   5.177 -23.301  1.00  0.00           H  
ATOM   2667 2HE  LYS A 198       8.872   3.796 -23.789  1.00  0.00           H  
ATOM   2668 1HZ  LYS A 198      10.205   5.619 -23.067  1.00  0.00           H  
ATOM   2669 2HZ  LYS A 198      10.482   5.329 -24.667  1.00  0.00           H  
ATOM   2670 3HZ  LYS A 198       9.562   6.619 -24.210  1.00  0.00           H  
ATOM   2671  N   GLY A 199      10.157   5.250 -30.156  1.00 14.96           N  
ATOM   2672  CA  GLY A 199      10.890   4.902 -31.371  1.00 14.33           C  
ATOM   2673  C   GLY A 199      10.676   5.874 -32.530  1.00 13.72           C  
ATOM   2674  O   GLY A 199      10.383   7.058 -32.326  1.00 13.79           O  
ATOM   2675  H   GLY A 199      10.669   5.581 -29.351  1.00  0.00           H  
ATOM   2676 1HA  GLY A 199      11.957   4.863 -31.153  1.00  0.00           H  
ATOM   2677 2HA  GLY A 199      10.593   3.908 -31.703  1.00  0.00           H  
ATOM   2678  N   ASP A 200      10.824   5.364 -33.745  1.00 13.52           N  
ATOM   2679  CA  ASP A 200      10.754   6.197 -34.954  1.00 13.94           C  
ATOM   2680  C   ASP A 200       9.320   6.347 -35.454  1.00 13.19           C  
ATOM   2681  O   ASP A 200       8.482   5.447 -35.336  1.00 12.43           O  
ATOM   2682  CB  ASP A 200      11.624   5.613 -36.061  1.00 14.29           C  
ATOM   2683  CG  ASP A 200      13.105   5.505 -35.682  1.00 14.73           C  
ATOM   2684  OD1 ASP A 200      13.629   6.363 -34.935  1.00 14.42           O  
ATOM   2685  OD2 ASP A 200      13.770   4.547 -36.184  1.00 16.22           O  
ATOM   2686  H   ASP A 200      10.990   4.372 -33.840  1.00  0.00           H  
ATOM   2687  HA  ASP A 200      11.125   7.193 -34.710  1.00  0.00           H  
ATOM   2688 1HB  ASP A 200      11.263   4.618 -36.321  1.00  0.00           H  
ATOM   2689 2HB  ASP A 200      11.543   6.234 -36.954  1.00  0.00           H  
ATOM   2690  N   ILE A 201       9.024   7.510 -35.999  1.00 12.05           N  
ATOM   2691  CA  ILE A 201       7.813   7.694 -36.772  1.00 12.43           C  
ATOM   2692  C   ILE A 201       8.099   7.338 -38.232  1.00 12.49           C  
ATOM   2693  O   ILE A 201       9.114   7.794 -38.834  1.00 13.09           O  
ATOM   2694  CB  ILE A 201       7.317   9.164 -36.692  1.00 11.73           C  
ATOM   2695  CG1 ILE A 201       6.881   9.495 -35.277  1.00 12.16           C  
ATOM   2696  CG2 ILE A 201       6.177   9.384 -37.628  1.00 12.60           C  
ATOM   2697  CD1 ILE A 201       6.655  10.974 -35.054  1.00 12.24           C  
ATOM   2698  H   ILE A 201       9.653   8.291 -35.877  1.00  0.00           H  
ATOM   2699  HA  ILE A 201       7.039   7.048 -36.360  1.00  0.00           H  
ATOM   2700  HB  ILE A 201       8.130   9.837 -36.962  1.00  0.00           H  
ATOM   2701 1HG1 ILE A 201       5.958   8.964 -35.047  1.00  0.00           H  
ATOM   2702 2HG1 ILE A 201       7.639   9.151 -34.573  1.00  0.00           H  
ATOM   2703 1HG2 ILE A 201       5.843  10.419 -37.557  1.00  0.00           H  
ATOM   2704 2HG2 ILE A 201       6.498   9.175 -38.648  1.00  0.00           H  
ATOM   2705 3HG2 ILE A 201       5.355   8.719 -37.363  1.00  0.00           H  
ATOM   2706 1HD1 ILE A 201       6.346  11.143 -34.022  1.00  0.00           H  
ATOM   2707 2HD1 ILE A 201       7.580  11.517 -35.249  1.00  0.00           H  
ATOM   2708 3HD1 ILE A 201       5.877  11.329 -35.728  1.00  0.00           H  
ATOM   2709  N   TRP A 202       7.181   6.573 -38.820  1.00 12.36           N  
ATOM   2710  CA  TRP A 202       7.184   6.251 -40.251  1.00 12.96           C  
ATOM   2711  C   TRP A 202       6.040   6.899 -40.974  1.00 13.12           C  
ATOM   2712  O   TRP A 202       4.863   6.721 -40.571  1.00 14.26           O  
ATOM   2713  CB  TRP A 202       7.066   4.720 -40.438  1.00 12.63           C  
ATOM   2714  CG  TRP A 202       8.359   4.059 -40.107  1.00 13.44           C  
ATOM   2715  CD1 TRP A 202       8.746   3.607 -38.877  1.00 13.81           C  
ATOM   2716  CD2 TRP A 202       9.466   3.877 -40.974  1.00 13.70           C  
ATOM   2717  NE1 TRP A 202      10.006   3.099 -38.946  1.00 15.18           N  
ATOM   2718  CE2 TRP A 202      10.479   3.262 -40.225  1.00 14.06           C  
ATOM   2719  CE3 TRP A 202       9.693   4.153 -42.335  1.00 13.58           C  
ATOM   2720  CZ2 TRP A 202      11.706   2.903 -40.777  1.00 15.62           C  
ATOM   2721  CZ3 TRP A 202      10.921   3.828 -42.879  1.00 14.56           C  
ATOM   2722  CH2 TRP A 202      11.911   3.176 -42.108  1.00 15.06           C  
ATOM   2723  H   TRP A 202       6.448   6.201 -38.234  1.00  0.00           H  
ATOM   2724  HA  TRP A 202       8.127   6.591 -40.680  1.00  0.00           H  
ATOM   2725 1HB  TRP A 202       6.274   4.335 -39.795  1.00  0.00           H  
ATOM   2726 2HB  TRP A 202       6.787   4.500 -41.468  1.00  0.00           H  
ATOM   2727  HD1 TRP A 202       8.135   3.649 -37.977  1.00  0.00           H  
ATOM   2728  HE1 TRP A 202      10.511   2.673 -38.182  1.00  0.00           H  
ATOM   2729  HE3 TRP A 202       8.917   4.611 -42.948  1.00  0.00           H  
ATOM   2730  HZ2 TRP A 202      12.487   2.420 -40.189  1.00  0.00           H  
ATOM   2731  HZ3 TRP A 202      11.108   4.088 -43.921  1.00  0.00           H  
ATOM   2732  HH2 TRP A 202      12.852   2.886 -42.575  1.00  0.00           H  
ATOM   2733  N   TYR A 203       6.346   7.595 -42.074  1.00 13.28           N  
ATOM   2734  CA  TYR A 203       5.333   8.325 -42.833  1.00 13.73           C  
ATOM   2735  C   TYR A 203       5.015   7.766 -44.208  1.00 12.91           C  
ATOM   2736  O   TYR A 203       5.896   7.536 -45.009  1.00 13.39           O  
ATOM   2737  CB  TYR A 203       5.794   9.783 -43.099  1.00 14.04           C  
ATOM   2738  CG  TYR A 203       5.870  10.609 -41.878  1.00 14.60           C  
ATOM   2739  CD1 TYR A 203       4.718  11.110 -41.317  1.00 14.28           C  
ATOM   2740  CD2 TYR A 203       7.080  10.886 -41.260  1.00 14.41           C  
ATOM   2741  CE1 TYR A 203       4.751  11.856 -40.172  1.00 14.75           C  
ATOM   2742  CE2 TYR A 203       7.119  11.642 -40.087  1.00 14.09           C  
ATOM   2743  CZ  TYR A 203       5.947  12.142 -39.576  1.00 14.79           C  
ATOM   2744  OH  TYR A 203       5.875  12.897 -38.422  1.00 14.84           O  
ATOM   2745  H   TYR A 203       7.306   7.616 -42.388  1.00  0.00           H  
ATOM   2746  HA  TYR A 203       4.414   8.353 -42.246  1.00  0.00           H  
ATOM   2747 1HB  TYR A 203       6.779   9.774 -43.569  1.00  0.00           H  
ATOM   2748 2HB  TYR A 203       5.105  10.261 -43.794  1.00  0.00           H  
ATOM   2749  HD1 TYR A 203       3.754  10.915 -41.786  1.00  0.00           H  
ATOM   2750  HD2 TYR A 203       8.010  10.514 -41.690  1.00  0.00           H  
ATOM   2751  HE1 TYR A 203       3.825  12.242 -39.746  1.00  0.00           H  
ATOM   2752  HE2 TYR A 203       8.071  11.829 -39.590  1.00  0.00           H  
ATOM   2753  HH  TYR A 203       6.756  13.005 -38.056  1.00  0.00           H  
ATOM   2754  N   THR A 204       3.738   7.655 -44.524  1.00 12.97           N  
ATOM   2755  CA  THR A 204       3.309   7.245 -45.874  1.00 13.36           C  
ATOM   2756  C   THR A 204       2.528   8.390 -46.510  1.00 13.66           C  
ATOM   2757  O   THR A 204       1.788   9.093 -45.814  1.00 13.59           O  
ATOM   2758  CB  THR A 204       2.524   5.908 -45.815  1.00 13.22           C  
ATOM   2759  OG1 THR A 204       2.387   5.341 -47.127  1.00 14.40           O  
ATOM   2760  CG2 THR A 204       1.178   6.076 -45.141  1.00 13.15           C  
ATOM   2761  H   THR A 204       3.037   7.856 -43.825  1.00  0.00           H  
ATOM   2762  HA  THR A 204       4.197   7.100 -46.490  1.00  0.00           H  
ATOM   2763  HB  THR A 204       3.101   5.171 -45.257  1.00  0.00           H  
ATOM   2764  HG1 THR A 204       2.814   5.914 -47.769  1.00  0.00           H  
ATOM   2765 1HG2 THR A 204       0.660   5.117 -45.119  1.00  0.00           H  
ATOM   2766 2HG2 THR A 204       1.324   6.433 -44.122  1.00  0.00           H  
ATOM   2767 3HG2 THR A 204       0.581   6.798 -45.696  1.00  0.00           H  
ATOM   2768  N   PRO A 205       2.704   8.611 -47.833  1.00 14.11           N  
ATOM   2769  CA  PRO A 205       2.005   9.708 -48.510  1.00 13.89           C  
ATOM   2770  C   PRO A 205       0.490   9.551 -48.542  1.00 14.10           C  
ATOM   2771  O   PRO A 205      -0.007   8.448 -48.720  1.00 12.61           O  
ATOM   2772  CB  PRO A 205       2.523   9.623 -49.953  1.00 14.72           C  
ATOM   2773  CG  PRO A 205       3.893   8.989 -49.823  1.00 14.37           C  
ATOM   2774  CD  PRO A 205       3.771   8.030 -48.664  1.00 14.58           C  
ATOM   2775  HA  PRO A 205       2.295  10.662 -48.046  1.00  0.00           H  
ATOM   2776 1HB  PRO A 205       1.833   9.024 -50.566  1.00  0.00           H  
ATOM   2777 2HB  PRO A 205       2.560  10.628 -50.399  1.00  0.00           H  
ATOM   2778 1HG  PRO A 205       4.167   8.481 -50.759  1.00  0.00           H  
ATOM   2779 2HG  PRO A 205       4.655   9.763 -49.647  1.00  0.00           H  
ATOM   2780 1HD  PRO A 205       3.488   7.035 -49.039  1.00  0.00           H  
ATOM   2781 2HD  PRO A 205       4.728   7.984 -48.124  1.00  0.00           H  
ATOM   2782  N   ILE A 206      -0.223  10.657 -48.364  1.00 13.79           N  
ATOM   2783  CA  ILE A 206      -1.638  10.697 -48.665  1.00 13.92           C  
ATOM   2784  C   ILE A 206      -1.760  10.741 -50.192  1.00 15.13           C  
ATOM   2785  O   ILE A 206      -1.246  11.640 -50.820  1.00 14.81           O  
ATOM   2786  CB  ILE A 206      -2.313  11.871 -47.970  1.00 13.68           C  
ATOM   2787  CG1 ILE A 206      -2.281  11.638 -46.452  1.00 14.80           C  
ATOM   2788  CG2 ILE A 206      -3.765  12.053 -48.466  1.00 13.82           C  
ATOM   2789  CD1 ILE A 206      -2.554  12.854 -45.587  1.00 15.82           C  
ATOM   2790  H   ILE A 206       0.229  11.489 -48.012  1.00  0.00           H  
ATOM   2791  HA  ILE A 206      -2.094   9.776 -48.304  1.00  0.00           H  
ATOM   2792  HB  ILE A 206      -1.758  12.785 -48.178  1.00  0.00           H  
ATOM   2793 1HG1 ILE A 206      -3.019  10.882 -46.184  1.00  0.00           H  
ATOM   2794 2HG1 ILE A 206      -1.302  11.254 -46.163  1.00  0.00           H  
ATOM   2795 1HG2 ILE A 206      -4.222  12.898 -47.952  1.00  0.00           H  
ATOM   2796 2HG2 ILE A 206      -3.762  12.240 -49.539  1.00  0.00           H  
ATOM   2797 3HG2 ILE A 206      -4.337  11.149 -48.257  1.00  0.00           H  
ATOM   2798 1HD1 ILE A 206      -2.505  12.571 -44.535  1.00  0.00           H  
ATOM   2799 2HD1 ILE A 206      -1.806  13.621 -45.791  1.00  0.00           H  
ATOM   2800 3HD1 ILE A 206      -3.546  13.244 -45.811  1.00  0.00           H  
ATOM   2801  N   LYS A 207      -2.427   9.757 -50.780  1.00 16.48           N  
ATOM   2802  CA  LYS A 207      -2.477   9.638 -52.227  1.00 18.29           C  
ATOM   2803  C   LYS A 207      -3.513  10.561 -52.823  1.00 20.42           C  
ATOM   2804  O   LYS A 207      -3.424  10.951 -53.989  1.00 22.05           O  
ATOM   2805  CB  LYS A 207      -2.762   8.189 -52.612  1.00 19.79           C  
ATOM   2806  CG  LYS A 207      -1.590   7.253 -52.356  1.00 21.03           C  
ATOM   2807  CD  LYS A 207      -0.395   7.501 -53.302  1.00 23.16           C  
ATOM   2808  CE  LYS A 207      -0.700   7.118 -54.752  1.00 25.19           C  
ATOM   2809  NZ  LYS A 207       0.492   7.204 -55.646  1.00 26.68           N  
ATOM   2810  H   LYS A 207      -2.911   9.075 -50.213  1.00  0.00           H  
ATOM   2811  HA  LYS A 207      -1.507   9.930 -52.632  1.00  0.00           H  
ATOM   2812 1HB  LYS A 207      -3.622   7.825 -52.049  1.00  0.00           H  
ATOM   2813 2HB  LYS A 207      -3.018   8.137 -53.670  1.00  0.00           H  
ATOM   2814 1HG  LYS A 207      -1.240   7.380 -51.331  1.00  0.00           H  
ATOM   2815 2HG  LYS A 207      -1.914   6.221 -52.486  1.00  0.00           H  
ATOM   2816 1HD  LYS A 207      -0.123   8.557 -53.276  1.00  0.00           H  
ATOM   2817 2HD  LYS A 207       0.461   6.916 -52.968  1.00  0.00           H  
ATOM   2818 1HE  LYS A 207      -1.077   6.097 -54.787  1.00  0.00           H  
ATOM   2819 2HE  LYS A 207      -1.470   7.780 -55.149  1.00  0.00           H  
ATOM   2820 1HZ  LYS A 207       0.229   6.941 -56.585  1.00  0.00           H  
ATOM   2821 2HZ  LYS A 207       0.844   8.151 -55.648  1.00  0.00           H  
ATOM   2822 3HZ  LYS A 207       1.211   6.579 -55.311  1.00  0.00           H  
ATOM   2823  N   GLU A 208      -4.523  10.869 -52.024  1.00 21.52           N  
ATOM   2824  CA  GLU A 208      -5.627  11.663 -52.438  1.00 23.05           C  
ATOM   2825  C   GLU A 208      -6.246  12.264 -51.194  1.00 21.12           C  
ATOM   2826  O   GLU A 208      -6.593  11.540 -50.242  1.00 20.06           O  
ATOM   2827  CB  GLU A 208      -6.673  10.808 -53.139  1.00 26.85           C  
ATOM   2828  CG  GLU A 208      -7.807  11.630 -53.730  1.00 29.80           C  
ATOM   2829  CD  GLU A 208      -7.289  12.637 -54.736  1.00 32.99           C  
ATOM   2830  OE1 GLU A 208      -6.466  12.239 -55.612  1.00 33.07           O  
ATOM   2831  OE2 GLU A 208      -7.681  13.820 -54.634  1.00 36.93           O  
ATOM   2832  H   GLU A 208      -4.497  10.518 -51.077  1.00  0.00           H  
ATOM   2833  HA  GLU A 208      -5.268  12.416 -53.140  1.00  0.00           H  
ATOM   2834 1HB  GLU A 208      -6.200  10.238 -53.939  1.00  0.00           H  
ATOM   2835 2HB  GLU A 208      -7.092  10.093 -52.431  1.00  0.00           H  
ATOM   2836 1HG  GLU A 208      -8.515  10.958 -54.215  1.00  0.00           H  
ATOM   2837 2HG  GLU A 208      -8.329  12.142 -52.923  1.00  0.00           H  
ATOM   2838  N   GLU A 209      -6.423  13.582 -51.213  1.00 18.58           N  
ATOM   2839  CA  GLU A 209      -7.008  14.264 -50.085  1.00 18.37           C  
ATOM   2840  C   GLU A 209      -8.526  14.277 -50.136  1.00 17.34           C  
ATOM   2841  O   GLU A 209      -9.137  15.193 -50.652  1.00 16.76           O  
ATOM   2842  CB  GLU A 209      -6.433  15.668 -49.991  1.00 19.10           C  
ATOM   2843  CG  GLU A 209      -4.948  15.593 -49.764  1.00 20.01           C  
ATOM   2844  CD  GLU A 209      -4.223  16.808 -50.235  1.00 22.67           C  
ATOM   2845  OE1 GLU A 209      -4.276  17.072 -51.467  1.00 23.11           O  
ATOM   2846  OE2 GLU A 209      -3.601  17.472 -49.369  1.00 21.39           O  
ATOM   2847  H   GLU A 209      -6.147  14.118 -52.023  1.00  0.00           H  
ATOM   2848  HA  GLU A 209      -6.756  13.712 -49.179  1.00  0.00           H  
ATOM   2849 1HB  GLU A 209      -6.648  16.212 -50.911  1.00  0.00           H  
ATOM   2850 2HB  GLU A 209      -6.914  16.204 -49.173  1.00  0.00           H  
ATOM   2851 1HG  GLU A 209      -4.760  15.464 -48.698  1.00  0.00           H  
ATOM   2852 2HG  GLU A 209      -4.556  14.719 -50.283  1.00  0.00           H  
ATOM   2853  N   TRP A 210      -9.121  13.224 -49.587  1.00 15.72           N  
ATOM   2854  CA  TRP A 210     -10.559  13.155 -49.415  1.00 15.48           C  
ATOM   2855  C   TRP A 210     -10.803  12.392 -48.134  1.00 14.32           C  
ATOM   2856  O   TRP A 210     -10.964  12.992 -47.095  1.00 14.84           O  
ATOM   2857  CB  TRP A 210     -11.258  12.590 -50.649  1.00 16.36           C  
ATOM   2858  CG  TRP A 210     -10.891  11.194 -51.092  1.00 17.54           C  
ATOM   2859  CD1 TRP A 210      -9.668  10.559 -50.986  1.00 17.40           C  
ATOM   2860  CD2 TRP A 210     -11.756  10.278 -51.764  1.00 19.43           C  
ATOM   2861  NE1 TRP A 210      -9.749   9.293 -51.530  1.00 18.76           N  
ATOM   2862  CE2 TRP A 210     -11.008   9.095 -52.021  1.00 19.27           C  
ATOM   2863  CE3 TRP A 210     -13.093  10.331 -52.173  1.00 20.88           C  
ATOM   2864  CZ2 TRP A 210     -11.559   7.979 -52.672  1.00 21.30           C  
ATOM   2865  CZ3 TRP A 210     -13.641   9.216 -52.824  1.00 21.43           C  
ATOM   2866  CH2 TRP A 210     -12.867   8.057 -53.069  1.00 21.83           C  
ATOM   2867  H   TRP A 210      -8.551  12.448 -49.281  1.00  0.00           H  
ATOM   2868  HA  TRP A 210     -10.936  14.164 -49.250  1.00  0.00           H  
ATOM   2869 1HB  TRP A 210     -12.336  12.579 -50.484  1.00  0.00           H  
ATOM   2870 2HB  TRP A 210     -11.065  13.237 -51.505  1.00  0.00           H  
ATOM   2871  HD1 TRP A 210      -8.776  10.995 -50.540  1.00  0.00           H  
ATOM   2872  HE1 TRP A 210      -8.999   8.618 -51.563  1.00  0.00           H  
ATOM   2873  HE3 TRP A 210     -13.696  11.219 -51.987  1.00  0.00           H  
ATOM   2874  HZ2 TRP A 210     -10.981   7.074 -52.861  1.00  0.00           H  
ATOM   2875  HZ3 TRP A 210     -14.684   9.266 -53.138  1.00  0.00           H  
ATOM   2876  HH2 TRP A 210     -13.321   7.211 -53.585  1.00  0.00           H  
ATOM   2877  N   TYR A 211     -10.782  11.068 -48.197  1.00 13.57           N  
ATOM   2878  CA  TYR A 211     -10.390  10.278 -47.037  1.00 13.27           C  
ATOM   2879  C   TYR A 211      -8.891  10.424 -46.862  1.00 12.61           C  
ATOM   2880  O   TYR A 211      -8.194  10.936 -47.748  1.00 13.98           O  
ATOM   2881  CB  TYR A 211     -10.768   8.805 -47.259  1.00 12.61           C  
ATOM   2882  CG  TYR A 211     -12.234   8.601 -47.558  1.00 12.97           C  
ATOM   2883  CD1 TYR A 211     -13.172   8.525 -46.538  1.00 13.16           C  
ATOM   2884  CD2 TYR A 211     -12.694   8.502 -48.881  1.00 13.17           C  
ATOM   2885  CE1 TYR A 211     -14.514   8.366 -46.818  1.00 13.98           C  
ATOM   2886  CE2 TYR A 211     -14.025   8.322 -49.156  1.00 13.69           C  
ATOM   2887  CZ  TYR A 211     -14.925   8.264 -48.123  1.00 14.82           C  
ATOM   2888  OH  TYR A 211     -16.256   8.111 -48.374  1.00 18.30           O  
ATOM   2889  H   TYR A 211     -11.038  10.594 -49.051  1.00  0.00           H  
ATOM   2890  HA  TYR A 211     -10.926  10.654 -46.165  1.00  0.00           H  
ATOM   2891 1HB  TYR A 211     -10.188   8.401 -48.090  1.00  0.00           H  
ATOM   2892 2HB  TYR A 211     -10.514   8.227 -46.371  1.00  0.00           H  
ATOM   2893  HD1 TYR A 211     -12.853   8.591 -45.498  1.00  0.00           H  
ATOM   2894  HD2 TYR A 211     -11.989   8.567 -49.710  1.00  0.00           H  
ATOM   2895  HE1 TYR A 211     -15.237   8.308 -46.005  1.00  0.00           H  
ATOM   2896  HE2 TYR A 211     -14.360   8.225 -50.189  1.00  0.00           H  
ATOM   2897  HH  TYR A 211     -16.398   8.060 -49.322  1.00  0.00           H  
ATOM   2898  N   TYR A 212      -8.381   9.967 -45.734  1.00 11.90           N  
ATOM   2899  CA  TYR A 212      -6.955   9.777 -45.537  1.00 11.38           C  
ATOM   2900  C   TYR A 212      -6.518   8.543 -46.297  1.00 11.84           C  
ATOM   2901  O   TYR A 212      -6.325   7.473 -45.694  1.00 13.15           O  
ATOM   2902  CB  TYR A 212      -6.601   9.699 -44.033  1.00 11.42           C  
ATOM   2903  CG  TYR A 212      -6.814  11.059 -43.432  1.00 11.26           C  
ATOM   2904  CD1 TYR A 212      -5.855  12.052 -43.586  1.00 11.35           C  
ATOM   2905  CD2 TYR A 212      -7.966  11.362 -42.782  1.00 11.33           C  
ATOM   2906  CE1 TYR A 212      -6.065  13.321 -43.086  1.00 12.19           C  
ATOM   2907  CE2 TYR A 212      -8.190  12.624 -42.260  1.00 12.46           C  
ATOM   2908  CZ  TYR A 212      -7.240  13.608 -42.425  1.00 12.12           C  
ATOM   2909  OH  TYR A 212      -7.489  14.898 -41.935  1.00 13.25           O  
ATOM   2910  H   TYR A 212      -9.016   9.742 -44.981  1.00  0.00           H  
ATOM   2911  HA  TYR A 212      -6.430  10.630 -45.968  1.00  0.00           H  
ATOM   2912 1HB  TYR A 212      -7.232   8.952 -43.549  1.00  0.00           H  
ATOM   2913 2HB  TYR A 212      -5.566   9.377 -43.919  1.00  0.00           H  
ATOM   2914  HD1 TYR A 212      -4.923  11.833 -44.107  1.00  0.00           H  
ATOM   2915  HD2 TYR A 212      -8.739  10.603 -42.661  1.00  0.00           H  
ATOM   2916  HE1 TYR A 212      -5.304  14.090 -43.214  1.00  0.00           H  
ATOM   2917  HE2 TYR A 212      -9.114  12.835 -41.721  1.00  0.00           H  
ATOM   2918  HH  TYR A 212      -8.354  14.920 -41.520  1.00  0.00           H  
ATOM   2919  N   GLN A 213      -6.398   8.689 -47.617  1.00 11.77           N  
ATOM   2920  CA  GLN A 213      -6.075   7.558 -48.493  1.00 11.67           C  
ATOM   2921  C   GLN A 213      -4.569   7.369 -48.519  1.00 11.21           C  
ATOM   2922  O   GLN A 213      -3.813   8.328 -48.779  1.00 11.26           O  
ATOM   2923  CB  GLN A 213      -6.654   7.728 -49.906  1.00 11.94           C  
ATOM   2924  CG  GLN A 213      -6.401   6.518 -50.787  1.00 12.43           C  
ATOM   2925  CD  GLN A 213      -6.998   6.624 -52.179  1.00 13.36           C  
ATOM   2926  OE1 GLN A 213      -7.695   7.591 -52.526  1.00 13.60           O  
ATOM   2927  NE2 GLN A 213      -6.735   5.614 -52.981  1.00 13.24           N  
ATOM   2928  H   GLN A 213      -6.533   9.603 -48.024  1.00  0.00           H  
ATOM   2929  HA  GLN A 213      -6.507   6.654 -48.064  1.00  0.00           H  
ATOM   2930 1HB  GLN A 213      -7.729   7.898 -49.841  1.00  0.00           H  
ATOM   2931 2HB  GLN A 213      -6.212   8.606 -50.377  1.00  0.00           H  
ATOM   2932 1HG  GLN A 213      -5.325   6.385 -50.904  1.00  0.00           H  
ATOM   2933 2HG  GLN A 213      -6.837   5.639 -50.313  1.00  0.00           H  
ATOM   2934 1HE2 GLN A 213      -7.093   5.610 -53.916  1.00  0.00           H  
ATOM   2935 2HE2 GLN A 213      -6.177   4.850 -52.657  1.00  0.00           H  
ATOM   2936  N   ILE A 214      -4.133   6.127 -48.273  1.00 11.23           N  
ATOM   2937  CA  ILE A 214      -2.716   5.760 -48.288  1.00 11.17           C  
ATOM   2938  C   ILE A 214      -2.517   4.484 -49.138  1.00 12.33           C  
ATOM   2939  O   ILE A 214      -3.457   3.715 -49.352  1.00 13.74           O  
ATOM   2940  CB  ILE A 214      -2.163   5.491 -46.871  1.00 10.94           C  
ATOM   2941  CG1 ILE A 214      -2.906   4.315 -46.195  1.00 10.98           C  
ATOM   2942  CG2 ILE A 214      -2.219   6.728 -45.985  1.00 10.87           C  
ATOM   2943  CD1 ILE A 214      -2.351   3.944 -44.844  1.00 11.38           C  
ATOM   2944  H   ILE A 214      -4.823   5.418 -48.069  1.00  0.00           H  
ATOM   2945  HA  ILE A 214      -2.149   6.587 -48.714  1.00  0.00           H  
ATOM   2946  HB  ILE A 214      -1.123   5.173 -46.941  1.00  0.00           H  
ATOM   2947 1HG1 ILE A 214      -3.958   4.571 -46.075  1.00  0.00           H  
ATOM   2948 2HG1 ILE A 214      -2.856   3.435 -46.837  1.00  0.00           H  
ATOM   2949 1HG2 ILE A 214      -1.820   6.488 -45.000  1.00  0.00           H  
ATOM   2950 2HG2 ILE A 214      -1.625   7.523 -46.433  1.00  0.00           H  
ATOM   2951 3HG2 ILE A 214      -3.253   7.059 -45.887  1.00  0.00           H  
ATOM   2952 1HD1 ILE A 214      -2.922   3.112 -44.432  1.00  0.00           H  
ATOM   2953 2HD1 ILE A 214      -1.306   3.651 -44.948  1.00  0.00           H  
ATOM   2954 3HD1 ILE A 214      -2.423   4.799 -44.174  1.00  0.00           H  
ATOM   2955  N   GLU A 215      -1.286   4.209 -49.510  1.00 12.89           N  
ATOM   2956  CA  GLU A 215      -0.999   3.156 -50.493  1.00 13.86           C  
ATOM   2957  C   GLU A 215      -0.495   1.898 -49.827  1.00 13.49           C  
ATOM   2958  O   GLU A 215       0.564   1.895 -49.242  1.00 15.69           O  
ATOM   2959  CB  GLU A 215       0.030   3.642 -51.510  1.00 14.65           C  
ATOM   2960  CG  GLU A 215       0.254   2.657 -52.675  1.00 15.18           C  
ATOM   2961  CD  GLU A 215       1.431   3.022 -53.572  1.00 17.24           C  
ATOM   2962  OE1 GLU A 215       2.210   3.978 -53.225  1.00 17.66           O  
ATOM   2963  OE2 GLU A 215       1.600   2.333 -54.633  1.00 15.40           O  
ATOM   2964  H   GLU A 215      -0.519   4.733 -49.112  1.00  0.00           H  
ATOM   2965  HA  GLU A 215      -1.922   2.913 -51.020  1.00  0.00           H  
ATOM   2966 1HB  GLU A 215      -0.292   4.597 -51.925  1.00  0.00           H  
ATOM   2967 2HB  GLU A 215       0.985   3.807 -51.011  1.00  0.00           H  
ATOM   2968 1HG  GLU A 215       0.429   1.662 -52.267  1.00  0.00           H  
ATOM   2969 2HG  GLU A 215      -0.649   2.617 -53.282  1.00  0.00           H  
ATOM   2970  N   ILE A 216      -1.253   0.813 -49.955  1.00 13.90           N  
ATOM   2971  CA  ILE A 216      -0.891  -0.457 -49.341  1.00 13.52           C  
ATOM   2972  C   ILE A 216      -0.276  -1.278 -50.437  1.00 13.50           C  
ATOM   2973  O   ILE A 216      -0.832  -1.381 -51.512  1.00 14.85           O  
ATOM   2974  CB  ILE A 216      -2.104  -1.189 -48.734  1.00 13.30           C  
ATOM   2975  CG1 ILE A 216      -2.661  -0.394 -47.565  1.00 13.86           C  
ATOM   2976  CG2 ILE A 216      -1.722  -2.587 -48.239  1.00 13.27           C  
ATOM   2977  CD1 ILE A 216      -3.984  -0.912 -47.072  1.00 14.00           C  
ATOM   2978  H   ILE A 216      -2.105   0.874 -50.494  1.00  0.00           H  
ATOM   2979  HA  ILE A 216      -0.186  -0.262 -48.534  1.00  0.00           H  
ATOM   2980  HB  ILE A 216      -2.883  -1.291 -49.489  1.00  0.00           H  
ATOM   2981 1HG1 ILE A 216      -1.951  -0.415 -46.739  1.00  0.00           H  
ATOM   2982 2HG1 ILE A 216      -2.786   0.648 -47.860  1.00  0.00           H  
ATOM   2983 1HG2 ILE A 216      -2.600  -3.076 -47.816  1.00  0.00           H  
ATOM   2984 2HG2 ILE A 216      -1.345  -3.177 -49.073  1.00  0.00           H  
ATOM   2985 3HG2 ILE A 216      -0.950  -2.504 -47.474  1.00  0.00           H  
ATOM   2986 1HD1 ILE A 216      -4.326  -0.300 -46.237  1.00  0.00           H  
ATOM   2987 2HD1 ILE A 216      -4.716  -0.867 -47.879  1.00  0.00           H  
ATOM   2988 3HD1 ILE A 216      -3.870  -1.944 -46.742  1.00  0.00           H  
ATOM   2989  N   LEU A 217       0.902  -1.815 -50.160  1.00 14.10           N  
ATOM   2990  CA  LEU A 217       1.684  -2.546 -51.140  1.00 14.21           C  
ATOM   2991  C   LEU A 217       1.488  -4.061 -51.028  1.00 14.62           C  
ATOM   2992  O   LEU A 217       1.625  -4.790 -52.012  1.00 15.27           O  
ATOM   2993  CB  LEU A 217       3.137  -2.233 -50.904  1.00 14.59           C  
ATOM   2994  CG  LEU A 217       3.516  -0.753 -50.883  1.00 15.43           C  
ATOM   2995  CD1 LEU A 217       5.031  -0.632 -50.954  1.00 16.26           C  
ATOM   2996  CD2 LEU A 217       2.849  -0.011 -52.020  1.00 16.25           C  
ATOM   2997  H   LEU A 217       1.264  -1.706 -49.224  1.00  0.00           H  
ATOM   2998  HA  LEU A 217       1.391  -2.212 -52.135  1.00  0.00           H  
ATOM   2999 1HB  LEU A 217       3.433  -2.658 -49.946  1.00  0.00           H  
ATOM   3000 2HB  LEU A 217       3.727  -2.709 -51.687  1.00  0.00           H  
ATOM   3001  HG  LEU A 217       3.197  -0.309 -49.939  1.00  0.00           H  
ATOM   3002 1HD1 LEU A 217       5.313   0.421 -50.939  1.00  0.00           H  
ATOM   3003 2HD1 LEU A 217       5.477  -1.138 -50.098  1.00  0.00           H  
ATOM   3004 3HD1 LEU A 217       5.390  -1.091 -51.875  1.00  0.00           H  
ATOM   3005 1HD2 LEU A 217       3.133   1.041 -51.984  1.00  0.00           H  
ATOM   3006 2HD2 LEU A 217       3.166  -0.440 -52.971  1.00  0.00           H  
ATOM   3007 3HD2 LEU A 217       1.766  -0.098 -51.926  1.00  0.00           H  
ATOM   3008  N   LYS A 218       1.185  -4.525 -49.832  1.00 15.19           N  
ATOM   3009  CA  LYS A 218       1.320  -5.957 -49.505  1.00 16.47           C  
ATOM   3010  C   LYS A 218       0.639  -6.247 -48.178  1.00 16.64           C  
ATOM   3011  O   LYS A 218       0.653  -5.404 -47.286  1.00 13.77           O  
ATOM   3012  CB  LYS A 218       2.808  -6.284 -49.381  1.00 17.31           C  
ATOM   3013  CG  LYS A 218       3.155  -7.741 -49.157  1.00 19.02           C  
ATOM   3014  CD  LYS A 218       4.669  -7.925 -49.017  1.00 20.02           C  
ATOM   3015  CE  LYS A 218       5.321  -8.284 -50.322  1.00 21.07           C  
ATOM   3016  NZ  LYS A 218       6.781  -8.558 -50.128  1.00 21.46           N  
ATOM   3017  H   LYS A 218       0.853  -3.888 -49.122  1.00  0.00           H  
ATOM   3018  HA  LYS A 218       0.883  -6.540 -50.316  1.00  0.00           H  
ATOM   3019 1HB  LYS A 218       3.326  -5.970 -50.287  1.00  0.00           H  
ATOM   3020 2HB  LYS A 218       3.235  -5.724 -48.549  1.00  0.00           H  
ATOM   3021 1HG  LYS A 218       2.664  -8.097 -48.250  1.00  0.00           H  
ATOM   3022 2HG  LYS A 218       2.797  -8.334 -49.999  1.00  0.00           H  
ATOM   3023 1HD  LYS A 218       5.116  -7.001 -48.648  1.00  0.00           H  
ATOM   3024 2HD  LYS A 218       4.874  -8.718 -48.298  1.00  0.00           H  
ATOM   3025 1HE  LYS A 218       4.839  -9.167 -50.738  1.00  0.00           H  
ATOM   3026 2HE  LYS A 218       5.198  -7.463 -51.028  1.00  0.00           H  
ATOM   3027 1HZ  LYS A 218       7.200  -8.797 -51.016  1.00  0.00           H  
ATOM   3028 2HZ  LYS A 218       7.232  -7.735 -49.753  1.00  0.00           H  
ATOM   3029 3HZ  LYS A 218       6.897  -9.327 -49.484  1.00  0.00           H  
ATOM   3030  N   LEU A 219       0.041  -7.442 -48.053  1.00 16.87           N  
ATOM   3031  CA  LEU A 219      -0.368  -7.962 -46.755  1.00 18.69           C  
ATOM   3032  C   LEU A 219       0.373  -9.249 -46.515  1.00 18.36           C  
ATOM   3033  O   LEU A 219       0.625 -10.030 -47.436  1.00 17.61           O  
ATOM   3034  CB  LEU A 219      -1.874  -8.248 -46.669  1.00 20.81           C  
ATOM   3035  CG  LEU A 219      -2.766  -7.256 -45.896  1.00 22.40           C  
ATOM   3036  CD1 LEU A 219      -2.585  -5.821 -46.366  1.00 23.14           C  
ATOM   3037  CD2 LEU A 219      -4.232  -7.666 -46.028  1.00 22.68           C  
ATOM   3038  H   LEU A 219      -0.130  -7.995 -48.881  1.00  0.00           H  
ATOM   3039  HA  LEU A 219      -0.134  -7.217 -45.995  1.00  0.00           H  
ATOM   3040 1HB  LEU A 219      -2.277  -8.297 -47.679  1.00  0.00           H  
ATOM   3041 2HB  LEU A 219      -2.017  -9.220 -46.196  1.00  0.00           H  
ATOM   3042  HG  LEU A 219      -2.485  -7.258 -44.843  1.00  0.00           H  
ATOM   3043 1HD1 LEU A 219      -3.236  -5.164 -45.789  1.00  0.00           H  
ATOM   3044 2HD1 LEU A 219      -1.547  -5.519 -46.223  1.00  0.00           H  
ATOM   3045 3HD1 LEU A 219      -2.842  -5.749 -47.422  1.00  0.00           H  
ATOM   3046 1HD2 LEU A 219      -4.858  -6.962 -45.479  1.00  0.00           H  
ATOM   3047 2HD2 LEU A 219      -4.518  -7.662 -47.080  1.00  0.00           H  
ATOM   3048 3HD2 LEU A 219      -4.368  -8.667 -45.619  1.00  0.00           H  
ATOM   3049  N   GLU A 220       0.693  -9.480 -45.259  1.00 18.60           N  
ATOM   3050  CA  GLU A 220       1.486 -10.612 -44.898  1.00 19.83           C  
ATOM   3051  C   GLU A 220       0.858 -11.286 -43.701  1.00 19.28           C  
ATOM   3052  O   GLU A 220       0.576 -10.635 -42.700  1.00 17.83           O  
ATOM   3053  CB  GLU A 220       2.872 -10.110 -44.592  1.00 21.91           C  
ATOM   3054  CG  GLU A 220       3.954 -11.145 -44.645  1.00 24.91           C  
ATOM   3055  CD  GLU A 220       5.285 -10.461 -44.713  1.00 24.98           C  
ATOM   3056  OE1 GLU A 220       5.695  -9.947 -43.671  1.00 24.83           O  
ATOM   3057  OE2 GLU A 220       5.857 -10.392 -45.819  1.00 28.23           O  
ATOM   3058  H   GLU A 220       0.376  -8.851 -44.536  1.00  0.00           H  
ATOM   3059  HA  GLU A 220       1.514 -11.299 -45.744  1.00  0.00           H  
ATOM   3060 1HB  GLU A 220       3.138  -9.324 -45.298  1.00  0.00           H  
ATOM   3061 2HB  GLU A 220       2.888  -9.672 -43.594  1.00  0.00           H  
ATOM   3062 1HG  GLU A 220       3.887 -11.771 -43.756  1.00  0.00           H  
ATOM   3063 2HG  GLU A 220       3.793 -11.779 -45.516  1.00  0.00           H  
ATOM   3064  N   ILE A 221       0.626 -12.599 -43.818  1.00 18.59           N  
ATOM   3065  CA  ILE A 221       0.036 -13.376 -42.737  1.00 19.33           C  
ATOM   3066  C   ILE A 221       1.044 -14.445 -42.307  1.00 20.71           C  
ATOM   3067  O   ILE A 221       1.499 -15.237 -43.133  1.00 21.20           O  
ATOM   3068  CB  ILE A 221      -1.283 -14.055 -43.183  1.00 20.29           C  
ATOM   3069  CG1 ILE A 221      -2.195 -13.070 -43.922  1.00 20.81           C  
ATOM   3070  CG2 ILE A 221      -1.966 -14.728 -41.997  1.00 19.79           C  
ATOM   3071  CD1 ILE A 221      -3.055 -12.184 -43.072  1.00 21.57           C  
ATOM   3072  H   ILE A 221       0.868 -13.063 -44.682  1.00  0.00           H  
ATOM   3073  HA  ILE A 221      -0.190 -12.703 -41.911  1.00  0.00           H  
ATOM   3074  HB  ILE A 221      -1.066 -14.808 -43.940  1.00  0.00           H  
ATOM   3075 1HG1 ILE A 221      -1.591 -12.415 -44.548  1.00  0.00           H  
ATOM   3076 2HG1 ILE A 221      -2.868 -13.620 -44.580  1.00  0.00           H  
ATOM   3077 1HG2 ILE A 221      -2.891 -15.199 -42.329  1.00  0.00           H  
ATOM   3078 2HG2 ILE A 221      -1.304 -15.484 -41.578  1.00  0.00           H  
ATOM   3079 3HG2 ILE A 221      -2.192 -13.981 -41.236  1.00  0.00           H  
ATOM   3080 1HD1 ILE A 221      -3.653 -11.535 -43.712  1.00  0.00           H  
ATOM   3081 2HD1 ILE A 221      -3.716 -12.798 -42.459  1.00  0.00           H  
ATOM   3082 3HD1 ILE A 221      -2.423 -11.575 -42.427  1.00  0.00           H  
ATOM   3083  N   GLY A 222       1.412 -14.441 -41.026  1.00 21.32           N  
ATOM   3084  CA  GLY A 222       2.355 -15.414 -40.499  1.00 23.93           C  
ATOM   3085  C   GLY A 222       3.683 -15.375 -41.235  1.00 24.67           C  
ATOM   3086  O   GLY A 222       4.303 -16.405 -41.414  1.00 26.35           O  
ATOM   3087  H   GLY A 222       1.026 -13.744 -40.405  1.00  0.00           H  
ATOM   3088 1HA  GLY A 222       2.524 -15.220 -39.440  1.00  0.00           H  
ATOM   3089 2HA  GLY A 222       1.929 -16.413 -40.578  1.00  0.00           H  
ATOM   3090  N   GLY A 223       4.104 -14.182 -41.672  1.00 23.85           N  
ATOM   3091  CA  GLY A 223       5.361 -14.018 -42.394  1.00 25.35           C  
ATOM   3092  C   GLY A 223       5.319 -14.331 -43.888  1.00 24.82           C  
ATOM   3093  O   GLY A 223       6.322 -14.182 -44.576  1.00 28.05           O  
ATOM   3094  H   GLY A 223       3.529 -13.371 -41.494  1.00  0.00           H  
ATOM   3095 1HA  GLY A 223       5.709 -12.990 -42.290  1.00  0.00           H  
ATOM   3096 2HA  GLY A 223       6.121 -14.661 -41.952  1.00  0.00           H  
ATOM   3097  N   GLN A 224       4.158 -14.724 -44.391  1.00 22.77           N  
ATOM   3098  CA  GLN A 224       3.985 -15.156 -45.770  1.00 24.40           C  
ATOM   3099  C   GLN A 224       3.064 -14.172 -46.502  1.00 24.15           C  
ATOM   3100  O   GLN A 224       1.934 -13.954 -46.084  1.00 21.67           O  
ATOM   3101  CB  GLN A 224       3.393 -16.580 -45.772  1.00 25.93           C  
ATOM   3102  CG  GLN A 224       2.634 -16.986 -47.032  1.00 27.29           C  
ATOM   3103  CD  GLN A 224       3.522 -17.390 -48.207  1.00 27.44           C  
ATOM   3104  OE1 GLN A 224       3.554 -18.556 -48.598  1.00 26.26           O  
ATOM   3105  NE2 GLN A 224       4.214 -16.427 -48.792  1.00 27.55           N  
ATOM   3106  H   GLN A 224       3.359 -14.718 -43.773  1.00  0.00           H  
ATOM   3107  HA  GLN A 224       4.961 -15.168 -46.254  1.00  0.00           H  
ATOM   3108 1HB  GLN A 224       4.193 -17.307 -45.633  1.00  0.00           H  
ATOM   3109 2HB  GLN A 224       2.703 -16.689 -44.935  1.00  0.00           H  
ATOM   3110 1HG  GLN A 224       1.998 -17.840 -46.801  1.00  0.00           H  
ATOM   3111 2HG  GLN A 224       2.025 -16.145 -47.363  1.00  0.00           H  
ATOM   3112 1HE2 GLN A 224       4.811 -16.639 -49.567  1.00  0.00           H  
ATOM   3113 2HE2 GLN A 224       4.141 -15.486 -48.461  1.00  0.00           H  
ATOM   3114  N   SER A 225       3.530 -13.558 -47.591  1.00 25.06           N  
ATOM   3115  CA  SER A 225       2.688 -12.562 -48.248  1.00 25.26           C  
ATOM   3116  C   SER A 225       1.469 -13.211 -48.910  1.00 25.40           C  
ATOM   3117  O   SER A 225       1.555 -14.338 -49.403  1.00 23.08           O  
ATOM   3118  CB  SER A 225       3.479 -11.737 -49.260  1.00 25.72           C  
ATOM   3119  OG  SER A 225       3.649 -12.445 -50.459  1.00 26.88           O  
ATOM   3120  H   SER A 225       4.443 -13.760 -47.973  1.00  0.00           H  
ATOM   3121  HA  SER A 225       2.298 -11.883 -47.488  1.00  0.00           H  
ATOM   3122 1HB  SER A 225       2.955 -10.802 -49.457  1.00  0.00           H  
ATOM   3123 2HB  SER A 225       4.452 -11.484 -48.842  1.00  0.00           H  
ATOM   3124  HG  SER A 225       3.212 -13.290 -50.331  1.00  0.00           H  
ATOM   3125  N   LEU A 226       0.340 -12.501 -48.913  1.00 23.07           N  
ATOM   3126  CA  LEU A 226      -0.827 -12.960 -49.666  1.00 24.76           C  
ATOM   3127  C   LEU A 226      -0.465 -12.842 -51.132  1.00 24.46           C  
ATOM   3128  O   LEU A 226       0.282 -11.938 -51.519  1.00 24.84           O  
ATOM   3129  CB  LEU A 226      -2.076 -12.094 -49.430  1.00 24.51           C  
ATOM   3130  CG  LEU A 226      -3.103 -12.266 -48.317  1.00 24.89           C  
ATOM   3131  CD1 LEU A 226      -4.199 -11.237 -48.531  1.00 23.49           C  
ATOM   3132  CD2 LEU A 226      -3.682 -13.677 -48.257  1.00 24.80           C  
ATOM   3133  H   LEU A 226       0.281 -11.637 -48.393  1.00  0.00           H  
ATOM   3134  HA  LEU A 226      -1.068 -13.973 -49.346  1.00  0.00           H  
ATOM   3135 1HB  LEU A 226      -1.761 -11.062 -49.284  1.00  0.00           H  
ATOM   3136 2HB  LEU A 226      -2.703 -12.138 -50.320  1.00  0.00           H  
ATOM   3137  HG  LEU A 226      -2.635 -12.058 -47.354  1.00  0.00           H  
ATOM   3138 1HD1 LEU A 226      -4.950 -11.337 -47.747  1.00  0.00           H  
ATOM   3139 2HD1 LEU A 226      -3.770 -10.236 -48.496  1.00  0.00           H  
ATOM   3140 3HD1 LEU A 226      -4.665 -11.399 -49.502  1.00  0.00           H  
ATOM   3141 1HD2 LEU A 226      -4.407 -13.739 -47.445  1.00  0.00           H  
ATOM   3142 2HD2 LEU A 226      -4.175 -13.909 -49.201  1.00  0.00           H  
ATOM   3143 3HD2 LEU A 226      -2.879 -14.393 -48.082  1.00  0.00           H  
ATOM   3144  N   ASN A 227      -1.017 -13.733 -51.944  1.00 22.71           N  
ATOM   3145  CA  ASN A 227      -0.730 -13.755 -53.363  1.00 23.42           C  
ATOM   3146  C   ASN A 227      -1.833 -13.037 -54.127  1.00 22.82           C  
ATOM   3147  O   ASN A 227      -2.659 -13.656 -54.818  1.00 21.71           O  
ATOM   3148  CB  ASN A 227      -0.557 -15.209 -53.817  1.00 26.96           C  
ATOM   3149  CG  ASN A 227      -0.009 -15.326 -55.212  1.00 28.92           C  
ATOM   3150  OD1 ASN A 227       0.764 -14.481 -55.670  1.00 35.39           O  
ATOM   3151  ND2 ASN A 227      -0.402 -16.372 -55.904  1.00 33.00           N  
ATOM   3152  H   ASN A 227      -1.656 -14.415 -51.561  1.00  0.00           H  
ATOM   3153  HA  ASN A 227       0.199 -13.210 -53.537  1.00  0.00           H  
ATOM   3154 1HB  ASN A 227       0.117 -15.726 -53.133  1.00  0.00           H  
ATOM   3155 2HB  ASN A 227      -1.519 -15.720 -53.777  1.00  0.00           H  
ATOM   3156 1HD2 ASN A 227      -0.072 -16.506 -56.839  1.00  0.00           H  
ATOM   3157 2HD2 ASN A 227      -1.030 -17.034 -55.496  1.00  0.00           H  
ATOM   3158  N   LEU A 228      -1.871 -11.715 -53.957  1.00 21.17           N  
ATOM   3159  CA  LEU A 228      -2.753 -10.829 -54.713  1.00 21.06           C  
ATOM   3160  C   LEU A 228      -1.959  -9.649 -55.259  1.00 21.28           C  
ATOM   3161  O   LEU A 228      -1.122  -9.101 -54.560  1.00 20.78           O  
ATOM   3162  CB  LEU A 228      -3.872 -10.260 -53.811  1.00 21.15           C  
ATOM   3163  CG  LEU A 228      -5.011 -11.196 -53.387  1.00 19.64           C  
ATOM   3164  CD1 LEU A 228      -5.904 -10.594 -52.316  1.00 19.70           C  
ATOM   3165  CD2 LEU A 228      -5.816 -11.596 -54.614  1.00 19.81           C  
ATOM   3166  H   LEU A 228      -1.251 -11.319 -53.265  1.00  0.00           H  
ATOM   3167  HA  LEU A 228      -3.216 -11.404 -55.514  1.00  0.00           H  
ATOM   3168 1HB  LEU A 228      -3.422  -9.889 -52.891  1.00  0.00           H  
ATOM   3169 2HB  LEU A 228      -4.340  -9.421 -54.326  1.00  0.00           H  
ATOM   3170  HG  LEU A 228      -4.594 -12.087 -52.918  1.00  0.00           H  
ATOM   3171 1HD1 LEU A 228      -6.691 -11.303 -52.057  1.00  0.00           H  
ATOM   3172 2HD1 LEU A 228      -5.310 -10.373 -51.429  1.00  0.00           H  
ATOM   3173 3HD1 LEU A 228      -6.353  -9.675 -52.691  1.00  0.00           H  
ATOM   3174 1HD2 LEU A 228      -6.626 -12.262 -54.316  1.00  0.00           H  
ATOM   3175 2HD2 LEU A 228      -6.233 -10.704 -55.082  1.00  0.00           H  
ATOM   3176 3HD2 LEU A 228      -5.167 -12.109 -55.324  1.00  0.00           H  
ATOM   3177  N   ASP A 229      -2.213  -9.300 -56.515  1.00 21.21           N  
ATOM   3178  CA  ASP A 229      -1.845  -8.012 -57.081  1.00 22.57           C  
ATOM   3179  C   ASP A 229      -2.166  -6.918 -56.059  1.00 21.10           C  
ATOM   3180  O   ASP A 229      -3.276  -6.863 -55.489  1.00 19.67           O  
ATOM   3181  CB  ASP A 229      -2.646  -7.783 -58.371  1.00 24.10           C  
ATOM   3182  CG  ASP A 229      -2.157  -6.591 -59.191  1.00 27.55           C  
ATOM   3183  OD1 ASP A 229      -2.228  -5.430 -58.718  1.00 26.56           O  
ATOM   3184  OD2 ASP A 229      -1.740  -6.810 -60.349  1.00 30.37           O  
ATOM   3185  H   ASP A 229      -2.688  -9.975 -57.097  1.00  0.00           H  
ATOM   3186  HA  ASP A 229      -0.780  -8.029 -57.316  1.00  0.00           H  
ATOM   3187 1HB  ASP A 229      -2.591  -8.674 -58.997  1.00  0.00           H  
ATOM   3188 2HB  ASP A 229      -3.696  -7.621 -58.124  1.00  0.00           H  
ATOM   3189  N   CYS A 230      -1.195  -6.040 -55.857  1.00 20.26           N  
ATOM   3190  CA  CYS A 230      -1.294  -5.008 -54.866  1.00 21.30           C  
ATOM   3191  C   CYS A 230      -2.436  -4.034 -55.173  1.00 19.19           C  
ATOM   3192  O   CYS A 230      -2.953  -3.388 -54.266  1.00 17.90           O  
ATOM   3193  CB  CYS A 230       0.057  -4.295 -54.715  1.00 23.62           C  
ATOM   3194  SG  CYS A 230       0.533  -3.284 -56.113  1.00 25.90           S  
ATOM   3195  H   CYS A 230      -0.359  -6.102 -56.421  1.00  0.00           H  
ATOM   3196  HA  CYS A 230      -1.559  -5.467 -53.914  1.00  0.00           H  
ATOM   3197 1HB  CYS A 230       0.033  -3.652 -53.835  1.00  0.00           H  
ATOM   3198 2HB  CYS A 230       0.843  -5.034 -54.559  1.00  0.00           H  
ATOM   3199  N   ARG A 231      -2.878  -3.959 -56.432  1.00 17.38           N  
ATOM   3200  CA  ARG A 231      -4.086  -3.169 -56.741  1.00 17.85           C  
ATOM   3201  C   ARG A 231      -5.342  -3.587 -55.982  1.00 16.80           C  
ATOM   3202  O   ARG A 231      -6.247  -2.784 -55.814  1.00 14.96           O  
ATOM   3203  CB  ARG A 231      -4.419  -3.182 -58.226  1.00 19.41           C  
ATOM   3204  CG  ARG A 231      -3.624  -2.179 -59.035  1.00 22.10           C  
ATOM   3205  CD  ARG A 231      -3.893  -2.322 -60.535  1.00 23.39           C  
ATOM   3206  NE  ARG A 231      -3.346  -3.579 -61.049  1.00 26.44           N  
ATOM   3207  CZ  ARG A 231      -3.119  -3.839 -62.339  1.00 27.91           C  
ATOM   3208  NH1 ARG A 231      -3.349  -2.916 -63.270  1.00 26.34           N  
ATOM   3209  NH2 ARG A 231      -2.604  -5.022 -62.688  1.00 29.84           N  
ATOM   3210  H   ARG A 231      -2.397  -4.436 -57.181  1.00  0.00           H  
ATOM   3211  HA  ARG A 231      -3.906  -2.134 -56.449  1.00  0.00           H  
ATOM   3212 1HB  ARG A 231      -4.230  -4.175 -58.632  1.00  0.00           H  
ATOM   3213 2HB  ARG A 231      -5.479  -2.968 -58.363  1.00  0.00           H  
ATOM   3214 1HG  ARG A 231      -3.898  -1.168 -58.732  1.00  0.00           H  
ATOM   3215 2HG  ARG A 231      -2.559  -2.334 -58.861  1.00  0.00           H  
ATOM   3216 1HD  ARG A 231      -4.968  -2.310 -60.715  1.00  0.00           H  
ATOM   3217 2HD  ARG A 231      -3.427  -1.495 -61.069  1.00  0.00           H  
ATOM   3218  HE  ARG A 231      -3.124  -4.304 -60.379  1.00  0.00           H  
ATOM   3219 1HH1 ARG A 231      -3.699  -2.007 -63.004  1.00  0.00           H  
ATOM   3220 2HH1 ARG A 231      -3.173  -3.125 -64.242  1.00  0.00           H  
ATOM   3221 1HH2 ARG A 231      -2.390  -5.709 -61.978  1.00  0.00           H  
ATOM   3222 2HH2 ARG A 231      -2.428  -5.229 -63.660  1.00  0.00           H  
ATOM   3223  N   GLU A 232      -5.407  -4.852 -55.552  1.00 16.47           N  
ATOM   3224  CA  GLU A 232      -6.595  -5.356 -54.872  1.00 15.87           C  
ATOM   3225  C   GLU A 232      -6.712  -4.726 -53.484  1.00 15.61           C  
ATOM   3226  O   GLU A 232      -7.790  -4.681 -52.915  1.00 15.34           O  
ATOM   3227  CB  GLU A 232      -6.559  -6.885 -54.753  1.00 15.85           C  
ATOM   3228  CG  GLU A 232      -6.659  -7.620 -56.081  1.00 16.31           C  
ATOM   3229  CD  GLU A 232      -8.039  -7.567 -56.721  1.00 17.05           C  
ATOM   3230  OE1 GLU A 232      -8.995  -7.005 -56.116  1.00 17.73           O  
ATOM   3231  OE2 GLU A 232      -8.156  -8.032 -57.889  1.00 17.95           O  
ATOM   3232  H   GLU A 232      -4.623  -5.472 -55.698  1.00  0.00           H  
ATOM   3233  HA  GLU A 232      -7.472  -5.079 -55.457  1.00  0.00           H  
ATOM   3234 1HB  GLU A 232      -5.631  -7.191 -54.270  1.00  0.00           H  
ATOM   3235 2HB  GLU A 232      -7.382  -7.220 -54.122  1.00  0.00           H  
ATOM   3236 1HG  GLU A 232      -5.944  -7.186 -56.779  1.00  0.00           H  
ATOM   3237 2HG  GLU A 232      -6.388  -8.664 -55.928  1.00  0.00           H  
ATOM   3238  N   TYR A 233      -5.595  -4.266 -52.928  1.00 15.29           N  
ATOM   3239  CA  TYR A 233      -5.598  -3.667 -51.586  1.00 15.05           C  
ATOM   3240  C   TYR A 233      -5.998  -2.198 -51.606  1.00 16.38           C  
ATOM   3241  O   TYR A 233      -6.250  -1.593 -50.540  1.00 16.16           O  
ATOM   3242  CB  TYR A 233      -4.237  -3.766 -50.951  1.00 15.02           C  
ATOM   3243  CG  TYR A 233      -3.666  -5.166 -50.877  1.00 14.91           C  
ATOM   3244  CD1 TYR A 233      -4.401  -6.200 -50.345  1.00 14.85           C  
ATOM   3245  CD2 TYR A 233      -2.380  -5.438 -51.332  1.00 15.20           C  
ATOM   3246  CE1 TYR A 233      -3.886  -7.474 -50.285  1.00 15.59           C  
ATOM   3247  CE2 TYR A 233      -1.845  -6.717 -51.250  1.00 15.93           C  
ATOM   3248  CZ  TYR A 233      -2.616  -7.723 -50.733  1.00 15.85           C  
ATOM   3249  OH  TYR A 233      -2.135  -8.993 -50.636  1.00 20.04           O  
ATOM   3250  H   TYR A 233      -4.725  -4.329 -53.437  1.00  0.00           H  
ATOM   3251  HA  TYR A 233      -6.309  -4.213 -50.965  1.00  0.00           H  
ATOM   3252 1HB  TYR A 233      -3.529  -3.151 -51.509  1.00  0.00           H  
ATOM   3253 2HB  TYR A 233      -4.280  -3.375 -49.935  1.00  0.00           H  
ATOM   3254  HD1 TYR A 233      -5.406  -6.015 -49.964  1.00  0.00           H  
ATOM   3255  HD2 TYR A 233      -1.774  -4.640 -51.761  1.00  0.00           H  
ATOM   3256  HE1 TYR A 233      -4.481  -8.283 -49.861  1.00  0.00           H  
ATOM   3257  HE2 TYR A 233      -0.827  -6.905 -51.593  1.00  0.00           H  
ATOM   3258  HH  TYR A 233      -1.236  -9.020 -50.973  1.00  0.00           H  
ATOM   3259  N   ASN A 234      -6.052  -1.646 -52.813  1.00 16.23           N  
ATOM   3260  CA  ASN A 234      -6.358  -0.251 -53.030  1.00 18.82           C  
ATOM   3261  C   ASN A 234      -7.591  -0.084 -53.922  1.00 21.67           C  
ATOM   3262  O   ASN A 234      -7.751   0.958 -54.568  1.00 21.03           O  
ATOM   3263  CB  ASN A 234      -5.121   0.444 -53.604  1.00 17.10           C  
ATOM   3264  CG  ASN A 234      -3.931   0.308 -52.682  1.00 17.00           C  
ATOM   3265  OD1 ASN A 234      -3.842   0.993 -51.655  1.00 16.35           O  
ATOM   3266  ND2 ASN A 234      -3.035  -0.608 -53.010  1.00 15.65           N  
ATOM   3267  H   ASN A 234      -5.869  -2.239 -53.610  1.00  0.00           H  
ATOM   3268  HA  ASN A 234      -6.615   0.200 -52.070  1.00  0.00           H  
ATOM   3269 1HB  ASN A 234      -4.878   0.011 -54.575  1.00  0.00           H  
ATOM   3270 2HB  ASN A 234      -5.338   1.501 -53.762  1.00  0.00           H  
ATOM   3271 1HD2 ASN A 234      -2.226  -0.744 -52.438  1.00  0.00           H  
ATOM   3272 2HD2 ASN A 234      -3.166  -1.165 -53.830  1.00  0.00           H  
ATOM   3273  N   ALA A 235      -8.468  -1.101 -53.871  1.00 25.58           N  
ATOM   3274  CA  ALA A 235      -9.623  -1.255 -54.776  1.00 28.86           C  
ATOM   3275  C   ALA A 235     -10.734  -0.286 -54.399  1.00 29.70           C  
ATOM   3276  O   ALA A 235     -11.506  -0.513 -53.474  1.00 33.10           O  
ATOM   3277  CB  ALA A 235     -10.131  -2.692 -54.781  1.00 28.27           C  
ATOM   3278  H   ALA A 235      -8.307  -1.796 -53.157  1.00  0.00           H  
ATOM   3279  HA  ALA A 235      -9.299  -0.999 -55.785  1.00  0.00           H  
ATOM   3280 1HB  ALA A 235     -10.982  -2.775 -55.457  1.00  0.00           H  
ATOM   3281 2HB  ALA A 235      -9.336  -3.358 -55.116  1.00  0.00           H  
ATOM   3282 3HB  ALA A 235     -10.439  -2.972 -53.775  1.00  0.00           H  
ATOM   3283  N   ASP A 236     -10.816   0.773 -55.187  1.00 30.97           N  
ATOM   3284  CA  ASP A 236     -11.410   2.034 -54.795  1.00 31.61           C  
ATOM   3285  C   ASP A 236     -10.421   2.750 -53.864  1.00 26.22           C  
ATOM   3286  O   ASP A 236      -9.777   3.659 -54.346  1.00 27.04           O  
ATOM   3287  CB  ASP A 236     -12.846   1.920 -54.263  1.00 35.71           C  
ATOM   3288  CG  ASP A 236     -13.848   1.517 -55.353  1.00 38.89           C  
ATOM   3289  OD1 ASP A 236     -13.542   0.578 -56.125  1.00 40.52           O  
ATOM   3290  OD2 ASP A 236     -14.934   2.139 -55.442  1.00 40.68           O  
ATOM   3291  H   ASP A 236     -10.435   0.677 -56.117  1.00  0.00           H  
ATOM   3292  HA  ASP A 236     -11.450   2.684 -55.669  1.00  0.00           H  
ATOM   3293 1HB  ASP A 236     -12.880   1.180 -53.463  1.00  0.00           H  
ATOM   3294 2HB  ASP A 236     -13.154   2.876 -53.838  1.00  0.00           H  
ATOM   3295  N   LYS A 237     -10.203   2.296 -52.617  1.00 21.35           N  
ATOM   3296  CA  LYS A 237      -9.368   3.043 -51.677  1.00 19.91           C  
ATOM   3297  C   LYS A 237      -8.917   2.279 -50.431  1.00 17.74           C  
ATOM   3298  O   LYS A 237      -9.697   1.536 -49.865  1.00 17.20           O  
ATOM   3299  CB  LYS A 237     -10.132   4.289 -51.210  1.00 20.72           C  
ATOM   3300  CG  LYS A 237     -11.581   3.995 -50.826  1.00 22.41           C  
ATOM   3301  CD  LYS A 237     -12.299   5.209 -50.290  1.00 24.65           C  
ATOM   3302  CE  LYS A 237     -13.733   4.884 -49.916  1.00 25.70           C  
ATOM   3303  NZ  LYS A 237     -14.461   4.297 -51.076  1.00 27.16           N  
ATOM   3304  H   LYS A 237     -10.620   1.426 -52.320  1.00  0.00           H  
ATOM   3305  HA  LYS A 237      -8.457   3.350 -52.192  1.00  0.00           H  
ATOM   3306 1HB  LYS A 237      -9.626   4.724 -50.348  1.00  0.00           H  
ATOM   3307 2HB  LYS A 237     -10.128   5.037 -52.003  1.00  0.00           H  
ATOM   3308 1HG  LYS A 237     -12.124   3.635 -51.701  1.00  0.00           H  
ATOM   3309 2HG  LYS A 237     -11.604   3.219 -50.062  1.00  0.00           H  
ATOM   3310 1HD  LYS A 237     -11.777   5.580 -49.407  1.00  0.00           H  
ATOM   3311 2HD  LYS A 237     -12.300   5.994 -51.046  1.00  0.00           H  
ATOM   3312 1HE  LYS A 237     -13.741   4.177 -49.088  1.00  0.00           H  
ATOM   3313 2HE  LYS A 237     -14.240   5.793 -49.594  1.00  0.00           H  
ATOM   3314 1HZ  LYS A 237     -15.412   4.089 -50.807  1.00  0.00           H  
ATOM   3315 2HZ  LYS A 237     -14.465   4.957 -51.841  1.00  0.00           H  
ATOM   3316 3HZ  LYS A 237     -14.000   3.447 -51.368  1.00  0.00           H  
ATOM   3317  N   ALA A 238      -7.662   2.495 -50.021  1.00 14.74           N  
ATOM   3318  CA  ALA A 238      -7.176   2.156 -48.682  1.00 13.31           C  
ATOM   3319  C   ALA A 238      -7.126   3.411 -47.801  1.00 12.64           C  
ATOM   3320  O   ALA A 238      -6.513   4.408 -48.182  1.00 11.26           O  
ATOM   3321  CB  ALA A 238      -5.816   1.527 -48.765  1.00 13.11           C  
ATOM   3322  H   ALA A 238      -7.026   2.916 -50.683  1.00  0.00           H  
ATOM   3323  HA  ALA A 238      -7.870   1.440 -48.241  1.00  0.00           H  
ATOM   3324 1HB  ALA A 238      -5.467   1.280 -47.762  1.00  0.00           H  
ATOM   3325 2HB  ALA A 238      -5.872   0.618 -49.364  1.00  0.00           H  
ATOM   3326 3HB  ALA A 238      -5.121   2.225 -49.229  1.00  0.00           H  
ATOM   3327  N   ILE A 239      -7.767   3.382 -46.627  1.00 11.59           N  
ATOM   3328  CA  ILE A 239      -7.895   4.608 -45.827  1.00 11.77           C  
ATOM   3329  C   ILE A 239      -7.746   4.357 -44.351  1.00 11.88           C  
ATOM   3330  O   ILE A 239      -7.831   3.219 -43.874  1.00 11.45           O  
ATOM   3331  CB  ILE A 239      -9.235   5.309 -46.074  1.00 11.32           C  
ATOM   3332  CG1 ILE A 239     -10.387   4.503 -45.445  1.00 11.36           C  
ATOM   3333  CG2 ILE A 239      -9.416   5.528 -47.573  1.00 11.82           C  
ATOM   3334  CD1 ILE A 239     -11.737   5.173 -45.493  1.00 11.35           C  
ATOM   3335  H   ILE A 239      -8.168   2.523 -46.279  1.00  0.00           H  
ATOM   3336  HA  ILE A 239      -7.098   5.293 -46.114  1.00  0.00           H  
ATOM   3337  HB  ILE A 239      -9.243   6.270 -45.560  1.00  0.00           H  
ATOM   3338 1HG1 ILE A 239     -10.478   3.543 -45.952  1.00  0.00           H  
ATOM   3339 2HG1 ILE A 239     -10.159   4.299 -44.398  1.00  0.00           H  
ATOM   3340 1HG2 ILE A 239     -10.368   6.026 -47.756  1.00  0.00           H  
ATOM   3341 2HG2 ILE A 239      -8.604   6.148 -47.950  1.00  0.00           H  
ATOM   3342 3HG2 ILE A 239      -9.406   4.566 -48.085  1.00  0.00           H  
ATOM   3343 1HD1 ILE A 239     -12.481   4.527 -45.025  1.00  0.00           H  
ATOM   3344 2HD1 ILE A 239     -11.692   6.122 -44.957  1.00  0.00           H  
ATOM   3345 3HD1 ILE A 239     -12.016   5.355 -46.530  1.00  0.00           H  
ATOM   3346  N   VAL A 240      -7.490   5.421 -43.622  1.00 12.26           N  
ATOM   3347  CA  VAL A 240      -7.348   5.350 -42.174  1.00 12.48           C  
ATOM   3348  C   VAL A 240      -8.533   6.065 -41.583  1.00 14.18           C  
ATOM   3349  O   VAL A 240      -8.694   7.261 -41.812  1.00 13.40           O  
ATOM   3350  CB  VAL A 240      -6.020   5.987 -41.735  1.00 13.26           C  
ATOM   3351  CG1 VAL A 240      -5.770   5.798 -40.240  1.00 13.51           C  
ATOM   3352  CG2 VAL A 240      -4.873   5.417 -42.555  1.00 13.61           C  
ATOM   3353  H   VAL A 240      -7.389   6.314 -44.083  1.00  0.00           H  
ATOM   3354  HA  VAL A 240      -7.347   4.300 -41.877  1.00  0.00           H  
ATOM   3355  HB  VAL A 240      -6.076   7.065 -41.889  1.00  0.00           H  
ATOM   3356 1HG1 VAL A 240      -4.822   6.262 -39.968  1.00  0.00           H  
ATOM   3357 2HG1 VAL A 240      -6.577   6.264 -39.674  1.00  0.00           H  
ATOM   3358 3HG1 VAL A 240      -5.731   4.734 -40.009  1.00  0.00           H  
ATOM   3359 1HG2 VAL A 240      -3.936   5.875 -42.238  1.00  0.00           H  
ATOM   3360 2HG2 VAL A 240      -4.819   4.338 -42.405  1.00  0.00           H  
ATOM   3361 3HG2 VAL A 240      -5.040   5.629 -43.611  1.00  0.00           H  
ATOM   3362  N   ASP A 241      -9.365   5.346 -40.821  1.00 14.03           N  
ATOM   3363  CA  ASP A 241     -10.658   5.878 -40.365  1.00 14.79           C  
ATOM   3364  C   ASP A 241     -10.947   5.483 -38.921  1.00 14.01           C  
ATOM   3365  O   ASP A 241     -11.374   4.353 -38.680  1.00 15.21           O  
ATOM   3366  CB  ASP A 241     -11.791   5.301 -41.206  1.00 16.18           C  
ATOM   3367  CG  ASP A 241     -13.166   5.827 -40.788  1.00 18.43           C  
ATOM   3368  OD1 ASP A 241     -13.227   6.819 -40.002  1.00 18.62           O  
ATOM   3369  OD2 ASP A 241     -14.188   5.235 -41.233  1.00 18.53           O  
ATOM   3370  H   ASP A 241      -9.095   4.411 -40.552  1.00  0.00           H  
ATOM   3371  HA  ASP A 241     -10.648   6.962 -40.486  1.00  0.00           H  
ATOM   3372 1HB  ASP A 241     -11.627   5.546 -42.255  1.00  0.00           H  
ATOM   3373 2HB  ASP A 241     -11.791   4.214 -41.120  1.00  0.00           H  
ATOM   3374  N   SER A 242     -10.755   6.401 -37.985  1.00 12.34           N  
ATOM   3375  CA  SER A 242     -11.115   6.185 -36.555  1.00 12.45           C  
ATOM   3376  C   SER A 242     -12.624   6.026 -36.268  1.00 12.77           C  
ATOM   3377  O   SER A 242     -12.991   5.633 -35.167  1.00 14.03           O  
ATOM   3378  CB  SER A 242     -10.610   7.369 -35.736  1.00 12.62           C  
ATOM   3379  OG  SER A 242     -11.297   8.551 -36.111  1.00 11.61           O  
ATOM   3380  H   SER A 242     -10.346   7.282 -38.262  1.00  0.00           H  
ATOM   3381  HA  SER A 242     -10.629   5.271 -36.210  1.00  0.00           H  
ATOM   3382 1HB  SER A 242     -10.761   7.169 -34.676  1.00  0.00           H  
ATOM   3383 2HB  SER A 242      -9.540   7.492 -35.896  1.00  0.00           H  
ATOM   3384  HG  SER A 242     -11.915   8.291 -36.798  1.00  0.00           H  
ATOM   3385  N   GLY A 243     -13.492   6.347 -37.229  1.00 13.00           N  
ATOM   3386  CA  GLY A 243     -14.947   6.055 -37.129  1.00 13.94           C  
ATOM   3387  C   GLY A 243     -15.377   4.655 -37.562  1.00 14.30           C  
ATOM   3388  O   GLY A 243     -16.577   4.313 -37.586  1.00 15.19           O  
ATOM   3389  H   GLY A 243     -13.138   6.807 -38.056  1.00  0.00           H  
ATOM   3390 1HA  GLY A 243     -15.275   6.189 -36.098  1.00  0.00           H  
ATOM   3391 2HA  GLY A 243     -15.503   6.766 -37.738  1.00  0.00           H  
ATOM   3392  N   THR A 244     -14.414   3.830 -37.944  1.00 14.42           N  
ATOM   3393  CA  THR A 244     -14.702   2.458 -38.333  1.00 14.24           C  
ATOM   3394  C   THR A 244     -14.181   1.561 -37.236  1.00 14.64           C  
ATOM   3395  O   THR A 244     -13.089   1.760 -36.718  1.00 13.44           O  
ATOM   3396  CB  THR A 244     -14.043   2.110 -39.675  1.00 14.44           C  
ATOM   3397  OG1 THR A 244     -14.649   2.907 -40.677  1.00 14.99           O  
ATOM   3398  CG2 THR A 244     -14.245   0.637 -40.060  1.00 14.62           C  
ATOM   3399  H   THR A 244     -13.459   4.158 -37.967  1.00  0.00           H  
ATOM   3400  HA  THR A 244     -15.781   2.349 -38.444  1.00  0.00           H  
ATOM   3401  HB  THR A 244     -12.972   2.303 -39.615  1.00  0.00           H  
ATOM   3402  HG1 THR A 244     -15.319   3.467 -40.278  1.00  0.00           H  
ATOM   3403 1HG2 THR A 244     -13.760   0.441 -41.016  1.00  0.00           H  
ATOM   3404 2HG2 THR A 244     -13.808  -0.003 -39.293  1.00  0.00           H  
ATOM   3405 3HG2 THR A 244     -15.310   0.426 -40.144  1.00  0.00           H  
ATOM   3406  N   THR A 245     -14.982   0.577 -36.863  1.00 15.61           N  
ATOM   3407  CA  THR A 245     -14.608  -0.257 -35.765  1.00 16.74           C  
ATOM   3408  C   THR A 245     -13.487  -1.190 -36.195  1.00 17.18           C  
ATOM   3409  O   THR A 245     -12.364  -1.079 -35.708  1.00 17.67           O  
ATOM   3410  CB  THR A 245     -15.804  -1.038 -35.209  1.00 17.32           C  
ATOM   3411  OG1 THR A 245     -16.713  -0.105 -34.604  1.00 17.55           O  
ATOM   3412  CG2 THR A 245     -15.338  -1.993 -34.145  1.00 17.72           C  
ATOM   3413  H   THR A 245     -15.855   0.401 -37.339  1.00  0.00           H  
ATOM   3414  HA  THR A 245     -14.219   0.376 -34.967  1.00  0.00           H  
ATOM   3415  HB  THR A 245     -16.281  -1.595 -36.015  1.00  0.00           H  
ATOM   3416  HG1 THR A 245     -16.361   0.784 -34.689  1.00  0.00           H  
ATOM   3417 1HG2 THR A 245     -16.192  -2.546 -33.753  1.00  0.00           H  
ATOM   3418 2HG2 THR A 245     -14.618  -2.691 -34.572  1.00  0.00           H  
ATOM   3419 3HG2 THR A 245     -14.866  -1.435 -33.337  1.00  0.00           H  
ATOM   3420  N   LEU A 246     -13.794  -2.110 -37.102  1.00 17.04           N  
ATOM   3421  CA  LEU A 246     -12.887  -3.214 -37.417  1.00 17.33           C  
ATOM   3422  C   LEU A 246     -11.950  -2.892 -38.572  1.00 17.00           C  
ATOM   3423  O   LEU A 246     -12.087  -1.885 -39.241  1.00 18.45           O  
ATOM   3424  CB  LEU A 246     -13.695  -4.464 -37.771  1.00 17.67           C  
ATOM   3425  CG  LEU A 246     -14.588  -4.978 -36.646  1.00 18.15           C  
ATOM   3426  CD1 LEU A 246     -15.259  -6.246 -37.130  1.00 19.09           C  
ATOM   3427  CD2 LEU A 246     -13.790  -5.260 -35.370  1.00 17.45           C  
ATOM   3428  H   LEU A 246     -14.677  -2.045 -37.587  1.00  0.00           H  
ATOM   3429  HA  LEU A 246     -12.278  -3.423 -36.538  1.00  0.00           H  
ATOM   3430 1HB  LEU A 246     -14.323  -4.239 -38.632  1.00  0.00           H  
ATOM   3431 2HB  LEU A 246     -13.003  -5.258 -38.050  1.00  0.00           H  
ATOM   3432  HG  LEU A 246     -15.349  -4.232 -36.416  1.00  0.00           H  
ATOM   3433 1HD1 LEU A 246     -15.906  -6.638 -36.345  1.00  0.00           H  
ATOM   3434 2HD1 LEU A 246     -15.856  -6.027 -38.015  1.00  0.00           H  
ATOM   3435 3HD1 LEU A 246     -14.500  -6.987 -37.378  1.00  0.00           H  
ATOM   3436 1HD2 LEU A 246     -14.463  -5.624 -34.593  1.00  0.00           H  
ATOM   3437 2HD2 LEU A 246     -13.031  -6.015 -35.575  1.00  0.00           H  
ATOM   3438 3HD2 LEU A 246     -13.308  -4.343 -35.032  1.00  0.00           H  
ATOM   3439  N   LEU A 247     -10.976  -3.764 -38.787  1.00 16.88           N  
ATOM   3440  CA  LEU A 247     -10.247  -3.768 -40.032  1.00 16.37           C  
ATOM   3441  C   LEU A 247     -11.230  -4.283 -41.086  1.00 16.78           C  
ATOM   3442  O   LEU A 247     -11.762  -5.400 -40.978  1.00 18.23           O  
ATOM   3443  CB  LEU A 247      -9.016  -4.670 -39.949  1.00 16.12           C  
ATOM   3444  CG  LEU A 247      -8.287  -4.925 -41.269  1.00 16.07           C  
ATOM   3445  CD1 LEU A 247      -7.611  -3.649 -41.800  1.00 16.41           C  
ATOM   3446  CD2 LEU A 247      -7.246  -6.019 -41.101  1.00 16.39           C  
ATOM   3447  H   LEU A 247     -10.736  -4.438 -38.074  1.00  0.00           H  
ATOM   3448  HA  LEU A 247      -9.913  -2.752 -40.240  1.00  0.00           H  
ATOM   3449 1HB  LEU A 247      -8.303  -4.222 -39.259  1.00  0.00           H  
ATOM   3450 2HB  LEU A 247      -9.320  -5.637 -39.547  1.00  0.00           H  
ATOM   3451  HG  LEU A 247      -9.006  -5.235 -42.028  1.00  0.00           H  
ATOM   3452 1HD1 LEU A 247      -7.104  -3.870 -42.739  1.00  0.00           H  
ATOM   3453 2HD1 LEU A 247      -8.366  -2.881 -41.968  1.00  0.00           H  
ATOM   3454 3HD1 LEU A 247      -6.885  -3.292 -41.071  1.00  0.00           H  
ATOM   3455 1HD2 LEU A 247      -6.738  -6.187 -42.051  1.00  0.00           H  
ATOM   3456 2HD2 LEU A 247      -6.518  -5.716 -40.349  1.00  0.00           H  
ATOM   3457 3HD2 LEU A 247      -7.734  -6.940 -40.783  1.00  0.00           H  
ATOM   3458  N   ARG A 248     -11.495  -3.461 -42.091  1.00 16.14           N  
ATOM   3459  CA  ARG A 248     -12.368  -3.861 -43.175  1.00 16.89           C  
ATOM   3460  C   ARG A 248     -11.559  -4.035 -44.446  1.00 15.34           C  
ATOM   3461  O   ARG A 248     -10.717  -3.189 -44.789  1.00 14.14           O  
ATOM   3462  CB  ARG A 248     -13.477  -2.848 -43.382  1.00 19.52           C  
ATOM   3463  CG  ARG A 248     -14.231  -2.510 -42.104  1.00 22.99           C  
ATOM   3464  CD  ARG A 248     -15.532  -1.784 -42.427  1.00 27.50           C  
ATOM   3465  NE  ARG A 248     -16.646  -2.734 -42.561  1.00 31.51           N  
ATOM   3466  CZ  ARG A 248     -17.691  -2.587 -43.384  1.00 35.42           C  
ATOM   3467  NH1 ARG A 248     -17.799  -1.531 -44.191  1.00 36.91           N  
ATOM   3468  NH2 ARG A 248     -18.637  -3.523 -43.420  1.00 34.88           N  
ATOM   3469  H   ARG A 248     -11.083  -2.539 -42.106  1.00  0.00           H  
ATOM   3470  HA  ARG A 248     -12.821  -4.819 -42.919  1.00  0.00           H  
ATOM   3471 1HB  ARG A 248     -13.058  -1.928 -43.788  1.00  0.00           H  
ATOM   3472 2HB  ARG A 248     -14.190  -3.233 -44.111  1.00  0.00           H  
ATOM   3473 1HG  ARG A 248     -14.463  -3.429 -41.565  1.00  0.00           H  
ATOM   3474 2HG  ARG A 248     -13.613  -1.867 -41.476  1.00  0.00           H  
ATOM   3475 1HD  ARG A 248     -15.766  -1.083 -41.627  1.00  0.00           H  
ATOM   3476 2HD  ARG A 248     -15.422  -1.240 -43.365  1.00  0.00           H  
ATOM   3477  HE  ARG A 248     -16.625  -3.567 -41.987  1.00  0.00           H  
ATOM   3478 1HH1 ARG A 248     -17.082  -0.819 -44.190  1.00  0.00           H  
ATOM   3479 2HH1 ARG A 248     -18.597  -1.443 -44.803  1.00  0.00           H  
ATOM   3480 1HH2 ARG A 248     -18.563  -4.339 -42.828  1.00  0.00           H  
ATOM   3481 2HH2 ARG A 248     -19.427  -3.418 -44.038  1.00  0.00           H  
ATOM   3482  N   LEU A 249     -11.829  -5.137 -45.139  1.00 14.21           N  
ATOM   3483  CA  LEU A 249     -11.091  -5.518 -46.331  1.00 13.89           C  
ATOM   3484  C   LEU A 249     -12.031  -5.756 -47.517  1.00 13.76           C  
ATOM   3485  O   LEU A 249     -13.111  -6.330 -47.363  1.00 13.65           O  
ATOM   3486  CB  LEU A 249     -10.292  -6.794 -46.059  1.00 13.82           C  
ATOM   3487  CG  LEU A 249      -9.371  -6.847 -44.835  1.00 14.59           C  
ATOM   3488  CD1 LEU A 249      -8.852  -8.277 -44.636  1.00 14.48           C  
ATOM   3489  CD2 LEU A 249      -8.187  -5.875 -44.965  1.00 14.62           C  
ATOM   3490  H   LEU A 249     -12.581  -5.729 -44.816  1.00  0.00           H  
ATOM   3491  HA  LEU A 249     -10.400  -4.714 -46.582  1.00  0.00           H  
ATOM   3492 1HB  LEU A 249     -10.989  -7.623 -45.945  1.00  0.00           H  
ATOM   3493 2HB  LEU A 249      -9.657  -6.997 -46.921  1.00  0.00           H  
ATOM   3494  HG  LEU A 249      -9.936  -6.578 -43.942  1.00  0.00           H  
ATOM   3495 1HD1 LEU A 249      -8.198  -8.309 -43.764  1.00  0.00           H  
ATOM   3496 2HD1 LEU A 249      -9.694  -8.952 -44.481  1.00  0.00           H  
ATOM   3497 3HD1 LEU A 249      -8.295  -8.588 -45.519  1.00  0.00           H  
ATOM   3498 1HD2 LEU A 249      -7.560  -5.944 -44.076  1.00  0.00           H  
ATOM   3499 2HD2 LEU A 249      -7.598  -6.134 -45.845  1.00  0.00           H  
ATOM   3500 3HD2 LEU A 249      -8.562  -4.856 -45.066  1.00  0.00           H  
ATOM   3501  N   PRO A 250     -11.643  -5.294 -48.714  1.00 13.67           N  
ATOM   3502  CA  PRO A 250     -12.483  -5.593 -49.847  1.00 14.06           C  
ATOM   3503  C   PRO A 250     -12.715  -7.102 -49.935  1.00 13.81           C  
ATOM   3504  O   PRO A 250     -11.824  -7.840 -49.615  1.00 13.32           O  
ATOM   3505  CB  PRO A 250     -11.654  -5.122 -51.041  1.00 14.33           C  
ATOM   3506  CG  PRO A 250     -10.695  -4.118 -50.478  1.00 14.54           C  
ATOM   3507  CD  PRO A 250     -10.460  -4.495 -49.061  1.00 14.44           C  
ATOM   3508  HA  PRO A 250     -13.416  -5.015 -49.768  1.00  0.00           H  
ATOM   3509 1HB  PRO A 250     -11.141  -5.978 -51.504  1.00  0.00           H  
ATOM   3510 2HB  PRO A 250     -12.312  -4.688 -51.808  1.00  0.00           H  
ATOM   3511 1HG  PRO A 250      -9.759  -4.122 -51.055  1.00  0.00           H  
ATOM   3512 2HG  PRO A 250     -11.115  -3.104 -50.560  1.00  0.00           H  
ATOM   3513 1HD  PRO A 250      -9.538  -5.090 -48.987  1.00  0.00           H  
ATOM   3514 2HD  PRO A 250     -10.385  -3.586 -48.447  1.00  0.00           H  
ATOM   3515  N   GLN A 251     -13.894  -7.521 -50.350  1.00 15.29           N  
ATOM   3516  CA  GLN A 251     -14.287  -8.945 -50.346  1.00 17.16           C  
ATOM   3517  C   GLN A 251     -13.193  -9.923 -50.760  1.00 17.50           C  
ATOM   3518  O   GLN A 251     -12.894 -10.896 -50.028  1.00 16.62           O  
ATOM   3519  CB  GLN A 251     -15.545  -9.169 -51.209  1.00 19.17           C  
ATOM   3520  CG  GLN A 251     -16.210 -10.530 -50.991  1.00 20.84           C  
ATOM   3521  CD  GLN A 251     -16.797 -10.673 -49.594  1.00 23.53           C  
ATOM   3522  OE1 GLN A 251     -17.708  -9.928 -49.217  1.00 26.97           O  
ATOM   3523  NE2 GLN A 251     -16.308 -11.656 -48.825  1.00 24.92           N  
ATOM   3524  H   GLN A 251     -14.551  -6.830 -50.684  1.00  0.00           H  
ATOM   3525  HA  GLN A 251     -14.515  -9.238 -49.321  1.00  0.00           H  
ATOM   3526 1HB  GLN A 251     -16.279  -8.393 -50.991  1.00  0.00           H  
ATOM   3527 2HB  GLN A 251     -15.283  -9.084 -52.263  1.00  0.00           H  
ATOM   3528 1HG  GLN A 251     -17.017 -10.649 -51.714  1.00  0.00           H  
ATOM   3529 2HG  GLN A 251     -15.465 -11.313 -51.130  1.00  0.00           H  
ATOM   3530 1HE2 GLN A 251     -16.662 -11.790 -47.898  1.00  0.00           H  
ATOM   3531 2HE2 GLN A 251     -15.589 -12.256 -49.176  1.00  0.00           H  
ATOM   3532  N   LYS A 252     -12.578  -9.690 -51.919  1.00 17.18           N  
ATOM   3533  CA  LYS A 252     -11.486 -10.550 -52.392  1.00 18.09           C  
ATOM   3534  C   LYS A 252     -10.299 -10.679 -51.389  1.00 17.18           C  
ATOM   3535  O   LYS A 252      -9.798 -11.789 -51.098  1.00 15.09           O  
ATOM   3536  CB  LYS A 252     -10.987 -10.022 -53.753  1.00 19.15           C  
ATOM   3537  CG  LYS A 252     -10.310 -11.061 -54.609  1.00 19.42           C  
ATOM   3538  CD  LYS A 252     -10.151 -10.611 -56.059  1.00 18.99           C  
ATOM   3539  CE  LYS A 252     -11.245 -11.143 -56.966  1.00 18.96           C  
ATOM   3540  NZ  LYS A 252     -12.312 -10.151 -57.209  1.00 19.15           N  
ATOM   3541  H   LYS A 252     -12.867  -8.906 -52.486  1.00  0.00           H  
ATOM   3542  HA  LYS A 252     -11.872 -11.562 -52.516  1.00  0.00           H  
ATOM   3543 1HB  LYS A 252     -11.828  -9.618 -54.317  1.00  0.00           H  
ATOM   3544 2HB  LYS A 252     -10.280  -9.208 -53.591  1.00  0.00           H  
ATOM   3545 1HG  LYS A 252      -9.320 -11.276 -54.206  1.00  0.00           H  
ATOM   3546 2HG  LYS A 252     -10.895 -11.980 -54.597  1.00  0.00           H  
ATOM   3547 1HD  LYS A 252     -10.169  -9.521 -56.106  1.00  0.00           H  
ATOM   3548 2HD  LYS A 252      -9.192 -10.958 -56.445  1.00  0.00           H  
ATOM   3549 1HE  LYS A 252     -10.815 -11.430 -57.925  1.00  0.00           H  
ATOM   3550 2HE  LYS A 252     -11.693 -12.028 -56.515  1.00  0.00           H  
ATOM   3551 1HZ  LYS A 252     -13.013 -10.552 -57.815  1.00  0.00           H  
ATOM   3552 2HZ  LYS A 252     -12.737  -9.890 -56.330  1.00  0.00           H  
ATOM   3553 3HZ  LYS A 252     -11.917  -9.332 -57.648  1.00  0.00           H  
ATOM   3554  N   VAL A 253      -9.858  -9.546 -50.853  1.00 15.11           N  
ATOM   3555  CA  VAL A 253      -8.801  -9.553 -49.844  1.00 14.38           C  
ATOM   3556  C   VAL A 253      -9.317 -10.271 -48.588  1.00 13.51           C  
ATOM   3557  O   VAL A 253      -8.617 -11.107 -48.034  1.00 12.72           O  
ATOM   3558  CB  VAL A 253      -8.301  -8.124 -49.520  1.00 14.45           C  
ATOM   3559  CG1 VAL A 253      -7.182  -8.143 -48.503  1.00 14.03           C  
ATOM   3560  CG2 VAL A 253      -7.834  -7.431 -50.787  1.00 14.93           C  
ATOM   3561  H   VAL A 253     -10.255  -8.664 -51.143  1.00  0.00           H  
ATOM   3562  HA  VAL A 253      -7.957 -10.124 -50.231  1.00  0.00           H  
ATOM   3563  HB  VAL A 253      -9.118  -7.555 -49.077  1.00  0.00           H  
ATOM   3564 1HG1 VAL A 253      -6.857  -7.122 -48.300  1.00  0.00           H  
ATOM   3565 2HG1 VAL A 253      -7.537  -8.600 -47.580  1.00  0.00           H  
ATOM   3566 3HG1 VAL A 253      -6.344  -8.719 -48.895  1.00  0.00           H  
ATOM   3567 1HG2 VAL A 253      -7.486  -6.427 -50.545  1.00  0.00           H  
ATOM   3568 2HG2 VAL A 253      -7.019  -8.000 -51.234  1.00  0.00           H  
ATOM   3569 3HG2 VAL A 253      -8.662  -7.367 -51.493  1.00  0.00           H  
ATOM   3570  N   PHE A 254     -10.557  -9.982 -48.184  1.00 13.04           N  
ATOM   3571  CA  PHE A 254     -11.133 -10.614 -46.998  1.00 13.19           C  
ATOM   3572  C   PHE A 254     -11.072 -12.141 -47.081  1.00 13.73           C  
ATOM   3573  O   PHE A 254     -10.634 -12.793 -46.140  1.00 12.39           O  
ATOM   3574  CB  PHE A 254     -12.597 -10.220 -46.766  1.00 13.43           C  
ATOM   3575  CG  PHE A 254     -13.203 -10.871 -45.557  1.00 13.42           C  
ATOM   3576  CD1 PHE A 254     -12.907 -10.389 -44.278  1.00 14.33           C  
ATOM   3577  CD2 PHE A 254     -14.057 -11.967 -45.683  1.00 13.86           C  
ATOM   3578  CE1 PHE A 254     -13.426 -10.998 -43.156  1.00 14.81           C  
ATOM   3579  CE2 PHE A 254     -14.594 -12.576 -44.553  1.00 13.88           C  
ATOM   3580  CZ  PHE A 254     -14.285 -12.075 -43.295  1.00 14.72           C  
ATOM   3581  H   PHE A 254     -11.110  -9.316 -48.704  1.00  0.00           H  
ATOM   3582  HA  PHE A 254     -10.564 -10.293 -46.124  1.00  0.00           H  
ATOM   3583 1HB  PHE A 254     -12.668  -9.140 -46.648  1.00  0.00           H  
ATOM   3584 2HB  PHE A 254     -13.190 -10.493 -47.638  1.00  0.00           H  
ATOM   3585  HD1 PHE A 254     -12.257  -9.520 -44.174  1.00  0.00           H  
ATOM   3586  HD2 PHE A 254     -14.294 -12.354 -46.675  1.00  0.00           H  
ATOM   3587  HE1 PHE A 254     -13.160 -10.631 -42.165  1.00  0.00           H  
ATOM   3588  HE2 PHE A 254     -15.252 -13.440 -44.648  1.00  0.00           H  
ATOM   3589  HZ  PHE A 254     -14.725 -12.540 -42.414  1.00  0.00           H  
ATOM   3590  N   ASP A 255     -11.519 -12.690 -48.203  1.00 13.56           N  
ATOM   3591  CA  ASP A 255     -11.561 -14.145 -48.374  1.00 15.12           C  
ATOM   3592  C   ASP A 255     -10.159 -14.777 -48.406  1.00 14.66           C  
ATOM   3593  O   ASP A 255      -9.937 -15.861 -47.869  1.00 13.74           O  
ATOM   3594  CB  ASP A 255     -12.342 -14.502 -49.656  1.00 16.69           C  
ATOM   3595  CG  ASP A 255     -13.822 -14.114 -49.586  1.00 18.30           C  
ATOM   3596  OD1 ASP A 255     -14.393 -14.023 -48.471  1.00 20.74           O  
ATOM   3597  OD2 ASP A 255     -14.448 -13.953 -50.660  1.00 20.12           O  
ATOM   3598  H   ASP A 255     -11.837 -12.097 -48.956  1.00  0.00           H  
ATOM   3599  HA  ASP A 255     -12.074 -14.580 -47.515  1.00  0.00           H  
ATOM   3600 1HB  ASP A 255     -11.891 -13.996 -50.510  1.00  0.00           H  
ATOM   3601 2HB  ASP A 255     -12.273 -15.575 -49.837  1.00  0.00           H  
ATOM   3602  N   ALA A 256      -9.208 -14.109 -49.038  1.00 14.51           N  
ATOM   3603  CA  ALA A 256      -7.832 -14.581 -49.014  1.00 14.67           C  
ATOM   3604  C   ALA A 256      -7.194 -14.519 -47.596  1.00 14.20           C  
ATOM   3605  O   ALA A 256      -6.508 -15.445 -47.167  1.00 13.49           O  
ATOM   3606  CB  ALA A 256      -7.003 -13.833 -50.025  1.00 15.14           C  
ATOM   3607  H   ALA A 256      -9.429 -13.263 -49.544  1.00  0.00           H  
ATOM   3608  HA  ALA A 256      -7.833 -15.640 -49.272  1.00  0.00           H  
ATOM   3609 1HB  ALA A 256      -5.976 -14.198 -49.995  1.00  0.00           H  
ATOM   3610 2HB  ALA A 256      -7.415 -13.991 -51.022  1.00  0.00           H  
ATOM   3611 3HB  ALA A 256      -7.017 -12.770 -49.791  1.00  0.00           H  
ATOM   3612  N   VAL A 257      -7.443 -13.446 -46.859  1.00 13.60           N  
ATOM   3613  CA  VAL A 257      -6.945 -13.348 -45.510  1.00 13.22           C  
ATOM   3614  C   VAL A 257      -7.516 -14.449 -44.625  1.00 13.14           C  
ATOM   3615  O   VAL A 257      -6.760 -15.055 -43.883  1.00 13.02           O  
ATOM   3616  CB  VAL A 257      -7.264 -11.988 -44.856  1.00 13.21           C  
ATOM   3617  CG1 VAL A 257      -6.950 -12.030 -43.367  1.00 13.34           C  
ATOM   3618  CG2 VAL A 257      -6.461 -10.884 -45.540  1.00 13.17           C  
ATOM   3619  H   VAL A 257      -7.987 -12.684 -47.239  1.00  0.00           H  
ATOM   3620  HA  VAL A 257      -5.860 -13.456 -45.533  1.00  0.00           H  
ATOM   3621  HB  VAL A 257      -8.330 -11.785 -44.964  1.00  0.00           H  
ATOM   3622 1HG1 VAL A 257      -7.181 -11.063 -42.919  1.00  0.00           H  
ATOM   3623 2HG1 VAL A 257      -7.552 -12.803 -42.890  1.00  0.00           H  
ATOM   3624 3HG1 VAL A 257      -5.893 -12.252 -43.224  1.00  0.00           H  
ATOM   3625 1HG2 VAL A 257      -6.691  -9.926 -45.075  1.00  0.00           H  
ATOM   3626 2HG2 VAL A 257      -5.396 -11.092 -45.437  1.00  0.00           H  
ATOM   3627 3HG2 VAL A 257      -6.723 -10.846 -46.598  1.00  0.00           H  
ATOM   3628  N   VAL A 258      -8.829 -14.677 -44.703  1.00 13.61           N  
ATOM   3629  CA  VAL A 258      -9.480 -15.729 -43.926  1.00 14.53           C  
ATOM   3630  C   VAL A 258      -8.787 -17.065 -44.172  1.00 14.29           C  
ATOM   3631  O   VAL A 258      -8.436 -17.762 -43.222  1.00 13.59           O  
ATOM   3632  CB  VAL A 258     -10.978 -15.823 -44.213  1.00 14.36           C  
ATOM   3633  CG1 VAL A 258     -11.573 -17.145 -43.728  1.00 14.42           C  
ATOM   3634  CG2 VAL A 258     -11.712 -14.632 -43.598  1.00 14.42           C  
ATOM   3635  H   VAL A 258      -9.387 -14.103 -45.319  1.00  0.00           H  
ATOM   3636  HA  VAL A 258      -9.359 -15.502 -42.866  1.00  0.00           H  
ATOM   3637  HB  VAL A 258     -11.132 -15.823 -45.292  1.00  0.00           H  
ATOM   3638 1HG1 VAL A 258     -12.640 -17.168 -43.953  1.00  0.00           H  
ATOM   3639 2HG1 VAL A 258     -11.078 -17.974 -44.233  1.00  0.00           H  
ATOM   3640 3HG1 VAL A 258     -11.428 -17.236 -42.652  1.00  0.00           H  
ATOM   3641 1HG2 VAL A 258     -12.778 -14.712 -43.811  1.00  0.00           H  
ATOM   3642 2HG2 VAL A 258     -11.557 -14.627 -42.519  1.00  0.00           H  
ATOM   3643 3HG2 VAL A 258     -11.325 -13.706 -44.025  1.00  0.00           H  
ATOM   3644  N   GLU A 259      -8.582 -17.414 -45.439  1.00 16.28           N  
ATOM   3645  CA  GLU A 259      -7.940 -18.677 -45.772  1.00 16.99           C  
ATOM   3646  C   GLU A 259      -6.524 -18.748 -45.229  1.00 17.33           C  
ATOM   3647  O   GLU A 259      -6.084 -19.803 -44.760  1.00 17.34           O  
ATOM   3648  CB  GLU A 259      -7.879 -18.917 -47.278  1.00 18.53           C  
ATOM   3649  CG  GLU A 259      -9.198 -19.226 -47.933  1.00 20.38           C  
ATOM   3650  CD  GLU A 259     -10.005 -20.305 -47.233  1.00 21.43           C  
ATOM   3651  OE1 GLU A 259      -9.444 -21.384 -46.902  1.00 20.46           O  
ATOM   3652  OE2 GLU A 259     -11.222 -20.064 -47.057  1.00 22.08           O  
ATOM   3653  H   GLU A 259      -8.873 -16.799 -46.185  1.00  0.00           H  
ATOM   3654  HA  GLU A 259      -8.520 -19.487 -45.330  1.00  0.00           H  
ATOM   3655 1HB  GLU A 259      -7.469 -18.035 -47.771  1.00  0.00           H  
ATOM   3656 2HB  GLU A 259      -7.208 -19.750 -47.487  1.00  0.00           H  
ATOM   3657 1HG  GLU A 259      -9.799 -18.318 -47.961  1.00  0.00           H  
ATOM   3658 2HG  GLU A 259      -9.017 -19.541 -48.960  1.00  0.00           H  
ATOM   3659  N   ALA A 260      -5.778 -17.654 -45.332  1.00 15.57           N  
ATOM   3660  CA  ALA A 260      -4.398 -17.658 -44.811  1.00 14.83           C  
ATOM   3661  C   ALA A 260      -4.401 -17.792 -43.278  1.00 14.70           C  
ATOM   3662  O   ALA A 260      -3.577 -18.514 -42.718  1.00 14.64           O  
ATOM   3663  CB  ALA A 260      -3.652 -16.397 -45.231  1.00 14.85           C  
ATOM   3664  H   ALA A 260      -6.139 -16.815 -45.762  1.00  0.00           H  
ATOM   3665  HA  ALA A 260      -3.881 -18.523 -45.228  1.00  0.00           H  
ATOM   3666 1HB  ALA A 260      -2.637 -16.425 -44.834  1.00  0.00           H  
ATOM   3667 2HB  ALA A 260      -3.614 -16.342 -46.319  1.00  0.00           H  
ATOM   3668 3HB  ALA A 260      -4.169 -15.522 -44.841  1.00  0.00           H  
ATOM   3669  N   VAL A 261      -5.296 -17.082 -42.595  1.00 14.73           N  
ATOM   3670  CA  VAL A 261      -5.283 -17.114 -41.127  1.00 14.90           C  
ATOM   3671  C   VAL A 261      -5.738 -18.509 -40.640  1.00 15.34           C  
ATOM   3672  O   VAL A 261      -5.211 -19.044 -39.694  1.00 15.34           O  
ATOM   3673  CB  VAL A 261      -6.157 -16.009 -40.512  1.00 14.31           C  
ATOM   3674  CG1 VAL A 261      -6.263 -16.166 -39.011  1.00 14.74           C  
ATOM   3675  CG2 VAL A 261      -5.577 -14.632 -40.807  1.00 14.00           C  
ATOM   3676  H   VAL A 261      -5.988 -16.519 -43.069  1.00  0.00           H  
ATOM   3677  HA  VAL A 261      -4.259 -16.956 -40.786  1.00  0.00           H  
ATOM   3678  HB  VAL A 261      -7.159 -16.072 -40.938  1.00  0.00           H  
ATOM   3679 1HG1 VAL A 261      -6.888 -15.370 -38.605  1.00  0.00           H  
ATOM   3680 2HG1 VAL A 261      -6.710 -17.132 -38.777  1.00  0.00           H  
ATOM   3681 3HG1 VAL A 261      -5.269 -16.108 -38.568  1.00  0.00           H  
ATOM   3682 1HG2 VAL A 261      -6.213 -13.867 -40.363  1.00  0.00           H  
ATOM   3683 2HG2 VAL A 261      -4.574 -14.561 -40.385  1.00  0.00           H  
ATOM   3684 3HG2 VAL A 261      -5.528 -14.481 -41.886  1.00  0.00           H  
ATOM   3685  N   ALA A 262      -6.761 -19.047 -41.291  1.00 17.59           N  
ATOM   3686  CA  ALA A 262      -7.301 -20.370 -40.956  1.00 19.17           C  
ATOM   3687  C   ALA A 262      -6.175 -21.397 -41.043  1.00 19.54           C  
ATOM   3688  O   ALA A 262      -5.943 -22.165 -40.113  1.00 20.36           O  
ATOM   3689  CB  ALA A 262      -8.401 -20.735 -41.910  1.00 18.53           C  
ATOM   3690  H   ALA A 262      -7.180 -18.521 -42.045  1.00  0.00           H  
ATOM   3691  HA  ALA A 262      -7.708 -20.324 -39.946  1.00  0.00           H  
ATOM   3692 1HB  ALA A 262      -8.795 -21.718 -41.652  1.00  0.00           H  
ATOM   3693 2HB  ALA A 262      -9.200 -19.996 -41.844  1.00  0.00           H  
ATOM   3694 3HB  ALA A 262      -8.009 -20.756 -42.926  1.00  0.00           H  
ATOM   3695  N   ARG A 263      -5.488 -21.394 -42.171  1.00 21.23           N  
ATOM   3696  CA  ARG A 263      -4.383 -22.329 -42.401  1.00 23.39           C  
ATOM   3697  C   ARG A 263      -3.193 -22.129 -41.496  1.00 26.07           C  
ATOM   3698  O   ARG A 263      -2.475 -23.084 -41.213  1.00 27.72           O  
ATOM   3699  CB  ARG A 263      -3.899 -22.228 -43.835  1.00 23.68           C  
ATOM   3700  CG  ARG A 263      -4.928 -22.753 -44.780  1.00 24.77           C  
ATOM   3701  CD  ARG A 263      -4.475 -22.590 -46.204  1.00 26.43           C  
ATOM   3702  NE  ARG A 263      -5.641 -22.630 -47.074  1.00 26.66           N  
ATOM   3703  CZ  ARG A 263      -5.597 -22.853 -48.382  1.00 24.90           C  
ATOM   3704  NH1 ARG A 263      -4.444 -23.073 -48.995  1.00 24.32           N  
ATOM   3705  NH2 ARG A 263      -6.731 -22.844 -49.065  1.00 25.53           N  
ATOM   3706  H   ARG A 263      -5.730 -20.731 -42.893  1.00  0.00           H  
ATOM   3707  HA  ARG A 263      -4.745 -23.342 -42.224  1.00  0.00           H  
ATOM   3708 1HB  ARG A 263      -3.678 -21.188 -44.072  1.00  0.00           H  
ATOM   3709 2HB  ARG A 263      -2.973 -22.793 -43.947  1.00  0.00           H  
ATOM   3710 1HG  ARG A 263      -5.096 -23.812 -44.583  1.00  0.00           H  
ATOM   3711 2HG  ARG A 263      -5.861 -22.206 -44.643  1.00  0.00           H  
ATOM   3712 1HD  ARG A 263      -3.964 -21.634 -46.316  1.00  0.00           H  
ATOM   3713 2HD  ARG A 263      -3.793 -23.399 -46.463  1.00  0.00           H  
ATOM   3714  HE  ARG A 263      -6.548 -22.477 -46.652  1.00  0.00           H  
ATOM   3715 1HH1 ARG A 263      -3.583 -23.073 -48.467  1.00  0.00           H  
ATOM   3716 2HH1 ARG A 263      -4.425 -23.241 -49.990  1.00  0.00           H  
ATOM   3717 1HH2 ARG A 263      -7.606 -22.670 -48.590  1.00  0.00           H  
ATOM   3718 2HH2 ARG A 263      -6.722 -23.011 -50.060  1.00  0.00           H  
ATOM   3719  N   ALA A 264      -2.933 -20.891 -41.090  1.00 26.26           N  
ATOM   3720  CA  ALA A 264      -1.796 -20.634 -40.232  1.00 28.42           C  
ATOM   3721  C   ALA A 264      -2.151 -20.875 -38.784  1.00 28.92           C  
ATOM   3722  O   ALA A 264      -1.262 -20.910 -37.957  1.00 30.07           O  
ATOM   3723  CB  ALA A 264      -1.280 -19.218 -40.421  1.00 29.71           C  
ATOM   3724  H   ALA A 264      -3.521 -20.120 -41.372  1.00  0.00           H  
ATOM   3725  HA  ALA A 264      -1.003 -21.332 -40.502  1.00  0.00           H  
ATOM   3726 1HB  ALA A 264      -0.426 -19.051 -39.765  1.00  0.00           H  
ATOM   3727 2HB  ALA A 264      -0.974 -19.078 -41.458  1.00  0.00           H  
ATOM   3728 3HB  ALA A 264      -2.069 -18.508 -40.177  1.00  0.00           H  
ATOM   3729  N   SER A 265      -3.439 -21.014 -38.471  1.00 30.72           N  
ATOM   3730  CA  SER A 265      -3.870 -21.388 -37.133  1.00 34.13           C  
ATOM   3731  C   SER A 265      -4.247 -22.877 -37.197  1.00 39.20           C  
ATOM   3732  O   SER A 265      -3.340 -23.683 -37.355  1.00 38.52           O  
ATOM   3733  CB  SER A 265      -5.003 -20.490 -36.643  1.00 34.32           C  
ATOM   3734  OG  SER A 265      -6.218 -20.755 -37.312  1.00 36.59           O  
ATOM   3735  H   SER A 265      -4.135 -20.854 -39.185  1.00  0.00           H  
ATOM   3736  HA  SER A 265      -3.025 -21.273 -36.452  1.00  0.00           H  
ATOM   3737 1HB  SER A 265      -5.146 -20.637 -35.573  1.00  0.00           H  
ATOM   3738 2HB  SER A 265      -4.732 -19.446 -36.797  1.00  0.00           H  
ATOM   3739  HG  SER A 265      -6.029 -21.461 -37.935  1.00  0.00           H  
ATOM   3740  N   LEU A 266      -5.550 -23.210 -37.118  1.00 40.40           N  
ATOM   3741  CA  LEU A 266      -6.128 -24.589 -37.274  1.00 44.37           C  
ATOM   3742  C   LEU A 266      -6.910 -25.080 -36.035  1.00 44.90           C  
ATOM   3743  O   LEU A 266      -6.784 -26.239 -35.619  1.00 44.78           O  
ATOM   3744  CB  LEU A 266      -5.088 -25.662 -37.671  1.00 45.38           C  
ATOM   3745  CG  LEU A 266      -4.450 -25.685 -39.067  1.00 46.75           C  
ATOM   3746  CD1 LEU A 266      -3.334 -26.723 -39.068  1.00 47.31           C  
ATOM   3747  CD2 LEU A 266      -5.469 -26.004 -40.153  1.00 46.54           C  
ATOM   3748  H   LEU A 266      -6.170 -22.434 -36.935  1.00  0.00           H  
ATOM   3749  HA  LEU A 266      -6.876 -24.563 -38.066  1.00  0.00           H  
ATOM   3750 1HB  LEU A 266      -4.244 -25.598 -36.986  1.00  0.00           H  
ATOM   3751 2HB  LEU A 266      -5.545 -26.646 -37.562  1.00  0.00           H  
ATOM   3752  HG  LEU A 266      -4.015 -24.709 -39.284  1.00  0.00           H  
ATOM   3753 1HD1 LEU A 266      -2.867 -26.755 -40.053  1.00  0.00           H  
ATOM   3754 2HD1 LEU A 266      -2.586 -26.454 -38.322  1.00  0.00           H  
ATOM   3755 3HD1 LEU A 266      -3.748 -27.702 -38.832  1.00  0.00           H  
ATOM   3756 1HD2 LEU A 266      -4.975 -26.009 -41.125  1.00  0.00           H  
ATOM   3757 2HD2 LEU A 266      -5.908 -26.984 -39.964  1.00  0.00           H  
ATOM   3758 3HD2 LEU A 266      -6.254 -25.248 -40.149  1.00  0.00           H  
ATOM   3759  N   ILE A 267      -7.745 -24.215 -35.477  1.00 46.76           N  
ATOM   3760  CA  ILE A 267      -8.504 -24.543 -34.273  1.00 48.94           C  
ATOM   3761  C   ILE A 267      -9.878 -25.117 -34.633  1.00 53.79           C  
ATOM   3762  O   ILE A 267     -10.380 -26.043 -33.971  1.00 55.06           O  
ATOM   3763  CB  ILE A 267      -8.683 -23.313 -33.354  1.00 47.19           C  
ATOM   3764  CG1 ILE A 267      -7.326 -22.670 -33.028  1.00 46.75           C  
ATOM   3765  CG2 ILE A 267      -9.383 -23.708 -32.064  1.00 46.90           C  
ATOM   3766  CD1 ILE A 267      -6.936 -21.558 -33.969  1.00 46.91           C  
ATOM   3767  H   ILE A 267      -7.859 -23.304 -35.897  1.00  0.00           H  
ATOM   3768  HA  ILE A 267      -7.957 -25.303 -33.716  1.00  0.00           H  
ATOM   3769  HB  ILE A 267      -9.283 -22.561 -33.865  1.00  0.00           H  
ATOM   3770 1HG1 ILE A 267      -7.348 -22.268 -32.016  1.00  0.00           H  
ATOM   3771 2HG1 ILE A 267      -6.546 -23.431 -33.060  1.00  0.00           H  
ATOM   3772 1HG2 ILE A 267      -9.500 -22.830 -31.430  1.00  0.00           H  
ATOM   3773 2HG2 ILE A 267     -10.364 -24.122 -32.295  1.00  0.00           H  
ATOM   3774 3HG2 ILE A 267      -8.787 -24.457 -31.541  1.00  0.00           H  
ATOM   3775 1HD1 ILE A 267      -5.967 -21.155 -33.674  1.00  0.00           H  
ATOM   3776 2HD1 ILE A 267      -6.873 -21.947 -34.986  1.00  0.00           H  
ATOM   3777 3HD1 ILE A 267      -7.684 -20.768 -33.928  1.00  0.00           H  
ATOM   3778  N   PHE A 270     -12.401 -24.908 -37.596  1.00 44.42           N  
ATOM   3779  CA  PHE A 270     -13.228 -23.720 -37.370  1.00 43.82           C  
ATOM   3780  C   PHE A 270     -14.604 -23.742 -38.038  1.00 43.65           C  
ATOM   3781  O   PHE A 270     -14.730 -24.099 -39.211  1.00 45.68           O  
ATOM   3782  CB  PHE A 270     -12.494 -22.451 -37.831  1.00 44.54           C  
ATOM   3783  CG  PHE A 270     -11.964 -21.615 -36.704  1.00 43.40           C  
ATOM   3784  CD1 PHE A 270     -12.781 -21.276 -35.634  1.00 45.86           C  
ATOM   3785  CD2 PHE A 270     -10.655 -21.166 -36.712  1.00 44.17           C  
ATOM   3786  CE1 PHE A 270     -12.297 -20.512 -34.583  1.00 45.80           C  
ATOM   3787  CE2 PHE A 270     -10.159 -20.403 -35.669  1.00 43.90           C  
ATOM   3788  CZ  PHE A 270     -10.981 -20.076 -34.601  1.00 46.49           C  
ATOM   3789  H   PHE A 270     -12.568 -25.476 -38.414  1.00  0.00           H  
ATOM   3790  HA  PHE A 270     -13.428 -23.636 -36.301  1.00  0.00           H  
ATOM   3791 1HB  PHE A 270     -11.658 -22.727 -38.472  1.00  0.00           H  
ATOM   3792 2HB  PHE A 270     -13.170 -21.835 -38.423  1.00  0.00           H  
ATOM   3793  HD1 PHE A 270     -13.816 -21.618 -35.625  1.00  0.00           H  
ATOM   3794  HD2 PHE A 270     -10.010 -21.424 -37.553  1.00  0.00           H  
ATOM   3795  HE1 PHE A 270     -12.950 -20.258 -33.749  1.00  0.00           H  
ATOM   3796  HE2 PHE A 270      -9.125 -20.058 -35.686  1.00  0.00           H  
ATOM   3797  HZ  PHE A 270     -10.593 -19.476 -33.779  1.00  0.00           H  
ATOM   3798  N   SER A 271     -15.626 -23.318 -37.296  1.00 40.98           N  
ATOM   3799  CA  SER A 271     -16.940 -23.081 -37.882  1.00 40.35           C  
ATOM   3800  C   SER A 271     -16.833 -21.903 -38.844  1.00 39.27           C  
ATOM   3801  O   SER A 271     -15.948 -21.046 -38.701  1.00 34.82           O  
ATOM   3802  CB  SER A 271     -17.989 -22.770 -36.805  1.00 38.72           C  
ATOM   3803  OG  SER A 271     -17.996 -21.386 -36.481  1.00 38.62           O  
ATOM   3804  H   SER A 271     -15.492 -23.157 -36.308  1.00  0.00           H  
ATOM   3805  HA  SER A 271     -17.252 -23.984 -38.409  1.00  0.00           H  
ATOM   3806 1HB  SER A 271     -18.975 -23.067 -37.161  1.00  0.00           H  
ATOM   3807 2HB  SER A 271     -17.775 -23.353 -35.910  1.00  0.00           H  
ATOM   3808  HG  SER A 271     -17.323 -20.981 -37.034  1.00  0.00           H  
ATOM   3809  N   ASP A 272     -17.746 -21.873 -39.813  1.00 40.04           N  
ATOM   3810  CA  ASP A 272     -17.766 -20.837 -40.844  1.00 38.08           C  
ATOM   3811  C   ASP A 272     -18.154 -19.521 -40.224  1.00 33.72           C  
ATOM   3812  O   ASP A 272     -17.678 -18.476 -40.647  1.00 34.56           O  
ATOM   3813  CB  ASP A 272     -18.789 -21.149 -41.960  1.00 42.49           C  
ATOM   3814  CG  ASP A 272     -18.455 -22.403 -42.757  1.00 44.03           C  
ATOM   3815  OD1 ASP A 272     -17.365 -22.999 -42.575  1.00 46.19           O  
ATOM   3816  OD2 ASP A 272     -19.313 -22.792 -43.581  1.00 47.13           O  
ATOM   3817  H   ASP A 272     -18.449 -22.598 -39.830  1.00  0.00           H  
ATOM   3818  HA  ASP A 272     -16.777 -20.785 -41.301  1.00  0.00           H  
ATOM   3819 1HB  ASP A 272     -19.779 -21.275 -41.521  1.00  0.00           H  
ATOM   3820 2HB  ASP A 272     -18.842 -20.307 -42.651  1.00  0.00           H  
ATOM   3821  N   GLY A 273     -19.031 -19.584 -39.228  1.00 27.44           N  
ATOM   3822  CA  GLY A 273     -19.558 -18.412 -38.585  1.00 26.88           C  
ATOM   3823  C   GLY A 273     -18.541 -17.569 -37.852  1.00 25.09           C  
ATOM   3824  O   GLY A 273     -18.757 -16.355 -37.656  1.00 25.67           O  
ATOM   3825  H   GLY A 273     -19.335 -20.495 -38.916  1.00  0.00           H  
ATOM   3826 1HA  GLY A 273     -20.040 -17.776 -39.327  1.00  0.00           H  
ATOM   3827 2HA  GLY A 273     -20.323 -18.704 -37.867  1.00  0.00           H  
ATOM   3828  N   PHE A 274     -17.446 -18.188 -37.416  1.00 21.62           N  
ATOM   3829  CA  PHE A 274     -16.421 -17.411 -36.736  1.00 20.80           C  
ATOM   3830  C   PHE A 274     -15.904 -16.306 -37.648  1.00 20.30           C  
ATOM   3831  O   PHE A 274     -15.824 -15.143 -37.236  1.00 17.97           O  
ATOM   3832  CB  PHE A 274     -15.278 -18.278 -36.249  1.00 21.75           C  
ATOM   3833  CG  PHE A 274     -14.208 -17.501 -35.547  1.00 22.42           C  
ATOM   3834  CD1 PHE A 274     -14.481 -16.853 -34.347  1.00 22.74           C  
ATOM   3835  CD2 PHE A 274     -12.945 -17.371 -36.102  1.00 23.47           C  
ATOM   3836  CE1 PHE A 274     -13.516 -16.115 -33.700  1.00 22.87           C  
ATOM   3837  CE2 PHE A 274     -11.965 -16.642 -35.452  1.00 23.51           C  
ATOM   3838  CZ  PHE A 274     -12.249 -16.015 -34.245  1.00 23.42           C  
ATOM   3839  H   PHE A 274     -17.307 -19.180 -37.544  1.00  0.00           H  
ATOM   3840  HA  PHE A 274     -16.871 -16.931 -35.866  1.00  0.00           H  
ATOM   3841 1HB  PHE A 274     -15.661 -19.035 -35.566  1.00  0.00           H  
ATOM   3842 2HB  PHE A 274     -14.830 -18.798 -37.095  1.00  0.00           H  
ATOM   3843  HD1 PHE A 274     -15.478 -16.934 -33.913  1.00  0.00           H  
ATOM   3844  HD2 PHE A 274     -12.721 -17.862 -37.050  1.00  0.00           H  
ATOM   3845  HE1 PHE A 274     -13.752 -15.613 -32.762  1.00  0.00           H  
ATOM   3846  HE2 PHE A 274     -10.969 -16.559 -35.888  1.00  0.00           H  
ATOM   3847  HZ  PHE A 274     -11.477 -15.445 -33.730  1.00  0.00           H  
ATOM   3848  N   TRP A 275     -15.616 -16.648 -38.903  1.00 20.63           N  
ATOM   3849  CA  TRP A 275     -15.034 -15.672 -39.828  1.00 20.47           C  
ATOM   3850  C   TRP A 275     -15.999 -14.564 -40.199  1.00 20.87           C  
ATOM   3851  O   TRP A 275     -15.554 -13.450 -40.499  1.00 18.88           O  
ATOM   3852  CB  TRP A 275     -14.491 -16.353 -41.093  1.00 20.13           C  
ATOM   3853  CG  TRP A 275     -13.619 -17.551 -40.784  1.00 20.52           C  
ATOM   3854  CD1 TRP A 275     -13.906 -18.865 -41.046  1.00 20.75           C  
ATOM   3855  CD2 TRP A 275     -12.349 -17.543 -40.121  1.00 20.04           C  
ATOM   3856  NE1 TRP A 275     -12.882 -19.662 -40.605  1.00 21.61           N  
ATOM   3857  CE2 TRP A 275     -11.919 -18.878 -40.028  1.00 20.36           C  
ATOM   3858  CE3 TRP A 275     -11.521 -16.527 -39.612  1.00 19.82           C  
ATOM   3859  CZ2 TRP A 275     -10.690 -19.229 -39.467  1.00 20.43           C  
ATOM   3860  CZ3 TRP A 275     -10.326 -16.871 -39.037  1.00 19.77           C  
ATOM   3861  CH2 TRP A 275      -9.917 -18.218 -38.959  1.00 20.27           C  
ATOM   3862  H   TRP A 275     -15.797 -17.587 -39.228  1.00  0.00           H  
ATOM   3863  HA  TRP A 275     -14.204 -15.173 -39.327  1.00  0.00           H  
ATOM   3864 1HB  TRP A 275     -15.324 -16.677 -41.718  1.00  0.00           H  
ATOM   3865 2HB  TRP A 275     -13.909 -15.636 -41.671  1.00  0.00           H  
ATOM   3866  HD1 TRP A 275     -14.813 -19.219 -41.532  1.00  0.00           H  
ATOM   3867  HE1 TRP A 275     -12.841 -20.668 -40.690  1.00  0.00           H  
ATOM   3868  HE3 TRP A 275     -11.827 -15.483 -39.678  1.00  0.00           H  
ATOM   3869  HZ2 TRP A 275     -10.344 -20.262 -39.429  1.00  0.00           H  
ATOM   3870  HZ3 TRP A 275      -9.697 -16.074 -38.639  1.00  0.00           H  
ATOM   3871  HH2 TRP A 275      -8.966 -18.459 -38.484  1.00  0.00           H  
ATOM   3872  N   THR A 276     -17.305 -14.849 -40.168  1.00 22.43           N  
ATOM   3873  CA  THR A 276     -18.347 -13.877 -40.570  1.00 25.14           C  
ATOM   3874  C   THR A 276     -18.965 -13.100 -39.408  1.00 26.06           C  
ATOM   3875  O   THR A 276     -19.841 -12.241 -39.611  1.00 26.56           O  
ATOM   3876  CB  THR A 276     -19.509 -14.577 -41.293  1.00 27.56           C  
ATOM   3877  OG1 THR A 276     -20.192 -15.443 -40.369  1.00 29.30           O  
ATOM   3878  CG2 THR A 276     -18.993 -15.396 -42.474  1.00 27.09           C  
ATOM   3879  H   THR A 276     -17.584 -15.768 -39.856  1.00  0.00           H  
ATOM   3880  HA  THR A 276     -17.901 -13.156 -41.256  1.00  0.00           H  
ATOM   3881  HB  THR A 276     -20.213 -13.830 -41.658  1.00  0.00           H  
ATOM   3882  HG1 THR A 276     -19.769 -15.389 -39.509  1.00  0.00           H  
ATOM   3883 1HG2 THR A 276     -19.831 -15.883 -42.973  1.00  0.00           H  
ATOM   3884 2HG2 THR A 276     -18.484 -14.738 -43.178  1.00  0.00           H  
ATOM   3885 3HG2 THR A 276     -18.296 -16.152 -42.115  1.00  0.00           H  
ATOM   3886  N   GLY A 277     -18.518 -13.400 -38.190  1.00 26.04           N  
ATOM   3887  CA  GLY A 277     -19.065 -12.773 -36.995  1.00 28.17           C  
ATOM   3888  C   GLY A 277     -20.440 -13.314 -36.622  1.00 29.70           C  
ATOM   3889  O   GLY A 277     -21.167 -12.703 -35.845  1.00 30.74           O  
ATOM   3890  H   GLY A 277     -17.779 -14.082 -38.094  1.00  0.00           H  
ATOM   3891 1HA  GLY A 277     -18.385 -12.930 -36.158  1.00  0.00           H  
ATOM   3892 2HA  GLY A 277     -19.140 -11.697 -37.150  1.00  0.00           H  
ATOM   3893  N   SER A 278     -20.790 -14.468 -37.177  1.00 30.01           N  
ATOM   3894  CA  SER A 278     -22.038 -15.124 -36.835  1.00 30.55           C  
ATOM   3895  C   SER A 278     -21.844 -15.870 -35.522  1.00 30.35           C  
ATOM   3896  O   SER A 278     -22.807 -16.082 -34.783  1.00 26.92           O  
ATOM   3897  CB  SER A 278     -22.463 -16.101 -37.935  1.00 30.66           C  
ATOM   3898  OG  SER A 278     -23.874 -16.096 -38.080  1.00 33.18           O  
ATOM   3899  H   SER A 278     -20.176 -14.900 -37.852  1.00  0.00           H  
ATOM   3900  HA  SER A 278     -22.813 -14.363 -36.732  1.00  0.00           H  
ATOM   3901 1HB  SER A 278     -21.991 -15.818 -38.875  1.00  0.00           H  
ATOM   3902 2HB  SER A 278     -22.118 -17.103 -37.684  1.00  0.00           H  
ATOM   3903  HG  SER A 278     -24.204 -15.466 -37.435  1.00  0.00           H  
ATOM   3904  N   GLN A 279     -20.596 -16.262 -35.238  1.00 30.16           N  
ATOM   3905  CA  GLN A 279     -20.278 -16.997 -34.021  1.00 29.35           C  
ATOM   3906  C   GLN A 279     -19.002 -16.585 -33.337  1.00 28.69           C  
ATOM   3907  O   GLN A 279     -18.044 -16.142 -33.974  1.00 26.97           O  
ATOM   3908  CB  GLN A 279     -20.193 -18.475 -34.325  1.00 31.03           C  
ATOM   3909  CG  GLN A 279     -21.530 -19.062 -34.732  1.00 33.27           C  
ATOM   3910  CD  GLN A 279     -21.365 -20.303 -35.554  1.00 34.85           C  
ATOM   3911  OE1 GLN A 279     -20.254 -20.634 -35.956  1.00 33.88           O  
ATOM   3912  NE2 GLN A 279     -22.475 -20.992 -35.833  1.00 36.33           N  
ATOM   3913  H   GLN A 279     -19.855 -16.041 -35.887  1.00  0.00           H  
ATOM   3914  HA  GLN A 279     -21.075 -16.829 -33.297  1.00  0.00           H  
ATOM   3915 1HB  GLN A 279     -19.476 -18.640 -35.129  1.00  0.00           H  
ATOM   3916 2HB  GLN A 279     -19.828 -19.007 -33.447  1.00  0.00           H  
ATOM   3917 1HG  GLN A 279     -22.094 -19.312 -33.833  1.00  0.00           H  
ATOM   3918 2HG  GLN A 279     -22.075 -18.324 -35.321  1.00  0.00           H  
ATOM   3919 1HE2 GLN A 279     -22.421 -21.829 -36.379  1.00  0.00           H  
ATOM   3920 2HE2 GLN A 279     -23.361 -20.672 -35.497  1.00  0.00           H  
ATOM   3921  N   LEU A 280     -18.995 -16.732 -32.013  1.00 26.62           N  
ATOM   3922  CA  LEU A 280     -17.807 -16.454 -31.232  1.00 25.52           C  
ATOM   3923  C   LEU A 280     -17.194 -17.769 -30.804  1.00 25.92           C  
ATOM   3924  O   LEU A 280     -17.917 -18.718 -30.526  1.00 28.57           O  
ATOM   3925  CB  LEU A 280     -18.148 -15.647 -30.000  1.00 25.24           C  
ATOM   3926  CG  LEU A 280     -19.062 -14.437 -30.134  1.00 25.25           C  
ATOM   3927  CD1 LEU A 280     -19.050 -13.677 -28.823  1.00 24.99           C  
ATOM   3928  CD2 LEU A 280     -18.664 -13.540 -31.298  1.00 25.40           C  
ATOM   3929  H   LEU A 280     -19.832 -17.043 -31.541  1.00  0.00           H  
ATOM   3930  HA  LEU A 280     -17.119 -15.873 -31.845  1.00  0.00           H  
ATOM   3931 1HB  LEU A 280     -18.629 -16.304 -29.277  1.00  0.00           H  
ATOM   3932 2HB  LEU A 280     -17.223 -15.274 -29.562  1.00  0.00           H  
ATOM   3933  HG  LEU A 280     -20.086 -14.771 -30.300  1.00  0.00           H  
ATOM   3934 1HD1 LEU A 280     -19.701 -12.806 -28.901  1.00  0.00           H  
ATOM   3935 2HD1 LEU A 280     -19.408 -14.325 -28.023  1.00  0.00           H  
ATOM   3936 3HD1 LEU A 280     -18.034 -13.352 -28.600  1.00  0.00           H  
ATOM   3937 1HD2 LEU A 280     -19.346 -12.691 -31.353  1.00  0.00           H  
ATOM   3938 2HD2 LEU A 280     -17.646 -13.179 -31.148  1.00  0.00           H  
ATOM   3939 3HD2 LEU A 280     -18.714 -14.107 -32.228  1.00  0.00           H  
ATOM   3940  N   ALA A 281     -15.871 -17.807 -30.744  1.00 26.02           N  
ATOM   3941  CA  ALA A 281     -15.134 -18.962 -30.257  1.00 26.38           C  
ATOM   3942  C   ALA A 281     -14.845 -18.760 -28.783  1.00 26.25           C  
ATOM   3943  O   ALA A 281     -14.355 -17.701 -28.402  1.00 25.00           O  
ATOM   3944  CB  ALA A 281     -13.831 -19.115 -31.021  1.00 25.82           C  
ATOM   3945  H   ALA A 281     -15.360 -16.992 -31.053  1.00  0.00           H  
ATOM   3946  HA  ALA A 281     -15.747 -19.849 -30.421  1.00  0.00           H  
ATOM   3947 1HB  ALA A 281     -13.289 -19.983 -30.646  1.00  0.00           H  
ATOM   3948 2HB  ALA A 281     -14.045 -19.250 -32.081  1.00  0.00           H  
ATOM   3949 3HB  ALA A 281     -13.223 -18.222 -30.885  1.00  0.00           H  
ATOM   3950  N   CYS A 282     -15.151 -19.768 -27.965  1.00 25.66           N  
ATOM   3951  CA  CYS A 282     -14.912 -19.700 -26.529  1.00 29.04           C  
ATOM   3952  C   CYS A 282     -13.871 -20.730 -26.099  1.00 30.51           C  
ATOM   3953  O   CYS A 282     -13.964 -21.892 -26.479  1.00 31.17           O  
ATOM   3954  CB  CYS A 282     -16.207 -19.931 -25.749  1.00 30.26           C  
ATOM   3955  SG  CYS A 282     -17.629 -18.961 -26.301  1.00 32.06           S  
ATOM   3956  H   CYS A 282     -15.561 -20.604 -28.356  1.00  0.00           H  
ATOM   3957  HA  CYS A 282     -14.537 -18.705 -26.288  1.00  0.00           H  
ATOM   3958 1HB  CYS A 282     -16.487 -20.983 -25.812  1.00  0.00           H  
ATOM   3959 2HB  CYS A 282     -16.044 -19.698 -24.697  1.00  0.00           H  
ATOM   3960  N   TRP A 283     -12.900 -20.309 -25.289  1.00 34.92           N  
ATOM   3961  CA  TRP A 283     -11.791 -21.192 -24.894  1.00 37.28           C  
ATOM   3962  C   TRP A 283     -11.567 -21.179 -23.399  1.00 38.26           C  
ATOM   3963  O   TRP A 283     -11.577 -20.115 -22.787  1.00 44.20           O  
ATOM   3964  CB  TRP A 283     -10.517 -20.803 -25.636  1.00 39.22           C  
ATOM   3965  CG  TRP A 283     -10.535 -21.208 -27.088  1.00 41.04           C  
ATOM   3966  CD1 TRP A 283     -10.541 -22.480 -27.580  1.00 41.38           C  
ATOM   3967  CD2 TRP A 283     -10.553 -20.337 -28.236  1.00 40.93           C  
ATOM   3968  NE1 TRP A 283     -10.555 -22.456 -28.958  1.00 42.41           N  
ATOM   3969  CE2 TRP A 283     -10.567 -21.152 -29.383  1.00 42.69           C  
ATOM   3970  CE3 TRP A 283     -10.569 -18.952 -28.402  1.00 41.32           C  
ATOM   3971  CZ2 TRP A 283     -10.587 -20.620 -30.685  1.00 41.62           C  
ATOM   3972  CZ3 TRP A 283     -10.583 -18.428 -29.701  1.00 40.85           C  
ATOM   3973  CH2 TRP A 283     -10.588 -19.263 -30.813  1.00 41.22           C  
ATOM   3974  H   TRP A 283     -12.924 -19.362 -24.937  1.00  0.00           H  
ATOM   3975  HA  TRP A 283     -12.053 -22.216 -25.160  1.00  0.00           H  
ATOM   3976 1HB  TRP A 283     -10.377 -19.723 -25.577  1.00  0.00           H  
ATOM   3977 2HB  TRP A 283      -9.658 -21.271 -25.155  1.00  0.00           H  
ATOM   3978  HD1 TRP A 283     -10.535 -23.383 -26.972  1.00  0.00           H  
ATOM   3979  HE1 TRP A 283     -10.556 -23.266 -29.561  1.00  0.00           H  
ATOM   3980  HE3 TRP A 283     -10.573 -18.291 -27.536  1.00  0.00           H  
ATOM   3981  HZ2 TRP A 283     -10.603 -21.256 -31.570  1.00  0.00           H  
ATOM   3982  HZ3 TRP A 283     -10.589 -17.344 -29.818  1.00  0.00           H  
ATOM   3983  HH2 TRP A 283     -10.592 -18.819 -31.809  1.00  0.00           H  
ATOM   3984  N   THR A 288      -4.863 -18.171 -23.355  1.00 35.40           N  
ATOM   3985  CA  THR A 288      -5.527 -17.470 -24.444  1.00 32.59           C  
ATOM   3986  C   THR A 288      -5.261 -18.163 -25.785  1.00 31.05           C  
ATOM   3987  O   THR A 288      -4.220 -18.791 -25.978  1.00 28.75           O  
ATOM   3988  CB  THR A 288      -5.042 -16.003 -24.550  1.00 32.53           C  
ATOM   3989  OG1 THR A 288      -3.645 -15.973 -24.880  1.00 31.51           O  
ATOM   3990  CG2 THR A 288      -5.289 -15.241 -23.234  1.00 32.85           C  
ATOM   3991  H   THR A 288      -3.905 -17.940 -23.133  1.00  0.00           H  
ATOM   3992  HA  THR A 288      -6.599 -17.461 -24.247  1.00  0.00           H  
ATOM   3993  HB  THR A 288      -5.578 -15.500 -25.355  1.00  0.00           H  
ATOM   3994  HG1 THR A 288      -3.317 -16.872 -24.963  1.00  0.00           H  
ATOM   3995 1HG2 THR A 288      -4.939 -14.214 -23.337  1.00  0.00           H  
ATOM   3996 2HG2 THR A 288      -6.355 -15.241 -23.008  1.00  0.00           H  
ATOM   3997 3HG2 THR A 288      -4.747 -15.728 -22.424  1.00  0.00           H  
ATOM   3998  N   PRO A 289      -6.185 -17.991 -26.738  1.00 30.94           N  
ATOM   3999  CA  PRO A 289      -5.957 -18.451 -28.102  1.00 29.94           C  
ATOM   4000  C   PRO A 289      -4.901 -17.674 -28.902  1.00 29.33           C  
ATOM   4001  O   PRO A 289      -4.513 -18.137 -29.972  1.00 28.65           O  
ATOM   4002  CB  PRO A 289      -7.315 -18.246 -28.754  1.00 30.31           C  
ATOM   4003  CG  PRO A 289      -7.886 -17.077 -28.027  1.00 30.45           C  
ATOM   4004  CD  PRO A 289      -7.510 -17.350 -26.601  1.00 29.24           C  
ATOM   4005  HA  PRO A 289      -5.683 -19.516 -28.083  1.00  0.00           H  
ATOM   4006 1HB  PRO A 289      -7.191 -18.064 -29.832  1.00  0.00           H  
ATOM   4007 2HB  PRO A 289      -7.924 -19.156 -28.650  1.00  0.00           H  
ATOM   4008 1HG  PRO A 289      -7.460 -16.141 -28.418  1.00  0.00           H  
ATOM   4009 2HG  PRO A 289      -8.973 -17.023 -28.188  1.00  0.00           H  
ATOM   4010 1HD  PRO A 289      -7.453 -16.401 -26.048  1.00  0.00           H  
ATOM   4011 2HD  PRO A 289      -8.255 -18.020 -26.147  1.00  0.00           H  
ATOM   4012  N   TRP A 290      -4.425 -16.537 -28.389  1.00 29.03           N  
ATOM   4013  CA  TRP A 290      -3.597 -15.630 -29.191  1.00 29.33           C  
ATOM   4014  C   TRP A 290      -2.338 -16.300 -29.724  1.00 29.57           C  
ATOM   4015  O   TRP A 290      -1.955 -16.089 -30.880  1.00 31.48           O  
ATOM   4016  CB  TRP A 290      -3.284 -14.347 -28.425  1.00 28.31           C  
ATOM   4017  CG  TRP A 290      -4.526 -13.548 -28.129  1.00 28.60           C  
ATOM   4018  CD1 TRP A 290      -5.598 -13.348 -28.963  1.00 26.70           C  
ATOM   4019  CD2 TRP A 290      -4.820 -12.837 -26.924  1.00 30.25           C  
ATOM   4020  NE1 TRP A 290      -6.541 -12.559 -28.349  1.00 27.32           N  
ATOM   4021  CE2 TRP A 290      -6.089 -12.223 -27.099  1.00 29.25           C  
ATOM   4022  CE3 TRP A 290      -4.127 -12.638 -25.718  1.00 32.20           C  
ATOM   4023  CZ2 TRP A 290      -6.685 -11.447 -26.110  1.00 31.43           C  
ATOM   4024  CZ3 TRP A 290      -4.726 -11.853 -24.725  1.00 33.21           C  
ATOM   4025  CH2 TRP A 290      -5.996 -11.269 -24.931  1.00 32.60           C  
ATOM   4026  H   TRP A 290      -4.636 -16.293 -27.432  1.00  0.00           H  
ATOM   4027  HA  TRP A 290      -4.149 -15.365 -30.093  1.00  0.00           H  
ATOM   4028 1HB  TRP A 290      -2.787 -14.595 -27.487  1.00  0.00           H  
ATOM   4029 2HB  TRP A 290      -2.596 -13.734 -29.007  1.00  0.00           H  
ATOM   4030  HD1 TRP A 290      -5.690 -13.756 -29.968  1.00  0.00           H  
ATOM   4031  HE1 TRP A 290      -7.422 -12.273 -28.752  1.00  0.00           H  
ATOM   4032  HE3 TRP A 290      -3.147 -13.086 -25.557  1.00  0.00           H  
ATOM   4033  HZ2 TRP A 290      -7.665 -10.989 -26.245  1.00  0.00           H  
ATOM   4034  HZ3 TRP A 290      -4.189 -11.702 -23.788  1.00  0.00           H  
ATOM   4035  HH2 TRP A 290      -6.438 -10.664 -24.139  1.00  0.00           H  
ATOM   4036  N   SER A 291      -1.745 -17.164 -28.911  1.00 30.49           N  
ATOM   4037  CA  SER A 291      -0.581 -17.931 -29.317  1.00 29.59           C  
ATOM   4038  C   SER A 291      -0.843 -18.878 -30.506  1.00 29.16           C  
ATOM   4039  O   SER A 291       0.112 -19.351 -31.115  1.00 30.49           O  
ATOM   4040  CB  SER A 291      -0.075 -18.754 -28.135  1.00 31.67           C  
ATOM   4041  OG  SER A 291      -1.023 -19.759 -27.815  1.00 31.33           O  
ATOM   4042  H   SER A 291      -2.117 -17.290 -27.981  1.00  0.00           H  
ATOM   4043  HA  SER A 291       0.200 -17.236 -29.629  1.00  0.00           H  
ATOM   4044 1HB  SER A 291       0.884 -19.204 -28.389  1.00  0.00           H  
ATOM   4045 2HB  SER A 291       0.088 -18.100 -27.279  1.00  0.00           H  
ATOM   4046  HG  SER A 291      -1.744 -19.651 -28.440  1.00  0.00           H  
ATOM   4047  N   TYR A 292      -2.108 -19.173 -30.819  1.00 29.11           N  
ATOM   4048  CA  TYR A 292      -2.438 -20.105 -31.902  1.00 29.50           C  
ATOM   4049  C   TYR A 292      -2.578 -19.427 -33.281  1.00 26.23           C  
ATOM   4050  O   TYR A 292      -2.694 -20.130 -34.283  1.00 26.30           O  
ATOM   4051  CB  TYR A 292      -3.753 -20.877 -31.637  1.00 33.64           C  
ATOM   4052  CG  TYR A 292      -4.013 -21.362 -30.216  1.00 38.74           C  
ATOM   4053  CD1 TYR A 292      -2.972 -21.642 -29.338  1.00 40.66           C  
ATOM   4054  CD2 TYR A 292      -5.323 -21.523 -29.747  1.00 43.12           C  
ATOM   4055  CE1 TYR A 292      -3.217 -22.067 -28.039  1.00 42.64           C  
ATOM   4056  CE2 TYR A 292      -5.580 -21.961 -28.447  1.00 44.05           C  
ATOM   4057  CZ  TYR A 292      -4.515 -22.229 -27.595  1.00 46.10           C  
ATOM   4058  OH  TYR A 292      -4.728 -22.654 -26.296  1.00 48.20           O  
ATOM   4059  H   TYR A 292      -2.857 -18.742 -30.295  1.00  0.00           H  
ATOM   4060  HA  TYR A 292      -1.635 -20.838 -31.985  1.00  0.00           H  
ATOM   4061 1HB  TYR A 292      -4.604 -20.249 -31.904  1.00  0.00           H  
ATOM   4062 2HB  TYR A 292      -3.789 -21.763 -32.271  1.00  0.00           H  
ATOM   4063  HD1 TYR A 292      -1.938 -21.529 -29.665  1.00  0.00           H  
ATOM   4064  HD2 TYR A 292      -6.167 -21.306 -30.402  1.00  0.00           H  
ATOM   4065  HE1 TYR A 292      -2.384 -22.280 -27.369  1.00  0.00           H  
ATOM   4066  HE2 TYR A 292      -6.608 -22.091 -28.109  1.00  0.00           H  
ATOM   4067  HH  TYR A 292      -5.672 -22.716 -26.131  1.00  0.00           H  
ATOM   4068  N   PHE A 293      -2.562 -18.093 -33.315  1.00 21.76           N  
ATOM   4069  CA  PHE A 293      -2.938 -17.306 -34.506  1.00 20.03           C  
ATOM   4070  C   PHE A 293      -1.767 -16.471 -35.019  1.00 18.26           C  
ATOM   4071  O   PHE A 293      -0.882 -16.113 -34.261  1.00 18.02           O  
ATOM   4072  CB  PHE A 293      -4.076 -16.348 -34.151  1.00 19.22           C  
ATOM   4073  CG  PHE A 293      -5.424 -16.982 -34.106  1.00 19.79           C  
ATOM   4074  CD1 PHE A 293      -6.194 -17.071 -35.251  1.00 19.04           C  
ATOM   4075  CD2 PHE A 293      -5.946 -17.467 -32.909  1.00 19.29           C  
ATOM   4076  CE1 PHE A 293      -7.444 -17.652 -35.219  1.00 19.36           C  
ATOM   4077  CE2 PHE A 293      -7.209 -18.029 -32.865  1.00 20.06           C  
ATOM   4078  CZ  PHE A 293      -7.942 -18.158 -34.023  1.00 19.90           C  
ATOM   4079  H   PHE A 293      -2.276 -17.609 -32.476  1.00  0.00           H  
ATOM   4080  HA  PHE A 293      -3.280 -17.993 -35.281  1.00  0.00           H  
ATOM   4081 1HB  PHE A 293      -3.884 -15.901 -33.176  1.00  0.00           H  
ATOM   4082 2HB  PHE A 293      -4.111 -15.540 -34.880  1.00  0.00           H  
ATOM   4083  HD1 PHE A 293      -5.802 -16.675 -36.188  1.00  0.00           H  
ATOM   4084  HD2 PHE A 293      -5.363 -17.363 -31.993  1.00  0.00           H  
ATOM   4085  HE1 PHE A 293      -8.039 -17.714 -36.130  1.00  0.00           H  
ATOM   4086  HE2 PHE A 293      -7.625 -18.369 -31.917  1.00  0.00           H  
ATOM   4087  HZ  PHE A 293      -8.911 -18.654 -34.002  1.00  0.00           H  
ATOM   4088  N   PRO A 294      -1.747 -16.148 -36.315  1.00 17.40           N  
ATOM   4089  CA  PRO A 294      -0.551 -15.466 -36.824  1.00 16.58           C  
ATOM   4090  C   PRO A 294      -0.608 -13.941 -36.725  1.00 16.93           C  
ATOM   4091  O   PRO A 294      -1.699 -13.359 -36.591  1.00 16.33           O  
ATOM   4092  CB  PRO A 294      -0.554 -15.858 -38.300  1.00 17.03           C  
ATOM   4093  CG  PRO A 294      -2.007 -15.931 -38.616  1.00 16.38           C  
ATOM   4094  CD  PRO A 294      -2.631 -16.570 -37.414  1.00 17.36           C  
ATOM   4095  HA  PRO A 294       0.337 -15.860 -36.308  1.00  0.00           H  
ATOM   4096 1HB  PRO A 294      -0.013 -15.104 -38.891  1.00  0.00           H  
ATOM   4097 2HB  PRO A 294      -0.026 -16.813 -38.437  1.00  0.00           H  
ATOM   4098 1HG  PRO A 294      -2.405 -14.924 -38.809  1.00  0.00           H  
ATOM   4099 2HG  PRO A 294      -2.167 -16.517 -39.533  1.00  0.00           H  
ATOM   4100 1HD  PRO A 294      -3.654 -16.186 -37.283  1.00  0.00           H  
ATOM   4101 2HD  PRO A 294      -2.640 -17.662 -37.542  1.00  0.00           H  
ATOM   4102  N   LYS A 295       0.573 -13.325 -36.793  1.00 17.21           N  
ATOM   4103  CA  LYS A 295       0.706 -11.880 -37.037  1.00 18.26           C  
ATOM   4104  C   LYS A 295       0.159 -11.483 -38.424  1.00 16.01           C  
ATOM   4105  O   LYS A 295       0.326 -12.218 -39.393  1.00 15.26           O  
ATOM   4106  CB  LYS A 295       2.183 -11.468 -36.952  1.00 19.54           C  
ATOM   4107  CG  LYS A 295       2.796 -11.580 -35.569  1.00 22.47           C  
ATOM   4108  CD  LYS A 295       4.305 -11.344 -35.600  1.00 23.98           C  
ATOM   4109  CE  LYS A 295       4.919 -11.647 -34.245  1.00 24.79           C  
ATOM   4110  NZ  LYS A 295       6.366 -11.350 -34.141  1.00 26.21           N  
ATOM   4111  H   LYS A 295       1.407 -13.882 -36.671  1.00  0.00           H  
ATOM   4112  HA  LYS A 295       0.146 -11.346 -36.269  1.00  0.00           H  
ATOM   4113 1HB  LYS A 295       2.773 -12.089 -37.627  1.00  0.00           H  
ATOM   4114 2HB  LYS A 295       2.292 -10.434 -37.279  1.00  0.00           H  
ATOM   4115 1HG  LYS A 295       2.339 -10.844 -34.907  1.00  0.00           H  
ATOM   4116 2HG  LYS A 295       2.604 -12.574 -35.165  1.00  0.00           H  
ATOM   4117 1HD  LYS A 295       4.759 -11.986 -36.356  1.00  0.00           H  
ATOM   4118 2HD  LYS A 295       4.506 -10.306 -35.863  1.00  0.00           H  
ATOM   4119 1HE  LYS A 295       4.411 -11.065 -33.477  1.00  0.00           H  
ATOM   4120 2HE  LYS A 295       4.787 -12.704 -34.014  1.00  0.00           H  
ATOM   4121 1HZ  LYS A 295       6.692 -11.580 -33.213  1.00  0.00           H  
ATOM   4122 2HZ  LYS A 295       6.873 -11.899 -34.821  1.00  0.00           H  
ATOM   4123 3HZ  LYS A 295       6.522 -10.368 -34.318  1.00  0.00           H  
ATOM   4124  N   ILE A 296      -0.494 -10.320 -38.520  1.00 16.00           N  
ATOM   4125  CA  ILE A 296      -0.905  -9.756 -39.814  1.00 15.57           C  
ATOM   4126  C   ILE A 296      -0.183  -8.424 -40.062  1.00 16.63           C  
ATOM   4127  O   ILE A 296      -0.323  -7.494 -39.280  1.00 16.81           O  
ATOM   4128  CB  ILE A 296      -2.425  -9.497 -39.883  1.00 16.11           C  
ATOM   4129  CG1 ILE A 296      -3.171 -10.791 -39.548  1.00 15.42           C  
ATOM   4130  CG2 ILE A 296      -2.791  -8.962 -41.267  1.00 16.67           C  
ATOM   4131  CD1 ILE A 296      -4.668 -10.690 -39.531  1.00 15.10           C  
ATOM   4132  H   ILE A 296      -0.710  -9.815 -37.672  1.00  0.00           H  
ATOM   4133  HA  ILE A 296      -0.653 -10.470 -40.598  1.00  0.00           H  
ATOM   4134  HB  ILE A 296      -2.704  -8.764 -39.126  1.00  0.00           H  
ATOM   4135 1HG1 ILE A 296      -2.906 -11.561 -40.271  1.00  0.00           H  
ATOM   4136 2HG1 ILE A 296      -2.860 -11.146 -38.565  1.00  0.00           H  
ATOM   4137 1HG2 ILE A 296      -3.864  -8.780 -41.315  1.00  0.00           H  
ATOM   4138 2HG2 ILE A 296      -2.257  -8.030 -41.450  1.00  0.00           H  
ATOM   4139 3HG2 ILE A 296      -2.513  -9.694 -42.025  1.00  0.00           H  
ATOM   4140 1HD1 ILE A 296      -5.096 -11.662 -39.283  1.00  0.00           H  
ATOM   4141 2HD1 ILE A 296      -4.975  -9.957 -38.784  1.00  0.00           H  
ATOM   4142 3HD1 ILE A 296      -5.023 -10.379 -40.513  1.00  0.00           H  
ATOM   4143  N   SER A 297       0.535  -8.336 -41.185  1.00 16.45           N  
ATOM   4144  CA  SER A 297       1.323  -7.156 -41.492  1.00 15.99           C  
ATOM   4145  C   SER A 297       0.824  -6.475 -42.734  1.00 15.82           C  
ATOM   4146  O   SER A 297       0.528  -7.120 -43.745  1.00 14.50           O  
ATOM   4147  CB  SER A 297       2.775  -7.539 -41.641  1.00 16.62           C  
ATOM   4148  OG  SER A 297       3.324  -7.854 -40.373  1.00 17.69           O  
ATOM   4149  H   SER A 297       0.530  -9.108 -41.837  1.00  0.00           H  
ATOM   4150  HA  SER A 297       1.224  -6.450 -40.667  1.00  0.00           H  
ATOM   4151 1HB  SER A 297       2.859  -8.395 -42.310  1.00  0.00           H  
ATOM   4152 2HB  SER A 297       3.324  -6.715 -42.094  1.00  0.00           H  
ATOM   4153  HG  SER A 297       2.611  -7.738 -39.740  1.00  0.00           H  
ATOM   4154  N   ILE A 298       0.708  -5.162 -42.642  1.00 16.49           N  
ATOM   4155  CA  ILE A 298       0.292  -4.326 -43.766  1.00 16.02           C  
ATOM   4156  C   ILE A 298       1.490  -3.473 -44.140  1.00 15.53           C  
ATOM   4157  O   ILE A 298       2.065  -2.800 -43.274  1.00 15.09           O  
ATOM   4158  CB  ILE A 298      -0.826  -3.347 -43.365  1.00 16.54           C  
ATOM   4159  CG1 ILE A 298      -2.123  -4.087 -43.014  1.00 17.81           C  
ATOM   4160  CG2 ILE A 298      -1.072  -2.362 -44.502  1.00 17.35           C  
ATOM   4161  CD1 ILE A 298      -3.226  -3.217 -42.420  1.00 17.62           C  
ATOM   4162  H   ILE A 298       0.917  -4.726 -41.755  1.00  0.00           H  
ATOM   4163  HA  ILE A 298      -0.092  -4.973 -44.554  1.00  0.00           H  
ATOM   4164  HB  ILE A 298      -0.528  -2.801 -42.470  1.00  0.00           H  
ATOM   4165 1HG1 ILE A 298      -2.525  -4.561 -43.909  1.00  0.00           H  
ATOM   4166 2HG1 ILE A 298      -1.908  -4.878 -42.295  1.00  0.00           H  
ATOM   4167 1HG2 ILE A 298      -1.864  -1.669 -44.218  1.00  0.00           H  
ATOM   4168 2HG2 ILE A 298      -0.158  -1.805 -44.704  1.00  0.00           H  
ATOM   4169 3HG2 ILE A 298      -1.371  -2.907 -45.398  1.00  0.00           H  
ATOM   4170 1HD1 ILE A 298      -4.100  -3.833 -42.206  1.00  0.00           H  
ATOM   4171 2HD1 ILE A 298      -2.870  -2.758 -41.497  1.00  0.00           H  
ATOM   4172 3HD1 ILE A 298      -3.497  -2.438 -43.131  1.00  0.00           H  
ATOM   4173  N   TYR A 299       1.872  -3.495 -45.410  1.00 14.83           N  
ATOM   4174  CA  TYR A 299       3.069  -2.774 -45.847  1.00 14.39           C  
ATOM   4175  C   TYR A 299       2.646  -1.517 -46.584  1.00 13.77           C  
ATOM   4176  O   TYR A 299       1.821  -1.576 -47.467  1.00 12.38           O  
ATOM   4177  CB  TYR A 299       3.930  -3.614 -46.772  1.00 15.29           C  
ATOM   4178  CG  TYR A 299       4.749  -4.697 -46.129  1.00 16.47           C  
ATOM   4179  CD1 TYR A 299       4.162  -5.840 -45.627  1.00 17.06           C  
ATOM   4180  CD2 TYR A 299       6.128  -4.605 -46.079  1.00 16.60           C  
ATOM   4181  CE1 TYR A 299       4.940  -6.855 -45.061  1.00 17.99           C  
ATOM   4182  CE2 TYR A 299       6.910  -5.603 -45.525  1.00 18.45           C  
ATOM   4183  CZ  TYR A 299       6.315  -6.741 -45.017  1.00 18.77           C  
ATOM   4184  OH  TYR A 299       7.126  -7.735 -44.461  1.00 20.32           O  
ATOM   4185  H   TYR A 299       1.335  -4.014 -46.090  1.00  0.00           H  
ATOM   4186  HA  TYR A 299       3.664  -2.526 -44.968  1.00  0.00           H  
ATOM   4187 1HB  TYR A 299       3.298  -4.099 -47.517  1.00  0.00           H  
ATOM   4188 2HB  TYR A 299       4.628  -2.969 -47.305  1.00  0.00           H  
ATOM   4189  HD1 TYR A 299       3.079  -5.960 -45.669  1.00  0.00           H  
ATOM   4190  HD2 TYR A 299       6.631  -3.726 -46.483  1.00  0.00           H  
ATOM   4191  HE1 TYR A 299       4.463  -7.752 -44.668  1.00  0.00           H  
ATOM   4192  HE2 TYR A 299       7.994  -5.490 -45.489  1.00  0.00           H  
ATOM   4193  HH  TYR A 299       8.046  -7.464 -44.516  1.00  0.00           H  
ATOM   4194  N   LEU A 300       3.236  -0.389 -46.199  1.00 14.27           N  
ATOM   4195  CA  LEU A 300       2.870   0.907 -46.711  1.00 14.62           C  
ATOM   4196  C   LEU A 300       4.076   1.595 -47.345  1.00 14.51           C  
ATOM   4197  O   LEU A 300       5.180   1.524 -46.800  1.00 15.27           O  
ATOM   4198  CB  LEU A 300       2.341   1.775 -45.548  1.00 15.38           C  
ATOM   4199  CG  LEU A 300       1.124   1.253 -44.787  1.00 15.13           C  
ATOM   4200  CD1 LEU A 300       0.898   2.011 -43.467  1.00 15.74           C  
ATOM   4201  CD2 LEU A 300      -0.084   1.383 -45.665  1.00 15.54           C  
ATOM   4202  H   LEU A 300       3.975  -0.457 -45.514  1.00  0.00           H  
ATOM   4203  HA  LEU A 300       2.082   0.776 -47.452  1.00  0.00           H  
ATOM   4204 1HB  LEU A 300       3.140   1.904 -44.819  1.00  0.00           H  
ATOM   4205 2HB  LEU A 300       2.074   2.756 -45.940  1.00  0.00           H  
ATOM   4206  HG  LEU A 300       1.280   0.206 -44.525  1.00  0.00           H  
ATOM   4207 1HD1 LEU A 300       0.022   1.606 -42.960  1.00  0.00           H  
ATOM   4208 2HD1 LEU A 300       1.773   1.896 -42.827  1.00  0.00           H  
ATOM   4209 3HD1 LEU A 300       0.738   3.068 -43.677  1.00  0.00           H  
ATOM   4210 1HD2 LEU A 300      -0.962   1.013 -45.134  1.00  0.00           H  
ATOM   4211 2HD2 LEU A 300      -0.233   2.431 -45.926  1.00  0.00           H  
ATOM   4212 3HD2 LEU A 300       0.063   0.800 -46.574  1.00  0.00           H  
ATOM   4213  N   ARG A 301       3.874   2.236 -48.498  1.00 14.73           N  
ATOM   4214  CA  ARG A 301       4.968   2.877 -49.167  1.00 16.34           C  
ATOM   4215  C   ARG A 301       5.478   4.037 -48.329  1.00 17.72           C  
ATOM   4216  O   ARG A 301       4.692   4.791 -47.753  1.00 17.51           O  
ATOM   4217  CB  ARG A 301       4.624   3.383 -50.556  1.00 17.80           C  
ATOM   4218  CG  ARG A 301       5.898   3.653 -51.353  1.00 18.01           C  
ATOM   4219  CD  ARG A 301       5.627   4.130 -52.759  1.00 19.71           C  
ATOM   4220  NE  ARG A 301       4.790   3.209 -53.526  1.00 20.27           N  
ATOM   4221  CZ  ARG A 301       5.242   2.172 -54.239  1.00 19.68           C  
ATOM   4222  NH1 ARG A 301       6.546   1.898 -54.297  1.00 19.52           N  
ATOM   4223  NH2 ARG A 301       4.383   1.400 -54.908  1.00 20.20           N  
ATOM   4224  H   ARG A 301       2.953   2.277 -48.911  1.00  0.00           H  
ATOM   4225  HA  ARG A 301       5.775   2.153 -49.282  1.00  0.00           H  
ATOM   4226 1HB  ARG A 301       4.012   2.644 -51.071  1.00  0.00           H  
ATOM   4227 2HB  ARG A 301       4.035   4.296 -50.475  1.00  0.00           H  
ATOM   4228 1HG  ARG A 301       6.485   4.422 -50.851  1.00  0.00           H  
ATOM   4229 2HG  ARG A 301       6.485   2.736 -51.423  1.00  0.00           H  
ATOM   4230 1HD  ARG A 301       5.114   5.091 -52.725  1.00  0.00           H  
ATOM   4231 2HD  ARG A 301       6.570   4.241 -53.293  1.00  0.00           H  
ATOM   4232  HE  ARG A 301       3.791   3.365 -53.519  1.00  0.00           H  
ATOM   4233 1HH1 ARG A 301       7.207   2.477 -53.798  1.00  0.00           H  
ATOM   4234 2HH1 ARG A 301       6.873   1.112 -54.839  1.00  0.00           H  
ATOM   4235 1HH2 ARG A 301       3.393   1.600 -54.875  1.00  0.00           H  
ATOM   4236 2HH2 ARG A 301       4.722   0.617 -55.447  1.00  0.00           H  
ATOM   4237  N   ASP A 302       6.796   4.131 -48.236  1.00 17.85           N  
ATOM   4238  CA  ASP A 302       7.429   5.230 -47.529  1.00 18.33           C  
ATOM   4239  C   ASP A 302       7.403   6.516 -48.347  1.00 17.87           C  
ATOM   4240  O   ASP A 302       7.264   6.490 -49.569  1.00 17.75           O  
ATOM   4241  CB  ASP A 302       8.872   4.851 -47.191  1.00 18.45           C  
ATOM   4242  CG  ASP A 302       9.525   5.817 -46.255  1.00 19.76           C  
ATOM   4243  OD1 ASP A 302       8.862   6.305 -45.313  1.00 20.01           O  
ATOM   4244  OD2 ASP A 302      10.717   6.090 -46.473  1.00 20.16           O  
ATOM   4245  H   ASP A 302       7.375   3.424 -48.666  1.00  0.00           H  
ATOM   4246  HA  ASP A 302       6.879   5.409 -46.604  1.00  0.00           H  
ATOM   4247 1HB  ASP A 302       8.891   3.860 -46.738  1.00  0.00           H  
ATOM   4248 2HB  ASP A 302       9.460   4.803 -48.108  1.00  0.00           H  
ATOM   4249  N   GLU A 303       7.548   7.646 -47.671  1.00 18.56           N  
ATOM   4250  CA  GLU A 303       7.749   8.898 -48.367  1.00 20.77           C  
ATOM   4251  C   GLU A 303       8.892   8.830 -49.375  1.00 21.68           C  
ATOM   4252  O   GLU A 303       8.834   9.493 -50.387  1.00 21.71           O  
ATOM   4253  CB  GLU A 303       7.999  10.006 -47.367  1.00 21.78           C  
ATOM   4254  CG  GLU A 303       6.749  10.477 -46.665  1.00 21.41           C  
ATOM   4255  CD  GLU A 303       6.933  11.891 -46.182  1.00 21.43           C  
ATOM   4256  OE1 GLU A 303       7.543  12.065 -45.120  1.00 20.84           O  
ATOM   4257  OE2 GLU A 303       6.505  12.815 -46.890  1.00 24.00           O  
ATOM   4258  H   GLU A 303       7.519   7.643 -46.661  1.00  0.00           H  
ATOM   4259  HA  GLU A 303       6.846   9.128 -48.933  1.00  0.00           H  
ATOM   4260 1HB  GLU A 303       8.707   9.662 -46.613  1.00  0.00           H  
ATOM   4261 2HB  GLU A 303       8.449  10.859 -47.874  1.00  0.00           H  
ATOM   4262 1HG  GLU A 303       5.911  10.420 -47.360  1.00  0.00           H  
ATOM   4263 2HG  GLU A 303       6.540   9.809 -45.831  1.00  0.00           H  
ATOM   4264  N   ASN A 304       9.930   8.036 -49.102  1.00 23.70           N  
ATOM   4265  CA  ASN A 304      10.864   7.609 -50.151  1.00 25.97           C  
ATOM   4266  C   ASN A 304      10.247   6.435 -50.940  1.00 26.36           C  
ATOM   4267  O   ASN A 304      10.056   5.339 -50.376  1.00 24.62           O  
ATOM   4268  CB  ASN A 304      12.201   7.196 -49.531  1.00 27.46           C  
ATOM   4269  CG  ASN A 304      13.250   6.763 -50.566  1.00 30.86           C  
ATOM   4270  OD1 ASN A 304      12.969   6.582 -51.744  1.00 30.65           O  
ATOM   4271  ND2 ASN A 304      14.485   6.608 -50.103  1.00 31.70           N  
ATOM   4272  H   ASN A 304      10.078   7.721 -48.154  1.00  0.00           H  
ATOM   4273  HA  ASN A 304      11.034   8.449 -50.826  1.00  0.00           H  
ATOM   4274 1HB  ASN A 304      12.609   8.029 -48.957  1.00  0.00           H  
ATOM   4275 2HB  ASN A 304      12.041   6.369 -48.839  1.00  0.00           H  
ATOM   4276 1HD2 ASN A 304      15.220   6.327 -50.722  1.00  0.00           H  
ATOM   4277 2HD2 ASN A 304      14.681   6.772 -49.137  1.00  0.00           H  
ATOM   4278  N   SER A 305       9.987   6.676 -52.237  1.00 23.52           N  
ATOM   4279  CA  SER A 305       9.295   5.750 -53.147  1.00 24.30           C  
ATOM   4280  C   SER A 305       9.888   4.346 -53.177  1.00 22.37           C  
ATOM   4281  O   SER A 305       9.174   3.389 -53.427  1.00 20.15           O  
ATOM   4282  CB  SER A 305       9.349   6.275 -54.600  1.00 25.18           C  
ATOM   4283  OG  SER A 305       9.439   7.686 -54.639  1.00 29.54           O  
ATOM   4284  H   SER A 305      10.301   7.569 -52.589  1.00  0.00           H  
ATOM   4285  HA  SER A 305       8.250   5.680 -52.841  1.00  0.00           H  
ATOM   4286 1HB  SER A 305      10.209   5.844 -55.111  1.00  0.00           H  
ATOM   4287 2HB  SER A 305       8.456   5.955 -55.136  1.00  0.00           H  
ATOM   4288  HG  SER A 305       9.444   7.976 -53.724  1.00  0.00           H  
ATOM   4289  N   SER A 306      11.200   4.263 -52.977  1.00 22.16           N  
ATOM   4290  CA  SER A 306      11.960   3.021 -53.116  1.00 24.11           C  
ATOM   4291  C   SER A 306      11.928   2.151 -51.855  1.00 24.38           C  
ATOM   4292  O   SER A 306      12.628   1.141 -51.799  1.00 24.39           O  
ATOM   4293  CB  SER A 306      13.414   3.364 -53.492  1.00 24.99           C  
ATOM   4294  OG  SER A 306      14.150   3.850 -52.378  1.00 28.30           O  
ATOM   4295  H   SER A 306      11.685   5.110 -52.716  1.00  0.00           H  
ATOM   4296  HA  SER A 306      11.510   2.427 -53.913  1.00  0.00           H  
ATOM   4297 1HB  SER A 306      13.907   2.476 -53.886  1.00  0.00           H  
ATOM   4298 2HB  SER A 306      13.418   4.117 -54.279  1.00  0.00           H  
ATOM   4299  HG  SER A 306      13.541   3.846 -51.636  1.00  0.00           H  
ATOM   4300  N   ARG A 307      11.138   2.557 -50.850  1.00 21.72           N  
ATOM   4301  CA  ARG A 307      11.090   1.892 -49.543  1.00 22.34           C  
ATOM   4302  C   ARG A 307       9.659   1.735 -49.041  1.00 19.70           C  
ATOM   4303  O   ARG A 307       8.776   2.539 -49.383  1.00 19.50           O  
ATOM   4304  CB  ARG A 307      11.865   2.703 -48.510  1.00 25.08           C  
ATOM   4305  CG  ARG A 307      13.365   2.679 -48.723  1.00 29.72           C  
ATOM   4306  CD  ARG A 307      14.040   3.966 -48.289  1.00 32.47           C  
ATOM   4307  NE  ARG A 307      14.618   3.896 -46.948  1.00 33.43           N  
ATOM   4308  CZ  ARG A 307      14.324   4.715 -45.942  1.00 35.43           C  
ATOM   4309  NH1 ARG A 307      13.436   5.695 -46.073  1.00 38.49           N  
ATOM   4310  NH2 ARG A 307      14.924   4.553 -44.783  1.00 35.25           N  
ATOM   4311  H   ARG A 307      10.551   3.363 -51.014  1.00  0.00           H  
ATOM   4312  HA  ARG A 307      11.554   0.910 -49.637  1.00  0.00           H  
ATOM   4313 1HB  ARG A 307      11.532   3.739 -48.537  1.00  0.00           H  
ATOM   4314 2HB  ARG A 307      11.654   2.318 -47.512  1.00  0.00           H  
ATOM   4315 1HG  ARG A 307      13.801   1.863 -48.146  1.00  0.00           H  
ATOM   4316 2HG  ARG A 307      13.580   2.531 -49.782  1.00  0.00           H  
ATOM   4317 1HD  ARG A 307      14.848   4.204 -48.981  1.00  0.00           H  
ATOM   4318 2HD  ARG A 307      13.312   4.776 -48.289  1.00  0.00           H  
ATOM   4319  HE  ARG A 307      15.296   3.168 -46.766  1.00  0.00           H  
ATOM   4320 1HH1 ARG A 307      12.963   5.834 -46.955  1.00  0.00           H  
ATOM   4321 2HH1 ARG A 307      13.234   6.301 -45.291  1.00  0.00           H  
ATOM   4322 1HH2 ARG A 307      15.601   3.812 -44.664  1.00  0.00           H  
ATOM   4323 2HH2 ARG A 307      14.709   5.169 -44.013  1.00  0.00           H  
ATOM   4324  N   SER A 308       9.440   0.689 -48.241  1.00 18.43           N  
ATOM   4325  CA  SER A 308       8.211   0.519 -47.506  1.00 17.06           C  
ATOM   4326  C   SER A 308       8.515   0.395 -46.028  1.00 15.29           C  
ATOM   4327  O   SER A 308       9.658   0.214 -45.611  1.00 13.90           O  
ATOM   4328  CB  SER A 308       7.492  -0.749 -47.956  1.00 17.37           C  
ATOM   4329  OG  SER A 308       8.325  -1.860 -47.666  1.00 18.26           O  
ATOM   4330  H   SER A 308      10.167  -0.006 -48.151  1.00  0.00           H  
ATOM   4331  HA  SER A 308       7.566   1.376 -47.707  1.00  0.00           H  
ATOM   4332 1HB  SER A 308       6.538  -0.830 -47.437  1.00  0.00           H  
ATOM   4333 2HB  SER A 308       7.280  -0.688 -49.023  1.00  0.00           H  
ATOM   4334  HG  SER A 308       9.118  -1.498 -47.263  1.00  0.00           H  
ATOM   4335  N   PHE A 309       7.460   0.484 -45.242  1.00 14.54           N  
ATOM   4336  CA  PHE A 309       7.509   0.049 -43.883  1.00 14.40           C  
ATOM   4337  C   PHE A 309       6.263  -0.792 -43.605  1.00 14.63           C  
ATOM   4338  O   PHE A 309       5.368  -0.903 -44.427  1.00 14.66           O  
ATOM   4339  CB  PHE A 309       7.617   1.243 -42.932  1.00 13.77           C  
ATOM   4340  CG  PHE A 309       6.426   2.170 -42.952  1.00 14.37           C  
ATOM   4341  CD1 PHE A 309       5.363   1.964 -42.079  1.00 13.63           C  
ATOM   4342  CD2 PHE A 309       6.376   3.278 -43.811  1.00 13.62           C  
ATOM   4343  CE1 PHE A 309       4.269   2.831 -42.054  1.00 13.92           C  
ATOM   4344  CE2 PHE A 309       5.258   4.115 -43.816  1.00 14.28           C  
ATOM   4345  CZ  PHE A 309       4.225   3.915 -42.923  1.00 13.52           C  
ATOM   4346  H   PHE A 309       6.599   0.867 -45.605  1.00  0.00           H  
ATOM   4347  HA  PHE A 309       8.392  -0.578 -43.752  1.00  0.00           H  
ATOM   4348 1HB  PHE A 309       7.743   0.885 -41.911  1.00  0.00           H  
ATOM   4349 2HB  PHE A 309       8.500   1.830 -43.184  1.00  0.00           H  
ATOM   4350  HD1 PHE A 309       5.388   1.109 -41.402  1.00  0.00           H  
ATOM   4351  HD2 PHE A 309       7.186   3.446 -44.522  1.00  0.00           H  
ATOM   4352  HE1 PHE A 309       3.452   2.657 -41.354  1.00  0.00           H  
ATOM   4353  HE2 PHE A 309       5.205   4.932 -44.535  1.00  0.00           H  
ATOM   4354  HZ  PHE A 309       3.379   4.600 -42.899  1.00  0.00           H  
ATOM   4355  N   ARG A 310       6.213  -1.340 -42.410  1.00 15.48           N  
ATOM   4356  CA  ARG A 310       5.239  -2.361 -42.066  1.00 16.30           C  
ATOM   4357  C   ARG A 310       4.609  -2.039 -40.742  1.00 15.01           C  
ATOM   4358  O   ARG A 310       5.301  -1.806 -39.761  1.00 15.53           O  
ATOM   4359  CB  ARG A 310       6.036  -3.656 -41.995  1.00 17.87           C  
ATOM   4360  CG  ARG A 310       5.407  -4.847 -41.379  1.00 19.47           C  
ATOM   4361  CD  ARG A 310       6.316  -6.055 -41.584  1.00 19.91           C  
ATOM   4362  NE  ARG A 310       7.254  -6.288 -40.505  1.00 21.15           N  
ATOM   4363  CZ  ARG A 310       8.127  -7.297 -40.485  1.00 23.72           C  
ATOM   4364  NH1 ARG A 310       8.222  -8.124 -41.504  1.00 22.75           N  
ATOM   4365  NH2 ARG A 310       8.929  -7.460 -39.441  1.00 25.54           N  
ATOM   4366  H   ARG A 310       6.876  -1.037 -41.711  1.00  0.00           H  
ATOM   4367  HA  ARG A 310       4.488  -2.402 -42.855  1.00  0.00           H  
ATOM   4368 1HB  ARG A 310       6.320  -3.964 -43.000  1.00  0.00           H  
ATOM   4369 2HB  ARG A 310       6.954  -3.488 -41.433  1.00  0.00           H  
ATOM   4370 1HG  ARG A 310       5.265  -4.673 -40.312  1.00  0.00           H  
ATOM   4371 2HG  ARG A 310       4.440  -5.032 -41.849  1.00  0.00           H  
ATOM   4372 1HD  ARG A 310       5.709  -6.955 -41.677  1.00  0.00           H  
ATOM   4373 2HD  ARG A 310       6.903  -5.918 -42.491  1.00  0.00           H  
ATOM   4374  HE  ARG A 310       7.242  -5.645 -39.724  1.00  0.00           H  
ATOM   4375 1HH1 ARG A 310       7.630  -7.999 -42.313  1.00  0.00           H  
ATOM   4376 2HH1 ARG A 310       8.886  -8.884 -41.477  1.00  0.00           H  
ATOM   4377 1HH2 ARG A 310       8.879  -6.820 -38.660  1.00  0.00           H  
ATOM   4378 2HH2 ARG A 310       9.589  -8.223 -39.426  1.00  0.00           H  
ATOM   4379  N   ILE A 311       3.291  -2.047 -40.713  1.00 15.33           N  
ATOM   4380  CA  ILE A 311       2.557  -2.058 -39.469  1.00 14.97           C  
ATOM   4381  C   ILE A 311       1.937  -3.462 -39.272  1.00 14.54           C  
ATOM   4382  O   ILE A 311       1.384  -4.050 -40.180  1.00 13.27           O  
ATOM   4383  CB  ILE A 311       1.508  -0.943 -39.368  1.00 14.96           C  
ATOM   4384  CG1 ILE A 311       0.483  -1.025 -40.486  1.00 16.03           C  
ATOM   4385  CG2 ILE A 311       2.201   0.426 -39.343  1.00 14.41           C  
ATOM   4386  CD1 ILE A 311      -0.685  -0.085 -40.297  1.00 16.45           C  
ATOM   4387  H   ILE A 311       2.781  -2.045 -41.585  1.00  0.00           H  
ATOM   4388  HA  ILE A 311       3.261  -1.912 -38.651  1.00  0.00           H  
ATOM   4389  HB  ILE A 311       0.930  -1.069 -38.453  1.00  0.00           H  
ATOM   4390 1HG1 ILE A 311       0.963  -0.794 -41.437  1.00  0.00           H  
ATOM   4391 2HG1 ILE A 311       0.099  -2.043 -40.553  1.00  0.00           H  
ATOM   4392 1HG2 ILE A 311       1.450   1.213 -39.272  1.00  0.00           H  
ATOM   4393 2HG2 ILE A 311       2.866   0.481 -38.483  1.00  0.00           H  
ATOM   4394 3HG2 ILE A 311       2.779   0.558 -40.258  1.00  0.00           H  
ATOM   4395 1HD1 ILE A 311      -1.379  -0.195 -41.130  1.00  0.00           H  
ATOM   4396 2HD1 ILE A 311      -1.197  -0.324 -39.364  1.00  0.00           H  
ATOM   4397 3HD1 ILE A 311      -0.323   0.942 -40.260  1.00  0.00           H  
ATOM   4398  N   THR A 312       2.095  -3.974 -38.062  1.00 15.28           N  
ATOM   4399  CA  THR A 312       1.807  -5.348 -37.739  1.00 15.27           C  
ATOM   4400  C   THR A 312       0.877  -5.399 -36.566  1.00 15.88           C  
ATOM   4401  O   THR A 312       1.182  -4.863 -35.524  1.00 15.81           O  
ATOM   4402  CB  THR A 312       3.101  -6.099 -37.391  1.00 15.53           C  
ATOM   4403  OG1 THR A 312       3.988  -6.046 -38.513  1.00 15.19           O  
ATOM   4404  CG2 THR A 312       2.825  -7.566 -37.027  1.00 15.04           C  
ATOM   4405  H   THR A 312       2.436  -3.359 -37.337  1.00  0.00           H  
ATOM   4406  HA  THR A 312       1.353  -5.820 -38.610  1.00  0.00           H  
ATOM   4407  HB  THR A 312       3.585  -5.616 -36.543  1.00  0.00           H  
ATOM   4408  HG1 THR A 312       3.573  -5.554 -39.226  1.00  0.00           H  
ATOM   4409 1HG2 THR A 312       3.764  -8.064 -36.787  1.00  0.00           H  
ATOM   4410 2HG2 THR A 312       2.160  -7.608 -36.164  1.00  0.00           H  
ATOM   4411 3HG2 THR A 312       2.355  -8.068 -37.872  1.00  0.00           H  
ATOM   4412  N   ILE A 313      -0.266  -6.075 -36.740  1.00 17.53           N  
ATOM   4413  CA  ILE A 313      -1.116  -6.395 -35.623  1.00 16.20           C  
ATOM   4414  C   ILE A 313      -0.922  -7.848 -35.179  1.00 15.91           C  
ATOM   4415  O   ILE A 313      -0.784  -8.716 -35.973  1.00 15.52           O  
ATOM   4416  CB  ILE A 313      -2.597  -6.029 -35.895  1.00 17.34           C  
ATOM   4417  CG1 ILE A 313      -3.226  -6.891 -36.998  1.00 17.27           C  
ATOM   4418  CG2 ILE A 313      -2.694  -4.534 -36.215  1.00 17.87           C  
ATOM   4419  CD1 ILE A 313      -4.691  -6.582 -37.258  1.00 18.43           C  
ATOM   4420  H   ILE A 313      -0.541  -6.367 -37.667  1.00  0.00           H  
ATOM   4421  HA  ILE A 313      -0.783  -5.821 -34.759  1.00  0.00           H  
ATOM   4422  HB  ILE A 313      -3.195  -6.254 -35.013  1.00  0.00           H  
ATOM   4423 1HG1 ILE A 313      -2.677  -6.749 -37.928  1.00  0.00           H  
ATOM   4424 2HG1 ILE A 313      -3.143  -7.944 -36.728  1.00  0.00           H  
ATOM   4425 1HG2 ILE A 313      -3.734  -4.270 -36.408  1.00  0.00           H  
ATOM   4426 2HG2 ILE A 313      -2.324  -3.956 -35.369  1.00  0.00           H  
ATOM   4427 3HG2 ILE A 313      -2.093  -4.311 -37.097  1.00  0.00           H  
ATOM   4428 1HD1 ILE A 313      -5.065  -7.232 -38.050  1.00  0.00           H  
ATOM   4429 2HD1 ILE A 313      -5.266  -6.752 -36.347  1.00  0.00           H  
ATOM   4430 3HD1 ILE A 313      -4.794  -5.542 -37.564  1.00  0.00           H  
ATOM   4431  N   LEU A 314      -0.884  -8.067 -33.876  1.00 16.37           N  
ATOM   4432  CA  LEU A 314      -0.823  -9.411 -33.321  1.00 17.80           C  
ATOM   4433  C   LEU A 314      -2.249  -9.894 -33.068  1.00 16.12           C  
ATOM   4434  O   LEU A 314      -3.180  -9.115 -33.091  1.00 15.47           O  
ATOM   4435  CB  LEU A 314      -0.002  -9.423 -32.025  1.00 18.53           C  
ATOM   4436  CG  LEU A 314       1.331  -8.679 -32.027  1.00 20.46           C  
ATOM   4437  CD1 LEU A 314       1.983  -8.754 -30.651  1.00 22.79           C  
ATOM   4438  CD2 LEU A 314       2.288  -9.165 -33.092  1.00 22.13           C  
ATOM   4439  H   LEU A 314      -0.898  -7.276 -33.248  1.00  0.00           H  
ATOM   4440  HA  LEU A 314      -0.337 -10.063 -34.046  1.00  0.00           H  
ATOM   4441 1HB  LEU A 314      -0.603  -8.987 -31.229  1.00  0.00           H  
ATOM   4442 2HB  LEU A 314       0.217 -10.458 -31.762  1.00  0.00           H  
ATOM   4443  HG  LEU A 314       1.155  -7.618 -32.205  1.00  0.00           H  
ATOM   4444 1HD1 LEU A 314       2.932  -8.219 -30.669  1.00  0.00           H  
ATOM   4445 2HD1 LEU A 314       1.325  -8.299 -29.911  1.00  0.00           H  
ATOM   4446 3HD1 LEU A 314       2.159  -9.796 -30.389  1.00  0.00           H  
ATOM   4447 1HD2 LEU A 314       3.215  -8.593 -33.037  1.00  0.00           H  
ATOM   4448 2HD2 LEU A 314       2.504 -10.222 -32.932  1.00  0.00           H  
ATOM   4449 3HD2 LEU A 314       1.837  -9.031 -34.075  1.00  0.00           H  
ATOM   4450  N   PRO A 315      -2.423 -11.198 -32.802  1.00 17.37           N  
ATOM   4451  CA  PRO A 315      -3.776 -11.724 -32.583  1.00 17.72           C  
ATOM   4452  C   PRO A 315      -4.584 -10.976 -31.520  1.00 19.02           C  
ATOM   4453  O   PRO A 315      -5.821 -10.908 -31.607  1.00 19.06           O  
ATOM   4454  CB  PRO A 315      -3.522 -13.179 -32.194  1.00 17.71           C  
ATOM   4455  CG  PRO A 315      -2.194 -13.516 -32.803  1.00 17.92           C  
ATOM   4456  CD  PRO A 315      -1.399 -12.251 -32.715  1.00 17.07           C  
ATOM   4457  HA  PRO A 315      -4.345 -11.662 -33.522  1.00  0.00           H  
ATOM   4458 1HB  PRO A 315      -3.520 -13.281 -31.099  1.00  0.00           H  
ATOM   4459 2HB  PRO A 315      -4.333 -13.817 -32.575  1.00  0.00           H  
ATOM   4460 1HG  PRO A 315      -1.724 -14.346 -32.254  1.00  0.00           H  
ATOM   4461 2HG  PRO A 315      -2.327 -13.856 -33.841  1.00  0.00           H  
ATOM   4462 1HD  PRO A 315      -0.867 -12.218 -31.753  1.00  0.00           H  
ATOM   4463 2HD  PRO A 315      -0.689 -12.205 -33.554  1.00  0.00           H  
ATOM   4464  N   GLN A 316      -3.899 -10.379 -30.548  1.00 20.81           N  
ATOM   4465  CA  GLN A 316      -4.543  -9.507 -29.550  1.00 22.39           C  
ATOM   4466  C   GLN A 316      -5.461  -8.455 -30.141  1.00 22.63           C  
ATOM   4467  O   GLN A 316      -6.494  -8.107 -29.534  1.00 22.13           O  
ATOM   4468  CB  GLN A 316      -3.481  -8.802 -28.699  1.00 25.04           C  
ATOM   4469  CG  GLN A 316      -2.865  -9.708 -27.644  1.00 26.93           C  
ATOM   4470  CD  GLN A 316      -1.708 -10.546 -28.138  1.00 27.56           C  
ATOM   4471  OE1 GLN A 316      -1.440 -10.640 -29.337  1.00 27.93           O  
ATOM   4472  NE2 GLN A 316      -1.016 -11.173 -27.205  1.00 29.24           N  
ATOM   4473  H   GLN A 316      -2.902 -10.532 -30.497  1.00  0.00           H  
ATOM   4474  HA  GLN A 316      -5.161 -10.125 -28.899  1.00  0.00           H  
ATOM   4475 1HB  GLN A 316      -2.685  -8.430 -29.345  1.00  0.00           H  
ATOM   4476 2HB  GLN A 316      -3.927  -7.942 -28.200  1.00  0.00           H  
ATOM   4477 1HG  GLN A 316      -2.492  -9.093 -26.825  1.00  0.00           H  
ATOM   4478 2HG  GLN A 316      -3.629 -10.394 -27.279  1.00  0.00           H  
ATOM   4479 1HE2 GLN A 316      -0.236 -11.746 -27.460  1.00  0.00           H  
ATOM   4480 2HE2 GLN A 316      -1.271 -11.076 -26.243  1.00  0.00           H  
ATOM   4481  N   LEU A 317      -5.119  -7.950 -31.325  1.00 21.07           N  
ATOM   4482  CA  LEU A 317      -5.937  -6.906 -31.933  1.00 21.30           C  
ATOM   4483  C   LEU A 317      -7.022  -7.401 -32.873  1.00 20.98           C  
ATOM   4484  O   LEU A 317      -7.895  -6.627 -33.229  1.00 22.50           O  
ATOM   4485  CB  LEU A 317      -5.071  -5.896 -32.688  1.00 21.92           C  
ATOM   4486  CG  LEU A 317      -4.161  -4.945 -31.917  1.00 22.93           C  
ATOM   4487  CD1 LEU A 317      -3.556  -3.927 -32.870  1.00 22.91           C  
ATOM   4488  CD2 LEU A 317      -4.886  -4.200 -30.808  1.00 25.04           C  
ATOM   4489  H   LEU A 317      -4.298  -8.279 -31.813  1.00  0.00           H  
ATOM   4490  HA  LEU A 317      -6.468  -6.378 -31.142  1.00  0.00           H  
ATOM   4491 1HB  LEU A 317      -4.414  -6.439 -33.365  1.00  0.00           H  
ATOM   4492 2HB  LEU A 317      -5.722  -5.255 -33.283  1.00  0.00           H  
ATOM   4493  HG  LEU A 317      -3.348  -5.510 -31.460  1.00  0.00           H  
ATOM   4494 1HD1 LEU A 317      -2.907  -3.250 -32.315  1.00  0.00           H  
ATOM   4495 2HD1 LEU A 317      -2.973  -4.444 -33.632  1.00  0.00           H  
ATOM   4496 3HD1 LEU A 317      -4.353  -3.356 -33.346  1.00  0.00           H  
ATOM   4497 1HD2 LEU A 317      -4.186  -3.540 -30.295  1.00  0.00           H  
ATOM   4498 2HD2 LEU A 317      -5.696  -3.609 -31.236  1.00  0.00           H  
ATOM   4499 3HD2 LEU A 317      -5.297  -4.916 -30.096  1.00  0.00           H  
ATOM   4500  N   TYR A 318      -6.981  -8.648 -33.330  1.00 18.26           N  
ATOM   4501  CA  TYR A 318      -8.038  -9.078 -34.232  1.00 17.50           C  
ATOM   4502  C   TYR A 318      -8.807 -10.321 -33.760  1.00 18.34           C  
ATOM   4503  O   TYR A 318      -9.747 -10.733 -34.409  1.00 18.74           O  
ATOM   4504  CB  TYR A 318      -7.491  -9.203 -35.660  1.00 15.64           C  
ATOM   4505  CG  TYR A 318      -6.619 -10.416 -35.940  1.00 14.43           C  
ATOM   4506  CD1 TYR A 318      -7.192 -11.606 -36.367  1.00 14.13           C  
ATOM   4507  CD2 TYR A 318      -5.243 -10.366 -35.811  1.00 13.94           C  
ATOM   4508  CE1 TYR A 318      -6.422 -12.718 -36.633  1.00 13.96           C  
ATOM   4509  CE2 TYR A 318      -4.452 -11.466 -36.111  1.00 14.31           C  
ATOM   4510  CZ  TYR A 318      -5.060 -12.652 -36.510  1.00 13.97           C  
ATOM   4511  OH  TYR A 318      -4.303 -13.768 -36.787  1.00 15.46           O  
ATOM   4512  H   TYR A 318      -6.253  -9.301 -33.078  1.00  0.00           H  
ATOM   4513  HA  TYR A 318      -8.828  -8.327 -34.222  1.00  0.00           H  
ATOM   4514 1HB  TYR A 318      -8.322  -9.239 -36.366  1.00  0.00           H  
ATOM   4515 2HB  TYR A 318      -6.896  -8.322 -35.900  1.00  0.00           H  
ATOM   4516  HD1 TYR A 318      -8.272 -11.675 -36.498  1.00  0.00           H  
ATOM   4517  HD2 TYR A 318      -4.761  -9.451 -35.467  1.00  0.00           H  
ATOM   4518  HE1 TYR A 318      -6.895 -13.641 -36.967  1.00  0.00           H  
ATOM   4519  HE2 TYR A 318      -3.367 -11.395 -36.032  1.00  0.00           H  
ATOM   4520  HH  TYR A 318      -3.374 -13.563 -36.657  1.00  0.00           H  
ATOM   4521  N   ILE A 319      -8.403 -10.900 -32.634  1.00 18.75           N  
ATOM   4522  CA  ILE A 319      -9.133 -12.014 -32.001  1.00 20.12           C  
ATOM   4523  C   ILE A 319      -9.576 -11.425 -30.675  1.00 21.85           C  
ATOM   4524  O   ILE A 319      -8.845 -11.441 -29.681  1.00 23.87           O  
ATOM   4525  CB  ILE A 319      -8.237 -13.255 -31.799  1.00 19.82           C  
ATOM   4526  CG1 ILE A 319      -7.604 -13.685 -33.122  1.00 19.56           C  
ATOM   4527  CG2 ILE A 319      -9.016 -14.408 -31.148  1.00 20.51           C  
ATOM   4528  CD1 ILE A 319      -8.565 -14.167 -34.187  1.00 19.39           C  
ATOM   4529  H   ILE A 319      -7.558 -10.556 -32.200  1.00  0.00           H  
ATOM   4530  HA  ILE A 319      -9.958 -12.300 -32.652  1.00  0.00           H  
ATOM   4531  HB  ILE A 319      -7.398 -12.997 -31.153  1.00  0.00           H  
ATOM   4532 1HG1 ILE A 319      -7.045 -12.851 -33.546  1.00  0.00           H  
ATOM   4533 2HG1 ILE A 319      -6.895 -14.493 -32.941  1.00  0.00           H  
ATOM   4534 1HG2 ILE A 319      -8.357 -15.266 -31.020  1.00  0.00           H  
ATOM   4535 2HG2 ILE A 319      -9.390 -14.091 -30.176  1.00  0.00           H  
ATOM   4536 3HG2 ILE A 319      -9.855 -14.687 -31.786  1.00  0.00           H  
ATOM   4537 1HD1 ILE A 319      -8.007 -14.446 -35.081  1.00  0.00           H  
ATOM   4538 2HD1 ILE A 319      -9.114 -15.033 -33.817  1.00  0.00           H  
ATOM   4539 3HD1 ILE A 319      -9.266 -13.370 -34.432  1.00  0.00           H  
ATOM   4540  N   GLN A 320     -10.769 -10.861 -30.673  1.00 22.39           N  
ATOM   4541  CA  GLN A 320     -11.133  -9.908 -29.652  1.00 23.20           C  
ATOM   4542  C   GLN A 320     -11.991 -10.596 -28.597  1.00 24.01           C  
ATOM   4543  O   GLN A 320     -13.012 -11.195 -28.922  1.00 21.16           O  
ATOM   4544  CB  GLN A 320     -11.904  -8.743 -30.276  1.00 24.07           C  
ATOM   4545  CG  GLN A 320     -11.378  -8.316 -31.637  1.00 25.50           C  
ATOM   4546  CD  GLN A 320     -12.110  -7.107 -32.186  1.00 26.28           C  
ATOM   4547  OE1 GLN A 320     -13.315  -7.133 -32.366  1.00 28.53           O  
ATOM   4548  NE2 GLN A 320     -11.382  -6.048 -32.448  1.00 29.45           N  
ATOM   4549  H   GLN A 320     -11.440 -11.094 -31.391  1.00  0.00           H  
ATOM   4550  HA  GLN A 320     -10.220  -9.524 -29.197  1.00  0.00           H  
ATOM   4551 1HB  GLN A 320     -12.952  -9.019 -30.389  1.00  0.00           H  
ATOM   4552 2HB  GLN A 320     -11.862  -7.881 -29.610  1.00  0.00           H  
ATOM   4553 1HG  GLN A 320     -10.322  -8.063 -31.544  1.00  0.00           H  
ATOM   4554 2HG  GLN A 320     -11.504  -9.140 -32.339  1.00  0.00           H  
ATOM   4555 1HE2 GLN A 320     -11.813  -5.221 -32.812  1.00  0.00           H  
ATOM   4556 2HE2 GLN A 320     -10.396  -6.066 -32.284  1.00  0.00           H  
ATOM   4557  N   PRO A 321     -11.598 -10.476 -27.322  1.00 26.21           N  
ATOM   4558  CA  PRO A 321     -12.411 -11.081 -26.268  1.00 27.12           C  
ATOM   4559  C   PRO A 321     -13.671 -10.255 -26.049  1.00 29.44           C  
ATOM   4560  O   PRO A 321     -13.637  -9.026 -26.180  1.00 32.39           O  
ATOM   4561  CB  PRO A 321     -11.475 -11.048 -25.059  1.00 27.57           C  
ATOM   4562  CG  PRO A 321     -10.589  -9.865 -25.296  1.00 26.92           C  
ATOM   4563  CD  PRO A 321     -10.532  -9.617 -26.783  1.00 25.75           C  
ATOM   4564  HA  PRO A 321     -12.657 -12.115 -26.550  1.00  0.00           H  
ATOM   4565 1HB  PRO A 321     -12.061 -10.958 -24.132  1.00  0.00           H  
ATOM   4566 2HB  PRO A 321     -10.912 -11.991 -24.993  1.00  0.00           H  
ATOM   4567 1HG  PRO A 321     -10.982  -8.984 -24.767  1.00  0.00           H  
ATOM   4568 2HG  PRO A 321      -9.584 -10.056 -24.892  1.00  0.00           H  
ATOM   4569 1HD  PRO A 321     -10.732  -8.555 -26.986  1.00  0.00           H  
ATOM   4570 2HD  PRO A 321      -9.542  -9.906 -27.166  1.00  0.00           H  
ATOM   4571  N   MET A 322     -14.780 -10.923 -25.744  1.00 32.18           N  
ATOM   4572  CA  MET A 322     -16.086 -10.279 -25.739  1.00 34.51           C  
ATOM   4573  C   MET A 322     -16.535  -9.885 -24.330  1.00 33.70           C  
ATOM   4574  O   MET A 322     -16.931  -8.739 -24.110  1.00 35.66           O  
ATOM   4575  CB  MET A 322     -17.137 -11.195 -26.380  1.00 36.08           C  
ATOM   4576  CG  MET A 322     -18.089 -10.471 -27.306  1.00 37.19           C  
ATOM   4577  SD  MET A 322     -17.348 -10.128 -28.908  1.00 38.43           S  
ATOM   4578  CE  MET A 322     -18.830  -9.803 -29.863  1.00 39.53           C  
ATOM   4579  H   MET A 322     -14.714 -11.903 -25.510  1.00  0.00           H  
ATOM   4580  HA  MET A 322     -16.021  -9.361 -26.322  1.00  0.00           H  
ATOM   4581 1HB  MET A 322     -16.638 -11.979 -26.948  1.00  0.00           H  
ATOM   4582 2HB  MET A 322     -17.723 -11.680 -25.598  1.00  0.00           H  
ATOM   4583 1HG  MET A 322     -18.982 -11.077 -27.456  1.00  0.00           H  
ATOM   4584 2HG  MET A 322     -18.391  -9.527 -26.852  1.00  0.00           H  
ATOM   4585 1HE  MET A 322     -18.556  -9.570 -30.892  1.00  0.00           H  
ATOM   4586 2HE  MET A 322     -19.473 -10.684 -29.848  1.00  0.00           H  
ATOM   4587 3HE  MET A 322     -19.364  -8.957 -29.429  1.00  0.00           H  
ATOM   4588  N   MET A 323     -16.487 -10.829 -23.397  1.00 32.42           N  
ATOM   4589  CA  MET A 323     -16.989 -10.604 -22.040  1.00 32.44           C  
ATOM   4590  C   MET A 323     -15.997  -9.793 -21.210  1.00 31.44           C  
ATOM   4591  O   MET A 323     -14.851 -10.197 -21.028  1.00 29.70           O  
ATOM   4592  CB  MET A 323     -17.285 -11.947 -21.359  1.00 32.89           C  
ATOM   4593  CG  MET A 323     -18.483 -12.674 -21.954  1.00 33.81           C  
ATOM   4594  SD  MET A 323     -18.687 -14.384 -21.406  1.00 34.65           S  
ATOM   4595  CE  MET A 323     -18.888 -14.178 -19.640  1.00 33.80           C  
ATOM   4596  H   MET A 323     -16.092 -11.728 -23.633  1.00  0.00           H  
ATOM   4597  HA  MET A 323     -17.913 -10.030 -22.104  1.00  0.00           H  
ATOM   4598 1HB  MET A 323     -16.414 -12.595 -21.440  1.00  0.00           H  
ATOM   4599 2HB  MET A 323     -17.474 -11.783 -20.297  1.00  0.00           H  
ATOM   4600 1HG  MET A 323     -19.397 -12.141 -21.695  1.00  0.00           H  
ATOM   4601 2HG  MET A 323     -18.395 -12.692 -23.040  1.00  0.00           H  
ATOM   4602 1HE  MET A 323     -19.023 -15.154 -19.173  1.00  0.00           H  
ATOM   4603 2HE  MET A 323     -18.001 -13.697 -19.226  1.00  0.00           H  
ATOM   4604 3HE  MET A 323     -19.763 -13.557 -19.443  1.00  0.00           H  
ATOM   4605  N   GLU A 330     -12.781 -17.066 -22.109  1.00 40.14           N  
ATOM   4606  CA  GLU A 330     -13.511 -15.948 -22.707  1.00 37.02           C  
ATOM   4607  C   GLU A 330     -14.139 -16.416 -23.999  1.00 31.84           C  
ATOM   4608  O   GLU A 330     -13.918 -17.556 -24.399  1.00 29.86           O  
ATOM   4609  CB  GLU A 330     -12.564 -14.773 -22.976  1.00 37.91           C  
ATOM   4610  CG  GLU A 330     -12.068 -14.064 -21.719  1.00 39.53           C  
ATOM   4611  CD  GLU A 330     -11.025 -14.850 -20.940  1.00 40.46           C  
ATOM   4612  OE1 GLU A 330     -10.536 -15.885 -21.448  1.00 43.60           O  
ATOM   4613  OE2 GLU A 330     -10.689 -14.428 -19.813  1.00 38.67           O  
ATOM   4614  H   GLU A 330     -12.572 -17.876 -22.675  1.00  0.00           H  
ATOM   4615  HA  GLU A 330     -14.280 -15.623 -22.006  1.00  0.00           H  
ATOM   4616 1HB  GLU A 330     -11.692 -15.127 -23.527  1.00  0.00           H  
ATOM   4617 2HB  GLU A 330     -13.068 -14.035 -23.600  1.00  0.00           H  
ATOM   4618 1HG  GLU A 330     -11.634 -13.106 -22.002  1.00  0.00           H  
ATOM   4619 2HG  GLU A 330     -12.917 -13.868 -21.066  1.00  0.00           H  
ATOM   4620  N   CYS A 331     -14.941 -15.555 -24.625  1.00 29.25           N  
ATOM   4621  CA  CYS A 331     -15.430 -15.809 -25.985  1.00 28.61           C  
ATOM   4622  C   CYS A 331     -14.904 -14.710 -26.895  1.00 26.05           C  
ATOM   4623  O   CYS A 331     -14.859 -13.538 -26.484  1.00 24.14           O  
ATOM   4624  CB  CYS A 331     -16.962 -15.884 -26.039  1.00 31.45           C  
ATOM   4625  SG  CYS A 331     -17.724 -17.262 -25.108  1.00 33.77           S  
ATOM   4626  H   CYS A 331     -15.219 -14.707 -24.152  1.00  0.00           H  
ATOM   4627  HA  CYS A 331     -15.035 -16.768 -26.321  1.00  0.00           H  
ATOM   4628 1HB  CYS A 331     -17.386 -14.959 -25.648  1.00  0.00           H  
ATOM   4629 2HB  CYS A 331     -17.285 -15.979 -27.075  1.00  0.00           H  
ATOM   4630  N   TYR A 332     -14.559 -15.081 -28.134  1.00 23.18           N  
ATOM   4631  CA  TYR A 332     -13.750 -14.226 -29.011  1.00 22.64           C  
ATOM   4632  C   TYR A 332     -14.373 -14.021 -30.385  1.00 20.87           C  
ATOM   4633  O   TYR A 332     -14.879 -14.951 -30.961  1.00 19.84           O  
ATOM   4634  CB  TYR A 332     -12.365 -14.861 -29.211  1.00 22.07           C  
ATOM   4635  CG  TYR A 332     -11.532 -14.942 -27.951  1.00 22.88           C  
ATOM   4636  CD1 TYR A 332     -11.651 -16.021 -27.077  1.00 23.72           C  
ATOM   4637  CD2 TYR A 332     -10.611 -13.943 -27.633  1.00 24.55           C  
ATOM   4638  CE1 TYR A 332     -10.888 -16.097 -25.922  1.00 24.28           C  
ATOM   4639  CE2 TYR A 332      -9.831 -14.022 -26.483  1.00 24.61           C  
ATOM   4640  CZ  TYR A 332      -9.973 -15.104 -25.637  1.00 24.10           C  
ATOM   4641  OH  TYR A 332      -9.224 -15.186 -24.486  1.00 24.34           O  
ATOM   4642  H   TYR A 332     -14.868 -15.981 -28.473  1.00  0.00           H  
ATOM   4643  HA  TYR A 332     -13.631 -13.254 -28.532  1.00  0.00           H  
ATOM   4644 1HB  TYR A 332     -12.481 -15.872 -29.603  1.00  0.00           H  
ATOM   4645 2HB  TYR A 332     -11.805 -14.287 -29.948  1.00  0.00           H  
ATOM   4646  HD1 TYR A 332     -12.354 -16.825 -27.296  1.00  0.00           H  
ATOM   4647  HD2 TYR A 332     -10.493 -13.081 -28.290  1.00  0.00           H  
ATOM   4648  HE1 TYR A 332     -10.997 -16.950 -25.252  1.00  0.00           H  
ATOM   4649  HE2 TYR A 332      -9.115 -13.232 -26.255  1.00  0.00           H  
ATOM   4650  HH  TYR A 332      -8.655 -14.415 -24.420  1.00  0.00           H  
ATOM   4651  N   ARG A 333     -14.299 -12.800 -30.910  1.00 20.23           N  
ATOM   4652  CA  ARG A 333     -14.833 -12.505 -32.244  1.00 19.83           C  
ATOM   4653  C   ARG A 333     -13.701 -12.150 -33.176  1.00 17.51           C  
ATOM   4654  O   ARG A 333     -12.719 -11.548 -32.777  1.00 16.28           O  
ATOM   4655  CB  ARG A 333     -15.878 -11.374 -32.201  1.00 22.13           C  
ATOM   4656  CG  ARG A 333     -15.363  -9.934 -32.243  1.00 24.97           C  
ATOM   4657  CD  ARG A 333     -16.405  -9.036 -32.900  1.00 26.95           C  
ATOM   4658  NE  ARG A 333     -16.038  -7.623 -32.965  1.00 29.83           N  
ATOM   4659  CZ  ARG A 333     -16.170  -6.735 -31.975  1.00 31.52           C  
ATOM   4660  NH1 ARG A 333     -16.617  -7.094 -30.774  1.00 35.94           N  
ATOM   4661  NH2 ARG A 333     -15.812  -5.476 -32.176  1.00 32.23           N  
ATOM   4662  H   ARG A 333     -13.865 -12.059 -30.379  1.00  0.00           H  
ATOM   4663  HA  ARG A 333     -15.321 -13.402 -32.627  1.00  0.00           H  
ATOM   4664 1HB  ARG A 333     -16.560 -11.477 -33.043  1.00  0.00           H  
ATOM   4665 2HB  ARG A 333     -16.469 -11.459 -31.289  1.00  0.00           H  
ATOM   4666 1HG  ARG A 333     -15.174  -9.585 -31.227  1.00  0.00           H  
ATOM   4667 2HG  ARG A 333     -14.437  -9.895 -32.818  1.00  0.00           H  
ATOM   4668 1HD  ARG A 333     -16.574  -9.365 -33.925  1.00  0.00           H  
ATOM   4669 2HD  ARG A 333     -17.339  -9.094 -32.342  1.00  0.00           H  
ATOM   4670  HE  ARG A 333     -15.649  -7.278 -33.832  1.00  0.00           H  
ATOM   4671 1HH1 ARG A 333     -16.865  -8.057 -30.594  1.00  0.00           H  
ATOM   4672 2HH1 ARG A 333     -16.708  -6.404 -30.042  1.00  0.00           H  
ATOM   4673 1HH2 ARG A 333     -15.442  -5.193 -33.073  1.00  0.00           H  
ATOM   4674 2HH2 ARG A 333     -15.909  -4.799 -31.434  1.00  0.00           H  
ATOM   4675  N   PHE A 334     -13.857 -12.514 -34.439  1.00 16.70           N  
ATOM   4676  CA  PHE A 334     -12.891 -12.180 -35.458  1.00 15.61           C  
ATOM   4677  C   PHE A 334     -13.066 -10.690 -35.770  1.00 15.61           C  
ATOM   4678  O   PHE A 334     -14.177 -10.255 -36.105  1.00 16.83           O  
ATOM   4679  CB  PHE A 334     -13.166 -13.036 -36.673  1.00 15.31           C  
ATOM   4680  CG  PHE A 334     -12.137 -12.950 -37.753  1.00 15.07           C  
ATOM   4681  CD1 PHE A 334     -10.807 -13.178 -37.493  1.00 15.70           C  
ATOM   4682  CD2 PHE A 334     -12.528 -12.737 -39.063  1.00 15.45           C  
ATOM   4683  CE1 PHE A 334      -9.875 -13.142 -38.514  1.00 15.94           C  
ATOM   4684  CE2 PHE A 334     -11.611 -12.701 -40.087  1.00 14.92           C  
ATOM   4685  CZ  PHE A 334     -10.278 -12.913 -39.814  1.00 15.46           C  
ATOM   4686  H   PHE A 334     -14.679 -13.042 -34.695  1.00  0.00           H  
ATOM   4687  HA  PHE A 334     -11.893 -12.397 -35.074  1.00  0.00           H  
ATOM   4688 1HB  PHE A 334     -13.240 -14.080 -36.373  1.00  0.00           H  
ATOM   4689 2HB  PHE A 334     -14.123 -12.752 -37.109  1.00  0.00           H  
ATOM   4690  HD1 PHE A 334     -10.493 -13.389 -36.470  1.00  0.00           H  
ATOM   4691  HD2 PHE A 334     -13.585 -12.570 -39.272  1.00  0.00           H  
ATOM   4692  HE1 PHE A 334      -8.819 -13.295 -38.293  1.00  0.00           H  
ATOM   4693  HE2 PHE A 334     -11.933 -12.505 -41.110  1.00  0.00           H  
ATOM   4694  HZ  PHE A 334      -9.544 -12.899 -40.619  1.00  0.00           H  
ATOM   4695  N   GLY A 335     -11.983  -9.926 -35.623  1.00 14.76           N  
ATOM   4696  CA  GLY A 335     -12.021  -8.469 -35.661  1.00 14.45           C  
ATOM   4697  C   GLY A 335     -11.706  -7.892 -37.028  1.00 14.82           C  
ATOM   4698  O   GLY A 335     -11.004  -6.875 -37.150  1.00 14.02           O  
ATOM   4699  H   GLY A 335     -11.098 -10.391 -35.479  1.00  0.00           H  
ATOM   4700 1HA  GLY A 335     -13.009  -8.123 -35.358  1.00  0.00           H  
ATOM   4701 2HA  GLY A 335     -11.307  -8.068 -34.943  1.00  0.00           H  
ATOM   4702  N   ILE A 336     -12.181  -8.590 -38.060  1.00 14.94           N  
ATOM   4703  CA  ILE A 336     -11.947  -8.221 -39.460  1.00 16.17           C  
ATOM   4704  C   ILE A 336     -13.241  -8.528 -40.208  1.00 18.12           C  
ATOM   4705  O   ILE A 336     -13.868  -9.584 -39.993  1.00 16.72           O  
ATOM   4706  CB  ILE A 336     -10.793  -9.032 -40.093  1.00 16.63           C  
ATOM   4707  CG1 ILE A 336      -9.524  -8.913 -39.241  1.00 17.08           C  
ATOM   4708  CG2 ILE A 336     -10.521  -8.564 -41.531  1.00 16.30           C  
ATOM   4709  CD1 ILE A 336      -8.374  -9.768 -39.746  1.00 18.61           C  
ATOM   4710  H   ILE A 336     -12.729  -9.413 -37.853  1.00  0.00           H  
ATOM   4711  HA  ILE A 336     -11.674  -7.167 -39.499  1.00  0.00           H  
ATOM   4712  HB  ILE A 336     -11.059 -10.088 -40.112  1.00  0.00           H  
ATOM   4713 1HG1 ILE A 336      -9.197  -7.874 -39.218  1.00  0.00           H  
ATOM   4714 2HG1 ILE A 336      -9.746  -9.207 -38.215  1.00  0.00           H  
ATOM   4715 1HG2 ILE A 336      -9.705  -9.148 -41.956  1.00  0.00           H  
ATOM   4716 2HG2 ILE A 336     -11.418  -8.702 -42.134  1.00  0.00           H  
ATOM   4717 3HG2 ILE A 336     -10.247  -7.509 -41.525  1.00  0.00           H  
ATOM   4718 1HD1 ILE A 336      -7.509  -9.635 -39.096  1.00  0.00           H  
ATOM   4719 2HD1 ILE A 336      -8.672 -10.817 -39.744  1.00  0.00           H  
ATOM   4720 3HD1 ILE A 336      -8.115  -9.466 -40.760  1.00  0.00           H  
ATOM   4721  N   SER A 337     -13.701  -7.580 -41.026  1.00 17.39           N  
ATOM   4722  CA  SER A 337     -14.887  -7.829 -41.820  1.00 18.59           C  
ATOM   4723  C   SER A 337     -14.675  -7.364 -43.242  1.00 17.48           C  
ATOM   4724  O   SER A 337     -13.734  -6.646 -43.519  1.00 15.71           O  
ATOM   4725  CB  SER A 337     -16.158  -7.227 -41.214  1.00 19.68           C  
ATOM   4726  OG  SER A 337     -16.052  -5.835 -41.092  1.00 22.34           O  
ATOM   4727  H   SER A 337     -13.236  -6.687 -41.103  1.00  0.00           H  
ATOM   4728  HA  SER A 337     -15.039  -8.907 -41.886  1.00  0.00           H  
ATOM   4729 1HB  SER A 337     -17.013  -7.473 -41.843  1.00  0.00           H  
ATOM   4730 2HB  SER A 337     -16.336  -7.666 -40.233  1.00  0.00           H  
ATOM   4731  HG  SER A 337     -15.183  -5.605 -41.430  1.00  0.00           H  
ATOM   4732  N   PRO A 338     -15.540  -7.828 -44.145  1.00 17.56           N  
ATOM   4733  CA  PRO A 338     -15.444  -7.390 -45.506  1.00 19.18           C  
ATOM   4734  C   PRO A 338     -16.118  -6.023 -45.726  1.00 20.55           C  
ATOM   4735  O   PRO A 338     -16.979  -5.611 -44.959  1.00 21.18           O  
ATOM   4736  CB  PRO A 338     -16.137  -8.510 -46.288  1.00 18.85           C  
ATOM   4737  CG  PRO A 338     -17.082  -9.110 -45.327  1.00 19.08           C  
ATOM   4738  CD  PRO A 338     -16.455  -8.975 -43.979  1.00 18.53           C  
ATOM   4739  HA  PRO A 338     -14.383  -7.315 -45.788  1.00  0.00           H  
ATOM   4740 1HB  PRO A 338     -16.642  -8.095 -47.173  1.00  0.00           H  
ATOM   4741 2HB  PRO A 338     -15.391  -9.231 -46.653  1.00  0.00           H  
ATOM   4742 1HG  PRO A 338     -18.053  -8.595 -45.377  1.00  0.00           H  
ATOM   4743 2HG  PRO A 338     -17.268 -10.163 -45.584  1.00  0.00           H  
ATOM   4744 1HD  PRO A 338     -17.234  -8.767 -43.231  1.00  0.00           H  
ATOM   4745 2HD  PRO A 338     -15.916  -9.901 -43.731  1.00  0.00           H  
ATOM   4746  N   SER A 339     -15.655  -5.319 -46.741  1.00 22.62           N  
ATOM   4747  CA  SER A 339     -16.250  -4.061 -47.181  1.00 26.00           C  
ATOM   4748  C   SER A 339     -16.537  -4.263 -48.665  1.00 27.94           C  
ATOM   4749  O   SER A 339     -15.925  -5.131 -49.297  1.00 27.38           O  
ATOM   4750  CB  SER A 339     -15.246  -2.921 -46.952  1.00 26.81           C  
ATOM   4751  OG  SER A 339     -15.555  -1.729 -47.678  1.00 28.34           O  
ATOM   4752  H   SER A 339     -14.848  -5.679 -47.230  1.00  0.00           H  
ATOM   4753  HA  SER A 339     -17.147  -3.876 -46.588  1.00  0.00           H  
ATOM   4754 1HB  SER A 339     -15.211  -2.675 -45.891  1.00  0.00           H  
ATOM   4755 2HB  SER A 339     -14.250  -3.250 -47.245  1.00  0.00           H  
ATOM   4756  HG  SER A 339     -16.358  -1.919 -48.168  1.00  0.00           H  
ATOM   4757  N   THR A 340     -17.456  -3.487 -49.239  1.00 31.21           N  
ATOM   4758  CA  THR A 340     -17.657  -3.544 -50.696  1.00 33.52           C  
ATOM   4759  C   THR A 340     -16.612  -2.759 -51.492  1.00 35.44           C  
ATOM   4760  O   THR A 340     -16.272  -3.148 -52.617  1.00 36.60           O  
ATOM   4761  CB  THR A 340     -19.053  -3.036 -51.116  1.00 36.39           C  
ATOM   4762  OG1 THR A 340     -19.368  -1.820 -50.416  1.00 40.49           O  
ATOM   4763  CG2 THR A 340     -20.117  -4.088 -50.832  1.00 36.86           C  
ATOM   4764  H   THR A 340     -18.021  -2.856 -48.689  1.00  0.00           H  
ATOM   4765  HA  THR A 340     -17.571  -4.582 -51.017  1.00  0.00           H  
ATOM   4766  HB  THR A 340     -19.052  -2.809 -52.182  1.00  0.00           H  
ATOM   4767  HG1 THR A 340     -18.638  -1.587 -49.837  1.00  0.00           H  
ATOM   4768 1HG2 THR A 340     -21.093  -3.710 -51.136  1.00  0.00           H  
ATOM   4769 2HG2 THR A 340     -19.889  -4.996 -51.391  1.00  0.00           H  
ATOM   4770 3HG2 THR A 340     -20.131  -4.312 -49.766  1.00  0.00           H  
ATOM   4771  N   ASN A 341     -16.086  -1.686 -50.900  1.00 34.05           N  
ATOM   4772  CA  ASN A 341     -15.445  -0.603 -51.661  1.00 35.38           C  
ATOM   4773  C   ASN A 341     -14.120  -0.047 -51.114  1.00 33.37           C  
ATOM   4774  O   ASN A 341     -13.540   0.877 -51.704  1.00 33.47           O  
ATOM   4775  CB  ASN A 341     -16.430   0.574 -51.729  1.00 35.43           C  
ATOM   4776  CG  ASN A 341     -16.877   1.038 -50.351  1.00 38.97           C  
ATOM   4777  OD1 ASN A 341     -17.299   0.238 -49.515  1.00 44.73           O  
ATOM   4778  ND2 ASN A 341     -16.794   2.335 -50.108  1.00 42.50           N  
ATOM   4779  H   ASN A 341     -16.132  -1.619 -49.893  1.00  0.00           H  
ATOM   4780  HA  ASN A 341     -15.231  -0.966 -52.667  1.00  0.00           H  
ATOM   4781 1HB  ASN A 341     -15.962   1.411 -52.249  1.00  0.00           H  
ATOM   4782 2HB  ASN A 341     -17.308   0.281 -52.305  1.00  0.00           H  
ATOM   4783 1HD2 ASN A 341     -17.074   2.696 -49.218  1.00  0.00           H  
ATOM   4784 2HD2 ASN A 341     -16.451   2.955 -50.813  1.00  0.00           H  
ATOM   4785  N   ALA A 342     -13.658  -0.557 -49.983  1.00 26.94           N  
ATOM   4786  CA  ALA A 342     -12.518   0.047 -49.331  1.00 25.15           C  
ATOM   4787  C   ALA A 342     -11.830  -0.921 -48.393  1.00 23.49           C  
ATOM   4788  O   ALA A 342     -12.466  -1.816 -47.806  1.00 22.47           O  
ATOM   4789  CB  ALA A 342     -12.943   1.305 -48.579  1.00 24.73           C  
ATOM   4790  H   ALA A 342     -14.092  -1.367 -49.564  1.00  0.00           H  
ATOM   4791  HA  ALA A 342     -11.795   0.322 -50.099  1.00  0.00           H  
ATOM   4792 1HB  ALA A 342     -12.074   1.749 -48.093  1.00  0.00           H  
ATOM   4793 2HB  ALA A 342     -13.372   2.021 -49.280  1.00  0.00           H  
ATOM   4794 3HB  ALA A 342     -13.686   1.045 -47.827  1.00  0.00           H  
ATOM   4795  N   LEU A 343     -10.519  -0.756 -48.283  1.00 19.75           N  
ATOM   4796  CA  LEU A 343      -9.776  -1.370 -47.203  1.00 19.03           C  
ATOM   4797  C   LEU A 343      -9.677  -0.281 -46.135  1.00 17.84           C  
ATOM   4798  O   LEU A 343      -9.138   0.798 -46.405  1.00 17.31           O  
ATOM   4799  CB  LEU A 343      -8.398  -1.780 -47.671  1.00 18.91           C  
ATOM   4800  CG  LEU A 343      -7.723  -2.825 -46.820  1.00 19.87           C  
ATOM   4801  CD1 LEU A 343      -6.660  -3.569 -47.633  1.00 19.87           C  
ATOM   4802  CD2 LEU A 343      -7.128  -2.219 -45.550  1.00 19.36           C  
ATOM   4803  H   LEU A 343     -10.026  -0.193 -48.962  1.00  0.00           H  
ATOM   4804  HA  LEU A 343     -10.312  -2.261 -46.878  1.00  0.00           H  
ATOM   4805 1HB  LEU A 343      -8.477  -2.169 -48.685  1.00  0.00           H  
ATOM   4806 2HB  LEU A 343      -7.761  -0.896 -47.691  1.00  0.00           H  
ATOM   4807  HG  LEU A 343      -8.450  -3.584 -46.530  1.00  0.00           H  
ATOM   4808 1HD1 LEU A 343      -6.181  -4.321 -47.005  1.00  0.00           H  
ATOM   4809 2HD1 LEU A 343      -7.130  -4.057 -48.487  1.00  0.00           H  
ATOM   4810 3HD1 LEU A 343      -5.911  -2.861 -47.986  1.00  0.00           H  
ATOM   4811 1HD2 LEU A 343      -6.651  -3.003 -44.962  1.00  0.00           H  
ATOM   4812 2HD2 LEU A 343      -6.388  -1.465 -45.819  1.00  0.00           H  
ATOM   4813 3HD2 LEU A 343      -7.920  -1.756 -44.962  1.00  0.00           H  
ATOM   4814  N   VAL A 344     -10.233  -0.532 -44.960  1.00 15.52           N  
ATOM   4815  CA  VAL A 344     -10.283   0.510 -43.941  1.00 15.32           C  
ATOM   4816  C   VAL A 344      -9.468   0.110 -42.730  1.00 14.75           C  
ATOM   4817  O   VAL A 344      -9.781  -0.874 -42.061  1.00 13.94           O  
ATOM   4818  CB  VAL A 344     -11.730   0.855 -43.520  1.00 15.90           C  
ATOM   4819  CG1 VAL A 344     -11.749   2.112 -42.645  1.00 16.26           C  
ATOM   4820  CG2 VAL A 344     -12.623   1.035 -44.743  1.00 16.15           C  
ATOM   4821  H   VAL A 344     -10.626  -1.440 -44.755  1.00  0.00           H  
ATOM   4822  HA  VAL A 344      -9.832   1.415 -44.349  1.00  0.00           H  
ATOM   4823  HB  VAL A 344     -12.124   0.043 -42.908  1.00  0.00           H  
ATOM   4824 1HG1 VAL A 344     -12.776   2.340 -42.358  1.00  0.00           H  
ATOM   4825 2HG1 VAL A 344     -11.152   1.941 -41.750  1.00  0.00           H  
ATOM   4826 3HG1 VAL A 344     -11.335   2.951 -43.204  1.00  0.00           H  
ATOM   4827 1HG2 VAL A 344     -13.636   1.276 -44.422  1.00  0.00           H  
ATOM   4828 2HG2 VAL A 344     -12.235   1.845 -45.361  1.00  0.00           H  
ATOM   4829 3HG2 VAL A 344     -12.637   0.112 -45.323  1.00  0.00           H  
ATOM   4830  N   ILE A 345      -8.419   0.888 -42.464  1.00 13.59           N  
ATOM   4831  CA  ILE A 345      -7.639   0.788 -41.244  1.00 13.78           C  
ATOM   4832  C   ILE A 345      -8.430   1.508 -40.127  1.00 13.21           C  
ATOM   4833  O   ILE A 345      -8.357   2.727 -39.908  1.00 12.96           O  
ATOM   4834  CB  ILE A 345      -6.196   1.315 -41.428  1.00 14.82           C  
ATOM   4835  CG1 ILE A 345      -5.453   0.437 -42.435  1.00 16.41           C  
ATOM   4836  CG2 ILE A 345      -5.429   1.269 -40.108  1.00 14.63           C  
ATOM   4837  CD1 ILE A 345      -4.223   1.071 -43.025  1.00 17.31           C  
ATOM   4838  H   ILE A 345      -8.164   1.579 -43.156  1.00  0.00           H  
ATOM   4839  HA  ILE A 345      -7.577  -0.261 -40.959  1.00  0.00           H  
ATOM   4840  HB  ILE A 345      -6.227   2.346 -41.780  1.00  0.00           H  
ATOM   4841 1HG1 ILE A 345      -5.153  -0.494 -41.954  1.00  0.00           H  
ATOM   4842 2HG1 ILE A 345      -6.122   0.179 -43.256  1.00  0.00           H  
ATOM   4843 1HG2 ILE A 345      -4.417   1.644 -40.262  1.00  0.00           H  
ATOM   4844 2HG2 ILE A 345      -5.937   1.889 -39.371  1.00  0.00           H  
ATOM   4845 3HG2 ILE A 345      -5.384   0.241 -39.749  1.00  0.00           H  
ATOM   4846 1HD1 ILE A 345      -3.759   0.379 -43.729  1.00  0.00           H  
ATOM   4847 2HD1 ILE A 345      -4.500   1.988 -43.547  1.00  0.00           H  
ATOM   4848 3HD1 ILE A 345      -3.518   1.306 -42.229  1.00  0.00           H  
ATOM   4849  N   GLY A 346      -9.229   0.719 -39.466  1.00 12.25           N  
ATOM   4850  CA  GLY A 346     -10.159   1.173 -38.471  1.00 13.08           C  
ATOM   4851  C   GLY A 346      -9.513   1.274 -37.103  1.00 12.77           C  
ATOM   4852  O   GLY A 346      -8.310   1.082 -36.946  1.00 14.57           O  
ATOM   4853  H   GLY A 346      -9.178  -0.267 -39.678  1.00  0.00           H  
ATOM   4854 1HA  GLY A 346     -10.553   2.148 -38.759  1.00  0.00           H  
ATOM   4855 2HA  GLY A 346     -11.004   0.487 -38.423  1.00  0.00           H  
ATOM   4856  N   ALA A 347     -10.320   1.638 -36.139  1.00 13.85           N  
ATOM   4857  CA  ALA A 347      -9.904   1.822 -34.748  1.00 14.81           C  
ATOM   4858  C   ALA A 347      -9.212   0.615 -34.118  1.00 16.70           C  
ATOM   4859  O   ALA A 347      -8.247   0.798 -33.379  1.00 16.83           O  
ATOM   4860  CB  ALA A 347     -11.072   2.262 -33.897  1.00 15.21           C  
ATOM   4861  H   ALA A 347     -11.286   1.797 -36.389  1.00  0.00           H  
ATOM   4862  HA  ALA A 347      -9.140   2.599 -34.723  1.00  0.00           H  
ATOM   4863 1HB  ALA A 347     -10.742   2.393 -32.866  1.00  0.00           H  
ATOM   4864 2HB  ALA A 347     -11.463   3.206 -34.276  1.00  0.00           H  
ATOM   4865 3HB  ALA A 347     -11.854   1.505 -33.934  1.00  0.00           H  
ATOM   4866  N   THR A 348      -9.643  -0.602 -34.427  1.00 17.71           N  
ATOM   4867  CA  THR A 348      -8.954  -1.778 -33.822  1.00 18.77           C  
ATOM   4868  C   THR A 348      -7.473  -1.858 -34.201  1.00 17.80           C  
ATOM   4869  O   THR A 348      -6.674  -2.221 -33.360  1.00 20.08           O  
ATOM   4870  CB  THR A 348      -9.663  -3.101 -34.104  1.00 19.31           C  
ATOM   4871  OG1 THR A 348      -9.683  -3.345 -35.510  1.00 22.33           O  
ATOM   4872  CG2 THR A 348     -11.090  -3.062 -33.560  1.00 19.74           C  
ATOM   4873  H   THR A 348     -10.419  -0.756 -35.055  1.00  0.00           H  
ATOM   4874  HA  THR A 348      -8.931  -1.646 -32.740  1.00  0.00           H  
ATOM   4875  HB  THR A 348      -9.118  -3.915 -33.627  1.00  0.00           H  
ATOM   4876  HG1 THR A 348      -9.246  -2.622 -35.966  1.00  0.00           H  
ATOM   4877 1HG2 THR A 348     -11.584  -4.011 -33.767  1.00  0.00           H  
ATOM   4878 2HG2 THR A 348     -11.065  -2.893 -32.484  1.00  0.00           H  
ATOM   4879 3HG2 THR A 348     -11.640  -2.254 -34.041  1.00  0.00           H  
ATOM   4880  N   VAL A 349      -7.113  -1.455 -35.426  1.00 16.64           N  
ATOM   4881  CA  VAL A 349      -5.730  -1.344 -35.863  1.00 15.66           C  
ATOM   4882  C   VAL A 349      -5.046  -0.087 -35.295  1.00 14.39           C  
ATOM   4883  O   VAL A 349      -3.890  -0.148 -34.875  1.00 14.16           O  
ATOM   4884  CB  VAL A 349      -5.616  -1.372 -37.416  1.00 16.05           C  
ATOM   4885  CG1 VAL A 349      -4.170  -1.293 -37.861  1.00 16.59           C  
ATOM   4886  CG2 VAL A 349      -6.280  -2.619 -37.987  1.00 17.90           C  
ATOM   4887  H   VAL A 349      -7.853  -1.218 -36.071  1.00  0.00           H  
ATOM   4888  HA  VAL A 349      -5.173  -2.194 -35.467  1.00  0.00           H  
ATOM   4889  HB  VAL A 349      -6.109  -0.489 -37.823  1.00  0.00           H  
ATOM   4890 1HG1 VAL A 349      -4.123  -1.314 -38.950  1.00  0.00           H  
ATOM   4891 2HG1 VAL A 349      -3.728  -0.366 -37.497  1.00  0.00           H  
ATOM   4892 3HG1 VAL A 349      -3.618  -2.142 -37.458  1.00  0.00           H  
ATOM   4893 1HG2 VAL A 349      -6.188  -2.615 -39.073  1.00  0.00           H  
ATOM   4894 2HG2 VAL A 349      -5.793  -3.507 -37.584  1.00  0.00           H  
ATOM   4895 3HG2 VAL A 349      -7.335  -2.628 -37.713  1.00  0.00           H  
ATOM   4896  N   MET A 350      -5.750   1.040 -35.262  1.00 13.19           N  
ATOM   4897  CA  MET A 350      -5.201   2.295 -34.713  1.00 12.86           C  
ATOM   4898  C   MET A 350      -4.911   2.216 -33.208  1.00 12.72           C  
ATOM   4899  O   MET A 350      -4.028   2.907 -32.697  1.00 11.71           O  
ATOM   4900  CB  MET A 350      -6.131   3.474 -34.980  1.00 12.72           C  
ATOM   4901  CG  MET A 350      -6.312   3.839 -36.438  1.00 13.15           C  
ATOM   4902  SD  MET A 350      -7.496   5.205 -36.669  1.00 15.36           S  
ATOM   4903  CE  MET A 350      -6.439   6.528 -36.089  1.00 15.20           C  
ATOM   4904  H   MET A 350      -6.692   1.033 -35.626  1.00  0.00           H  
ATOM   4905  HA  MET A 350      -4.247   2.497 -35.200  1.00  0.00           H  
ATOM   4906 1HB  MET A 350      -7.118   3.258 -34.574  1.00  0.00           H  
ATOM   4907 2HB  MET A 350      -5.753   4.359 -34.467  1.00  0.00           H  
ATOM   4908 1HG  MET A 350      -5.353   4.135 -36.861  1.00  0.00           H  
ATOM   4909 2HG  MET A 350      -6.673   2.970 -36.988  1.00  0.00           H  
ATOM   4910 1HE  MET A 350      -6.977   7.475 -36.146  1.00  0.00           H  
ATOM   4911 2HE  MET A 350      -6.149   6.336 -35.055  1.00  0.00           H  
ATOM   4912 3HE  MET A 350      -5.546   6.580 -36.712  1.00  0.00           H  
ATOM   4913  N   GLU A 351      -5.628   1.334 -32.515  1.00 12.42           N  
ATOM   4914  CA  GLU A 351      -5.298   0.974 -31.131  1.00 12.86           C  
ATOM   4915  C   GLU A 351      -3.910   0.354 -30.986  1.00 12.28           C  
ATOM   4916  O   GLU A 351      -3.380   0.247 -29.871  1.00 12.25           O  
ATOM   4917  CB  GLU A 351      -6.365   0.024 -30.552  1.00 13.84           C  
ATOM   4918  CG  GLU A 351      -7.665   0.770 -30.293  1.00 14.62           C  
ATOM   4919  CD  GLU A 351      -8.799  -0.049 -29.747  1.00 15.68           C  
ATOM   4920  OE1 GLU A 351      -8.803  -1.285 -29.950  1.00 17.01           O  
ATOM   4921  OE2 GLU A 351      -9.695   0.563 -29.125  1.00 16.75           O  
ATOM   4922  H   GLU A 351      -6.425   0.900 -32.960  1.00  0.00           H  
ATOM   4923  HA  GLU A 351      -5.280   1.885 -30.532  1.00  0.00           H  
ATOM   4924 1HB  GLU A 351      -6.541  -0.794 -31.251  1.00  0.00           H  
ATOM   4925 2HB  GLU A 351      -5.998  -0.412 -29.623  1.00  0.00           H  
ATOM   4926 1HG  GLU A 351      -7.476   1.572 -29.580  1.00  0.00           H  
ATOM   4927 2HG  GLU A 351      -8.004   1.221 -31.224  1.00  0.00           H  
ATOM   4928  N   GLY A 352      -3.294  -0.014 -32.094  1.00 11.57           N  
ATOM   4929  CA  GLY A 352      -1.957  -0.521 -32.042  1.00 11.81           C  
ATOM   4930  C   GLY A 352      -0.868   0.527 -32.125  1.00 12.08           C  
ATOM   4931  O   GLY A 352       0.284   0.199 -31.905  1.00 12.62           O  
ATOM   4932  H   GLY A 352      -3.758   0.058 -32.988  1.00  0.00           H  
ATOM   4933 1HA  GLY A 352      -1.813  -1.074 -31.113  1.00  0.00           H  
ATOM   4934 2HA  GLY A 352      -1.802  -1.223 -32.861  1.00  0.00           H  
ATOM   4935  N   PHE A 353      -1.225   1.782 -32.438  1.00 11.79           N  
ATOM   4936  CA  PHE A 353      -0.237   2.770 -32.866  1.00 12.10           C  
ATOM   4937  C   PHE A 353      -0.599   4.155 -32.464  1.00 12.64           C  
ATOM   4938  O   PHE A 353      -1.716   4.397 -32.061  1.00 14.26           O
[truncated: 51,679 more chars]
