# Supplementary material for: A new benchmark illustrates that integration of geometric constraints inferred from enzyme reaction chemistry can increase enzyme active site modeling accuracy
Source: PLoS One. 2019 Apr 4;14(4):e0214126. doi: 10.1371/journal.pone.0214126 (PMC6448891; doi:10.1371/journal.pone.0214126)
Supplement: S1 Files — (GZ) [file pone.0214126.s008.gz › benchmark-lite/templates/3veu/3zkg.pdb.pdb]

REMARK query_anchored_aln ---GSFVEMVDNLRGKSGQGYYVEMTVGSPPQTLNILVDTGSSNFAVGAAPHPFLHRYYQRQLSSTYRDLRKGVYVPYTQGKWEGELGTDLVSIPHGPNVTVRANIAAITESDKFFINGSNWEGILGLAYAEIARPDDSLEPFFDSLVKQTHVPNLFSLQLCG---PLNQSEVLASVGGSMIIGGIDHSLYTGSLWYTPIRREWYYEVIIVRVEINGQDLKMDCKEYNYDKSIVDSGTTNLRLPKKVFEAAVKSIKAASSTEKFPDGFWLGEQLVCWQAGTTPWNIFPVISLYLMGEVTNQSFRITILPQQYLRPVED-ATSQDDCYKFAISQSSTGTVMGAVIMEGFYVVFDRARKRIGFAVSACHVHDEFRTAAVEGPFVTLDMEDCGYNI
ATOM      1  N   SER A   5       0.785  23.771 -26.506  1.00  0.00           N  
ATOM      2  CA  SER A   5       0.751  23.051 -25.194  1.00  0.00           C  
ATOM      3  C   SER A   5      -0.017  21.727 -25.320  1.00  0.00           C  
ATOM      4  O   SER A   5      -1.085  21.550 -24.716  1.00  0.00           O  
ATOM      5  CB  SER A   5       0.105  23.913 -24.127  1.00  0.00           C  
ATOM      6  OG  SER A   5       0.867  25.062 -23.880  1.00  0.00           O  
ATOM      7  H   SER A   5       0.705  24.778 -26.517  1.00  0.00           H  
ATOM      8  HA  SER A   5       1.776  22.835 -24.891  1.00  0.00           H  
ATOM      9 1HB  SER A   5      -0.897  24.200 -24.448  1.00  0.00           H  
ATOM     10 2HB  SER A   5       0.001  23.338 -23.208  1.00  0.00           H  
ATOM     11  HG  SER A   5       0.910  25.536 -24.714  1.00  0.00           H  
ATOM     12  N   PHE A   6       0.547  20.799 -26.096  1.00  0.00           N  
ATOM     13  CA  PHE A   6      -0.134  19.540 -26.450  1.00  0.00           C  
ATOM     14  C   PHE A   6      -0.445  18.645 -25.252  1.00  0.00           C  
ATOM     15  O   PHE A   6      -1.325  17.781 -25.330  1.00  0.00           O  
ATOM     16  CB  PHE A   6       0.718  18.751 -27.446  1.00  0.00           C  
ATOM     17  CG  PHE A   6       1.959  18.156 -26.845  1.00  0.00           C  
ATOM     18  CD1 PHE A   6       1.873  17.133 -25.912  1.00  0.00           C  
ATOM     19  CD2 PHE A   6       3.214  18.619 -27.209  1.00  0.00           C  
ATOM     20  CE1 PHE A   6       3.015  16.585 -25.358  1.00  0.00           C  
ATOM     21  CE2 PHE A   6       4.357  18.072 -26.658  1.00  0.00           C  
ATOM     22  CZ  PHE A   6       4.256  17.054 -25.731  1.00  0.00           C  
ATOM     23  H   PHE A   6       1.476  20.972 -26.451  1.00  0.00           H  
ATOM     24  HA  PHE A   6      -1.090  19.783 -26.916  1.00  0.00           H  
ATOM     25 1HB  PHE A   6       0.124  17.942 -27.871  1.00  0.00           H  
ATOM     26 2HB  PHE A   6       1.016  19.403 -28.266  1.00  0.00           H  
ATOM     27  HD1 PHE A   6       0.891  16.761 -25.619  1.00  0.00           H  
ATOM     28  HD2 PHE A   6       3.294  19.423 -27.941  1.00  0.00           H  
ATOM     29  HE1 PHE A   6       2.933  15.781 -24.626  1.00  0.00           H  
ATOM     30  HE2 PHE A   6       5.338  18.444 -26.953  1.00  0.00           H  
ATOM     31  HZ  PHE A   6       5.156  16.624 -25.294  1.00  0.00           H  
ATOM     32  N   VAL A   7       0.265  18.872 -24.148  1.00  0.00           N  
ATOM     33  CA  VAL A   7       0.069  18.124 -22.908  1.00  0.00           C  
ATOM     34  C   VAL A   7      -1.348  18.230 -22.322  1.00  0.00           C  
ATOM     35  O   VAL A   7      -1.792  17.318 -21.639  1.00  0.00           O  
ATOM     36  CB  VAL A   7       1.079  18.615 -21.853  1.00  0.00           C  
ATOM     37  CG1 VAL A   7       2.503  18.346 -22.314  1.00  0.00           C  
ATOM     38  CG2 VAL A   7       0.869  20.098 -21.587  1.00  0.00           C  
ATOM     39  H   VAL A   7       0.968  19.596 -24.180  1.00  0.00           H  
ATOM     40  HA  VAL A   7       0.246  17.067 -23.110  1.00  0.00           H  
ATOM     41  HB  VAL A   7       0.928  18.054 -20.931  1.00  0.00           H  
ATOM     42 1HG1 VAL A   7       3.204  18.699 -21.557  1.00  0.00           H  
ATOM     43 2HG1 VAL A   7       2.641  17.275 -22.464  1.00  0.00           H  
ATOM     44 3HG1 VAL A   7       2.688  18.871 -23.251  1.00  0.00           H  
ATOM     45 1HG2 VAL A   7       1.586  20.438 -20.840  1.00  0.00           H  
ATOM     46 2HG2 VAL A   7       1.014  20.658 -22.511  1.00  0.00           H  
ATOM     47 3HG2 VAL A   7      -0.144  20.262 -21.219  1.00  0.00           H  
ATOM     48  N   GLU A   8      -2.050  19.332 -22.582  1.00  0.00           N  
ATOM     49  CA  GLU A   8      -3.438  19.489 -22.127  1.00  0.00           C  
ATOM     50  C   GLU A   8      -4.347  18.447 -22.788  1.00  0.00           C  
ATOM     51  O   GLU A   8      -5.276  17.924 -22.158  1.00  0.00           O  
ATOM     52  CB  GLU A   8      -3.949  20.898 -22.436  1.00  0.00           C  
ATOM     53  CG  GLU A   8      -5.357  21.181 -21.932  1.00  0.00           C  
ATOM     54  CD  GLU A   8      -5.460  21.145 -20.432  1.00  0.00           C  
ATOM     55  OE1 GLU A   8      -4.453  21.295 -19.783  1.00  0.00           O  
ATOM     56  OE2 GLU A   8      -6.547  20.967 -19.936  1.00  0.00           O  
ATOM     57  H   GLU A   8      -1.616  20.079 -23.106  1.00  0.00           H  
ATOM     58  HA  GLU A   8      -3.468  19.337 -21.048  1.00  0.00           H  
ATOM     59 1HB  GLU A   8      -3.280  21.634 -21.990  1.00  0.00           H  
ATOM     60 2HB  GLU A   8      -3.941  21.060 -23.514  1.00  0.00           H  
ATOM     61 1HG  GLU A   8      -5.666  22.166 -22.282  1.00  0.00           H  
ATOM     62 2HG  GLU A   8      -6.038  20.445 -22.356  1.00  0.00           H  
ATOM     63  N   MET A   9      -4.047  18.143 -24.051  1.00  0.00           N  
ATOM     64  CA  MET A   9      -4.853  17.236 -24.870  1.00  0.00           C  
ATOM     65  C   MET A   9      -4.665  15.747 -24.538  1.00  0.00           C  
ATOM     66  O   MET A   9      -5.530  14.926 -24.853  1.00  0.00           O  
ATOM     67  CB  MET A   9      -4.540  17.480 -26.345  1.00  0.00           C  
ATOM     68  CG  MET A   9      -4.991  18.836 -26.869  1.00  0.00           C  
ATOM     69  SD  MET A   9      -4.582  19.080 -28.609  1.00  0.00           S  
ATOM     70  CE  MET A   9      -5.160  20.756 -28.860  1.00  0.00           C  
ATOM     71  H   MET A   9      -3.221  18.565 -24.451  1.00  0.00           H  
ATOM     72  HA  MET A   9      -5.906  17.448 -24.686  1.00  0.00           H  
ATOM     73 1HB  MET A   9      -3.466  17.401 -26.506  1.00  0.00           H  
ATOM     74 2HB  MET A   9      -5.020  16.710 -26.951  1.00  0.00           H  
ATOM     75 1HG  MET A   9      -6.071  18.929 -26.752  1.00  0.00           H  
ATOM     76 2HG  MET A   9      -4.516  19.626 -26.289  1.00  0.00           H  
ATOM     77 1HE  MET A   9      -4.975  21.054 -29.892  1.00  0.00           H  
ATOM     78 2HE  MET A   9      -6.229  20.808 -28.651  1.00  0.00           H  
ATOM     79 3HE  MET A   9      -4.626  21.430 -28.188  1.00  0.00           H  
ATOM     80  N   VAL A  10      -3.561  15.381 -23.897  1.00  0.00           N  
ATOM     81  CA  VAL A  10      -3.411  14.005 -23.436  1.00  0.00           C  
ATOM     82  C   VAL A  10      -4.613  13.605 -22.551  1.00  0.00           C  
ATOM     83  O   VAL A  10      -5.120  14.406 -21.735  1.00  0.00           O  
ATOM     84  CB  VAL A  10      -2.100  13.848 -22.643  1.00  0.00           C  
ATOM     85  CG1 VAL A  10      -2.022  12.465 -22.013  1.00  0.00           C  
ATOM     86  CG2 VAL A  10      -0.909  14.093 -23.556  1.00  0.00           C  
ATOM     87  H   VAL A  10      -2.818  16.042 -23.722  1.00  0.00           H  
ATOM     88  HA  VAL A  10      -3.374  13.350 -24.307  1.00  0.00           H  
ATOM     89  HB  VAL A  10      -2.090  14.572 -21.828  1.00  0.00           H  
ATOM     90 1HG1 VAL A  10      -1.089  12.371 -21.456  1.00  0.00           H  
ATOM     91 2HG1 VAL A  10      -2.864  12.325 -21.336  1.00  0.00           H  
ATOM     92 3HG1 VAL A  10      -2.054  11.707 -22.795  1.00  0.00           H  
ATOM     93 1HG2 VAL A  10       0.014  13.980 -22.989  1.00  0.00           H  
ATOM     94 2HG2 VAL A  10      -0.923  13.371 -24.374  1.00  0.00           H  
ATOM     95 3HG2 VAL A  10      -0.964  15.103 -23.963  1.00  0.00           H  
ATOM     96  N   ASP A  11      -5.078  12.373 -22.736  1.00  0.00           N  
ATOM     97  CA  ASP A  11      -6.202  11.804 -21.980  1.00  0.00           C  
ATOM     98  C   ASP A  11      -7.505  12.606 -22.155  1.00  0.00           C  
ATOM     99  O   ASP A  11      -8.281  12.793 -21.211  1.00  0.00           O  
ATOM    100  CB  ASP A  11      -5.848  11.728 -20.493  1.00  0.00           C  
ATOM    101  CG  ASP A  11      -4.691  10.781 -20.207  1.00  0.00           C  
ATOM    102  OD1 ASP A  11      -4.414   9.946 -21.035  1.00  0.00           O  
ATOM    103  OD2 ASP A  11      -4.095  10.901 -19.163  1.00  0.00           O  
ATOM    104  H   ASP A  11      -4.622  11.809 -23.439  1.00  0.00           H  
ATOM    105  HA  ASP A  11      -6.392  10.796 -22.349  1.00  0.00           H  
ATOM    106 1HB  ASP A  11      -5.582  12.722 -20.131  1.00  0.00           H  
ATOM    107 2HB  ASP A  11      -6.719  11.396 -19.928  1.00  0.00           H  
ATOM    108  N   ASN A  12      -7.767  13.074 -23.372  1.00  0.00           N  
ATOM    109  CA  ASN A  12      -9.012  13.792 -23.647  1.00  0.00           C  
ATOM    110  C   ASN A  12     -10.108  13.008 -24.385  1.00  0.00           C  
ATOM    111  O   ASN A  12     -11.141  13.582 -24.670  1.00  0.00           O  
ATOM    112  CB  ASN A  12      -8.689  15.056 -24.422  1.00  0.00           C  
ATOM    113  CG  ASN A  12      -8.121  14.769 -25.785  1.00  0.00           C  
ATOM    114  OD1 ASN A  12      -8.076  13.613 -26.221  1.00  0.00           O  
ATOM    115  ND2 ASN A  12      -7.687  15.799 -26.465  1.00  0.00           N  
ATOM    116  H   ASN A  12      -7.103  12.936 -24.121  1.00  0.00           H  
ATOM    117  HA  ASN A  12      -9.475  14.058 -22.696  1.00  0.00           H  
ATOM    118 1HB  ASN A  12      -9.594  15.654 -24.537  1.00  0.00           H  
ATOM    119 2HB  ASN A  12      -7.971  15.654 -23.861  1.00  0.00           H  
ATOM    120 1HD2 ASN A  12      -7.299  15.668 -27.378  1.00  0.00           H  
ATOM    121 2HD2 ASN A  12      -7.744  16.717 -26.073  1.00  0.00           H  
ATOM    122  N   LEU A  13      -9.894  11.732 -24.710  1.00  0.00           N  
ATOM    123  CA  LEU A  13     -10.928  10.901 -25.329  1.00  0.00           C  
ATOM    124  C   LEU A  13     -11.403   9.827 -24.384  1.00  0.00           C  
ATOM    125  O   LEU A  13     -10.606   9.287 -23.654  1.00  0.00           O  
ATOM    126  CB  LEU A  13     -10.398  10.251 -26.613  1.00  0.00           C  
ATOM    127  CG  LEU A  13      -9.913  11.221 -27.698  1.00  0.00           C  
ATOM    128  CD1 LEU A  13      -9.338  10.431 -28.866  1.00  0.00           C  
ATOM    129  CD2 LEU A  13     -11.071  12.098 -28.150  1.00  0.00           C  
ATOM    130  H   LEU A  13      -8.987  11.330 -24.521  1.00  0.00           H  
ATOM    131  HA  LEU A  13     -11.775  11.537 -25.584  1.00  0.00           H  
ATOM    132 1HB  LEU A  13      -9.565   9.600 -26.355  1.00  0.00           H  
ATOM    133 2HB  LEU A  13     -11.190   9.640 -27.046  1.00  0.00           H  
ATOM    134  HG  LEU A  13      -9.118  11.849 -27.296  1.00  0.00           H  
ATOM    135 1HD1 LEU A  13      -8.993  11.120 -29.637  1.00  0.00           H  
ATOM    136 2HD1 LEU A  13      -8.499   9.827 -28.519  1.00  0.00           H  
ATOM    137 3HD1 LEU A  13     -10.107   9.780 -29.279  1.00  0.00           H  
ATOM    138 1HD2 LEU A  13     -10.726  12.788 -28.921  1.00  0.00           H  
ATOM    139 2HD2 LEU A  13     -11.867  11.472 -28.554  1.00  0.00           H  
ATOM    140 3HD2 LEU A  13     -11.452  12.665 -27.300  1.00  0.00           H  
ATOM    141  N   ARG A  14     -12.680   9.495 -24.462  1.00  0.00           N  
ATOM    142  CA  ARG A  14     -13.245   8.304 -23.830  1.00  0.00           C  
ATOM    143  C   ARG A  14     -13.727   7.360 -24.882  1.00  0.00           C  
ATOM    144  O   ARG A  14     -13.738   7.697 -26.067  1.00  0.00           O  
ATOM    145  CB  ARG A  14     -14.400   8.658 -22.905  1.00  0.00           C  
ATOM    146  CG  ARG A  14     -13.991   9.074 -21.501  1.00  0.00           C  
ATOM    147  CD  ARG A  14     -13.305  10.391 -21.498  1.00  0.00           C  
ATOM    148  NE  ARG A  14     -13.029  10.855 -20.147  1.00  0.00           N  
ATOM    149  CZ  ARG A  14     -12.338  11.973 -19.849  1.00  0.00           C  
ATOM    150  NH1 ARG A  14     -11.861  12.729 -20.813  1.00  0.00           N  
ATOM    151  NH2 ARG A  14     -12.140  12.309 -18.586  1.00  0.00           N  
ATOM    152  H   ARG A  14     -13.286  10.106 -24.990  1.00  0.00           H  
ATOM    153  HA  ARG A  14     -12.467   7.827 -23.234  1.00  0.00           H  
ATOM    154 1HB  ARG A  14     -14.975   9.476 -23.338  1.00  0.00           H  
ATOM    155 2HB  ARG A  14     -15.068   7.801 -22.814  1.00  0.00           H  
ATOM    156 1HG  ARG A  14     -14.878   9.148 -20.871  1.00  0.00           H  
ATOM    157 2HG  ARG A  14     -13.310   8.331 -21.085  1.00  0.00           H  
ATOM    158 1HD  ARG A  14     -12.358  10.310 -22.030  1.00  0.00           H  
ATOM    159 2HD  ARG A  14     -13.935  11.131 -21.990  1.00  0.00           H  
ATOM    160  HE  ARG A  14     -13.379  10.300 -19.379  1.00  0.00           H  
ATOM    161 1HH1 ARG A  14     -12.013  12.471 -21.778  1.00  0.00           H  
ATOM    162 2HH1 ARG A  14     -11.344  13.566 -20.589  1.00  0.00           H  
ATOM    163 1HH2 ARG A  14     -12.506  11.728 -17.844  1.00  0.00           H  
ATOM    164 2HH2 ARG A  14     -11.623  13.147 -18.362  1.00  0.00           H  
ATOM    165  N   GLY A  15     -14.064   6.148 -24.448  1.00  0.00           N  
ATOM    166  CA  GLY A  15     -14.563   5.104 -25.319  1.00  0.00           C  
ATOM    167  C   GLY A  15     -13.540   4.093 -25.790  1.00  0.00           C  
ATOM    168  O   GLY A  15     -12.486   3.920 -25.176  1.00  0.00           O  
ATOM    169  H   GLY A  15     -13.963   5.959 -23.461  1.00  0.00           H  
ATOM    170 1HA  GLY A  15     -15.353   4.552 -24.809  1.00  0.00           H  
ATOM    171 2HA  GLY A  15     -15.007   5.553 -26.207  1.00  0.00           H  
ATOM    172  N   LYS A  16     -13.888   3.409 -26.883  1.00  0.00           N  
ATOM    173  CA  LYS A  16     -13.118   2.280 -27.392  1.00  0.00           C  
ATOM    174  C   LYS A  16     -13.408   2.068 -28.877  1.00  0.00           C  
ATOM    175  O   LYS A  16     -14.260   2.742 -29.455  1.00  0.00           O  
ATOM    176  CB  LYS A  16     -13.433   1.010 -26.600  1.00  0.00           C  
ATOM    177  CG  LYS A  16     -14.880   0.546 -26.705  1.00  0.00           C  
ATOM    178  CD  LYS A  16     -15.124  -0.697 -25.862  1.00  0.00           C  
ATOM    179  CE  LYS A  16     -16.561  -1.180 -25.990  1.00  0.00           C  
ATOM    180  NZ  LYS A  16     -16.815  -2.394 -25.169  1.00  0.00           N  
ATOM    181  H   LYS A  16     -14.724   3.695 -27.372  1.00  0.00           H  
ATOM    182  HA  LYS A  16     -12.057   2.505 -27.278  1.00  0.00           H  
ATOM    183 1HB  LYS A  16     -12.795   0.197 -26.948  1.00  0.00           H  
ATOM    184 2HB  LYS A  16     -13.210   1.173 -25.546  1.00  0.00           H  
ATOM    185 1HG  LYS A  16     -15.543   1.342 -26.364  1.00  0.00           H  
ATOM    186 2HG  LYS A  16     -15.116   0.321 -27.745  1.00  0.00           H  
ATOM    187 1HD  LYS A  16     -14.452  -1.493 -26.184  1.00  0.00           H  
ATOM    188 2HD  LYS A  16     -14.919  -0.473 -24.815  1.00  0.00           H  
ATOM    189 1HE  LYS A  16     -17.240  -0.391 -25.670  1.00  0.00           H  
ATOM    190 2HE  LYS A  16     -16.775  -1.412 -27.033  1.00  0.00           H  
ATOM    191 1HZ  LYS A  16     -17.777  -2.682 -25.281  1.00  0.00           H  
ATOM    192 2HZ  LYS A  16     -16.203  -3.140 -25.470  1.00  0.00           H  
ATOM    193 3HZ  LYS A  16     -16.639  -2.187 -24.196  1.00  0.00           H  
ATOM    194  N   SER A  17     -12.684   1.135 -29.487  1.00  0.00           N  
ATOM    195  CA  SER A  17     -12.916   0.747 -30.886  1.00  0.00           C  
ATOM    196  C   SER A  17     -14.401   0.494 -31.243  1.00  0.00           C  
ATOM    197  O   SER A  17     -14.868   0.932 -32.293  1.00  0.00           O  
ATOM    198  CB  SER A  17     -12.109  -0.500 -31.193  1.00  0.00           C  
ATOM    199  OG  SER A  17     -10.735  -0.236 -31.133  1.00  0.00           O  
ATOM    200  H   SER A  17     -11.949   0.679 -28.965  1.00  0.00           H  
ATOM    201  HA  SER A  17     -12.583   1.561 -31.531  1.00  0.00           H  
ATOM    202 1HB  SER A  17     -12.364  -1.283 -30.480  1.00  0.00           H  
ATOM    203 2HB  SER A  17     -12.369  -0.865 -32.186  1.00  0.00           H  
ATOM    204  HG  SER A  17     -10.340  -0.719 -31.863  1.00  0.00           H  
ATOM    205  N   GLY A  18     -15.125  -0.233 -30.384  1.00  0.00           N  
ATOM    206  CA  GLY A  18     -16.470  -0.701 -30.719  1.00  0.00           C  
ATOM    207  C   GLY A  18     -17.548   0.357 -30.596  1.00  0.00           C  
ATOM    208  O   GLY A  18     -18.414   0.463 -31.459  1.00  0.00           O  
ATOM    209  H   GLY A  18     -14.734  -0.465 -29.482  1.00  0.00           H  
ATOM    210 1HA  GLY A  18     -16.480  -1.076 -31.742  1.00  0.00           H  
ATOM    211 2HA  GLY A  18     -16.738  -1.533 -30.069  1.00  0.00           H  
ATOM    212  N   GLN A  19     -17.490   1.145 -29.530  1.00  0.00           N  
ATOM    213  CA  GLN A  19     -18.469   2.228 -29.303  1.00  0.00           C  
ATOM    214  C   GLN A  19     -17.931   3.627 -29.720  1.00  0.00           C  
ATOM    215  O   GLN A  19     -18.592   4.620 -29.498  1.00  0.00           O  
ATOM    216  CB  GLN A  19     -18.884   2.252 -27.829  1.00  0.00           C  
ATOM    217  CG  GLN A  19     -19.561   0.979 -27.352  1.00  0.00           C  
ATOM    218  CD  GLN A  19     -20.850   0.694 -28.098  1.00  0.00           C  
ATOM    219  OE1 GLN A  19     -21.725   1.558 -28.206  1.00  0.00           O  
ATOM    220  NE2 GLN A  19     -20.976  -0.522 -28.618  1.00  0.00           N  
ATOM    221  H   GLN A  19     -16.753   0.998 -28.855  1.00  0.00           H  
ATOM    222  HA  GLN A  19     -19.349   2.033 -29.916  1.00  0.00           H  
ATOM    223 1HB  GLN A  19     -18.005   2.420 -27.207  1.00  0.00           H  
ATOM    224 2HB  GLN A  19     -19.570   3.082 -27.658  1.00  0.00           H  
ATOM    225 1HG  GLN A  19     -18.883   0.139 -27.508  1.00  0.00           H  
ATOM    226 2HG  GLN A  19     -19.794   1.079 -26.292  1.00  0.00           H  
ATOM    227 1HE2 GLN A  19     -21.805  -0.768 -29.122  1.00  0.00           H  
ATOM    228 2HE2 GLN A  19     -20.242  -1.192 -28.507  1.00  0.00           H  
ATOM    229  N   GLY A  20     -16.749   3.683 -30.336  1.00  0.00           N  
ATOM    230  CA  GLY A  20     -16.148   4.958 -30.772  1.00  0.00           C  
ATOM    231  C   GLY A  20     -15.363   5.703 -29.705  1.00  0.00           C  
ATOM    232  O   GLY A  20     -15.545   5.504 -28.494  1.00  0.00           O  
ATOM    233  H   GLY A  20     -16.252   2.821 -30.508  1.00  0.00           H  
ATOM    234 1HA  GLY A  20     -15.474   4.775 -31.609  1.00  0.00           H  
ATOM    235 2HA  GLY A  20     -16.931   5.625 -31.130  1.00  0.00           H  
ATOM    236  N   TYR A  21     -14.483   6.588 -30.154  1.00  0.00           N  
ATOM    237  CA  TYR A  21     -13.705   7.400 -29.278  1.00  0.00           C  
ATOM    238  C   TYR A  21     -14.343   8.772 -29.344  1.00  0.00           C  
ATOM    239  O   TYR A  21     -14.663   9.234 -30.437  1.00  0.00           O  
ATOM    240  CB  TYR A  21     -12.230   7.429 -29.686  1.00  0.00           C  
ATOM    241  CG  TYR A  21     -11.526   6.100 -29.524  1.00  0.00           C  
ATOM    242  CD1 TYR A  21     -11.444   5.223 -30.596  1.00  0.00           C  
ATOM    243  CD2 TYR A  21     -10.962   5.758 -28.304  1.00  0.00           C  
ATOM    244  CE1 TYR A  21     -10.801   4.010 -30.448  1.00  0.00           C  
ATOM    245  CE2 TYR A  21     -10.319   4.544 -28.156  1.00  0.00           C  
ATOM    246  CZ  TYR A  21     -10.238   3.672 -29.222  1.00  0.00           C  
ATOM    247  OH  TYR A  21      -9.597   2.464 -29.075  1.00  0.00           O  
ATOM    248  H   TYR A  21     -14.363   6.686 -31.152  1.00  0.00           H  
ATOM    249  HA  TYR A  21     -13.768   6.983 -28.273  1.00  0.00           H  
ATOM    250 1HB  TYR A  21     -12.147   7.733 -30.730  1.00  0.00           H  
ATOM    251 2HB  TYR A  21     -11.702   8.169 -29.086  1.00  0.00           H  
ATOM    252  HD1 TYR A  21     -11.887   5.492 -31.555  1.00  0.00           H  
ATOM    253  HD2 TYR A  21     -11.028   6.446 -27.461  1.00  0.00           H  
ATOM    254  HE1 TYR A  21     -10.736   3.321 -31.290  1.00  0.00           H  
ATOM    255  HE2 TYR A  21      -9.877   4.275 -27.197  1.00  0.00           H  
ATOM    256  HH  TYR A  21      -9.630   1.982 -29.905  1.00  0.00           H  
ATOM    257  N   TYR A  22     -14.571   9.392 -28.195  1.00  0.00           N  
ATOM    258  CA  TYR A  22     -15.292  10.678 -28.181  1.00  0.00           C  
ATOM    259  C   TYR A  22     -14.699  11.752 -27.266  1.00  0.00           C  
ATOM    260  O   TYR A  22     -14.132  11.458 -26.204  1.00  0.00           O  
ATOM    261  CB  TYR A  22     -16.752  10.438 -27.790  1.00  0.00           C  
ATOM    262  CG  TYR A  22     -16.927   9.895 -26.389  1.00  0.00           C  
ATOM    263  CD1 TYR A  22     -17.089  10.766 -25.322  1.00  0.00           C  
ATOM    264  CD2 TYR A  22     -16.927   8.525 -26.172  1.00  0.00           C  
ATOM    265  CE1 TYR A  22     -17.249  10.270 -24.043  1.00  0.00           C  
ATOM    266  CE2 TYR A  22     -17.087   8.029 -24.893  1.00  0.00           C  
ATOM    267  CZ  TYR A  22     -17.247   8.896 -23.831  1.00  0.00           C  
ATOM    268  OH  TYR A  22     -17.407   8.401 -22.557  1.00  0.00           O  
ATOM    269  H   TYR A  22     -14.256   8.995 -27.321  1.00  0.00           H  
ATOM    270  HA  TYR A  22     -15.256  11.106 -29.183  1.00  0.00           H  
ATOM    271 1HB  TYR A  22     -17.307  11.375 -27.864  1.00  0.00           H  
ATOM    272 2HB  TYR A  22     -17.204   9.734 -28.487  1.00  0.00           H  
ATOM    273  HD1 TYR A  22     -17.089  11.843 -25.493  1.00  0.00           H  
ATOM    274  HD2 TYR A  22     -16.799   7.840 -27.010  1.00  0.00           H  
ATOM    275  HE1 TYR A  22     -17.375  10.955 -23.204  1.00  0.00           H  
ATOM    276  HE2 TYR A  22     -17.086   6.952 -24.722  1.00  0.00           H  
ATOM    277  HH  TYR A  22     -17.505   9.132 -21.941  1.00  0.00           H  
ATOM    278  N   VAL A  23     -14.788  12.994 -27.751  1.00  0.00           N  
ATOM    279  CA  VAL A  23     -14.243  14.188 -27.127  1.00  0.00           C  
ATOM    280  C   VAL A  23     -15.401  14.984 -26.527  1.00  0.00           C  
ATOM    281  O   VAL A  23     -16.463  15.101 -27.141  1.00  0.00           O  
ATOM    282  CB  VAL A  23     -13.481  15.048 -28.153  1.00  0.00           C  
ATOM    283  CG1 VAL A  23     -14.410  15.489 -29.273  1.00  0.00           C  
ATOM    284  CG2 VAL A  23     -12.861  16.252 -27.460  1.00  0.00           C  
ATOM    285  H   VAL A  23     -15.282  13.079 -28.628  1.00  0.00           H  
ATOM    286  HA  VAL A  23     -13.544  13.883 -26.347  1.00  0.00           H  
ATOM    287  HB  VAL A  23     -12.695  14.444 -28.606  1.00  0.00           H  
ATOM    288 1HG1 VAL A  23     -13.855  16.096 -29.989  1.00  0.00           H  
ATOM    289 2HG1 VAL A  23     -14.814  14.612 -29.778  1.00  0.00           H  
ATOM    290 3HG1 VAL A  23     -15.228  16.078 -28.857  1.00  0.00           H  
ATOM    291 1HG2 VAL A  23     -12.323  16.855 -28.191  1.00  0.00           H  
ATOM    292 2HG2 VAL A  23     -13.647  16.852 -27.001  1.00  0.00           H  
ATOM    293 3HG2 VAL A  23     -12.168  15.912 -26.690  1.00  0.00           H  
ATOM    294  N   GLU A  24     -15.200  15.544 -25.342  1.00  0.00           N  
ATOM    295  CA  GLU A  24     -16.157  16.456 -24.765  1.00  0.00           C  
ATOM    296  C   GLU A  24     -15.999  17.849 -25.409  1.00  0.00           C  
ATOM    297  O   GLU A  24     -14.882  18.372 -25.492  1.00  0.00           O  
ATOM    298  CB  GLU A  24     -15.969  16.535 -23.248  1.00  0.00           C  
ATOM    299  CG  GLU A  24     -16.991  17.406 -22.533  1.00  0.00           C  
ATOM    300  CD  GLU A  24     -16.799  17.430 -21.042  1.00  0.00           C  
ATOM    301  OE1 GLU A  24     -15.906  16.769 -20.567  1.00  0.00           O  
ATOM    302  OE2 GLU A  24     -17.545  18.110 -20.377  1.00  0.00           O  
ATOM    303  H   GLU A  24     -14.357  15.327 -24.830  1.00  0.00           H  
ATOM    304  HA  GLU A  24     -17.160  16.083 -24.974  1.00  0.00           H  
ATOM    305 1HB  GLU A  24     -16.025  15.534 -22.822  1.00  0.00           H  
ATOM    306 2HB  GLU A  24     -14.978  16.931 -23.025  1.00  0.00           H  
ATOM    307 1HG  GLU A  24     -16.916  18.424 -22.913  1.00  0.00           H  
ATOM    308 2HG  GLU A  24     -17.990  17.036 -22.759  1.00  0.00           H  
ATOM    309  N   MET A  25     -17.105  18.447 -25.844  1.00  0.00           N  
ATOM    310  CA  MET A  25     -17.066  19.791 -26.391  1.00  0.00           C  
ATOM    311  C   MET A  25     -18.119  20.650 -25.759  1.00  0.00           C  
ATOM    312  O   MET A  25     -19.204  20.172 -25.431  1.00  0.00           O  
ATOM    313  CB  MET A  25     -17.247  19.760 -27.907  1.00  0.00           C  
ATOM    314  CG  MET A  25     -17.205  21.128 -28.574  1.00  0.00           C  
ATOM    315  SD  MET A  25     -17.407  21.035 -30.364  1.00  0.00           S  
ATOM    316  CE  MET A  25     -15.840  20.315 -30.845  1.00  0.00           C  
ATOM    317  H   MET A  25     -17.989  17.961 -25.795  1.00  0.00           H  
ATOM    318  HA  MET A  25     -16.093  20.228 -26.166  1.00  0.00           H  
ATOM    319 1HB  MET A  25     -16.466  19.147 -28.354  1.00  0.00           H  
ATOM    320 2HB  MET A  25     -18.205  19.299 -28.150  1.00  0.00           H  
ATOM    321 1HG  MET A  25     -17.999  21.755 -28.170  1.00  0.00           H  
ATOM    322 2HG  MET A  25     -16.250  21.608 -28.360  1.00  0.00           H  
ATOM    323 1HE  MET A  25     -15.812  20.194 -31.928  1.00  0.00           H  
ATOM    324 2HE  MET A  25     -15.026  20.971 -30.531  1.00  0.00           H  
ATOM    325 3HE  MET A  25     -15.725  19.341 -30.369  1.00  0.00           H  
ATOM    326  N   THR A  26     -17.816  21.931 -25.643  1.00  0.00           N  
ATOM    327  CA  THR A  26     -18.808  22.921 -25.217  1.00  0.00           C  
ATOM    328  C   THR A  26     -19.305  23.723 -26.418  1.00  0.00           C  
ATOM    329  O   THR A  26     -18.499  24.303 -27.119  1.00  0.00           O  
ATOM    330  CB  THR A  26     -18.230  23.875 -24.155  1.00  0.00           C  
ATOM    331  OG1 THR A  26     -17.077  24.542 -24.685  1.00  0.00           O  
ATOM    332  CG2 THR A  26     -17.835  23.105 -22.904  1.00  0.00           C  
ATOM    333  H   THR A  26     -16.876  22.235 -25.853  1.00  0.00           H  
ATOM    334  HA  THR A  26     -19.655  22.395 -24.777  1.00  0.00           H  
ATOM    335  HB  THR A  26     -18.977  24.624 -23.894  1.00  0.00           H  
ATOM    336  HG1 THR A  26     -16.558  23.920 -25.202  1.00  0.00           H  
ATOM    337 1HG2 THR A  26     -17.429  23.795 -22.165  1.00  0.00           H  
ATOM    338 2HG2 THR A  26     -18.713  22.606 -22.493  1.00  0.00           H  
ATOM    339 3HG2 THR A  26     -17.081  22.361 -23.158  1.00  0.00           H  
ATOM    340  N   VAL A  27     -20.618  23.763 -26.645  1.00  0.00           N  
ATOM    341  CA  VAL A  27     -21.120  24.438 -27.836  1.00  0.00           C  
ATOM    342  C   VAL A  27     -22.109  25.530 -27.475  1.00  0.00           C  
ATOM    343  O   VAL A  27     -23.010  25.318 -26.657  1.00  0.00           O  
ATOM    344  CB  VAL A  27     -21.801  23.427 -28.778  1.00  0.00           C  
ATOM    345  CG1 VAL A  27     -22.377  24.137 -29.994  1.00  0.00           C  
ATOM    346  CG2 VAL A  27     -20.805  22.358 -29.198  1.00  0.00           C  
ATOM    347  H   VAL A  27     -21.275  23.335 -26.008  1.00  0.00           H  
ATOM    348  HA  VAL A  27     -20.276  24.890 -28.359  1.00  0.00           H  
ATOM    349  HB  VAL A  27     -22.636  22.961 -28.253  1.00  0.00           H  
ATOM    350 1HG1 VAL A  27     -22.855  23.408 -30.649  1.00  0.00           H  
ATOM    351 2HG1 VAL A  27     -23.114  24.872 -29.672  1.00  0.00           H  
ATOM    352 3HG1 VAL A  27     -21.575  24.639 -30.536  1.00  0.00           H  
ATOM    353 1HG2 VAL A  27     -21.293  21.647 -29.863  1.00  0.00           H  
ATOM    354 2HG2 VAL A  27     -19.968  22.825 -29.718  1.00  0.00           H  
ATOM    355 3HG2 VAL A  27     -20.437  21.835 -28.315  1.00  0.00           H  
ATOM    356  N   GLY A  28     -21.940  26.675 -28.128  1.00  0.00           N  
ATOM    357  CA  GLY A  28     -22.784  27.856 -27.898  1.00  0.00           C  
ATOM    358  C   GLY A  28     -22.528  28.688 -26.637  1.00  0.00           C  
ATOM    359  O   GLY A  28     -21.599  28.440 -25.859  1.00  0.00           O  
ATOM    360  H   GLY A  28     -21.197  26.727 -28.810  1.00  0.00           H  
ATOM    361 1HA  GLY A  28     -22.685  28.543 -28.739  1.00  0.00           H  
ATOM    362 2HA  GLY A  28     -23.829  27.553 -27.852  1.00  0.00           H  
ATOM    363  N   SER A  29     -23.405  29.664 -26.460  1.00  0.00           N  
ATOM    364  CA  SER A  29     -23.321  30.653 -25.401  1.00  0.00           C  
ATOM    365  C   SER A  29     -24.705  30.745 -24.773  1.00  0.00           C  
ATOM    366  O   SER A  29     -25.615  31.252 -25.399  1.00  0.00           O  
ATOM    367  CB  SER A  29     -22.878  31.999 -25.939  1.00  0.00           C  
ATOM    368  OG  SER A  29     -22.851  32.963 -24.922  1.00  0.00           O  
ATOM    369  H   SER A  29     -24.174  29.707 -27.113  1.00  0.00           H  
ATOM    370  HA  SER A  29     -22.583  30.317 -24.671  1.00  0.00           H  
ATOM    371 1HB  SER A  29     -21.887  31.906 -26.382  1.00  0.00           H  
ATOM    372 2HB  SER A  29     -23.559  32.318 -26.728  1.00  0.00           H  
ATOM    373  HG  SER A  29     -22.882  33.815 -25.364  1.00  0.00           H  
ATOM    374  N   PRO A  30     -24.880  30.258 -23.543  1.00  0.00           N  
ATOM    375  CA  PRO A  30     -23.942  29.606 -22.638  1.00  0.00           C  
ATOM    376  C   PRO A  30     -23.589  28.206 -23.119  1.00  0.00           C  
ATOM    377  O   PRO A  30     -24.420  27.558 -23.748  1.00  0.00           O  
ATOM    378  CB  PRO A  30     -24.711  29.570 -21.314  1.00  0.00           C  
ATOM    379  CG  PRO A  30     -26.144  29.562 -21.723  1.00  0.00           C  
ATOM    380  CD  PRO A  30     -26.183  30.411 -22.966  1.00  0.00           C  
ATOM    381  HA  PRO A  30     -23.035  30.223 -22.551  1.00  0.00           H  
ATOM    382 1HB  PRO A  30     -24.427  28.677 -20.738  1.00  0.00           H  
ATOM    383 2HB  PRO A  30     -24.447  30.445 -20.701  1.00  0.00           H  
ATOM    384 1HG  PRO A  30     -26.482  28.531 -21.904  1.00  0.00           H  
ATOM    385 2HG  PRO A  30     -26.772  29.965 -20.915  1.00  0.00           H  
ATOM    386 1HD  PRO A  30     -26.956  30.028 -23.648  1.00  0.00           H  
ATOM    387 2HD  PRO A  30     -26.392  31.456 -22.691  1.00  0.00           H  
ATOM    388  N   PRO A  31     -22.368  27.740 -22.817  1.00  0.00           N  
ATOM    389  CA  PRO A  31     -21.879  26.443 -23.358  1.00  0.00           C  
ATOM    390  C   PRO A  31     -22.661  25.188 -22.959  1.00  0.00           C  
ATOM    391  O   PRO A  31     -22.741  24.892 -21.775  1.00  0.00           O  
ATOM    392  CB  PRO A  31     -20.456  26.383 -22.793  1.00  0.00           C  
ATOM    393  CG  PRO A  31     -20.101  27.809 -22.546  1.00  0.00           C  
ATOM    394  CD  PRO A  31     -21.386  28.441 -22.083  1.00  0.00           C  
ATOM    395  HA  PRO A  31     -21.874  26.488 -24.457  1.00  0.00           H  
ATOM    396 1HB  PRO A  31     -20.441  25.775 -21.876  1.00  0.00           H  
ATOM    397 2HB  PRO A  31     -19.785  25.894 -23.514  1.00  0.00           H  
ATOM    398 1HG  PRO A  31     -19.301  27.877 -21.794  1.00  0.00           H  
ATOM    399 2HG  PRO A  31     -19.711  28.268 -23.466  1.00  0.00           H  
ATOM    400 1HD  PRO A  31     -21.499  28.294 -20.999  1.00  0.00           H  
ATOM    401 2HD  PRO A  31     -21.378  29.513 -22.330  1.00  0.00           H  
ATOM    402  N   GLN A  32     -23.181  24.457 -23.961  1.00  0.00           N  
ATOM    403  CA  GLN A  32     -23.864  23.172 -23.777  1.00  0.00           C  
ATOM    404  C   GLN A  32     -22.831  22.072 -24.053  1.00  0.00           C  
ATOM    405  O   GLN A  32     -22.191  22.088 -25.103  1.00  0.00           O  
ATOM    406  CB  GLN A  32     -25.073  23.036 -24.707  1.00  0.00           C  
ATOM    407  CG  GLN A  32     -26.184  24.036 -24.433  1.00  0.00           C  
ATOM    408  CD  GLN A  32     -27.357  23.871 -25.380  1.00  0.00           C  
ATOM    409  OE1 GLN A  32     -27.687  22.756 -25.795  1.00  0.00           O  
ATOM    410  NE2 GLN A  32     -27.995  24.982 -25.729  1.00  0.00           N  
ATOM    411  H   GLN A  32     -23.085  24.834 -24.893  1.00  0.00           H  
ATOM    412  HA  GLN A  32     -24.220  23.114 -22.749  1.00  0.00           H  
ATOM    413 1HB  GLN A  32     -24.753  23.164 -25.741  1.00  0.00           H  
ATOM    414 2HB  GLN A  32     -25.492  22.034 -24.615  1.00  0.00           H  
ATOM    415 1HG  GLN A  32     -26.544  23.892 -23.414  1.00  0.00           H  
ATOM    416 2HG  GLN A  32     -25.788  25.044 -24.550  1.00  0.00           H  
ATOM    417 1HE2 GLN A  32     -28.777  24.936 -26.352  1.00  0.00           H  
ATOM    418 2HE2 GLN A  32     -27.695  25.866 -25.370  1.00  0.00           H  
ATOM    419  N   THR A  33     -22.664  21.149 -23.110  1.00  0.00           N  
ATOM    420  CA  THR A  33     -21.632  20.115 -23.187  1.00  0.00           C  
ATOM    421  C   THR A  33     -22.143  18.905 -23.941  1.00  0.00           C  
ATOM    422  O   THR A  33     -23.203  18.355 -23.596  1.00  0.00           O  
ATOM    423  CB  THR A  33     -21.158  19.687 -21.786  1.00  0.00           C  
ATOM    424  OG1 THR A  33     -20.595  20.815 -21.103  1.00  0.00           O  
ATOM    425  CG2 THR A  33     -20.111  18.588 -21.889  1.00  0.00           C  
ATOM    426  H   THR A  33     -23.280  21.170 -22.310  1.00  0.00           H  
ATOM    427  HA  THR A  33     -20.776  20.520 -23.726  1.00  0.00           H  
ATOM    428  HB  THR A  33     -22.008  19.319 -21.211  1.00  0.00           H  
ATOM    429  HG1 THR A  33     -19.816  20.537 -20.616  1.00  0.00           H  
ATOM    430 1HG2 THR A  33     -19.789  18.298 -20.890  1.00  0.00           H  
ATOM    431 2HG2 THR A  33     -20.540  17.724 -22.398  1.00  0.00           H  
ATOM    432 3HG2 THR A  33     -19.255  18.953 -22.455  1.00  0.00           H  
ATOM    433  N   LEU A  34     -21.403  18.508 -24.979  1.00  0.00           N  
ATOM    434  CA  LEU A  34     -21.738  17.337 -25.784  1.00  0.00           C  
ATOM    435  C   LEU A  34     -20.568  16.370 -25.832  1.00  0.00           C  
ATOM    436  O   LEU A  34     -19.421  16.745 -25.584  1.00  0.00           O  
ATOM    437  CB  LEU A  34     -22.123  17.757 -27.208  1.00  0.00           C  
ATOM    438  CG  LEU A  34     -23.438  18.536 -27.339  1.00  0.00           C  
ATOM    439  CD1 LEU A  34     -23.188  20.009 -27.043  1.00  0.00           C  
ATOM    440  CD2 LEU A  34     -24.002  18.348 -28.740  1.00  0.00           C  
ATOM    441  H   LEU A  34     -20.579  19.045 -25.210  1.00  0.00           H  
ATOM    442  HA  LEU A  34     -22.590  16.835 -25.327  1.00  0.00           H  
ATOM    443 1HB  LEU A  34     -21.327  18.379 -27.614  1.00  0.00           H  
ATOM    444 2HB  LEU A  34     -22.206  16.862 -27.824  1.00  0.00           H  
ATOM    445  HG  LEU A  34     -24.155  18.166 -26.607  1.00  0.00           H  
ATOM    446 1HD1 LEU A  34     -24.122  20.562 -27.136  1.00  0.00           H  
ATOM    447 2HD1 LEU A  34     -22.803  20.115 -26.029  1.00  0.00           H  
ATOM    448 3HD1 LEU A  34     -22.460  20.404 -27.751  1.00  0.00           H  
ATOM    449 1HD2 LEU A  34     -24.937  18.902 -28.833  1.00  0.00           H  
ATOM    450 2HD2 LEU A  34     -23.286  18.720 -29.473  1.00  0.00           H  
ATOM    451 3HD2 LEU A  34     -24.188  17.289 -28.918  1.00  0.00           H  
ATOM    452  N   ASN A  35     -20.891  15.110 -26.113  1.00  0.00           N  
ATOM    453  CA  ASN A  35     -19.904  14.059 -26.326  1.00  0.00           C  
ATOM    454  C   ASN A  35     -19.803  13.732 -27.832  1.00  0.00           C  
ATOM    455  O   ASN A  35     -20.765  13.277 -28.438  1.00  0.00           O  
ATOM    456  CB  ASN A  35     -20.253  12.824 -25.517  1.00  0.00           C  
ATOM    457  CG  ASN A  35     -20.181  13.064 -24.034  1.00  0.00           C  
ATOM    458  OD1 ASN A  35     -19.135  13.458 -23.507  1.00  0.00           O  
ATOM    459  ND2 ASN A  35     -21.274  12.835 -23.352  1.00  0.00           N  
ATOM    460  H   ASN A  35     -21.873  14.883 -26.179  1.00  0.00           H  
ATOM    461  HA  ASN A  35     -18.931  14.426 -25.996  1.00  0.00           H  
ATOM    462 1HB  ASN A  35     -21.262  12.495 -25.771  1.00  0.00           H  
ATOM    463 2HB  ASN A  35     -19.571  12.014 -25.775  1.00  0.00           H  
ATOM    464 1HD2 ASN A  35     -21.285  12.978 -22.362  1.00  0.00           H  
ATOM    465 2HD2 ASN A  35     -22.098  12.517 -23.820  1.00  0.00           H  
ATOM    466  N   ILE A  36     -18.639  13.972 -28.428  1.00  0.00           N  
ATOM    467  CA  ILE A  36     -18.502  13.999 -29.917  1.00  0.00           C  
ATOM    468  C   ILE A  36     -17.555  12.932 -30.438  1.00  0.00           C  
ATOM    469  O   ILE A  36     -16.381  12.944 -30.110  1.00  0.00           O  
ATOM    470  CB  ILE A  36     -18.004  15.372 -30.403  1.00  0.00           C  
ATOM    471  CG1 ILE A  36     -18.939  16.482 -29.916  1.00  0.00           C  
ATOM    472  CG2 ILE A  36     -17.895  15.392 -31.920  1.00  0.00           C  
ATOM    473  CD1 ILE A  36     -20.348  16.372 -30.451  1.00  0.00           C  
ATOM    474  H   ILE A  36     -17.824  14.141 -27.856  1.00  0.00           H  
ATOM    475  HA  ILE A  36     -19.481  13.814 -30.358  1.00  0.00           H  
ATOM    476  HB  ILE A  36     -17.023  15.576 -29.975  1.00  0.00           H  
ATOM    477 1HG1 ILE A  36     -18.984  16.468 -28.828  1.00  0.00           H  
ATOM    478 2HG1 ILE A  36     -18.538  17.452 -30.213  1.00  0.00           H  
ATOM    479 1HG2 ILE A  36     -17.542  16.369 -32.247  1.00  0.00           H  
ATOM    480 2HG2 ILE A  36     -17.191  14.626 -32.244  1.00  0.00           H  
ATOM    481 3HG2 ILE A  36     -18.873  15.194 -32.358  1.00  0.00           H  
ATOM    482 1HD1 ILE A  36     -20.950  17.194 -30.062  1.00  0.00           H  
ATOM    483 2HD1 ILE A  36     -20.329  16.420 -31.540  1.00  0.00           H  
ATOM    484 3HD1 ILE A  36     -20.783  15.424 -30.137  1.00  0.00           H  
ATOM    485  N   LEU A  37     -18.043  12.081 -31.330  1.00  0.00           N  
ATOM    486  CA  LEU A  37     -17.229  11.019 -31.902  1.00  0.00           C  
ATOM    487  C   LEU A  37     -16.143  11.618 -32.818  1.00  0.00           C  
ATOM    488  O   LEU A  37     -16.463  12.404 -33.712  1.00  0.00           O  
ATOM    489  CB  LEU A  37     -18.110  10.042 -32.690  1.00  0.00           C  
ATOM    490  CG  LEU A  37     -17.388   8.826 -33.285  1.00  0.00           C  
ATOM    491  CD1 LEU A  37     -16.871   7.941 -32.158  1.00  0.00           C  
ATOM    492  CD2 LEU A  37     -18.343   8.059 -34.187  1.00  0.00           C  
ATOM    493  H   LEU A  37     -19.006  12.173 -31.620  1.00  0.00           H  
ATOM    494  HA  LEU A  37     -16.746  10.478 -31.089  1.00  0.00           H  
ATOM    495 1HB  LEU A  37     -18.894   9.672 -32.032  1.00  0.00           H  
ATOM    496 2HB  LEU A  37     -18.580  10.583 -33.512  1.00  0.00           H  
ATOM    497  HG  LEU A  37     -16.529   9.161 -33.866  1.00  0.00           H  
ATOM    498 1HD1 LEU A  37     -16.358   7.077 -32.580  1.00  0.00           H  
ATOM    499 2HD1 LEU A  37     -16.176   8.509 -31.540  1.00  0.00           H  
ATOM    500 3HD1 LEU A  37     -17.708   7.603 -31.548  1.00  0.00           H  
ATOM    501 1HD2 LEU A  37     -17.830   7.195 -34.610  1.00  0.00           H  
ATOM    502 2HD2 LEU A  37     -19.202   7.722 -33.606  1.00  0.00           H  
ATOM    503 3HD2 LEU A  37     -18.683   8.710 -34.993  1.00  0.00           H  
ATOM    504  N   VAL A  38     -14.895  11.207 -32.647  1.00  0.00           N  
ATOM    505  CA  VAL A  38     -13.800  11.639 -33.535  1.00  0.00           C  
ATOM    506  C   VAL A  38     -13.765  10.677 -34.725  1.00  0.00           C  
ATOM    507  O   VAL A  38     -13.548   9.474 -34.544  1.00  0.00           O  
ATOM    508  CB  VAL A  38     -12.444  11.627 -32.804  1.00  0.00           C  
ATOM    509  CG1 VAL A  38     -11.323  12.019 -33.755  1.00  0.00           C  
ATOM    510  CG2 VAL A  38     -12.492  12.569 -31.610  1.00  0.00           C  
ATOM    511  H   VAL A  38     -14.690  10.578 -31.884  1.00  0.00           H  
ATOM    512  HA  VAL A  38     -14.002  12.660 -33.862  1.00  0.00           H  
ATOM    513  HB  VAL A  38     -12.236  10.614 -32.461  1.00  0.00           H  
ATOM    514 1HG1 VAL A  38     -10.372  12.005 -33.222  1.00  0.00           H  
ATOM    515 2HG1 VAL A  38     -11.285  11.311 -34.583  1.00  0.00           H  
ATOM    516 3HG1 VAL A  38     -11.507  13.021 -34.141  1.00  0.00           H  
ATOM    517 1HG2 VAL A  38     -11.530  12.555 -31.097  1.00  0.00           H  
ATOM    518 2HG2 VAL A  38     -12.706  13.581 -31.953  1.00  0.00           H  
ATOM    519 3HG2 VAL A  38     -13.274  12.245 -30.923  1.00  0.00           H  
ATOM    520  N   ASP A  39     -13.960  11.217 -35.926  1.00  0.00           N  
ATOM    521  CA  ASP A  39     -14.175  10.439 -37.149  1.00  0.00           C  
ATOM    522  C   ASP A  39     -13.319  10.959 -38.282  1.00  0.00           C  
ATOM    523  O   ASP A  39     -13.640  11.959 -38.920  1.00  0.00           O  
ATOM    524  CB  ASP A  39     -15.648  10.474 -37.565  1.00  0.00           C  
ATOM    525  CG  ASP A  39     -15.939   9.617 -38.789  1.00  0.00           C  
ATOM    526  OD1 ASP A  39     -15.008   9.110 -39.370  1.00  0.00           O  
ATOM    527  OD2 ASP A  39     -17.088   9.478 -39.132  1.00  0.00           O  
ATOM    528  H   ASP A  39     -13.956  12.226 -35.979  1.00  0.00           H  
ATOM    529  HA  ASP A  39     -13.896   9.403 -36.954  1.00  0.00           H  
ATOM    530 1HB  ASP A  39     -16.267  10.125 -36.739  1.00  0.00           H  
ATOM    531 2HB  ASP A  39     -15.940  11.502 -37.781  1.00  0.00           H  
ATOM    532  N   THR A  40     -12.189  10.290 -38.524  1.00  0.00           N  
ATOM    533  CA  THR A  40     -11.295  10.685 -39.608  1.00  0.00           C  
ATOM    534  C   THR A  40     -11.799  10.236 -40.979  1.00  0.00           C  
ATOM    535  O   THR A  40     -11.152  10.492 -41.993  1.00  0.00           O  
ATOM    536  CB  THR A  40      -9.880  10.123 -39.377  1.00  0.00           C  
ATOM    537  OG1 THR A  40      -9.935   8.692 -39.319  1.00  0.00           O  
ATOM    538  CG2 THR A  40      -9.300  10.657 -38.076  1.00  0.00           C  
ATOM    539  H   THR A  40     -11.945   9.496 -37.949  1.00  0.00           H  
ATOM    540  HA  THR A  40     -11.237  11.774 -39.629  1.00  0.00           H  
ATOM    541  HB  THR A  40      -9.233  10.416 -40.203  1.00  0.00           H  
ATOM    542  HG1 THR A  40      -9.386   8.323 -40.016  1.00  0.00           H  
ATOM    543 1HG2 THR A  40      -8.300  10.250 -37.929  1.00  0.00           H  
ATOM    544 2HG2 THR A  40      -9.247  11.745 -38.121  1.00  0.00           H  
ATOM    545 3HG2 THR A  40      -9.938  10.360 -37.244  1.00  0.00           H  
ATOM    546  N   GLY A  41     -12.947   9.551 -41.007  1.00  0.00           N  
ATOM    547  CA  GLY A  41     -13.575   9.102 -42.244  1.00  0.00           C  
ATOM    548  C   GLY A  41     -14.696   9.982 -42.774  1.00  0.00           C  
ATOM    549  O   GLY A  41     -15.303   9.640 -43.772  1.00  0.00           O  
ATOM    550  H   GLY A  41     -13.391   9.340 -40.125  1.00  0.00           H  
ATOM    551 1HA  GLY A  41     -12.822   9.029 -43.029  1.00  0.00           H  
ATOM    552 2HA  GLY A  41     -13.987   8.104 -42.101  1.00  0.00           H  
ATOM    553  N   SER A  42     -14.938  11.151 -42.151  1.00  0.00           N  
ATOM    554  CA  SER A  42     -15.960  12.065 -42.672  1.00  0.00           C  
ATOM    555  C   SER A  42     -15.531  13.502 -42.453  1.00  0.00           C  
ATOM    556  O   SER A  42     -14.461  13.738 -41.893  1.00  0.00           O  
ATOM    557  CB  SER A  42     -17.295  11.817 -41.998  1.00  0.00           C  
ATOM    558  OG  SER A  42     -18.314  12.555 -42.614  1.00  0.00           O  
ATOM    559  H   SER A  42     -14.422  11.411 -41.323  1.00  0.00           H  
ATOM    560  HA  SER A  42     -16.073  11.884 -43.742  1.00  0.00           H  
ATOM    561 1HB  SER A  42     -17.534  10.754 -42.043  1.00  0.00           H  
ATOM    562 2HB  SER A  42     -17.228  12.092 -40.946  1.00  0.00           H  
ATOM    563  HG  SER A  42     -18.558  12.063 -43.402  1.00  0.00           H  
ATOM    564  N   SER A  43     -16.357  14.453 -42.876  1.00  0.00           N  
ATOM    565  CA  SER A  43     -15.872  15.836 -42.866  1.00  0.00           C  
ATOM    566  C   SER A  43     -16.875  16.863 -42.402  1.00  0.00           C  
ATOM    567  O   SER A  43     -16.669  18.065 -42.656  1.00  0.00           O  
ATOM    568  CB  SER A  43     -15.404  16.215 -44.258  1.00  0.00           C  
ATOM    569  OG  SER A  43     -14.908  17.525 -44.281  1.00  0.00           O  
ATOM    570  H   SER A  43     -17.294  14.263 -43.200  1.00  0.00           H  
ATOM    571  HA  SER A  43     -15.031  15.903 -42.174  1.00  0.00           H  
ATOM    572 1HB  SER A  43     -14.626  15.523 -44.581  1.00  0.00           H  
ATOM    573 2HB  SER A  43     -16.234  16.125 -44.957  1.00  0.00           H  
ATOM    574  HG  SER A  43     -13.952  17.447 -44.247  1.00  0.00           H  
ATOM    575  N   ASN A  44     -17.926  16.399 -41.713  1.00  0.00           N  
ATOM    576  CA  ASN A  44     -18.938  17.245 -41.147  1.00  0.00           C  
ATOM    577  C   ASN A  44     -18.873  17.224 -39.631  1.00  0.00           C  
ATOM    578  O   ASN A  44     -18.578  16.189 -39.036  1.00  0.00           O  
ATOM    579  CB  ASN A  44     -20.312  16.828 -41.638  1.00  0.00           C  
ATOM    580  CG  ASN A  44     -20.488  17.044 -43.115  1.00  0.00           C  
ATOM    581  OD1 ASN A  44     -20.337  18.165 -43.614  1.00  0.00           O  
ATOM    582  ND2 ASN A  44     -20.805  15.991 -43.825  1.00  0.00           N  
ATOM    583  H   ASN A  44     -17.997  15.399 -41.593  1.00  0.00           H  
ATOM    584  HA  ASN A  44     -18.750  18.271 -41.466  1.00  0.00           H  
ATOM    585 1HB  ASN A  44     -20.474  15.773 -41.414  1.00  0.00           H  
ATOM    586 2HB  ASN A  44     -21.076  17.396 -41.106  1.00  0.00           H  
ATOM    587 1HD2 ASN A  44     -20.935  16.075 -44.813  1.00  0.00           H  
ATOM    588 2HD2 ASN A  44     -20.917  15.103 -43.380  1.00  0.00           H  
ATOM    589  N   PHE A  45     -19.162  18.389 -39.038  1.00  0.00           N  
ATOM    590  CA  PHE A  45     -19.429  18.509 -37.615  1.00  0.00           C  
ATOM    591  C   PHE A  45     -20.959  18.492 -37.470  1.00  0.00           C  
ATOM    592  O   PHE A  45     -21.643  19.460 -37.815  1.00  0.00           O  
ATOM    593  CB  PHE A  45     -18.832  19.792 -37.035  1.00  0.00           C  
ATOM    594  CG  PHE A  45     -18.992  19.916 -35.546  1.00  0.00           C  
ATOM    595  CD1 PHE A  45     -18.638  18.870 -34.707  1.00  0.00           C  
ATOM    596  CD2 PHE A  45     -19.498  21.077 -34.982  1.00  0.00           C  
ATOM    597  CE1 PHE A  45     -18.785  18.983 -33.337  1.00  0.00           C  
ATOM    598  CE2 PHE A  45     -19.645  21.193 -33.613  1.00  0.00           C  
ATOM    599  CZ  PHE A  45     -19.288  20.144 -32.790  1.00  0.00           C  
ATOM    600  H   PHE A  45     -19.193  19.217 -39.616  1.00  0.00           H  
ATOM    601  HA  PHE A  45     -18.970  17.661 -37.104  1.00  0.00           H  
ATOM    602 1HB  PHE A  45     -17.769  19.836 -37.267  1.00  0.00           H  
ATOM    603 2HB  PHE A  45     -19.304  20.656 -37.500  1.00  0.00           H  
ATOM    604  HD1 PHE A  45     -18.239  17.952 -35.139  1.00  0.00           H  
ATOM    605  HD2 PHE A  45     -19.780  21.906 -35.633  1.00  0.00           H  
ATOM    606  HE1 PHE A  45     -18.503  18.153 -32.689  1.00  0.00           H  
ATOM    607  HE2 PHE A  45     -20.043  22.112 -33.183  1.00  0.00           H  
ATOM    608  HZ  PHE A  45     -19.405  20.233 -31.711  1.00  0.00           H  
ATOM    609  N   ALA A  46     -21.479  17.381 -36.983  1.00  0.00           N  
ATOM    610  CA  ALA A  46     -22.922  17.210 -36.814  1.00  0.00           C  
ATOM    611  C   ALA A  46     -23.301  16.731 -35.416  1.00  0.00           C  
ATOM    612  O   ALA A  46     -22.694  15.792 -34.883  1.00  0.00           O  
ATOM    613  CB  ALA A  46     -23.455  16.238 -37.857  1.00  0.00           C  
ATOM    614  H   ALA A  46     -20.860  16.627 -36.720  1.00  0.00           H  
ATOM    615  HA  ALA A  46     -23.397  18.181 -36.956  1.00  0.00           H  
ATOM    616 1HB  ALA A  46     -24.530  16.116 -37.724  1.00  0.00           H  
ATOM    617 2HB  ALA A  46     -23.255  16.629 -38.854  1.00  0.00           H  
ATOM    618 3HB  ALA A  46     -22.964  15.274 -37.739  1.00  0.00           H  
ATOM    619  N   VAL A  47     -24.303  17.370 -34.809  1.00  0.00           N  
ATOM    620  CA  VAL A  47     -24.716  17.045 -33.440  1.00  0.00           C  
ATOM    621  C   VAL A  47     -26.230  16.825 -33.402  1.00  0.00           C  
ATOM    622  O   VAL A  47     -26.958  17.396 -34.204  1.00  0.00           O  
ATOM    623  CB  VAL A  47     -24.330  18.177 -32.469  1.00  0.00           C  
ATOM    624  CG1 VAL A  47     -22.819  18.355 -32.433  1.00  0.00           C  
ATOM    625  CG2 VAL A  47     -25.016  19.470 -32.882  1.00  0.00           C  
ATOM    626  H   VAL A  47     -24.790  18.099 -35.310  1.00  0.00           H  
ATOM    627  HA  VAL A  47     -24.203  16.134 -33.131  1.00  0.00           H  
ATOM    628  HB  VAL A  47     -24.645  17.902 -31.462  1.00  0.00           H  
ATOM    629 1HG1 VAL A  47     -22.564  19.159 -31.742  1.00  0.00           H  
ATOM    630 2HG1 VAL A  47     -22.351  17.429 -32.101  1.00  0.00           H  
ATOM    631 3HG1 VAL A  47     -22.459  18.608 -33.430  1.00  0.00           H  
ATOM    632 1HG2 VAL A  47     -24.740  20.265 -32.191  1.00  0.00           H  
ATOM    633 2HG2 VAL A  47     -24.706  19.741 -33.891  1.00  0.00           H  
ATOM    634 3HG2 VAL A  47     -26.098  19.331 -32.860  1.00  0.00           H  
ATOM    635  N   GLY A  48     -26.684  15.991 -32.465  1.00  0.00           N  
ATOM    636  CA  GLY A  48     -28.102  15.857 -32.143  1.00  0.00           C  
ATOM    637  C   GLY A  48     -28.678  17.239 -31.918  1.00  0.00           C  
ATOM    638  O   GLY A  48     -28.120  18.021 -31.139  1.00  0.00           O  
ATOM    639  H   GLY A  48     -26.010  15.432 -31.962  1.00  0.00           H  
ATOM    640 1HA  GLY A  48     -28.614  15.347 -32.960  1.00  0.00           H  
ATOM    641 2HA  GLY A  48     -28.216  15.236 -31.255  1.00  0.00           H  
ATOM    642  N   ALA A  49     -29.789  17.532 -32.573  1.00  0.00           N  
ATOM    643  CA  ALA A  49     -30.472  18.828 -32.419  1.00  0.00           C  
ATOM    644  C   ALA A  49     -31.880  18.711 -31.892  1.00  0.00           C  
ATOM    645  O   ALA A  49     -32.589  19.706 -31.687  1.00  0.00           O  
ATOM    646  CB  ALA A  49     -30.494  19.570 -33.747  1.00  0.00           C  
ATOM    647  H   ALA A  49     -30.179  16.842 -33.199  1.00  0.00           H  
ATOM    648  HA  ALA A  49     -29.916  19.419 -31.691  1.00  0.00           H  
ATOM    649 1HB  ALA A  49     -31.001  20.526 -33.622  1.00  0.00           H  
ATOM    650 2HB  ALA A  49     -29.472  19.743 -34.085  1.00  0.00           H  
ATOM    651 3HB  ALA A  49     -31.024  18.973 -34.488  1.00  0.00           H  
ATOM    652  N   ALA A  50     -32.283  17.478 -31.646  1.00  0.00           N  
ATOM    653  CA  ALA A  50     -33.566  17.186 -31.073  1.00  0.00           C  
ATOM    654  C   ALA A  50     -33.384  15.987 -30.141  1.00  0.00           C  
ATOM    655  O   ALA A  50     -32.385  15.252 -30.246  1.00  0.00           O  
ATOM    656  CB  ALA A  50     -34.599  16.907 -32.155  1.00  0.00           C  
ATOM    657  H   ALA A  50     -31.660  16.716 -31.872  1.00  0.00           H  
ATOM    658  HA  ALA A  50     -33.888  18.057 -30.503  1.00  0.00           H  
ATOM    659 1HB  ALA A  50     -35.561  16.689 -31.693  1.00  0.00           H  
ATOM    660 2HB  ALA A  50     -34.696  17.781 -32.800  1.00  0.00           H  
ATOM    661 3HB  ALA A  50     -34.280  16.052 -32.750  1.00  0.00           H  
ATOM    662  N   PRO A  51     -34.334  15.788 -29.223  1.00  0.00           N  
ATOM    663  CA  PRO A  51     -34.316  14.602 -28.376  1.00  0.00           C  
ATOM    664  C   PRO A  51     -34.326  13.282 -29.164  1.00  0.00           C  
ATOM    665  O   PRO A  51     -34.992  13.162 -30.201  1.00  0.00           O  
ATOM    666  CB  PRO A  51     -35.599  14.772 -27.556  1.00  0.00           C  
ATOM    667  CG  PRO A  51     -35.841  16.243 -27.557  1.00  0.00           C  
ATOM    668  CD  PRO A  51     -35.406  16.693 -28.926  1.00  0.00           C  
ATOM    669  HA  PRO A  51     -33.424  14.630 -27.734  1.00  0.00           H  
ATOM    670 1HB  PRO A  51     -36.419  14.204 -28.020  1.00  0.00           H  
ATOM    671 2HB  PRO A  51     -35.456  14.363 -26.545  1.00  0.00           H  
ATOM    672 1HG  PRO A  51     -36.903  16.453 -27.359  1.00  0.00           H  
ATOM    673 2HG  PRO A  51     -35.267  16.722 -26.751  1.00  0.00           H  
ATOM    674 1HD  PRO A  51     -36.243  16.585 -29.631  1.00  0.00           H  
ATOM    675 2HD  PRO A  51     -35.072  17.740 -28.879  1.00  0.00           H  
ATOM    676  N   HIS A  52     -33.611  12.286 -28.649  1.00  0.00           N  
ATOM    677  CA  HIS A  52     -33.681  10.938 -29.211  1.00  0.00           C  
ATOM    678  C   HIS A  52     -33.589  10.011 -28.013  1.00  0.00           C  
ATOM    679  O   HIS A  52     -32.805  10.260 -27.135  1.00  0.00           O  
ATOM    680  CB  HIS A  52     -32.556  10.659 -30.213  1.00  0.00           C  
ATOM    681  CG  HIS A  52     -32.663   9.324 -30.882  1.00  0.00           C  
ATOM    682  ND1 HIS A  52     -32.733   8.142 -30.176  1.00  0.00           N  
ATOM    683  CD2 HIS A  52     -32.712   8.984 -32.191  1.00  0.00           C  
ATOM    684  CE1 HIS A  52     -32.821   7.131 -31.023  1.00  0.00           C  
ATOM    685  NE2 HIS A  52     -32.810   7.616 -32.251  1.00  0.00           N  
ATOM    686  H   HIS A  52     -33.008  12.458 -27.857  1.00  0.00           H  
ATOM    687  HA  HIS A  52     -34.623  10.815 -29.745  1.00  0.00           H  
ATOM    688 1HB  HIS A  52     -32.558  11.429 -30.986  1.00  0.00           H  
ATOM    689 2HB  HIS A  52     -31.594  10.709 -29.703  1.00  0.00           H  
ATOM    690  HD2 HIS A  52     -32.679   9.668 -33.040  1.00  0.00           H  
ATOM    691  HE1 HIS A  52     -32.891   6.078 -30.754  1.00  0.00           H  
ATOM    692  HE2 HIS A  52     -32.865   7.073 -33.101  1.00  0.00           H  
ATOM    693  N   PRO A  53     -34.398   8.958 -27.967  1.00  0.00           N  
ATOM    694  CA  PRO A  53     -34.406   8.061 -26.796  1.00  0.00           C  
ATOM    695  C   PRO A  53     -33.081   7.294 -26.537  1.00  0.00           C  
ATOM    696  O   PRO A  53     -32.848   6.791 -25.429  1.00  0.00           O  
ATOM    697  CB  PRO A  53     -35.539   7.093 -27.153  1.00  0.00           C  
ATOM    698  CG  PRO A  53     -36.376   7.853 -28.124  1.00  0.00           C  
ATOM    699  CD  PRO A  53     -35.389   8.681 -28.903  1.00  0.00           C  
ATOM    700  HA  PRO A  53     -34.642   8.645 -25.894  1.00  0.00           H  
ATOM    701 1HB  PRO A  53     -35.124   6.169 -27.580  1.00  0.00           H  
ATOM    702 2HB  PRO A  53     -36.091   6.809 -26.245  1.00  0.00           H  
ATOM    703 1HG  PRO A  53     -36.943   7.159 -28.762  1.00  0.00           H  
ATOM    704 2HG  PRO A  53     -37.115   8.468 -27.589  1.00  0.00           H  
ATOM    705 1HD  PRO A  53     -35.006   8.094 -29.750  1.00  0.00           H  
ATOM    706 2HD  PRO A  53     -35.879   9.600 -29.257  1.00  0.00           H  
ATOM    707  N   PHE A  54     -32.227   7.151 -27.546  1.00  0.00           N  
ATOM    708  CA  PHE A  54     -30.920   6.512 -27.322  1.00  0.00           C  
ATOM    709  C   PHE A  54     -29.807   7.484 -26.939  1.00  0.00           C  
ATOM    710  O   PHE A  54     -28.689   7.046 -26.754  1.00  0.00           O  
ATOM    711  CB  PHE A  54     -30.495   5.748 -28.578  1.00  0.00           C  
ATOM    712  CG  PHE A  54     -31.362   4.560 -28.886  1.00  0.00           C  
ATOM    713  CD1 PHE A  54     -32.034   3.892 -27.874  1.00  0.00           C  
ATOM    714  CD2 PHE A  54     -31.506   4.108 -30.189  1.00  0.00           C  
ATOM    715  CE1 PHE A  54     -32.831   2.799 -28.157  1.00  0.00           C  
ATOM    716  CE2 PHE A  54     -32.303   3.017 -30.475  1.00  0.00           C  
ATOM    717  CZ  PHE A  54     -32.966   2.362 -29.457  1.00  0.00           C  
ATOM    718  H   PHE A  54     -32.463   7.477 -28.472  1.00  0.00           H  
ATOM    719  HA  PHE A  54     -31.016   5.808 -26.494  1.00  0.00           H  
ATOM    720 1HB  PHE A  54     -30.518   6.418 -29.436  1.00  0.00           H  
ATOM    721 2HB  PHE A  54     -29.470   5.400 -28.462  1.00  0.00           H  
ATOM    722  HD1 PHE A  54     -31.928   4.239 -26.845  1.00  0.00           H  
ATOM    723  HD2 PHE A  54     -30.982   4.626 -30.993  1.00  0.00           H  
ATOM    724  HE1 PHE A  54     -33.354   2.284 -27.351  1.00  0.00           H  
ATOM    725  HE2 PHE A  54     -32.408   2.672 -31.504  1.00  0.00           H  
ATOM    726  HZ  PHE A  54     -33.594   1.500 -29.681  1.00  0.00           H  
ATOM    727  N   LEU A  55     -30.106   8.779 -26.800  1.00  0.00           N  
ATOM    728  CA  LEU A  55     -29.092   9.764 -26.365  1.00  0.00           C  
ATOM    729  C   LEU A  55     -29.620  10.513 -25.134  1.00  0.00           C  
ATOM    730  O   LEU A  55     -30.843  10.632 -24.941  1.00  0.00           O  
ATOM    731  CB  LEU A  55     -28.773  10.757 -27.490  1.00  0.00           C  
ATOM    732  CG  LEU A  55     -29.944  11.628 -27.961  1.00  0.00           C  
ATOM    733  CD1 LEU A  55     -30.103  12.817 -27.023  1.00  0.00           C  
ATOM    734  CD2 LEU A  55     -29.693  12.087 -29.389  1.00  0.00           C  
ATOM    735  H   LEU A  55     -31.045   9.094 -26.996  1.00  0.00           H  
ATOM    736  HA  LEU A  55     -28.178   9.229 -26.109  1.00  0.00           H  
ATOM    737 1HB  LEU A  55     -27.980  11.422 -27.151  1.00  0.00           H  
ATOM    738 2HB  LEU A  55     -28.406  10.199 -28.352  1.00  0.00           H  
ATOM    739  HG  LEU A  55     -30.867  11.048 -27.923  1.00  0.00           H  
ATOM    740 1HD1 LEU A  55     -30.935  13.436 -27.358  1.00  0.00           H  
ATOM    741 2HD1 LEU A  55     -30.301  12.460 -26.013  1.00  0.00           H  
ATOM    742 3HD1 LEU A  55     -29.187  13.408 -27.027  1.00  0.00           H  
ATOM    743 1HD2 LEU A  55     -30.526  12.706 -29.725  1.00  0.00           H  
ATOM    744 2HD2 LEU A  55     -28.771  12.668 -29.428  1.00  0.00           H  
ATOM    745 3HD2 LEU A  55     -29.601  11.218 -30.041  1.00  0.00           H  
ATOM    746  N   HIS A  56     -28.693  11.018 -24.331  1.00  0.00           N  
ATOM    747  CA  HIS A  56     -29.018  11.692 -23.072  1.00  0.00           C  
ATOM    748  C   HIS A  56     -28.934  13.208 -23.145  1.00  0.00           C  
ATOM    749  O   HIS A  56     -29.381  13.871 -22.236  1.00  0.00           O  
ATOM    750  CB  HIS A  56     -28.091  11.198 -21.957  1.00  0.00           C  
ATOM    751  CG  HIS A  56     -28.262   9.747 -21.631  1.00  0.00           C  
ATOM    752  ND1 HIS A  56     -29.361   9.262 -20.953  1.00  0.00           N  
ATOM    753  CD2 HIS A  56     -27.475   8.676 -21.888  1.00  0.00           C  
ATOM    754  CE1 HIS A  56     -29.242   7.953 -20.808  1.00  0.00           C  
ATOM    755  NE2 HIS A  56     -28.107   7.574 -21.366  1.00  0.00           N  
ATOM    756  H   HIS A  56     -27.725  10.930 -24.606  1.00  0.00           H  
ATOM    757  HA  HIS A  56     -30.045  11.462 -22.791  1.00  0.00           H  
ATOM    758 1HB  HIS A  56     -27.053  11.362 -22.247  1.00  0.00           H  
ATOM    759 2HB  HIS A  56     -28.273  11.775 -21.050  1.00  0.00           H  
ATOM    760  HD2 HIS A  56     -26.519   8.686 -22.411  1.00  0.00           H  
ATOM    761  HE1 HIS A  56     -29.959   7.299 -20.313  1.00  0.00           H  
ATOM    762  HE2 HIS A  56     -27.755   6.628 -21.406  1.00  0.00           H  
ATOM    763  N   ARG A  57     -28.329  13.760 -24.194  1.00  0.00           N  
ATOM    764  CA  ARG A  57     -28.346  15.215 -24.383  1.00  0.00           C  
ATOM    765  C   ARG A  57     -28.259  15.572 -25.872  1.00  0.00           C  
ATOM    766  O   ARG A  57     -27.799  14.758 -26.694  1.00  0.00           O  
ATOM    767  CB  ARG A  57     -27.192  15.868 -23.637  1.00  0.00           C  
ATOM    768  CG  ARG A  57     -25.810  15.526 -24.171  1.00  0.00           C  
ATOM    769  CD  ARG A  57     -24.735  16.047 -23.288  1.00  0.00           C  
ATOM    770  NE  ARG A  57     -24.692  15.347 -22.015  1.00  0.00           N  
ATOM    771  CZ  ARG A  57     -23.935  15.716 -20.964  1.00  0.00           C  
ATOM    772  NH1 ARG A  57     -23.165  16.779 -21.049  1.00  0.00           N  
ATOM    773  NH2 ARG A  57     -23.966  15.011 -19.846  1.00  0.00           N  
ATOM    774  H   ARG A  57     -27.852  13.182 -24.871  1.00  0.00           H  
ATOM    775  HA  ARG A  57     -29.282  15.605 -23.983  1.00  0.00           H  
ATOM    776 1HB  ARG A  57     -27.301  16.951 -23.674  1.00  0.00           H  
ATOM    777 2HB  ARG A  57     -27.222  15.572 -22.588  1.00  0.00           H  
ATOM    778 1HG  ARG A  57     -25.703  14.443 -24.238  1.00  0.00           H  
ATOM    779 2HG  ARG A  57     -25.683  15.965 -25.161  1.00  0.00           H  
ATOM    780 1HD  ARG A  57     -23.770  15.923 -23.778  1.00  0.00           H  
ATOM    781 2HD  ARG A  57     -24.908  17.104 -23.090  1.00  0.00           H  
ATOM    782  HE  ARG A  57     -25.271  14.524 -21.911  1.00  0.00           H  
ATOM    783 1HH1 ARG A  57     -23.141  17.318 -21.903  1.00  0.00           H  
ATOM    784 2HH1 ARG A  57     -22.598  17.056 -20.261  1.00  0.00           H  
ATOM    785 1HH2 ARG A  57     -24.558  14.194 -19.780  1.00  0.00           H  
ATOM    786 2HH2 ARG A  57     -23.399  15.288 -19.059  1.00  0.00           H  
ATOM    787  N   TYR A  58     -28.754  16.768 -26.206  1.00  0.00           N  
ATOM    788  CA  TYR A  58     -28.711  17.294 -27.566  1.00  0.00           C  
ATOM    789  C   TYR A  58     -28.394  18.782 -27.519  1.00  0.00           C  
ATOM    790  O   TYR A  58     -28.527  19.429 -26.464  1.00  0.00           O  
ATOM    791  CB  TYR A  58     -30.034  17.044 -28.294  1.00  0.00           C  
ATOM    792  CG  TYR A  58     -31.205  17.802 -27.709  1.00  0.00           C  
ATOM    793  CD1 TYR A  58     -31.521  19.065 -28.186  1.00  0.00           C  
ATOM    794  CD2 TYR A  58     -31.963  17.232 -26.697  1.00  0.00           C  
ATOM    795  CE1 TYR A  58     -32.591  19.757 -27.651  1.00  0.00           C  
ATOM    796  CE2 TYR A  58     -33.033  17.924 -26.162  1.00  0.00           C  
ATOM    797  CZ  TYR A  58     -33.347  19.181 -26.636  1.00  0.00           C  
ATOM    798  OH  TYR A  58     -34.413  19.870 -26.104  1.00  0.00           O  
ATOM    799  H   TYR A  58     -29.175  17.325 -25.476  1.00  0.00           H  
ATOM    800  HA  TYR A  58     -27.917  16.782 -28.110  1.00  0.00           H  
ATOM    801 1HB  TYR A  58     -29.932  17.331 -29.342  1.00  0.00           H  
ATOM    802 2HB  TYR A  58     -30.269  15.981 -28.267  1.00  0.00           H  
ATOM    803  HD1 TYR A  58     -30.926  19.513 -28.981  1.00  0.00           H  
ATOM    804  HD2 TYR A  58     -31.714  16.240 -26.322  1.00  0.00           H  
ATOM    805  HE1 TYR A  58     -32.840  20.750 -28.025  1.00  0.00           H  
ATOM    806  HE2 TYR A  58     -33.628  17.477 -25.366  1.00  0.00           H  
ATOM    807  HH  TYR A  58     -34.494  20.721 -26.542  1.00  0.00           H  
ATOM    808  N   TYR A  59     -27.935  19.311 -28.640  1.00  0.00           N  
ATOM    809  CA  TYR A  59     -27.654  20.731 -28.746  1.00  0.00           C  
ATOM    810  C   TYR A  59     -28.938  21.493 -29.113  1.00  0.00           C  
ATOM    811  O   TYR A  59     -29.547  21.232 -30.153  1.00  0.00           O  
ATOM    812  CB  TYR A  59     -26.554  20.985 -29.779  1.00  0.00           C  
ATOM    813  CG  TYR A  59     -26.193  22.445 -29.940  1.00  0.00           C  
ATOM    814  CD1 TYR A  59     -25.880  23.209 -28.826  1.00  0.00           C  
ATOM    815  CD2 TYR A  59     -26.176  23.020 -31.202  1.00  0.00           C  
ATOM    816  CE1 TYR A  59     -25.551  24.543 -28.973  1.00  0.00           C  
ATOM    817  CE2 TYR A  59     -25.847  24.353 -31.350  1.00  0.00           C  
ATOM    818  CZ  TYR A  59     -25.535  25.114 -30.241  1.00  0.00           C  
ATOM    819  OH  TYR A  59     -25.207  26.442 -30.388  1.00  0.00           O  
ATOM    820  H   TYR A  59     -27.776  18.717 -29.441  1.00  0.00           H  
ATOM    821  HA  TYR A  59     -27.309  21.089 -27.775  1.00  0.00           H  
ATOM    822 1HB  TYR A  59     -25.653  20.441 -29.492  1.00  0.00           H  
ATOM    823 2HB  TYR A  59     -26.871  20.604 -30.749  1.00  0.00           H  
ATOM    824  HD1 TYR A  59     -25.893  22.758 -27.834  1.00  0.00           H  
ATOM    825  HD2 TYR A  59     -26.424  22.420 -32.078  1.00  0.00           H  
ATOM    826  HE1 TYR A  59     -25.304  25.143 -28.098  1.00  0.00           H  
ATOM    827  HE2 TYR A  59     -25.835  24.805 -32.342  1.00  0.00           H  
ATOM    828  HH  TYR A  59     -25.243  26.678 -31.318  1.00  0.00           H  
ATOM    829  N   GLN A  60     -29.355  22.429 -28.263  1.00  0.00           N  
ATOM    830  CA  GLN A  60     -30.563  23.237 -28.533  1.00  0.00           C  
ATOM    831  C   GLN A  60     -30.181  24.624 -29.060  1.00  0.00           C  
ATOM    832  O   GLN A  60     -29.724  25.464 -28.300  1.00  0.00           O  
ATOM    833  CB  GLN A  60     -31.417  23.376 -27.270  1.00  0.00           C  
ATOM    834  CG  GLN A  60     -32.671  24.214 -27.456  1.00  0.00           C  
ATOM    835  CD  GLN A  60     -33.667  23.564 -28.398  1.00  0.00           C  
ATOM    836  OE1 GLN A  60     -34.357  22.608 -28.031  1.00  0.00           O  
ATOM    837  NE2 GLN A  60     -33.747  24.078 -29.620  1.00  0.00           N  
ATOM    838  H   GLN A  60     -28.834  22.592 -27.413  1.00  0.00           H  
ATOM    839  HA  GLN A  60     -31.154  22.731 -29.296  1.00  0.00           H  
ATOM    840 1HB  GLN A  60     -31.721  22.388 -26.925  1.00  0.00           H  
ATOM    841 2HB  GLN A  60     -30.824  23.831 -26.478  1.00  0.00           H  
ATOM    842 1HG  GLN A  60     -33.153  24.347 -26.488  1.00  0.00           H  
ATOM    843 2HG  GLN A  60     -32.391  25.182 -27.870  1.00  0.00           H  
ATOM    844 1HE2 GLN A  60     -34.387  23.691 -30.285  1.00  0.00           H  
ATOM    845 2HE2 GLN A  60     -33.169  24.853 -29.876  1.00  0.00           H  
ATOM    846  N   ARG A  61     -30.350  24.865 -30.360  1.00  0.00           N  
ATOM    847  CA  ARG A  61     -29.898  26.122 -30.939  1.00  0.00           C  
ATOM    848  C   ARG A  61     -30.619  27.339 -30.335  1.00  0.00           C  
ATOM    849  O   ARG A  61     -30.064  28.423 -30.316  1.00  0.00           O  
ATOM    850  CB  ARG A  61     -30.111  26.108 -32.445  1.00  0.00           C  
ATOM    851  CG  ARG A  61     -31.567  26.098 -32.885  1.00  0.00           C  
ATOM    852  CD  ARG A  61     -31.695  25.941 -34.357  1.00  0.00           C  
ATOM    853  NE  ARG A  61     -33.084  25.971 -34.787  1.00  0.00           N  
ATOM    854  CZ  ARG A  61     -33.907  24.905 -34.788  1.00  0.00           C  
ATOM    855  NH1 ARG A  61     -33.468  23.735 -34.380  1.00  0.00           N  
ATOM    856  NH2 ARG A  61     -35.157  25.036 -35.199  1.00  0.00           N  
ATOM    857  H   ARG A  61     -30.792  24.180 -30.956  1.00  0.00           H  
ATOM    858  HA  ARG A  61     -28.833  26.234 -30.735  1.00  0.00           H  
ATOM    859 1HB  ARG A  61     -29.640  26.984 -32.888  1.00  0.00           H  
ATOM    860 2HB  ARG A  61     -29.632  25.227 -32.873  1.00  0.00           H  
ATOM    861 1HG  ARG A  61     -32.086  25.267 -32.406  1.00  0.00           H  
ATOM    862 2HG  ARG A  61     -32.041  27.037 -32.598  1.00  0.00           H  
ATOM    863 1HD  ARG A  61     -31.166  26.752 -34.856  1.00  0.00           H  
ATOM    864 2HD  ARG A  61     -31.265  24.987 -34.660  1.00  0.00           H  
ATOM    865  HE  ARG A  61     -33.457  26.855 -35.107  1.00  0.00           H  
ATOM    866 1HH1 ARG A  61     -32.513  23.635 -34.066  1.00  0.00           H  
ATOM    867 2HH1 ARG A  61     -34.086  22.936 -34.381  1.00  0.00           H  
ATOM    868 1HH2 ARG A  61     -35.494  25.936 -35.512  1.00  0.00           H  
ATOM    869 2HH2 ARG A  61     -35.774  24.237 -35.199  1.00  0.00           H  
ATOM    870  N   GLN A  62     -31.840  27.147 -29.858  1.00  0.00           N  
ATOM    871  CA  GLN A  62     -32.633  28.256 -29.313  1.00  0.00           C  
ATOM    872  C   GLN A  62     -32.116  28.771 -27.963  1.00  0.00           C  
ATOM    873  O   GLN A  62     -32.440  29.906 -27.558  1.00  0.00           O  
ATOM    874  CB  GLN A  62     -34.095  27.826 -29.167  1.00  0.00           C  
ATOM    875  CG  GLN A  62     -34.808  27.586 -30.487  1.00  0.00           C  
ATOM    876  CD  GLN A  62     -36.242  27.129 -30.296  1.00  0.00           C  
ATOM    877  OE1 GLN A  62     -36.591  26.551 -29.263  1.00  0.00           O  
ATOM    878  NE2 GLN A  62     -37.082  27.386 -31.292  1.00  0.00           N  
ATOM    879  H   GLN A  62     -32.236  26.218 -29.869  1.00  0.00           H  
ATOM    880  HA  GLN A  62     -32.578  29.094 -30.007  1.00  0.00           H  
ATOM    881 1HB  GLN A  62     -34.148  26.907 -28.584  1.00  0.00           H  
ATOM    882 2HB  GLN A  62     -34.647  28.592 -28.622  1.00  0.00           H  
ATOM    883 1HG  GLN A  62     -34.818  28.515 -31.057  1.00  0.00           H  
ATOM    884 2HG  GLN A  62     -34.274  26.814 -31.041  1.00  0.00           H  
ATOM    885 1HE2 GLN A  62     -38.041  27.108 -31.223  1.00  0.00           H  
ATOM    886 2HE2 GLN A  62     -36.756  27.857 -32.112  1.00  0.00           H  
ATOM    887  N   LEU A  63     -31.271  27.981 -27.297  1.00  0.00           N  
ATOM    888  CA  LEU A  63     -30.651  28.392 -26.008  1.00  0.00           C  
ATOM    889  C   LEU A  63     -29.277  29.029 -26.161  1.00  0.00           C  
ATOM    890  O   LEU A  63     -28.601  29.349 -25.165  1.00  0.00           O  
ATOM    891  CB  LEU A  63     -30.526  27.179 -25.077  1.00  0.00           C  
ATOM    892  CG  LEU A  63     -31.847  26.517 -24.666  1.00  0.00           C  
ATOM    893  CD1 LEU A  63     -31.556  25.284 -23.821  1.00  0.00           C  
ATOM    894  CD2 LEU A  63     -32.699  27.517 -23.898  1.00  0.00           C  
ATOM    895  H   LEU A  63     -31.047  27.075 -27.684  1.00  0.00           H  
ATOM    896  HA  LEU A  63     -31.294  29.134 -25.536  1.00  0.00           H  
ATOM    897 1HB  LEU A  63     -29.917  26.424 -25.571  1.00  0.00           H  
ATOM    898 2HB  LEU A  63     -30.014  27.491 -24.167  1.00  0.00           H  
ATOM    899  HG  LEU A  63     -32.384  26.192 -25.557  1.00  0.00           H  
ATOM    900 1HD1 LEU A  63     -32.495  24.814 -23.529  1.00  0.00           H  
ATOM    901 2HD1 LEU A  63     -30.962  24.578 -24.401  1.00  0.00           H  
ATOM    902 3HD1 LEU A  63     -31.004  25.577 -22.929  1.00  0.00           H  
ATOM    903 1HD2 LEU A  63     -33.638  27.047 -23.606  1.00  0.00           H  
ATOM    904 2HD2 LEU A  63     -32.163  27.842 -23.006  1.00  0.00           H  
ATOM    905 3HD2 LEU A  63     -32.906  28.380 -24.531  1.00  0.00           H  
ATOM    906  N   SER A  64     -28.849  29.202 -27.410  1.00  0.00           N  
ATOM    907  CA  SER A  64     -27.543  29.750 -27.691  1.00  0.00           C  
ATOM    908  C   SER A  64     -27.691  31.079 -28.376  1.00  0.00           C  
ATOM    909  O   SER A  64     -28.140  31.144 -29.526  1.00  0.00           O  
ATOM    910  CB  SER A  64     -26.740  28.801 -28.559  1.00  0.00           C  
ATOM    911  OG  SER A  64     -25.501  29.360 -28.901  1.00  0.00           O  
ATOM    912  H   SER A  64     -29.450  28.945 -28.179  1.00  0.00           H  
ATOM    913  HA  SER A  64     -27.015  29.887 -26.746  1.00  0.00           H  
ATOM    914 1HB  SER A  64     -26.584  27.864 -28.026  1.00  0.00           H  
ATOM    915 2HB  SER A  64     -27.301  28.574 -29.465  1.00  0.00           H  
ATOM    916  HG  SER A  64     -25.057  28.706 -29.445  1.00  0.00           H  
ATOM    917  N   SER A  65     -27.253  32.120 -27.690  1.00  0.00           N  
ATOM    918  CA  SER A  65     -27.271  33.478 -28.216  1.00  0.00           C  
ATOM    919  C   SER A  65     -26.298  33.692 -29.372  1.00  0.00           C  
ATOM    920  O   SER A  65     -26.487  34.629 -30.140  1.00  0.00           O  
ATOM    921  CB  SER A  65     -26.951  34.455 -27.102  1.00  0.00           C  
ATOM    922  OG  SER A  65     -25.624  34.314 -26.675  1.00  0.00           O  
ATOM    923  H   SER A  65     -26.892  31.957 -26.761  1.00  0.00           H  
ATOM    924  HA  SER A  65     -28.271  33.687 -28.599  1.00  0.00           H  
ATOM    925 1HB  SER A  65     -27.116  35.474 -27.453  1.00  0.00           H  
ATOM    926 2HB  SER A  65     -27.625  34.285 -26.264  1.00  0.00           H  
ATOM    927  HG  SER A  65     -25.541  33.409 -26.363  1.00  0.00           H  
ATOM    928  N   THR A  66     -25.273  32.844 -29.507  1.00  0.00           N  
ATOM    929  CA  THR A  66     -24.273  32.993 -30.586  1.00  0.00           C  
ATOM    930  C   THR A  66     -24.542  32.125 -31.821  1.00  0.00           C  
ATOM    931  O   THR A  66     -23.908  32.295 -32.857  1.00  0.00           O  
ATOM    932  CB  THR A  66     -22.862  32.673 -30.058  1.00  0.00           C  
ATOM    933  OG1 THR A  66     -22.815  31.313 -29.607  1.00  0.00           O  
ATOM    934  CG2 THR A  66     -22.502  33.598 -28.905  1.00  0.00           C  
ATOM    935  H   THR A  66     -25.180  32.080 -28.853  1.00  0.00           H  
ATOM    936  HA  THR A  66     -24.290  34.026 -30.933  1.00  0.00           H  
ATOM    937  HB  THR A  66     -22.136  32.802 -30.859  1.00  0.00           H  
ATOM    938  HG1 THR A  66     -22.709  30.730 -30.363  1.00  0.00           H  
ATOM    939 1HG2 THR A  66     -21.502  33.358 -28.544  1.00  0.00           H  
ATOM    940 2HG2 THR A  66     -22.526  34.632 -29.247  1.00  0.00           H  
ATOM    941 3HG2 THR A  66     -23.220  33.467 -28.096  1.00  0.00           H  
ATOM    942  N   TYR A  67     -25.488  31.195 -31.739  1.00  0.00           N  
ATOM    943  CA  TYR A  67     -25.881  30.420 -32.928  1.00  0.00           C  
ATOM    944  C   TYR A  67     -26.424  31.322 -34.035  1.00  0.00           C  
ATOM    945  O   TYR A  67     -27.217  32.224 -33.777  1.00  0.00           O  
ATOM    946  CB  TYR A  67     -26.922  29.361 -32.558  1.00  0.00           C  
ATOM    947  CG  TYR A  67     -27.372  28.513 -33.726  1.00  0.00           C  
ATOM    948  CD1 TYR A  67     -26.558  27.494 -34.198  1.00  0.00           C  
ATOM    949  CD2 TYR A  67     -28.600  28.754 -34.326  1.00  0.00           C  
ATOM    950  CE1 TYR A  67     -26.969  26.719 -35.266  1.00  0.00           C  
ATOM    951  CE2 TYR A  67     -29.011  27.979 -35.393  1.00  0.00           C  
ATOM    952  CZ  TYR A  67     -28.201  26.966 -35.863  1.00  0.00           C  
ATOM    953  OH  TYR A  67     -28.610  26.194 -36.926  1.00  0.00           O  
ATOM    954  H   TYR A  67     -25.947  31.011 -30.858  1.00  0.00           H  
ATOM    955  HA  TYR A  67     -24.997  29.917 -33.321  1.00  0.00           H  
ATOM    956 1HB  TYR A  67     -26.512  28.699 -31.794  1.00  0.00           H  
ATOM    957 2HB  TYR A  67     -27.800  29.847 -32.132  1.00  0.00           H  
ATOM    958  HD1 TYR A  67     -25.593  27.305 -33.727  1.00  0.00           H  
ATOM    959  HD2 TYR A  67     -29.239  29.555 -33.956  1.00  0.00           H  
ATOM    960  HE1 TYR A  67     -26.329  25.919 -35.636  1.00  0.00           H  
ATOM    961  HE2 TYR A  67     -29.975  28.169 -35.865  1.00  0.00           H  
ATOM    962  HH  TYR A  67     -29.475  26.490 -37.220  1.00  0.00           H  
ATOM    963  N   ARG A  68     -25.993  31.069 -35.262  1.00  0.00           N  
ATOM    964  CA  ARG A  68     -26.596  31.670 -36.432  1.00  0.00           C  
ATOM    965  C   ARG A  68     -26.878  30.610 -37.486  1.00  0.00           C  
ATOM    966  O   ARG A  68     -25.987  29.825 -37.851  1.00  0.00           O  
ATOM    967  CB  ARG A  68     -25.688  32.743 -37.014  1.00  0.00           C  
ATOM    968  CG  ARG A  68     -25.441  33.935 -36.103  1.00  0.00           C  
ATOM    969  CD  ARG A  68     -26.660  34.770 -35.950  1.00  0.00           C  
ATOM    970  NE  ARG A  68     -26.416  35.939 -35.121  1.00  0.00           N  
ATOM    971  CZ  ARG A  68     -26.512  35.958 -33.777  1.00  0.00           C  
ATOM    972  NH1 ARG A  68     -26.846  34.866 -33.127  1.00  0.00           N  
ATOM    973  NH2 ARG A  68     -26.269  37.074 -33.112  1.00  0.00           N  
ATOM    974  H   ARG A  68     -25.216  30.434 -35.380  1.00  0.00           H  
ATOM    975  HA  ARG A  68     -27.537  32.135 -36.136  1.00  0.00           H  
ATOM    976 1HB  ARG A  68     -24.719  32.307 -37.256  1.00  0.00           H  
ATOM    977 2HB  ARG A  68     -26.118  33.120 -37.942  1.00  0.00           H  
ATOM    978 1HG  ARG A  68     -25.140  33.583 -35.116  1.00  0.00           H  
ATOM    979 2HG  ARG A  68     -24.650  34.557 -36.524  1.00  0.00           H  
ATOM    980 1HD  ARG A  68     -26.994  35.111 -36.930  1.00  0.00           H  
ATOM    981 2HD  ARG A  68     -27.448  34.180 -35.483  1.00  0.00           H  
ATOM    982  HE  ARG A  68     -26.156  36.799 -35.585  1.00  0.00           H  
ATOM    983 1HH1 ARG A  68     -27.032  34.012 -33.635  1.00  0.00           H  
ATOM    984 2HH1 ARG A  68     -26.918  34.880 -32.120  1.00  0.00           H  
ATOM    985 1HH2 ARG A  68     -26.011  37.914 -33.612  1.00  0.00           H  
ATOM    986 2HH2 ARG A  68     -26.340  37.088 -32.106  1.00  0.00           H  
ATOM    987  N   ASP A  69     -28.121  30.574 -37.956  1.00  0.00           N  
ATOM    988  CA  ASP A  69     -28.526  29.661 -39.024  1.00  0.00           C  
ATOM    989  C   ASP A  69     -27.841  30.062 -40.351  1.00  0.00           C  
ATOM    990  O   ASP A  69     -27.595  31.250 -40.607  1.00  0.00           O  
ATOM    991  CB  ASP A  69     -30.048  29.667 -39.190  1.00  0.00           C  
ATOM    992  CG  ASP A  69     -30.544  28.595 -40.151  1.00  0.00           C  
ATOM    993  OD1 ASP A  69     -30.707  27.475 -39.727  1.00  0.00           O  
ATOM    994  OD2 ASP A  69     -30.755  28.906 -41.298  1.00  0.00           O  
ATOM    995  H   ASP A  69     -28.806  31.201 -37.559  1.00  0.00           H  
ATOM    996  HA  ASP A  69     -28.210  28.653 -38.756  1.00  0.00           H  
ATOM    997 1HB  ASP A  69     -30.520  29.512 -38.219  1.00  0.00           H  
ATOM    998 2HB  ASP A  69     -30.370  30.642 -39.558  1.00  0.00           H  
ATOM    999  N   LEU A  70     -27.505  29.059 -41.171  1.00  0.00           N  
ATOM   1000  CA  LEU A  70     -26.909  29.305 -42.497  1.00  0.00           C  
ATOM   1001  C   LEU A  70     -27.908  29.196 -43.649  1.00  0.00           C  
ATOM   1002  O   LEU A  70     -27.545  29.340 -44.801  1.00  0.00           O  
ATOM   1003  CB  LEU A  70     -25.761  28.317 -42.739  1.00  0.00           C  
ATOM   1004  CG  LEU A  70     -24.588  28.406 -41.755  1.00  0.00           C  
ATOM   1005  CD1 LEU A  70     -23.570  27.321 -42.078  1.00  0.00           C  
ATOM   1006  CD2 LEU A  70     -23.959  29.789 -41.838  1.00  0.00           C  
ATOM   1007  H   LEU A  70     -27.665  28.107 -40.872  1.00  0.00           H  
ATOM   1008  HA  LEU A  70     -26.514  30.320 -42.515  1.00  0.00           H  
ATOM   1009 1HB  LEU A  70     -26.158  27.304 -42.690  1.00  0.00           H  
ATOM   1010 2HB  LEU A  70     -25.366  28.482 -43.741  1.00  0.00           H  
ATOM   1011  HG  LEU A  70     -24.950  28.233 -40.741  1.00  0.00           H  
ATOM   1012 1HD1 LEU A  70     -22.736  27.384 -41.378  1.00  0.00           H  
ATOM   1013 2HD1 LEU A  70     -24.042  26.342 -41.991  1.00  0.00           H  
ATOM   1014 3HD1 LEU A  70     -23.202  27.458 -43.094  1.00  0.00           H  
ATOM   1015 1HD2 LEU A  70     -23.125  29.852 -41.138  1.00  0.00           H  
ATOM   1016 2HD2 LEU A  70     -23.595  29.962 -42.852  1.00  0.00           H  
ATOM   1017 3HD2 LEU A  70     -24.703  30.543 -41.586  1.00  0.00           H  
ATOM   1018  N   ARG A  71     -29.171  28.947 -43.341  1.00  0.00           N  
ATOM   1019  CA  ARG A  71     -30.223  29.008 -44.335  1.00  0.00           C  
ATOM   1020  C   ARG A  71     -30.375  27.794 -45.209  1.00  0.00           C  
ATOM   1021  O   ARG A  71     -31.022  27.860 -46.247  1.00  0.00           O  
ATOM   1022  CB  ARG A  71     -29.996  30.211 -45.238  1.00  0.00           C  
ATOM   1023  CG  ARG A  71     -29.987  31.554 -44.524  1.00  0.00           C  
ATOM   1024  CD  ARG A  71     -29.822  32.681 -45.477  1.00  0.00           C  
ATOM   1025  NE  ARG A  71     -29.805  33.967 -44.798  1.00  0.00           N  
ATOM   1026  CZ  ARG A  71     -29.599  35.151 -45.407  1.00  0.00           C  
ATOM   1027  NH1 ARG A  71     -29.393  35.196 -46.704  1.00  0.00           N  
ATOM   1028  NH2 ARG A  71     -29.603  36.268 -44.699  1.00  0.00           N  
ATOM   1029  H   ARG A  71     -29.407  28.708 -42.388  1.00  0.00           H  
ATOM   1030  HA  ARG A  71     -31.178  29.121 -43.821  1.00  0.00           H  
ATOM   1031 1HB  ARG A  71     -29.042  30.105 -45.752  1.00  0.00           H  
ATOM   1032 2HB  ARG A  71     -30.775  30.248 -45.999  1.00  0.00           H  
ATOM   1033 1HG  ARG A  71     -30.929  31.690 -43.992  1.00  0.00           H  
ATOM   1034 2HG  ARG A  71     -29.161  31.582 -43.813  1.00  0.00           H  
ATOM   1035 1HD  ARG A  71     -28.881  32.568 -46.015  1.00  0.00           H  
ATOM   1036 2HD  ARG A  71     -30.648  32.681 -46.187  1.00  0.00           H  
ATOM   1037  HE  ARG A  71     -29.960  33.973 -43.798  1.00  0.00           H  
ATOM   1038 1HH1 ARG A  71     -29.390  34.343 -47.245  1.00  0.00           H  
ATOM   1039 2HH1 ARG A  71     -29.239  36.083 -47.161  1.00  0.00           H  
ATOM   1040 1HH2 ARG A  71     -29.761  36.233 -43.701  1.00  0.00           H  
ATOM   1041 2HH2 ARG A  71     -29.448  37.154 -45.155  1.00  0.00           H  
ATOM   1042  N   LYS A  72     -29.780  26.670 -44.816  1.00  0.00           N  
ATOM   1043  CA  LYS A  72     -30.055  25.430 -45.522  1.00  0.00           C  
ATOM   1044  C   LYS A  72     -29.890  24.232 -44.620  1.00  0.00           C  
ATOM   1045  O   LYS A  72     -29.308  24.323 -43.527  1.00  0.00           O  
ATOM   1046  CB  LYS A  72     -29.142  25.293 -46.742  1.00  0.00           C  
ATOM   1047  CG  LYS A  72     -29.353  26.359 -47.808  1.00  0.00           C  
ATOM   1048  CD  LYS A  72     -28.446  26.128 -49.008  1.00  0.00           C  
ATOM   1049  CE  LYS A  72     -28.649  27.198 -50.070  1.00  0.00           C  
ATOM   1050  NZ  LYS A  72     -27.762  26.989 -51.247  1.00  0.00           N  
ATOM   1051  H   LYS A  72     -29.139  26.660 -44.035  1.00  0.00           H  
ATOM   1052  HA  LYS A  72     -31.091  25.448 -45.863  1.00  0.00           H  
ATOM   1053 1HB  LYS A  72     -28.101  25.339 -46.424  1.00  0.00           H  
ATOM   1054 2HB  LYS A  72     -29.300  24.319 -47.206  1.00  0.00           H  
ATOM   1055 1HG  LYS A  72     -30.392  26.342 -48.140  1.00  0.00           H  
ATOM   1056 2HG  LYS A  72     -29.142  27.341 -47.387  1.00  0.00           H  
ATOM   1057 1HD  LYS A  72     -27.404  26.142 -48.684  1.00  0.00           H  
ATOM   1058 2HD  LYS A  72     -28.660  25.152 -49.443  1.00  0.00           H  
ATOM   1059 1HE  LYS A  72     -29.685  27.186 -50.405  1.00  0.00           H  
ATOM   1060 2HE  LYS A  72     -28.439  28.179 -49.644  1.00  0.00           H  
ATOM   1061 1HZ  LYS A  72     -27.927  27.718 -51.927  1.00  0.00           H  
ATOM   1062 2HZ  LYS A  72     -26.796  27.017 -50.951  1.00  0.00           H  
ATOM   1063 3HZ  LYS A  72     -27.960  26.090 -51.663  1.00  0.00           H  
ATOM   1064  N   GLY A  73     -30.454  23.120 -45.057  1.00  0.00           N  
ATOM   1065  CA  GLY A  73     -30.221  21.824 -44.409  1.00  0.00           C  
ATOM   1066  C   GLY A  73     -29.329  20.922 -45.251  1.00  0.00           C  
ATOM   1067  O   GLY A  73     -28.971  21.245 -46.398  1.00  0.00           O  
ATOM   1068  H   GLY A  73     -31.063  23.165 -45.861  1.00  0.00           H  
ATOM   1069 1HA  GLY A  73     -29.758  21.982 -43.435  1.00  0.00           H  
ATOM   1070 2HA  GLY A  73     -31.175  21.328 -44.235  1.00  0.00           H  
ATOM   1071  N   VAL A  74     -28.936  19.792 -44.663  1.00  0.00           N  
ATOM   1072  CA  VAL A  74     -28.097  18.829 -45.380  1.00  0.00           C  
ATOM   1073  C   VAL A  74     -28.503  17.447 -44.902  1.00  0.00           C  
ATOM   1074  O   VAL A  74     -28.854  17.240 -43.733  1.00  0.00           O  
ATOM   1075  CB  VAL A  74     -26.600  19.068 -45.109  1.00  0.00           C  
ATOM   1076  CG1 VAL A  74     -26.290  18.884 -43.631  1.00  0.00           C  
ATOM   1077  CG2 VAL A  74     -25.763  18.123 -45.957  1.00  0.00           C  
ATOM   1078  H   VAL A  74     -29.215  19.590 -43.714  1.00  0.00           H  
ATOM   1079  HA  VAL A  74     -28.271  18.948 -46.450  1.00  0.00           H  
ATOM   1080  HB  VAL A  74     -26.354  20.099 -45.363  1.00  0.00           H  
ATOM   1081 1HG1 VAL A  74     -25.228  19.057 -43.457  1.00  0.00           H  
ATOM   1082 2HG1 VAL A  74     -26.873  19.595 -43.046  1.00  0.00           H  
ATOM   1083 3HG1 VAL A  74     -26.545  17.868 -43.329  1.00  0.00           H  
ATOM   1084 1HG2 VAL A  74     -24.705  18.298 -45.761  1.00  0.00           H  
ATOM   1085 2HG2 VAL A  74     -26.013  17.091 -45.707  1.00  0.00           H  
ATOM   1086 3HG2 VAL A  74     -25.970  18.300 -47.013  1.00  0.00           H  
ATOM   1087  N   TYR A  75     -28.484  16.518 -45.836  1.00  0.00           N  
ATOM   1088  CA  TYR A  75     -28.805  15.135 -45.560  1.00  0.00           C  
ATOM   1089  C   TYR A  75     -27.558  14.345 -45.844  1.00  0.00           C  
ATOM   1090  O   TYR A  75     -26.957  14.515 -46.880  1.00  0.00           O  
ATOM   1091  CB  TYR A  75     -29.982  14.642 -46.404  1.00  0.00           C  
ATOM   1092  CG  TYR A  75     -31.289  15.337 -46.094  1.00  0.00           C  
ATOM   1093  CD1 TYR A  75     -31.475  16.661 -46.464  1.00  0.00           C  
ATOM   1094  CD2 TYR A  75     -32.302  14.651 -45.440  1.00  0.00           C  
ATOM   1095  CE1 TYR A  75     -32.669  17.296 -46.181  1.00  0.00           C  
ATOM   1096  CE2 TYR A  75     -33.495  15.287 -45.157  1.00  0.00           C  
ATOM   1097  CZ  TYR A  75     -33.680  16.604 -45.525  1.00  0.00           C  
ATOM   1098  OH  TYR A  75     -34.869  17.236 -45.243  1.00  0.00           O  
ATOM   1099  H   TYR A  75     -28.236  16.787 -46.777  1.00  0.00           H  
ATOM   1100  HA  TYR A  75     -29.085  15.048 -44.510  1.00  0.00           H  
ATOM   1101 1HB  TYR A  75     -29.760  14.790 -47.462  1.00  0.00           H  
ATOM   1102 2HB  TYR A  75     -30.120  13.572 -46.246  1.00  0.00           H  
ATOM   1103  HD1 TYR A  75     -30.679  17.200 -46.979  1.00  0.00           H  
ATOM   1104  HD2 TYR A  75     -32.155  13.611 -45.148  1.00  0.00           H  
ATOM   1105  HE1 TYR A  75     -32.815  18.336 -46.472  1.00  0.00           H  
ATOM   1106  HE2 TYR A  75     -34.291  14.748 -44.642  1.00  0.00           H  
ATOM   1107  HH  TYR A  75     -35.456  16.625 -44.792  1.00  0.00           H  
ATOM   1108  N   VAL A  76     -27.183  13.464 -44.927  1.00  0.00           N  
ATOM   1109  CA  VAL A  76     -25.979  12.656 -45.060  1.00  0.00           C  
ATOM   1110  C   VAL A  76     -26.457  11.227 -44.968  1.00  0.00           C  
ATOM   1111  O   VAL A  76     -27.350  10.929 -44.182  1.00  0.00           O  
ATOM   1112  CB  VAL A  76     -24.951  12.959 -43.954  1.00  0.00           C  
ATOM   1113  CG1 VAL A  76     -23.737  12.053 -44.093  1.00  0.00           C  
ATOM   1114  CG2 VAL A  76     -24.541  14.423 -44.016  1.00  0.00           C  
ATOM   1115  H   VAL A  76     -27.761  13.354 -44.106  1.00  0.00           H  
ATOM   1116  HA  VAL A  76     -25.514  12.883 -46.020  1.00  0.00           H  
ATOM   1117  HB  VAL A  76     -25.401  12.748 -42.984  1.00  0.00           H  
ATOM   1118 1HG1 VAL A  76     -23.020  12.281 -43.303  1.00  0.00           H  
ATOM   1119 2HG1 VAL A  76     -24.048  11.012 -44.009  1.00  0.00           H  
ATOM   1120 3HG1 VAL A  76     -23.269  12.217 -45.063  1.00  0.00           H  
ATOM   1121 1HG2 VAL A  76     -23.815  14.631 -43.231  1.00  0.00           H  
ATOM   1122 2HG2 VAL A  76     -24.096  14.636 -44.988  1.00  0.00           H  
ATOM   1123 3HG2 VAL A  76     -25.419  15.053 -43.873  1.00  0.00           H  
ATOM   1124  N   PRO A  77     -25.888  10.397 -45.833  1.00  0.00           N  
ATOM   1125  CA  PRO A  77     -26.276   9.008 -46.021  1.00  0.00           C  
ATOM   1126  C   PRO A  77     -25.001   8.183 -45.900  1.00  0.00           C  
ATOM   1127  O   PRO A  77     -24.003   8.491 -46.541  1.00  0.00           O  
ATOM   1128  CB  PRO A  77     -26.868   8.971 -47.433  1.00  0.00           C  
ATOM   1129  CG  PRO A  77     -26.181  10.085 -48.147  1.00  0.00           C  
ATOM   1130  CD  PRO A  77     -25.985  11.141 -47.092  1.00  0.00           C  
ATOM   1131  HA  PRO A  77     -27.041   8.742 -45.277  1.00  0.00           H  
ATOM   1132 1HB  PRO A  77     -26.682   7.990 -47.894  1.00  0.00           H  
ATOM   1133 2HB  PRO A  77     -27.959   9.103 -47.387  1.00  0.00           H  
ATOM   1134 1HG  PRO A  77     -25.231   9.733 -48.575  1.00  0.00           H  
ATOM   1135 2HG  PRO A  77     -26.798  10.435 -48.988  1.00  0.00           H  
ATOM   1136 1HD  PRO A  77     -25.049  11.685 -47.287  1.00  0.00           H  
ATOM   1137 2HD  PRO A  77     -26.843  11.830 -47.099  1.00  0.00           H  
ATOM   1138  N   TYR A  78     -25.017   7.146 -45.083  1.00  0.00           N  
ATOM   1139  CA  TYR A  78     -23.868   6.248 -44.981  1.00  0.00           C  
ATOM   1140  C   TYR A  78     -24.367   4.923 -45.501  1.00  0.00           C  
ATOM   1141  O   TYR A  78     -25.545   4.779 -45.800  1.00  0.00           O  
ATOM   1142  CB  TYR A  78     -23.341   6.130 -43.549  1.00  0.00           C  
ATOM   1143  CG  TYR A  78     -22.800   7.427 -42.989  1.00  0.00           C  
ATOM   1144  CD1 TYR A  78     -23.624   8.259 -42.246  1.00  0.00           C  
ATOM   1145  CD2 TYR A  78     -21.479   7.783 -43.219  1.00  0.00           C  
ATOM   1146  CE1 TYR A  78     -23.129   9.444 -41.735  1.00  0.00           C  
ATOM   1147  CE2 TYR A  78     -20.984   8.967 -42.708  1.00  0.00           C  
ATOM   1148  CZ  TYR A  78     -21.804   9.796 -41.968  1.00  0.00           C  
ATOM   1149  OH  TYR A  78     -21.311  10.975 -41.459  1.00  0.00           O  
ATOM   1150  H   TYR A  78     -25.834   6.966 -44.517  1.00  0.00           H  
ATOM   1151  HA  TYR A  78     -23.062   6.646 -45.598  1.00  0.00           H  
ATOM   1152 1HB  TYR A  78     -24.142   5.784 -42.894  1.00  0.00           H  
ATOM   1153 2HB  TYR A  78     -22.546   5.386 -43.514  1.00  0.00           H  
ATOM   1154  HD1 TYR A  78     -24.662   7.979 -42.066  1.00  0.00           H  
ATOM   1155  HD2 TYR A  78     -20.832   7.130 -43.803  1.00  0.00           H  
ATOM   1156  HE1 TYR A  78     -23.776  10.098 -41.151  1.00  0.00           H  
ATOM   1157  HE2 TYR A  78     -19.947   9.248 -42.889  1.00  0.00           H  
ATOM   1158  HH  TYR A  78     -20.389  11.069 -41.708  1.00  0.00           H  
ATOM   1159  N   THR A  79     -23.492   3.933 -45.575  1.00  0.00           N  
ATOM   1160  CA  THR A  79     -23.914   2.608 -45.981  1.00  0.00           C  
ATOM   1161  C   THR A  79     -24.956   2.103 -44.995  1.00  0.00           C  
ATOM   1162  O   THR A  79     -25.959   1.512 -45.389  1.00  0.00           O  
ATOM   1163  CB  THR A  79     -22.727   1.630 -46.054  1.00  0.00           C  
ATOM   1164  OG1 THR A  79     -21.785   2.090 -47.031  1.00  0.00           O  
ATOM   1165  CG2 THR A  79     -23.206   0.237 -46.432  1.00  0.00           C  
ATOM   1166  H   THR A  79     -22.521   4.092 -45.349  1.00  0.00           H  
ATOM   1167  HA  THR A  79     -24.357   2.675 -46.975  1.00  0.00           H  
ATOM   1168  HB  THR A  79     -22.232   1.586 -45.084  1.00  0.00           H  
ATOM   1169  HG1 THR A  79     -22.257   2.433 -47.793  1.00  0.00           H  
ATOM   1170 1HG2 THR A  79     -22.354  -0.441 -46.478  1.00  0.00           H  
ATOM   1171 2HG2 THR A  79     -23.914  -0.120 -45.685  1.00  0.00           H  
ATOM   1172 3HG2 THR A  79     -23.693   0.272 -47.406  1.00  0.00           H  
ATOM   1173  N   GLN A  80     -24.724   2.368 -43.717  1.00  0.00           N  
ATOM   1174  CA  GLN A  80     -25.711   2.143 -42.669  1.00  0.00           C  
ATOM   1175  C   GLN A  80     -25.968   3.457 -41.902  1.00  0.00           C  
ATOM   1176  O   GLN A  80     -25.059   4.059 -41.317  1.00  0.00           O  
ATOM   1177  CB  GLN A  80     -25.240   1.044 -41.713  1.00  0.00           C  
ATOM   1178  CG  GLN A  80     -26.230   0.713 -40.609  1.00  0.00           C  
ATOM   1179  CD  GLN A  80     -25.755  -0.427 -39.728  1.00  0.00           C  
ATOM   1180  OE1 GLN A  80     -24.611  -0.878 -39.835  1.00  0.00           O  
ATOM   1181  NE2 GLN A  80     -26.632  -0.900 -38.850  1.00  0.00           N  
ATOM   1182  H   GLN A  80     -23.819   2.742 -43.469  1.00  0.00           H  
ATOM   1183  HA  GLN A  80     -26.643   1.822 -43.135  1.00  0.00           H  
ATOM   1184 1HB  GLN A  80     -25.045   0.131 -42.275  1.00  0.00           H  
ATOM   1185 2HB  GLN A  80     -24.303   1.346 -41.244  1.00  0.00           H  
ATOM   1186 1HG  GLN A  80     -26.369   1.594 -39.983  1.00  0.00           H  
ATOM   1187 2HG  GLN A  80     -27.179   0.423 -41.061  1.00  0.00           H  
ATOM   1188 1HE2 GLN A  80     -26.376  -1.653 -38.242  1.00  0.00           H  
ATOM   1189 2HE2 GLN A  80     -27.550  -0.506 -38.797  1.00  0.00           H  
ATOM   1190  N   GLY A  81     -27.217   3.891 -41.939  1.00  0.00           N  
ATOM   1191  CA  GLY A  81     -27.628   5.081 -41.211  1.00  0.00           C  
ATOM   1192  C   GLY A  81     -27.592   6.350 -42.034  1.00  0.00           C  
ATOM   1193  O   GLY A  81     -26.869   6.452 -43.014  1.00  0.00           O  
ATOM   1194  H   GLY A  81     -27.902   3.387 -42.484  1.00  0.00           H  
ATOM   1195 1HA  GLY A  81     -28.643   4.946 -40.837  1.00  0.00           H  
ATOM   1196 2HA  GLY A  81     -26.982   5.219 -40.345  1.00  0.00           H  
ATOM   1197  N   LYS A  82     -28.393   7.319 -41.608  1.00  0.00           N  
ATOM   1198  CA  LYS A  82     -28.437   8.614 -42.233  1.00  0.00           C  
ATOM   1199  C   LYS A  82     -29.022   9.630 -41.266  1.00  0.00           C  
ATOM   1200  O   LYS A  82     -29.554   9.284 -40.200  1.00  0.00           O  
ATOM   1201  CB  LYS A  82     -29.254   8.563 -43.525  1.00  0.00           C  
ATOM   1202  CG  LYS A  82     -30.721   8.202 -43.328  1.00  0.00           C  
ATOM   1203  CD  LYS A  82     -31.456   8.133 -44.657  1.00  0.00           C  
ATOM   1204  CE  LYS A  82     -32.928   7.799 -44.460  1.00  0.00           C  
ATOM   1205  NZ  LYS A  82     -33.660   7.726 -45.754  1.00  0.00           N  
ATOM   1206  H   LYS A  82     -28.991   7.135 -40.816  1.00  0.00           H  
ATOM   1207  HA  LYS A  82     -27.418   8.914 -42.479  1.00  0.00           H  
ATOM   1208 1HB  LYS A  82     -29.212   9.533 -44.020  1.00  0.00           H  
ATOM   1209 2HB  LYS A  82     -28.818   7.830 -44.203  1.00  0.00           H  
ATOM   1210 1HG  LYS A  82     -30.793   7.234 -42.831  1.00  0.00           H  
ATOM   1211 2HG  LYS A  82     -31.198   8.951 -42.696  1.00  0.00           H  
ATOM   1212 1HD  LYS A  82     -31.375   9.093 -45.169  1.00  0.00           H  
ATOM   1213 2HD  LYS A  82     -31.002   7.367 -45.286  1.00  0.00           H  
ATOM   1214 1HE  LYS A  82     -33.018   6.841 -43.951  1.00  0.00           H  
ATOM   1215 2HE  LYS A  82     -33.394   8.562 -43.837  1.00  0.00           H  
ATOM   1216 1HZ  LYS A  82     -34.630   7.504 -45.580  1.00  0.00           H  
ATOM   1217 2HZ  LYS A  82     -33.599   8.617 -46.227  1.00  0.00           H  
ATOM   1218 3HZ  LYS A  82     -33.250   7.009 -46.333  1.00  0.00           H  
ATOM   1219  N   TRP A  83     -28.910  10.902 -41.639  1.00  0.00           N  
ATOM   1220  CA  TRP A  83     -29.461  11.969 -40.810  1.00  0.00           C  
ATOM   1221  C   TRP A  83     -29.650  13.198 -41.673  1.00  0.00           C  
ATOM   1222  O   TRP A  83     -28.980  13.345 -42.686  1.00  0.00           O  
ATOM   1223  CB  TRP A  83     -28.540  12.289 -39.632  1.00  0.00           C  
ATOM   1224  CG  TRP A  83     -27.182  12.771 -40.047  1.00  0.00           C  
ATOM   1225  CD1 TRP A  83     -26.073  12.006 -40.251  1.00  0.00           C  
ATOM   1226  CD2 TRP A  83     -26.782  14.137 -40.313  1.00  0.00           C  
ATOM   1227  NE1 TRP A  83     -25.015  12.797 -40.622  1.00  0.00           N  
ATOM   1228  CE2 TRP A  83     -25.431  14.104 -40.667  1.00  0.00           C  
ATOM   1229  CE3 TRP A  83     -27.452  15.366 -40.280  1.00  0.00           C  
ATOM   1230  CZ2 TRP A  83     -24.728  15.255 -40.986  1.00  0.00           C  
ATOM   1231  CZ3 TRP A  83     -26.748  16.520 -40.602  1.00  0.00           C  
ATOM   1232  CH2 TRP A  83     -25.421  16.465 -40.946  1.00  0.00           C  
ATOM   1233  H   TRP A  83     -28.442  11.141 -42.501  1.00  0.00           H  
ATOM   1234  HA  TRP A  83     -30.420  11.638 -40.413  1.00  0.00           H  
ATOM   1235 1HB  TRP A  83     -29.000  13.056 -39.008  1.00  0.00           H  
ATOM   1236 2HB  TRP A  83     -28.414  11.399 -39.016  1.00  0.00           H  
ATOM   1237  HD1 TRP A  83     -26.033  10.924 -40.136  1.00  0.00           H  
ATOM   1238  HE1 TRP A  83     -24.081  12.472 -40.829  1.00  0.00           H  
ATOM   1239  HE3 TRP A  83     -28.506  15.415 -40.009  1.00  0.00           H  
ATOM   1240  HZ2 TRP A  83     -23.673  15.232 -41.262  1.00  0.00           H  
ATOM   1241  HZ3 TRP A  83     -27.277  17.473 -40.573  1.00  0.00           H  
ATOM   1242  HH2 TRP A  83     -24.898  17.390 -41.193  1.00  0.00           H  
ATOM   1243  N   GLU A  84     -30.596  14.035 -41.289  1.00  0.00           N  
ATOM   1244  CA  GLU A  84     -30.763  15.329 -41.904  1.00  0.00           C  
ATOM   1245  C   GLU A  84     -30.695  16.335 -40.794  1.00  0.00           C  
ATOM   1246  O   GLU A  84     -31.260  16.117 -39.710  1.00  0.00           O  
ATOM   1247  CB  GLU A  84     -32.090  15.435 -42.658  1.00  0.00           C  
ATOM   1248  CG  GLU A  84     -33.325  15.284 -41.781  1.00  0.00           C  
ATOM   1249  CD  GLU A  84     -34.609  15.365 -42.560  1.00  0.00           C  
ATOM   1250  OE1 GLU A  84     -34.851  16.381 -43.166  1.00  0.00           O  
ATOM   1251  OE2 GLU A  84     -35.349  14.409 -42.548  1.00  0.00           O  
ATOM   1252  H   GLU A  84     -31.220  13.760 -40.544  1.00  0.00           H  
ATOM   1253  HA  GLU A  84     -29.956  15.478 -42.622  1.00  0.00           H  
ATOM   1254 1HB  GLU A  84     -32.150  16.402 -43.157  1.00  0.00           H  
ATOM   1255 2HB  GLU A  84     -32.132  14.666 -43.430  1.00  0.00           H  
ATOM   1256 1HG  GLU A  84     -33.282  14.321 -41.273  1.00  0.00           H  
ATOM   1257 2HG  GLU A  84     -33.316  16.065 -41.022  1.00  0.00           H  
ATOM   1258  N   GLY A  85     -30.040  17.452 -41.079  1.00  0.00           N  
ATOM   1259  CA  GLY A  85     -29.865  18.459 -40.083  1.00  0.00           C  
ATOM   1260  C   GLY A  85     -29.859  19.840 -40.663  1.00  0.00           C  
ATOM   1261  O   GLY A  85     -29.743  19.993 -41.883  1.00  0.00           O  
ATOM   1262  H   GLY A  85     -29.659  17.602 -42.002  1.00  0.00           H  
ATOM   1263 1HA  GLY A  85     -30.665  18.385 -39.346  1.00  0.00           H  
ATOM   1264 2HA  GLY A  85     -28.927  18.290 -39.556  1.00  0.00           H  
ATOM   1265  N   GLU A  86     -30.049  20.815 -39.774  1.00  0.00           N  
ATOM   1266  CA  GLU A  86     -29.927  22.248 -40.081  1.00  0.00           C  
ATOM   1267  C   GLU A  86     -28.469  22.632 -40.045  1.00  0.00           C  
ATOM   1268  O   GLU A  86     -27.745  22.170 -39.192  1.00  0.00           O  
ATOM   1269  CB  GLU A  86     -30.719  23.102 -39.089  1.00  0.00           C  
ATOM   1270  CG  GLU A  86     -32.227  22.904 -39.152  1.00  0.00           C  
ATOM   1271  CD  GLU A  86     -32.972  23.775 -38.179  1.00  0.00           C  
ATOM   1272  OE1 GLU A  86     -32.336  24.433 -37.392  1.00  0.00           O  
ATOM   1273  OE2 GLU A  86     -34.180  23.782 -38.224  1.00  0.00           O  
ATOM   1274  H   GLU A  86     -30.291  20.532 -38.835  1.00  0.00           H  
ATOM   1275  HA  GLU A  86     -30.331  22.424 -41.079  1.00  0.00           H  
ATOM   1276 1HB  GLU A  86     -30.394  22.876 -38.073  1.00  0.00           H  
ATOM   1277 2HB  GLU A  86     -30.512  24.157 -39.271  1.00  0.00           H  
ATOM   1278 1HG  GLU A  86     -32.570  23.129 -40.161  1.00  0.00           H  
ATOM   1279 2HG  GLU A  86     -32.454  21.859 -38.945  1.00  0.00           H  
ATOM   1280  N   LEU A  87     -28.050  23.486 -40.973  1.00  0.00           N  
ATOM   1281  CA  LEU A  87     -26.686  23.953 -41.021  1.00  0.00           C  
ATOM   1282  C   LEU A  87     -26.665  25.384 -40.500  1.00  0.00           C  
ATOM   1283  O   LEU A  87     -27.459  26.209 -40.924  1.00  0.00           O  
ATOM   1284  CB  LEU A  87     -26.134  23.886 -42.450  1.00  0.00           C  
ATOM   1285  CG  LEU A  87     -26.117  22.493 -43.093  1.00  0.00           C  
ATOM   1286  CD1 LEU A  87     -25.617  22.601 -44.527  1.00  0.00           C  
ATOM   1287  CD2 LEU A  87     -25.231  21.567 -42.273  1.00  0.00           C  
ATOM   1288  H   LEU A  87     -28.708  23.817 -41.664  1.00  0.00           H  
ATOM   1289  HA  LEU A  87     -26.078  23.309 -40.387  1.00  0.00           H  
ATOM   1290 1HB  LEU A  87     -26.733  24.536 -43.085  1.00  0.00           H  
ATOM   1291 2HB  LEU A  87     -25.110  24.262 -42.445  1.00  0.00           H  
ATOM   1292  HG  LEU A  87     -27.131  22.094 -43.122  1.00  0.00           H  
ATOM   1293 1HD1 LEU A  87     -25.605  21.611 -44.984  1.00  0.00           H  
ATOM   1294 2HD1 LEU A  87     -26.280  23.254 -45.095  1.00  0.00           H  
ATOM   1295 3HD1 LEU A  87     -24.609  23.014 -44.531  1.00  0.00           H  
ATOM   1296 1HD2 LEU A  87     -25.219  20.577 -42.729  1.00  0.00           H  
ATOM   1297 2HD2 LEU A  87     -24.216  21.965 -42.244  1.00  0.00           H  
ATOM   1298 3HD2 LEU A  87     -25.621  21.494 -41.258  1.00  0.00           H  
ATOM   1299  N   GLY A  88     -25.811  25.602 -39.518  1.00  0.00           N  
ATOM   1300  CA  GLY A  88     -25.581  26.875 -38.902  1.00  0.00           C  
ATOM   1301  C   GLY A  88     -24.141  26.989 -38.469  1.00  0.00           C  
ATOM   1302  O   GLY A  88     -23.255  26.250 -38.959  1.00  0.00           O  
ATOM   1303  H   GLY A  88     -25.293  24.798 -39.194  1.00  0.00           H  
ATOM   1304 1HA  GLY A  88     -25.828  27.670 -39.606  1.00  0.00           H  
ATOM   1305 2HA  GLY A  88     -26.243  26.989 -38.044  1.00  0.00           H  
ATOM   1306  N   THR A  89     -23.881  27.952 -37.582  1.00  0.00           N  
ATOM   1307  CA  THR A  89     -22.554  28.170 -37.033  1.00  0.00           C  
ATOM   1308  C   THR A  89     -22.714  28.572 -35.562  1.00  0.00           C  
ATOM   1309  O   THR A  89     -23.748  29.133 -35.187  1.00  0.00           O  
ATOM   1310  CB  THR A  89     -21.783  29.251 -37.812  1.00  0.00           C  
ATOM   1311  OG1 THR A  89     -20.440  29.334 -37.317  1.00  0.00           O  
ATOM   1312  CG2 THR A  89     -22.460  30.605 -37.658  1.00  0.00           C  
ATOM   1313  H   THR A  89     -24.640  28.548 -37.285  1.00  0.00           H  
ATOM   1314  HA  THR A  89     -21.992  27.238 -37.105  1.00  0.00           H  
ATOM   1315  HB  THR A  89     -21.750  28.986 -38.868  1.00  0.00           H  
ATOM   1316  HG1 THR A  89     -20.220  28.523 -36.852  1.00  0.00           H  
ATOM   1317 1HG2 THR A  89     -21.901  31.356 -38.216  1.00  0.00           H  
ATOM   1318 2HG2 THR A  89     -23.477  30.548 -38.044  1.00  0.00           H  
ATOM   1319 3HG2 THR A  89     -22.486  30.880 -36.605  1.00  0.00           H  
ATOM   1320  N   ASP A  90     -21.705  28.261 -34.765  1.00  0.00           N  
ATOM   1321  CA  ASP A  90     -21.669  28.620 -33.356  1.00  0.00           C  
ATOM   1322  C   ASP A  90     -20.244  28.491 -32.829  1.00  0.00           C  
ATOM   1323  O   ASP A  90     -19.359  27.940 -33.500  1.00  0.00           O  
ATOM   1324  CB  ASP A  90     -22.615  27.733 -32.543  1.00  0.00           C  
ATOM   1325  CG  ASP A  90     -23.043  28.371 -31.229  1.00  0.00           C  
ATOM   1326  OD1 ASP A  90     -22.260  29.094 -30.659  1.00  0.00           O  
ATOM   1327  OD2 ASP A  90     -24.149  28.131 -30.808  1.00  0.00           O  
ATOM   1328  H   ASP A  90     -20.929  27.751 -35.163  1.00  0.00           H  
ATOM   1329  HA  ASP A  90     -21.995  29.656 -33.254  1.00  0.00           H  
ATOM   1330 1HB  ASP A  90     -23.506  27.515 -33.132  1.00  0.00           H  
ATOM   1331 2HB  ASP A  90     -22.125  26.783 -32.326  1.00  0.00           H  
ATOM   1332  N   LEU A  91     -20.036  29.041 -31.632  1.00  0.00           N  
ATOM   1333  CA  LEU A  91     -18.779  28.957 -30.940  1.00  0.00           C  
ATOM   1334  C   LEU A  91     -18.672  27.631 -30.250  1.00  0.00           C  
ATOM   1335  O   LEU A  91     -19.645  27.149 -29.694  1.00  0.00           O  
ATOM   1336  CB  LEU A  91     -18.645  30.094 -29.919  1.00  0.00           C  
ATOM   1337  CG  LEU A  91     -18.638  31.513 -30.501  1.00  0.00           C  
ATOM   1338  CD1 LEU A  91     -18.608  32.528 -29.366  1.00  0.00           C  
ATOM   1339  CD2 LEU A  91     -17.434  31.681 -31.416  1.00  0.00           C  
ATOM   1340  H   LEU A  91     -20.803  29.537 -31.201  1.00  0.00           H  
ATOM   1341  HA  LEU A  91     -17.976  29.051 -31.670  1.00  0.00           H  
ATOM   1342 1HB  LEU A  91     -19.474  30.028 -29.216  1.00  0.00           H  
ATOM   1343 2HB  LEU A  91     -17.715  29.957 -29.367  1.00  0.00           H  
ATOM   1344  HG  LEU A  91     -19.553  31.677 -31.071  1.00  0.00           H  
ATOM   1345 1HD1 LEU A  91     -18.603  33.536 -29.779  1.00  0.00           H  
ATOM   1346 2HD1 LEU A  91     -19.490  32.398 -28.739  1.00  0.00           H  
ATOM   1347 3HD1 LEU A  91     -17.711  32.377 -28.767  1.00  0.00           H  
ATOM   1348 1HD2 LEU A  91     -17.429  32.690 -31.830  1.00  0.00           H  
ATOM   1349 2HD2 LEU A  91     -16.519  31.518 -30.846  1.00  0.00           H  
ATOM   1350 3HD2 LEU A  91     -17.490  30.955 -32.228  1.00  0.00           H  
ATOM   1351  N   VAL A  92     -17.477  27.061 -30.319  1.00  0.00           N  
ATOM   1352  CA  VAL A  92     -17.107  25.868 -29.612  1.00  0.00           C  
ATOM   1353  C   VAL A  92     -15.843  26.119 -28.848  1.00  0.00           C  
ATOM   1354  O   VAL A  92     -14.976  26.893 -29.259  1.00  0.00           O  
ATOM   1355  CB  VAL A  92     -16.903  24.693 -30.587  1.00  0.00           C  
ATOM   1356  CG1 VAL A  92     -18.202  24.371 -31.311  1.00  0.00           C  
ATOM   1357  CG2 VAL A  92     -15.801  25.030 -31.580  1.00  0.00           C  
ATOM   1358  H   VAL A  92     -16.796  27.512 -30.914  1.00  0.00           H  
ATOM   1359  HA  VAL A  92     -17.913  25.610 -28.924  1.00  0.00           H  
ATOM   1360  HB  VAL A  92     -16.623  23.806 -30.019  1.00  0.00           H  
ATOM   1361 1HG1 VAL A  92     -18.040  23.538 -31.996  1.00  0.00           H  
ATOM   1362 2HG1 VAL A  92     -18.966  24.098 -30.584  1.00  0.00           H  
ATOM   1363 3HG1 VAL A  92     -18.531  25.244 -31.874  1.00  0.00           H  
ATOM   1364 1HG2 VAL A  92     -15.662  24.195 -32.266  1.00  0.00           H  
ATOM   1365 2HG2 VAL A  92     -16.079  25.921 -32.144  1.00  0.00           H  
ATOM   1366 3HG2 VAL A  92     -14.871  25.216 -31.043  1.00  0.00           H  
ATOM   1367  N   SER A  93     -15.766  25.434 -27.718  1.00  0.00           N  
ATOM   1368  CA  SER A  93     -14.554  25.294 -26.975  1.00  0.00           C  
ATOM   1369  C   SER A  93     -14.366  23.815 -26.681  1.00  0.00           C  
ATOM   1370  O   SER A  93     -15.337  23.082 -26.449  1.00  0.00           O  
ATOM   1371  CB  SER A  93     -14.611  26.103 -25.694  1.00  0.00           C  
ATOM   1372  OG  SER A  93     -13.447  25.925 -24.935  1.00  0.00           O  
ATOM   1373  H   SER A  93     -16.608  24.994 -27.374  1.00  0.00           H  
ATOM   1374  HA  SER A  93     -13.730  25.668 -27.584  1.00  0.00           H  
ATOM   1375 1HB  SER A  93     -14.734  27.158 -25.935  1.00  0.00           H  
ATOM   1376 2HB  SER A  93     -15.479  25.798 -25.110  1.00  0.00           H  
ATOM   1377  HG  SER A  93     -12.721  25.913 -25.564  1.00  0.00           H  
ATOM   1378  N   ILE A  94     -13.115  23.388 -26.687  1.00  0.00           N  
ATOM   1379  CA  ILE A  94     -12.758  22.047 -26.298  1.00  0.00           C  
ATOM   1380  C   ILE A  94     -12.010  22.146 -24.957  1.00  0.00           C  
ATOM   1381  O   ILE A  94     -10.812  22.462 -24.935  1.00  0.00           O  
ATOM   1382  CB  ILE A  94     -11.886  21.361 -27.365  1.00  0.00           C  
ATOM   1383  CG1 ILE A  94     -12.624  21.310 -28.706  1.00  0.00           C  
ATOM   1384  CG2 ILE A  94     -11.497  19.961 -26.915  1.00  0.00           C  
ATOM   1385  CD1 ILE A  94     -11.770  20.828 -29.856  1.00  0.00           C  
ATOM   1386  H   ILE A  94     -12.388  24.027 -26.975  1.00  0.00           H  
ATOM   1387  HA  ILE A  94     -13.672  21.466 -26.183  1.00  0.00           H  
ATOM   1388  HB  ILE A  94     -10.981  21.945 -27.526  1.00  0.00           H  
ATOM   1389 1HG1 ILE A  94     -13.487  20.650 -28.621  1.00  0.00           H  
ATOM   1390 2HG1 ILE A  94     -12.998  22.304 -28.953  1.00  0.00           H  
ATOM   1391 1HG2 ILE A  94     -10.882  19.490 -27.681  1.00  0.00           H  
ATOM   1392 2HG2 ILE A  94     -10.934  20.022 -25.985  1.00  0.00           H  
ATOM   1393 3HG2 ILE A  94     -12.397  19.367 -26.757  1.00  0.00           H  
ATOM   1394 1HD1 ILE A  94     -12.362  20.820 -30.771  1.00  0.00           H  
ATOM   1395 2HD1 ILE A  94     -10.917  21.497 -29.981  1.00  0.00           H  
ATOM   1396 3HD1 ILE A  94     -11.413  19.821 -29.646  1.00  0.00           H  
ATOM   1397  N   PRO A  95     -12.701  21.891 -23.831  1.00  0.00           N  
ATOM   1398  CA  PRO A  95     -12.048  22.084 -22.523  1.00  0.00           C  
ATOM   1399  C   PRO A  95     -10.666  21.453 -22.439  1.00  0.00           C  
ATOM   1400  O   PRO A  95      -9.698  22.133 -22.076  1.00  0.00           O  
ATOM   1401  CB  PRO A  95     -13.022  21.402 -21.557  1.00  0.00           C  
ATOM   1402  CG  PRO A  95     -14.358  21.593 -22.189  1.00  0.00           C  
ATOM   1403  CD  PRO A  95     -14.111  21.376 -23.659  1.00  0.00           C  
ATOM   1404  HA  PRO A  95     -11.970  23.161 -22.313  1.00  0.00           H  
ATOM   1405 1HB  PRO A  95     -12.754  20.342 -21.437  1.00  0.00           H  
ATOM   1406 2HB  PRO A  95     -12.951  21.866 -20.562  1.00  0.00           H  
ATOM   1407 1HG  PRO A  95     -15.082  20.878 -21.771  1.00  0.00           H  
ATOM   1408 2HG  PRO A  95     -14.743  22.600 -21.969  1.00  0.00           H  
ATOM   1409 1HD  PRO A  95     -14.173  20.301 -23.886  1.00  0.00           H  
ATOM   1410 2HD  PRO A  95     -14.853  21.940 -24.243  1.00  0.00           H  
ATOM   1411  N   HIS A  96     -10.572  20.176 -22.812  1.00  0.00           N  
ATOM   1412  CA  HIS A  96      -9.299  19.463 -22.822  1.00  0.00           C  
ATOM   1413  C   HIS A  96      -8.567  19.699 -24.154  1.00  0.00           C  
ATOM   1414  O   HIS A  96      -8.428  18.784 -24.977  1.00  0.00           O  
ATOM   1415  CB  HIS A  96      -9.515  17.963 -22.598  1.00  0.00           C  
ATOM   1416  CG  HIS A  96     -10.084  17.632 -21.253  1.00  0.00           C  
ATOM   1417  ND1 HIS A  96      -9.342  17.707 -20.093  1.00  0.00           N  
ATOM   1418  CD2 HIS A  96     -11.320  17.223 -20.883  1.00  0.00           C  
ATOM   1419  CE1 HIS A  96     -10.099  17.359 -19.067  1.00  0.00           C  
ATOM   1420  NE2 HIS A  96     -11.303  17.061 -19.520  1.00  0.00           N  
ATOM   1421  H   HIS A  96     -11.410  19.690 -23.096  1.00  0.00           H  
ATOM   1422  HA  HIS A  96      -8.667  19.836 -22.017  1.00  0.00           H  
ATOM   1423 1HB  HIS A  96     -10.192  17.574 -23.359  1.00  0.00           H  
ATOM   1424 2HB  HIS A  96      -8.566  17.439 -22.705  1.00  0.00           H  
ATOM   1425  HD1 HIS A  96      -8.405  18.049 -20.010  1.00  0.00           H  
ATOM   1426  HD2 HIS A  96     -12.233  17.024 -21.446  1.00  0.00           H  
ATOM   1427  HE1 HIS A  96      -9.695  17.354 -18.055  1.00  0.00           H  
ATOM   1428  N   GLY A  97      -8.112  20.944 -24.342  1.00  0.00           N  
ATOM   1429  CA  GLY A  97      -7.307  21.336 -25.487  1.00  0.00           C  
ATOM   1430  C   GLY A  97      -7.298  22.832 -25.776  1.00  0.00           C  
ATOM   1431  O   GLY A  97      -6.253  23.488 -25.704  1.00  0.00           O  
ATOM   1432  H   GLY A  97      -8.347  21.637 -23.646  1.00  0.00           H  
ATOM   1433 1HA  GLY A  97      -6.276  21.019 -25.332  1.00  0.00           H  
ATOM   1434 2HA  GLY A  97      -7.670  20.825 -26.378  1.00  0.00           H  
ATOM   1435  N   PRO A  98      -8.464  23.373 -26.122  1.00  0.00           N  
ATOM   1436  CA  PRO A  98      -8.559  24.746 -26.609  1.00  0.00           C  
ATOM   1437  C   PRO A  98      -9.566  25.578 -25.846  1.00  0.00           C  
ATOM   1438  O   PRO A  98     -10.679  25.808 -26.325  1.00  0.00           O  
ATOM   1439  CB  PRO A  98      -8.991  24.556 -28.067  1.00  0.00           C  
ATOM   1440  CG  PRO A  98      -9.725  23.259 -28.065  1.00  0.00           C  
ATOM   1441  CD  PRO A  98      -9.005  22.423 -27.041  1.00  0.00           C  
ATOM   1442  HA  PRO A  98      -7.569  25.221 -26.547  1.00  0.00           H  
ATOM   1443 1HB  PRO A  98      -9.618  25.402 -28.386  1.00  0.00           H  
ATOM   1444 2HB  PRO A  98      -8.108  24.546 -28.722  1.00  0.00           H  
ATOM   1445 1HG  PRO A  98     -10.783  23.422 -27.810  1.00  0.00           H  
ATOM   1446 2HG  PRO A  98      -9.706  22.810 -29.069  1.00  0.00           H  
ATOM   1447 1HD  PRO A  98      -9.724  21.760 -26.537  1.00  0.00           H  
ATOM   1448 2HD  PRO A  98      -8.217  21.836 -27.536  1.00  0.00           H  
ATOM   1449  N   ASN A  99      -9.134  26.065 -24.685  1.00  0.00           N  
ATOM   1450  CA  ASN A  99      -9.974  26.849 -23.789  1.00  0.00           C  
ATOM   1451  C   ASN A  99     -10.285  28.271 -24.290  1.00  0.00           C  
ATOM   1452  O   ASN A  99     -10.789  29.097 -23.522  1.00  0.00           O  
ATOM   1453  CB  ASN A  99      -9.327  26.910 -22.418  1.00  0.00           C  
ATOM   1454  CG  ASN A  99      -8.027  27.665 -22.425  1.00  0.00           C  
ATOM   1455  OD1 ASN A  99      -7.388  27.816 -23.473  1.00  0.00           O  
ATOM   1456  ND2 ASN A  99      -7.622  28.143 -21.276  1.00  0.00           N  
ATOM   1457  H   ASN A  99      -8.177  25.876 -24.423  1.00  0.00           H  
ATOM   1458  HA  ASN A  99     -10.945  26.357 -23.706  1.00  0.00           H  
ATOM   1459 1HB  ASN A  99     -10.009  27.391 -21.714  1.00  0.00           H  
ATOM   1460 2HB  ASN A  99      -9.144  25.898 -22.056  1.00  0.00           H  
ATOM   1461 1HD2 ASN A  99      -6.764  28.654 -21.221  1.00  0.00           H  
ATOM   1462 2HD2 ASN A  99      -8.171  27.998 -20.453  1.00  0.00           H  
ATOM   1463  N   VAL A 100      -9.976  28.555 -25.560  1.00  0.00           N  
ATOM   1464  CA  VAL A 100     -10.411  29.787 -26.240  1.00  0.00           C  
ATOM   1465  C   VAL A 100     -11.351  29.414 -27.406  1.00  0.00           C  
ATOM   1466  O   VAL A 100     -11.046  28.514 -28.186  1.00  0.00           O  
ATOM   1467  CB  VAL A 100      -9.200  30.575 -26.773  1.00  0.00           C  
ATOM   1468  CG1 VAL A 100      -9.660  31.815 -27.525  1.00  0.00           C  
ATOM   1469  CG2 VAL A 100      -8.281  30.954 -25.621  1.00  0.00           C  
ATOM   1470  H   VAL A 100      -9.417  27.884 -26.067  1.00  0.00           H  
ATOM   1471  HA  VAL A 100     -10.940  30.412 -25.519  1.00  0.00           H  
ATOM   1472  HB  VAL A 100      -8.656  29.952 -27.483  1.00  0.00           H  
ATOM   1473 1HG1 VAL A 100      -8.792  32.360 -27.895  1.00  0.00           H  
ATOM   1474 2HG1 VAL A 100     -10.287  31.518 -28.366  1.00  0.00           H  
ATOM   1475 3HG1 VAL A 100     -10.231  32.456 -26.854  1.00  0.00           H  
ATOM   1476 1HG2 VAL A 100      -7.426  31.510 -26.006  1.00  0.00           H  
ATOM   1477 2HG2 VAL A 100      -8.826  31.572 -24.909  1.00  0.00           H  
ATOM   1478 3HG2 VAL A 100      -7.930  30.049 -25.123  1.00  0.00           H  
ATOM   1479  N   THR A 101     -12.489  30.108 -27.518  1.00  0.00           N  
ATOM   1480  CA  THR A 101     -13.586  29.642 -28.371  1.00  0.00           C  
ATOM   1481  C   THR A 101     -13.383  30.040 -29.835  1.00  0.00           C  
ATOM   1482  O   THR A 101     -12.705  31.019 -30.138  1.00  0.00           O  
ATOM   1483  CB  THR A 101     -14.937  30.189 -27.875  1.00  0.00           C  
ATOM   1484  OG1 THR A 101     -14.925  31.621 -27.929  1.00  0.00           O  
ATOM   1485  CG2 THR A 101     -15.201  29.741 -26.445  1.00  0.00           C  
ATOM   1486  H   THR A 101     -12.597  30.971 -27.005  1.00  0.00           H  
ATOM   1487  HA  THR A 101     -13.618  28.553 -28.329  1.00  0.00           H  
ATOM   1488  HB  THR A 101     -15.737  29.821 -28.518  1.00  0.00           H  
ATOM   1489  HG1 THR A 101     -14.778  31.906 -28.834  1.00  0.00           H  
ATOM   1490 1HG2 THR A 101     -16.161  30.136 -26.111  1.00  0.00           H  
ATOM   1491 2HG2 THR A 101     -15.223  28.652 -26.403  1.00  0.00           H  
ATOM   1492 3HG2 THR A 101     -14.410  30.113 -25.796  1.00  0.00           H  
ATOM   1493  N   VAL A 102     -13.937  29.243 -30.735  1.00  0.00           N  
ATOM   1494  CA  VAL A 102     -13.775  29.461 -32.168  1.00  0.00           C  
ATOM   1495  C   VAL A 102     -15.074  29.145 -32.914  1.00  0.00           C  
ATOM   1496  O   VAL A 102     -15.900  28.345 -32.461  1.00  0.00           O  
ATOM   1497  CB  VAL A 102     -12.637  28.581 -32.718  1.00  0.00           C  
ATOM   1498  CG1 VAL A 102     -11.311  28.961 -32.075  1.00  0.00           C  
ATOM   1499  CG2 VAL A 102     -12.953  27.113 -32.474  1.00  0.00           C  
ATOM   1500  H   VAL A 102     -14.489  28.460 -30.416  1.00  0.00           H  
ATOM   1501  HA  VAL A 102     -13.518  30.508 -32.332  1.00  0.00           H  
ATOM   1502  HB  VAL A 102     -12.537  28.759 -33.789  1.00  0.00           H  
ATOM   1503 1HG1 VAL A 102     -10.518  28.329 -32.475  1.00  0.00           H  
ATOM   1504 2HG1 VAL A 102     -11.088  30.005 -32.293  1.00  0.00           H  
ATOM   1505 3HG1 VAL A 102     -11.377  28.820 -30.996  1.00  0.00           H  
ATOM   1506 1HG2 VAL A 102     -12.145  26.497 -32.866  1.00  0.00           H  
ATOM   1507 2HG2 VAL A 102     -13.058  26.937 -31.404  1.00  0.00           H  
ATOM   1508 3HG2 VAL A 102     -13.884  26.853 -32.978  1.00  0.00           H  
ATOM   1509  N   ARG A 103     -15.264  29.803 -34.053  1.00  0.00           N  
ATOM   1510  CA  ARG A 103     -16.522  29.728 -34.762  1.00  0.00           C  
ATOM   1511  C   ARG A 103     -16.431  28.613 -35.803  1.00  0.00           C  
ATOM   1512  O   ARG A 103     -15.478  28.588 -36.602  1.00  0.00           O  
ATOM   1513  CB  ARG A 103     -16.849  31.052 -35.437  1.00  0.00           C  
ATOM   1514  CG  ARG A 103     -18.212  31.107 -36.110  1.00  0.00           C  
ATOM   1515  CD  ARG A 103     -18.504  32.461 -36.647  1.00  0.00           C  
ATOM   1516  NE  ARG A 103     -17.624  32.808 -37.751  1.00  0.00           N  
ATOM   1517  CZ  ARG A 103     -17.552  34.028 -38.317  1.00  0.00           C  
ATOM   1518  NH1 ARG A 103     -18.312  35.005 -37.874  1.00  0.00           N  
ATOM   1519  NH2 ARG A 103     -16.717  34.244 -39.319  1.00  0.00           N  
ATOM   1520  H   ARG A 103     -14.518  30.367 -34.434  1.00  0.00           H  
ATOM   1521  HA  ARG A 103     -17.311  29.504 -34.044  1.00  0.00           H  
ATOM   1522 1HB  ARG A 103     -16.813  31.854 -34.701  1.00  0.00           H  
ATOM   1523 2HB  ARG A 103     -16.098  31.270 -36.195  1.00  0.00           H  
ATOM   1524 1HG  ARG A 103     -18.238  30.397 -36.936  1.00  0.00           H  
ATOM   1525 2HG  ARG A 103     -18.986  30.851 -35.386  1.00  0.00           H  
ATOM   1526 1HD  ARG A 103     -19.532  32.495 -37.007  1.00  0.00           H  
ATOM   1527 2HD  ARG A 103     -18.371  33.201 -35.859  1.00  0.00           H  
ATOM   1528  HE  ARG A 103     -17.024  32.082 -38.120  1.00  0.00           H  
ATOM   1529 1HH1 ARG A 103     -18.950  34.840 -37.108  1.00  0.00           H  
ATOM   1530 2HH1 ARG A 103     -18.258  35.919 -38.298  1.00  0.00           H  
ATOM   1531 1HH2 ARG A 103     -16.132  33.493 -39.660  1.00  0.00           H  
ATOM   1532 2HH2 ARG A 103     -16.663  35.158 -39.743  1.00  0.00           H  
ATOM   1533  N   ALA A 104     -17.413  27.708 -35.772  1.00  0.00           N  
ATOM   1534  CA  ALA A 104     -17.463  26.558 -36.674  1.00  0.00           C  
ATOM   1535  C   ALA A 104     -18.842  26.323 -37.250  1.00  0.00           C  
ATOM   1536  O   ALA A 104     -19.845  26.631 -36.627  1.00  0.00           O  
ATOM   1537  CB  ALA A 104     -16.989  25.305 -35.952  1.00  0.00           C  
ATOM   1538  H   ALA A 104     -18.149  27.832 -35.092  1.00  0.00           H  
ATOM   1539  HA  ALA A 104     -16.798  26.757 -37.514  1.00  0.00           H  
ATOM   1540 1HB  ALA A 104     -17.030  24.455 -36.633  1.00  0.00           H  
ATOM   1541 2HB  ALA A 104     -15.963  25.448 -35.612  1.00  0.00           H  
ATOM   1542 3HB  ALA A 104     -17.632  25.114 -35.095  1.00  0.00           H  
ATOM   1543  N   ASN A 105     -18.870  25.769 -38.454  1.00  0.00           N  
ATOM   1544  CA  ASN A 105     -20.080  25.254 -39.031  1.00  0.00           C  
ATOM   1545  C   ASN A 105     -20.573  24.082 -38.213  1.00  0.00           C  
ATOM   1546  O   ASN A 105     -19.781  23.310 -37.722  1.00  0.00           O  
ATOM   1547  CB  ASN A 105     -19.863  24.859 -40.480  1.00  0.00           C  
ATOM   1548  CG  ASN A 105     -19.627  26.045 -41.373  1.00  0.00           C  
ATOM   1549  OD1 ASN A 105     -20.446  26.970 -41.428  1.00  0.00           O  
ATOM   1550  ND2 ASN A 105     -18.523  26.037 -42.076  1.00  0.00           N  
ATOM   1551  H   ASN A 105     -18.010  25.709 -38.980  1.00  0.00           H  
ATOM   1552  HA  ASN A 105     -20.840  26.036 -38.996  1.00  0.00           H  
ATOM   1553 1HB  ASN A 105     -19.005  24.189 -40.551  1.00  0.00           H  
ATOM   1554 2HB  ASN A 105     -20.735  24.313 -40.843  1.00  0.00           H  
ATOM   1555 1HD2 ASN A 105     -18.313  26.800 -42.687  1.00  0.00           H  
ATOM   1556 2HD2 ASN A 105     -17.889  25.268 -42.001  1.00  0.00           H  
ATOM   1557  N   ILE A 106     -21.890  23.938 -38.098  1.00  0.00           N  
ATOM   1558  CA  ILE A 106     -22.450  22.829 -37.353  1.00  0.00           C  
ATOM   1559  C   ILE A 106     -23.770  22.420 -37.969  1.00  0.00           C  
ATOM   1560  O   ILE A 106     -24.564  23.290 -38.369  1.00  0.00           O  
ATOM   1561  CB  ILE A 106     -22.654  23.194 -35.871  1.00  0.00           C  
ATOM   1562  CG1 ILE A 106     -23.112  21.969 -35.077  1.00  0.00           C  
ATOM   1563  CG2 ILE A 106     -23.660  24.327 -35.736  1.00  0.00           C  
ATOM   1564  CD1 ILE A 106     -23.028  22.145 -33.578  1.00  0.00           C  
ATOM   1565  H   ILE A 106     -22.513  24.604 -38.531  1.00  0.00           H  
ATOM   1566  HA  ILE A 106     -21.755  21.992 -37.405  1.00  0.00           H  
ATOM   1567  HB  ILE A 106     -21.704  23.511 -35.441  1.00  0.00           H  
ATOM   1568 1HG1 ILE A 106     -24.144  21.733 -35.335  1.00  0.00           H  
ATOM   1569 2HG1 ILE A 106     -22.503  21.108 -35.353  1.00  0.00           H  
ATOM   1570 1HG2 ILE A 106     -23.793  24.572 -34.683  1.00  0.00           H  
ATOM   1571 2HG2 ILE A 106     -23.294  25.204 -36.269  1.00  0.00           H  
ATOM   1572 3HG2 ILE A 106     -24.616  24.017 -36.160  1.00  0.00           H  
ATOM   1573 1HD1 ILE A 106     -23.369  21.235 -33.085  1.00  0.00           H  
ATOM   1574 2HD1 ILE A 106     -21.994  22.347 -33.293  1.00  0.00           H  
ATOM   1575 3HD1 ILE A 106     -23.658  22.980 -33.274  1.00  0.00           H  
ATOM   1576  N   ALA A 107     -23.977  21.100 -38.092  1.00  0.00           N  
ATOM   1577  CA  ALA A 107     -25.257  20.573 -38.505  1.00  0.00           C  
ATOM   1578  C   ALA A 107     -25.971  20.042 -37.288  1.00  0.00           C  
ATOM   1579  O   ALA A 107     -25.391  19.247 -36.512  1.00  0.00           O  
ATOM   1580  CB  ALA A 107     -25.090  19.486 -39.557  1.00  0.00           C  
ATOM   1581  H   ALA A 107     -23.222  20.459 -37.892  1.00  0.00           H  
ATOM   1582  HA  ALA A 107     -25.835  21.389 -38.939  1.00  0.00           H  
ATOM   1583 1HB  ALA A 107     -26.070  19.108 -39.848  1.00  0.00           H  
ATOM   1584 2HB  ALA A 107     -24.586  19.899 -40.431  1.00  0.00           H  
ATOM   1585 3HB  ALA A 107     -24.495  18.672 -39.147  1.00  0.00           H  
ATOM   1586  N   ALA A 108     -27.228  20.456 -37.107  1.00  0.00           N  
ATOM   1587  CA  ALA A 108     -28.003  20.014 -35.960  1.00  0.00           C  
ATOM   1588  C   ALA A 108     -29.063  19.069 -36.473  1.00  0.00           C  
ATOM   1589  O   ALA A 108     -29.961  19.440 -37.241  1.00  0.00           O  
ATOM   1590  CB  ALA A 108     -28.624  21.188 -35.217  1.00  0.00           C  
ATOM   1591  H   ALA A 108     -27.651  21.086 -37.774  1.00  0.00           H  
ATOM   1592  HA  ALA A 108     -27.331  19.494 -35.277  1.00  0.00           H  
ATOM   1593 1HB  ALA A 108     -29.196  20.818 -34.366  1.00  0.00           H  
ATOM   1594 2HB  ALA A 108     -27.837  21.853 -34.864  1.00  0.00           H  
ATOM   1595 3HB  ALA A 108     -29.286  21.734 -35.889  1.00  0.00           H  
ATOM   1596  N   ILE A 109     -28.893  17.810 -36.101  1.00  0.00           N  
ATOM   1597  CA  ILE A 109     -29.694  16.736 -36.605  1.00  0.00           C  
ATOM   1598  C   ILE A 109     -31.101  16.798 -36.018  1.00  0.00           C  
ATOM   1599  O   ILE A 109     -31.289  16.738 -34.797  1.00  0.00           O  
ATOM   1600  CB  ILE A 109     -29.045  15.377 -36.284  1.00  0.00           C  
ATOM   1601  CG1 ILE A 109     -27.685  15.258 -36.976  1.00  0.00           C  
ATOM   1602  CG2 ILE A 109     -29.962  14.238 -36.703  1.00  0.00           C  
ATOM   1603  CD1 ILE A 109     -26.874  14.064 -36.527  1.00  0.00           C  
ATOM   1604  H   ILE A 109     -28.164  17.608 -35.432  1.00  0.00           H  
ATOM   1605  HA  ILE A 109     -29.767  16.838 -37.687  1.00  0.00           H  
ATOM   1606  HB  ILE A 109     -28.860  15.307 -35.212  1.00  0.00           H  
ATOM   1607 1HG1 ILE A 109     -27.831  15.186 -38.053  1.00  0.00           H  
ATOM   1608 2HG1 ILE A 109     -27.100  16.158 -36.786  1.00  0.00           H  
ATOM   1609 1HG2 ILE A 109     -29.487  13.285 -36.469  1.00  0.00           H  
ATOM   1610 2HG2 ILE A 109     -30.906  14.315 -36.166  1.00  0.00           H  
ATOM   1611 3HG2 ILE A 109     -30.148  14.297 -37.775  1.00  0.00           H  
ATOM   1612 1HD1 ILE A 109     -25.924  14.047 -37.062  1.00  0.00           H  
ATOM   1613 2HD1 ILE A 109     -26.686  14.134 -35.455  1.00  0.00           H  
ATOM   1614 3HD1 ILE A 109     -27.425  13.149 -36.740  1.00  0.00           H  
ATOM   1615  N   THR A 110     -32.084  16.894 -36.903  1.00  0.00           N  
ATOM   1616  CA  THR A 110     -33.468  16.833 -36.495  1.00  0.00           C  
ATOM   1617  C   THR A 110     -34.198  15.552 -36.909  1.00  0.00           C  
ATOM   1618  O   THR A 110     -35.345  15.347 -36.498  1.00  0.00           O  
ATOM   1619  CB  THR A 110     -34.229  18.050 -37.052  1.00  0.00           C  
ATOM   1620  OG1 THR A 110     -34.173  18.037 -38.484  1.00  0.00           O  
ATOM   1621  CG2 THR A 110     -33.618  19.344 -36.536  1.00  0.00           C  
ATOM   1622  H   THR A 110     -31.864  17.012 -37.882  1.00  0.00           H  
ATOM   1623  HA  THR A 110     -33.509  16.857 -35.406  1.00  0.00           H  
ATOM   1624  HB  THR A 110     -35.273  17.999 -36.742  1.00  0.00           H  
ATOM   1625  HG1 THR A 110     -34.277  17.136 -38.800  1.00  0.00           H  
ATOM   1626 1HG2 THR A 110     -34.169  20.193 -36.940  1.00  0.00           H  
ATOM   1627 2HG2 THR A 110     -33.669  19.362 -35.448  1.00  0.00           H  
ATOM   1628 3HG2 THR A 110     -32.577  19.405 -36.851  1.00  0.00           H  
ATOM   1629  N   GLU A 111     -33.558  14.727 -37.739  1.00  0.00           N  
ATOM   1630  CA  GLU A 111     -34.145  13.454 -38.200  1.00  0.00           C  
ATOM   1631  C   GLU A 111     -33.026  12.502 -38.476  1.00  0.00           C  
ATOM   1632  O   GLU A 111     -31.971  12.913 -38.916  1.00  0.00           O  
ATOM   1633  CB  GLU A 111     -34.997  13.640 -39.458  1.00  0.00           C  
ATOM   1634  CG  GLU A 111     -35.698  12.376 -39.934  1.00  0.00           C  
ATOM   1635  CD  GLU A 111     -36.715  11.865 -38.951  1.00  0.00           C  
ATOM   1636  OE1 GLU A 111     -36.323  11.381 -37.917  1.00  0.00           O  
ATOM   1637  OE2 GLU A 111     -37.886  11.960 -39.236  1.00  0.00           O  
ATOM   1638  H   GLU A 111     -32.637  14.989 -38.061  1.00  0.00           H  
ATOM   1639  HA  GLU A 111     -34.791  13.065 -37.412  1.00  0.00           H  
ATOM   1640 1HB  GLU A 111     -35.759  14.396 -39.273  1.00  0.00           H  
ATOM   1641 2HB  GLU A 111     -34.368  14.001 -40.272  1.00  0.00           H  
ATOM   1642 1HG  GLU A 111     -36.197  12.584 -40.880  1.00  0.00           H  
ATOM   1643 2HG  GLU A 111     -34.951  11.603 -40.111  1.00  0.00           H  
ATOM   1644  N   SER A 112     -33.248  11.219 -38.233  1.00  0.00           N  
ATOM   1645  CA  SER A 112     -32.167  10.258 -38.453  1.00  0.00           C  
ATOM   1646  C   SER A 112     -32.702   8.855 -38.399  1.00  0.00           C  
ATOM   1647  O   SER A 112     -33.757   8.624 -37.904  1.00  0.00           O  
ATOM   1648  CB  SER A 112     -31.075  10.429 -37.415  1.00  0.00           C  
ATOM   1649  OG  SER A 112     -31.533  10.072 -36.140  1.00  0.00           O  
ATOM   1650  H   SER A 112     -34.142  10.886 -37.900  1.00  0.00           H  
ATOM   1651  HA  SER A 112     -31.738  10.439 -39.440  1.00  0.00           H  
ATOM   1652 1HB  SER A 112     -30.218   9.811 -37.683  1.00  0.00           H  
ATOM   1653 2HB  SER A 112     -30.740  11.466 -37.407  1.00  0.00           H  
ATOM   1654  HG  SER A 112     -32.492  10.112 -36.183  1.00  0.00           H  
ATOM   1655  N   ASP A 113     -31.908   7.938 -38.891  1.00  0.00           N  
ATOM   1656  CA  ASP A 113     -32.278   6.541 -38.956  1.00  0.00           C  
ATOM   1657  C   ASP A 113     -30.977   5.796 -38.714  1.00  0.00           C  
ATOM   1658  O   ASP A 113     -29.988   6.085 -39.369  1.00  0.00           O  
ATOM   1659  CB  ASP A 113     -32.897   6.165 -40.304  1.00  0.00           C  
ATOM   1660  CG  ASP A 113     -33.443   4.744 -40.331  1.00  0.00           C  
ATOM   1661  OD1 ASP A 113     -33.719   4.215 -39.280  1.00  0.00           O  
ATOM   1662  OD2 ASP A 113     -33.577   4.200 -41.401  1.00  0.00           O  
ATOM   1663  H   ASP A 113     -31.003   8.224 -39.237  1.00  0.00           H  
ATOM   1664  HA  ASP A 113     -33.021   6.343 -38.183  1.00  0.00           H  
ATOM   1665 1HB  ASP A 113     -33.709   6.855 -40.537  1.00  0.00           H  
ATOM   1666 2HB  ASP A 113     -32.148   6.266 -41.090  1.00  0.00           H  
ATOM   1667  N   LYS A 114     -30.981   4.868 -37.749  1.00  0.00           N  
ATOM   1668  CA  LYS A 114     -29.825   3.988 -37.458  1.00  0.00           C  
ATOM   1669  C   LYS A 114     -28.504   4.734 -37.308  1.00  0.00           C  
ATOM   1670  O   LYS A 114     -27.440   4.262 -37.743  1.00  0.00           O  
ATOM   1671  CB  LYS A 114     -29.680   2.931 -38.554  1.00  0.00           C  
ATOM   1672  CG  LYS A 114     -30.877   1.999 -38.692  1.00  0.00           C  
ATOM   1673  CD  LYS A 114     -30.628   0.932 -39.746  1.00  0.00           C  
ATOM   1674  CE  LYS A 114     -31.780  -0.061 -39.814  1.00  0.00           C  
ATOM   1675  NZ  LYS A 114     -33.037   0.578 -40.289  1.00  0.00           N  
ATOM   1676  H   LYS A 114     -31.822   4.773 -37.198  1.00  0.00           H  
ATOM   1677  HA  LYS A 114     -30.003   3.486 -36.506  1.00  0.00           H  
ATOM   1678 1HB  LYS A 114     -29.526   3.422 -39.515  1.00  0.00           H  
ATOM   1679 2HB  LYS A 114     -28.801   2.319 -38.355  1.00  0.00           H  
ATOM   1680 1HG  LYS A 114     -31.073   1.514 -37.735  1.00  0.00           H  
ATOM   1681 2HG  LYS A 114     -31.757   2.577 -38.972  1.00  0.00           H  
ATOM   1682 1HD  LYS A 114     -30.509   1.404 -40.722  1.00  0.00           H  
ATOM   1683 2HD  LYS A 114     -29.711   0.393 -39.509  1.00  0.00           H  
ATOM   1684 1HE  LYS A 114     -31.520  -0.873 -40.491  1.00  0.00           H  
ATOM   1685 2HE  LYS A 114     -31.954  -0.483 -38.824  1.00  0.00           H  
ATOM   1686 1HZ  LYS A 114     -33.775  -0.112 -40.319  1.00  0.00           H  
ATOM   1687 2HZ  LYS A 114     -33.297   1.322 -39.657  1.00  0.00           H  
ATOM   1688 3HZ  LYS A 114     -32.893   0.957 -41.214  1.00  0.00           H  
ATOM   1689  N   PHE A 115     -28.587   5.938 -36.770  1.00  0.00           N  
ATOM   1690  CA  PHE A 115     -27.413   6.741 -36.541  1.00  0.00           C  
ATOM   1691  C   PHE A 115     -27.080   6.748 -35.070  1.00  0.00           C  
ATOM   1692  O   PHE A 115     -25.982   6.397 -34.686  1.00  0.00           O  
ATOM   1693  CB  PHE A 115     -27.628   8.172 -37.038  1.00  0.00           C  
ATOM   1694  CG  PHE A 115     -26.432   9.063 -36.855  1.00  0.00           C  
ATOM   1695  CD1 PHE A 115     -25.342   8.968 -37.709  1.00  0.00           C  
ATOM   1696  CD2 PHE A 115     -26.393   9.996 -35.830  1.00  0.00           C  
ATOM   1697  CE1 PHE A 115     -24.241   9.787 -37.542  1.00  0.00           C  
ATOM   1698  CE2 PHE A 115     -25.295  10.816 -35.662  1.00  0.00           C  
ATOM   1699  CZ  PHE A 115     -24.218  10.711 -36.519  1.00  0.00           C  
ATOM   1700  H   PHE A 115     -29.492   6.305 -36.513  1.00  0.00           H  
ATOM   1701  HA  PHE A 115     -26.581   6.304 -37.095  1.00  0.00           H  
ATOM   1702 1HB  PHE A 115     -27.880   8.155 -38.097  1.00  0.00           H  
ATOM   1703 2HB  PHE A 115     -28.468   8.618 -36.508  1.00  0.00           H  
ATOM   1704  HD1 PHE A 115     -25.362   8.238 -38.518  1.00  0.00           H  
ATOM   1705  HD2 PHE A 115     -27.244  10.078 -35.153  1.00  0.00           H  
ATOM   1706  HE1 PHE A 115     -23.392   9.702 -38.219  1.00  0.00           H  
ATOM   1707  HE2 PHE A 115     -25.277  11.546 -34.852  1.00  0.00           H  
ATOM   1708  HZ  PHE A 115     -23.350  11.356 -36.386  1.00  0.00           H  
ATOM   1709  N   PHE A 116     -27.991   7.214 -34.244  1.00  0.00           N  
ATOM   1710  CA  PHE A 116     -27.805   7.132 -32.808  1.00  0.00           C  
ATOM   1711  C   PHE A 116     -28.268   5.734 -32.365  1.00  0.00           C  
ATOM   1712  O   PHE A 116     -29.445   5.465 -32.365  1.00  0.00           O  
ATOM   1713  CB  PHE A 116     -28.594   8.224 -32.084  1.00  0.00           C  
ATOM   1714  CG  PHE A 116     -28.073   9.612 -32.328  1.00  0.00           C  
ATOM   1715  CD1 PHE A 116     -28.883  10.582 -32.900  1.00  0.00           C  
ATOM   1716  CD2 PHE A 116     -26.772   9.950 -31.987  1.00  0.00           C  
ATOM   1717  CE1 PHE A 116     -28.404  11.859 -33.125  1.00  0.00           C  
ATOM   1718  CE2 PHE A 116     -26.291  11.225 -32.210  1.00  0.00           C  
ATOM   1719  CZ  PHE A 116     -27.109  12.181 -32.780  1.00  0.00           C  
ATOM   1720  H   PHE A 116     -28.834   7.636 -34.608  1.00  0.00           H  
ATOM   1721  HA  PHE A 116     -26.746   7.272 -32.588  1.00  0.00           H  
ATOM   1722 1HB  PHE A 116     -29.636   8.191 -32.402  1.00  0.00           H  
ATOM   1723 2HB  PHE A 116     -28.574   8.037 -31.011  1.00  0.00           H  
ATOM   1724  HD1 PHE A 116     -29.908  10.327 -33.172  1.00  0.00           H  
ATOM   1725  HD2 PHE A 116     -26.126   9.195 -31.537  1.00  0.00           H  
ATOM   1726  HE1 PHE A 116     -29.051  12.611 -33.575  1.00  0.00           H  
ATOM   1727  HE2 PHE A 116     -25.267  11.478 -31.937  1.00  0.00           H  
ATOM   1728  HZ  PHE A 116     -26.730  13.186 -32.958  1.00  0.00           H  
ATOM   1729  N   ILE A 117     -27.338   4.869 -31.992  1.00  0.00           N  
ATOM   1730  CA  ILE A 117     -27.698   3.469 -31.725  1.00  0.00           C  
ATOM   1731  C   ILE A 117     -27.788   3.262 -30.221  1.00  0.00           C  
ATOM   1732  O   ILE A 117     -27.210   4.039 -29.449  1.00  0.00           O  
ATOM   1733  CB  ILE A 117     -26.673   2.491 -32.327  1.00  0.00           C  
ATOM   1734  CG1 ILE A 117     -25.296   2.703 -31.692  1.00  0.00           C  
ATOM   1735  CG2 ILE A 117     -26.598   2.662 -33.837  1.00  0.00           C  
ATOM   1736  CD1 ILE A 117     -24.282   1.645 -32.065  1.00  0.00           C  
ATOM   1737  H   ILE A 117     -26.376   5.158 -31.887  1.00  0.00           H  
ATOM   1738  HA  ILE A 117     -28.665   3.267 -32.183  1.00  0.00           H  
ATOM   1739  HB  ILE A 117     -26.970   1.468 -32.102  1.00  0.00           H  
ATOM   1740 1HG1 ILE A 117     -24.903   3.673 -31.991  1.00  0.00           H  
ATOM   1741 2HG1 ILE A 117     -25.394   2.711 -30.606  1.00  0.00           H  
ATOM   1742 1HG2 ILE A 117     -25.868   1.964 -34.246  1.00  0.00           H  
ATOM   1743 2HG2 ILE A 117     -27.575   2.464 -34.274  1.00  0.00           H  
ATOM   1744 3HG2 ILE A 117     -26.295   3.683 -34.073  1.00  0.00           H  
ATOM   1745 1HD1 ILE A 117     -23.332   1.863 -31.576  1.00  0.00           H  
ATOM   1746 2HD1 ILE A 117     -24.641   0.667 -31.743  1.00  0.00           H  
ATOM   1747 3HD1 ILE A 117     -24.141   1.642 -33.145  1.00  0.00           H  
ATOM   1748  N   ASN A 118     -28.544   2.217 -29.784  1.00  0.00           N  
ATOM   1749  CA  ASN A 118     -28.569   1.825 -28.383  1.00  0.00           C  
ATOM   1750  C   ASN A 118     -27.172   1.588 -27.776  1.00  0.00           C  
ATOM   1751  O   ASN A 118     -26.325   0.961 -28.403  1.00  0.00           O  
ATOM   1752  CB  ASN A 118     -29.430   0.586 -28.220  1.00  0.00           C  
ATOM   1753  CG  ASN A 118     -29.649   0.220 -26.778  1.00  0.00           C  
ATOM   1754  OD1 ASN A 118     -28.700  -0.111 -26.058  1.00  0.00           O  
ATOM   1755  ND2 ASN A 118     -30.882   0.272 -26.343  1.00  0.00           N  
ATOM   1756  H   ASN A 118     -29.102   1.701 -30.449  1.00  0.00           H  
ATOM   1757  HA  ASN A 118     -29.003   2.641 -27.803  1.00  0.00           H  
ATOM   1758 1HB  ASN A 118     -30.399   0.751 -28.692  1.00  0.00           H  
ATOM   1759 2HB  ASN A 118     -28.957  -0.255 -28.728  1.00  0.00           H  
ATOM   1760 1HD2 ASN A 118     -31.087   0.040 -25.392  1.00  0.00           H  
ATOM   1761 2HD2 ASN A 118     -31.618   0.545 -26.961  1.00  0.00           H  
ATOM   1762  N   GLY A 119     -26.955   2.087 -26.570  1.00  0.00           N  
ATOM   1763  CA  GLY A 119     -25.712   1.840 -25.848  1.00  0.00           C  
ATOM   1764  C   GLY A 119     -24.552   2.766 -26.194  1.00  0.00           C  
ATOM   1765  O   GLY A 119     -23.501   2.695 -25.570  1.00  0.00           O  
ATOM   1766  H   GLY A 119     -27.670   2.654 -26.138  1.00  0.00           H  
ATOM   1767 1HA  GLY A 119     -25.890   1.929 -24.776  1.00  0.00           H  
ATOM   1768 2HA  GLY A 119     -25.380   0.820 -26.035  1.00  0.00           H  
ATOM   1769  N   SER A 120     -24.739   3.656 -27.163  1.00  0.00           N  
ATOM   1770  CA  SER A 120     -23.645   4.495 -27.613  1.00  0.00           C  
ATOM   1771  C   SER A 120     -23.649   5.767 -26.781  1.00  0.00           C  
ATOM   1772  O   SER A 120     -24.702   6.249 -26.365  1.00  0.00           O  
ATOM   1773  CB  SER A 120     -23.783   4.820 -29.087  1.00  0.00           C  
ATOM   1774  OG  SER A 120     -22.787   5.715 -29.500  1.00  0.00           O  
ATOM   1775  H   SER A 120     -25.646   3.756 -27.596  1.00  0.00           H  
ATOM   1776  HA  SER A 120     -22.710   3.953 -27.466  1.00  0.00           H  
ATOM   1777 1HB  SER A 120     -23.716   3.902 -29.670  1.00  0.00           H  
ATOM   1778 2HB  SER A 120     -24.765   5.254 -29.274  1.00  0.00           H  
ATOM   1779  HG  SER A 120     -23.215   6.329 -30.101  1.00  0.00           H  
ATOM   1780  N   ASN A 121     -22.462   6.288 -26.497  1.00  0.00           N  
ATOM   1781  CA  ASN A 121     -22.353   7.385 -25.566  1.00  0.00           C  
ATOM   1782  C   ASN A 121     -22.144   8.742 -26.215  1.00  0.00           C  
ATOM   1783  O   ASN A 121     -22.230   9.741 -25.536  1.00  0.00           O  
ATOM   1784  CB  ASN A 121     -21.232   7.103 -24.582  1.00  0.00           C  
ATOM   1785  CG  ASN A 121     -21.539   5.945 -23.673  1.00  0.00           C  
ATOM   1786  OD1 ASN A 121     -22.704   5.682 -23.355  1.00  0.00           O  
ATOM   1787  ND2 ASN A 121     -20.515   5.249 -23.250  1.00  0.00           N  
ATOM   1788  H   ASN A 121     -21.624   5.924 -26.928  1.00  0.00           H  
ATOM   1789  HA  ASN A 121     -23.294   7.471 -25.021  1.00  0.00           H  
ATOM   1790 1HB  ASN A 121     -20.313   6.888 -25.129  1.00  0.00           H  
ATOM   1791 2HB  ASN A 121     -21.051   7.990 -23.974  1.00  0.00           H  
ATOM   1792 1HD2 ASN A 121     -20.659   4.467 -22.643  1.00  0.00           H  
ATOM   1793 2HD2 ASN A 121     -19.589   5.498 -23.533  1.00  0.00           H  
ATOM   1794  N   TRP A 122     -21.893   8.787 -27.514  1.00  0.00           N  
ATOM   1795  CA  TRP A 122     -21.677  10.086 -28.168  1.00  0.00           C  
ATOM   1796  C   TRP A 122     -23.002  10.591 -28.733  1.00  0.00           C  
ATOM   1797  O   TRP A 122     -23.918   9.819 -28.940  1.00  0.00           O  
ATOM   1798  CB  TRP A 122     -20.641   9.973 -29.288  1.00  0.00           C  
ATOM   1799  CG  TRP A 122     -21.013   8.983 -30.349  1.00  0.00           C  
ATOM   1800  CD1 TRP A 122     -20.671   7.664 -30.390  1.00  0.00           C  
ATOM   1801  CD2 TRP A 122     -21.805   9.228 -31.537  1.00  0.00           C  
ATOM   1802  NE1 TRP A 122     -21.192   7.075 -31.515  1.00  0.00           N  
ATOM   1803  CE2 TRP A 122     -21.890   8.017 -32.228  1.00  0.00           C  
ATOM   1804  CE3 TRP A 122     -22.439  10.362 -32.060  1.00  0.00           C  
ATOM   1805  CZ2 TRP A 122     -22.584   7.901 -33.422  1.00  0.00           C  
ATOM   1806  CZ3 TRP A 122     -23.137  10.245 -33.256  1.00  0.00           C  
ATOM   1807  CH2 TRP A 122     -23.207   9.046 -33.919  1.00  0.00           C  
ATOM   1808  H   TRP A 122     -21.847   7.944 -28.068  1.00  0.00           H  
ATOM   1809  HA  TRP A 122     -21.303  10.790 -27.424  1.00  0.00           H  
ATOM   1810 1HB  TRP A 122     -20.507  10.947 -29.759  1.00  0.00           H  
ATOM   1811 2HB  TRP A 122     -19.680   9.678 -28.866  1.00  0.00           H  
ATOM   1812  HD1 TRP A 122     -20.072   7.153 -29.638  1.00  0.00           H  
ATOM   1813  HE1 TRP A 122     -21.080   6.106 -31.777  1.00  0.00           H  
ATOM   1814  HE3 TRP A 122     -22.388  11.316 -31.536  1.00  0.00           H  
ATOM   1815  HZ2 TRP A 122     -22.652   6.957 -33.963  1.00  0.00           H  
ATOM   1816  HZ3 TRP A 122     -23.627  11.133 -33.657  1.00  0.00           H  
ATOM   1817  HH2 TRP A 122     -23.763   8.989 -34.855  1.00  0.00           H  
ATOM   1818  N   GLU A 123     -23.108  11.912 -28.915  1.00  0.00           N  
ATOM   1819  CA  GLU A 123     -24.317  12.544 -29.417  1.00  0.00           C  
ATOM   1820  C   GLU A 123     -24.018  13.541 -30.560  1.00  0.00           C  
ATOM   1821  O   GLU A 123     -24.863  14.348 -30.921  1.00  0.00           O  
ATOM   1822  CB  GLU A 123     -25.041  13.258 -28.273  1.00  0.00           C  
ATOM   1823  CG  GLU A 123     -25.584  12.331 -27.196  1.00  0.00           C  
ATOM   1824  CD  GLU A 123     -24.532  11.894 -26.215  1.00  0.00           C  
ATOM   1825  OE1 GLU A 123     -23.618  12.647 -25.979  1.00  0.00           O  
ATOM   1826  OE2 GLU A 123     -24.643  10.806 -25.700  1.00  0.00           O  
ATOM   1827  H   GLU A 123     -22.309  12.487 -28.691  1.00  0.00           H  
ATOM   1828  HA  GLU A 123     -24.970  11.770 -29.821  1.00  0.00           H  
ATOM   1829 1HB  GLU A 123     -24.359  13.963 -27.796  1.00  0.00           H  
ATOM   1830 2HB  GLU A 123     -25.877  13.832 -28.674  1.00  0.00           H  
ATOM   1831 1HG  GLU A 123     -26.378  12.844 -26.655  1.00  0.00           H  
ATOM   1832 2HG  GLU A 123     -26.016  11.452 -27.673  1.00  0.00           H  
ATOM   1833  N   GLY A 124     -22.811  13.464 -31.090  1.00  0.00           N  
ATOM   1834  CA  GLY A 124     -22.517  14.047 -32.397  1.00  0.00           C  
ATOM   1835  C   GLY A 124     -21.227  13.475 -32.881  1.00  0.00           C  
ATOM   1836  O   GLY A 124     -20.668  12.545 -32.246  1.00  0.00           O  
ATOM   1837  H   GLY A 124     -22.074  12.993 -30.584  1.00  0.00           H  
ATOM   1838 1HA  GLY A 124     -23.332  13.824 -33.086  1.00  0.00           H  
ATOM   1839 2HA  GLY A 124     -22.460  15.131 -32.307  1.00  0.00           H  
ATOM   1840  N   ILE A 125     -20.742  14.030 -33.986  1.00  0.00           N  
ATOM   1841  CA  ILE A 125     -19.600  13.508 -34.684  1.00  0.00           C  
ATOM   1842  C   ILE A 125     -18.750  14.642 -35.216  1.00  0.00           C  
ATOM   1843  O   ILE A 125     -19.272  15.649 -35.700  1.00  0.00           O  
ATOM   1844  CB  ILE A 125     -20.033  12.589 -35.841  1.00  0.00           C  
ATOM   1845  CG1 ILE A 125     -20.912  13.356 -36.832  1.00  0.00           C  
ATOM   1846  CG2 ILE A 125     -20.768  11.370 -35.305  1.00  0.00           C  
ATOM   1847  CD1 ILE A 125     -21.227  12.584 -38.093  1.00  0.00           C  
ATOM   1848  H   ILE A 125     -21.203  14.855 -34.344  1.00  0.00           H  
ATOM   1849  HA  ILE A 125     -19.005  12.923 -33.984  1.00  0.00           H  
ATOM   1850  HB  ILE A 125     -19.153  12.258 -36.391  1.00  0.00           H  
ATOM   1851 1HG1 ILE A 125     -21.853  13.623 -36.352  1.00  0.00           H  
ATOM   1852 2HG1 ILE A 125     -20.416  14.284 -37.116  1.00  0.00           H  
ATOM   1853 1HG2 ILE A 125     -21.067  10.731 -36.135  1.00  0.00           H  
ATOM   1854 2HG2 ILE A 125     -20.111  10.813 -34.638  1.00  0.00           H  
ATOM   1855 3HG2 ILE A 125     -21.654  11.691 -34.756  1.00  0.00           H  
ATOM   1856 1HD1 ILE A 125     -21.853  13.193 -38.746  1.00  0.00           H  
ATOM   1857 2HD1 ILE A 125     -20.298  12.336 -38.609  1.00  0.00           H  
ATOM   1858 3HD1 ILE A 125     -21.755  11.667 -37.836  1.00  0.00           H  
ATOM   1859  N   LEU A 126     -17.443  14.457 -35.113  1.00  0.00           N  
ATOM   1860  CA  LEU A 126     -16.451  15.439 -35.556  1.00  0.00           C  
ATOM   1861  C   LEU A 126     -15.681  14.793 -36.707  1.00  0.00           C  
ATOM   1862  O   LEU A 126     -14.797  13.943 -36.502  1.00  0.00           O  
ATOM   1863  CB  LEU A 126     -15.501  15.832 -34.417  1.00  0.00           C  
ATOM   1864  CG  LEU A 126     -14.412  16.849 -34.781  1.00  0.00           C  
ATOM   1865  CD1 LEU A 126     -15.061  18.154 -35.221  1.00  0.00           C  
ATOM   1866  CD2 LEU A 126     -13.501  17.069 -33.582  1.00  0.00           C  
ATOM   1867  H   LEU A 126     -17.127  13.588 -34.706  1.00  0.00           H  
ATOM   1868  HA  LEU A 126     -16.975  16.335 -35.885  1.00  0.00           H  
ATOM   1869 1HB  LEU A 126     -16.090  16.254 -33.604  1.00  0.00           H  
ATOM   1870 2HB  LEU A 126     -15.006  14.933 -34.051  1.00  0.00           H  
ATOM   1871  HG  LEU A 126     -13.825  16.470 -35.618  1.00  0.00           H  
ATOM   1872 1HD1 LEU A 126     -14.287  18.877 -35.480  1.00  0.00           H  
ATOM   1873 2HD1 LEU A 126     -15.692  17.972 -36.092  1.00  0.00           H  
ATOM   1874 3HD1 LEU A 126     -15.670  18.550 -34.408  1.00  0.00           H  
ATOM   1875 1HD2 LEU A 126     -12.726  17.791 -33.841  1.00  0.00           H  
ATOM   1876 2HD2 LEU A 126     -14.087  17.449 -32.745  1.00  0.00           H  
ATOM   1877 3HD2 LEU A 126     -13.037  16.123 -33.301  1.00  0.00           H  
ATOM   1878  N   GLY A 127     -16.103  15.143 -37.915  1.00  0.00           N  
ATOM   1879  CA  GLY A 127     -15.467  14.670 -39.121  1.00  0.00           C  
ATOM   1880  C   GLY A 127     -14.177  15.406 -39.391  1.00  0.00           C  
ATOM   1881  O   GLY A 127     -14.186  16.622 -39.614  1.00  0.00           O  
ATOM   1882  H   GLY A 127     -16.897  15.762 -37.988  1.00  0.00           H  
ATOM   1883 1HA  GLY A 127     -15.266  13.602 -39.032  1.00  0.00           H  
ATOM   1884 2HA  GLY A 127     -16.144  14.800 -39.964  1.00  0.00           H  
ATOM   1885  N   LEU A 128     -13.065  14.672 -39.404  1.00  0.00           N  
ATOM   1886  CA  LEU A 128     -11.761  15.279 -39.469  1.00  0.00           C  
ATOM   1887  C   LEU A 128     -11.037  15.095 -40.807  1.00  0.00           C  
ATOM   1888  O   LEU A 128      -9.840  15.322 -40.915  1.00  0.00           O  
ATOM   1889  CB  LEU A 128     -10.893  14.708 -38.340  1.00  0.00           C  
ATOM   1890  CG  LEU A 128     -11.391  14.983 -36.915  1.00  0.00           C  
ATOM   1891  CD1 LEU A 128     -10.488  14.272 -35.916  1.00  0.00           C  
ATOM   1892  CD2 LEU A 128     -11.410  16.483 -36.664  1.00  0.00           C  
ATOM   1893  H   LEU A 128     -13.138  13.665 -39.367  1.00  0.00           H  
ATOM   1894  HA  LEU A 128     -11.873  16.354 -39.332  1.00  0.00           H  
ATOM   1895 1HB  LEU A 128     -10.827  13.629 -38.465  1.00  0.00           H  
ATOM   1896 2HB  LEU A 128      -9.890  15.126 -38.427  1.00  0.00           H  
ATOM   1897  HG  LEU A 128     -12.398  14.582 -36.798  1.00  0.00           H  
ATOM   1898 1HD1 LEU A 128     -10.841  14.467 -34.903  1.00  0.00           H  
ATOM   1899 2HD1 LEU A 128     -10.508  13.199 -36.106  1.00  0.00           H  
ATOM   1900 3HD1 LEU A 128      -9.468  14.641 -36.021  1.00  0.00           H  
ATOM   1901 1HD2 LEU A 128     -11.764  16.679 -35.652  1.00  0.00           H  
ATOM   1902 2HD2 LEU A 128     -10.403  16.885 -36.780  1.00  0.00           H  
ATOM   1903 3HD2 LEU A 128     -12.077  16.963 -37.381  1.00  0.00           H  
ATOM   1904  N   ALA A 129     -11.769  14.697 -41.824  1.00  0.00           N  
ATOM   1905  CA  ALA A 129     -11.161  14.457 -43.134  1.00  0.00           C  
ATOM   1906  C   ALA A 129     -11.290  15.731 -43.944  1.00  0.00           C  
ATOM   1907  O   ALA A 129     -11.495  16.800 -43.357  1.00  0.00           O  
ATOM   1908  CB  ALA A 129     -11.819  13.287 -43.850  1.00  0.00           C  
ATOM   1909  H   ALA A 129     -12.762  14.553 -41.709  1.00  0.00           H  
ATOM   1910  HA  ALA A 129     -10.109  14.217 -42.980  1.00  0.00           H  
ATOM   1911 1HB  ALA A 129     -11.342  13.138 -44.819  1.00  0.00           H  
ATOM   1912 2HB  ALA A 129     -11.709  12.384 -43.249  1.00  0.00           H  
ATOM   1913 3HB  ALA A 129     -12.877  13.498 -43.996  1.00  0.00           H  
ATOM   1914  N   TYR A 130     -11.087  15.661 -45.257  1.00  0.00           N  
ATOM   1915  CA  TYR A 130     -10.912  16.874 -46.077  1.00  0.00           C  
ATOM   1916  C   TYR A 130     -12.209  17.419 -46.589  1.00  0.00           C  
ATOM   1917  O   TYR A 130     -13.218  16.739 -46.566  1.00  0.00           O  
ATOM   1918  CB  TYR A 130      -9.980  16.598 -47.259  1.00  0.00           C  
ATOM   1919  CG  TYR A 130      -8.546  16.336 -46.857  1.00  0.00           C  
ATOM   1920  CD1 TYR A 130      -8.101  15.034 -46.681  1.00  0.00           C  
ATOM   1921  CD2 TYR A 130      -7.674  17.398 -46.665  1.00  0.00           C  
ATOM   1922  CE1 TYR A 130      -6.791  14.794 -46.314  1.00  0.00           C  
ATOM   1923  CE2 TYR A 130      -6.364  17.158 -46.298  1.00  0.00           C  
ATOM   1924  CZ  TYR A 130      -5.922  15.863 -46.123  1.00  0.00           C  
ATOM   1925  OH  TYR A 130      -4.617  15.625 -45.757  1.00  0.00           O  
ATOM   1926  H   TYR A 130     -11.052  14.756 -45.704  1.00  0.00           H  
ATOM   1927  HA  TYR A 130     -10.463  17.650 -45.456  1.00  0.00           H  
ATOM   1928 1HB  TYR A 130     -10.342  15.731 -47.813  1.00  0.00           H  
ATOM   1929 2HB  TYR A 130      -9.993  17.449 -47.939  1.00  0.00           H  
ATOM   1930  HD1 TYR A 130      -8.786  14.199 -46.832  1.00  0.00           H  
ATOM   1931  HD2 TYR A 130      -8.024  18.421 -46.802  1.00  0.00           H  
ATOM   1932  HE1 TYR A 130      -6.442  13.771 -46.176  1.00  0.00           H  
ATOM   1933  HE2 TYR A 130      -5.680  17.993 -46.146  1.00  0.00           H  
ATOM   1934  HH  TYR A 130      -4.154  16.461 -45.666  1.00  0.00           H  
ATOM   1935  N   ALA A 131     -12.165  18.680 -47.062  1.00  0.00           N  
ATOM   1936  CA  ALA A 131     -13.344  19.401 -47.545  1.00  0.00           C  
ATOM   1937  C   ALA A 131     -14.057  18.688 -48.677  1.00  0.00           C  
ATOM   1938  O   ALA A 131     -15.271  18.737 -48.796  1.00  0.00           O  
ATOM   1939  CB  ALA A 131     -12.951  20.802 -47.990  1.00  0.00           C  
ATOM   1940  H   ALA A 131     -11.266  19.140 -47.079  1.00  0.00           H  
ATOM   1941  HA  ALA A 131     -14.056  19.475 -46.723  1.00  0.00           H  
ATOM   1942 1HB  ALA A 131     -13.835  21.331 -48.348  1.00  0.00           H  
ATOM   1943 2HB  ALA A 131     -12.520  21.344 -47.149  1.00  0.00           H  
ATOM   1944 3HB  ALA A 131     -12.218  20.736 -48.793  1.00  0.00           H  
ATOM   1945  N   GLU A 132     -13.308  18.005 -49.518  1.00  0.00           N  
ATOM   1946  CA  GLU A 132     -13.927  17.268 -50.635  1.00  0.00           C  
ATOM   1947  C   GLU A 132     -15.073  16.324 -50.167  1.00  0.00           C  
ATOM   1948  O   GLU A 132     -16.017  16.075 -50.923  1.00  0.00           O  
ATOM   1949  CB  GLU A 132     -12.860  16.458 -51.375  1.00  0.00           C  
ATOM   1950  CG  GLU A 132     -13.366  15.737 -52.616  1.00  0.00           C  
ATOM   1951  CD  GLU A 132     -12.274  15.024 -53.365  1.00  0.00           C  
ATOM   1952  OE1 GLU A 132     -11.144  15.104 -52.947  1.00  0.00           O  
ATOM   1953  OE2 GLU A 132     -12.571  14.400 -54.356  1.00  0.00           O  
ATOM   1954  H   GLU A 132     -12.304  17.979 -49.407  1.00  0.00           H  
ATOM   1955  HA  GLU A 132     -14.366  17.990 -51.324  1.00  0.00           H  
ATOM   1956 1HB  GLU A 132     -12.048  17.119 -51.680  1.00  0.00           H  
ATOM   1957 2HB  GLU A 132     -12.439  15.711 -50.702  1.00  0.00           H  
ATOM   1958 1HG  GLU A 132     -14.121  15.010 -52.318  1.00  0.00           H  
ATOM   1959 2HG  GLU A 132     -13.840  16.462 -53.277  1.00  0.00           H  
ATOM   1960  N   ILE A 133     -15.051  15.866 -48.912  1.00  0.00           N  
ATOM   1961  CA  ILE A 133     -16.107  14.972 -48.409  1.00  0.00           C  
ATOM   1962  C   ILE A 133     -17.226  15.741 -47.658  1.00  0.00           C  
ATOM   1963  O   ILE A 133     -18.227  15.165 -47.236  1.00  0.00           O  
ATOM   1964  CB  ILE A 133     -15.506  13.905 -47.476  1.00  0.00           C  
ATOM   1965  CG1 ILE A 133     -16.471  12.727 -47.319  1.00  0.00           C  
ATOM   1966  CG2 ILE A 133     -15.173  14.509 -46.121  1.00  0.00           C  
ATOM   1967  CD1 ILE A 133     -15.852  11.512 -46.669  1.00  0.00           C  
ATOM   1968  H   ILE A 133     -14.299  16.135 -48.294  1.00  0.00           H  
ATOM   1969  HA  ILE A 133     -16.571  14.472 -49.259  1.00  0.00           H  
ATOM   1970  HB  ILE A 133     -14.593  13.507 -47.919  1.00  0.00           H  
ATOM   1971 1HG1 ILE A 133     -17.327  13.036 -46.720  1.00  0.00           H  
ATOM   1972 2HG1 ILE A 133     -16.849  12.433 -48.299  1.00  0.00           H  
ATOM   1973 1HG2 ILE A 133     -14.750  13.741 -45.474  1.00  0.00           H  
ATOM   1974 2HG2 ILE A 133     -14.451  15.314 -46.249  1.00  0.00           H  
ATOM   1975 3HG2 ILE A 133     -16.082  14.906 -45.667  1.00  0.00           H  
ATOM   1976 1HD1 ILE A 133     -16.597  10.720 -46.593  1.00  0.00           H  
ATOM   1977 2HD1 ILE A 133     -15.013  11.164 -47.273  1.00  0.00           H  
ATOM   1978 3HD1 ILE A 133     -15.498  11.773 -45.673  1.00  0.00           H  
ATOM   1979  N   ALA A 134     -17.044  17.048 -47.468  1.00  0.00           N  
ATOM   1980  CA  ALA A 134     -18.019  17.835 -46.748  1.00  0.00           C  
ATOM   1981  C   ALA A 134     -19.363  17.881 -47.471  1.00  0.00           C  
ATOM   1982  O   ALA A 134     -19.437  17.986 -48.703  1.00  0.00           O  
ATOM   1983  CB  ALA A 134     -17.487  19.244 -46.528  1.00  0.00           C  
ATOM   1984  H   ALA A 134     -16.216  17.500 -47.829  1.00  0.00           H  
ATOM   1985  HA  ALA A 134     -18.188  17.362 -45.781  1.00  0.00           H  
ATOM   1986 1HB  ALA A 134     -18.227  19.831 -45.985  1.00  0.00           H  
ATOM   1987 2HB  ALA A 134     -16.564  19.198 -45.949  1.00  0.00           H  
ATOM   1988 3HB  ALA A 134     -17.288  19.712 -47.491  1.00  0.00           H  
ATOM   1989  N   ARG A 135     -20.425  17.821 -46.701  1.00  0.00           N  
ATOM   1990  CA  ARG A 135     -21.754  17.906 -47.247  1.00  0.00           C  
ATOM   1991  C   ARG A 135     -22.413  19.183 -46.756  1.00  0.00           C  
ATOM   1992  O   ARG A 135     -22.324  19.486 -45.580  1.00  0.00           O  
ATOM   1993  CB  ARG A 135     -22.587  16.699 -46.842  1.00  0.00           C  
ATOM   1994  CG  ARG A 135     -22.030  15.357 -47.290  1.00  0.00           C  
ATOM   1995  CD  ARG A 135     -22.189  15.158 -48.754  1.00  0.00           C  
ATOM   1996  NE  ARG A 135     -21.680  13.866 -49.184  1.00  0.00           N  
ATOM   1997  CZ  ARG A 135     -21.686  13.426 -50.457  1.00  0.00           C  
ATOM   1998  NH1 ARG A 135     -22.177  14.185 -51.412  1.00  0.00           N  
ATOM   1999  NH2 ARG A 135     -21.197  12.233 -50.747  1.00  0.00           N  
ATOM   2000  H   ARG A 135     -20.309  17.713 -45.704  1.00  0.00           H  
ATOM   2001  HA  ARG A 135     -21.681  17.924 -48.335  1.00  0.00           H  
ATOM   2002 1HB  ARG A 135     -22.683  16.670 -45.757  1.00  0.00           H  
ATOM   2003 2HB  ARG A 135     -23.591  16.794 -47.256  1.00  0.00           H  
ATOM   2004 1HG  ARG A 135     -20.968  15.306 -47.051  1.00  0.00           H  
ATOM   2005 2HG  ARG A 135     -22.557  14.554 -46.775  1.00  0.00           H  
ATOM   2006 1HD  ARG A 135     -23.246  15.212 -49.015  1.00  0.00           H  
ATOM   2007 2HD  ARG A 135     -21.644  15.935 -49.288  1.00  0.00           H  
ATOM   2008  HE  ARG A 135     -21.294  13.254 -48.477  1.00  0.00           H  
ATOM   2009 1HH1 ARG A 135     -22.550  15.097 -51.191  1.00  0.00           H  
ATOM   2010 2HH1 ARG A 135     -22.181  13.856 -52.367  1.00  0.00           H  
ATOM   2011 1HH2 ARG A 135     -20.820  11.650 -50.012  1.00  0.00           H  
ATOM   2012 2HH2 ARG A 135     -21.202  11.904 -51.701  1.00  0.00           H  
ATOM   2013  N   PRO A 136     -23.166  19.877 -47.632  1.00  0.00           N  
ATOM   2014  CA  PRO A 136     -23.558  19.517 -49.004  1.00  0.00           C  
ATOM   2015  C   PRO A 136     -22.449  19.559 -50.039  1.00  0.00           C  
ATOM   2016  O   PRO A 136     -22.583  18.977 -51.142  1.00  0.00           O  
ATOM   2017  CB  PRO A 136     -24.626  20.569 -49.319  1.00  0.00           C  
ATOM   2018  CG  PRO A 136     -25.074  21.048 -47.980  1.00  0.00           C  
ATOM   2019  CD  PRO A 136     -23.839  20.971 -47.123  1.00  0.00           C  
ATOM   2020  HA  PRO A 136     -23.982  18.502 -49.004  1.00  0.00           H  
ATOM   2021 1HB  PRO A 136     -24.194  21.371 -49.936  1.00  0.00           H  
ATOM   2022 2HB  PRO A 136     -25.440  20.116 -49.904  1.00  0.00           H  
ATOM   2023 1HG  PRO A 136     -25.473  22.070 -48.056  1.00  0.00           H  
ATOM   2024 2HG  PRO A 136     -25.890  20.415 -47.604  1.00  0.00           H  
ATOM   2025 1HD  PRO A 136     -23.263  21.903 -47.223  1.00  0.00           H  
ATOM   2026 2HD  PRO A 136     -24.129  20.805 -46.075  1.00  0.00           H  
ATOM   2027  N   ASP A 137     -21.365  20.243 -49.717  1.00  0.00           N  
ATOM   2028  CA  ASP A 137     -20.325  20.478 -50.673  1.00  0.00           C  
ATOM   2029  C   ASP A 137     -19.045  20.939 -49.946  1.00  0.00           C  
ATOM   2030  O   ASP A 137     -19.066  21.293 -48.738  1.00  0.00           O  
ATOM   2031  CB  ASP A 137     -20.773  21.523 -51.698  1.00  0.00           C  
ATOM   2032  CG  ASP A 137     -19.998  21.439 -53.006  1.00  0.00           C  
ATOM   2033  OD1 ASP A 137     -19.070  20.669 -53.076  1.00  0.00           O  
ATOM   2034  OD2 ASP A 137     -20.342  22.146 -53.923  1.00  0.00           O  
ATOM   2035  H   ASP A 137     -21.264  20.608 -48.781  1.00  0.00           H  
ATOM   2036  HA  ASP A 137     -20.116  19.543 -51.194  1.00  0.00           H  
ATOM   2037 1HB  ASP A 137     -21.834  21.392 -51.912  1.00  0.00           H  
ATOM   2038 2HB  ASP A 137     -20.644  22.522 -51.280  1.00  0.00           H  
ATOM   2039  N   ASP A 138     -17.943  20.910 -50.676  1.00  0.00           N  
ATOM   2040  CA  ASP A 138     -16.660  21.279 -50.129  1.00  0.00           C  
ATOM   2041  C   ASP A 138     -16.583  22.739 -49.685  1.00  0.00           C  
ATOM   2042  O   ASP A 138     -15.671  23.094 -48.977  1.00  0.00           O  
ATOM   2043  CB  ASP A 138     -15.565  21.002 -51.162  1.00  0.00           C  
ATOM   2044  CG  ASP A 138     -15.747  21.799 -52.447  1.00  0.00           C  
ATOM   2045  OD1 ASP A 138     -16.674  22.569 -52.518  1.00  0.00           O  
ATOM   2046  OD2 ASP A 138     -14.956  21.629 -53.344  1.00  0.00           O  
ATOM   2047  H   ASP A 138     -18.001  20.622 -51.642  1.00  0.00           H  
ATOM   2048  HA  ASP A 138     -16.475  20.673 -49.242  1.00  0.00           H  
ATOM   2049 1HB  ASP A 138     -14.592  21.246 -50.735  1.00  0.00           H  
ATOM   2050 2HB  ASP A 138     -15.557  19.940 -51.408  1.00  0.00           H  
ATOM   2051  N   SER A 139     -17.539  23.580 -50.067  1.00  0.00           N  
ATOM   2052  CA  SER A 139     -17.543  24.984 -49.585  1.00  0.00           C  
ATOM   2053  C   SER A 139     -17.944  25.085 -48.098  1.00  0.00           C  
ATOM   2054  O   SER A 139     -17.730  26.092 -47.440  1.00  0.00           O  
ATOM   2055  CB  SER A 139     -18.492  25.818 -50.423  1.00  0.00           C  
ATOM   2056  OG  SER A 139     -19.822  25.427 -50.214  1.00  0.00           O  
ATOM   2057  H   SER A 139     -18.272  23.271 -50.689  1.00  0.00           H  
ATOM   2058  HA  SER A 139     -16.535  25.388 -49.687  1.00  0.00           H  
ATOM   2059 1HB  SER A 139     -18.375  26.870 -50.168  1.00  0.00           H  
ATOM   2060 2HB  SER A 139     -18.240  25.707 -51.477  1.00  0.00           H  
ATOM   2061  HG  SER A 139     -19.954  24.640 -50.748  1.00  0.00           H  
ATOM   2062  N   LEU A 140     -18.528  24.035 -47.549  1.00  0.00           N  
ATOM   2063  CA  LEU A 140     -18.790  24.048 -46.110  1.00  0.00           C  
ATOM   2064  C   LEU A 140     -17.522  23.709 -45.333  1.00  0.00           C  
ATOM   2065  O   LEU A 140     -17.198  22.522 -45.125  1.00  0.00           O  
ATOM   2066  CB  LEU A 140     -19.899  23.049 -45.758  1.00  0.00           C  
ATOM   2067  CG  LEU A 140     -20.307  23.000 -44.280  1.00  0.00           C  
ATOM   2068  CD1 LEU A 140     -20.857  24.356 -43.860  1.00  0.00           C  
ATOM   2069  CD2 LEU A 140     -21.340  21.903 -44.074  1.00  0.00           C  
ATOM   2070  H   LEU A 140     -18.798  23.227 -48.091  1.00  0.00           H  
ATOM   2071  HA  LEU A 140     -19.119  25.047 -45.828  1.00  0.00           H  
ATOM   2072 1HB  LEU A 140     -20.787  23.297 -46.338  1.00  0.00           H  
ATOM   2073 2HB  LEU A 140     -19.571  22.050 -46.044  1.00  0.00           H  
ATOM   2074  HG  LEU A 140     -19.429  22.792 -43.667  1.00  0.00           H  
ATOM   2075 1HD1 LEU A 140     -21.146  24.322 -42.809  1.00  0.00           H  
ATOM   2076 2HD1 LEU A 140     -20.090  25.119 -43.999  1.00  0.00           H  
ATOM   2077 3HD1 LEU A 140     -21.727  24.600 -44.467  1.00  0.00           H  
ATOM   2078 1HD2 LEU A 140     -21.629  21.868 -43.023  1.00  0.00           H  
ATOM   2079 2HD2 LEU A 140     -22.219  22.111 -44.685  1.00  0.00           H  
ATOM   2080 3HD2 LEU A 140     -20.915  20.943 -44.365  1.00  0.00           H  
ATOM   2081  N   GLU A 141     -16.837  24.753 -44.867  1.00  0.00           N  
ATOM   2082  CA  GLU A 141     -15.522  24.645 -44.223  1.00  0.00           C  
ATOM   2083  C   GLU A 141     -15.518  23.674 -43.051  1.00  0.00           C  
ATOM   2084  O   GLU A 141     -16.408  23.726 -42.203  1.00  0.00           O  
ATOM   2085  CB  GLU A 141     -15.057  26.021 -43.741  1.00  0.00           C  
ATOM   2086  CG  GLU A 141     -13.661  26.036 -43.135  1.00  0.00           C  
ATOM   2087  CD  GLU A 141     -13.222  27.410 -42.712  1.00  0.00           C  
ATOM   2088  OE1 GLU A 141     -13.151  28.275 -43.552  1.00  0.00           O  
ATOM   2089  OE2 GLU A 141     -12.956  27.595 -41.547  1.00  0.00           O  
ATOM   2090  H   GLU A 141     -17.261  25.664 -44.971  1.00  0.00           H  
ATOM   2091  HA  GLU A 141     -14.807  24.269 -44.956  1.00  0.00           H  
ATOM   2092 1HB  GLU A 141     -15.067  26.722 -44.576  1.00  0.00           H  
ATOM   2093 2HB  GLU A 141     -15.752  26.397 -42.990  1.00  0.00           H  
ATOM   2094 1HG  GLU A 141     -13.646  25.379 -42.266  1.00  0.00           H  
ATOM   2095 2HG  GLU A 141     -12.955  25.643 -43.865  1.00  0.00           H  
ATOM   2096  N   PRO A 142     -14.557  22.750 -43.036  1.00  0.00           N  
ATOM   2097  CA  PRO A 142     -14.564  21.718 -42.006  1.00  0.00           C  
ATOM   2098  C   PRO A 142     -14.161  22.331 -40.670  1.00  0.00           C  
ATOM   2099  O   PRO A 142     -13.458  23.372 -40.602  1.00  0.00           O  
ATOM   2100  CB  PRO A 142     -13.529  20.706 -42.508  1.00  0.00           C  
ATOM   2101  CG  PRO A 142     -13.372  21.031 -43.955  1.00  0.00           C  
ATOM   2102  CD  PRO A 142     -13.596  22.518 -44.031  1.00  0.00           C  
ATOM   2103  HA  PRO A 142     -15.564  21.262 -41.958  1.00  0.00           H  
ATOM   2104 1HB  PRO A 142     -12.592  20.815 -41.942  1.00  0.00           H  
ATOM   2105 2HB  PRO A 142     -13.891  19.682 -42.338  1.00  0.00           H  
ATOM   2106 1HG  PRO A 142     -12.372  20.735 -44.304  1.00  0.00           H  
ATOM   2107 2HG  PRO A 142     -14.099  20.462 -44.553  1.00  0.00           H  
ATOM   2108 1HD  PRO A 142     -12.648  23.043 -43.838  1.00  0.00           H  
ATOM   2109 2HD  PRO A 142     -13.989  22.780 -45.024  1.00  0.00           H  
ATOM   2110  N   PHE A 143     -14.527  21.624 -39.622  1.00  0.00           N  
ATOM   2111  CA  PHE A 143     -14.214  22.009 -38.270  1.00  0.00           C  
ATOM   2112  C   PHE A 143     -12.731  22.259 -38.081  1.00  0.00           C  
ATOM   2113  O   PHE A 143     -12.346  23.296 -37.522  1.00  0.00           O  
ATOM   2114  CB  PHE A 143     -14.682  20.927 -37.295  1.00  0.00           C  
ATOM   2115  CG  PHE A 143     -14.333  21.212 -35.861  1.00  0.00           C  
ATOM   2116  CD1 PHE A 143     -15.288  21.708 -34.986  1.00  0.00           C  
ATOM   2117  CD2 PHE A 143     -13.051  20.985 -35.386  1.00  0.00           C  
ATOM   2118  CE1 PHE A 143     -14.968  21.970 -33.667  1.00  0.00           C  
ATOM   2119  CE2 PHE A 143     -12.729  21.245 -34.068  1.00  0.00           C  
ATOM   2120  CZ  PHE A 143     -13.689  21.739 -33.208  1.00  0.00           C  
ATOM   2121  H   PHE A 143     -15.050  20.775 -39.783  1.00  0.00           H  
ATOM   2122  HA  PHE A 143     -14.739  22.938 -38.044  1.00  0.00           H  
ATOM   2123 1HB  PHE A 143     -15.763  20.816 -37.366  1.00  0.00           H  
ATOM   2124 2HB  PHE A 143     -14.236  19.972 -37.570  1.00  0.00           H  
ATOM   2125  HD1 PHE A 143     -16.300  21.890 -35.349  1.00  0.00           H  
ATOM   2126  HD2 PHE A 143     -12.292  20.596 -36.065  1.00  0.00           H  
ATOM   2127  HE1 PHE A 143     -15.728  22.360 -32.990  1.00  0.00           H  
ATOM   2128  HE2 PHE A 143     -11.717  21.062 -33.707  1.00  0.00           H  
ATOM   2129  HZ  PHE A 143     -13.436  21.947 -32.169  1.00  0.00           H  
ATOM   2130  N   PHE A 144     -11.894  21.316 -38.519  1.00  0.00           N  
ATOM   2131  CA  PHE A 144     -10.438  21.476 -38.358  1.00  0.00           C  
ATOM   2132  C   PHE A 144      -9.842  22.613 -39.191  1.00  0.00           C  
ATOM   2133  O   PHE A 144      -8.887  23.276 -38.747  1.00  0.00           O  
ATOM   2134  CB  PHE A 144      -9.730  20.171 -38.725  1.00  0.00           C  
ATOM   2135  CG  PHE A 144      -8.249  20.192 -38.470  1.00  0.00           C  
ATOM   2136  CD1 PHE A 144      -7.750  20.561 -37.230  1.00  0.00           C  
ATOM   2137  CD2 PHE A 144      -7.353  19.845 -39.470  1.00  0.00           C  
ATOM   2138  CE1 PHE A 144      -6.388  20.581 -36.994  1.00  0.00           C  
ATOM   2139  CE2 PHE A 144      -5.992  19.864 -39.237  1.00  0.00           C  
ATOM   2140  CZ  PHE A 144      -5.509  20.232 -37.997  1.00  0.00           C  
ATOM   2141  H   PHE A 144     -12.251  20.483 -38.965  1.00  0.00           H  
ATOM   2142  HA  PHE A 144     -10.229  21.711 -37.313  1.00  0.00           H  
ATOM   2143 1HB  PHE A 144     -10.161  19.350 -38.154  1.00  0.00           H  
ATOM   2144 2HB  PHE A 144      -9.890  19.955 -39.781  1.00  0.00           H  
ATOM   2145  HD1 PHE A 144      -8.445  20.835 -36.436  1.00  0.00           H  
ATOM   2146  HD2 PHE A 144      -7.735  19.555 -40.449  1.00  0.00           H  
ATOM   2147  HE1 PHE A 144      -6.009  20.872 -36.015  1.00  0.00           H  
ATOM   2148  HE2 PHE A 144      -5.298  19.588 -40.031  1.00  0.00           H  
ATOM   2149  HZ  PHE A 144      -4.436  20.249 -37.813  1.00  0.00           H  
ATOM   2150  N   ASP A 145     -10.358  22.833 -40.391  1.00  0.00           N  
ATOM   2151  CA  ASP A 145      -9.894  23.981 -41.202  1.00  0.00           C  
ATOM   2152  C   ASP A 145     -10.253  25.343 -40.551  1.00  0.00           C  
ATOM   2153  O   ASP A 145      -9.424  26.250 -40.536  1.00  0.00           O  
ATOM   2154  CB  ASP A 145     -10.496  23.911 -42.608  1.00  0.00           C  
ATOM   2155  CG  ASP A 145      -9.899  22.794 -43.453  1.00  0.00           C  
ATOM   2156  OD1 ASP A 145      -8.855  22.300 -43.099  1.00  0.00           O  
ATOM   2157  OD2 ASP A 145     -10.494  22.445 -44.445  1.00  0.00           O  
ATOM   2158  H   ASP A 145     -11.071  22.223 -40.765  1.00  0.00           H  
ATOM   2159  HA  ASP A 145      -8.808  23.931 -41.282  1.00  0.00           H  
ATOM   2160 1HB  ASP A 145     -11.573  23.757 -42.535  1.00  0.00           H  
ATOM   2161 2HB  ASP A 145     -10.335  24.860 -43.120  1.00  0.00           H  
ATOM   2162  N   SER A 146     -11.435  25.445 -39.962  1.00  0.00           N  
ATOM   2163  CA  SER A 146     -11.799  26.612 -39.127  1.00  0.00           C  
ATOM   2164  C   SER A 146     -10.853  26.826 -37.938  1.00  0.00           C  
ATOM   2165  O   SER A 146     -10.466  27.970 -37.637  1.00  0.00           O  
ATOM   2166  CB  SER A 146     -13.216  26.451 -38.612  1.00  0.00           C  
ATOM   2167  OG  SER A 146     -14.140  26.491 -39.664  1.00  0.00           O  
ATOM   2168  H   SER A 146     -12.107  24.702 -40.088  1.00  0.00           H  
ATOM   2169  HA  SER A 146     -11.745  27.510 -39.745  1.00  0.00           H  
ATOM   2170 1HB  SER A 146     -13.305  25.503 -38.082  1.00  0.00           H  
ATOM   2171 2HB  SER A 146     -13.437  27.245 -37.900  1.00  0.00           H  
ATOM   2172  HG  SER A 146     -13.690  26.920 -40.396  1.00  0.00           H  
ATOM   2173  N   LEU A 147     -10.491  25.733 -37.255  1.00  0.00           N  
ATOM   2174  CA  LEU A 147      -9.644  25.806 -36.077  1.00  0.00           C  
ATOM   2175  C   LEU A 147      -8.229  26.269 -36.453  1.00  0.00           C  
ATOM   2176  O   LEU A 147      -7.655  27.155 -35.794  1.00  0.00           O  
ATOM   2177  CB  LEU A 147      -9.584  24.438 -35.385  1.00  0.00           C  
ATOM   2178  CG  LEU A 147      -8.815  24.397 -34.059  1.00  0.00           C  
ATOM   2179  CD1 LEU A 147      -9.347  23.260 -33.198  1.00  0.00           C  
ATOM   2180  CD2 LEU A 147      -7.330  24.221 -34.339  1.00  0.00           C  
ATOM   2181  H   LEU A 147     -10.818  24.831 -37.571  1.00  0.00           H  
ATOM   2182  HA  LEU A 147     -10.074  26.531 -35.387  1.00  0.00           H  
ATOM   2183 1HB  LEU A 147     -10.602  24.104 -35.188  1.00  0.00           H  
ATOM   2184 2HB  LEU A 147      -9.115  23.726 -36.063  1.00  0.00           H  
ATOM   2185  HG  LEU A 147      -8.974  25.329 -33.516  1.00  0.00           H  
ATOM   2186 1HD1 LEU A 147      -8.800  23.230 -32.255  1.00  0.00           H  
ATOM   2187 2HD1 LEU A 147     -10.407  23.421 -32.997  1.00  0.00           H  
ATOM   2188 3HD1 LEU A 147      -9.217  22.314 -33.722  1.00  0.00           H  
ATOM   2189 1HD2 LEU A 147      -6.782  24.192 -33.396  1.00  0.00           H  
ATOM   2190 2HD2 LEU A 147      -7.169  23.288 -34.881  1.00  0.00           H  
ATOM   2191 3HD2 LEU A 147      -6.971  25.056 -34.941  1.00  0.00           H  
ATOM   2192  N   VAL A 148      -7.702  25.718 -37.541  1.00  0.00           N  
ATOM   2193  CA  VAL A 148      -6.371  26.074 -38.021  1.00  0.00           C  
ATOM   2194  C   VAL A 148      -6.264  27.566 -38.335  1.00  0.00           C  
ATOM   2195  O   VAL A 148      -5.303  28.195 -37.964  1.00  0.00           O  
ATOM   2196  CB  VAL A 148      -6.029  25.262 -39.285  1.00  0.00           C  
ATOM   2197  CG1 VAL A 148      -4.742  25.773 -39.914  1.00  0.00           C  
ATOM   2198  CG2 VAL A 148      -5.910  23.787 -38.935  1.00  0.00           C  
ATOM   2199  H   VAL A 148      -8.241  25.032 -38.050  1.00  0.00           H  
ATOM   2200  HA  VAL A 148      -5.646  25.834 -37.242  1.00  0.00           H  
ATOM   2201  HB  VAL A 148      -6.823  25.400 -40.019  1.00  0.00           H  
ATOM   2202 1HG1 VAL A 148      -4.516  25.188 -40.806  1.00  0.00           H  
ATOM   2203 2HG1 VAL A 148      -4.862  26.821 -40.189  1.00  0.00           H  
ATOM   2204 3HG1 VAL A 148      -3.924  25.676 -39.200  1.00  0.00           H  
ATOM   2205 1HG2 VAL A 148      -5.669  23.219 -39.834  1.00  0.00           H  
ATOM   2206 2HG2 VAL A 148      -5.121  23.650 -38.196  1.00  0.00           H  
ATOM   2207 3HG2 VAL A 148      -6.856  23.432 -38.525  1.00  0.00           H  
ATOM   2208  N   LYS A 149      -7.262  28.112 -39.009  1.00  0.00           N  
ATOM   2209  CA  LYS A 149      -7.285  29.532 -39.344  1.00  0.00           C  
ATOM   2210  C   LYS A 149      -7.311  30.343 -38.067  1.00  0.00           C  
ATOM   2211  O   LYS A 149      -6.450  31.200 -37.845  1.00  0.00           O  
ATOM   2212  CB  LYS A 149      -8.491  29.875 -40.220  1.00  0.00           C  
ATOM   2213  CG  LYS A 149      -8.410  29.334 -41.641  1.00  0.00           C  
ATOM   2214  CD  LYS A 149      -9.652  29.697 -42.442  1.00  0.00           C  
ATOM   2215  CE  LYS A 149      -9.581  29.142 -43.857  1.00  0.00           C  
ATOM   2216  NZ  LYS A 149     -10.806  29.457 -44.641  1.00  0.00           N  
ATOM   2217  H   LYS A 149      -8.031  27.525 -39.300  1.00  0.00           H  
ATOM   2218  HA  LYS A 149      -6.378  29.771 -39.901  1.00  0.00           H  
ATOM   2219 1HB  LYS A 149      -9.398  29.480 -39.762  1.00  0.00           H  
ATOM   2220 2HB  LYS A 149      -8.600  30.958 -40.280  1.00  0.00           H  
ATOM   2221 1HG  LYS A 149      -7.533  29.748 -42.139  1.00  0.00           H  
ATOM   2222 2HG  LYS A 149      -8.311  28.249 -41.612  1.00  0.00           H  
ATOM   2223 1HD  LYS A 149     -10.536  29.294 -41.947  1.00  0.00           H  
ATOM   2224 2HD  LYS A 149      -9.748  30.782 -42.492  1.00  0.00           H  
ATOM   2225 1HE  LYS A 149      -8.718  29.565 -44.370  1.00  0.00           H  
ATOM   2226 2HE  LYS A 149      -9.458  28.060 -43.818  1.00  0.00           H  
ATOM   2227 1HZ  LYS A 149     -10.720  29.072 -45.571  1.00  0.00           H  
ATOM   2228 2HZ  LYS A 149     -11.612  29.053 -44.183  1.00  0.00           H  
ATOM   2229 3HZ  LYS A 149     -10.920  30.458 -44.701  1.00  0.00           H  
ATOM   2230  N   GLN A 150      -8.284  30.051 -37.210  1.00  0.00           N  
ATOM   2231  CA  GLN A 150      -8.628  30.955 -36.133  1.00  0.00           C  
ATOM   2232  C   GLN A 150      -7.726  30.869 -34.929  1.00  0.00           C  
ATOM   2233  O   GLN A 150      -7.595  31.853 -34.200  1.00  0.00           O  
ATOM   2234  CB  GLN A 150     -10.073  30.703 -35.693  1.00  0.00           C  
ATOM   2235  CG  GLN A 150     -11.115  31.078 -36.732  1.00  0.00           C  
ATOM   2236  CD  GLN A 150     -12.528  30.777 -36.271  1.00  0.00           C  
ATOM   2237  OE1 GLN A 150     -13.011  31.351 -35.291  1.00  0.00           O  
ATOM   2238  NE2 GLN A 150     -13.200  29.874 -36.975  1.00  0.00           N  
ATOM   2239  H   GLN A 150      -8.795  29.185 -37.308  1.00  0.00           H  
ATOM   2240  HA  GLN A 150      -8.541  31.978 -36.499  1.00  0.00           H  
ATOM   2241 1HB  GLN A 150     -10.201  29.647 -35.454  1.00  0.00           H  
ATOM   2242 2HB  GLN A 150     -10.281  31.272 -34.787  1.00  0.00           H  
ATOM   2243 1HG  GLN A 150     -11.042  32.147 -36.936  1.00  0.00           H  
ATOM   2244 2HG  GLN A 150     -10.925  30.511 -37.644  1.00  0.00           H  
ATOM   2245 1HE2 GLN A 150     -14.137  29.634 -36.717  1.00  0.00           H  
ATOM   2246 2HE2 GLN A 150     -12.770  29.432 -37.762  1.00  0.00           H  
ATOM   2247  N   THR A 151      -7.157  29.685 -34.687  1.00  0.00           N  
ATOM   2248  CA  THR A 151      -6.248  29.460 -33.572  1.00  0.00           C  
ATOM   2249  C   THR A 151      -4.797  29.554 -34.028  1.00  0.00           C  
ATOM   2250  O   THR A 151      -3.870  29.528 -33.200  1.00  0.00           O  
ATOM   2251  CB  THR A 151      -6.500  28.089 -32.917  1.00  0.00           C  
ATOM   2252  OG1 THR A 151      -6.267  27.049 -33.875  1.00  0.00           O  
ATOM   2253  CG2 THR A 151      -7.931  27.995 -32.411  1.00  0.00           C  
ATOM   2254  H   THR A 151      -7.372  28.919 -35.309  1.00  0.00           H  
ATOM   2255  HA  THR A 151      -6.420  30.234 -32.824  1.00  0.00           H  
ATOM   2256  HB  THR A 151      -5.815  27.954 -32.080  1.00  0.00           H  
ATOM   2257  HG1 THR A 151      -6.612  27.318 -34.730  1.00  0.00           H  
ATOM   2258 1HG2 THR A 151      -8.091  27.020 -31.951  1.00  0.00           H  
ATOM   2259 2HG2 THR A 151      -8.108  28.778 -31.673  1.00  0.00           H  
ATOM   2260 3HG2 THR A 151      -8.621  28.120 -33.244  1.00  0.00           H  
ATOM   2261  N   HIS A 152      -4.611  29.645 -35.345  1.00  0.00           N  
ATOM   2262  CA  HIS A 152      -3.300  29.722 -35.944  1.00  0.00           C  
ATOM   2263  C   HIS A 152      -2.412  28.579 -35.479  1.00  0.00           C  
ATOM   2264  O   HIS A 152      -1.286  28.824 -35.079  1.00  0.00           O  
ATOM   2265  CB  HIS A 152      -2.638  31.063 -35.613  1.00  0.00           C  
ATOM   2266  CG  HIS A 152      -3.412  32.251 -36.092  1.00  0.00           C  
ATOM   2267  ND1 HIS A 152      -3.497  32.596 -37.425  1.00  0.00           N  
ATOM   2268  CD2 HIS A 152      -4.137  33.175 -35.418  1.00  0.00           C  
ATOM   2269  CE1 HIS A 152      -4.242  33.681 -37.549  1.00  0.00           C  
ATOM   2270  NE2 HIS A 152      -4.641  34.052 -36.346  1.00  0.00           N  
ATOM   2271  H   HIS A 152      -5.426  29.660 -35.941  1.00  0.00           H  
ATOM   2272  HA  HIS A 152      -3.390  29.646 -37.027  1.00  0.00           H  
ATOM   2273 1HB  HIS A 152      -2.512  31.151 -34.533  1.00  0.00           H  
ATOM   2274 2HB  HIS A 152      -1.645  31.099 -36.062  1.00  0.00           H  
ATOM   2275  HD2 HIS A 152      -4.290  33.216 -34.339  1.00  0.00           H  
ATOM   2276  HE1 HIS A 152      -4.485  34.184 -38.485  1.00  0.00           H  
ATOM   2277  HE2 HIS A 152      -5.223  34.850 -36.137  1.00  0.00           H  
ATOM   2278  N   VAL A 153      -2.931  27.340 -35.503  1.00  0.00           N  
ATOM   2279  CA  VAL A 153      -2.124  26.127 -35.205  1.00  0.00           C  
ATOM   2280  C   VAL A 153      -1.653  25.384 -36.489  1.00  0.00           C  
ATOM   2281  O   VAL A 153      -2.202  25.564 -37.559  1.00  0.00           O  
ATOM   2282  CB  VAL A 153      -2.944  25.155 -34.336  1.00  0.00           C  
ATOM   2283  CG1 VAL A 153      -3.318  25.809 -33.014  1.00  0.00           C  
ATOM   2284  CG2 VAL A 153      -4.189  24.712 -35.089  1.00  0.00           C  
ATOM   2285  H   VAL A 153      -3.909  27.236 -35.733  1.00  0.00           H  
ATOM   2286  HA  VAL A 153      -1.234  26.431 -34.653  1.00  0.00           H  
ATOM   2287  HB  VAL A 153      -2.331  24.285 -34.103  1.00  0.00           H  
ATOM   2288 1HG1 VAL A 153      -3.897  25.108 -32.412  1.00  0.00           H  
ATOM   2289 2HG1 VAL A 153      -2.411  26.085 -32.476  1.00  0.00           H  
ATOM   2290 3HG1 VAL A 153      -3.914  26.701 -33.204  1.00  0.00           H  
ATOM   2291 1HG2 VAL A 153      -4.764  24.025 -34.469  1.00  0.00           H  
ATOM   2292 2HG2 VAL A 153      -4.800  25.583 -35.328  1.00  0.00           H  
ATOM   2293 3HG2 VAL A 153      -3.897  24.210 -36.012  1.00  0.00           H  
ATOM   2294  N   PRO A 154      -0.629  24.541 -36.385  1.00  0.00           N  
ATOM   2295  CA  PRO A 154      -0.256  23.779 -37.600  1.00  0.00           C  
ATOM   2296  C   PRO A 154      -1.367  22.832 -38.075  1.00  0.00           C  
ATOM   2297  O   PRO A 154      -2.170  22.368 -37.278  1.00  0.00           O  
ATOM   2298  CB  PRO A 154       0.979  22.997 -37.142  1.00  0.00           C  
ATOM   2299  CG  PRO A 154       1.490  23.771 -35.975  1.00  0.00           C  
ATOM   2300  CD  PRO A 154       0.251  24.311 -35.312  1.00  0.00           C  
ATOM   2301  HA  PRO A 154      -0.002  24.484 -38.405  1.00  0.00           H  
ATOM   2302 1HB  PRO A 154       0.696  21.967 -36.880  1.00  0.00           H  
ATOM   2303 2HB  PRO A 154       1.708  22.931 -37.963  1.00  0.00           H  
ATOM   2304 1HG  PRO A 154       2.075  23.116 -35.312  1.00  0.00           H  
ATOM   2305 2HG  PRO A 154       2.170  24.567 -36.316  1.00  0.00           H  
ATOM   2306 1HD  PRO A 154      -0.141  23.565 -34.605  1.00  0.00           H  
ATOM   2307 2HD  PRO A 154       0.493  25.249 -34.792  1.00  0.00           H  
ATOM   2308  N   ASN A 155      -1.397  22.595 -39.381  1.00  0.00           N  
ATOM   2309  CA  ASN A 155      -2.379  21.784 -40.045  1.00  0.00           C  
ATOM   2310  C   ASN A 155      -2.026  20.301 -39.890  1.00  0.00           C  
ATOM   2311  O   ASN A 155      -1.720  19.609 -40.871  1.00  0.00           O  
ATOM   2312  CB  ASN A 155      -2.491  22.176 -41.507  1.00  0.00           C  
ATOM   2313  CG  ASN A 155      -3.668  21.536 -42.188  1.00  0.00           C  
ATOM   2314  OD1 ASN A 155      -4.661  21.185 -41.540  1.00  0.00           O  
ATOM   2315  ND2 ASN A 155      -3.578  21.377 -43.484  1.00  0.00           N  
ATOM   2316  H   ASN A 155      -0.665  23.027 -39.927  1.00  0.00           H  
ATOM   2317  HA  ASN A 155      -3.345  21.948 -39.565  1.00  0.00           H  
ATOM   2318 1HB  ASN A 155      -2.584  23.260 -41.587  1.00  0.00           H  
ATOM   2319 2HB  ASN A 155      -1.581  21.886 -42.032  1.00  0.00           H  
ATOM   2320 1HD2 ASN A 155      -4.331  20.957 -43.990  1.00  0.00           H  
ATOM   2321 2HD2 ASN A 155      -2.756  21.676 -43.968  1.00  0.00           H  
ATOM   2322  N   LEU A 156      -2.076  19.838 -38.649  1.00  0.00           N  
ATOM   2323  CA  LEU A 156      -1.721  18.440 -38.287  1.00  0.00           C  
ATOM   2324  C   LEU A 156      -2.535  18.110 -37.056  1.00  0.00           C  
ATOM   2325  O   LEU A 156      -2.753  18.996 -36.174  1.00  0.00           O  
ATOM   2326  CB  LEU A 156      -0.223  18.279 -37.999  1.00  0.00           C  
ATOM   2327  CG  LEU A 156       0.236  16.859 -37.640  1.00  0.00           C  
ATOM   2328  CD1 LEU A 156       0.080  15.953 -38.854  1.00  0.00           C  
ATOM   2329  CD2 LEU A 156       1.682  16.898 -37.169  1.00  0.00           C  
ATOM   2330  H   LEU A 156      -2.371  20.475 -37.922  1.00  0.00           H  
ATOM   2331  HA  LEU A 156      -1.971  17.792 -39.126  1.00  0.00           H  
ATOM   2332 1HB  LEU A 156       0.336  18.595 -38.878  1.00  0.00           H  
ATOM   2333 2HB  LEU A 156       0.044  18.933 -37.169  1.00  0.00           H  
ATOM   2334  HG  LEU A 156      -0.395  16.463 -36.844  1.00  0.00           H  
ATOM   2335 1HD1 LEU A 156       0.406  14.944 -38.599  1.00  0.00           H  
ATOM   2336 2HD1 LEU A 156      -0.967  15.929 -39.157  1.00  0.00           H  
ATOM   2337 3HD1 LEU A 156       0.688  16.334 -39.673  1.00  0.00           H  
ATOM   2338 1HD2 LEU A 156       2.008  15.889 -36.913  1.00  0.00           H  
ATOM   2339 2HD2 LEU A 156       2.314  17.293 -37.965  1.00  0.00           H  
ATOM   2340 3HD2 LEU A 156       1.762  17.538 -36.290  1.00  0.00           H  
ATOM   2341  N   PHE A 157      -2.955  16.849 -36.944  1.00  0.00           N  
ATOM   2342  CA  PHE A 157      -3.481  16.341 -35.690  1.00  0.00           C  
ATOM   2343  C   PHE A 157      -3.020  14.899 -35.560  1.00  0.00           C  
ATOM   2344  O   PHE A 157      -2.695  14.289 -36.563  1.00  0.00           O  
ATOM   2345  CB  PHE A 157      -5.008  16.427 -35.646  1.00  0.00           C  
ATOM   2346  CG  PHE A 157      -5.693  15.554 -36.659  1.00  0.00           C  
ATOM   2347  CD1 PHE A 157      -5.677  14.173 -36.530  1.00  0.00           C  
ATOM   2348  CD2 PHE A 157      -6.354  16.112 -37.743  1.00  0.00           C  
ATOM   2349  CE1 PHE A 157      -6.307  13.370 -37.462  1.00  0.00           C  
ATOM   2350  CE2 PHE A 157      -6.985  15.312 -38.675  1.00  0.00           C  
ATOM   2351  CZ  PHE A 157      -6.961  13.939 -38.534  1.00  0.00           C  
ATOM   2352  H   PHE A 157      -2.908  16.233 -37.743  1.00  0.00           H  
ATOM   2353  HA  PHE A 157      -3.083  16.949 -34.876  1.00  0.00           H  
ATOM   2354 1HB  PHE A 157      -5.360  16.139 -34.656  1.00  0.00           H  
ATOM   2355 2HB  PHE A 157      -5.319  17.456 -35.818  1.00  0.00           H  
ATOM   2356  HD1 PHE A 157      -5.161  13.724 -35.682  1.00  0.00           H  
ATOM   2357  HD2 PHE A 157      -6.373  17.197 -37.854  1.00  0.00           H  
ATOM   2358  HE1 PHE A 157      -6.287  12.286 -37.349  1.00  0.00           H  
ATOM   2359  HE2 PHE A 157      -7.502  15.763 -39.522  1.00  0.00           H  
ATOM   2360  HZ  PHE A 157      -7.457  13.306 -39.269  1.00  0.00           H  
ATOM   2361  N   SER A 158      -3.009  14.398 -34.339  1.00  0.00           N  
ATOM   2362  CA  SER A 158      -2.641  13.036 -34.052  1.00  0.00           C  
ATOM   2363  C   SER A 158      -3.571  12.397 -33.009  1.00  0.00           C  
ATOM   2364  O   SER A 158      -4.251  13.094 -32.223  1.00  0.00           O  
ATOM   2365  CB  SER A 158      -1.205  12.993 -33.567  1.00  0.00           C  
ATOM   2366  OG  SER A 158      -1.066  13.673 -32.350  1.00  0.00           O  
ATOM   2367  H   SER A 158      -3.273  15.007 -33.578  1.00  0.00           H  
ATOM   2368  HA  SER A 158      -2.726  12.454 -34.971  1.00  0.00           H  
ATOM   2369 1HB  SER A 158      -0.893  11.956 -33.445  1.00  0.00           H  
ATOM   2370 2HB  SER A 158      -0.555  13.444 -34.315  1.00  0.00           H  
ATOM   2371  HG  SER A 158      -0.708  14.536 -32.568  1.00  0.00           H  
ATOM   2372  N   LEU A 159      -3.588  11.064 -33.008  1.00  0.00           N  
ATOM   2373  CA  LEU A 159      -4.491  10.274 -32.183  1.00  0.00           C  
ATOM   2374  C   LEU A 159      -3.778   9.086 -31.564  1.00  0.00           C  
ATOM   2375  O   LEU A 159      -3.080   8.382 -32.258  1.00  0.00           O  
ATOM   2376  CB  LEU A 159      -5.680   9.783 -33.019  1.00  0.00           C  
ATOM   2377  CG  LEU A 159      -6.597  10.878 -33.578  1.00  0.00           C  
ATOM   2378  CD1 LEU A 159      -7.595  10.259 -34.548  1.00  0.00           C  
ATOM   2379  CD2 LEU A 159      -7.312  11.577 -32.431  1.00  0.00           C  
ATOM   2380  H   LEU A 159      -2.935  10.590 -33.616  1.00  0.00           H  
ATOM   2381  HA  LEU A 159      -4.865  10.905 -31.378  1.00  0.00           H  
ATOM   2382 1HB  LEU A 159      -5.298   9.208 -33.861  1.00  0.00           H  
ATOM   2383 2HB  LEU A 159      -6.289   9.123 -32.402  1.00  0.00           H  
ATOM   2384  HG  LEU A 159      -6.001  11.604 -34.131  1.00  0.00           H  
ATOM   2385 1HD1 LEU A 159      -8.246  11.037 -34.946  1.00  0.00           H  
ATOM   2386 2HD1 LEU A 159      -7.057   9.783 -35.368  1.00  0.00           H  
ATOM   2387 3HD1 LEU A 159      -8.195   9.514 -34.026  1.00  0.00           H  
ATOM   2388 1HD2 LEU A 159      -7.963  12.356 -32.828  1.00  0.00           H  
ATOM   2389 2HD2 LEU A 159      -7.909  10.851 -31.878  1.00  0.00           H  
ATOM   2390 3HD2 LEU A 159      -6.576  12.025 -31.763  1.00  0.00           H  
ATOM   2391  N   GLN A 160      -3.920   8.959 -30.247  1.00  0.00           N  
ATOM   2392  CA  GLN A 160      -3.546   7.788 -29.482  1.00  0.00           C  
ATOM   2393  C   GLN A 160      -4.824   7.154 -28.972  1.00  0.00           C  
ATOM   2394  O   GLN A 160      -5.628   7.772 -28.263  1.00  0.00           O  
ATOM   2395  CB  GLN A 160      -2.613   8.148 -28.323  1.00  0.00           C  
ATOM   2396  CG  GLN A 160      -2.234   6.971 -27.440  1.00  0.00           C  
ATOM   2397  CD  GLN A 160      -1.341   5.975 -28.156  1.00  0.00           C  
ATOM   2398  OE1 GLN A 160      -0.313   6.343 -28.732  1.00  0.00           O  
ATOM   2399  NE2 GLN A 160      -1.728   4.705 -28.124  1.00  0.00           N  
ATOM   2400  H   GLN A 160      -4.321   9.752 -29.768  1.00  0.00           H  
ATOM   2401  HA  GLN A 160      -3.018   7.099 -30.141  1.00  0.00           H  
ATOM   2402 1HB  GLN A 160      -1.694   8.583 -28.717  1.00  0.00           H  
ATOM   2403 2HB  GLN A 160      -3.088   8.901 -27.694  1.00  0.00           H  
ATOM   2404 1HG  GLN A 160      -1.699   7.343 -26.566  1.00  0.00           H  
ATOM   2405 2HG  GLN A 160      -3.143   6.455 -27.131  1.00  0.00           H  
ATOM   2406 1HE2 GLN A 160      -1.179   4.003 -28.578  1.00  0.00           H  
ATOM   2407 2HE2 GLN A 160      -2.569   4.450 -27.645  1.00  0.00           H  
ATOM   2408  N   LEU A 161      -5.037   5.919 -29.351  1.00  0.00           N  
ATOM   2409  CA  LEU A 161      -6.178   5.167 -28.858  1.00  0.00           C  
ATOM   2410  C   LEU A 161      -5.702   4.065 -27.902  1.00  0.00           C  
ATOM   2411  O   LEU A 161      -4.861   3.250 -28.252  1.00  0.00           O  
ATOM   2412  CB  LEU A 161      -6.960   4.555 -30.027  1.00  0.00           C  
ATOM   2413  CG  LEU A 161      -7.515   5.554 -31.051  1.00  0.00           C  
ATOM   2414  CD1 LEU A 161      -8.187   4.796 -32.188  1.00  0.00           C  
ATOM   2415  CD2 LEU A 161      -8.496   6.492 -30.365  1.00  0.00           C  
ATOM   2416  H   LEU A 161      -4.399   5.477 -29.998  1.00  0.00           H  
ATOM   2417  HA  LEU A 161      -6.834   5.849 -28.318  1.00  0.00           H  
ATOM   2418 1HB  LEU A 161      -6.306   3.865 -30.559  1.00  0.00           H  
ATOM   2419 2HB  LEU A 161      -7.801   3.990 -29.626  1.00  0.00           H  
ATOM   2420  HG  LEU A 161      -6.695   6.134 -31.476  1.00  0.00           H  
ATOM   2421 1HD1 LEU A 161      -8.581   5.506 -32.915  1.00  0.00           H  
ATOM   2422 2HD1 LEU A 161      -7.458   4.147 -32.674  1.00  0.00           H  
ATOM   2423 3HD1 LEU A 161      -9.002   4.193 -31.791  1.00  0.00           H  
ATOM   2424 1HD2 LEU A 161      -8.890   7.203 -31.092  1.00  0.00           H  
ATOM   2425 2HD2 LEU A 161      -9.317   5.914 -29.941  1.00  0.00           H  
ATOM   2426 3HD2 LEU A 161      -7.985   7.034 -29.568  1.00  0.00           H  
ATOM   2427  N   CYS A 162      -6.212   4.051 -26.681  1.00  0.00           N  
ATOM   2428  CA  CYS A 162      -5.679   3.133 -25.674  1.00  0.00           C  
ATOM   2429  C   CYS A 162      -6.641   1.978 -25.280  1.00  0.00           C  
ATOM   2430  O   CYS A 162      -6.412   1.266 -24.306  1.00  0.00           O  
ATOM   2431  CB  CYS A 162      -5.313   3.921 -24.416  1.00  0.00           C  
ATOM   2432  SG  CYS A 162      -3.985   5.125 -24.659  1.00  0.00           S  
ATOM   2433  H   CYS A 162      -6.970   4.669 -26.431  1.00  0.00           H  
ATOM   2434  HA  CYS A 162      -4.782   2.662 -26.076  1.00  0.00           H  
ATOM   2435 1HB  CYS A 162      -6.191   4.456 -24.053  1.00  0.00           H  
ATOM   2436 2HB  CYS A 162      -5.003   3.231 -23.632  1.00  0.00           H  
ATOM   2437  HG  CYS A 162      -3.971   5.571 -23.407  1.00  0.00           H  
ATOM   2438  N   GLY A 163      -7.684   1.750 -26.058  1.00  0.00           N  
ATOM   2439  CA  GLY A 163      -8.681   0.735 -25.693  1.00  0.00           C  
ATOM   2440  C   GLY A 163      -8.430  -0.691 -26.150  1.00  0.00           C  
ATOM   2441  O   GLY A 163      -9.353  -1.502 -26.132  1.00  0.00           O  
ATOM   2442  H   GLY A 163      -7.805   2.273 -26.913  1.00  0.00           H  
ATOM   2443 1HA  GLY A 163      -8.781   0.696 -24.608  1.00  0.00           H  
ATOM   2444 2HA  GLY A 163      -9.653   1.019 -26.095  1.00  0.00           H  
ATOM   2445  N   PRO A 167      -7.209  -1.023 -26.560  1.00  0.00           N  
ATOM   2446  CA  PRO A 167      -6.909  -2.402 -26.974  1.00  0.00           C  
ATOM   2447  C   PRO A 167      -7.225  -3.388 -25.839  1.00  0.00           C  
ATOM   2448  O   PRO A 167      -6.809  -3.169 -24.696  1.00  0.00           O  
ATOM   2449  CB  PRO A 167      -5.409  -2.355 -27.284  1.00  0.00           C  
ATOM   2450  CG  PRO A 167      -5.151  -0.926 -27.623  1.00  0.00           C  
ATOM   2451  CD  PRO A 167      -6.055  -0.153 -26.700  1.00  0.00           C  
ATOM   2452  HA  PRO A 167      -7.489  -2.643 -27.877  1.00  0.00           H  
ATOM   2453 1HB  PRO A 167      -4.834  -2.697 -26.411  1.00  0.00           H  
ATOM   2454 2HB  PRO A 167      -5.175  -3.039 -28.112  1.00  0.00           H  
ATOM   2455 1HG  PRO A 167      -4.088  -0.687 -27.474  1.00  0.00           H  
ATOM   2456 2HG  PRO A 167      -5.372  -0.742 -28.685  1.00  0.00           H  
ATOM   2457 1HD  PRO A 167      -5.545   0.011 -25.739  1.00  0.00           H  
ATOM   2458 2HD  PRO A 167      -6.321   0.807 -27.167  1.00  0.00           H  
ATOM   2459  N   LEU A 168      -7.969  -4.448 -26.166  1.00  0.00           N  
ATOM   2460  CA  LEU A 168      -8.384  -5.450 -25.192  1.00  0.00           C  
ATOM   2461  C   LEU A 168      -9.483  -4.959 -24.269  1.00  0.00           C  
ATOM   2462  O   LEU A 168      -9.878  -5.664 -23.332  1.00  0.00           O  
ATOM   2463  CB  LEU A 168      -7.178  -5.888 -24.351  1.00  0.00           C  
ATOM   2464  CG  LEU A 168      -6.069  -6.625 -25.113  1.00  0.00           C  
ATOM   2465  CD1 LEU A 168      -4.887  -6.865 -24.183  1.00  0.00           C  
ATOM   2466  CD2 LEU A 168      -6.612  -7.937 -25.658  1.00  0.00           C  
ATOM   2467  H   LEU A 168      -8.252  -4.552 -27.130  1.00  0.00           H  
ATOM   2468  HA  LEU A 168      -8.774  -6.314 -25.729  1.00  0.00           H  
ATOM   2469 1HB  LEU A 168      -6.735  -5.006 -23.893  1.00  0.00           H  
ATOM   2470 2HB  LEU A 168      -7.529  -6.547 -23.557  1.00  0.00           H  
ATOM   2471  HG  LEU A 168      -5.721  -6.005 -25.940  1.00  0.00           H  
ATOM   2472 1HD1 LEU A 168      -4.099  -7.388 -24.724  1.00  0.00           H  
ATOM   2473 2HD1 LEU A 168      -4.507  -5.909 -23.823  1.00  0.00           H  
ATOM   2474 3HD1 LEU A 168      -5.209  -7.470 -23.336  1.00  0.00           H  
ATOM   2475 1HD2 LEU A 168      -5.823  -8.460 -26.200  1.00  0.00           H  
ATOM   2476 2HD2 LEU A 168      -6.958  -8.559 -24.832  1.00  0.00           H  
ATOM   2477 3HD2 LEU A 168      -7.443  -7.735 -26.333  1.00  0.00           H  
ATOM   2478  N   VAL A 177     -11.339   2.629 -20.569  1.00  0.00           N  
ATOM   2479  CA  VAL A 177     -10.146   3.301 -21.072  1.00  0.00           C  
ATOM   2480  C   VAL A 177     -10.468   4.282 -22.194  1.00  0.00           C  
ATOM   2481  O   VAL A 177     -11.618   4.351 -22.651  1.00  0.00           O  
ATOM   2482  CB  VAL A 177      -9.132   2.261 -21.586  1.00  0.00           C  
ATOM   2483  CG1 VAL A 177      -8.687   1.347 -20.454  1.00  0.00           C  
ATOM   2484  CG2 VAL A 177      -9.748   1.455 -22.720  1.00  0.00           C  
ATOM   2485  H   VAL A 177     -12.144   2.539 -21.172  1.00  0.00           H  
ATOM   2486  HA  VAL A 177      -9.693   3.860 -20.253  1.00  0.00           H  
ATOM   2487  HB  VAL A 177      -8.245   2.781 -21.948  1.00  0.00           H  
ATOM   2488 1HG1 VAL A 177      -7.971   0.619 -20.836  1.00  0.00           H  
ATOM   2489 2HG1 VAL A 177      -8.217   1.941 -19.671  1.00  0.00           H  
ATOM   2490 3HG1 VAL A 177      -9.552   0.825 -20.047  1.00  0.00           H  
ATOM   2491 1HG2 VAL A 177      -9.025   0.723 -23.079  1.00  0.00           H  
ATOM   2492 2HG2 VAL A 177     -10.638   0.941 -22.359  1.00  0.00           H  
ATOM   2493 3HG2 VAL A 177     -10.021   2.125 -23.536  1.00  0.00           H  
ATOM   2494  N   GLY A 178      -9.468   5.050 -22.631  1.00  0.00           N  
ATOM   2495  CA  GLY A 178      -9.681   6.057 -23.686  1.00  0.00           C  
ATOM   2496  C   GLY A 178      -8.480   6.383 -24.564  1.00  0.00           C  
ATOM   2497  O   GLY A 178      -7.952   5.517 -25.251  1.00  0.00           O  
ATOM   2498  H   GLY A 178      -8.546   4.942 -22.233  1.00  0.00           H  
ATOM   2499 1HA  GLY A 178     -10.479   5.725 -24.350  1.00  0.00           H  
ATOM   2500 2HA  GLY A 178     -10.008   6.993 -23.235  1.00  0.00           H  
ATOM   2501  N   GLY A 179      -8.055   7.641 -24.562  1.00  0.00           N  
ATOM   2502  CA  GLY A 179      -6.866   8.043 -25.289  1.00  0.00           C  
ATOM   2503  C   GLY A 179      -6.765   9.539 -25.511  1.00  0.00           C  
ATOM   2504  O   GLY A 179      -7.203  10.343 -24.682  1.00  0.00           O  
ATOM   2505  H   GLY A 179      -8.572   8.335 -24.042  1.00  0.00           H  
ATOM   2506 1HA  GLY A 179      -5.979   7.715 -24.746  1.00  0.00           H  
ATOM   2507 2HA  GLY A 179      -6.849   7.549 -26.260  1.00  0.00           H  
ATOM   2508  N   SER A 180      -6.213   9.920 -26.655  1.00  0.00           N  
ATOM   2509  CA  SER A 180      -5.821  11.313 -26.861  1.00  0.00           C  
ATOM   2510  C   SER A 180      -6.075  11.750 -28.283  1.00  0.00           C  
ATOM   2511  O   SER A 180      -5.742  11.021 -29.208  1.00  0.00           O  
ATOM   2512  CB  SER A 180      -4.355  11.504 -26.526  1.00  0.00           C  
ATOM   2513  OG  SER A 180      -3.954  12.826 -26.757  1.00  0.00           O  
ATOM   2514  H   SER A 180      -6.058   9.251 -27.395  1.00  0.00           H  
ATOM   2515  HA  SER A 180      -6.416  11.942 -26.197  1.00  0.00           H  
ATOM   2516 1HB  SER A 180      -4.184  11.246 -25.481  1.00  0.00           H  
ATOM   2517 2HB  SER A 180      -3.752  10.828 -27.132  1.00  0.00           H  
ATOM   2518  HG  SER A 180      -4.679  13.379 -26.455  1.00  0.00           H  
ATOM   2519  N   MET A 181      -6.598  12.965 -28.449  1.00  0.00           N  
ATOM   2520  CA  MET A 181      -6.640  13.624 -29.757  1.00  0.00           C  
ATOM   2521  C   MET A 181      -5.861  14.912 -29.601  1.00  0.00           C  
ATOM   2522  O   MET A 181      -6.266  15.801 -28.825  1.00  0.00           O  
ATOM   2523  CB  MET A 181      -8.072  13.889 -30.216  1.00  0.00           C  
ATOM   2524  CG  MET A 181      -8.183  14.559 -31.578  1.00  0.00           C  
ATOM   2525  SD  MET A 181      -9.894  14.792 -32.101  1.00  0.00           S  
ATOM   2526  CE  MET A 181     -10.414  16.093 -30.986  1.00  0.00           C  
ATOM   2527  H   MET A 181      -6.977  13.444 -27.644  1.00  0.00           H  
ATOM   2528  HA  MET A 181      -6.168  12.969 -30.489  1.00  0.00           H  
ATOM   2529 1HB  MET A 181      -8.619  12.948 -30.262  1.00  0.00           H  
ATOM   2530 2HB  MET A 181      -8.576  14.526 -29.488  1.00  0.00           H  
ATOM   2531 1HG  MET A 181      -7.697  15.533 -31.545  1.00  0.00           H  
ATOM   2532 2HG  MET A 181      -7.675  13.950 -32.326  1.00  0.00           H  
ATOM   2533 1HE  MET A 181     -11.455  16.349 -31.186  1.00  0.00           H  
ATOM   2534 2HE  MET A 181     -10.315  15.750 -29.955  1.00  0.00           H  
ATOM   2535 3HE  MET A 181      -9.788  16.974 -31.137  1.00  0.00           H  
ATOM   2536  N   ILE A 182      -4.747  15.009 -30.308  1.00  0.00           N  
ATOM   2537  CA  ILE A 182      -3.900  16.190 -30.254  1.00  0.00           C  
ATOM   2538  C   ILE A 182      -4.119  17.049 -31.481  1.00  0.00           C  
ATOM   2539  O   ILE A 182      -3.814  16.653 -32.608  1.00  0.00           O  
ATOM   2540  CB  ILE A 182      -2.413  15.806 -30.150  1.00  0.00           C  
ATOM   2541  CG1 ILE A 182      -2.184  14.878 -28.953  1.00  0.00           C  
ATOM   2542  CG2 ILE A 182      -1.548  17.052 -30.035  1.00  0.00           C  
ATOM   2543  CD1 ILE A 182      -2.590  15.480 -27.628  1.00  0.00           C  
ATOM   2544  H   ILE A 182      -4.479  14.238 -30.903  1.00  0.00           H  
ATOM   2545  HA  ILE A 182      -4.167  16.766 -29.369  1.00  0.00           H  
ATOM   2546  HB  ILE A 182      -2.117  15.251 -31.040  1.00  0.00           H  
ATOM   2547 1HG1 ILE A 182      -2.745  13.955 -29.096  1.00  0.00           H  
ATOM   2548 2HG1 ILE A 182      -1.128  14.612 -28.896  1.00  0.00           H  
ATOM   2549 1HG2 ILE A 182      -0.500  16.762 -29.961  1.00  0.00           H  
ATOM   2550 2HG2 ILE A 182      -1.691  17.676 -30.916  1.00  0.00           H  
ATOM   2551 3HG2 ILE A 182      -1.833  17.611 -29.144  1.00  0.00           H  
ATOM   2552 1HD1 ILE A 182      -2.398  14.764 -26.828  1.00  0.00           H  
ATOM   2553 2HD1 ILE A 182      -2.014  16.388 -27.448  1.00  0.00           H  
ATOM   2554 3HD1 ILE A 182      -3.652  15.722 -27.649  1.00  0.00           H  
ATOM   2555  N   ILE A 183      -4.671  18.234 -31.269  1.00  0.00           N  
ATOM   2556  CA  ILE A 183      -4.950  19.100 -32.381  1.00  0.00           C  
ATOM   2557  C   ILE A 183      -3.800  20.092 -32.520  1.00  0.00           C  
ATOM   2558  O   ILE A 183      -3.504  20.842 -31.606  1.00  0.00           O  
ATOM   2559  CB  ILE A 183      -6.285  19.844 -32.191  1.00  0.00           C  
ATOM   2560  CG1 ILE A 183      -7.423  18.846 -31.962  1.00  0.00           C  
ATOM   2561  CG2 ILE A 183      -6.579  20.724 -33.396  1.00  0.00           C  
ATOM   2562  CD1 ILE A 183      -7.610  17.862 -33.094  1.00  0.00           C  
ATOM   2563  H   ILE A 183      -4.901  18.543 -30.335  1.00  0.00           H  
ATOM   2564  HA  ILE A 183      -5.024  18.493 -33.282  1.00  0.00           H  
ATOM   2565  HB  ILE A 183      -6.229  20.469 -31.301  1.00  0.00           H  
ATOM   2566 1HG1 ILE A 183      -7.236  18.284 -31.048  1.00  0.00           H  
ATOM   2567 2HG1 ILE A 183      -8.360  19.388 -31.825  1.00  0.00           H  
ATOM   2568 1HG2 ILE A 183      -7.526  21.242 -33.245  1.00  0.00           H  
ATOM   2569 2HG2 ILE A 183      -5.781  21.456 -33.515  1.00  0.00           H  
ATOM   2570 3HG2 ILE A 183      -6.641  20.107 -34.292  1.00  0.00           H  
ATOM   2571 1HD1 ILE A 183      -8.435  17.189 -32.858  1.00  0.00           H  
ATOM   2572 2HD1 ILE A 183      -7.835  18.403 -34.014  1.00  0.00           H  
ATOM   2573 3HD1 ILE A 183      -6.697  17.283 -33.226  1.00  0.00           H  
ATOM   2574  N   GLY A 184      -3.140  20.083 -33.675  1.00  0.00           N  
ATOM   2575  CA  GLY A 184      -2.087  21.042 -33.948  1.00  0.00           C  
ATOM   2576  C   GLY A 184      -0.712  20.442 -33.863  1.00  0.00           C  
ATOM   2577  O   GLY A 184       0.289  21.151 -33.998  1.00  0.00           O  
ATOM   2578  H   GLY A 184      -3.374  19.396 -34.378  1.00  0.00           H  
ATOM   2579 1HA  GLY A 184      -2.226  21.461 -34.945  1.00  0.00           H  
ATOM   2580 2HA  GLY A 184      -2.154  21.867 -33.240  1.00  0.00           H  
ATOM   2581  N   GLY A 185      -0.615  19.145 -33.595  1.00  0.00           N  
ATOM   2582  CA  GLY A 185       0.665  18.511 -33.721  1.00  0.00           C  
ATOM   2583  C   GLY A 185       0.777  17.201 -33.013  1.00  0.00           C  
ATOM   2584  O   GLY A 185      -0.197  16.496 -32.886  1.00  0.00           O  
ATOM   2585  H   GLY A 185      -1.411  18.594 -33.307  1.00  0.00           H  
ATOM   2586 1HA  GLY A 185       0.886  18.344 -34.775  1.00  0.00           H  
ATOM   2587 2HA  GLY A 185       1.438  19.172 -33.331  1.00  0.00           H  
ATOM   2588  N   ILE A 186       1.990  16.928 -32.538  1.00  0.00           N  
ATOM   2589  CA  ILE A 186       2.423  15.608 -32.121  1.00  0.00           C  
ATOM   2590  C   ILE A 186       2.881  15.736 -30.670  1.00  0.00           C  
ATOM   2591  O   ILE A 186       3.615  16.673 -30.337  1.00  0.00           O  
ATOM   2592  CB  ILE A 186       3.559  15.066 -33.007  1.00  0.00           C  
ATOM   2593  CG1 ILE A 186       3.093  14.947 -34.460  1.00  0.00           C  
ATOM   2594  CG2 ILE A 186       4.044  13.721 -32.489  1.00  0.00           C  
ATOM   2595  CD1 ILE A 186       4.206  14.644 -35.437  1.00  0.00           C  
ATOM   2596  H   ILE A 186       2.636  17.702 -32.471  1.00  0.00           H  
ATOM   2597  HA  ILE A 186       1.579  14.925 -32.205  1.00  0.00           H  
ATOM   2598  HB  ILE A 186       4.392  15.769 -33.001  1.00  0.00           H  
ATOM   2599 1HG1 ILE A 186       2.345  14.158 -34.539  1.00  0.00           H  
ATOM   2600 2HG1 ILE A 186       2.616  15.879 -34.767  1.00  0.00           H  
ATOM   2601 1HG2 ILE A 186       4.846  13.353 -33.127  1.00  0.00           H  
ATOM   2602 2HG2 ILE A 186       4.414  13.836 -31.471  1.00  0.00           H  
ATOM   2603 3HG2 ILE A 186       3.218  13.010 -32.496  1.00  0.00           H  
ATOM   2604 1HD1 ILE A 186       3.797  14.575 -36.445  1.00  0.00           H  
ATOM   2605 2HD1 ILE A 186       4.950  15.441 -35.400  1.00  0.00           H  
ATOM   2606 3HD1 ILE A 186       4.675  13.697 -35.171  1.00  0.00           H  
ATOM   2607  N   ASP A 187       2.465  14.810 -29.825  1.00  0.00           N  
ATOM   2608  CA  ASP A 187       2.961  14.752 -28.454  1.00  0.00           C  
ATOM   2609  C   ASP A 187       3.960  13.584 -28.266  1.00  0.00           C  
ATOM   2610  O   ASP A 187       3.613  12.407 -28.369  1.00  0.00           O  
ATOM   2611  CB  ASP A 187       1.792  14.605 -27.477  1.00  0.00           C  
ATOM   2612  CG  ASP A 187       2.235  14.607 -26.019  1.00  0.00           C  
ATOM   2613  OD1 ASP A 187       3.419  14.591 -25.778  1.00  0.00           O  
ATOM   2614  OD2 ASP A 187       1.385  14.625 -25.162  1.00  0.00           O  
ATOM   2615  H   ASP A 187       1.789  14.126 -30.133  1.00  0.00           H  
ATOM   2616  HA  ASP A 187       3.486  15.682 -28.236  1.00  0.00           H  
ATOM   2617 1HB  ASP A 187       1.086  15.422 -27.628  1.00  0.00           H  
ATOM   2618 2HB  ASP A 187       1.263  13.673 -27.679  1.00  0.00           H  
ATOM   2619  N   HIS A 188       5.234  13.919 -28.023  1.00  0.00           N  
ATOM   2620  CA  HIS A 188       6.268  12.887 -27.933  1.00  0.00           C  
ATOM   2621  C   HIS A 188       5.989  11.809 -26.887  1.00  0.00           C  
ATOM   2622  O   HIS A 188       6.374  10.661 -27.076  1.00  0.00           O  
ATOM   2623  CB  HIS A 188       7.623  13.534 -27.630  1.00  0.00           C  
ATOM   2624  CG  HIS A 188       7.706  14.146 -26.266  1.00  0.00           C  
ATOM   2625  ND1 HIS A 188       7.161  15.377 -25.968  1.00  0.00           N  
ATOM   2626  CD2 HIS A 188       8.270  13.697 -25.120  1.00  0.00           C  
ATOM   2627  CE1 HIS A 188       7.386  15.659 -24.697  1.00  0.00           C  
ATOM   2628  NE2 HIS A 188       8.057  14.656 -24.161  1.00  0.00           N  
ATOM   2629  H   HIS A 188       5.493  14.887 -27.900  1.00  0.00           H  
ATOM   2630  HA  HIS A 188       6.342  12.362 -28.885  1.00  0.00           H  
ATOM   2631 1HB  HIS A 188       8.412  12.785 -27.717  1.00  0.00           H  
ATOM   2632 2HB  HIS A 188       7.828  14.312 -28.365  1.00  0.00           H  
ATOM   2633  HD2 HIS A 188       8.796  12.752 -24.984  1.00  0.00           H  
ATOM   2634  HE1 HIS A 188       7.071  16.564 -24.179  1.00  0.00           H  
ATOM   2635  HE2 HIS A 188       8.367  14.598 -23.201  1.00  0.00           H  
ATOM   2636  N   SER A 189       5.280  12.146 -25.819  1.00  0.00           N  
ATOM   2637  CA  SER A 189       4.989  11.171 -24.771  1.00  0.00           C  
ATOM   2638  C   SER A 189       4.012  10.079 -25.196  1.00  0.00           C  
ATOM   2639  O   SER A 189       3.836   9.099 -24.470  1.00  0.00           O  
ATOM   2640  CB  SER A 189       4.435  11.889 -23.556  1.00  0.00           C  
ATOM   2641  OG  SER A 189       3.176  12.441 -23.830  1.00  0.00           O  
ATOM   2642  H   SER A 189       4.933  13.090 -25.723  1.00  0.00           H  
ATOM   2643  HA  SER A 189       5.918  10.669 -24.498  1.00  0.00           H  
ATOM   2644 1HB  SER A 189       4.355  11.189 -22.725  1.00  0.00           H  
ATOM   2645 2HB  SER A 189       5.123  12.678 -23.255  1.00  0.00           H  
ATOM   2646  HG  SER A 189       3.343  13.258 -24.305  1.00  0.00           H  
ATOM   2647  N   LEU A 190       3.353  10.263 -26.347  1.00  0.00           N  
ATOM   2648  CA  LEU A 190       2.337   9.326 -26.803  1.00  0.00           C  
ATOM   2649  C   LEU A 190       2.882   8.270 -27.743  1.00  0.00           C  
ATOM   2650  O   LEU A 190       2.124   7.463 -28.223  1.00  0.00           O  
ATOM   2651  CB  LEU A 190       1.205  10.088 -27.504  1.00  0.00           C  
ATOM   2652  CG  LEU A 190       0.435  11.087 -26.630  1.00  0.00           C  
ATOM   2653  CD1 LEU A 190      -0.588  11.825 -27.483  1.00  0.00           C  
ATOM   2654  CD2 LEU A 190      -0.239  10.345 -25.486  1.00  0.00           C  
ATOM   2655  H   LEU A 190       3.566  11.072 -26.913  1.00  0.00           H  
ATOM   2656  HA  LEU A 190       1.931   8.807 -25.935  1.00  0.00           H  
ATOM   2657 1HB  LEU A 190       1.626  10.639 -28.344  1.00  0.00           H  
ATOM   2658 2HB  LEU A 190       0.488   9.366 -27.892  1.00  0.00           H  
ATOM   2659  HG  LEU A 190       1.127  11.826 -26.226  1.00  0.00           H  
ATOM   2660 1HD1 LEU A 190      -1.135  12.534 -26.862  1.00  0.00           H  
ATOM   2661 2HD1 LEU A 190      -0.076  12.362 -28.281  1.00  0.00           H  
ATOM   2662 3HD1 LEU A 190      -1.285  11.108 -27.915  1.00  0.00           H  
ATOM   2663 1HD2 LEU A 190      -0.786  11.055 -24.864  1.00  0.00           H  
ATOM   2664 2HD2 LEU A 190      -0.933   9.607 -25.889  1.00  0.00           H  
ATOM   2665 3HD2 LEU A 190       0.516   9.842 -24.883  1.00  0.00           H  
ATOM   2666  N   TYR A 191       4.192   8.260 -28.000  1.00  0.00           N  
ATOM   2667  CA  TYR A 191       4.774   7.282 -28.911  1.00  0.00           C  
ATOM   2668  C   TYR A 191       6.187   6.966 -28.469  1.00  0.00           C  
ATOM   2669  O   TYR A 191       6.730   7.682 -27.627  1.00  0.00           O  
ATOM   2670  CB  TYR A 191       4.762   7.795 -30.353  1.00  0.00           C  
ATOM   2671  CG  TYR A 191       3.376   8.085 -30.886  1.00  0.00           C  
ATOM   2672  CD1 TYR A 191       2.851   9.365 -30.790  1.00  0.00           C  
ATOM   2673  CD2 TYR A 191       2.631   7.071 -31.470  1.00  0.00           C  
ATOM   2674  CE1 TYR A 191       1.585   9.631 -31.277  1.00  0.00           C  
ATOM   2675  CE2 TYR A 191       1.366   7.337 -31.956  1.00  0.00           C  
ATOM   2676  CZ  TYR A 191       0.843   8.610 -31.862  1.00  0.00           C  
ATOM   2677  OH  TYR A 191      -0.417   8.875 -32.346  1.00  0.00           O  
ATOM   2678  H   TYR A 191       4.794   8.940 -27.558  1.00  0.00           H  
ATOM   2679  HA  TYR A 191       4.178   6.370 -28.866  1.00  0.00           H  
ATOM   2680 1HB  TYR A 191       5.351   8.710 -30.419  1.00  0.00           H  
ATOM   2681 2HB  TYR A 191       5.229   7.057 -31.005  1.00  0.00           H  
ATOM   2682  HD1 TYR A 191       3.436  10.162 -30.331  1.00  0.00           H  
ATOM   2683  HD2 TYR A 191       3.044   6.065 -31.544  1.00  0.00           H  
ATOM   2684  HE1 TYR A 191       1.173  10.636 -31.202  1.00  0.00           H  
ATOM   2685  HE2 TYR A 191       0.780   6.540 -32.415  1.00  0.00           H  
ATOM   2686  HH  TYR A 191      -0.792   8.071 -32.715  1.00  0.00           H  
ATOM   2687  N   THR A 192       6.768   5.931 -29.048  1.00  0.00           N  
ATOM   2688  CA  THR A 192       8.163   5.521 -28.759  1.00  0.00           C  
ATOM   2689  C   THR A 192       8.823   5.142 -30.079  1.00  0.00           C  
ATOM   2690  O   THR A 192       8.132   4.734 -31.011  1.00  0.00           O  
ATOM   2691  CB  THR A 192       8.235   4.340 -27.773  1.00  0.00           C  
ATOM   2692  OG1 THR A 192       9.602   4.086 -27.426  1.00  0.00           O  
ATOM   2693  CG2 THR A 192       7.632   3.090 -28.394  1.00  0.00           C  
ATOM   2694  H   THR A 192       6.228   5.401 -29.717  1.00  0.00           H  
ATOM   2695  HA  THR A 192       8.685   6.364 -28.305  1.00  0.00           H  
ATOM   2696  HB  THR A 192       7.685   4.590 -26.866  1.00  0.00           H  
ATOM   2697  HG1 THR A 192       9.929   3.344 -27.940  1.00  0.00           H  
ATOM   2698 1HG2 THR A 192       7.691   2.266 -27.683  1.00  0.00           H  
ATOM   2699 2HG2 THR A 192       6.588   3.276 -28.648  1.00  0.00           H  
ATOM   2700 3HG2 THR A 192       8.184   2.829 -29.296  1.00  0.00           H  
ATOM   2701  N   GLY A 193      10.157   5.250 -30.156  1.00  0.00           N  
ATOM   2702  CA  GLY A 193      10.890   4.902 -31.371  1.00  0.00           C  
ATOM   2703  C   GLY A 193      10.676   5.874 -32.530  1.00  0.00           C  
ATOM   2704  O   GLY A 193      10.383   7.058 -32.326  1.00  0.00           O  
ATOM   2705  H   GLY A 193      10.669   5.581 -29.351  1.00  0.00           H  
ATOM   2706 1HA  GLY A 193      11.957   4.863 -31.153  1.00  0.00           H  
ATOM   2707 2HA  GLY A 193      10.593   3.908 -31.703  1.00  0.00           H  
ATOM   2708  N   SER A 194      10.824   5.364 -33.745  1.00  0.00           N  
ATOM   2709  CA  SER A 194      10.754   6.197 -34.954  1.00  0.00           C  
ATOM   2710  C   SER A 194       9.320   6.347 -35.454  1.00  0.00           C  
ATOM   2711  O   SER A 194       8.482   5.447 -35.336  1.00  0.00           O  
ATOM   2712  CB  SER A 194      11.614   5.599 -36.050  1.00  0.00           C  
ATOM   2713  OG  SER A 194      11.480   6.321 -37.244  1.00  0.00           O  
ATOM   2714  H   SER A 194      10.990   4.372 -33.840  1.00  0.00           H  
ATOM   2715  HA  SER A 194      11.133   7.191 -34.712  1.00  0.00           H  
ATOM   2716 1HB  SER A 194      12.658   5.602 -35.736  1.00  0.00           H  
ATOM   2717 2HB  SER A 194      11.325   4.562 -36.215  1.00  0.00           H  
ATOM   2718  HG  SER A 194      10.662   6.018 -37.645  1.00  0.00           H  
ATOM   2719  N   LEU A 195       9.024   7.510 -35.999  1.00  0.00           N  
ATOM   2720  CA  LEU A 195       7.813   7.694 -36.772  1.00  0.00           C  
ATOM   2721  C   LEU A 195       8.099   7.338 -38.232  1.00  0.00           C  
ATOM   2722  O   LEU A 195       9.114   7.794 -38.834  1.00  0.00           O  
ATOM   2723  CB  LEU A 195       7.314   9.140 -36.659  1.00  0.00           C  
ATOM   2724  CG  LEU A 195       6.936   9.605 -35.247  1.00  0.00           C  
ATOM   2725  CD1 LEU A 195       6.555  11.079 -35.282  1.00  0.00           C  
ATOM   2726  CD2 LEU A 195       5.788   8.755 -34.722  1.00  0.00           C  
ATOM   2727  H   LEU A 195       9.653   8.291 -35.877  1.00  0.00           H  
ATOM   2728  HA  LEU A 195       7.046   7.030 -36.375  1.00  0.00           H  
ATOM   2729 1HB  LEU A 195       8.091   9.806 -37.030  1.00  0.00           H  
ATOM   2730 2HB  LEU A 195       6.434   9.255 -37.292  1.00  0.00           H  
ATOM   2731  HG  LEU A 195       7.797   9.499 -34.586  1.00  0.00           H  
ATOM   2732 1HD1 LEU A 195       6.287  11.409 -34.278  1.00  0.00           H  
ATOM   2733 2HD1 LEU A 195       7.401  11.665 -35.642  1.00  0.00           H  
ATOM   2734 3HD1 LEU A 195       5.705  11.219 -35.949  1.00  0.00           H  
ATOM   2735 1HD2 LEU A 195       5.520   9.085 -33.718  1.00  0.00           H  
ATOM   2736 2HD2 LEU A 195       4.926   8.862 -35.381  1.00  0.00           H  
ATOM   2737 3HD2 LEU A 195       6.094   7.710 -34.691  1.00  0.00           H  
ATOM   2738  N   TRP A 196       7.181   6.573 -38.820  1.00  0.00           N  
ATOM   2739  CA  TRP A 196       7.184   6.251 -40.251  1.00  0.00           C  
ATOM   2740  C   TRP A 196       6.040   6.899 -40.974  1.00  0.00           C  
ATOM   2741  O   TRP A 196       4.863   6.721 -40.571  1.00  0.00           O  
ATOM   2742  CB  TRP A 196       7.113   4.738 -40.464  1.00  0.00           C  
ATOM   2743  CG  TRP A 196       8.345   4.012 -40.016  1.00  0.00           C  
ATOM   2744  CD1 TRP A 196       9.494   3.838 -40.729  1.00  0.00           C  
ATOM   2745  CD2 TRP A 196       8.560   3.355 -38.743  1.00  0.00           C  
ATOM   2746  NE1 TRP A 196      10.404   3.121 -39.993  1.00  0.00           N  
ATOM   2747  CE2 TRP A 196       9.850   2.818 -38.774  1.00  0.00           C  
ATOM   2748  CE3 TRP A 196       7.773   3.183 -37.598  1.00  0.00           C  
ATOM   2749  CZ2 TRP A 196      10.378   2.115 -37.703  1.00  0.00           C  
ATOM   2750  CZ3 TRP A 196       8.303   2.479 -36.523  1.00  0.00           C  
ATOM   2751  CH2 TRP A 196       9.572   1.960 -36.574  1.00  0.00           C  
ATOM   2752  H   TRP A 196       6.448   6.201 -38.234  1.00  0.00           H  
ATOM   2753  HA  TRP A 196       8.113   6.619 -40.686  1.00  0.00           H  
ATOM   2754 1HB  TRP A 196       6.260   4.333 -39.919  1.00  0.00           H  
ATOM   2755 2HB  TRP A 196       6.956   4.526 -41.521  1.00  0.00           H  
ATOM   2756  HD1 TRP A 196       9.664   4.214 -41.736  1.00  0.00           H  
ATOM   2757  HE1 TRP A 196      11.330   2.858 -40.297  1.00  0.00           H  
ATOM   2758  HE3 TRP A 196       6.766   3.595 -37.550  1.00  0.00           H  
ATOM   2759  HZ2 TRP A 196      11.384   1.695 -37.725  1.00  0.00           H  
ATOM   2760  HZ3 TRP A 196       7.684   2.349 -35.635  1.00  0.00           H  
ATOM   2761  HH2 TRP A 196       9.957   1.414 -35.713  1.00  0.00           H  
ATOM   2762  N   TYR A 197       6.346   7.595 -42.074  1.00  0.00           N  
ATOM   2763  CA  TYR A 197       5.333   8.325 -42.833  1.00  0.00           C  
ATOM   2764  C   TYR A 197       5.015   7.766 -44.208  1.00  0.00           C  
ATOM   2765  O   TYR A 197       5.896   7.536 -45.009  1.00  0.00           O  
ATOM   2766  CB  TYR A 197       5.763   9.787 -42.976  1.00  0.00           C  
ATOM   2767  CG  TYR A 197       4.811  10.625 -43.800  1.00  0.00           C  
ATOM   2768  CD1 TYR A 197       3.624  11.078 -43.242  1.00  0.00           C  
ATOM   2769  CD2 TYR A 197       5.124  10.941 -45.114  1.00  0.00           C  
ATOM   2770  CE1 TYR A 197       2.755  11.844 -43.995  1.00  0.00           C  
ATOM   2771  CE2 TYR A 197       4.255  11.706 -45.866  1.00  0.00           C  
ATOM   2772  CZ  TYR A 197       3.075  12.157 -45.311  1.00  0.00           C  
ATOM   2773  OH  TYR A 197       2.209  12.920 -46.061  1.00  0.00           O  
ATOM   2774  H   TYR A 197       7.306   7.616 -42.388  1.00  0.00           H  
ATOM   2775  HA  TYR A 197       4.391   8.280 -42.285  1.00  0.00           H  
ATOM   2776 1HB  TYR A 197       5.847  10.240 -41.987  1.00  0.00           H  
ATOM   2777 2HB  TYR A 197       6.747   9.833 -43.441  1.00  0.00           H  
ATOM   2778  HD1 TYR A 197       3.378  10.830 -42.209  1.00  0.00           H  
ATOM   2779  HD2 TYR A 197       6.056  10.584 -45.553  1.00  0.00           H  
ATOM   2780  HE1 TYR A 197       1.823  12.200 -43.556  1.00  0.00           H  
ATOM   2781  HE2 TYR A 197       4.501  11.954 -46.899  1.00  0.00           H  
ATOM   2782  HH  TYR A 197       1.443  13.148 -45.529  1.00  0.00           H  
ATOM   2783  N   THR A 198       3.738   7.655 -44.524  1.00  0.00           N  
ATOM   2784  CA  THR A 198       3.309   7.245 -45.874  1.00  0.00           C  
ATOM   2785  C   THR A 198       2.528   8.390 -46.510  1.00  0.00           C  
ATOM   2786  O   THR A 198       1.788   9.093 -45.814  1.00  0.00           O  
ATOM   2787  CB  THR A 198       2.445   5.971 -45.843  1.00  0.00           C  
ATOM   2788  OG1 THR A 198       3.201   4.891 -45.279  1.00  0.00           O  
ATOM   2789  CG2 THR A 198       1.999   5.594 -47.247  1.00  0.00           C  
ATOM   2790  H   THR A 198       3.037   7.856 -43.825  1.00  0.00           H  
ATOM   2791  HA  THR A 198       4.197   7.033 -46.470  1.00  0.00           H  
ATOM   2792  HB  THR A 198       1.565   6.143 -45.222  1.00  0.00           H  
ATOM   2793  HG1 THR A 198       4.104   4.931 -45.602  1.00  0.00           H  
ATOM   2794 1HG2 THR A 198       1.389   4.692 -47.205  1.00  0.00           H  
ATOM   2795 2HG2 THR A 198       1.414   6.408 -47.674  1.00  0.00           H  
ATOM   2796 3HG2 THR A 198       2.874   5.411 -47.869  1.00  0.00           H  
ATOM   2797  N   PRO A 199       2.704   8.611 -47.833  1.00  0.00           N  
ATOM   2798  CA  PRO A 199       2.005   9.708 -48.510  1.00  0.00           C  
ATOM   2799  C   PRO A 199       0.490   9.551 -48.542  1.00  0.00           C  
ATOM   2800  O   PRO A 199      -0.007   8.448 -48.720  1.00  0.00           O  
ATOM   2801  CB  PRO A 199       2.593   9.649 -49.924  1.00  0.00           C  
ATOM   2802  CG  PRO A 199       3.892   8.939 -49.750  1.00  0.00           C  
ATOM   2803  CD  PRO A 199       3.629   7.940 -48.655  1.00  0.00           C  
ATOM   2804  HA  PRO A 199       2.255  10.657 -48.013  1.00  0.00           H  
ATOM   2805 1HB  PRO A 199       1.903   9.119 -50.596  1.00  0.00           H  
ATOM   2806 2HB  PRO A 199       2.713  10.667 -50.324  1.00  0.00           H  
ATOM   2807 1HG  PRO A 199       4.193   8.463 -50.695  1.00  0.00           H  
ATOM   2808 2HG  PRO A 199       4.684   9.655 -49.488  1.00  0.00           H  
ATOM   2809 1HD  PRO A 199       3.210   7.020 -49.090  1.00  0.00           H  
ATOM   2810 2HD  PRO A 199       4.566   7.725 -48.121  1.00  0.00           H  
ATOM   2811  N   ILE A 200      -0.223  10.657 -48.364  1.00  0.00           N  
ATOM   2812  CA  ILE A 200      -1.638  10.697 -48.665  1.00  0.00           C  
ATOM   2813  C   ILE A 200      -1.760  10.741 -50.192  1.00  0.00           C  
ATOM   2814  O   ILE A 200      -1.246  11.640 -50.820  1.00  0.00           O  
ATOM   2815  CB  ILE A 200      -2.328  11.914 -48.023  1.00  0.00           C  
ATOM   2816  CG1 ILE A 200      -2.141  11.894 -46.503  1.00  0.00           C  
ATOM   2817  CG2 ILE A 200      -3.806  11.938 -48.380  1.00  0.00           C  
ATOM   2818  CD1 ILE A 200      -2.720  10.668 -45.834  1.00  0.00           C  
ATOM   2819  H   ILE A 200       0.229  11.489 -48.012  1.00  0.00           H  
ATOM   2820  HA  ILE A 200      -2.102   9.797 -48.263  1.00  0.00           H  
ATOM   2821  HB  ILE A 200      -1.861  12.830 -48.385  1.00  0.00           H  
ATOM   2822 1HG1 ILE A 200      -1.079  11.943 -46.267  1.00  0.00           H  
ATOM   2823 2HG1 ILE A 200      -2.613  12.775 -46.067  1.00  0.00           H  
ATOM   2824 1HG2 ILE A 200      -4.278  12.804 -47.918  1.00  0.00           H  
ATOM   2825 2HG2 ILE A 200      -3.917  11.999 -49.462  1.00  0.00           H  
ATOM   2826 3HG2 ILE A 200      -4.283  11.028 -48.017  1.00  0.00           H  
ATOM   2827 1HD1 ILE A 200      -2.549  10.727 -44.758  1.00  0.00           H  
ATOM   2828 2HD1 ILE A 200      -3.792  10.619 -46.028  1.00  0.00           H  
ATOM   2829 3HD1 ILE A 200      -2.237   9.776 -46.229  1.00  0.00           H  
ATOM   2830  N   ARG A 201      -2.427   9.757 -50.780  1.00  0.00           N  
ATOM   2831  CA  ARG A 201      -2.477   9.638 -52.227  1.00  0.00           C  
ATOM   2832  C   ARG A 201      -3.513  10.561 -52.823  1.00  0.00           C  
ATOM   2833  O   ARG A 201      -3.424  10.951 -53.989  1.00  0.00           O  
ATOM   2834  CB  ARG A 201      -2.789   8.206 -52.637  1.00  0.00           C  
ATOM   2835  CG  ARG A 201      -2.775   7.952 -54.136  1.00  0.00           C  
ATOM   2836  CD  ARG A 201      -3.011   6.520 -54.452  1.00  0.00           C  
ATOM   2837  NE  ARG A 201      -2.977   6.269 -55.884  1.00  0.00           N  
ATOM   2838  CZ  ARG A 201      -4.036   6.394 -56.708  1.00  0.00           C  
ATOM   2839  NH1 ARG A 201      -5.202   6.767 -56.228  1.00  0.00           N  
ATOM   2840  NH2 ARG A 201      -3.903   6.142 -57.998  1.00  0.00           N  
ATOM   2841  H   ARG A 201      -2.911   9.075 -50.213  1.00  0.00           H  
ATOM   2842  HA  ARG A 201      -1.501   9.910 -52.630  1.00  0.00           H  
ATOM   2843 1HB  ARG A 201      -2.065   7.532 -52.181  1.00  0.00           H  
ATOM   2844 2HB  ARG A 201      -3.775   7.928 -52.264  1.00  0.00           H  
ATOM   2845 1HG  ARG A 201      -3.558   8.542 -54.612  1.00  0.00           H  
ATOM   2846 2HG  ARG A 201      -1.805   8.239 -54.544  1.00  0.00           H  
ATOM   2847 1HD  ARG A 201      -2.239   5.912 -53.981  1.00  0.00           H  
ATOM   2848 2HD  ARG A 201      -3.988   6.221 -54.077  1.00  0.00           H  
ATOM   2849  HE  ARG A 201      -2.097   5.980 -56.290  1.00  0.00           H  
ATOM   2850 1HH1 ARG A 201      -5.303   6.960 -55.241  1.00  0.00           H  
ATOM   2851 2HH1 ARG A 201      -5.995   6.861 -56.845  1.00  0.00           H  
ATOM   2852 1HH2 ARG A 201      -3.006   5.855 -58.367  1.00  0.00           H  
ATOM   2853 2HH2 ARG A 201      -4.696   6.235 -58.615  1.00  0.00           H  
ATOM   2854  N   ARG A 202      -4.523  10.869 -52.024  1.00  0.00           N  
ATOM   2855  CA  ARG A 202      -5.627  11.663 -52.438  1.00  0.00           C  
ATOM   2856  C   ARG A 202      -6.246  12.264 -51.194  1.00  0.00           C  
ATOM   2857  O   ARG A 202      -6.593  11.540 -50.242  1.00  0.00           O  
ATOM   2858  CB  ARG A 202      -6.649  10.832 -53.199  1.00  0.00           C  
ATOM   2859  CG  ARG A 202      -7.827  11.618 -53.754  1.00  0.00           C  
ATOM   2860  CD  ARG A 202      -8.739  10.754 -54.547  1.00  0.00           C  
ATOM   2861  NE  ARG A 202      -9.876  11.497 -55.065  1.00  0.00           N  
ATOM   2862  CZ  ARG A 202     -10.879  10.958 -55.785  1.00  0.00           C  
ATOM   2863  NH1 ARG A 202     -10.871   9.673 -56.063  1.00  0.00           N  
ATOM   2864  NH2 ARG A 202     -11.871  11.720 -56.211  1.00  0.00           N  
ATOM   2865  H   ARG A 202      -4.497  10.518 -51.077  1.00  0.00           H  
ATOM   2866  HA  ARG A 202      -5.260  12.446 -53.102  1.00  0.00           H  
ATOM   2867 1HB  ARG A 202      -6.162  10.333 -54.035  1.00  0.00           H  
ATOM   2868 2HB  ARG A 202      -7.049  10.058 -52.544  1.00  0.00           H  
ATOM   2869 1HG  ARG A 202      -8.395  12.053 -52.932  1.00  0.00           H  
ATOM   2870 2HG  ARG A 202      -7.459  12.414 -54.403  1.00  0.00           H  
ATOM   2871 1HD  ARG A 202      -8.196  10.330 -55.391  1.00  0.00           H  
ATOM   2872 2HD  ARG A 202      -9.116   9.949 -53.917  1.00  0.00           H  
ATOM   2873  HE  ARG A 202      -9.917  12.489 -54.870  1.00  0.00           H  
ATOM   2874 1HH1 ARG A 202     -10.113   9.090 -55.737  1.00  0.00           H  
ATOM   2875 2HH1 ARG A 202     -11.623   9.269 -56.603  1.00  0.00           H  
ATOM   2876 1HH2 ARG A 202     -11.877  12.708 -55.997  1.00  0.00           H  
ATOM   2877 2HH2 ARG A 202     -12.622  11.316 -56.750  1.00  0.00           H  
ATOM   2878  N   GLU A 203      -6.423  13.582 -51.213  1.00  0.00           N  
ATOM   2879  CA  GLU A 203      -7.008  14.264 -50.085  1.00  0.00           C  
ATOM   2880  C   GLU A 203      -8.526  14.277 -50.136  1.00  0.00           C  
ATOM   2881  O   GLU A 203      -9.137  15.193 -50.652  1.00  0.00           O  
ATOM   2882  CB  GLU A 203      -6.482  15.699 -50.016  1.00  0.00           C  
ATOM   2883  CG  GLU A 203      -4.986  15.809 -49.757  1.00  0.00           C  
ATOM   2884  CD  GLU A 203      -4.507  17.232 -49.687  1.00  0.00           C  
ATOM   2885  OE1 GLU A 203      -5.288  18.115 -49.948  1.00  0.00           O  
ATOM   2886  OE2 GLU A 203      -3.358  17.436 -49.372  1.00  0.00           O  
ATOM   2887  H   GLU A 203      -6.147  14.118 -52.023  1.00  0.00           H  
ATOM   2888  HA  GLU A 203      -6.720  13.737 -49.175  1.00  0.00           H  
ATOM   2889 1HB  GLU A 203      -6.697  16.211 -50.954  1.00  0.00           H  
ATOM   2890 2HB  GLU A 203      -6.999  16.239 -49.223  1.00  0.00           H  
ATOM   2891 1HG  GLU A 203      -4.754  15.313 -48.814  1.00  0.00           H  
ATOM   2892 2HG  GLU A 203      -4.451  15.289 -50.550  1.00  0.00           H  
ATOM   2893  N   TRP A 204      -9.121  13.224 -49.587  1.00  0.00           N  
ATOM   2894  CA  TRP A 204     -10.559  13.155 -49.415  1.00  0.00           C  
ATOM   2895  C   TRP A 204     -10.803  12.392 -48.134  1.00  0.00           C  
ATOM   2896  O   TRP A 204     -10.964  12.992 -47.095  1.00  0.00           O  
ATOM   2897  CB  TRP A 204     -11.238  12.460 -50.597  1.00  0.00           C  
ATOM   2898  CG  TRP A 204     -12.732  12.405 -50.480  1.00  0.00           C  
ATOM   2899  CD1 TRP A 204     -13.527  13.264 -49.783  1.00  0.00           C  
ATOM   2900  CD2 TRP A 204     -13.621  11.434 -51.083  1.00  0.00           C  
ATOM   2901  NE1 TRP A 204     -14.844  12.896 -49.908  1.00  0.00           N  
ATOM   2902  CE2 TRP A 204     -14.920  11.779 -50.701  1.00  0.00           C  
ATOM   2903  CE3 TRP A 204     -13.422  10.317 -51.903  1.00  0.00           C  
ATOM   2904  CZ2 TRP A 204     -16.024  11.047 -51.109  1.00  0.00           C  
ATOM   2905  CZ3 TRP A 204     -14.529   9.583 -52.313  1.00  0.00           C  
ATOM   2906  CH2 TRP A 204     -15.796   9.940 -51.927  1.00  0.00           C  
ATOM   2907  H   TRP A 204      -8.551  12.448 -49.281  1.00  0.00           H  
ATOM   2908  HA  TRP A 204     -10.949  14.171 -49.351  1.00  0.00           H  
ATOM   2909 1HB  TRP A 204     -10.986  12.982 -51.520  1.00  0.00           H  
ATOM   2910 2HB  TRP A 204     -10.864  11.441 -50.684  1.00  0.00           H  
ATOM   2911  HD1 TRP A 204     -13.170  14.118 -49.210  1.00  0.00           H  
ATOM   2912  HE1 TRP A 204     -15.630  13.369 -49.485  1.00  0.00           H  
ATOM   2913  HE3 TRP A 204     -12.418  10.031 -52.216  1.00  0.00           H  
ATOM   2914  HZ2 TRP A 204     -17.038  11.314 -50.812  1.00  0.00           H  
ATOM   2915  HZ3 TRP A 204     -14.365   8.714 -52.952  1.00  0.00           H  
ATOM   2916  HH2 TRP A 204     -16.642   9.342 -52.267  1.00  0.00           H  
ATOM   2917  N   TYR A 205     -10.782  11.068 -48.197  1.00  0.00           N  
ATOM   2918  CA  TYR A 205     -10.390  10.278 -47.037  1.00  0.00           C  
ATOM   2919  C   TYR A 205      -8.891  10.424 -46.862  1.00  0.00           C  
ATOM   2920  O   TYR A 205      -8.194  10.936 -47.748  1.00  0.00           O  
ATOM   2921  CB  TYR A 205     -10.784   8.808 -47.199  1.00  0.00           C  
ATOM   2922  CG  TYR A 205     -12.277   8.568 -47.155  1.00  0.00           C  
ATOM   2923  CD1 TYR A 205     -13.081   9.003 -48.198  1.00  0.00           C  
ATOM   2924  CD2 TYR A 205     -12.842   7.913 -46.071  1.00  0.00           C  
ATOM   2925  CE1 TYR A 205     -14.444   8.783 -48.158  1.00  0.00           C  
ATOM   2926  CE2 TYR A 205     -14.205   7.693 -46.030  1.00  0.00           C  
ATOM   2927  CZ  TYR A 205     -15.005   8.126 -47.068  1.00  0.00           C  
ATOM   2928  OH  TYR A 205     -16.363   7.907 -47.028  1.00  0.00           O  
ATOM   2929  H   TYR A 205     -11.038  10.594 -49.051  1.00  0.00           H  
ATOM   2930  HA  TYR A 205     -10.904  10.672 -46.160  1.00  0.00           H  
ATOM   2931 1HB  TYR A 205     -10.407   8.433 -48.152  1.00  0.00           H  
ATOM   2932 2HB  TYR A 205     -10.321   8.218 -46.409  1.00  0.00           H  
ATOM   2933  HD1 TYR A 205     -12.637   9.518 -49.050  1.00  0.00           H  
ATOM   2934  HD2 TYR A 205     -12.210   7.572 -45.250  1.00  0.00           H  
ATOM   2935  HE1 TYR A 205     -15.076   9.125 -48.977  1.00  0.00           H  
ATOM   2936  HE2 TYR A 205     -14.649   7.179 -45.178  1.00  0.00           H  
ATOM   2937  HH  TYR A 205     -16.587   7.446 -46.216  1.00  0.00           H  
ATOM   2938  N   TYR A 206      -8.381   9.967 -45.734  1.00  0.00           N  
ATOM   2939  CA  TYR A 206      -6.955   9.777 -45.537  1.00  0.00           C  
ATOM   2940  C   TYR A 206      -6.518   8.543 -46.297  1.00  0.00           C  
ATOM   2941  O   TYR A 206      -6.325   7.473 -45.694  1.00  0.00           O  
ATOM   2942  CB  TYR A 206      -6.613   9.651 -44.051  1.00  0.00           C  
ATOM   2943  CG  TYR A 206      -6.859  10.915 -43.258  1.00  0.00           C  
ATOM   2944  CD1 TYR A 206      -8.060  11.089 -42.584  1.00  0.00           C  
ATOM   2945  CD2 TYR A 206      -5.885  11.901 -43.205  1.00  0.00           C  
ATOM   2946  CE1 TYR A 206      -8.284  12.244 -41.860  1.00  0.00           C  
ATOM   2947  CE2 TYR A 206      -6.110  13.056 -42.481  1.00  0.00           C  
ATOM   2948  CZ  TYR A 206      -7.304  13.229 -41.811  1.00  0.00           C  
ATOM   2949  OH  TYR A 206      -7.528  14.379 -41.090  1.00  0.00           O  
ATOM   2950  H   TYR A 206      -9.016   9.742 -44.981  1.00  0.00           H  
ATOM   2951  HA  TYR A 206      -6.432  10.647 -45.936  1.00  0.00           H  
ATOM   2952 1HB  TYR A 206      -7.207   8.850 -43.607  1.00  0.00           H  
ATOM   2953 2HB  TYR A 206      -5.564   9.379 -43.941  1.00  0.00           H  
ATOM   2954  HD1 TYR A 206      -8.825  10.314 -42.626  1.00  0.00           H  
ATOM   2955  HD2 TYR A 206      -4.943  11.765 -43.735  1.00  0.00           H  
ATOM   2956  HE1 TYR A 206      -9.227  12.381 -41.331  1.00  0.00           H  
ATOM   2957  HE2 TYR A 206      -5.344  13.831 -42.440  1.00  0.00           H  
ATOM   2958  HH  TYR A 206      -8.399  14.339 -40.689  1.00  0.00           H  
ATOM   2959  N   GLU A 207      -6.398   8.689 -47.617  1.00  0.00           N  
ATOM   2960  CA  GLU A 207      -6.075   7.558 -48.493  1.00  0.00           C  
ATOM   2961  C   GLU A 207      -4.569   7.369 -48.519  1.00  0.00           C  
ATOM   2962  O   GLU A 207      -3.813   8.328 -48.779  1.00  0.00           O  
ATOM   2963  CB  GLU A 207      -6.604   7.786 -49.911  1.00  0.00           C  
ATOM   2964  CG  GLU A 207      -6.375   6.621 -50.862  1.00  0.00           C  
ATOM   2965  CD  GLU A 207      -6.927   6.872 -52.238  1.00  0.00           C  
ATOM   2966  OE1 GLU A 207      -8.113   7.071 -52.355  1.00  0.00           O  
ATOM   2967  OE2 GLU A 207      -6.162   6.864 -53.174  1.00  0.00           O  
ATOM   2968  H   GLU A 207      -6.533   9.603 -48.024  1.00  0.00           H  
ATOM   2969  HA  GLU A 207      -6.550   6.662 -48.091  1.00  0.00           H  
ATOM   2970 1HB  GLU A 207      -7.676   7.982 -49.872  1.00  0.00           H  
ATOM   2971 2HB  GLU A 207      -6.126   8.667 -50.340  1.00  0.00           H  
ATOM   2972 1HG  GLU A 207      -5.305   6.434 -50.942  1.00  0.00           H  
ATOM   2973 2HG  GLU A 207      -6.842   5.729 -50.446  1.00  0.00           H  
ATOM   2974  N   VAL A 208      -4.133   6.127 -48.273  1.00  0.00           N  
ATOM   2975  CA  VAL A 208      -2.716   5.760 -48.288  1.00  0.00           C  
ATOM   2976  C   VAL A 208      -2.517   4.484 -49.138  1.00  0.00           C  
ATOM   2977  O   VAL A 208      -3.457   3.715 -49.352  1.00  0.00           O  
ATOM   2978  CB  VAL A 208      -2.206   5.522 -46.854  1.00  0.00           C  
ATOM   2979  CG1 VAL A 208      -2.353   6.785 -46.020  1.00  0.00           C  
ATOM   2980  CG2 VAL A 208      -2.964   4.365 -46.221  1.00  0.00           C  
ATOM   2981  H   VAL A 208      -4.823   5.418 -48.069  1.00  0.00           H  
ATOM   2982  HA  VAL A 208      -2.150   6.582 -48.727  1.00  0.00           H  
ATOM   2983  HB  VAL A 208      -1.143   5.283 -46.892  1.00  0.00           H  
ATOM   2984 1HG1 VAL A 208      -1.987   6.599 -45.010  1.00  0.00           H  
ATOM   2985 2HG1 VAL A 208      -1.773   7.590 -46.472  1.00  0.00           H  
ATOM   2986 3HG1 VAL A 208      -3.403   7.072 -45.977  1.00  0.00           H  
ATOM   2987 1HG2 VAL A 208      -2.597   4.202 -45.208  1.00  0.00           H  
ATOM   2988 2HG2 VAL A 208      -4.027   4.601 -46.189  1.00  0.00           H  
ATOM   2989 3HG2 VAL A 208      -2.810   3.462 -46.812  1.00  0.00           H  
ATOM   2990  N   ILE A 209      -1.286   4.209 -49.510  1.00  0.00           N  
ATOM   2991  CA  ILE A 209      -0.999   3.156 -50.493  1.00  0.00           C  
ATOM   2992  C   ILE A 209      -0.495   1.898 -49.827  1.00  0.00           C  
ATOM   2993  O   ILE A 209       0.564   1.895 -49.242  1.00  0.00           O  
ATOM   2994  CB  ILE A 209       0.040   3.628 -51.526  1.00  0.00           C  
ATOM   2995  CG1 ILE A 209      -0.477   4.856 -52.280  1.00  0.00           C  
ATOM   2996  CG2 ILE A 209       0.374   2.506 -52.496  1.00  0.00           C  
ATOM   2997  CD1 ILE A 209       0.564   5.519 -53.154  1.00  0.00           C  
ATOM   2998  H   ILE A 209      -0.519   4.733 -49.112  1.00  0.00           H  
ATOM   2999  HA  ILE A 209      -1.921   2.915 -51.021  1.00  0.00           H  
ATOM   3000  HB  ILE A 209       0.951   3.935 -51.012  1.00  0.00           H  
ATOM   3001 1HG1 ILE A 209      -1.318   4.569 -52.910  1.00  0.00           H  
ATOM   3002 2HG1 ILE A 209      -0.842   5.595 -51.566  1.00  0.00           H  
ATOM   3003 1HG2 ILE A 209       1.110   2.857 -53.220  1.00  0.00           H  
ATOM   3004 2HG2 ILE A 209       0.783   1.659 -51.945  1.00  0.00           H  
ATOM   3005 3HG2 ILE A 209      -0.530   2.195 -53.019  1.00  0.00           H  
ATOM   3006 1HD1 ILE A 209       0.123   6.381 -53.656  1.00  0.00           H  
ATOM   3007 2HD1 ILE A 209       1.401   5.847 -52.538  1.00  0.00           H  
ATOM   3008 3HD1 ILE A 209       0.918   4.809 -53.900  1.00  0.00           H  
ATOM   3009  N   ILE A 210      -1.253   0.813 -49.955  1.00  0.00           N  
ATOM   3010  CA  ILE A 210      -0.891  -0.457 -49.341  1.00  0.00           C  
ATOM   3011  C   ILE A 210      -0.276  -1.278 -50.437  1.00  0.00           C  
ATOM   3012  O   ILE A 210      -0.832  -1.381 -51.512  1.00  0.00           O  
ATOM   3013  CB  ILE A 210      -2.101  -1.188 -48.730  1.00  0.00           C  
ATOM   3014  CG1 ILE A 210      -2.809  -0.290 -47.713  1.00  0.00           C  
ATOM   3015  CG2 ILE A 210      -1.663  -2.491 -48.081  1.00  0.00           C  
ATOM   3016  CD1 ILE A 210      -1.924   0.154 -46.570  1.00  0.00           C  
ATOM   3017  H   ILE A 210      -2.105   0.874 -50.494  1.00  0.00           H  
ATOM   3018  HA  ILE A 210      -0.184  -0.262 -48.536  1.00  0.00           H  
ATOM   3019  HB  ILE A 210      -2.826  -1.409 -49.513  1.00  0.00           H  
ATOM   3020 1HG1 ILE A 210      -3.190   0.599 -48.215  1.00  0.00           H  
ATOM   3021 2HG1 ILE A 210      -3.665  -0.819 -47.293  1.00  0.00           H  
ATOM   3022 1HG2 ILE A 210      -2.530  -2.994 -47.654  1.00  0.00           H  
ATOM   3023 2HG2 ILE A 210      -1.203  -3.134 -48.830  1.00  0.00           H  
ATOM   3024 3HG2 ILE A 210      -0.941  -2.280 -47.292  1.00  0.00           H  
ATOM   3025 1HD1 ILE A 210      -2.496   0.786 -45.891  1.00  0.00           H  
ATOM   3026 2HD1 ILE A 210      -1.560  -0.721 -46.031  1.00  0.00           H  
ATOM   3027 3HD1 ILE A 210      -1.078   0.717 -46.963  1.00  0.00           H  
ATOM   3028  N   VAL A 211       0.902  -1.815 -50.160  1.00  0.00           N  
ATOM   3029  CA  VAL A 211       1.684  -2.546 -51.140  1.00  0.00           C  
ATOM   3030  C   VAL A 211       1.488  -4.061 -51.028  1.00  0.00           C  
ATOM   3031  O   VAL A 211       1.625  -4.790 -52.012  1.00  0.00           O  
ATOM   3032  CB  VAL A 211       3.178  -2.212 -50.968  1.00  0.00           C  
ATOM   3033  CG1 VAL A 211       4.025  -3.067 -51.898  1.00  0.00           C  
ATOM   3034  CG2 VAL A 211       3.411  -0.732 -51.234  1.00  0.00           C  
ATOM   3035  H   VAL A 211       1.264  -1.706 -49.224  1.00  0.00           H  
ATOM   3036  HA  VAL A 211       1.364  -2.240 -52.137  1.00  0.00           H  
ATOM   3037  HB  VAL A 211       3.479  -2.450 -49.948  1.00  0.00           H  
ATOM   3038 1HG1 VAL A 211       5.078  -2.818 -51.764  1.00  0.00           H  
ATOM   3039 2HG1 VAL A 211       3.870  -4.121 -51.666  1.00  0.00           H  
ATOM   3040 3HG1 VAL A 211       3.737  -2.876 -52.932  1.00  0.00           H  
ATOM   3041 1HG2 VAL A 211       4.469  -0.503 -51.111  1.00  0.00           H  
ATOM   3042 2HG2 VAL A 211       3.104  -0.493 -52.253  1.00  0.00           H  
ATOM   3043 3HG2 VAL A 211       2.827  -0.140 -50.530  1.00  0.00           H  
ATOM   3044  N   ARG A 212       1.185  -4.525 -49.832  1.00  0.00           N  
ATOM   3045  CA  ARG A 212       1.320  -5.957 -49.505  1.00  0.00           C  
ATOM   3046  C   ARG A 212       0.639  -6.247 -48.178  1.00  0.00           C  
ATOM   3047  O   ARG A 212       0.653  -5.404 -47.286  1.00  0.00           O  
ATOM   3048  CB  ARG A 212       2.782  -6.370 -49.424  1.00  0.00           C  
ATOM   3049  CG  ARG A 212       3.575  -5.701 -48.313  1.00  0.00           C  
ATOM   3050  CD  ARG A 212       4.975  -6.195 -48.262  1.00  0.00           C  
ATOM   3051  NE  ARG A 212       5.759  -5.502 -47.252  1.00  0.00           N  
ATOM   3052  CZ  ARG A 212       5.811  -5.852 -45.952  1.00  0.00           C  
ATOM   3053  NH1 ARG A 212       5.121  -6.885 -45.521  1.00  0.00           N  
ATOM   3054  NH2 ARG A 212       6.555  -5.157 -45.110  1.00  0.00           N  
ATOM   3055  H   ARG A 212       0.853  -3.888 -49.122  1.00  0.00           H  
ATOM   3056  HA  ARG A 212       0.844  -6.539 -50.295  1.00  0.00           H  
ATOM   3057 1HB  ARG A 212       2.848  -7.447 -49.273  1.00  0.00           H  
ATOM   3058 2HB  ARG A 212       3.278  -6.141 -50.367  1.00  0.00           H  
ATOM   3059 1HG  ARG A 212       3.597  -4.623 -48.479  1.00  0.00           H  
ATOM   3060 2HG  ARG A 212       3.103  -5.910 -47.352  1.00  0.00           H  
ATOM   3061 1HD  ARG A 212       4.977  -7.258 -48.026  1.00  0.00           H  
ATOM   3062 2HD  ARG A 212       5.451  -6.037 -49.230  1.00  0.00           H  
ATOM   3063  HE  ARG A 212       6.303  -4.702 -47.546  1.00  0.00           H  
ATOM   3064 1HH1 ARG A 212       4.552  -7.417 -46.165  1.00  0.00           H  
ATOM   3065 2HH1 ARG A 212       5.160  -7.147 -44.547  1.00  0.00           H  
ATOM   3066 1HH2 ARG A 212       7.085  -4.362 -45.441  1.00  0.00           H  
ATOM   3067 2HH2 ARG A 212       6.594  -5.419 -44.136  1.00  0.00           H  
ATOM   3068  N   VAL A 213       0.041  -7.442 -48.053  1.00  0.00           N  
ATOM   3069  CA  VAL A 213      -0.368  -7.962 -46.755  1.00  0.00           C  
ATOM   3070  C   VAL A 213       0.373  -9.249 -46.515  1.00  0.00           C  
ATOM   3071  O   VAL A 213       0.625 -10.030 -47.436  1.00  0.00           O  
ATOM   3072  CB  VAL A 213      -1.887  -8.214 -46.703  1.00  0.00           C  
ATOM   3073  CG1 VAL A 213      -2.280  -8.821 -45.365  1.00  0.00           C  
ATOM   3074  CG2 VAL A 213      -2.636  -6.913 -46.947  1.00  0.00           C  
ATOM   3075  H   VAL A 213      -0.130  -7.995 -48.881  1.00  0.00           H  
ATOM   3076  HA  VAL A 213      -0.119  -7.223 -45.992  1.00  0.00           H  
ATOM   3077  HB  VAL A 213      -2.152  -8.937 -47.475  1.00  0.00           H  
ATOM   3078 1HG1 VAL A 213      -3.357  -8.993 -45.346  1.00  0.00           H  
ATOM   3079 2HG1 VAL A 213      -1.760  -9.769 -45.228  1.00  0.00           H  
ATOM   3080 3HG1 VAL A 213      -2.009  -8.137 -44.561  1.00  0.00           H  
ATOM   3081 1HG2 VAL A 213      -3.709  -7.099 -46.909  1.00  0.00           H  
ATOM   3082 2HG2 VAL A 213      -2.366  -6.188 -46.178  1.00  0.00           H  
ATOM   3083 3HG2 VAL A 213      -2.370  -6.518 -47.927  1.00  0.00           H  
ATOM   3084  N   GLU A 214       0.693  -9.480 -45.259  1.00  0.00           N  
ATOM   3085  CA  GLU A 214       1.486 -10.612 -44.898  1.00  0.00           C  
ATOM   3086  C   GLU A 214       0.858 -11.286 -43.701  1.00  0.00           C  
ATOM   3087  O   GLU A 214       0.576 -10.635 -42.700  1.00  0.00           O  
ATOM   3088  CB  GLU A 214       2.925 -10.192 -44.589  1.00  0.00           C  
ATOM   3089  CG  GLU A 214       3.856 -11.345 -44.243  1.00  0.00           C  
ATOM   3090  CD  GLU A 214       5.272 -10.901 -44.002  1.00  0.00           C  
ATOM   3091  OE1 GLU A 214       5.481 -10.093 -43.129  1.00  0.00           O  
ATOM   3092  OE2 GLU A 214       6.146 -11.371 -44.692  1.00  0.00           O  
ATOM   3093  H   GLU A 214       0.376  -8.851 -44.536  1.00  0.00           H  
ATOM   3094  HA  GLU A 214       1.502 -11.306 -45.739  1.00  0.00           H  
ATOM   3095 1HB  GLU A 214       3.344  -9.670 -45.449  1.00  0.00           H  
ATOM   3096 2HB  GLU A 214       2.928  -9.496 -43.750  1.00  0.00           H  
ATOM   3097 1HG  GLU A 214       3.485 -11.841 -43.346  1.00  0.00           H  
ATOM   3098 2HG  GLU A 214       3.840 -12.068 -45.057  1.00  0.00           H  
ATOM   3099  N   ILE A 215       0.626 -12.599 -43.818  1.00  0.00           N  
ATOM   3100  CA  ILE A 215       0.036 -13.376 -42.737  1.00  0.00           C  
ATOM   3101  C   ILE A 215       1.044 -14.445 -42.307  1.00  0.00           C  
ATOM   3102  O   ILE A 215       1.499 -15.237 -43.133  1.00  0.00           O  
ATOM   3103  CB  ILE A 215      -1.289 -14.031 -43.168  1.00  0.00           C  
ATOM   3104  CG1 ILE A 215      -2.269 -12.970 -43.675  1.00  0.00           C  
ATOM   3105  CG2 ILE A 215      -1.896 -14.814 -42.014  1.00  0.00           C  
ATOM   3106  CD1 ILE A 215      -2.665 -11.955 -42.628  1.00  0.00           C  
ATOM   3107  H   ILE A 215       0.868 -13.063 -44.682  1.00  0.00           H  
ATOM   3108  HA  ILE A 215      -0.173 -12.706 -41.904  1.00  0.00           H  
ATOM   3109  HB  ILE A 215      -1.104 -14.712 -43.999  1.00  0.00           H  
ATOM   3110 1HG1 ILE A 215      -1.826 -12.439 -44.517  1.00  0.00           H  
ATOM   3111 2HG1 ILE A 215      -3.176 -13.456 -44.037  1.00  0.00           H  
ATOM   3112 1HG2 ILE A 215      -2.832 -15.270 -42.336  1.00  0.00           H  
ATOM   3113 2HG2 ILE A 215      -1.203 -15.592 -41.698  1.00  0.00           H  
ATOM   3114 3HG2 ILE A 215      -2.089 -14.139 -41.179  1.00  0.00           H  
ATOM   3115 1HD1 ILE A 215      -3.361 -11.237 -43.062  1.00  0.00           H  
ATOM   3116 2HD1 ILE A 215      -3.143 -12.463 -41.790  1.00  0.00           H  
ATOM   3117 3HD1 ILE A 215      -1.777 -11.431 -42.276  1.00  0.00           H  
ATOM   3118  N   ASN A 216       1.412 -14.441 -41.026  1.00  0.00           N  
ATOM   3119  CA  ASN A 216       2.355 -15.414 -40.499  1.00  0.00           C  
ATOM   3120  C   ASN A 216       3.683 -15.375 -41.235  1.00  0.00           C  
ATOM   3121  O   ASN A 216       4.303 -16.405 -41.414  1.00  0.00           O  
ATOM   3122  CB  ASN A 216       1.760 -16.809 -40.554  1.00  0.00           C  
ATOM   3123  CG  ASN A 216       0.553 -16.958 -39.671  1.00  0.00           C  
ATOM   3124  OD1 ASN A 216       0.442 -16.295 -38.633  1.00  0.00           O  
ATOM   3125  ND2 ASN A 216      -0.355 -17.816 -40.062  1.00  0.00           N  
ATOM   3126  H   ASN A 216       1.026 -13.744 -40.405  1.00  0.00           H  
ATOM   3127  HA  ASN A 216       2.565 -15.164 -39.458  1.00  0.00           H  
ATOM   3128 1HB  ASN A 216       1.476 -17.044 -41.581  1.00  0.00           H  
ATOM   3129 2HB  ASN A 216       2.512 -17.537 -40.248  1.00  0.00           H  
ATOM   3130 1HD2 ASN A 216      -1.180 -17.956 -39.513  1.00  0.00           H  
ATOM   3131 2HD2 ASN A 216      -0.224 -18.331 -40.908  1.00  0.00           H  
ATOM   3132  N   GLY A 217       4.104 -14.182 -41.672  1.00  0.00           N  
ATOM   3133  CA  GLY A 217       5.361 -14.018 -42.394  1.00  0.00           C  
ATOM   3134  C   GLY A 217       5.319 -14.331 -43.888  1.00  0.00           C  
ATOM   3135  O   GLY A 217       6.322 -14.182 -44.576  1.00  0.00           O  
ATOM   3136  H   GLY A 217       3.529 -13.371 -41.494  1.00  0.00           H  
ATOM   3137 1HA  GLY A 217       5.709 -12.990 -42.290  1.00  0.00           H  
ATOM   3138 2HA  GLY A 217       6.121 -14.661 -41.952  1.00  0.00           H  
ATOM   3139  N   GLN A 218       4.158 -14.724 -44.391  1.00  0.00           N  
ATOM   3140  CA  GLN A 218       3.985 -15.156 -45.770  1.00  0.00           C  
ATOM   3141  C   GLN A 218       3.064 -14.172 -46.502  1.00  0.00           C  
ATOM   3142  O   GLN A 218       1.934 -13.954 -46.084  1.00  0.00           O  
ATOM   3143  CB  GLN A 218       3.412 -16.574 -45.828  1.00  0.00           C  
ATOM   3144  CG  GLN A 218       3.136 -17.078 -47.234  1.00  0.00           C  
ATOM   3145  CD  GLN A 218       4.409 -17.313 -48.024  1.00  0.00           C  
ATOM   3146  OE1 GLN A 218       5.323 -18.004 -47.565  1.00  0.00           O  
ATOM   3147  NE2 GLN A 218       4.477 -16.739 -49.220  1.00  0.00           N  
ATOM   3148  H   GLN A 218       3.359 -14.718 -43.773  1.00  0.00           H  
ATOM   3149  HA  GLN A 218       4.960 -15.157 -46.257  1.00  0.00           H  
ATOM   3150 1HB  GLN A 218       4.106 -17.267 -45.352  1.00  0.00           H  
ATOM   3151 2HB  GLN A 218       2.477 -16.612 -45.268  1.00  0.00           H  
ATOM   3152 1HG  GLN A 218       2.593 -18.021 -47.172  1.00  0.00           H  
ATOM   3153 2HG  GLN A 218       2.537 -16.337 -47.763  1.00  0.00           H  
ATOM   3154 1HE2 GLN A 218       5.293 -16.859 -49.788  1.00  0.00           H  
ATOM   3155 2HE2 GLN A 218       3.713 -16.187 -49.554  1.00  0.00           H  
ATOM   3156  N   ASP A 219       3.530 -13.558 -47.591  1.00  0.00           N  
ATOM   3157  CA  ASP A 219       2.688 -12.562 -48.248  1.00  0.00           C  
ATOM   3158  C   ASP A 219       1.469 -13.211 -48.910  1.00  0.00           C  
ATOM   3159  O   ASP A 219       1.555 -14.338 -49.403  1.00  0.00           O  
ATOM   3160  CB  ASP A 219       3.494 -11.789 -49.294  1.00  0.00           C  
ATOM   3161  CG  ASP A 219       4.518 -10.846 -48.676  1.00  0.00           C  
ATOM   3162  OD1 ASP A 219       4.403 -10.560 -47.507  1.00  0.00           O  
ATOM   3163  OD2 ASP A 219       5.405 -10.422 -49.377  1.00  0.00           O  
ATOM   3164  H   ASP A 219       4.443 -13.760 -47.973  1.00  0.00           H  
ATOM   3165  HA  ASP A 219       2.330 -11.860 -47.494  1.00  0.00           H  
ATOM   3166 1HB  ASP A 219       4.016 -12.492 -49.944  1.00  0.00           H  
ATOM   3167 2HB  ASP A 219       2.816 -11.206 -49.919  1.00  0.00           H  
ATOM   3168  N   LEU A 220       0.340 -12.501 -48.913  1.00  0.00           N  
ATOM   3169  CA  LEU A 220      -0.827 -12.960 -49.666  1.00  0.00           C  
ATOM   3170  C   LEU A 220      -0.465 -12.842 -51.132  1.00  0.00           C  
ATOM   3171  O   LEU A 220       0.282 -11.938 -51.519  1.00  0.00           O  
ATOM   3172  CB  LEU A 220      -2.073 -12.125 -49.346  1.00  0.00           C  
ATOM   3173  CG  LEU A 220      -2.586 -12.221 -47.904  1.00  0.00           C  
ATOM   3174  CD1 LEU A 220      -3.741 -11.248 -47.709  1.00  0.00           C  
ATOM   3175  CD2 LEU A 220      -3.021 -13.650 -47.614  1.00  0.00           C  
ATOM   3176  H   LEU A 220       0.281 -11.637 -48.393  1.00  0.00           H  
ATOM   3177  HA  LEU A 220      -1.033 -13.993 -49.389  1.00  0.00           H  
ATOM   3178 1HB  LEU A 220      -1.852 -11.078 -49.549  1.00  0.00           H  
ATOM   3179 2HB  LEU A 220      -2.881 -12.439 -50.007  1.00  0.00           H  
ATOM   3180  HG  LEU A 220      -1.790 -11.937 -47.214  1.00  0.00           H  
ATOM   3181 1HD1 LEU A 220      -4.105 -11.316 -46.683  1.00  0.00           H  
ATOM   3182 2HD1 LEU A 220      -3.397 -10.232 -47.903  1.00  0.00           H  
ATOM   3183 3HD1 LEU A 220      -4.547 -11.497 -48.397  1.00  0.00           H  
ATOM   3184 1HD2 LEU A 220      -3.385 -13.719 -46.588  1.00  0.00           H  
ATOM   3185 2HD2 LEU A 220      -3.818 -13.935 -48.301  1.00  0.00           H  
ATOM   3186 3HD2 LEU A 220      -2.172 -14.322 -47.743  1.00  0.00           H  
ATOM   3187  N   LYS A 221      -1.017 -13.733 -51.944  1.00  0.00           N  
ATOM   3188  CA  LYS A 221      -0.730 -13.755 -53.363  1.00  0.00           C  
ATOM   3189  C   LYS A 221      -1.833 -13.037 -54.127  1.00  0.00           C  
ATOM   3190  O   LYS A 221      -2.659 -13.656 -54.818  1.00  0.00           O  
ATOM   3191  CB  LYS A 221      -0.579 -15.193 -53.863  1.00  0.00           C  
ATOM   3192  CG  LYS A 221       0.610 -15.941 -53.275  1.00  0.00           C  
ATOM   3193  CD  LYS A 221       0.700 -17.356 -53.826  1.00  0.00           C  
ATOM   3194  CE  LYS A 221       1.887 -18.105 -53.240  1.00  0.00           C  
ATOM   3195  NZ  LYS A 221       1.975 -19.499 -53.754  1.00  0.00           N  
ATOM   3196  H   LYS A 221      -1.656 -14.415 -51.561  1.00  0.00           H  
ATOM   3197  HA  LYS A 221       0.209 -13.228 -53.534  1.00  0.00           H  
ATOM   3198 1HB  LYS A 221      -1.481 -15.758 -53.624  1.00  0.00           H  
ATOM   3199 2HB  LYS A 221      -0.470 -15.192 -54.947  1.00  0.00           H  
ATOM   3200 1HG  LYS A 221       1.531 -15.408 -53.515  1.00  0.00           H  
ATOM   3201 2HG  LYS A 221       0.511 -15.988 -52.191  1.00  0.00           H  
ATOM   3202 1HD  LYS A 221      -0.216 -17.899 -53.587  1.00  0.00           H  
ATOM   3203 2HD  LYS A 221       0.806 -17.318 -54.910  1.00  0.00           H  
ATOM   3204 1HE  LYS A 221       2.808 -17.580 -53.490  1.00  0.00           H  
ATOM   3205 2HE  LYS A 221       1.797 -18.138 -52.154  1.00  0.00           H  
ATOM   3206 1HZ  LYS A 221       2.774 -19.961 -53.342  1.00  0.00           H  
ATOM   3207 2HZ  LYS A 221       1.133 -20.002 -53.511  1.00  0.00           H  
ATOM   3208 3HZ  LYS A 221       2.078 -19.482 -54.759  1.00  0.00           H  
ATOM   3209  N   MET A 222      -1.871 -11.715 -53.957  1.00  0.00           N  
ATOM   3210  CA  MET A 222      -2.753 -10.829 -54.713  1.00  0.00           C  
ATOM   3211  C   MET A 222      -1.959  -9.649 -55.259  1.00  0.00           C  
ATOM   3212  O   MET A 222      -1.122  -9.101 -54.560  1.00  0.00           O  
ATOM   3213  CB  MET A 222      -3.908 -10.345 -53.838  1.00  0.00           C  
ATOM   3214  CG  MET A 222      -4.839 -11.448 -53.357  1.00  0.00           C  
ATOM   3215  SD  MET A 222      -6.187 -10.824 -52.334  1.00  0.00           S  
ATOM   3216  CE  MET A 222      -7.166  -9.956 -53.556  1.00  0.00           C  
ATOM   3217  H   MET A 222      -1.251 -11.319 -53.265  1.00  0.00           H  
ATOM   3218  HA  MET A 222      -3.165 -11.386 -55.554  1.00  0.00           H  
ATOM   3219 1HB  MET A 222      -3.510  -9.837 -52.960  1.00  0.00           H  
ATOM   3220 2HB  MET A 222      -4.506  -9.620 -54.393  1.00  0.00           H  
ATOM   3221 1HG  MET A 222      -5.268 -11.962 -54.217  1.00  0.00           H  
ATOM   3222 2HG  MET A 222      -4.273 -12.174 -52.774  1.00  0.00           H  
ATOM   3223 1HE  MET A 222      -8.039  -9.513 -53.076  1.00  0.00           H  
ATOM   3224 2HE  MET A 222      -6.564  -9.169 -54.013  1.00  0.00           H  
ATOM   3225 3HE  MET A 222      -7.492 -10.656 -54.326  1.00  0.00           H  
ATOM   3226  N   ASP A 223      -2.213  -9.300 -56.515  1.00  0.00           N  
ATOM   3227  CA  ASP A 223      -1.845  -8.012 -57.081  1.00  0.00           C  
ATOM   3228  C   ASP A 223      -2.166  -6.918 -56.059  1.00  0.00           C  
ATOM   3229  O   ASP A 223      -3.276  -6.863 -55.489  1.00  0.00           O  
ATOM   3230  CB  ASP A 223      -2.589  -7.755 -58.394  1.00  0.00           C  
ATOM   3231  CG  ASP A 223      -2.116  -8.653 -59.529  1.00  0.00           C  
ATOM   3232  OD1 ASP A 223      -1.064  -9.233 -59.402  1.00  0.00           O  
ATOM   3233  OD2 ASP A 223      -2.812  -8.750 -60.511  1.00  0.00           O  
ATOM   3234  H   ASP A 223      -2.688  -9.975 -57.097  1.00  0.00           H  
ATOM   3235  HA  ASP A 223      -0.775  -8.019 -57.289  1.00  0.00           H  
ATOM   3236 1HB  ASP A 223      -3.657  -7.915 -58.244  1.00  0.00           H  
ATOM   3237 2HB  ASP A 223      -2.453  -6.715 -58.692  1.00  0.00           H  
ATOM   3238  N   CYS A 224      -1.195  -6.040 -55.857  1.00  0.00           N  
ATOM   3239  CA  CYS A 224      -1.294  -5.008 -54.866  1.00  0.00           C  
ATOM   3240  C   CYS A 224      -2.436  -4.034 -55.173  1.00  0.00           C  
ATOM   3241  O   CYS A 224      -2.953  -3.388 -54.266  1.00  0.00           O  
ATOM   3242  CB  CYS A 224       0.026  -4.241 -54.778  1.00  0.00           C  
ATOM   3243  SG  CYS A 224       0.427  -3.289 -56.262  1.00  0.00           S  
ATOM   3244  H   CYS A 224      -0.359  -6.102 -56.421  1.00  0.00           H  
ATOM   3245  HA  CYS A 224      -1.497  -5.473 -53.901  1.00  0.00           H  
ATOM   3246 1HB  CYS A 224      -0.010  -3.551 -53.934  1.00  0.00           H  
ATOM   3247 2HB  CYS A 224       0.841  -4.940 -54.595  1.00  0.00           H  
ATOM   3248  HG  CYS A 224       1.577  -2.801 -55.807  1.00  0.00           H  
ATOM   3249  N   LYS A 225      -2.878  -3.959 -56.432  1.00  0.00           N  
ATOM   3250  CA  LYS A 225      -4.086  -3.169 -56.741  1.00  0.00           C  
ATOM   3251  C   LYS A 225      -5.342  -3.587 -55.982  1.00  0.00           C  
ATOM   3252  O   LYS A 225      -6.247  -2.784 -55.814  1.00  0.00           O  
ATOM   3253  CB  LYS A 225      -4.371  -3.231 -58.242  1.00  0.00           C  
ATOM   3254  CG  LYS A 225      -4.827  -4.597 -58.740  1.00  0.00           C  
ATOM   3255  CD  LYS A 225      -5.098  -4.577 -60.237  1.00  0.00           C  
ATOM   3256  CE  LYS A 225      -5.491  -5.956 -60.747  1.00  0.00           C  
ATOM   3257  NZ  LYS A 225      -6.773  -6.423 -60.154  1.00  0.00           N  
ATOM   3258  H   LYS A 225      -2.397  -4.436 -57.181  1.00  0.00           H  
ATOM   3259  HA  LYS A 225      -3.904  -2.132 -56.456  1.00  0.00           H  
ATOM   3260 1HB  LYS A 225      -5.146  -2.507 -58.496  1.00  0.00           H  
ATOM   3261 2HB  LYS A 225      -3.473  -2.957 -58.795  1.00  0.00           H  
ATOM   3262 1HG  LYS A 225      -4.056  -5.338 -58.528  1.00  0.00           H  
ATOM   3263 2HG  LYS A 225      -5.739  -4.888 -58.219  1.00  0.00           H  
ATOM   3264 1HD  LYS A 225      -5.904  -3.875 -60.452  1.00  0.00           H  
ATOM   3265 2HD  LYS A 225      -4.202  -4.248 -60.764  1.00  0.00           H  
ATOM   3266 1HE  LYS A 225      -5.596  -5.926 -61.831  1.00  0.00           H  
ATOM   3267 2HE  LYS A 225      -4.709  -6.672 -60.499  1.00  0.00           H  
ATOM   3268 1HZ  LYS A 225      -6.999  -7.339 -60.517  1.00  0.00           H  
ATOM   3269 2HZ  LYS A 225      -6.682  -6.473 -59.149  1.00  0.00           H  
ATOM   3270 3HZ  LYS A 225      -7.511  -5.776 -60.393  1.00  0.00           H  
ATOM   3271  N   GLU A 226      -5.407  -4.852 -55.552  1.00  0.00           N  
ATOM   3272  CA  GLU A 226      -6.595  -5.356 -54.872  1.00  0.00           C  
ATOM   3273  C   GLU A 226      -6.712  -4.726 -53.484  1.00  0.00           C  
ATOM   3274  O   GLU A 226      -7.790  -4.681 -52.915  1.00  0.00           O  
ATOM   3275  CB  GLU A 226      -6.545  -6.881 -54.758  1.00  0.00           C  
ATOM   3276  CG  GLU A 226      -6.656  -7.615 -56.086  1.00  0.00           C  
ATOM   3277  CD  GLU A 226      -7.978  -7.395 -56.768  1.00  0.00           C  
ATOM   3278  OE1 GLU A 226      -8.972  -7.323 -56.085  1.00  0.00           O  
ATOM   3279  OE2 GLU A 226      -7.994  -7.299 -57.972  1.00  0.00           O  
ATOM   3280  H   GLU A 226      -4.623  -5.472 -55.698  1.00  0.00           H  
ATOM   3281  HA  GLU A 226      -7.472  -5.080 -55.458  1.00  0.00           H  
ATOM   3282 1HB  GLU A 226      -5.608  -7.180 -54.287  1.00  0.00           H  
ATOM   3283 2HB  GLU A 226      -7.357  -7.225 -54.117  1.00  0.00           H  
ATOM   3284 1HG  GLU A 226      -5.859  -7.273 -56.746  1.00  0.00           H  
ATOM   3285 2HG  GLU A 226      -6.515  -8.681 -55.913  1.00  0.00           H  
ATOM   3286  N   TYR A 227      -5.595  -4.266 -52.928  1.00  0.00           N  
ATOM   3287  CA  TYR A 227      -5.598  -3.667 -51.586  1.00  0.00           C  
ATOM   3288  C   TYR A 227      -5.998  -2.198 -51.606  1.00  0.00           C  
ATOM   3289  O   TYR A 227      -6.250  -1.593 -50.540  1.00  0.00           O  
ATOM   3290  CB  TYR A 227      -4.222  -3.820 -50.933  1.00  0.00           C  
ATOM   3291  CG  TYR A 227      -3.864  -5.250 -50.593  1.00  0.00           C  
ATOM   3292  CD1 TYR A 227      -2.721  -5.825 -51.129  1.00  0.00           C  
ATOM   3293  CD2 TYR A 227      -4.678  -5.985 -49.744  1.00  0.00           C  
ATOM   3294  CE1 TYR A 227      -2.394  -7.131 -50.818  1.00  0.00           C  
ATOM   3295  CE2 TYR A 227      -4.351  -7.291 -49.433  1.00  0.00           C  
ATOM   3296  CZ  TYR A 227      -3.214  -7.863 -49.967  1.00  0.00           C  
ATOM   3297  OH  TYR A 227      -2.888  -9.164 -49.657  1.00  0.00           O  
ATOM   3298  H   TYR A 227      -4.725  -4.329 -53.437  1.00  0.00           H  
ATOM   3299  HA  TYR A 227      -6.335  -4.189 -50.976  1.00  0.00           H  
ATOM   3300 1HB  TYR A 227      -3.456  -3.427 -51.602  1.00  0.00           H  
ATOM   3301 2HB  TYR A 227      -4.188  -3.233 -50.016  1.00  0.00           H  
ATOM   3302  HD1 TYR A 227      -2.082  -5.247 -51.796  1.00  0.00           H  
ATOM   3303  HD2 TYR A 227      -5.576  -5.534 -49.323  1.00  0.00           H  
ATOM   3304  HE1 TYR A 227      -1.497  -7.582 -51.239  1.00  0.00           H  
ATOM   3305  HE2 TYR A 227      -4.991  -7.870 -48.767  1.00  0.00           H  
ATOM   3306  HH  TYR A 227      -2.075  -9.405 -50.107  1.00  0.00           H  
ATOM   3307  N   ASN A 228      -6.052  -1.646 -52.813  1.00  0.00           N  
ATOM   3308  CA  ASN A 228      -6.358  -0.251 -53.030  1.00  0.00           C  
ATOM   3309  C   ASN A 228      -7.591  -0.084 -53.922  1.00  0.00           C  
ATOM   3310  O   ASN A 228      -7.751   0.958 -54.568  1.00  0.00           O  
ATOM   3311  CB  ASN A 228      -5.158   0.463 -53.625  1.00  0.00           C  
ATOM   3312  CG  ASN A 228      -4.005   0.554 -52.665  1.00  0.00           C  
ATOM   3313  OD1 ASN A 228      -4.133   1.123 -51.574  1.00  0.00           O  
ATOM   3314  ND2 ASN A 228      -2.881   0.006 -53.048  1.00  0.00           N  
ATOM   3315  H   ASN A 228      -5.869  -2.239 -53.610  1.00  0.00           H  
ATOM   3316  HA  ASN A 228      -6.596   0.205 -52.068  1.00  0.00           H  
ATOM   3317 1HB  ASN A 228      -4.829  -0.064 -54.522  1.00  0.00           H  
ATOM   3318 2HB  ASN A 228      -5.447   1.471 -53.925  1.00  0.00           H  
ATOM   3319 1HD2 ASN A 228      -2.080   0.036 -52.450  1.00  0.00           H  
ATOM   3320 2HD2 ASN A 228      -2.823  -0.444 -53.939  1.00  0.00           H  
ATOM   3321  N   TYR A 229      -8.468  -1.101 -53.871  1.00  0.00           N  
ATOM   3322  CA  TYR A 229      -9.623  -1.255 -54.776  1.00  0.00           C  
ATOM   3323  C   TYR A 229     -10.734  -0.286 -54.399  1.00  0.00           C  
ATOM   3324  O   TYR A 229     -11.506  -0.513 -53.474  1.00  0.00           O  
ATOM   3325  CB  TYR A 229     -10.148  -2.692 -54.752  1.00  0.00           C  
ATOM   3326  CG  TYR A 229     -11.289  -2.942 -55.713  1.00  0.00           C  
ATOM   3327  CD1 TYR A 229     -11.035  -3.088 -57.069  1.00  0.00           C  
ATOM   3328  CD2 TYR A 229     -12.590  -3.023 -55.239  1.00  0.00           C  
ATOM   3329  CE1 TYR A 229     -12.077  -3.316 -57.947  1.00  0.00           C  
ATOM   3330  CE2 TYR A 229     -13.632  -3.251 -56.117  1.00  0.00           C  
ATOM   3331  CZ  TYR A 229     -13.379  -3.397 -57.465  1.00  0.00           C  
ATOM   3332  OH  TYR A 229     -14.417  -3.623 -58.340  1.00  0.00           O  
ATOM   3333  H   TYR A 229      -8.307  -1.796 -53.157  1.00  0.00           H  
ATOM   3334  HA  TYR A 229      -9.300  -1.022 -55.791  1.00  0.00           H  
ATOM   3335 1HB  TYR A 229      -9.338  -3.380 -55.000  1.00  0.00           H  
ATOM   3336 2HB  TYR A 229     -10.489  -2.938 -53.748  1.00  0.00           H  
ATOM   3337  HD1 TYR A 229     -10.012  -3.024 -57.442  1.00  0.00           H  
ATOM   3338  HD2 TYR A 229     -12.790  -2.907 -54.174  1.00  0.00           H  
ATOM   3339  HE1 TYR A 229     -11.877  -3.431 -59.012  1.00  0.00           H  
ATOM   3340  HE2 TYR A 229     -14.654  -3.314 -55.744  1.00  0.00           H  
ATOM   3341  HH  TYR A 229     -15.244  -3.651 -57.852  1.00  0.00           H  
ATOM   3342  N   ASP A 230     -10.816   0.773 -55.187  1.00  0.00           N  
ATOM   3343  CA  ASP A 230     -11.410   2.034 -54.795  1.00  0.00           C  
ATOM   3344  C   ASP A 230     -10.421   2.750 -53.864  1.00  0.00           C  
ATOM   3345  O   ASP A 230      -9.777   3.659 -54.346  1.00  0.00           O  
ATOM   3346  CB  ASP A 230     -12.756   1.818 -54.098  1.00  0.00           C  
ATOM   3347  CG  ASP A 230     -13.521   3.115 -53.872  1.00  0.00           C  
ATOM   3348  OD1 ASP A 230     -13.724   3.836 -54.820  1.00  0.00           O  
ATOM   3349  OD2 ASP A 230     -13.894   3.373 -52.753  1.00  0.00           O  
ATOM   3350  H   ASP A 230     -10.435   0.677 -56.117  1.00  0.00           H  
ATOM   3351  HA  ASP A 230     -11.580   2.630 -55.692  1.00  0.00           H  
ATOM   3352 1HB  ASP A 230     -13.373   1.149 -54.699  1.00  0.00           H  
ATOM   3353 2HB  ASP A 230     -12.593   1.336 -53.134  1.00  0.00           H  
ATOM   3354  N   LYS A 231     -10.203   2.296 -52.617  1.00  0.00           N  
ATOM   3355  CA  LYS A 231      -9.368   3.043 -51.677  1.00  0.00           C  
ATOM   3356  C   LYS A 231      -8.917   2.279 -50.431  1.00  0.00           C  
ATOM   3357  O   LYS A 231      -9.697   1.536 -49.865  1.00  0.00           O  
ATOM   3358  CB  LYS A 231     -10.111   4.307 -51.242  1.00  0.00           C  
ATOM   3359  CG  LYS A 231     -11.407   4.046 -50.486  1.00  0.00           C  
ATOM   3360  CD  LYS A 231     -12.131   5.345 -50.165  1.00  0.00           C  
ATOM   3361  CE  LYS A 231     -13.390   5.091 -49.349  1.00  0.00           C  
ATOM   3362  NZ  LYS A 231     -14.412   4.337 -50.125  1.00  0.00           N  
ATOM   3363  H   LYS A 231     -10.620   1.426 -52.320  1.00  0.00           H  
ATOM   3364  HA  LYS A 231      -8.444   3.324 -52.183  1.00  0.00           H  
ATOM   3365 1HB  LYS A 231      -9.465   4.907 -50.602  1.00  0.00           H  
ATOM   3366 2HB  LYS A 231     -10.351   4.908 -52.120  1.00  0.00           H  
ATOM   3367 1HG  LYS A 231     -12.061   3.416 -51.090  1.00  0.00           H  
ATOM   3368 2HG  LYS A 231     -11.186   3.523 -49.556  1.00  0.00           H  
ATOM   3369 1HD  LYS A 231     -11.467   6.001 -49.599  1.00  0.00           H  
ATOM   3370 2HD  LYS A 231     -12.405   5.848 -51.092  1.00  0.00           H  
ATOM   3371 1HE  LYS A 231     -13.137   4.523 -48.456  1.00  0.00           H  
ATOM   3372 2HE  LYS A 231     -13.819   6.043 -49.037  1.00  0.00           H  
ATOM   3373 1HZ  LYS A 231     -15.230   4.190 -49.550  1.00  0.00           H  
ATOM   3374 2HZ  LYS A 231     -14.669   4.865 -50.947  1.00  0.00           H  
ATOM   3375 3HZ  LYS A 231     -14.032   3.444 -50.404  1.00  0.00           H  
ATOM   3376  N   SER A 232      -7.662   2.495 -50.021  1.00  0.00           N  
ATOM   3377  CA  SER A 232      -7.176   2.156 -48.682  1.00  0.00           C  
ATOM   3378  C   SER A 232      -7.126   3.411 -47.801  1.00  0.00           C  
ATOM   3379  O   SER A 232      -6.513   4.408 -48.182  1.00  0.00           O  
ATOM   3380  CB  SER A 232      -5.801   1.522 -48.765  1.00  0.00           C  
ATOM   3381  OG  SER A 232      -5.275   1.294 -47.487  1.00  0.00           O  
ATOM   3382  H   SER A 232      -7.026   2.916 -50.683  1.00  0.00           H  
ATOM   3383  HA  SER A 232      -7.866   1.439 -48.235  1.00  0.00           H  
ATOM   3384 1HB  SER A 232      -5.868   0.579 -49.308  1.00  0.00           H  
ATOM   3385 2HB  SER A 232      -5.133   2.175 -49.325  1.00  0.00           H  
ATOM   3386  HG  SER A 232      -4.663   2.014 -47.320  1.00  0.00           H  
ATOM   3387  N   ILE A 233      -7.767   3.382 -46.627  1.00  0.00           N  
ATOM   3388  CA  ILE A 233      -7.895   4.608 -45.827  1.00  0.00           C  
ATOM   3389  C   ILE A 233      -7.746   4.357 -44.351  1.00  0.00           C  
ATOM   3390  O   ILE A 233      -7.831   3.219 -43.874  1.00  0.00           O  
ATOM   3391  CB  ILE A 233      -9.254   5.288 -46.076  1.00  0.00           C  
ATOM   3392  CG1 ILE A 233     -10.399   4.358 -45.666  1.00  0.00           C  
ATOM   3393  CG2 ILE A 233      -9.388   5.690 -47.536  1.00  0.00           C  
ATOM   3394  CD1 ILE A 233     -11.760   5.015 -45.697  1.00  0.00           C  
ATOM   3395  H   ILE A 233      -8.168   2.523 -46.279  1.00  0.00           H  
ATOM   3396  HA  ILE A 233      -7.106   5.298 -46.123  1.00  0.00           H  
ATOM   3397  HB  ILE A 233      -9.334   6.179 -45.454  1.00  0.00           H  
ATOM   3398 1HG1 ILE A 233     -10.422   3.494 -46.330  1.00  0.00           H  
ATOM   3399 2HG1 ILE A 233     -10.223   3.988 -44.655  1.00  0.00           H  
ATOM   3400 1HG2 ILE A 233     -10.354   6.169 -47.695  1.00  0.00           H  
ATOM   3401 2HG2 ILE A 233      -8.591   6.387 -47.796  1.00  0.00           H  
ATOM   3402 3HG2 ILE A 233      -9.314   4.804 -48.166  1.00  0.00           H  
ATOM   3403 1HD1 ILE A 233     -12.519   4.294 -45.394  1.00  0.00           H  
ATOM   3404 2HD1 ILE A 233     -11.771   5.863 -45.011  1.00  0.00           H  
ATOM   3405 3HD1 ILE A 233     -11.973   5.362 -46.707  1.00  0.00           H  
ATOM   3406  N   VAL A 234      -7.490   5.421 -43.622  1.00  0.00           N  
ATOM   3407  CA  VAL A 234      -7.348   5.350 -42.174  1.00  0.00           C  
ATOM   3408  C   VAL A 234      -8.533   6.065 -41.583  1.00  0.00           C  
ATOM   3409  O   VAL A 234      -8.694   7.261 -41.812  1.00  0.00           O  
ATOM   3410  CB  VAL A 234      -6.039   6.007 -41.697  1.00  0.00           C  
ATOM   3411  CG1 VAL A 234      -5.933   5.944 -40.181  1.00  0.00           C  
ATOM   3412  CG2 VAL A 234      -4.848   5.321 -42.349  1.00  0.00           C  
ATOM   3413  H   VAL A 234      -7.389   6.314 -44.083  1.00  0.00           H  
ATOM   3414  HA  VAL A 234      -7.326   4.300 -41.879  1.00  0.00           H  
ATOM   3415  HB  VAL A 234      -6.049   7.061 -41.975  1.00  0.00           H  
ATOM   3416 1HG1 VAL A 234      -5.002   6.413 -39.861  1.00  0.00           H  
ATOM   3417 2HG1 VAL A 234      -6.776   6.472 -39.735  1.00  0.00           H  
ATOM   3418 3HG1 VAL A 234      -5.944   4.903 -39.858  1.00  0.00           H  
ATOM   3419 1HG2 VAL A 234      -3.926   5.791 -42.008  1.00  0.00           H  
ATOM   3420 2HG2 VAL A 234      -4.841   4.266 -42.076  1.00  0.00           H  
ATOM   3421 3HG2 VAL A 234      -4.923   5.414 -43.433  1.00  0.00           H  
ATOM   3422  N   ASP A 235      -9.365   5.346 -40.821  1.00  0.00           N  
ATOM   3423  CA  ASP A 235     -10.658   5.878 -40.365  1.00  0.00           C  
ATOM   3424  C   ASP A 235     -10.947   5.483 -38.921  1.00  0.00           C  
ATOM   3425  O   ASP A 235     -11.374   4.353 -38.680  1.00  0.00           O  
ATOM   3426  CB  ASP A 235     -11.792   5.383 -41.266  1.00  0.00           C  
ATOM   3427  CG  ASP A 235     -13.146   5.971 -40.892  1.00  0.00           C  
ATOM   3428  OD1 ASP A 235     -13.223   6.643 -39.891  1.00  0.00           O  
ATOM   3429  OD2 ASP A 235     -14.089   5.743 -41.611  1.00  0.00           O  
ATOM   3430  H   ASP A 235      -9.095   4.411 -40.552  1.00  0.00           H  
ATOM   3431  HA  ASP A 235     -10.622   6.967 -40.418  1.00  0.00           H  
ATOM   3432 1HB  ASP A 235     -11.573   5.642 -42.302  1.00  0.00           H  
ATOM   3433 2HB  ASP A 235     -11.856   4.296 -41.207  1.00  0.00           H  
ATOM   3434  N   SER A 236     -10.755   6.401 -37.985  1.00  0.00           N  
ATOM   3435  CA  SER A 236     -11.115   6.185 -36.555  1.00  0.00           C  
ATOM   3436  C   SER A 236     -12.624   6.026 -36.268  1.00  0.00           C  
ATOM   3437  O   SER A 236     -12.991   5.633 -35.167  1.00  0.00           O  
ATOM   3438  CB  SER A 236     -10.585   7.341 -35.729  1.00  0.00           C  
ATOM   3439  OG  SER A 236     -11.247   8.533 -36.052  1.00  0.00           O  
ATOM   3440  H   SER A 236     -10.346   7.282 -38.262  1.00  0.00           H  
ATOM   3441  HA  SER A 236     -10.650   5.258 -36.217  1.00  0.00           H  
ATOM   3442 1HB  SER A 236     -10.719   7.123 -34.670  1.00  0.00           H  
ATOM   3443 2HB  SER A 236      -9.517   7.456 -35.907  1.00  0.00           H  
ATOM   3444  HG  SER A 236     -11.905   8.665 -35.365  1.00  0.00           H  
ATOM   3445  N   GLY A 237     -13.492   6.347 -37.229  1.00  0.00           N  
ATOM   3446  CA  GLY A 237     -14.947   6.055 -37.129  1.00  0.00           C  
ATOM   3447  C   GLY A 237     -15.377   4.655 -37.562  1.00  0.00           C  
ATOM   3448  O   GLY A 237     -16.577   4.313 -37.586  1.00  0.00           O  
ATOM   3449  H   GLY A 237     -13.138   6.807 -38.056  1.00  0.00           H  
ATOM   3450 1HA  GLY A 237     -15.275   6.189 -36.098  1.00  0.00           H  
ATOM   3451 2HA  GLY A 237     -15.503   6.766 -37.738  1.00  0.00           H  
ATOM   3452  N   THR A 238     -14.414   3.830 -37.944  1.00  0.00           N  
ATOM   3453  CA  THR A 238     -14.702   2.458 -38.333  1.00  0.00           C  
ATOM   3454  C   THR A 238     -14.181   1.561 -37.236  1.00  0.00           C  
ATOM   3455  O   THR A 238     -13.089   1.760 -36.718  1.00  0.00           O  
ATOM   3456  CB  THR A 238     -14.061   2.086 -39.683  1.00  0.00           C  
ATOM   3457  OG1 THR A 238     -14.580   2.938 -40.712  1.00  0.00           O  
ATOM   3458  CG2 THR A 238     -14.359   0.636 -40.033  1.00  0.00           C  
ATOM   3459  H   THR A 238     -13.459   4.158 -37.967  1.00  0.00           H  
ATOM   3460  HA  THR A 238     -15.782   2.347 -38.436  1.00  0.00           H  
ATOM   3461  HB  THR A 238     -12.982   2.225 -39.624  1.00  0.00           H  
ATOM   3462  HG1 THR A 238     -14.662   3.833 -40.374  1.00  0.00           H  
ATOM   3463 1HG2 THR A 238     -13.898   0.390 -40.989  1.00  0.00           H  
ATOM   3464 2HG2 THR A 238     -13.956  -0.016 -39.258  1.00  0.00           H  
ATOM   3465 3HG2 THR A 238     -15.436   0.492 -40.102  1.00  0.00           H  
ATOM   3466  N   THR A 239     -14.982   0.577 -36.863  1.00  0.00           N  
ATOM   3467  CA  THR A 239     -14.608  -0.257 -35.765  1.00  0.00           C  
ATOM   3468  C   THR A 239     -13.487  -1.190 -36.195  1.00  0.00           C  
ATOM   3469  O   THR A 239     -12.364  -1.079 -35.708  1.00  0.00           O  
ATOM   3470  CB  THR A 239     -15.811  -1.065 -35.245  1.00  0.00           C  
ATOM   3471  OG1 THR A 239     -16.829  -0.167 -34.782  1.00  0.00           O  
ATOM   3472  CG2 THR A 239     -15.388  -1.977 -34.104  1.00  0.00           C  
ATOM   3473  H   THR A 239     -15.855   0.401 -37.339  1.00  0.00           H  
ATOM   3474  HA  THR A 239     -14.246   0.378 -34.956  1.00  0.00           H  
ATOM   3475  HB  THR A 239     -16.220  -1.670 -36.054  1.00  0.00           H  
ATOM   3476  HG1 THR A 239     -16.477   0.375 -34.072  1.00  0.00           H  
ATOM   3477 1HG2 THR A 239     -16.251  -2.541 -33.749  1.00  0.00           H  
ATOM   3478 2HG2 THR A 239     -14.623  -2.669 -34.456  1.00  0.00           H  
ATOM   3479 3HG2 THR A 239     -14.987  -1.377 -33.288  1.00  0.00           H  
ATOM   3480  N   ASN A 240     -13.794  -2.110 -37.102  1.00  0.00           N  
ATOM   3481  CA  ASN A 240     -12.887  -3.214 -37.417  1.00  0.00           C  
ATOM   3482  C   ASN A 240     -11.950  -2.892 -38.572  1.00  0.00           C  
ATOM   3483  O   ASN A 240     -12.087  -1.885 -39.241  1.00  0.00           O  
ATOM   3484  CB  ASN A 240     -13.677  -4.473 -37.721  1.00  0.00           C  
ATOM   3485  CG  ASN A 240     -14.395  -5.011 -36.515  1.00  0.00           C  
ATOM   3486  OD1 ASN A 240     -13.935  -4.845 -35.379  1.00  0.00           O  
ATOM   3487  ND2 ASN A 240     -15.514  -5.652 -36.738  1.00  0.00           N  
ATOM   3488  H   ASN A 240     -14.677  -2.045 -37.587  1.00  0.00           H  
ATOM   3489  HA  ASN A 240     -12.253  -3.399 -36.549  1.00  0.00           H  
ATOM   3490 1HB  ASN A 240     -14.410  -4.264 -38.502  1.00  0.00           H  
ATOM   3491 2HB  ASN A 240     -13.005  -5.242 -38.102  1.00  0.00           H  
ATOM   3492 1HD2 ASN A 240     -16.034  -6.032 -35.973  1.00  0.00           H  
ATOM   3493 2HD2 ASN A 240     -15.848  -5.763 -37.673  1.00  0.00           H  
ATOM   3494  N   LEU A 241     -10.976  -3.764 -38.787  1.00  0.00           N  
ATOM   3495  CA  LEU A 241     -10.247  -3.768 -40.032  1.00  0.00           C  
ATOM   3496  C   LEU A 241     -11.230  -4.283 -41.086  1.00  0.00           C  
ATOM   3497  O   LEU A 241     -11.762  -5.400 -40.978  1.00  0.00           O  
ATOM   3498  CB  LEU A 241      -9.000  -4.657 -39.949  1.00  0.00           C  
ATOM   3499  CG  LEU A 241      -8.127  -4.699 -41.210  1.00  0.00           C  
ATOM   3500  CD1 LEU A 241      -7.535  -3.319 -41.464  1.00  0.00           C  
ATOM   3501  CD2 LEU A 241      -7.032  -5.740 -41.035  1.00  0.00           C  
ATOM   3502  H   LEU A 241     -10.736  -4.438 -38.074  1.00  0.00           H  
ATOM   3503  HA  LEU A 241      -9.925  -2.750 -40.247  1.00  0.00           H  
ATOM   3504 1HB  LEU A 241      -8.378  -4.307 -39.127  1.00  0.00           H  
ATOM   3505 2HB  LEU A 241      -9.315  -5.678 -39.729  1.00  0.00           H  
ATOM   3506  HG  LEU A 241      -8.744  -4.961 -42.070  1.00  0.00           H  
ATOM   3507 1HD1 LEU A 241      -6.916  -3.349 -42.360  1.00  0.00           H  
ATOM   3508 2HD1 LEU A 241      -8.341  -2.598 -41.605  1.00  0.00           H  
ATOM   3509 3HD1 LEU A 241      -6.926  -3.022 -40.611  1.00  0.00           H  
ATOM   3510 1HD2 LEU A 241      -6.412  -5.771 -41.932  1.00  0.00           H  
ATOM   3511 2HD2 LEU A 241      -6.414  -5.478 -40.176  1.00  0.00           H  
ATOM   3512 3HD2 LEU A 241      -7.483  -6.719 -40.872  1.00  0.00           H  
ATOM   3513  N   ARG A 242     -11.495  -3.461 -42.091  1.00  0.00           N  
ATOM   3514  CA  ARG A 242     -12.368  -3.861 -43.175  1.00  0.00           C  
ATOM   3515  C   ARG A 242     -11.559  -4.035 -44.446  1.00  0.00           C  
ATOM   3516  O   ARG A 242     -10.717  -3.189 -44.789  1.00  0.00           O  
ATOM   3517  CB  ARG A 242     -13.464  -2.830 -43.400  1.00  0.00           C  
ATOM   3518  CG  ARG A 242     -14.460  -3.183 -44.493  1.00  0.00           C  
ATOM   3519  CD  ARG A 242     -15.568  -2.197 -44.566  1.00  0.00           C  
ATOM   3520  NE  ARG A 242     -16.513  -2.520 -45.623  1.00  0.00           N  
ATOM   3521  CZ  ARG A 242     -17.597  -1.783 -45.932  1.00  0.00           C  
ATOM   3522  NH1 ARG A 242     -17.860  -0.685 -45.258  1.00  0.00           N  
ATOM   3523  NH2 ARG A 242     -18.397  -2.162 -46.913  1.00  0.00           N  
ATOM   3524  H   ARG A 242     -11.083  -2.539 -42.106  1.00  0.00           H  
ATOM   3525  HA  ARG A 242     -12.836  -4.809 -42.910  1.00  0.00           H  
ATOM   3526 1HB  ARG A 242     -14.025  -2.689 -42.477  1.00  0.00           H  
ATOM   3527 2HB  ARG A 242     -13.015  -1.872 -43.660  1.00  0.00           H  
ATOM   3528 1HG  ARG A 242     -13.951  -3.199 -45.457  1.00  0.00           H  
ATOM   3529 2HG  ARG A 242     -14.888  -4.166 -44.293  1.00  0.00           H  
ATOM   3530 1HD  ARG A 242     -16.107  -2.185 -43.620  1.00  0.00           H  
ATOM   3531 2HD  ARG A 242     -15.161  -1.206 -44.765  1.00  0.00           H  
ATOM   3532  HE  ARG A 242     -16.344  -3.358 -46.165  1.00  0.00           H  
ATOM   3533 1HH1 ARG A 242     -17.248  -0.395 -44.507  1.00  0.00           H  
ATOM   3534 2HH1 ARG A 242     -18.672  -0.132 -45.489  1.00  0.00           H  
ATOM   3535 1HH2 ARG A 242     -18.195  -3.006 -47.432  1.00  0.00           H  
ATOM   3536 2HH2 ARG A 242     -19.209  -1.610 -47.145  1.00  0.00           H  
ATOM   3537  N   LEU A 243     -11.829  -5.137 -45.139  1.00  0.00           N  
ATOM   3538  CA  LEU A 243     -11.091  -5.518 -46.331  1.00  0.00           C  
ATOM   3539  C   LEU A 243     -12.031  -5.756 -47.517  1.00  0.00           C  
ATOM   3540  O   LEU A 243     -13.111  -6.330 -47.363  1.00  0.00           O  
ATOM   3541  CB  LEU A 243     -10.268  -6.783 -46.056  1.00  0.00           C  
ATOM   3542  CG  LEU A 243      -9.202  -6.657 -44.959  1.00  0.00           C  
ATOM   3543  CD1 LEU A 243      -8.591  -8.025 -44.686  1.00  0.00           C  
ATOM   3544  CD2 LEU A 243      -8.139  -5.661 -45.396  1.00  0.00           C  
ATOM   3545  H   LEU A 243     -12.581  -5.729 -44.816  1.00  0.00           H  
ATOM   3546  HA  LEU A 243     -10.413  -4.706 -46.592  1.00  0.00           H  
ATOM   3547 1HB  LEU A 243     -10.948  -7.583 -45.767  1.00  0.00           H  
ATOM   3548 2HB  LEU A 243      -9.764  -7.077 -46.976  1.00  0.00           H  
ATOM   3549  HG  LEU A 243      -9.668  -6.310 -44.037  1.00  0.00           H  
ATOM   3550 1HD1 LEU A 243      -7.834  -7.936 -43.907  1.00  0.00           H  
ATOM   3551 2HD1 LEU A 243      -9.371  -8.713 -44.356  1.00  0.00           H  
ATOM   3552 3HD1 LEU A 243      -8.131  -8.406 -45.596  1.00  0.00           H  
ATOM   3553 1HD2 LEU A 243      -7.382  -5.571 -44.616  1.00  0.00           H  
ATOM   3554 2HD2 LEU A 243      -7.672  -6.008 -46.318  1.00  0.00           H  
ATOM   3555 3HD2 LEU A 243      -8.601  -4.688 -45.567  1.00  0.00           H  
ATOM   3556  N   PRO A 244     -11.643  -5.294 -48.714  1.00  0.00           N  
ATOM   3557  CA  PRO A 244     -12.483  -5.593 -49.847  1.00  0.00           C  
ATOM   3558  C   PRO A 244     -12.715  -7.102 -49.935  1.00  0.00           C  
ATOM   3559  O   PRO A 244     -11.824  -7.840 -49.615  1.00  0.00           O  
ATOM   3560  CB  PRO A 244     -11.669  -5.063 -51.032  1.00  0.00           C  
ATOM   3561  CG  PRO A 244     -10.829  -3.981 -50.443  1.00  0.00           C  
ATOM   3562  CD  PRO A 244     -10.458  -4.496 -49.078  1.00  0.00           C  
ATOM   3563  HA  PRO A 244     -13.433  -5.047 -49.747  1.00  0.00           H  
ATOM   3564 1HB  PRO A 244     -11.071  -5.876 -51.471  1.00  0.00           H  
ATOM   3565 2HB  PRO A 244     -12.344  -4.699 -51.820  1.00  0.00           H  
ATOM   3566 1HG  PRO A 244      -9.950  -3.794 -51.079  1.00  0.00           H  
ATOM   3567 2HG  PRO A 244     -11.397  -3.040 -50.401  1.00  0.00           H  
ATOM   3568 1HD  PRO A 244      -9.552  -5.116 -49.153  1.00  0.00           H  
ATOM   3569 2HD  PRO A 244     -10.292  -3.647 -48.398  1.00  0.00           H  
ATOM   3570  N   LYS A 245     -13.894  -7.521 -50.350  1.00  0.00           N  
ATOM   3571  CA  LYS A 245     -14.287  -8.945 -50.346  1.00  0.00           C  
ATOM   3572  C   LYS A 245     -13.193  -9.923 -50.760  1.00  0.00           C  
ATOM   3573  O   LYS A 245     -12.894 -10.896 -50.028  1.00  0.00           O  
ATOM   3574  CB  LYS A 245     -15.498  -9.146 -51.258  1.00  0.00           C  
ATOM   3575  CG  LYS A 245     -16.022 -10.575 -51.302  1.00  0.00           C  
ATOM   3576  CD  LYS A 245     -17.265 -10.682 -52.173  1.00  0.00           C  
ATOM   3577  CE  LYS A 245     -17.845 -12.088 -52.142  1.00  0.00           C  
ATOM   3578  NZ  LYS A 245     -16.937 -13.079 -52.781  1.00  0.00           N  
ATOM   3579  H   LYS A 245     -14.551  -6.830 -50.684  1.00  0.00           H  
ATOM   3580  HA  LYS A 245     -14.557  -9.226 -49.328  1.00  0.00           H  
ATOM   3581 1HB  LYS A 245     -16.313  -8.501 -50.929  1.00  0.00           H  
ATOM   3582 2HB  LYS A 245     -15.240  -8.853 -52.276  1.00  0.00           H  
ATOM   3583 1HG  LYS A 245     -15.251 -11.234 -51.703  1.00  0.00           H  
ATOM   3584 2HG  LYS A 245     -16.267 -10.904 -50.293  1.00  0.00           H  
ATOM   3585 1HD  LYS A 245     -18.019  -9.978 -51.819  1.00  0.00           H  
ATOM   3586 2HD  LYS A 245     -17.011 -10.427 -53.202  1.00  0.00           H  
ATOM   3587 1HE  LYS A 245     -18.019 -12.386 -51.110  1.00  0.00           H  
ATOM   3588 2HE  LYS A 245     -18.800 -12.099 -52.667  1.00  0.00           H  
ATOM   3589 1HZ  LYS A 245     -17.357 -13.997 -52.740  1.00  0.00           H  
ATOM   3590 2HZ  LYS A 245     -16.783 -12.822 -53.746  1.00  0.00           H  
ATOM   3591 3HZ  LYS A 245     -16.054 -13.092 -52.291  1.00  0.00           H  
ATOM   3592  N   LYS A 246     -12.578  -9.690 -51.919  1.00  0.00           N  
ATOM   3593  CA  LYS A 246     -11.486 -10.550 -52.392  1.00  0.00           C  
ATOM   3594  C   LYS A 246     -10.299 -10.679 -51.389  1.00  0.00           C  
ATOM   3595  O   LYS A 246      -9.798 -11.789 -51.098  1.00  0.00           O  
ATOM   3596  CB  LYS A 246     -10.975 -10.025 -53.734  1.00  0.00           C  
ATOM   3597  CG  LYS A 246     -11.938 -10.226 -54.897  1.00  0.00           C  
ATOM   3598  CD  LYS A 246     -11.369  -9.661 -56.190  1.00  0.00           C  
ATOM   3599  CE  LYS A 246     -12.338  -9.847 -57.349  1.00  0.00           C  
ATOM   3600  NZ  LYS A 246     -11.811  -9.265 -58.613  1.00  0.00           N  
ATOM   3601  H   LYS A 246     -12.867  -8.906 -52.486  1.00  0.00           H  
ATOM   3602  HA  LYS A 246     -11.874 -11.560 -52.526  1.00  0.00           H  
ATOM   3603 1HB  LYS A 246     -10.768  -8.957 -53.653  1.00  0.00           H  
ATOM   3604 2HB  LYS A 246     -10.038 -10.522 -53.987  1.00  0.00           H  
ATOM   3605 1HG  LYS A 246     -12.131 -11.291 -55.029  1.00  0.00           H  
ATOM   3606 2HG  LYS A 246     -12.882  -9.729 -54.677  1.00  0.00           H  
ATOM   3607 1HD  LYS A 246     -11.166  -8.597 -56.064  1.00  0.00           H  
ATOM   3608 2HD  LYS A 246     -10.433 -10.167 -56.427  1.00  0.00           H  
ATOM   3609 1HE  LYS A 246     -12.522 -10.909 -57.502  1.00  0.00           H  
ATOM   3610 2HE  LYS A 246     -13.286  -9.367 -57.111  1.00  0.00           H  
ATOM   3611 1HZ  LYS A 246     -12.481  -9.408 -59.355  1.00  0.00           H  
ATOM   3612 2HZ  LYS A 246     -11.653  -8.275 -58.488  1.00  0.00           H  
ATOM   3613 3HZ  LYS A 246     -10.940  -9.716 -58.855  1.00  0.00           H  
ATOM   3614  N   VAL A 247      -9.858  -9.546 -50.853  1.00  0.00           N  
ATOM   3615  CA  VAL A 247      -8.801  -9.553 -49.844  1.00  0.00           C  
ATOM   3616  C   VAL A 247      -9.317 -10.271 -48.588  1.00  0.00           C  
ATOM   3617  O   VAL A 247      -8.617 -11.107 -48.034  1.00  0.00           O  
ATOM   3618  CB  VAL A 247      -8.371  -8.117 -49.492  1.00  0.00           C  
ATOM   3619  CG1 VAL A 247      -7.413  -8.122 -48.310  1.00  0.00           C  
ATOM   3620  CG2 VAL A 247      -7.730  -7.456 -50.703  1.00  0.00           C  
ATOM   3621  H   VAL A 247     -10.255  -8.664 -51.143  1.00  0.00           H  
ATOM   3622  HA  VAL A 247      -7.938 -10.082 -50.250  1.00  0.00           H  
ATOM   3623  HB  VAL A 247      -9.250  -7.548 -49.190  1.00  0.00           H  
ATOM   3624 1HG1 VAL A 247      -7.119  -7.099 -48.075  1.00  0.00           H  
ATOM   3625 2HG1 VAL A 247      -7.905  -8.566 -47.445  1.00  0.00           H  
ATOM   3626 3HG1 VAL A 247      -6.526  -8.704 -48.563  1.00  0.00           H  
ATOM   3627 1HG2 VAL A 247      -7.429  -6.441 -50.447  1.00  0.00           H  
ATOM   3628 2HG2 VAL A 247      -6.854  -8.029 -51.009  1.00  0.00           H  
ATOM   3629 3HG2 VAL A 247      -8.448  -7.426 -51.523  1.00  0.00           H  
ATOM   3630  N   PHE A 248     -10.557  -9.982 -48.184  1.00  0.00           N  
ATOM   3631  CA  PHE A 248     -11.133 -10.614 -46.998  1.00  0.00           C  
ATOM   3632  C   PHE A 248     -11.072 -12.141 -47.081  1.00  0.00           C  
ATOM   3633  O   PHE A 248     -10.634 -12.793 -46.140  1.00  0.00           O  
ATOM   3634  CB  PHE A 248     -12.585 -10.169 -46.814  1.00  0.00           C  
ATOM   3635  CG  PHE A 248     -13.277 -10.824 -45.652  1.00  0.00           C  
ATOM   3636  CD1 PHE A 248     -13.042 -10.395 -44.355  1.00  0.00           C  
ATOM   3637  CD2 PHE A 248     -14.164 -11.870 -45.855  1.00  0.00           C  
ATOM   3638  CE1 PHE A 248     -13.678 -10.997 -43.285  1.00  0.00           C  
ATOM   3639  CE2 PHE A 248     -14.802 -12.473 -44.788  1.00  0.00           C  
ATOM   3640  CZ  PHE A 248     -14.558 -12.035 -43.502  1.00  0.00           C  
ATOM   3641  H   PHE A 248     -11.110  -9.316 -48.704  1.00  0.00           H  
ATOM   3642  HA  PHE A 248     -10.557 -10.303 -46.126  1.00  0.00           H  
ATOM   3643 1HB  PHE A 248     -12.618  -9.090 -46.665  1.00  0.00           H  
ATOM   3644 2HB  PHE A 248     -13.151 -10.392 -47.717  1.00  0.00           H  
ATOM   3645  HD1 PHE A 248     -12.346  -9.573 -44.183  1.00  0.00           H  
ATOM   3646  HD2 PHE A 248     -14.356 -12.216 -46.871  1.00  0.00           H  
ATOM   3647  HE1 PHE A 248     -13.483 -10.650 -42.271  1.00  0.00           H  
ATOM   3648  HE2 PHE A 248     -15.497 -13.294 -44.961  1.00  0.00           H  
ATOM   3649  HZ  PHE A 248     -15.059 -12.511 -42.660  1.00  0.00           H  
ATOM   3650  N   GLU A 249     -11.519 -12.690 -48.203  1.00  0.00           N  
ATOM   3651  CA  GLU A 249     -11.561 -14.145 -48.374  1.00  0.00           C  
ATOM   3652  C   GLU A 249     -10.159 -14.777 -48.406  1.00  0.00           C  
ATOM   3653  O   GLU A 249      -9.937 -15.861 -47.869  1.00  0.00           O  
ATOM   3654  CB  GLU A 249     -12.312 -14.497 -49.660  1.00  0.00           C  
ATOM   3655  CG  GLU A 249     -13.806 -14.208 -49.614  1.00  0.00           C  
ATOM   3656  CD  GLU A 249     -14.500 -14.508 -50.914  1.00  0.00           C  
ATOM   3657  OE1 GLU A 249     -13.826 -14.815 -51.868  1.00  0.00           O  
ATOM   3658  OE2 GLU A 249     -15.705 -14.430 -50.952  1.00  0.00           O  
ATOM   3659  H   GLU A 249     -11.837 -12.097 -48.956  1.00  0.00           H  
ATOM   3660  HA  GLU A 249     -12.091 -14.578 -47.525  1.00  0.00           H  
ATOM   3661 1HB  GLU A 249     -11.889 -13.936 -50.494  1.00  0.00           H  
ATOM   3662 2HB  GLU A 249     -12.183 -15.557 -49.879  1.00  0.00           H  
ATOM   3663 1HG  GLU A 249     -14.258 -14.811 -48.827  1.00  0.00           H  
ATOM   3664 2HG  GLU A 249     -13.956 -13.160 -49.361  1.00  0.00           H  
ATOM   3665  N   ALA A 250      -9.208 -14.109 -49.038  1.00  0.00           N  
ATOM   3666  CA  ALA A 250      -7.832 -14.581 -49.014  1.00  0.00           C  
ATOM   3667  C   ALA A 250      -7.194 -14.519 -47.596  1.00  0.00           C  
ATOM   3668  O   ALA A 250      -6.508 -15.445 -47.167  1.00  0.00           O  
ATOM   3669  CB  ALA A 250      -7.006 -13.774 -50.004  1.00  0.00           C  
ATOM   3670  H   ALA A 250      -9.429 -13.263 -49.544  1.00  0.00           H  
ATOM   3671  HA  ALA A 250      -7.829 -15.630 -49.310  1.00  0.00           H  
ATOM   3672 1HB  ALA A 250      -5.974 -14.125 -49.989  1.00  0.00           H  
ATOM   3673 2HB  ALA A 250      -7.416 -13.897 -51.007  1.00  0.00           H  
ATOM   3674 3HB  ALA A 250      -7.034 -12.721 -49.729  1.00  0.00           H  
ATOM   3675  N   ALA A 251      -7.443 -13.446 -46.859  1.00  0.00           N  
ATOM   3676  CA  ALA A 251      -6.945 -13.348 -45.510  1.00  0.00           C  
ATOM   3677  C   ALA A 251      -7.516 -14.449 -44.625  1.00  0.00           C  
ATOM   3678  O   ALA A 251      -6.760 -15.055 -43.883  1.00  0.00           O  
ATOM   3679  CB  ALA A 251      -7.268 -11.977 -44.933  1.00  0.00           C  
ATOM   3680  H   ALA A 251      -7.987 -12.684 -47.239  1.00  0.00           H  
ATOM   3681  HA  ALA A 251      -5.863 -13.476 -45.538  1.00  0.00           H  
ATOM   3682 1HB  ALA A 251      -6.888 -11.913 -43.913  1.00  0.00           H  
ATOM   3683 2HB  ALA A 251      -6.800 -11.206 -45.544  1.00  0.00           H  
ATOM   3684 3HB  ALA A 251      -8.347 -11.831 -44.927  1.00  0.00           H  
ATOM   3685  N   VAL A 252      -8.829 -14.677 -44.703  1.00  0.00           N  
ATOM   3686  CA  VAL A 252      -9.480 -15.729 -43.926  1.00  0.00           C  
ATOM   3687  C   VAL A 252      -8.787 -17.065 -44.172  1.00  0.00           C  
ATOM   3688  O   VAL A 252      -8.436 -17.762 -43.222  1.00  0.00           O  
ATOM   3689  CB  VAL A 252     -10.969 -15.841 -44.304  1.00  0.00           C  
ATOM   3690  CG1 VAL A 252     -11.590 -17.072 -43.662  1.00  0.00           C  
ATOM   3691  CG2 VAL A 252     -11.707 -14.581 -43.880  1.00  0.00           C  
ATOM   3692  H   VAL A 252      -9.387 -14.103 -45.319  1.00  0.00           H  
ATOM   3693  HA  VAL A 252      -9.409 -15.472 -42.868  1.00  0.00           H  
ATOM   3694  HB  VAL A 252     -11.051 -15.966 -45.384  1.00  0.00           H  
ATOM   3695 1HG1 VAL A 252     -12.643 -17.136 -43.940  1.00  0.00           H  
ATOM   3696 2HG1 VAL A 252     -11.070 -17.965 -44.007  1.00  0.00           H  
ATOM   3697 3HG1 VAL A 252     -11.506 -16.998 -42.578  1.00  0.00           H  
ATOM   3698 1HG2 VAL A 252     -12.759 -14.666 -44.152  1.00  0.00           H  
ATOM   3699 2HG2 VAL A 252     -11.619 -14.453 -42.801  1.00  0.00           H  
ATOM   3700 3HG2 VAL A 252     -11.272 -13.717 -44.384  1.00  0.00           H  
ATOM   3701  N   LYS A 253      -8.582 -17.414 -45.439  1.00  0.00           N  
ATOM   3702  CA  LYS A 253      -7.940 -18.677 -45.772  1.00  0.00           C  
ATOM   3703  C   LYS A 253      -6.524 -18.748 -45.229  1.00  0.00           C  
ATOM   3704  O   LYS A 253      -6.084 -19.803 -44.760  1.00  0.00           O  
ATOM   3705  CB  LYS A 253      -7.929 -18.886 -47.287  1.00  0.00           C  
ATOM   3706  CG  LYS A 253      -9.296 -19.172 -47.893  1.00  0.00           C  
ATOM   3707  CD  LYS A 253      -9.207 -19.349 -49.401  1.00  0.00           C  
ATOM   3708  CE  LYS A 253     -10.574 -19.623 -50.010  1.00  0.00           C  
ATOM   3709  NZ  LYS A 253     -10.508 -19.760 -51.490  1.00  0.00           N  
ATOM   3710  H   LYS A 253      -8.873 -16.799 -46.185  1.00  0.00           H  
ATOM   3711  HA  LYS A 253      -8.508 -19.486 -45.312  1.00  0.00           H  
ATOM   3712 1HB  LYS A 253      -7.527 -17.997 -47.774  1.00  0.00           H  
ATOM   3713 2HB  LYS A 253      -7.272 -19.720 -47.535  1.00  0.00           H  
ATOM   3714 1HG  LYS A 253      -9.706 -20.082 -47.453  1.00  0.00           H  
ATOM   3715 2HG  LYS A 253      -9.972 -18.347 -47.671  1.00  0.00           H  
ATOM   3716 1HD  LYS A 253      -8.794 -18.444 -49.850  1.00  0.00           H  
ATOM   3717 2HD  LYS A 253      -8.544 -20.182 -49.631  1.00  0.00           H  
ATOM   3718 1HE  LYS A 253     -10.981 -20.542 -49.590  1.00  0.00           H  
ATOM   3719 2HE  LYS A 253     -11.253 -18.806 -49.763  1.00  0.00           H  
ATOM   3720 1HZ  LYS A 253     -11.433 -19.940 -51.854  1.00  0.00           H  
ATOM   3721 2HZ  LYS A 253     -10.149 -18.905 -51.892  1.00  0.00           H  
ATOM   3722 3HZ  LYS A 253      -9.896 -20.527 -51.730  1.00  0.00           H  
ATOM   3723  N   SER A 254      -5.778 -17.654 -45.332  1.00  0.00           N  
ATOM   3724  CA  SER A 254      -4.398 -17.658 -44.811  1.00  0.00           C  
ATOM   3725  C   SER A 254      -4.401 -17.792 -43.278  1.00  0.00           C  
ATOM   3726  O   SER A 254      -3.577 -18.514 -42.718  1.00  0.00           O  
ATOM   3727  CB  SER A 254      -3.676 -16.388 -45.219  1.00  0.00           C  
ATOM   3728  OG  SER A 254      -3.501 -16.334 -46.608  1.00  0.00           O  
ATOM   3729  H   SER A 254      -6.139 -16.815 -45.762  1.00  0.00           H  
ATOM   3730  HA  SER A 254      -3.870 -18.512 -45.237  1.00  0.00           H  
ATOM   3731 1HB  SER A 254      -4.249 -15.522 -44.887  1.00  0.00           H  
ATOM   3732 2HB  SER A 254      -2.706 -16.347 -44.725  1.00  0.00           H  
ATOM   3733  HG  SER A 254      -4.340 -16.039 -46.969  1.00  0.00           H  
ATOM   3734  N   ILE A 255      -5.296 -17.082 -42.595  1.00  0.00           N  
ATOM   3735  CA  ILE A 255      -5.283 -17.114 -41.127  1.00  0.00           C  
ATOM   3736  C   ILE A 255      -5.738 -18.509 -40.640  1.00  0.00           C  
ATOM   3737  O   ILE A 255      -5.211 -19.044 -39.694  1.00  0.00           O  
ATOM   3738  CB  ILE A 255      -6.196 -16.023 -40.537  1.00  0.00           C  
ATOM   3739  CG1 ILE A 255      -5.631 -14.633 -40.841  1.00  0.00           C  
ATOM   3740  CG2 ILE A 255      -6.357 -16.219 -39.037  1.00  0.00           C  
ATOM   3741  CD1 ILE A 255      -6.589 -13.505 -40.535  1.00  0.00           C  
ATOM   3742  H   ILE A 255      -5.988 -16.519 -43.069  1.00  0.00           H  
ATOM   3743  HA  ILE A 255      -4.265 -16.929 -40.786  1.00  0.00           H  
ATOM   3744  HB  ILE A 255      -7.176 -16.075 -41.009  1.00  0.00           H  
ATOM   3745 1HG1 ILE A 255      -4.722 -14.475 -40.263  1.00  0.00           H  
ATOM   3746 2HG1 ILE A 255      -5.362 -14.573 -41.896  1.00  0.00           H  
ATOM   3747 1HG2 ILE A 255      -7.005 -15.439 -38.637  1.00  0.00           H  
ATOM   3748 2HG2 ILE A 255      -6.802 -17.194 -38.844  1.00  0.00           H  
ATOM   3749 3HG2 ILE A 255      -5.381 -16.163 -38.556  1.00  0.00           H  
ATOM   3750 1HD1 ILE A 255      -6.119 -12.552 -40.777  1.00  0.00           H  
ATOM   3751 2HD1 ILE A 255      -7.495 -13.624 -41.131  1.00  0.00           H  
ATOM   3752 3HD1 ILE A 255      -6.846 -13.523 -39.477  1.00  0.00           H  
ATOM   3753  N   LYS A 256      -6.761 -19.047 -41.291  1.00  0.00           N  
ATOM   3754  CA  LYS A 256      -7.301 -20.370 -40.956  1.00  0.00           C  
ATOM   3755  C   LYS A 256      -6.175 -21.397 -41.043  1.00  0.00           C  
ATOM   3756  O   LYS A 256      -5.943 -22.165 -40.113  1.00  0.00           O  
ATOM   3757  CB  LYS A 256      -8.452 -20.752 -41.888  1.00  0.00           C  
ATOM   3758  CG  LYS A 256      -9.737 -19.970 -41.654  1.00  0.00           C  
ATOM   3759  CD  LYS A 256     -10.892 -20.552 -42.455  1.00  0.00           C  
ATOM   3760  CE  LYS A 256     -10.736 -20.265 -43.941  1.00  0.00           C  
ATOM   3761  NZ  LYS A 256     -11.930 -20.693 -44.719  1.00  0.00           N  
ATOM   3762  H   LYS A 256      -7.180 -18.521 -42.045  1.00  0.00           H  
ATOM   3763  HA  LYS A 256      -7.684 -20.339 -39.935  1.00  0.00           H  
ATOM   3764 1HB  LYS A 256      -8.149 -20.596 -42.924  1.00  0.00           H  
ATOM   3765 2HB  LYS A 256      -8.679 -21.812 -41.770  1.00  0.00           H  
ATOM   3766 1HG  LYS A 256      -9.992 -19.997 -40.594  1.00  0.00           H  
ATOM   3767 2HG  LYS A 256      -9.590 -18.931 -41.947  1.00  0.00           H  
ATOM   3768 1HD  LYS A 256     -10.933 -21.631 -42.304  1.00  0.00           H  
ATOM   3769 2HD  LYS A 256     -11.830 -20.119 -42.108  1.00  0.00           H  
ATOM   3770 1HE  LYS A 256     -10.584 -19.197 -44.091  1.00  0.00           H  
ATOM   3771 2HE  LYS A 256      -9.861 -20.791 -44.323  1.00  0.00           H  
ATOM   3772 1HZ  LYS A 256     -11.787 -20.486 -45.698  1.00  0.00           H  
ATOM   3773 2HZ  LYS A 256     -12.070 -21.687 -44.602  1.00  0.00           H  
ATOM   3774 3HZ  LYS A 256     -12.745 -20.197 -44.387  1.00  0.00           H  
ATOM   3775  N   ALA A 257      -5.488 -21.394 -42.171  1.00  0.00           N  
ATOM   3776  CA  ALA A 257      -4.383 -22.329 -42.401  1.00  0.00           C  
ATOM   3777  C   ALA A 257      -3.193 -22.129 -41.496  1.00  0.00           C  
ATOM   3778  O   ALA A 257      -2.475 -23.084 -41.213  1.00  0.00           O  
ATOM   3779  CB  ALA A 257      -3.927 -22.240 -43.850  1.00  0.00           C  
ATOM   3780  H   ALA A 257      -5.730 -20.731 -42.893  1.00  0.00           H  
ATOM   3781  HA  ALA A 257      -4.745 -23.337 -42.201  1.00  0.00           H  
ATOM   3782 1HB  ALA A 257      -3.106 -22.937 -44.017  1.00  0.00           H  
ATOM   3783 2HB  ALA A 257      -4.758 -22.494 -44.509  1.00  0.00           H  
ATOM   3784 3HB  ALA A 257      -3.592 -21.227 -44.064  1.00  0.00           H  
ATOM   3785  N   ALA A 258      -2.933 -20.891 -41.090  1.00  0.00           N  
ATOM   3786  CA  ALA A 258      -1.796 -20.634 -40.232  1.00  0.00           C  
ATOM   3787  C   ALA A 258      -2.151 -20.875 -38.784  1.00  0.00           C  
ATOM   3788  O   ALA A 258      -1.262 -20.910 -37.957  1.00  0.00           O  
ATOM   3789  CB  ALA A 258      -1.293 -19.211 -40.425  1.00  0.00           C  
ATOM   3790  H   ALA A 258      -3.521 -20.120 -41.372  1.00  0.00           H  
ATOM   3791  HA  ALA A 258      -1.001 -21.328 -40.506  1.00  0.00           H  
ATOM   3792 1HB  ALA A 258      -0.438 -19.035 -39.772  1.00  0.00           H  
ATOM   3793 2HB  ALA A 258      -0.992 -19.069 -41.463  1.00  0.00           H  
ATOM   3794 3HB  ALA A 258      -2.087 -18.508 -40.179  1.00  0.00           H  
ATOM   3795  N   SER A 259      -3.439 -21.014 -38.471  1.00  0.00           N  
ATOM   3796  CA  SER A 259      -3.870 -21.388 -37.133  1.00  0.00           C  
ATOM   3797  C   SER A 259      -4.247 -22.877 -37.197  1.00  0.00           C  
ATOM   3798  O   SER A 259      -3.340 -23.683 -37.355  1.00  0.00           O  
ATOM   3799  CB  SER A 259      -5.044 -20.543 -36.678  1.00  0.00           C  
ATOM   3800  OG  SER A 259      -6.176 -20.791 -37.466  1.00  0.00           O  
ATOM   3801  H   SER A 259      -4.135 -20.854 -39.185  1.00  0.00           H  
ATOM   3802  HA  SER A 259      -3.041 -21.222 -36.443  1.00  0.00           H  
ATOM   3803 1HB  SER A 259      -5.269 -20.764 -35.635  1.00  0.00           H  
ATOM   3804 2HB  SER A 259      -4.779 -19.489 -36.739  1.00  0.00           H  
ATOM   3805  HG  SER A 259      -5.927 -20.564 -38.366  1.00  0.00           H  
ATOM   3806  N   SER A 260      -5.550 -23.210 -37.118  1.00  0.00           N  
ATOM   3807  CA  SER A 260      -6.128 -24.589 -37.274  1.00  0.00           C  
ATOM   3808  C   SER A 260      -6.910 -25.080 -36.035  1.00  0.00           C  
ATOM   3809  O   SER A 260      -6.784 -26.239 -35.619  1.00  0.00           O  
ATOM   3810  CB  SER A 260      -5.020 -25.579 -37.577  1.00  0.00           C  
ATOM   3811  OG  SER A 260      -5.529 -26.878 -37.705  1.00  0.00           O  
ATOM   3812  H   SER A 260      -6.170 -22.434 -36.935  1.00  0.00           H  
ATOM   3813  HA  SER A 260      -6.831 -24.577 -38.108  1.00  0.00           H  
ATOM   3814 1HB  SER A 260      -4.516 -25.290 -38.499  1.00  0.00           H  
ATOM   3815 2HB  SER A 260      -4.280 -25.552 -36.778  1.00  0.00           H  
ATOM   3816  HG  SER A 260      -5.092 -27.401 -37.029  1.00  0.00           H  
ATOM   3817  N   THR A 261      -7.745 -24.215 -35.477  1.00  0.00           N  
ATOM   3818  CA  THR A 261      -8.504 -24.543 -34.273  1.00  0.00           C  
ATOM   3819  C   THR A 261      -9.878 -25.117 -34.633  1.00  0.00           C  
ATOM   3820  O   THR A 261     -10.380 -26.043 -33.971  1.00  0.00           O  
ATOM   3821  CB  THR A 261      -8.675 -23.306 -33.372  1.00  0.00           C  
ATOM   3822  OG1 THR A 261      -9.453 -22.316 -34.057  1.00  0.00           O  
ATOM   3823  CG2 THR A 261      -7.320 -22.719 -33.008  1.00  0.00           C  
ATOM   3824  H   THR A 261      -7.859 -23.304 -35.897  1.00  0.00           H  
ATOM   3825  HA  THR A 261      -7.955 -25.302 -33.714  1.00  0.00           H  
ATOM   3826  HB  THR A 261      -9.198 -23.591 -32.459  1.00  0.00           H  
ATOM   3827  HG1 THR A 261     -10.061 -21.903 -33.439  1.00  0.00           H  
ATOM   3828 1HG2 THR A 261      -7.461 -21.847 -32.370  1.00  0.00           H  
ATOM   3829 2HG2 THR A 261      -6.731 -23.467 -32.476  1.00  0.00           H  
ATOM   3830 3HG2 THR A 261      -6.796 -22.424 -33.916  1.00  0.00           H  
ATOM   3831  N   PHE A 264     -12.401 -24.908 -37.596  1.00  0.00           N  
ATOM   3832  CA  PHE A 264     -13.228 -23.720 -37.370  1.00  0.00           C  
ATOM   3833  C   PHE A 264     -14.604 -23.742 -38.038  1.00  0.00           C  
ATOM   3834  O   PHE A 264     -14.730 -24.099 -39.211  1.00  0.00           O  
ATOM   3835  CB  PHE A 264     -12.472 -22.480 -37.851  1.00  0.00           C  
ATOM   3836  CG  PHE A 264     -12.149 -22.498 -39.318  1.00  0.00           C  
ATOM   3837  CD1 PHE A 264     -13.020 -21.937 -40.240  1.00  0.00           C  
ATOM   3838  CD2 PHE A 264     -10.976 -23.075 -39.778  1.00  0.00           C  
ATOM   3839  CE1 PHE A 264     -12.724 -21.952 -41.591  1.00  0.00           C  
ATOM   3840  CE2 PHE A 264     -10.677 -23.092 -41.127  1.00  0.00           C  
ATOM   3841  CZ  PHE A 264     -11.553 -22.529 -42.034  1.00  0.00           C  
ATOM   3842  H   PHE A 264     -12.566 -25.473 -38.416  1.00  0.00           H  
ATOM   3843  HA  PHE A 264     -13.421 -23.631 -36.300  1.00  0.00           H  
ATOM   3844 1HB  PHE A 264     -13.064 -21.590 -37.643  1.00  0.00           H  
ATOM   3845 2HB  PHE A 264     -11.538 -22.387 -37.298  1.00  0.00           H  
ATOM   3846  HD1 PHE A 264     -13.945 -21.479 -39.890  1.00  0.00           H  
ATOM   3847  HD2 PHE A 264     -10.284 -23.520 -39.062  1.00  0.00           H  
ATOM   3848  HE1 PHE A 264     -13.417 -21.508 -42.305  1.00  0.00           H  
ATOM   3849  HE2 PHE A 264      -9.751 -23.548 -41.475  1.00  0.00           H  
ATOM   3850  HZ  PHE A 264     -11.320 -22.543 -43.097  1.00  0.00           H  
ATOM   3851  N   PRO A 265     -15.626 -23.318 -37.296  1.00  0.00           N  
ATOM   3852  CA  PRO A 265     -16.940 -23.081 -37.882  1.00  0.00           C  
ATOM   3853  C   PRO A 265     -16.833 -21.903 -38.844  1.00  0.00           C  
ATOM   3854  O   PRO A 265     -15.948 -21.046 -38.701  1.00  0.00           O  
ATOM   3855  CB  PRO A 265     -17.825 -22.762 -36.673  1.00  0.00           C  
ATOM   3856  CG  PRO A 265     -16.873 -22.238 -35.652  1.00  0.00           C  
ATOM   3857  CD  PRO A 265     -15.604 -23.011 -35.892  1.00  0.00           C  
ATOM   3858  HA  PRO A 265     -17.284 -23.998 -38.383  1.00  0.00           H  
ATOM   3859 1HB  PRO A 265     -18.596 -22.029 -36.954  1.00  0.00           H  
ATOM   3860 2HB  PRO A 265     -18.350 -23.669 -36.341  1.00  0.00           H  
ATOM   3861 1HG  PRO A 265     -16.740 -21.154 -35.778  1.00  0.00           H  
ATOM   3862 2HG  PRO A 265     -17.278 -22.393 -34.641  1.00  0.00           H  
ATOM   3863 1HD  PRO A 265     -14.737 -22.375 -35.656  1.00  0.00           H  
ATOM   3864 2HD  PRO A 265     -15.602 -23.917 -35.269  1.00  0.00           H  
ATOM   3865  N   ASP A 266     -17.746 -21.873 -39.813  1.00  0.00           N  
ATOM   3866  CA  ASP A 266     -17.766 -20.837 -40.844  1.00  0.00           C  
ATOM   3867  C   ASP A 266     -18.154 -19.521 -40.224  1.00  0.00           C  
ATOM   3868  O   ASP A 266     -17.678 -18.476 -40.647  1.00  0.00           O  
ATOM   3869  CB  ASP A 266     -18.743 -21.190 -41.969  1.00  0.00           C  
ATOM   3870  CG  ASP A 266     -18.253 -22.339 -42.840  1.00  0.00           C  
ATOM   3871  OD1 ASP A 266     -17.084 -22.639 -42.791  1.00  0.00           O  
ATOM   3872  OD2 ASP A 266     -19.053 -22.904 -43.546  1.00  0.00           O  
ATOM   3873  H   ASP A 266     -18.449 -22.598 -39.830  1.00  0.00           H  
ATOM   3874  HA  ASP A 266     -16.767 -20.756 -41.273  1.00  0.00           H  
ATOM   3875 1HB  ASP A 266     -19.707 -21.463 -41.540  1.00  0.00           H  
ATOM   3876 2HB  ASP A 266     -18.901 -20.315 -42.601  1.00  0.00           H  
ATOM   3877  N   GLY A 267     -19.031 -19.584 -39.228  1.00  0.00           N  
ATOM   3878  CA  GLY A 267     -19.558 -18.412 -38.585  1.00  0.00           C  
ATOM   3879  C   GLY A 267     -18.541 -17.569 -37.852  1.00  0.00           C  
ATOM   3880  O   GLY A 267     -18.757 -16.355 -37.656  1.00  0.00           O  
ATOM   3881  H   GLY A 267     -19.335 -20.495 -38.916  1.00  0.00           H  
ATOM   3882 1HA  GLY A 267     -20.040 -17.776 -39.327  1.00  0.00           H  
ATOM   3883 2HA  GLY A 267     -20.323 -18.704 -37.867  1.00  0.00           H  
ATOM   3884  N   PHE A 268     -17.446 -18.188 -37.416  1.00  0.00           N  
ATOM   3885  CA  PHE A 268     -16.421 -17.411 -36.736  1.00  0.00           C  
ATOM   3886  C   PHE A 268     -15.904 -16.306 -37.648  1.00  0.00           C  
ATOM   3887  O   PHE A 268     -15.824 -15.143 -37.236  1.00  0.00           O  
ATOM   3888  CB  PHE A 268     -15.264 -18.310 -36.298  1.00  0.00           C  
ATOM   3889  CG  PHE A 268     -14.150 -17.573 -35.610  1.00  0.00           C  
ATOM   3890  CD1 PHE A 268     -14.411 -16.749 -34.525  1.00  0.00           C  
ATOM   3891  CD2 PHE A 268     -12.840 -17.701 -36.047  1.00  0.00           C  
ATOM   3892  CE1 PHE A 268     -13.387 -16.071 -33.892  1.00  0.00           C  
ATOM   3893  CE2 PHE A 268     -11.815 -17.025 -35.415  1.00  0.00           C  
ATOM   3894  CZ  PHE A 268     -12.089 -16.209 -34.336  1.00  0.00           C  
ATOM   3895  H   PHE A 268     -17.307 -19.180 -37.544  1.00  0.00           H  
ATOM   3896  HA  PHE A 268     -16.863 -16.957 -35.848  1.00  0.00           H  
ATOM   3897 1HB  PHE A 268     -15.635 -19.076 -35.618  1.00  0.00           H  
ATOM   3898 2HB  PHE A 268     -14.849 -18.818 -37.168  1.00  0.00           H  
ATOM   3899  HD1 PHE A 268     -15.437 -16.641 -34.173  1.00  0.00           H  
ATOM   3900  HD2 PHE A 268     -12.623 -18.346 -36.899  1.00  0.00           H  
ATOM   3901  HE1 PHE A 268     -13.606 -15.426 -33.041  1.00  0.00           H  
ATOM   3902  HE2 PHE A 268     -10.789 -17.135 -35.767  1.00  0.00           H  
ATOM   3903  HZ  PHE A 268     -11.282 -15.673 -33.838  1.00  0.00           H  
ATOM   3904  N   TRP A 269     -15.616 -16.648 -38.903  1.00  0.00           N  
ATOM   3905  CA  TRP A 269     -15.034 -15.672 -39.828  1.00  0.00           C  
ATOM   3906  C   TRP A 269     -15.999 -14.564 -40.199  1.00  0.00           C  
ATOM   3907  O   TRP A 269     -15.554 -13.450 -40.499  1.00  0.00           O  
ATOM   3908  CB  TRP A 269     -14.565 -16.371 -41.105  1.00  0.00           C  
ATOM   3909  CG  TRP A 269     -13.353 -17.230 -40.907  1.00  0.00           C  
ATOM   3910  CD1 TRP A 269     -13.239 -18.557 -41.193  1.00  0.00           C  
ATOM   3911  CD2 TRP A 269     -12.069 -16.823 -40.374  1.00  0.00           C  
ATOM   3912  NE1 TRP A 269     -11.980 -19.003 -40.877  1.00  0.00           N  
ATOM   3913  CE2 TRP A 269     -11.250 -17.955 -40.376  1.00  0.00           C  
ATOM   3914  CE3 TRP A 269     -11.557 -15.607 -39.905  1.00  0.00           C  
ATOM   3915  CZ2 TRP A 269      -9.940 -17.913 -39.923  1.00  0.00           C  
ATOM   3916  CZ3 TRP A 269     -10.244 -15.565 -39.452  1.00  0.00           C  
ATOM   3917  CH2 TRP A 269      -9.457 -16.689 -39.462  1.00  0.00           C  
ATOM   3918  H   TRP A 269     -15.797 -17.587 -39.228  1.00  0.00           H  
ATOM   3919  HA  TRP A 269     -14.174 -15.208 -39.345  1.00  0.00           H  
ATOM   3920 1HB  TRP A 269     -15.368 -16.997 -41.494  1.00  0.00           H  
ATOM   3921 2HB  TRP A 269     -14.335 -15.624 -41.865  1.00  0.00           H  
ATOM   3922  HD1 TRP A 269     -14.032 -19.174 -41.612  1.00  0.00           H  
ATOM   3923  HE1 TRP A 269     -11.644 -19.949 -40.992  1.00  0.00           H  
ATOM   3924  HE3 TRP A 269     -12.177 -14.711 -39.898  1.00  0.00           H  
ATOM   3925  HZ2 TRP A 269      -9.299 -18.795 -39.922  1.00  0.00           H  
ATOM   3926  HZ3 TRP A 269      -9.854 -14.615 -39.088  1.00  0.00           H  
ATOM   3927  HH2 TRP A 269      -8.431 -16.621 -39.100  1.00  0.00           H  
ATOM   3928  N   LEU A 270     -17.305 -14.849 -40.168  1.00  0.00           N  
ATOM   3929  CA  LEU A 270     -18.347 -13.877 -40.570  1.00  0.00           C  
ATOM   3930  C   LEU A 270     -18.965 -13.100 -39.408  1.00  0.00           C  
ATOM   3931  O   LEU A 270     -19.841 -12.241 -39.611  1.00  0.00           O  
ATOM   3932  CB  LEU A 270     -19.467 -14.605 -41.324  1.00  0.00           C  
ATOM   3933  CG  LEU A 270     -19.052 -15.292 -42.631  1.00  0.00           C  
ATOM   3934  CD1 LEU A 270     -20.243 -16.039 -43.214  1.00  0.00           C  
ATOM   3935  CD2 LEU A 270     -18.529 -14.249 -43.608  1.00  0.00           C  
ATOM   3936  H   LEU A 270     -17.584 -15.768 -39.856  1.00  0.00           H  
ATOM   3937  HA  LEU A 270     -17.895 -13.139 -41.231  1.00  0.00           H  
ATOM   3938 1HB  LEU A 270     -19.888 -15.367 -40.669  1.00  0.00           H  
ATOM   3939 2HB  LEU A 270     -20.251 -13.886 -41.561  1.00  0.00           H  
ATOM   3940  HG  LEU A 270     -18.268 -16.022 -42.426  1.00  0.00           H  
ATOM   3941 1HD1 LEU A 270     -19.948 -16.526 -44.143  1.00  0.00           H  
ATOM   3942 2HD1 LEU A 270     -20.585 -16.791 -42.503  1.00  0.00           H  
ATOM   3943 3HD1 LEU A 270     -21.051 -15.335 -43.415  1.00  0.00           H  
ATOM   3944 1HD2 LEU A 270     -18.233 -14.737 -44.538  1.00  0.00           H  
ATOM   3945 2HD2 LEU A 270     -19.312 -13.519 -43.815  1.00  0.00           H  
ATOM   3946 3HD2 LEU A 270     -17.667 -13.743 -43.174  1.00  0.00           H  
ATOM   3947  N   GLY A 271     -18.518 -13.400 -38.190  1.00  0.00           N  
ATOM   3948  CA  GLY A 271     -19.065 -12.773 -36.995  1.00  0.00           C  
ATOM   3949  C   GLY A 271     -20.440 -13.314 -36.622  1.00  0.00           C  
ATOM   3950  O   GLY A 271     -21.167 -12.703 -35.845  1.00  0.00           O  
ATOM   3951  H   GLY A 271     -17.779 -14.082 -38.094  1.00  0.00           H  
ATOM   3952 1HA  GLY A 271     -18.385 -12.930 -36.158  1.00  0.00           H  
ATOM   3953 2HA  GLY A 271     -19.140 -11.697 -37.150  1.00  0.00           H  
ATOM   3954  N   GLU A 272     -20.790 -14.468 -37.177  1.00  0.00           N  
ATOM   3955  CA  GLU A 272     -22.038 -15.124 -36.835  1.00  0.00           C  
ATOM   3956  C   GLU A 272     -21.844 -15.870 -35.522  1.00  0.00           C  
ATOM   3957  O   GLU A 272     -22.807 -16.082 -34.783  1.00  0.00           O  
ATOM   3958  CB  GLU A 272     -22.477 -16.085 -37.942  1.00  0.00           C  
ATOM   3959  CG  GLU A 272     -22.869 -15.405 -39.246  1.00  0.00           C  
ATOM   3960  CD  GLU A 272     -23.274 -16.381 -40.316  1.00  0.00           C  
ATOM   3961  OE1 GLU A 272     -23.143 -17.561 -40.098  1.00  0.00           O  
ATOM   3962  OE2 GLU A 272     -23.716 -15.945 -41.353  1.00  0.00           O  
ATOM   3963  H   GLU A 272     -20.176 -14.900 -37.852  1.00  0.00           H  
ATOM   3964  HA  GLU A 272     -22.809 -14.362 -36.717  1.00  0.00           H  
ATOM   3965 1HB  GLU A 272     -21.668 -16.783 -38.159  1.00  0.00           H  
ATOM   3966 2HB  GLU A 272     -23.331 -16.669 -37.599  1.00  0.00           H  
ATOM   3967 1HG  GLU A 272     -23.701 -14.728 -39.054  1.00  0.00           H  
ATOM   3968 2HG  GLU A 272     -22.028 -14.811 -39.601  1.00  0.00           H  
ATOM   3969  N   GLN A 273     -20.596 -16.262 -35.238  1.00  0.00           N  
ATOM   3970  CA  GLN A 273     -20.278 -16.997 -34.021  1.00  0.00           C  
ATOM   3971  C   GLN A 273     -19.002 -16.585 -33.337  1.00  0.00           C  
ATOM   3972  O   GLN A 273     -18.044 -16.142 -33.974  1.00  0.00           O  
ATOM   3973  CB  GLN A 273     -20.207 -18.495 -34.330  1.00  0.00           C  
ATOM   3974  CG  GLN A 273     -21.521 -19.097 -34.798  1.00  0.00           C  
ATOM   3975  CD  GLN A 273     -21.409 -20.584 -35.076  1.00  0.00           C  
ATOM   3976  OE1 GLN A 273     -20.559 -21.022 -35.857  1.00  0.00           O  
ATOM   3977  NE2 GLN A 273     -22.268 -21.371 -34.437  1.00  0.00           N  
ATOM   3978  H   GLN A 273     -19.855 -16.041 -35.887  1.00  0.00           H  
ATOM   3979  HA  GLN A 273     -21.070 -16.821 -33.294  1.00  0.00           H  
ATOM   3980 1HB  GLN A 273     -19.461 -18.672 -35.104  1.00  0.00           H  
ATOM   3981 2HB  GLN A 273     -19.888 -19.035 -33.439  1.00  0.00           H  
ATOM   3982 1HG  GLN A 273     -22.273 -18.950 -34.023  1.00  0.00           H  
ATOM   3983 2HG  GLN A 273     -21.829 -18.600 -35.717  1.00  0.00           H  
ATOM   3984 1HE2 GLN A 273     -22.242 -22.361 -34.581  1.00  0.00           H  
ATOM   3985 2HE2 GLN A 273     -22.941 -20.974 -33.813  1.00  0.00           H  
ATOM   3986  N   LEU A 274     -18.995 -16.732 -32.013  1.00  0.00           N  
ATOM   3987  CA  LEU A 274     -17.807 -16.454 -31.232  1.00  0.00           C  
ATOM   3988  C   LEU A 274     -17.194 -17.769 -30.804  1.00  0.00           C  
ATOM   3989  O   LEU A 274     -17.917 -18.718 -30.526  1.00  0.00           O  
ATOM   3990  CB  LEU A 274     -18.145 -15.598 -30.005  1.00  0.00           C  
ATOM   3991  CG  LEU A 274     -18.781 -14.234 -30.300  1.00  0.00           C  
ATOM   3992  CD1 LEU A 274     -19.133 -13.543 -28.990  1.00  0.00           C  
ATOM   3993  CD2 LEU A 274     -17.817 -13.390 -31.121  1.00  0.00           C  
ATOM   3994  H   LEU A 274     -19.832 -17.043 -31.541  1.00  0.00           H  
ATOM   3995  HA  LEU A 274     -17.105 -15.900 -31.855  1.00  0.00           H  
ATOM   3996 1HB  LEU A 274     -18.834 -16.155 -29.372  1.00  0.00           H  
ATOM   3997 2HB  LEU A 274     -17.229 -15.421 -29.441  1.00  0.00           H  
ATOM   3998  HG  LEU A 274     -19.705 -14.377 -30.860  1.00  0.00           H  
ATOM   3999 1HD1 LEU A 274     -19.586 -12.574 -29.199  1.00  0.00           H  
ATOM   4000 2HD1 LEU A 274     -19.839 -14.159 -28.432  1.00  0.00           H  
ATOM   4001 3HD1 LEU A 274     -18.229 -13.401 -28.399  1.00  0.00           H  
ATOM   4002 1HD2 LEU A 274     -18.269 -12.421 -31.331  1.00  0.00           H  
ATOM   4003 2HD2 LEU A 274     -16.893 -13.246 -30.561  1.00  0.00           H  
ATOM   4004 3HD2 LEU A 274     -17.596 -13.899 -32.059  1.00  0.00           H  
ATOM   4005  N   VAL A 275     -15.871 -17.807 -30.744  1.00  0.00           N  
ATOM   4006  CA  VAL A 275     -15.134 -18.962 -30.257  1.00  0.00           C  
ATOM   4007  C   VAL A 275     -14.845 -18.760 -28.783  1.00  0.00           C  
ATOM   4008  O   VAL A 275     -14.355 -17.701 -28.402  1.00  0.00           O  
ATOM   4009  CB  VAL A 275     -13.815 -19.146 -31.032  1.00  0.00           C  
ATOM   4010  CG1 VAL A 275     -13.022 -20.312 -30.463  1.00  0.00           C  
ATOM   4011  CG2 VAL A 275     -14.108 -19.361 -32.509  1.00  0.00           C  
ATOM   4012  H   VAL A 275     -15.360 -16.992 -31.053  1.00  0.00           H  
ATOM   4013  HA  VAL A 275     -15.747 -19.852 -30.407  1.00  0.00           H  
ATOM   4014  HB  VAL A 275     -13.205 -18.251 -30.908  1.00  0.00           H  
ATOM   4015 1HG1 VAL A 275     -12.093 -20.428 -31.022  1.00  0.00           H  
ATOM   4016 2HG1 VAL A 275     -12.792 -20.120 -29.415  1.00  0.00           H  
ATOM   4017 3HG1 VAL A 275     -13.609 -21.227 -30.545  1.00  0.00           H  
ATOM   4018 1HG2 VAL A 275     -13.172 -19.489 -33.050  1.00  0.00           H  
ATOM   4019 2HG2 VAL A 275     -14.724 -20.252 -32.631  1.00  0.00           H  
ATOM   4020 3HG2 VAL A 275     -14.640 -18.496 -32.904  1.00  0.00           H  
ATOM   4021  N   CYS A 276     -15.151 -19.768 -27.965  1.00  0.00           N  
ATOM   4022  CA  CYS A 276     -14.912 -19.700 -26.529  1.00  0.00           C  
ATOM   4023  C   CYS A 276     -13.871 -20.730 -26.099  1.00  0.00           C  
ATOM   4024  O   CYS A 276     -13.964 -21.892 -26.479  1.00  0.00           O  
ATOM   4025  CB  CYS A 276     -16.209 -19.937 -25.756  1.00  0.00           C  
ATOM   4026  SG  CYS A 276     -17.494 -18.704 -26.074  1.00  0.00           S  
ATOM   4027  H   CYS A 276     -15.561 -20.604 -28.356  1.00  0.00           H  
ATOM   4028  HA  CYS A 276     -14.540 -18.704 -26.287  1.00  0.00           H  
ATOM   4029 1HB  CYS A 276     -16.612 -20.917 -26.011  1.00  0.00           H  
ATOM   4030 2HB  CYS A 276     -16.000 -19.937 -24.686  1.00  0.00           H  
ATOM   4031  HG  CYS A 276     -16.790 -17.658 -25.654  1.00  0.00           H  
ATOM   4032  N   TRP A 277     -12.900 -20.309 -25.289  1.00  0.00           N  
ATOM   4033  CA  TRP A 277     -11.791 -21.192 -24.894  1.00  0.00           C  
ATOM   4034  C   TRP A 277     -11.567 -21.179 -23.399  1.00  0.00           C  
ATOM   4035  O   TRP A 277     -11.577 -20.115 -22.787  1.00  0.00           O  
ATOM   4036  CB  TRP A 277     -10.497 -20.778 -25.597  1.00  0.00           C  
ATOM   4037  CG  TRP A 277      -9.332 -21.666 -25.278  1.00  0.00           C  
ATOM   4038  CD1 TRP A 277      -9.004 -22.834 -25.898  1.00  0.00           C  
ATOM   4039  CD2 TRP A 277      -8.329 -21.460 -24.254  1.00  0.00           C  
ATOM   4040  NE1 TRP A 277      -7.872 -23.368 -25.333  1.00  0.00           N  
ATOM   4041  CE2 TRP A 277      -7.445 -22.539 -24.326  1.00  0.00           C  
ATOM   4042  CE3 TRP A 277      -8.115 -20.460 -23.296  1.00  0.00           C  
ATOM   4043  CZ2 TRP A 277      -6.357 -22.654 -23.475  1.00  0.00           C  
ATOM   4044  CZ3 TRP A 277      -7.023 -20.575 -22.444  1.00  0.00           C  
ATOM   4045  CH2 TRP A 277      -6.167 -21.644 -22.532  1.00  0.00           C  
ATOM   4046  H   TRP A 277     -12.924 -19.362 -24.937  1.00  0.00           H  
ATOM   4047  HA  TRP A 277     -12.037 -22.211 -25.192  1.00  0.00           H  
ATOM   4048 1HB  TRP A 277     -10.650 -20.788 -26.676  1.00  0.00           H  
ATOM   4049 2HB  TRP A 277     -10.239 -19.758 -25.313  1.00  0.00           H  
ATOM   4050  HD1 TRP A 277      -9.558 -23.279 -26.722  1.00  0.00           H  
ATOM   4051  HE1 TRP A 277      -7.426 -24.230 -25.611  1.00  0.00           H  
ATOM   4052  HE3 TRP A 277      -8.790 -19.608 -23.224  1.00  0.00           H  
ATOM   4053  HZ2 TRP A 277      -5.666 -23.496 -23.529  1.00  0.00           H  
ATOM   4054  HZ3 TRP A 277      -6.864 -19.793 -21.701  1.00  0.00           H  
ATOM   4055  HH2 TRP A 277      -5.320 -21.703 -21.847  1.00  0.00           H  
ATOM   4056  N   GLN A 278      -4.863 -18.171 -23.355  1.00  0.00           N  
ATOM   4057  CA  GLN A 278      -5.527 -17.470 -24.444  1.00  0.00           C  
ATOM   4058  C   GLN A 278      -5.261 -18.163 -25.785  1.00  0.00           C  
ATOM   4059  O   GLN A 278      -4.220 -18.791 -25.978  1.00  0.00           O  
ATOM   4060  CB  GLN A 278      -5.063 -16.012 -24.501  1.00  0.00           C  
ATOM   4061  CG  GLN A 278      -5.428 -15.194 -23.274  1.00  0.00           C  
ATOM   4062  CD  GLN A 278      -6.927 -15.038 -23.107  1.00  0.00           C  
ATOM   4063  OE1 GLN A 278      -7.632 -14.642 -24.039  1.00  0.00           O  
ATOM   4064  NE2 GLN A 278      -7.424 -15.350 -21.915  1.00  0.00           N  
ATOM   4065  H   GLN A 278      -3.905 -17.940 -23.133  1.00  0.00           H  
ATOM   4066  HA  GLN A 278      -6.601 -17.488 -24.262  1.00  0.00           H  
ATOM   4067 1HB  GLN A 278      -3.980 -15.979 -24.618  1.00  0.00           H  
ATOM   4068 2HB  GLN A 278      -5.501 -15.525 -25.372  1.00  0.00           H  
ATOM   4069 1HG  GLN A 278      -5.035 -15.693 -22.388  1.00  0.00           H  
ATOM   4070 2HG  GLN A 278      -4.989 -14.201 -23.369  1.00  0.00           H  
ATOM   4071 1HE2 GLN A 278      -8.407 -15.267 -21.745  1.00  0.00           H  
ATOM   4072 2HE2 GLN A 278      -6.817 -15.667 -21.187  1.00  0.00           H  
ATOM   4073  N   ALA A 279       9.930   8.036 -49.102  1.00  0.00           N  
ATOM   4074  CA  ALA A 279      10.864   7.609 -50.151  1.00  0.00           C  
ATOM   4075  C   ALA A 279      10.247   6.435 -50.940  1.00  0.00           C  
ATOM   4076  O   ALA A 279      10.056   5.339 -50.376  1.00  0.00           O  
ATOM   4077  CB  ALA A 279      12.206   7.215 -49.551  1.00  0.00           C  
ATOM   4078  H   ALA A 279       9.704   9.016 -49.014  1.00  0.00           H  
ATOM   4079  HA  ALA A 279      11.018   8.448 -50.830  1.00  0.00           H  
ATOM   4080 1HB  ALA A 279      12.882   6.902 -50.346  1.00  0.00           H  
ATOM   4081 2HB  ALA A 279      12.634   8.068 -49.025  1.00  0.00           H  
ATOM   4082 3HB  ALA A 279      12.063   6.393 -48.851  1.00  0.00           H  
ATOM   4083  N   GLY A 280       9.987   6.676 -52.237  1.00  0.00           N  
ATOM   4084  CA  GLY A 280       9.295   5.750 -53.147  1.00  0.00           C  
ATOM   4085  C   GLY A 280       9.888   4.346 -53.177  1.00  0.00           C  
ATOM   4086  O   GLY A 280       9.174   3.389 -53.427  1.00  0.00           O  
ATOM   4087  H   GLY A 280      10.301   7.569 -52.589  1.00  0.00           H  
ATOM   4088 1HA  GLY A 280       8.247   5.670 -52.857  1.00  0.00           H  
ATOM   4089 2HA  GLY A 280       9.318   6.150 -54.160  1.00  0.00           H  
ATOM   4090  N   THR A 281     -22.538 -28.105  13.019  1.00  0.00           N  
ATOM   4091  CA  THR A 281     -23.807 -27.421  12.868  1.00  0.00           C  
ATOM   4092  C   THR A 281     -23.745 -26.414  11.720  1.00  0.00           C  
ATOM   4093  O   THR A 281     -22.851 -25.576  11.672  1.00  0.00           O  
ATOM   4094  CB  THR A 281     -24.209 -26.707  14.172  1.00  0.00           C  
ATOM   4095  OG1 THR A 281     -24.339 -27.670  15.226  1.00  0.00           O  
ATOM   4096  CG2 THR A 281     -25.530 -25.975  13.994  1.00  0.00           C  
ATOM   4097  H   THR A 281     -22.404 -28.726  13.804  1.00  0.00           H  
ATOM   4098  HA  THR A 281     -24.572 -28.160  12.631  1.00  0.00           H  
ATOM   4099  HB  THR A 281     -23.436 -25.990  14.447  1.00  0.00           H  
ATOM   4100  HG1 THR A 281     -24.146 -28.546  14.884  1.00  0.00           H  
ATOM   4101 1HG2 THR A 281     -25.798 -25.476  14.925  1.00  0.00           H  
ATOM   4102 2HG2 THR A 281     -25.431 -25.234  13.201  1.00  0.00           H  
ATOM   4103 3HG2 THR A 281     -26.309 -26.689  13.728  1.00  0.00           H  
ATOM   4104  N   THR A 282     -24.695 -26.515  10.797  1.00  0.00           N  
ATOM   4105  CA  THR A 282     -24.746 -25.607   9.649  1.00  0.00           C  
ATOM   4106  C   THR A 282     -25.145 -24.205  10.121  1.00  0.00           C  
ATOM   4107  O   THR A 282     -25.625 -24.024  11.235  1.00  0.00           O  
ATOM   4108  CB  THR A 282     -25.734 -26.105   8.578  1.00  0.00           C  
ATOM   4109  OG1 THR A 282     -27.060 -26.128   9.121  1.00  0.00           O  
ATOM   4110  CG2 THR A 282     -25.356 -27.503   8.113  1.00  0.00           C  
ATOM   4111  H   THR A 282     -25.399 -27.234  10.887  1.00  0.00           H  
ATOM   4112  HA  THR A 282     -23.754 -25.561   9.200  1.00  0.00           H  
ATOM   4113  HB  THR A 282     -25.717 -25.427   7.724  1.00  0.00           H  
ATOM   4114  HG1 THR A 282     -27.308 -25.242   9.397  1.00  0.00           H  
ATOM   4115 1HG2 THR A 282     -26.065 -27.838   7.356  1.00  0.00           H  
ATOM   4116 2HG2 THR A 282     -24.352 -27.486   7.688  1.00  0.00           H  
ATOM   4117 3HG2 THR A 282     -25.380 -28.187   8.960  1.00  0.00           H  
ATOM   4118  N   PRO A 283     -33.771 -14.056 -31.393  1.00  0.00           N  
ATOM   4119  CA  PRO A 283     -34.006 -15.451 -31.768  1.00  0.00           C  
ATOM   4120  C   PRO A 283     -34.906 -16.239 -30.803  1.00  0.00           C  
ATOM   4121  O   PRO A 283     -35.345 -17.343 -31.138  1.00  0.00           O  
ATOM   4122  CB  PRO A 283     -32.583 -16.019 -31.779  1.00  0.00           C  
ATOM   4123  CG  PRO A 283     -31.841 -15.165 -30.808  1.00  0.00           C  
ATOM   4124  CD  PRO A 283     -32.453 -13.799 -30.966  1.00  0.00           C  
ATOM   4125  HA  PRO A 283     -34.461 -15.485 -32.769  1.00  0.00           H  
ATOM   4126 1HB  PRO A 283     -32.599 -17.080 -31.490  1.00  0.00           H  
ATOM   4127 2HB  PRO A 283     -32.166 -15.969 -32.796  1.00  0.00           H  
ATOM   4128 1HG  PRO A 283     -31.954 -15.564 -29.789  1.00  0.00           H  
ATOM   4129 2HG  PRO A 283     -30.765 -15.177 -31.036  1.00  0.00           H  
ATOM   4130 1HD  PRO A 283     -32.448 -13.280 -29.997  1.00  0.00           H  
ATOM   4131 2HD  PRO A 283     -31.886 -13.227 -31.716  1.00  0.00           H  
ATOM   4132  N   TRP A 284     -35.173 -15.698 -29.617  1.00  0.00           N  
ATOM   4133  CA  TRP A 284     -35.963 -16.427 -28.611  1.00  0.00           C  
ATOM   4134  C   TRP A 284     -37.293 -16.983 -29.133  1.00  0.00           C  
ATOM   4135  O   TRP A 284     -37.769 -18.006 -28.644  1.00  0.00           O  
ATOM   4136  CB  TRP A 284     -36.247 -15.510 -27.420  1.00  0.00           C  
ATOM   4137  CG  TRP A 284     -37.144 -14.356 -27.753  1.00  0.00           C  
ATOM   4138  CD1 TRP A 284     -36.757 -13.113 -28.152  1.00  0.00           C  
ATOM   4139  CD2 TRP A 284     -38.591 -14.334 -27.717  1.00  0.00           C  
ATOM   4140  NE1 TRP A 284     -37.857 -12.320 -28.366  1.00  0.00           N  
ATOM   4141  CE2 TRP A 284     -38.989 -13.052 -28.105  1.00  0.00           C  
ATOM   4142  CE3 TRP A 284     -39.566 -15.285 -27.392  1.00  0.00           C  
ATOM   4143  CZ2 TRP A 284     -40.324 -12.689 -28.178  1.00  0.00           C  
ATOM   4144  CZ3 TRP A 284     -40.906 -14.921 -27.466  1.00  0.00           C  
ATOM   4145  CH2 TRP A 284     -41.274 -13.656 -27.850  1.00  0.00           C  
ATOM   4146  H   TRP A 284     -34.831 -14.773 -29.398  1.00  0.00           H  
ATOM   4147  HA  TRP A 284     -35.383 -17.284 -28.270  1.00  0.00           H  
ATOM   4148 1HB  TRP A 284     -36.713 -16.087 -26.620  1.00  0.00           H  
ATOM   4149 2HB  TRP A 284     -35.308 -15.114 -27.033  1.00  0.00           H  
ATOM   4150  HD1 TRP A 284     -35.724 -12.794 -28.283  1.00  0.00           H  
ATOM   4151  HE1 TRP A 284     -37.839 -11.356 -28.665  1.00  0.00           H  
ATOM   4152  HE3 TRP A 284     -39.279 -16.292 -27.089  1.00  0.00           H  
ATOM   4153  HZ2 TRP A 284     -40.637 -11.689 -28.480  1.00  0.00           H  
ATOM   4154  HZ3 TRP A 284     -41.658 -15.667 -27.210  1.00  0.00           H  
ATOM   4155  HH2 TRP A 284     -42.334 -13.404 -27.897  1.00  0.00           H  
ATOM   4156  N   ASN A 285     -37.874 -16.320 -30.135  1.00  0.00           N  
ATOM   4157  CA  ASN A 285     -39.114 -16.778 -30.772  1.00  0.00           C  
ATOM   4158  C   ASN A 285     -38.943 -18.058 -31.602  1.00  0.00           C  
ATOM   4159  O   ASN A 285     -39.936 -18.706 -31.940  1.00  0.00           O  
ATOM   4160  CB  ASN A 285     -39.688 -15.671 -31.637  1.00  0.00           C  
ATOM   4161  CG  ASN A 285     -38.787 -15.307 -32.784  1.00  0.00           C  
ATOM   4162  OD1 ASN A 285     -37.596 -15.038 -32.592  1.00  0.00           O  
ATOM   4163  ND2 ASN A 285     -39.332 -15.294 -33.973  1.00  0.00           N  
ATOM   4164  H   ASN A 285     -37.437 -15.470 -30.463  1.00  0.00           H  
ATOM   4165  HA  ASN A 285     -39.834 -17.026 -29.990  1.00  0.00           H  
ATOM   4166 1HB  ASN A 285     -40.655 -15.984 -32.035  1.00  0.00           H  
ATOM   4167 2HB  ASN A 285     -39.857 -14.783 -31.027  1.00  0.00           H  
ATOM   4168 1HD2 ASN A 285     -38.780 -15.059 -34.774  1.00  0.00           H  
ATOM   4169 2HD2 ASN A 285     -40.300 -15.519 -34.082  1.00  0.00           H  
ATOM   4170  N   ILE A 286     -37.695 -18.412 -31.922  1.00  0.00           N  
ATOM   4171  CA  ILE A 286     -37.379 -19.575 -32.770  1.00  0.00           C  
ATOM   4172  C   ILE A 286     -37.124 -20.865 -31.986  1.00  0.00           C  
ATOM   4173  O   ILE A 286     -37.098 -21.953 -32.571  1.00  0.00           O  
ATOM   4174  CB  ILE A 286     -36.147 -19.278 -33.644  1.00  0.00           C  
ATOM   4175  CG1 ILE A 286     -36.419 -18.083 -34.562  1.00  0.00           C  
ATOM   4176  CG2 ILE A 286     -35.765 -20.504 -34.460  1.00  0.00           C  
ATOM   4177  CD1 ILE A 286     -37.599 -18.279 -35.486  1.00  0.00           C  
ATOM   4178  H   ILE A 286     -36.940 -17.848 -31.559  1.00  0.00           H  
ATOM   4179  HA  ILE A 286     -38.231 -19.770 -33.420  1.00  0.00           H  
ATOM   4180  HB  ILE A 286     -35.307 -19.001 -33.007  1.00  0.00           H  
ATOM   4181 1HG1 ILE A 286     -36.602 -17.195 -33.958  1.00  0.00           H  
ATOM   4182 2HG1 ILE A 286     -35.538 -17.886 -35.173  1.00  0.00           H  
ATOM   4183 1HG2 ILE A 286     -34.893 -20.276 -35.072  1.00  0.00           H  
ATOM   4184 2HG2 ILE A 286     -35.532 -21.329 -33.788  1.00  0.00           H  
ATOM   4185 3HG2 ILE A 286     -36.598 -20.785 -35.105  1.00  0.00           H  
ATOM   4186 1HD1 ILE A 286     -37.728 -17.391 -36.105  1.00  0.00           H  
ATOM   4187 2HD1 ILE A 286     -37.421 -19.144 -36.126  1.00  0.00           H  
ATOM   4188 3HD1 ILE A 286     -38.500 -18.443 -34.896  1.00  0.00           H  
ATOM   4189  N   PHE A 287     -36.923 -20.747 -30.675  1.00  0.00           N  
ATOM   4190  CA  PHE A 287     -36.687 -21.910 -29.823  1.00  0.00           C  
ATOM   4191  C   PHE A 287     -37.967 -22.282 -29.069  1.00  0.00           C  
ATOM   4192  O   PHE A 287     -38.835 -21.443 -28.880  1.00  0.00           O  
ATOM   4193  CB  PHE A 287     -35.557 -21.631 -28.830  1.00  0.00           C  
ATOM   4194  CG  PHE A 287     -34.210 -21.467 -29.475  1.00  0.00           C  
ATOM   4195  CD1 PHE A 287     -33.921 -20.344 -30.234  1.00  0.00           C  
ATOM   4196  CD2 PHE A 287     -33.230 -22.437 -29.323  1.00  0.00           C  
ATOM   4197  CE1 PHE A 287     -32.682 -20.192 -30.828  1.00  0.00           C  
ATOM   4198  CE2 PHE A 287     -31.991 -22.287 -29.914  1.00  0.00           C  
ATOM   4199  CZ  PHE A 287     -31.717 -21.164 -30.668  1.00  0.00           C  
ATOM   4200  H   PHE A 287     -36.934 -19.827 -30.259  1.00  0.00           H  
ATOM   4201  HA  PHE A 287     -36.394 -22.749 -30.456  1.00  0.00           H  
ATOM   4202 1HB  PHE A 287     -35.780 -20.722 -28.272  1.00  0.00           H  
ATOM   4203 2HB  PHE A 287     -35.494 -22.448 -28.112  1.00  0.00           H  
ATOM   4204  HD1 PHE A 287     -34.684 -19.575 -30.360  1.00  0.00           H  
ATOM   4205  HD2 PHE A 287     -33.447 -23.324 -28.728  1.00  0.00           H  
ATOM   4206  HE1 PHE A 287     -32.468 -19.305 -31.423  1.00  0.00           H  
ATOM   4207  HE2 PHE A 287     -31.229 -23.056 -29.787  1.00  0.00           H  
ATOM   4208  HZ  PHE A 287     -30.741 -21.046 -31.136  1.00  0.00           H  
ATOM   4209  N   PRO A 288     -38.090 -23.547 -28.649  1.00  0.00           N  
ATOM   4210  CA  PRO A 288     -39.250 -24.002 -27.885  1.00  0.00           C  
ATOM   4211  C   PRO A 288     -39.122 -23.787 -26.374  1.00  0.00           C  
ATOM   4212  O   PRO A 288     -38.038 -23.493 -25.871  1.00  0.00           O  
ATOM   4213  CB  PRO A 288     -39.300 -25.494 -28.229  1.00  0.00           C  
ATOM   4214  CG  PRO A 288     -37.868 -25.883 -28.377  1.00  0.00           C  
ATOM   4215  CD  PRO A 288     -37.224 -24.695 -29.041  1.00  0.00           C  
ATOM   4216  HA  PRO A 288     -40.148 -23.478 -28.245  1.00  0.00           H  
ATOM   4217 1HB  PRO A 288     -39.812 -26.048 -27.429  1.00  0.00           H  
ATOM   4218 2HB  PRO A 288     -39.881 -25.649 -29.150  1.00  0.00           H  
ATOM   4219 1HG  PRO A 288     -37.431 -26.106 -27.393  1.00  0.00           H  
ATOM   4220 2HG  PRO A 288     -37.784 -26.801 -28.978  1.00  0.00           H  
ATOM   4221 1HD  PRO A 288     -36.200 -24.571 -28.660  1.00  0.00           H  
ATOM   4222 2HD  PRO A 288     -37.217 -24.842 -30.131  1.00  0.00           H  
ATOM   4223  N   VAL A 289     -40.230 -23.962 -25.660  1.00  0.00           N  
ATOM   4224  CA  VAL A 289     -40.204 -23.950 -24.195  1.00  0.00           C  
ATOM   4225  C   VAL A 289     -39.730 -25.328 -23.722  1.00  0.00           C  
ATOM   4226  O   VAL A 289     -40.064 -26.346 -24.336  1.00  0.00           O  
ATOM   4227  CB  VAL A 289     -41.597 -23.639 -23.616  1.00  0.00           C  
ATOM   4228  CG1 VAL A 289     -42.076 -22.273 -24.084  1.00  0.00           C  
ATOM   4229  CG2 VAL A 289     -42.581 -24.725 -24.023  1.00  0.00           C  
ATOM   4230  H   VAL A 289     -41.109 -24.106 -26.135  1.00  0.00           H  
ATOM   4231  HA  VAL A 289     -39.515 -23.170 -23.867  1.00  0.00           H  
ATOM   4232  HB  VAL A 289     -41.528 -23.600 -22.528  1.00  0.00           H  
ATOM   4233 1HG1 VAL A 289     -43.061 -22.069 -23.665  1.00  0.00           H  
ATOM   4234 2HG1 VAL A 289     -41.375 -21.508 -23.750  1.00  0.00           H  
ATOM   4235 3HG1 VAL A 289     -42.136 -22.262 -25.172  1.00  0.00           H  
ATOM   4236 1HG2 VAL A 289     -43.564 -24.499 -23.610  1.00  0.00           H  
ATOM   4237 2HG2 VAL A 289     -42.646 -24.767 -25.111  1.00  0.00           H  
ATOM   4238 3HG2 VAL A 289     -42.240 -25.687 -23.642  1.00  0.00           H  
ATOM   4239  N   ILE A 290     -38.958 -25.361 -22.635  1.00  0.00           N  
ATOM   4240  CA  ILE A 290     -38.590 -26.624 -21.974  1.00  0.00           C  
ATOM   4241  C   ILE A 290     -39.367 -26.732 -20.649  1.00  0.00           C  
ATOM   4242  O   ILE A 290     -39.456 -25.754 -19.890  1.00  0.00           O  
ATOM   4243  CB  ILE A 290     -37.075 -26.704 -21.709  1.00  0.00           C  
ATOM   4244  CG1 ILE A 290     -36.295 -26.540 -23.016  1.00  0.00           C  
ATOM   4245  CG2 ILE A 290     -36.722 -28.022 -21.036  1.00  0.00           C  
ATOM   4246  CD1 ILE A 290     -36.603 -27.601 -24.048  1.00  0.00           C  
ATOM   4247  H   ILE A 290     -38.616 -24.489 -22.256  1.00  0.00           H  
ATOM   4248  HA  ILE A 290     -38.863 -27.450 -22.630  1.00  0.00           H  
ATOM   4249  HB  ILE A 290     -36.776 -25.883 -21.058  1.00  0.00           H  
ATOM   4250 1HG1 ILE A 290     -36.516 -25.566 -23.451  1.00  0.00           H  
ATOM   4251 2HG1 ILE A 290     -35.226 -26.570 -22.807  1.00  0.00           H  
ATOM   4252 1HG2 ILE A 290     -35.648 -28.062 -20.857  1.00  0.00           H  
ATOM   4253 2HG2 ILE A 290     -37.252 -28.099 -20.087  1.00  0.00           H  
ATOM   4254 3HG2 ILE A 290     -37.014 -28.850 -21.683  1.00  0.00           H  
ATOM   4255 1HD1 ILE A 290     -36.012 -27.418 -24.946  1.00  0.00           H  
ATOM   4256 2HD1 ILE A 290     -36.356 -28.584 -23.645  1.00  0.00           H  
ATOM   4257 3HD1 ILE A 290     -37.663 -27.568 -24.299  1.00  0.00           H  
ATOM   4258  N   SER A 291     -39.914 -27.923 -20.380  1.00  0.00           N  
ATOM   4259  CA  SER A 291     -40.755 -28.161 -19.201  1.00  0.00           C  
ATOM   4260  C   SER A 291     -40.280 -29.357 -18.406  1.00  0.00           C  
ATOM   4261  O   SER A 291     -40.005 -30.413 -18.964  1.00  0.00           O  
ATOM   4262  CB  SER A 291     -42.197 -28.374 -19.618  1.00  0.00           C  
ATOM   4263  OG  SER A 291     -42.716 -27.228 -20.234  1.00  0.00           O  
ATOM   4264  H   SER A 291     -39.736 -28.684 -21.019  1.00  0.00           H  
ATOM   4265  HA  SER A 291     -40.703 -27.283 -18.556  1.00  0.00           H  
ATOM   4266 1HB  SER A 291     -42.256 -29.218 -20.306  1.00  0.00           H  
ATOM   4267 2HB  SER A 291     -42.796 -28.623 -18.743  1.00  0.00           H  
ATOM   4268  HG  SER A 291     -42.676 -27.393 -21.179  1.00  0.00           H  
ATOM   4269  N   LEU A 292     -40.196 -29.176 -17.089  1.00  0.00           N  
ATOM   4270  CA  LEU A 292     -39.785 -30.225 -16.172  1.00  0.00           C  
ATOM   4271  C   LEU A 292     -40.962 -30.531 -15.249  1.00  0.00           C  
ATOM   4272  O   LEU A 292     -41.511 -29.613 -14.639  1.00  0.00           O  
ATOM   4273  CB  LEU A 292     -38.558 -29.794 -15.359  1.00  0.00           C  
ATOM   4274  CG  LEU A 292     -38.071 -30.799 -14.307  1.00  0.00           C  
ATOM   4275  CD1 LEU A 292     -37.576 -32.061 -15.001  1.00  0.00           C  
ATOM   4276  CD2 LEU A 292     -36.968 -30.166 -13.472  1.00  0.00           C  
ATOM   4277  H   LEU A 292     -40.431 -28.265 -16.721  1.00  0.00           H  
ATOM   4278  HA  LEU A 292     -39.520 -31.108 -16.753  1.00  0.00           H  
ATOM   4279 1HB  LEU A 292     -37.734 -29.609 -16.046  1.00  0.00           H  
ATOM   4280 2HB  LEU A 292     -38.791 -28.863 -14.844  1.00  0.00           H  
ATOM   4281  HG  LEU A 292     -38.902 -31.080 -13.659  1.00  0.00           H  
ATOM   4282 1HD1 LEU A 292     -37.230 -32.775 -14.253  1.00  0.00           H  
ATOM   4283 2HD1 LEU A 292     -38.389 -32.504 -15.575  1.00  0.00           H  
ATOM   4284 3HD1 LEU A 292     -36.753 -31.810 -15.670  1.00  0.00           H  
ATOM   4285 1HD2 LEU A 292     -36.622 -30.880 -12.724  1.00  0.00           H  
ATOM   4286 2HD2 LEU A 292     -36.136 -29.887 -14.119  1.00  0.00           H  
ATOM   4287 3HD2 LEU A 292     -37.354 -29.277 -12.973  1.00  0.00           H  
ATOM   4288  N   TYR A 293     -41.336 -31.813 -15.189  1.00  0.00           N  
ATOM   4289  CA  TYR A 293     -42.434 -32.331 -14.362  1.00  0.00           C  
ATOM   4290  C   TYR A 293     -41.912 -32.930 -13.050  1.00  0.00           C  
ATOM   4291  O   TYR A 293     -40.986 -33.767 -13.043  1.00  0.00           O  
ATOM   4292  CB  TYR A 293     -43.239 -33.376 -15.137  1.00  0.00           C  
ATOM   4293  CG  TYR A 293     -44.015 -32.807 -16.304  1.00  0.00           C  
ATOM   4294  CD1 TYR A 293     -43.343 -32.364 -17.434  1.00  0.00           C  
ATOM   4295  CD2 TYR A 293     -45.399 -32.727 -16.244  1.00  0.00           C  
ATOM   4296  CE1 TYR A 293     -44.052 -31.844 -18.500  1.00  0.00           C  
ATOM   4297  CE2 TYR A 293     -46.107 -32.207 -17.310  1.00  0.00           C  
ATOM   4298  CZ  TYR A 293     -45.438 -31.767 -18.434  1.00  0.00           C  
ATOM   4299  OH  TYR A 293     -46.144 -31.249 -19.496  1.00  0.00           O  
ATOM   4300  H   TYR A 293     -40.809 -32.454 -15.764  1.00  0.00           H  
ATOM   4301  HA  TYR A 293     -43.094 -31.502 -14.105  1.00  0.00           H  
ATOM   4302 1HB  TYR A 293     -42.566 -34.145 -15.519  1.00  0.00           H  
ATOM   4303 2HB  TYR A 293     -43.945 -33.864 -14.465  1.00  0.00           H  
ATOM   4304  HD1 TYR A 293     -42.256 -32.427 -17.481  1.00  0.00           H  
ATOM   4305  HD2 TYR A 293     -45.927 -33.074 -15.356  1.00  0.00           H  
ATOM   4306  HE1 TYR A 293     -43.524 -31.496 -19.387  1.00  0.00           H  
ATOM   4307  HE2 TYR A 293     -47.194 -32.144 -17.263  1.00  0.00           H  
ATOM   4308  HH  TYR A 293     -47.083 -31.266 -19.293  1.00  0.00           H  
ATOM   4309  N   LEU A 294     -42.519 -32.495 -11.943  1.00  0.00           N  
ATOM   4310  CA  LEU A 294     -42.113 -32.892 -10.598  1.00  0.00           C  
ATOM   4311  C   LEU A 294     -43.286 -33.526  -9.898  1.00  0.00           C  
ATOM   4312  O   LEU A 294     -44.410 -33.067 -10.053  1.00  0.00           O  
ATOM   4313  CB  LEU A 294     -41.612 -31.686  -9.794  1.00  0.00           C  
ATOM   4314  CG  LEU A 294     -40.395 -30.956 -10.377  1.00  0.00           C  
ATOM   4315  CD1 LEU A 294     -40.109 -29.707  -9.555  1.00  0.00           C  
ATOM   4316  CD2 LEU A 294     -39.196 -31.893 -10.383  1.00  0.00           C  
ATOM   4317  H   LEU A 294     -43.296 -31.860 -12.055  1.00  0.00           H  
ATOM   4318  HA  LEU A 294     -41.299 -33.611 -10.681  1.00  0.00           H  
ATOM   4319 1HB  LEU A 294     -42.423 -30.963  -9.711  1.00  0.00           H  
ATOM   4320 2HB  LEU A 294     -41.348 -32.021  -8.791  1.00  0.00           H  
ATOM   4321  HG  LEU A 294     -40.614 -30.641 -11.397  1.00  0.00           H  
ATOM   4322 1HD1 LEU A 294     -39.244 -29.189  -9.969  1.00  0.00           H  
ATOM   4323 2HD1 LEU A 294     -40.976 -29.046  -9.584  1.00  0.00           H  
ATOM   4324 3HD1 LEU A 294     -39.902 -29.990  -8.523  1.00  0.00           H  
ATOM   4325 1HD2 LEU A 294     -38.331 -31.375 -10.798  1.00  0.00           H  
ATOM   4326 2HD2 LEU A 294     -38.976 -32.208  -9.362  1.00  0.00           H  
ATOM   4327 3HD2 LEU A 294     -39.422 -32.769 -10.992  1.00  0.00           H  
ATOM   4328  N   MET A 295     -43.031 -34.560  -9.117  1.00  0.00           N  
ATOM   4329  CA  MET A 295     -44.112 -35.191  -8.360  1.00  0.00           C  
ATOM   4330  C   MET A 295     -44.634 -34.166  -7.355  1.00  0.00           C  
ATOM   4331  O   MET A 295     -43.853 -33.520  -6.664  1.00  0.00           O  
ATOM   4332  CB  MET A 295     -43.629 -36.459  -7.659  1.00  0.00           C  
ATOM   4333  CG  MET A 295     -43.160 -37.560  -8.601  1.00  0.00           C  
ATOM   4334  SD  MET A 295     -44.470 -38.143  -9.695  1.00  0.00           S  
ATOM   4335  CE  MET A 295     -45.559 -38.945  -8.522  1.00  0.00           C  
ATOM   4336  H   MET A 295     -42.093 -34.926  -9.033  1.00  0.00           H  
ATOM   4337  HA  MET A 295     -44.906 -35.465  -9.054  1.00  0.00           H  
ATOM   4338 1HB  MET A 295     -42.803 -36.215  -6.994  1.00  0.00           H  
ATOM   4339 2HB  MET A 295     -44.435 -36.865  -7.045  1.00  0.00           H  
ATOM   4340 1HG  MET A 295     -42.339 -37.189  -9.213  1.00  0.00           H  
ATOM   4341 2HG  MET A 295     -42.796 -38.406  -8.018  1.00  0.00           H  
ATOM   4342 1HE  MET A 295     -46.420 -39.358  -9.048  1.00  0.00           H  
ATOM   4343 2HE  MET A 295     -45.022 -39.749  -8.017  1.00  0.00           H  
ATOM   4344 3HE  MET A 295     -45.900 -38.217  -7.785  1.00  0.00           H  
ATOM   4345  N   GLY A 296     -45.955 -34.015  -7.298  1.00  0.00           N  
ATOM   4346  CA  GLY A 296     -46.608 -33.187  -6.288  1.00  0.00           C  
ATOM   4347  C   GLY A 296     -46.586 -33.913  -4.931  1.00  0.00           C  
ATOM   4348  O   GLY A 296     -46.336 -35.109  -4.880  1.00  0.00           O  
ATOM   4349  H   GLY A 296     -46.522 -34.494  -7.983  1.00  0.00           H  
ATOM   4350 1HA  GLY A 296     -46.095 -32.228  -6.216  1.00  0.00           H  
ATOM   4351 2HA  GLY A 296     -47.633 -32.981  -6.594  1.00  0.00           H  
ATOM   4352  N   GLU A 297     -46.812 -33.190  -3.834  1.00  0.00           N  
ATOM   4353  CA  GLU A 297     -46.925 -33.823  -2.514  1.00  0.00           C  
ATOM   4354  C   GLU A 297     -47.980 -34.941  -2.530  1.00  0.00           C  
ATOM   4355  O   GLU A 297     -47.829 -35.963  -1.857  1.00  0.00           O  
ATOM   4356  CB  GLU A 297     -47.283 -32.782  -1.451  1.00  0.00           C  
ATOM   4357  CG  GLU A 297     -46.166 -31.797  -1.134  1.00  0.00           C  
ATOM   4358  CD  GLU A 297     -46.574 -30.753  -0.132  1.00  0.00           C  
ATOM   4359  OE1 GLU A 297     -47.065 -31.116   0.909  1.00  0.00           O  
ATOM   4360  OE2 GLU A 297     -46.393 -29.591  -0.409  1.00  0.00           O  
ATOM   4361  H   GLU A 297     -46.908 -32.187  -3.909  1.00  0.00           H  
ATOM   4362  HA  GLU A 297     -45.961 -34.265  -2.259  1.00  0.00           H  
ATOM   4363 1HB  GLU A 297     -48.150 -32.209  -1.780  1.00  0.00           H  
ATOM   4364 2HB  GLU A 297     -47.556 -33.287  -0.525  1.00  0.00           H  
ATOM   4365 1HG  GLU A 297     -45.311 -32.347  -0.742  1.00  0.00           H  
ATOM   4366 2HG  GLU A 297     -45.856 -31.308  -2.056  1.00  0.00           H  
ATOM   4367  N   VAL A 298     -49.028 -34.755  -3.325  1.00  0.00           N  
ATOM   4368  CA  VAL A 298     -49.945 -35.849  -3.654  1.00  0.00           C  
ATOM   4369  C   VAL A 298     -49.397 -36.751  -4.784  1.00  0.00           C  
ATOM   4370  O   VAL A 298     -49.276 -36.333  -5.950  1.00  0.00           O  
ATOM   4371  CB  VAL A 298     -51.311 -35.276  -4.076  1.00  0.00           C  
ATOM   4372  CG1 VAL A 298     -52.258 -36.396  -4.478  1.00  0.00           C  
ATOM   4373  CG2 VAL A 298     -51.900 -34.453  -2.941  1.00  0.00           C  
ATOM   4374  H   VAL A 298     -49.197 -33.838  -3.712  1.00  0.00           H  
ATOM   4375  HA  VAL A 298     -50.079 -36.467  -2.765  1.00  0.00           H  
ATOM   4376  HB  VAL A 298     -51.173 -34.642  -4.952  1.00  0.00           H  
ATOM   4377 1HG1 VAL A 298     -53.218 -35.973  -4.774  1.00  0.00           H  
ATOM   4378 2HG1 VAL A 298     -51.832 -36.949  -5.315  1.00  0.00           H  
ATOM   4379 3HG1 VAL A 298     -52.404 -37.070  -3.634  1.00  0.00           H  
ATOM   4380 1HG2 VAL A 298     -52.865 -34.050  -3.247  1.00  0.00           H  
ATOM   4381 2HG2 VAL A 298     -52.032 -35.085  -2.063  1.00  0.00           H  
ATOM   4382 3HG2 VAL A 298     -51.225 -33.632  -2.698  1.00  0.00           H  
ATOM   4383  N   THR A 299     -49.104 -37.996  -4.412  1.00  0.00           N  
ATOM   4384  CA  THR A 299     -48.451 -38.983  -5.276  1.00  0.00           C  
ATOM   4385  C   THR A 299     -49.119 -39.210  -6.625  1.00  0.00           C  
ATOM   4386  O   THR A 299     -48.460 -39.645  -7.572  1.00  0.00           O  
ATOM   4387  CB  THR A 299     -48.350 -40.337  -4.549  1.00  0.00           C  
ATOM   4388  OG1 THR A 299     -49.663 -40.792  -4.197  1.00  0.00           O  
ATOM   4389  CG2 THR A 299     -47.509 -40.204  -3.289  1.00  0.00           C  
ATOM   4390  H   THR A 299     -49.356 -38.257  -3.470  1.00  0.00           H  
ATOM   4391  HA  THR A 299     -47.445 -38.630  -5.505  1.00  0.00           H  
ATOM   4392  HB  THR A 299     -47.891 -41.071  -5.210  1.00  0.00           H  
ATOM   4393  HG1 THR A 299     -49.956 -41.447  -4.835  1.00  0.00           H  
ATOM   4394 1HG2 THR A 299     -47.448 -41.170  -2.788  1.00  0.00           H  
ATOM   4395 2HG2 THR A 299     -46.506 -39.868  -3.554  1.00  0.00           H  
ATOM   4396 3HG2 THR A 299     -47.968 -39.477  -2.620  1.00  0.00           H  
ATOM   4397  N   ASN A 300     -50.417 -38.934  -6.713  1.00  0.00           N  
ATOM   4398  CA  ASN A 300     -51.160 -39.133  -7.956  1.00  0.00           C  
ATOM   4399  C   ASN A 300     -51.142 -37.887  -8.851  1.00  0.00           C  
ATOM   4400  O   ASN A 300     -51.780 -37.876  -9.902  1.00  0.00           O  
ATOM   4401  CB  ASN A 300     -52.588 -39.546  -7.651  1.00  0.00           C  
ATOM   4402  CG  ASN A 300     -52.679 -40.932  -7.076  1.00  0.00           C  
ATOM   4403  OD1 ASN A 300     -51.845 -41.796  -7.371  1.00  0.00           O  
ATOM   4404  ND2 ASN A 300     -53.675 -41.161  -6.259  1.00  0.00           N  
ATOM   4405  H   ASN A 300     -50.902 -38.578  -5.902  1.00  0.00           H  
ATOM   4406  HA  ASN A 300     -50.677 -39.930  -8.524  1.00  0.00           H  
ATOM   4407 1HB  ASN A 300     -53.028 -38.842  -6.944  1.00  0.00           H  
ATOM   4408 2HB  ASN A 300     -53.182 -39.505  -8.565  1.00  0.00           H  
ATOM   4409 1HD2 ASN A 300     -53.786 -42.065  -5.846  1.00  0.00           H  
ATOM   4410 2HD2 ASN A 300     -54.326 -40.432  -6.048  1.00  0.00           H  
ATOM   4411  N   GLN A 301     -50.405 -36.847  -8.442  1.00  0.00           N  
ATOM   4412  CA  GLN A 301     -50.288 -35.618  -9.222  1.00  0.00           C  
ATOM   4413  C   GLN A 301     -48.846 -35.194  -9.448  1.00  0.00           C  
ATOM   4414  O   GLN A 301     -47.923 -35.603  -8.753  1.00  0.00           O  
ATOM   4415  CB  GLN A 301     -51.050 -34.483  -8.532  1.00  0.00           C  
ATOM   4416  CG  GLN A 301     -52.546 -34.720  -8.415  1.00  0.00           C  
ATOM   4417  CD  GLN A 301     -53.261 -33.572  -7.728  1.00  0.00           C  
ATOM   4418  OE1 GLN A 301     -52.666 -32.837  -6.935  1.00  0.00           O  
ATOM   4419  NE2 GLN A 301     -54.545 -33.411  -8.028  1.00  0.00           N  
ATOM   4420  H   GLN A 301     -49.914 -36.920  -7.562  1.00  0.00           H  
ATOM   4421  HA  GLN A 301     -50.726 -35.789 -10.205  1.00  0.00           H  
ATOM   4422 1HB  GLN A 301     -50.653 -34.336  -7.528  1.00  0.00           H  
ATOM   4423 2HB  GLN A 301     -50.898 -33.555  -9.083  1.00  0.00           H  
ATOM   4424 1HG  GLN A 301     -52.965 -34.833  -9.415  1.00  0.00           H  
ATOM   4425 2HG  GLN A 301     -52.716 -35.626  -7.834  1.00  0.00           H  
ATOM   4426 1HE2 GLN A 301     -55.069 -32.671  -7.605  1.00  0.00           H  
ATOM   4427 2HE2 GLN A 301     -54.989 -34.030  -8.676  1.00  0.00           H  
ATOM   4428  N   SER A 302     -48.697 -34.315 -10.421  1.00  0.00           N  
ATOM   4429  CA  SER A 302     -47.432 -33.691 -10.731  1.00  0.00           C  
ATOM   4430  C   SER A 302     -47.715 -32.268 -11.131  1.00  0.00           C  
ATOM   4431  O   SER A 302     -48.834 -31.907 -11.463  1.00  0.00           O  
ATOM   4432  CB  SER A 302     -46.715 -34.428 -11.845  1.00  0.00           C  
ATOM   4433  OG  SER A 302     -47.429 -34.340 -13.047  1.00  0.00           O  
ATOM   4434  H   SER A 302     -49.511 -34.075 -10.968  1.00  0.00           H  
ATOM   4435  HA  SER A 302     -46.803 -33.722  -9.840  1.00  0.00           H  
ATOM   4436 1HB  SER A 302     -45.719 -34.006 -11.979  1.00  0.00           H  
ATOM   4437 2HB  SER A 302     -46.592 -35.474 -11.568  1.00  0.00           H  
ATOM   4438  HG  SER A 302     -48.285 -34.740 -12.876  1.00  0.00           H  
ATOM   4439  N   PHE A 303     -46.694 -31.438 -11.092  1.00  0.00           N  
ATOM   4440  CA  PHE A 303     -46.815 -30.121 -11.668  1.00  0.00           C  
ATOM   4441  C   PHE A 303     -45.613 -29.900 -12.575  1.00  0.00           C  
ATOM   4442  O   PHE A 303     -44.699 -30.714 -12.636  1.00  0.00           O  
ATOM   4443  CB  PHE A 303     -46.879 -29.045 -10.582  1.00  0.00           C  
ATOM   4444  CG  PHE A 303     -48.064 -29.177  -9.668  1.00  0.00           C  
ATOM   4445  CD1 PHE A 303     -48.132 -30.206  -8.741  1.00  0.00           C  
ATOM   4446  CD2 PHE A 303     -49.114 -28.273  -9.734  1.00  0.00           C  
ATOM   4447  CE1 PHE A 303     -49.222 -30.328  -7.900  1.00  0.00           C  
ATOM   4448  CE2 PHE A 303     -50.203 -28.392  -8.894  1.00  0.00           C  
ATOM   4449  CZ  PHE A 303     -50.257 -29.421  -7.976  1.00  0.00           C  
ATOM   4450  H   PHE A 303     -45.821 -31.709 -10.663  1.00  0.00           H  
ATOM   4451  HA  PHE A 303     -47.739 -30.080 -12.246  1.00  0.00           H  
ATOM   4452 1HB  PHE A 303     -45.976 -29.087  -9.975  1.00  0.00           H  
ATOM   4453 2HB  PHE A 303     -46.916 -28.061 -11.047  1.00  0.00           H  
ATOM   4454  HD1 PHE A 303     -47.313 -30.923  -8.680  1.00  0.00           H  
ATOM   4455  HD2 PHE A 303     -49.071 -27.460 -10.460  1.00  0.00           H  
ATOM   4456  HE1 PHE A 303     -49.262 -31.142  -7.176  1.00  0.00           H  
ATOM   4457  HE2 PHE A 303     -51.021 -27.674  -8.955  1.00  0.00           H  
ATOM   4458  HZ  PHE A 303     -51.117 -29.518  -7.314  1.00  0.00           H  
ATOM   4459  N   ARG A 304     -45.638 -28.777 -13.261  1.00  0.00           N  
ATOM   4460  CA  ARG A 304     -44.752 -28.548 -14.381  1.00  0.00           C  
ATOM   4461  C   ARG A 304     -44.081 -27.225 -14.146  1.00  0.00           C  
ATOM   4462  O   ARG A 304     -44.772 -26.253 -13.896  1.00  0.00           O  
ATOM   4463  CB  ARG A 304     -45.503 -28.531 -15.704  1.00  0.00           C  
ATOM   4464  CG  ARG A 304     -44.624 -28.388 -16.937  1.00  0.00           C  
ATOM   4465  CD  ARG A 304     -45.419 -28.461 -18.189  1.00  0.00           C  
ATOM   4466  NE  ARG A 304     -46.304 -27.317 -18.338  1.00  0.00           N  
ATOM   4467  CZ  ARG A 304     -47.253 -27.202 -19.287  1.00  0.00           C  
ATOM   4468  NH1 ARG A 304     -47.427 -28.167 -20.163  1.00  0.00           N  
ATOM   4469  NH2 ARG A 304     -48.009 -26.119 -19.338  1.00  0.00           N  
ATOM   4470  H   ARG A 304     -46.294 -28.056 -12.997  1.00  0.00           H  
ATOM   4471  HA  ARG A 304     -44.024 -29.359 -14.418  1.00  0.00           H  
ATOM   4472 1HB  ARG A 304     -46.073 -29.452 -15.811  1.00  0.00           H  
ATOM   4473 2HB  ARG A 304     -46.214 -27.704 -15.708  1.00  0.00           H  
ATOM   4474 1HG  ARG A 304     -44.114 -27.425 -16.910  1.00  0.00           H  
ATOM   4475 2HG  ARG A 304     -43.886 -29.191 -16.952  1.00  0.00           H  
ATOM   4476 1HD  ARG A 304     -44.746 -28.485 -19.046  1.00  0.00           H  
ATOM   4477 2HD  ARG A 304     -46.028 -29.365 -18.181  1.00  0.00           H  
ATOM   4478  HE  ARG A 304     -46.200 -26.555 -17.682  1.00  0.00           H  
ATOM   4479 1HH1 ARG A 304     -46.849 -28.995 -20.124  1.00  0.00           H  
ATOM   4480 2HH1 ARG A 304     -48.138 -28.081 -20.875  1.00  0.00           H  
ATOM   4481 1HH2 ARG A 304     -47.875 -25.377 -18.665  1.00  0.00           H  
ATOM   4482 2HH2 ARG A 304     -48.719 -26.033 -20.050  1.00  0.00           H  
ATOM   4483  N   ILE A 305     -42.746 -27.198 -14.159  1.00  0.00           N  
ATOM   4484  CA  ILE A 305     -42.023 -25.926 -14.262  1.00  0.00           C  
ATOM   4485  C   ILE A 305     -41.436 -25.812 -15.671  1.00  0.00           C  
ATOM   4486  O   ILE A 305     -40.795 -26.747 -16.176  1.00  0.00           O  
ATOM   4487  CB  ILE A 305     -40.903 -25.822 -13.211  1.00  0.00           C  
ATOM   4488  CG1 ILE A 305     -41.490 -25.877 -11.798  1.00  0.00           C  
ATOM   4489  CG2 ILE A 305     -40.104 -24.543 -13.410  1.00  0.00           C  
ATOM   4490  CD1 ILE A 305     -41.703 -27.281 -11.279  1.00  0.00           C  
ATOM   4491  H   ILE A 305     -42.221 -28.059 -14.098  1.00  0.00           H  
ATOM   4492  HA  ILE A 305     -42.727 -25.113 -14.087  1.00  0.00           H  
ATOM   4493  HB  ILE A 305     -40.233 -26.676 -13.307  1.00  0.00           H  
ATOM   4494 1HG1 ILE A 305     -40.827 -25.355 -11.108  1.00  0.00           H  
ATOM   4495 2HG1 ILE A 305     -42.449 -25.359 -11.782  1.00  0.00           H  
ATOM   4496 1HG2 ILE A 305     -39.317 -24.486 -12.658  1.00  0.00           H  
ATOM   4497 2HG2 ILE A 305     -39.657 -24.544 -14.403  1.00  0.00           H  
ATOM   4498 3HG2 ILE A 305     -40.765 -23.682 -13.310  1.00  0.00           H  
ATOM   4499 1HD1 ILE A 305     -42.122 -27.237 -10.273  1.00  0.00           H  
ATOM   4500 2HD1 ILE A 305     -42.393 -27.811 -11.937  1.00  0.00           H  
ATOM   4501 3HD1 ILE A 305     -40.750 -27.807 -11.253  1.00  0.00           H  
ATOM   4502  N   THR A 306     -41.691 -24.666 -16.289  1.00  0.00           N  
ATOM   4503  CA  THR A 306     -41.389 -24.431 -17.688  1.00  0.00           C  
ATOM   4504  C   THR A 306     -40.472 -23.225 -17.820  1.00  0.00           C  
ATOM   4505  O   THR A 306     -40.749 -22.171 -17.256  1.00  0.00           O  
ATOM   4506  CB  THR A 306     -42.672 -24.213 -18.512  1.00  0.00           C  
ATOM   4507  OG1 THR A 306     -43.505 -25.376 -18.421  1.00  0.00           O  
ATOM   4508  CG2 THR A 306     -42.331 -23.950 -19.971  1.00  0.00           C  
ATOM   4509  H   THR A 306     -42.117 -23.928 -15.747  1.00  0.00           H  
ATOM   4510  HA  THR A 306     -40.876 -25.308 -18.083  1.00  0.00           H  
ATOM   4511  HB  THR A 306     -43.219 -23.358 -18.113  1.00  0.00           H  
ATOM   4512  HG1 THR A 306     -43.182 -26.048 -19.026  1.00  0.00           H  
ATOM   4513 1HG2 THR A 306     -43.249 -23.798 -20.537  1.00  0.00           H  
ATOM   4514 2HG2 THR A 306     -41.706 -23.060 -20.044  1.00  0.00           H  
ATOM   4515 3HG2 THR A 306     -41.792 -24.805 -20.377  1.00  0.00           H  
ATOM   4516  N   ILE A 307     -39.390 -23.389 -18.576  1.00  0.00           N  
ATOM   4517  CA  ILE A 307     -38.482 -22.283 -18.893  1.00  0.00           C  
ATOM   4518  C   ILE A 307     -38.643 -21.884 -20.365  1.00  0.00           C  
ATOM   4519  O   ILE A 307     -38.717 -22.743 -21.244  1.00  0.00           O  
ATOM   4520  CB  ILE A 307     -37.017 -22.665 -18.611  1.00  0.00           C  
ATOM   4521  CG1 ILE A 307     -36.850 -23.098 -17.152  1.00  0.00           C  
ATOM   4522  CG2 ILE A 307     -36.093 -21.501 -18.934  1.00  0.00           C  
ATOM   4523  CD1 ILE A 307     -37.208 -22.024 -16.151  1.00  0.00           C  
ATOM   4524  H   ILE A 307     -39.191 -24.309 -18.942  1.00  0.00           H  
ATOM   4525  HA  ILE A 307     -38.740 -21.432 -18.263  1.00  0.00           H  
ATOM   4526  HB  ILE A 307     -36.739 -23.519 -19.227  1.00  0.00           H  
ATOM   4527 1HG1 ILE A 307     -37.475 -23.969 -16.957  1.00  0.00           H  
ATOM   4528 2HG1 ILE A 307     -35.815 -23.394 -16.977  1.00  0.00           H  
ATOM   4529 1HG2 ILE A 307     -35.062 -21.788 -18.728  1.00  0.00           H  
ATOM   4530 2HG2 ILE A 307     -36.193 -21.238 -19.986  1.00  0.00           H  
ATOM   4531 3HG2 ILE A 307     -36.360 -20.642 -18.318  1.00  0.00           H  
ATOM   4532 1HD1 ILE A 307     -37.064 -22.405 -15.140  1.00  0.00           H  
ATOM   4533 2HD1 ILE A 307     -36.569 -21.154 -16.306  1.00  0.00           H  
ATOM   4534 3HD1 ILE A 307     -38.250 -21.736 -16.284  1.00  0.00           H  
ATOM   4535  N   LEU A 308     -38.717 -20.581 -20.618  1.00  0.00           N  
ATOM   4536  CA  LEU A 308     -38.819 -20.073 -21.983  1.00  0.00           C  
ATOM   4537  C   LEU A 308     -37.424 -19.856 -22.543  1.00  0.00           C  
ATOM   4538  O   LEU A 308     -36.500 -19.597 -21.776  1.00  0.00           O  
ATOM   4539  CB  LEU A 308     -39.612 -18.760 -22.019  1.00  0.00           C  
ATOM   4540  CG  LEU A 308     -41.138 -18.904 -21.981  1.00  0.00           C  
ATOM   4541  CD1 LEU A 308     -41.558 -19.527 -20.657  1.00  0.00           C  
ATOM   4542  CD2 LEU A 308     -41.782 -17.538 -22.171  1.00  0.00           C  
ATOM   4543  H   LEU A 308     -38.702 -19.926 -19.849  1.00  0.00           H  
ATOM   4544  HA  LEU A 308     -39.345 -20.811 -22.588  1.00  0.00           H  
ATOM   4545 1HB  LEU A 308     -39.315 -18.152 -21.166  1.00  0.00           H  
ATOM   4546 2HB  LEU A 308     -39.352 -18.222 -22.930  1.00  0.00           H  
ATOM   4547  HG  LEU A 308     -41.461 -19.571 -22.781  1.00  0.00           H  
ATOM   4548 1HD1 LEU A 308     -42.643 -19.629 -20.630  1.00  0.00           H  
ATOM   4549 2HD1 LEU A 308     -41.099 -20.511 -20.557  1.00  0.00           H  
ATOM   4550 3HD1 LEU A 308     -41.233 -18.889 -19.836  1.00  0.00           H  
ATOM   4551 1HD2 LEU A 308     -42.867 -17.640 -22.145  1.00  0.00           H  
ATOM   4552 2HD2 LEU A 308     -41.461 -16.870 -21.371  1.00  0.00           H  
ATOM   4553 3HD2 LEU A 308     -41.479 -17.123 -23.132  1.00  0.00           H  
ATOM   4554  N   PRO A 309     -37.269 -19.973 -23.884  1.00  0.00           N  
ATOM   4555  CA  PRO A 309     -36.003 -19.801 -24.575  1.00  0.00           C  
ATOM   4556  C   PRO A 309     -35.115 -18.726 -23.983  1.00  0.00           C  
ATOM   4557  O   PRO A 309     -33.904 -18.919 -23.894  1.00  0.00           O  
ATOM   4558  CB  PRO A 309     -36.453 -19.424 -25.990  1.00  0.00           C  
ATOM   4559  CG  PRO A 309     -37.761 -20.120 -26.155  1.00  0.00           C  
ATOM   4560  CD  PRO A 309     -38.435 -19.973 -24.816  1.00  0.00           C  
ATOM   4561  HA  PRO A 309     -35.456 -20.755 -24.570  1.00  0.00           H  
ATOM   4562 1HB  PRO A 309     -36.537 -18.331 -26.080  1.00  0.00           H  
ATOM   4563 2HB  PRO A 309     -35.701 -19.750 -26.724  1.00  0.00           H  
ATOM   4564 1HG  PRO A 309     -38.337 -19.659 -26.971  1.00  0.00           H  
ATOM   4565 2HG  PRO A 309     -37.600 -21.172 -26.434  1.00  0.00           H  
ATOM   4566 1HD  PRO A 309     -38.977 -19.017 -24.781  1.00  0.00           H  
ATOM   4567 2HD  PRO A 309     -39.123 -20.816 -24.657  1.00  0.00           H  
ATOM   4568  N   GLN A 310     -35.710 -17.613 -23.570  1.00  0.00           N  
ATOM   4569  CA  GLN A 310     -34.966 -16.527 -22.935  1.00  0.00           C  
ATOM   4570  C   GLN A 310     -34.116 -16.941 -21.720  1.00  0.00           C  
ATOM   4571  O   GLN A 310     -33.151 -16.253 -21.385  1.00  0.00           O  
ATOM   4572  CB  GLN A 310     -35.944 -15.427 -22.513  1.00  0.00           C  
ATOM   4573  CG  GLN A 310     -36.565 -14.668 -23.673  1.00  0.00           C  
ATOM   4574  CD  GLN A 310     -37.569 -13.628 -23.213  1.00  0.00           C  
ATOM   4575  OE1 GLN A 310     -38.508 -13.936 -22.474  1.00  0.00           O  
ATOM   4576  NE2 GLN A 310     -37.377 -12.388 -23.649  1.00  0.00           N  
ATOM   4577  H   GLN A 310     -36.707 -17.516 -23.700  1.00  0.00           H  
ATOM   4578  HA  GLN A 310     -34.260 -16.122 -23.659  1.00  0.00           H  
ATOM   4579 1HB  GLN A 310     -36.752 -15.864 -21.926  1.00  0.00           H  
ATOM   4580 2HB  GLN A 310     -35.430 -14.707 -21.877  1.00  0.00           H  
ATOM   4581 1HG  GLN A 310     -35.775 -14.160 -24.226  1.00  0.00           H  
ATOM   4582 2HG  GLN A 310     -37.080 -15.376 -24.323  1.00  0.00           H  
ATOM   4583 1HE2 GLN A 310     -38.007 -11.659 -23.378  1.00  0.00           H  
ATOM   4584 2HE2 GLN A 310     -36.602 -12.182 -24.247  1.00  0.00           H  
ATOM   4585  N   GLN A 311     -34.480 -18.027 -21.040  1.00  0.00           N  
ATOM   4586  CA  GLN A 311     -33.681 -18.507 -19.904  1.00  0.00           C  
ATOM   4587  C   GLN A 311     -32.561 -19.441 -20.326  1.00  0.00           C  
ATOM   4588  O   GLN A 311     -31.552 -19.526 -19.632  1.00  0.00           O  
ATOM   4589  CB  GLN A 311     -34.577 -19.219 -18.887  1.00  0.00           C  
ATOM   4590  CG  GLN A 311     -35.616 -18.321 -18.237  1.00  0.00           C  
ATOM   4591  CD  GLN A 311     -34.989 -17.184 -17.454  1.00  0.00           C  
ATOM   4592  OE1 GLN A 311     -35.321 -16.013 -17.659  1.00  0.00           O  
ATOM   4593  NE2 GLN A 311     -34.077 -17.522 -16.549  1.00  0.00           N  
ATOM   4594  H   GLN A 311     -35.314 -18.532 -21.303  1.00  0.00           H  
ATOM   4595  HA  GLN A 311     -33.217 -17.648 -19.420  1.00  0.00           H  
ATOM   4596 1HB  GLN A 311     -35.101 -20.040 -19.376  1.00  0.00           H  
ATOM   4597 2HB  GLN A 311     -33.962 -19.648 -18.097  1.00  0.00           H  
ATOM   4598 1HG  GLN A 311     -36.249 -17.893 -19.015  1.00  0.00           H  
ATOM   4599 2HG  GLN A 311     -36.219 -18.917 -17.552  1.00  0.00           H  
ATOM   4600 1HE2 GLN A 311     -33.629 -16.814 -16.001  1.00  0.00           H  
ATOM   4601 2HE2 GLN A 311     -33.838 -18.483 -16.415  1.00  0.00           H  
ATOM   4602  N   TYR A 312     -32.740 -20.175 -21.420  1.00  0.00           N  
ATOM   4603  CA  TYR A 312     -31.709 -21.125 -21.835  1.00  0.00           C  
ATOM   4604  C   TYR A 312     -30.945 -20.730 -23.109  1.00  0.00           C  
ATOM   4605  O   TYR A 312     -30.112 -21.495 -23.588  1.00  0.00           O  
ATOM   4606  CB  TYR A 312     -32.341 -22.506 -22.025  1.00  0.00           C  
ATOM   4607  CG  TYR A 312     -32.912 -23.095 -20.754  1.00  0.00           C  
ATOM   4608  CD1 TYR A 312     -32.369 -22.752 -19.525  1.00  0.00           C  
ATOM   4609  CD2 TYR A 312     -33.979 -23.980 -20.819  1.00  0.00           C  
ATOM   4610  CE1 TYR A 312     -32.891 -23.290 -18.365  1.00  0.00           C  
ATOM   4611  CE2 TYR A 312     -34.501 -24.518 -19.658  1.00  0.00           C  
ATOM   4612  CZ  TYR A 312     -33.961 -24.176 -18.435  1.00  0.00           C  
ATOM   4613  OH  TYR A 312     -34.480 -24.713 -17.280  1.00  0.00           O  
ATOM   4614  H   TYR A 312     -33.580 -20.088 -21.973  1.00  0.00           H  
ATOM   4615  HA  TYR A 312     -30.954 -21.181 -21.050  1.00  0.00           H  
ATOM   4616 1HB  TYR A 312     -33.144 -22.441 -22.761  1.00  0.00           H  
ATOM   4617 2HB  TYR A 312     -31.595 -23.197 -22.415  1.00  0.00           H  
ATOM   4618  HD1 TYR A 312     -31.531 -22.057 -19.474  1.00  0.00           H  
ATOM   4619  HD2 TYR A 312     -34.405 -24.250 -21.785  1.00  0.00           H  
ATOM   4620  HE1 TYR A 312     -32.465 -23.020 -17.399  1.00  0.00           H  
ATOM   4621  HE2 TYR A 312     -35.339 -25.214 -19.709  1.00  0.00           H  
ATOM   4622  HH  TYR A 312     -35.207 -25.300 -17.500  1.00  0.00           H  
ATOM   4623  N   LEU A 313     -31.228 -19.543 -23.632  1.00  0.00           N  
ATOM   4624  CA  LEU A 313     -30.440 -18.954 -24.716  1.00  0.00           C  
ATOM   4625  C   LEU A 313     -30.021 -17.596 -24.197  1.00  0.00           C  
ATOM   4626  O   LEU A 313     -30.732 -16.606 -24.332  1.00  0.00           O  
ATOM   4627  CB  LEU A 313     -31.247 -18.823 -26.014  1.00  0.00           C  
ATOM   4628  CG  LEU A 313     -30.491 -18.232 -27.211  1.00  0.00           C  
ATOM   4629  CD1 LEU A 313     -29.318 -19.134 -27.567  1.00  0.00           C  
ATOM   4630  CD2 LEU A 313     -31.443 -18.082 -28.388  1.00  0.00           C  
ATOM   4631  H   LEU A 313     -32.018 -19.032 -23.264  1.00  0.00           H  
ATOM   4632  HA  LEU A 313     -29.589 -19.603 -24.917  1.00  0.00           H  
ATOM   4633 1HB  LEU A 313     -31.603 -19.811 -26.302  1.00  0.00           H  
ATOM   4634 2HB  LEU A 313     -32.113 -18.189 -25.822  1.00  0.00           H  
ATOM   4635  HG  LEU A 313     -30.091 -17.255 -26.941  1.00  0.00           H  
ATOM   4636 1HD1 LEU A 313     -28.781 -18.714 -28.417  1.00  0.00           H  
ATOM   4637 2HD1 LEU A 313     -28.643 -19.208 -26.713  1.00  0.00           H  
ATOM   4638 3HD1 LEU A 313     -29.687 -20.126 -27.825  1.00  0.00           H  
ATOM   4639 1HD2 LEU A 313     -30.906 -17.661 -29.239  1.00  0.00           H  
ATOM   4640 2HD2 LEU A 313     -31.843 -19.060 -28.659  1.00  0.00           H  
ATOM   4641 3HD2 LEU A 313     -32.262 -17.419 -28.112  1.00  0.00           H  
ATOM   4642  N   ARG A 314     -28.848 -17.576 -23.584  1.00  0.00           N  
ATOM   4643  CA  ARG A 314     -28.458 -16.496 -22.691  1.00  0.00           C  
ATOM   4644  C   ARG A 314     -27.561 -15.472 -23.388  1.00  0.00           C  
ATOM   4645  O   ARG A 314     -26.511 -15.840 -23.932  1.00  0.00           O  
ATOM   4646  CB  ARG A 314     -27.733 -17.054 -21.475  1.00  0.00           C  
ATOM   4647  CG  ARG A 314     -28.578 -17.950 -20.582  1.00  0.00           C  
ATOM   4648  CD  ARG A 314     -27.788 -18.499 -19.451  1.00  0.00           C  
ATOM   4649  NE  ARG A 314     -27.356 -17.457 -18.534  1.00  0.00           N  
ATOM   4650  CZ  ARG A 314     -28.107 -16.962 -17.530  1.00  0.00           C  
ATOM   4651  NH1 ARG A 314     -29.321 -17.424 -17.328  1.00  0.00           N  
ATOM   4652  NH2 ARG A 314     -27.622 -16.012 -16.749  1.00  0.00           N  
ATOM   4653  H   ARG A 314     -28.205 -18.338 -23.744  1.00  0.00           H  
ATOM   4654  HA  ARG A 314     -29.359 -15.981 -22.356  1.00  0.00           H  
ATOM   4655 1HB  ARG A 314     -26.870 -17.633 -21.801  1.00  0.00           H  
ATOM   4656 2HB  ARG A 314     -27.364 -16.232 -20.863  1.00  0.00           H  
ATOM   4657 1HG  ARG A 314     -29.409 -17.375 -20.173  1.00  0.00           H  
ATOM   4658 2HG  ARG A 314     -28.966 -18.784 -21.167  1.00  0.00           H  
ATOM   4659 1HD  ARG A 314     -28.396 -19.212 -18.895  1.00  0.00           H  
ATOM   4660 2HD  ARG A 314     -26.902 -19.002 -19.837  1.00  0.00           H  
ATOM   4661  HE  ARG A 314     -26.427 -17.077 -18.658  1.00  0.00           H  
ATOM   4662 1HH1 ARG A 314     -29.691 -18.150 -17.925  1.00  0.00           H  
ATOM   4663 2HH1 ARG A 314     -29.883 -17.053 -16.576  1.00  0.00           H  
ATOM   4664 1HH2 ARG A 314     -26.689 -15.657 -16.904  1.00  0.00           H  
ATOM   4665 2HH2 ARG A 314     -28.184 -15.642 -15.997  1.00  0.00           H  
ATOM   4666  N   PRO A 315     -27.980 -14.190 -23.387  1.00  0.00           N  
ATOM   4667  CA  PRO A 315     -27.143 -13.072 -23.838  1.00  0.00           C  
ATOM   4668  C   PRO A 315     -25.949 -12.818 -22.911  1.00  0.00           C  
ATOM   4669  O   PRO A 315     -26.115 -12.850 -21.694  1.00  0.00           O  
ATOM   4670  CB  PRO A 315     -28.122 -11.893 -23.823  1.00  0.00           C  
ATOM   4671  CG  PRO A 315     -29.161 -12.294 -22.832  1.00  0.00           C  
ATOM   4672  CD  PRO A 315     -29.254 -13.790 -22.971  1.00  0.00           C  
ATOM   4673  HA  PRO A 315     -26.784 -13.277 -24.858  1.00  0.00           H  
ATOM   4674 1HB  PRO A 315     -27.595 -10.970 -23.539  1.00  0.00           H  
ATOM   4675 2HB  PRO A 315     -28.532 -11.732 -24.831  1.00  0.00           H  
ATOM   4676 1HG  PRO A 315     -28.862 -11.981 -21.821  1.00  0.00           H  
ATOM   4677 2HG  PRO A 315     -30.112 -11.788 -23.054  1.00  0.00           H  
ATOM   4678 1HD  PRO A 315     -29.491 -14.236 -21.994  1.00  0.00           H  
ATOM   4679 2HD  PRO A 315     -30.029 -14.042 -23.711  1.00  0.00           H  
ATOM   4680  N   VAL A 316     -24.766 -12.550 -23.479  1.00  0.00           N  
ATOM   4681  CA  VAL A 316     -23.516 -12.481 -22.692  1.00  0.00           C  
ATOM   4682  C   VAL A 316     -22.696 -11.178 -22.832  1.00  0.00           C  
ATOM   4683  O   VAL A 316     -21.479 -11.197 -22.634  1.00  0.00           O  
ATOM   4684  CB  VAL A 316     -22.611 -13.663 -23.088  1.00  0.00           C  
ATOM   4685  CG1 VAL A 316     -23.254 -14.983 -22.690  1.00  0.00           C  
ATOM   4686  CG2 VAL A 316     -22.337 -13.626 -24.584  1.00  0.00           C  
ATOM   4687  H   VAL A 316     -24.729 -12.391 -24.476  1.00  0.00           H  
ATOM   4688  HA  VAL A 316     -23.769 -12.557 -21.634  1.00  0.00           H  
ATOM   4689  HB  VAL A 316     -21.670 -13.586 -22.544  1.00  0.00           H  
ATOM   4690 1HG1 VAL A 316     -22.600 -15.807 -22.977  1.00  0.00           H  
ATOM   4691 2HG1 VAL A 316     -23.408 -15.001 -21.611  1.00  0.00           H  
ATOM   4692 3HG1 VAL A 316     -24.213 -15.088 -23.196  1.00  0.00           H  
ATOM   4693 1HG2 VAL A 316     -21.696 -14.464 -24.857  1.00  0.00           H  
ATOM   4694 2HG2 VAL A 316     -23.279 -13.697 -25.128  1.00  0.00           H  
ATOM   4695 3HG2 VAL A 316     -21.839 -12.691 -24.840  1.00  0.00           H  
ATOM   4696  N   GLU A 317     -23.356 -10.058 -23.149  1.00  0.00           N  
ATOM   4697  CA  GLU A 317     -22.727  -8.718 -23.126  1.00  0.00           C  
ATOM   4698  C   GLU A 317     -23.316  -7.854 -21.990  1.00  0.00           C  
ATOM   4699  O   GLU A 317     -23.901  -8.390 -21.040  1.00  0.00           O  
ATOM   4700  CB  GLU A 317     -22.918  -8.012 -24.470  1.00  0.00           C  
ATOM   4701  CG  GLU A 317     -22.234  -8.698 -25.644  1.00  0.00           C  
ATOM   4702  CD  GLU A 317     -20.734  -8.634 -25.566  1.00  0.00           C  
ATOM   4703  OE1 GLU A 317     -20.232  -7.945 -24.711  1.00  0.00           O  
ATOM   4704  OE2 GLU A 317     -20.090  -9.274 -26.363  1.00  0.00           O  
ATOM   4705  H   GLU A 317     -24.327 -10.141 -23.415  1.00  0.00           H  
ATOM   4706  HA  GLU A 317     -21.658  -8.840 -22.946  1.00  0.00           H  
ATOM   4707 1HB  GLU A 317     -23.982  -7.943 -24.697  1.00  0.00           H  
ATOM   4708 2HB  GLU A 317     -22.531  -6.995 -24.405  1.00  0.00           H  
ATOM   4709 1HG  GLU A 317     -22.540  -9.744 -25.669  1.00  0.00           H  
ATOM   4710 2HG  GLU A 317     -22.566  -8.229 -26.569  1.00  0.00           H  
ATOM   4711  N   ASP A 318     -23.159  -6.530 -22.074  1.00  0.00           N  
ATOM   4712  CA  ASP A 318     -23.668  -5.619 -21.039  1.00  0.00           C  
ATOM   4713  C   ASP A 318     -23.802  -4.182 -21.517  1.00  0.00           C  
ATOM   4714  O   ASP A 318     -22.816  -3.440 -21.599  1.00  0.00           O  
ATOM   4715  CB  ASP A 318     -22.754  -5.652 -19.812  1.00  0.00           C  
ATOM   4716  CG  ASP A 318     -23.371  -4.974 -18.595  1.00  0.00           C  
ATOM   4717  OD1 ASP A 318     -24.424  -4.398 -18.731  1.00  0.00           O  
ATOM   4718  OD2 ASP A 318     -22.782  -5.038 -17.543  1.00  0.00           O  
ATOM   4719  H   ASP A 318     -22.676  -6.146 -22.873  1.00  0.00           H  
ATOM   4720  HA  ASP A 318     -24.664  -5.952 -20.744  1.00  0.00           H  
ATOM   4721 1HB  ASP A 318     -22.525  -6.686 -19.556  1.00  0.00           H  
ATOM   4722 2HB  ASP A 318     -21.811  -5.156 -20.047  1.00  0.00           H  
ATOM   4723  N   ASP A 325     -26.236  -8.809 -30.134  1.00  0.00           N  
ATOM   4724  CA  ASP A 325     -26.022  -9.602 -28.931  1.00  0.00           C  
ATOM   4725  C   ASP A 325     -25.643 -11.053 -29.263  1.00  0.00           C  
ATOM   4726  O   ASP A 325     -26.056 -11.585 -30.285  1.00  0.00           O  
ATOM   4727  CB  ASP A 325     -27.278  -9.582 -28.057  1.00  0.00           C  
ATOM   4728  CG  ASP A 325     -27.599  -8.197 -27.511  1.00  0.00           C  
ATOM   4729  OD1 ASP A 325     -26.702  -7.550 -27.024  1.00  0.00           O  
ATOM   4730  OD2 ASP A 325     -28.737  -7.800 -27.586  1.00  0.00           O  
ATOM   4731  H   ASP A 325     -26.959  -9.085 -30.783  1.00  0.00           H  
ATOM   4732  HA  ASP A 325     -25.196  -9.163 -28.370  1.00  0.00           H  
ATOM   4733 1HB  ASP A 325     -28.131  -9.934 -28.637  1.00  0.00           H  
ATOM   4734 2HB  ASP A 325     -27.149 -10.267 -27.218  1.00  0.00           H  
ATOM   4735  N   CYS A 326     -24.858 -11.685 -28.389  1.00  0.00           N  
ATOM   4736  CA  CYS A 326     -24.380 -13.057 -28.634  1.00  0.00           C  
ATOM   4737  C   CYS A 326     -24.815 -13.998 -27.509  1.00  0.00           C  
ATOM   4738  O   CYS A 326     -24.749 -13.638 -26.328  1.00  0.00           O  
ATOM   4739  CB  CYS A 326     -22.856 -13.088 -28.754  1.00  0.00           C  
ATOM   4740  SG  CYS A 326     -22.204 -12.120 -30.135  1.00  0.00           S  
ATOM   4741  H   CYS A 326     -24.584 -11.213 -27.539  1.00  0.00           H  
ATOM   4742  HA  CYS A 326     -24.808 -13.410 -29.573  1.00  0.00           H  
ATOM   4743 1HB  CYS A 326     -22.411 -12.706 -27.834  1.00  0.00           H  
ATOM   4744 2HB  CYS A 326     -22.521 -14.118 -28.876  1.00  0.00           H  
ATOM   4745  HG  CYS A 326     -22.841 -12.792 -31.089  1.00  0.00           H  
ATOM   4746  N   TYR A 327     -25.217 -15.208 -27.898  1.00  0.00           N  
ATOM   4747  CA  TYR A 327     -25.953 -16.123 -27.034  1.00  0.00           C  
ATOM   4748  C   TYR A 327     -25.196 -17.429 -26.735  1.00  0.00           C  
ATOM   4749  O   TYR A 327     -24.404 -17.893 -27.553  1.00  0.00           O  
ATOM   4750  CB  TYR A 327     -27.312 -16.440 -27.663  1.00  0.00           C  
ATOM   4751  CG  TYR A 327     -28.228 -15.241 -27.772  1.00  0.00           C  
ATOM   4752  CD1 TYR A 327     -28.251 -14.489 -28.937  1.00  0.00           C  
ATOM   4753  CD2 TYR A 327     -29.046 -14.895 -26.707  1.00  0.00           C  
ATOM   4754  CE1 TYR A 327     -29.088 -13.394 -29.037  1.00  0.00           C  
ATOM   4755  CE2 TYR A 327     -29.883 -13.800 -26.806  1.00  0.00           C  
ATOM   4756  CZ  TYR A 327     -29.905 -13.052 -27.965  1.00  0.00           C  
ATOM   4757  OH  TYR A 327     -30.739 -11.962 -28.065  1.00  0.00           O  
ATOM   4758  H   TYR A 327     -24.994 -15.494 -28.841  1.00  0.00           H  
ATOM   4759  HA  TYR A 327     -26.110 -15.638 -26.070  1.00  0.00           H  
ATOM   4760 1HB  TYR A 327     -27.163 -16.847 -28.664  1.00  0.00           H  
ATOM   4761 2HB  TYR A 327     -27.818 -17.202 -27.071  1.00  0.00           H  
ATOM   4762  HD1 TYR A 327     -27.607 -14.761 -29.774  1.00  0.00           H  
ATOM   4763  HD2 TYR A 327     -29.028 -15.486 -25.791  1.00  0.00           H  
ATOM   4764  HE1 TYR A 327     -29.105 -12.803 -29.952  1.00  0.00           H  
ATOM   4765  HE2 TYR A 327     -30.526 -13.528 -25.969  1.00  0.00           H  
ATOM   4766  HH  TYR A 327     -30.632 -11.556 -28.928  1.00  0.00           H  
ATOM   4767  N   LYS A 328     -25.443 -17.989 -25.544  1.00  0.00           N  
ATOM   4768  CA  LYS A 328     -24.874 -19.267 -25.112  1.00  0.00           C  
ATOM   4769  C   LYS A 328     -25.994 -20.232 -24.691  1.00  0.00           C  
ATOM   4770  O   LYS A 328     -27.057 -19.808 -24.213  1.00  0.00           O  
ATOM   4771  CB  LYS A 328     -23.888 -19.058 -23.962  1.00  0.00           C  
ATOM   4772  CG  LYS A 328     -23.241 -20.337 -23.447  1.00  0.00           C  
ATOM   4773  CD  LYS A 328     -22.232 -20.042 -22.347  1.00  0.00           C  
ATOM   4774  CE  LYS A 328     -21.596 -21.320 -21.822  1.00  0.00           C  
ATOM   4775  NZ  LYS A 328     -20.606 -21.047 -20.744  1.00  0.00           N  
ATOM   4776  H   LYS A 328     -26.059 -17.489 -24.919  1.00  0.00           H  
ATOM   4777  HA  LYS A 328     -24.338 -19.709 -25.953  1.00  0.00           H  
ATOM   4778 1HB  LYS A 328     -23.092 -18.386 -24.283  1.00  0.00           H  
ATOM   4779 2HB  LYS A 328     -24.400 -18.582 -23.125  1.00  0.00           H  
ATOM   4780 1HG  LYS A 328     -24.011 -21.002 -23.054  1.00  0.00           H  
ATOM   4781 2HG  LYS A 328     -22.733 -20.843 -24.268  1.00  0.00           H  
ATOM   4782 1HD  LYS A 328     -21.449 -19.390 -22.736  1.00  0.00           H  
ATOM   4783 2HD  LYS A 328     -22.731 -19.531 -21.524  1.00  0.00           H  
ATOM   4784 1HE  LYS A 328     -22.371 -21.977 -21.428  1.00  0.00           H  
ATOM   4785 2HE  LYS A 328     -21.092 -21.838 -22.637  1.00  0.00           H  
ATOM   4786 1HZ  LYS A 328     -20.208 -21.919 -20.424  1.00  0.00           H  
ATOM   4787 2HZ  LYS A 328     -19.872 -20.453 -21.103  1.00  0.00           H  
ATOM   4788 3HZ  LYS A 328     -21.066 -20.584 -19.973  1.00  0.00           H  
ATOM   4789  N   PHE A 329     -25.745 -21.520 -24.882  1.00  0.00           N  
ATOM   4790  CA  PHE A 329     -26.678 -22.574 -24.522  1.00  0.00           C  
ATOM   4791  C   PHE A 329     -26.611 -22.762 -23.001  1.00  0.00           C  
ATOM   4792  O   PHE A 329     -25.586 -23.169 -22.481  1.00  0.00           O  
ATOM   4793  CB  PHE A 329     -26.342 -23.880 -25.244  1.00  0.00           C  
ATOM   4794  CG  PHE A 329     -26.596 -23.837 -26.724  1.00  0.00           C  
ATOM   4795  CD1 PHE A 329     -25.576 -23.520 -27.609  1.00  0.00           C  
ATOM   4796  CD2 PHE A 329     -27.856 -24.112 -27.234  1.00  0.00           C  
ATOM   4797  CE1 PHE A 329     -25.809 -23.480 -28.971  1.00  0.00           C  
ATOM   4798  CE2 PHE A 329     -28.091 -24.074 -28.595  1.00  0.00           C  
ATOM   4799  CZ  PHE A 329     -27.066 -23.758 -29.464  1.00  0.00           C  
ATOM   4800  H   PHE A 329     -24.859 -21.768 -25.299  1.00  0.00           H  
ATOM   4801  HA  PHE A 329     -27.681 -22.266 -24.821  1.00  0.00           H  
ATOM   4802 1HB  PHE A 329     -25.291 -24.122 -25.087  1.00  0.00           H  
ATOM   4803 2HB  PHE A 329     -26.932 -24.692 -24.821  1.00  0.00           H  
ATOM   4804  HD1 PHE A 329     -24.582 -23.302 -27.219  1.00  0.00           H  
ATOM   4805  HD2 PHE A 329     -28.665 -24.362 -26.548  1.00  0.00           H  
ATOM   4806  HE1 PHE A 329     -24.999 -23.230 -29.655  1.00  0.00           H  
ATOM   4807  HE2 PHE A 329     -29.086 -24.294 -28.983  1.00  0.00           H  
ATOM   4808  HZ  PHE A 329     -27.251 -23.725 -30.537  1.00  0.00           H  
ATOM   4809  N   ALA A 330     -27.697 -22.446 -22.305  1.00  0.00           N  
ATOM   4810  CA  ALA A 330     -27.728 -22.455 -20.838  1.00  0.00           C  
ATOM   4811  C   ALA A 330     -27.879 -23.830 -20.205  1.00  0.00           C  
ATOM   4812  O   ALA A 330     -28.295 -23.946 -19.054  1.00  0.00           O  
ATOM   4813  CB  ALA A 330     -28.853 -21.554 -20.350  1.00  0.00           C  
ATOM   4814  H   ALA A 330     -28.532 -22.190 -22.813  1.00  0.00           H  
ATOM   4815  HA  ALA A 330     -26.774 -22.070 -20.477  1.00  0.00           H  
ATOM   4816 1HB  ALA A 330     -28.877 -21.560 -19.260  1.00  0.00           H  
ATOM   4817 2HB  ALA A 330     -28.684 -20.537 -20.704  1.00  0.00           H  
ATOM   4818 3HB  ALA A 330     -29.804 -21.918 -20.735  1.00  0.00           H  
ATOM   4819  N   ILE A 331     -27.550 -24.876 -20.953  1.00  0.00           N  
ATOM   4820  CA  ILE A 331     -27.687 -26.258 -20.490  1.00  0.00           C  
ATOM   4821  C   ILE A 331     -26.359 -26.932 -20.777  1.00  0.00           C  
ATOM   4822  O   ILE A 331     -25.720 -26.637 -21.804  1.00  0.00           O  
ATOM   4823  CB  ILE A 331     -28.836 -27.003 -21.193  1.00  0.00           C  
ATOM   4824  CG1 ILE A 331     -30.171 -26.305 -20.921  1.00  0.00           C  
ATOM   4825  CG2 ILE A 331     -28.887 -28.453 -20.737  1.00  0.00           C  
ATOM   4826  CD1 ILE A 331     -31.317 -26.833 -21.754  1.00  0.00           C  
ATOM   4827  H   ILE A 331     -27.190 -24.701 -21.880  1.00  0.00           H  
ATOM   4828  HA  ILE A 331     -27.906 -26.245 -19.423  1.00  0.00           H  
ATOM   4829  HB  ILE A 331     -28.681 -26.977 -22.271  1.00  0.00           H  
ATOM   4830 1HG1 ILE A 331     -30.433 -26.418 -19.869  1.00  0.00           H  
ATOM   4831 2HG1 ILE A 331     -30.070 -25.237 -21.119  1.00  0.00           H  
ATOM   4832 1HG2 ILE A 331     -29.706 -28.965 -21.243  1.00  0.00           H  
ATOM   4833 2HG2 ILE A 331     -27.946 -28.945 -20.980  1.00  0.00           H  
ATOM   4834 3HG2 ILE A 331     -29.048 -28.490 -19.659  1.00  0.00           H  
ATOM   4835 1HD1 ILE A 331     -32.229 -26.288 -21.505  1.00  0.00           H  
ATOM   4836 2HD1 ILE A 331     -31.091 -26.697 -22.812  1.00  0.00           H  
ATOM   4837 3HD1 ILE A 331     -31.460 -27.892 -21.546  1.00  0.00           H  
ATOM   4838  N   SER A 332     -25.932 -27.812 -19.878  1.00  0.00           N  
ATOM   4839  CA  SER A 332     -24.681 -28.547 -20.046  1.00  0.00           C  
ATOM   4840  C   SER A 332     -24.831 -29.992 -19.572  1.00  0.00           C  
ATOM   4841  O   SER A 332     -25.731 -30.303 -18.775  1.00  0.00           O  
ATOM   4842  CB  SER A 332     -23.565 -27.864 -19.279  1.00  0.00           C  
ATOM   4843  OG  SER A 332     -23.811 -27.897 -17.900  1.00  0.00           O  
ATOM   4844  H   SER A 332     -26.492 -27.976 -19.054  1.00  0.00           H  
ATOM   4845  HA  SER A 332     -24.424 -28.556 -21.106  1.00  0.00           H  
ATOM   4846 1HB  SER A 332     -22.619 -28.360 -19.495  1.00  0.00           H  
ATOM   4847 2HB  SER A 332     -23.476 -26.831 -19.611  1.00  0.00           H  
ATOM   4848  HG  SER A 332     -23.552 -28.773 -17.606  1.00  0.00           H  
ATOM   4849  N   GLN A 333     -23.969 -30.890 -20.089  1.00  0.00           N  
ATOM   4850  CA  GLN A 333     -24.043 -32.275 -19.647  1.00  0.00           C  
ATOM   4851  C   GLN A 333     -23.474 -32.452 -18.249  1.00  0.00           C  
ATOM   4852  O   GLN A 333     -22.638 -31.662 -17.808  1.00  0.00           O  
ATOM   4853  CB  GLN A 333     -23.301 -33.187 -20.628  1.00  0.00           C  
ATOM   4854  CG  GLN A 333     -23.887 -33.201 -22.029  1.00  0.00           C  
ATOM   4855  CD  GLN A 333     -25.289 -33.779 -22.065  1.00  0.00           C  
ATOM   4856  OE1 GLN A 333     -25.536 -34.877 -21.558  1.00  0.00           O  
ATOM   4857  NE2 GLN A 333     -26.217 -33.042 -22.665  1.00  0.00           N  
ATOM   4858  H   GLN A 333     -23.274 -30.629 -20.774  1.00  0.00           H  
ATOM   4859  HA  GLN A 333     -25.091 -32.573 -19.617  1.00  0.00           H  
ATOM   4860 1HB  GLN A 333     -22.260 -32.872 -20.702  1.00  0.00           H  
ATOM   4861 2HB  GLN A 333     -23.308 -34.209 -20.250  1.00  0.00           H  
ATOM   4862 1HG  GLN A 333     -23.929 -32.179 -22.405  1.00  0.00           H  
ATOM   4863 2HG  GLN A 333     -23.251 -33.809 -22.672  1.00  0.00           H  
ATOM   4864 1HE2 GLN A 333     -27.161 -33.372 -22.720  1.00  0.00           H  
ATOM   4865 2HE2 GLN A 333     -25.974 -32.158 -23.064  1.00  0.00           H  
ATOM   4866  N   SER A 334     -23.940 -33.489 -17.566  1.00  0.00           N  
ATOM   4867  CA  SER A 334     -23.433 -33.874 -16.267  1.00  0.00           C  
ATOM   4868  C   SER A 334     -23.025 -35.336 -16.376  1.00  0.00           C  
ATOM   4869  O   SER A 334     -23.482 -36.043 -17.280  1.00  0.00           O  
ATOM   4870  CB  SER A 334     -24.479 -33.678 -15.187  1.00  0.00           C  
ATOM   4871  OG  SER A 334     -25.575 -34.528 -15.390  1.00  0.00           O  
ATOM   4872  H   SER A 334     -24.685 -34.029 -17.983  1.00  0.00           H  
ATOM   4873  HA  SER A 334     -22.575 -33.244 -16.030  1.00  0.00           H  
ATOM   4874 1HB  SER A 334     -24.037 -33.877 -14.212  1.00  0.00           H  
ATOM   4875 2HB  SER A 334     -24.814 -32.642 -15.190  1.00  0.00           H  
ATOM   4876  HG  SER A 334     -26.187 -34.345 -14.673  1.00  0.00           H  
ATOM   4877  N   SER A 335     -22.170 -35.780 -15.461  1.00  0.00           N  
ATOM   4878  CA  SER A 335     -21.735 -37.183 -15.423  1.00  0.00           C  
ATOM   4879  C   SER A 335     -22.555 -38.051 -14.453  1.00  0.00           C  
ATOM   4880  O   SER A 335     -22.274 -39.240 -14.312  1.00  0.00           O  
ATOM   4881  CB  SER A 335     -20.270 -37.247 -15.038  1.00  0.00           C  
ATOM   4882  OG  SER A 335     -20.072 -36.779 -13.733  1.00  0.00           O  
ATOM   4883  H   SER A 335     -21.810 -35.134 -14.773  1.00  0.00           H  
ATOM   4884  HA  SER A 335     -21.863 -37.612 -16.418  1.00  0.00           H  
ATOM   4885 1HB  SER A 335     -19.918 -38.276 -15.116  1.00  0.00           H  
ATOM   4886 2HB  SER A 335     -19.684 -36.648 -15.735  1.00  0.00           H  
ATOM   4887  HG  SER A 335     -20.313 -37.504 -13.152  1.00  0.00           H  
ATOM   4888  N   THR A 336     -23.556 -37.471 -13.787  1.00  0.00           N  
ATOM   4889  CA  THR A 336     -24.339 -38.213 -12.777  1.00  0.00           C  
ATOM   4890  C   THR A 336     -25.637 -37.524 -12.343  1.00  0.00           C  
ATOM   4891  O   THR A 336     -26.727 -38.105 -12.418  1.00  0.00           O  
ATOM   4892  CB  THR A 336     -23.482 -38.477 -11.525  1.00  0.00           C  
ATOM   4893  OG1 THR A 336     -22.336 -39.260 -11.884  1.00  0.00           O  
ATOM   4894  CG2 THR A 336     -24.290 -39.220 -10.473  1.00  0.00           C  
ATOM   4895  H   THR A 336     -23.785 -36.505 -13.975  1.00  0.00           H  
ATOM   4896  HA  THR A 336     -24.637 -39.170 -13.205  1.00  0.00           H  
ATOM   4897  HB  THR A 336     -23.141 -37.528 -11.111  1.00  0.00           H  
ATOM   4898  HG1 THR A 336     -22.502 -39.705 -12.719  1.00  0.00           H  
ATOM   4899 1HG2 THR A 336     -23.668 -39.398  -9.595  1.00  0.00           H  
ATOM   4900 2HG2 THR A 336     -25.156 -38.622 -10.189  1.00  0.00           H  
ATOM   4901 3HG2 THR A 336     -24.625 -40.174 -10.878  1.00  0.00           H  
ATOM   4902  N   GLY A 337     -25.509 -36.286 -11.892  1.00  0.00           N  
ATOM   4903  CA  GLY A 337     -26.619 -35.558 -11.311  1.00  0.00           C  
ATOM   4904  C   GLY A 337     -27.375 -34.734 -12.350  1.00  0.00           C  
ATOM   4905  O   GLY A 337     -26.777 -34.188 -13.280  1.00  0.00           O  
ATOM   4906  H   GLY A 337     -24.606 -35.837 -11.957  1.00  0.00           H  
ATOM   4907 1HA  GLY A 337     -27.308 -36.260 -10.840  1.00  0.00           H  
ATOM   4908 2HA  GLY A 337     -26.250 -34.896 -10.529  1.00  0.00           H  
ATOM   4909  N   THR A 338     -28.696 -34.649 -12.191  1.00  0.00           N  
ATOM   4910  CA  THR A 338     -29.468 -33.624 -12.884  1.00  0.00           C  
ATOM   4911  C   THR A 338     -29.605 -32.427 -11.930  1.00  0.00           C  
ATOM   4912  O   THR A 338     -30.133 -32.571 -10.816  1.00  0.00           O  
ATOM   4913  CB  THR A 338     -30.853 -34.139 -13.316  1.00  0.00           C  
ATOM   4914  OG1 THR A 338     -30.696 -35.242 -14.218  1.00  0.00           O  
ATOM   4915  CG2 THR A 338     -31.643 -33.035 -14.003  1.00  0.00           C  
ATOM   4916  H   THR A 338     -29.175 -35.299 -11.584  1.00  0.00           H  
ATOM   4917  HA  THR A 338     -28.925 -33.330 -13.782  1.00  0.00           H  
ATOM   4918  HB  THR A 338     -31.404 -34.480 -12.440  1.00  0.00           H  
ATOM   4919  HG1 THR A 338     -29.813 -35.222 -14.596  1.00  0.00           H  
ATOM   4920 1HG2 THR A 338     -32.619 -33.417 -14.301  1.00  0.00           H  
ATOM   4921 2HG2 THR A 338     -31.774 -32.200 -13.315  1.00  0.00           H  
ATOM   4922 3HG2 THR A 338     -31.101 -32.697 -14.886  1.00  0.00           H  
ATOM   4923  N   VAL A 339     -29.102 -31.259 -12.351  1.00  0.00           N  
ATOM   4924  CA  VAL A 339     -29.019 -30.098 -11.459  1.00  0.00           C  
ATOM   4925  C   VAL A 339     -29.876 -28.951 -11.969  1.00  0.00           C  
ATOM   4926  O   VAL A 339     -29.597 -28.357 -13.018  1.00  0.00           O  
ATOM   4927  CB  VAL A 339     -27.560 -29.621 -11.330  1.00  0.00           C  
ATOM   4928  CG1 VAL A 339     -27.476 -28.405 -10.419  1.00  0.00           C  
ATOM   4929  CG2 VAL A 339     -26.691 -30.752 -10.802  1.00  0.00           C  
ATOM   4930  H   VAL A 339     -28.772 -31.173 -13.302  1.00  0.00           H  
ATOM   4931  HA  VAL A 339     -29.378 -30.393 -10.472  1.00  0.00           H  
ATOM   4932  HB  VAL A 339     -27.200 -29.313 -12.311  1.00  0.00           H  
ATOM   4933 1HG1 VAL A 339     -26.438 -28.081 -10.339  1.00  0.00           H
[truncated: 65,773 more chars]
