# Supplementary material for: A new benchmark illustrates that integration of geometric constraints inferred from enzyme reaction chemistry can increase enzyme active site modeling accuracy
Source: PLoS One. 2019 Apr 4;14(4):e0214126. doi: 10.1371/journal.pone.0214126 (PMC6448891; doi:10.1371/journal.pone.0214126)
Supplement: S1 Files — (GZ) [file pone.0214126.s008.gz › benchmark-lite/templates/3veu/3zkm.pdb]

HEADER    HYDROLASE/IMMUNE SYSTEM                 23-JAN-13   3ZKM              
TITLE     BACE2 FAB COMPLEX                                                     
COMPND    MOL_ID: 1;                                                            
COMPND   2 MOLECULE: BETA-SECRETASE 2;                                          
COMPND   3 CHAIN: A, B;                                                         
COMPND   4 FRAGMENT: EXTRACELLULAR, RESIDUES 75-460;                            
COMPND   5 SYNONYM: ASPARTIC-LIKE PROTEASE 56 KDA, ASPARTYL PROTEASE 1, ASP1,   
COMPND   6  ASP 1, BETA-SITE AMYLOID PRECURSOR PROTEIN CLEAVING ENZYME 2,       
COMPND   7  BETA- SITE APP CLEAVING ENZYME 2, DOWN REGION ASPARTIC PROTEASE,    
COMPND   8  DRAP, M MEMAPSIN-1, MEMBRANE-ASSOCIATED ASPARTIC PROTEASE 1,        
COMPND   9  THETA-SECRETASE BACE2;                                              
COMPND  10 EC: 3.4.23.45;                                                       
COMPND  11 ENGINEERED: YES;                                                     
COMPND  12 MOL_ID: 2;                                                           
COMPND  13 MOLECULE: FAB HEAVY CHAIN;                                           
COMPND  14 CHAIN: H, C;                                                         
COMPND  15 ENGINEERED: YES;                                                     
COMPND  16 MOL_ID: 3;                                                           
COMPND  17 MOLECULE: FAB LIGHT CHAIN;                                           
COMPND  18 CHAIN: L, D;                                                         
COMPND  19 ENGINEERED: YES                                                      
SOURCE    MOL_ID: 1;                                                            
SOURCE   2 ORGANISM_SCIENTIFIC: HOMO SAPIENS;                                   
SOURCE   3 ORGANISM_TAXID: 9606;                                                
SOURCE   4 EXPRESSION_SYSTEM: ESCHERICHIA COLI;                                 
SOURCE   5 EXPRESSION_SYSTEM_TAXID: 469008;                                     
SOURCE   6 EXPRESSION_SYSTEM_STRAIN: BL21(DE3);                                 
SOURCE   7 MOL_ID: 2;                                                           
SOURCE   8 ORGANISM_SCIENTIFIC: HOMO SAPIENS;                                   
SOURCE   9 ORGANISM_TAXID: 9606;                                                
SOURCE  10 EXPRESSION_SYSTEM: ESCHERICHIA COLI;                                 
SOURCE  11 EXPRESSION_SYSTEM_TAXID: 469008;                                     
SOURCE  12 EXPRESSION_SYSTEM_STRAIN: BL21(DE3);                                 
SOURCE  13 EXPRESSION_SYSTEM_CELL_LINE: HYBRIDOMA CELL;                         
SOURCE  14 MOL_ID: 3;                                                           
SOURCE  15 ORGANISM_SCIENTIFIC: MUS MUSCULUS;                                   
SOURCE  16 ORGANISM_COMMON: HUMAN;                                              
SOURCE  17 ORGANISM_TAXID: 10090;                                               
SOURCE  18 EXPRESSION_SYSTEM: MUS MUSCULUS;                                     
SOURCE  19 EXPRESSION_SYSTEM_TAXID: 10090;                                      
SOURCE  20 EXPRESSION_SYSTEM_STRAIN: HOUSE MOUSE;                               
SOURCE  21 EXPRESSION_SYSTEM_CELL_LINE: HYBRIDOMA CELL                          
KEYWDS    HYDROLASE-IMMUNE SYSTEM COMPLEX, HYDROLASE, ASPARTYL PROTEASE/FAB     
KEYWDS   2 COMPLEX                                                              
EXPDTA    X-RAY DIFFRACTION                                                     
AUTHOR    D.W.BANNER,A.KUGLSTATTER,J.BENZ,M.STIHLE,A.RUF                        
REVDAT   2   05-JUN-13 3ZKM    1       JRNL                                     
REVDAT   1   29-MAY-13 3ZKM    0                                                
JRNL        AUTH   D.W.BANNER,B.GSELL,J.BENZ,J.BERTSCHINGER,D.BURGER,S.BRACK,   
JRNL        AUTH 2 S.CUPPULERI,M.DEBULPAEP,A.GAST,D.GRABULOVSKI,M.HENNIG,       
JRNL        AUTH 3 H.HILPERT,W.HUBER,A.KUGLSTATTER,E.KUSZNIR,T.LAEREMANS,       
JRNL        AUTH 4 H.MATILE,C.MISCENIC,A.RUFER,D.SCHLATTER,J.STEYEART,M.STIHLE, 
JRNL        AUTH 5 R.THOMA,M.WEBER,A.RUF                                        
JRNL        TITL   MAPPING THE CONFORMATIONAL SPACE ACCESSIBLE TO BACE2 USING   
JRNL        TITL 2 SURFACE MUTANTS AND CO-CRYSTALS WITH FAB-FRAGMENTS,          
JRNL        TITL 3 FYNOMERS, AND XAPERONES                                      
JRNL        REF    ACTA CRYSTALLOGR.,SECT.D      V.  69  1124 2013              
JRNL        REFN                   ISSN 0907-4449                               
JRNL        PMID   23695257                                                     
JRNL        DOI    10.1107/S0907444913006574                                    
REMARK   2                                                                      
REMARK   2 RESOLUTION.    1.85 ANGSTROMS.                                       
REMARK   3                                                                      
REMARK   3 REFINEMENT.                                                          
REMARK   3   PROGRAM     : REFMAC 5.7.0027                                      
REMARK   3   AUTHORS     : MURSHUDOV,VAGIN,DODSON                               
REMARK   3                                                                      
REMARK   3    REFINEMENT TARGET : MAXIMUM LIKELIHOOD                            
REMARK   3                                                                      
REMARK   3  DATA USED IN REFINEMENT.                                            
REMARK   3   RESOLUTION RANGE HIGH (ANGSTROMS) : 1.85                           
REMARK   3   RESOLUTION RANGE LOW  (ANGSTROMS) : 44.86                          
REMARK   3   DATA CUTOFF            (SIGMA(F)) : NONE                           
REMARK   3   COMPLETENESS FOR RANGE        (%) : 84.78                          
REMARK   3   NUMBER OF REFLECTIONS             : 123528                         
REMARK   3                                                                      
REMARK   3  FIT TO DATA USED IN REFINEMENT.                                     
REMARK   3   CROSS-VALIDATION METHOD          : THROUGHOUT                      
REMARK   3   FREE R VALUE TEST SET SELECTION  : RANDOM                          
REMARK   3   R VALUE     (WORKING + TEST SET) : 0.21249                         
REMARK   3   R VALUE            (WORKING SET) : 0.21077                         
REMARK   3   FREE R VALUE                     : 0.24545                         
REMARK   3   FREE R VALUE TEST SET SIZE   (%) : 5.0                             
REMARK   3   FREE R VALUE TEST SET COUNT      : 6454                            
REMARK   3                                                                      
REMARK   3  FIT IN THE HIGHEST RESOLUTION BIN.                                  
REMARK   3   TOTAL NUMBER OF BINS USED           : 20                           
REMARK   3   BIN RESOLUTION RANGE HIGH       (A) : 1.850                        
REMARK   3   BIN RESOLUTION RANGE LOW        (A) : 1.898                        
REMARK   3   REFLECTION IN BIN     (WORKING SET) : 5702                         
REMARK   3   BIN COMPLETENESS (WORKING+TEST) (%) : 53.67                        
REMARK   3   BIN R VALUE           (WORKING SET) : 0.319                        
REMARK   3   BIN FREE R VALUE SET COUNT          : 322                          
REMARK   3   BIN FREE R VALUE                    : 0.382                        
REMARK   3                                                                      
REMARK   3  NUMBER OF NON-HYDROGEN ATOMS USED IN REFINEMENT.                    
REMARK   3   PROTEIN ATOMS            : 12630                                   
REMARK   3   NUCLEIC ACID ATOMS       : 0                                       
REMARK   3   HETEROGEN ATOMS          : 46                                      
REMARK   3   SOLVENT ATOMS            : 953                                     
REMARK   3                                                                      
REMARK   3  B VALUES.                                                           
REMARK   3   FROM WILSON PLOT           (A**2) : NULL                           
REMARK   3   MEAN B VALUE      (OVERALL, A**2) : 22.530                         
REMARK   3   OVERALL ANISOTROPIC B VALUE.                                       
REMARK   3    B11 (A**2) : -0.41                                                
REMARK   3    B22 (A**2) : -0.18                                                
REMARK   3    B33 (A**2) : 0.58                                                 
REMARK   3    B12 (A**2) : 0.00                                                 
REMARK   3    B13 (A**2) : 0.00                                                 
REMARK   3    B23 (A**2) : 0.00                                                 
REMARK   3                                                                      
REMARK   3  ESTIMATED OVERALL COORDINATE ERROR.                                 
REMARK   3   ESU BASED ON R VALUE                            (A): 0.186         
REMARK   3   ESU BASED ON FREE R VALUE                       (A): 0.162         
REMARK   3   ESU BASED ON MAXIMUM LIKELIHOOD                 (A): 0.109         
REMARK   3   ESU FOR B VALUES BASED ON MAXIMUM LIKELIHOOD (A**2): 3.715         
REMARK   3                                                                      
REMARK   3  CORRELATION COEFFICIENTS.                                           
REMARK   3   CORRELATION COEFFICIENT FO-FC      : 0.950                         
REMARK   3   CORRELATION COEFFICIENT FO-FC FREE : 0.935                         
REMARK   3                                                                      
REMARK   3  RMS DEVIATIONS FROM IDEAL VALUES        COUNT    RMS    WEIGHT      
REMARK   3   BOND LENGTHS REFINED ATOMS        (A): 13029 ; 0.011 ; 0.020       
REMARK   3   BOND LENGTHS OTHERS               (A):  NULL ;  NULL ;  NULL       
REMARK   3   BOND ANGLES REFINED ATOMS   (DEGREES): 17801 ; 1.437 ; 1.949       
REMARK   3   BOND ANGLES OTHERS          (DEGREES):  NULL ;  NULL ;  NULL       
REMARK   3   TORSION ANGLES, PERIOD 1    (DEGREES):  1662 ; 6.598 ; 5.000       
REMARK   3   TORSION ANGLES, PERIOD 2    (DEGREES):   539 ;35.983 ;24.360       
REMARK   3   TORSION ANGLES, PERIOD 3    (DEGREES):  2030 ;13.593 ;15.000       
REMARK   3   TORSION ANGLES, PERIOD 4    (DEGREES):    52 ;21.358 ;15.000       
REMARK   3   CHIRAL-CENTER RESTRAINTS       (A**3):  1981 ; 0.098 ; 0.200       
REMARK   3   GENERAL PLANES REFINED ATOMS      (A):  9984 ; 0.007 ; 0.021       
REMARK   3   GENERAL PLANES OTHERS             (A):  NULL ;  NULL ;  NULL       
REMARK   3   NON-BONDED CONTACTS REFINED ATOMS (A):  NULL ;  NULL ;  NULL       
REMARK   3   NON-BONDED CONTACTS OTHERS        (A):  NULL ;  NULL ;  NULL       
REMARK   3   NON-BONDED TORSION REFINED ATOMS  (A):  NULL ;  NULL ;  NULL       
REMARK   3   NON-BONDED TORSION OTHERS         (A):  NULL ;  NULL ;  NULL       
REMARK   3   H-BOND (X...Y) REFINED ATOMS      (A):  NULL ;  NULL ;  NULL       
REMARK   3   H-BOND (X...Y) OTHERS             (A):  NULL ;  NULL ;  NULL       
REMARK   3   POTENTIAL METAL-ION REFINED ATOMS (A):  NULL ;  NULL ;  NULL       
REMARK   3   POTENTIAL METAL-ION OTHERS        (A):  NULL ;  NULL ;  NULL       
REMARK   3   SYMMETRY VDW REFINED ATOMS        (A):  NULL ;  NULL ;  NULL       
REMARK   3   SYMMETRY VDW OTHERS               (A):  NULL ;  NULL ;  NULL       
REMARK   3   SYMMETRY H-BOND REFINED ATOMS     (A):  NULL ;  NULL ;  NULL       
REMARK   3   SYMMETRY H-BOND OTHERS            (A):  NULL ;  NULL ;  NULL       
REMARK   3   SYMMETRY METAL-ION REFINED ATOMS  (A):  NULL ;  NULL ;  NULL       
REMARK   3   SYMMETRY METAL-ION OTHERS         (A):  NULL ;  NULL ;  NULL       
REMARK   3                                                                      
REMARK   3  ISOTROPIC THERMAL FACTOR RESTRAINTS.     COUNT   RMS    WEIGHT      
REMARK   3   MAIN-CHAIN BOND REFINED ATOMS  (A**2):  NULL ;  NULL ;  NULL       
REMARK   3   MAIN-CHAIN BOND OTHER ATOMS    (A**2):  NULL ;  NULL ;  NULL       
REMARK   3   MAIN-CHAIN ANGLE REFINED ATOMS (A**2):  NULL ;  NULL ;  NULL       
REMARK   3   SIDE-CHAIN BOND REFINED ATOMS  (A**2):  NULL ;  NULL ;  NULL       
REMARK   3   SIDE-CHAIN ANGLE REFINED ATOMS (A**2):  NULL ;  NULL ;  NULL       
REMARK   3                                                                      
REMARK   3  ANISOTROPIC THERMAL FACTOR RESTRAINTS.   COUNT   RMS    WEIGHT      
REMARK   3   RIGID-BOND RESTRAINTS          (A**2):  NULL ;  NULL ;  NULL       
REMARK   3   SPHERICITY; FREE ATOMS         (A**2):  NULL ;  NULL ;  NULL       
REMARK   3   SPHERICITY; BONDED ATOMS       (A**2):  NULL ;  NULL ;  NULL       
REMARK   3                                                                      
REMARK   3  NCS RESTRAINTS STATISTICS                                           
REMARK   3   NUMBER OF DIFFERENT NCS GROUPS : NULL                              
REMARK   3                                                                      
REMARK   3  TLS DETAILS                                                         
REMARK   3   NUMBER OF TLS GROUPS  : NULL                                       
REMARK   3                                                                      
REMARK   3  BULK SOLVENT MODELLING.                                             
REMARK   3   METHOD USED : BABINET MODEL WITH MASK                              
REMARK   3   PARAMETERS FOR MASK CALCULATION                                    
REMARK   3   VDW PROBE RADIUS   : 1.20                                          
REMARK   3   ION PROBE RADIUS   : 0.80                                          
REMARK   3   SHRINKAGE RADIUS   : 0.80                                          
REMARK   3                                                                      
REMARK   3  OTHER REFINEMENT REMARKS: HYDROGENS HAVE BEEN ADDED IN THE RIDING   
REMARK   3  POSITIONS. HYDROGENS WERE USED BUT NOT OUTPUT. U VALUES REFINED     
REMARK   3  INDIVIDUALLY. THERE ARE 2 UNIQUE COMPLEXES RELATED BY A PSEUDO      
REMARK   3  TRANSLATION. NCS CONSTRAINTS WERE NOT USED.                         
REMARK   4                                                                      
REMARK   4 3ZKM COMPLIES WITH FORMAT V. 3.30, 13-JUL-11                         
REMARK 100                                                                      
REMARK 100 THIS ENTRY HAS BEEN PROCESSED BY PDBE ON 23-JAN-13.                  
REMARK 100 THE PDBE ID CODE IS EBI-55604.                                       
REMARK 200                                                                      
REMARK 200 EXPERIMENTAL DETAILS                                                 
REMARK 200  EXPERIMENT TYPE                : X-RAY DIFFRACTION                  
REMARK 200  DATE OF DATA COLLECTION        : 13-APR-09                          
REMARK 200  TEMPERATURE           (KELVIN) : 100                                
REMARK 200  PH                             : 7.5                                
REMARK 200  NUMBER OF CRYSTALS USED        : 1                                  
REMARK 200                                                                      
REMARK 200  SYNCHROTRON              (Y/N) : Y                                  
REMARK 200  RADIATION SOURCE               : SLS                                
REMARK 200  BEAMLINE                       : X10SA                              
REMARK 200  X-RAY GENERATOR MODEL          : NULL                               
REMARK 200  MONOCHROMATIC OR LAUE    (M/L) : M                                  
REMARK 200  WAVELENGTH OR RANGE        (A) : 1.0                                
REMARK 200  MONOCHROMATOR                  : NULL                               
REMARK 200  OPTICS                         : NULL                               
REMARK 200                                                                      
REMARK 200  DETECTOR TYPE                  : CCD                                
REMARK 200  DETECTOR MANUFACTURER          : MARRESEARCH                        
REMARK 200  INTENSITY-INTEGRATION SOFTWARE : XDS                                
REMARK 200  DATA SCALING SOFTWARE          : SADABS                             
REMARK 200                                                                      
REMARK 200  NUMBER OF UNIQUE REFLECTIONS   : 139962                             
REMARK 200  RESOLUTION RANGE HIGH      (A) : 1.80                               
REMARK 200  RESOLUTION RANGE LOW       (A) : 44.90                              
REMARK 200  REJECTION CRITERIA  (SIGMA(I)) : -3.0                               
REMARK 200                                                                      
REMARK 200 OVERALL.                                                             
REMARK 200  COMPLETENESS FOR RANGE     (%) : 84.3                               
REMARK 200  DATA REDUNDANCY                : 2.9                                
REMARK 200  R MERGE                    (I) : 0.07                               
REMARK 200  R SYM                      (I) : NULL                               
REMARK 200  <I/SIGMA(I)> FOR THE DATA SET  : 9.80                               
REMARK 200                                                                      
REMARK 200 IN THE HIGHEST RESOLUTION SHELL.                                     
REMARK 200  HIGHEST RESOLUTION SHELL, RANGE HIGH (A) : 1.80                     
REMARK 200  HIGHEST RESOLUTION SHELL, RANGE LOW  (A) : 1.89                     
REMARK 200  COMPLETENESS FOR SHELL     (%) : 52.7                               
REMARK 200  DATA REDUNDANCY IN SHELL       : 1.4                                
REMARK 200  R MERGE FOR SHELL          (I) : 0.41                               
REMARK 200  R SYM FOR SHELL            (I) : NULL                               
REMARK 200  <I/SIGMA(I)> FOR SHELL         : 1.90                               
REMARK 200                                                                      
REMARK 200 DIFFRACTION PROTOCOL: SINGLE WAVELENGTH                              
REMARK 200 METHOD USED TO DETERMINE THE STRUCTURE: MOLECULAR REPLACEMENT        
REMARK 200 SOFTWARE USED: PHASER                                                
REMARK 200 STARTING MODEL: PDB ENTRIES 2EWY, 2AJU                               
REMARK 200                                                                      
REMARK 200 REMARK: NONE                                                         
REMARK 280                                                                      
REMARK 280 CRYSTAL                                                              
REMARK 280 SOLVENT CONTENT, VS   (%): 50.3                                      
REMARK 280 MATTHEWS COEFFICIENT, VM (ANGSTROMS**3/DA): 2.47                     
REMARK 280                                                                      
REMARK 280 CRYSTALLIZATION CONDITIONS: 0.2M LIS04, 0.1M HEPES PH7.5,            
REMARK 280  25% PEG3350                                                         
REMARK 290                                                                      
REMARK 290 CRYSTALLOGRAPHIC SYMMETRY                                            
REMARK 290 SYMMETRY OPERATORS FOR SPACE GROUP: P 21 21 21                       
REMARK 290                                                                      
REMARK 290      SYMOP   SYMMETRY                                                
REMARK 290     NNNMMM   OPERATOR                                                
REMARK 290       1555   X,Y,Z                                                   
REMARK 290       2555   -X+1/2,-Y,Z+1/2                                         
REMARK 290       3555   -X,Y+1/2,-Z+1/2                                         
REMARK 290       4555   X+1/2,-Y+1/2,-Z                                         
REMARK 290                                                                      
REMARK 290     WHERE NNN -> OPERATOR NUMBER                                     
REMARK 290           MMM -> TRANSLATION VECTOR                                  
REMARK 290                                                                      
REMARK 290 CRYSTALLOGRAPHIC SYMMETRY TRANSFORMATIONS                            
REMARK 290 THE FOLLOWING TRANSFORMATIONS OPERATE ON THE ATOM/HETATM             
REMARK 290 RECORDS IN THIS ENTRY TO PRODUCE CRYSTALLOGRAPHICALLY                
REMARK 290 RELATED MOLECULES.                                                   
REMARK 290   SMTRY1   1  1.000000  0.000000  0.000000        0.00000            
REMARK 290   SMTRY2   1  0.000000  1.000000  0.000000        0.00000            
REMARK 290   SMTRY3   1  0.000000  0.000000  1.000000        0.00000            
REMARK 290   SMTRY1   2 -1.000000  0.000000  0.000000       33.97200            
REMARK 290   SMTRY2   2  0.000000 -1.000000  0.000000        0.00000            
REMARK 290   SMTRY3   2  0.000000  0.000000  1.000000       81.61650            
REMARK 290   SMTRY1   3 -1.000000  0.000000  0.000000        0.00000            
REMARK 290   SMTRY2   3  0.000000  1.000000  0.000000       80.55050            
REMARK 290   SMTRY3   3  0.000000  0.000000 -1.000000       81.61650            
REMARK 290   SMTRY1   4  1.000000  0.000000  0.000000       33.97200            
REMARK 290   SMTRY2   4  0.000000 -1.000000  0.000000       80.55050            
REMARK 290   SMTRY3   4  0.000000  0.000000 -1.000000        0.00000            
REMARK 290                                                                      
REMARK 290 REMARK: NULL                                                         
REMARK 300                                                                      
REMARK 300 BIOMOLECULE: 1, 2                                                    
REMARK 300 SEE REMARK 350 FOR THE AUTHOR PROVIDED AND/OR PROGRAM                
REMARK 300 GENERATED ASSEMBLY INFORMATION FOR THE STRUCTURE IN                  
REMARK 300 THIS ENTRY. THE REMARK MAY ALSO PROVIDE INFORMATION ON               
REMARK 300 BURIED SURFACE AREA.                                                 
REMARK 350                                                                      
REMARK 350 COORDINATES FOR A COMPLETE MULTIMER REPRESENTING THE KNOWN           
REMARK 350 BIOLOGICALLY SIGNIFICANT OLIGOMERIZATION STATE OF THE                
REMARK 350 MOLECULE CAN BE GENERATED BY APPLYING BIOMT TRANSFORMATIONS          
REMARK 350 GIVEN BELOW.  BOTH NON-CRYSTALLOGRAPHIC AND                          
REMARK 350 CRYSTALLOGRAPHIC OPERATIONS ARE GIVEN.                               
REMARK 350                                                                      
REMARK 350 BIOMOLECULE: 1                                                       
REMARK 350 AUTHOR DETERMINED BIOLOGICAL UNIT: TRIMERIC                          
REMARK 350 SOFTWARE DETERMINED QUATERNARY STRUCTURE: TRIMERIC                   
REMARK 350 SOFTWARE USED: PISA                                                  
REMARK 350 TOTAL BURIED SURFACE AREA: 6320 ANGSTROM**2                          
REMARK 350 SURFACE AREA OF THE COMPLEX: 33780 ANGSTROM**2                       
REMARK 350 CHANGE IN SOLVENT FREE ENERGY: -53.5 KCAL/MOL                        
REMARK 350 APPLY THE FOLLOWING TO CHAINS: A, H, L                               
REMARK 350   BIOMT1   1  1.000000  0.000000  0.000000        0.00000            
REMARK 350   BIOMT2   1  0.000000  1.000000  0.000000        0.00000            
REMARK 350   BIOMT3   1  0.000000  0.000000  1.000000        0.00000            
REMARK 350                                                                      
REMARK 350 BIOMOLECULE: 2                                                       
REMARK 350 AUTHOR DETERMINED BIOLOGICAL UNIT: TRIMERIC                          
REMARK 350 SOFTWARE DETERMINED QUATERNARY STRUCTURE: TRIMERIC                   
REMARK 350 SOFTWARE USED: PISA                                                  
REMARK 350 TOTAL BURIED SURFACE AREA: 6300 ANGSTROM**2                          
REMARK 350 SURFACE AREA OF THE COMPLEX: 33720 ANGSTROM**2                       
REMARK 350 CHANGE IN SOLVENT FREE ENERGY: -55.3 KCAL/MOL                        
REMARK 350 APPLY THE FOLLOWING TO CHAINS: B, C, D                               
REMARK 350   BIOMT1   1  1.000000  0.000000  0.000000        0.00000            
REMARK 350   BIOMT2   1  0.000000  1.000000  0.000000        0.00000            
REMARK 350   BIOMT3   1  0.000000  0.000000  1.000000        0.00000            
REMARK 465                                                                      
REMARK 465 MISSING RESIDUES                                                     
REMARK 465 THE FOLLOWING RESIDUES WERE NOT LOCATED IN THE                       
REMARK 465 EXPERIMENT. (M=MODEL NUMBER; RES=RESIDUE NAME; C=CHAIN               
REMARK 465 IDENTIFIER; SSSEQ=SEQUENCE NUMBER; I=INSERTION CODE.)                
REMARK 465                                                                      
REMARK 465   M RES C SSSEQI                                                     
REMARK 465     ALA A    13                                                      
REMARK 465     GLY A   174                                                      
REMARK 465     LEU A   175                                                      
REMARK 465     PRO A   176                                                      
REMARK 465     VAL A   177                                                      
REMARK 465     ALA A   178                                                      
REMARK 465     GLY A   179                                                      
REMARK 465     SER A   180                                                      
REMARK 465     GLY A   181                                                      
REMARK 465     THR A   182                                                      
REMARK 465     ALA A   398                                                      
REMARK 465     ALA B    13                                                      
REMARK 465     GLY B   174                                                      
REMARK 465     LEU B   175                                                      
REMARK 465     PRO B   176                                                      
REMARK 465     VAL B   177                                                      
REMARK 465     ALA B   178                                                      
REMARK 465     GLY B   179                                                      
REMARK 465     SER B   180                                                      
REMARK 465     GLY B   181                                                      
REMARK 465     THR B   182                                                      
REMARK 465     ALA B   398                                                      
REMARK 465     PRO C   218                                                      
REMARK 465     THR C   219                                                      
REMARK 465     ILE C   220                                                      
REMARK 465     LYS C   221                                                      
REMARK 465     CYS D   218                                                      
REMARK 465     PRO H   218                                                      
REMARK 465     THR H   219                                                      
REMARK 465     ILE H   220                                                      
REMARK 465     LYS H   221                                                      
REMARK 465     CYS L   218                                                      
REMARK 470                                                                      
REMARK 470 MISSING ATOM                                                         
REMARK 470 THE FOLLOWING RESIDUES HAVE MISSING ATOMS (M=MODEL NUMBER;           
REMARK 470 RES=RESIDUE NAME; C=CHAIN IDENTIFIER; SSEQ=SEQUENCE NUMBER;          
REMARK 470 I=INSERTION CODE):                                                   
REMARK 470   M RES CSSEQI  ATOMS                                                
REMARK 470     GLY C 217    CA   C    O                                         
REMARK 470     ILE H  51    CG1                                                 
REMARK 470     GLY H 217    CA   C    O                                         
REMARK 500                                                                      
REMARK 500 GEOMETRY AND STEREOCHEMISTRY                                         
REMARK 500 SUBTOPIC: CLOSE CONTACTS IN SAME ASYMMETRIC UNIT                     
REMARK 500                                                                      
REMARK 500 THE FOLLOWING ATOMS ARE IN CLOSE CONTACT.                            
REMARK 500                                                                      
REMARK 500  ATM1  RES C  SSEQI   ATM2  RES C  SSEQI           DISTANCE          
REMARK 500   OD1  ASN A   341     O    HOH A  2110              1.96            
REMARK 500   OD1  ASN B   341     O    HOH B  2108              2.12            
REMARK 500   O    SER C   115     O    HOH C  2085              2.19            
REMARK 500   NE2  GLN H   108     O    HOH H  2079              2.14            
REMARK 500   CD A GLU L   127     O    HOH H  2087              1.49            
REMARK 500   OE1A GLU L   127     O    HOH H  2087              1.84            
REMARK 500   OE2A GLU L   127     O    HOH H  2087              1.35            
REMARK 500   O    HOH A  2123     O    HOH A  2149              1.97            
REMARK 500   O    HOH A  2132     O    HOH A  2135              1.95            
REMARK 500   O    HOH A  2132     O    HOH A  2133              2.01            
REMARK 500   O    HOH B  2121     O    HOH B  2146              2.07            
REMARK 500   O    HOH B  2130     O    HOH B  2132              2.19            
REMARK 500   O    HOH H  2070     O    HOH H  2079              2.14            
REMARK 500                                                                      
REMARK 500 REMARK: NULL                                                         
REMARK 500                                                                      
REMARK 500 GEOMETRY AND STEREOCHEMISTRY                                         
REMARK 500 SUBTOPIC: COVALENT BOND ANGLES                                       
REMARK 500                                                                      
REMARK 500 THE STEREOCHEMICAL PARAMETERS OF THE FOLLOWING RESIDUES              
REMARK 500 HAVE VALUES WHICH DEVIATE FROM EXPECTED VALUES BY MORE               
REMARK 500 THAN 6*RMSD (M=MODEL NUMBER; RES=RESIDUE NAME; C=CHAIN               
REMARK 500 IDENTIFIER; SSEQ=SEQUENCE NUMBER; I=INSERTION CODE).                 
REMARK 500                                                                      
REMARK 500 STANDARD TABLE:                                                      
REMARK 500 FORMAT: (10X,I3,1X,A3,1X,A1,I4,A1,3(1X,A4,2X),12X,F5.1)              
REMARK 500                                                                      
REMARK 500 EXPECTED VALUES PROTEIN: ENGH AND HUBER, 1999                        
REMARK 500 EXPECTED VALUES NUCLEIC ACID: CLOWNEY ET AL 1996                     
REMARK 500                                                                      
REMARK 500  M RES CSSEQI ATM1   ATM2   ATM3                                     
REMARK 500    LEU H 180   CA  -  CB  -  CG  ANGL. DEV. =  14.4 DEGREES          
REMARK 500                                                                      
REMARK 500 REMARK: NULL                                                         
REMARK 500                                                                      
REMARK 500 GEOMETRY AND STEREOCHEMISTRY                                         
REMARK 500 SUBTOPIC: TORSION ANGLES                                             
REMARK 500                                                                      
REMARK 500 TORSION ANGLES OUTSIDE THE EXPECTED RAMACHANDRAN REGIONS:            
REMARK 500 (M=MODEL NUMBER; RES=RESIDUE NAME; C=CHAIN IDENTIFIER;               
REMARK 500 SSEQ=SEQUENCE NUMBER; I=INSERTION CODE).                             
REMARK 500                                                                      
REMARK 500 STANDARD TABLE:                                                      
REMARK 500 FORMAT:(10X,I3,1X,A3,1X,A1,I4,A1,4X,F7.2,3X,F7.2)                    
REMARK 500                                                                      
REMARK 500 EXPECTED VALUES: GJ KLEYWEGT AND TA JONES (1996). PHI/PSI-           
REMARK 500 CHOLOGY: RAMACHANDRAN REVISITED. STRUCTURE 4, 1395 - 1400            
REMARK 500                                                                      
REMARK 500  M RES CSSEQI        PSI       PHI                                   
REMARK 500    TRP A 210      -82.63   -142.92                                   
REMARK 500    ASP A 236      -75.04    -87.64                                   
REMARK 500    SER A 271     -165.35   -167.72                                   
REMARK 500    SER A 286        4.63     56.22                                   
REMARK 500    ASN A 341      -72.41   -121.09                                   
REMARK 500    ALA B 138     -168.23    -74.21                                   
REMARK 500    TRP B 210      -82.83   -144.74                                   
REMARK 500    ASP B 236      -71.34    -97.17                                   
REMARK 500    SER B 271     -162.81   -167.46                                   
REMARK 500    SER B 286       -1.52     63.98                                   
REMARK 500    ASN B 341      -69.75   -129.96                                   
REMARK 500    ALA B 392      152.85    -49.26                                   
REMARK 500    PRO C  14      155.15    -47.81                                   
REMARK 500    SER C  15      -39.19     62.17                                   
REMARK 500    GLN C  16      175.84    -53.19                                   
REMARK 500    ARG C 100     -113.70     46.32                                   
REMARK 500    ALA C 102     -138.61   -157.59                                   
REMARK 500    ASP C 104      -62.32   -108.40                                   
REMARK 500    ASP C 176       -5.81     76.26                                   
REMARK 500    ALA D  55      -37.09     69.31                                   
REMARK 500    ASP D  80      112.39   -162.58                                   
REMARK 500    ASN D  95       36.82   -148.67                                   
REMARK 500    THR D 130       21.77    -50.47                                   
REMARK 500    SER D 131       17.40   -162.29                                   
REMARK 500    ASN D 216       59.10     35.90                                   
REMARK 500    SER H  15      -15.62     53.73                                   
REMARK 500    GLN H  16     -178.32    -68.54                                   
REMARK 500    TYR H  99      118.09   -163.16                                   
REMARK 500    ARG H 100     -117.68     50.98                                   
REMARK 500    ALA H 102     -135.71   -156.28                                   
REMARK 500    ALA L  55      -37.69     65.28                                   
REMARK 500    ASP L  80      113.02   -160.13                                   
REMARK 500    ASN L  95       35.72   -144.24                                   
REMARK 500    ASN L 216       20.74     49.86                                   
REMARK 500                                                                      
REMARK 500 REMARK: NULL                                                         
REMARK 800                                                                      
REMARK 800 SITE                                                                 
REMARK 800 SITE_IDENTIFIER: AC1                                                 
REMARK 800 EVIDENCE_CODE: SOFTWARE                                              
REMARK 800 SITE_DESCRIPTION: BINDING SITE FOR RESIDUE SO4 A1398                 
REMARK 800                                                                      
REMARK 800 SITE_IDENTIFIER: AC2                                                 
REMARK 800 EVIDENCE_CODE: SOFTWARE                                              
REMARK 800 SITE_DESCRIPTION: BINDING SITE FOR RESIDUE DMS A1399                 
REMARK 800                                                                      
REMARK 800 SITE_IDENTIFIER: AC3                                                 
REMARK 800 EVIDENCE_CODE: SOFTWARE                                              
REMARK 800 SITE_DESCRIPTION: BINDING SITE FOR RESIDUE SO4 B1398                 
REMARK 800                                                                      
REMARK 800 SITE_IDENTIFIER: AC4                                                 
REMARK 800 EVIDENCE_CODE: SOFTWARE                                              
REMARK 800 SITE_DESCRIPTION: BINDING SITE FOR RESIDUE DMS B1399                 
REMARK 800                                                                      
REMARK 800 SITE_IDENTIFIER: AC5                                                 
REMARK 800 EVIDENCE_CODE: SOFTWARE                                              
REMARK 800 SITE_DESCRIPTION: BINDING SITE FOR RESIDUE GOL C1217                 
REMARK 800                                                                      
REMARK 800 SITE_IDENTIFIER: AC6                                                 
REMARK 800 EVIDENCE_CODE: SOFTWARE                                              
REMARK 800 SITE_DESCRIPTION: BINDING SITE FOR RESIDUE GOL H1217                 
REMARK 900                                                                      
REMARK 900 RELATED ENTRIES                                                      
REMARK 900 RELATED ID: 3ZKG   RELATED DB: PDB                                   
REMARK 900  BACE2 MUTANT APO STRUCTURE                                          
REMARK 900 RELATED ID: 3ZKI   RELATED DB: PDB                                   
REMARK 900  BACE2 MUTANT STRUCTURE WITH LIGAND                                  
REMARK 900 RELATED ID: 3ZKN   RELATED DB: PDB                                   
REMARK 900  BACE2 FAB INHIBITOR COMPLEX                                         
REMARK 900 RELATED ID: 3ZKQ   RELATED DB: PDB                                   
REMARK 900  BACE2 XAPERONE COMPLEX                                              
REMARK 900 RELATED ID: 3ZKX   RELATED DB: PDB                                   
REMARK 900  TERNARY BACE2 XAPERONE COMPLEX                                      
REMARK 900 RELATED ID: 3ZL7   RELATED DB: PDB                                   
REMARK 900  BACE2 FYNOMER COMPLEX                                               
REMARK 900 RELATED ID: 3ZOV   RELATED DB: PDB                                   
REMARK 900  CRYSTAL STRUCTURE OF BACE-1 IN COMPLEX WITH CHEMICAL                
REMARK 900  LIGAND                                                              
REMARK 999                                                                      
REMARK 999 SEQUENCE                                                             
REMARK 999 THE PDB FILE IS NUMBERED AFTER PDB-ENTRY 2EWY WHICH HAS              
REMARK 999 NUMBERS 62 LESS THAN THE DATA BANK SEQUENCE.                         
REMARK 999 THE FIRST RESIDUE OF THE HEAVY CHAIN IS PYROGLUTAMIC ACID,           
REMARK 999 AS IN ALL FAB'S.THE MAB SEQUENCE WAS DETERMINED                      
REMARK 999 EXPERIMENTALLY.THE C-TERMINUS OF THE FAB AFTER PAPAIN                
REMARK 999 CLEAVAGE WAS NOT ACCURATELY DETERMINED.                              
REMARK 999 THE MAB SEQUENCE WAS DETERMINED EXPERIMENTALLY.                      
DBREF  3ZKM A   13   398  UNP    Q9Y5Z0   BACE2_HUMAN     75    460             
DBREF  3ZKM B   13   398  UNP    Q9Y5Z0   BACE2_HUMAN     75    460             
DBREF  3ZKM H    1   221  PDB    3ZKM     3ZKM             1    221             
DBREF  3ZKM C    1   221  PDB    3ZKM     3ZKM             1    221             
DBREF  3ZKM L    1   218  PDB    3ZKM     3ZKM             1    218             
DBREF  3ZKM D    1   218  PDB    3ZKM     3ZKM             1    218             
SEQRES   1 A  386  ALA ASN PHE LEU ALA MET VAL ASP ASN LEU GLN GLY ASP          
SEQRES   2 A  386  SER GLY ARG GLY TYR TYR LEU GLU MET LEU ILE GLY THR          
SEQRES   3 A  386  PRO PRO GLN LYS LEU GLN ILE LEU VAL ASP THR GLY SER          
SEQRES   4 A  386  SER ASN PHE ALA VAL ALA GLY THR PRO HIS SER TYR ILE          
SEQRES   5 A  386  ASP THR TYR PHE ASP THR GLU ARG SER SER THR TYR ARG          
SEQRES   6 A  386  SER LYS GLY PHE ASP VAL THR VAL LYS TYR THR GLN GLY          
SEQRES   7 A  386  SER TRP THR GLY PHE VAL GLY GLU ASP LEU VAL THR ILE          
SEQRES   8 A  386  PRO LYS GLY PHE ASN THR SER PHE LEU VAL ASN ILE ALA          
SEQRES   9 A  386  THR ILE PHE GLU SER GLU ASN PHE PHE LEU PRO GLY ILE          
SEQRES  10 A  386  LYS TRP ASN GLY ILE LEU GLY LEU ALA TYR ALA THR LEU          
SEQRES  11 A  386  ALA LYS PRO SER SER SER LEU GLU THR PHE PHE ASP SER          
SEQRES  12 A  386  LEU VAL THR GLN ALA ASN ILE PRO ASN VAL PHE SER MET          
SEQRES  13 A  386  GLN MET CYS GLY ALA GLY LEU PRO VAL ALA GLY SER GLY          
SEQRES  14 A  386  THR ASN GLY GLY SER LEU VAL LEU GLY GLY ILE GLU PRO          
SEQRES  15 A  386  SER LEU TYR LYS GLY ASP ILE TRP TYR THR PRO ILE LYS          
SEQRES  16 A  386  GLU GLU TRP TYR TYR GLN ILE GLU ILE LEU LYS LEU GLU          
SEQRES  17 A  386  ILE GLY GLY GLN SER LEU ASN LEU ASP CYS ARG GLU TYR          
SEQRES  18 A  386  ASN ALA ASP LYS ALA ILE VAL ASP SER GLY THR THR LEU          
SEQRES  19 A  386  LEU ARG LEU PRO GLN LYS VAL PHE ASP ALA VAL VAL GLU          
SEQRES  20 A  386  ALA VAL ALA ARG ALA SER LEU ILE PRO GLU PHE SER ASP          
SEQRES  21 A  386  GLY PHE TRP THR GLY SER GLN LEU ALA CYS TRP THR ASN          
SEQRES  22 A  386  SER GLU THR PRO TRP SER TYR PHE PRO LYS ILE SER ILE          
SEQRES  23 A  386  TYR LEU ARG ASP GLU ASN SER SER ARG SER PHE ARG ILE          
SEQRES  24 A  386  THR ILE LEU PRO GLN LEU TYR ILE GLN PRO MET MET GLY          
SEQRES  25 A  386  ALA GLY LEU ASN TYR GLU CYS TYR ARG PHE GLY ILE SER          
SEQRES  26 A  386  PRO SER THR ASN ALA LEU VAL ILE GLY ALA THR VAL MET          
SEQRES  27 A  386  GLU GLY PHE TYR VAL ILE PHE ASP ARG ALA GLN LYS ARG          
SEQRES  28 A  386  VAL GLY PHE ALA ALA SER PRO CYS ALA GLU ILE ALA GLY          
SEQRES  29 A  386  ALA ALA VAL SER GLU ILE SER GLY PRO PHE SER THR GLU          
SEQRES  30 A  386  ASP VAL ALA SER ASN CYS VAL PRO ALA                          
SEQRES   1 B  386  ALA ASN PHE LEU ALA MET VAL ASP ASN LEU GLN GLY ASP          
SEQRES   2 B  386  SER GLY ARG GLY TYR TYR LEU GLU MET LEU ILE GLY THR          
SEQRES   3 B  386  PRO PRO GLN LYS LEU GLN ILE LEU VAL ASP THR GLY SER          
SEQRES   4 B  386  SER ASN PHE ALA VAL ALA GLY THR PRO HIS SER TYR ILE          
SEQRES   5 B  386  ASP THR TYR PHE ASP THR GLU ARG SER SER THR TYR ARG          
SEQRES   6 B  386  SER LYS GLY PHE ASP VAL THR VAL LYS TYR THR GLN GLY          
SEQRES   7 B  386  SER TRP THR GLY PHE VAL GLY GLU ASP LEU VAL THR ILE          
SEQRES   8 B  386  PRO LYS GLY PHE ASN THR SER PHE LEU VAL ASN ILE ALA          
SEQRES   9 B  386  THR ILE PHE GLU SER GLU ASN PHE PHE LEU PRO GLY ILE          
SEQRES  10 B  386  LYS TRP ASN GLY ILE LEU GLY LEU ALA TYR ALA THR LEU          
SEQRES  11 B  386  ALA LYS PRO SER SER SER LEU GLU THR PHE PHE ASP SER          
SEQRES  12 B  386  LEU VAL THR GLN ALA ASN ILE PRO ASN VAL PHE SER MET          
SEQRES  13 B  386  GLN MET CYS GLY ALA GLY LEU PRO VAL ALA GLY SER GLY          
SEQRES  14 B  386  THR ASN GLY GLY SER LEU VAL LEU GLY GLY ILE GLU PRO          
SEQRES  15 B  386  SER LEU TYR LYS GLY ASP ILE TRP TYR THR PRO ILE LYS          
SEQRES  16 B  386  GLU GLU TRP TYR TYR GLN ILE GLU ILE LEU LYS LEU GLU          
SEQRES  17 B  386  ILE GLY GLY GLN SER LEU ASN LEU ASP CYS ARG GLU TYR          
SEQRES  18 B  386  ASN ALA ASP LYS ALA ILE VAL ASP SER GLY THR THR LEU          
SEQRES  19 B  386  LEU ARG LEU PRO GLN LYS VAL PHE ASP ALA VAL VAL GLU          
SEQRES  20 B  386  ALA VAL ALA ARG ALA SER LEU ILE PRO GLU PHE SER ASP          
SEQRES  21 B  386  GLY PHE TRP THR GLY SER GLN LEU ALA CYS TRP THR ASN          
SEQRES  22 B  386  SER GLU THR PRO TRP SER TYR PHE PRO LYS ILE SER ILE          
SEQRES  23 B  386  TYR LEU ARG ASP GLU ASN SER SER ARG SER PHE ARG ILE          
SEQRES  24 B  386  THR ILE LEU PRO GLN LEU TYR ILE GLN PRO MET MET GLY          
SEQRES  25 B  386  ALA GLY LEU ASN TYR GLU CYS TYR ARG PHE GLY ILE SER          
SEQRES  26 B  386  PRO SER THR ASN ALA LEU VAL ILE GLY ALA THR VAL MET          
SEQRES  27 B  386  GLU GLY PHE TYR VAL ILE PHE ASP ARG ALA GLN LYS ARG          
SEQRES  28 B  386  VAL GLY PHE ALA ALA SER PRO CYS ALA GLU ILE ALA GLY          
SEQRES  29 B  386  ALA ALA VAL SER GLU ILE SER GLY PRO PHE SER THR GLU          
SEQRES  30 B  386  ASP VAL ALA SER ASN CYS VAL PRO ALA                          
SEQRES   1 H  221  PCA VAL GLN LEU LYS GLU SER GLY PRO VAL LEU VAL ALA          
SEQRES   2 H  221  PRO SER GLN SER LEU PHE ILE SER CYS THR VAL SER GLY          
SEQRES   3 H  221  PHE SER LEU THR ARG TYR GLY VAL HIS TRP VAL ARG GLN          
SEQRES   4 H  221  SER PRO GLY LYS GLY LEU GLU TRP LEU GLY VAL ILE TRP          
SEQRES   5 H  221  ALA GLY GLY THR THR ASN TYR ASN SER ALA PHE MET SER          
SEQRES   6 H  221  ARG LEU THR ILE SER LYS ASP ASN SER LYS SER GLN VAL          
SEQRES   7 H  221  PHE LEU LYS MET ASN SER LEU GLN THR ASP ASP THR ALA          
SEQRES   8 H  221  ILE TYR TYR CYS VAL LYS ALA TYR ARG ASN ALA MET ASP          
SEQRES   9 H  221  TYR TRP GLY GLN GLY THR SER VAL THR VAL SER SER ALA          
SEQRES  10 H  221  LYS THR THR ALA PRO SER VAL TYR PRO LEU ALA PRO VAL          
SEQRES  11 H  221  CYS GLY ASP THR SER GLY SER SER VAL THR LEU GLY CYS          
SEQRES  12 H  221  LEU VAL LYS GLY TYR PHE PRO GLU PRO VAL THR LEU THR          
SEQRES  13 H  221  TRP ASN SER GLY SER LEU SER SER GLY VAL HIS THR PHE          
SEQRES  14 H  221  PRO ALA VAL LEU GLN SER ASP LEU TYR THR LEU SER SER          
SEQRES  15 H  221  SER VAL THR VAL THR SER SER THR TRP PRO SER GLN SER          
SEQRES  16 H  221  ILE THR CYS ASN VAL ALA HIS PRO ALA SER SER THR LYS          
SEQRES  17 H  221  VAL ASP LYS LYS ILE GLU PRO ARG GLY PRO THR ILE LYS          
SEQRES   1 C  221  PCA VAL GLN LEU LYS GLU SER GLY PRO VAL LEU VAL ALA          
SEQRES   2 C  221  PRO SER GLN SER LEU PHE ILE SER CYS THR VAL SER GLY          
SEQRES   3 C  221  PHE SER LEU THR ARG TYR GLY VAL HIS TRP VAL ARG GLN          
SEQRES   4 C  221  SER PRO GLY LYS GLY LEU GLU TRP LEU GLY VAL ILE TRP          
SEQRES   5 C  221  ALA GLY GLY THR THR ASN TYR ASN SER ALA PHE MET SER          
SEQRES   6 C  221  ARG LEU THR ILE SER LYS ASP ASN SER LYS SER GLN VAL          
SEQRES   7 C  221  PHE LEU LYS MET ASN SER LEU GLN THR ASP ASP THR ALA          
SEQRES   8 C  221  ILE TYR TYR CYS VAL LYS ALA TYR ARG ASN ALA MET ASP          
SEQRES   9 C  221  TYR TRP GLY GLN GLY THR SER VAL THR VAL SER SER ALA          
SEQRES  10 C  221  LYS THR THR ALA PRO SER VAL TYR PRO LEU ALA PRO VAL          
SEQRES  11 C  221  CYS GLY ASP THR SER GLY SER SER VAL THR LEU GLY CYS          
SEQRES  12 C  221  LEU VAL LYS GLY TYR PHE PRO GLU PRO VAL THR LEU THR          
SEQRES  13 C  221  TRP ASN SER GLY SER LEU SER SER GLY VAL HIS THR PHE          
SEQRES  14 C  221  PRO ALA VAL LEU GLN SER ASP LEU TYR THR LEU SER SER          
SEQRES  15 C  221  SER VAL THR VAL THR SER SER THR TRP PRO SER GLN SER          
SEQRES  16 C  221  ILE THR CYS ASN VAL ALA HIS PRO ALA SER SER THR LYS          
SEQRES  17 C  221  VAL ASP LYS LYS ILE GLU PRO ARG GLY PRO THR ILE LYS          
SEQRES   1 L  218  ASN ILE VAL LEU SER GLN SER PRO GLY SER LEU ALA VAL          
SEQRES   2 L  218  SER LEU GLY GLN ARG ALA THR ILE SER CYS ARG ALA SER          
SEQRES   3 L  218  LYS SER VAL ASP THR TYR GLY HIS SER PHE ILE HIS TRP          
SEQRES   4 L  218  TYR GLN GLN LYS PRO GLY GLN PRO PRO ASN LEU LEU ILE          
SEQRES   5 L  218  HIS LEU ALA SER ASN LEU GLU SER GLY VAL PRO ALA ARG          
SEQRES   6 L  218  PHE SER GLY ARG GLY SER GLY THR ASP PHE THR LEU THR          
SEQRES   7 L  218  ILE ASP PRO VAL GLU ALA ASP ASP ALA ALA THR TYR TYR          
SEQRES   8 L  218  CYS GLN GLN ASN ASN GLU ASP PRO TRP THR PHE GLY GLY          
SEQRES   9 L  218  GLY THR LYS LEU GLU ILE LYS ARG ALA ASP ALA ALA PRO          
SEQRES  10 L  218  THR VAL SER ILE PHE PRO PRO SER SER GLU GLN LEU THR          
SEQRES  11 L  218  SER GLY GLY ALA SER VAL VAL CYS PHE LEU ASN ASN PHE          
SEQRES  12 L  218  TYR PRO LYS ASP ILE ASN VAL LYS TRP LYS ILE ASP GLY          
SEQRES  13 L  218  SER GLU ARG GLN ASN GLY VAL LEU ASN SER TRP THR ASP          
SEQRES  14 L  218  GLN ASP SER LYS ASP SER THR TYR SER MET SER SER THR          
SEQRES  15 L  218  LEU THR LEU THR LYS ASP GLU TYR GLU ARG HIS ASN SER          
SEQRES  16 L  218  TYR THR CYS GLU ALA THR HIS LYS THR SER THR SER PRO          
SEQRES  17 L  218  ILE VAL LYS SER PHE ASN ARG ASN GLU CYS                      
SEQRES   1 D  218  ASN ILE VAL LEU SER GLN SER PRO GLY SER LEU ALA VAL          
SEQRES   2 D  218  SER LEU GLY GLN ARG ALA THR ILE SER CYS ARG ALA SER          
SEQRES   3 D  218  LYS SER VAL ASP THR TYR GLY HIS SER PHE ILE HIS TRP          
SEQRES   4 D  218  TYR GLN GLN LYS PRO GLY GLN PRO PRO ASN LEU LEU ILE          
SEQRES   5 D  218  HIS LEU ALA SER ASN LEU GLU SER GLY VAL PRO ALA ARG          
SEQRES   6 D  218  PHE SER GLY ARG GLY SER GLY THR ASP PHE THR LEU THR          
SEQRES   7 D  218  ILE ASP PRO VAL GLU ALA ASP ASP ALA ALA THR TYR TYR          
SEQRES   8 D  218  CYS GLN GLN ASN ASN GLU ASP PRO TRP THR PHE GLY GLY          
SEQRES   9 D  218  GLY THR LYS LEU GLU ILE LYS ARG ALA ASP ALA ALA PRO          
SEQRES  10 D  218  THR VAL SER ILE PHE PRO PRO SER SER GLU GLN LEU THR          
SEQRES  11 D  218  SER GLY GLY ALA SER VAL VAL CYS PHE LEU ASN ASN PHE          
SEQRES  12 D  218  TYR PRO LYS ASP ILE ASN VAL LYS TRP LYS ILE ASP GLY          
SEQRES  13 D  218  SER GLU ARG GLN ASN GLY VAL LEU ASN SER TRP THR ASP          
SEQRES  14 D  218  GLN ASP SER LYS ASP SER THR TYR SER MET SER SER THR          
SEQRES  15 D  218  LEU THR LEU THR LYS ASP GLU TYR GLU ARG HIS ASN SER          
SEQRES  16 D  218  TYR THR CYS GLU ALA THR HIS LYS THR SER THR SER PRO          
SEQRES  17 D  218  ILE VAL LYS SER PHE ASN ARG ASN GLU CYS                      
MODRES 3ZKM PCA H    1  GLN  PYROGLUTAMIC ACID                                  
MODRES 3ZKM PCA C    1  GLN  PYROGLUTAMIC ACID                                  
HET    SO4  A1398       5                                                       
HET    DMS  A1399       4                                                       
HET    SO4  B1398       5                                                       
HET    DMS  B1399       4                                                       
HET    PCA  C   1       8                                                       
HET    GOL  C1217       6                                                       
HET    PCA  H   1       8                                                       
HET    GOL  H1217       6                                                       
HETNAM     PCA PYROGLUTAMIC ACID                                                
HETNAM     SO4 SULFATE ION                                                      
HETNAM     GOL GLYCEROL                                                         
HETNAM     DMS DIMETHYL SULFOXIDE                                               
HETSYN     GOL GLYCERIN; PROPANE-1,2,3-TRIOL                                    
FORMUL   7  PCA    2(C5 H7 N O3)                                                
FORMUL   8  SO4    2(O4 S 2-)                                                   
FORMUL   9  GOL    2(C3 H8 O3)                                                  
FORMUL  10  DMS    2(C2 H6 O S)                                                 
FORMUL  11  HOH   *953(H2 O)                                                    
HELIX    1   1 PHE A   15  VAL A   19  5                                   5    
HELIX    2   2 ASP A   69  SER A   73  5                                   5    
HELIX    3   3 TYR A  139  ALA A  143  5                                   5    
HELIX    4   4 THR A  151  ASN A  161  1                                  11    
HELIX    5   5 GLU A  193  TYR A  197  5                                   5    
HELIX    6   6 ASP A  229  ASN A  234  5                                   6    
HELIX    7   7 GLN A  251  SER A  265  1                                  15    
HELIX    8   8 THR A  276  LEU A  280  5                                   5    
HELIX    9   9 PRO A  289  PHE A  293  5                                   5    
HELIX   10  10 LEU A  314  TYR A  318  1                                   5    
HELIX   11  11 GLY A  346  GLU A  351  1                                   6    
HELIX   12  12 PHE B   15  VAL B   19  5                                   5    
HELIX   13  13 ASP B   69  SER B   73  5                                   5    
HELIX   14  14 TYR B  139  ALA B  143  5                                   5    
HELIX   15  15 THR B  151  ASN B  161  1                                  11    
HELIX   16  16 GLU B  193  TYR B  197  5                                   5    
HELIX   17  17 ASP B  229  ASN B  234  5                                   6    
HELIX   18  18 GLN B  251  SER B  265  1                                  15    
HELIX   19  19 THR B  276  LEU B  280  5                                   5    
HELIX   20  20 PRO B  289  PHE B  293  5                                   5    
HELIX   21  21 LEU B  314  TYR B  318  1                                   5    
HELIX   22  22 GLY B  346  GLU B  351  1                                   6    
HELIX   23  23 ASN C   73  LYS C   75  5                                   3    
HELIX   24  24 GLN C   86  THR C   90  5                                   5    
HELIX   25  25 SER C  159  SER C  161  5                                   3    
HELIX   26  26 PRO C  203  SER C  206  5                                   4    
HELIX   27  27 GLU D   83  ALA D   87  5                                   5    
HELIX   28  28 SER D  125  THR D  130  1                                   6    
HELIX   29  29 LYS D  187  ARG D  192  1                                   6    
HELIX   30  30 ASN H   60  SER H   65  1                                   6    
HELIX   31  31 ASN H   73  LYS H   75  5                                   3    
HELIX   32  32 GLN H   86  THR H   90  5                                   5    
HELIX   33  33 SER H  159  SER H  161  5                                   3    
HELIX   34  34 PRO H  203  SER H  206  5                                   4    
HELIX   35  35 GLU L   83  ALA L   87  5                                   5    
HELIX   36  36 SER L  125  SER L  131  1                                   7    
HELIX   37  37 LYS L  187  GLU L  191  1                                   5    
SHEET    1  AA 2 LEU A  22  ASP A  25  0                                        
SHEET    2  AA 2 GLY A  29  ILE A  36 -1  O  GLY A  29   N  ASP A  25           
SHEET    1  AB 2 ARG A  77  LYS A  86  0                                        
SHEET    2  AB 2 SER A  91  ILE A 103 -1  O  TRP A  92   N  VAL A  85           
SHEET    1  AC 5 GLY A 185  LEU A 189  0                                        
SHEET    2  AC 5 VAL A 165  MET A 170 -1  O  SER A 167   N  VAL A 188           
SHEET    3  AC 5 PHE A 353  ASP A 358 -1  O  VAL A 355   N  MET A 168           
SHEET    4  AC 5 ARG A 363  ALA A 368 -1  O  ARG A 363   N  ASP A 358           
SHEET    5  AC 5 LYS A 198  PRO A 205 -1  O  LYS A 198   N  ALA A 368           
SHEET    1  AD 5 GLN A 224  SER A 225  0                                        
SHEET    2  AD 5 ILE A 216  ILE A 221 -1  O  ILE A 221   N  GLN A 224           
SHEET    3  AD 5 ILE A 296  ARG A 301 -1  O  SER A 297   N  GLU A 220           
SHEET    4  AD 5 ARG A 307  ILE A 313 -1  O  PHE A 309   N  LEU A 300           
SHEET    5  AD 5 SER A 380  SER A 387 -1  O  GLU A 381   N  THR A 312           
SHEET    1  AE 4 ALA A 238  VAL A 240  0                                        
SHEET    2  AE 4 LEU A 343  ILE A 345  1  O  LEU A 343   N  ILE A 239           
SHEET    3  AE 4 LEU A 247  PRO A 250 -1  O  ARG A 248   N  VAL A 344           
SHEET    4  AE 4 ILE A 336  SER A 339  1  O  SER A 337   N  LEU A 249           
SHEET    1  AF 3 CYS A 282  THR A 284  0                                        
SHEET    2  AF 3 TYR A 329  PHE A 334 -1  O  GLU A 330   N  TRP A 283           
SHEET    3  AF 3 ILE A 319  PRO A 321 -1  O  GLN A 320   N  ARG A 333           
SHEET    1  AG 2 GLU A 373  ILE A 374  0                                        
SHEET    2  AG 2 ALA A 377  ALA A 378 -1  O  ALA A 377   N  ILE A 374           
SHEET    1  BA 2 LEU B  22  ASP B  25  0                                        
SHEET    2  BA 2 GLY B  29  ILE B  36 -1  O  GLY B  29   N  ASP B  25           
SHEET    1  BB 2 ARG B  77  LYS B  86  0                                        
SHEET    2  BB 2 SER B  91  ILE B 103 -1  O  TRP B  92   N  VAL B  85           
SHEET    1  BC 5 GLY B 185  LEU B 189  0                                        
SHEET    2  BC 5 VAL B 165  MET B 170 -1  O  SER B 167   N  VAL B 188           
SHEET    3  BC 5 PHE B 353  ASP B 358 -1  O  VAL B 355   N  MET B 168           
SHEET    4  BC 5 ARG B 363  ALA B 368 -1  O  ARG B 363   N  ASP B 358           
SHEET    5  BC 5 LYS B 198  PRO B 205 -1  O  LYS B 198   N  ALA B 368           
SHEET    1  BD 5 GLN B 224  SER B 225  0                                        
SHEET    2  BD 5 ILE B 216  ILE B 221 -1  O  ILE B 221   N  GLN B 224           
SHEET    3  BD 5 ILE B 296  ARG B 301 -1  O  SER B 297   N  GLU B 220           
SHEET    4  BD 5 ARG B 307  ILE B 313 -1  O  PHE B 309   N  LEU B 300           
SHEET    5  BD 5 SER B 380  SER B 387 -1  O  GLU B 381   N  THR B 312           
SHEET    1  BE 4 ALA B 238  VAL B 240  0                                        
SHEET    2  BE 4 LEU B 343  ILE B 345  1  O  LEU B 343   N  ILE B 239           
SHEET    3  BE 4 LEU B 247  PRO B 250 -1  O  ARG B 248   N  VAL B 344           
SHEET    4  BE 4 ILE B 336  SER B 339  1  O  SER B 337   N  LEU B 249           
SHEET    1  BF 3 CYS B 282  THR B 284  0                                        
SHEET    2  BF 3 TYR B 329  PHE B 334 -1  O  GLU B 330   N  TRP B 283           
SHEET    3  BF 3 ILE B 319  PRO B 321 -1  O  GLN B 320   N  ARG B 333           
SHEET    1  BG 2 GLU B 373  ILE B 374  0                                        
SHEET    2  BG 2 ALA B 377  ALA B 378 -1  O  ALA B 377   N  ILE B 374           
SHEET    1  CA 4 GLN C   3  SER C   7  0                                        
SHEET    2  CA 4 LEU C  18  SER C  25 -1  O  SER C  21   N  SER C   7           
SHEET    3  CA 4 GLN C  77  MET C  82 -1  O  VAL C  78   N  CYS C  22           
SHEET    4  CA 4 LEU C  67  ASP C  72 -1  O  THR C  68   N  LYS C  81           
SHEET    1  CB 4 LEU C  11  VAL C  12  0                                        
SHEET    2  CB 4 THR C 110  VAL C 114 -1  O  THR C 113   N  VAL C  12           
SHEET    3  CB 4 ALA C  91  TYR C  99 -1  O  ALA C  91   N  VAL C 112           
SHEET    4  CB 4 ALA C 102  TRP C 106 -1  O  ALA C 102   N  TYR C  99           
SHEET    1  CC 6 LEU C  11  VAL C  12  0                                        
SHEET    2  CC 6 THR C 110  VAL C 114 -1  O  THR C 113   N  VAL C  12           
SHEET    3  CC 6 ALA C  91  TYR C  99 -1  O  ALA C  91   N  VAL C 112           
SHEET    4  CC 6 VAL C  34  SER C  40 -1  O  HIS C  35   N  VAL C  96           
SHEET    5  CC 6 GLY C  44  ILE C  51 -1  O  GLY C  44   N  SER C  40           
SHEET    6  CC 6 THR C  57  TYR C  59 -1  O  ASN C  58   N  VAL C  50           
SHEET    1  CD 2 ALA C 102  TRP C 106  0                                        
SHEET    2  CD 2 ALA C  91  TYR C  99 -1  O  LYS C  97   N  ASP C 104           
SHEET    1  CE 4 SER C 123  LEU C 127  0                                        
SHEET    2  CE 4 SER C 138  TYR C 148 -1  O  GLY C 142   N  LEU C 127           
SHEET    3  CE 4 LEU C 177  THR C 187 -1  O  TYR C 178   N  TYR C 148           
SHEET    4  CE 4 VAL C 172  GLN C 174  1  O  VAL C 172   N  THR C 179           
SHEET    1  CF 4 SER C 123  LEU C 127  0                                        
SHEET    2  CF 4 SER C 138  TYR C 148 -1  O  GLY C 142   N  LEU C 127           
SHEET    3  CF 4 LEU C 177  THR C 187 -1  O  TYR C 178   N  TYR C 148           
SHEET    4  CF 4 VAL C 166  THR C 168 -1  O  HIS C 167   N  SER C 183           
SHEET    1  CG 2 VAL C 172  GLN C 174  0                                        
SHEET    2  CG 2 LEU C 177  THR C 187  1  O  LEU C 177   N  GLN C 174           
SHEET    1  CH 3 THR C 154  TRP C 157  0                                        
SHEET    2  CH 3 THR C 197  HIS C 202 -1  O  ASN C 199   N  THR C 156           
SHEET    3  CH 3 THR C 207  LYS C 212 -1  O  THR C 207   N  HIS C 202           
SHEET    1  DA 4 LEU D   4  SER D   7  0                                        
SHEET    2  DA 4 ALA D  19  ALA D  25 -1  O  SER D  22   N  SER D   7           
SHEET    3  DA 4 ASP D  74  ILE D  79 -1  O  PHE D  75   N  CYS D  23           
SHEET    4  DA 4 PHE D  66  SER D  71 -1  O  SER D  67   N  THR D  78           
SHEET    1  DB 4 SER D  10  VAL D  13  0                                        
SHEET    2  DB 4 THR D 106  ILE D 110  1  O  LYS D 107   N  LEU D  11           
SHEET    3  DB 4 ALA D  88  GLN D  94 -1  O  ALA D  88   N  LEU D 108           
SHEET    4  DB 4 THR D 101  PHE D 102 -1  O  THR D 101   N  GLN D  94           
SHEET    1  DC 6 SER D  10  VAL D  13  0                                        
SHEET    2  DC 6 THR D 106  ILE D 110  1  O  LYS D 107   N  LEU D  11           
SHEET    3  DC 6 ALA D  88  GLN D  94 -1  O  ALA D  88   N  LEU D 108           
SHEET    4  DC 6 ILE D  37  GLN D  42 -1  O  HIS D  38   N  GLN D  93           
SHEET    5  DC 6 ASN D  49  HIS D  53 -1  O  ASN D  49   N  GLN D  41           
SHEET    6  DC 6 ASN D  57  LEU D  58 -1  O  ASN D  57   N  HIS D  53           
SHEET    1  DD 2 THR D 101  PHE D 102  0                                        
SHEET    2  DD 2 ALA D  88  GLN D  94 -1  O  GLN D  94   N  THR D 101           
SHEET    1  DE 2 ASP D  30  THR D  31  0                                        
SHEET    2  DE 2 HIS D  34  SER D  35 -1  O  HIS D  34   N  THR D  31           
SHEET    1  DF 4 THR D 118  PHE D 122  0                                        
SHEET    2  DF 4 GLY D 133  PHE D 143 -1  O  VAL D 137   N  PHE D 122           
SHEET    3  DF 4 TYR D 177  THR D 186 -1  O  TYR D 177   N  PHE D 143           
SHEET    4  DF 4 VAL D 163  TRP D 167 -1  O  LEU D 164   N  THR D 182           
SHEET    1  DG 4 SER D 157  ARG D 159  0                                        
SHEET    2  DG 4 ASN D 149  ILE D 154 -1  O  TRP D 152   N  ARG D 159           
SHEET    3  DG 4 SER D 195  THR D 201 -1  O  THR D 197   N  LYS D 153           
SHEET    4  DG 4 ILE D 209  ASN D 214 -1  O  ILE D 209   N  ALA D 200           
SHEET    1  HA 4 GLN H   3  SER H   7  0                                        
SHEET    2  HA 4 LEU H  18  SER H  25 -1  O  SER H  21   N  SER H   7           
SHEET    3  HA 4 GLN H  77  MET H  82 -1  O  VAL H  78   N  CYS H  22           
SHEET    4  HA 4 LEU H  67  ASP H  72 -1  O  THR H  68   N  LYS H  81           
SHEET    1  HB 4 LEU H  11  VAL H  12  0                                        
SHEET    2  HB 4 THR H 110  VAL H 114 -1  O  THR H 113   N  VAL H  12           
SHEET    3  HB 4 ALA H  91  TYR H  99 -1  O  ALA H  91   N  VAL H 112           
SHEET    4  HB 4 ALA H 102  TRP H 106 -1  O  ALA H 102   N  TYR H  99           
SHEET    1  HC 6 LEU H  11  VAL H  12  0                                        
SHEET    2  HC 6 THR H 110  VAL H 114 -1  O  THR H 113   N  VAL H  12           
SHEET    3  HC 6 ALA H  91  TYR H  99 -1  O  ALA H  91   N  VAL H 112           
SHEET    4  HC 6 VAL H  34  SER H  40 -1  O  HIS H  35   N  VAL H  96           
SHEET    5  HC 6 GLY H  44  ILE H  51 -1  O  GLY H  44   N  SER H  40           
SHEET    6  HC 6 THR H  57  TYR H  59 -1  O  ASN H  58   N  VAL H  50           
SHEET    1  HD 2 ALA H 102  TRP H 106  0                                        
SHEET    2  HD 2 ALA H  91  TYR H  99 -1  O  LYS H  97   N  ASP H 104           
SHEET    1  HE 4 SER H 123  LEU H 127  0                                        
SHEET    2  HE 4 SER H 138  TYR H 148 -1  O  GLY H 142   N  LEU H 127           
SHEET    3  HE 4 LEU H 177  THR H 187 -1  O  TYR H 178   N  TYR H 148           
SHEET    4  HE 4 VAL H 172  GLN H 174  1  O  VAL H 172   N  THR H 179           
SHEET    1  HF 4 SER H 123  LEU H 127  0                                        
SHEET    2  HF 4 SER H 138  TYR H 148 -1  O  GLY H 142   N  LEU H 127           
SHEET    3  HF 4 LEU H 177  THR H 187 -1  O  TYR H 178   N  TYR H 148           
SHEET    4  HF 4 VAL H 166  THR H 168 -1  O  HIS H 167   N  SER H 183           
SHEET    1  HG 2 VAL H 172  GLN H 174  0                                        
SHEET    2  HG 2 LEU H 177  THR H 187  1  O  LEU H 177   N  GLN H 174           
SHEET    1  HH 3 THR H 154  TRP H 157  0                                        
SHEET    2  HH 3 THR H 197  HIS H 202 -1  O  ASN H 199   N  THR H 156           
SHEET    3  HH 3 THR H 207  LYS H 212 -1  O  THR H 207   N  HIS H 202           
SHEET    1  LA 4 LEU L   4  SER L   7  0                                        
SHEET    2  LA 4 ALA L  19  ALA L  25 -1  O  SER L  22   N  SER L   7           
SHEET    3  LA 4 ASP L  74  ILE L  79 -1  O  PHE L  75   N  CYS L  23           
SHEET    4  LA 4 PHE L  66  SER L  71 -1  O  SER L  67   N  THR L  78           
SHEET    1  LB 4 SER L  10  VAL L  13  0                                        
SHEET    2  LB 4 THR L 106  ILE L 110  1  O  LYS L 107   N  LEU L  11           
SHEET    3  LB 4 ALA L  88  GLN L  94 -1  O  ALA L  88   N  LEU L 108           
SHEET    4  LB 4 THR L 101  PHE L 102 -1  O  THR L 101   N  GLN L  94           
SHEET    1  LC 6 SER L  10  VAL L  13  0                                        
SHEET    2  LC 6 THR L 106  ILE L 110  1  O  LYS L 107   N  LEU L  11           
SHEET    3  LC 6 ALA L  88  GLN L  94 -1  O  ALA L  88   N  LEU L 108           
SHEET    4  LC 6 ILE L  37  GLN L  42 -1  O  HIS L  38   N  GLN L  93           
SHEET    5  LC 6 ASN L  49  HIS L  53 -1  O  ASN L  49   N  GLN L  41           
SHEET    6  LC 6 ASN L  57  LEU L  58 -1  O  ASN L  57   N  HIS L  53           
SHEET    1  LD 2 THR L 101  PHE L 102  0                                        
SHEET    2  LD 2 ALA L  88  GLN L  94 -1  O  GLN L  94   N  THR L 101           
SHEET    1  LE 2 ASP L  30  THR L  31  0                                        
SHEET    2  LE 2 HIS L  34  SER L  35 -1  O  HIS L  34   N  THR L  31           
SHEET    1  LF 4 THR L 118  PHE L 122  0                                        
SHEET    2  LF 4 GLY L 133  PHE L 143 -1  O  VAL L 137   N  PHE L 122           
SHEET    3  LF 4 TYR L 177  THR L 186 -1  O  TYR L 177   N  PHE L 143           
SHEET    4  LF 4 VAL L 163  TRP L 167 -1  O  LEU L 164   N  THR L 182           
SHEET    1  LG 4 SER L 157  ARG L 159  0                                        
SHEET    2  LG 4 ASN L 149  ILE L 154 -1  O  TRP L 152   N  ARG L 159           
SHEET    3  LG 4 SER L 195  THR L 201 -1  O  THR L 197   N  LYS L 153           
SHEET    4  LG 4 ILE L 209  ASN L 214 -1  O  ILE L 209   N  ALA L 200           
SSBOND   1 CYS A  230    CYS A  395                          1555   1555  2.06  
SSBOND   2 CYS A  282    CYS A  331                          1555   1555  2.04  
SSBOND   3 CYS B  171    CYS B  371                          1555   1555  2.06  
SSBOND   4 CYS B  230    CYS B  395                          1555   1555  2.05  
SSBOND   5 CYS B  282    CYS B  331                          1555   1555  2.05  
SSBOND   6 CYS C   22    CYS C   95                          1555   1555  2.05  
SSBOND   7 CYS C  143    CYS C  198                          1555   1555  2.05  
SSBOND   8 CYS D   23    CYS D   92                          1555   1555  2.07  
SSBOND   9 CYS D  138    CYS D  198                          1555   1555  2.02  
SSBOND  10 CYS H   22    CYS H   95                          1555   1555  2.05  
SSBOND  11 CYS H  143    CYS H  198                          1555   1555  2.05  
SSBOND  12 CYS L   23    CYS L   92                          1555   1555  2.09  
SSBOND  13 CYS L  138    CYS L  198                          1555   1555  2.02  
LINK         C   PCA C   1                 N   VAL C   2     1555   1555  1.33  
LINK         C   PCA H   1                 N   VAL H   2     1555   1555  1.33  
CISPEP   1 THR A   38    PRO A   39          0        -2.47                     
CISPEP   2 LYS A  144    PRO A  145          0         1.70                     
CISPEP   3 GLY A  384    PRO A  385          0         2.89                     
CISPEP   4 THR B   38    PRO B   39          0        -4.76                     
CISPEP   5 LYS B  144    PRO B  145          0        -2.40                     
CISPEP   6 GLY B  384    PRO B  385          0         0.61                     
CISPEP   7 PHE C  149    PRO C  150          0        -0.35                     
CISPEP   8 GLU C  151    PRO C  152          0         2.47                     
CISPEP   9 TRP C  191    PRO C  192          0         9.08                     
CISPEP  10 SER D    7    PRO D    8          0        -8.83                     
CISPEP  11 ASP D   80    PRO D   81          0        -2.26                     
CISPEP  12 ASP D   98    PRO D   99          0       -16.10                     
CISPEP  13 TYR D  144    PRO D  145          0         4.66                     
CISPEP  14 PHE H  149    PRO H  150          0        -3.09                     
CISPEP  15 GLU H  151    PRO H  152          0         2.84                     
CISPEP  16 TRP H  191    PRO H  192          0         6.37                     
CISPEP  17 SER L    7    PRO L    8          0        -4.87                     
CISPEP  18 ASP L   80    PRO L   81          0        -0.83                     
CISPEP  19 ASP L   98    PRO L   99          0       -10.78                     
CISPEP  20 TYR L  144    PRO L  145          0         4.92                     
SITE     1 AC1  6 GLU A  98  LEU A 112  VAL A 113  ASN A 114                    
SITE     2 AC1  6 GLU A 150  SER A 155                                          
SITE     1 AC2  3 GLN A 279  CYS A 282  TRP A 283                               
SITE     1 AC3  6 GLU B  98  LEU B 112  VAL B 113  ASN B 114                    
SITE     2 AC3  6 GLU B 150  SER B 155                                          
SITE     1 AC4  2 GLN B 279  CYS B 282                                          
SITE     1 AC5  7 ARG C  38  LYS C  43  GLU C  46  ALA C  62                    
SITE     2 AC5  7 PHE C  63  ARG C  66  HOH C2028                               
SITE     1 AC6  7 ARG H  38  LYS H  43  GLU H  46  ALA H  62                    
SITE     2 AC6  7 PHE H  63  ARG H  66  HOH H2027                               
CRYST1   67.944  161.101  163.233  90.00  90.00  90.00 P 21 21 21    8          
ORIGX1      1.000000  0.000000  0.000000        0.00000                         
ORIGX2      0.000000  1.000000  0.000000        0.00000                         
ORIGX3      0.000000  0.000000  1.000000        0.00000                         
SCALE1      0.014718  0.000000  0.000000        0.00000                         
SCALE2      0.000000  0.006207  0.000000        0.00000                         
SCALE3      0.000000  0.000000  0.006126        0.00000                         
ATOM      1  N   ASN A  14     -17.678  16.386 146.412  1.00 51.01           N  
ATOM      2  CA  ASN A  14     -18.031  15.365 145.389  1.00 47.86           C  
ATOM      3  C   ASN A  14     -17.026  15.404 144.247  1.00 44.89           C  
ATOM      4  O   ASN A  14     -17.204  16.141 143.269  1.00 43.39           O  
ATOM      5  CB  ASN A  14     -19.461  15.592 144.876  1.00 50.36           C  
ATOM      6  CG  ASN A  14     -19.893  14.575 143.822  1.00 53.71           C  
ATOM      7  OD1 ASN A  14     -19.218  13.567 143.568  1.00 54.92           O  
ATOM      8  ND2 ASN A  14     -21.032  14.844 143.197  1.00 53.33           N  
ATOM      9  N   PHE A  15     -15.977  14.591 144.374  1.00 39.12           N  
ATOM     10  CA  PHE A  15     -14.884  14.598 143.400  1.00 36.57           C  
ATOM     11  C   PHE A  15     -15.216  13.969 142.047  1.00 36.04           C  
ATOM     12  O   PHE A  15     -14.614  14.353 141.046  1.00 36.61           O  
ATOM     13  CB  PHE A  15     -13.614  13.974 143.984  1.00 33.47           C  
ATOM     14  CG  PHE A  15     -13.102  14.674 145.216  1.00 31.92           C  
ATOM     15  CD1 PHE A  15     -13.313  16.044 145.407  1.00 29.61           C  
ATOM     16  CD2 PHE A  15     -12.404  13.959 146.189  1.00 29.64           C  
ATOM     17  CE1 PHE A  15     -12.839  16.673 146.553  1.00 30.00           C  
ATOM     18  CE2 PHE A  15     -11.921  14.590 147.327  1.00 30.11           C  
ATOM     19  CZ  PHE A  15     -12.144  15.948 147.511  1.00 29.52           C  
ATOM     20  N   LEU A  16     -16.160  13.015 142.012  1.00 35.45           N  
ATOM     21  CA  LEU A  16     -16.535  12.351 140.750  1.00 34.79           C  
ATOM     22  C   LEU A  16     -17.180  13.306 139.749  1.00 32.95           C  
ATOM     23  O   LEU A  16     -17.018  13.147 138.524  1.00 32.49           O  
ATOM     24  CB  LEU A  16     -17.473  11.156 140.974  1.00 33.96           C  
ATOM     25  CG  LEU A  16     -16.979   9.718 140.831  1.00 33.88           C  
ATOM     26  CD1 LEU A  16     -18.189   8.821 140.589  1.00 35.58           C  
ATOM     27  CD2 LEU A  16     -15.999   9.535 139.685  1.00 34.06           C  
ATOM     28  N   ALA A  17     -17.910  14.289 140.270  1.00 30.80           N  
ATOM     29  CA  ALA A  17     -18.542  15.303 139.442  1.00 30.54           C  
ATOM     30  C   ALA A  17     -17.512  16.217 138.767  1.00 31.11           C  
ATOM     31  O   ALA A  17     -17.808  16.846 137.740  1.00 31.96           O  
ATOM     32  CB  ALA A  17     -19.514  16.119 140.267  1.00 31.99           C  
ATOM     33  N   MET A  18     -16.307  16.277 139.338  1.00 29.68           N  
ATOM     34  CA  MET A  18     -15.238  17.114 138.787  1.00 30.96           C  
ATOM     35  C   MET A  18     -14.441  16.417 137.675  1.00 30.04           C  
ATOM     36  O   MET A  18     -13.638  17.054 136.983  1.00 29.52           O  
ATOM     37  CB  MET A  18     -14.289  17.579 139.887  1.00 28.30           C  
ATOM     38  CG  MET A  18     -14.913  18.563 140.856  1.00 28.01           C  
ATOM     39  SD  MET A  18     -13.828  18.730 142.273  1.00 27.93           S  
ATOM     40  CE  MET A  18     -14.948  19.320 143.543  1.00 27.79           C  
ATOM     41  N   VAL A  19     -14.659  15.113 137.516  1.00 29.28           N  
ATOM     42  CA  VAL A  19     -14.018  14.347 136.451  1.00 26.10           C  
ATOM     43  C   VAL A  19     -14.446  14.972 135.129  1.00 27.44           C  
ATOM     44  O   VAL A  19     -15.630  15.292 134.922  1.00 28.64           O  
ATOM     45  CB  VAL A  19     -14.339  12.831 136.542  1.00 25.84           C  
ATOM     46  CG1 VAL A  19     -13.896  12.087 135.275  1.00 25.44           C  
ATOM     47  CG2 VAL A  19     -13.646  12.209 137.746  1.00 24.34           C  
ATOM     48  N   ASP A  20     -13.456  15.237 134.281  1.00 28.96           N  
ATOM     49  CA  ASP A  20     -13.670  15.762 132.929  1.00 28.30           C  
ATOM     50  C   ASP A  20     -14.228  17.184 132.880  1.00 26.05           C  
ATOM     51  O   ASP A  20     -14.819  17.582 131.889  1.00 25.47           O  
ATOM     52  CB  ASP A  20     -14.503  14.786 132.084  1.00 33.29           C  
ATOM     53  CG  ASP A  20     -13.833  13.420 131.933  1.00 37.59           C  
ATOM     54  OD1 ASP A  20     -12.579  13.341 131.893  1.00 40.97           O  
ATOM     55  OD2 ASP A  20     -14.563  12.412 131.869  1.00 40.90           O  
ATOM     56  N   ASN A  21     -14.021  17.961 133.940  1.00 22.03           N  
ATOM     57  CA  ASN A  21     -14.416  19.357 133.887  1.00 21.48           C  
ATOM     58  C   ASN A  21     -13.454  20.277 133.092  1.00 20.67           C  
ATOM     59  O   ASN A  21     -13.728  21.461 132.991  1.00 21.42           O  
ATOM     60  CB  ASN A  21     -14.646  19.922 135.291  1.00 19.75           C  
ATOM     61  CG  ASN A  21     -13.405  19.849 136.167  1.00 19.48           C  
ATOM     62  OD1 ASN A  21     -12.332  19.412 135.733  1.00 20.59           O  
ATOM     63  ND2 ASN A  21     -13.556  20.220 137.419  1.00 20.03           N  
ATOM     64  N   LEU A  22     -12.344  19.755 132.561  1.00 19.39           N  
ATOM     65  CA  LEU A  22     -11.439  20.594 131.715  1.00 19.11           C  
ATOM     66  C   LEU A  22     -11.613  20.253 130.251  1.00 20.62           C  
ATOM     67  O   LEU A  22     -11.942  19.115 129.926  1.00 19.77           O  
ATOM     68  CB  LEU A  22      -9.952  20.450 132.099  1.00 16.97           C  
ATOM     69  CG  LEU A  22      -9.572  20.689 133.553  1.00 17.64           C  
ATOM     70  CD1 LEU A  22      -8.081  20.431 133.803  1.00 16.89           C  
ATOM     71  CD2 LEU A  22     -10.010  22.097 133.992  1.00 17.31           C  
ATOM     72  N   GLN A  23     -11.414  21.251 129.390  1.00 21.48           N  
ATOM     73  CA  GLN A  23     -11.380  21.075 127.945  1.00 24.71           C  
ATOM     74  C   GLN A  23     -10.061  21.661 127.486  1.00 25.55           C  
ATOM     75  O   GLN A  23      -9.370  22.371 128.233  1.00 24.27           O  
ATOM     76  CB  GLN A  23     -12.527  21.841 127.271  1.00 27.09           C  
ATOM     77  CG  GLN A  23     -13.923  21.453 127.719  1.00 32.86           C  
ATOM     78  CD  GLN A  23     -14.994  22.427 127.244  1.00 38.85           C  
ATOM     79  OE1 GLN A  23     -15.499  23.240 128.026  1.00 40.57           O  
ATOM     80  NE2 GLN A  23     -15.339  22.358 125.953  1.00 37.82           N  
ATOM     81  N   GLY A  24      -9.688  21.377 126.252  1.00 28.10           N  
ATOM     82  CA  GLY A  24      -8.495  21.993 125.717  1.00 29.18           C  
ATOM     83  C   GLY A  24      -7.418  20.973 125.503  1.00 31.32           C  
ATOM     84  O   GLY A  24      -7.663  19.771 125.566  1.00 32.20           O  
ATOM     85  N   ASP A  25      -6.224  21.472 125.218  1.00 31.92           N  
ATOM     86  CA  ASP A  25      -5.055  20.659 124.950  1.00 34.51           C  
ATOM     87  C   ASP A  25      -3.853  21.415 125.526  1.00 36.47           C  
ATOM     88  O   ASP A  25      -3.983  22.565 125.974  1.00 36.85           O  
ATOM     89  CB  ASP A  25      -4.890  20.445 123.428  1.00 36.32           C  
ATOM     90  CG  ASP A  25      -4.759  21.765 122.657  1.00 38.96           C  
ATOM     91  OD1 ASP A  25      -3.872  22.585 122.976  1.00 42.79           O  
ATOM     92  OD2 ASP A  25      -5.560  22.000 121.736  1.00 43.60           O  
ATOM     93  N   SER A  26      -2.696  20.768 125.503  1.00 36.35           N  
ATOM     94  CA  SER A  26      -1.456  21.330 126.006  1.00 40.08           C  
ATOM     95  C   SER A  26      -1.062  22.608 125.274  1.00 44.73           C  
ATOM     96  O   SER A  26      -0.514  23.545 125.869  1.00 45.93           O  
ATOM     97  CB  SER A  26      -0.340  20.357 125.706  1.00 39.16           C  
ATOM     98  OG  SER A  26       0.185  20.710 124.443  1.00 33.49           O  
ATOM     99  N   GLY A  27      -1.299  22.597 123.961  1.00 47.62           N  
ATOM    100  CA  GLY A  27      -0.692  23.537 123.047  1.00 45.89           C  
ATOM    101  C   GLY A  27      -1.136  24.929 123.366  1.00 48.05           C  
ATOM    102  O   GLY A  27      -0.347  25.876 123.284  1.00 51.55           O  
ATOM    103  N   ARG A  28      -2.408  25.064 123.726  1.00 46.16           N  
ATOM    104  CA  ARG A  28      -2.957  26.386 123.962  1.00 42.28           C  
ATOM    105  C   ARG A  28      -3.662  26.526 125.314  1.00 40.09           C  
ATOM    106  O   ARG A  28      -4.189  27.596 125.627  1.00 43.10           O  
ATOM    107  CB  ARG A  28      -3.816  26.826 122.772  1.00 38.94           C  
ATOM    108  CG  ARG A  28      -2.961  27.183 121.557  1.00 39.99           C  
ATOM    109  CD  ARG A  28      -3.637  26.895 120.226  0.50 36.01           C  
ATOM    110  NE  ARG A  28      -3.766  25.469 119.925  0.50 33.08           N  
ATOM    111  CZ  ARG A  28      -4.681  24.986 119.092  0.50 30.90           C  
ATOM    112  NH1 ARG A  28      -5.528  25.822 118.520  0.50 27.68           N  
ATOM    113  NH2 ARG A  28      -4.763  23.684 118.849  0.50 29.60           N  
ATOM    114  N   GLY A  29      -3.628  25.459 126.119  1.00 35.86           N  
ATOM    115  CA  GLY A  29      -4.229  25.482 127.469  1.00 30.41           C  
ATOM    116  C   GLY A  29      -5.396  24.543 127.813  1.00 28.61           C  
ATOM    117  O   GLY A  29      -6.256  24.246 126.971  1.00 27.59           O  
ATOM    118  N   TYR A  30      -5.416  24.089 129.073  1.00 24.08           N  
ATOM    119  CA  TYR A  30      -6.558  23.377 129.627  1.00 22.22           C  
ATOM    120  C   TYR A  30      -7.344  24.422 130.399  1.00 21.43           C  
ATOM    121  O   TYR A  30      -6.763  25.220 131.130  1.00 18.71           O  
ATOM    122  CB  TYR A  30      -6.101  22.233 130.529  1.00 22.31           C  
ATOM    123  CG  TYR A  30      -5.550  21.057 129.732  1.00 21.80           C  
ATOM    124  CD1 TYR A  30      -4.215  21.015 129.349  1.00 21.47           C  
ATOM    125  CD2 TYR A  30      -6.392  20.011 129.326  1.00 22.33           C  
ATOM    126  CE1 TYR A  30      -3.718  19.954 128.611  1.00 23.01           C  
ATOM    127  CE2 TYR A  30      -5.915  18.942 128.589  1.00 21.02           C  
ATOM    128  CZ  TYR A  30      -4.577  18.913 128.236  1.00 22.78           C  
ATOM    129  OH  TYR A  30      -4.108  17.860 127.502  1.00 21.74           O  
ATOM    130  N   TYR A  31      -8.652  24.453 130.189  1.00 18.77           N  
ATOM    131  CA  TYR A  31      -9.462  25.478 130.781  1.00 19.40           C  
ATOM    132  C   TYR A  31     -10.747  24.916 131.385  1.00 20.20           C  
ATOM    133  O   TYR A  31     -11.266  23.853 130.965  1.00 19.10           O  
ATOM    134  CB  TYR A  31      -9.756  26.610 129.780  1.00 19.50           C  
ATOM    135  CG  TYR A  31     -10.456  26.177 128.502  1.00 20.07           C  
ATOM    136  CD1 TYR A  31      -9.719  25.738 127.399  1.00 20.31           C  
ATOM    137  CD2 TYR A  31     -11.846  26.246 128.383  1.00 21.43           C  
ATOM    138  CE1 TYR A  31     -10.336  25.378 126.224  1.00 22.59           C  
ATOM    139  CE2 TYR A  31     -12.481  25.868 127.213  1.00 22.94           C  
ATOM    140  CZ  TYR A  31     -11.711  25.434 126.139  1.00 23.58           C  
ATOM    141  OH  TYR A  31     -12.314  25.056 124.955  1.00 29.27           O  
ATOM    142  N   LEU A  32     -11.217  25.663 132.382  1.00 19.42           N  
ATOM    143  CA  LEU A  32     -12.350  25.349 133.203  1.00 18.24           C  
ATOM    144  C   LEU A  32     -13.436  26.395 132.950  1.00 18.91           C  
ATOM    145  O   LEU A  32     -13.186  27.598 133.006  1.00 19.49           O  
ATOM    146  CB  LEU A  32     -11.906  25.398 134.675  1.00 18.20           C  
ATOM    147  CG  LEU A  32     -12.882  25.088 135.821  1.00 17.96           C  
ATOM    148  CD1 LEU A  32     -13.210  23.597 135.800  1.00 18.94           C  
ATOM    149  CD2 LEU A  32     -12.339  25.509 137.197  1.00 17.34           C  
ATOM    150  N   GLU A  33     -14.658  25.940 132.698  1.00 20.77           N  
ATOM    151  CA  GLU A  33     -15.799  26.856 132.585  1.00 21.52           C  
ATOM    152  C   GLU A  33     -16.207  27.391 133.970  1.00 22.32           C  
ATOM    153  O   GLU A  33     -16.257  26.629 134.965  1.00 21.82           O  
ATOM    154  CB  GLU A  33     -16.963  26.122 131.932  1.00 23.64           C  
ATOM    155  CG  GLU A  33     -18.244  26.922 131.875  1.00 26.74           C  
ATOM    156  CD  GLU A  33     -19.330  26.194 131.108  1.00 30.88           C  
ATOM    157  OE1 GLU A  33     -19.120  25.894 129.898  1.00 30.58           O  
ATOM    158  OE2 GLU A  33     -20.404  25.965 131.726  1.00 31.95           O  
ATOM    159  N   MET A  34     -16.491  28.691 134.034  1.00 21.52           N  
ATOM    160  CA  MET A  34     -16.904  29.338 135.267  1.00 21.03           C  
ATOM    161  C   MET A  34     -18.030  30.321 135.012  1.00 21.31           C  
ATOM    162  O   MET A  34     -18.061  30.986 133.970  1.00 21.20           O  
ATOM    163  CB  MET A  34     -15.747  30.121 135.887  1.00 21.57           C  
ATOM    164  CG  MET A  34     -14.665  29.301 136.573  1.00 23.27           C  
ATOM    165  SD  MET A  34     -13.663  30.467 137.533  1.00 25.10           S  
ATOM    166  CE  MET A  34     -12.173  29.512 137.788  1.00 22.33           C  
ATOM    167  N   LEU A  35     -18.930  30.446 135.985  1.00 19.49           N  
ATOM    168  CA  LEU A  35     -20.004  31.428 135.901  1.00 20.92           C  
ATOM    169  C   LEU A  35     -19.706  32.522 136.895  1.00 20.50           C  
ATOM    170  O   LEU A  35     -19.477  32.235 138.068  1.00 20.78           O  
ATOM    171  CB  LEU A  35     -21.370  30.776 136.211  1.00 21.66           C  
ATOM    172  CG  LEU A  35     -21.783  29.541 135.409  1.00 21.69           C  
ATOM    173  CD1 LEU A  35     -23.121  29.033 135.906  1.00 23.12           C  
ATOM    174  CD2 LEU A  35     -21.830  29.804 133.897  1.00 23.03           C  
ATOM    175  N   ILE A  36     -19.683  33.771 136.435  1.00 20.44           N  
ATOM    176  CA  ILE A  36     -19.258  34.891 137.282  1.00 20.58           C  
ATOM    177  C   ILE A  36     -20.357  35.955 137.329  1.00 20.91           C  
ATOM    178  O   ILE A  36     -20.925  36.298 136.297  1.00 19.77           O  
ATOM    179  CB  ILE A  36     -17.930  35.509 136.726  1.00 20.98           C  
ATOM    180  CG1 ILE A  36     -16.895  34.403 136.467  1.00 21.19           C  
ATOM    181  CG2 ILE A  36     -17.386  36.610 137.624  1.00 18.69           C  
ATOM    182  CD1 ILE A  36     -15.591  34.894 135.855  1.00 22.57           C  
ATOM    183  N   GLY A  37     -20.659  36.448 138.535  1.00 22.03           N  
ATOM    184  CA  GLY A  37     -21.600  37.560 138.757  1.00 22.72           C  
ATOM    185  C   GLY A  37     -23.074  37.192 138.717  1.00 24.66           C  
ATOM    186  O   GLY A  37     -23.427  36.005 138.646  1.00 23.71           O  
ATOM    187  N   THR A  38     -23.918  38.229 138.759  1.00 25.84           N  
ATOM    188  CA  THR A  38     -25.374  38.102 138.887  1.00 28.08           C  
ATOM    189  C   THR A  38     -26.066  39.087 137.936  1.00 28.51           C  
ATOM    190  O   THR A  38     -25.929  40.299 138.096  1.00 29.01           O  
ATOM    191  CB  THR A  38     -25.849  38.386 140.331  1.00 29.16           C  
ATOM    192  OG1 THR A  38     -24.971  37.752 141.259  1.00 29.65           O  
ATOM    193  CG2 THR A  38     -27.272  37.861 140.552  1.00 29.08           C  
ATOM    194  N   PRO A  39     -26.783  38.576 136.923  1.00 31.09           N  
ATOM    195  CA  PRO A  39     -26.928  37.160 136.607  1.00 33.30           C  
ATOM    196  C   PRO A  39     -25.600  36.627 136.046  1.00 32.69           C  
ATOM    197  O   PRO A  39     -24.740  37.430 135.664  1.00 32.77           O  
ATOM    198  CB  PRO A  39     -28.035  37.155 135.551  1.00 33.81           C  
ATOM    199  CG  PRO A  39     -27.885  38.465 134.863  1.00 33.52           C  
ATOM    200  CD  PRO A  39     -27.480  39.430 135.942  1.00 32.07           C  
ATOM    201  N   PRO A  40     -25.425  35.291 136.009  1.00 32.53           N  
ATOM    202  CA  PRO A  40     -24.106  34.727 135.710  1.00 32.44           C  
ATOM    203  C   PRO A  40     -23.620  35.031 134.292  1.00 31.90           C  
ATOM    204  O   PRO A  40     -24.384  34.869 133.332  1.00 31.15           O  
ATOM    205  CB  PRO A  40     -24.322  33.205 135.863  1.00 32.86           C  
ATOM    206  CG  PRO A  40     -25.712  33.022 136.371  1.00 34.99           C  
ATOM    207  CD  PRO A  40     -26.469  34.253 136.007  1.00 34.24           C  
ATOM    208  N   GLN A  41     -22.368  35.473 134.163  1.00 27.38           N  
ATOM    209  CA  GLN A  41     -21.705  35.495 132.871  1.00 25.57           C  
ATOM    210  C   GLN A  41     -20.759  34.297 132.774  1.00 24.45           C  
ATOM    211  O   GLN A  41     -19.951  34.072 133.675  1.00 23.80           O  
ATOM    212  CB  GLN A  41     -20.935  36.799 132.670  1.00 25.34           C  
ATOM    213  CG  GLN A  41     -21.821  38.036 132.619  1.00 26.09           C  
ATOM    214  CD  GLN A  41     -21.033  39.330 132.713  1.00 26.35           C  
ATOM    215  OE1 GLN A  41     -20.129  39.588 131.905  1.00 26.24           O  
ATOM    216  NE2 GLN A  41     -21.392  40.167 133.680  1.00 25.11           N  
ATOM    217  N   LYS A  42     -20.840  33.543 131.682  1.00 23.42           N  
ATOM    218  CA  LYS A  42     -20.027  32.338 131.522  1.00 25.21           C  
ATOM    219  C   LYS A  42     -18.699  32.637 130.833  1.00 24.48           C  
ATOM    220  O   LYS A  42     -18.678  33.223 129.749  1.00 24.15           O  
ATOM    221  CB  LYS A  42     -20.785  31.265 130.733  1.00 27.55           C  
ATOM    222  CG  LYS A  42     -19.987  29.991 130.552  1.00 29.26           C  
ATOM    223  CD  LYS A  42     -20.877  28.821 130.194  1.00 32.42           C  
ATOM    224  CE  LYS A  42     -21.311  28.854 128.741  1.00 35.61           C  
ATOM    225  NZ  LYS A  42     -22.493  27.956 128.619  1.00 37.08           N  
ATOM    226  N  ALEU A  43     -17.605  32.215 131.466  0.50 23.46           N  
ATOM    227  CA ALEU A  43     -16.272  32.382 130.914  0.50 22.42           C  
ATOM    228  C  ALEU A  43     -15.505  31.062 130.853  0.50 21.73           C  
ATOM    229  O  ALEU A  43     -15.924  30.059 131.435  0.50 21.32           O  
ATOM    230  CB ALEU A  43     -15.492  33.418 131.726  0.50 22.89           C  
ATOM    231  CG ALEU A  43     -15.796  34.872 131.395  0.50 22.85           C  
ATOM    232  CD1ALEU A  43     -14.583  35.710 131.737  0.50 23.76           C  
ATOM    233  CD2ALEU A  43     -16.131  35.026 129.919  0.50 23.76           C  
ATOM    234  N  BLEU A  43     -17.598  32.241 131.473  0.50 22.59           N  
ATOM    235  CA BLEU A  43     -16.270  32.407 130.900  0.50 21.16           C  
ATOM    236  C  BLEU A  43     -15.480  31.093 130.893  0.50 20.95           C  
ATOM    237  O  BLEU A  43     -15.870  30.118 131.541  0.50 20.73           O  
ATOM    238  CB BLEU A  43     -15.507  33.532 131.622  0.50 20.36           C  
ATOM    239  CG BLEU A  43     -15.939  34.941 131.205  0.50 19.62           C  
ATOM    240  CD1BLEU A  43     -16.994  35.512 132.144  0.50 18.84           C  
ATOM    241  CD2BLEU A  43     -14.754  35.887 131.068  0.50 19.52           C  
ATOM    242  N   GLN A  44     -14.383  31.079 130.139  1.00 20.60           N  
ATOM    243  CA  GLN A  44     -13.558  29.896 129.943  1.00 19.86           C  
ATOM    244  C   GLN A  44     -12.203  30.229 130.505  1.00 17.53           C  
ATOM    245  O   GLN A  44     -11.551  31.163 130.036  1.00 17.07           O  
ATOM    246  CB  GLN A  44     -13.399  29.578 128.456  1.00 22.58           C  
ATOM    247  CG  GLN A  44     -14.696  29.351 127.700  1.00 27.04           C  
ATOM    248  CD  GLN A  44     -15.632  28.409 128.410  1.00 31.56           C  
ATOM    249  OE1 GLN A  44     -15.214  27.377 128.940  1.00 36.68           O  
ATOM    250  NE2 GLN A  44     -16.919  28.762 128.436  1.00 35.30           N  
ATOM    251  N   ILE A  45     -11.774  29.464 131.502  1.00 14.85           N  
ATOM    252  CA  ILE A  45     -10.659  29.892 132.339  1.00 12.97           C  
ATOM    253  C   ILE A  45      -9.432  28.979 132.308  1.00 12.83           C  
ATOM    254  O   ILE A  45      -9.491  27.823 132.715  1.00 13.31           O  
ATOM    255  CB  ILE A  45     -11.118  30.109 133.802  1.00 12.48           C  
ATOM    256  CG1 ILE A  45     -12.335  31.047 133.900  1.00 12.51           C  
ATOM    257  CG2 ILE A  45      -9.941  30.581 134.664  1.00 12.36           C  
ATOM    258  CD1 ILE A  45     -12.087  32.465 133.415  1.00 12.86           C  
ATOM    259  N   LEU A  46      -8.293  29.515 131.881  1.00 12.32           N  
ATOM    260  CA  LEU A  46      -7.064  28.732 131.810  1.00 13.02           C  
ATOM    261  C   LEU A  46      -6.663  28.250 133.208  1.00 13.24           C  
ATOM    262  O   LEU A  46      -6.612  29.033 134.134  1.00 13.58           O  
ATOM    263  CB  LEU A  46      -5.903  29.590 131.267  1.00 12.59           C  
ATOM    264  CG  LEU A  46      -4.518  28.954 131.188  1.00 13.26           C  
ATOM    265  CD1 LEU A  46      -4.482  27.771 130.215  1.00 13.00           C  
ATOM    266  CD2 LEU A  46      -3.453  29.993 130.775  1.00 13.97           C  
ATOM    267  N   VAL A  47      -6.328  26.974 133.347  1.00 13.88           N  
ATOM    268  CA  VAL A  47      -5.759  26.477 134.601  1.00 14.38           C  
ATOM    269  C   VAL A  47      -4.229  26.666 134.646  1.00 15.38           C  
ATOM    270  O   VAL A  47      -3.500  26.037 133.885  1.00 15.59           O  
ATOM    271  CB  VAL A  47      -6.197  25.009 134.820  1.00 14.88           C  
ATOM    272  CG1 VAL A  47      -5.543  24.409 136.042  1.00 15.32           C  
ATOM    273  CG2 VAL A  47      -7.720  24.979 134.996  1.00 15.74           C  
ATOM    274  N   ASP A  48      -3.748  27.495 135.580  1.00 14.86           N  
ATOM    275  CA  ASP A  48      -2.318  27.866 135.639  1.00 14.11           C  
ATOM    276  C   ASP A  48      -1.730  27.692 137.029  1.00 13.60           C  
ATOM    277  O   ASP A  48      -1.894  28.552 137.885  1.00 14.05           O  
ATOM    278  CB  ASP A  48      -2.150  29.324 135.164  1.00 14.46           C  
ATOM    279  CG  ASP A  48      -0.679  29.782 135.120  1.00 14.81           C  
ATOM    280  OD1 ASP A  48       0.219  28.939 135.031  1.00 14.22           O  
ATOM    281  OD2 ASP A  48      -0.407  31.002 135.157  1.00 15.23           O  
ATOM    282  N   THR A  49      -0.978  26.615 137.232  1.00 13.26           N  
ATOM    283  CA  THR A  49      -0.259  26.398 138.496  1.00 12.97           C  
ATOM    284  C   THR A  49       1.027  27.222 138.643  1.00 12.56           C  
ATOM    285  O   THR A  49       1.694  27.134 139.673  1.00 12.45           O  
ATOM    286  CB  THR A  49       0.030  24.900 138.748  1.00 13.82           C  
ATOM    287  OG1 THR A  49       0.880  24.370 137.708  1.00 12.98           O  
ATOM    288  CG2 THR A  49      -1.284  24.116 138.799  1.00 13.18           C  
ATOM    289  N   GLY A  50       1.343  28.038 137.630  1.00 12.47           N  
ATOM    290  CA  GLY A  50       2.512  28.931 137.658  1.00 12.17           C  
ATOM    291  C   GLY A  50       2.268  30.402 137.999  1.00 12.57           C  
ATOM    292  O   GLY A  50       3.170  31.204 137.882  1.00 12.71           O  
ATOM    293  N   SER A  51       1.060  30.759 138.443  1.00 12.09           N  
ATOM    294  CA  SER A  51       0.778  32.156 138.880  1.00 11.87           C  
ATOM    295  C   SER A  51      -0.309  32.111 139.920  1.00 12.23           C  
ATOM    296  O   SER A  51      -0.819  31.017 140.227  1.00 11.55           O  
ATOM    297  CB  SER A  51       0.324  33.048 137.714  1.00 11.80           C  
ATOM    298  OG  SER A  51      -0.798  32.468 137.095  1.00 12.53           O  
ATOM    299  N   SER A  52      -0.669  33.284 140.451  1.00 11.68           N  
ATOM    300  CA  SER A  52      -1.537  33.313 141.631  1.00 12.35           C  
ATOM    301  C   SER A  52      -2.641  34.332 141.579  1.00 12.25           C  
ATOM    302  O   SER A  52      -3.244  34.614 142.626  1.00 12.85           O  
ATOM    303  CB  SER A  52      -0.688  33.551 142.880  1.00 11.77           C  
ATOM    304  OG  SER A  52       0.262  32.525 142.967  1.00 12.12           O  
ATOM    305  N   ASN A  53      -2.916  34.850 140.375  1.00 12.01           N  
ATOM    306  CA  ASN A  53      -4.025  35.775 140.153  1.00 12.42           C  
ATOM    307  C   ASN A  53      -5.156  35.164 139.334  1.00 12.54           C  
ATOM    308  O   ASN A  53      -4.923  34.442 138.358  1.00 12.85           O  
ATOM    309  CB  ASN A  53      -3.542  37.079 139.500  1.00 11.90           C  
ATOM    310  CG  ASN A  53      -2.865  38.022 140.505  1.00 12.13           C  
ATOM    311  OD1 ASN A  53      -1.688  37.886 140.791  1.00 11.86           O  
ATOM    312  ND2 ASN A  53      -3.606  39.017 140.996  1.00 12.12           N  
ATOM    313  N   PHE A  54      -6.376  35.473 139.737  1.00 12.84           N  
ATOM    314  CA  PHE A  54      -7.585  35.154 138.960  1.00 13.49           C  
ATOM    315  C   PHE A  54      -7.961  36.409 138.191  1.00 13.78           C  
ATOM    316  O   PHE A  54      -8.264  37.410 138.812  1.00 12.61           O  
ATOM    317  CB  PHE A  54      -8.740  34.804 139.910  1.00 13.76           C  
ATOM    318  CG  PHE A  54     -10.053  34.530 139.202  1.00 14.86           C  
ATOM    319  CD1 PHE A  54     -10.098  33.698 138.072  1.00 15.13           C  
ATOM    320  CD2 PHE A  54     -11.246  35.096 139.665  1.00 15.45           C  
ATOM    321  CE1 PHE A  54     -11.312  33.443 137.426  1.00 16.86           C  
ATOM    322  CE2 PHE A  54     -12.468  34.831 139.030  1.00 16.12           C  
ATOM    323  CZ  PHE A  54     -12.498  34.003 137.904  1.00 16.35           C  
ATOM    324  N   ALA A  55      -7.896  36.372 136.849  1.00 13.81           N  
ATOM    325  CA  ALA A  55      -8.161  37.549 136.021  1.00 13.87           C  
ATOM    326  C   ALA A  55      -8.925  37.160 134.782  1.00 13.83           C  
ATOM    327  O   ALA A  55      -8.712  36.105 134.229  1.00 12.87           O  
ATOM    328  CB  ALA A  55      -6.875  38.232 135.582  1.00 14.14           C  
ATOM    329  N   VAL A  56      -9.824  38.040 134.358  1.00 14.43           N  
ATOM    330  CA  VAL A  56     -10.648  37.786 133.185  1.00 14.11           C  
ATOM    331  C   VAL A  56     -10.579  38.980 132.251  1.00 13.78           C  
ATOM    332  O   VAL A  56     -10.379  40.116 132.683  1.00 14.14           O  
ATOM    333  CB  VAL A  56     -12.116  37.443 133.556  1.00 14.59           C  
ATOM    334  CG1 VAL A  56     -12.172  36.185 134.421  1.00 15.07           C  
ATOM    335  CG2 VAL A  56     -12.801  38.608 134.265  1.00 14.39           C  
ATOM    336  N   ALA A  57     -10.739  38.725 130.963  1.00 13.73           N  
ATOM    337  CA  ALA A  57     -10.876  39.818 130.023  1.00 13.71           C  
ATOM    338  C   ALA A  57     -12.076  40.666 130.447  1.00 14.41           C  
ATOM    339  O   ALA A  57     -13.133  40.145 130.789  1.00 14.38           O  
ATOM    340  CB  ALA A  57     -11.024  39.311 128.606  1.00 13.46           C  
ATOM    341  N   GLY A  58     -11.877  41.973 130.472  1.00 15.76           N  
ATOM    342  CA  GLY A  58     -12.906  42.867 130.915  1.00 17.87           C  
ATOM    343  C   GLY A  58     -13.326  43.773 129.792  1.00 18.81           C  
ATOM    344  O   GLY A  58     -14.163  44.621 129.984  1.00 21.19           O  
ATOM    345  N   THR A  59     -12.702  43.623 128.634  1.00 19.66           N  
ATOM    346  CA  THR A  59     -13.042  44.408 127.460  1.00 20.19           C  
ATOM    347  C   THR A  59     -12.831  43.478 126.261  1.00 21.21           C  
ATOM    348  O   THR A  59     -12.182  42.431 126.401  1.00 20.51           O  
ATOM    349  CB  THR A  59     -12.120  45.639 127.306  1.00 21.83           C  
ATOM    350  OG1 THR A  59     -10.812  45.198 126.914  1.00 24.18           O  
ATOM    351  CG2 THR A  59     -12.003  46.427 128.637  1.00 22.26           C  
ATOM    352  N   PRO A  60     -13.364  43.846 125.076  1.00 21.56           N  
ATOM    353  CA  PRO A  60     -13.096  43.039 123.877  1.00 21.41           C  
ATOM    354  C   PRO A  60     -11.612  42.885 123.554  1.00 21.85           C  
ATOM    355  O   PRO A  60     -10.795  43.771 123.859  1.00 21.11           O  
ATOM    356  CB  PRO A  60     -13.772  43.843 122.770  1.00 21.46           C  
ATOM    357  CG  PRO A  60     -14.912  44.503 123.464  1.00 21.01           C  
ATOM    358  CD  PRO A  60     -14.364  44.896 124.808  1.00 21.15           C  
ATOM    359  N   HIS A  61     -11.283  41.766 122.921  1.00 22.33           N  
ATOM    360  CA  HIS A  61      -9.963  41.543 122.368  1.00 23.71           C  
ATOM    361  C   HIS A  61     -10.094  40.679 121.115  1.00 23.99           C  
ATOM    362  O   HIS A  61     -10.967  39.832 121.048  1.00 24.82           O  
ATOM    363  CB  HIS A  61      -9.099  40.810 123.384  1.00 21.99           C  
ATOM    364  CG  HIS A  61      -7.653  40.756 123.016  1.00 22.45           C  
ATOM    365  ND1 HIS A  61      -7.138  39.823 122.140  1.00 22.71           N  
ATOM    366  CD2 HIS A  61      -6.605  41.511 123.421  1.00 21.53           C  
ATOM    367  CE1 HIS A  61      -5.838  40.019 122.009  1.00 21.52           C  
ATOM    368  NE2 HIS A  61      -5.492  41.038 122.773  1.00 21.55           N  
ATOM    369  N   SER A  62      -9.213  40.884 120.140  1.00 24.88           N  
ATOM    370  CA  SER A  62      -9.204  40.062 118.912  1.00 27.17           C  
ATOM    371  C   SER A  62      -9.309  38.546 119.111  1.00 26.57           C  
ATOM    372  O   SER A  62      -9.928  37.871 118.284  1.00 26.39           O  
ATOM    373  CB  SER A  62      -7.961  40.360 118.081  1.00 27.91           C  
ATOM    374  OG  SER A  62      -7.935  41.726 117.739  1.00 32.77           O  
ATOM    375  N   TYR A  63      -8.721  38.018 120.189  1.00 24.71           N  
ATOM    376  CA  TYR A  63      -8.579  36.565 120.370  1.00 23.89           C  
ATOM    377  C   TYR A  63      -9.481  35.964 121.436  1.00 25.56           C  
ATOM    378  O   TYR A  63      -9.268  34.840 121.901  1.00 26.23           O  
ATOM    379  CB  TYR A  63      -7.116  36.198 120.596  1.00 26.55           C  
ATOM    380  CG  TYR A  63      -6.251  36.667 119.446  1.00 26.88           C  
ATOM    381  CD1 TYR A  63      -6.710  36.562 118.130  1.00 27.95           C  
ATOM    382  CD2 TYR A  63      -4.998  37.238 119.663  1.00 28.36           C  
ATOM    383  CE1 TYR A  63      -5.949  37.011 117.064  1.00 29.38           C  
ATOM    384  CE2 TYR A  63      -4.216  37.677 118.597  1.00 28.47           C  
ATOM    385  CZ  TYR A  63      -4.707  37.562 117.306  1.00 28.60           C  
ATOM    386  OH  TYR A  63      -3.972  37.991 116.239  1.00 28.78           O  
ATOM    387  N   ILE A  64     -10.524  36.703 121.777  1.00 24.32           N  
ATOM    388  CA  ILE A  64     -11.535  36.218 122.710  1.00 26.64           C  
ATOM    389  C   ILE A  64     -12.919  36.487 122.130  1.00 27.67           C  
ATOM    390  O   ILE A  64     -13.104  37.449 121.378  1.00 25.84           O  
ATOM    391  CB  ILE A  64     -11.372  36.883 124.092  1.00 25.21           C  
ATOM    392  CG1 ILE A  64     -11.686  38.376 123.994  1.00 25.72           C  
ATOM    393  CG2 ILE A  64      -9.949  36.695 124.615  1.00 23.32           C  
ATOM    394  CD1 ILE A  64     -12.025  39.022 125.317  1.00 27.70           C  
ATOM    395  N   ASP A  65     -13.875  35.625 122.469  1.00 33.61           N  
ATOM    396  CA  ASP A  65     -15.264  35.747 121.996  1.00 38.06           C  
ATOM    397  C   ASP A  65     -16.112  36.555 122.939  1.00 37.46           C  
ATOM    398  O   ASP A  65     -17.097  37.161 122.536  1.00 39.37           O  
ATOM    399  CB  ASP A  65     -15.911  34.364 121.849  1.00 44.45           C  
ATOM    400  CG  ASP A  65     -15.414  33.617 120.634  1.00 51.07           C  
ATOM    401  OD1 ASP A  65     -14.904  34.272 119.697  1.00 51.24           O  
ATOM    402  OD2 ASP A  65     -15.522  32.369 120.620  1.00 58.53           O  
ATOM    403  N   THR A  66     -15.753  36.533 124.212  1.00 34.12           N  
ATOM    404  CA  THR A  66     -16.549  37.219 125.206  1.00 33.24           C  
ATOM    405  C   THR A  66     -15.682  37.660 126.348  1.00 30.64           C  
ATOM    406  O   THR A  66     -14.544  37.215 126.490  1.00 31.37           O  
ATOM    407  CB  THR A  66     -17.724  36.368 125.737  1.00 35.74           C  
ATOM    408  OG1 THR A  66     -18.462  37.136 126.703  1.00 37.64           O  
ATOM    409  CG2 THR A  66     -17.237  35.055 126.356  1.00 34.88           C  
ATOM    410  N   TYR A  67     -16.231  38.548 127.156  1.00 28.50           N  
ATOM    411  CA  TYR A  67     -15.482  39.098 128.259  1.00 26.95           C  
ATOM    412  C   TYR A  67     -16.437  39.318 129.401  1.00 25.42           C  
ATOM    413  O   TYR A  67     -17.658  39.172 129.243  1.00 24.56           O  
ATOM    414  CB  TYR A  67     -14.796  40.401 127.839  1.00 25.81           C  
ATOM    415  CG  TYR A  67     -15.739  41.517 127.388  1.00 27.40           C  
ATOM    416  CD1 TYR A  67     -16.152  41.610 126.056  1.00 27.77           C  
ATOM    417  CD2 TYR A  67     -16.173  42.494 128.281  1.00 27.89           C  
ATOM    418  CE1 TYR A  67     -16.991  42.624 125.641  1.00 29.41           C  
ATOM    419  CE2 TYR A  67     -17.015  43.515 127.872  1.00 30.24           C  
ATOM    420  CZ  TYR A  67     -17.412  43.571 126.550  1.00 29.92           C  
ATOM    421  OH  TYR A  67     -18.238  44.574 126.119  1.00 32.70           O  
ATOM    422  N   PHE A  68     -15.888  39.655 130.556  1.00 22.71           N  
ATOM    423  CA  PHE A  68     -16.711  39.898 131.710  1.00 22.98           C  
ATOM    424  C   PHE A  68     -17.030  41.373 131.778  1.00 23.85           C  
ATOM    425  O   PHE A  68     -16.131  42.201 131.822  1.00 23.61           O  
ATOM    426  CB  PHE A  68     -16.014  39.450 132.995  1.00 24.01           C  
ATOM    427  CG  PHE A  68     -16.847  39.651 134.230  1.00 23.81           C  
ATOM    428  CD1 PHE A  68     -18.090  39.021 134.354  1.00 24.35           C  
ATOM    429  CD2 PHE A  68     -16.398  40.462 135.271  1.00 24.63           C  
ATOM    430  CE1 PHE A  68     -18.862  39.195 135.496  1.00 24.07           C  
ATOM    431  CE2 PHE A  68     -17.172  40.646 136.412  1.00 24.75           C  
ATOM    432  CZ  PHE A  68     -18.402  40.005 136.525  1.00 24.51           C  
ATOM    433  N   ASP A  69     -18.324  41.683 131.764  1.00 25.49           N  
ATOM    434  CA  ASP A  69     -18.808  43.047 131.904  1.00 27.72           C  
ATOM    435  C   ASP A  69     -19.289  43.280 133.323  1.00 26.57           C  
ATOM    436  O   ASP A  69     -20.358  42.796 133.714  1.00 29.07           O  
ATOM    437  CB  ASP A  69     -19.952  43.312 130.934  1.00 29.46           C  
ATOM    438  CG  ASP A  69     -20.388  44.760 130.938  1.00 31.31           C  
ATOM    439  OD1 ASP A  69     -19.873  45.553 131.746  1.00 32.66           O  
ATOM    440  OD2 ASP A  69     -21.241  45.119 130.115  1.00 32.91           O  
ATOM    441  N   THR A  70     -18.505  44.048 134.072  1.00 27.15           N  
ATOM    442  CA  THR A  70     -18.787  44.360 135.479  1.00 29.20           C  
ATOM    443  C   THR A  70     -20.107  45.127 135.677  1.00 30.80           C  
ATOM    444  O   THR A  70     -20.797  44.931 136.684  1.00 30.69           O  
ATOM    445  CB  THR A  70     -17.636  45.166 136.123  1.00 27.44           C  
ATOM    446  OG1 THR A  70     -17.479  46.409 135.432  1.00 29.67           O  
ATOM    447  CG2 THR A  70     -16.306  44.398 136.032  1.00 27.56           C  
ATOM    448  N   GLU A  71     -20.460  45.987 134.725  1.00 34.17           N  
ATOM    449  CA  GLU A  71     -21.663  46.817 134.872  1.00 35.24           C  
ATOM    450  C   GLU A  71     -22.953  46.021 134.740  1.00 35.43           C  
ATOM    451  O   GLU A  71     -24.025  46.512 135.093  1.00 36.16           O  
ATOM    452  CB  GLU A  71     -21.632  47.999 133.909  1.00 40.02           C  
ATOM    453  CG  GLU A  71     -20.666  49.101 134.335  1.00 46.34           C  
ATOM    454  CD  GLU A  71     -20.340  50.089 133.213  1.00 53.34           C  
ATOM    455  OE1 GLU A  71     -20.417  49.708 132.019  1.00 52.83           O  
ATOM    456  OE2 GLU A  71     -20.003  51.261 133.524  1.00 58.49           O  
ATOM    457  N   ARG A  72     -22.849  44.789 134.250  1.00 34.76           N  
ATOM    458  CA  ARG A  72     -24.006  43.908 134.146  1.00 35.35           C  
ATOM    459  C   ARG A  72     -24.167  42.945 135.330  1.00 34.55           C  
ATOM    460  O   ARG A  72     -25.166  42.220 135.411  1.00 31.97           O  
ATOM    461  CB  ARG A  72     -23.977  43.137 132.829  1.00 37.37           C  
ATOM    462  CG  ARG A  72     -24.477  43.950 131.642  1.00 43.66           C  
ATOM    463  CD  ARG A  72     -25.130  43.072 130.580  1.00 46.71           C  
ATOM    464  NE  ARG A  72     -24.159  42.221 129.891  1.00 52.96           N  
ATOM    465  CZ  ARG A  72     -23.948  40.928 130.155  1.00 56.90           C  
ATOM    466  NH1 ARG A  72     -24.637  40.299 131.107  1.00 59.40           N  
ATOM    467  NH2 ARG A  72     -23.039  40.254 129.464  1.00 57.91           N  
ATOM    468  N   SER A  73     -23.193  42.934 136.242  1.00 30.42           N  
ATOM    469  CA  SER A  73     -23.284  42.109 137.451  1.00 28.48           C  
ATOM    470  C   SER A  73     -23.674  42.916 138.685  1.00 27.05           C  
ATOM    471  O   SER A  73     -22.976  43.856 139.074  1.00 28.53           O  
ATOM    472  CB  SER A  73     -21.966  41.389 137.743  1.00 26.57           C  
ATOM    473  OG  SER A  73     -22.026  40.820 139.040  1.00 25.02           O  
ATOM    474  N   SER A  74     -24.768  42.522 139.329  1.00 29.01           N  
ATOM    475  CA  SER A  74     -25.273  43.256 140.503  1.00 27.87           C  
ATOM    476  C   SER A  74     -24.457  43.010 141.770  1.00 28.49           C  
ATOM    477  O   SER A  74     -24.549  43.767 142.734  1.00 29.63           O  
ATOM    478  CB  SER A  74     -26.748  42.923 140.755  1.00 27.90           C  
ATOM    479  OG  SER A  74     -26.937  41.523 140.858  1.00 29.81           O  
ATOM    480  N   THR A  75     -23.648  41.959 141.771  1.00 26.97           N  
ATOM    481  CA  THR A  75     -22.880  41.592 142.960  1.00 25.65           C  
ATOM    482  C   THR A  75     -21.406  42.017 142.894  1.00 24.76           C  
ATOM    483  O   THR A  75     -20.644  41.789 143.828  1.00 25.63           O  
ATOM    484  CB  THR A  75     -22.993  40.080 143.219  1.00 26.58           C  
ATOM    485  OG1 THR A  75     -22.963  39.386 141.965  1.00 26.95           O  
ATOM    486  CG2 THR A  75     -24.332  39.756 143.911  1.00 28.27           C  
ATOM    487  N   TYR A  76     -21.000  42.641 141.799  1.00 21.78           N  
ATOM    488  CA  TYR A  76     -19.609  43.037 141.641  1.00 20.10           C  
ATOM    489  C   TYR A  76     -19.288  44.236 142.504  1.00 21.86           C  
ATOM    490  O   TYR A  76     -20.073  45.191 142.563  1.00 22.43           O  
ATOM    491  CB  TYR A  76     -19.297  43.394 140.184  1.00 18.22           C  
ATOM    492  CG  TYR A  76     -17.911  43.994 140.008  1.00 17.02           C  
ATOM    493  CD1 TYR A  76     -16.799  43.168 139.799  1.00 16.11           C  
ATOM    494  CD2 TYR A  76     -17.712  45.381 140.040  1.00 16.63           C  
ATOM    495  CE1 TYR A  76     -15.530  43.701 139.651  1.00 15.56           C  
ATOM    496  CE2 TYR A  76     -16.433  45.933 139.898  1.00 16.16           C  
ATOM    497  CZ  TYR A  76     -15.350  45.073 139.698  1.00 16.31           C  
ATOM    498  OH  TYR A  76     -14.079  45.559 139.540  1.00 15.75           O  
ATOM    499  N   ARG A  77     -18.127  44.208 143.140  1.00 20.14           N  
ATOM    500  CA  ARG A  77     -17.652  45.365 143.894  1.00 22.48           C  
ATOM    501  C   ARG A  77     -16.216  45.716 143.548  1.00 21.21           C  
ATOM    502  O   ARG A  77     -15.324  44.875 143.650  1.00 20.99           O  
ATOM    503  CB  ARG A  77     -17.742  45.092 145.395  1.00 24.29           C  
ATOM    504  CG  ARG A  77     -17.614  46.334 146.265  1.00 28.99           C  
ATOM    505  CD  ARG A  77     -17.803  46.010 147.758  1.00 31.95           C  
ATOM    506  NE  ARG A  77     -16.724  45.162 148.297  1.00 36.07           N  
ATOM    507  CZ  ARG A  77     -15.545  45.607 148.739  1.00 37.32           C  
ATOM    508  NH1 ARG A  77     -15.260  46.909 148.717  1.00 37.52           N  
ATOM    509  NH2 ARG A  77     -14.639  44.746 149.193  1.00 39.21           N  
ATOM    510  N   SER A  78     -15.988  46.977 143.210  1.00 20.90           N  
ATOM    511  CA  SER A  78     -14.624  47.459 142.953  1.00 20.41           C  
ATOM    512  C   SER A  78     -13.866  47.515 144.272  1.00 21.09           C  
ATOM    513  O   SER A  78     -14.403  47.963 145.283  1.00 21.55           O  
ATOM    514  CB  SER A  78     -14.643  48.830 142.292  1.00 20.35           C  
ATOM    515  OG  SER A  78     -13.341  49.411 142.264  1.00 22.33           O  
ATOM    516  N   LYS A  79     -12.629  47.028 144.278  1.00 20.86           N  
ATOM    517  CA  LYS A  79     -11.818  47.153 145.464  1.00 21.53           C  
ATOM    518  C   LYS A  79     -11.010  48.434 145.504  1.00 20.72           C  
ATOM    519  O   LYS A  79     -10.357  48.698 146.497  1.00 19.63           O  
ATOM    520  CB  LYS A  79     -10.924  45.925 145.667  1.00 23.60           C  
ATOM    521  CG  LYS A  79     -11.613  44.789 146.419  1.00 24.61           C  
ATOM    522  CD  LYS A  79     -10.570  43.730 146.721  1.00 27.81           C  
ATOM    523  CE  LYS A  79     -10.981  42.849 147.875  1.00 30.00           C  
ATOM    524  NZ  LYS A  79      -9.746  42.173 148.329  1.00 31.34           N  
ATOM    525  N   GLY A  80     -11.078  49.255 144.461  1.00 20.21           N  
ATOM    526  CA  GLY A  80     -10.409  50.564 144.514  1.00 20.51           C  
ATOM    527  C   GLY A  80      -8.939  50.662 144.096  1.00 21.60           C  
ATOM    528  O   GLY A  80      -8.311  51.688 144.278  1.00 21.42           O  
ATOM    529  N   PHE A  81      -8.389  49.607 143.502  1.00 21.31           N  
ATOM    530  CA  PHE A  81      -7.024  49.667 142.993  1.00 19.62           C  
ATOM    531  C   PHE A  81      -6.883  48.779 141.762  1.00 18.49           C  
ATOM    532  O   PHE A  81      -7.753  47.952 141.479  1.00 16.96           O  
ATOM    533  CB  PHE A  81      -6.031  49.255 144.085  1.00 20.12           C  
ATOM    534  CG  PHE A  81      -6.321  47.922 144.721  1.00 20.68           C  
ATOM    535  CD1 PHE A  81      -7.158  47.822 145.841  1.00 21.59           C  
ATOM    536  CD2 PHE A  81      -5.713  46.764 144.244  1.00 20.62           C  
ATOM    537  CE1 PHE A  81      -7.398  46.594 146.442  1.00 21.07           C  
ATOM    538  CE2 PHE A  81      -5.967  45.537 144.834  1.00 19.84           C  
ATOM    539  CZ  PHE A  81      -6.797  45.450 145.937  1.00 21.65           C  
ATOM    540  N   ASP A  82      -5.780  48.949 141.045  1.00 18.06           N  
ATOM    541  CA  ASP A  82      -5.530  48.202 139.817  1.00 17.62           C  
ATOM    542  C   ASP A  82      -4.402  47.217 140.097  1.00 17.45           C  
ATOM    543  O   ASP A  82      -3.935  47.089 141.241  1.00 16.04           O  
ATOM    544  CB  ASP A  82      -5.113  49.152 138.699  1.00 19.05           C  
ATOM    545  CG  ASP A  82      -3.800  49.881 138.995  1.00 20.32           C  
ATOM    546  OD1 ASP A  82      -3.452  50.022 140.172  1.00 23.27           O  
ATOM    547  OD2 ASP A  82      -3.113  50.326 138.056  1.00 23.52           O  
ATOM    548  N   VAL A  83      -3.959  46.544 139.055  1.00 15.97           N  
ATOM    549  CA  VAL A  83      -2.911  45.549 139.192  1.00 16.37           C  
ATOM    550  C   VAL A  83      -2.308  45.266 137.826  1.00 17.27           C  
ATOM    551  O   VAL A  83      -3.011  45.282 136.806  1.00 17.02           O  
ATOM    552  CB  VAL A  83      -3.479  44.240 139.806  1.00 16.77           C  
ATOM    553  CG1 VAL A  83      -4.492  43.586 138.865  1.00 15.10           C  
ATOM    554  CG2 VAL A  83      -2.361  43.243 140.155  1.00 15.68           C  
ATOM    555  N  ATHR A  84      -1.005  45.007 137.798  0.50 17.71           N  
ATOM    556  CA ATHR A  84      -0.375  44.527 136.571  0.50 17.93           C  
ATOM    557  C  ATHR A  84       0.434  43.261 136.882  0.50 18.10           C  
ATOM    558  O  ATHR A  84       1.080  43.168 137.932  0.50 17.69           O  
ATOM    559  CB ATHR A  84       0.416  45.640 135.833  0.50 17.91           C  
ATOM    560  OG1ATHR A  84       1.298  45.067 134.857  0.50 16.89           O  
ATOM    561  CG2ATHR A  84       1.216  46.501 136.804  0.50 18.35           C  
ATOM    562  N  BTHR A  84      -0.999  45.025 137.806  0.50 18.15           N  
ATOM    563  CA BTHR A  84      -0.353  44.505 136.606  0.50 18.80           C  
ATOM    564  C  BTHR A  84       0.334  43.193 136.954  0.50 18.53           C  
ATOM    565  O  BTHR A  84       0.840  43.014 138.072  0.50 17.79           O  
ATOM    566  CB BTHR A  84       0.672  45.480 135.998  0.50 19.43           C  
ATOM    567  OG1BTHR A  84       1.812  45.574 136.856  0.50 20.98           O  
ATOM    568  CG2BTHR A  84       0.071  46.860 135.808  0.50 18.82           C  
ATOM    569  N   VAL A  85       0.320  42.268 136.001  1.00 17.82           N  
ATOM    570  CA  VAL A  85       0.948  40.947 136.183  1.00 18.49           C  
ATOM    571  C   VAL A  85       1.807  40.652 134.966  1.00 19.47           C  
ATOM    572  O   VAL A  85       1.352  40.808 133.839  1.00 19.33           O  
ATOM    573  CB  VAL A  85      -0.088  39.816 136.450  1.00 18.38           C  
ATOM    574  CG1 VAL A  85       0.606  38.477 136.669  1.00 19.50           C  
ATOM    575  CG2 VAL A  85      -0.893  40.129 137.703  1.00 19.38           C  
ATOM    576  N   LYS A  86       3.069  40.272 135.196  1.00 20.63           N  
ATOM    577  CA  LYS A  86       3.936  39.863 134.096  1.00 22.78           C  
ATOM    578  C   LYS A  86       4.291  38.392 134.243  1.00 22.45           C  
ATOM    579  O   LYS A  86       4.705  37.967 135.314  1.00 21.09           O  
ATOM    580  CB  LYS A  86       5.238  40.655 134.093  1.00 24.19           C  
ATOM    581  CG  LYS A  86       5.120  42.148 133.897  1.00 27.10           C  
ATOM    582  CD  LYS A  86       6.525  42.747 133.992  1.00 28.06           C  
ATOM    583  CE  LYS A  86       6.544  44.206 133.554  0.50 27.61           C  
ATOM    584  NZ  LYS A  86       7.044  44.350 132.160  0.50 25.91           N  
ATOM    585  N   TYR A  87       4.158  37.644 133.149  1.00 23.75           N  
ATOM    586  CA  TYR A  87       4.569  36.249 133.065  1.00 24.71           C  
ATOM    587  C   TYR A  87       5.846  36.196 132.215  1.00 27.03           C  
ATOM    588  O   TYR A  87       6.283  37.225 131.668  1.00 25.69           O  
ATOM    589  CB  TYR A  87       3.454  35.405 132.439  1.00 24.90           C  
ATOM    590  CG  TYR A  87       2.086  35.619 133.052  1.00 24.74           C  
ATOM    591  CD1 TYR A  87       1.269  36.678 132.644  1.00 24.48           C  
ATOM    592  CD2 TYR A  87       1.594  34.745 134.015  1.00 24.41           C  
ATOM    593  CE1 TYR A  87       0.018  36.877 133.212  1.00 25.05           C  
ATOM    594  CE2 TYR A  87       0.328  34.912 134.564  1.00 24.73           C  
ATOM    595  CZ  TYR A  87      -0.460  35.978 134.159  1.00 23.76           C  
ATOM    596  OH  TYR A  87      -1.693  36.147 134.722  1.00 24.81           O  
ATOM    597  N   THR A  88       6.452  35.012 132.118  1.00 27.33           N  
ATOM    598  CA  THR A  88       7.712  34.843 131.375  1.00 29.15           C  
ATOM    599  C   THR A  88       7.545  35.382 129.962  1.00 29.20           C  
ATOM    600  O   THR A  88       8.395  36.091 129.460  1.00 34.97           O  
ATOM    601  CB  THR A  88       8.237  33.384 131.420  1.00 28.55           C  
ATOM    602  OG1 THR A  88       7.145  32.465 131.282  1.00 30.35           O  
ATOM    603  CG2 THR A  88       8.875  33.125 132.764  1.00 27.75           C  
ATOM    604  N   GLN A  89       6.415  35.084 129.344  1.00 32.10           N  
ATOM    605  CA  GLN A  89       5.950  35.910 128.245  1.00 34.17           C  
ATOM    606  C   GLN A  89       4.492  36.333 128.418  1.00 32.54           C  
ATOM    607  O   GLN A  89       3.627  35.544 128.850  1.00 34.54           O  
ATOM    608  CB  GLN A  89       6.255  35.315 126.865  1.00 38.38           C  
ATOM    609  CG  GLN A  89       7.461  36.011 126.221  1.00 40.99           C  
ATOM    610  CD  GLN A  89       8.086  35.243 125.062  1.00 43.52           C  
ATOM    611  OE1 GLN A  89       8.616  35.845 124.129  1.00 45.11           O  
ATOM    612  NE2 GLN A  89       8.040  33.911 125.124  1.00 42.70           N  
ATOM    613  N   GLY A  90       4.252  37.600 128.111  1.00 28.13           N  
ATOM    614  CA  GLY A  90       2.934  38.178 128.235  1.00 22.92           C  
ATOM    615  C   GLY A  90       2.751  38.933 129.532  1.00 20.29           C  
ATOM    616  O   GLY A  90       3.427  38.678 130.543  1.00 19.79           O  
ATOM    617  N   SER A  91       1.829  39.888 129.488  1.00 18.70           N  
ATOM    618  CA  SER A  91       1.532  40.711 130.644  1.00 17.31           C  
ATOM    619  C   SER A  91       0.163  41.333 130.440  1.00 15.58           C  
ATOM    620  O   SER A  91      -0.380  41.349 129.331  1.00 14.39           O  
ATOM    621  CB  SER A  91       2.603  41.807 130.818  1.00 17.46           C  
ATOM    622  OG  SER A  91       2.532  42.712 129.738  1.00 18.80           O  
ATOM    623  N   TRP A  92      -0.418  41.784 131.540  1.00 14.36           N  
ATOM    624  CA  TRP A  92      -1.678  42.480 131.478  1.00 13.95           C  
ATOM    625  C   TRP A  92      -1.813  43.431 132.646  1.00 13.55           C  
ATOM    626  O   TRP A  92      -1.101  43.303 133.669  1.00 13.37           O  
ATOM    627  CB  TRP A  92      -2.878  41.505 131.402  1.00 13.71           C  
ATOM    628  CG  TRP A  92      -3.003  40.500 132.558  1.00 14.16           C  
ATOM    629  CD1 TRP A  92      -2.701  39.161 132.517  1.00 14.64           C  
ATOM    630  CD2 TRP A  92      -3.482  40.756 133.891  1.00 14.60           C  
ATOM    631  NE1 TRP A  92      -2.951  38.570 133.743  1.00 15.09           N  
ATOM    632  CE2 TRP A  92      -3.418  39.526 134.607  1.00 14.89           C  
ATOM    633  CE3 TRP A  92      -3.927  41.907 134.559  1.00 14.54           C  
ATOM    634  CZ2 TRP A  92      -3.784  39.419 135.950  1.00 15.01           C  
ATOM    635  CZ3 TRP A  92      -4.296  41.798 135.893  1.00 14.68           C  
ATOM    636  CH2 TRP A  92      -4.228  40.563 136.576  1.00 14.44           C  
ATOM    637  N   THR A  93      -2.733  44.378 132.480  1.00 14.27           N  
ATOM    638  CA  THR A  93      -3.102  45.335 133.503  1.00 14.09           C  
ATOM    639  C   THR A  93      -4.626  45.307 133.578  1.00 14.09           C  
ATOM    640  O   THR A  93      -5.291  45.218 132.558  1.00 13.43           O  
ATOM    641  CB  THR A  93      -2.618  46.759 133.162  1.00 14.66           C  
ATOM    642  OG1 THR A  93      -1.193  46.731 133.028  1.00 15.21           O  
ATOM    643  CG2 THR A  93      -2.986  47.763 134.301  1.00 14.46           C  
ATOM    644  N   GLY A  94      -5.158  45.380 134.791  1.00 14.36           N  
ATOM    645  CA  GLY A  94      -6.595  45.358 135.010  1.00 14.74           C  
ATOM    646  C   GLY A  94      -7.039  46.030 136.307  1.00 15.52           C  
ATOM    647  O   GLY A  94      -6.201  46.446 137.121  1.00 15.66           O  
ATOM    648  N   PHE A  95      -8.355  46.123 136.505  1.00 15.00           N  
ATOM    649  CA  PHE A  95      -8.878  46.629 137.770  1.00 15.52           C  
ATOM    650  C   PHE A  95      -9.152  45.468 138.684  1.00 15.70           C  
ATOM    651  O   PHE A  95      -9.331  44.341 138.234  1.00 17.48           O  
ATOM    652  CB  PHE A  95     -10.137  47.481 137.553  1.00 14.10           C  
ATOM    653  CG  PHE A  95      -9.875  48.719 136.745  1.00 13.97           C  
ATOM    654  CD1 PHE A  95      -9.253  49.815 137.316  1.00 13.07           C  
ATOM    655  CD2 PHE A  95     -10.249  48.773 135.409  1.00 13.13           C  
ATOM    656  CE1 PHE A  95      -8.986  50.941 136.572  1.00 13.39           C  
ATOM    657  CE2 PHE A  95      -9.997  49.902 134.651  1.00 13.74           C  
ATOM    658  CZ  PHE A  95      -9.350  50.986 135.225  1.00 13.75           C  
ATOM    659  N   VAL A  96      -9.166  45.732 139.978  1.00 16.79           N  
ATOM    660  CA  VAL A  96      -9.387  44.681 140.945  1.00 16.93           C  
ATOM    661  C   VAL A  96     -10.735  44.899 141.654  1.00 17.77           C  
ATOM    662  O   VAL A  96     -10.990  45.965 142.204  1.00 18.87           O  
ATOM    663  CB  VAL A  96      -8.254  44.678 141.992  1.00 16.96           C  
ATOM    664  CG1 VAL A  96      -8.413  43.524 142.973  1.00 17.59           C  
ATOM    665  CG2 VAL A  96      -6.895  44.619 141.314  1.00 16.71           C  
ATOM    666  N   GLY A  97     -11.583  43.893 141.636  1.00 17.98           N  
ATOM    667  CA  GLY A  97     -12.752  43.872 142.514  1.00 18.35           C  
ATOM    668  C   GLY A  97     -13.040  42.495 143.032  1.00 19.28           C  
ATOM    669  O   GLY A  97     -12.138  41.655 143.139  1.00 17.97           O  
ATOM    670  N   GLU A  98     -14.298  42.271 143.417  1.00 19.99           N  
ATOM    671  CA  GLU A  98     -14.723  40.966 143.855  1.00 21.43           C  
ATOM    672  C   GLU A  98     -16.103  40.682 143.316  1.00 21.76           C  
ATOM    673  O   GLU A  98     -16.909  41.600 143.090  1.00 23.57           O  
ATOM    674  CB  GLU A  98     -14.698  40.862 145.389  1.00 24.99           C  
ATOM    675  CG  GLU A  98     -15.592  41.879 146.070  1.00 27.31           C  
ATOM    676  CD  GLU A  98     -15.604  41.756 147.582  1.00 31.45           C  
ATOM    677  OE1 GLU A  98     -14.525  41.533 148.184  1.00 30.96           O  
ATOM    678  OE2 GLU A  98     -16.714  41.892 148.154  1.00 35.65           O  
ATOM    679  N   ASP A  99     -16.378  39.413 143.096  1.00 20.64           N  
ATOM    680  CA  ASP A  99     -17.714  39.004 142.668  1.00 20.96           C  
ATOM    681  C   ASP A  99     -17.903  37.540 142.983  1.00 20.85           C  
ATOM    682  O   ASP A  99     -16.941  36.851 143.338  1.00 19.41           O  
ATOM    683  CB  ASP A  99     -17.936  39.262 141.157  1.00 20.29           C  
ATOM    684  CG  ASP A  99     -19.395  39.512 140.820  1.00 20.60           C  
ATOM    685  OD1 ASP A  99     -20.281  39.005 141.534  1.00 21.23           O  
ATOM    686  OD2 ASP A  99     -19.676  40.223 139.839  1.00 22.12           O  
ATOM    687  N   LEU A 100     -19.142  37.072 142.834  1.00 21.27           N  
ATOM    688  CA  LEU A 100     -19.513  35.681 143.076  1.00 22.61           C  
ATOM    689  C   LEU A 100     -19.236  34.823 141.864  1.00 23.22           C  
ATOM    690  O   LEU A 100     -19.496  35.228 140.719  1.00 24.15           O  
ATOM    691  CB  LEU A 100     -21.002  35.575 143.457  1.00 23.76           C  
ATOM    692  CG  LEU A 100     -21.436  36.292 144.733  1.00 23.72           C  
ATOM    693  CD1 LEU A 100     -22.951  36.301 144.833  1.00 25.63           C  
ATOM    694  CD2 LEU A 100     -20.802  35.645 145.961  1.00 25.59           C  
ATOM    695  N   VAL A 101     -18.676  33.648 142.124  1.00 24.17           N  
ATOM    696  CA  VAL A 101     -18.328  32.694 141.084  1.00 25.23           C  
ATOM    697  C   VAL A 101     -18.949  31.334 141.398  1.00 24.77           C  
ATOM    698  O   VAL A 101     -18.948  30.888 142.554  1.00 25.88           O  
ATOM    699  CB  VAL A 101     -16.786  32.578 140.924  1.00 25.99           C  
ATOM    700  CG1 VAL A 101     -16.396  31.394 140.044  1.00 27.45           C  
ATOM    701  CG2 VAL A 101     -16.222  33.861 140.337  1.00 26.66           C  
ATOM    702  N   THR A 102     -19.501  30.697 140.370  1.00 25.26           N  
ATOM    703  CA  THR A 102     -19.974  29.320 140.454  1.00 27.44           C  
ATOM    704  C   THR A 102     -19.108  28.527 139.498  1.00 27.70           C  
ATOM    705  O   THR A 102     -18.890  28.963 138.371  1.00 30.58           O  
ATOM    706  CB  THR A 102     -21.442  29.179 139.981  1.00 28.66           C  
ATOM    707  OG1 THR A 102     -22.291  30.076 140.708  1.00 31.48           O  
ATOM    708  CG2 THR A 102     -21.936  27.762 140.171  1.00 31.40           C  
ATOM    709  N   ILE A 103     -18.616  27.374 139.936  1.00 25.61           N  
ATOM    710  CA  ILE A 103     -17.988  26.418 139.021  1.00 27.51           C  
ATOM    711  C   ILE A 103     -19.026  25.318 138.748  1.00 29.21           C  
ATOM    712  O   ILE A 103     -19.277  24.481 139.617  1.00 30.26           O  
ATOM    713  CB  ILE A 103     -16.681  25.834 139.612  1.00 25.62           C  
ATOM    714  CG1 ILE A 103     -15.657  26.950 139.853  1.00 25.32           C  
ATOM    715  CG2 ILE A 103     -16.068  24.789 138.689  1.00 25.72           C  
ATOM    716  CD1 ILE A 103     -14.531  26.526 140.775  1.00 25.39           C  
ATOM    717  N   PRO A 104     -19.645  25.323 137.555  1.00 31.30           N  
ATOM    718  CA  PRO A 104     -20.756  24.399 137.311  1.00 33.55           C  
ATOM    719  C   PRO A 104     -20.338  22.947 137.501  1.00 37.40           C  
ATOM    720  O   PRO A 104     -21.069  22.184 138.149  1.00 36.54           O  
ATOM    721  CB  PRO A 104     -21.118  24.653 135.835  1.00 32.87           C  
ATOM    722  CG  PRO A 104     -20.540  25.984 135.516  1.00 33.59           C  
ATOM    723  CD  PRO A 104     -19.273  26.042 136.323  1.00 31.00           C  
ATOM    724  N   LYS A 105     -19.173  22.583 136.947  1.00 41.05           N  
ATOM    725  CA  LYS A 105     -18.587  21.249 137.124  1.00 43.75           C  
ATOM    726  C   LYS A 105     -17.677  21.192 138.365  1.00 47.42           C  
ATOM    727  O   LYS A 105     -16.445  21.119 138.255  1.00 47.53           O  
ATOM    728  CB  LYS A 105     -17.865  20.760 135.843  1.00 40.97           C  
ATOM    729  CG  LYS A 105     -18.805  20.348 134.712  1.00 40.93           C  
ATOM    730  CD  LYS A 105     -18.208  19.368 133.711  1.00 41.21           C  
ATOM    731  CE  LYS A 105     -18.454  17.900 134.075  1.00 42.18           C  
ATOM    732  NZ  LYS A 105     -17.437  17.365 135.039  1.00 38.34           N  
ATOM    733  N   GLY A 106     -18.304  21.216 139.543  1.00 50.11           N  
ATOM    734  CA  GLY A 106     -17.591  21.168 140.822  1.00 51.29           C  
ATOM    735  C   GLY A 106     -18.409  21.650 142.013  1.00 54.40           C  
ATOM    736  O   GLY A 106     -18.763  20.858 142.890  1.00 55.17           O  
ATOM    737  N   PHE A 107     -18.701  22.953 142.042  1.00 54.63           N  
ATOM    738  CA  PHE A 107     -19.387  23.591 143.173  1.00 53.99           C  
ATOM    739  C   PHE A 107     -20.585  24.421 142.726  1.00 57.23           C  
ATOM    740  O   PHE A 107     -20.421  25.514 142.161  1.00 57.77           O  
ATOM    741  CB  PHE A 107     -18.417  24.480 143.958  1.00 52.87           C  
ATOM    742  CG  PHE A 107     -17.158  23.781 144.366  1.00 50.62           C  
ATOM    743  CD1 PHE A 107     -16.109  23.625 143.464  1.00 49.04           C  
ATOM    744  CD2 PHE A 107     -17.029  23.259 145.641  1.00 47.53           C  
ATOM    745  CE1 PHE A 107     -14.951  22.960 143.831  1.00 47.57           C  
ATOM    746  CE2 PHE A 107     -15.872  22.603 146.017  1.00 48.63           C  
ATOM    747  CZ  PHE A 107     -14.831  22.452 145.110  1.00 47.37           C  
ATOM    748  N   ASN A 108     -21.781  23.903 143.005  1.00 57.41           N  
ATOM    749  CA  ASN A 108     -23.031  24.577 142.663  1.00 56.46           C  
ATOM    750  C   ASN A 108     -23.405  25.723 143.600  1.00 53.92           C  
ATOM    751  O   ASN A 108     -24.296  26.513 143.285  1.00 56.38           O  
ATOM    752  CB  ASN A 108     -24.177  23.564 142.561  1.00 58.26           C  
ATOM    753  CG  ASN A 108     -24.141  22.766 141.268  0.50 56.72           C  
ATOM    754  OD1 ASN A 108     -24.648  21.645 141.206  0.50 56.89           O  
ATOM    755  ND2 ASN A 108     -23.541  23.341 140.227  0.50 55.99           N  
ATOM    756  N   THR A 109     -22.739  25.808 144.752  1.00 50.47           N  
ATOM    757  CA  THR A 109     -22.871  26.980 145.619  1.00 44.74           C  
ATOM    758  C   THR A 109     -21.892  28.031 145.109  1.00 41.08           C  
ATOM    759  O   THR A 109     -20.845  27.681 144.570  1.00 41.07           O  
ATOM    760  CB  THR A 109     -22.513  26.676 147.083  1.00 45.41           C  
ATOM    761  OG1 THR A 109     -22.734  25.289 147.368  1.00 49.26           O  
ATOM    762  CG2 THR A 109     -23.345  27.547 148.024  1.00 45.49           C  
ATOM    763  N   SER A 110     -22.220  29.303 145.279  1.00 35.94           N  
ATOM    764  CA  SER A 110     -21.337  30.359 144.830  1.00 35.78           C  
ATOM    765  C   SER A 110     -20.448  30.861 145.966  1.00 36.48           C  
ATOM    766  O   SER A 110     -20.817  30.800 147.137  1.00 36.31           O  
ATOM    767  CB  SER A 110     -22.142  31.509 144.227  1.00 36.35           C  
ATOM    768  OG  SER A 110     -22.699  32.292 145.252  1.00 35.97           O  
ATOM    769  N   PHE A 111     -19.274  31.367 145.608  1.00 33.82           N  
ATOM    770  CA  PHE A 111     -18.334  31.884 146.590  1.00 31.28           C  
ATOM    771  C   PHE A 111     -17.736  33.194 146.089  1.00 28.24           C  
ATOM    772  O   PHE A 111     -17.725  33.462 144.877  1.00 26.95           O  
ATOM    773  CB  PHE A 111     -17.266  30.836 146.916  1.00 34.23           C  
ATOM    774  CG  PHE A 111     -16.629  30.231 145.708  1.00 34.77           C  
ATOM    775  CD1 PHE A 111     -17.266  29.208 145.005  1.00 37.15           C  
ATOM    776  CD2 PHE A 111     -15.391  30.685 145.267  1.00 37.41           C  
ATOM    777  CE1 PHE A 111     -16.681  28.659 143.873  1.00 38.63           C  
ATOM    778  CE2 PHE A 111     -14.789  30.136 144.136  1.00 36.02           C  
ATOM    779  CZ  PHE A 111     -15.438  29.122 143.438  1.00 38.06           C  
ATOM    780  N   LEU A 112     -17.291  34.028 147.023  1.00 25.14           N  
ATOM    781  CA  LEU A 112     -16.830  35.360 146.685  1.00 22.98           C  
ATOM    782  C   LEU A 112     -15.315  35.294 146.535  1.00 22.06           C  
ATOM    783  O   LEU A 112     -14.631  34.703 147.380  1.00 22.02           O  
ATOM    784  CB  LEU A 112     -17.256  36.372 147.751  1.00 24.42           C  
ATOM    785  CG  LEU A 112     -17.003  37.865 147.556  1.00 24.84           C  
ATOM    786  CD1 LEU A 112     -17.936  38.476 146.513  1.00 25.70           C  
ATOM    787  CD2 LEU A 112     -17.149  38.552 148.905  1.00 27.56           C  
ATOM    788  N   VAL A 113     -14.808  35.882 145.452  1.00 19.38           N  
ATOM    789  CA  VAL A 113     -13.381  35.839 145.135  1.00 18.17           C  
ATOM    790  C   VAL A 113     -12.909  37.175 144.626  1.00 16.65           C  
ATOM    791  O   VAL A 113     -13.676  37.933 144.031  1.00 17.66           O  
ATOM    792  CB  VAL A 113     -13.039  34.735 144.096  1.00 17.06           C  
ATOM    793  CG1 VAL A 113     -13.413  33.369 144.631  1.00 16.65           C  
ATOM    794  CG2 VAL A 113     -13.745  34.984 142.781  1.00 17.47           C  
ATOM    795  N   ASN A 114     -11.630  37.454 144.821  1.00 16.53           N  
ATOM    796  CA  ASN A 114     -11.007  38.568 144.107  1.00 16.12           C  
ATOM    797  C   ASN A 114     -10.994  38.327 142.589  1.00 16.01           C  
ATOM    798  O   ASN A 114     -10.834  37.190 142.147  1.00 16.88           O  
ATOM    799  CB  ASN A 114      -9.605  38.794 144.645  1.00 15.56           C  
ATOM    800  CG  ASN A 114      -9.633  39.295 146.080  1.00 17.49           C  
ATOM    801  OD1 ASN A 114     -10.448  40.178 146.409  1.00 17.59           O  
ATOM    802  ND2 ASN A 114      -8.774  38.740 146.938  1.00 14.28           N  
ATOM    803  N   ILE A 115     -11.166  39.384 141.806  1.00 15.07           N  
ATOM    804  CA  ILE A 115     -11.120  39.238 140.337  1.00 15.79           C  
ATOM    805  C   ILE A 115     -10.478  40.464 139.718  1.00 15.57           C  
ATOM    806  O   ILE A 115     -10.823  41.609 140.080  1.00 15.71           O  
ATOM    807  CB  ILE A 115     -12.518  38.924 139.741  1.00 16.11           C  
ATOM    808  CG1 ILE A 115     -12.456  38.628 138.237  1.00 16.36           C  
ATOM    809  CG2 ILE A 115     -13.523  40.045 140.015  1.00 17.32           C  
ATOM    810  CD1 ILE A 115     -13.798  38.127 137.693  1.00 18.17           C  
ATOM    811  N   ALA A 116      -9.512  40.219 138.824  1.00 15.19           N  
ATOM    812  CA  ALA A 116      -8.899  41.297 138.068  1.00 15.00           C  
ATOM    813  C   ALA A 116      -9.533  41.283 136.688  1.00 15.19           C  
ATOM    814  O   ALA A 116      -9.629  40.242 136.050  1.00 15.74           O  
ATOM    815  CB  ALA A 116      -7.400  41.109 138.004  1.00 15.37           C  
ATOM    816  N   THR A 117     -10.034  42.439 136.259  1.00 15.26           N  
ATOM    817  CA  THR A 117     -10.692  42.557 134.978  1.00 14.73           C  
ATOM    818  C   THR A 117      -9.728  43.279 134.055  1.00 14.11           C  
ATOM    819  O   THR A 117      -9.411  44.455 134.272  1.00 14.11           O  
ATOM    820  CB  THR A 117     -12.013  43.341 135.080  1.00 15.41           C  
ATOM    821  OG1 THR A 117     -11.844  44.455 135.973  1.00 14.86           O  
ATOM    822  CG2 THR A 117     -13.154  42.428 135.569  1.00 16.58           C  
ATOM    823  N   ILE A 118      -9.211  42.538 133.076  1.00 14.21           N  
ATOM    824  CA  ILE A 118      -8.150  42.998 132.162  1.00 15.10           C  
ATOM    825  C   ILE A 118      -8.661  43.975 131.102  1.00 15.35           C  
ATOM    826  O   ILE A 118      -9.599  43.652 130.399  1.00 17.01           O  
ATOM    827  CB  ILE A 118      -7.495  41.786 131.448  1.00 14.78           C  
ATOM    828  CG1 ILE A 118      -6.901  40.814 132.479  1.00 15.10           C  
ATOM    829  CG2 ILE A 118      -6.443  42.264 130.468  1.00 15.30           C  
ATOM    830  CD1 ILE A 118      -6.585  39.435 131.939  1.00 14.87           C  
ATOM    831  N   PHE A 119      -8.030  45.151 130.973  1.00 15.92           N  
ATOM    832  CA  PHE A 119      -8.365  46.102 129.897  1.00 15.83           C  
ATOM    833  C   PHE A 119      -7.193  46.328 128.939  1.00 16.78           C  
ATOM    834  O   PHE A 119      -7.360  46.902 127.847  1.00 16.12           O  
ATOM    835  CB  PHE A 119      -8.804  47.454 130.490  1.00 15.35           C  
ATOM    836  CG  PHE A 119      -7.736  48.134 131.304  1.00 14.06           C  
ATOM    837  CD1 PHE A 119      -6.725  48.840 130.676  1.00 14.74           C  
ATOM    838  CD2 PHE A 119      -7.741  48.054 132.697  1.00 14.82           C  
ATOM    839  CE1 PHE A 119      -5.725  49.457 131.393  1.00 14.92           C  
ATOM    840  CE2 PHE A 119      -6.738  48.690 133.438  1.00 14.68           C  
ATOM    841  CZ  PHE A 119      -5.733  49.385 132.772  1.00 14.80           C  
ATOM    842  N   GLU A 120      -6.004  45.912 129.367  1.00 16.46           N  
ATOM    843  CA  GLU A 120      -4.824  46.021 128.532  1.00 18.55           C  
ATOM    844  C   GLU A 120      -3.968  44.762 128.616  1.00 16.79           C  
ATOM    845  O   GLU A 120      -3.752  44.244 129.712  1.00 16.66           O  
ATOM    846  CB  GLU A 120      -4.007  47.233 128.977  1.00 20.72           C  
ATOM    847  CG  GLU A 120      -2.811  47.531 128.111  1.00 26.19           C  
ATOM    848  CD  GLU A 120      -2.015  48.670 128.706  1.00 28.42           C  
ATOM    849  OE1 GLU A 120      -2.414  49.834 128.507  1.00 29.55           O  
ATOM    850  OE2 GLU A 120      -1.012  48.385 129.386  1.00 31.51           O  
ATOM    851  N   SER A 121      -3.435  44.303 127.481  1.00 15.82           N  
ATOM    852  CA  SER A 121      -2.559  43.132 127.497  1.00 15.96           C  
ATOM    853  C   SER A 121      -1.566  43.086 126.330  1.00 16.10           C  
ATOM    854  O   SER A 121      -1.786  43.679 125.306  1.00 15.87           O  
ATOM    855  CB  SER A 121      -3.379  41.830 127.555  1.00 15.19           C  
ATOM    856  OG  SER A 121      -4.122  41.619 126.361  1.00 17.14           O  
ATOM    857  N   GLU A 122      -0.501  42.327 126.502  1.00 17.07           N  
ATOM    858  CA  GLU A 122       0.533  42.201 125.484  1.00 19.58           C  
ATOM    859  C   GLU A 122       0.944  40.733 125.535  1.00 18.63           C  
ATOM    860  O   GLU A 122       1.348  40.244 126.587  1.00 16.54           O  
ATOM    861  CB  GLU A 122       1.709  43.155 125.834  1.00 20.48           C  
ATOM    862  CG  GLU A 122       3.097  42.772 125.315  0.50 26.86           C  
ATOM    863  CD  GLU A 122       3.442  43.429 123.987  0.50 30.14           C  
ATOM    864  OE1 GLU A 122       2.508  43.781 123.237  0.50 33.56           O  
ATOM    865  OE2 GLU A 122       4.651  43.593 123.677  1.00 36.99           O  
ATOM    866  N   ASN A 123       0.826  40.054 124.397  1.00 18.96           N  
ATOM    867  CA  ASN A 123       1.319  38.683 124.212  1.00 20.48           C  
ATOM    868  C   ASN A 123       0.732  37.690 125.216  1.00 19.80           C  
ATOM    869  O   ASN A 123       1.423  36.786 125.676  1.00 18.34           O  
ATOM    870  CB  ASN A 123       2.842  38.657 124.290  1.00 23.72           C  
ATOM    871  CG  ASN A 123       3.489  39.311 123.098  1.00 29.56           C  
ATOM    872  OD1 ASN A 123       2.949  39.291 121.982  1.00 32.70           O  
ATOM    873  ND2 ASN A 123       4.657  39.890 123.317  1.00 33.97           N  
ATOM    874  N   PHE A 124      -0.540  37.892 125.552  1.00 18.96           N  
ATOM    875  CA  PHE A 124      -1.201  37.134 126.601  1.00 18.32           C  
ATOM    876  C   PHE A 124      -2.396  36.370 126.018  1.00 17.88           C  
ATOM    877  O   PHE A 124      -2.443  35.138 126.109  1.00 19.83           O  
ATOM    878  CB  PHE A 124      -1.616  38.064 127.767  1.00 16.81           C  
ATOM    879  CG  PHE A 124      -2.344  37.353 128.879  1.00 16.77           C  
ATOM    880  CD1 PHE A 124      -1.645  36.597 129.812  1.00 17.22           C  
ATOM    881  CD2 PHE A 124      -3.732  37.423 128.975  1.00 17.62           C  
ATOM    882  CE1 PHE A 124      -2.310  35.920 130.823  1.00 17.56           C  
ATOM    883  CE2 PHE A 124      -4.415  36.763 129.996  1.00 17.14           C  
ATOM    884  CZ  PHE A 124      -3.696  36.003 130.925  1.00 18.15           C  
ATOM    885  N   PHE A 125      -3.358  37.077 125.430  1.00 16.13           N  
ATOM    886  CA  PHE A 125      -4.430  36.398 124.680  1.00 16.24           C  
ATOM    887  C   PHE A 125      -3.917  36.156 123.270  1.00 17.86           C  
ATOM    888  O   PHE A 125      -3.841  37.081 122.483  1.00 18.80           O  
ATOM    889  CB  PHE A 125      -5.712  37.236 124.628  1.00 14.96           C  
ATOM    890  CG  PHE A 125      -6.354  37.463 125.971  1.00 14.92           C  
ATOM    891  CD1 PHE A 125      -6.760  36.379 126.769  1.00 14.52           C  
ATOM    892  CD2 PHE A 125      -6.534  38.764 126.452  1.00 14.50           C  
ATOM    893  CE1 PHE A 125      -7.351  36.586 128.029  1.00 13.78           C  
ATOM    894  CE2 PHE A 125      -7.122  38.975 127.701  1.00 15.05           C  
ATOM    895  CZ  PHE A 125      -7.528  37.898 128.483  1.00 13.98           C  
ATOM    896  N   LEU A 126      -3.530  34.918 122.958  1.00 18.07           N  
ATOM    897  CA  LEU A 126      -2.823  34.650 121.688  1.00 18.20           C  
ATOM    898  C   LEU A 126      -3.738  33.958 120.684  1.00 17.42           C  
ATOM    899  O   LEU A 126      -4.687  33.297 121.084  1.00 16.21           O  
ATOM    900  CB  LEU A 126      -1.618  33.742 121.931  1.00 19.62           C  
ATOM    901  CG  LEU A 126      -0.578  34.186 122.969  1.00 22.48           C  
ATOM    902  CD1 LEU A 126       0.139  32.962 123.531  1.00 22.86           C  
ATOM    903  CD2 LEU A 126       0.382  35.206 122.374  1.00 21.91           C  
ATOM    904  N   PRO A 127      -3.441  34.075 119.372  1.00 18.05           N  
ATOM    905  CA  PRO A 127      -4.368  33.422 118.443  1.00 17.78           C  
ATOM    906  C   PRO A 127      -4.387  31.884 118.646  1.00 17.60           C  
ATOM    907  O   PRO A 127      -3.331  31.254 118.851  1.00 17.36           O  
ATOM    908  CB  PRO A 127      -3.820  33.819 117.058  1.00 19.56           C  
ATOM    909  CG  PRO A 127      -2.370  34.105 117.283  1.00 18.77           C  
ATOM    910  CD  PRO A 127      -2.266  34.646 118.695  1.00 18.35           C  
ATOM    911  N   GLY A 128      -5.576  31.282 118.619  1.00 17.05           N  
ATOM    912  CA  GLY A 128      -5.673  29.832 118.773  1.00 17.53           C  
ATOM    913  C   GLY A 128      -6.148  29.407 120.141  1.00 19.33           C  
ATOM    914  O   GLY A 128      -6.483  28.243 120.334  1.00 20.07           O  
ATOM    915  N   ILE A 129      -6.227  30.346 121.089  1.00 19.78           N  
ATOM    916  CA  ILE A 129      -6.740  30.010 122.435  1.00 19.76           C  
ATOM    917  C   ILE A 129      -8.265  29.960 122.485  1.00 19.90           C  
ATOM    918  O   ILE A 129      -8.929  30.504 121.633  1.00 19.81           O  
ATOM    919  CB  ILE A 129      -6.211  30.958 123.533  1.00 19.52           C  
ATOM    920  CG1 ILE A 129      -6.879  32.355 123.478  1.00 20.02           C  
ATOM    921  CG2 ILE A 129      -4.689  30.956 123.537  1.00 18.28           C  
ATOM    922  CD1 ILE A 129      -6.529  33.221 124.703  1.00 19.14           C  
ATOM    923  N   LYS A 130      -8.810  29.288 123.491  1.00 20.71           N  
ATOM    924  CA  LYS A 130     -10.245  29.215 123.669  1.00 20.84           C  
ATOM    925  C   LYS A 130     -10.633  29.789 125.017  1.00 20.26           C  
ATOM    926  O   LYS A 130     -11.831  29.846 125.360  1.00 19.30           O  
ATOM    927  CB  LYS A 130     -10.714  27.756 123.540  1.00 22.68           C  
ATOM    928  CG  LYS A 130     -10.699  27.259 122.101  1.00 24.03           C  
ATOM    929  CD  LYS A 130     -11.664  28.036 121.231  1.00 25.43           C  
ATOM    930  CE  LYS A 130     -13.104  27.618 121.487  1.00 26.86           C  
ATOM    931  NZ  LYS A 130     -14.021  28.487 120.689  1.00 28.07           N  
ATOM    932  N   TRP A 131      -9.627  30.239 125.775  1.00 18.36           N  
ATOM    933  CA  TRP A 131      -9.895  30.774 127.119  1.00 17.84           C  
ATOM    934  C   TRP A 131      -9.947  32.288 127.105  1.00 17.40           C  
ATOM    935  O   TRP A 131      -9.375  32.907 126.226  1.00 18.50           O  
ATOM    936  CB  TRP A 131      -8.871  30.259 128.143  1.00 16.30           C  
ATOM    937  CG  TRP A 131      -7.439  30.346 127.737  1.00 17.01           C  
ATOM    938  CD1 TRP A 131      -6.701  29.367 127.135  1.00 16.17           C  
ATOM    939  CD2 TRP A 131      -6.550  31.451 127.941  1.00 16.94           C  
ATOM    940  NE1 TRP A 131      -5.412  29.794 126.934  1.00 16.86           N  
ATOM    941  CE2 TRP A 131      -5.289  31.072 127.416  1.00 17.89           C  
ATOM    942  CE3 TRP A 131      -6.695  32.717 128.517  1.00 17.39           C  
ATOM    943  CZ2 TRP A 131      -4.161  31.912 127.470  1.00 18.65           C  
ATOM    944  CZ3 TRP A 131      -5.579  33.562 128.566  1.00 19.39           C  
ATOM    945  CH2 TRP A 131      -4.324  33.149 128.044  1.00 18.89           C  
ATOM    946  N   ASN A 132     -10.668  32.884 128.048  1.00 17.72           N  
ATOM    947  CA  ASN A 132     -10.746  34.358 128.139  1.00 17.77           C  
ATOM    948  C   ASN A 132     -10.398  34.852 129.531  1.00 17.25           C  
ATOM    949  O   ASN A 132     -10.740  35.989 129.930  1.00 16.70           O  
ATOM    950  CB  ASN A 132     -12.127  34.873 127.729  1.00 18.39           C  
ATOM    951  CG  ASN A 132     -13.252  33.911 128.086  1.00 19.20           C  
ATOM    952  OD1 ASN A 132     -13.397  33.488 129.218  1.00 19.13           O  
ATOM    953  ND2 ASN A 132     -14.064  33.577 127.101  1.00 22.87           N  
ATOM    954  N   GLY A 133      -9.724  33.985 130.272  1.00 16.27           N  
ATOM    955  CA  GLY A 133      -9.350  34.298 131.645  1.00 14.54           C  
ATOM    956  C   GLY A 133      -8.376  33.268 132.138  1.00 14.04           C  
ATOM    957  O   GLY A 133      -8.180  32.244 131.479  1.00 13.56           O  
ATOM    958  N   ILE A 134      -7.812  33.526 133.321  1.00 12.72           N  
ATOM    959  CA  ILE A 134      -6.786  32.701 133.909  1.00 13.30           C  
ATOM    960  C   ILE A 134      -7.000  32.491 135.414  1.00 13.59           C  
ATOM    961  O   ILE A 134      -7.387  33.435 136.141  1.00 13.27           O  
ATOM    962  CB  ILE A 134      -5.366  33.303 133.662  1.00 13.76           C  
ATOM    963  CG1 ILE A 134      -4.280  32.333 134.135  1.00 13.30           C  
ATOM    964  CG2 ILE A 134      -5.224  34.691 134.319  1.00 12.54           C  
ATOM    965  CD1 ILE A 134      -2.859  32.708 133.690  1.00 14.52           C  
ATOM    966  N   LEU A 135      -6.785  31.246 135.848  1.00 12.46           N  
ATOM    967  CA  LEU A 135      -6.918  30.863 137.241  1.00 13.30           C  
ATOM    968  C   LEU A 135      -5.530  30.511 137.771  1.00 12.87           C  
ATOM    969  O   LEU A 135      -5.029  29.391 137.556  1.00 12.29           O  
ATOM    970  CB  LEU A 135      -7.891  29.659 137.370  1.00 13.54           C  
ATOM    971  CG  LEU A 135      -7.931  28.994 138.762  1.00 13.55           C  
ATOM    972  CD1 LEU A 135      -8.176  30.067 139.813  1.00 13.48           C  
ATOM    973  CD2 LEU A 135      -8.938  27.846 138.864  1.00 13.99           C  
ATOM    974  N   GLY A 136      -4.906  31.490 138.433  1.00 13.04           N  
ATOM    975  CA  GLY A 136      -3.632  31.310 139.090  1.00 13.15           C  
ATOM    976  C   GLY A 136      -3.823  30.478 140.333  1.00 14.45           C  
ATOM    977  O   GLY A 136      -4.522  30.922 141.271  1.00 14.27           O  
ATOM    978  N   LEU A 137      -3.237  29.263 140.325  1.00 13.83           N  
ATOM    979  CA  LEU A 137      -3.377  28.297 141.423  1.00 14.71           C  
ATOM    980  C   LEU A 137      -2.145  28.124 142.327  1.00 14.53           C  
ATOM    981  O   LEU A 137      -2.127  27.226 143.182  1.00 15.58           O  
ATOM    982  CB  LEU A 137      -3.808  26.914 140.872  1.00 14.55           C  
ATOM    983  CG  LEU A 137      -5.243  26.754 140.383  1.00 15.22           C  
ATOM    984  CD1 LEU A 137      -5.448  25.358 139.800  1.00 15.50           C  
ATOM    985  CD2 LEU A 137      -6.239  26.999 141.505  1.00 14.70           C  
ATOM    986  N   ALA A 138      -1.110  28.942 142.132  1.00 14.18           N  
ATOM    987  CA  ALA A 138       0.094  28.886 142.997  1.00 14.74           C  
ATOM    988  C   ALA A 138      -0.126  29.625 144.324  1.00 15.12           C  
ATOM    989  O   ALA A 138      -1.272  29.916 144.701  1.00 15.93           O  
ATOM    990  CB  ALA A 138       1.318  29.438 142.268  1.00 14.71           C  
ATOM    991  N   TYR A 139       0.959  29.930 145.025  1.00 15.34           N  
ATOM    992  CA  TYR A 139       0.863  30.432 146.395  1.00 15.56           C  
ATOM    993  C   TYR A 139       0.690  31.955 146.434  1.00 15.33           C  
ATOM    994  O   TYR A 139       0.952  32.650 145.456  1.00 13.65           O  
ATOM    995  CB  TYR A 139       2.070  30.019 147.221  1.00 15.67           C  
ATOM    996  CG  TYR A 139       2.144  28.540 147.483  1.00 16.68           C  
ATOM    997  CD1 TYR A 139       1.478  27.989 148.583  1.00 16.95           C  
ATOM    998  CD2 TYR A 139       2.900  27.691 146.661  1.00 16.37           C  
ATOM    999  CE1 TYR A 139       1.554  26.635 148.879  1.00 17.69           C  
ATOM   1000  CE2 TYR A 139       2.987  26.334 146.947  1.00 16.96           C  
ATOM   1001  CZ  TYR A 139       2.300  25.818 148.071  1.00 17.53           C  
ATOM   1002  OH  TYR A 139       2.321  24.507 148.403  1.00 17.64           O  
ATOM   1003  N   ALA A 140       0.230  32.442 147.582  1.00 15.45           N  
ATOM   1004  CA  ALA A 140      -0.062  33.865 147.775  1.00 16.48           C  
ATOM   1005  C   ALA A 140       1.179  34.735 147.577  1.00 16.07           C  
ATOM   1006  O   ALA A 140       1.084  35.900 147.205  1.00 15.76           O  
ATOM   1007  CB  ALA A 140      -0.653  34.081 149.166  1.00 16.44           C  
ATOM   1008  N   THR A 141       2.356  34.167 147.828  1.00 16.64           N  
ATOM   1009  CA  THR A 141       3.593  34.924 147.701  1.00 18.04           C  
ATOM   1010  C   THR A 141       3.798  35.469 146.254  1.00 16.06           C  
ATOM   1011  O   THR A 141       4.440  36.525 146.054  1.00 15.69           O  
ATOM   1012  CB  THR A 141       4.759  34.064 148.199  1.00 21.92           C  
ATOM   1013  OG1 THR A 141       5.977  34.576 147.690  1.00 27.96           O  
ATOM   1014  CG2 THR A 141       4.599  32.677 147.694  1.00 22.32           C  
ATOM   1015  N   LEU A 142       3.178  34.820 145.261  1.00 14.77           N  
ATOM   1016  CA  LEU A 142       3.240  35.309 143.857  1.00 13.92           C  
ATOM   1017  C   LEU A 142       2.123  36.312 143.472  1.00 14.20           C  
ATOM   1018  O   LEU A 142       2.154  36.896 142.389  1.00 14.71           O  
ATOM   1019  CB  LEU A 142       3.256  34.158 142.838  1.00 13.94           C  
ATOM   1020  CG  LEU A 142       4.449  33.181 142.912  1.00 13.96           C  
ATOM   1021  CD1 LEU A 142       4.352  32.165 141.788  1.00 14.42           C  
ATOM   1022  CD2 LEU A 142       5.780  33.921 142.800  1.00 14.60           C  
ATOM   1023  N   ALA A 143       1.143  36.498 144.332  1.00 13.15           N  
ATOM   1024  CA  ALA A 143      -0.031  37.278 143.903  1.00 13.34           C  
ATOM   1025  C   ALA A 143       0.326  38.756 143.806  1.00 13.44           C  
ATOM   1026  O   ALA A 143       1.134  39.251 144.579  1.00 13.51           O  
ATOM   1027  CB  ALA A 143      -1.223  37.056 144.850  1.00 12.88           C  
ATOM   1028  N   LYS A 144      -0.298  39.448 142.854  1.00 14.27           N  
ATOM   1029  CA  LYS A 144      -0.111  40.876 142.660  1.00 15.41           C  
ATOM   1030  C   LYS A 144      -1.449  41.565 143.030  1.00 15.96           C  
ATOM   1031  O   LYS A 144      -2.480  40.950 142.886  1.00 15.76           O  
ATOM   1032  CB  LYS A 144       0.274  41.140 141.199  1.00 15.78           C  
ATOM   1033  CG  LYS A 144       1.597  40.476 140.760  1.00 16.20           C  
ATOM   1034  CD  LYS A 144       2.791  40.958 141.550  1.00 19.27           C  
ATOM   1035  CE  LYS A 144       3.946  39.988 141.362  1.00 22.20           C  
ATOM   1036  NZ  LYS A 144       5.176  40.689 141.771  1.00 28.79           N  
ATOM   1037  N   PRO A 145      -1.422  42.820 143.537  1.00 16.83           N  
ATOM   1038  CA  PRO A 145      -0.227  43.629 143.746  1.00 16.68           C  
ATOM   1039  C   PRO A 145       0.636  43.128 144.903  1.00 17.83           C  
ATOM   1040  O   PRO A 145       1.819  43.427 144.947  1.00 18.84           O  
ATOM   1041  CB  PRO A 145      -0.790  45.037 144.019  1.00 17.43           C  
ATOM   1042  CG  PRO A 145      -2.224  44.999 143.565  1.00 17.56           C  
ATOM   1043  CD  PRO A 145      -2.653  43.588 143.817  1.00 16.77           C  
ATOM   1044  N   SER A 146       0.063  42.378 145.834  1.00 17.68           N  
ATOM   1045  CA  SER A 146       0.880  41.688 146.820  1.00 19.34           C  
ATOM   1046  C   SER A 146       0.196  40.428 147.339  1.00 18.97           C  
ATOM   1047  O   SER A 146      -0.977  40.150 147.037  1.00 16.90           O  
ATOM   1048  CB  SER A 146       1.220  42.610 148.008  1.00 20.89           C  
ATOM   1049  OG  SER A 146       0.067  42.759 148.807  1.00 21.59           O  
ATOM   1050  N   SER A 147       0.923  39.706 148.181  1.00 20.45           N  
ATOM   1051  CA  SER A 147       0.408  38.508 148.835  1.00 20.47           C  
ATOM   1052  C   SER A 147      -0.862  38.718 149.676  1.00 20.75           C  
ATOM   1053  O   SER A 147      -1.549  37.752 150.025  1.00 20.15           O  
ATOM   1054  CB  SER A 147       1.523  37.865 149.672  1.00 21.99           C  
ATOM   1055  OG  SER A 147       1.684  38.584 150.878  1.00 23.55           O  
ATOM   1056  N   SER A 148      -1.232  39.962 149.980  1.00 20.11           N  
ATOM   1057  CA  SER A 148      -2.497  40.124 150.711  1.00 21.76           C  
ATOM   1058  C   SER A 148      -3.759  40.078 149.829  1.00 19.90           C  
ATOM   1059  O   SER A 148      -4.886  39.966 150.336  1.00 18.76           O  
ATOM   1060  CB  SER A 148      -2.466  41.346 151.632  1.00 23.94           C  
ATOM   1061  OG  SER A 148      -2.387  42.496 150.843  1.00 28.01           O  
ATOM   1062  N   LEU A 149      -3.583  40.082 148.513  1.00 18.64           N  
ATOM   1063  CA  LEU A 149      -4.725  39.853 147.621  1.00 17.59           C  
ATOM   1064  C   LEU A 149      -5.031  38.345 147.592  1.00 17.23           C  
ATOM   1065  O   LEU A 149      -4.409  37.594 146.850  1.00 16.08           O  
ATOM   1066  CB  LEU A 149      -4.450  40.388 146.200  1.00 17.49           C  
ATOM   1067  CG  LEU A 149      -5.706  40.310 145.307  1.00 18.38           C  
ATOM   1068  CD1 LEU A 149      -6.692  41.397 145.717  1.00 18.38           C  
ATOM   1069  CD2 LEU A 149      -5.439  40.396 143.813  1.00 18.04           C  
ATOM   1070  N   GLU A 150      -6.003  37.905 148.388  1.00 17.88           N  
ATOM   1071  CA  GLU A 150      -6.239  36.466 148.617  1.00 17.55           C  
ATOM   1072  C   GLU A 150      -6.425  35.696 147.290  1.00 16.22           C  
ATOM   1073  O   GLU A 150      -7.194  36.143 146.415  1.00 15.07           O  
ATOM   1074  CB  GLU A 150      -7.462  36.281 149.519  1.00 19.30           C  
ATOM   1075  CG  GLU A 150      -7.755  34.834 149.926  1.00 21.39           C  
ATOM   1076  CD  GLU A 150      -8.981  34.737 150.820  1.00 24.88           C  
ATOM   1077  OE1 GLU A 150     -10.132  34.885 150.341  1.00 26.53           O  
ATOM   1078  OE2 GLU A 150      -8.792  34.518 152.017  1.00 25.67           O  
ATOM   1079  N   THR A 151      -5.735  34.555 147.135  1.00 14.91           N  
ATOM   1080  CA  THR A 151      -5.948  33.720 145.928  1.00 14.26           C  
ATOM   1081  C   THR A 151      -7.333  33.056 145.842  1.00 13.78           C  
ATOM   1082  O   THR A 151      -8.039  32.878 146.857  1.00 13.94           O  
ATOM   1083  CB  THR A 151      -4.827  32.650 145.719  1.00 14.36           C  
ATOM   1084  OG1 THR A 151      -5.016  31.550 146.628  1.00 14.86           O  
ATOM   1085  CG2 THR A 151      -3.446  33.267 145.861  1.00 13.39           C  
ATOM   1086  N   PHE A 152      -7.724  32.718 144.619  1.00 12.76           N  
ATOM   1087  CA  PHE A 152      -8.993  32.047 144.319  1.00 14.09           C  
ATOM   1088  C   PHE A 152      -9.129  30.762 145.131  1.00 14.36           C  
ATOM   1089  O   PHE A 152     -10.151  30.546 145.769  1.00 15.53           O  
ATOM   1090  CB  PHE A 152      -9.064  31.791 142.797  1.00 14.24           C  
ATOM   1091  CG  PHE A 152     -10.378  31.210 142.306  1.00 14.99           C  
ATOM   1092  CD1 PHE A 152     -10.716  29.884 142.568  1.00 14.96           C  
ATOM   1093  CD2 PHE A 152     -11.256  31.986 141.559  1.00 15.19           C  
ATOM   1094  CE1 PHE A 152     -11.901  29.332 142.100  1.00 15.06           C  
ATOM   1095  CE2 PHE A 152     -12.440  31.427 141.054  1.00 16.38           C  
ATOM   1096  CZ  PHE A 152     -12.755  30.100 141.335  1.00 15.62           C  
ATOM   1097  N   PHE A 153      -8.084  29.928 145.130  1.00 14.24           N  
ATOM   1098  CA  PHE A 153      -8.095  28.669 145.837  1.00 15.08           C  
ATOM   1099  C   PHE A 153      -8.118  28.867 147.365  1.00 15.25           C  
ATOM   1100  O   PHE A 153      -8.808  28.137 148.050  1.00 14.26           O  
ATOM   1101  CB  PHE A 153      -6.912  27.749 145.442  1.00 15.63           C  
ATOM   1102  CG  PHE A 153      -7.090  26.328 145.909  1.00 15.27           C  
ATOM   1103  CD1 PHE A 153      -8.050  25.508 145.319  1.00 16.22           C  
ATOM   1104  CD2 PHE A 153      -6.334  25.822 146.964  1.00 15.75           C  
ATOM   1105  CE1 PHE A 153      -8.246  24.202 145.790  1.00 15.91           C  
ATOM   1106  CE2 PHE A 153      -6.533  24.518 147.433  1.00 14.98           C  
ATOM   1107  CZ  PHE A 153      -7.480  23.724 146.852  1.00 15.22           C  
ATOM   1108  N   ASP A 154      -7.396  29.843 147.892  1.00 15.64           N  
ATOM   1109  CA  ASP A 154      -7.511  30.126 149.340  1.00 18.67           C  
ATOM   1110  C   ASP A 154      -8.942  30.579 149.773  1.00 18.90           C  
ATOM   1111  O   ASP A 154      -9.409  30.221 150.862  1.00 19.68           O  
ATOM   1112  CB  ASP A 154      -6.447  31.146 149.789  1.00 20.60           C  
ATOM   1113  CG  ASP A 154      -5.019  30.584 149.733  1.00 23.18           C  
ATOM   1114  OD1 ASP A 154      -4.832  29.386 149.973  1.00 28.62           O  
ATOM   1115  OD2 ASP A 154      -4.072  31.337 149.457  1.00 25.35           O  
ATOM   1116  N   SER A 155      -9.605  31.373 148.941  1.00 18.37           N  
ATOM   1117  CA  SER A 155     -11.017  31.774 149.148  1.00 19.22           C  
ATOM   1118  C   SER A 155     -11.910  30.545 149.147  1.00 19.12           C  
ATOM   1119  O   SER A 155     -12.752  30.373 150.032  1.00 18.65           O  
ATOM   1120  CB  SER A 155     -11.518  32.717 148.047  1.00 17.32           C  
ATOM   1121  OG  SER A 155     -10.822  33.951 148.020  1.00 17.26           O  
ATOM   1122  N   LEU A 156     -11.696  29.697 148.151  1.00 18.99           N  
ATOM   1123  CA  LEU A 156     -12.421  28.448 147.998  1.00 21.25           C  
ATOM   1124  C   LEU A 156     -12.281  27.536 149.203  1.00 20.76           C  
ATOM   1125  O   LEU A 156     -13.278  27.007 149.695  1.00 22.29           O  
ATOM   1126  CB  LEU A 156     -11.969  27.703 146.728  1.00 21.18           C  
ATOM   1127  CG  LEU A 156     -12.744  26.457 146.286  1.00 21.74           C  
ATOM   1128  CD1 LEU A 156     -14.252  26.709 146.267  1.00 23.17           C  
ATOM   1129  CD2 LEU A 156     -12.274  25.944 144.924  1.00 21.56           C  
ATOM   1130  N   VAL A 157     -11.046  27.336 149.657  1.00 19.62           N  
ATOM   1131  CA  VAL A 157     -10.782  26.457 150.765  1.00 19.93           C  
ATOM   1132  C   VAL A 157     -11.507  27.015 151.993  1.00 22.15           C  
ATOM   1133  O   VAL A 157     -12.196  26.279 152.683  1.00 21.49           O  
ATOM   1134  CB  VAL A 157      -9.259  26.333 151.014  1.00 19.36           C  
ATOM   1135  CG1 VAL A 157      -8.957  25.912 152.444  1.00 21.03           C  
ATOM   1136  CG2 VAL A 157      -8.639  25.374 149.994  1.00 18.45           C  
ATOM   1137  N   THR A 158     -11.353  28.317 152.228  1.00 23.17           N  
ATOM   1138  CA  THR A 158     -11.977  29.033 153.333  1.00 26.23           C  
ATOM   1139  C   THR A 158     -13.496  28.995 153.297  1.00 27.99           C  
ATOM   1140  O   THR A 158     -14.123  28.833 154.350  1.00 27.62           O  
ATOM   1141  CB  THR A 158     -11.517  30.501 153.370  1.00 27.09           C  
ATOM   1142  OG1 THR A 158     -10.178  30.540 153.855  1.00 29.62           O  
ATOM   1143  CG2 THR A 158     -12.402  31.362 154.291  1.00 28.99           C  
ATOM   1144  N   GLN A 159     -14.076  29.129 152.105  1.00 26.34           N  
ATOM   1145  CA  GLN A 159     -15.514  29.297 151.955  1.00 27.69           C  
ATOM   1146  C   GLN A 159     -16.261  28.023 151.689  1.00 28.70           C  
ATOM   1147  O   GLN A 159     -17.401  27.891 152.117  1.00 29.81           O  
ATOM   1148  CB  GLN A 159     -15.840  30.297 150.850  1.00 27.07           C  
ATOM   1149  CG  GLN A 159     -15.526  31.725 151.236  1.00 27.57           C  
ATOM   1150  CD  GLN A 159     -15.811  32.680 150.106  1.00 26.69           C  
ATOM   1151  OE1 GLN A 159     -16.899  32.678 149.558  1.00 27.24           O  
ATOM   1152  NE2 GLN A 159     -14.836  33.488 149.749  1.00 25.55           N  
ATOM   1153  N   ALA A 160     -15.662  27.102 150.944  1.00 29.06           N  
ATOM   1154  CA  ALA A 160     -16.290  25.808 150.718  1.00 29.29           C  
ATOM   1155  C   ALA A 160     -15.829  24.792 151.777  1.00 31.01           C  
ATOM   1156  O   ALA A 160     -16.328  23.669 151.837  1.00 30.91           O  
ATOM   1157  CB  ALA A 160     -16.010  25.312 149.312  1.00 27.49           C  
ATOM   1158  N   ASN A 161     -14.886  25.216 152.622  1.00 32.95           N  
ATOM   1159  CA  ASN A 161     -14.297  24.371 153.662  1.00 32.92           C  
ATOM   1160  C   ASN A 161     -13.821  23.031 153.125  1.00 32.57           C  
ATOM   1161  O   ASN A 161     -14.133  21.977 153.676  1.00 34.56           O  
ATOM   1162  CB  ASN A 161     -15.270  24.198 154.843  1.00 36.01           C  
ATOM   1163  CG  ASN A 161     -15.425  25.473 155.668  1.00 37.18           C  
ATOM   1164  OD1 ASN A 161     -16.531  25.994 155.828  1.00 38.45           O  
ATOM   1165  ND2 ASN A 161     -14.314  25.975 156.204  1.00 37.39           N  
ATOM   1166  N   ILE A 162     -13.067  23.071 152.032  1.00 29.59           N  
ATOM   1167  CA  ILE A 162     -12.502  21.856 151.460  1.00 26.31           C  
ATOM   1168  C   ILE A 162     -11.055  21.700 151.916  1.00 23.41           C  
ATOM   1169  O   ILE A 162     -10.428  22.686 152.288  1.00 21.54           O  
ATOM   1170  CB  ILE A 162     -12.582  21.863 149.917  1.00 28.46           C  
ATOM   1171  CG1 ILE A 162     -11.948  23.144 149.336  1.00 28.65           C  
ATOM   1172  CG2 ILE A 162     -14.021  21.694 149.479  1.00 28.37           C  
ATOM   1173  CD1 ILE A 162     -11.597  23.031 147.868  1.00 29.17           C  
ATOM   1174  N   PRO A 163     -10.516  20.466 151.892  1.00 21.68           N  
ATOM   1175  CA  PRO A 163      -9.076  20.335 152.091  1.00 21.62           C  
ATOM   1176  C   PRO A 163      -8.235  21.227 151.157  1.00 21.28           C  
ATOM   1177  O   PRO A 163      -8.643  21.535 150.022  1.00 19.84           O  
ATOM   1178  CB  PRO A 163      -8.818  18.852 151.791  1.00 21.74           C  
ATOM   1179  CG  PRO A 163     -10.091  18.179 152.177  1.00 20.55           C  
ATOM   1180  CD  PRO A 163     -11.182  19.149 151.830  1.00 21.59           C  
ATOM   1181  N   ASN A 164      -7.082  21.649 151.669  1.00 20.38           N  
ATOM   1182  CA  ASN A 164      -6.148  22.500 150.950  1.00 19.77           C  
ATOM   1183  C   ASN A 164      -5.314  21.657 149.985  1.00 18.32           C  
ATOM   1184  O   ASN A 164      -4.123  21.557 150.127  1.00 16.87           O  
ATOM   1185  CB  ASN A 164      -5.285  23.285 151.959  1.00 21.46           C  
ATOM   1186  CG  ASN A 164      -4.391  24.327 151.298  1.00 21.34           C  
ATOM   1187  OD1 ASN A 164      -4.638  24.774 150.183  1.00 23.23           O  
ATOM   1188  ND2 ASN A 164      -3.327  24.680 151.978  1.00 22.18           N  
ATOM   1189  N   VAL A 165      -5.989  21.016 149.020  1.00 16.44           N  
ATOM   1190  CA  VAL A 165      -5.356  20.123 148.067  1.00 16.35           C  
ATOM   1191  C   VAL A 165      -6.101  20.267 146.768  1.00 15.95           C  
ATOM   1192  O   VAL A 165      -7.324  20.469 146.772  1.00 15.49           O  
ATOM   1193  CB  VAL A 165      -5.463  18.625 148.499  1.00 17.49           C  
ATOM   1194  CG1 VAL A 165      -4.582  17.718 147.645  1.00 17.70           C  
ATOM   1195  CG2 VAL A 165      -5.153  18.450 149.984  1.00 17.16           C  
ATOM   1196  N   PHE A 166      -5.382  20.166 145.645  1.00 14.93           N  
ATOM   1197  CA  PHE A 166      -6.074  19.996 144.360  1.00 14.98           C  
ATOM   1198  C   PHE A 166      -5.237  19.109 143.457  1.00 14.30           C  
ATOM   1199  O   PHE A 166      -4.077  18.874 143.745  1.00 14.12           O  
ATOM   1200  CB  PHE A 166      -6.428  21.348 143.695  1.00 15.46           C  
ATOM   1201  CG  PHE A 166      -5.229  22.142 143.234  1.00 15.14           C  
ATOM   1202  CD1 PHE A 166      -4.664  21.915 141.979  1.00 15.21           C  
ATOM   1203  CD2 PHE A 166      -4.686  23.130 144.034  1.00 15.06           C  
ATOM   1204  CE1 PHE A 166      -3.573  22.641 141.538  1.00 14.66           C  
ATOM   1205  CE2 PHE A 166      -3.569  23.857 143.607  1.00 14.77           C  
ATOM   1206  CZ  PHE A 166      -3.024  23.623 142.344  1.00 14.46           C  
ATOM   1207  N   SER A 167      -5.828  18.575 142.398  1.00 14.12           N  
ATOM   1208  CA  SER A 167      -5.071  17.639 141.564  1.00 14.15           C  
ATOM   1209  C   SER A 167      -5.538  17.798 140.117  1.00 14.38           C  
ATOM   1210  O   SER A 167      -6.628  18.295 139.849  1.00 13.83           O  
ATOM   1211  CB  SER A 167      -5.211  16.191 142.072  1.00 13.78           C  
ATOM   1212  OG  SER A 167      -6.583  15.798 142.056  1.00 13.55           O  
ATOM   1213  N   MET A 168      -4.665  17.450 139.191  1.00 15.58           N  
ATOM   1214  CA  MET A 168      -4.917  17.742 137.793  1.00 18.21           C  
ATOM   1215  C   MET A 168      -4.536  16.544 136.933  1.00 18.85           C  
ATOM   1216  O   MET A 168      -3.461  15.970 137.085  1.00 20.50           O  
ATOM   1217  CB  MET A 168      -4.089  18.967 137.355  1.00 18.57           C  
ATOM   1218  CG  MET A 168      -4.455  19.551 135.982  1.00 21.15           C  
ATOM   1219  SD  MET A 168      -3.634  21.161 135.756  1.00 22.49           S  
ATOM   1220  CE  MET A 168      -3.445  21.601 137.471  1.00 19.57           C  
ATOM   1221  N   GLN A 169      -5.415  16.188 136.015  1.00 20.25           N  
ATOM   1222  CA  GLN A 169      -5.038  15.242 134.991  1.00 23.20           C  
ATOM   1223  C   GLN A 169      -5.314  15.846 133.618  1.00 21.49           C  
ATOM   1224  O   GLN A 169      -6.388  16.356 133.360  1.00 23.21           O  
ATOM   1225  CB  GLN A 169      -5.776  13.922 135.173  1.00 25.20           C  
ATOM   1226  CG  GLN A 169      -5.439  12.894 134.105  1.00 28.53           C  
ATOM   1227  CD  GLN A 169      -6.129  11.579 134.376  1.00 30.16           C  
ATOM   1228  OE1 GLN A 169      -7.363  11.482 134.359  1.00 28.64           O  
ATOM   1229  NE2 GLN A 169      -5.329  10.554 134.645  1.00 33.64           N  
ATOM   1230  N   MET A 170      -4.309  15.805 132.763  1.00 21.90           N  
ATOM   1231  CA  MET A 170      -4.419  16.292 131.393  1.00 23.10           C  
ATOM   1232  C   MET A 170      -4.509  15.084 130.459  1.00 22.41           C  
ATOM   1233  O   MET A 170      -3.614  14.255 130.462  1.00 22.66           O  
ATOM   1234  CB  MET A 170      -3.164  17.097 131.049  1.00 22.19           C  
ATOM   1235  CG  MET A 170      -2.875  18.297 131.931  1.00 23.67           C  
ATOM   1236  SD  MET A 170      -1.387  19.119 131.312  1.00 24.90           S  
ATOM   1237  CE  MET A 170      -1.573  20.757 132.008  1.00 25.59           C  
ATOM   1238  N   CYS A 171      -5.577  14.993 129.665  1.00 24.16           N  
ATOM   1239  CA  CYS A 171      -5.812  13.845 128.784  1.00 26.11           C  
ATOM   1240  C   CYS A 171      -5.519  14.117 127.301  1.00 27.29           C  
ATOM   1241  O   CYS A 171      -6.048  13.424 126.434  1.00 25.40           O  
ATOM   1242  CB  CYS A 171      -7.262  13.356 128.918  1.00 27.80           C  
ATOM   1243  SG  CYS A 171      -7.667  12.867 130.613  1.00 33.72           S  
ATOM   1244  N   GLY A 172      -4.694  15.115 127.008  1.00 28.99           N  
ATOM   1245  CA  GLY A 172      -4.419  15.481 125.612  1.00 31.48           C  
ATOM   1246  C   GLY A 172      -3.374  14.644 124.891  1.00 33.43           C  
ATOM   1247  O   GLY A 172      -3.237  14.751 123.672  1.00 37.11           O  
ATOM   1248  N   ALA A 173      -2.645  13.796 125.613  1.00 35.89           N  
ATOM   1249  CA  ALA A 173      -1.537  13.023 125.008  1.00 37.83           C  
ATOM   1250  C   ALA A 173      -1.831  12.547 123.576  1.00 37.50           C  
ATOM   1251  O   ALA A 173      -2.492  11.527 123.373  1.00 35.71           O  
ATOM   1252  CB  ALA A 173      -1.158  11.842 125.893  1.00 41.14           C  
ATOM   1253  N   ASN A 183     -10.047  17.103 123.416  1.00 47.38           N  
ATOM   1254  CA  ASN A 183     -10.199  16.224 124.579  1.00 48.42           C  
ATOM   1255  C   ASN A 183      -9.473  16.692 125.836  1.00 46.05           C  
ATOM   1256  O   ASN A 183      -8.281  17.003 125.806  1.00 48.82           O  
ATOM   1257  CB  ASN A 183      -9.801  14.792 124.241  1.00 50.89           C  
ATOM   1258  CG  ASN A 183     -10.953  13.995 123.678  1.00 53.17           C  
ATOM   1259  OD1 ASN A 183     -11.897  14.558 123.125  1.00 56.29           O  
ATOM   1260  ND2 ASN A 183     -10.884  12.674 123.817  1.00 52.01           N  
ATOM   1261  N   GLY A 184     -10.204  16.687 126.943  1.00 40.35           N  
ATOM   1262  CA  GLY A 184      -9.876  17.519 128.084  1.00 34.32           C  
ATOM   1263  C   GLY A 184      -9.062  16.891 129.181  1.00 27.40           C  
ATOM   1264  O   GLY A 184      -7.984  16.380 128.952  1.00 27.10           O  
ATOM   1265  N   GLY A 185      -9.593  16.978 130.387  1.00 25.59           N  
ATOM   1266  CA  GLY A 185      -8.902  16.556 131.567  1.00 22.95           C  
ATOM   1267  C   GLY A 185      -9.755  16.898 132.770  1.00 21.52           C  
ATOM   1268  O   GLY A 185     -10.952  17.217 132.635  1.00 19.61           O  
ATOM   1269  N   SER A 186      -9.135  16.855 133.944  1.00 19.87           N  
ATOM   1270  CA  SER A 186      -9.874  17.101 135.191  1.00 20.81           C  
ATOM   1271  C   SER A 186      -9.098  17.956 136.180  1.00 18.50           C  
ATOM   1272  O   SER A 186      -7.918  17.727 136.430  1.00 19.21           O  
ATOM   1273  CB  SER A 186     -10.272  15.775 135.898  1.00 21.78           C  
ATOM   1274  OG  SER A 186     -10.652  14.753 134.994  1.00 25.05           O  
ATOM   1275  N   LEU A 187      -9.786  18.914 136.775  1.00 18.53           N  
ATOM   1276  CA  LEU A 187      -9.249  19.640 137.940  1.00 17.93           C  
ATOM   1277  C   LEU A 187     -10.112  19.281 139.158  1.00 18.70           C  
ATOM   1278  O   LEU A 187     -11.276  19.684 139.222  1.00 21.36           O  
ATOM   1279  CB  LEU A 187      -9.292  21.150 137.714  1.00 17.45           C  
ATOM   1280  CG  LEU A 187      -8.703  22.029 138.831  1.00 17.01           C  
ATOM   1281  CD1 LEU A 187      -7.221  21.697 138.998  1.00 17.70           C  
ATOM   1282  CD2 LEU A 187      -8.903  23.513 138.490  1.00 16.42           C  
ATOM   1283  N   VAL A 188      -9.518  18.547 140.099  1.00 18.85           N  
ATOM   1284  CA  VAL A 188     -10.190  18.085 141.313  1.00 18.85           C  
ATOM   1285  C   VAL A 188      -9.804  19.003 142.465  1.00 18.30           C  
ATOM   1286  O   VAL A 188      -8.679  18.972 142.967  1.00 17.61           O  
ATOM   1287  CB  VAL A 188      -9.884  16.593 141.581  1.00 17.86           C  
ATOM   1288  CG1 VAL A 188     -10.657  16.091 142.787  1.00 18.92           C  
ATOM   1289  CG2 VAL A 188     -10.234  15.768 140.329  1.00 16.85           C  
ATOM   1290  N   LEU A 189     -10.739  19.858 142.852  1.00 17.60           N  
ATOM   1291  CA  LEU A 189     -10.447  20.859 143.876  1.00 19.09           C  
ATOM   1292  C   LEU A 189     -10.887  20.315 145.217  1.00 19.47           C  
ATOM   1293  O   LEU A 189     -12.065  20.010 145.407  1.00 20.62           O  
ATOM   1294  CB  LEU A 189     -11.169  22.168 143.571  1.00 19.78           C  
ATOM   1295  CG  LEU A 189     -10.813  22.772 142.202  1.00 19.65           C  
ATOM   1296  CD1 LEU A 189     -11.876  23.766 141.772  1.00 19.92           C  
ATOM   1297  CD2 LEU A 189      -9.461  23.471 142.295  1.00 18.99           C  
ATOM   1298  N   GLY A 190      -9.925  20.155 146.111  1.00 19.81           N  
ATOM   1299  CA  GLY A 190     -10.200  19.613 147.442  1.00 20.64           C  
ATOM   1300  C   GLY A 190      -9.648  18.230 147.676  1.00 21.51           C  
ATOM   1301  O   GLY A 190      -9.744  17.725 148.795  1.00 23.29           O  
ATOM   1302  N   GLY A 191      -9.052  17.603 146.660  1.00 21.52           N  
ATOM   1303  CA  GLY A 191      -8.422  16.307 146.891  1.00 21.76           C  
ATOM   1304  C   GLY A 191      -8.044  15.485 145.680  1.00 23.43           C  
ATOM   1305  O   GLY A 191      -7.669  16.030 144.633  1.00 23.23           O  
ATOM   1306  N   ILE A 192      -8.148  14.166 145.846  1.00 24.19           N  
ATOM   1307  CA  ILE A 192      -7.713  13.162 144.875  1.00 25.93           C  
ATOM   1308  C   ILE A 192      -8.926  12.309 144.480  1.00 27.65           C  
ATOM   1309  O   ILE A 192      -9.781  12.003 145.325  1.00 27.49           O  
ATOM   1310  CB  ILE A 192      -6.592  12.263 145.464  1.00 28.77           C  
ATOM   1311  CG1 ILE A 192      -5.447  13.105 146.064  1.00 28.98           C  
ATOM   1312  CG2 ILE A 192      -6.031  11.308 144.414  1.00 29.70           C  
ATOM   1313  CD1 ILE A 192      -4.481  12.325 146.938  1.00 32.62           C  
ATOM   1314  N   GLU A 193      -9.018  11.961 143.199  1.00 25.97           N  
ATOM   1315  CA  GLU A 193     -10.072  11.084 142.708  1.00 26.50           C  
ATOM   1316  C   GLU A 193      -9.477   9.747 142.250  1.00 27.44           C  
ATOM   1317  O   GLU A 193      -8.742   9.703 141.261  1.00 26.21           O  
ATOM   1318  CB  GLU A 193     -10.877  11.770 141.607  1.00 27.38           C  
ATOM   1319  CG  GLU A 193     -11.780  10.848 140.794  1.00 31.34           C  
ATOM   1320  CD  GLU A 193     -12.691  10.001 141.665  1.00 33.99           C  
ATOM   1321  OE1 GLU A 193     -13.320  10.560 142.603  1.00 30.71           O  
ATOM   1322  OE2 GLU A 193     -12.756   8.774 141.415  1.00 34.23           O  
ATOM   1323  N   PRO A 194      -9.780   8.645 142.984  1.00 27.56           N  
ATOM   1324  CA  PRO A 194      -9.098   7.359 142.745  1.00 27.04           C  
ATOM   1325  C   PRO A 194      -9.231   6.831 141.307  1.00 27.43           C  
ATOM   1326  O   PRO A 194      -8.306   6.189 140.799  1.00 27.40           O  
ATOM   1327  CB  PRO A 194      -9.769   6.405 143.743  1.00 28.89           C  
ATOM   1328  CG  PRO A 194     -10.327   7.287 144.800  1.00 30.03           C  
ATOM   1329  CD  PRO A 194     -10.694   8.584 144.141  1.00 29.54           C  
ATOM   1330  N   SER A 195     -10.351   7.117 140.654  1.00 26.03           N  
ATOM   1331  CA  SER A 195     -10.562   6.640 139.297  1.00 29.95           C  
ATOM   1332  C   SER A 195      -9.642   7.288 138.263  1.00 28.82           C  
ATOM   1333  O   SER A 195      -9.653   6.891 137.108  1.00 30.32           O  
ATOM   1334  CB  SER A 195     -12.025   6.792 138.868  1.00 29.65           C  
ATOM   1335  OG  SER A 195     -12.443   8.146 138.869  1.00 31.00           O  
ATOM   1336  N   LEU A 196      -8.842   8.268 138.674  1.00 27.62           N  
ATOM   1337  CA  LEU A 196      -8.007   8.986 137.719  1.00 28.26           C  
ATOM   1338  C   LEU A 196      -6.564   8.501 137.655  1.00 29.51           C  
ATOM   1339  O   LEU A 196      -5.754   9.082 136.924  1.00 31.56           O  
ATOM   1340  CB  LEU A 196      -8.064  10.496 137.964  1.00 27.07           C  
ATOM   1341  CG  LEU A 196      -9.387  11.205 137.669  1.00 28.30           C  
ATOM   1342  CD1 LEU A 196      -9.218  12.683 138.000  1.00 27.68           C  
ATOM   1343  CD2 LEU A 196      -9.860  10.987 136.226  1.00 26.93           C  
ATOM   1344  N   TYR A 197      -6.244   7.446 138.401  1.00 28.03           N  
ATOM   1345  CA  TYR A 197      -4.901   6.878 138.363  1.00 30.82           C  
ATOM   1346  C   TYR A 197      -4.849   5.371 138.622  1.00 32.13           C  
ATOM   1347  O   TYR A 197      -5.837   4.763 139.026  1.00 33.66           O  
ATOM   1348  CB  TYR A 197      -3.952   7.649 139.294  1.00 29.72           C  
ATOM   1349  CG  TYR A 197      -4.179   7.437 140.776  1.00 27.39           C  
ATOM   1350  CD1 TYR A 197      -5.189   8.121 141.465  1.00 27.86           C  
ATOM   1351  CD2 TYR A 197      -3.379   6.556 141.483  1.00 26.89           C  
ATOM   1352  CE1 TYR A 197      -5.382   7.924 142.826  1.00 28.05           C  
ATOM   1353  CE2 TYR A 197      -3.560   6.352 142.836  1.00 28.61           C  
ATOM   1354  CZ  TYR A 197      -4.557   7.037 143.496  1.00 28.72           C  
ATOM   1355  OH  TYR A 197      -4.696   6.815 144.839  1.00 32.99           O  
ATOM   1356  N   LYS A 198      -3.684   4.792 138.353  1.00 34.64           N  
ATOM   1357  CA  LYS A 198      -3.421   3.376 138.541  1.00 38.33           C  
ATOM   1358  C   LYS A 198      -2.087   3.326 139.264  1.00 38.25           C  
ATOM   1359  O   LYS A 198      -1.231   4.199 139.057  1.00 38.90           O  
ATOM   1360  CB  LYS A 198      -3.278   2.674 137.183  1.00 39.94           C  
ATOM   1361  CG  LYS A 198      -4.251   1.530 136.929  1.00 42.13           C  
ATOM   1362  CD  LYS A 198      -5.391   1.981 136.021  1.00 43.46           C  
ATOM   1363  CE  LYS A 198      -6.623   1.101 136.144  1.00 44.10           C  
ATOM   1364  NZ  LYS A 198      -7.170   1.135 137.533  1.00 44.36           N  
ATOM   1365  N   GLY A 199      -1.900   2.312 140.101  1.00 35.70           N  
ATOM   1366  CA  GLY A 199      -0.654   2.155 140.825  1.00 35.85           C  
ATOM   1367  C   GLY A 199      -0.491   3.132 141.974  1.00 34.70           C  
ATOM   1368  O   GLY A 199      -1.468   3.578 142.578  1.00 36.46           O  
ATOM   1369  N   ASP A 200       0.756   3.469 142.278  1.00 34.25           N  
ATOM   1370  CA  ASP A 200       1.061   4.230 143.486  1.00 33.81           C  
ATOM   1371  C   ASP A 200       1.238   5.728 143.229  1.00 32.81           C  
ATOM   1372  O   ASP A 200       1.571   6.152 142.112  1.00 32.12           O  
ATOM   1373  CB  ASP A 200       2.308   3.667 144.165  1.00 36.77           C  
ATOM   1374  CG  ASP A 200       2.203   2.164 144.463  1.00 40.01           C  
ATOM   1375  OD1 ASP A 200       1.121   1.555 144.277  1.00 41.74           O  
ATOM   1376  OD2 ASP A 200       3.218   1.591 144.895  1.00 38.05           O  
ATOM   1377  N   ILE A 201       0.985   6.523 144.265  1.00 28.66           N  
ATOM   1378  CA  ILE A 201       1.335   7.932 144.239  1.00 26.25           C  
ATOM   1379  C   ILE A 201       2.715   8.065 144.868  1.00 24.61           C  
ATOM   1380  O   ILE A 201       2.978   7.522 145.963  1.00 24.05           O  
ATOM   1381  CB  ILE A 201       0.290   8.820 144.957  1.00 25.51           C  
ATOM   1382  CG1 ILE A 201      -1.090   8.629 144.310  1.00 26.43           C  
ATOM   1383  CG2 ILE A 201       0.681  10.287 144.857  1.00 25.78           C  
ATOM   1384  CD1 ILE A 201      -2.237   9.355 144.986  1.00 25.98           C  
ATOM   1385  N   TRP A 202       3.599   8.763 144.170  1.00 21.99           N  
ATOM   1386  CA  TRP A 202       4.884   9.141 144.727  1.00 20.88           C  
ATOM   1387  C   TRP A 202       4.902  10.635 144.999  1.00 20.15           C  
ATOM   1388  O   TRP A 202       4.516  11.413 144.131  1.00 19.59           O  
ATOM   1389  CB  TRP A 202       6.009   8.786 143.772  1.00 22.48           C  
ATOM   1390  CG  TRP A 202       6.291   7.325 143.713  1.00 24.09           C  
ATOM   1391  CD1 TRP A 202       5.683   6.402 142.896  1.00 24.86           C  
ATOM   1392  CD2 TRP A 202       7.233   6.599 144.508  1.00 24.49           C  
ATOM   1393  NE1 TRP A 202       6.209   5.159 143.116  1.00 23.94           N  
ATOM   1394  CE2 TRP A 202       7.153   5.243 144.108  1.00 24.25           C  
ATOM   1395  CE3 TRP A 202       8.142   6.960 145.518  1.00 23.62           C  
ATOM   1396  CZ2 TRP A 202       7.948   4.239 144.686  1.00 24.03           C  
ATOM   1397  CZ3 TRP A 202       8.941   5.958 146.094  1.00 26.66           C  
ATOM   1398  CH2 TRP A 202       8.834   4.615 145.675  1.00 25.07           C  
ATOM   1399  N   TYR A 203       5.353  11.024 146.201  1.00 19.53           N  
ATOM   1400  CA  TYR A 203       5.409  12.440 146.617  1.00 18.66           C  
ATOM   1401  C   TYR A 203       6.799  13.006 146.767  1.00 17.56           C  
ATOM   1402  O   TYR A 203       7.684  12.400 147.420  1.00 19.21           O  
ATOM   1403  CB  TYR A 203       4.696  12.656 147.959  1.00 18.27           C  
ATOM   1404  CG  TYR A 203       3.220  12.451 147.892  1.00 18.65           C  
ATOM   1405  CD1 TYR A 203       2.378  13.494 147.527  1.00 18.39           C  
ATOM   1406  CD2 TYR A 203       2.659  11.228 148.235  1.00 18.96           C  
ATOM   1407  CE1 TYR A 203       1.007  13.324 147.482  1.00 20.37           C  
ATOM   1408  CE2 TYR A 203       1.287  11.048 148.213  1.00 20.32           C  
ATOM   1409  CZ  TYR A 203       0.471  12.097 147.840  1.00 19.85           C  
ATOM   1410  OH  TYR A 203      -0.868  11.922 147.777  1.00 20.54           O  
ATOM   1411  N   THR A 204       6.968  14.204 146.212  1.00 15.88           N  
ATOM   1412  CA  THR A 204       8.190  14.966 146.340  1.00 15.16           C  
ATOM   1413  C   THR A 204       7.880  16.266 147.116  1.00 16.68           C  
ATOM   1414  O   THR A 204       6.857  16.900 146.858  1.00 17.01           O  
ATOM   1415  CB  THR A 204       8.879  15.261 144.970  1.00 14.70           C  
ATOM   1416  OG1 THR A 204      10.206  15.726 145.212  1.00 13.92           O  
ATOM   1417  CG2 THR A 204       8.135  16.309 144.137  1.00 14.68           C  
ATOM   1418  N   PRO A 205       8.746  16.646 148.081  1.00 17.15           N  
ATOM   1419  CA  PRO A 205       8.517  17.841 148.926  1.00 16.92           C  
ATOM   1420  C   PRO A 205       8.486  19.117 148.125  1.00 16.88           C  
ATOM   1421  O   PRO A 205       9.252  19.269 147.154  1.00 15.53           O  
ATOM   1422  CB  PRO A 205       9.762  17.887 149.834  1.00 16.58           C  
ATOM   1423  CG  PRO A 205      10.197  16.461 149.923  1.00 16.83           C  
ATOM   1424  CD  PRO A 205       9.894  15.855 148.562  1.00 17.59           C  
ATOM   1425  N   ILE A 206       7.619  20.042 148.523  1.00 16.36           N  
ATOM   1426  CA  ILE A 206       7.682  21.388 147.949  1.00 16.83           C  
ATOM   1427  C   ILE A 206       8.839  22.117 148.628  1.00 17.40           C  
ATOM   1428  O   ILE A 206       8.871  22.239 149.858  1.00 17.15           O  
ATOM   1429  CB  ILE A 206       6.334  22.125 148.082  1.00 15.95           C  
ATOM   1430  CG1 ILE A 206       5.298  21.456 147.167  1.00 16.73           C  
ATOM   1431  CG2 ILE A 206       6.482  23.607 147.744  1.00 17.23           C  
ATOM   1432  CD1 ILE A 206       3.838  21.785 147.473  1.00 16.61           C  
ATOM   1433  N   LYS A 207       9.806  22.568 147.836  1.00 17.98           N  
ATOM   1434  CA  LYS A 207      11.030  23.165 148.387  1.00 19.45           C  
ATOM   1435  C   LYS A 207      10.822  24.611 148.827  1.00 20.69           C  
ATOM   1436  O   LYS A 207      11.408  25.068 149.825  1.00 17.88           O  
ATOM   1437  CB  LYS A 207      12.183  23.063 147.388  1.00 21.02           C  
ATOM   1438  CG  LYS A 207      12.783  21.660 147.280  1.00 22.74           C  
ATOM   1439  CD  LYS A 207      13.452  21.244 148.587  1.00 24.64           C  
ATOM   1440  CE  LYS A 207      14.840  21.846 148.689  1.00 27.38           C  
ATOM   1441  NZ  LYS A 207      15.566  21.440 149.928  1.00 31.40           N  
ATOM   1442  N   GLU A 208       9.955  25.307 148.099  1.00 19.76           N  
ATOM   1443  CA  GLU A 208       9.665  26.699 148.345  1.00 21.53           C  
ATOM   1444  C   GLU A 208       8.258  26.958 147.849  1.00 21.68           C  
ATOM   1445  O   GLU A 208       7.919  26.633 146.693  1.00 21.02           O  
ATOM   1446  CB  GLU A 208      10.679  27.575 147.616  1.00 26.19           C  
ATOM   1447  CG  GLU A 208      10.545  29.066 147.889  1.00 33.35           C  
ATOM   1448  CD  GLU A 208      11.038  29.496 149.269  1.00 36.94           C  
ATOM   1449  OE1 GLU A 208      11.871  28.789 149.904  1.00 39.72           O  
ATOM   1450  OE2 GLU A 208      10.593  30.577 149.710  1.00 42.38           O  
ATOM   1451  N   GLU A 209       7.441  27.527 148.729  1.00 19.93           N  
ATOM   1452  CA  GLU A 209       6.044  27.774 148.437  1.00 20.20           C  
ATOM   1453  C   GLU A 209       5.864  29.124 147.763  1.00 19.18           C  
ATOM   1454  O   GLU A 209       5.596  30.116 148.415  1.00 18.74           O  
ATOM   1455  CB  GLU A 209       5.207  27.689 149.727  1.00 22.99           C  
ATOM   1456  CG  GLU A 209       5.207  26.311 150.359  1.00 23.87           C  
ATOM   1457  CD  GLU A 209       4.991  26.345 151.869  1.00 28.40           C  
ATOM   1458  OE1 GLU A 209       5.844  26.920 152.591  1.00 25.73           O  
ATOM   1459  OE2 GLU A 209       3.976  25.783 152.334  1.00 26.69           O  
ATOM   1460  N   TRP A 210       6.040  29.155 146.438  1.00 17.34           N  
ATOM   1461  CA  TRP A 210       5.733  30.324 145.653  1.00 16.11           C  
ATOM   1462  C   TRP A 210       5.157  29.815 144.341  1.00 15.85           C  
ATOM   1463  O   TRP A 210       3.923  29.706 144.198  1.00 14.24           O  
ATOM   1464  CB  TRP A 210       6.950  31.262 145.501  1.00 16.92           C  
ATOM   1465  CG  TRP A 210       8.246  30.660 144.967  1.00 18.94           C  
ATOM   1466  CD1 TRP A 210       8.662  29.343 145.006  1.00 17.68           C  
ATOM   1467  CD2 TRP A 210       9.302  31.395 144.333  1.00 19.23           C  
ATOM   1468  NE1 TRP A 210       9.911  29.224 144.421  1.00 19.23           N  
ATOM   1469  CE2 TRP A 210      10.327  30.459 143.995  1.00 19.12           C  
ATOM   1470  CE3 TRP A 210       9.469  32.753 143.988  1.00 19.47           C  
ATOM   1471  CZ2 TRP A 210      11.509  30.839 143.329  1.00 19.53           C  
ATOM   1472  CZ3 TRP A 210      10.655  33.139 143.327  1.00 20.68           C  
ATOM   1473  CH2 TRP A 210      11.661  32.179 143.011  1.00 20.16           C  
ATOM   1474  N   TYR A 211       6.038  29.446 143.415  1.00 14.55           N  
ATOM   1475  CA  TYR A 211       5.702  28.448 142.408  1.00 14.29           C  
ATOM   1476  C   TYR A 211       5.667  27.099 143.134  1.00 14.60           C  
ATOM   1477  O   TYR A 211       6.024  27.010 144.326  1.00 14.24           O  
ATOM   1478  CB  TYR A 211       6.785  28.400 141.324  1.00 14.56           C  
ATOM   1479  CG  TYR A 211       6.955  29.698 140.608  1.00 15.72           C  
ATOM   1480  CD1 TYR A 211       6.159  30.023 139.495  1.00 15.71           C  
ATOM   1481  CD2 TYR A 211       7.897  30.617 141.043  1.00 16.70           C  
ATOM   1482  CE1 TYR A 211       6.311  31.244 138.858  1.00 17.13           C  
ATOM   1483  CE2 TYR A 211       8.056  31.837 140.417  1.00 17.72           C  
ATOM   1484  CZ  TYR A 211       7.269  32.139 139.327  1.00 18.35           C  
ATOM   1485  OH  TYR A 211       7.470  33.358 138.732  1.00 19.91           O  
ATOM   1486  N   TYR A 212       5.235  26.048 142.434  1.00 13.51           N  
ATOM   1487  CA  TYR A 212       5.371  24.693 142.950  1.00 13.48           C  
ATOM   1488  C   TYR A 212       6.783  24.206 142.628  1.00 14.43           C  
ATOM   1489  O   TYR A 212       7.016  23.472 141.639  1.00 14.53           O  
ATOM   1490  CB  TYR A 212       4.284  23.775 142.369  1.00 13.31           C  
ATOM   1491  CG  TYR A 212       2.945  24.164 142.927  1.00 13.89           C  
ATOM   1492  CD1 TYR A 212       2.617  23.840 144.247  1.00 13.82           C  
ATOM   1493  CD2 TYR A 212       2.060  24.941 142.198  1.00 13.83           C  
ATOM   1494  CE1 TYR A 212       1.409  24.219 144.787  1.00 14.15           C  
ATOM   1495  CE2 TYR A 212       0.834  25.322 142.719  1.00 14.19           C  
ATOM   1496  CZ  TYR A 212       0.534  24.976 144.030  1.00 14.55           C  
ATOM   1497  OH  TYR A 212      -0.639  25.373 144.598  1.00 15.03           O  
ATOM   1498  N   GLN A 213       7.729  24.651 143.462  1.00 15.34           N  
ATOM   1499  CA  GLN A 213       9.147  24.303 143.290  1.00 14.98           C  
ATOM   1500  C   GLN A 213       9.497  22.975 143.953  1.00 15.99           C  
ATOM   1501  O   GLN A 213       9.338  22.790 145.178  1.00 15.07           O  
ATOM   1502  CB  GLN A 213      10.076  25.419 143.766  1.00 15.62           C  
ATOM   1503  CG  GLN A 213      11.547  25.041 143.641  1.00 16.31           C  
ATOM   1504  CD  GLN A 213      12.493  26.154 144.038  1.00 17.97           C  
ATOM   1505  OE1 GLN A 213      12.077  27.236 144.480  1.00 18.65           O  
ATOM   1506  NE2 GLN A 213      13.786  25.904 143.864  1.00 19.38           N  
ATOM   1507  N   ILE A 214       9.985  22.063 143.120  1.00 15.85           N  
ATOM   1508  CA  ILE A 214      10.428  20.740 143.547  1.00 15.18           C  
ATOM   1509  C   ILE A 214      11.903  20.534 143.213  1.00 15.92           C  
ATOM   1510  O   ILE A 214      12.469  21.265 142.421  1.00 16.84           O  
ATOM   1511  CB  ILE A 214       9.557  19.638 142.935  1.00 14.82           C  
ATOM   1512  CG1 ILE A 214       9.604  19.670 141.392  1.00 16.38           C  
ATOM   1513  CG2 ILE A 214       8.118  19.831 143.392  1.00 15.39           C  
ATOM   1514  CD1 ILE A 214       8.903  18.510 140.706  1.00 16.06           C  
ATOM   1515  N   GLU A 215      12.524  19.547 143.842  1.00 15.61           N  
ATOM   1516  CA  GLU A 215      13.946  19.315 143.677  1.00 16.42           C  
ATOM   1517  C   GLU A 215      14.236  18.174 142.709  1.00 16.07           C  
ATOM   1518  O   GLU A 215      13.850  17.029 142.950  1.00 14.59           O  
ATOM   1519  CB  GLU A 215      14.566  18.976 145.024  1.00 16.96           C  
ATOM   1520  CG  GLU A 215      16.057  18.730 144.928  1.00 18.48           C  
ATOM   1521  CD  GLU A 215      16.636  18.263 146.244  1.00 18.98           C  
ATOM   1522  OE1 GLU A 215      15.875  18.001 147.210  1.00 19.99           O  
ATOM   1523  OE2 GLU A 215      17.861  18.141 146.300  1.00 21.73           O  
ATOM   1524  N   ILE A 216      14.946  18.501 141.635  1.00 16.26           N  
ATOM   1525  CA  ILE A 216      15.311  17.512 140.623  1.00 16.90           C  
ATOM   1526  C   ILE A 216      16.734  17.048 140.931  1.00 18.49           C  
ATOM   1527  O   ILE A 216      17.653  17.866 141.121  1.00 17.67           O  
ATOM   1528  CB  ILE A 216      15.189  18.086 139.186  1.00 17.52           C  
ATOM   1529  CG1 ILE A 216      13.701  18.257 138.808  1.00 17.03           C  
ATOM   1530  CG2 ILE A 216      15.927  17.207 138.167  1.00 16.45           C  
ATOM   1531  CD1 ILE A 216      13.433  18.956 137.476  1.00 18.24           C  
ATOM   1532  N   LEU A 217      16.901  15.727 140.974  1.00 18.69           N  
ATOM   1533  CA  LEU A 217      18.167  15.110 141.350  1.00 20.59           C  
ATOM   1534  C   LEU A 217      18.995  14.719 140.129  1.00 21.27           C  
ATOM   1535  O   LEU A 217      20.222  14.828 140.147  1.00 22.26           O  
ATOM   1536  CB  LEU A 217      17.887  13.887 142.214  1.00 20.44           C  
ATOM   1537  CG  LEU A 217      17.090  14.110 143.509  1.00 21.48           C  
ATOM   1538  CD1 LEU A 217      17.141  12.831 144.313  1.00 20.60           C  
ATOM   1539  CD2 LEU A 217      17.606  15.284 144.335  1.00 21.64           C  
ATOM   1540  N   LYS A 218      18.310  14.322 139.051  1.00 21.48           N  
ATOM   1541  CA  LYS A 218      18.974  13.785 137.871  1.00 22.67           C  
ATOM   1542  C   LYS A 218      17.987  13.661 136.727  1.00 21.91           C  
ATOM   1543  O   LYS A 218      16.790  13.403 136.941  1.00 20.62           O  
ATOM   1544  CB  LYS A 218      19.528  12.399 138.217  1.00 24.33           C  
ATOM   1545  CG  LYS A 218      20.455  11.795 137.190  1.00 29.17           C  
ATOM   1546  CD  LYS A 218      20.252  10.291 137.172  1.00 31.73           C  
ATOM   1547  CE  LYS A 218      20.882   9.643 138.390  1.00 33.16           C  
ATOM   1548  NZ  LYS A 218      21.334   8.262 138.057  1.00 32.66           N  
ATOM   1549  N   LEU A 219      18.504  13.892 135.523  1.00 21.90           N  
ATOM   1550  CA  LEU A 219      17.844  13.552 134.266  1.00 20.28           C  
ATOM   1551  C   LEU A 219      18.601  12.416 133.570  1.00 20.89           C  
ATOM   1552  O   LEU A 219      19.843  12.397 133.535  1.00 20.24           O  
ATOM   1553  CB  LEU A 219      17.780  14.757 133.326  1.00 21.85           C  
ATOM   1554  CG  LEU A 219      16.501  15.599 133.339  1.00 20.69           C  
ATOM   1555  CD1 LEU A 219      16.352  16.251 134.702  1.00 20.12           C  
ATOM   1556  CD2 LEU A 219      16.541  16.654 132.245  1.00 19.90           C  
ATOM   1557  N   GLU A 220      17.842  11.497 132.983  1.00 19.78           N  
ATOM   1558  CA  GLU A 220      18.409  10.316 132.342  1.00 19.80           C  
ATOM   1559  C   GLU A 220      17.788  10.192 130.949  1.00 18.75           C  
ATOM   1560  O   GLU A 220      16.564  10.312 130.811  1.00 16.66           O  
ATOM   1561  CB  GLU A 220      18.010   9.138 133.195  1.00 23.47           C  
ATOM   1562  CG  GLU A 220      18.811   7.867 133.075  1.00 27.35           C  
ATOM   1563  CD  GLU A 220      18.435   6.938 134.215  1.00 29.21           C  
ATOM   1564  OE1 GLU A 220      17.300   6.412 134.232  1.00 30.42           O  
ATOM   1565  OE2 GLU A 220      19.255   6.794 135.130  1.00 32.29           O  
ATOM   1566  N   ILE A 221      18.629   9.988 129.925  1.00 17.37           N  
ATOM   1567  CA  ILE A 221      18.164   9.845 128.548  1.00 19.56           C  
ATOM   1568  C   ILE A 221      18.521   8.439 128.047  1.00 20.35           C  
ATOM   1569  O   ILE A 221      19.700   8.054 128.004  1.00 19.41           O  
ATOM   1570  CB  ILE A 221      18.781  10.914 127.613  1.00 20.42           C  
ATOM   1571  CG1 ILE A 221      18.744  12.319 128.269  1.00 21.60           C  
ATOM   1572  CG2 ILE A 221      18.133  10.866 126.231  1.00 20.12           C  
ATOM   1573  CD1 ILE A 221      17.374  12.941 128.331  1.00 23.15           C  
ATOM   1574  N   GLY A 222      17.494   7.682 127.695  1.00 22.72           N  
ATOM   1575  CA  GLY A 222      17.652   6.270 127.328  1.00 27.28           C  
ATOM   1576  C   GLY A 222      18.517   5.498 128.305  1.00 29.28           C  
ATOM   1577  O   GLY A 222      19.451   4.813 127.895  1.00 32.98           O  
ATOM   1578  N   GLY A 223      18.248   5.647 129.596  1.00 32.61           N  
ATOM   1579  CA  GLY A 223      18.972   4.902 130.626  1.00 35.07           C  
ATOM   1580  C   GLY A 223      20.361   5.406 130.966  1.00 37.40           C  
ATOM   1581  O   GLY A 223      21.025   4.829 131.833  1.00 39.98           O  
ATOM   1582  N   GLN A 224      20.806   6.477 130.303  1.00 36.92           N  
ATOM   1583  CA  GLN A 224      22.089   7.110 130.628  1.00 36.32           C  
ATOM   1584  C   GLN A 224      21.910   8.481 131.324  1.00 35.86           C  
ATOM   1585  O   GLN A 224      21.290   9.410 130.776  1.00 30.65           O  
ATOM   1586  CB  GLN A 224      22.957   7.261 129.376  1.00 37.86           C  
ATOM   1587  CG  GLN A 224      24.463   7.132 129.645  1.00 43.72           C  
ATOM   1588  CD  GLN A 224      24.917   5.685 129.844  1.00 43.63           C  
ATOM   1589  OE1 GLN A 224      24.718   4.837 128.971  1.00 42.54           O  
ATOM   1590  NE2 GLN A 224      25.532   5.399 130.995  1.00 43.19           N  
ATOM   1591  N   SER A 225      22.450   8.602 132.534  1.00 34.83           N  
ATOM   1592  CA  SER A 225      22.364   9.863 133.268  1.00 33.32           C  
ATOM   1593  C   SER A 225      23.265  10.902 132.601  1.00 31.20           C  
ATOM   1594  O   SER A 225      24.258  10.559 131.973  1.00 30.40           O  
ATOM   1595  CB  SER A 225      22.673   9.677 134.762  1.00 33.51           C  
ATOM   1596  OG  SER A 225      23.988  10.075 135.093  1.00 37.17           O  
ATOM   1597  N   LEU A 226      22.891  12.167 132.726  1.00 29.61           N  
ATOM   1598  CA  LEU A 226      23.555  13.252 132.015  1.00 30.24           C  
ATOM   1599  C   LEU A 226      24.932  13.672 132.533  1.00 33.49           C  
ATOM   1600  O   LEU A 226      25.708  14.264 131.791  1.00 37.43           O  
ATOM   1601  CB  LEU A 226      22.635  14.482 131.959  1.00 27.16           C  
ATOM   1602  CG  LEU A 226      21.432  14.473 131.016  1.00 24.95           C  
ATOM   1603  CD1 LEU A 226      20.684  15.791 131.182  1.00 23.17           C  
ATOM   1604  CD2 LEU A 226      21.920  14.292 129.584  1.00 24.62           C  
ATOM   1605  N   ASN A 227      25.247  13.400 133.789  1.00 35.87           N  
ATOM   1606  CA  ASN A 227      26.538  13.880 134.337  1.00 39.80           C  
ATOM   1607  C   ASN A 227      26.635  15.424 134.308  1.00 37.06           C  
ATOM   1608  O   ASN A 227      27.532  16.013 133.691  1.00 37.96           O  
ATOM   1609  CB  ASN A 227      27.757  13.222 133.634  1.00 43.22           C  
ATOM   1610  CG  ASN A 227      27.761  11.689 133.727  1.00 46.57           C  
ATOM   1611  OD1 ASN A 227      26.808  11.064 134.210  1.00 51.53           O  
ATOM   1612  ND2 ASN A 227      28.841  11.080 133.255  1.00 45.46           N  
ATOM   1613  N   LEU A 228      25.653  16.063 134.933  1.00 31.13           N  
ATOM   1614  CA  LEU A 228      25.715  17.485 135.254  1.00 28.57           C  
ATOM   1615  C   LEU A 228      25.631  17.489 136.761  1.00 27.32           C  
ATOM   1616  O   LEU A 228      25.061  16.576 137.337  1.00 26.63           O  
ATOM   1617  CB  LEU A 228      24.514  18.236 134.661  1.00 27.86           C  
ATOM   1618  CG  LEU A 228      24.512  18.473 133.153  1.00 26.33           C  
ATOM   1619  CD1 LEU A 228      23.139  18.909 132.645  1.00 26.11           C  
ATOM   1620  CD2 LEU A 228      25.601  19.463 132.761  1.00 28.22           C  
ATOM   1621  N   ASP A 229      26.212  18.486 137.413  1.00 27.33           N  
ATOM   1622  CA  ASP A 229      25.988  18.654 138.838  1.00 26.20           C  
ATOM   1623  C   ASP A 229      24.462  18.809 139.022  1.00 25.04           C  
ATOM   1624  O   ASP A 229      23.813  19.524 138.240  1.00 22.47           O  
ATOM   1625  CB  ASP A 229      26.717  19.899 139.324  1.00 27.06           C  
ATOM   1626  CG  ASP A 229      26.749  19.996 140.826  1.00 29.40           C  
ATOM   1627  OD1 ASP A 229      25.682  20.179 141.450  1.00 31.09           O  
ATOM   1628  OD2 ASP A 229      27.849  19.843 141.396  1.00 31.59           O  
ATOM   1629  N   CYS A 230      23.879  18.141 140.017  1.00 24.22           N  
ATOM   1630  CA  CYS A 230      22.413  18.227 140.204  1.00 25.95           C  
ATOM   1631  C   CYS A 230      21.912  19.663 140.422  1.00 24.87           C  
ATOM   1632  O   CYS A 230      20.730  19.959 140.202  1.00 23.70           O  
ATOM   1633  CB  CYS A 230      21.915  17.302 141.310  1.00 27.56           C  
ATOM   1634  SG  CYS A 230      22.468  17.720 142.983  1.00 32.75           S  
ATOM   1635  N   ARG A 231      22.815  20.550 140.839  1.00 25.33           N  
ATOM   1636  CA  ARG A 231      22.478  21.976 140.994  1.00 25.91           C  
ATOM   1637  C   ARG A 231      22.115  22.630 139.672  1.00 24.86           C  
ATOM   1638  O   ARG A 231      21.359  23.605 139.647  1.00 26.25           O  
ATOM   1639  CB  ARG A 231      23.609  22.745 141.685  1.00 29.07           C  
ATOM   1640  CG  ARG A 231      23.627  22.545 143.192  1.00 32.11           C  
ATOM   1641  CD  ARG A 231      24.698  23.386 143.871  1.00 37.41           C  
ATOM   1642  NE  ARG A 231      26.040  23.120 143.347  1.00 43.07           N  
ATOM   1643  CZ  ARG A 231      26.911  22.267 143.881  1.00 44.55           C  
ATOM   1644  NH1 ARG A 231      26.590  21.585 144.972  1.00 49.85           N  
ATOM   1645  NH2 ARG A 231      28.108  22.092 143.324  1.00 43.91           N  
ATOM   1646  N   GLU A 232      22.632  22.085 138.576  1.00 23.23           N  
ATOM   1647  CA  GLU A 232      22.237  22.530 137.229  1.00 24.64           C  
ATOM   1648  C   GLU A 232      20.730  22.440 136.953  1.00 22.32           C  
ATOM   1649  O   GLU A 232      20.181  23.258 136.226  1.00 22.03           O  
ATOM   1650  CB  GLU A 232      22.993  21.754 136.131  1.00 25.81           C  
ATOM   1651  CG  GLU A 232      24.513  21.887 136.165  1.00 30.52           C  
ATOM   1652  CD  GLU A 232      25.023  23.263 135.774  1.00 34.30           C  
ATOM   1653  OE1 GLU A 232      24.252  24.074 135.202  1.00 36.26           O  
ATOM   1654  OE2 GLU A 232      26.217  23.527 136.027  1.00 38.64           O  
ATOM   1655  N   TYR A 233      20.069  21.438 137.512  1.00 21.96           N  
ATOM   1656  CA  TYR A 233      18.621  21.248 137.269  1.00 22.05           C  
ATOM   1657  C   TYR A 233      17.728  22.211 138.050  1.00 22.58           C  
ATOM   1658  O   TYR A 233      16.539  22.345 137.753  1.00 22.49           O  
ATOM   1659  CB  TYR A 233      18.210  19.810 137.587  1.00 21.82           C  
ATOM   1660  CG  TYR A 233      19.034  18.768 136.872  1.00 22.33           C  
ATOM   1661  CD1 TYR A 233      19.028  18.687 135.464  1.00 21.65           C  
ATOM   1662  CD2 TYR A 233      19.827  17.878 137.583  1.00 22.10           C  
ATOM   1663  CE1 TYR A 233      19.771  17.737 134.803  1.00 22.63           C  
ATOM   1664  CE2 TYR A 233      20.584  16.917 136.926  1.00 23.93           C  
ATOM   1665  CZ  TYR A 233      20.542  16.851 135.537  1.00 24.36           C  
ATOM   1666  OH  TYR A 233      21.289  15.914 134.883  1.00 25.60           O  
ATOM   1667  N   ASN A 234      18.306  22.866 139.043  1.00 21.40           N  
ATOM   1668  CA  ASN A 234      17.556  23.651 139.996  1.00 23.37           C  
ATOM   1669  C   ASN A 234      18.100  25.057 140.094  1.00 27.40           C  
ATOM   1670  O   ASN A 234      17.572  25.857 140.854  1.00 28.32           O  
ATOM   1671  CB  ASN A 234      17.626  23.001 141.387  1.00 20.16           C  
ATOM   1672  CG  ASN A 234      17.125  21.563 141.399  1.00 18.39           C  
ATOM   1673  OD1 ASN A 234      15.926  21.312 141.419  1.00 17.53           O  
ATOM   1674  ND2 ASN A 234      18.055  20.608 141.405  1.00 16.88           N  
ATOM   1675  N   ALA A 235      19.161  25.346 139.332  1.00 32.61           N  
ATOM   1676  CA  ALA A 235      20.045  26.495 139.601  1.00 37.15           C  
ATOM   1677  C   ALA A 235      19.247  27.776 139.781  1.00 40.59           C  
ATOM   1678  O   ALA A 235      19.545  28.593 140.668  1.00 45.73           O  
ATOM   1679  CB  ALA A 235      21.099  26.660 138.506  1.00 36.32           C  
ATOM   1680  N   ASP A 236      18.236  27.931 138.930  1.00 37.39           N  
ATOM   1681  CA  ASP A 236      17.243  28.955 139.090  1.00 35.07           C  
ATOM   1682  C   ASP A 236      16.155  28.369 139.990  1.00 31.56           C  
ATOM   1683  O   ASP A 236      16.094  28.703 141.175  1.00 31.00           O  
ATOM   1684  CB  ASP A 236      16.686  29.324 137.724  1.00 40.70           C  
ATOM   1685  CG  ASP A 236      16.006  30.680 137.722  1.00 48.96           C  
ATOM   1686  OD1 ASP A 236      14.985  30.852 138.427  1.00 47.32           O  
ATOM   1687  OD2 ASP A 236      16.511  31.579 137.016  1.00 53.41           O  
ATOM   1688  N   LYS A 237      15.335  27.482 139.422  1.00 23.95           N  
ATOM   1689  CA  LYS A 237      14.272  26.735 140.123  1.00 21.66           C  
ATOM   1690  C   LYS A 237      13.725  25.646 139.180  1.00 19.27           C  
ATOM   1691  O   LYS A 237      13.752  25.807 137.952  1.00 17.99           O  
ATOM   1692  CB  LYS A 237      13.115  27.663 140.539  1.00 22.33           C  
ATOM   1693  CG  LYS A 237      12.573  28.508 139.380  1.00 25.24           C  
ATOM   1694  CD  LYS A 237      11.520  29.509 139.828  1.00 27.00           C  
ATOM   1695  CE  LYS A 237      11.156  30.464 138.696  1.00 31.24           C  
ATOM   1696  NZ  LYS A 237      12.221  31.471 138.377  1.00 30.94           N  
ATOM   1697  N   ALA A 238      13.231  24.555 139.753  1.00 18.19           N  
ATOM   1698  CA  ALA A 238      12.484  23.552 139.001  1.00 16.69           C  
ATOM   1699  C   ALA A 238      11.068  23.572 139.509  1.00 16.51           C  
ATOM   1700  O   ALA A 238      10.821  23.428 140.712  1.00 16.12           O  
ATOM   1701  CB  ALA A 238      13.086  22.148 139.156  1.00 16.31           C  
ATOM   1702  N   ILE A 239      10.131  23.768 138.594  1.00 15.08           N  
ATOM   1703  CA  ILE A 239       8.764  24.013 138.986  1.00 14.66           C  
ATOM   1704  C   ILE A 239       7.799  23.184 138.131  1.00 14.96           C  
ATOM   1705  O   ILE A 239       8.120  22.832 136.968  1.00 13.87           O  
ATOM   1706  CB  ILE A 239       8.417  25.534 138.898  1.00 14.63           C  
ATOM   1707  CG1 ILE A 239       8.405  26.061 137.433  1.00 14.50           C  
ATOM   1708  CG2 ILE A 239       9.355  26.358 139.778  1.00 14.06           C  
ATOM   1709  CD1 ILE A 239       7.611  27.367 137.281  1.00 14.31           C  
ATOM   1710  N   VAL A 240       6.622  22.887 138.691  1.00 14.83           N  
ATOM   1711  CA  VAL A 240       5.568  22.235 137.912  1.00 15.06           C  
ATOM   1712  C   VAL A 240       4.515  23.274 137.482  1.00 15.78           C  
ATOM   1713  O   VAL A 240       3.895  23.893 138.322  1.00 14.72           O  
ATOM   1714  CB  VAL A 240       4.862  21.133 138.735  1.00 15.86           C  
ATOM   1715  CG1 VAL A 240       3.824  20.416 137.874  1.00 15.81           C  
ATOM   1716  CG2 VAL A 240       5.860  20.152 139.333  1.00 15.95           C  
ATOM   1717  N   ASP A 241       4.268  23.426 136.172  1.00 16.28           N  
ATOM   1718  CA  ASP A 241       3.489  24.560 135.699  1.00 16.32           C  
ATOM   1719  C   ASP A 241       2.543  24.195 134.574  1.00 16.63           C  
ATOM   1720  O   ASP A 241       2.949  24.043 133.399  1.00 15.02           O  
ATOM   1721  CB  ASP A 241       4.428  25.697 135.257  1.00 16.55           C  
ATOM   1722  CG  ASP A 241       3.675  26.899 134.701  1.00 17.44           C  
ATOM   1723  OD1 ASP A 241       2.431  27.009 134.910  1.00 16.09           O  
ATOM   1724  OD2 ASP A 241       4.338  27.752 134.071  1.00 17.81           O  
ATOM   1725  N   SER A 242       1.265  24.067 134.930  1.00 15.63           N  
ATOM   1726  CA  SER A 242       0.261  23.685 133.956  1.00 14.90           C  
ATOM   1727  C   SER A 242       0.050  24.771 132.891  1.00 14.47           C  
ATOM   1728  O   SER A 242      -0.535  24.514 131.870  1.00 14.83           O  
ATOM   1729  CB  SER A 242      -1.045  23.378 134.688  1.00 15.65           C  
ATOM   1730  OG  SER A 242      -1.613  24.596 135.143  1.00 14.59           O  
ATOM   1731  N   GLY A 243       0.523  25.990 133.147  1.00 14.56           N  
ATOM   1732  CA  GLY A 243       0.316  27.067 132.207  1.00 16.37           C  
ATOM   1733  C   GLY A 243       1.363  27.103 131.109  1.00 16.98           C  
ATOM   1734  O   GLY A 243       1.220  27.831 130.136  1.00 20.35           O  
ATOM   1735  N   THR A 244       2.418  26.329 131.268  1.00 16.37           N  
ATOM   1736  CA  THR A 244       3.478  26.205 130.252  1.00 17.30           C  
ATOM   1737  C   THR A 244       3.257  24.938 129.406  1.00 17.82           C  
ATOM   1738  O   THR A 244       3.026  23.850 129.967  1.00 16.49           O  
ATOM   1739  CB  THR A 244       4.853  26.128 130.940  1.00 16.56           C  
ATOM   1740  OG1 THR A 244       5.153  27.392 131.552  1.00 16.95           O  
ATOM   1741  CG2 THR A 244       5.955  25.763 129.999  1.00 16.54           C  
ATOM   1742  N   THR A 245       3.360  25.093 128.081  1.00 16.46           N  
ATOM   1743  CA  THR A 245       3.079  24.030 127.136  1.00 17.70           C  
ATOM   1744  C   THR A 245       4.166  22.958 127.127  1.00 16.29           C  
ATOM   1745  O   THR A 245       3.880  21.761 127.199  1.00 15.56           O  
ATOM   1746  CB  THR A 245       2.996  24.610 125.705  1.00 19.91           C  
ATOM   1747  OG1 THR A 245       1.818  25.396 125.593  1.00 23.16           O  
ATOM   1748  CG2 THR A 245       2.898  23.499 124.675  1.00 22.27           C  
ATOM   1749  N   LEU A 246       5.404  23.422 127.022  1.00 14.98           N  
ATOM   1750  CA  LEU A 246       6.545  22.549 126.789  1.00 14.96           C  
ATOM   1751  C   LEU A 246       7.308  22.176 128.055  1.00 14.07           C  
ATOM   1752  O   LEU A 246       7.068  22.730 129.126  1.00 14.12           O  
ATOM   1753  CB  LEU A 246       7.504  23.220 125.808  1.00 15.21           C  
ATOM   1754  CG  LEU A 246       6.985  23.419 124.384  1.00 15.65           C  
ATOM   1755  CD1 LEU A 246       8.165  23.834 123.490  1.00 15.18           C  
ATOM   1756  CD2 LEU A 246       6.280  22.190 123.823  1.00 15.15           C  
ATOM   1757  N   LEU A 247       8.235  21.223 127.919  1.00 13.25           N  
ATOM   1758  CA  LEU A 247       9.237  20.989 128.949  1.00 12.59           C  
ATOM   1759  C   LEU A 247      10.316  22.003 128.611  1.00 12.72           C  
ATOM   1760  O   LEU A 247      10.831  22.012 127.490  1.00 13.02           O  
ATOM   1761  CB  LEU A 247       9.774  19.529 128.910  1.00 11.51           C  
ATOM   1762  CG  LEU A 247      11.021  19.204 129.744  1.00 11.17           C  
ATOM   1763  CD1 LEU A 247      10.826  19.546 131.229  1.00 11.64           C  
ATOM   1764  CD2 LEU A 247      11.413  17.731 129.594  1.00 11.38           C  
ATOM   1765  N   ARG A 248      10.636  22.854 129.568  1.00 12.65           N  
ATOM   1766  CA  ARG A 248      11.517  23.984 129.335  1.00 13.99           C  
ATOM   1767  C   ARG A 248      12.738  23.763 130.190  1.00 14.75           C  
ATOM   1768  O   ARG A 248      12.621  23.615 131.407  1.00 15.05           O  
ATOM   1769  CB  ARG A 248      10.816  25.327 129.670  1.00 16.17           C  
ATOM   1770  CG  ARG A 248       9.747  25.755 128.662  1.00 19.23           C  
ATOM   1771  CD  ARG A 248       9.198  27.173 128.848  1.00 22.32           C  
ATOM   1772  NE  ARG A 248      10.194  28.204 128.546  1.00 25.85           N  
ATOM   1773  CZ  ARG A 248      10.746  29.058 129.427  1.00 26.26           C  
ATOM   1774  NH1 ARG A 248      10.393  29.072 130.708  1.00 26.33           N  
ATOM   1775  NH2 ARG A 248      11.665  29.933 129.006  1.00 25.41           N  
ATOM   1776  N   LEU A 249      13.919  23.757 129.570  1.00 14.14           N  
ATOM   1777  CA  LEU A 249      15.140  23.377 130.258  1.00 14.48           C  
ATOM   1778  C   LEU A 249      16.180  24.496 130.132  1.00 15.08           C  
ATOM   1779  O   LEU A 249      16.401  24.975 129.034  1.00 15.81           O  
ATOM   1780  CB  LEU A 249      15.705  22.097 129.614  1.00 14.21           C  
ATOM   1781  CG  LEU A 249      14.829  20.844 129.581  1.00 13.79           C  
ATOM   1782  CD1 LEU A 249      15.540  19.795 128.741  1.00 14.41           C  
ATOM   1783  CD2 LEU A 249      14.592  20.323 130.989  1.00 13.92           C  
ATOM   1784  N   PRO A 250      16.846  24.870 131.235  1.00 16.19           N  
ATOM   1785  CA  PRO A 250      17.921  25.891 131.191  1.00 17.23           C  
ATOM   1786  C   PRO A 250      18.941  25.529 130.127  1.00 18.30           C  
ATOM   1787  O   PRO A 250      19.179  24.331 129.896  1.00 15.69           O  
ATOM   1788  CB  PRO A 250      18.562  25.795 132.581  1.00 18.35           C  
ATOM   1789  CG  PRO A 250      17.469  25.241 133.460  1.00 18.74           C  
ATOM   1790  CD  PRO A 250      16.723  24.273 132.577  1.00 18.14           C  
ATOM   1791  N   GLN A 251      19.541  26.541 129.480  1.00 19.10           N  
ATOM   1792  CA  GLN A 251      20.337  26.277 128.278  1.00 20.44           C  
ATOM   1793  C   GLN A 251      21.311  25.088 128.423  1.00 20.99           C  
ATOM   1794  O   GLN A 251      21.306  24.192 127.575  1.00 20.44           O  
ATOM   1795  CB  GLN A 251      21.040  27.531 127.737  1.00 20.97           C  
ATOM   1796  CG  GLN A 251      21.552  27.362 126.298  1.00 21.65           C  
ATOM   1797  CD  GLN A 251      20.440  27.208 125.273  1.00 21.78           C  
ATOM   1798  OE1 GLN A 251      19.557  28.059 125.150  1.00 22.35           O  
ATOM   1799  NE2 GLN A 251      20.465  26.109 124.541  1.00 22.09           N  
ATOM   1800  N   LYS A 252      22.120  25.062 129.485  1.00 21.93           N  
ATOM   1801  CA  LYS A 252      23.132  23.999 129.652  1.00 22.49           C  
ATOM   1802  C   LYS A 252      22.488  22.613 129.711  1.00 20.61           C  
ATOM   1803  O   LYS A 252      22.995  21.637 129.124  1.00 17.87           O  
ATOM   1804  CB  LYS A 252      23.950  24.197 130.932  1.00 25.73           C  
ATOM   1805  CG  LYS A 252      25.288  24.889 130.749  1.00 32.15           C  
ATOM   1806  CD  LYS A 252      26.213  24.578 131.923  1.00 37.71           C  
ATOM   1807  CE  LYS A 252      26.545  23.087 131.956  1.00 40.25           C  
ATOM   1808  NZ  LYS A 252      27.549  22.732 133.000  1.00 42.04           N  
ATOM   1809  N   VAL A 253      21.379  22.533 130.445  1.00 18.28           N  
ATOM   1810  CA  VAL A 253      20.628  21.275 130.575  1.00 16.76           C  
ATOM   1811  C   VAL A 253      20.039  20.876 129.225  1.00 15.32           C  
ATOM   1812  O   VAL A 253      20.136  19.720 128.844  1.00 15.34           O  
ATOM   1813  CB  VAL A 253      19.484  21.373 131.625  1.00 16.09           C  
ATOM   1814  CG1 VAL A 253      18.743  20.047 131.685  1.00 15.72           C  
ATOM   1815  CG2 VAL A 253      20.038  21.750 133.006  1.00 17.32           C  
ATOM   1816  N   PHE A 254      19.432  21.831 128.516  1.00 14.92           N  
ATOM   1817  CA  PHE A 254      18.856  21.570 127.186  1.00 15.39           C  
ATOM   1818  C   PHE A 254      19.867  20.954 126.224  1.00 16.60           C  
ATOM   1819  O   PHE A 254      19.556  19.981 125.517  1.00 15.80           O  
ATOM   1820  CB  PHE A 254      18.261  22.824 126.565  1.00 14.53           C  
ATOM   1821  CG  PHE A 254      17.669  22.590 125.214  1.00 15.15           C  
ATOM   1822  CD1 PHE A 254      16.399  22.012 125.093  1.00 15.07           C  
ATOM   1823  CD2 PHE A 254      18.376  22.897 124.060  1.00 14.44           C  
ATOM   1824  CE1 PHE A 254      15.845  21.775 123.846  1.00 16.18           C  
ATOM   1825  CE2 PHE A 254      17.822  22.667 122.806  1.00 16.15           C  
ATOM   1826  CZ  PHE A 254      16.551  22.105 122.697  1.00 15.90           C  
ATOM   1827  N   ASP A 255      21.067  21.529 126.192  1.00 17.62           N  
ATOM   1828  CA  ASP A 255      22.095  21.085 125.248  1.00 18.81           C  
ATOM   1829  C   ASP A 255      22.557  19.680 125.587  1.00 17.56           C  
ATOM   1830  O   ASP A 255      22.733  18.847 124.687  1.00 16.72           O  
ATOM   1831  CB  ASP A 255      23.292  22.062 125.224  1.00 22.87           C  
ATOM   1832  CG  ASP A 255      22.904  23.465 124.798  1.00 24.55           C  
ATOM   1833  OD1 ASP A 255      22.164  23.638 123.804  1.00 26.34           O  
ATOM   1834  OD2 ASP A 255      23.362  24.418 125.463  1.00 32.15           O  
ATOM   1835  N   ALA A 256      22.746  19.412 126.883  1.00 15.89           N  
ATOM   1836  CA  ALA A 256      23.113  18.084 127.350  1.00 15.68           C  
ATOM   1837  C   ALA A 256      22.028  17.046 127.006  1.00 14.91           C  
ATOM   1838  O   ALA A 256      22.333  15.904 126.617  1.00 14.63           O  
ATOM   1839  CB  ALA A 256      23.393  18.096 128.863  1.00 15.68           C  
ATOM   1840  N   VAL A 257      20.763  17.437 127.131  1.00 13.97           N  
ATOM   1841  CA  VAL A 257      19.668  16.558 126.700  1.00 14.93           C  
ATOM   1842  C   VAL A 257      19.685  16.243 125.207  1.00 15.14           C  
ATOM   1843  O   VAL A 257      19.645  15.079 124.809  1.00 15.52           O  
ATOM   1844  CB  VAL A 257      18.270  17.085 127.116  1.00 15.08           C  
ATOM   1845  CG1 VAL A 257      17.175  16.271 126.442  1.00 15.49           C  
ATOM   1846  CG2 VAL A 257      18.133  17.026 128.619  1.00 15.08           C  
ATOM   1847  N   VAL A 258      19.734  17.266 124.373  1.00 15.23           N  
ATOM   1848  CA  VAL A 258      19.628  17.019 122.932  1.00 15.15           C  
ATOM   1849  C   VAL A 258      20.850  16.289 122.383  1.00 16.71           C  
ATOM   1850  O   VAL A 258      20.731  15.550 121.417  1.00 16.94           O  
ATOM   1851  CB  VAL A 258      19.248  18.274 122.127  1.00 14.59           C  
ATOM   1852  CG1 VAL A 258      17.870  18.755 122.562  1.00 14.00           C  
ATOM   1853  CG2 VAL A 258      20.298  19.367 122.294  1.00 13.06           C  
ATOM   1854  N   GLU A 259      21.994  16.477 123.038  1.00 16.81           N  
ATOM   1855  CA  GLU A 259      23.222  15.761 122.739  1.00 18.99           C  
ATOM   1856  C   GLU A 259      23.039  14.247 123.053  1.00 17.99           C  
ATOM   1857  O   GLU A 259      23.335  13.379 122.206  1.00 14.87           O  
ATOM   1858  CB  GLU A 259      24.341  16.392 123.580  1.00 23.10           C  
ATOM   1859  CG  GLU A 259      25.744  16.086 123.142  1.00 30.50           C  
ATOM   1860  CD  GLU A 259      26.705  17.244 123.428  1.00 36.44           C  
ATOM   1861  OE1 GLU A 259      26.307  18.438 123.337  1.00 35.58           O  
ATOM   1862  OE2 GLU A 259      27.874  16.952 123.741  1.00 39.56           O  
ATOM   1863  N   ALA A 260      22.545  13.949 124.262  1.00 16.30           N  
ATOM   1864  CA  ALA A 260      22.212  12.565 124.645  1.00 16.44           C  
ATOM   1865  C   ALA A 260      21.137  11.919 123.744  1.00 15.59           C  
ATOM   1866  O   ALA A 260      21.234  10.751 123.379  1.00 14.90           O  
ATOM   1867  CB  ALA A 260      21.825  12.490 126.124  1.00 16.70           C  
ATOM   1868  N   VAL A 261      20.130  12.691 123.362  1.00 14.73           N  
ATOM   1869  CA  VAL A 261      19.091  12.223 122.434  1.00 14.94           C  
ATOM   1870  C   VAL A 261      19.657  11.864 121.046  1.00 15.13           C  
ATOM   1871  O   VAL A 261      19.304  10.834 120.490  1.00 15.12           O  
ATOM   1872  CB  VAL A 261      17.997  13.302 122.256  1.00 14.50           C  
ATOM   1873  CG1 VAL A 261      17.063  12.941 121.102  1.00 15.18           C  
ATOM   1874  CG2 VAL A 261      17.230  13.484 123.564  1.00 13.73           C  
ATOM   1875  N   ALA A 262      20.546  12.707 120.514  1.00 14.91           N  
ATOM   1876  CA  ALA A 262      21.255  12.405 119.252  1.00 15.56           C  
ATOM   1877  C   ALA A 262      22.121  11.158 119.364  1.00 16.12           C  
ATOM   1878  O   ALA A 262      22.238  10.398 118.393  1.00 16.32           O  
ATOM   1879  CB  ALA A 262      22.126  13.583 118.829  1.00 15.56           C  
ATOM   1880  N   ARG A 263      22.753  10.960 120.522  1.00 16.45           N  
ATOM   1881  CA  ARG A 263      23.606   9.786 120.751  1.00 17.72           C  
ATOM   1882  C   ARG A 263      22.807   8.494 120.838  1.00 18.31           C  
ATOM   1883  O   ARG A 263      23.313   7.458 120.451  1.00 18.75           O  
ATOM   1884  CB  ARG A 263      24.438   9.929 122.040  1.00 20.57           C  
ATOM   1885  CG  ARG A 263      25.860  10.422 121.836  1.00 23.73           C  
ATOM   1886  CD  ARG A 263      26.758  10.185 123.058  1.00 25.68           C  
ATOM   1887  NE  ARG A 263      26.117  10.530 124.330  1.00 29.68           N  
ATOM   1888  CZ  ARG A 263      26.081  11.749 124.875  1.00 32.82           C  
ATOM   1889  NH1 ARG A 263      26.664  12.784 124.263  1.00 32.38           N  
ATOM   1890  NH2 ARG A 263      25.466  11.933 126.046  1.00 33.41           N  
ATOM   1891  N   ALA A 264      21.581   8.552 121.362  1.00 16.24           N  
ATOM   1892  CA  ALA A 264      20.767   7.341 121.577  1.00 16.03           C  
ATOM   1893  C   ALA A 264      19.721   7.075 120.509  1.00 16.44           C  
ATOM   1894  O   ALA A 264      19.198   5.964 120.438  1.00 16.75           O  
ATOM   1895  CB  ALA A 264      20.107   7.388 122.944  1.00 15.49           C  
ATOM   1896  N   SER A 265      19.391   8.071 119.681  1.00 16.40           N  
ATOM   1897  CA  SER A 265      18.404   7.864 118.612  1.00 17.63           C  
ATOM   1898  C   SER A 265      18.964   7.036 117.421  1.00 18.25           C  
ATOM   1899  O   SER A 265      20.176   6.867 117.278  1.00 17.40           O  
ATOM   1900  CB  SER A 265      17.884   9.215 118.109  1.00 18.20           C  
ATOM   1901  OG  SER A 265      18.947   9.918 117.453  1.00 20.02           O  
ATOM   1902  N   LEU A 266      18.074   6.529 116.578  1.00 17.25           N  
ATOM   1903  CA  LEU A 266      18.468   5.888 115.350  1.00 19.35           C  
ATOM   1904  C   LEU A 266      17.595   6.456 114.229  1.00 19.40           C  
ATOM   1905  O   LEU A 266      16.624   5.865 113.869  1.00 21.37           O  
ATOM   1906  CB  LEU A 266      18.283   4.371 115.435  1.00 19.74           C  
ATOM   1907  CG  LEU A 266      19.290   3.520 116.186  1.00 21.24           C  
ATOM   1908  CD1 LEU A 266      18.807   2.070 116.214  1.00 22.10           C  
ATOM   1909  CD2 LEU A 266      20.637   3.605 115.480  1.00 22.58           C  
ATOM   1910  N   ILE A 267      17.949   7.641 113.745  1.00 18.72           N  
ATOM   1911  CA  ILE A 267      17.290   8.366 112.652  1.00 19.85           C  
ATOM   1912  C   ILE A 267      17.517   7.608 111.344  1.00 18.23           C  
ATOM   1913  O   ILE A 267      18.624   7.132 111.125  1.00 18.51           O  
ATOM   1914  CB  ILE A 267      17.933   9.788 112.570  1.00 21.54           C  
ATOM   1915  CG1 ILE A 267      17.658  10.554 113.868  1.00 23.29           C  
ATOM   1916  CG2 ILE A 267      17.468  10.604 111.364  1.00 23.48           C  
ATOM   1917  CD1 ILE A 267      16.200  10.522 114.302  1.00 22.85           C  
ATOM   1918  N   PRO A 268      16.481   7.474 110.487  1.00 16.37           N  
ATOM   1919  CA  PRO A 268      16.703   6.927 109.142  1.00 16.12           C  
ATOM   1920  C   PRO A 268      17.772   7.703 108.333  1.00 14.66           C  
ATOM   1921  O   PRO A 268      17.882   8.922 108.460  1.00 13.47           O  
ATOM   1922  CB  PRO A 268      15.352   7.127 108.455  1.00 16.40           C  
ATOM   1923  CG  PRO A 268      14.361   7.110 109.578  1.00 17.18           C  
ATOM   1924  CD  PRO A 268      15.060   7.760 110.739  1.00 16.96           C  
ATOM   1925  N   GLU A 269      18.512   7.001 107.482  1.00 14.53           N  
ATOM   1926  CA  GLU A 269      19.468   7.661 106.594  1.00 13.79           C  
ATOM   1927  C   GLU A 269      18.728   8.284 105.425  1.00 12.92           C  
ATOM   1928  O   GLU A 269      17.643   7.806 105.028  1.00 10.78           O  
ATOM   1929  CB  GLU A 269      20.505   6.653 106.103  1.00 17.04           C  
ATOM   1930  CG  GLU A 269      19.982   5.613 105.139  1.00 23.13           C  
ATOM   1931  CD  GLU A 269      20.934   4.425 104.919  1.00 27.70           C  
ATOM   1932  OE1 GLU A 269      21.614   3.949 105.859  1.00 27.12           O  
ATOM   1933  OE2 GLU A 269      20.987   3.956 103.764  1.00 35.54           O  
ATOM   1934  N   PHE A 270      19.305   9.359 104.871  1.00 11.38           N  
ATOM   1935  CA  PHE A 270      18.762   9.983 103.683  1.00 11.54           C  
ATOM   1936  C   PHE A 270      18.789   8.976 102.536  1.00 11.41           C  
ATOM   1937  O   PHE A 270      19.740   8.181 102.414  1.00 12.92           O  
ATOM   1938  CB  PHE A 270      19.546  11.255 103.317  1.00 10.28           C  
ATOM   1939  CG  PHE A 270      19.314  12.417 104.252  1.00  9.99           C  
ATOM   1940  CD1 PHE A 270      18.038  12.702 104.786  1.00  9.26           C  
ATOM   1941  CD2 PHE A 270      20.383  13.277 104.563  1.00  9.02           C  
ATOM   1942  CE1 PHE A 270      17.843  13.785 105.628  1.00  9.12           C  
ATOM   1943  CE2 PHE A 270      20.195  14.357 105.393  1.00  9.09           C  
ATOM   1944  CZ  PHE A 270      18.928  14.616 105.943  1.00  9.05           C  
ATOM   1945  N   SER A 271      17.760   8.999 101.706  1.00 11.60           N  
ATOM   1946  CA  SER A 271      17.611   8.062 100.580  1.00 12.34           C  
ATOM   1947  C   SER A 271      16.497   8.575  99.687  1.00 12.24           C  
ATOM   1948  O   SER A 271      16.088   9.724  99.828  1.00 12.14           O  
ATOM   1949  CB  SER A 271      17.252   6.660 101.107  1.00 13.11           C  
ATOM   1950  OG  SER A 271      17.494   5.708 100.091  1.00 14.05           O  
ATOM   1951  N   ASP A 272      15.989   7.749  98.780  1.00 12.29           N  
ATOM   1952  CA  ASP A 272      14.950   8.228  97.851  1.00 12.67           C  
ATOM   1953  C   ASP A 272      13.757   8.786  98.622  1.00 12.59           C  
ATOM   1954  O   ASP A 272      13.246   8.142  99.526  1.00 12.49           O  
ATOM   1955  CB  ASP A 272      14.507   7.097  96.908  1.00 12.85           C  
ATOM   1956  CG  ASP A 272      15.656   6.546  96.082  1.00 12.43           C  
ATOM   1957  OD1 ASP A 272      16.454   5.718  96.573  1.00 12.44           O  
ATOM   1958  OD2 ASP A 272      15.729   6.903  94.903  1.00 12.86           O  
ATOM   1959  N   GLY A 273      13.371  10.024  98.314  1.00 13.65           N  
ATOM   1960  CA  GLY A 273      12.206  10.666  98.920  1.00 14.40           C  
ATOM   1961  C   GLY A 273      12.478  11.214 100.312  1.00 14.59           C  
ATOM   1962  O   GLY A 273      11.574  11.712 100.946  1.00 16.42           O  
ATOM   1963  N   PHE A 274      13.722  11.143 100.797  1.00 12.83           N  
ATOM   1964  CA  PHE A 274      14.026  11.674 102.116  1.00 13.30           C  
ATOM   1965  C   PHE A 274      15.432  12.272 102.055  1.00 13.25           C  
ATOM   1966  O   PHE A 274      16.419  11.557 102.226  1.00 13.45           O  
ATOM   1967  CB  PHE A 274      13.930  10.575 103.175  1.00 12.70           C  
ATOM   1968  CG  PHE A 274      14.423  10.980 104.537  1.00 12.67           C  
ATOM   1969  CD1 PHE A 274      14.015  12.196 105.121  1.00 13.37           C  
ATOM   1970  CD2 PHE A 274      15.304  10.150 105.241  1.00 12.19           C  
ATOM   1971  CE1 PHE A 274      14.463  12.576 106.391  1.00 12.21           C  
ATOM   1972  CE2 PHE A 274      15.765  10.521 106.514  1.00 12.11           C  
ATOM   1973  CZ  PHE A 274      15.333  11.729 107.098  1.00 12.55           C  
ATOM   1974  N  ATRP A 275      15.525  13.571 101.810  0.50 13.48           N  
ATOM   1975  CA ATRP A 275      16.852  14.131 101.527  0.50 13.74           C  
ATOM   1976  C  ATRP A 275      17.190  15.420 102.260  0.50 13.71           C  
ATOM   1977  O  ATRP A 275      18.232  16.038 101.985  0.50 13.98           O  
ATOM   1978  CB ATRP A 275      17.077  14.253 100.014  0.50 13.59           C  
ATOM   1979  CG ATRP A 275      16.130  15.167  99.323  0.50 14.02           C  
ATOM   1980  CD1ATRP A 275      14.791  14.963  99.096  0.50 14.46           C  
ATOM   1981  CD2ATRP A 275      16.450  16.437  98.749  0.50 14.01           C  
ATOM   1982  NE1ATRP A 275      14.263  16.038  98.400  0.50 14.31           N  
ATOM   1983  CE2ATRP A 275      15.266  16.953  98.181  0.50 14.46           C  
ATOM   1984  CE3ATRP A 275      17.626  17.189  98.662  0.50 14.02           C  
ATOM   1985  CZ2ATRP A 275      15.229  18.185  97.544  0.50 14.38           C  
ATOM   1986  CZ3ATRP A 275      17.594  18.405  98.015  0.50 14.37           C  
ATOM   1987  CH2ATRP A 275      16.401  18.897  97.462  0.50 14.60           C  
ATOM   1988  N  BTRP A 275      15.520  13.573 101.796  0.50 13.48           N  
ATOM   1989  CA BTRP A 275      16.836  14.163 101.484  0.50 13.73           C  
ATOM   1990  C  BTRP A 275      17.228  15.376 102.321  0.50 13.70           C  
ATOM   1991  O  BTRP A 275      18.346  15.902 102.178  0.50 13.86           O  
ATOM   1992  CB BTRP A 275      16.967  14.450  99.980  0.50 13.62           C  
ATOM   1993  CG BTRP A 275      16.000  15.475  99.444  0.50 13.96           C  
ATOM   1994  CD1BTRP A 275      16.246  16.806  99.229  0.50 13.83           C  
ATOM   1995  CD2BTRP A 275      14.646  15.244  99.030  0.50 14.38           C  
ATOM   1996  NE1BTRP A 275      15.129  17.417  98.708  0.50 14.49           N  
ATOM   1997  CE2BTRP A 275      14.131  16.481  98.574  0.50 14.25           C  
ATOM   1998  CE3BTRP A 275      13.823  14.114  98.990  0.50 13.98           C  
ATOM   1999  CZ2BTRP A 275      12.832  16.618  98.093  0.50 14.59           C  
ATOM   2000  CZ3BTRP A 275      12.515  14.261  98.513  0.50 14.14           C  
ATOM   2001  CH2BTRP A 275      12.039  15.501  98.070  0.50 14.33           C  
ATOM   2002  N   THR A 276      16.333  15.810 103.201  1.00 13.45           N  
ATOM   2003  CA  THR A 276      16.639  16.897 104.136  1.00 13.67           C  
ATOM   2004  C   THR A 276      16.092  16.567 105.504  1.00 13.59           C  
ATOM   2005  O   THR A 276      15.096  15.815 105.614  1.00 13.66           O  
ATOM   2006  CB  THR A 276      16.102  18.296 103.697  1.00 14.48           C  
ATOM   2007  OG1 THR A 276      14.693  18.366 103.914  1.00 15.05           O  
ATOM   2008  CG2 THR A 276      16.430  18.634 102.234  1.00 14.06           C  
ATOM   2009  N   GLY A 277      16.724  17.119 106.544  1.00 13.11           N  
ATOM   2010  CA  GLY A 277      16.286  16.932 107.930  1.00 12.83           C  
ATOM   2011  C   GLY A 277      14.857  17.369 108.210  1.00 13.65           C  
ATOM   2012  O   GLY A 277      14.126  16.683 108.924  1.00 13.00           O  
ATOM   2013  N   SER A 278      14.465  18.502 107.639  1.00 14.45           N  
ATOM   2014  CA  SER A 278      13.076  19.025 107.719  1.00 15.84           C  
ATOM   2015  C   SER A 278      12.053  17.958 107.365  1.00 16.10           C  
ATOM   2016  O   SER A 278      10.968  17.908 107.950  1.00 15.86           O  
ATOM   2017  CB  SER A 278      12.883  20.209 106.749  1.00 17.20           C  
ATOM   2018  OG  SER A 278      13.482  21.373 107.276  1.00 20.64           O  
ATOM   2019  N   GLN A 279      12.425  17.108 106.404  1.00 17.02           N  
ATOM   2020  CA  GLN A 279      11.544  16.034 105.898  1.00 17.92           C  
ATOM   2021  C   GLN A 279      11.261  14.924 106.918  1.00 18.48           C  
ATOM   2022  O   GLN A 279      10.396  14.050 106.709  1.00 19.04           O  
ATOM   2023  CB  GLN A 279      12.100  15.461 104.609  1.00 18.10           C  
ATOM   2024  CG  GLN A 279      11.885  16.416 103.444  1.00 18.75           C  
ATOM   2025  CD  GLN A 279      12.636  15.993 102.212  1.00 20.20           C  
ATOM   2026  OE1 GLN A 279      13.223  14.914 102.162  1.00 20.84           O  
ATOM   2027  NE2 GLN A 279      12.667  16.871 101.226  1.00 20.58           N  
ATOM   2028  N   LEU A 280      11.963  14.982 108.035  1.00 17.67           N  
ATOM   2029  CA  LEU A 280      11.766  14.017 109.082  1.00 18.71           C  
ATOM   2030  C   LEU A 280      10.457  14.270 109.844  1.00 17.42           C  
ATOM   2031  O   LEU A 280      10.002  13.389 110.572  1.00 16.66           O  
ATOM   2032  CB  LEU A 280      12.951  14.069 110.055  1.00 19.36           C  
ATOM   2033  CG  LEU A 280      13.101  12.975 111.103  1.00 21.50           C  
ATOM   2034  CD1 LEU A 280      13.236  11.579 110.495  1.00 21.47           C  
ATOM   2035  CD2 LEU A 280      14.298  13.316 111.980  1.00 22.77           C  
ATOM   2036  N   ALA A 281       9.895  15.477 109.703  1.00 16.20           N  
ATOM   2037  CA  ALA A 281       8.738  15.903 110.500  1.00 15.42           C  
ATOM   2038  C   ALA A 281       7.416  15.171 110.199  1.00 15.36           C  
ATOM   2039  O   ALA A 281       6.614  14.996 111.118  1.00 14.76           O  
ATOM   2040  CB  ALA A 281       8.538  17.429 110.422  1.00 15.25           C  
ATOM   2041  N   CYS A 282       7.196  14.761 108.943  1.00 15.48           N  
ATOM   2042  CA  CYS A 282       5.886  14.195 108.519  1.00 16.83           C  
ATOM   2043  C   CYS A 282       5.956  12.722 108.072  1.00 17.06           C  
ATOM   2044  O   CYS A 282       6.879  12.331 107.348  1.00 17.25           O  
ATOM   2045  CB  CYS A 282       5.208  15.064 107.436  1.00 17.87           C  
ATOM   2046  SG  CYS A 282       4.974  16.821 107.880  1.00 20.57           S  
ATOM   2047  N   TRP A 283       4.976  11.921 108.505  1.00 17.85           N  
ATOM   2048  CA  TRP A 283       4.988  10.471 108.264  1.00 20.41           C  
ATOM   2049  C   TRP A 283       3.648   9.972 107.717  1.00 23.15           C  
ATOM   2050  O   TRP A 283       2.592  10.456 108.140  1.00 20.43           O  
ATOM   2051  CB  TRP A 283       5.291   9.740 109.577  1.00 21.08           C  
ATOM   2052  CG  TRP A 283       6.595  10.085 110.173  1.00 20.57           C  
ATOM   2053  CD1 TRP A 283       6.937  11.268 110.801  1.00 20.01           C  
ATOM   2054  CD2 TRP A 283       7.760   9.254 110.219  1.00 20.14           C  
ATOM   2055  NE1 TRP A 283       8.245  11.209 111.218  1.00 19.28           N  
ATOM   2056  CE2 TRP A 283       8.775   9.992 110.871  1.00 20.08           C  
ATOM   2057  CE3 TRP A 283       8.051   7.959 109.755  1.00 20.21           C  
ATOM   2058  CZ2 TRP A 283      10.059   9.475 111.087  1.00 20.09           C  
ATOM   2059  CZ3 TRP A 283       9.311   7.442 109.985  1.00 20.09           C  
ATOM   2060  CH2 TRP A 283      10.310   8.212 110.631  1.00 20.59           C  
ATOM   2061  N   THR A 284       3.704   9.002 106.797  1.00 27.75           N  
ATOM   2062  CA  THR A 284       2.514   8.414 106.147  1.00 32.39           C  
ATOM   2063  C   THR A 284       2.312   6.955 106.557  1.00 36.63           C  
ATOM   2064  O   THR A 284       3.173   6.372 107.226  1.00 35.69           O  
ATOM   2065  CB  THR A 284       2.666   8.349 104.610  1.00 33.61           C  
ATOM   2066  OG1 THR A 284       3.853   7.605 104.289  1.00 32.97           O  
ATOM   2067  CG2 THR A 284       2.714   9.738 103.965  1.00 32.61           C  
ATOM   2068  N   ASN A 285       1.193   6.367 106.105  1.00 39.09           N  
ATOM   2069  CA  ASN A 285       0.955   4.906 106.152  1.00 40.36           C  
ATOM   2070  C   ASN A 285       1.006   4.316 107.563  1.00 42.05           C  
ATOM   2071  O   ASN A 285       1.573   3.239 107.776  1.00 45.68           O  
ATOM   2072  CB  ASN A 285       1.931   4.149 105.228  1.00 43.13           C  
ATOM   2073  CG  ASN A 285       1.631   4.354 103.739  1.00 45.71           C  
ATOM   2074  OD1 ASN A 285       2.546   4.574 102.931  1.00 47.17           O  
ATOM   2075  ND2 ASN A 285       0.353   4.278 103.368  1.00 42.66           N  
ATOM   2076  N   SER A 286       0.405   5.036 108.511  1.00 39.99           N  
ATOM   2077  CA  SER A 286       0.446   4.715 109.953  1.00 38.75           C  
ATOM   2078  C   SER A 286       1.847   4.590 110.583  1.00 35.51           C  
ATOM   2079  O   SER A 286       1.944   4.236 111.761  1.00 34.74           O  
ATOM   2080  CB  SER A 286      -0.372   3.458 110.276  1.00 39.79           C  
ATOM   2081  OG  SER A 286      -1.553   3.420 109.502  1.00 43.75           O  
ATOM   2082  N  AGLU A 287       2.905   4.870 109.817  0.50 33.26           N  
ATOM   2083  CA AGLU A 287       4.270   4.839 110.355  0.50 32.40           C  
ATOM   2084  C  AGLU A 287       4.445   6.011 111.324  0.50 31.63           C  
ATOM   2085  O  AGLU A 287       3.867   7.082 111.125  0.50 31.08           O  
ATOM   2086  CB AGLU A 287       5.312   4.904 109.233  0.50 33.58           C  
ATOM   2087  CG AGLU A 287       6.595   4.122 109.504  0.50 33.78           C  
ATOM   2088  CD AGLU A 287       7.634   4.299 108.404  0.50 35.22           C  
ATOM   2089  OE1AGLU A 287       7.415   5.139 107.501  0.50 35.19           O  
ATOM   2090  OE2AGLU A 287       8.671   3.602 108.433  0.50 32.95           O  
ATOM   2091  N  BGLU A 287       2.898   4.873 109.807  0.50 32.26           N  
ATOM   2092  CA BGLU A 287       4.279   4.870 110.308  0.50 30.91           C  
ATOM   2093  C  BGLU A 287       4.457   6.024 111.311  0.50 30.72           C  
ATOM   2094  O  BGLU A 287       3.886   7.101 111.124  0.50 30.28           O  
ATOM   2095  CB BGLU A 287       5.280   4.989 109.143  0.50 30.77           C  
ATOM   2096  CG BGLU A 287       5.087   3.966 108.016  0.50 29.18           C  
ATOM   2097  CD BGLU A 287       5.957   4.235 106.795  0.50 30.80           C  
ATOM   2098  OE1BGLU A 287       7.199   4.137 106.899  0.50 32.63           O  
ATOM   2099  OE2BGLU A 287       5.409   4.538 105.714  0.50 29.79           O  
ATOM   2100  N   THR A 288       5.214   5.795 112.388  1.00 30.35           N  
ATOM   2101  CA  THR A 288       5.480   6.862 113.377  1.00 28.44           C  
ATOM   2102  C   THR A 288       6.986   6.979 113.689  1.00 25.79           C  
ATOM   2103  O   THR A 288       7.756   6.045 113.449  1.00 24.12           O  
ATOM   2104  CB  THR A 288       4.668   6.688 114.690  1.00 28.74           C  
ATOM   2105  OG1 THR A 288       5.044   5.456 115.311  1.00 30.55           O  
ATOM   2106  CG2 THR A 288       3.115   6.740 114.448  1.00 25.99           C  
ATOM   2107  N   PRO A 289       7.410   8.130 114.221  1.00 23.41           N  
ATOM   2108  CA  PRO A 289       8.837   8.350 114.538  1.00 23.30           C  
ATOM   2109  C   PRO A 289       9.273   7.781 115.894  1.00 22.45           C  
ATOM   2110  O   PRO A 289      10.455   7.842 116.232  1.00 22.06           O  
ATOM   2111  CB  PRO A 289       8.957   9.877 114.579  1.00 23.20           C  
ATOM   2112  CG  PRO A 289       7.566  10.401 114.732  1.00 22.24           C  
ATOM   2113  CD  PRO A 289       6.575   9.323 114.467  1.00 24.13           C  
ATOM   2114  N   TRP A 290       8.342   7.213 116.656  1.00 21.78           N  
ATOM   2115  CA  TRP A 290       8.598   6.974 118.075  1.00 23.52           C  
ATOM   2116  C   TRP A 290       9.670   5.917 118.374  1.00 25.02           C  
ATOM   2117  O   TRP A 290      10.528   6.117 119.245  1.00 24.08           O  
ATOM   2118  CB  TRP A 290       7.289   6.702 118.811  1.00 22.93           C  
ATOM   2119  CG  TRP A 290       6.367   7.896 118.801  1.00 21.33           C  
ATOM   2120  CD1 TRP A 290       6.725   9.214 118.925  1.00 22.23           C  
ATOM   2121  CD2 TRP A 290       4.943   7.883 118.616  1.00 22.67           C  
ATOM   2122  NE1 TRP A 290       5.598  10.024 118.867  1.00 22.17           N  
ATOM   2123  CE2 TRP A 290       4.496   9.234 118.674  1.00 22.31           C  
ATOM   2124  CE3 TRP A 290       3.994   6.860 118.433  1.00 22.52           C  
ATOM   2125  CZ2 TRP A 290       3.137   9.590 118.543  1.00 23.32           C  
ATOM   2126  CZ3 TRP A 290       2.632   7.217 118.306  1.00 22.67           C  
ATOM   2127  CH2 TRP A 290       2.226   8.568 118.357  1.00 23.76           C  
ATOM   2128  N   SER A 291       9.663   4.823 117.615  1.00 24.73           N  
ATOM   2129  CA  SER A 291      10.616   3.726 117.890  1.00 25.26           C  
ATOM   2130  C   SER A 291      12.088   4.141 117.715  1.00 23.84           C  
ATOM   2131  O   SER A 291      12.992   3.458 118.197  1.00 23.51           O  
ATOM   2132  CB  SER A 291      10.262   2.445 117.105  1.00 25.98           C  
ATOM   2133  OG  SER A 291      10.242   2.645 115.690  1.00 29.49           O  
ATOM   2134  N   TYR A 292      12.323   5.282 117.065  1.00 23.77           N  
ATOM   2135  CA  TYR A 292      13.684   5.765 116.815  1.00 20.10           C  
ATOM   2136  C   TYR A 292      14.301   6.578 117.978  1.00 19.69           C  
ATOM   2137  O   TYR A 292      15.464   6.944 117.905  1.00 17.78           O  
ATOM   2138  CB  TYR A 292      13.706   6.614 115.546  1.00 22.80           C  
ATOM   2139  CG  TYR A 292      13.182   5.887 114.339  1.00 24.00           C  
ATOM   2140  CD1 TYR A 292      13.743   4.660 113.948  1.00 25.13           C  
ATOM   2141  CD2 TYR A 292      12.123   6.394 113.610  1.00 24.72           C  
ATOM   2142  CE1 TYR A 292      13.267   3.965 112.859  1.00 26.18           C  
ATOM   2143  CE2 TYR A 292      11.630   5.704 112.509  1.00 27.15           C  
ATOM   2144  CZ  TYR A 292      12.225   4.495 112.138  1.00 27.42           C  
ATOM   2145  OH  TYR A 292      11.757   3.805 111.063  1.00 33.14           O  
ATOM   2146  N   PHE A 293      13.534   6.845 119.036  1.00 16.78           N  
ATOM   2147  CA  PHE A 293      13.914   7.853 120.053  1.00 16.62           C  
ATOM   2148  C   PHE A 293      13.900   7.263 121.438  1.00 15.76           C  
ATOM   2149  O   PHE A 293      13.111   6.335 121.685  1.00 14.89           O  
ATOM   2150  CB  PHE A 293      12.930   9.027 120.030  1.00 16.76           C  
ATOM   2151  CG  PHE A 293      13.138   9.956 118.886  1.00 17.35           C  
ATOM   2152  CD1 PHE A 293      12.735   9.598 117.602  1.00 17.73           C  
ATOM   2153  CD2 PHE A 293      13.739  11.201 119.096  1.00 18.09           C  
ATOM   2154  CE1 PHE A 293      12.965  10.456 116.526  1.00 19.59           C  
ATOM   2155  CE2 PHE A 293      13.946  12.071 118.038  1.00 18.50           C  
ATOM   2156  CZ  PHE A 293      13.560  11.695 116.752  1.00 18.62           C  
ATOM   2157  N   PRO A 294      14.753   7.805 122.349  1.00 16.42           N  
ATOM   2158  CA  PRO A 294      14.912   7.261 123.684  1.00 16.06           C  
ATOM   2159  C   PRO A 294      13.879   7.773 124.690  1.00 16.62           C  
ATOM   2160  O   PRO A 294      13.241   8.800 124.465  1.00 18.23           O  
ATOM   2161  CB  PRO A 294      16.312   7.768 124.085  1.00 15.99           C  
ATOM   2162  CG  PRO A 294      16.343   9.136 123.475  1.00 16.35           C  
ATOM   2163  CD  PRO A 294      15.752   8.870 122.101  1.00 16.25           C  
ATOM   2164  N   LYS A 295      13.739   7.062 125.802  1.00 16.81           N  
ATOM   2165  CA  LYS A 295      12.899   7.520 126.923  1.00 17.29           C  
ATOM   2166  C   LYS A 295      13.601   8.659 127.674  1.00 16.85           C  
ATOM   2167  O   LYS A 295      14.825   8.749 127.658  1.00 15.76           O  
ATOM   2168  CB  LYS A 295      12.643   6.363 127.880  1.00 18.58           C  
ATOM   2169  CG  LYS A 295      11.684   5.306 127.343  1.00 19.84           C  
ATOM   2170  CD  LYS A 295      11.522   4.155 128.330  1.00 21.88           C  
ATOM   2171  CE  LYS A 295      10.936   2.920 127.656  1.00 23.35           C  
ATOM   2172  NZ  LYS A 295      10.406   1.884 128.608  1.00 22.88           N  
ATOM   2173  N   ILE A 296      12.841   9.549 128.315  1.00 16.35           N  
ATOM   2174  CA  ILE A 296      13.477  10.611 129.092  1.00 16.00           C  
ATOM   2175  C   ILE A 296      12.932  10.548 130.513  1.00 15.62           C  
ATOM   2176  O   ILE A 296      11.715  10.519 130.708  1.00 15.08           O  
ATOM   2177  CB  ILE A 296      13.282  12.011 128.430  1.00 16.77           C  
ATOM   2178  CG1 ILE A 296      13.928  12.042 127.021  1.00 17.21           C  
ATOM   2179  CG2 ILE A 296      13.817  13.124 129.321  1.00 16.87           C  
ATOM   2180  CD1 ILE A 296      13.646  13.301 126.235  1.00 16.94           C  
ATOM   2181  N   SER A 297      13.835  10.508 131.495  1.00 16.44           N  
ATOM   2182  CA  SER A 297      13.462  10.344 132.904  1.00 16.89           C  
ATOM   2183  C   SER A 297      13.937  11.502 133.806  1.00 17.03           C  
ATOM   2184  O   SER A 297      15.084  11.967 133.688  1.00 16.76           O  
ATOM   2185  CB  SER A 297      14.039   9.025 133.475  1.00 17.80           C  
ATOM   2186  OG  SER A 297      13.452   7.858 132.915  1.00 18.58           O  
ATOM   2187  N   ILE A 298      13.071  11.910 134.745  1.00 15.29           N  
ATOM   2188  CA  ILE A 298      13.400  12.921 135.740  1.00 14.51           C  
ATOM   2189  C   ILE A 298      13.329  12.275 137.136  1.00 14.30           C  
ATOM   2190  O   ILE A 298      12.292  11.727 137.524  1.00 14.50           O  
ATOM   2191  CB  ILE A 298      12.436  14.159 135.644  1.00 15.21           C  
ATOM   2192  CG1 ILE A 298      12.451  14.754 134.225  1.00 15.00           C  
ATOM   2193  CG2 ILE A 298      12.764  15.201 136.725  1.00 14.18           C  
ATOM   2194  CD1 ILE A 298      11.506  15.930 134.029  1.00 17.21           C  
ATOM   2195  N   TYR A 299      14.434  12.341 137.873  1.00 15.55           N  
ATOM   2196  CA  TYR A 299      14.479  11.856 139.262  1.00 15.91           C  
ATOM   2197  C   TYR A 299      14.181  12.983 140.231  1.00 15.56           C  
ATOM   2198  O   TYR A 299      14.776  14.062 140.134  1.00 15.25           O  
ATOM   2199  CB  TYR A 299      15.851  11.281 139.600  1.00 18.28           C  
ATOM   2200  CG  TYR A 299      16.130   9.949 138.954  1.00 20.73           C  
ATOM   2201  CD1 TYR A 299      16.547   9.887 137.622  1.00 22.12           C  
ATOM   2202  CD2 TYR A 299      15.986   8.751 139.666  1.00 22.61           C  
ATOM   2203  CE1 TYR A 299      16.804   8.676 137.012  1.00 23.78           C  
ATOM   2204  CE2 TYR A 299      16.248   7.524 139.054  1.00 23.94           C  
ATOM   2205  CZ  TYR A 299      16.661   7.499 137.730  1.00 24.88           C  
ATOM   2206  OH  TYR A 299      16.950   6.302 137.083  1.00 26.17           O  
ATOM   2207  N   LEU A 300      13.275  12.709 141.172  1.00 15.42           N  
ATOM   2208  CA  LEU A 300      12.881  13.656 142.199  1.00 16.24           C  
ATOM   2209  C   LEU A 300      13.142  13.058 143.566  1.00 17.77           C  
ATOM   2210  O   LEU A 300      12.954  11.852 143.759  1.00 17.98           O  
ATOM   2211  CB  LEU A 300      11.390  13.959 142.047  1.00 15.05           C  
ATOM   2212  CG  LEU A 300      10.955  14.456 140.643  1.00 15.18           C  
ATOM   2213  CD1 LEU A 300       9.427  14.494 140.564  1.00 13.50           C  
ATOM   2214  CD2 LEU A 300      11.537  15.856 140.436  1.00 13.94           C  
ATOM   2215  N   ARG A 301      13.566  13.880 144.527  1.00 19.03           N  
ATOM   2216  CA  ARG A 301      13.639  13.389 145.908  1.00 18.69           C  
ATOM   2217  C   ARG A 301      12.293  12.963 146.479  1.00 21.21           C  
ATOM   2218  O   ARG A 301      11.264  13.663 146.345  1.00 19.38           O  
ATOM   2219  CB  ARG A 301      14.311  14.382 146.839  1.00 19.80           C  
ATOM   2220  CG  ARG A 301      14.872  13.686 148.068  1.00 18.40           C  
ATOM   2221  CD  ARG A 301      15.676  14.628 148.940  1.00 18.93           C  
ATOM   2222  NE  ARG A 301      16.738  15.382 148.267  1.00 17.64           N  
ATOM   2223  CZ  ARG A 301      18.004  14.985 148.131  1.00 18.09           C  
ATOM   2224  NH1 ARG A 301      18.378  13.780 148.546  1.00 18.88           N  
ATOM   2225  NH2 ARG A 301      18.905  15.791 147.562  1.00 17.93           N  
ATOM   2226  N   ASP A 302      12.277  11.788 147.103  1.00 21.36           N  
ATOM   2227  CA  ASP A 302      11.075  11.373 147.816  1.00 22.33           C  
ATOM   2228  C   ASP A 302      10.991  12.123 149.163  1.00 22.46           C  
ATOM   2229  O   ASP A 302      11.983  12.736 149.619  1.00 20.70           O  
ATOM   2230  CB  ASP A 302      11.067   9.854 147.987  1.00 24.12           C  
ATOM   2231  CG  ASP A 302       9.824   9.352 148.647  1.00 25.47           C  
ATOM   2232  OD1 ASP A 302       8.759   9.297 147.995  1.00 25.39           O  
ATOM   2233  OD2 ASP A 302       9.910   9.037 149.853  1.00 30.35           O  
ATOM   2234  N   GLU A 303       9.810  12.098 149.781  1.00 23.32           N  
ATOM   2235  CA  GLU A 303       9.625  12.677 151.121  1.00 25.91           C  
ATOM   2236  C   GLU A 303      10.583  12.096 152.158  1.00 28.60           C  
ATOM   2237  O   GLU A 303      11.044  12.806 153.045  1.00 27.44           O  
ATOM   2238  CB  GLU A 303       8.206  12.506 151.587  1.00 25.53           C  
ATOM   2239  CG  GLU A 303       7.240  13.376 150.835  1.00 24.70           C  
ATOM   2240  CD  GLU A 303       5.956  13.519 151.598  1.00 25.93           C  
ATOM   2241  OE1 GLU A 303       5.121  12.594 151.530  1.00 25.43           O  
ATOM   2242  OE2 GLU A 303       5.793  14.561 152.274  1.00 26.88           O  
ATOM   2243  N   ASN A 304      10.868  10.800 152.034  1.00 29.85           N  
ATOM   2244  CA  ASN A 304      12.020  10.182 152.697  1.00 30.36           C  
ATOM   2245  C   ASN A 304      13.291  10.588 151.945  1.00 29.25           C  
ATOM   2246  O   ASN A 304      13.553  10.116 150.837  1.00 28.02           O  
ATOM   2247  CB  ASN A 304      11.838   8.650 152.729  1.00 30.71           C  
ATOM   2248  CG  ASN A 304      13.040   7.913 153.304  1.00 32.02           C  
ATOM   2249  OD1 ASN A 304      14.168   8.436 153.363  1.00 29.04           O  
ATOM   2250  ND2 ASN A 304      12.800   6.665 153.725  1.00 31.46           N  
ATOM   2251  N   SER A 305      14.088  11.438 152.577  1.00 30.68           N  
ATOM   2252  CA  SER A 305      15.263  12.065 151.975  1.00 29.38           C  
ATOM   2253  C   SER A 305      16.295  11.133 151.357  1.00 29.64           C  
ATOM   2254  O   SER A 305      16.970  11.516 150.410  1.00 26.47           O  
ATOM   2255  CB  SER A 305      15.963  12.923 153.028  1.00 32.67           C  
ATOM   2256  OG  SER A 305      15.180  14.070 153.303  1.00 36.37           O  
ATOM   2257  N   SER A 306      16.431   9.930 151.917  1.00 28.26           N  
ATOM   2258  CA  SER A 306      17.376   8.938 151.405  1.00 29.41           C  
ATOM   2259  C   SER A 306      16.892   8.217 150.143  1.00 28.27           C  
ATOM   2260  O   SER A 306      17.583   7.350 149.612  1.00 27.06           O  
ATOM   2261  CB  SER A 306      17.694   7.907 152.493  1.00 28.24           C  
ATOM   2262  OG  SER A 306      16.495   7.313 152.940  1.00 28.76           O  
ATOM   2263  N   ARG A 307      15.709   8.581 149.664  1.00 27.82           N  
ATOM   2264  CA  ARG A 307      15.096   7.898 148.532  1.00 26.59           C  
ATOM   2265  C   ARG A 307      14.646   8.884 147.443  1.00 25.23           C  
ATOM   2266  O   ARG A 307      14.335  10.056 147.722  1.00 23.92           O  
ATOM   2267  CB  ARG A 307      13.918   7.041 149.001  1.00 27.62           C  
ATOM   2268  CG  ARG A 307      14.346   5.812 149.770  1.00 32.06           C  
ATOM   2269  CD  ARG A 307      13.300   5.354 150.771  1.00 38.34           C  
ATOM   2270  NE  ARG A 307      12.203   4.623 150.144  1.00 43.54           N  
ATOM   2271  CZ  ARG A 307      10.924   5.005 150.141  1.00 46.29           C  
ATOM   2272  NH1 ARG A 307      10.538   6.123 150.748  1.00 48.98           N  
ATOM   2273  NH2 ARG A 307      10.016   4.253 149.534  1.00 45.86           N  
ATOM   2274  N   SER A 308      14.639   8.396 146.207  1.00 22.99           N  
ATOM   2275  CA  SER A 308      14.184   9.178 145.059  1.00 22.78           C  
ATOM   2276  C   SER A 308      13.230   8.327 144.237  1.00 21.54           C  
ATOM   2277  O   SER A 308      13.189   7.101 144.390  1.00 22.14           O  
ATOM   2278  CB  SER A 308      15.372   9.668 144.221  1.00 22.89           C  
ATOM   2279  OG  SER A 308      15.925   8.664 143.383  1.00 24.05           O  
ATOM   2280  N   PHE A 309      12.460   8.974 143.372  1.00 19.12           N  
ATOM   2281  CA  PHE A 309      11.653   8.251 142.422  1.00 17.11           C  
ATOM   2282  C   PHE A 309      11.850   8.894 141.043  1.00 16.77           C  
ATOM   2283  O   PHE A 309      12.388  10.005 140.940  1.00 15.92           O  
ATOM   2284  CB  PHE A 309      10.177   8.163 142.880  1.00 16.37           C  
ATOM   2285  CG  PHE A 309       9.442   9.484 142.897  1.00 17.39           C  
ATOM   2286  CD1 PHE A 309       9.469  10.301 144.030  1.00 17.67           C  
ATOM   2287  CD2 PHE A 309       8.702   9.909 141.784  1.00 16.91           C  
ATOM   2288  CE1 PHE A 309       8.783  11.515 144.049  1.00 16.26           C  
ATOM   2289  CE2 PHE A 309       8.000  11.129 141.817  1.00 16.34           C  
ATOM   2290  CZ  PHE A 309       8.054  11.917 142.945  1.00 16.13           C  
ATOM   2291  N   ARG A 310      11.431   8.182 140.003  1.00 16.30           N  
ATOM   2292  CA  ARG A 310      11.698   8.562 138.621  1.00 17.26           C  
ATOM   2293  C   ARG A 310      10.385   8.709 137.840  1.00 16.32           C  
ATOM   2294  O   ARG A 310       9.557   7.771 137.816  1.00 16.39           O  
ATOM   2295  CB  ARG A 310      12.580   7.462 138.009  1.00 19.88           C  
ATOM   2296  CG  ARG A 310      12.751   7.522 136.521  1.00 21.95           C  
ATOM   2297  CD  ARG A 310      13.745   6.464 136.083  1.00 24.53           C  
ATOM   2298  NE  ARG A 310      13.106   5.178 135.890  1.00 26.05           N  
ATOM   2299  CZ  ARG A 310      13.749   4.020 135.809  1.00 29.91           C  
ATOM   2300  NH1 ARG A 310      15.075   3.964 135.926  1.00 31.79           N  
ATOM   2301  NH2 ARG A 310      13.056   2.906 135.611  1.00 31.79           N  
ATOM   2302  N   ILE A 311      10.170   9.873 137.212  1.00 15.09           N  
ATOM   2303  CA  ILE A 311       9.096   9.999 136.238  1.00 14.21           C  
ATOM   2304  C   ILE A 311       9.684   9.934 134.842  1.00 15.64           C  
ATOM   2305  O   ILE A 311      10.731  10.555 134.565  1.00 14.97           O  
ATOM   2306  CB  ILE A 311       8.163  11.200 136.486  1.00 14.63           C  
ATOM   2307  CG1 ILE A 311       8.900  12.543 136.473  1.00 14.95           C  
ATOM   2308  CG2 ILE A 311       7.486  11.013 137.833  1.00 14.59           C  
ATOM   2309  CD1 ILE A 311       7.952  13.727 136.422  1.00 14.40           C  
ATOM   2310  N   THR A 312       9.025   9.167 133.972  1.00 15.44           N  
ATOM   2311  CA  THR A 312       9.596   8.843 132.671  1.00 15.21           C  
ATOM   2312  C   THR A 312       8.585   9.171 131.595  1.00 15.05           C  
ATOM   2313  O   THR A 312       7.426   8.790 131.670  1.00 15.59           O  
ATOM   2314  CB  THR A 312      10.021   7.349 132.616  1.00 14.76           C  
ATOM   2315  OG1 THR A 312      10.988   7.095 133.641  1.00 14.86           O  
ATOM   2316  CG2 THR A 312      10.626   6.971 131.243  1.00 14.81           C  
ATOM   2317  N   ILE A 313       9.023   9.910 130.593  1.00 15.23           N  
ATOM   2318  CA  ILE A 313       8.170  10.119 129.448  1.00 14.68           C  
ATOM   2319  C   ILE A 313       8.733   9.345 128.248  1.00 15.02           C  
ATOM   2320  O   ILE A 313       9.953   9.312 128.030  1.00 13.55           O  
ATOM   2321  CB  ILE A 313       7.938  11.623 129.150  1.00 14.86           C  
ATOM   2322  CG1 ILE A 313       9.229  12.337 128.781  1.00 15.16           C  
ATOM   2323  CG2 ILE A 313       7.260  12.333 130.345  1.00 14.60           C  
ATOM   2324  CD1 ILE A 313       9.007  13.785 128.378  1.00 15.60           C  
ATOM   2325  N   LEU A 314       7.847   8.740 127.466  1.00 14.79           N  
ATOM   2326  CA  LEU A 314       8.279   8.120 126.205  1.00 16.13           C  
ATOM   2327  C   LEU A 314       8.220   9.119 125.032  1.00 16.53           C  
ATOM   2328  O   LEU A 314       7.625  10.204 125.155  1.00 16.26           O  
ATOM   2329  CB  LEU A 314       7.425   6.866 125.907  1.00 17.30           C  
ATOM   2330  CG  LEU A 314       7.851   5.530 126.531  1.00 17.98           C  
ATOM   2331  CD1 LEU A 314       7.943   5.545 128.053  1.00 17.79           C  
ATOM   2332  CD2 LEU A 314       6.942   4.417 126.019  1.00 19.38           C  
ATOM   2333  N   PRO A 315       8.854   8.768 123.884  1.00 16.51           N  
ATOM   2334  CA  PRO A 315       8.849   9.630 122.704  1.00 16.87           C  
ATOM   2335  C   PRO A 315       7.449  10.103 122.334  1.00 17.34           C  
ATOM   2336  O   PRO A 315       7.303  11.228 121.842  1.00 16.78           O  
ATOM   2337  CB  PRO A 315       9.384   8.708 121.602  1.00 16.00           C  
ATOM   2338  CG  PRO A 315      10.293   7.803 122.305  1.00 15.75           C  
ATOM   2339  CD  PRO A 315       9.682   7.563 123.663  1.00 16.55           C  
ATOM   2340  N   GLN A 316       6.446   9.253 122.573  1.00 17.84           N  
ATOM   2341  CA  GLN A 316       5.030   9.606 122.325  1.00 19.91           C  
ATOM   2342  C   GLN A 316       4.601  10.943 122.952  1.00 20.07           C  
ATOM   2343  O   GLN A 316       3.733  11.624 122.419  1.00 19.43           O  
ATOM   2344  CB  GLN A 316       4.098   8.491 122.804  1.00 21.80           C  
ATOM   2345  CG  GLN A 316       4.058   7.249 121.913  1.00 22.45           C  
ATOM   2346  CD  GLN A 316       5.185   6.235 122.130  1.00 23.84           C  
ATOM   2347  OE1 GLN A 316       6.253   6.536 122.679  1.00 24.02           O  
ATOM   2348  NE2 GLN A 316       4.951   5.009 121.654  1.00 24.29           N  
ATOM   2349  N   LEU A 317       5.233  11.334 124.055  1.00 19.55           N  
ATOM   2350  CA  LEU A 317       4.877  12.576 124.718  1.00 19.98           C  
ATOM   2351  C   LEU A 317       5.756  13.758 124.317  1.00 20.52           C  
ATOM   2352  O   LEU A 317       5.326  14.917 124.433  1.00 22.93           O  
ATOM   2353  CB  LEU A 317       4.896  12.419 126.249  1.00 20.25           C  
ATOM   2354  CG  LEU A 317       3.806  11.614 126.959  1.00 22.01           C  
ATOM   2355  CD1 LEU A 317       4.111  11.473 128.453  1.00 21.51           C  
ATOM   2356  CD2 LEU A 317       2.447  12.278 126.750  1.00 23.46           C  
ATOM   2357  N   TYR A 318       6.979  13.509 123.854  1.00 18.02           N  
ATOM   2358  CA  TYR A 318       7.806  14.648 123.463  1.00 17.44           C  
ATOM   2359  C   TYR A 318       8.023  14.833 121.960  1.00 16.48           C  
ATOM   2360  O   TYR A 318       8.636  15.812 121.556  1.00 17.47           O  
ATOM   2361  CB  TYR A 318       9.116  14.699 124.259  1.00 15.80           C  
ATOM   2362  CG  TYR A 318      10.166  13.673 123.885  1.00 15.59           C  
ATOM   2363  CD1 TYR A 318      11.023  13.900 122.816  1.00 15.76           C  
ATOM   2364  CD2 TYR A 318      10.338  12.503 124.640  1.00 15.87           C  
ATOM   2365  CE1 TYR A 318      12.004  12.988 122.472  1.00 16.43           C  
ATOM   2366  CE2 TYR A 318      11.332  11.580 124.325  1.00 15.85           C  
ATOM   2367  CZ  TYR A 318      12.162  11.831 123.235  1.00 16.82           C  
ATOM   2368  OH  TYR A 318      13.148  10.959 122.887  1.00 17.20           O  
ATOM   2369  N   ILE A 319       7.530  13.884 121.161  1.00 17.09           N  
ATOM   2370  CA  ILE A 319       7.474  13.993 119.687  1.00 18.04           C  
ATOM   2371  C   ILE A 319       5.987  13.994 119.353  1.00 18.01           C  
ATOM   2372  O   ILE A 319       5.330  12.949 119.257  1.00 17.44           O  
ATOM   2373  CB  ILE A 319       8.227  12.853 118.959  1.00 19.36           C  
ATOM   2374  CG1 ILE A 319       9.691  12.748 119.422  1.00 19.25           C  
ATOM   2375  CG2 ILE A 319       8.113  12.978 117.442  1.00 18.19           C  
ATOM   2376  CD1 ILE A 319      10.612  13.868 118.977  1.00 22.05           C  
ATOM   2377  N   GLN A 320       5.465  15.210 119.214  1.00 19.82           N  
ATOM   2378  CA  GLN A 320       4.047  15.500 119.375  1.00 21.20           C  
ATOM   2379  C   GLN A 320       3.296  15.742 118.064  1.00 20.41           C  
ATOM   2380  O   GLN A 320       3.678  16.623 117.304  1.00 20.25           O  
ATOM   2381  CB  GLN A 320       3.882  16.724 120.269  1.00 22.13           C  
ATOM   2382  CG  GLN A 320       4.454  16.563 121.668  1.00 24.16           C  
ATOM   2383  CD  GLN A 320       4.477  17.882 122.424  1.00 25.20           C  
ATOM   2384  OE1 GLN A 320       4.649  18.942 121.830  1.00 25.08           O  
ATOM   2385  NE2 GLN A 320       4.347  17.814 123.750  1.00 26.20           N  
ATOM   2386  N   PRO A 321       2.219  14.968 117.812  1.00 23.26           N  
ATOM   2387  CA  PRO A 321       1.444  15.071 116.562  1.00 24.29           C  
ATOM   2388  C   PRO A 321       0.788  16.457 116.471  1.00 25.85           C  
ATOM   2389  O   PRO A 321       0.374  16.992 117.492  1.00 27.78           O  
ATOM   2390  CB  PRO A 321       0.403  13.949 116.703  1.00 24.96           C  
ATOM   2391  CG  PRO A 321       0.242  13.781 118.193  1.00 25.82           C  
ATOM   2392  CD  PRO A 321       1.625  13.996 118.751  1.00 23.39           C  
ATOM   2393  N   MET A 322       0.714  17.026 115.271  1.00 27.77           N  
ATOM   2394  CA  MET A 322       0.341  18.434 115.079  1.00 31.16           C  
ATOM   2395  C   MET A 322      -0.949  18.664 114.285  1.00 34.25           C  
ATOM   2396  O   MET A 322      -1.626  19.683 114.499  1.00 35.82           O  
ATOM   2397  CB  MET A 322       1.461  19.181 114.351  1.00 36.20           C  
ATOM   2398  CG  MET A 322       2.703  19.455 115.179  1.00 41.42           C  
ATOM   2399  SD  MET A 322       3.770  20.649 114.348  1.00 56.47           S  
ATOM   2400  CE  MET A 322       4.327  19.780 112.879  1.00 45.46           C  
ATOM   2401  N   MET A 323      -1.280  17.748 113.371  1.00 32.29           N  
ATOM   2402  CA  MET A 323      -2.247  18.052 112.298  1.00 35.67           C  
ATOM   2403  C   MET A 323      -3.688  18.055 112.777  1.00 36.97           C  
ATOM   2404  O   MET A 323      -4.011  17.399 113.765  1.00 39.98           O  
ATOM   2405  CB  MET A 323      -2.093  17.089 111.114  1.00 34.57           C  
ATOM   2406  CG  MET A 323      -0.733  17.151 110.425  1.00 35.62           C  
ATOM   2407  SD  MET A 323      -0.215  18.833 110.020  1.00 38.14           S  
ATOM   2408  CE  MET A 323      -1.346  19.223 108.682  1.00 35.06           C  
ATOM   2409  N   GLY A 324      -4.544  18.803 112.082  1.00 37.53           N  
ATOM   2410  CA  GLY A 324      -5.995  18.665 112.245  1.00 35.34           C  
ATOM   2411  C   GLY A 324      -6.424  17.287 111.745  1.00 34.57           C  
ATOM   2412  O   GLY A 324      -5.670  16.606 111.019  1.00 32.70           O  
ATOM   2413  N   ALA A 325      -7.624  16.862 112.138  1.00 32.57           N  
ATOM   2414  CA  ALA A 325      -8.123  15.538 111.783  1.00 29.92           C  
ATOM   2415  C   ALA A 325      -8.453  15.452 110.290  1.00 30.31           C  
ATOM   2416  O   ALA A 325      -8.472  16.481 109.589  1.00 27.47           O  
ATOM   2417  CB  ALA A 325      -9.350  15.190 112.632  1.00 31.08           C  
ATOM   2418  N   GLY A 326      -8.665  14.224 109.810  1.00 27.65           N  
ATOM   2419  CA  GLY A 326      -9.115  13.988 108.441  1.00 30.55           C  
ATOM   2420  C   GLY A 326      -8.022  13.759 107.409  1.00 31.89           C  
ATOM   2421  O   GLY A 326      -8.302  13.796 106.202  1.00 32.52           O  
ATOM   2422  N   LEU A 327      -6.788  13.528 107.871  1.00 32.48           N  
ATOM   2423  CA  LEU A 327      -5.641  13.250 106.972  1.00 31.26           C  
ATOM   2424  C   LEU A 327      -5.064  11.848 107.190  1.00 29.88           C  
ATOM   2425  O   LEU A 327      -5.362  11.204 108.194  1.00 28.27           O  
ATOM   2426  CB  LEU A 327      -4.529  14.282 107.160  1.00 30.30           C  
ATOM   2427  CG  LEU A 327      -4.862  15.773 107.303  1.00 30.89           C  
ATOM   2428  CD1 LEU A 327      -3.644  16.522 107.842  1.00 30.84           C  
ATOM   2429  CD2 LEU A 327      -5.358  16.403 106.006  1.00 31.39           C  
ATOM   2430  N   ASN A 328      -4.252  11.380 106.243  1.00 28.76           N  
ATOM   2431  CA  ASN A 328      -3.568  10.086 106.373  1.00 29.68           C  
ATOM   2432  C   ASN A 328      -2.033  10.231 106.393  1.00 28.55           C  
ATOM   2433  O   ASN A 328      -1.286   9.335 105.980  1.00 29.11           O  
ATOM   2434  CB  ASN A 328      -4.007   9.123 105.272  1.00 31.56           C  
ATOM   2435  CG  ASN A 328      -3.379   9.451 103.931  1.00 33.63           C  
ATOM   2436  OD1 ASN A 328      -2.689  10.466 103.780  1.00 32.07           O  
ATOM   2437  ND2 ASN A 328      -3.596   8.583 102.952  1.00 35.71           N  
ATOM   2438  N   TYR A 329      -1.573  11.388 106.843  1.00 26.07           N  
ATOM   2439  CA  TYR A 329      -0.177  11.538 107.281  1.00 24.55           C  
ATOM   2440  C   TYR A 329      -0.237  12.391 108.542  1.00 21.56           C  
ATOM   2441  O   TYR A 329      -1.285  12.979 108.842  1.00 21.20           O  
ATOM   2442  CB  TYR A 329       0.695  12.176 106.189  1.00 23.88           C  
ATOM   2443  CG  TYR A 329       0.335  13.622 105.900  1.00 25.44           C  
ATOM   2444  CD1 TYR A 329       0.886  14.660 106.656  1.00 25.04           C  
ATOM   2445  CD2 TYR A 329      -0.574  13.952 104.891  1.00 24.69           C  
ATOM   2446  CE1 TYR A 329       0.549  15.985 106.420  1.00 25.57           C  
ATOM   2447  CE2 TYR A 329      -0.905  15.274 104.637  1.00 24.97           C  
ATOM   2448  CZ  TYR A 329      -0.342  16.286 105.413  1.00 26.05           C  
ATOM   2449  OH  TYR A 329      -0.680  17.600 105.191  1.00 25.69           O  
ATOM   2450  N   GLU A 330       0.864  12.433 109.290  1.00 19.04           N  
ATOM   2451  CA  GLU A 330       0.937  13.181 110.540  1.00 19.08           C  
ATOM   2452  C   GLU A 330       2.276  13.903 110.549  1.00 17.10           C  
ATOM   2453  O   GLU A 330       3.228  13.379 110.011  1.00 17.03           O  
ATOM   2454  CB  GLU A 330       0.860  12.243 111.763  1.00 18.85           C  
ATOM   2455  CG  GLU A 330       0.731  12.936 113.126  1.00 20.83           C  
ATOM   2456  CD  GLU A 330      -0.343  14.033 113.165  1.00 22.35           C  
ATOM   2457  OE1 GLU A 330      -1.523  13.713 113.419  1.00 21.18           O  
ATOM   2458  OE2 GLU A 330      -0.008  15.228 112.941  1.00 24.57           O  
ATOM   2459  N   CYS A 331       2.317  15.097 111.130  1.00 16.84           N  
ATOM   2460  CA  CYS A 331       3.542  15.874 111.288  1.00 17.93           C  
ATOM   2461  C   CYS A 331       3.727  16.114 112.753  1.00 17.95           C  
ATOM   2462  O   CYS A 331       2.755  16.354 113.440  1.00 18.14           O  
ATOM   2463  CB  CYS A 331       3.450  17.202 110.548  1.00 19.61           C  
ATOM   2464  SG  CYS A 331       3.148  16.958 108.781  1.00 23.92           S  
ATOM   2465  N   TYR A 332       4.974  16.036 113.235  1.00 17.21           N  
ATOM   2466  CA  TYR A 332       5.272  16.069 114.676  1.00 17.77           C  
ATOM   2467  C   TYR A 332       6.227  17.221 115.014  1.00 18.18           C  
ATOM   2468  O   TYR A 332       6.952  17.713 114.144  1.00 17.14           O  
ATOM   2469  CB  TYR A 332       5.886  14.738 115.148  1.00 17.47           C  
ATOM   2470  CG  TYR A 332       5.019  13.514 114.900  1.00 17.89           C  
ATOM   2471  CD1 TYR A 332       5.013  12.868 113.658  1.00 17.96           C  
ATOM   2472  CD2 TYR A 332       4.214  12.999 115.912  1.00 18.57           C  
ATOM   2473  CE1 TYR A 332       4.214  11.751 113.430  1.00 17.74           C  
ATOM   2474  CE2 TYR A 332       3.414  11.872 115.692  1.00 19.50           C  
ATOM   2475  CZ  TYR A 332       3.433  11.254 114.453  1.00 18.86           C  
ATOM   2476  OH  TYR A 332       2.635  10.156 114.232  1.00 18.56           O  
ATOM   2477  N   ARG A 333       6.189  17.653 116.269  1.00 19.68           N  
ATOM   2478  CA  ARG A 333       7.100  18.678 116.771  1.00 21.62           C  
ATOM   2479  C   ARG A 333       7.729  18.211 118.073  1.00 20.49           C  
ATOM   2480  O   ARG A 333       7.139  17.457 118.834  1.00 19.23           O  
ATOM   2481  CB  ARG A 333       6.393  20.038 116.977  1.00 24.79           C  
ATOM   2482  CG  ARG A 333       5.277  20.033 118.013  1.00 29.72           C  
ATOM   2483  CD  ARG A 333       5.253  21.328 118.818  1.00 33.84           C  
ATOM   2484  NE  ARG A 333       4.786  21.094 120.189  1.00 38.89           N  
ATOM   2485  CZ  ARG A 333       3.834  21.796 120.821  1.00 41.03           C  
ATOM   2486  NH1 ARG A 333       3.229  22.814 120.229  1.00 43.55           N  
ATOM   2487  NH2 ARG A 333       3.491  21.483 122.064  1.00 38.91           N  
ATOM   2488  N   PHE A 334       8.949  18.669 118.299  1.00 20.49           N  
ATOM   2489  CA  PHE A 334       9.684  18.419 119.522  1.00 19.81           C  
ATOM   2490  C   PHE A 334       9.078  19.239 120.657  1.00 19.15           C  
ATOM   2491  O   PHE A 334       8.981  20.464 120.550  1.00 18.90           O  
ATOM   2492  CB  PHE A 334      11.119  18.860 119.241  1.00 20.08           C  
ATOM   2493  CG  PHE A 334      12.133  18.306 120.178  1.00 20.52           C  
ATOM   2494  CD1 PHE A 334      12.239  16.940 120.388  1.00 19.97           C  
ATOM   2495  CD2 PHE A 334      13.039  19.163 120.819  1.00 20.33           C  
ATOM   2496  CE1 PHE A 334      13.191  16.430 121.247  1.00 19.26           C  
ATOM   2497  CE2 PHE A 334      14.003  18.650 121.673  1.00 19.82           C  
ATOM   2498  CZ  PHE A 334      14.076  17.280 121.884  1.00 19.87           C  
ATOM   2499  N   GLY A 335       8.661  18.571 121.736  1.00 17.98           N  
ATOM   2500  CA  GLY A 335       8.025  19.238 122.873  1.00 16.73           C  
ATOM   2501  C   GLY A 335       8.951  19.660 124.026  1.00 16.81           C  
ATOM   2502  O   GLY A 335       8.521  19.735 125.187  1.00 16.07           O  
ATOM   2503  N   ILE A 336      10.210  19.963 123.695  1.00 14.75           N  
ATOM   2504  CA  ILE A 336      11.240  20.362 124.678  1.00 14.48           C  
ATOM   2505  C   ILE A 336      11.905  21.598 124.093  1.00 14.70           C  
ATOM   2506  O   ILE A 336      12.195  21.641 122.875  1.00 14.33           O  
ATOM   2507  CB  ILE A 336      12.303  19.247 124.895  1.00 13.51           C  
ATOM   2508  CG1 ILE A 336      11.630  17.883 125.097  1.00 13.96           C  
ATOM   2509  CG2 ILE A 336      13.261  19.602 126.053  1.00 12.88           C  
ATOM   2510  CD1 ILE A 336      12.592  16.719 125.323  1.00 13.70           C  
ATOM   2511  N   SER A 337      12.095  22.615 124.920  1.00 15.17           N  
ATOM   2512  CA  SER A 337      12.713  23.864 124.471  1.00 16.16           C  
ATOM   2513  C   SER A 337      13.612  24.455 125.546  1.00 16.71           C  
ATOM   2514  O   SER A 337      13.457  24.164 126.732  1.00 17.16           O  
ATOM   2515  CB  SER A 337      11.658  24.889 123.999  1.00 17.18           C  
ATOM   2516  OG  SER A 337      10.926  25.381 125.101  1.00 20.60           O  
ATOM   2517  N   PRO A 338      14.571  25.300 125.136  1.00 18.37           N  
ATOM   2518  CA  PRO A 338      15.440  25.906 126.152  1.00 19.83           C  
ATOM   2519  C   PRO A 338      14.785  27.048 126.924  1.00 20.88           C  
ATOM   2520  O   PRO A 338      13.898  27.725 126.414  1.00 21.60           O  
ATOM   2521  CB  PRO A 338      16.635  26.418 125.338  1.00 19.67           C  
ATOM   2522  CG  PRO A 338      16.165  26.467 123.909  1.00 19.27           C  
ATOM   2523  CD  PRO A 338      14.802  25.863 123.797  1.00 18.21           C  
ATOM   2524  N  ASER A 339      15.225  27.231 128.166  0.50 22.22           N  
ATOM   2525  CA ASER A 339      14.842  28.381 128.977  0.50 23.62           C  
ATOM   2526  C  ASER A 339      16.095  29.203 129.284  0.50 25.93           C  
ATOM   2527  O  ASER A 339      17.209  28.688 129.195  0.50 25.98           O  
ATOM   2528  CB ASER A 339      14.232  27.899 130.284  0.50 22.90           C  
ATOM   2529  OG ASER A 339      13.711  28.987 131.027  0.50 23.44           O  
ATOM   2530  N  BSER A 339      15.223  27.251 128.159  0.50 21.56           N  
ATOM   2531  CA BSER A 339      14.825  28.423 128.921  0.50 22.38           C  
ATOM   2532  C  BSER A 339      16.083  29.203 129.290  0.50 25.12           C  
ATOM   2533  O  BSER A 339      17.186  28.658 129.257  0.50 25.15           O  
ATOM   2534  CB BSER A 339      14.122  27.985 130.188  0.50 20.97           C  
ATOM   2535  OG BSER A 339      15.028  27.315 131.027  0.50 19.10           O  
ATOM   2536  N   THR A 340      15.924  30.471 129.651  1.00 27.52           N  
ATOM   2537  CA  THR A 340      17.050  31.265 130.177  1.00 32.90           C  
ATOM   2538  C   THR A 340      17.339  30.811 131.609  1.00 33.76           C  
ATOM   2539  O   THR A 340      18.490  30.577 131.994  1.00 34.84           O  
ATOM   2540  CB  THR A 340      16.750  32.780 130.173  1.00 35.67           C  
ATOM   2541  OG1 THR A 340      16.239  33.156 128.891  1.00 41.90           O  
ATOM   2542  CG2 THR A 340      18.007  33.591 130.472  1.00 35.08           C  
ATOM   2543  N   ASN A 341      16.264  30.631 132.370  1.00 35.35           N  
ATOM   2544  CA  ASN A 341      16.328  30.546 133.820  1.00 34.24           C  
ATOM   2545  C   ASN A 341      15.785  29.230 134.429  1.00 31.89           C  
ATOM   2546  O   ASN A 341      16.548  28.381 134.903  1.00 35.49           O  
ATOM   2547  CB  ASN A 341      15.589  31.766 134.403  1.00 38.08           C  
ATOM   2548  CG  ASN A 341      14.298  32.101 133.644  1.00 40.70           C  
ATOM   2549  OD1 ASN A 341      13.569  31.211 133.173  1.00 38.22           O  
ATOM   2550  ND2 ASN A 341      14.012  33.394 133.519  1.00 43.37           N  
ATOM   2551  N   ALA A 342      14.468  29.066 134.405  1.00 26.63           N  
ATOM   2552  CA  ALA A 342      13.814  27.984 135.144  1.00 22.25           C  
ATOM   2553  C   ALA A 342      13.839  26.648 134.388  1.00 18.58           C  
ATOM   2554  O   ALA A 342      14.009  26.617 133.169  1.00 18.53           O  
ATOM   2555  CB  ALA A 342      12.384  28.391 135.484  1.00 21.24           C  
ATOM   2556  N   LEU A 343      13.685  25.559 135.126  1.00 16.32           N  
ATOM   2557  CA  LEU A 343      13.387  24.268 134.542  1.00 15.29           C  
ATOM   2558  C   LEU A 343      11.912  24.049 134.801  1.00 15.89           C  
ATOM   2559  O   LEU A 343      11.487  23.929 135.947  1.00 15.58           O  
ATOM   2560  CB  LEU A 343      14.210  23.169 135.189  1.00 14.32           C  
ATOM   2561  CG  LEU A 343      14.315  21.888 134.371  1.00 14.15           C  
ATOM   2562  CD1 LEU A 343      15.562  21.147 134.824  1.00 14.20           C  
ATOM   2563  CD2 LEU A 343      13.036  21.021 134.444  1.00 13.56           C  
ATOM   2564  N   VAL A 344      11.135  24.022 133.733  1.00 15.61           N  
ATOM   2565  CA  VAL A 344       9.695  24.029 133.865  1.00 15.17           C  
ATOM   2566  C   VAL A 344       9.103  22.736 133.350  1.00 15.15           C  
ATOM   2567  O   VAL A 344       9.127  22.430 132.133  1.00 15.32           O  
ATOM   2568  CB  VAL A 344       9.043  25.235 133.161  1.00 15.17           C  
ATOM   2569  CG1 VAL A 344       7.560  25.243 133.480  1.00 15.88           C  
ATOM   2570  CG2 VAL A 344       9.691  26.555 133.628  1.00 15.73           C  
ATOM   2571  N   ILE A 345       8.582  21.981 134.294  1.00 13.67           N  
ATOM   2572  CA  ILE A 345       7.803  20.814 133.987  1.00 14.79           C  
ATOM   2573  C   ILE A 345       6.413  21.261 133.550  1.00 13.88           C  
ATOM   2574  O   ILE A 345       5.520  21.419 134.360  1.00 13.85           O  
ATOM   2575  CB  ILE A 345       7.808  19.826 135.175  1.00 15.46           C  
ATOM   2576  CG1 ILE A 345       9.276  19.523 135.538  1.00 17.02           C  
ATOM   2577  CG2 ILE A 345       7.021  18.565 134.808  1.00 15.56           C  
ATOM   2578  CD1 ILE A 345       9.494  18.810 136.871  1.00 17.64           C  
ATOM   2579  N   GLY A 346       6.266  21.467 132.248  1.00 14.09           N  
ATOM   2580  CA  GLY A 346       5.050  21.987 131.661  1.00 14.59           C  
ATOM   2581  C   GLY A 346       4.123  20.862 131.211  1.00 16.65           C  
ATOM   2582  O   GLY A 346       4.301  19.685 131.565  1.00 15.09           O  
ATOM   2583  N   ALA A 347       3.129  21.225 130.412  1.00 17.81           N  
ATOM   2584  CA  ALA A 347       2.182  20.237 129.899  1.00 20.71           C  
ATOM   2585  C   ALA A 347       2.814  19.019 129.165  1.00 21.79           C  
ATOM   2586  O   ALA A 347       2.296  17.914 129.278  1.00 23.32           O  
ATOM   2587  CB  ALA A 347       1.130  20.935 129.047  1.00 19.97           C  
ATOM   2588  N   THR A 348       3.937  19.203 128.455  1.00 22.10           N  
ATOM   2589  CA  THR A 348       4.621  18.088 127.782  1.00 22.24           C  
ATOM   2590  C   THR A 348       4.667  16.880 128.743  1.00 23.63           C  
ATOM   2591  O   THR A 348       4.240  15.774 128.374  1.00 24.52           O  
ATOM   2592  CB  THR A 348       6.044  18.494 127.241  1.00 22.89           C  
ATOM   2593  OG1 THR A 348       5.902  19.321 126.080  1.00 19.95           O  
ATOM   2594  CG2 THR A 348       6.926  17.264 126.854  1.00 21.38           C  
ATOM   2595  N   VAL A 349       5.130  17.121 129.974  1.00 21.05           N  
ATOM   2596  CA  VAL A 349       5.321  16.094 130.993  1.00 19.89           C  
ATOM   2597  C   VAL A 349       4.032  15.805 131.777  1.00 19.56           C  
ATOM   2598  O   VAL A 349       3.708  14.640 132.038  1.00 16.96           O  
ATOM   2599  CB  VAL A 349       6.472  16.462 131.961  1.00 20.69           C  
ATOM   2600  CG1 VAL A 349       6.652  15.408 133.054  1.00 18.97           C  
ATOM   2601  CG2 VAL A 349       7.783  16.671 131.197  1.00 20.51           C  
ATOM   2602  N   MET A 350       3.282  16.854 132.121  1.00 18.74           N  
ATOM   2603  CA  MET A 350       2.109  16.677 132.982  1.00 18.05           C  
ATOM   2604  C   MET A 350       1.077  15.789 132.310  1.00 17.86           C  
ATOM   2605  O   MET A 350       0.325  15.091 132.990  1.00 17.73           O  
ATOM   2606  CB  MET A 350       1.498  18.031 133.356  1.00 18.05           C  
ATOM   2607  CG  MET A 350       2.233  18.771 134.480  1.00 17.62           C  
ATOM   2608  SD  MET A 350       1.424  20.337 134.933  1.00 19.44           S  
ATOM   2609  CE  MET A 350       0.050  19.704 135.895  1.00 18.87           C  
ATOM   2610  N   GLU A 351       1.038  15.822 130.976  1.00 18.33           N  
ATOM   2611  CA  GLU A 351       0.138  14.950 130.210  1.00 20.17           C  
ATOM   2612  C   GLU A 351       0.386  13.452 130.444  1.00 19.01           C  
ATOM   2613  O   GLU A 351      -0.439  12.602 130.111  1.00 21.03           O  
ATOM   2614  CB  GLU A 351       0.183  15.319 128.707  1.00 23.08           C  
ATOM   2615  CG  GLU A 351      -1.015  16.199 128.343  1.00 25.75           C  
ATOM   2616  CD  GLU A 351      -0.808  17.097 127.144  1.00 29.26           C  
ATOM   2617  OE1 GLU A 351       0.273  17.064 126.505  1.00 30.99           O  
ATOM   2618  OE2 GLU A 351      -1.747  17.860 126.835  1.00 29.83           O  
ATOM   2619  N   GLY A 352       1.535  13.116 131.004  1.00 18.26           N  
ATOM   2620  CA  GLY A 352       1.818  11.721 131.302  1.00 17.17           C  
ATOM   2621  C   GLY A 352       1.354  11.264 132.681  1.00 17.12           C  
ATOM   2622  O   GLY A 352       1.421  10.085 132.979  1.00 15.93           O  
ATOM   2623  N   PHE A 353       0.909  12.193 133.534  1.00 17.61           N  
ATOM   2624  CA  PHE A 353       0.739  11.889 134.962  1.00 18.38           C  
ATOM   2625  C   PHE A 353      -0.437  12.561 135.590  1.00 19.19           C  
ATOM   2626  O   PHE A 353      -0.788  13.668 135.218  1.00 21.12           O  
ATOM   2627  CB  PHE A 353       1.993  12.293 135.750  1.00 17.76           C  
ATOM   2628  CG  PHE A 353       3.228  11.653 135.220  1.00 18.00           C  
ATOM   2629  CD1 PHE A 353       3.553  10.357 135.576  1.00 18.03           C  
ATOM   2630  CD2 PHE A 353       4.005  12.306 134.273  1.00 18.26           C  
ATOM   2631  CE1 PHE A 353       4.674   9.739 135.023  1.00 19.56           C  
ATOM   2632  CE2 PHE A 353       5.106  11.687 133.706  1.00 17.87           C  
ATOM   2633  CZ  PHE A 353       5.450  10.406 134.092  1.00 18.34           C  
ATOM   2634  N   TYR A 354      -1.038  11.885 136.568  1.00 18.70           N  
ATOM   2635  CA  TYR A 354      -1.952  12.553 137.490  1.00 18.11           C  
ATOM   2636  C   TYR A 354      -1.128  13.301 138.519  1.00 16.44           C  
ATOM   2637  O   TYR A 354      -0.302  12.715 139.242  1.00 16.82           O  
ATOM   2638  CB  TYR A 354      -2.857  11.515 138.164  1.00 17.90           C  
ATOM   2639  CG  TYR A 354      -3.990  12.053 139.032  1.00 18.41           C  
ATOM   2640  CD1 TYR A 354      -4.832  13.085 138.600  1.00 19.12           C  
ATOM   2641  CD2 TYR A 354      -4.266  11.453 140.257  1.00 18.45           C  
ATOM   2642  CE1 TYR A 354      -5.899  13.526 139.402  1.00 18.73           C  
ATOM   2643  CE2 TYR A 354      -5.322  11.864 141.050  1.00 18.38           C  
ATOM   2644  CZ  TYR A 354      -6.142  12.905 140.623  1.00 18.91           C  
ATOM   2645  OH  TYR A 354      -7.190  13.322 141.452  1.00 19.51           O  
ATOM   2646  N   VAL A 355      -1.340  14.605 138.608  1.00 15.46           N  
ATOM   2647  CA  VAL A 355      -0.476  15.422 139.471  1.00 14.38           C  
ATOM   2648  C   VAL A 355      -1.237  16.012 140.669  1.00 14.00           C  
ATOM   2649  O   VAL A 355      -2.220  16.729 140.513  1.00 13.66           O  
ATOM   2650  CB  VAL A 355       0.216  16.556 138.681  1.00 14.71           C  
ATOM   2651  CG1 VAL A 355       1.272  17.256 139.535  1.00 13.87           C  
ATOM   2652  CG2 VAL A 355       0.862  15.987 137.426  1.00 15.03           C  
ATOM   2653  N   ILE A 356      -0.715  15.771 141.861  1.00 15.46           N  
ATOM   2654  CA  ILE A 356      -1.408  16.176 143.090  1.00 15.30           C  
ATOM   2655  C   ILE A 356      -0.669  17.344 143.765  1.00 15.45           C  
ATOM   2656  O   ILE A 356       0.502  17.224 144.187  1.00 15.80           O  
ATOM   2657  CB  ILE A 356      -1.587  14.957 144.048  1.00 17.32           C  
ATOM   2658  CG1 ILE A 356      -2.589  13.942 143.464  1.00 18.41           C  
ATOM   2659  CG2 ILE A 356      -2.120  15.376 145.422  1.00 15.57           C  
ATOM   2660  CD1 ILE A 356      -2.010  12.942 142.503  1.00 21.89           C  
ATOM   2661  N   PHE A 357      -1.347  18.484 143.871  1.00 14.87           N  
ATOM   2662  CA  PHE A 357      -0.724  19.664 144.504  1.00 14.81           C  
ATOM   2663  C   PHE A 357      -1.172  19.693 145.953  1.00 15.53           C  
ATOM   2664  O   PHE A 357      -2.199  20.278 146.296  1.00 17.15           O  
ATOM   2665  CB  PHE A 357      -1.089  20.945 143.731  1.00 13.96           C  
ATOM   2666  CG  PHE A 357      -0.593  20.937 142.309  1.00 13.32           C  
ATOM   2667  CD1 PHE A 357      -1.281  20.235 141.328  1.00 14.18           C  
ATOM   2668  CD2 PHE A 357       0.597  21.584 141.959  1.00 13.09           C  
ATOM   2669  CE1 PHE A 357      -0.829  20.194 140.003  1.00 13.33           C  
ATOM   2670  CE2 PHE A 357       1.061  21.546 140.628  1.00 12.90           C  
ATOM   2671  CZ  PHE A 357       0.352  20.851 139.659  1.00 13.09           C  
ATOM   2672  N   ASP A 358      -0.410  19.025 146.806  1.00 16.87           N  
ATOM   2673  CA  ASP A 358      -0.864  18.804 148.186  1.00 18.30           C  
ATOM   2674  C   ASP A 358      -0.308  19.940 149.017  1.00 16.69           C  
ATOM   2675  O   ASP A 358       0.745  19.824 149.614  1.00 15.26           O  
ATOM   2676  CB  ASP A 358      -0.422  17.423 148.691  1.00 20.25           C  
ATOM   2677  CG  ASP A 358      -0.962  17.087 150.099  1.00 21.59           C  
ATOM   2678  OD1 ASP A 358      -1.643  17.937 150.731  1.00 21.89           O  
ATOM   2679  OD2 ASP A 358      -0.678  15.954 150.558  1.00 22.72           O  
ATOM   2680  N   ARG A 359      -1.024  21.064 149.023  1.00 16.66           N  
ATOM   2681  CA  ARG A 359      -0.507  22.244 149.692  1.00 16.97           C  
ATOM   2682  C   ARG A 359      -0.525  22.024 151.227  1.00 17.64           C  
ATOM   2683  O   ARG A 359       0.347  22.511 151.931  1.00 17.55           O  
ATOM   2684  CB  ARG A 359      -1.293  23.490 149.290  1.00 16.85           C  
ATOM   2685  CG  ARG A 359      -1.176  23.849 147.819  1.00 17.60           C  
ATOM   2686  CD  ARG A 359      -2.405  24.553 147.317  1.00 17.87           C  
ATOM   2687  NE  ARG A 359      -2.786  25.677 148.175  1.00 20.24           N  
ATOM   2688  CZ  ARG A 359      -2.449  26.943 147.937  1.00 23.77           C  
ATOM   2689  NH1 ARG A 359      -1.731  27.262 146.861  1.00 22.85           N  
ATOM   2690  NH2 ARG A 359      -2.854  27.898 148.756  1.00 24.85           N  
ATOM   2691  N   ALA A 360      -1.511  21.268 151.710  1.00 17.65           N  
ATOM   2692  CA  ALA A 360      -1.674  20.992 153.142  1.00 19.69           C  
ATOM   2693  C   ALA A 360      -0.467  20.303 153.759  1.00 19.94           C  
ATOM   2694  O   ALA A 360      -0.111  20.575 154.912  1.00 21.96           O  
ATOM   2695  CB  ALA A 360      -2.964  20.184 153.396  1.00 18.50           C  
ATOM   2696  N   GLN A 361       0.173  19.420 152.991  1.00 20.87           N  
ATOM   2697  CA  GLN A 361       1.360  18.711 153.446  1.00 20.35           C  
ATOM   2698  C   GLN A 361       2.652  19.081 152.682  1.00 20.99           C  
ATOM   2699  O   GLN A 361       3.619  18.318 152.690  1.00 21.96           O  
ATOM   2700  CB  GLN A 361       1.099  17.205 153.412  1.00 21.54           C  
ATOM   2701  CG  GLN A 361       0.130  16.737 154.495  1.00 23.28           C  
ATOM   2702  CD  GLN A 361      -0.196  15.269 154.387  1.00 24.21           C  
ATOM   2703  OE1 GLN A 361       0.687  14.414 154.478  1.00 26.46           O  
ATOM   2704  NE2 GLN A 361      -1.462  14.962 154.202  1.00 24.13           N  
ATOM   2705  N   LYS A 362       2.660  20.243 152.019  1.00 19.93           N  
ATOM   2706  CA  LYS A 362       3.877  20.784 151.398  1.00 18.36           C  
ATOM   2707  C   LYS A 362       4.595  19.755 150.480  1.00 17.23           C  
ATOM   2708  O   LYS A 362       5.840  19.563 150.514  1.00 16.42           O  
ATOM   2709  CB  LYS A 362       4.807  21.332 152.498  1.00 19.94           C  
ATOM   2710  CG  LYS A 362       5.659  22.502 152.041  1.00 19.77           C  
ATOM   2711  CD  LYS A 362       6.610  22.973 153.128  1.00 20.00           C  
ATOM   2712  CE  LYS A 362       7.551  24.005 152.530  1.00 20.62           C  
ATOM   2713  NZ  LYS A 362       8.541  24.472 153.531  1.00 23.02           N  
ATOM   2714  N   ARG A 363       3.795  19.093 149.649  1.00 16.40           N  
ATOM   2715  CA  ARG A 363       4.316  18.057 148.790  1.00 16.35           C  
ATOM   2716  C   ARG A 363       3.612  18.043 147.426  1.00 15.78           C  
ATOM   2717  O   ARG A 363       2.455  18.470 147.307  1.00 15.65           O  
ATOM   2718  CB  ARG A 363       4.236  16.681 149.502  1.00 16.42           C  
ATOM   2719  CG  ARG A 363       2.824  16.246 149.888  1.00 16.17           C  
ATOM   2720  CD  ARG A 363       2.826  15.013 150.779  1.00 16.07           C  
ATOM   2721  NE  ARG A 363       1.499  14.409 150.902  1.00 17.72           N  
ATOM   2722  CZ  ARG A 363       1.256  13.195 151.388  1.00 17.15           C  
ATOM   2723  NH1 ARG A 363       2.235  12.413 151.811  1.00 18.48           N  
ATOM   2724  NH2 ARG A 363       0.020  12.765 151.456  1.00 18.58           N  
ATOM   2725  N   VAL A 364       4.316  17.561 146.397  1.00 15.50           N  
ATOM   2726  CA  VAL A 364       3.672  17.301 145.103  1.00 15.92           C  
ATOM   2727  C   VAL A 364       3.688  15.801 144.765  1.00 16.02           C  
ATOM   2728  O   VAL A 364       4.734  15.149 144.844  1.00 17.90           O  
ATOM   2729  CB  VAL A 364       4.325  18.074 143.932  1.00 15.16           C  
ATOM   2730  CG1 VAL A 364       3.619  17.719 142.622  1.00 15.48           C  
ATOM   2731  CG2 VAL A 364       4.243  19.570 144.175  1.00 15.20           C  
ATOM   2732  N   GLY A 365       2.531  15.273 144.396  1.00 16.47           N  
ATOM   2733  CA  GLY A 365       2.380  13.848 144.056  1.00 15.35           C  
ATOM   2734  C   GLY A 365       2.221  13.595 142.550  1.00 15.04           C  
ATOM   2735  O   GLY A 365       1.639  14.402 141.829  1.00 14.85           O  
ATOM   2736  N   PHE A 366       2.716  12.436 142.113  1.00 15.11           N  
ATOM   2737  CA  PHE A 366       2.644  11.954 140.724  1.00 15.86           C  
ATOM   2738  C   PHE A 366       2.197  10.487 140.734  1.00 17.48           C  
ATOM   2739  O   PHE A 366       2.690   9.682 141.563  1.00 18.34           O  
ATOM   2740  CB  PHE A 366       4.017  12.024 140.038  1.00 15.27           C  
ATOM   2741  CG  PHE A 366       4.592  13.420 139.928  1.00 15.29           C  
ATOM   2742  CD1 PHE A 366       5.321  13.976 140.985  1.00 15.99           C  
ATOM   2743  CD2 PHE A 366       4.413  14.172 138.761  1.00 15.60           C  
ATOM   2744  CE1 PHE A 366       5.839  15.262 140.896  1.00 15.32           C  
ATOM   2745  CE2 PHE A 366       4.948  15.458 138.653  1.00 14.92           C  
ATOM   2746  CZ  PHE A 366       5.653  15.995 139.725  1.00 16.13           C  
ATOM   2747  N   ALA A 367       1.278  10.171 139.823  1.00 17.49           N  
ATOM   2748  CA  ALA A 367       0.819   8.799 139.536  1.00 19.96           C  
ATOM   2749  C   ALA A 367       0.655   8.713 138.018  1.00 21.82           C  
ATOM   2750  O   ALA A 367       0.361   9.709 137.386  1.00 19.58           O  
ATOM   2751  CB  ALA A 367      -0.512   8.517 140.228  1.00 19.45           C  
ATOM   2752  N   ALA A 368       0.866   7.537 137.428  1.00 25.33           N  
ATOM   2753  CA  ALA A 368       0.655   7.379 135.982  1.00 29.04           C  
ATOM   2754  C   ALA A 368      -0.840   7.536 135.593  1.00 29.11           C  
ATOM   2755  O   ALA A 368      -1.726   6.988 136.248  1.00 31.25           O  
ATOM   2756  CB  ALA A 368       1.240   6.053 135.496  1.00 29.56           C  
ATOM   2757  N   SER A 369      -1.114   8.331 134.554  1.00 31.59           N  
ATOM   2758  CA  SER A 369      -2.492   8.536 134.084  1.00 31.77           C  
ATOM   2759  C   SER A 369      -2.915   7.385 133.186  1.00 32.43           C  
ATOM   2760  O   SER A 369      -2.193   7.070 132.241  1.00 34.61           O  
ATOM   2761  CB  SER A 369      -2.622   9.820 133.253  1.00 31.64           C  
ATOM   2762  OG  SER A 369      -2.369  10.976 134.006  1.00 32.35           O  
ATOM   2763  N   PRO A 370      -4.080   6.773 133.455  1.00 32.09           N  
ATOM   2764  CA  PRO A 370      -4.666   5.804 132.517  1.00 32.93           C  
ATOM   2765  C   PRO A 370      -4.995   6.426 131.157  1.00 34.68           C  
ATOM   2766  O   PRO A 370      -4.861   5.751 130.137  1.00 35.53           O  
ATOM   2767  CB  PRO A 370      -5.947   5.364 133.219  1.00 32.19           C  
ATOM   2768  CG  PRO A 370      -5.653   5.568 134.666  1.00 34.25           C  
ATOM   2769  CD  PRO A 370      -4.832   6.823 134.720  1.00 33.43           C  
ATOM   2770  N   CYS A 371      -5.392   7.702 131.140  1.00 32.42           N  
ATOM   2771  CA  CYS A 371      -5.680   8.402 129.882  1.00 33.19           C  
ATOM   2772  C   CYS A 371      -4.421   8.750 129.069  1.00 32.58           C  
ATOM   2773  O   CYS A 371      -4.530   9.182 127.932  1.00 35.95           O  
ATOM   2774  CB  CYS A 371      -6.523   9.652 130.123  1.00 34.84           C  
ATOM   2775  SG  CYS A 371      -5.583  10.990 130.905  1.00 34.32           S  
ATOM   2776  N   ALA A 372      -3.244   8.548 129.653  1.00 32.48           N  
ATOM   2777  CA  ALA A 372      -1.978   8.708 128.948  1.00 32.59           C  
ATOM   2778  C   ALA A 372      -1.589   7.406 128.225  1.00 31.67           C  
ATOM   2779  O   ALA A 372      -0.560   6.769 128.534  1.00 28.96           O  
ATOM   2780  CB  ALA A 372      -0.894   9.134 129.915  1.00 32.22           C  
ATOM   2781  N  AGLU A 373      -2.428   7.018 127.274  0.50 30.44           N  
ATOM   2782  CA AGLU A 373      -2.207   5.817 126.481  0.50 32.02           C  
ATOM   2783  C  AGLU A 373      -2.508   6.116 125.023  0.50 31.27           C  
ATOM   2784  O  AGLU A 373      -3.484   6.801 124.718  0.50 31.60           O  
ATOM   2785  CB AGLU A 373      -3.104   4.670 126.973  0.50 31.34           C  
ATOM   2786  CG AGLU A 373      -2.745   4.132 128.349  0.50 30.79           C  
ATOM   2787  CD AGLU A 373      -3.621   2.957 128.764  0.50 31.91           C  
ATOM   2788  OE1AGLU A 373      -4.604   2.642 128.052  0.50 30.15           O  
ATOM   2789  OE2AGLU A 373      -3.324   2.344 129.807  0.50 31.73           O  
ATOM   2790  N  BGLU A 373      -2.434   7.014 127.278  0.50 30.92           N  
ATOM   2791  CA BGLU A 373      -2.222   5.814 126.478  0.50 32.82           C  
ATOM   2792  C  BGLU A 373      -2.498   6.136 125.021  0.50 31.73           C  
ATOM   2793  O  BGLU A 373      -3.449   6.855 124.713  0.50 31.93           O  
ATOM   2794  CB BGLU A 373      -3.157   4.682 126.937  0.50 32.77           C  
ATOM   2795  CG BGLU A 373      -4.628   5.064 126.908  0.50 33.57           C  
ATOM   2796  CD BGLU A 373      -5.569   3.878 126.727  0.50 33.99           C  
ATOM   2797  OE1BGLU A 373      -5.147   2.840 126.174  0.50 33.63           O  
ATOM   2798  OE2BGLU A 373      -6.746   3.994 127.136  0.50 34.84           O  
ATOM   2799  N   ILE A 374      -1.655   5.622 124.134  1.00 32.86           N  
ATOM   2800  CA  ILE A 374      -1.899   5.699 122.684  1.00 36.15           C  
ATOM   2801  C   ILE A 374      -1.978   4.250 122.219  1.00 39.53           C  
ATOM   2802  O   ILE A 374      -1.077   3.450 122.513  1.00 39.44           O  
ATOM   2803  CB  ILE A 374      -0.769   6.407 121.882  1.00 36.99           C  
ATOM   2804  CG1 ILE A 374      -0.289   7.716 122.548  1.00 36.23           C  
ATOM   2805  CG2 ILE A 374      -1.173   6.584 120.414  1.00 37.41           C  
ATOM   2806  CD1 ILE A 374      -0.988   8.996 122.150  1.00 37.81           C  
ATOM   2807  N   ALA A 375      -3.062   3.910 121.515  1.00 42.36           N  
ATOM   2808  CA  ALA A 375      -3.275   2.556 120.976  1.00 43.32           C  
ATOM   2809  C   ALA A 375      -3.006   1.451 122.006  1.00 43.89           C  
ATOM   2810  O   ALA A 375      -2.283   0.493 121.726  1.00 45.30           O  
ATOM   2811  CB  ALA A 375      -2.438   2.337 119.711  1.00 42.18           C  
ATOM   2812  N   GLY A 376      -3.581   1.598 123.198  1.00 44.14           N  
ATOM   2813  CA  GLY A 376      -3.418   0.608 124.261  1.00 41.26           C  
ATOM   2814  C   GLY A 376      -2.198   0.744 125.160  1.00 42.11           C  
ATOM   2815  O   GLY A 376      -2.249   0.350 126.325  1.00 45.00           O  
ATOM   2816  N   ALA A 377      -1.101   1.296 124.637  1.00 37.58           N  
ATOM   2817  CA  ALA A 377       0.176   1.301 125.362  1.00 31.98           C  
ATOM   2818  C   ALA A 377       0.453   2.569 126.191  1.00 29.77           C  
ATOM   2819  O   ALA A 377       0.119   3.683 125.784  1.00 26.60           O  
ATOM   2820  CB  ALA A 377       1.320   1.044 124.405  1.00 30.80           C  
ATOM   2821  N   ALA A 378       1.079   2.381 127.350  1.00 28.12           N  
ATOM   2822  CA  ALA A 378       1.468   3.499 128.220  1.00 27.89           C  
ATOM   2823  C   ALA A 378       2.506   4.410 127.563  1.00 26.65           C  
ATOM   2824  O   ALA A 378       3.483   3.921 127.001  1.00 28.54           O  
ATOM   2825  CB  ALA A 378       2.010   2.962 129.536  1.00 30.05           C  
ATOM   2826  N   VAL A 379       2.301   5.723 127.648  1.00 24.19           N  
ATOM   2827  CA  VAL A 379       3.286   6.710 127.143  1.00 23.45           C  
ATOM   2828  C   VAL A 379       4.143   7.368 128.245  1.00 21.61           C  
ATOM   2829  O   VAL A 379       4.959   8.267 127.978  1.00 20.68           O  
ATOM   2830  CB  VAL A 379       2.595   7.797 126.306  1.00 23.97           C  
ATOM   2831  CG1 VAL A 379       1.829   7.165 125.156  1.00 27.06           C  
ATOM   2832  CG2 VAL A 379       1.669   8.625 127.178  1.00 23.12           C  
ATOM   2833  N   SER A 380       3.946   6.918 129.482  1.00 20.75           N  
ATOM   2834  CA  SER A 380       4.728   7.393 130.634  1.00 20.04           C  
ATOM   2835  C   SER A 380       4.866   6.288 131.670  1.00 19.74           C  
ATOM   2836  O   SER A 380       4.035   5.366 131.719  1.00 19.97           O  
ATOM   2837  CB  SER A 380       4.029   8.576 131.296  1.00 17.72           C  
ATOM   2838  OG  SER A 380       2.743   8.165 131.738  1.00 19.37           O  
ATOM   2839  N   GLU A 381       5.885   6.410 132.522  1.00 20.00           N  
ATOM   2840  CA  GLU A 381       6.118   5.457 133.603  1.00 20.60           C  
ATOM   2841  C   GLU A 381       6.519   6.191 134.878  1.00 20.51           C  
ATOM   2842  O   GLU A 381       7.082   7.286 134.830  1.00 19.41           O  
ATOM   2843  CB  GLU A 381       7.232   4.445 133.243  1.00 21.67           C  
ATOM   2844  CG  GLU A 381       7.114   3.779 131.874  1.00 25.07           C  
ATOM   2845  CD  GLU A 381       8.432   3.223 131.359  1.00 27.13           C  
ATOM   2846  OE1 GLU A 381       9.482   3.429 132.000  1.00 30.03           O  
ATOM   2847  OE2 GLU A 381       8.428   2.591 130.280  1.00 30.45           O  
ATOM   2848  N   ILE A 382       6.225   5.582 136.017  1.00 20.04           N  
ATOM   2849  CA  ILE A 382       6.785   6.042 137.307  1.00 20.41           C  
ATOM   2850  C   ILE A 382       7.408   4.857 138.060  1.00 21.08           C  
ATOM   2851  O   ILE A 382       6.854   3.772 138.052  1.00 21.36           O  
ATOM   2852  CB  ILE A 382       5.735   6.831 138.147  1.00 20.30           C  
ATOM   2853  CG1 ILE A 382       6.399   7.574 139.314  1.00 18.79           C  
ATOM   2854  CG2 ILE A 382       4.540   5.953 138.577  1.00 20.52           C  
ATOM   2855  CD1 ILE A 382       5.439   8.513 140.020  1.00 19.86           C  
ATOM   2856  N   SER A 383       8.578   5.039 138.665  1.00 21.32           N  
ATOM   2857  CA  SER A 383       9.234   3.927 139.377  1.00 22.92           C  
ATOM   2858  C   SER A 383      10.115   4.403 140.519  1.00 22.88           C  
ATOM   2859  O   SER A 383      10.617   5.536 140.523  1.00 21.39           O  
ATOM   2860  CB  SER A 383      10.056   3.050 138.427  1.00 24.36           C  
ATOM   2861  OG  SER A 383      10.982   3.839 137.691  1.00 26.77           O  
ATOM   2862  N   GLY A 384      10.303   3.521 141.490  1.00 22.98           N  
ATOM   2863  CA  GLY A 384      11.119   3.817 142.667  1.00 22.69           C  
ATOM   2864  C   GLY A 384      10.889   2.710 143.693  1.00 24.40           C  
ATOM   2865  O   GLY A 384      10.026   1.849 143.485  1.00 22.51           O  
ATOM   2866  N   PRO A 385      11.627   2.746 144.811  1.00 23.89           N  
ATOM   2867  CA  PRO A 385      12.579   3.818 145.106  1.00 25.15           C  
ATOM   2868  C   PRO A 385      14.003   3.596 144.602  1.00 25.96           C  
ATOM   2869  O   PRO A 385      14.425   2.456 144.363  1.00 26.58           O  
ATOM   2870  CB  PRO A 385      12.580   3.863 146.638  1.00 25.44           C  
ATOM   2871  CG  PRO A 385      12.300   2.450 147.034  1.00 26.52           C  
ATOM   2872  CD  PRO A 385      11.349   1.915 145.996  1.00 26.26           C  
ATOM   2873  N   PHE A 386      14.735   4.696 144.462  1.00 24.42           N  
ATOM   2874  CA  PHE A 386      16.161   4.638 144.232  1.00 25.03           C  
ATOM   2875  C   PHE A 386      16.817   5.316 145.423  1.00 25.95           C  
ATOM   2876  O   PHE A 386      16.133   5.932 146.244  1.00 25.27           O  
ATOM   2877  CB  PHE A 386      16.524   5.297 142.900  1.00 26.88           C  
ATOM   2878  CG  PHE A 386      15.801   4.700 141.712  1.00 27.30           C  
ATOM   2879  CD1 PHE A 386      14.531   5.167 141.336  1.00 26.94           C  
ATOM   2880  CD2 PHE A 386      16.384   3.673 140.965  1.00 27.68           C  
ATOM   2881  CE1 PHE A 386      13.862   4.621 140.250  1.00 28.31           C  
ATOM   2882  CE2 PHE A 386      15.718   3.126 139.873  1.00 28.71           C  
ATOM   2883  CZ  PHE A 386      14.462   3.606 139.507  1.00 29.08           C  
ATOM   2884  N   SER A 387      18.125   5.172 145.560  1.00 24.89           N  
ATOM   2885  CA  SER A 387      18.803   5.736 146.716  1.00 26.97           C  
ATOM   2886  C   SER A 387      19.365   7.091 146.336  1.00 25.41           C  
ATOM   2887  O   SER A 387      19.613   7.327 145.171  1.00 24.80           O  
ATOM   2888  CB  SER A 387      19.912   4.786 147.201  1.00 26.68           C  
ATOM   2889  OG  SER A 387      21.072   5.496 147.580  1.00 30.16           O  
ATOM   2890  N   THR A 388      19.571   7.969 147.321  1.00 26.36           N  
ATOM   2891  CA  THR A 388      20.156   9.289 147.071  1.00 28.68           C  
ATOM   2892  C   THR A 388      21.577   9.396 147.596  1.00 33.76           C  
ATOM   2893  O   THR A 388      22.166  10.490 147.621  1.00 36.14           O  
ATOM   2894  CB  THR A 388      19.284  10.426 147.645  1.00 27.85           C  
ATOM   2895  OG1 THR A 388      19.068  10.218 149.051  1.00 27.29           O  
ATOM   2896  CG2 THR A 388      17.942  10.469 146.921  1.00 26.55           C  
ATOM   2897  N   GLU A 389      22.134   8.244 147.972  1.00 36.82           N  
ATOM   2898  CA  GLU A 389      23.438   8.154 148.619  1.00 39.91           C  
ATOM   2899  C   GLU A 389      24.536   8.892 147.869  1.00 43.34           C  
ATOM   2900  O   GLU A 389      25.442   9.449 148.489  1.00 48.23           O  
ATOM   2901  CB  GLU A 389      23.849   6.686 148.767  1.00 40.04           C  
ATOM   2902  CG  GLU A 389      23.113   5.913 149.848  0.50 39.13           C  
ATOM   2903  CD  GLU A 389      23.221   4.409 149.659  0.50 38.23           C  
ATOM   2904  OE1 GLU A 389      23.695   3.960 148.593  0.50 37.96           O  
ATOM   2905  OE2 GLU A 389      22.822   3.670 150.577  0.50 38.96           O  
ATOM   2906  N   ASP A 390      24.468   8.884 146.541  1.00 45.99           N  
ATOM   2907  CA  ASP A 390      25.530   9.461 145.712  1.00 48.36           C  
ATOM   2908  C   ASP A 390      25.210  10.867 145.179  1.00 47.59           C  
ATOM   2909  O   ASP A 390      25.935  11.404 144.332  1.00 47.22           O  
ATOM   2910  CB  ASP A 390      25.896   8.508 144.563  1.00 52.87           C  
ATOM   2911  CG  ASP A 390      24.700   8.149 143.682  1.00 56.36           C  
ATOM   2912  OD1 ASP A 390      23.548   8.487 144.038  1.00 56.81           O  
ATOM   2913  OD2 ASP A 390      24.916   7.521 142.624  1.00 58.99           O  
ATOM   2914  N   VAL A 391      24.131  11.459 145.685  1.00 42.20           N  
ATOM   2915  CA  VAL A 391      23.785  12.844 145.338  1.00 38.77           C  
ATOM   2916  C   VAL A 391      23.830  13.735 146.599  1.00 33.58           C  
ATOM   2917  O   VAL A 391      23.602  13.246 147.693  1.00 32.96           O  
ATOM   2918  CB  VAL A 391      22.444  12.903 144.553  1.00 36.40           C  
ATOM   2919  CG1 VAL A 391      21.238  12.629 145.438  1.00 35.58           C  
ATOM   2920  CG2 VAL A 391      22.294  14.230 143.838  1.00 38.43           C  
ATOM   2921  N   ALA A 392      24.165  15.016 146.454  1.00 31.81           N  
ATOM   2922  CA  ALA A 392      24.170  15.944 147.590  1.00 30.53           C  
ATOM   2923  C   ALA A 392      22.844  15.907 148.363  1.00 32.96           C  
ATOM   2924  O   ALA A 392      21.794  15.532 147.808  1.00 32.12           O  
ATOM   2925  CB  ALA A 392      24.480  17.358 147.134  1.00 30.50           C  
ATOM   2926  N   SER A 393      22.889  16.285 149.640  1.00 32.37           N  
ATOM   2927  CA  SER A 393      21.680  16.288 150.459  1.00 33.54           C  
ATOM   2928  C   SER A 393      20.710  17.389 150.009  1.00 32.67           C  
ATOM   2929  O   SER A 393      19.503  17.293 150.241  1.00 32.02           O  
ATOM   2930  CB  SER A 393      22.019  16.408 151.947  1.00 36.14           C  
ATOM   2931  OG  SER A 393      22.518  17.699 152.247  1.00 42.15           O  
ATOM   2932  N   ASN A 394      21.243  18.415 149.344  1.00 32.20           N  
ATOM   2933  CA  ASN A 394      20.413  19.471 148.767  1.00 31.95           C  
ATOM   2934  C   ASN A 394      20.926  19.908 147.412  1.00 30.18           C  
ATOM   2935  O   ASN A 394      22.040  20.426 147.309  1.00 30.45           O  
ATOM   2936  CB  ASN A 394      20.314  20.685 149.697  1.00 33.25           C  
ATOM   2937  CG  ASN A 394      19.076  21.534 149.424  1.00 35.31           C  
ATOM   2938  OD1 ASN A 394      18.619  21.650 148.291  1.00 33.65           O  
ATOM   2939  ND2 ASN A 394      18.522  22.126 150.479  1.00 35.79           N  
ATOM   2940  N   CYS A 395      20.107  19.710 146.378  1.00 28.11           N  
ATOM   2941  CA  CYS A 395      20.477  20.090 145.000  1.00 28.60           C  
ATOM   2942  C   CYS A 395      19.957  21.466 144.602  1.00 27.87           C  
ATOM   2943  O   CYS A 395      20.131  21.896 143.453  1.00 25.83           O  
ATOM   2944  CB  CYS A 395      19.952  19.063 144.011  1.00 29.09           C  
ATOM   2945  SG  CYS A 395      20.788  17.468 144.157  1.00 33.48           S  
ATOM   2946  N   VAL A 396      19.297  22.148 145.539  1.00 26.73           N  
ATOM   2947  CA  VAL A 396      18.826  23.498 145.249  1.00 26.75           C  
ATOM   2948  C   VAL A 396      19.853  24.502 145.767  1.00 28.19           C  
ATOM   2949  O   VAL A 396      20.123  24.532 146.957  1.00 30.89           O  
ATOM   2950  CB  VAL A 396      17.404  23.746 145.790  1.00 25.31           C  
ATOM   2951  CG1 VAL A 396      16.911  25.110 145.340  1.00 24.32           C  
ATOM   2952  CG2 VAL A 396      16.461  22.645 145.311  1.00 23.29           C  
ATOM   2953  N   PRO A 397      20.458  25.298 144.867  1.00 30.31           N  
ATOM   2954  CA  PRO A 397      21.495  26.221 145.362  1.00 32.18           C  
ATOM   2955  C   PRO A 397      20.943  27.508 145.956  1.00 33.30           C  
ATOM   2956  O   PRO A 397      19.794  27.538 146.369  1.00 34.17           O  
ATOM   2957  CB  PRO A 397      22.322  26.523 144.115  1.00 30.71           C  
ATOM   2958  CG  PRO A 397      21.406  26.274 142.965  1.00 30.49           C  
ATOM   2959  CD  PRO A 397      20.489  25.167 143.394  1.00 29.10           C  
TER    2960      PRO A 397                                                      
ATOM   2961  N   ASN B  14     -17.467  13.113  64.620  1.00 49.40           N  
ATOM   2962  CA  ASN B  14     -17.943  12.139  63.594  1.00 51.09           C  
ATOM   2963  C   ASN B  14     -16.924  11.970  62.456  1.00 49.30           C  
ATOM   2964  O   ASN B  14     -17.005  12.647  61.417  1.00 48.15           O  
ATOM   2965  CB  ASN B  14     -19.325  12.555  63.061  1.00 51.39           C  
ATOM   2966  CG  ASN B  14     -20.038  11.436  62.303  1.00 54.25           C  
ATOM   2967  OD1 ASN B  14     -19.492  10.351  62.082  1.00 54.13           O  
ATOM   2968  ND2 ASN B  14     -21.276  11.704  61.898  1.00 54.84           N  
ATOM   2969  N   PHE B  15     -15.977  11.050  62.659  1.00 47.00           N  
ATOM   2970  CA  PHE B  15     -14.856  10.867  61.734  1.00 43.52           C  
ATOM   2971  C   PHE B  15     -15.202  10.240  60.379  1.00 42.49           C  
ATOM   2972  O   PHE B  15     -14.505  10.510  59.402  1.00 38.14           O  
ATOM   2973  CB  PHE B  15     -13.697  10.101  62.386  1.00 41.29           C  
ATOM   2974  CG  PHE B  15     -13.137  10.762  63.612  1.00 41.90           C  
ATOM   2975  CD1 PHE B  15     -13.144  12.156  63.753  1.00 40.27           C  
ATOM   2976  CD2 PHE B  15     -12.590   9.987  64.637  1.00 41.90           C  
ATOM   2977  CE1 PHE B  15     -12.615  12.753  64.885  1.00 38.80           C  
ATOM   2978  CE2 PHE B  15     -12.060  10.585  65.775  1.00 40.28           C  
ATOM   2979  CZ  PHE B  15     -12.074  11.968  65.899  1.00 40.06           C  
ATOM   2980  N   LEU B  16     -16.249   9.406  60.316  1.00 40.39           N  
ATOM   2981  CA  LEU B  16     -16.611   8.735  59.058  1.00 38.89           C  
ATOM   2982  C   LEU B  16     -17.234   9.684  58.033  1.00 38.92           C  
ATOM   2983  O   LEU B  16     -17.068   9.492  56.820  1.00 39.66           O  
ATOM   2984  CB  LEU B  16     -17.537   7.522  59.270  1.00 38.19           C  
ATOM   2985  CG  LEU B  16     -17.028   6.076  59.114  1.00 37.80           C  
ATOM   2986  CD1 LEU B  16     -18.208   5.110  59.017  1.00 35.32           C  
ATOM   2987  CD2 LEU B  16     -16.125   5.893  57.908  1.00 38.20           C  
ATOM   2988  N   ALA B  17     -17.961  10.690  58.517  1.00 36.57           N  
ATOM   2989  CA  ALA B  17     -18.562  11.687  57.639  1.00 34.20           C  
ATOM   2990  C   ALA B  17     -17.493  12.557  56.956  1.00 32.41           C  
ATOM   2991  O   ALA B  17     -17.773  13.213  55.951  1.00 32.99           O  
ATOM   2992  CB  ALA B  17     -19.532  12.556  58.414  1.00 35.84           C  
ATOM   2993  N   MET B  18     -16.279  12.553  57.514  1.00 29.48           N  
ATOM   2994  CA  MET B  18     -15.208  13.412  57.019  1.00 30.34           C  
ATOM   2995  C   MET B  18     -14.391  12.726  55.935  1.00 29.46           C  
ATOM   2996  O   MET B  18     -13.572  13.376  55.293  1.00 31.66           O  
ATOM   2997  CB  MET B  18     -14.286  13.864  58.152  1.00 28.09           C  
ATOM   2998  CG  MET B  18     -14.892  14.884  59.094  1.00 26.69           C  
ATOM   2999  SD  MET B  18     -13.858  15.102  60.543  1.00 29.00           S  
ATOM   3000  CE  MET B  18     -15.085  15.474  61.789  1.00 28.18           C  
ATOM   3001  N   VAL B  19     -14.595  11.419  55.749  1.00 28.70           N  
ATOM   3002  CA  VAL B  19     -13.919  10.679  54.683  1.00 25.87           C  
ATOM   3003  C   VAL B  19     -14.398  11.284  53.366  1.00 26.15           C  
ATOM   3004  O   VAL B  19     -15.601  11.502  53.157  1.00 27.64           O  
ATOM   3005  CB  VAL B  19     -14.180   9.138  54.760  1.00 25.49           C  
ATOM   3006  CG1 VAL B  19     -13.647   8.421  53.533  1.00 24.05           C  
ATOM   3007  CG2 VAL B  19     -13.534   8.524  55.994  1.00 25.10           C  
ATOM   3008  N   ASP B  20     -13.444  11.600  52.495  1.00 28.58           N  
ATOM   3009  CA  ASP B  20     -13.718  12.141  51.157  1.00 27.27           C  
ATOM   3010  C   ASP B  20     -14.243  13.569  51.165  1.00 24.73           C  
ATOM   3011  O   ASP B  20     -14.902  13.991  50.219  1.00 24.18           O  
ATOM   3012  CB  ASP B  20     -14.647  11.224  50.336  1.00 32.89           C  
ATOM   3013  CG  ASP B  20     -14.046   9.847  50.091  1.00 39.65           C  
ATOM   3014  OD1 ASP B  20     -12.902   9.756  49.583  1.00 40.45           O  
ATOM   3015  OD2 ASP B  20     -14.720   8.847  50.428  1.00 45.11           O  
ATOM   3016  N   ASN B  21     -13.926  14.328  52.208  1.00 20.74           N  
ATOM   3017  CA  ASN B  21     -14.327  15.712  52.224  1.00 19.23           C  
ATOM   3018  C   ASN B  21     -13.423  16.644  51.383  1.00 18.71           C  
ATOM   3019  O   ASN B  21     -13.735  17.820  51.250  1.00 20.11           O  
ATOM   3020  CB  ASN B  21     -14.494  16.241  53.651  1.00 18.98           C  
ATOM   3021  CG  ASN B  21     -13.235  16.142  54.473  1.00 18.66           C  
ATOM   3022  OD1 ASN B  21     -12.169  15.764  53.986  1.00 18.79           O  
ATOM   3023  ND2 ASN B  21     -13.357  16.448  55.755  1.00 17.87           N  
ATOM   3024  N   LEU B  22     -12.325  16.126  50.835  1.00 18.25           N  
ATOM   3025  CA  LEU B  22     -11.424  16.945  49.993  1.00 18.91           C  
ATOM   3026  C   LEU B  22     -11.570  16.641  48.505  1.00 22.08           C  
ATOM   3027  O   LEU B  22     -11.798  15.494  48.125  1.00 21.34           O  
ATOM   3028  CB  LEU B  22      -9.952  16.747  50.382  1.00 17.76           C  
ATOM   3029  CG  LEU B  22      -9.559  16.983  51.838  1.00 17.67           C  
ATOM   3030  CD1 LEU B  22      -8.062  16.869  52.042  1.00 17.32           C  
ATOM   3031  CD2 LEU B  22     -10.077  18.319  52.377  1.00 18.09           C  
ATOM   3032  N   GLN B  23     -11.425  17.666  47.664  1.00 24.26           N  
ATOM   3033  CA  GLN B  23     -11.269  17.463  46.219  1.00 26.31           C  
ATOM   3034  C   GLN B  23      -9.927  18.021  45.752  1.00 26.93           C  
ATOM   3035  O   GLN B  23      -9.225  18.720  46.496  1.00 25.68           O  
ATOM   3036  CB  GLN B  23     -12.394  18.157  45.459  1.00 30.30           C  
ATOM   3037  CG  GLN B  23     -13.768  17.926  46.050  1.00 35.43           C  
ATOM   3038  CD  GLN B  23     -14.749  19.026  45.681  1.00 42.11           C  
ATOM   3039  OE1 GLN B  23     -15.062  19.908  46.497  1.00 43.16           O  
ATOM   3040  NE2 GLN B  23     -15.231  18.991  44.438  1.00 43.69           N  
ATOM   3041  N   GLY B  24      -9.553  17.706  44.519  1.00 28.71           N  
ATOM   3042  CA  GLY B  24      -8.351  18.273  43.944  1.00 28.86           C  
ATOM   3043  C   GLY B  24      -7.266  17.255  43.735  1.00 32.95           C  
ATOM   3044  O   GLY B  24      -7.514  16.038  43.689  1.00 34.02           O  
ATOM   3045  N   ASP B  25      -6.054  17.767  43.594  1.00 32.71           N  
ATOM   3046  CA  ASP B  25      -4.881  16.960  43.377  1.00 34.45           C  
ATOM   3047  C   ASP B  25      -3.666  17.754  43.853  1.00 36.06           C  
ATOM   3048  O   ASP B  25      -3.767  18.949  44.139  1.00 37.68           O  
ATOM   3049  CB  ASP B  25      -4.746  16.603  41.891  1.00 34.99           C  
ATOM   3050  CG  ASP B  25      -4.546  17.829  41.006  1.00 36.32           C  
ATOM   3051  OD1 ASP B  25      -3.528  18.545  41.152  1.00 37.34           O  
ATOM   3052  OD2 ASP B  25      -5.412  18.082  40.155  1.00 38.53           O  
ATOM   3053  N   SER B  26      -2.529  17.078  43.933  1.00 40.00           N  
ATOM   3054  CA  SER B  26      -1.276  17.673  44.367  1.00 47.01           C  
ATOM   3055  C   SER B  26      -0.957  18.919  43.558  1.00 52.13           C  
ATOM   3056  O   SER B  26      -0.691  19.987  44.116  1.00 59.38           O  
ATOM   3057  CB  SER B  26      -0.152  16.683  44.134  1.00 43.96           C  
ATOM   3058  OG  SER B  26       0.181  16.719  42.762  1.00 45.61           O  
ATOM   3059  N   GLY B  27      -0.989  18.752  42.235  1.00 54.39           N  
ATOM   3060  CA  GLY B  27      -0.555  19.760  41.281  1.00 52.74           C  
ATOM   3061  C   GLY B  27      -0.970  21.164  41.643  1.00 52.72           C  
ATOM   3062  O   GLY B  27      -0.126  22.062  41.704  1.00 51.85           O  
ATOM   3063  N   ARG B  28      -2.265  21.359  41.886  1.00 51.58           N  
ATOM   3064  CA  ARG B  28      -2.779  22.707  42.146  1.00 49.89           C  
ATOM   3065  C   ARG B  28      -3.484  22.891  43.511  1.00 47.52           C  
ATOM   3066  O   ARG B  28      -4.038  23.967  43.791  1.00 48.54           O  
ATOM   3067  CB  ARG B  28      -3.629  23.201  40.960  1.00 47.83           C  
ATOM   3068  CG  ARG B  28      -2.773  23.606  39.762  1.00 48.79           C  
ATOM   3069  CD  ARG B  28      -3.485  23.438  38.435  0.50 44.50           C  
ATOM   3070  NE  ARG B  28      -3.914  22.066  38.174  0.50 42.62           N  
ATOM   3071  CZ  ARG B  28      -4.876  21.761  37.311  0.50 39.45           C  
ATOM   3072  NH1 ARG B  28      -5.483  22.734  36.659  0.50 35.86           N  
ATOM   3073  NH2 ARG B  28      -5.232  20.501  37.104  0.50 38.87           N  
ATOM   3074  N   GLY B  29      -3.429  21.854  44.351  1.00 39.80           N  
ATOM   3075  CA  GLY B  29      -4.032  21.895  45.691  1.00 35.03           C  
ATOM   3076  C   GLY B  29      -5.194  20.947  46.029  1.00 31.24           C  
ATOM   3077  O   GLY B  29      -6.024  20.590  45.162  1.00 30.82           O  
ATOM   3078  N   TYR B  30      -5.241  20.550  47.307  1.00 24.87           N  
ATOM   3079  CA  TYR B  30      -6.395  19.871  47.899  1.00 20.96           C  
ATOM   3080  C   TYR B  30      -7.228  20.875  48.691  1.00 20.01           C  
ATOM   3081  O   TYR B  30      -6.697  21.642  49.506  1.00 17.96           O  
ATOM   3082  CB  TYR B  30      -5.955  18.711  48.804  1.00 21.62           C  
ATOM   3083  CG  TYR B  30      -5.478  17.491  48.027  1.00 21.39           C  
ATOM   3084  CD1 TYR B  30      -4.152  17.353  47.660  1.00 22.00           C  
ATOM   3085  CD2 TYR B  30      -6.380  16.478  47.657  1.00 21.73           C  
ATOM   3086  CE1 TYR B  30      -3.722  16.244  46.936  1.00 22.22           C  
ATOM   3087  CE2 TYR B  30      -5.965  15.361  46.951  1.00 21.23           C  
ATOM   3088  CZ  TYR B  30      -4.626  15.253  46.591  1.00 23.64           C  
ATOM   3089  OH  TYR B  30      -4.199  14.158  45.871  1.00 23.09           O  
ATOM   3090  N   TYR B  31      -8.534  20.875  48.459  1.00 17.41           N  
ATOM   3091  CA  TYR B  31      -9.369  21.869  49.101  1.00 18.66           C  
ATOM   3092  C   TYR B  31     -10.637  21.296  49.709  1.00 18.82           C  
ATOM   3093  O   TYR B  31     -11.147  20.237  49.278  1.00 17.40           O  
ATOM   3094  CB  TYR B  31      -9.729  22.992  48.123  1.00 19.85           C  
ATOM   3095  CG  TYR B  31     -10.403  22.561  46.832  1.00 21.67           C  
ATOM   3096  CD1 TYR B  31      -9.648  22.252  45.697  1.00 23.67           C  
ATOM   3097  CD2 TYR B  31     -11.793  22.508  46.730  1.00 23.73           C  
ATOM   3098  CE1 TYR B  31     -10.256  21.868  44.512  1.00 24.67           C  
ATOM   3099  CE2 TYR B  31     -12.410  22.127  45.559  1.00 24.42           C  
ATOM   3100  CZ  TYR B  31     -11.632  21.819  44.453  1.00 25.39           C  
ATOM   3101  OH  TYR B  31     -12.251  21.449  43.279  1.00 28.14           O  
ATOM   3102  N   LEU B  32     -11.147  22.045  50.683  1.00 18.10           N  
ATOM   3103  CA  LEU B  32     -12.332  21.700  51.446  1.00 17.49           C  
ATOM   3104  C   LEU B  32     -13.430  22.751  51.225  1.00 18.30           C  
ATOM   3105  O   LEU B  32     -13.176  23.966  51.234  1.00 17.14           O  
ATOM   3106  CB  LEU B  32     -11.927  21.640  52.925  1.00 17.78           C  
ATOM   3107  CG  LEU B  32     -12.910  21.313  54.032  1.00 18.53           C  
ATOM   3108  CD1 LEU B  32     -13.175  19.816  54.107  1.00 18.65           C  
ATOM   3109  CD2 LEU B  32     -12.348  21.798  55.359  1.00 18.71           C  
ATOM   3110  N   GLU B  33     -14.666  22.296  51.018  1.00 20.24           N  
ATOM   3111  CA  GLU B  33     -15.786  23.225  50.900  1.00 21.72           C  
ATOM   3112  C   GLU B  33     -16.196  23.769  52.281  1.00 21.10           C  
ATOM   3113  O   GLU B  33     -16.293  23.012  53.261  1.00 20.81           O  
ATOM   3114  CB  GLU B  33     -16.964  22.548  50.207  1.00 25.64           C  
ATOM   3115  CG  GLU B  33     -18.185  23.435  50.056  1.00 29.92           C  
ATOM   3116  CD  GLU B  33     -19.356  22.694  49.433  1.00 33.60           C  
ATOM   3117  OE1 GLU B  33     -19.292  22.390  48.210  1.00 34.66           O  
ATOM   3118  OE2 GLU B  33     -20.335  22.433  50.179  1.00 32.16           O  
ATOM   3119  N   MET B  34     -16.418  25.079  52.353  1.00 20.36           N  
ATOM   3120  CA  MET B  34     -16.909  25.705  53.569  1.00 21.44           C  
ATOM   3121  C   MET B  34     -18.071  26.650  53.290  1.00 22.62           C  
ATOM   3122  O   MET B  34     -18.146  27.280  52.219  1.00 23.21           O  
ATOM   3123  CB  MET B  34     -15.811  26.512  54.233  1.00 21.39           C  
ATOM   3124  CG  MET B  34     -14.795  25.689  54.994  1.00 23.19           C  
ATOM   3125  SD  MET B  34     -13.689  26.826  55.838  1.00 24.89           S  
ATOM   3126  CE  MET B  34     -12.254  25.761  55.907  1.00 22.94           C  
ATOM   3127  N   LEU B  35     -18.951  26.771  54.272  1.00 21.63           N  
ATOM   3128  CA  LEU B  35     -20.031  27.736  54.210  1.00 23.49           C  
ATOM   3129  C   LEU B  35     -19.741  28.814  55.247  1.00 23.66           C  
ATOM   3130  O   LEU B  35     -19.505  28.513  56.425  1.00 23.01           O  
ATOM   3131  CB  LEU B  35     -21.383  27.067  54.476  1.00 25.41           C  
ATOM   3132  CG  LEU B  35     -21.780  25.812  53.683  1.00 25.75           C  
ATOM   3133  CD1 LEU B  35     -23.150  25.307  54.147  1.00 26.80           C  
ATOM   3134  CD2 LEU B  35     -21.741  25.996  52.163  1.00 26.22           C  
ATOM   3135  N   ILE B  36     -19.726  30.063  54.789  1.00 22.81           N  
ATOM   3136  CA  ILE B  36     -19.301  31.181  55.610  1.00 21.67           C  
ATOM   3137  C   ILE B  36     -20.383  32.240  55.668  1.00 21.59           C  
ATOM   3138  O   ILE B  36     -21.004  32.559  54.650  1.00 20.74           O  
ATOM   3139  CB  ILE B  36     -17.980  31.808  55.071  1.00 22.16           C  
ATOM   3140  CG1 ILE B  36     -16.905  30.734  54.813  1.00 23.04           C  
ATOM   3141  CG2 ILE B  36     -17.470  32.886  56.012  1.00 20.92           C  
ATOM   3142  CD1 ILE B  36     -15.642  31.241  54.122  1.00 24.04           C  
ATOM   3143  N   GLY B  37     -20.620  32.772  56.868  1.00 20.69           N  
ATOM   3144  CA  GLY B  37     -21.559  33.882  57.051  1.00 23.14           C  
ATOM   3145  C   GLY B  37     -23.033  33.500  56.955  1.00 24.17           C  
ATOM   3146  O   GLY B  37     -23.360  32.327  56.761  1.00 24.52           O  
ATOM   3147  N   THR B  38     -23.907  34.501  57.084  1.00 24.78           N  
ATOM   3148  CA  THR B  38     -25.369  34.296  57.158  1.00 26.34           C  
ATOM   3149  C   THR B  38     -26.105  35.242  56.215  1.00 26.87           C  
ATOM   3150  O   THR B  38     -26.040  36.450  56.404  1.00 28.12           O  
ATOM   3151  CB  THR B  38     -25.883  34.631  58.573  1.00 26.65           C  
ATOM   3152  OG1 THR B  38     -25.030  34.045  59.567  1.00 24.52           O  
ATOM   3153  CG2 THR B  38     -27.333  34.162  58.756  1.00 25.93           C  
ATOM   3154  N   PRO B  39     -26.813  34.718  55.192  1.00 29.36           N  
ATOM   3155  CA  PRO B  39     -26.942  33.337  54.744  1.00 28.49           C  
ATOM   3156  C   PRO B  39     -25.607  32.833  54.207  1.00 28.89           C  
ATOM   3157  O   PRO B  39     -24.782  33.647  53.776  1.00 28.34           O  
ATOM   3158  CB  PRO B  39     -27.982  33.431  53.626  1.00 28.10           C  
ATOM   3159  CG  PRO B  39     -27.889  34.832  53.143  1.00 29.12           C  
ATOM   3160  CD  PRO B  39     -27.643  35.627  54.381  1.00 28.07           C  
ATOM   3161  N   PRO B  40     -25.384  31.501  54.226  1.00 28.97           N  
ATOM   3162  CA  PRO B  40     -24.039  31.007  53.952  1.00 28.73           C  
ATOM   3163  C   PRO B  40     -23.574  31.229  52.516  1.00 27.99           C  
ATOM   3164  O   PRO B  40     -24.320  30.971  51.566  1.00 28.41           O  
ATOM   3165  CB  PRO B  40     -24.141  29.513  54.262  1.00 29.98           C  
ATOM   3166  CG  PRO B  40     -25.588  29.188  54.062  1.00 29.45           C  
ATOM   3167  CD  PRO B  40     -26.334  30.407  54.498  1.00 28.84           C  
ATOM   3168  N   GLN B  41     -22.360  31.755  52.380  1.00 26.56           N  
ATOM   3169  CA  GLN B  41     -21.651  31.786  51.091  1.00 25.14           C  
ATOM   3170  C   GLN B  41     -20.726  30.578  51.006  1.00 24.97           C  
ATOM   3171  O   GLN B  41     -20.012  30.272  51.976  1.00 24.45           O  
ATOM   3172  CB  GLN B  41     -20.873  33.095  50.953  1.00 23.87           C  
ATOM   3173  CG  GLN B  41     -21.812  34.291  50.907  1.00 24.46           C  
ATOM   3174  CD  GLN B  41     -21.101  35.618  50.995  1.00 23.65           C  
ATOM   3175  OE1 GLN B  41     -20.265  35.943  50.152  1.00 24.30           O  
ATOM   3176  NE2 GLN B  41     -21.439  36.405  52.010  1.00 23.00           N  
ATOM   3177  N   LYS B  42     -20.742  29.892  49.862  1.00 24.40           N  
ATOM   3178  CA  LYS B  42     -19.957  28.669  49.673  1.00 25.65           C  
ATOM   3179  C   LYS B  42     -18.577  28.880  49.012  1.00 24.45           C  
ATOM   3180  O   LYS B  42     -18.469  29.311  47.861  1.00 24.15           O  
ATOM   3181  CB  LYS B  42     -20.776  27.624  48.910  1.00 28.82           C  
ATOM   3182  CG  LYS B  42     -20.108  26.265  48.733  1.00 32.11           C  
ATOM   3183  CD  LYS B  42     -21.102  25.261  48.149  1.00 36.00           C  
ATOM   3184  CE  LYS B  42     -21.266  25.435  46.638  1.00 39.63           C  
ATOM   3185  NZ  LYS B  42     -22.587  24.921  46.131  1.00 43.55           N  
ATOM   3186  N  ALEU B  43     -17.529  28.551  49.758  0.50 23.07           N  
ATOM   3187  CA ALEU B  43     -16.160  28.713  49.281  0.50 22.26           C  
ATOM   3188  C  ALEU B  43     -15.401  27.389  49.230  0.50 21.34           C  
ATOM   3189  O  ALEU B  43     -15.806  26.407  49.854  0.50 20.64           O  
ATOM   3190  CB ALEU B  43     -15.422  29.728  50.148  0.50 22.95           C  
ATOM   3191  CG ALEU B  43     -15.810  31.186  49.911  0.50 23.01           C  
ATOM   3192  CD1ALEU B  43     -14.706  32.069  50.448  0.50 22.50           C  
ATOM   3193  CD2ALEU B  43     -16.009  31.472  48.431  0.50 22.19           C  
ATOM   3194  N  BLEU B  43     -17.524  28.570  49.759  0.50 23.17           N  
ATOM   3195  CA BLEU B  43     -16.160  28.723  49.257  0.50 22.43           C  
ATOM   3196  C  BLEU B  43     -15.377  27.410  49.261  0.50 21.44           C  
ATOM   3197  O  BLEU B  43     -15.746  26.458  49.951  0.50 20.79           O  
ATOM   3198  CB BLEU B  43     -15.422  29.818  50.028  0.50 23.32           C  
ATOM   3199  CG BLEU B  43     -15.901  31.232  49.694  0.50 23.42           C  
ATOM   3200  CD1BLEU B  43     -17.024  31.643  50.631  0.50 22.69           C  
ATOM   3201  CD2BLEU B  43     -14.747  32.222  49.760  0.50 22.82           C  
ATOM   3202  N   GLN B  44     -14.308  27.376  48.467  1.00 20.33           N  
ATOM   3203  CA  GLN B  44     -13.471  26.196  48.289  1.00 19.79           C  
ATOM   3204  C   GLN B  44     -12.114  26.529  48.861  1.00 17.56           C  
ATOM   3205  O   GLN B  44     -11.478  27.463  48.402  1.00 17.11           O  
ATOM   3206  CB  GLN B  44     -13.302  25.892  46.794  1.00 22.28           C  
ATOM   3207  CG  GLN B  44     -14.576  26.032  45.980  1.00 26.91           C  
ATOM   3208  CD  GLN B  44     -15.698  25.196  46.526  1.00 29.75           C  
ATOM   3209  OE1 GLN B  44     -15.476  24.075  46.999  1.00 30.36           O  
ATOM   3210  NE2 GLN B  44     -16.925  25.738  46.474  1.00 33.98           N  
ATOM   3211  N   ILE B  45     -11.668  25.772  49.857  1.00 15.49           N  
ATOM   3212  CA  ILE B  45     -10.583  26.251  50.710  1.00 13.82           C  
ATOM   3213  C   ILE B  45      -9.353  25.352  50.653  1.00 13.91           C  
ATOM   3214  O   ILE B  45      -9.396  24.183  51.044  1.00 13.42           O  
ATOM   3215  CB  ILE B  45     -11.060  26.429  52.179  1.00 13.92           C  
ATOM   3216  CG1 ILE B  45     -12.263  27.371  52.258  1.00 13.78           C  
ATOM   3217  CG2 ILE B  45      -9.945  27.019  53.037  1.00 13.53           C  
ATOM   3218  CD1 ILE B  45     -12.023  28.754  51.646  1.00 13.57           C  
ATOM   3219  N   LEU B  46      -8.231  25.906  50.217  1.00 13.06           N  
ATOM   3220  CA  LEU B  46      -6.988  25.117  50.199  1.00 13.69           C  
ATOM   3221  C   LEU B  46      -6.538  24.684  51.597  1.00 14.11           C  
ATOM   3222  O   LEU B  46      -6.456  25.499  52.508  1.00 13.87           O  
ATOM   3223  CB  LEU B  46      -5.882  25.919  49.518  1.00 12.37           C  
ATOM   3224  CG  LEU B  46      -4.496  25.291  49.550  1.00 12.93           C  
ATOM   3225  CD1 LEU B  46      -4.421  24.099  48.593  1.00 12.48           C  
ATOM   3226  CD2 LEU B  46      -3.432  26.360  49.185  1.00 12.81           C  
ATOM   3227  N   VAL B  47      -6.203  23.406  51.756  1.00 15.36           N  
ATOM   3228  CA  VAL B  47      -5.741  22.877  53.047  1.00 15.29           C  
ATOM   3229  C   VAL B  47      -4.213  23.052  53.060  1.00 15.79           C  
ATOM   3230  O   VAL B  47      -3.511  22.496  52.221  1.00 14.81           O  
ATOM   3231  CB  VAL B  47      -6.202  21.401  53.193  1.00 15.91           C  
ATOM   3232  CG1 VAL B  47      -5.673  20.745  54.444  1.00 16.24           C  
ATOM   3233  CG2 VAL B  47      -7.716  21.374  53.236  1.00 18.19           C  
ATOM   3234  N   ASP B  48      -3.704  23.875  53.975  1.00 14.34           N  
ATOM   3235  CA  ASP B  48      -2.286  24.226  53.979  1.00 13.23           C  
ATOM   3236  C   ASP B  48      -1.686  24.053  55.364  1.00 12.98           C  
ATOM   3237  O   ASP B  48      -1.818  24.943  56.195  1.00 13.10           O  
ATOM   3238  CB  ASP B  48      -2.157  25.690  53.559  1.00 13.97           C  
ATOM   3239  CG  ASP B  48      -0.705  26.189  53.517  1.00 14.77           C  
ATOM   3240  OD1 ASP B  48       0.261  25.392  53.525  1.00 15.71           O  
ATOM   3241  OD2 ASP B  48      -0.533  27.413  53.456  1.00 14.96           O  
ATOM   3242  N   THR B  49      -0.962  22.959  55.590  1.00 12.97           N  
ATOM   3243  CA  THR B  49      -0.242  22.743  56.854  1.00 12.32           C  
ATOM   3244  C   THR B  49       1.038  23.588  56.969  1.00 12.06           C  
ATOM   3245  O   THR B  49       1.726  23.495  57.967  1.00 11.73           O  
ATOM   3246  CB  THR B  49       0.049  21.244  57.108  1.00 12.95           C  
ATOM   3247  OG1 THR B  49       0.940  20.748  56.088  1.00 13.20           O  
ATOM   3248  CG2 THR B  49      -1.243  20.462  57.060  1.00 13.38           C  
ATOM   3249  N   GLY B  50       1.334  24.418  55.956  1.00 11.49           N  
ATOM   3250  CA  GLY B  50       2.464  25.338  56.007  1.00 12.52           C  
ATOM   3251  C   GLY B  50       2.218  26.791  56.401  1.00 12.54           C  
ATOM   3252  O   GLY B  50       3.120  27.600  56.328  1.00 12.70           O  
ATOM   3253  N   SER B  51       1.023  27.120  56.867  1.00 12.94           N  
ATOM   3254  CA  SER B  51       0.729  28.509  57.283  1.00 12.60           C  
ATOM   3255  C   SER B  51      -0.374  28.455  58.321  1.00 12.71           C  
ATOM   3256  O   SER B  51      -0.906  27.360  58.585  1.00 11.68           O  
ATOM   3257  CB  SER B  51       0.300  29.347  56.086  1.00 13.55           C  
ATOM   3258  OG  SER B  51      -0.924  28.845  55.562  1.00 14.35           O  
ATOM   3259  N   SER B  52      -0.707  29.609  58.923  1.00 12.25           N  
ATOM   3260  CA  SER B  52      -1.612  29.600  60.072  1.00 12.80           C  
ATOM   3261  C   SER B  52      -2.708  30.647  59.984  1.00 12.12           C  
ATOM   3262  O   SER B  52      -3.306  30.980  61.001  1.00 13.26           O  
ATOM   3263  CB  SER B  52      -0.817  29.779  61.383  1.00 13.06           C  
ATOM   3264  OG  SER B  52       0.368  28.980  61.343  1.00 14.39           O  
ATOM   3265  N   ASN B  53      -2.996  31.127  58.775  1.00 11.85           N  
ATOM   3266  CA  ASN B  53      -4.087  32.067  58.575  1.00 11.77           C  
ATOM   3267  C   ASN B  53      -5.184  31.467  57.737  1.00 12.09           C  
ATOM   3268  O   ASN B  53      -4.935  30.783  56.722  1.00 12.41           O  
ATOM   3269  CB  ASN B  53      -3.616  33.372  57.915  1.00 11.47           C  
ATOM   3270  CG  ASN B  53      -2.986  34.345  58.902  1.00 11.58           C  
ATOM   3271  OD1 ASN B  53      -1.773  34.273  59.217  1.00 11.17           O  
ATOM   3272  ND2 ASN B  53      -3.792  35.297  59.359  1.00 10.30           N  
ATOM   3273  N   PHE B  54      -6.407  31.759  58.155  1.00 12.07           N  
ATOM   3274  CA  PHE B  54      -7.584  31.502  57.343  1.00 11.82           C  
ATOM   3275  C   PHE B  54      -7.948  32.769  56.572  1.00 12.20           C  
ATOM   3276  O   PHE B  54      -8.226  33.806  57.155  1.00 12.41           O  
ATOM   3277  CB  PHE B  54      -8.737  31.068  58.244  1.00 11.73           C  
ATOM   3278  CG  PHE B  54     -10.027  30.832  57.525  1.00 12.23           C  
ATOM   3279  CD1 PHE B  54     -10.072  30.076  56.344  1.00 12.22           C  
ATOM   3280  CD2 PHE B  54     -11.228  31.345  58.043  1.00 11.98           C  
ATOM   3281  CE1 PHE B  54     -11.279  29.843  55.685  1.00 13.04           C  
ATOM   3282  CE2 PHE B  54     -12.443  31.069  57.422  1.00 12.54           C  
ATOM   3283  CZ  PHE B  54     -12.481  30.332  56.230  1.00 13.38           C  
ATOM   3284  N   ALA B  55      -7.966  32.675  55.242  1.00 12.16           N  
ATOM   3285  CA  ALA B  55      -8.175  33.863  54.446  1.00 12.43           C  
ATOM   3286  C   ALA B  55      -8.931  33.509  53.182  1.00 12.37           C  
ATOM   3287  O   ALA B  55      -8.764  32.426  52.628  1.00 13.54           O  
ATOM   3288  CB  ALA B  55      -6.843  34.528  54.128  1.00 11.33           C  
ATOM   3289  N   VAL B  56      -9.816  34.403  52.759  1.00 13.37           N  
ATOM   3290  CA  VAL B  56     -10.656  34.160  51.579  1.00 12.81           C  
ATOM   3291  C   VAL B  56     -10.574  35.347  50.644  1.00 13.10           C  
ATOM   3292  O   VAL B  56     -10.396  36.463  51.091  1.00 13.74           O  
ATOM   3293  CB  VAL B  56     -12.141  33.870  51.957  1.00 13.02           C  
ATOM   3294  CG1 VAL B  56     -12.245  32.576  52.764  1.00 13.19           C  
ATOM   3295  CG2 VAL B  56     -12.809  35.062  52.653  1.00 13.04           C  
ATOM   3296  N   ALA B  57     -10.683  35.111  49.337  1.00 14.26           N  
ATOM   3297  CA  ALA B  57     -10.818  36.222  48.402  1.00 14.31           C  
ATOM   3298  C   ALA B  57     -12.016  37.044  48.870  1.00 14.21           C  
ATOM   3299  O   ALA B  57     -13.068  36.491  49.173  1.00 14.94           O  
ATOM   3300  CB  ALA B  57     -11.030  35.731  46.963  1.00 13.35           C  
ATOM   3301  N   GLY B  58     -11.844  38.358  48.942  1.00 14.14           N  
ATOM   3302  CA  GLY B  58     -12.939  39.247  49.340  1.00 15.20           C  
ATOM   3303  C   GLY B  58     -13.324  40.176  48.203  1.00 16.56           C  
ATOM   3304  O   GLY B  58     -14.106  41.086  48.398  1.00 17.40           O  
ATOM   3305  N   THR B  59     -12.730  39.980  47.026  1.00 17.58           N  
ATOM   3306  CA  THR B  59     -13.034  40.817  45.853  1.00 19.53           C  
ATOM   3307  C   THR B  59     -12.835  39.911  44.636  1.00 20.21           C  
ATOM   3308  O   THR B  59     -12.199  38.860  44.764  1.00 20.27           O  
ATOM   3309  CB  THR B  59     -12.044  42.011  45.710  1.00 21.35           C  
ATOM   3310  OG1 THR B  59     -10.718  41.505  45.539  1.00 19.01           O  
ATOM   3311  CG2 THR B  59     -12.072  42.945  46.926  1.00 21.63           C  
ATOM   3312  N   PRO B  60     -13.373  40.295  43.457  1.00 21.46           N  
ATOM   3313  CA  PRO B  60     -13.191  39.421  42.300  1.00 21.51           C  
ATOM   3314  C   PRO B  60     -11.735  39.329  41.901  1.00 21.53           C  
ATOM   3315  O   PRO B  60     -10.974  40.252  42.146  1.00 24.98           O  
ATOM   3316  CB  PRO B  60     -13.981  40.144  41.200  1.00 21.75           C  
ATOM   3317  CG  PRO B  60     -15.066  40.854  41.942  1.00 21.87           C  
ATOM   3318  CD  PRO B  60     -14.398  41.327  43.209  1.00 20.92           C  
ATOM   3319  N   HIS B  61     -11.354  38.217  41.293  1.00 22.32           N  
ATOM   3320  CA  HIS B  61     -10.018  38.047  40.750  1.00 21.98           C  
ATOM   3321  C   HIS B  61     -10.133  37.175  39.510  1.00 21.60           C  
ATOM   3322  O   HIS B  61     -10.979  36.268  39.469  1.00 21.40           O  
ATOM   3323  CB  HIS B  61      -9.127  37.366  41.792  1.00 21.43           C  
ATOM   3324  CG  HIS B  61      -7.677  37.294  41.415  1.00 20.92           C  
ATOM   3325  ND1 HIS B  61      -7.166  36.301  40.609  1.00 21.03           N  
ATOM   3326  CD2 HIS B  61      -6.619  38.065  41.773  1.00 21.06           C  
ATOM   3327  CE1 HIS B  61      -5.864  36.481  40.455  1.00 19.72           C  
ATOM   3328  NE2 HIS B  61      -5.506  37.541  41.160  1.00 19.03           N  
ATOM   3329  N   SER B  62      -9.275  37.426  38.515  1.00 22.11           N  
ATOM   3330  CA  SER B  62      -9.234  36.600  37.292  1.00 23.70           C  
ATOM   3331  C   SER B  62      -9.310  35.083  37.535  1.00 25.48           C  
ATOM   3332  O   SER B  62      -9.967  34.376  36.772  1.00 24.12           O  
ATOM   3333  CB  SER B  62      -7.975  36.893  36.480  1.00 24.06           C  
ATOM   3334  OG  SER B  62      -7.933  38.261  36.142  1.00 26.45           O  
ATOM   3335  N   TYR B  63      -8.656  34.586  38.591  1.00 25.62           N  
ATOM   3336  CA  TYR B  63      -8.490  33.125  38.756  1.00 26.02           C  
ATOM   3337  C   TYR B  63      -9.393  32.454  39.798  1.00 26.93           C  
ATOM   3338  O   TYR B  63      -9.182  31.302  40.200  1.00 28.49           O  
ATOM   3339  CB  TYR B  63      -7.007  32.776  38.950  1.00 27.52           C  
ATOM   3340  CG  TYR B  63      -6.133  33.250  37.788  1.00 27.90           C  
ATOM   3341  CD1 TYR B  63      -6.561  33.081  36.466  1.00 29.31           C  
ATOM   3342  CD2 TYR B  63      -4.900  33.877  38.007  1.00 28.50           C  
ATOM   3343  CE1 TYR B  63      -5.792  33.516  35.402  1.00 28.90           C  
ATOM   3344  CE2 TYR B  63      -4.113  34.317  36.945  1.00 28.80           C  
ATOM   3345  CZ  TYR B  63      -4.574  34.130  35.645  1.00 29.58           C  
ATOM   3346  OH  TYR B  63      -3.837  34.539  34.565  1.00 31.34           O  
ATOM   3347  N   ILE B  64     -10.413  33.177  40.223  1.00 27.45           N  
ATOM   3348  CA  ILE B  64     -11.427  32.633  41.106  1.00 27.06           C  
ATOM   3349  C   ILE B  64     -12.807  32.888  40.509  1.00 27.78           C  
ATOM   3350  O   ILE B  64     -12.973  33.817  39.723  1.00 27.20           O  
ATOM   3351  CB  ILE B  64     -11.315  33.245  42.523  1.00 26.57           C  
ATOM   3352  CG1 ILE B  64     -11.658  34.741  42.506  1.00 26.16           C  
ATOM   3353  CG2 ILE B  64      -9.930  32.990  43.101  1.00 25.52           C  
ATOM   3354  CD1 ILE B  64     -11.732  35.374  43.886  1.00 25.30           C  
ATOM   3355  N   ASP B  65     -13.790  32.079  40.903  1.00 31.94           N  
ATOM   3356  CA  ASP B  65     -15.154  32.163  40.372  1.00 36.03           C  
ATOM   3357  C   ASP B  65     -16.079  32.896  41.314  1.00 35.46           C  
ATOM   3358  O   ASP B  65     -17.157  33.349  40.924  1.00 34.85           O  
ATOM   3359  CB  ASP B  65     -15.728  30.755  40.136  1.00 43.67           C  
ATOM   3360  CG  ASP B  65     -15.108  30.057  38.940  1.00 49.09           C  
ATOM   3361  OD1 ASP B  65     -14.310  30.688  38.206  1.00 53.12           O  
ATOM   3362  OD2 ASP B  65     -15.420  28.866  38.732  1.00 54.32           O  
ATOM   3363  N   THR B  66     -15.674  32.972  42.576  1.00 31.86           N  
ATOM   3364  CA  THR B  66     -16.480  33.604  43.598  1.00 29.79           C  
ATOM   3365  C   THR B  66     -15.583  34.066  44.724  1.00 27.70           C  
ATOM   3366  O   THR B  66     -14.480  33.580  44.889  1.00 26.52           O  
ATOM   3367  CB  THR B  66     -17.604  32.690  44.144  1.00 32.59           C  
ATOM   3368  OG1 THR B  66     -18.357  33.407  45.137  1.00 35.12           O  
ATOM   3369  CG2 THR B  66     -17.055  31.381  44.729  1.00 30.52           C  
ATOM   3370  N   TYR B  67     -16.069  35.038  45.464  1.00 26.49           N  
ATOM   3371  CA  TYR B  67     -15.347  35.547  46.602  1.00 25.99           C  
ATOM   3372  C   TYR B  67     -16.342  35.696  47.740  1.00 23.84           C  
ATOM   3373  O   TYR B  67     -17.552  35.633  47.532  1.00 25.62           O  
ATOM   3374  CB  TYR B  67     -14.663  36.871  46.240  1.00 26.30           C  
ATOM   3375  CG  TYR B  67     -15.624  37.941  45.764  1.00 28.11           C  
ATOM   3376  CD1 TYR B  67     -16.060  37.989  44.426  1.00 28.07           C  
ATOM   3377  CD2 TYR B  67     -16.111  38.887  46.648  1.00 27.70           C  
ATOM   3378  CE1 TYR B  67     -16.947  38.968  44.002  1.00 28.52           C  
ATOM   3379  CE2 TYR B  67     -16.997  39.865  46.237  1.00 29.31           C  
ATOM   3380  CZ  TYR B  67     -17.408  39.902  44.914  1.00 31.09           C  
ATOM   3381  OH  TYR B  67     -18.286  40.878  44.531  1.00 30.85           O  
ATOM   3382  N   PHE B  68     -15.844  35.913  48.941  1.00 22.81           N  
ATOM   3383  CA  PHE B  68     -16.726  36.174  50.064  1.00 21.31           C  
ATOM   3384  C   PHE B  68     -16.982  37.670  50.161  1.00 22.39           C  
ATOM   3385  O   PHE B  68     -16.048  38.459  50.245  1.00 23.18           O  
ATOM   3386  CB  PHE B  68     -16.101  35.631  51.336  1.00 21.40           C  
ATOM   3387  CG  PHE B  68     -16.916  35.874  52.576  1.00 22.22           C  
ATOM   3388  CD1 PHE B  68     -18.131  35.206  52.769  1.00 22.01           C  
ATOM   3389  CD2 PHE B  68     -16.459  36.755  53.564  1.00 23.65           C  
ATOM   3390  CE1 PHE B  68     -18.873  35.416  53.928  1.00 23.64           C  
ATOM   3391  CE2 PHE B  68     -17.203  36.970  54.733  1.00 25.03           C  
ATOM   3392  CZ  PHE B  68     -18.408  36.294  54.906  1.00 24.51           C  
ATOM   3393  N   ASP B  69     -18.255  38.053  50.105  1.00 23.02           N  
ATOM   3394  CA  ASP B  69     -18.673  39.438  50.249  1.00 24.84           C  
ATOM   3395  C   ASP B  69     -19.229  39.635  51.653  1.00 24.30           C  
ATOM   3396  O   ASP B  69     -20.314  39.130  51.986  1.00 23.28           O  
ATOM   3397  CB  ASP B  69     -19.751  39.765  49.210  1.00 27.87           C  
ATOM   3398  CG  ASP B  69     -20.226  41.215  49.273  1.00 30.06           C  
ATOM   3399  OD1 ASP B  69     -19.853  41.988  50.184  1.00 33.64           O  
ATOM   3400  OD2 ASP B  69     -20.989  41.581  48.378  1.00 31.94           O  
ATOM   3401  N   THR B  70     -18.475  40.381  52.456  1.00 24.75           N  
ATOM   3402  CA  THR B  70     -18.802  40.666  53.856  1.00 25.76           C  
ATOM   3403  C   THR B  70     -20.102  41.465  54.023  1.00 27.93           C  
ATOM   3404  O   THR B  70     -20.722  41.425  55.085  1.00 27.51           O  
ATOM   3405  CB  THR B  70     -17.659  41.431  54.570  1.00 26.06           C  
ATOM   3406  OG1 THR B  70     -17.408  42.657  53.891  1.00 29.52           O  
ATOM   3407  CG2 THR B  70     -16.357  40.622  54.587  1.00 26.22           C  
ATOM   3408  N   GLU B  71     -20.520  42.184  52.986  1.00 30.19           N  
ATOM   3409  CA  GLU B  71     -21.697  43.030  53.111  1.00 32.78           C  
ATOM   3410  C   GLU B  71     -22.977  42.228  52.957  1.00 32.80           C  
ATOM   3411  O   GLU B  71     -24.062  42.751  53.173  1.00 34.25           O  
ATOM   3412  CB  GLU B  71     -21.645  44.201  52.131  1.00 37.30           C  
ATOM   3413  CG  GLU B  71     -20.552  45.215  52.450  1.00 42.51           C  
ATOM   3414  CD  GLU B  71     -20.399  46.296  51.384  1.00 49.32           C  
ATOM   3415  OE1 GLU B  71     -20.612  46.010  50.181  1.00 49.56           O  
ATOM   3416  OE2 GLU B  71     -20.057  47.447  51.749  1.00 55.37           O  
ATOM   3417  N   ARG B  72     -22.845  40.951  52.621  1.00 32.98           N  
ATOM   3418  CA  ARG B  72     -24.006  40.096  52.450  1.00 34.89           C  
ATOM   3419  C   ARG B  72     -24.154  39.032  53.539  1.00 33.96           C  
ATOM   3420  O   ARG B  72     -24.959  38.106  53.422  1.00 34.27           O  
ATOM   3421  CB  ARG B  72     -23.991  39.465  51.069  1.00 38.22           C  
ATOM   3422  CG  ARG B  72     -24.313  40.448  49.955  1.00 42.87           C  
ATOM   3423  CD  ARG B  72     -24.658  39.718  48.666  1.00 48.40           C  
ATOM   3424  NE  ARG B  72     -23.459  39.197  48.006  1.00 55.00           N  
ATOM   3425  CZ  ARG B  72     -23.135  37.906  47.907  1.00 57.97           C  
ATOM   3426  NH1 ARG B  72     -23.928  36.965  48.414  1.00 59.34           N  
ATOM   3427  NH2 ARG B  72     -22.013  37.551  47.287  1.00 62.28           N  
ATOM   3428  N   SER B  73     -23.389  39.174  54.615  1.00 29.87           N  
ATOM   3429  CA  SER B  73     -23.515  38.266  55.736  1.00 26.61           C  
ATOM   3430  C   SER B  73     -23.864  39.063  56.984  1.00 25.33           C  
ATOM   3431  O   SER B  73     -23.151  39.990  57.363  1.00 22.25           O  
ATOM   3432  CB  SER B  73     -22.206  37.495  55.944  1.00 25.56           C  
ATOM   3433  OG  SER B  73     -22.101  37.084  57.294  1.00 24.42           O  
ATOM   3434  N   SER B  74     -24.958  38.694  57.635  1.00 26.20           N  
ATOM   3435  CA  SER B  74     -25.424  39.476  58.777  1.00 26.49           C  
ATOM   3436  C   SER B  74     -24.595  39.238  60.047  1.00 26.83           C  
ATOM   3437  O   SER B  74     -24.674  40.016  60.992  1.00 27.35           O  
ATOM   3438  CB  SER B  74     -26.898  39.179  59.043  1.00 27.49           C  
ATOM   3439  OG  SER B  74     -27.100  37.781  59.140  1.00 32.40           O  
ATOM   3440  N   THR B  75     -23.817  38.159  60.065  1.00 24.71           N  
ATOM   3441  CA  THR B  75     -23.012  37.791  61.239  1.00 24.18           C  
ATOM   3442  C   THR B  75     -21.522  38.190  61.183  1.00 23.24           C  
ATOM   3443  O   THR B  75     -20.811  38.028  62.176  1.00 22.77           O  
ATOM   3444  CB  THR B  75     -23.121  36.286  61.535  1.00 23.70           C  
ATOM   3445  OG1 THR B  75     -23.040  35.555  60.309  1.00 23.20           O  
ATOM   3446  CG2 THR B  75     -24.463  35.993  62.220  1.00 24.10           C  
ATOM   3447  N   TYR B  76     -21.065  38.715  60.046  1.00 21.83           N  
ATOM   3448  CA  TYR B  76     -19.693  39.215  59.922  1.00 21.89           C  
ATOM   3449  C   TYR B  76     -19.479  40.417  60.804  1.00 23.24           C  
ATOM   3450  O   TYR B  76     -20.353  41.289  60.881  1.00 25.22           O  
ATOM   3451  CB  TYR B  76     -19.375  39.617  58.479  1.00 20.41           C  
ATOM   3452  CG  TYR B  76     -17.977  40.178  58.317  1.00 20.00           C  
ATOM   3453  CD1 TYR B  76     -16.869  39.329  58.145  1.00 19.70           C  
ATOM   3454  CD2 TYR B  76     -17.754  41.543  58.372  1.00 20.06           C  
ATOM   3455  CE1 TYR B  76     -15.575  39.845  58.017  1.00 19.69           C  
ATOM   3456  CE2 TYR B  76     -16.475  42.076  58.248  1.00 20.19           C  
ATOM   3457  CZ  TYR B  76     -15.383  41.227  58.077  1.00 19.17           C  
ATOM   3458  OH  TYR B  76     -14.122  41.789  57.957  1.00 18.13           O  
ATOM   3459  N   ARG B  77     -18.311  40.482  61.440  1.00 21.41           N  
ATOM   3460  CA  ARG B  77     -17.889  41.638  62.211  1.00 22.75           C  
ATOM   3461  C   ARG B  77     -16.412  41.920  61.944  1.00 22.76           C  
ATOM   3462  O   ARG B  77     -15.560  41.013  62.031  1.00 21.10           O  
ATOM   3463  CB  ARG B  77     -18.125  41.390  63.718  1.00 24.87           C  
ATOM   3464  CG  ARG B  77     -17.802  42.564  64.644  1.00 28.60           C  
ATOM   3465  CD  ARG B  77     -17.875  42.218  66.145  1.00 29.09           C  
ATOM   3466  NE  ARG B  77     -16.747  41.382  66.616  1.00 33.11           N  
ATOM   3467  CZ  ARG B  77     -15.558  41.844  67.027  1.00 33.58           C  
ATOM   3468  NH1 ARG B  77     -15.312  43.152  67.049  1.00 34.43           N  
ATOM   3469  NH2 ARG B  77     -14.605  40.999  67.420  1.00 30.84           N  
ATOM   3470  N   SER B  78     -16.122  43.180  61.639  1.00 21.04           N  
ATOM   3471  CA  SER B  78     -14.773  43.660  61.424  1.00 22.22           C  
ATOM   3472  C   SER B  78     -14.050  43.705  62.754  1.00 24.12           C  
ATOM   3473  O   SER B  78     -14.664  44.024  63.783  1.00 24.83           O  
ATOM   3474  CB  SER B  78     -14.831  45.066  60.815  1.00 23.05           C  
ATOM   3475  OG  SER B  78     -13.566  45.702  60.814  1.00 22.63           O  
ATOM   3476  N   LYS B  79     -12.761  43.372  62.737  1.00 21.95           N  
ATOM   3477  CA  LYS B  79     -11.935  43.420  63.923  1.00 22.93           C  
ATOM   3478  C   LYS B  79     -11.079  44.663  63.933  1.00 22.51           C  
ATOM   3479  O   LYS B  79     -10.315  44.868  64.871  1.00 23.52           O  
ATOM   3480  CB  LYS B  79     -11.053  42.168  64.019  1.00 23.60           C  
ATOM   3481  CG  LYS B  79     -11.825  40.926  64.407  1.00 25.42           C  
ATOM   3482  CD  LYS B  79     -10.886  39.822  64.829  1.00 26.18           C  
ATOM   3483  CE  LYS B  79     -11.309  39.247  66.163  1.00 27.46           C  
ATOM   3484  NZ  LYS B  79     -10.113  38.571  66.732  1.00 25.44           N  
ATOM   3485  N   GLY B  80     -11.171  45.478  62.883  1.00 21.26           N  
ATOM   3486  CA  GLY B  80     -10.564  46.802  62.925  1.00 19.68           C  
ATOM   3487  C   GLY B  80      -9.090  46.896  62.559  1.00 21.30           C  
ATOM   3488  O   GLY B  80      -8.459  47.928  62.795  1.00 19.88           O  
ATOM   3489  N   PHE B  81      -8.542  45.831  61.971  1.00 18.98           N  
ATOM   3490  CA  PHE B  81      -7.176  45.868  61.471  1.00 18.62           C  
ATOM   3491  C   PHE B  81      -7.014  45.030  60.188  1.00 17.13           C  
ATOM   3492  O   PHE B  81      -7.894  44.245  59.800  1.00 15.63           O  
ATOM   3493  CB  PHE B  81      -6.148  45.492  62.571  1.00 18.64           C  
ATOM   3494  CG  PHE B  81      -6.410  44.180  63.239  1.00 19.00           C  
ATOM   3495  CD1 PHE B  81      -7.234  44.105  64.359  1.00 19.34           C  
ATOM   3496  CD2 PHE B  81      -5.809  43.008  62.762  1.00 19.26           C  
ATOM   3497  CE1 PHE B  81      -7.466  42.886  64.988  1.00 19.49           C  
ATOM   3498  CE2 PHE B  81      -6.047  41.788  63.368  1.00 19.01           C  
ATOM   3499  CZ  PHE B  81      -6.867  41.728  64.496  1.00 20.70           C  
ATOM   3500  N   ASP B  82      -5.889  45.234  59.532  1.00 17.43           N  
ATOM   3501  CA  ASP B  82      -5.577  44.532  58.295  1.00 17.21           C  
ATOM   3502  C   ASP B  82      -4.443  43.562  58.576  1.00 16.55           C  
ATOM   3503  O   ASP B  82      -4.005  43.411  59.717  1.00 16.98           O  
ATOM   3504  CB  ASP B  82      -5.189  45.520  57.199  1.00 17.70           C  
ATOM   3505  CG  ASP B  82      -3.894  46.246  57.494  1.00 19.95           C  
ATOM   3506  OD1 ASP B  82      -3.556  46.369  58.697  1.00 23.04           O  
ATOM   3507  OD2 ASP B  82      -3.217  46.678  56.539  1.00 20.62           O  
ATOM   3508  N   VAL B  83      -4.008  42.870  57.542  1.00 15.65           N  
ATOM   3509  CA  VAL B  83      -3.010  41.827  57.677  1.00 15.69           C  
ATOM   3510  C   VAL B  83      -2.428  41.562  56.283  1.00 16.46           C  
ATOM   3511  O   VAL B  83      -3.144  41.614  55.253  1.00 15.50           O  
ATOM   3512  CB  VAL B  83      -3.584  40.538  58.330  1.00 15.70           C  
ATOM   3513  CG1 VAL B  83      -4.748  39.952  57.527  1.00 15.22           C  
ATOM   3514  CG2 VAL B  83      -2.501  39.478  58.532  1.00 15.75           C  
ATOM   3515  N  ATHR B  84      -1.125  41.304  56.240  0.50 16.47           N  
ATOM   3516  CA ATHR B  84      -0.478  40.883  55.002  0.50 15.77           C  
ATOM   3517  C  ATHR B  84       0.350  39.633  55.323  0.50 16.47           C  
ATOM   3518  O  ATHR B  84       1.018  39.571  56.362  0.50 16.12           O  
ATOM   3519  CB ATHR B  84       0.345  42.030  54.359  0.50 15.28           C  
ATOM   3520  OG1ATHR B  84       1.276  41.509  53.386  0.50 13.59           O  
ATOM   3521  CG2ATHR B  84       1.098  42.812  55.430  0.50 15.69           C  
ATOM   3522  N  BTHR B  84      -1.123  41.314  56.262  0.50 16.98           N  
ATOM   3523  CA BTHR B  84      -0.454  40.851  55.064  0.50 16.73           C  
ATOM   3524  C  BTHR B  84       0.249  39.552  55.410  0.50 16.98           C  
ATOM   3525  O  BTHR B  84       0.784  39.395  56.518  0.50 16.44           O  
ATOM   3526  CB BTHR B  84       0.607  41.840  54.579  0.50 16.97           C  
ATOM   3527  OG1BTHR B  84       1.598  42.006  55.603  0.50 17.30           O  
ATOM   3528  CG2BTHR B  84      -0.009  43.173  54.237  0.50 16.12           C  
ATOM   3529  N   VAL B  85       0.234  38.624  54.457  1.00 16.95           N  
ATOM   3530  CA  VAL B  85       0.924  37.339  54.604  1.00 17.32           C  
ATOM   3531  C   VAL B  85       1.779  37.107  53.364  1.00 19.27           C  
ATOM   3532  O   VAL B  85       1.307  37.279  52.229  1.00 19.32           O  
ATOM   3533  CB  VAL B  85      -0.080  36.182  54.813  1.00 17.27           C  
ATOM   3534  CG1 VAL B  85       0.630  34.838  54.889  1.00 18.19           C  
ATOM   3535  CG2 VAL B  85      -0.890  36.390  56.076  1.00 16.89           C  
ATOM   3536  N   LYS B  86       3.041  36.728  53.583  1.00 20.02           N  
ATOM   3537  CA  LYS B  86       3.942  36.340  52.496  1.00 21.97           C  
ATOM   3538  C   LYS B  86       4.309  34.862  52.625  1.00 22.36           C  
ATOM   3539  O   LYS B  86       4.745  34.426  53.683  1.00 20.12           O  
ATOM   3540  CB  LYS B  86       5.210  37.186  52.535  1.00 22.77           C  
ATOM   3541  CG  LYS B  86       4.958  38.646  52.235  1.00 26.06           C  
ATOM   3542  CD  LYS B  86       6.189  39.493  52.523  0.50 26.28           C  
ATOM   3543  CE  LYS B  86       6.159  40.783  51.712  0.50 27.41           C  
ATOM   3544  NZ  LYS B  86       6.639  40.585  50.309  0.50 28.35           N  
ATOM   3545  N   TYR B  87       4.109  34.095  51.557  1.00 23.75           N  
ATOM   3546  CA  TYR B  87       4.542  32.698  51.513  1.00 25.24           C  
ATOM   3547  C   TYR B  87       5.820  32.643  50.691  1.00 27.23           C  
ATOM   3548  O   TYR B  87       6.312  33.685  50.246  1.00 28.45           O  
ATOM   3549  CB  TYR B  87       3.459  31.832  50.881  1.00 24.16           C  
ATOM   3550  CG  TYR B  87       2.111  32.014  51.526  1.00 24.63           C  
ATOM   3551  CD1 TYR B  87       1.285  33.061  51.140  1.00 24.07           C  
ATOM   3552  CD2 TYR B  87       1.660  31.148  52.527  1.00 24.91           C  
ATOM   3553  CE1 TYR B  87       0.048  33.247  51.722  1.00 24.56           C  
ATOM   3554  CE2 TYR B  87       0.406  31.323  53.116  1.00 22.39           C  
ATOM   3555  CZ  TYR B  87      -0.398  32.382  52.705  1.00 23.37           C  
ATOM   3556  OH  TYR B  87      -1.656  32.601  53.255  1.00 22.68           O  
ATOM   3557  N   THR B  88       6.354  31.437  50.499  1.00 29.32           N  
ATOM   3558  CA  THR B  88       7.584  31.234  49.725  1.00 31.19           C  
ATOM   3559  C   THR B  88       7.467  31.825  48.339  1.00 32.09           C  
ATOM   3560  O   THR B  88       8.389  32.461  47.842  1.00 34.90           O  
ATOM   3561  CB  THR B  88       7.988  29.750  49.664  1.00 31.24           C  
ATOM   3562  OG1 THR B  88       8.507  29.374  50.945  1.00 34.26           O  
ATOM   3563  CG2 THR B  88       9.069  29.523  48.606  1.00 30.70           C  
ATOM   3564  N   GLN B  89       6.334  31.607  47.697  1.00 34.81           N  
ATOM   3565  CA  GLN B  89       5.962  32.521  46.641  1.00 36.49           C  
ATOM   3566  C   GLN B  89       4.514  32.920  46.804  1.00 34.28           C  
ATOM   3567  O   GLN B  89       3.663  32.103  47.186  1.00 35.22           O  
ATOM   3568  CB  GLN B  89       6.317  32.014  45.239  1.00 41.95           C  
ATOM   3569  CG  GLN B  89       7.715  32.477  44.815  1.00 46.34           C  
ATOM   3570  CD  GLN B  89       8.140  32.014  43.432  1.00 50.11           C  
ATOM   3571  OE1 GLN B  89       7.395  32.139  42.458  1.00 52.18           O  
ATOM   3572  NE2 GLN B  89       9.359  31.494  43.338  1.00 49.97           N  
ATOM   3573  N   GLY B  90       4.264  34.198  46.564  1.00 31.09           N  
ATOM   3574  CA  GLY B  90       2.937  34.746  46.680  1.00 25.24           C  
ATOM   3575  C   GLY B  90       2.731  35.423  48.016  1.00 23.48           C  
ATOM   3576  O   GLY B  90       3.297  35.028  49.033  1.00 21.67           O  
ATOM   3577  N   SER B  91       1.888  36.446  47.992  1.00 20.76           N  
ATOM   3578  CA  SER B  91       1.527  37.208  49.161  1.00 18.83           C  
ATOM   3579  C   SER B  91       0.128  37.762  48.926  1.00 17.07           C  
ATOM   3580  O   SER B  91      -0.386  37.734  47.800  1.00 15.75           O  
ATOM   3581  CB  SER B  91       2.505  38.367  49.345  1.00 18.79           C  
ATOM   3582  OG  SER B  91       2.463  39.188  48.201  1.00 19.88           O  
ATOM   3583  N   TRP B  92      -0.487  38.240  49.994  1.00 14.64           N  
ATOM   3584  CA  TRP B  92      -1.766  38.915  49.891  1.00 14.47           C  
ATOM   3585  C   TRP B  92      -1.930  39.869  51.061  1.00 13.52           C  
ATOM   3586  O   TRP B  92      -1.227  39.749  52.072  1.00 12.85           O  
ATOM   3587  CB  TRP B  92      -2.929  37.921  49.841  1.00 14.14           C  
ATOM   3588  CG  TRP B  92      -2.962  36.905  50.944  1.00 14.85           C  
ATOM   3589  CD1 TRP B  92      -2.558  35.588  50.867  1.00 15.39           C  
ATOM   3590  CD2 TRP B  92      -3.488  37.084  52.274  1.00 14.61           C  
ATOM   3591  NE1 TRP B  92      -2.788  34.953  52.075  1.00 14.50           N  
ATOM   3592  CE2 TRP B  92      -3.331  35.850  52.957  1.00 14.65           C  
ATOM   3593  CE3 TRP B  92      -4.037  38.184  52.969  1.00 14.90           C  
ATOM   3594  CZ2 TRP B  92      -3.727  35.669  54.295  1.00 14.75           C  
ATOM   3595  CZ3 TRP B  92      -4.425  37.999  54.303  1.00 15.52           C  
ATOM   3596  CH2 TRP B  92      -4.289  36.742  54.940  1.00 14.77           C  
ATOM   3597  N   THR B  93      -2.822  40.846  50.884  1.00 13.28           N  
ATOM   3598  CA  THR B  93      -3.200  41.778  51.936  1.00 13.00           C  
ATOM   3599  C   THR B  93      -4.708  41.733  52.045  1.00 12.88           C  
ATOM   3600  O   THR B  93      -5.398  41.605  51.043  1.00 12.64           O  
ATOM   3601  CB  THR B  93      -2.689  43.218  51.636  1.00 14.10           C  
ATOM   3602  OG1 THR B  93      -1.268  43.178  51.494  1.00 13.42           O  
ATOM   3603  CG2 THR B  93      -2.985  44.171  52.779  1.00 14.07           C  
ATOM   3604  N   GLY B  94      -5.219  41.812  53.272  1.00 12.37           N  
ATOM   3605  CA  GLY B  94      -6.647  41.690  53.522  1.00 13.16           C  
ATOM   3606  C   GLY B  94      -7.090  42.384  54.807  1.00 12.89           C  
ATOM   3607  O   GLY B  94      -6.244  42.822  55.605  1.00 12.93           O  
ATOM   3608  N   PHE B  95      -8.413  42.496  54.990  1.00 13.37           N  
ATOM   3609  CA  PHE B  95      -8.999  42.954  56.244  1.00 13.38           C  
ATOM   3610  C   PHE B  95      -9.279  41.805  57.209  1.00 13.91           C  
ATOM   3611  O   PHE B  95      -9.524  40.689  56.800  1.00 15.04           O  
ATOM   3612  CB  PHE B  95     -10.287  43.750  55.959  1.00 13.63           C  
ATOM   3613  CG  PHE B  95     -10.050  44.983  55.133  1.00 14.05           C  
ATOM   3614  CD1 PHE B  95      -9.475  46.118  55.699  1.00 13.91           C  
ATOM   3615  CD2 PHE B  95     -10.366  44.999  53.787  1.00 14.61           C  
ATOM   3616  CE1 PHE B  95      -9.224  47.238  54.940  1.00 13.94           C  
ATOM   3617  CE2 PHE B  95     -10.139  46.134  53.022  1.00 15.37           C  
ATOM   3618  CZ  PHE B  95      -9.561  47.256  53.592  1.00 13.97           C  
ATOM   3619  N   VAL B  96      -9.223  42.073  58.499  1.00 14.54           N  
ATOM   3620  CA  VAL B  96      -9.441  40.996  59.473  1.00 15.75           C  
ATOM   3621  C   VAL B  96     -10.818  41.179  60.080  1.00 16.09           C  
ATOM   3622  O   VAL B  96     -11.223  42.289  60.437  1.00 16.56           O  
ATOM   3623  CB  VAL B  96      -8.361  40.939  60.565  1.00 16.44           C  
ATOM   3624  CG1 VAL B  96      -8.590  39.741  61.493  1.00 17.18           C  
ATOM   3625  CG2 VAL B  96      -6.961  40.916  59.954  1.00 16.42           C  
ATOM   3626  N   GLY B  97     -11.564  40.094  60.121  1.00 15.75           N  
ATOM   3627  CA  GLY B  97     -12.818  40.087  60.827  1.00 16.54           C  
ATOM   3628  C   GLY B  97     -13.092  38.717  61.373  1.00 17.25           C  
ATOM   3629  O   GLY B  97     -12.181  37.896  61.524  1.00 17.76           O  
ATOM   3630  N   GLU B  98     -14.338  38.485  61.737  1.00 18.14           N  
ATOM   3631  CA  GLU B  98     -14.731  37.179  62.169  1.00 20.99           C  
ATOM   3632  C   GLU B  98     -16.124  36.863  61.658  1.00 21.11           C  
ATOM   3633  O   GLU B  98     -16.938  37.750  61.437  1.00 23.18           O  
ATOM   3634  CB  GLU B  98     -14.625  37.061  63.694  1.00 23.98           C  
ATOM   3635  CG  GLU B  98     -15.413  38.121  64.435  1.00 26.33           C  
ATOM   3636  CD  GLU B  98     -15.422  37.919  65.933  1.00 29.50           C  
ATOM   3637  OE1 GLU B  98     -14.332  37.742  66.531  1.00 31.19           O  
ATOM   3638  OE2 GLU B  98     -16.534  37.965  66.507  1.00 31.42           O  
ATOM   3639  N   ASP B  99     -16.388  35.592  61.428  1.00 21.30           N  
ATOM   3640  CA  ASP B  99     -17.724  35.191  61.004  1.00 21.38           C  
ATOM   3641  C   ASP B  99     -17.926  33.724  61.323  1.00 21.47           C  
ATOM   3642  O   ASP B  99     -16.963  33.012  61.611  1.00 20.77           O  
ATOM   3643  CB  ASP B  99     -17.946  35.489  59.509  1.00 22.02           C  
ATOM   3644  CG  ASP B  99     -19.412  35.729  59.167  1.00 22.50           C  
ATOM   3645  OD1 ASP B  99     -20.297  35.327  59.954  1.00 22.21           O  
ATOM   3646  OD2 ASP B  99     -19.693  36.337  58.109  1.00 24.12           O  
ATOM   3647  N   LEU B 100     -19.182  33.291  61.264  1.00 21.37           N  
ATOM   3648  CA  LEU B 100     -19.587  31.895  61.459  1.00 21.37           C  
ATOM   3649  C   LEU B 100     -19.278  31.070  60.239  1.00 23.73           C  
ATOM   3650  O   LEU B 100     -19.489  31.512  59.084  1.00 24.12           O  
ATOM   3651  CB  LEU B 100     -21.091  31.796  61.783  1.00 20.76           C  
ATOM   3652  CG  LEU B 100     -21.515  32.469  63.095  1.00 20.13           C  
ATOM   3653  CD1 LEU B 100     -23.026  32.462  63.262  1.00 21.66           C  
ATOM   3654  CD2 LEU B 100     -20.844  31.807  64.287  1.00 21.81           C  
ATOM   3655  N   VAL B 101     -18.781  29.867  60.495  1.00 23.31           N  
ATOM   3656  CA  VAL B 101     -18.411  28.946  59.431  1.00 24.93           C  
ATOM   3657  C   VAL B 101     -18.993  27.553  59.686  1.00 25.04           C  
ATOM   3658  O   VAL B 101     -18.943  27.057  60.818  1.00 26.48           O  
ATOM   3659  CB  VAL B 101     -16.869  28.866  59.294  1.00 23.67           C  
ATOM   3660  CG1 VAL B 101     -16.444  27.586  58.591  1.00 23.89           C  
ATOM   3661  CG2 VAL B 101     -16.332  30.102  58.576  1.00 24.24           C  
ATOM   3662  N   THR B 102     -19.546  26.936  58.640  1.00 24.32           N  
ATOM   3663  CA  THR B 102     -19.993  25.549  58.692  1.00 27.55           C  
ATOM   3664  C   THR B 102     -19.127  24.714  57.742  1.00 28.68           C  
ATOM   3665  O   THR B 102     -18.861  25.136  56.620  1.00 30.83           O  
ATOM   3666  CB  THR B 102     -21.480  25.450  58.294  1.00 30.18           C  
ATOM   3667  OG1 THR B 102     -22.283  26.023  59.338  1.00 32.88           O  
ATOM   3668  CG2 THR B 102     -21.906  24.006  58.082  1.00 32.47           C  
ATOM   3669  N   ILE B 103     -18.677  23.550  58.197  1.00 28.77           N  
ATOM   3670  CA  ILE B 103     -17.992  22.590  57.338  1.00 30.04           C  
ATOM   3671  C   ILE B 103     -18.983  21.481  56.975  1.00 33.00           C  
ATOM   3672  O   ILE B 103     -19.222  20.590  57.783  1.00 35.36           O  
ATOM   3673  CB  ILE B 103     -16.735  22.010  58.036  1.00 28.41           C  
ATOM   3674  CG1 ILE B 103     -15.773  23.131  58.425  1.00 26.47           C  
ATOM   3675  CG2 ILE B 103     -16.003  21.030  57.127  1.00 27.11           C  
ATOM   3676  CD1 ILE B 103     -14.583  22.655  59.237  1.00 27.23           C  
ATOM   3677  N   PRO B 104     -19.581  21.536  55.765  1.00 35.83           N  
ATOM   3678  CA  PRO B 104     -20.632  20.567  55.434  1.00 37.14           C  
ATOM   3679  C   PRO B 104     -20.178  19.116  55.583  1.00 39.64           C  
ATOM   3680  O   PRO B 104     -20.919  18.307  56.129  1.00 37.72           O  
ATOM   3681  CB  PRO B 104     -20.961  20.884  53.973  1.00 38.88           C  
ATOM   3682  CG  PRO B 104     -20.571  22.308  53.797  1.00 38.96           C  
ATOM   3683  CD  PRO B 104     -19.340  22.468  54.647  1.00 38.19           C  
ATOM   3684  N   LYS B 105     -18.972  18.796  55.117  1.00 41.18           N  
ATOM   3685  CA  LYS B 105     -18.438  17.446  55.277  1.00 41.79           C  
ATOM   3686  C   LYS B 105     -17.560  17.353  56.536  1.00 42.75           C  
ATOM   3687  O   LYS B 105     -16.326  17.236  56.457  1.00 39.33           O  
ATOM   3688  CB  LYS B 105     -17.737  16.950  53.998  1.00 41.18           C  
ATOM   3689  CG  LYS B 105     -18.699  16.556  52.876  1.00 41.25           C  
ATOM   3690  CD  LYS B 105     -18.087  15.619  51.841  1.00 44.80           C  
ATOM   3691  CE  LYS B 105     -18.250  14.141  52.203  1.00 47.36           C  
ATOM   3692  NZ  LYS B 105     -17.273  13.669  53.239  1.00 43.82           N  
ATOM   3693  N   GLY B 106     -18.223  17.426  57.696  1.00 42.14           N  
ATOM   3694  CA  GLY B 106     -17.559  17.262  58.990  1.00 42.22           C  
ATOM   3695  C   GLY B 106     -18.366  17.685  60.205  1.00 46.19           C  
ATOM   3696  O   GLY B 106     -18.519  16.911  61.157  1.00 47.06           O  
ATOM   3697  N   PHE B 107     -18.861  18.924  60.178  1.00 46.44           N  
ATOM   3698  CA  PHE B 107     -19.505  19.549  61.341  1.00 50.29           C  
ATOM   3699  C   PHE B 107     -20.834  20.244  61.002  1.00 54.00           C  
ATOM   3700  O   PHE B 107     -20.862  21.207  60.231  1.00 57.28           O  
ATOM   3701  CB  PHE B 107     -18.541  20.553  61.983  1.00 47.27           C  
ATOM   3702  CG  PHE B 107     -17.247  19.938  62.460  1.00 45.03           C  
ATOM   3703  CD1 PHE B 107     -16.191  19.704  61.573  1.00 42.77           C  
ATOM   3704  CD2 PHE B 107     -17.082  19.595  63.792  1.00 40.92           C  
ATOM   3705  CE1 PHE B 107     -15.008  19.129  62.018  1.00 39.97           C  
ATOM   3706  CE2 PHE B 107     -15.903  19.022  64.238  1.00 39.68           C  
ATOM   3707  CZ  PHE B 107     -14.863  18.794  63.352  1.00 39.56           C  
ATOM   3708  N   ASN B 108     -21.928  19.759  61.590  1.00 55.45           N  
ATOM   3709  CA  ASN B 108     -23.242  20.398  61.423  1.00 53.90           C  
ATOM   3710  C   ASN B 108     -23.399  21.693  62.225  1.00 50.69           C  
ATOM   3711  O   ASN B 108     -24.207  22.551  61.879  1.00 54.25           O  
ATOM   3712  CB  ASN B 108     -24.388  19.418  61.735  1.00 53.64           C  
ATOM   3713  CG  ASN B 108     -24.831  18.634  60.511  0.50 52.85           C  
ATOM   3714  OD1 ASN B 108     -24.690  17.413  60.454  0.50 51.54           O  
ATOM   3715  ND2 ASN B 108     -25.361  19.338  59.517  0.50 51.34           N  
ATOM   3716  N   THR B 109     -22.632  21.836  63.299  1.00 47.95           N  
ATOM   3717  CA  THR B 109     -22.685  23.074  64.066  1.00 43.11           C  
ATOM   3718  C   THR B 109     -21.776  24.108  63.419  1.00 39.10           C  
ATOM   3719  O   THR B 109     -20.681  23.773  62.953  1.00 40.91           O  
ATOM   3720  CB  THR B 109     -22.312  22.868  65.550  1.00 42.78           C  
ATOM   3721  OG1 THR B 109     -22.851  21.626  66.014  1.00 43.95           O  
ATOM   3722  CG2 THR B 109     -22.869  23.998  66.397  1.00 39.87           C  
ATOM   3723  N   SER B 110     -22.241  25.353  63.367  1.00 31.01           N  
ATOM   3724  CA  SER B 110     -21.398  26.446  62.931  1.00 30.96           C  
ATOM   3725  C   SER B 110     -20.524  26.933  64.093  1.00 30.65           C  
ATOM   3726  O   SER B 110     -20.836  26.686  65.248  1.00 31.28           O  
ATOM   3727  CB  SER B 110     -22.246  27.581  62.367  1.00 30.66           C  
ATOM   3728  OG  SER B 110     -22.606  28.489  63.373  1.00 30.96           O  
ATOM   3729  N   PHE B 111     -19.422  27.617  63.784  1.00 30.02           N  
ATOM   3730  CA  PHE B 111     -18.541  28.151  64.815  1.00 27.88           C  
ATOM   3731  C   PHE B 111     -17.862  29.423  64.313  1.00 26.49           C  
ATOM   3732  O   PHE B 111     -17.760  29.656  63.096  1.00 24.35           O  
ATOM   3733  CB  PHE B 111     -17.535  27.094  65.271  1.00 31.10           C  
ATOM   3734  CG  PHE B 111     -16.843  26.417  64.144  1.00 32.39           C  
ATOM   3735  CD1 PHE B 111     -17.422  25.316  63.524  1.00 31.74           C  
ATOM   3736  CD2 PHE B 111     -15.627  26.907  63.674  1.00 33.55           C  
ATOM   3737  CE1 PHE B 111     -16.793  24.705  62.455  1.00 34.42           C  
ATOM   3738  CE2 PHE B 111     -14.978  26.296  62.610  1.00 33.89           C  
ATOM   3739  CZ  PHE B 111     -15.569  25.197  61.993  1.00 37.43           C  
ATOM   3740  N   LEU B 112     -17.434  30.251  65.260  1.00 22.69           N  
ATOM   3741  CA  LEU B 112     -16.995  31.605  64.981  1.00 22.19           C  
ATOM   3742  C   LEU B 112     -15.489  31.582  64.834  1.00 20.12           C  
ATOM   3743  O   LEU B 112     -14.791  31.067  65.695  1.00 20.54           O  
ATOM   3744  CB  LEU B 112     -17.426  32.562  66.104  1.00 23.17           C  
ATOM   3745  CG  LEU B 112     -16.991  34.030  66.048  1.00 24.64           C  
ATOM   3746  CD1 LEU B 112     -17.726  34.807  64.969  1.00 23.73           C  
ATOM   3747  CD2 LEU B 112     -17.171  34.678  67.418  1.00 24.27           C  
ATOM   3748  N   VAL B 113     -14.999  32.090  63.705  1.00 18.94           N  
ATOM   3749  CA  VAL B 113     -13.545  32.108  63.450  1.00 17.39           C  
ATOM   3750  C   VAL B 113     -13.062  33.457  62.946  1.00 17.06           C  
ATOM   3751  O   VAL B 113     -13.818  34.208  62.325  1.00 16.60           O  
ATOM   3752  CB  VAL B 113     -13.138  31.019  62.427  1.00 16.46           C  
ATOM   3753  CG1 VAL B 113     -13.424  29.652  62.999  1.00 16.01           C  
ATOM   3754  CG2 VAL B 113     -13.875  31.203  61.091  1.00 16.51           C  
ATOM   3755  N   ASN B 114     -11.785  33.729  63.196  1.00 16.18           N  
ATOM   3756  CA  ASN B 114     -11.081  34.815  62.537  1.00 15.77           C  
ATOM   3757  C   ASN B 114     -11.065  34.556  61.028  1.00 15.83           C  
ATOM   3758  O   ASN B 114     -10.963  33.395  60.613  1.00 14.92           O  
ATOM   3759  CB  ASN B 114      -9.673  34.931  63.121  1.00 15.16           C  
ATOM   3760  CG  ASN B 114      -9.696  35.448  64.559  1.00 16.49           C  
ATOM   3761  OD1 ASN B 114     -10.498  36.340  64.879  1.00 16.39           O  
ATOM   3762  ND2 ASN B 114      -8.802  34.937  65.414  1.00 15.03           N  
ATOM   3763  N   ILE B 115     -11.219  35.613  60.228  1.00 15.48           N  
ATOM   3764  CA  ILE B 115     -11.143  35.472  58.737  1.00 15.93           C  
ATOM   3765  C   ILE B 115     -10.456  36.694  58.112  1.00 15.21           C  
ATOM   3766  O   ILE B 115     -10.792  37.845  58.447  1.00 16.41           O  
ATOM   3767  CB  ILE B 115     -12.525  35.141  58.104  1.00 16.90           C  
ATOM   3768  CG1 ILE B 115     -12.410  34.859  56.602  1.00 17.63           C  
ATOM   3769  CG2 ILE B 115     -13.558  36.248  58.341  1.00 18.02           C  
ATOM   3770  CD1 ILE B 115     -13.653  34.174  56.057  1.00 18.24           C  
ATOM   3771  N   ALA B 116      -9.454  36.464  57.257  1.00 14.15           N  
ATOM   3772  CA  ALA B 116      -8.927  37.569  56.476  1.00 14.24           C  
ATOM   3773  C   ALA B 116      -9.638  37.568  55.130  1.00 14.07           C  
ATOM   3774  O   ALA B 116      -9.807  36.515  54.508  1.00 14.99           O  
ATOM   3775  CB  ALA B 116      -7.417  37.481  56.312  1.00 14.17           C  
ATOM   3776  N   THR B 117     -10.099  38.746  54.714  1.00 13.75           N  
ATOM   3777  CA  THR B 117     -10.729  38.925  53.413  1.00 12.67           C  
ATOM   3778  C   THR B 117      -9.728  39.623  52.462  1.00 12.15           C  
ATOM   3779  O   THR B 117      -9.300  40.765  52.684  1.00 11.99           O  
ATOM   3780  CB  THR B 117     -12.086  39.662  53.496  1.00 13.52           C  
ATOM   3781  OG1 THR B 117     -11.963  40.808  54.361  1.00 13.14           O  
ATOM   3782  CG2 THR B 117     -13.183  38.716  54.031  1.00 13.29           C  
ATOM   3783  N   ILE B 118      -9.336  38.914  51.415  1.00 12.45           N  
ATOM   3784  CA  ILE B 118      -8.207  39.373  50.562  1.00 12.72           C  
ATOM   3785  C   ILE B 118      -8.677  40.389  49.527  1.00 13.35           C  
ATOM   3786  O   ILE B 118      -9.611  40.116  48.778  1.00 14.32           O  
ATOM   3787  CB  ILE B 118      -7.495  38.177  49.878  1.00 12.93           C  
ATOM   3788  CG1 ILE B 118      -6.829  37.258  50.914  1.00 12.20           C  
ATOM   3789  CG2 ILE B 118      -6.427  38.669  48.908  1.00 12.17           C  
ATOM   3790  CD1 ILE B 118      -6.508  35.871  50.341  1.00 12.15           C  
ATOM   3791  N   PHE B 119      -8.021  41.558  49.461  1.00 14.50           N  
ATOM   3792  CA  PHE B 119      -8.363  42.517  48.415  1.00 14.67           C  
ATOM   3793  C   PHE B 119      -7.249  42.735  47.406  1.00 14.81           C  
ATOM   3794  O   PHE B 119      -7.475  43.308  46.345  1.00 13.73           O  
ATOM   3795  CB  PHE B 119      -8.780  43.876  49.006  1.00 14.20           C  
ATOM   3796  CG  PHE B 119      -7.714  44.532  49.813  1.00 13.74           C  
ATOM   3797  CD1 PHE B 119      -6.685  45.232  49.192  1.00 13.76           C  
ATOM   3798  CD2 PHE B 119      -7.743  44.462  51.212  1.00 13.54           C  
ATOM   3799  CE1 PHE B 119      -5.684  45.835  49.929  1.00 13.58           C  
ATOM   3800  CE2 PHE B 119      -6.753  45.088  51.956  1.00 14.30           C  
ATOM   3801  CZ  PHE B 119      -5.727  45.762  51.319  1.00 14.00           C  
ATOM   3802  N   GLU B 120      -6.041  42.341  47.769  1.00 14.78           N  
ATOM   3803  CA  GLU B 120      -4.896  42.471  46.884  1.00 15.73           C  
ATOM   3804  C   GLU B 120      -4.001  41.234  47.041  1.00 14.90           C  
ATOM   3805  O   GLU B 120      -3.752  40.774  48.168  1.00 14.06           O  
ATOM   3806  CB  GLU B 120      -4.095  43.724  47.262  1.00 18.59           C  
ATOM   3807  CG  GLU B 120      -2.736  43.824  46.599  1.00 22.61           C  
ATOM   3808  CD  GLU B 120      -1.936  44.986  47.149  1.00 25.77           C  
ATOM   3809  OE1 GLU B 120      -2.415  46.126  47.044  1.00 29.28           O  
ATOM   3810  OE2 GLU B 120      -0.836  44.750  47.687  1.00 28.04           O  
ATOM   3811  N   SER B 121      -3.488  40.723  45.928  1.00 14.17           N  
ATOM   3812  CA  SER B 121      -2.607  39.542  45.980  1.00 15.22           C  
ATOM   3813  C   SER B 121      -1.621  39.505  44.818  1.00 15.40           C  
ATOM   3814  O   SER B 121      -1.856  40.073  43.775  1.00 15.87           O  
ATOM   3815  CB  SER B 121      -3.432  38.247  46.012  1.00 13.90           C  
ATOM   3816  OG  SER B 121      -4.158  38.057  44.797  1.00 14.85           O  
ATOM   3817  N   GLU B 122      -0.547  38.777  45.019  1.00 16.70           N  
ATOM   3818  CA  GLU B 122       0.504  38.679  44.030  1.00 19.20           C  
ATOM   3819  C   GLU B 122       0.968  37.219  44.045  1.00 18.63           C  
ATOM   3820  O   GLU B 122       1.431  36.719  45.082  1.00 17.55           O  
ATOM   3821  CB  GLU B 122       1.629  39.665  44.430  1.00 19.63           C  
ATOM   3822  CG  GLU B 122       2.956  39.430  43.763  1.00 22.76           C  
ATOM   3823  CD  GLU B 122       3.198  40.436  42.665  0.50 23.67           C  
ATOM   3824  OE1 GLU B 122       2.336  40.550  41.760  0.50 26.33           O  
ATOM   3825  OE2 GLU B 122       4.239  41.123  42.721  0.50 25.08           O  
ATOM   3826  N   ASN B 123       0.795  36.544  42.911  1.00 19.16           N  
ATOM   3827  CA  ASN B 123       1.259  35.165  42.698  1.00 20.47           C  
ATOM   3828  C   ASN B 123       0.692  34.170  43.689  1.00 19.22           C  
ATOM   3829  O   ASN B 123       1.374  33.247  44.121  1.00 18.82           O  
ATOM   3830  CB  ASN B 123       2.790  35.114  42.653  1.00 24.59           C  
ATOM   3831  CG  ASN B 123       3.339  35.832  41.446  1.00 31.17           C  
ATOM   3832  OD1 ASN B 123       2.752  35.767  40.346  1.00 36.86           O  
ATOM   3833  ND2 ASN B 123       4.433  36.558  41.634  1.00 33.52           N  
ATOM   3834  N   PHE B 124      -0.581  34.365  44.026  1.00 18.40           N  
ATOM   3835  CA  PHE B 124      -1.228  33.614  45.072  1.00 17.48           C  
ATOM   3836  C   PHE B 124      -2.372  32.819  44.458  1.00 17.10           C  
ATOM   3837  O   PHE B 124      -2.372  31.589  44.549  1.00 16.54           O  
ATOM   3838  CB  PHE B 124      -1.693  34.536  46.204  1.00 16.01           C  
ATOM   3839  CG  PHE B 124      -2.372  33.817  47.321  1.00 16.26           C  
ATOM   3840  CD1 PHE B 124      -1.640  33.008  48.204  1.00 15.99           C  
ATOM   3841  CD2 PHE B 124      -3.742  33.948  47.507  1.00 15.55           C  
ATOM   3842  CE1 PHE B 124      -2.292  32.335  49.228  1.00 15.67           C  
ATOM   3843  CE2 PHE B 124      -4.386  33.297  48.549  1.00 16.27           C  
ATOM   3844  CZ  PHE B 124      -3.657  32.488  49.408  1.00 15.83           C  
ATOM   3845  N   PHE B 125      -3.320  33.508  43.822  1.00 17.05           N  
ATOM   3846  CA  PHE B 125      -4.369  32.844  43.052  1.00 17.23           C  
ATOM   3847  C   PHE B 125      -3.808  32.646  41.644  1.00 18.10           C  
ATOM   3848  O   PHE B 125      -3.674  33.605  40.884  1.00 19.19           O  
ATOM   3849  CB  PHE B 125      -5.634  33.704  42.966  1.00 16.39           C  
ATOM   3850  CG  PHE B 125      -6.303  33.972  44.296  1.00 17.27           C  
ATOM   3851  CD1 PHE B 125      -6.811  32.921  45.072  1.00 16.45           C  
ATOM   3852  CD2 PHE B 125      -6.443  35.287  44.766  1.00 16.56           C  
ATOM   3853  CE1 PHE B 125      -7.423  33.175  46.297  1.00 17.35           C  
ATOM   3854  CE2 PHE B 125      -7.058  35.542  45.992  1.00 17.82           C  
ATOM   3855  CZ  PHE B 125      -7.570  34.492  46.745  1.00 16.01           C  
ATOM   3856  N   LEU B 126      -3.449  31.411  41.322  1.00 18.58           N  
ATOM   3857  CA  LEU B 126      -2.761  31.109  40.071  1.00 19.57           C  
ATOM   3858  C   LEU B 126      -3.714  30.415  39.073  1.00 19.58           C  
ATOM   3859  O   LEU B 126      -4.705  29.800  39.483  1.00 19.33           O  
ATOM   3860  CB  LEU B 126      -1.554  30.224  40.337  1.00 20.31           C  
ATOM   3861  CG  LEU B 126      -0.424  30.747  41.261  1.00 21.40           C  
ATOM   3862  CD1 LEU B 126       0.481  29.580  41.646  1.00 21.44           C  
ATOM   3863  CD2 LEU B 126       0.368  31.843  40.572  1.00 21.99           C  
ATOM   3864  N   PRO B 127      -3.427  30.537  37.761  1.00 20.03           N  
ATOM   3865  CA  PRO B 127      -4.221  29.861  36.749  1.00 19.43           C  
ATOM   3866  C   PRO B 127      -4.269  28.366  37.062  1.00 18.76           C  
ATOM   3867  O   PRO B 127      -3.230  27.758  37.370  1.00 19.58           O  
ATOM   3868  CB  PRO B 127      -3.421  30.063  35.453  1.00 20.92           C  
ATOM   3869  CG  PRO B 127      -2.404  31.085  35.715  1.00 20.65           C  
ATOM   3870  CD  PRO B 127      -2.334  31.348  37.194  1.00 20.85           C  
ATOM   3871  N   GLY B 128      -5.454  27.778  37.050  1.00 17.30           N  
ATOM   3872  CA  GLY B 128      -5.521  26.333  37.174  1.00 17.84           C  
ATOM   3873  C   GLY B 128      -5.998  25.856  38.524  1.00 19.77           C  
ATOM   3874  O   GLY B 128      -6.313  24.680  38.667  1.00 20.04           O  
ATOM   3875  N   ILE B 129      -6.093  26.761  39.503  1.00 19.50           N  
ATOM   3876  CA  ILE B 129      -6.556  26.383  40.837  1.00 19.07           C  
ATOM   3877  C   ILE B 129      -8.081  26.336  40.856  1.00 19.61           C  
ATOM   3878  O   ILE B 129      -8.736  26.911  40.001  1.00 19.67           O  
ATOM   3879  CB  ILE B 129      -6.054  27.351  41.938  1.00 18.53           C  
ATOM   3880  CG1 ILE B 129      -6.760  28.729  41.862  1.00 19.25           C  
ATOM   3881  CG2 ILE B 129      -4.528  27.381  41.936  1.00 18.90           C  
ATOM   3882  CD1 ILE B 129      -6.500  29.654  43.065  1.00 18.40           C  
ATOM   3883  N   LYS B 130      -8.652  25.639  41.828  1.00 20.10           N  
ATOM   3884  CA  LYS B 130     -10.101  25.618  41.949  1.00 20.28           C  
ATOM   3885  C   LYS B 130     -10.508  26.168  43.319  1.00 20.61           C  
ATOM   3886  O   LYS B 130     -11.697  26.140  43.681  1.00 19.17           O  
ATOM   3887  CB  LYS B 130     -10.642  24.194  41.746  1.00 21.21           C  
ATOM   3888  CG  LYS B 130     -10.683  23.741  40.283  1.00 22.99           C  
ATOM   3889  CD  LYS B 130     -11.652  24.561  39.433  1.00 23.82           C  
ATOM   3890  CE  LYS B 130     -13.100  24.384  39.893  1.00 25.40           C  
ATOM   3891  NZ  LYS B 130     -14.077  25.061  38.985  1.00 23.06           N  
ATOM   3892  N   TRP B 131      -9.518  26.658  44.079  1.00 18.15           N  
ATOM   3893  CA  TRP B 131      -9.805  27.185  45.413  1.00 17.48           C  
ATOM   3894  C   TRP B 131      -9.848  28.706  45.396  1.00 18.07           C  
ATOM   3895  O   TRP B 131      -9.260  29.331  44.522  1.00 18.25           O  
ATOM   3896  CB  TRP B 131      -8.783  26.668  46.454  1.00 15.86           C  
ATOM   3897  CG  TRP B 131      -7.313  26.750  46.066  1.00 15.32           C  
ATOM   3898  CD1 TRP B 131      -6.566  25.776  45.478  1.00 15.22           C  
ATOM   3899  CD2 TRP B 131      -6.418  27.854  46.304  1.00 15.13           C  
ATOM   3900  NE1 TRP B 131      -5.247  26.209  45.311  1.00 15.14           N  
ATOM   3901  CE2 TRP B 131      -5.145  27.483  45.807  1.00 15.75           C  
ATOM   3902  CE3 TRP B 131      -6.578  29.121  46.885  1.00 14.73           C  
ATOM   3903  CZ2 TRP B 131      -4.016  28.330  45.894  1.00 16.24           C  
ATOM   3904  CZ3 TRP B 131      -5.455  29.978  46.947  1.00 16.08           C  
ATOM   3905  CH2 TRP B 131      -4.199  29.571  46.450  1.00 16.14           C  
ATOM   3906  N   ASN B 132     -10.559  29.296  46.350  1.00 17.35           N  
ATOM   3907  CA  ASN B 132     -10.623  30.762  46.464  1.00 16.93           C  
ATOM   3908  C   ASN B 132     -10.371  31.261  47.882  1.00 15.16           C  
ATOM   3909  O   ASN B 132     -10.818  32.352  48.257  1.00 13.71           O  
ATOM   3910  CB  ASN B 132     -11.980  31.279  45.999  1.00 18.22           C  
ATOM   3911  CG  ASN B 132     -13.102  30.300  46.293  1.00 20.46           C  
ATOM   3912  OD1 ASN B 132     -13.341  29.918  47.430  1.00 20.52           O  
ATOM   3913  ND2 ASN B 132     -13.744  29.830  45.235  1.00 23.34           N  
ATOM   3914  N   GLY B 133      -9.657  30.459  48.645  1.00 13.61           N  
ATOM   3915  CA  GLY B 133      -9.307  30.776  50.042  1.00 12.88           C  
ATOM   3916  C   GLY B 133      -8.343  29.712  50.543  1.00 12.63           C  
ATOM   3917  O   GLY B 133      -8.110  28.713  49.854  1.00 13.52           O  
ATOM   3918  N   ILE B 134      -7.778  29.932  51.735  1.00 12.35           N  
ATOM   3919  CA  ILE B 134      -6.723  29.087  52.273  1.00 12.00           C  
ATOM   3920  C   ILE B 134      -6.965  28.874  53.764  1.00 12.34           C  
ATOM   3921  O   ILE B 134      -7.421  29.784  54.484  1.00 11.29           O  
ATOM   3922  CB  ILE B 134      -5.307  29.676  51.982  1.00 12.66           C  
ATOM   3923  CG1 ILE B 134      -4.198  28.734  52.462  1.00 12.17           C  
ATOM   3924  CG2 ILE B 134      -5.129  31.082  52.586  1.00 11.86           C  
ATOM   3925  CD1 ILE B 134      -2.831  29.175  51.969  1.00 13.73           C  
ATOM   3926  N   LEU B 135      -6.718  27.640  54.203  1.00 12.62           N  
ATOM   3927  CA  LEU B 135      -6.892  27.277  55.585  1.00 13.54           C  
ATOM   3928  C   LEU B 135      -5.525  26.874  56.109  1.00 13.07           C  
ATOM   3929  O   LEU B 135      -5.058  25.763  55.824  1.00 13.18           O  
ATOM   3930  CB  LEU B 135      -7.917  26.134  55.709  1.00 14.00           C  
ATOM   3931  CG  LEU B 135      -7.979  25.364  57.045  1.00 14.78           C  
ATOM   3932  CD1 LEU B 135      -8.184  26.279  58.258  1.00 15.50           C  
ATOM   3933  CD2 LEU B 135      -8.993  24.238  57.017  1.00 14.27           C  
ATOM   3934  N   GLY B 136      -4.881  27.791  56.841  1.00 12.90           N  
ATOM   3935  CA  GLY B 136      -3.566  27.558  57.434  1.00 13.48           C  
ATOM   3936  C   GLY B 136      -3.728  26.750  58.707  1.00 15.08           C  
ATOM   3937  O   GLY B 136      -4.404  27.207  59.622  1.00 14.82           O  
ATOM   3938  N   LEU B 137      -3.123  25.556  58.758  1.00 13.87           N  
ATOM   3939  CA  LEU B 137      -3.350  24.617  59.852  1.00 13.91           C  
ATOM   3940  C   LEU B 137      -2.100  24.427  60.710  1.00 13.97           C  
ATOM   3941  O   LEU B 137      -2.078  23.536  61.567  1.00 15.32           O  
ATOM   3942  CB  LEU B 137      -3.833  23.254  59.302  1.00 13.61           C  
ATOM   3943  CG  LEU B 137      -5.274  23.168  58.755  1.00 13.12           C  
ATOM   3944  CD1 LEU B 137      -5.485  21.860  58.000  1.00 13.68           C  
ATOM   3945  CD2 LEU B 137      -6.319  23.259  59.863  1.00 13.08           C  
ATOM   3946  N   ALA B 138      -1.069  25.238  60.466  1.00 12.96           N  
ATOM   3947  CA  ALA B 138       0.132  25.250  61.291  1.00 13.48           C  
ATOM   3948  C   ALA B 138      -0.121  25.946  62.663  1.00 13.63           C  
ATOM   3949  O   ALA B 138      -1.278  26.219  63.026  1.00 14.10           O  
ATOM   3950  CB  ALA B 138       1.288  25.888  60.540  1.00 12.81           C  
ATOM   3951  N   TYR B 139       0.946  26.237  63.408  1.00 14.76           N  
ATOM   3952  CA  TYR B 139       0.847  26.786  64.776  1.00 15.25           C  
ATOM   3953  C   TYR B 139       0.682  28.316  64.817  1.00 15.86           C  
ATOM   3954  O   TYR B 139       1.103  29.039  63.910  1.00 15.87           O  
ATOM   3955  CB  TYR B 139       2.057  26.398  65.634  1.00 16.16           C  
ATOM   3956  CG  TYR B 139       2.123  24.921  65.915  1.00 17.25           C  
ATOM   3957  CD1 TYR B 139       1.464  24.370  67.026  1.00 17.42           C  
ATOM   3958  CD2 TYR B 139       2.794  24.049  65.033  1.00 17.42           C  
ATOM   3959  CE1 TYR B 139       1.498  22.995  67.276  1.00 17.79           C  
ATOM   3960  CE2 TYR B 139       2.840  22.676  65.284  1.00 17.59           C  
ATOM   3961  CZ  TYR B 139       2.187  22.158  66.403  1.00 18.03           C  
ATOM   3962  OH  TYR B 139       2.208  20.799  66.635  1.00 18.76           O  
ATOM   3963  N   ALA B 140       0.084  28.785  65.910  1.00 17.35           N  
ATOM   3964  CA  ALA B 140      -0.211  30.197  66.133  1.00 17.58           C  
ATOM   3965  C   ALA B 140       1.007  31.056  65.941  1.00 17.34           C  
ATOM   3966  O   ALA B 140       0.912  32.199  65.507  1.00 16.32           O  
ATOM   3967  CB  ALA B 140      -0.797  30.378  67.535  1.00 18.34           C  
ATOM   3968  N   THR B 141       2.185  30.494  66.230  1.00 17.88           N  
ATOM   3969  CA  THR B 141       3.397  31.253  66.124  1.00 17.95           C  
ATOM   3970  C   THR B 141       3.651  31.802  64.701  1.00 17.02           C  
ATOM   3971  O   THR B 141       4.292  32.838  64.538  1.00 16.43           O  
ATOM   3972  CB  THR B 141       4.574  30.428  66.684  1.00 21.53           C  
ATOM   3973  OG1 THR B 141       5.772  31.179  66.564  1.00 22.45           O  
ATOM   3974  CG2 THR B 141       4.722  29.151  65.910  1.00 20.89           C  
ATOM   3975  N   LEU B 142       3.068  31.163  63.684  1.00 16.01           N  
ATOM   3976  CA  LEU B 142       3.176  31.635  62.298  1.00 15.50           C  
ATOM   3977  C   LEU B 142       2.055  32.640  61.878  1.00 15.19           C  
ATOM   3978  O   LEU B 142       2.133  33.251  60.809  1.00 15.87           O  
ATOM   3979  CB  LEU B 142       3.183  30.445  61.309  1.00 15.70           C  
ATOM   3980  CG  LEU B 142       4.360  29.451  61.346  1.00 15.83           C  
ATOM   3981  CD1 LEU B 142       4.199  28.377  60.291  1.00 16.29           C  
ATOM   3982  CD2 LEU B 142       5.726  30.140  61.227  1.00 17.19           C  
ATOM   3983  N   ALA B 143       1.027  32.782  62.697  1.00 14.29           N  
ATOM   3984  CA  ALA B 143      -0.147  33.601  62.303  1.00 13.95           C  
ATOM   3985  C   ALA B 143       0.213  35.090  62.212  1.00 14.51           C  
ATOM   3986  O   ALA B 143       1.047  35.596  62.988  1.00 14.82           O  
ATOM   3987  CB  ALA B 143      -1.311  33.363  63.251  1.00 12.72           C  
ATOM   3988  N   LYS B 144      -0.402  35.782  61.259  1.00 14.37           N  
ATOM   3989  CA  LYS B 144      -0.215  37.214  61.113  1.00 15.38           C  
ATOM   3990  C   LYS B 144      -1.527  37.888  61.479  1.00 16.26           C  
ATOM   3991  O   LYS B 144      -2.598  37.253  61.365  1.00 16.28           O  
ATOM   3992  CB  LYS B 144       0.201  37.556  59.680  1.00 15.28           C  
ATOM   3993  CG  LYS B 144       1.517  36.896  59.289  1.00 17.61           C  
ATOM   3994  CD  LYS B 144       2.674  37.405  60.116  1.00 20.15           C  
ATOM   3995  CE  LYS B 144       3.895  36.593  59.730  1.00 23.28           C  
ATOM   3996  NZ  LYS B 144       5.082  37.016  60.495  1.00 27.82           N  
ATOM   3997  N   PRO B 145      -1.463  39.156  61.945  1.00 16.33           N  
ATOM   3998  CA  PRO B 145      -0.273  39.979  62.198  1.00 16.09           C  
ATOM   3999  C   PRO B 145       0.589  39.403  63.324  1.00 16.77           C  
ATOM   4000  O   PRO B 145       1.765  39.701  63.380  1.00 19.15           O  
ATOM   4001  CB  PRO B 145      -0.876  41.317  62.678  1.00 16.80           C  
ATOM   4002  CG  PRO B 145      -2.276  41.325  62.152  1.00 15.82           C  
ATOM   4003  CD  PRO B 145      -2.688  39.880  62.319  1.00 15.81           C  
ATOM   4004  N   SER B 146      -0.003  38.651  64.243  1.00 17.09           N  
ATOM   4005  CA  SER B 146       0.745  38.001  65.331  1.00 17.98           C  
ATOM   4006  C   SER B 146       0.038  36.738  65.799  1.00 18.01           C  
ATOM   4007  O   SER B 146      -1.080  36.441  65.351  1.00 18.78           O  
ATOM   4008  CB  SER B 146       0.915  38.950  66.512  1.00 18.63           C  
ATOM   4009  OG  SER B 146      -0.305  39.055  67.240  1.00 19.73           O  
ATOM   4010  N   SER B 147       0.661  36.039  66.750  1.00 19.03           N  
ATOM   4011  CA  SER B 147       0.143  34.779  67.258  1.00 18.87           C  
ATOM   4012  C   SER B 147      -1.115  34.944  68.094  1.00 18.80           C  
ATOM   4013  O   SER B 147      -1.789  33.977  68.410  1.00 18.39           O  
ATOM   4014  CB  SER B 147       1.240  34.005  68.009  1.00 21.01           C  
ATOM   4015  OG  SER B 147       1.692  34.696  69.172  1.00 23.12           O  
ATOM   4016  N   SER B 148      -1.481  36.174  68.450  1.00 18.96           N  
ATOM   4017  CA  SER B 148      -2.749  36.302  69.167  1.00 20.51           C  
ATOM   4018  C   SER B 148      -3.959  36.207  68.224  1.00 20.42           C  
ATOM   4019  O   SER B 148      -5.097  36.073  68.673  1.00 20.86           O  
ATOM   4020  CB  SER B 148      -2.781  37.564  70.010  1.00 22.27           C  
ATOM   4021  OG  SER B 148      -2.937  38.655  69.162  1.00 23.79           O  
ATOM   4022  N   LEU B 149      -3.732  36.238  66.912  1.00 19.02           N  
ATOM   4023  CA  LEU B 149      -4.861  36.000  66.016  1.00 17.82           C  
ATOM   4024  C   LEU B 149      -5.137  34.488  66.009  1.00 17.95           C  
ATOM   4025  O   LEU B 149      -4.456  33.723  65.314  1.00 17.56           O  
ATOM   4026  CB  LEU B 149      -4.642  36.575  64.608  1.00 17.40           C  
ATOM   4027  CG  LEU B 149      -5.920  36.508  63.750  1.00 16.56           C  
ATOM   4028  CD1 LEU B 149      -6.982  37.516  64.214  1.00 15.61           C  
ATOM   4029  CD2 LEU B 149      -5.559  36.755  62.307  1.00 16.21           C  
ATOM   4030  N   GLU B 150      -6.111  34.071  66.830  1.00 18.69           N  
ATOM   4031  CA  GLU B 150      -6.443  32.646  67.007  1.00 19.50           C  
ATOM   4032  C   GLU B 150      -6.561  31.927  65.671  1.00 17.39           C  
ATOM   4033  O   GLU B 150      -7.292  32.388  64.765  1.00 16.41           O  
ATOM   4034  CB  GLU B 150      -7.751  32.444  67.787  1.00 20.37           C  
ATOM   4035  CG  GLU B 150      -7.976  30.971  68.150  1.00 23.32           C  
ATOM   4036  CD  GLU B 150      -9.011  30.746  69.242  1.00 25.29           C  
ATOM   4037  OE1 GLU B 150     -10.227  30.917  68.986  1.00 27.49           O  
ATOM   4038  OE2 GLU B 150      -8.603  30.353  70.351  1.00 26.61           O  
ATOM   4039  N   THR B 151      -5.878  30.786  65.547  1.00 16.14           N  
ATOM   4040  CA  THR B 151      -6.016  29.999  64.312  1.00 16.33           C  
ATOM   4041  C   THR B 151      -7.377  29.317  64.202  1.00 15.78           C
[truncated: 783,595 more chars]
