# Supplementary material for: A new benchmark illustrates that integration of geometric constraints inferred from enzyme reaction chemistry can increase enzyme active site modeling accuracy
Source: PLoS One. 2019 Apr 4;14(4):e0214126. doi: 10.1371/journal.pone.0214126 (PMC6448891; doi:10.1371/journal.pone.0214126)
Supplement: S1 Files — (GZ) [file pone.0214126.s008.gz › benchmark-lite/templates/3veu/3zkm.pdb.clean2]

ATOM      1  N   ASN A  14     -17.678  16.386 146.412  1.00 51.01           N  
ATOM      2  CA  ASN A  14     -18.031  15.365 145.389  1.00 47.86           C  
ATOM      3  C   ASN A  14     -17.026  15.404 144.247  1.00 44.89           C  
ATOM      4  O   ASN A  14     -17.204  16.141 143.269  1.00 43.39           O  
ATOM      5  CB  ASN A  14     -19.461  15.592 144.876  1.00 50.36           C  
ATOM      6  CG  ASN A  14     -19.893  14.575 143.822  1.00 53.71           C  
ATOM      7  OD1 ASN A  14     -19.218  13.567 143.568  1.00 54.92           O  
ATOM      8  ND2 ASN A  14     -21.032  14.844 143.197  1.00 53.33           N  
ATOM      9 1H   ASN A  14     -18.343  16.354 147.159  1.00  0.00           H  
ATOM     10 2H   ASN A  14     -16.764  16.196 146.771  1.00  0.00           H  
ATOM     11 3H   ASN A  14     -17.690  17.295 145.995  1.00  0.00           H  
ATOM     12  HA  ASN A  14     -17.979  14.378 145.852  1.00  0.00           H  
ATOM     13 1HB  ASN A  14     -20.160  15.541 145.712  1.00  0.00           H  
ATOM     14 2HB  ASN A  14     -19.539  16.590 144.445  1.00  0.00           H  
ATOM     15 1HD2 ASN A  14     -21.376  14.221 142.494  1.00  0.00           H  
ATOM     16 2HD2 ASN A  14     -21.546  15.669 143.429  1.00  0.00           H  
ATOM     17  N   PHE A  15     -15.977  14.591 144.374  1.00 39.12           N  
ATOM     18  CA  PHE A  15     -14.884  14.598 143.400  1.00 36.57           C  
ATOM     19  C   PHE A  15     -15.216  13.969 142.047  1.00 36.04           C  
ATOM     20  O   PHE A  15     -14.614  14.353 141.046  1.00 36.61           O  
ATOM     21  CB  PHE A  15     -13.614  13.974 143.984  1.00 33.47           C  
ATOM     22  CG  PHE A  15     -13.102  14.674 145.216  1.00 31.92           C  
ATOM     23  CD1 PHE A  15     -13.313  16.044 145.407  1.00 29.61           C  
ATOM     24  CD2 PHE A  15     -12.404  13.959 146.189  1.00 29.64           C  
ATOM     25  CE1 PHE A  15     -12.839  16.673 146.553  1.00 30.00           C  
ATOM     26  CE2 PHE A  15     -11.921  14.590 147.327  1.00 30.11           C  
ATOM     27  CZ  PHE A  15     -12.144  15.948 147.511  1.00 29.52           C  
ATOM     28  H   PHE A  15     -15.933  13.956 145.158  1.00  0.00           H  
ATOM     29  HA  PHE A  15     -14.664  15.633 143.134  1.00  0.00           H  
ATOM     30 1HB  PHE A  15     -13.805  12.933 144.240  1.00  0.00           H  
ATOM     31 2HB  PHE A  15     -12.825  13.987 143.234  1.00  0.00           H  
ATOM     32  HD1 PHE A  15     -13.853  16.610 144.648  1.00  0.00           H  
ATOM     33  HD2 PHE A  15     -12.230  12.892 146.042  1.00  0.00           H  
ATOM     34  HE1 PHE A  15     -13.013  17.738 146.701  1.00  0.00           H  
ATOM     35  HE2 PHE A  15     -11.367  14.023 148.075  1.00  0.00           H  
ATOM     36  HZ  PHE A  15     -11.772  16.443 148.407  1.00  0.00           H  
ATOM     37  N   LEU A  16     -16.160  13.015 142.012  1.00 35.45           N  
ATOM     38  CA  LEU A  16     -16.535  12.351 140.750  1.00 34.79           C  
ATOM     39  C   LEU A  16     -17.180  13.306 139.749  1.00 32.95           C  
ATOM     40  O   LEU A  16     -17.018  13.147 138.524  1.00 32.49           O  
ATOM     41  CB  LEU A  16     -17.473  11.156 140.974  1.00 33.96           C  
ATOM     42  CG  LEU A  16     -16.979   9.718 140.831  1.00 33.88           C  
ATOM     43  CD1 LEU A  16     -18.189   8.821 140.589  1.00 35.58           C  
ATOM     44  CD2 LEU A  16     -15.999   9.535 139.685  1.00 34.06           C  
ATOM     45  H   LEU A  16     -16.625  12.745 142.867  1.00  0.00           H  
ATOM     46  HA  LEU A  16     -15.629  11.977 140.274  1.00  0.00           H  
ATOM     47 1HB  LEU A  16     -17.870  11.211 141.986  1.00  0.00           H  
ATOM     48 2HB  LEU A  16     -18.306  11.232 140.275  1.00  0.00           H  
ATOM     49  HG  LEU A  16     -16.474   9.414 141.748  1.00  0.00           H  
ATOM     50 1HD1 LEU A  16     -17.860   7.787 140.484  1.00  0.00           H  
ATOM     51 2HD1 LEU A  16     -18.874   8.899 141.433  1.00  0.00           H  
ATOM     52 3HD1 LEU A  16     -18.697   9.134 139.678  1.00  0.00           H  
ATOM     53 1HD2 LEU A  16     -15.685   8.492 139.637  1.00  0.00           H  
ATOM     54 2HD2 LEU A  16     -16.480   9.812 138.747  1.00  0.00           H  
ATOM     55 3HD2 LEU A  16     -15.127  10.169 139.847  1.00  0.00           H  
ATOM     56  N   ALA A  17     -17.910  14.289 140.270  1.00 30.80           N  
ATOM     57  CA  ALA A  17     -18.542  15.303 139.442  1.00 30.54           C  
ATOM     58  C   ALA A  17     -17.512  16.217 138.767  1.00 31.11           C  
ATOM     59  O   ALA A  17     -17.808  16.846 137.740  1.00 31.96           O  
ATOM     60  CB  ALA A  17     -19.514  16.119 140.267  1.00 31.99           C  
ATOM     61  H   ALA A  17     -18.027  14.329 141.272  1.00  0.00           H  
ATOM     62  HA  ALA A  17     -19.089  14.798 138.646  1.00  0.00           H  
ATOM     63 1HB  ALA A  17     -19.981  16.875 139.636  1.00  0.00           H  
ATOM     64 2HB  ALA A  17     -20.282  15.464 140.677  1.00  0.00           H  
ATOM     65 3HB  ALA A  17     -18.980  16.606 141.081  1.00  0.00           H  
ATOM     66  N   MET A  18     -16.307  16.277 139.338  1.00 29.68           N  
ATOM     67  CA  MET A  18     -15.238  17.114 138.787  1.00 30.96           C  
ATOM     68  C   MET A  18     -14.441  16.417 137.675  1.00 30.04           C  
ATOM     69  O   MET A  18     -13.638  17.054 136.983  1.00 29.52           O  
ATOM     70  CB  MET A  18     -14.289  17.579 139.887  1.00 28.30           C  
ATOM     71  CG  MET A  18     -14.913  18.563 140.856  1.00 28.01           C  
ATOM     72  SD  MET A  18     -13.828  18.730 142.273  1.00 27.93           S  
ATOM     73  CE  MET A  18     -14.948  19.320 143.543  1.00 27.79           C  
ATOM     74  H   MET A  18     -16.127  15.733 140.170  1.00  0.00           H  
ATOM     75  HA  MET A  18     -15.689  17.993 138.327  1.00  0.00           H  
ATOM     76 1HB  MET A  18     -13.940  16.717 140.454  1.00  0.00           H  
ATOM     77 2HB  MET A  18     -13.414  18.051 139.438  1.00  0.00           H  
ATOM     78 1HG  MET A  18     -15.048  19.524 140.361  1.00  0.00           H  
ATOM     79 2HG  MET A  18     -15.892  18.198 141.165  1.00  0.00           H  
ATOM     80 1HE  MET A  18     -14.399  19.464 144.474  1.00  0.00           H  
ATOM     81 2HE  MET A  18     -15.387  20.268 143.229  1.00  0.00           H  
ATOM     82 3HE  MET A  18     -15.740  18.587 143.699  1.00  0.00           H  
ATOM     83  N   VAL A  19     -14.659  15.113 137.516  1.00 29.28           N  
ATOM     84  CA  VAL A  19     -14.018  14.347 136.451  1.00 26.10           C  
ATOM     85  C   VAL A  19     -14.446  14.972 135.129  1.00 27.44           C  
ATOM     86  O   VAL A  19     -15.630  15.292 134.922  1.00 28.64           O  
ATOM     87  CB  VAL A  19     -14.339  12.831 136.542  1.00 25.84           C  
ATOM     88  CG1 VAL A  19     -13.896  12.087 135.275  1.00 25.44           C  
ATOM     89  CG2 VAL A  19     -13.646  12.209 137.746  1.00 24.34           C  
ATOM     90  H   VAL A  19     -15.287  14.642 138.152  1.00  0.00           H  
ATOM     91  HA  VAL A  19     -12.938  14.465 136.542  1.00  0.00           H  
ATOM     92  HB  VAL A  19     -15.417  12.703 136.643  1.00  0.00           H  
ATOM     93 1HG1 VAL A  19     -14.136  11.028 135.372  1.00  0.00           H  
ATOM     94 2HG1 VAL A  19     -14.417  12.499 134.411  1.00  0.00           H  
ATOM     95 3HG1 VAL A  19     -12.821  12.204 135.142  1.00  0.00           H  
ATOM     96 1HG2 VAL A  19     -13.883  11.147 137.794  1.00  0.00           H  
ATOM     97 2HG2 VAL A  19     -12.567  12.336 137.651  1.00  0.00           H  
ATOM     98 3HG2 VAL A  19     -13.990  12.699 138.657  1.00  0.00           H  
ATOM     99  N   ASP A  20     -13.456  15.237 134.281  1.00 28.96           N  
ATOM    100  CA  ASP A  20     -13.670  15.762 132.929  1.00 28.30           C  
ATOM    101  C   ASP A  20     -14.228  17.184 132.880  1.00 26.05           C  
ATOM    102  O   ASP A  20     -14.819  17.582 131.889  1.00 25.47           O  
ATOM    103  CB  ASP A  20     -14.503  14.786 132.084  1.00 33.29           C  
ATOM    104  CG  ASP A  20     -13.833  13.420 131.933  1.00 37.59           C  
ATOM    105  OD1 ASP A  20     -12.579  13.341 131.893  1.00 40.97           O  
ATOM    106  OD2 ASP A  20     -14.563  12.412 131.869  1.00 40.90           O  
ATOM    107  H   ASP A  20     -12.513  15.063 134.598  1.00  0.00           H  
ATOM    108  HA  ASP A  20     -12.699  15.889 132.450  1.00  0.00           H  
ATOM    109 1HB  ASP A  20     -15.481  14.649 132.545  1.00  0.00           H  
ATOM    110 2HB  ASP A  20     -14.665  15.210 131.092  1.00  0.00           H  
ATOM    111  N   ASN A  21     -14.021  17.961 133.940  1.00 22.03           N  
ATOM    112  CA  ASN A  21     -14.416  19.357 133.887  1.00 21.48           C  
ATOM    113  C   ASN A  21     -13.454  20.277 133.092  1.00 20.67           C  
ATOM    114  O   ASN A  21     -13.728  21.461 132.991  1.00 21.42           O  
ATOM    115  CB  ASN A  21     -14.646  19.922 135.291  1.00 19.75           C  
ATOM    116  CG  ASN A  21     -13.405  19.849 136.167  1.00 19.48           C  
ATOM    117  OD1 ASN A  21     -12.332  19.412 135.733  1.00 20.59           O  
ATOM    118  ND2 ASN A  21     -13.556  20.220 137.419  1.00 20.03           N  
ATOM    119  H   ASN A  21     -13.595  17.602 134.782  1.00  0.00           H  
ATOM    120  HA  ASN A  21     -15.352  19.431 133.331  1.00  0.00           H  
ATOM    121 1HB  ASN A  21     -14.961  20.964 135.217  1.00  0.00           H  
ATOM    122 2HB  ASN A  21     -15.450  19.370 135.778  1.00  0.00           H  
ATOM    123 1HD2 ASN A  21     -12.777  20.195 138.046  1.00  0.00           H  
ATOM    124 2HD2 ASN A  21     -14.449  20.528 137.745  1.00  0.00           H  
ATOM    125  N   LEU A  22     -12.344  19.755 132.561  1.00 19.39           N  
ATOM    126  CA  LEU A  22     -11.439  20.594 131.715  1.00 19.11           C  
ATOM    127  C   LEU A  22     -11.613  20.253 130.251  1.00 20.62           C  
ATOM    128  O   LEU A  22     -11.942  19.115 129.926  1.00 19.77           O  
ATOM    129  CB  LEU A  22      -9.952  20.450 132.099  1.00 16.97           C  
ATOM    130  CG  LEU A  22      -9.572  20.689 133.553  1.00 17.64           C  
ATOM    131  CD1 LEU A  22      -8.081  20.431 133.803  1.00 16.89           C  
ATOM    132  CD2 LEU A  22     -10.010  22.097 133.992  1.00 17.31           C  
ATOM    133  H   LEU A  22     -12.106  18.788 132.726  1.00  0.00           H  
ATOM    134  HA  LEU A  22     -11.711  21.640 131.850  1.00  0.00           H  
ATOM    135 1HB  LEU A  22      -9.626  19.441 131.853  1.00  0.00           H  
ATOM    136 2HB  LEU A  22      -9.370  21.153 131.504  1.00  0.00           H  
ATOM    137  HG  LEU A  22     -10.065  19.949 134.184  1.00  0.00           H  
ATOM    138 1HD1 LEU A  22      -7.851  20.613 134.853  1.00  0.00           H  
ATOM    139 2HD1 LEU A  22      -7.844  19.396 133.554  1.00  0.00           H  
ATOM    140 3HD1 LEU A  22      -7.487  21.100 133.181  1.00  0.00           H  
ATOM    141 1HD2 LEU A  22      -9.733  22.256 135.035  1.00  0.00           H  
ATOM    142 2HD2 LEU A  22      -9.517  22.843 133.368  1.00  0.00           H  
ATOM    143 3HD2 LEU A  22     -11.091  22.192 133.885  1.00  0.00           H  
ATOM    144  N   GLN A  23     -11.414  21.251 129.390  1.00 21.48           N  
ATOM    145  CA  GLN A  23     -11.380  21.075 127.945  1.00 24.71           C  
ATOM    146  C   GLN A  23     -10.061  21.661 127.486  1.00 25.55           C  
ATOM    147  O   GLN A  23      -9.370  22.371 128.233  1.00 24.27           O  
ATOM    148  CB  GLN A  23     -12.527  21.841 127.271  1.00 27.09           C  
ATOM    149  CG  GLN A  23     -13.923  21.453 127.719  1.00 32.86           C  
ATOM    150  CD  GLN A  23     -14.994  22.427 127.244  1.00 38.85           C  
ATOM    151  OE1 GLN A  23     -15.499  23.240 128.026  1.00 40.57           O  
ATOM    152  NE2 GLN A  23     -15.339  22.358 125.953  1.00 37.82           N  
ATOM    153  H   GLN A  23     -11.281  22.175 129.776  1.00  0.00           H  
ATOM    154  HA  GLN A  23     -11.497  20.014 127.723  1.00  0.00           H  
ATOM    155 1HB  GLN A  23     -12.412  22.908 127.459  1.00  0.00           H  
ATOM    156 2HB  GLN A  23     -12.480  21.692 126.192  1.00  0.00           H  
ATOM    157 1HG  GLN A  23     -14.162  20.468 127.317  1.00  0.00           H  
ATOM    158 2HG  GLN A  23     -13.950  21.428 128.808  1.00  0.00           H  
ATOM    159 1HE2 GLN A  23     -16.038  22.975 125.588  1.00  0.00           H  
ATOM    160 2HE2 GLN A  23     -14.899  21.690 125.352  1.00  0.00           H  
ATOM    161  N   GLY A  24      -9.688  21.377 126.252  1.00 28.10           N  
ATOM    162  CA  GLY A  24      -8.495  21.993 125.717  1.00 29.18           C  
ATOM    163  C   GLY A  24      -7.418  20.973 125.503  1.00 31.32           C  
ATOM    164  O   GLY A  24      -7.663  19.771 125.566  1.00 32.20           O  
ATOM    165  H   GLY A  24     -10.215  20.740 125.672  1.00  0.00           H  
ATOM    166 1HA  GLY A  24      -8.732  22.486 124.774  1.00  0.00           H  
ATOM    167 2HA  GLY A  24      -8.145  22.763 126.403  1.00  0.00           H  
ATOM    168  N   ASP A  25      -6.224  21.472 125.218  1.00 31.92           N  
ATOM    169  CA  ASP A  25      -5.055  20.659 124.950  1.00 34.51           C  
ATOM    170  C   ASP A  25      -3.853  21.415 125.526  1.00 36.47           C  
ATOM    171  O   ASP A  25      -3.983  22.565 125.974  1.00 36.85           O  
ATOM    172  CB  ASP A  25      -4.890  20.445 123.428  1.00 36.32           C  
ATOM    173  CG  ASP A  25      -4.759  21.765 122.657  1.00 38.96           C  
ATOM    174  OD1 ASP A  25      -3.872  22.585 122.976  1.00 42.79           O  
ATOM    175  OD2 ASP A  25      -5.560  22.000 121.736  1.00 43.60           O  
ATOM    176  H   ASP A  25      -6.140  22.478 125.190  1.00  0.00           H  
ATOM    177  HA  ASP A  25      -5.192  19.688 125.428  1.00  0.00           H  
ATOM    178 1HB  ASP A  25      -4.004  19.839 123.240  1.00  0.00           H  
ATOM    179 2HB  ASP A  25      -5.750  19.897 123.042  1.00  0.00           H  
ATOM    180  N   SER A  26      -2.696  20.768 125.503  1.00 36.35           N  
ATOM    181  CA  SER A  26      -1.456  21.330 126.006  1.00 40.08           C  
ATOM    182  C   SER A  26      -1.062  22.608 125.274  1.00 44.73           C  
ATOM    183  O   SER A  26      -0.514  23.545 125.869  1.00 45.93           O  
ATOM    184  CB  SER A  26      -0.340  20.357 125.706  1.00 39.16           C  
ATOM    185  OG  SER A  26       0.185  20.710 124.443  1.00 33.49           O  
ATOM    186  H   SER A  26      -2.691  19.837 125.113  1.00  0.00           H  
ATOM    187  HA  SER A  26      -1.549  21.463 127.085  1.00  0.00           H  
ATOM    188 1HB  SER A  26       0.416  20.418 126.488  1.00  0.00           H  
ATOM    189 2HB  SER A  26      -0.733  19.341 125.710  1.00  0.00           H  
ATOM    190  HG  SER A  26      -0.325  21.468 124.147  1.00  0.00           H  
ATOM    191  N   GLY A  27      -1.299  22.597 123.961  1.00 47.62           N  
ATOM    192  CA  GLY A  27      -0.692  23.537 123.047  1.00 45.89           C  
ATOM    193  C   GLY A  27      -1.136  24.929 123.366  1.00 48.05           C  
ATOM    194  O   GLY A  27      -0.347  25.876 123.284  1.00 51.55           O  
ATOM    195  H   GLY A  27      -1.932  21.898 123.599  1.00  0.00           H  
ATOM    196 1HA  GLY A  27       0.393  23.463 123.116  1.00  0.00           H  
ATOM    197 2HA  GLY A  27      -0.967  23.279 122.025  1.00  0.00           H  
ATOM    198  N   ARG A  28      -2.408  25.064 123.726  1.00 46.16           N  
ATOM    199  CA  ARG A  28      -2.957  26.386 123.962  1.00 42.28           C  
ATOM    200  C   ARG A  28      -3.662  26.526 125.314  1.00 40.09           C  
ATOM    201  O   ARG A  28      -4.189  27.596 125.627  1.00 43.10           O  
ATOM    202  CB  ARG A  28      -3.816  26.826 122.772  1.00 38.94           C  
ATOM    203  CG  ARG A  28      -2.961  27.183 121.557  1.00 39.99           C  
ATOM    204  CD  ARG A  28      -3.637  26.895 120.226  1.00 36.01           C  
ATOM    205  NE  ARG A  28      -3.766  25.469 119.925  1.00 33.08           N  
ATOM    206  CZ  ARG A  28      -4.681  24.986 119.092  1.00 30.90           C  
ATOM    207  NH1 ARG A  28      -5.528  25.822 118.520  1.00 27.68           N  
ATOM    208  NH2 ARG A  28      -4.763  23.684 118.849  1.00 29.60           N  
ATOM    209  H   ARG A  28      -3.004  24.256 123.839  1.00  0.00           H  
ATOM    210  HA  ARG A  28      -2.131  27.088 124.076  1.00  0.00           H  
ATOM    211 1HB  ARG A  28      -4.504  26.025 122.504  1.00  0.00           H  
ATOM    212 2HB  ARG A  28      -4.416  27.691 123.056  1.00  0.00           H  
ATOM    213 1HG  ARG A  28      -2.726  28.248 121.577  1.00  0.00           H  
ATOM    214 2HG  ARG A  28      -2.035  26.607 121.581  1.00  0.00           H  
ATOM    215 1HD  ARG A  28      -4.642  27.316 120.230  1.00  0.00           H  
ATOM    216 2HD  ARG A  28      -3.058  27.344 119.420  1.00  0.00           H  
ATOM    217  HE  ARG A  28      -3.123  24.833 120.378  1.00  0.00           H  
ATOM    218 1HH1 ARG A  28      -5.473  26.811 118.719  1.00  0.00           H  
ATOM    219 2HH1 ARG A  28      -6.230  25.473 117.884  1.00  0.00           H  
ATOM    220 1HH2 ARG A  28      -4.124  23.044 119.300  1.00  0.00           H  
ATOM    221 2HH2 ARG A  28      -5.464  23.332 118.214  1.00  0.00           H  
ATOM    222  N   GLY A  29      -3.628  25.459 126.119  1.00 35.86           N  
ATOM    223  CA  GLY A  29      -4.229  25.482 127.469  1.00 30.41           C  
ATOM    224  C   GLY A  29      -5.396  24.543 127.813  1.00 28.61           C  
ATOM    225  O   GLY A  29      -6.256  24.246 126.971  1.00 27.59           O  
ATOM    226  H   GLY A  29      -3.179  24.614 125.795  1.00  0.00           H  
ATOM    227 1HA  GLY A  29      -3.463  25.259 128.212  1.00  0.00           H  
ATOM    228 2HA  GLY A  29      -4.603  26.482 127.683  1.00  0.00           H  
ATOM    229  N   TYR A  30      -5.416  24.089 129.073  1.00 24.08           N  
ATOM    230  CA  TYR A  30      -6.558  23.377 129.627  1.00 22.22           C  
ATOM    231  C   TYR A  30      -7.344  24.422 130.399  1.00 21.43           C  
ATOM    232  O   TYR A  30      -6.763  25.220 131.130  1.00 18.71           O  
ATOM    233  CB  TYR A  30      -6.101  22.233 130.529  1.00 22.31           C  
ATOM    234  CG  TYR A  30      -5.550  21.057 129.732  1.00 21.80           C  
ATOM    235  CD1 TYR A  30      -4.215  21.015 129.349  1.00 21.47           C  
ATOM    236  CD2 TYR A  30      -6.392  20.011 129.326  1.00 22.33           C  
ATOM    237  CE1 TYR A  30      -3.718  19.954 128.611  1.00 23.01           C  
ATOM    238  CE2 TYR A  30      -5.915  18.942 128.589  1.00 21.02           C  
ATOM    239  CZ  TYR A  30      -4.577  18.913 128.236  1.00 22.78           C  
ATOM    240  OH  TYR A  30      -4.108  17.860 127.502  1.00 21.74           O  
ATOM    241  H   TYR A  30      -4.607  24.249 129.655  1.00  0.00           H  
ATOM    242  HA  TYR A  30      -7.137  22.957 128.804  1.00  0.00           H  
ATOM    243 1HB  TYR A  30      -5.330  22.593 131.211  1.00  0.00           H  
ATOM    244 2HB  TYR A  30      -6.939  21.890 131.135  1.00  0.00           H  
ATOM    245  HD1 TYR A  30      -3.542  21.825 129.629  1.00  0.00           H  
ATOM    246  HD2 TYR A  30      -7.449  20.029 129.590  1.00  0.00           H  
ATOM    247  HE1 TYR A  30      -2.668  19.938 128.319  1.00  0.00           H  
ATOM    248  HE2 TYR A  30      -6.590  18.139 128.294  1.00  0.00           H  
ATOM    249  HH  TYR A  30      -4.827  17.249 127.325  1.00  0.00           H  
ATOM    250  N   TYR A  31      -8.652  24.453 130.189  1.00 18.77           N  
ATOM    251  CA  TYR A  31      -9.462  25.478 130.781  1.00 19.40           C  
ATOM    252  C   TYR A  31     -10.747  24.916 131.385  1.00 20.20           C  
ATOM    253  O   TYR A  31     -11.266  23.853 130.965  1.00 19.10           O  
ATOM    254  CB  TYR A  31      -9.756  26.610 129.780  1.00 19.50           C  
ATOM    255  CG  TYR A  31     -10.456  26.177 128.502  1.00 20.07           C  
ATOM    256  CD1 TYR A  31      -9.719  25.738 127.399  1.00 20.31           C  
ATOM    257  CD2 TYR A  31     -11.846  26.246 128.383  1.00 21.43           C  
ATOM    258  CE1 TYR A  31     -10.336  25.378 126.224  1.00 22.59           C  
ATOM    259  CE2 TYR A  31     -12.481  25.868 127.213  1.00 22.94           C  
ATOM    260  CZ  TYR A  31     -11.711  25.434 126.139  1.00 23.58           C  
ATOM    261  OH  TYR A  31     -12.314  25.056 124.955  1.00 29.27           O  
ATOM    262  H   TYR A  31      -9.091  23.753 129.608  1.00  0.00           H  
ATOM    263  HA  TYR A  31      -8.919  25.903 131.626  1.00  0.00           H  
ATOM    264 1HB  TYR A  31     -10.383  27.364 130.257  1.00  0.00           H  
ATOM    265 2HB  TYR A  31      -8.823  27.094 129.494  1.00  0.00           H  
ATOM    266  HD1 TYR A  31      -8.632  25.676 127.459  1.00  0.00           H  
ATOM    267  HD2 TYR A  31     -12.448  26.603 129.219  1.00  0.00           H  
ATOM    268  HE1 TYR A  31      -9.740  25.039 125.377  1.00  0.00           H  
ATOM    269  HE2 TYR A  31     -13.568  25.914 127.143  1.00  0.00           H  
ATOM    270  HH  TYR A  31     -13.266  25.151 125.037  1.00  0.00           H  
ATOM    271  N   LEU A  32     -11.217  25.663 132.382  1.00 19.42           N  
ATOM    272  CA  LEU A  32     -12.350  25.349 133.203  1.00 18.24           C  
ATOM    273  C   LEU A  32     -13.436  26.395 132.950  1.00 18.91           C  
ATOM    274  O   LEU A  32     -13.186  27.598 133.006  1.00 19.49           O  
ATOM    275  CB  LEU A  32     -11.906  25.398 134.675  1.00 18.20           C  
ATOM    276  CG  LEU A  32     -12.882  25.088 135.821  1.00 17.96           C  
ATOM    277  CD1 LEU A  32     -13.210  23.597 135.800  1.00 18.94           C  
ATOM    278  CD2 LEU A  32     -12.339  25.509 137.197  1.00 17.34           C  
ATOM    279  H   LEU A  32     -10.710  26.520 132.550  1.00  0.00           H  
ATOM    280  HA  LEU A  32     -12.689  24.344 132.955  1.00  0.00           H  
ATOM    281 1HB  LEU A  32     -11.088  24.693 134.815  1.00  0.00           H  
ATOM    282 2HB  LEU A  32     -11.537  26.400 134.894  1.00  0.00           H  
ATOM    283  HG  LEU A  32     -13.819  25.621 135.656  1.00  0.00           H  
ATOM    284 1HD1 LEU A  32     -13.902  23.365 136.609  1.00  0.00           H  
ATOM    285 2HD1 LEU A  32     -13.669  23.339 134.846  1.00  0.00           H  
ATOM    286 3HD1 LEU A  32     -12.294  23.021 135.930  1.00  0.00           H  
ATOM    287 1HD2 LEU A  32     -13.072  25.266 137.967  1.00  0.00           H  
ATOM    288 2HD2 LEU A  32     -11.409  24.977 137.400  1.00  0.00           H  
ATOM    289 3HD2 LEU A  32     -12.151  26.583 137.201  1.00  0.00           H  
ATOM    290  N   GLU A  33     -14.658  25.940 132.698  1.00 20.77           N  
ATOM    291  CA  GLU A  33     -15.799  26.856 132.585  1.00 21.52           C  
ATOM    292  C   GLU A  33     -16.207  27.391 133.970  1.00 22.32           C  
ATOM    293  O   GLU A  33     -16.257  26.629 134.965  1.00 21.82           O  
ATOM    294  CB  GLU A  33     -16.963  26.122 131.932  1.00 23.64           C  
ATOM    295  CG  GLU A  33     -18.244  26.922 131.875  1.00 26.74           C  
ATOM    296  CD  GLU A  33     -19.330  26.194 131.108  1.00 30.88           C  
ATOM    297  OE1 GLU A  33     -19.120  25.894 129.898  1.00 30.58           O  
ATOM    298  OE2 GLU A  33     -20.404  25.965 131.726  1.00 31.95           O  
ATOM    299  H   GLU A  33     -14.810  24.948 132.581  1.00  0.00           H  
ATOM    300  HA  GLU A  33     -15.506  27.698 131.957  1.00  0.00           H  
ATOM    301 1HB  GLU A  33     -16.693  25.845 130.913  1.00  0.00           H  
ATOM    302 2HB  GLU A  33     -17.165  25.201 132.479  1.00  0.00           H  
ATOM    303 1HG  GLU A  33     -18.586  27.114 132.892  1.00  0.00           H  
ATOM    304 2HG  GLU A  33     -18.040  27.882 131.403  1.00  0.00           H  
ATOM    305  N   MET A  34     -16.491  28.691 134.034  1.00 21.52           N  
ATOM    306  CA  MET A  34     -16.904  29.338 135.267  1.00 21.03           C  
ATOM    307  C   MET A  34     -18.030  30.321 135.012  1.00 21.31           C  
ATOM    308  O   MET A  34     -18.061  30.986 133.970  1.00 21.20           O  
ATOM    309  CB  MET A  34     -15.747  30.121 135.887  1.00 21.57           C  
ATOM    310  CG  MET A  34     -14.665  29.301 136.573  1.00 23.27           C  
ATOM    311  SD  MET A  34     -13.663  30.467 137.533  1.00 25.10           S  
ATOM    312  CE  MET A  34     -12.173  29.512 137.788  1.00 22.33           C  
ATOM    313  H   MET A  34     -16.415  29.242 133.191  1.00  0.00           H  
ATOM    314  HA  MET A  34     -17.217  28.569 135.973  1.00  0.00           H  
ATOM    315 1HB  MET A  34     -15.253  30.711 135.116  1.00  0.00           H  
ATOM    316 2HB  MET A  34     -16.136  30.816 136.633  1.00  0.00           H  
ATOM    317 1HG  MET A  34     -15.128  28.551 137.213  1.00  0.00           H  
ATOM    318 2HG  MET A  34     -14.067  28.786 135.821  1.00  0.00           H  
ATOM    319 1HE  MET A  34     -11.459  30.099 138.366  1.00  0.00           H  
ATOM    320 2HE  MET A  34     -12.415  28.597 138.331  1.00  0.00           H  
ATOM    321 3HE  MET A  34     -11.735  29.256 136.823  1.00  0.00           H  
ATOM    322  N   LEU A  35     -18.930  30.446 135.985  1.00 19.49           N  
ATOM    323  CA  LEU A  35     -20.004  31.428 135.901  1.00 20.92           C  
ATOM    324  C   LEU A  35     -19.706  32.522 136.895  1.00 20.50           C  
ATOM    325  O   LEU A  35     -19.477  32.235 138.068  1.00 20.78           O  
ATOM    326  CB  LEU A  35     -21.370  30.776 136.211  1.00 21.66           C  
ATOM    327  CG  LEU A  35     -21.783  29.541 135.409  1.00 21.69           C  
ATOM    328  CD1 LEU A  35     -23.121  29.033 135.906  1.00 23.12           C  
ATOM    329  CD2 LEU A  35     -21.830  29.804 133.897  1.00 23.03           C  
ATOM    330  H   LEU A  35     -18.870  29.850 136.799  1.00  0.00           H  
ATOM    331  HA  LEU A  35     -20.032  31.823 134.886  1.00  0.00           H  
ATOM    332 1HB  LEU A  35     -21.383  30.479 137.258  1.00  0.00           H  
ATOM    333 2HB  LEU A  35     -22.153  31.518 136.055  1.00  0.00           H  
ATOM    334  HG  LEU A  35     -21.068  28.737 135.585  1.00  0.00           H  
ATOM    335 1HD1 LEU A  35     -23.412  28.153 135.332  1.00  0.00           H  
ATOM    336 2HD1 LEU A  35     -23.041  28.768 136.960  1.00  0.00           H  
ATOM    337 3HD1 LEU A  35     -23.874  29.811 135.783  1.00  0.00           H  
ATOM    338 1HD2 LEU A  35     -22.128  28.892 133.378  1.00  0.00           H  
ATOM    339 2HD2 LEU A  35     -22.552  30.594 133.687  1.00  0.00           H  
ATOM    340 3HD2 LEU A  35     -20.844  30.113 133.551  1.00  0.00           H  
ATOM    341  N   ILE A  36     -19.683  33.771 136.435  1.00 20.44           N  
ATOM    342  CA  ILE A  36     -19.258  34.891 137.282  1.00 20.58           C  
ATOM    343  C   ILE A  36     -20.357  35.955 137.329  1.00 20.91           C  
ATOM    344  O   ILE A  36     -20.925  36.298 136.297  1.00 19.77           O  
ATOM    345  CB  ILE A  36     -17.930  35.509 136.726  1.00 20.98           C  
ATOM    346  CG1 ILE A  36     -16.895  34.403 136.467  1.00 21.19           C  
ATOM    347  CG2 ILE A  36     -17.386  36.610 137.624  1.00 18.69           C  
ATOM    348  CD1 ILE A  36     -15.591  34.894 135.855  1.00 22.57           C  
ATOM    349  H   ILE A  36     -19.964  33.954 135.482  1.00  0.00           H  
ATOM    350  HA  ILE A  36     -19.077  34.514 138.288  1.00  0.00           H  
ATOM    351  HB  ILE A  36     -18.112  35.937 135.741  1.00  0.00           H  
ATOM    352 1HG1 ILE A  36     -16.658  33.900 137.404  1.00  0.00           H  
ATOM    353 2HG1 ILE A  36     -17.320  33.657 135.795  1.00  0.00           H  
ATOM    354 1HG2 ILE A  36     -16.465  37.006 137.197  1.00  0.00           H  
ATOM    355 2HG2 ILE A  36     -18.121  37.409 137.705  1.00  0.00           H  
ATOM    356 3HG2 ILE A  36     -17.181  36.204 138.615  1.00  0.00           H  
ATOM    357 1HD1 ILE A  36     -14.918  34.049 135.705  1.00  0.00           H  
ATOM    358 2HD1 ILE A  36     -15.796  35.369 134.895  1.00  0.00           H  
ATOM    359 3HD1 ILE A  36     -15.124  35.614 136.525  1.00  0.00           H  
ATOM    360  N   GLY A  37     -20.659  36.448 138.535  1.00 22.03           N  
ATOM    361  CA  GLY A  37     -21.600  37.560 138.757  1.00 22.72           C  
ATOM    362  C   GLY A  37     -23.074  37.192 138.717  1.00 24.66           C  
ATOM    363  O   GLY A  37     -23.427  36.005 138.646  1.00 23.71           O  
ATOM    364  H   GLY A  37     -20.206  36.021 139.330  1.00  0.00           H  
ATOM    365 1HA  GLY A  37     -21.404  38.014 139.729  1.00  0.00           H  
ATOM    366 2HA  GLY A  37     -21.437  38.330 138.004  1.00  0.00           H  
ATOM    367  N   THR A  38     -23.918  38.229 138.759  1.00 25.84           N  
ATOM    368  CA  THR A  38     -25.374  38.102 138.887  1.00 28.08           C  
ATOM    369  C   THR A  38     -26.066  39.087 137.936  1.00 28.51           C  
ATOM    370  O   THR A  38     -25.929  40.299 138.096  1.00 29.01           O  
ATOM    371  CB  THR A  38     -25.849  38.386 140.331  1.00 29.16           C  
ATOM    372  OG1 THR A  38     -24.971  37.752 141.259  1.00 29.65           O  
ATOM    373  CG2 THR A  38     -27.272  37.861 140.552  1.00 29.08           C  
ATOM    374  H   THR A  38     -23.508  39.150 138.697  1.00  0.00           H  
ATOM    375  HA  THR A  38     -25.656  37.080 138.634  1.00  0.00           H  
ATOM    376  HB  THR A  38     -25.835  39.460 140.514  1.00  0.00           H  
ATOM    377  HG1 THR A  38     -24.279  37.289 140.780  1.00  0.00           H  
ATOM    378 1HG2 THR A  38     -27.583  38.073 141.575  1.00  0.00           H  
ATOM    379 2HG2 THR A  38     -27.953  38.351 139.856  1.00  0.00           H  
ATOM    380 3HG2 THR A  38     -27.293  36.785 140.383  1.00  0.00           H  
ATOM    381  N   PRO A  39     -26.783  38.576 136.923  1.00 31.09           N  
ATOM    382  CA  PRO A  39     -26.928  37.160 136.607  1.00 33.30           C  
ATOM    383  C   PRO A  39     -25.600  36.627 136.046  1.00 32.69           C  
ATOM    384  O   PRO A  39     -24.740  37.430 135.664  1.00 32.77           O  
ATOM    385  CB  PRO A  39     -28.035  37.155 135.551  1.00 33.81           C  
ATOM    386  CG  PRO A  39     -27.885  38.465 134.863  1.00 33.52           C  
ATOM    387  CD  PRO A  39     -27.480  39.430 135.942  1.00 32.07           C  
ATOM    388  HA  PRO A  39     -27.243  36.618 137.511  1.00  0.00           H  
ATOM    389 1HB  PRO A  39     -27.905  36.298 134.873  1.00  0.00           H  
ATOM    390 2HB  PRO A  39     -29.016  37.036 136.035  1.00  0.00           H  
ATOM    391 1HG  PRO A  39     -27.131  38.391 134.065  1.00  0.00           H  
ATOM    392 2HG  PRO A  39     -28.831  38.751 134.381  1.00  0.00           H  
ATOM    393 1HD  PRO A  39     -26.807  40.191 135.520  1.00  0.00           H  
ATOM    394 2HD  PRO A  39     -28.378  39.900 136.370  1.00  0.00           H  
ATOM    395  N   PRO A  40     -25.425  35.291 136.009  1.00 32.53           N  
ATOM    396  CA  PRO A  40     -24.106  34.727 135.710  1.00 32.44           C  
ATOM    397  C   PRO A  40     -23.620  35.031 134.292  1.00 31.90           C  
ATOM    398  O   PRO A  40     -24.384  34.869 133.332  1.00 31.15           O  
ATOM    399  CB  PRO A  40     -24.322  33.205 135.863  1.00 32.86           C  
ATOM    400  CG  PRO A  40     -25.712  33.022 136.371  1.00 34.99           C  
ATOM    401  CD  PRO A  40     -26.469  34.253 136.007  1.00 34.24           C  
ATOM    402  HA  PRO A  40     -23.379  35.094 136.450  1.00  0.00           H  
ATOM    403 1HB  PRO A  40     -24.175  32.705 134.894  1.00  0.00           H  
ATOM    404 2HB  PRO A  40     -23.578  32.787 136.557  1.00  0.00           H  
ATOM    405 1HG  PRO A  40     -26.165  32.125 135.924  1.00  0.00           H  
ATOM    406 2HG  PRO A  40     -25.701  32.864 137.460  1.00  0.00           H  
ATOM    407 1HD  PRO A  40     -26.918  34.127 135.011  1.00  0.00           H  
ATOM    408 2HD  PRO A  40     -27.246  34.443 136.762  1.00  0.00           H  
ATOM    409  N   GLN A  41     -22.368  35.473 134.163  1.00 27.38           N  
ATOM    410  CA  GLN A  41     -21.705  35.495 132.871  1.00 25.57           C  
ATOM    411  C   GLN A  41     -20.759  34.297 132.774  1.00 24.45           C  
ATOM    412  O   GLN A  41     -19.951  34.072 133.675  1.00 23.80           O  
ATOM    413  CB  GLN A  41     -20.935  36.799 132.670  1.00 25.34           C  
ATOM    414  CG  GLN A  41     -21.821  38.036 132.619  1.00 26.09           C  
ATOM    415  CD  GLN A  41     -21.033  39.330 132.713  1.00 26.35           C  
ATOM    416  OE1 GLN A  41     -20.129  39.588 131.905  1.00 26.24           O  
ATOM    417  NE2 GLN A  41     -21.392  40.167 133.680  1.00 25.11           N  
ATOM    418  H   GLN A  41     -21.869  35.799 134.978  1.00  0.00           H  
ATOM    419  HA  GLN A  41     -22.463  35.421 132.092  1.00  0.00           H  
ATOM    420 1HB  GLN A  41     -20.219  36.928 133.482  1.00  0.00           H  
ATOM    421 2HB  GLN A  41     -20.369  36.748 131.740  1.00  0.00           H  
ATOM    422 1HG  GLN A  41     -22.367  38.041 131.676  1.00  0.00           H  
ATOM    423 2HG  GLN A  41     -22.520  38.004 133.455  1.00  0.00           H  
ATOM    424 1HE2 GLN A  41     -20.910  41.037 133.794  1.00  0.00           H  
ATOM    425 2HE2 GLN A  41     -22.144  39.928 134.295  1.00  0.00           H  
ATOM    426  N   LYS A  42     -20.840  33.543 131.682  1.00 23.42           N  
ATOM    427  CA  LYS A  42     -20.027  32.338 131.522  1.00 25.21           C  
ATOM    428  C   LYS A  42     -18.699  32.637 130.833  1.00 24.48           C  
ATOM    429  O   LYS A  42     -18.678  33.223 129.749  1.00 24.15           O  
ATOM    430  CB  LYS A  42     -20.785  31.265 130.733  1.00 27.55           C  
ATOM    431  CG  LYS A  42     -19.987  29.991 130.552  1.00 29.26           C  
ATOM    432  CD  LYS A  42     -20.877  28.821 130.194  1.00 32.42           C  
ATOM    433  CE  LYS A  42     -21.311  28.854 128.741  1.00 35.61           C  
ATOM    434  NZ  LYS A  42     -22.493  27.956 128.619  1.00 37.08           N  
ATOM    435  H   LYS A  42     -21.478  33.808 130.945  1.00  0.00           H  
ATOM    436  HA  LYS A  42     -19.799  31.941 132.512  1.00  0.00           H  
ATOM    437 1HB  LYS A  42     -21.715  31.023 131.248  1.00  0.00           H  
ATOM    438 2HB  LYS A  42     -21.048  31.654 129.749  1.00  0.00           H  
ATOM    439 1HG  LYS A  42     -19.253  30.131 129.757  1.00  0.00           H  
ATOM    440 2HG  LYS A  42     -19.457  29.760 131.475  1.00  0.00           H  
ATOM    441 1HD  LYS A  42     -20.342  27.888 130.376  1.00  0.00           H  
ATOM    442 2HD  LYS A  42     -21.768  28.836 130.821  1.00  0.00           H  
ATOM    443 1HE  LYS A  42     -21.559  29.876 128.459  1.00  0.00           H  
ATOM    444 2HE  LYS A  42     -20.491  28.515 128.108  1.00  0.00           H  
ATOM    445 1HZ  LYS A  42     -22.814  27.950 127.661  1.00  0.00           H  
ATOM    446 2HZ  LYS A  42     -22.234  27.019 128.893  1.00  0.00           H  
ATOM    447 3HZ  LYS A  42     -23.233  28.290 129.219  1.00  0.00           H  
ATOM    448  N   LEU A  43     -17.605  32.215 131.466  1.00 23.46           N  
ATOM    449  CA  LEU A  43     -16.272  32.382 130.914  1.00 22.42           C  
ATOM    450  C   LEU A  43     -15.505  31.062 130.853  1.00 21.73           C  
ATOM    451  O   LEU A  43     -15.924  30.059 131.435  1.00 21.32           O  
ATOM    452  CB  LEU A  43     -15.492  33.418 131.726  1.00 22.89           C  
ATOM    453  CG  LEU A  43     -15.796  34.872 131.395  1.00 22.85           C  
ATOM    454  CD1 LEU A  43     -14.583  35.710 131.737  1.00 23.76           C  
ATOM    455  CD2 LEU A  43     -16.131  35.026 129.919  1.00 23.76           C  
ATOM    456  H   LEU A  43     -17.713  31.763 132.363  1.00  0.00           H  
ATOM    457  HA  LEU A  43     -16.365  32.737 129.888  1.00  0.00           H  
ATOM    458 1HB  LEU A  43     -15.707  33.265 132.782  1.00  0.00           H  
ATOM    459 2HB  LEU A  43     -14.426  33.255 131.566  1.00  0.00           H  
ATOM    460  HG  LEU A  43     -16.647  35.210 131.987  1.00  0.00           H  
ATOM    461 1HD1 LEU A  43     -14.786  36.756 131.505  1.00  0.00           H  
ATOM    462 2HD1 LEU A  43     -14.360  35.611 132.800  1.00  0.00           H  
ATOM    463 3HD1 LEU A  43     -13.729  35.369 131.153  1.00  0.00           H  
ATOM    464 1HD2 LEU A  43     -16.346  36.073 129.702  1.00  0.00           H  
ATOM    465 2HD2 LEU A  43     -15.283  34.697 129.317  1.00  0.00           H  
ATOM    466 3HD2 LEU A  43     -17.004  34.419 129.679  1.00  0.00           H  
ATOM    467  N   GLN A  44     -14.383  31.079 130.139  1.00 20.60           N  
ATOM    468  CA  GLN A  44     -13.558  29.896 129.943  1.00 19.86           C  
ATOM    469  C   GLN A  44     -12.203  30.229 130.505  1.00 17.53           C  
ATOM    470  O   GLN A  44     -11.551  31.163 130.036  1.00 17.07           O  
ATOM    471  CB  GLN A  44     -13.399  29.578 128.456  1.00 22.58           C  
ATOM    472  CG  GLN A  44     -14.696  29.351 127.700  1.00 27.04           C  
ATOM    473  CD  GLN A  44     -15.632  28.409 128.410  1.00 31.56           C  
ATOM    474  OE1 GLN A  44     -15.214  27.377 128.940  1.00 36.68           O  
ATOM    475  NE2 GLN A  44     -16.919  28.762 128.436  1.00 35.30           N  
ATOM    476  H   GLN A  44     -14.099  31.952 129.719  1.00  0.00           H  
ATOM    477  HA  GLN A  44     -14.047  29.050 130.425  1.00  0.00           H  
ATOM    478 1HB  GLN A  44     -12.873  30.396 127.963  1.00  0.00           H  
ATOM    479 2HB  GLN A  44     -12.792  28.681 128.339  1.00  0.00           H  
ATOM    480 1HG  GLN A  44     -15.206  30.307 127.580  1.00  0.00           H  
ATOM    481 2HG  GLN A  44     -14.466  28.925 126.723  1.00  0.00           H  
ATOM    482 1HE2 GLN A  44     -17.590  28.176 128.893  1.00  0.00           H  
ATOM    483 2HE2 GLN A  44     -17.214  29.612 127.999  1.00  0.00           H  
ATOM    484  N   ILE A  45     -11.774  29.464 131.502  1.00 14.85           N  
ATOM    485  CA  ILE A  45     -10.659  29.892 132.339  1.00 12.97           C  
ATOM    486  C   ILE A  45      -9.432  28.979 132.308  1.00 12.83           C  
ATOM    487  O   ILE A  45      -9.491  27.823 132.715  1.00 13.31           O  
ATOM    488  CB  ILE A  45     -11.118  30.109 133.802  1.00 12.48           C  
ATOM    489  CG1 ILE A  45     -12.335  31.047 133.900  1.00 12.51           C  
ATOM    490  CG2 ILE A  45      -9.941  30.581 134.664  1.00 12.36           C  
ATOM    491  CD1 ILE A  45     -12.087  32.465 133.415  1.00 12.86           C  
ATOM    492  H   ILE A  45     -12.218  28.576 131.690  1.00  0.00           H  
ATOM    493  HA  ILE A  45     -10.280  30.837 131.953  1.00  0.00           H  
ATOM    494  HB  ILE A  45     -11.501  29.172 134.206  1.00  0.00           H  
ATOM    495 1HG1 ILE A  45     -13.159  30.636 133.317  1.00  0.00           H  
ATOM    496 2HG1 ILE A  45     -12.667  31.106 134.937  1.00  0.00           H  
ATOM    497 1HG2 ILE A  45     -10.278  30.730 135.690  1.00  0.00           H  
ATOM    498 2HG2 ILE A  45      -9.153  29.829 134.647  1.00  0.00           H  
ATOM    499 3HG2 ILE A  45      -9.554  31.521 134.269  1.00  0.00           H  
ATOM    500 1HD1 ILE A  45     -13.000  33.051 133.523  1.00  0.00           H  
ATOM    501 2HD1 ILE A  45     -11.292  32.919 134.008  1.00  0.00           H  
ATOM    502 3HD1 ILE A  45     -11.792  32.444 132.367  1.00  0.00           H  
ATOM    503  N   LEU A  46      -8.293  29.515 131.881  1.00 12.32           N  
ATOM    504  CA  LEU A  46      -7.064  28.732 131.810  1.00 13.02           C  
ATOM    505  C   LEU A  46      -6.663  28.250 133.208  1.00 13.24           C  
ATOM    506  O   LEU A  46      -6.612  29.033 134.134  1.00 13.58           O  
ATOM    507  CB  LEU A  46      -5.903  29.590 131.267  1.00 12.59           C  
ATOM    508  CG  LEU A  46      -4.518  28.954 131.188  1.00 13.26           C  
ATOM    509  CD1 LEU A  46      -4.482  27.771 130.215  1.00 13.00           C  
ATOM    510  CD2 LEU A  46      -3.453  29.993 130.775  1.00 13.97           C  
ATOM    511  H   LEU A  46      -8.275  30.485 131.599  1.00  0.00           H  
ATOM    512  HA  LEU A  46      -7.225  27.896 131.130  1.00  0.00           H  
ATOM    513 1HB  LEU A  46      -6.153  29.913 130.258  1.00  0.00           H  
ATOM    514 2HB  LEU A  46      -5.802  30.475 131.895  1.00  0.00           H  
ATOM    515  HG  LEU A  46      -4.248  28.547 132.163  1.00  0.00           H  
ATOM    516 1HD1 LEU A  46      -3.477  27.350 130.191  1.00  0.00           H  
ATOM    517 2HD1 LEU A  46      -5.187  27.007 130.544  1.00  0.00           H  
ATOM    518 3HD1 LEU A  46      -4.755  28.112 129.217  1.00  0.00           H  
ATOM    519 1HD2 LEU A  46      -2.475  29.513 130.727  1.00  0.00           H  
ATOM    520 2HD2 LEU A  46      -3.704  30.402 129.796  1.00  0.00           H  
ATOM    521 3HD2 LEU A  46      -3.426  30.798 131.509  1.00  0.00           H  
ATOM    522  N   VAL A  47      -6.328  26.974 133.347  1.00 13.88           N  
ATOM    523  CA  VAL A  47      -5.759  26.477 134.601  1.00 14.38           C  
ATOM    524  C   VAL A  47      -4.229  26.666 134.646  1.00 15.38           C  
ATOM    525  O   VAL A  47      -3.500  26.037 133.885  1.00 15.59           O  
ATOM    526  CB  VAL A  47      -6.197  25.009 134.820  1.00 14.88           C  
ATOM    527  CG1 VAL A  47      -5.543  24.409 136.042  1.00 15.32           C  
ATOM    528  CG2 VAL A  47      -7.720  24.979 134.996  1.00 15.74           C  
ATOM    529  H   VAL A  47      -6.465  26.331 132.580  1.00  0.00           H  
ATOM    530  HA  VAL A  47      -6.139  27.089 135.420  1.00  0.00           H  
ATOM    531  HB  VAL A  47      -5.906  24.419 133.951  1.00  0.00           H  
ATOM    532 1HG1 VAL A  47      -5.875  23.377 136.163  1.00  0.00           H  
ATOM    533 2HG1 VAL A  47      -4.460  24.430 135.922  1.00  0.00           H  
ATOM    534 3HG1 VAL A  47      -5.823  24.985 136.924  1.00  0.00           H  
ATOM    535 1HG2 VAL A  47      -8.048  23.952 135.151  1.00  0.00           H  
ATOM    536 2HG2 VAL A  47      -7.999  25.583 135.859  1.00  0.00           H  
ATOM    537 3HG2 VAL A  47      -8.198  25.381 134.102  1.00  0.00           H  
ATOM    538  N   ASP A  48      -3.748  27.495 135.580  1.00 14.86           N  
ATOM    539  CA  ASP A  48      -2.318  27.866 135.639  1.00 14.11           C  
ATOM    540  C   ASP A  48      -1.730  27.692 137.029  1.00 13.60           C  
ATOM    541  O   ASP A  48      -1.894  28.552 137.885  1.00 14.05           O  
ATOM    542  CB  ASP A  48      -2.150  29.324 135.164  1.00 14.46           C  
ATOM    543  CG  ASP A  48      -0.679  29.782 135.120  1.00 14.81           C  
ATOM    544  OD1 ASP A  48       0.219  28.939 135.031  1.00 14.22           O  
ATOM    545  OD2 ASP A  48      -0.407  31.002 135.157  1.00 15.23           O  
ATOM    546  H   ASP A  48      -4.384  27.878 136.265  1.00  0.00           H  
ATOM    547  HA  ASP A  48      -1.761  27.205 134.974  1.00  0.00           H  
ATOM    548 1HB  ASP A  48      -2.577  29.433 134.167  1.00  0.00           H  
ATOM    549 2HB  ASP A  48      -2.700  29.989 135.830  1.00  0.00           H  
ATOM    550  N   THR A  49      -0.978  26.615 137.232  1.00 13.26           N  
ATOM    551  CA  THR A  49      -0.259  26.398 138.496  1.00 12.97           C  
ATOM    552  C   THR A  49       1.027  27.222 138.643  1.00 12.56           C  
ATOM    553  O   THR A  49       1.694  27.134 139.673  1.00 12.45           O  
ATOM    554  CB  THR A  49       0.030  24.900 138.748  1.00 13.82           C  
ATOM    555  OG1 THR A  49       0.880  24.370 137.708  1.00 12.98           O  
ATOM    556  CG2 THR A  49      -1.284  24.116 138.799  1.00 13.18           C  
ATOM    557  H   THR A  49      -0.899  25.927 136.497  1.00  0.00           H  
ATOM    558  HA  THR A  49      -0.881  26.762 139.314  1.00  0.00           H  
ATOM    559  HB  THR A  49       0.558  24.786 139.694  1.00  0.00           H  
ATOM    560  HG1 THR A  49       1.085  25.065 137.078  1.00  0.00           H  
ATOM    561 1HG2 THR A  49      -1.072  23.062 138.977  1.00  0.00           H  
ATOM    562 2HG2 THR A  49      -1.907  24.503 139.605  1.00  0.00           H  
ATOM    563 3HG2 THR A  49      -1.809  24.225 137.851  1.00  0.00           H  
ATOM    564  N   GLY A  50       1.343  28.038 137.630  1.00 12.47           N  
ATOM    565  CA  GLY A  50       2.512  28.931 137.658  1.00 12.17           C  
ATOM    566  C   GLY A  50       2.268  30.402 137.999  1.00 12.57           C  
ATOM    567  O   GLY A  50       3.170  31.204 137.882  1.00 12.71           O  
ATOM    568  H   GLY A  50       0.747  28.033 136.815  1.00  0.00           H  
ATOM    569 1HA  GLY A  50       3.234  28.562 138.387  1.00  0.00           H  
ATOM    570 2HA  GLY A  50       3.002  28.919 136.685  1.00  0.00           H  
ATOM    571  N   SER A  51       1.060  30.759 138.443  1.00 12.09           N  
ATOM    572  CA  SER A  51       0.778  32.156 138.880  1.00 11.87           C  
ATOM    573  C   SER A  51      -0.309  32.111 139.920  1.00 12.23           C  
ATOM    574  O   SER A  51      -0.819  31.017 140.227  1.00 11.55           O  
ATOM    575  CB  SER A  51       0.324  33.048 137.714  1.00 11.80           C  
ATOM    576  OG  SER A  51      -0.798  32.468 137.095  1.00 12.53           O  
ATOM    577  H   SER A  51       0.321  30.072 138.485  1.00  0.00           H  
ATOM    578  HA  SER A  51       1.695  32.582 139.289  1.00  0.00           H  
ATOM    579 1HB  SER A  51       0.082  34.042 138.089  1.00  0.00           H  
ATOM    580 2HB  SER A  51       1.140  33.157 137.001  1.00  0.00           H  
ATOM    581  HG  SER A  51      -0.978  31.658 137.578  1.00  0.00           H  
ATOM    582  N   SER A  52      -0.669  33.284 140.451  1.00 11.68           N  
ATOM    583  CA  SER A  52      -1.537  33.313 141.631  1.00 12.35           C  
ATOM    584  C   SER A  52      -2.641  34.332 141.579  1.00 12.25           C  
ATOM    585  O   SER A  52      -3.244  34.614 142.626  1.00 12.85           O  
ATOM    586  CB  SER A  52      -0.688  33.551 142.880  1.00 11.77           C  
ATOM    587  OG  SER A  52       0.262  32.525 142.967  1.00 12.12           O  
ATOM    588  H   SER A  52      -0.352  34.156 140.052  1.00  0.00           H  
ATOM    589  HA  SER A  52      -2.037  32.347 141.717  1.00  0.00           H  
ATOM    590 1HB  SER A  52      -0.206  34.526 142.812  1.00  0.00           H  
ATOM    591 2HB  SER A  52      -1.331  33.565 143.759  1.00  0.00           H  
ATOM    592  HG  SER A  52       0.108  31.957 142.208  1.00  0.00           H  
ATOM    593  N   ASN A  53      -2.916  34.850 140.375  1.00 12.01           N  
ATOM    594  CA  ASN A  53      -4.025  35.775 140.153  1.00 12.42           C  
ATOM    595  C   ASN A  53      -5.156  35.164 139.334  1.00 12.54           C  
ATOM    596  O   ASN A  53      -4.923  34.442 138.358  1.00 12.85           O  
ATOM    597  CB  ASN A  53      -3.542  37.079 139.500  1.00 11.90           C  
ATOM    598  CG  ASN A  53      -2.865  38.022 140.505  1.00 12.13           C  
ATOM    599  OD1 ASN A  53      -1.688  37.886 140.791  1.00 11.86           O  
ATOM    600  ND2 ASN A  53      -3.606  39.017 140.996  1.00 12.12           N  
ATOM    601  H   ASN A  53      -2.331  34.587 139.595  1.00  0.00           H  
ATOM    602  HA  ASN A  53      -4.469  36.021 141.119  1.00  0.00           H  
ATOM    603 1HB  ASN A  53      -2.835  36.847 138.702  1.00  0.00           H  
ATOM    604 2HB  ASN A  53      -4.389  37.595 139.047  1.00  0.00           H  
ATOM    605 1HD2 ASN A  53      -3.210  39.658 141.654  1.00  0.00           H  
ATOM    606 2HD2 ASN A  53      -4.557  39.122 140.706  1.00  0.00           H  
ATOM    607  N   PHE A  54      -6.376  35.473 139.737  1.00 12.84           N  
ATOM    608  CA  PHE A  54      -7.585  35.154 138.960  1.00 13.49           C  
ATOM    609  C   PHE A  54      -7.961  36.409 138.191  1.00 13.78           C  
ATOM    610  O   PHE A  54      -8.264  37.410 138.812  1.00 12.61           O  
ATOM    611  CB  PHE A  54      -8.740  34.804 139.910  1.00 13.76           C  
ATOM    612  CG  PHE A  54     -10.053  34.530 139.202  1.00 14.86           C  
ATOM    613  CD1 PHE A  54     -10.098  33.698 138.072  1.00 15.13           C  
ATOM    614  CD2 PHE A  54     -11.246  35.096 139.665  1.00 15.45           C  
ATOM    615  CE1 PHE A  54     -11.312  33.443 137.426  1.00 16.86           C  
ATOM    616  CE2 PHE A  54     -12.468  34.831 139.030  1.00 16.12           C  
ATOM    617  CZ  PHE A  54     -12.498  34.003 137.904  1.00 16.35           C  
ATOM    618  H   PHE A  54      -6.472  35.951 140.622  1.00  0.00           H  
ATOM    619  HA  PHE A  54      -7.373  34.290 138.328  1.00  0.00           H  
ATOM    620 1HB  PHE A  54      -8.477  33.922 140.492  1.00  0.00           H  
ATOM    621 2HB  PHE A  54      -8.896  35.624 140.610  1.00  0.00           H  
ATOM    622  HD1 PHE A  54      -9.175  33.251 137.703  1.00  0.00           H  
ATOM    623  HD2 PHE A  54     -11.217  35.742 140.543  1.00  0.00           H  
ATOM    624  HE1 PHE A  54     -11.335  32.803 136.544  1.00  0.00           H  
ATOM    625  HE2 PHE A  54     -13.392  35.268 139.409  1.00  0.00           H  
ATOM    626  HZ  PHE A  54     -13.441  33.796 137.400  1.00  0.00           H  
ATOM    627  N   ALA A  55      -7.896  36.372 136.849  1.00 13.81           N  
ATOM    628  CA  ALA A  55      -8.161  37.549 136.021  1.00 13.87           C  
ATOM    629  C   ALA A  55      -8.925  37.160 134.782  1.00 13.83           C  
ATOM    630  O   ALA A  55      -8.712  36.105 134.229  1.00 12.87           O  
ATOM    631  CB  ALA A  55      -6.875  38.232 135.582  1.00 14.14           C  
ATOM    632  H   ALA A  55      -7.656  35.499 136.401  1.00  0.00           H  
ATOM    633  HA  ALA A  55      -8.738  38.258 136.615  1.00  0.00           H  
ATOM    634 1HB  ALA A  55      -7.115  39.101 134.969  1.00  0.00           H  
ATOM    635 2HB  ALA A  55      -6.314  38.551 136.461  1.00  0.00           H  
ATOM    636 3HB  ALA A  55      -6.273  37.535 135.002  1.00  0.00           H  
ATOM    637  N   VAL A  56      -9.824  38.040 134.358  1.00 14.43           N  
ATOM    638  CA  VAL A  56     -10.648  37.786 133.185  1.00 14.11           C  
ATOM    639  C   VAL A  56     -10.579  38.980 132.251  1.00 13.78           C  
ATOM    640  O   VAL A  56     -10.379  40.116 132.683  1.00 14.14           O  
ATOM    641  CB  VAL A  56     -12.116  37.443 133.556  1.00 14.59           C  
ATOM    642  CG1 VAL A  56     -12.172  36.185 134.421  1.00 15.07           C  
ATOM    643  CG2 VAL A  56     -12.801  38.608 134.265  1.00 14.39           C  
ATOM    644  H   VAL A  56      -9.939  38.908 134.862  1.00  0.00           H  
ATOM    645  HA  VAL A  56     -10.233  36.932 132.649  1.00  0.00           H  
ATOM    646  HB  VAL A  56     -12.668  37.216 132.644  1.00  0.00           H  
ATOM    647 1HG1 VAL A  56     -13.209  35.961 134.670  1.00  0.00           H  
ATOM    648 2HG1 VAL A  56     -11.742  35.347 133.873  1.00  0.00           H  
ATOM    649 3HG1 VAL A  56     -11.606  36.349 135.338  1.00  0.00           H  
ATOM    650 1HG2 VAL A  56     -13.827  38.333 134.509  1.00  0.00           H  
ATOM    651 2HG2 VAL A  56     -12.260  38.845 135.182  1.00  0.00           H  
ATOM    652 3HG2 VAL A  56     -12.805  39.480 133.611  1.00  0.00           H  
ATOM    653  N   ALA A  57     -10.739  38.725 130.963  1.00 13.73           N  
ATOM    654  CA  ALA A  57     -10.876  39.818 130.023  1.00 13.71           C  
ATOM    655  C   ALA A  57     -12.076  40.666 130.447  1.00 14.41           C  
ATOM    656  O   ALA A  57     -13.133  40.145 130.789  1.00 14.38           O  
ATOM    657  CB  ALA A  57     -11.024  39.311 128.606  1.00 13.46           C  
ATOM    658  H   ALA A  57     -10.768  37.775 130.621  1.00  0.00           H  
ATOM    659  HA  ALA A  57      -9.974  40.427 130.078  1.00  0.00           H  
ATOM    660 1HB  ALA A  57     -11.125  40.157 127.926  1.00  0.00           H  
ATOM    661 2HB  ALA A  57     -10.143  38.729 128.334  1.00  0.00           H  
ATOM    662 3HB  ALA A  57     -11.910  38.682 128.536  1.00  0.00           H  
ATOM    663  N   GLY A  58     -11.877  41.973 130.472  1.00 15.76           N  
ATOM    664  CA  GLY A  58     -12.906  42.867 130.915  1.00 17.87           C  
ATOM    665  C   GLY A  58     -13.326  43.773 129.792  1.00 18.81           C  
ATOM    666  O   GLY A  58     -14.163  44.621 129.984  1.00 21.19           O  
ATOM    667  H   GLY A  58     -10.989  42.353 130.176  1.00  0.00           H  
ATOM    668 1HA  GLY A  58     -13.759  42.291 131.273  1.00  0.00           H  
ATOM    669 2HA  GLY A  58     -12.540  43.455 131.756  1.00  0.00           H  
ATOM    670  N   THR A  59     -12.702  43.623 128.634  1.00 19.66           N  
ATOM    671  CA  THR A  59     -13.042  44.408 127.460  1.00 20.19           C  
ATOM    672  C   THR A  59     -12.831  43.478 126.261  1.00 21.21           C  
ATOM    673  O   THR A  59     -12.182  42.431 126.401  1.00 20.51           O  
ATOM    674  CB  THR A  59     -12.120  45.639 127.306  1.00 21.83           C  
ATOM    675  OG1 THR A  59     -10.812  45.198 126.914  1.00 24.18           O  
ATOM    676  CG2 THR A  59     -12.003  46.427 128.637  1.00 22.26           C  
ATOM    677  H   THR A  59     -11.964  42.937 128.570  1.00  0.00           H  
ATOM    678  HA  THR A  59     -14.066  44.766 127.568  1.00  0.00           H  
ATOM    679  HB  THR A  59     -12.523  46.302 126.541  1.00  0.00           H  
ATOM    680  HG1 THR A  59     -10.807  44.241 126.837  1.00  0.00           H  
ATOM    681 1HG2 THR A  59     -11.348  47.286 128.495  1.00  0.00           H  
ATOM    682 2HG2 THR A  59     -12.991  46.770 128.945  1.00  0.00           H  
ATOM    683 3HG2 THR A  59     -11.588  45.779 129.408  1.00  0.00           H  
ATOM    684  N   PRO A  60     -13.364  43.846 125.076  1.00 21.56           N  
ATOM    685  CA  PRO A  60     -13.096  43.039 123.877  1.00 21.41           C  
ATOM    686  C   PRO A  60     -11.612  42.885 123.554  1.00 21.85           C  
ATOM    687  O   PRO A  60     -10.795  43.771 123.859  1.00 21.11           O  
ATOM    688  CB  PRO A  60     -13.772  43.843 122.770  1.00 21.46           C  
ATOM    689  CG  PRO A  60     -14.912  44.503 123.464  1.00 21.01           C  
ATOM    690  CD  PRO A  60     -14.364  44.896 124.808  1.00 21.15           C  
ATOM    691  HA  PRO A  60     -13.567  42.052 123.993  1.00  0.00           H  
ATOM    692 1HB  PRO A  60     -13.058  44.558 122.335  1.00  0.00           H  
ATOM    693 2HB  PRO A  60     -14.090  43.172 121.958  1.00  0.00           H  
ATOM    694 1HG  PRO A  60     -15.261  45.369 122.882  1.00  0.00           H  
ATOM    695 2HG  PRO A  60     -15.762  43.809 123.542  1.00  0.00           H  
ATOM    696 1HD  PRO A  60     -13.902  45.892 124.739  1.00  0.00           H  
ATOM    697 2HD  PRO A  60     -15.176  44.896 125.550  1.00  0.00           H  
ATOM    698  N   HIS A  61     -11.283  41.766 122.921  1.00 22.33           N  
ATOM    699  CA  HIS A  61      -9.963  41.543 122.368  1.00 23.71           C  
ATOM    700  C   HIS A  61     -10.094  40.679 121.115  1.00 23.99           C  
ATOM    701  O   HIS A  61     -10.967  39.832 121.048  1.00 24.82           O  
ATOM    702  CB  HIS A  61      -9.099  40.810 123.384  1.00 21.99           C  
ATOM    703  CG  HIS A  61      -7.653  40.756 123.016  1.00 22.45           C  
ATOM    704  ND1 HIS A  61      -7.138  39.823 122.140  1.00 22.71           N  
ATOM    705  CD2 HIS A  61      -6.605  41.511 123.421  1.00 21.53           C  
ATOM    706  CE1 HIS A  61      -5.838  40.019 122.009  1.00 21.52           C  
ATOM    707  NE2 HIS A  61      -5.492  41.038 122.773  1.00 21.55           N  
ATOM    708  H   HIS A  61     -11.985  41.046 122.825  1.00  0.00           H  
ATOM    709  HA  HIS A  61      -9.496  42.502 122.143  1.00  0.00           H  
ATOM    710 1HB  HIS A  61      -9.186  41.298 124.355  1.00  0.00           H  
ATOM    711 2HB  HIS A  61      -9.460  39.788 123.498  1.00  0.00           H  
ATOM    712  HD2 HIS A  61      -6.640  42.346 124.121  1.00  0.00           H  
ATOM    713  HE1 HIS A  61      -5.166  39.438 121.377  1.00  0.00           H  
ATOM    714  HE2 HIS A  61      -4.560  41.414 122.870  1.00  0.00           H  
ATOM    715  N   SER A  62      -9.213  40.884 120.140  1.00 24.88           N  
ATOM    716  CA  SER A  62      -9.204  40.062 118.912  1.00 27.17           C  
ATOM    717  C   SER A  62      -9.309  38.546 119.111  1.00 26.57           C  
ATOM    718  O   SER A  62      -9.928  37.871 118.284  1.00 26.39           O  
ATOM    719  CB  SER A  62      -7.961  40.360 118.081  1.00 27.91           C  
ATOM    720  OG  SER A  62      -7.935  41.726 117.739  1.00 32.77           O  
ATOM    721  H   SER A  62      -8.532  41.622 120.243  1.00  0.00           H  
ATOM    722  HA  SER A  62     -10.087  40.312 118.322  1.00  0.00           H  
ATOM    723 1HB  SER A  62      -7.071  40.096 118.651  1.00  0.00           H  
ATOM    724 2HB  SER A  62      -7.969  39.745 117.182  1.00  0.00           H  
ATOM    725  HG  SER A  62      -8.723  42.111 118.129  1.00  0.00           H  
ATOM    726  N   TYR A  63      -8.721  38.018 120.189  1.00 24.71           N  
ATOM    727  CA  TYR A  63      -8.579  36.565 120.370  1.00 23.89           C  
ATOM    728  C   TYR A  63      -9.481  35.964 121.436  1.00 25.56           C  
ATOM    729  O   TYR A  63      -9.268  34.840 121.901  1.00 26.23           O  
ATOM    730  CB  TYR A  63      -7.116  36.198 120.596  1.00 26.55           C  
ATOM    731  CG  TYR A  63      -6.251  36.667 119.446  1.00 26.88           C  
ATOM    732  CD1 TYR A  63      -6.710  36.562 118.130  1.00 27.95           C  
ATOM    733  CD2 TYR A  63      -4.998  37.238 119.663  1.00 28.36           C  
ATOM    734  CE1 TYR A  63      -5.949  37.011 117.064  1.00 29.38           C  
ATOM    735  CE2 TYR A  63      -4.216  37.677 118.597  1.00 28.47           C  
ATOM    736  CZ  TYR A  63      -4.707  37.562 117.306  1.00 28.60           C  
ATOM    737  OH  TYR A  63      -3.972  37.991 116.239  1.00 28.78           O  
ATOM    738  H   TYR A  63      -8.364  38.640 120.900  1.00  0.00           H  
ATOM    739  HA  TYR A  63      -8.928  36.068 119.465  1.00  0.00           H  
ATOM    740 1HB  TYR A  63      -6.766  36.651 121.525  1.00  0.00           H  
ATOM    741 2HB  TYR A  63      -7.025  35.118 120.704  1.00  0.00           H  
ATOM    742  HD1 TYR A  63      -7.685  36.119 117.927  1.00  0.00           H  
ATOM    743  HD2 TYR A  63      -4.616  37.345 120.678  1.00  0.00           H  
ATOM    744  HE1 TYR A  63      -6.328  36.918 116.047  1.00  0.00           H  
ATOM    745  HE2 TYR A  63      -3.230  38.104 118.784  1.00  0.00           H  
ATOM    746  HH  TYR A  63      -3.137  38.348 116.550  1.00  0.00           H  
ATOM    747  N   ILE A  64     -10.524  36.703 121.777  1.00 24.32           N  
ATOM    748  CA  ILE A  64     -11.535  36.218 122.710  1.00 26.64           C  
ATOM    749  C   ILE A  64     -12.919  36.487 122.130  1.00 27.67           C  
ATOM    750  O   ILE A  64     -13.104  37.449 121.378  1.00 25.84           O  
ATOM    751  CB  ILE A  64     -11.372  36.883 124.092  1.00 25.21           C  
ATOM    752  CG1 ILE A  64     -11.686  38.376 123.994  1.00 25.72           C  
ATOM    753  CG2 ILE A  64      -9.949  36.695 124.615  1.00 23.32           C  
ATOM    754  CD1 ILE A  64     -12.025  39.022 125.317  1.00 27.70           C  
ATOM    755  H   ILE A  64     -10.623  37.627 121.381  1.00  0.00           H  
ATOM    756  HA  ILE A  64     -11.409  35.142 122.828  1.00  0.00           H  
ATOM    757  HB  ILE A  64     -12.069  36.432 124.797  1.00  0.00           H  
ATOM    758 1HG1 ILE A  64     -10.830  38.900 123.570  1.00  0.00           H  
ATOM    759 2HG1 ILE A  64     -12.529  38.527 123.319  1.00  0.00           H  
ATOM    760 1HG2 ILE A  64      -9.854  37.172 125.590  1.00  0.00           H  
ATOM    761 2HG2 ILE A  64      -9.734  35.631 124.709  1.00  0.00           H  
ATOM    762 3HG2 ILE A  64      -9.243  37.149 123.919  1.00  0.00           H  
ATOM    763 1HD1 ILE A  64     -12.235  40.080 125.162  1.00  0.00           H  
ATOM    764 2HD1 ILE A  64     -12.903  38.537 125.745  1.00  0.00           H  
ATOM    765 3HD1 ILE A  64     -11.183  38.916 125.999  1.00  0.00           H  
ATOM    766  N   ASP A  65     -13.875  35.625 122.469  1.00 33.61           N  
ATOM    767  CA  ASP A  65     -15.264  35.747 121.996  1.00 38.06           C  
ATOM    768  C   ASP A  65     -16.112  36.555 122.939  1.00 37.46           C  
ATOM    769  O   ASP A  65     -17.097  37.161 122.536  1.00 39.37           O  
ATOM    770  CB  ASP A  65     -15.911  34.364 121.849  1.00 44.45           C  
ATOM    771  CG  ASP A  65     -15.414  33.617 120.634  1.00 51.07           C  
ATOM    772  OD1 ASP A  65     -14.904  34.272 119.697  1.00 51.24           O  
ATOM    773  OD2 ASP A  65     -15.522  32.369 120.620  1.00 58.53           O  
ATOM    774  H   ASP A  65     -13.628  34.857 123.077  1.00  0.00           H  
ATOM    775  HA  ASP A  65     -15.256  36.231 121.019  1.00  0.00           H  
ATOM    776 1HB  ASP A  65     -15.702  33.768 122.738  1.00  0.00           H  
ATOM    777 2HB  ASP A  65     -16.993  34.474 121.776  1.00  0.00           H  
ATOM    778  N   THR A  66     -15.753  36.533 124.212  1.00 34.12           N  
ATOM    779  CA  THR A  66     -16.549  37.219 125.206  1.00 33.24           C  
ATOM    780  C   THR A  66     -15.682  37.660 126.348  1.00 30.64           C  
ATOM    781  O   THR A  66     -14.544  37.215 126.490  1.00 31.37           O  
ATOM    782  CB  THR A  66     -17.724  36.368 125.737  1.00 35.74           C  
ATOM    783  OG1 THR A  66     -18.462  37.136 126.703  1.00 37.64           O  
ATOM    784  CG2 THR A  66     -17.237  35.055 126.356  1.00 34.88           C  
ATOM    785  H   THR A  66     -14.922  36.039 124.503  1.00  0.00           H  
ATOM    786  HA  THR A  66     -16.975  38.113 124.751  1.00  0.00           H  
ATOM    787  HB  THR A  66     -18.404  36.134 124.918  1.00  0.00           H  
ATOM    788  HG1 THR A  66     -18.058  38.002 126.799  1.00  0.00           H  
ATOM    789 1HG2 THR A  66     -18.092  34.484 126.718  1.00  0.00           H  
ATOM    790 2HG2 THR A  66     -16.704  34.474 125.604  1.00  0.00           H  
ATOM    791 3HG2 THR A  66     -16.568  35.271 127.188  1.00  0.00           H  
ATOM    792  N   TYR A  67     -16.231  38.548 127.156  1.00 28.50           N  
ATOM    793  CA  TYR A  67     -15.482  39.098 128.259  1.00 26.95           C  
ATOM    794  C   TYR A  67     -16.437  39.318 129.401  1.00 25.42           C  
ATOM    795  O   TYR A  67     -17.658  39.172 129.243  1.00 24.56           O  
ATOM    796  CB  TYR A  67     -14.796  40.401 127.839  1.00 25.81           C  
ATOM    797  CG  TYR A  67     -15.739  41.517 127.388  1.00 27.40           C  
ATOM    798  CD1 TYR A  67     -16.152  41.610 126.056  1.00 27.77           C  
ATOM    799  CD2 TYR A  67     -16.173  42.494 128.281  1.00 27.89           C  
ATOM    800  CE1 TYR A  67     -16.991  42.624 125.641  1.00 29.41           C  
ATOM    801  CE2 TYR A  67     -17.015  43.515 127.872  1.00 30.24           C  
ATOM    802  CZ  TYR A  67     -17.412  43.571 126.550  1.00 29.92           C  
ATOM    803  OH  TYR A  67     -18.238  44.574 126.119  1.00 32.70           O  
ATOM    804  H   TYR A  67     -17.183  38.851 127.008  1.00  0.00           H  
ATOM    805  HA  TYR A  67     -14.717  38.378 128.551  1.00  0.00           H  
ATOM    806 1HB  TYR A  67     -14.207  40.787 128.672  1.00  0.00           H  
ATOM    807 2HB  TYR A  67     -14.109  40.202 127.017  1.00  0.00           H  
ATOM    808  HD1 TYR A  67     -15.811  40.875 125.327  1.00  0.00           H  
ATOM    809  HD2 TYR A  67     -15.849  42.464 129.321  1.00  0.00           H  
ATOM    810  HE1 TYR A  67     -17.303  42.681 124.598  1.00  0.00           H  
ATOM    811  HE2 TYR A  67     -17.355  44.262 128.590  1.00  0.00           H  
ATOM    812  HH  TYR A  67     -18.448  45.153 126.856  1.00  0.00           H  
ATOM    813  N   PHE A  68     -15.888  39.655 130.556  1.00 22.71           N  
ATOM    814  CA  PHE A  68     -16.711  39.898 131.710  1.00 22.98           C  
ATOM    815  C   PHE A  68     -17.030  41.373 131.778  1.00 23.85           C  
ATOM    816  O   PHE A  68     -16.131  42.201 131.822  1.00 23.61           O  
ATOM    817  CB  PHE A  68     -16.014  39.450 132.995  1.00 24.01           C  
ATOM    818  CG  PHE A  68     -16.847  39.651 134.230  1.00 23.81           C  
ATOM    819  CD1 PHE A  68     -18.090  39.021 134.354  1.00 24.35           C  
ATOM    820  CD2 PHE A  68     -16.398  40.462 135.271  1.00 24.63           C  
ATOM    821  CE1 PHE A  68     -18.862  39.195 135.496  1.00 24.07           C  
ATOM    822  CE2 PHE A  68     -17.172  40.646 136.412  1.00 24.75           C  
ATOM    823  CZ  PHE A  68     -18.402  40.005 136.525  1.00 24.51           C  
ATOM    824  H   PHE A  68     -14.885  39.745 130.639  1.00  0.00           H  
ATOM    825  HA  PHE A  68     -17.633  39.325 131.604  1.00  0.00           H  
ATOM    826 1HB  PHE A  68     -15.760  38.393 132.921  1.00  0.00           H  
ATOM    827 2HB  PHE A  68     -15.083  40.003 133.116  1.00  0.00           H  
ATOM    828  HD1 PHE A  68     -18.449  38.388 133.542  1.00  0.00           H  
ATOM    829  HD2 PHE A  68     -15.434  40.964 135.180  1.00  0.00           H  
ATOM    830  HE1 PHE A  68     -19.827  38.695 135.582  1.00  0.00           H  
ATOM    831  HE2 PHE A  68     -16.818  41.291 137.216  1.00  0.00           H  
ATOM    832  HZ  PHE A  68     -19.003  40.142 137.423  1.00  0.00           H  
ATOM    833  N   ASP A  69     -18.324  41.683 131.764  1.00 25.49           N  
ATOM    834  CA  ASP A  69     -18.808  43.047 131.904  1.00 27.72           C  
ATOM    835  C   ASP A  69     -19.289  43.280 133.323  1.00 26.57           C  
ATOM    836  O   ASP A  69     -20.358  42.796 133.714  1.00 29.07           O  
ATOM    837  CB  ASP A  69     -19.952  43.312 130.934  1.00 29.46           C  
ATOM    838  CG  ASP A  69     -20.388  44.760 130.938  1.00 31.31           C  
ATOM    839  OD1 ASP A  69     -19.873  45.553 131.746  1.00 32.66           O  
ATOM    840  OD2 ASP A  69     -21.241  45.119 130.115  1.00 32.91           O  
ATOM    841  H   ASP A  69     -18.991  40.933 131.651  1.00  0.00           H  
ATOM    842  HA  ASP A  69     -17.990  43.730 131.672  1.00  0.00           H  
ATOM    843 1HB  ASP A  69     -19.644  43.039 129.925  1.00  0.00           H  
ATOM    844 2HB  ASP A  69     -20.805  42.685 131.197  1.00  0.00           H  
ATOM    845  N   THR A  70     -18.505  44.048 134.072  1.00 27.15           N  
ATOM    846  CA  THR A  70     -18.787  44.360 135.479  1.00 29.20           C  
ATOM    847  C   THR A  70     -20.107  45.127 135.677  1.00 30.80           C  
ATOM    848  O   THR A  70     -20.797  44.931 136.684  1.00 30.69           O  
ATOM    849  CB  THR A  70     -17.636  45.166 136.123  1.00 27.44           C  
ATOM    850  OG1 THR A  70     -17.479  46.409 135.432  1.00 29.67           O  
ATOM    851  CG2 THR A  70     -16.306  44.398 136.032  1.00 27.56           C  
ATOM    852  H   THR A  70     -17.676  44.430 133.640  1.00  0.00           H  
ATOM    853  HA  THR A  70     -18.893  43.423 136.027  1.00  0.00           H  
ATOM    854  HB  THR A  70     -17.865  45.353 137.172  1.00  0.00           H  
ATOM    855  HG1 THR A  70     -18.124  46.464 134.723  1.00  0.00           H  
ATOM    856 1HG2 THR A  70     -15.513  44.987 136.493  1.00  0.00           H  
ATOM    857 2HG2 THR A  70     -16.400  43.445 136.553  1.00  0.00           H  
ATOM    858 3HG2 THR A  70     -16.062  44.217 134.986  1.00  0.00           H  
ATOM    859  N   GLU A  71     -20.460  45.987 134.725  1.00 34.17           N  
ATOM    860  CA  GLU A  71     -21.663  46.817 134.872  1.00 35.24           C  
ATOM    861  C   GLU A  71     -22.953  46.021 134.740  1.00 35.43           C  
ATOM    862  O   GLU A  71     -24.025  46.512 135.093  1.00 36.16           O  
ATOM    863  CB  GLU A  71     -21.632  47.999 133.909  1.00 40.02           C  
ATOM    864  CG  GLU A  71     -20.666  49.101 134.335  1.00 46.34           C  
ATOM    865  CD  GLU A  71     -20.340  50.089 133.213  1.00 53.34           C  
ATOM    866  OE1 GLU A  71     -20.417  49.708 132.019  1.00 52.83           O  
ATOM    867  OE2 GLU A  71     -20.003  51.261 133.524  1.00 58.49           O  
ATOM    868  H   GLU A  71     -19.900  46.076 133.889  1.00  0.00           H  
ATOM    869  HA  GLU A  71     -21.694  47.204 135.891  1.00  0.00           H  
ATOM    870 1HB  GLU A  71     -21.343  47.652 132.917  1.00  0.00           H  
ATOM    871 2HB  GLU A  71     -22.631  48.429 133.828  1.00  0.00           H  
ATOM    872 1HG  GLU A  71     -21.104  49.652 135.167  1.00  0.00           H  
ATOM    873 2HG  GLU A  71     -19.741  48.644 134.684  1.00  0.00           H  
ATOM    874  N   ARG A  72     -22.849  44.789 134.250  1.00 34.76           N  
ATOM    875  CA  ARG A  72     -24.006  43.908 134.146  1.00 35.35           C  
ATOM    876  C   ARG A  72     -24.167  42.945 135.330  1.00 34.55           C  
ATOM    877  O   ARG A  72     -25.166  42.220 135.411  1.00 31.97           O  
ATOM    878  CB  ARG A  72     -23.977  43.137 132.829  1.00 37.37           C  
ATOM    879  CG  ARG A  72     -24.477  43.950 131.642  1.00 43.66           C  
ATOM    880  CD  ARG A  72     -25.130  43.072 130.580  1.00 46.71           C  
ATOM    881  NE  ARG A  72     -24.159  42.221 129.891  1.00 52.96           N  
ATOM    882  CZ  ARG A  72     -23.948  40.928 130.155  1.00 56.90           C  
ATOM    883  NH1 ARG A  72     -24.637  40.299 131.107  1.00 59.40           N  
ATOM    884  NH2 ARG A  72     -23.039  40.254 129.464  1.00 57.91           N  
ATOM    885  H   ARG A  72     -21.947  44.455 133.942  1.00  0.00           H  
ATOM    886  HA  ARG A  72     -24.909  44.518 134.172  1.00  0.00           H  
ATOM    887 1HB  ARG A  72     -22.959  42.813 132.620  1.00  0.00           H  
ATOM    888 2HB  ARG A  72     -24.593  42.242 132.918  1.00  0.00           H  
ATOM    889 1HG  ARG A  72     -25.216  44.676 131.983  1.00  0.00           H  
ATOM    890 2HG  ARG A  72     -23.639  44.474 131.181  1.00  0.00           H  
ATOM    891 1HD  ARG A  72     -25.873  42.426 131.048  1.00  0.00           H  
ATOM    892 2HD  ARG A  72     -25.615  43.702 129.835  1.00  0.00           H  
ATOM    893  HE  ARG A  72     -23.603  42.641 129.158  1.00  0.00           H  
ATOM    894 1HH1 ARG A  72     -25.332  40.800 131.642  1.00  0.00           H  
ATOM    895 2HH1 ARG A  72     -24.464  39.322 131.293  1.00  0.00           H  
ATOM    896 1HH2 ARG A  72     -22.508  40.718 128.740  1.00  0.00           H  
ATOM    897 2HH2 ARG A  72     -22.877  39.278 129.661  1.00  0.00           H  
ATOM    898  N   SER A  73     -23.193  42.934 136.242  1.00 30.42           N  
ATOM    899  CA  SER A  73     -23.284  42.109 137.451  1.00 28.48           C  
ATOM    900  C   SER A  73     -23.674  42.916 138.685  1.00 27.05           C  
ATOM    901  O   SER A  73     -22.976  43.856 139.074  1.00 28.53           O  
ATOM    902  CB  SER A  73     -21.966  41.389 137.743  1.00 26.57           C  
ATOM    903  OG  SER A  73     -22.026  40.820 139.040  1.00 25.02           O  
ATOM    904  H   SER A  73     -22.374  43.507 136.098  1.00  0.00           H  
ATOM    905  HA  SER A  73     -24.056  41.353 137.297  1.00  0.00           H  
ATOM    906 1HB  SER A  73     -21.799  40.617 136.992  1.00  0.00           H  
ATOM    907 2HB  SER A  73     -21.141  42.097 137.672  1.00  0.00           H  
ATOM    908  HG  SER A  73     -22.892  41.045 139.388  1.00  0.00           H  
ATOM    909  N   SER A  74     -24.768  42.522 139.329  1.00 29.01           N  
ATOM    910  CA  SER A  74     -25.273  43.256 140.503  1.00 27.87           C  
ATOM    911  C   SER A  74     -24.457  43.010 141.770  1.00 28.49           C  
ATOM    912  O   SER A  74     -24.549  43.767 142.734  1.00 29.63           O  
ATOM    913  CB  SER A  74     -26.748  42.923 140.755  1.00 27.90           C  
ATOM    914  OG  SER A  74     -26.937  41.523 140.858  1.00 29.81           O  
ATOM    915  H   SER A  74     -25.265  41.703 139.009  1.00  0.00           H  
ATOM    916  HA  SER A  74     -25.187  44.326 140.306  1.00  0.00           H  
ATOM    917 1HB  SER A  74     -27.079  43.408 141.673  1.00  0.00           H  
ATOM    918 2HB  SER A  74     -27.354  43.317 139.940  1.00  0.00           H  
ATOM    919  HG  SER A  74     -26.069  41.129 140.740  1.00  0.00           H  
ATOM    920  N   THR A  75     -23.648  41.959 141.771  1.00 26.97           N  
ATOM    921  CA  THR A  75     -22.880  41.592 142.960  1.00 25.65           C  
ATOM    922  C   THR A  75     -21.406  42.017 142.894  1.00 24.76           C  
ATOM    923  O   THR A  75     -20.644  41.789 143.828  1.00 25.63           O  
ATOM    924  CB  THR A  75     -22.993  40.080 143.219  1.00 26.58           C  
ATOM    925  OG1 THR A  75     -22.963  39.386 141.965  1.00 26.95           O  
ATOM    926  CG2 THR A  75     -24.332  39.756 143.911  1.00 28.27           C  
ATOM    927  H   THR A  75     -23.558  41.399 140.935  1.00  0.00           H  
ATOM    928  HA  THR A  75     -23.292  42.127 143.816  1.00  0.00           H  
ATOM    929  HB  THR A  75     -22.170  39.758 143.857  1.00  0.00           H  
ATOM    930  HG1 THR A  75     -22.879  40.022 141.250  1.00  0.00           H  
ATOM    931 1HG2 THR A  75     -24.399  38.683 144.089  1.00  0.00           H  
ATOM    932 2HG2 THR A  75     -24.388  40.286 144.862  1.00  0.00           H  
ATOM    933 3HG2 THR A  75     -25.157  40.070 143.272  1.00  0.00           H  
ATOM    934  N   TYR A  76     -21.000  42.641 141.799  1.00 21.78           N  
ATOM    935  CA  TYR A  76     -19.609  43.037 141.641  1.00 20.10           C  
ATOM    936  C   TYR A  76     -19.288  44.236 142.504  1.00 21.86           C  
ATOM    937  O   TYR A  76     -20.073  45.191 142.563  1.00 22.43           O  
ATOM    938  CB  TYR A  76     -19.297  43.394 140.184  1.00 18.22           C  
ATOM    939  CG  TYR A  76     -17.911  43.994 140.008  1.00 17.02           C  
ATOM    940  CD1 TYR A  76     -16.799  43.168 139.799  1.00 16.11           C  
ATOM    941  CD2 TYR A  76     -17.712  45.381 140.040  1.00 16.63           C  
ATOM    942  CE1 TYR A  76     -15.530  43.701 139.651  1.00 15.56           C  
ATOM    943  CE2 TYR A  76     -16.433  45.933 139.898  1.00 16.16           C  
ATOM    944  CZ  TYR A  76     -15.350  45.073 139.698  1.00 16.31           C  
ATOM    945  OH  TYR A  76     -14.079  45.559 139.540  1.00 15.75           O  
ATOM    946  H   TYR A  76     -21.657  42.848 141.061  1.00  0.00           H  
ATOM    947  HA  TYR A  76     -18.975  42.198 141.931  1.00  0.00           H  
ATOM    948 1HB  TYR A  76     -19.372  42.498 139.566  1.00  0.00           H  
ATOM    949 2HB  TYR A  76     -20.035  44.107 139.818  1.00  0.00           H  
ATOM    950  HD1 TYR A  76     -16.925  42.086 139.751  1.00  0.00           H  
ATOM    951  HD2 TYR A  76     -18.561  46.050 140.178  1.00  0.00           H  
ATOM    952  HE1 TYR A  76     -14.678  43.042 139.489  1.00  0.00           H  
ATOM    953  HE2 TYR A  76     -16.297  47.014 139.945  1.00  0.00           H  
ATOM    954  HH  TYR A  76     -14.095  46.518 139.592  1.00  0.00           H  
ATOM    955  N   ARG A  77     -18.127  44.208 143.140  1.00 20.14           N  
ATOM    956  CA  ARG A  77     -17.652  45.365 143.894  1.00 22.48           C  
ATOM    957  C   ARG A  77     -16.216  45.716 143.548  1.00 21.21           C  
ATOM    958  O   ARG A  77     -15.324  44.875 143.650  1.00 20.99           O  
ATOM    959  CB  ARG A  77     -17.742  45.092 145.395  1.00 24.29           C  
ATOM    960  CG  ARG A  77     -17.614  46.334 146.265  1.00 28.99           C  
ATOM    961  CD  ARG A  77     -17.803  46.010 147.758  1.00 31.95           C  
ATOM    962  NE  ARG A  77     -16.724  45.162 148.297  1.00 36.07           N  
ATOM    963  CZ  ARG A  77     -15.545  45.607 148.739  1.00 37.32           C  
ATOM    964  NH1 ARG A  77     -15.260  46.909 148.717  1.00 37.52           N  
ATOM    965  NH2 ARG A  77     -14.639  44.746 149.193  1.00 39.21           N  
ATOM    966  H   ARG A  77     -17.557  43.375 143.106  1.00  0.00           H  
ATOM    967  HA  ARG A  77     -18.287  46.219 143.654  1.00  0.00           H  
ATOM    968 1HB  ARG A  77     -18.697  44.620 145.622  1.00  0.00           H  
ATOM    969 2HB  ARG A  77     -16.955  44.396 145.686  1.00  0.00           H  
ATOM    970 1HG  ARG A  77     -16.624  46.770 146.133  1.00  0.00           H  
ATOM    971 2HG  ARG A  77     -18.373  47.062 145.975  1.00  0.00           H  
ATOM    972 1HD  ARG A  77     -17.818  46.936 148.332  1.00  0.00           H  
ATOM    973 2HD  ARG A  77     -18.745  45.481 147.899  1.00  0.00           H  
ATOM    974  HE  ARG A  77     -16.886  44.164 148.337  1.00  0.00           H  
ATOM    975 1HH1 ARG A  77     -15.939  47.569 148.364  1.00  0.00           H  
ATOM    976 2HH1 ARG A  77     -14.366  47.236 149.053  1.00  0.00           H  
ATOM    977 1HH2 ARG A  77     -14.843  43.756 149.203  1.00  0.00           H  
ATOM    978 2HH2 ARG A  77     -13.748  45.081 149.527  1.00  0.00           H  
ATOM    979  N   SER A  78     -15.988  46.977 143.210  1.00 20.90           N  
ATOM    980  CA  SER A  78     -14.624  47.459 142.953  1.00 20.41           C  
ATOM    981  C   SER A  78     -13.866  47.515 144.272  1.00 21.09           C  
ATOM    982  O   SER A  78     -14.403  47.963 145.283  1.00 21.55           O  
ATOM    983  CB  SER A  78     -14.643  48.830 142.292  1.00 20.35           C  
ATOM    984  OG  SER A  78     -13.341  49.411 142.264  1.00 22.33           O  
ATOM    985  H   SER A  78     -16.761  47.621 143.126  1.00  0.00           H  
ATOM    986  HA  SER A  78     -14.131  46.759 142.277  1.00  0.00           H  
ATOM    987 1HB  SER A  78     -15.022  48.738 141.274  1.00  0.00           H  
ATOM    988 2HB  SER A  78     -15.322  49.486 142.835  1.00  0.00           H  
ATOM    989  HG  SER A  78     -12.758  48.773 142.682  1.00  0.00           H  
ATOM    990  N   LYS A  79     -12.629  47.028 144.278  1.00 20.86           N  
ATOM    991  CA  LYS A  79     -11.818  47.153 145.464  1.00 21.53           C  
ATOM    992  C   LYS A  79     -11.010  48.434 145.504  1.00 20.72           C  
ATOM    993  O   LYS A  79     -10.357  48.698 146.497  1.00 19.63           O  
ATOM    994  CB  LYS A  79     -10.924  45.925 145.667  1.00 23.60           C  
ATOM    995  CG  LYS A  79     -11.613  44.789 146.419  1.00 24.61           C  
ATOM    996  CD  LYS A  79     -10.570  43.730 146.721  1.00 27.81           C  
ATOM    997  CE  LYS A  79     -10.981  42.849 147.875  1.00 30.00           C  
ATOM    998  NZ  LYS A  79      -9.746  42.173 148.329  1.00 31.34           N  
ATOM    999  H   LYS A  79     -12.244  46.570 143.465  1.00  0.00           H  
ATOM   1000  HA  LYS A  79     -12.479  47.238 146.328  1.00  0.00           H  
ATOM   1001 1HB  LYS A  79     -10.599  45.547 144.697  1.00  0.00           H  
ATOM   1002 2HB  LYS A  79     -10.031  46.213 146.223  1.00  0.00           H  
ATOM   1003 1HG  LYS A  79     -12.049  45.175 147.341  1.00  0.00           H  
ATOM   1004 2HG  LYS A  79     -12.413  44.378 145.804  1.00  0.00           H  
ATOM   1005 1HD  LYS A  79     -10.419  43.105 145.839  1.00  0.00           H  
ATOM   1006 2HD  LYS A  79      -9.624  44.211 146.969  1.00  0.00           H  
ATOM   1007 1HE  LYS A  79     -11.421  43.461 148.661  1.00  0.00           H  
ATOM   1008 2HE  LYS A  79     -11.733  42.135 147.538  1.00  0.00           H  
ATOM   1009 1HZ  LYS A  79      -9.961  41.564 149.106  1.00  0.00           H  
ATOM   1010 2HZ  LYS A  79      -9.362  41.627 147.570  1.00  0.00           H  
ATOM   1011 3HZ  LYS A  79      -9.071  42.865 148.621  1.00  0.00           H  
ATOM   1012  N   GLY A  80     -11.078  49.255 144.461  1.00 20.21           N  
ATOM   1013  CA  GLY A  80     -10.409  50.564 144.514  1.00 20.51           C  
ATOM   1014  C   GLY A  80      -8.939  50.662 144.096  1.00 21.60           C  
ATOM   1015  O   GLY A  80      -8.311  51.688 144.278  1.00 21.42           O  
ATOM   1016  H   GLY A  80     -11.584  48.995 143.627  1.00  0.00           H  
ATOM   1017 1HA  GLY A  80     -10.942  51.271 143.878  1.00  0.00           H  
ATOM   1018 2HA  GLY A  80     -10.450  50.953 145.531  1.00  0.00           H  
ATOM   1019  N   PHE A  81      -8.389  49.607 143.502  1.00 21.31           N  
ATOM   1020  CA  PHE A  81      -7.024  49.667 142.993  1.00 19.62           C  
ATOM   1021  C   PHE A  81      -6.883  48.779 141.762  1.00 18.49           C  
ATOM   1022  O   PHE A  81      -7.753  47.952 141.479  1.00 16.96           O  
ATOM   1023  CB  PHE A  81      -6.031  49.255 144.085  1.00 20.12           C  
ATOM   1024  CG  PHE A  81      -6.321  47.922 144.721  1.00 20.68           C  
ATOM   1025  CD1 PHE A  81      -7.158  47.822 145.841  1.00 21.59           C  
ATOM   1026  CD2 PHE A  81      -5.713  46.764 144.244  1.00 20.62           C  
ATOM   1027  CE1 PHE A  81      -7.398  46.594 146.442  1.00 21.07           C  
ATOM   1028  CE2 PHE A  81      -5.967  45.537 144.834  1.00 19.84           C  
ATOM   1029  CZ  PHE A  81      -6.797  45.450 145.937  1.00 21.65           C  
ATOM   1030  H   PHE A  81      -8.916  48.751 143.398  1.00  0.00           H  
ATOM   1031  HA  PHE A  81      -6.811  50.694 142.695  1.00  0.00           H  
ATOM   1032 1HB  PHE A  81      -5.027  49.213 143.666  1.00  0.00           H  
ATOM   1033 2HB  PHE A  81      -6.025  50.006 144.873  1.00  0.00           H  
ATOM   1034  HD1 PHE A  81      -7.624  48.724 146.240  1.00  0.00           H  
ATOM   1035  HD2 PHE A  81      -5.057  46.825 143.375  1.00  0.00           H  
ATOM   1036  HE1 PHE A  81      -8.057  46.531 147.308  1.00  0.00           H  
ATOM   1037  HE2 PHE A  81      -5.508  44.637 144.426  1.00  0.00           H  
ATOM   1038  HZ  PHE A  81      -6.977  44.485 146.409  1.00  0.00           H  
ATOM   1039  N   ASP A  82      -5.780  48.949 141.045  1.00 18.06           N  
ATOM   1040  CA  ASP A  82      -5.530  48.202 139.817  1.00 17.62           C  
ATOM   1041  C   ASP A  82      -4.402  47.217 140.097  1.00 17.45           C  
ATOM   1042  O   ASP A  82      -3.935  47.089 141.241  1.00 16.04           O  
ATOM   1043  CB  ASP A  82      -5.113  49.152 138.699  1.00 19.05           C  
ATOM   1044  CG  ASP A  82      -3.800  49.881 138.995  1.00 20.32           C  
ATOM   1045  OD1 ASP A  82      -3.452  50.022 140.172  1.00 23.27           O  
ATOM   1046  OD2 ASP A  82      -3.113  50.326 138.056  1.00 23.52           O  
ATOM   1047  H   ASP A  82      -5.093  49.618 141.362  1.00  0.00           H  
ATOM   1048  HA  ASP A  82      -6.452  47.699 139.524  1.00  0.00           H  
ATOM   1049 1HB  ASP A  82      -5.000  48.593 137.770  1.00  0.00           H  
ATOM   1050 2HB  ASP A  82      -5.896  49.894 138.541  1.00  0.00           H  
ATOM   1051  N   VAL A  83      -3.959  46.544 139.055  1.00 15.97           N  
ATOM   1052  CA  VAL A  83      -2.911  45.549 139.192  1.00 16.37           C  
ATOM   1053  C   VAL A  83      -2.308  45.266 137.826  1.00 17.27           C  
ATOM   1054  O   VAL A  83      -3.011  45.282 136.806  1.00 17.02           O  
ATOM   1055  CB  VAL A  83      -3.479  44.240 139.806  1.00 16.77           C  
ATOM   1056  CG1 VAL A  83      -4.492  43.586 138.865  1.00 15.10           C  
ATOM   1057  CG2 VAL A  83      -2.361  43.243 140.155  1.00 15.68           C  
ATOM   1058  H   VAL A  83      -4.353  46.721 138.142  1.00  0.00           H  
ATOM   1059  HA  VAL A  83      -2.145  45.943 139.861  1.00  0.00           H  
ATOM   1060  HB  VAL A  83      -4.024  44.484 140.718  1.00  0.00           H  
ATOM   1061 1HG1 VAL A  83      -4.874  42.672 139.320  1.00  0.00           H  
ATOM   1062 2HG1 VAL A  83      -5.318  44.274 138.685  1.00  0.00           H  
ATOM   1063 3HG1 VAL A  83      -4.007  43.345 137.919  1.00  0.00           H  
ATOM   1064 1HG2 VAL A  83      -2.798  42.341 140.582  1.00  0.00           H  
ATOM   1065 2HG2 VAL A  83      -1.808  42.986 139.252  1.00  0.00           H  
ATOM   1066 3HG2 VAL A  83      -1.683  43.695 140.879  1.00  0.00           H  
ATOM   1067  N   THR A  84      -1.005  45.007 137.798  1.00 17.71           N  
ATOM   1068  CA  THR A  84      -0.375  44.527 136.571  1.00 17.93           C  
ATOM   1069  C   THR A  84       0.434  43.261 136.882  1.00 18.10           C  
ATOM   1070  O   THR A  84       1.080  43.168 137.932  1.00 17.69           O  
ATOM   1071  CB  THR A  84       0.416  45.640 135.833  1.00 17.91           C  
ATOM   1072  OG1 THR A  84       1.298  45.067 134.857  1.00 16.89           O  
ATOM   1073  CG2 THR A  84       1.216  46.501 136.804  1.00 18.35           C  
ATOM   1074  H   THR A  84      -0.438  45.139 138.623  1.00  0.00           H  
ATOM   1075  HA  THR A  84      -1.156  44.174 135.897  1.00  0.00           H  
ATOM   1076  HB  THR A  84      -0.279  46.282 135.291  1.00  0.00           H  
ATOM   1077  HG1 THR A  84       1.210  44.111 134.869  1.00  0.00           H  
ATOM   1078 1HG2 THR A  84       1.756  47.269 136.250  1.00  0.00           H  
ATOM   1079 2HG2 THR A  84       0.538  46.974 137.514  1.00  0.00           H  
ATOM   1080 3HG2 THR A  84       1.927  45.876 137.343  1.00  0.00           H  
ATOM   1081  N   VAL A  85       0.320  42.268 136.001  1.00 17.82           N  
ATOM   1082  CA  VAL A  85       0.948  40.947 136.183  1.00 18.49           C  
ATOM   1083  C   VAL A  85       1.807  40.652 134.966  1.00 19.47           C  
ATOM   1084  O   VAL A  85       1.352  40.808 133.839  1.00 19.33           O  
ATOM   1085  CB  VAL A  85      -0.088  39.816 136.450  1.00 18.38           C  
ATOM   1086  CG1 VAL A  85       0.606  38.477 136.669  1.00 19.50           C  
ATOM   1087  CG2 VAL A  85      -0.893  40.129 137.703  1.00 19.38           C  
ATOM   1088  H   VAL A  85      -0.227  42.442 135.170  1.00  0.00           H  
ATOM   1089  HA  VAL A  85       1.611  40.995 137.048  1.00  0.00           H  
ATOM   1090  HB  VAL A  85      -0.761  39.743 135.596  1.00  0.00           H  
ATOM   1091 1HG1 VAL A  85      -0.142  37.705 136.853  1.00  0.00           H  
ATOM   1092 2HG1 VAL A  85       1.184  38.217 135.782  1.00  0.00           H  
ATOM   1093 3HG1 VAL A  85       1.271  38.549 137.529  1.00  0.00           H  
ATOM   1094 1HG2 VAL A  85      -1.615  39.332 137.880  1.00  0.00           H  
ATOM   1095 2HG2 VAL A  85      -0.221  40.207 138.558  1.00  0.00           H  
ATOM   1096 3HG2 VAL A  85      -1.421  41.073 137.570  1.00  0.00           H  
ATOM   1097  N   LYS A  86       3.069  40.272 135.196  1.00 20.63           N  
ATOM   1098  CA  LYS A  86       3.936  39.863 134.096  1.00 22.78           C  
ATOM   1099  C   LYS A  86       4.291  38.392 134.243  1.00 22.45           C  
ATOM   1100  O   LYS A  86       4.705  37.967 135.314  1.00 21.09           O  
ATOM   1101  CB  LYS A  86       5.238  40.655 134.093  1.00 24.19           C  
ATOM   1102  CG  LYS A  86       5.120  42.148 133.897  1.00 27.10           C  
ATOM   1103  CD  LYS A  86       6.525  42.747 133.992  1.00 28.06           C  
ATOM   1104  CE  LYS A  86       6.544  44.206 133.554  1.00 27.61           C  
ATOM   1105  NZ  LYS A  86       7.044  44.350 132.160  1.00 25.91           N  
ATOM   1106  H   LYS A  86       3.433  40.265 136.138  1.00  0.00           H  
ATOM   1107  HA  LYS A  86       3.417  40.056 133.156  1.00  0.00           H  
ATOM   1108 1HB  LYS A  86       5.759  40.503 135.039  1.00  0.00           H  
ATOM   1109 2HB  LYS A  86       5.887  40.285 133.299  1.00  0.00           H  
ATOM   1110 1HG  LYS A  86       4.678  42.353 132.921  1.00  0.00           H  
ATOM   1111 2HG  LYS A  86       4.470  42.565 134.665  1.00  0.00           H  
ATOM   1112 1HD  LYS A  86       6.879  42.683 135.022  1.00  0.00           H  
ATOM   1113 2HD  LYS A  86       7.206  42.181 133.356  1.00  0.00           H  
ATOM   1114 1HE  LYS A  86       5.537  44.617 133.615  1.00  0.00           H  
ATOM   1115 2HE  LYS A  86       7.187  44.778 134.222  1.00  0.00           H  
ATOM   1116 1HZ  LYS A  86       7.045  45.326 131.901  1.00  0.00           H  
ATOM   1117 2HZ  LYS A  86       7.985  43.985 132.100  1.00  0.00           H  
ATOM   1118 3HZ  LYS A  86       6.443  43.836 131.532  1.00  0.00           H  
ATOM   1119  N   TYR A  87       4.158  37.644 133.149  1.00 23.75           N  
ATOM   1120  CA  TYR A  87       4.569  36.249 133.065  1.00 24.71           C  
ATOM   1121  C   TYR A  87       5.846  36.196 132.215  1.00 27.03           C  
ATOM   1122  O   TYR A  87       6.283  37.225 131.668  1.00 25.69           O  
ATOM   1123  CB  TYR A  87       3.454  35.405 132.439  1.00 24.90           C  
ATOM   1124  CG  TYR A  87       2.086  35.619 133.052  1.00 24.74           C  
ATOM   1125  CD1 TYR A  87       1.269  36.678 132.644  1.00 24.48           C  
ATOM   1126  CD2 TYR A  87       1.594  34.745 134.015  1.00 24.41           C  
ATOM   1127  CE1 TYR A  87       0.018  36.877 133.212  1.00 25.05           C  
ATOM   1128  CE2 TYR A  87       0.328  34.912 134.564  1.00 24.73           C  
ATOM   1129  CZ  TYR A  87      -0.460  35.978 134.159  1.00 23.76           C  
ATOM   1130  OH  TYR A  87      -1.693  36.147 134.722  1.00 24.81           O  
ATOM   1131  H   TYR A  87       3.746  38.085 132.339  1.00  0.00           H  
ATOM   1132  HA  TYR A  87       4.761  35.884 134.074  1.00  0.00           H  
ATOM   1133 1HB  TYR A  87       3.382  35.630 131.374  1.00  0.00           H  
ATOM   1134 2HB  TYR A  87       3.701  34.348 132.534  1.00  0.00           H  
ATOM   1135  HD1 TYR A  87       1.612  37.363 131.868  1.00  0.00           H  
ATOM   1136  HD2 TYR A  87       2.205  33.909 134.355  1.00  0.00           H  
ATOM   1137  HE1 TYR A  87      -0.605  37.708 132.881  1.00  0.00           H  
ATOM   1138  HE2 TYR A  87      -0.040  34.207 135.310  1.00  0.00           H  
ATOM   1139  HH  TYR A  87      -1.848  35.451 135.365  1.00  0.00           H  
ATOM   1140  N   THR A  88       6.452  35.012 132.118  1.00 27.33           N  
ATOM   1141  CA  THR A  88       7.712  34.843 131.375  1.00 29.15           C  
ATOM   1142  C   THR A  88       7.545  35.382 129.962  1.00 29.20           C  
ATOM   1143  O   THR A  88       8.395  36.091 129.460  1.00 34.97           O  
ATOM   1144  CB  THR A  88       8.237  33.384 131.420  1.00 28.55           C  
ATOM   1145  OG1 THR A  88       7.145  32.465 131.282  1.00 30.35           O  
ATOM   1146  CG2 THR A  88       8.875  33.125 132.764  1.00 27.75           C  
ATOM   1147  H   THR A  88       6.034  34.210 132.567  1.00  0.00           H  
ATOM   1148  HA  THR A  88       8.470  35.481 131.830  1.00  0.00           H  
ATOM   1149  HB  THR A  88       8.971  33.237 130.628  1.00  0.00           H  
ATOM   1150  HG1 THR A  88       6.324  32.955 131.192  1.00  0.00           H  
ATOM   1151 1HG2 THR A  88       9.246  32.101 132.799  1.00  0.00           H  
ATOM   1152 2HG2 THR A  88       9.704  33.817 132.912  1.00  0.00           H  
ATOM   1153 3HG2 THR A  88       8.136  33.270 133.551  1.00  0.00           H  
ATOM   1154  N   GLN A  89       6.415  35.084 129.344  1.00 32.10           N  
ATOM   1155  CA  GLN A  89       5.950  35.910 128.245  1.00 34.17           C  
ATOM   1156  C   GLN A  89       4.492  36.333 128.418  1.00 32.54           C  
ATOM   1157  O   GLN A  89       3.627  35.544 128.850  1.00 34.54           O  
ATOM   1158  CB  GLN A  89       6.255  35.315 126.865  1.00 38.38           C  
ATOM   1159  CG  GLN A  89       7.461  36.011 126.221  1.00 40.99           C  
ATOM   1160  CD  GLN A  89       8.086  35.243 125.062  1.00 43.52           C  
ATOM   1161  OE1 GLN A  89       8.616  35.845 124.129  1.00 45.11           O  
ATOM   1162  NE2 GLN A  89       8.040  33.911 125.124  1.00 42.70           N  
ATOM   1163  H   GLN A  89       5.865  34.285 129.626  1.00  0.00           H  
ATOM   1164  HA  GLN A  89       6.455  36.874 128.299  1.00  0.00           H  
ATOM   1165 1HB  GLN A  89       6.457  34.249 126.965  1.00  0.00           H  
ATOM   1166 2HB  GLN A  89       5.382  35.423 126.221  1.00  0.00           H  
ATOM   1167 1HG  GLN A  89       7.145  36.980 125.834  1.00  0.00           H  
ATOM   1168 2HG  GLN A  89       8.236  36.145 126.976  1.00  0.00           H  
ATOM   1169 1HE2 GLN A  89       8.437  33.361 124.387  1.00  0.00           H  
ATOM   1170 2HE2 GLN A  89       7.609  33.461 125.906  1.00  0.00           H  
ATOM   1171  N   GLY A  90       4.252  37.600 128.111  1.00 28.13           N  
ATOM   1172  CA  GLY A  90       2.934  38.178 128.235  1.00 22.92           C  
ATOM   1173  C   GLY A  90       2.751  38.933 129.532  1.00 20.29           C  
ATOM   1174  O   GLY A  90       3.427  38.678 130.543  1.00 19.79           O  
ATOM   1175  H   GLY A  90       5.013  38.176 127.781  1.00  0.00           H  
ATOM   1176 1HA  GLY A  90       2.754  38.857 127.401  1.00  0.00           H  
ATOM   1177 2HA  GLY A  90       2.184  37.390 128.175  1.00  0.00           H  
ATOM   1178  N   SER A  91       1.829  39.888 129.488  1.00 18.70           N  
ATOM   1179  CA  SER A  91       1.532  40.711 130.644  1.00 17.31           C  
ATOM   1180  C   SER A  91       0.163  41.333 130.440  1.00 15.58           C  
ATOM   1181  O   SER A  91      -0.380  41.349 129.331  1.00 14.39           O  
ATOM   1182  CB  SER A  91       2.603  41.807 130.818  1.00 17.46           C  
ATOM   1183  OG  SER A  91       2.532  42.712 129.738  1.00 18.80           O  
ATOM   1184  H   SER A  91       1.322  40.045 128.629  1.00  0.00           H  
ATOM   1185  HA  SER A  91       1.536  40.076 131.531  1.00  0.00           H  
ATOM   1186 1HB  SER A  91       2.441  42.328 131.761  1.00  0.00           H  
ATOM   1187 2HB  SER A  91       3.589  41.347 130.864  1.00  0.00           H  
ATOM   1188  HG  SER A  91       1.822  42.396 129.174  1.00  0.00           H  
ATOM   1189  N   TRP A  92      -0.418  41.784 131.540  1.00 14.36           N  
ATOM   1190  CA  TRP A  92      -1.678  42.480 131.478  1.00 13.95           C  
ATOM   1191  C   TRP A  92      -1.813  43.431 132.646  1.00 13.55           C  
ATOM   1192  O   TRP A  92      -1.101  43.303 133.669  1.00 13.37           O  
ATOM   1193  CB  TRP A  92      -2.878  41.505 131.402  1.00 13.71           C  
ATOM   1194  CG  TRP A  92      -3.003  40.500 132.558  1.00 14.16           C  
ATOM   1195  CD1 TRP A  92      -2.701  39.161 132.517  1.00 14.64           C  
ATOM   1196  CD2 TRP A  92      -3.482  40.756 133.891  1.00 14.60           C  
ATOM   1197  NE1 TRP A  92      -2.951  38.570 133.743  1.00 15.09           N  
ATOM   1198  CE2 TRP A  92      -3.418  39.526 134.607  1.00 14.89           C  
ATOM   1199  CE3 TRP A  92      -3.927  41.907 134.559  1.00 14.54           C  
ATOM   1200  CZ2 TRP A  92      -3.784  39.419 135.950  1.00 15.01           C  
ATOM   1201  CZ3 TRP A  92      -4.296  41.798 135.893  1.00 14.68           C  
ATOM   1202  CH2 TRP A  92      -4.228  40.563 136.576  1.00 14.44           C  
ATOM   1203  H   TRP A  92       0.022  41.642 132.438  1.00  0.00           H  
ATOM   1204  HA  TRP A  92      -1.689  43.095 130.578  1.00  0.00           H  
ATOM   1205 1HB  TRP A  92      -3.808  42.074 131.372  1.00  0.00           H  
ATOM   1206 2HB  TRP A  92      -2.818  40.926 130.481  1.00  0.00           H  
ATOM   1207  HD1 TRP A  92      -2.319  38.635 131.644  1.00  0.00           H  
ATOM   1208  HE1 TRP A  92      -2.813  37.595 133.965  1.00  0.00           H  
ATOM   1209  HE3 TRP A  92      -3.980  42.866 134.044  1.00  0.00           H  
ATOM   1210  HZ2 TRP A  92      -3.724  38.476 136.493  1.00  0.00           H  
ATOM   1211  HZ3 TRP A  92      -4.643  42.698 136.402  1.00  0.00           H  
ATOM   1212  HH2 TRP A  92      -4.535  40.517 137.621  1.00  0.00           H  
ATOM   1213  N   THR A  93      -2.733  44.378 132.480  1.00 14.27           N  
ATOM   1214  CA  THR A  93      -3.102  45.335 133.503  1.00 14.09           C  
ATOM   1215  C   THR A  93      -4.626  45.307 133.578  1.00 14.09           C  
ATOM   1216  O   THR A  93      -5.291  45.218 132.558  1.00 13.43           O  
ATOM   1217  CB  THR A  93      -2.618  46.759 133.162  1.00 14.66           C  
ATOM   1218  OG1 THR A  93      -1.193  46.731 133.028  1.00 15.21           O  
ATOM   1219  CG2 THR A  93      -2.986  47.763 134.301  1.00 14.46           C  
ATOM   1220  H   THR A  93      -3.192  44.418 131.581  1.00  0.00           H  
ATOM   1221  HA  THR A  93      -2.633  45.037 134.441  1.00  0.00           H  
ATOM   1222  HB  THR A  93      -3.085  47.090 132.235  1.00  0.00           H  
ATOM   1223  HG1 THR A  93      -0.875  45.838 133.181  1.00  0.00           H  
ATOM   1224 1HG2 THR A  93      -2.634  48.760 134.035  1.00  0.00           H  
ATOM   1225 2HG2 THR A  93      -4.068  47.783 134.433  1.00  0.00           H  
ATOM   1226 3HG2 THR A  93      -2.514  47.448 135.230  1.00  0.00           H  
ATOM   1227  N   GLY A  94      -5.158  45.380 134.791  1.00 14.36           N  
ATOM   1228  CA  GLY A  94      -6.595  45.358 135.010  1.00 14.74           C  
ATOM   1229  C   GLY A  94      -7.039  46.030 136.307  1.00 15.52           C  
ATOM   1230  O   GLY A  94      -6.201  46.446 137.121  1.00 15.66           O  
ATOM   1231  H   GLY A  94      -4.540  45.453 135.587  1.00  0.00           H  
ATOM   1232 1HA  GLY A  94      -7.097  45.856 134.180  1.00  0.00           H  
ATOM   1233 2HA  GLY A  94      -6.945  44.326 135.025  1.00  0.00           H  
ATOM   1234  N   PHE A  95      -8.355  46.123 136.505  1.00 15.00           N  
ATOM   1235  CA  PHE A  95      -8.878  46.629 137.770  1.00 15.52           C  
ATOM   1236  C   PHE A  95      -9.152  45.468 138.684  1.00 15.70           C  
ATOM   1237  O   PHE A  95      -9.331  44.341 138.234  1.00 17.48           O  
ATOM   1238  CB  PHE A  95     -10.137  47.481 137.553  1.00 14.10           C  
ATOM   1239  CG  PHE A  95      -9.875  48.719 136.745  1.00 13.97           C  
ATOM   1240  CD1 PHE A  95      -9.253  49.815 137.316  1.00 13.07           C  
ATOM   1241  CD2 PHE A  95     -10.249  48.773 135.409  1.00 13.13           C  
ATOM   1242  CE1 PHE A  95      -8.986  50.941 136.572  1.00 13.39           C  
ATOM   1243  CE2 PHE A  95      -9.997  49.902 134.651  1.00 13.74           C  
ATOM   1244  CZ  PHE A  95      -9.350  50.986 135.225  1.00 13.75           C  
ATOM   1245  H   PHE A  95      -9.002  45.844 135.781  1.00  0.00           H  
ATOM   1246  HA  PHE A  95      -8.116  47.258 138.233  1.00  0.00           H  
ATOM   1247 1HB  PHE A  95     -10.895  46.887 137.043  1.00  0.00           H  
ATOM   1248 2HB  PHE A  95     -10.547  47.776 138.518  1.00  0.00           H  
ATOM   1249  HD1 PHE A  95      -8.973  49.779 138.369  1.00  0.00           H  
ATOM   1250  HD2 PHE A  95     -10.758  47.919 134.961  1.00  0.00           H  
ATOM   1251  HE1 PHE A  95      -8.491  51.795 137.035  1.00  0.00           H  
ATOM   1252  HE2 PHE A  95     -10.305  49.943 133.606  1.00  0.00           H  
ATOM   1253  HZ  PHE A  95      -9.128  51.870 134.629  1.00  0.00           H  
ATOM   1254  N   VAL A  96      -9.166  45.732 139.978  1.00 16.79           N  
ATOM   1255  CA  VAL A  96      -9.387  44.681 140.945  1.00 16.93           C  
ATOM   1256  C   VAL A  96     -10.735  44.899 141.654  1.00 17.77           C  
ATOM   1257  O   VAL A  96     -10.990  45.965 142.204  1.00 18.87           O  
ATOM   1258  CB  VAL A  96      -8.254  44.678 141.992  1.00 16.96           C  
ATOM   1259  CG1 VAL A  96      -8.413  43.524 142.973  1.00 17.59           C  
ATOM   1260  CG2 VAL A  96      -6.895  44.619 141.314  1.00 16.71           C  
ATOM   1261  H   VAL A  96      -9.021  46.677 140.303  1.00  0.00           H  
ATOM   1262  HA  VAL A  96      -9.386  43.724 140.422  1.00  0.00           H  
ATOM   1263  HB  VAL A  96      -8.317  45.590 142.585  1.00  0.00           H  
ATOM   1264 1HG1 VAL A  96      -7.600  43.549 143.699  1.00  0.00           H  
ATOM   1265 2HG1 VAL A  96      -9.366  43.618 143.493  1.00  0.00           H  
ATOM   1266 3HG1 VAL A  96      -8.386  42.579 142.431  1.00  0.00           H  
ATOM   1267 1HG2 VAL A  96      -6.111  44.619 142.071  1.00  0.00           H  
ATOM   1268 2HG2 VAL A  96      -6.825  43.709 140.718  1.00  0.00           H  
ATOM   1269 3HG2 VAL A  96      -6.773  45.487 140.666  1.00  0.00           H  
ATOM   1270  N   GLY A  97     -11.583  43.893 141.636  1.00 17.98           N  
ATOM   1271  CA  GLY A  97     -12.752  43.872 142.514  1.00 18.35           C  
ATOM   1272  C   GLY A  97     -13.040  42.495 143.032  1.00 19.28           C  
ATOM   1273  O   GLY A  97     -12.138  41.655 143.139  1.00 17.97           O  
ATOM   1274  H   GLY A  97     -11.427  43.119 141.006  1.00  0.00           H  
ATOM   1275 1HA  GLY A  97     -12.588  44.546 143.355  1.00  0.00           H  
ATOM   1276 2HA  GLY A  97     -13.621  44.242 141.971  1.00  0.00           H  
ATOM   1277  N   GLU A  98     -14.298  42.271 143.417  1.00 19.99           N  
ATOM   1278  CA  GLU A  98     -14.723  40.966 143.855  1.00 21.43           C  
ATOM   1279  C   GLU A  98     -16.103  40.682 143.316  1.00 21.76           C  
ATOM   1280  O   GLU A  98     -16.909  41.600 143.090  1.00 23.57           O  
ATOM   1281  CB  GLU A  98     -14.698  40.862 145.389  1.00 24.99           C  
ATOM   1282  CG  GLU A  98     -15.592  41.879 146.070  1.00 27.31           C  
ATOM   1283  CD  GLU A  98     -15.604  41.756 147.582  1.00 31.45           C  
ATOM   1284  OE1 GLU A  98     -14.525  41.533 148.184  1.00 30.96           O  
ATOM   1285  OE2 GLU A  98     -16.714  41.892 148.154  1.00 35.65           O  
ATOM   1286  H   GLU A  98     -14.967  43.027 143.403  1.00  0.00           H  
ATOM   1287  HA  GLU A  98     -14.035  40.224 143.449  1.00  0.00           H  
ATOM   1288 1HB  GLU A  98     -15.016  39.864 145.691  1.00  0.00           H  
ATOM   1289 2HB  GLU A  98     -13.678  41.003 145.747  1.00  0.00           H  
ATOM   1290 1HG  GLU A  98     -15.252  42.880 145.806  1.00  0.00           H  
ATOM   1291 2HG  GLU A  98     -16.609  41.760 145.698  1.00  0.00           H  
ATOM   1292  N   ASP A  99     -16.378  39.413 143.096  1.00 20.64           N  
ATOM   1293  CA  ASP A  99     -17.714  39.004 142.668  1.00 20.96           C  
ATOM   1294  C   ASP A  99     -17.903  37.540 142.983  1.00 20.85           C  
ATOM   1295  O   ASP A  99     -16.941  36.851 143.338  1.00 19.41           O  
ATOM   1296  CB  ASP A  99     -17.936  39.262 141.157  1.00 20.29           C  
ATOM   1297  CG  ASP A  99     -19.395  39.512 140.820  1.00 20.60           C  
ATOM   1298  OD1 ASP A  99     -20.281  39.005 141.534  1.00 21.23           O  
ATOM   1299  OD2 ASP A  99     -19.676  40.223 139.839  1.00 22.12           O  
ATOM   1300  H   ASP A  99     -15.665  38.709 143.222  1.00  0.00           H  
ATOM   1301  HA  ASP A  99     -18.449  39.589 143.222  1.00  0.00           H  
ATOM   1302 1HB  ASP A  99     -17.348  40.126 140.845  1.00  0.00           H  
ATOM   1303 2HB  ASP A  99     -17.584  38.403 140.585  1.00  0.00           H  
ATOM   1304  N   LEU A 100     -19.142  37.072 142.834  1.00 21.27           N  
ATOM   1305  CA  LEU A 100     -19.513  35.681 143.076  1.00 22.61           C  
ATOM   1306  C   LEU A 100     -19.236  34.823 141.864  1.00 23.22           C  
ATOM   1307  O   LEU A 100     -19.496  35.228 140.719  1.00 24.15           O  
ATOM   1308  CB  LEU A 100     -21.002  35.575 143.457  1.00 23.76           C  
ATOM   1309  CG  LEU A 100     -21.436  36.292 144.733  1.00 23.72           C  
ATOM   1310  CD1 LEU A 100     -22.951  36.301 144.833  1.00 25.63           C  
ATOM   1311  CD2 LEU A 100     -20.802  35.645 145.961  1.00 25.59           C  
ATOM   1312  H   LEU A 100     -19.852  37.726 142.537  1.00  0.00           H  
ATOM   1313  HA  LEU A 100     -18.915  35.303 143.904  1.00  0.00           H  
ATOM   1314 1HB  LEU A 100     -21.599  35.980 142.641  1.00  0.00           H  
ATOM   1315 2HB  LEU A 100     -21.256  34.522 143.577  1.00  0.00           H  
ATOM   1316  HG  LEU A 100     -21.126  37.336 144.687  1.00  0.00           H  
ATOM   1317 1HD1 LEU A 100     -23.252  36.815 145.746  1.00  0.00           H  
ATOM   1318 2HD1 LEU A 100     -23.370  36.820 143.971  1.00  0.00           H  
ATOM   1319 3HD1 LEU A 100     -23.320  35.276 144.855  1.00  0.00           H  
ATOM   1320 1HD2 LEU A 100     -21.125  36.173 146.859  1.00  0.00           H  
ATOM   1321 2HD2 LEU A 100     -21.111  34.601 146.023  1.00  0.00           H  
ATOM   1322 3HD2 LEU A 100     -19.716  35.697 145.880  1.00  0.00           H  
ATOM   1323  N   VAL A 101     -18.676  33.648 142.124  1.00 24.17           N  
ATOM   1324  CA  VAL A 101     -18.328  32.694 141.084  1.00 25.23           C  
ATOM   1325  C   VAL A 101     -18.949  31.334 141.398  1.00 24.77           C  
ATOM   1326  O   VAL A 101     -18.948  30.888 142.554  1.00 25.88           O  
ATOM   1327  CB  VAL A 101     -16.786  32.578 140.924  1.00 25.99           C  
ATOM   1328  CG1 VAL A 101     -16.396  31.394 140.044  1.00 27.45           C  
ATOM   1329  CG2 VAL A 101     -16.222  33.861 140.337  1.00 26.66           C  
ATOM   1330  H   VAL A 101     -18.487  33.415 143.088  1.00  0.00           H  
ATOM   1331  HA  VAL A 101     -18.746  33.044 140.139  1.00  0.00           H  
ATOM   1332  HB  VAL A 101     -16.341  32.402 141.903  1.00  0.00           H  
ATOM   1333 1HG1 VAL A 101     -15.310  31.347 139.957  1.00  0.00           H  
ATOM   1334 2HG1 VAL A 101     -16.764  30.471 140.492  1.00  0.00           H  
ATOM   1335 3HG1 VAL A 101     -16.833  31.517 139.053  1.00  0.00           H  
ATOM   1336 1HG2 VAL A 101     -15.142  33.768 140.230  1.00  0.00           H  
ATOM   1337 2HG2 VAL A 101     -16.669  34.041 139.359  1.00  0.00           H  
ATOM   1338 3HG2 VAL A 101     -16.450  34.696 141.000  1.00  0.00           H  
ATOM   1339  N   THR A 102     -19.501  30.697 140.370  1.00 25.26           N  
ATOM   1340  CA  THR A 102     -19.974  29.320 140.454  1.00 27.44           C  
ATOM   1341  C   THR A 102     -19.108  28.527 139.498  1.00 27.70           C  
ATOM   1342  O   THR A 102     -18.890  28.963 138.371  1.00 30.58           O  
ATOM   1343  CB  THR A 102     -21.442  29.179 139.981  1.00 28.66           C  
ATOM   1344  OG1 THR A 102     -22.291  30.076 140.708  1.00 31.48           O  
ATOM   1345  CG2 THR A 102     -21.936  27.762 140.171  1.00 31.40           C  
ATOM   1346  H   THR A 102     -19.593  31.196 139.497  1.00  0.00           H  
ATOM   1347  HA  THR A 102     -19.926  29.001 141.495  1.00  0.00           H  
ATOM   1348  HB  THR A 102     -21.511  29.440 138.925  1.00  0.00           H  
ATOM   1349  HG1 THR A 102     -21.764  30.575 141.337  1.00  0.00           H  
ATOM   1350 1HG2 THR A 102     -22.969  27.688 139.831  1.00  0.00           H  
ATOM   1351 2HG2 THR A 102     -21.314  27.079 139.593  1.00  0.00           H  
ATOM   1352 3HG2 THR A 102     -21.882  27.496 141.226  1.00  0.00           H  
ATOM   1353  N   ILE A 103     -18.616  27.374 139.936  1.00 25.61           N  
ATOM   1354  CA  ILE A 103     -17.988  26.418 139.021  1.00 27.51           C  
ATOM   1355  C   ILE A 103     -19.026  25.318 138.748  1.00 29.21           C  
ATOM   1356  O   ILE A 103     -19.277  24.481 139.617  1.00 30.26           O  
ATOM   1357  CB  ILE A 103     -16.681  25.834 139.612  1.00 25.62           C  
ATOM   1358  CG1 ILE A 103     -15.657  26.950 139.853  1.00 25.32           C  
ATOM   1359  CG2 ILE A 103     -16.068  24.789 138.689  1.00 25.72           C  
ATOM   1360  CD1 ILE A 103     -14.531  26.526 140.775  1.00 25.39           C  
ATOM   1361  H   ILE A 103     -18.674  27.149 140.919  1.00  0.00           H  
ATOM   1362  HA  ILE A 103     -17.738  26.937 138.097  1.00  0.00           H  
ATOM   1363  HB  ILE A 103     -16.894  25.363 140.571  1.00  0.00           H  
ATOM   1364 1HG1 ILE A 103     -15.231  27.265 138.901  1.00  0.00           H  
ATOM   1365 2HG1 ILE A 103     -16.158  27.815 140.288  1.00  0.00           H  
ATOM   1366 1HG2 ILE A 103     -15.152  24.402 139.135  1.00  0.00           H  
ATOM   1367 2HG2 ILE A 103     -16.774  23.973 138.544  1.00  0.00           H  
ATOM   1368 3HG2 ILE A 103     -15.837  25.245 137.726  1.00  0.00           H  
ATOM   1369 1HD1 ILE A 103     -13.838  27.357 140.909  1.00  0.00           H  
ATOM   1370 2HD1 ILE A 103     -14.942  26.237 141.743  1.00  0.00           H  
ATOM   1371 3HD1 ILE A 103     -14.002  25.680 140.338  1.00  0.00           H  
ATOM   1372  N   PRO A 104     -19.645  25.323 137.555  1.00 31.30           N  
ATOM   1373  CA  PRO A 104     -20.756  24.399 137.311  1.00 33.55           C  
ATOM   1374  C   PRO A 104     -20.338  22.947 137.501  1.00 37.40           C  
ATOM   1375  O   PRO A 104     -21.069  22.184 138.149  1.00 36.54           O  
ATOM   1376  CB  PRO A 104     -21.118  24.653 135.835  1.00 32.87           C  
ATOM   1377  CG  PRO A 104     -20.540  25.984 135.516  1.00 33.59           C  
ATOM   1378  CD  PRO A 104     -19.273  26.042 136.323  1.00 31.00           C  
ATOM   1379  HA  PRO A 104     -21.597  24.662 137.969  1.00  0.00           H  
ATOM   1380 1HB  PRO A 104     -20.703  23.854 135.203  1.00  0.00           H  
ATOM   1381 2HB  PRO A 104     -22.210  24.630 135.706  1.00  0.00           H  
ATOM   1382 1HG  PRO A 104     -20.359  26.070 134.434  1.00  0.00           H  
ATOM   1383 2HG  PRO A 104     -21.250  26.780 135.783  1.00  0.00           H  
ATOM   1384 1HD  PRO A 104     -18.466  25.531 135.777  1.00  0.00           H  
ATOM   1385 2HD  PRO A 104     -19.008  27.092 136.515  1.00  0.00           H  
ATOM   1386  N   LYS A 105     -19.173  22.583 136.947  1.00 41.05           N  
ATOM   1387  CA  LYS A 105     -18.587  21.249 137.124  1.00 43.75           C  
ATOM   1388  C   LYS A 105     -17.677  21.192 138.365  1.00 47.42           C  
ATOM   1389  O   LYS A 105     -16.445  21.119 138.255  1.00 47.53           O  
ATOM   1390  CB  LYS A 105     -17.865  20.760 135.843  1.00 40.97           C  
ATOM   1391  CG  LYS A 105     -18.805  20.348 134.712  1.00 40.93           C  
ATOM   1392  CD  LYS A 105     -18.208  19.368 133.711  1.00 41.21           C  
ATOM   1393  CE  LYS A 105     -18.454  17.900 134.075  1.00 42.18           C  
ATOM   1394  NZ  LYS A 105     -17.437  17.365 135.039  1.00 38.34           N  
ATOM   1395  H   LYS A 105     -18.684  23.264 136.384  1.00  0.00           H  
ATOM   1396  HA  LYS A 105     -19.390  20.545 137.347  1.00  0.00           H  
ATOM   1397 1HB  LYS A 105     -17.214  21.550 135.468  1.00  0.00           H  
ATOM   1398 2HB  LYS A 105     -17.235  19.904 136.085  1.00  0.00           H  
ATOM   1399 1HG  LYS A 105     -19.695  19.878 135.132  1.00  0.00           H  
ATOM   1400 2HG  LYS A 105     -19.112  21.232 134.154  1.00  0.00           H  
ATOM   1401 1HD  LYS A 105     -18.639  19.547 132.725  1.00  0.00           H  
ATOM   1402 2HD  LYS A 105     -17.131  19.521 133.650  1.00  0.00           H  
ATOM   1403 1HE  LYS A 105     -19.441  17.797 134.523  1.00  0.00           H  
ATOM   1404 2HE  LYS A 105     -18.425  17.291 133.171  1.00  0.00           H  
ATOM   1405 1HZ  LYS A 105     -17.644  16.398 135.245  1.00  0.00           H  
ATOM   1406 2HZ  LYS A 105     -16.516  17.432 134.629  1.00  0.00           H  
ATOM   1407 3HZ  LYS A 105     -17.466  17.904 135.893  1.00  0.00           H  
ATOM   1408  N   GLY A 106     -18.304  21.216 139.543  1.00 50.11           N  
ATOM   1409  CA  GLY A 106     -17.591  21.168 140.822  1.00 51.29           C  
ATOM   1410  C   GLY A 106     -18.409  21.650 142.013  1.00 54.40           C  
ATOM   1411  O   GLY A 106     -18.763  20.858 142.890  1.00 55.17           O  
ATOM   1412  H   GLY A 106     -19.313  21.270 139.544  1.00  0.00           H  
ATOM   1413 1HA  GLY A 106     -17.272  20.145 141.022  1.00  0.00           H  
ATOM   1414 2HA  GLY A 106     -16.691  21.779 140.760  1.00  0.00           H  
ATOM   1415  N   PHE A 107     -18.701  22.953 142.042  1.00 54.63           N  
ATOM   1416  CA  PHE A 107     -19.387  23.591 143.173  1.00 53.99           C  
ATOM   1417  C   PHE A 107     -20.585  24.421 142.726  1.00 57.23           C  
ATOM   1418  O   PHE A 107     -20.421  25.514 142.161  1.00 57.77           O  
ATOM   1419  CB  PHE A 107     -18.417  24.480 143.958  1.00 52.87           C  
ATOM   1420  CG  PHE A 107     -17.158  23.781 144.366  1.00 50.62           C  
ATOM   1421  CD1 PHE A 107     -16.109  23.625 143.464  1.00 49.04           C  
ATOM   1422  CD2 PHE A 107     -17.029  23.259 145.641  1.00 47.53           C  
ATOM   1423  CE1 PHE A 107     -14.951  22.960 143.831  1.00 47.57           C  
ATOM   1424  CE2 PHE A 107     -15.872  22.603 146.017  1.00 48.63           C  
ATOM   1425  CZ  PHE A 107     -14.831  22.452 145.110  1.00 47.37           C  
ATOM   1426  H   PHE A 107     -18.435  23.516 141.247  1.00  0.00           H  
ATOM   1427  HA  PHE A 107     -19.759  22.810 143.838  1.00  0.00           H  
ATOM   1428 1HB  PHE A 107     -18.147  25.345 143.354  1.00  0.00           H  
ATOM   1429 2HB  PHE A 107     -18.909  24.850 144.857  1.00  0.00           H  
ATOM   1430  HD1 PHE A 107     -16.206  24.034 142.458  1.00  0.00           H  
ATOM   1431  HD2 PHE A 107     -17.845  23.376 146.355  1.00  0.00           H  
ATOM   1432  HE1 PHE A 107     -14.141  22.840 143.112  1.00  0.00           H  
ATOM   1433  HE2 PHE A 107     -15.777  22.203 147.026  1.00  0.00           H  
ATOM   1434  HZ  PHE A 107     -13.922  21.932 145.408  1.00  0.00           H  
ATOM   1435  N   ASN A 108     -21.781  23.903 143.005  1.00 57.41           N  
ATOM   1436  CA  ASN A 108     -23.031  24.577 142.663  1.00 56.46           C  
ATOM   1437  C   ASN A 108     -23.405  25.723 143.600  1.00 53.92           C  
ATOM   1438  O   ASN A 108     -24.296  26.513 143.285  1.00 56.38           O  
ATOM   1439  CB  ASN A 108     -24.177  23.564 142.561  1.00 58.26           C  
ATOM   1440  CG  ASN A 108     -24.141  22.766 141.268  1.00 56.72           C  
ATOM   1441  OD1 ASN A 108     -24.648  21.645 141.206  1.00 56.89           O  
ATOM   1442  ND2 ASN A 108     -23.541  23.341 140.227  1.00 55.99           N  
ATOM   1443  H   ASN A 108     -21.816  23.008 143.472  1.00  0.00           H  
ATOM   1444  HA  ASN A 108     -22.908  25.063 141.694  1.00  0.00           H  
ATOM   1445 1HB  ASN A 108     -24.127  22.871 143.402  1.00  0.00           H  
ATOM   1446 2HB  ASN A 108     -25.131  24.087 142.624  1.00  0.00           H  
ATOM   1447 1HD2 ASN A 108     -23.489  22.860 139.351  1.00  0.00           H  
ATOM   1448 2HD2 ASN A 108     -23.143  24.253 140.321  1.00  0.00           H  
ATOM   1449  N   THR A 109     -22.739  25.808 144.752  1.00 50.47           N  
ATOM   1450  CA  THR A 109     -22.871  26.980 145.619  1.00 44.74           C  
ATOM   1451  C   THR A 109     -21.892  28.031 145.109  1.00 41.08           C  
ATOM   1452  O   THR A 109     -20.845  27.681 144.570  1.00 41.07           O  
ATOM   1453  CB  THR A 109     -22.513  26.676 147.083  1.00 45.41           C  
ATOM   1454  OG1 THR A 109     -22.734  25.289 147.368  1.00 49.26           O  
ATOM   1455  CG2 THR A 109     -23.345  27.547 148.024  1.00 45.49           C  
ATOM   1456  H   THR A 109     -22.132  25.052 145.035  1.00  0.00           H  
ATOM   1457  HA  THR A 109     -23.909  27.312 145.596  1.00  0.00           H  
ATOM   1458  HB  THR A 109     -21.455  26.877 147.248  1.00  0.00           H  
ATOM   1459  HG1 THR A 109     -23.059  24.849 146.579  1.00  0.00           H  
ATOM   1460 1HG2 THR A 109     -23.081  27.322 149.057  1.00  0.00           H  
ATOM   1461 2HG2 THR A 109     -23.144  28.598 147.819  1.00  0.00           H  
ATOM   1462 3HG2 THR A 109     -24.403  27.343 147.868  1.00  0.00           H  
ATOM   1463  N   SER A 110     -22.220  29.303 145.279  1.00 35.94           N  
ATOM   1464  CA  SER A 110     -21.337  30.359 144.830  1.00 35.78           C  
ATOM   1465  C   SER A 110     -20.448  30.861 145.966  1.00 36.48           C  
ATOM   1466  O   SER A 110     -20.817  30.800 147.137  1.00 36.31           O  
ATOM   1467  CB  SER A 110     -22.142  31.509 144.227  1.00 36.35           C  
ATOM   1468  OG  SER A 110     -22.699  32.292 145.252  1.00 35.97           O  
ATOM   1469  H   SER A 110     -23.092  29.548 145.725  1.00  0.00           H  
ATOM   1470  HA  SER A 110     -20.677  29.955 144.061  1.00  0.00           H  
ATOM   1471 1HB  SER A 110     -21.492  32.118 143.599  1.00  0.00           H  
ATOM   1472 2HB  SER A 110     -22.929  31.107 143.590  1.00  0.00           H  
ATOM   1473  HG  SER A 110     -22.419  31.887 146.076  1.00  0.00           H  
ATOM   1474  N   PHE A 111     -19.274  31.367 145.608  1.00 33.82           N  
ATOM   1475  CA  PHE A 111     -18.334  31.884 146.590  1.00 31.28           C  
ATOM   1476  C   PHE A 111     -17.736  33.194 146.089  1.00 28.24           C  
ATOM   1477  O   PHE A 111     -17.725  33.462 144.877  1.00 26.95           O  
ATOM   1478  CB  PHE A 111     -17.266  30.836 146.916  1.00 34.23           C  
ATOM   1479  CG  PHE A 111     -16.629  30.231 145.708  1.00 34.77           C  
ATOM   1480  CD1 PHE A 111     -17.266  29.208 145.005  1.00 37.15           C  
ATOM   1481  CD2 PHE A 111     -15.391  30.685 145.267  1.00 37.41           C  
ATOM   1482  CE1 PHE A 111     -16.681  28.659 143.873  1.00 38.63           C  
ATOM   1483  CE2 PHE A 111     -14.789  30.136 144.136  1.00 36.02           C  
ATOM   1484  CZ  PHE A 111     -15.438  29.122 143.438  1.00 38.06           C  
ATOM   1485  H   PHE A 111     -19.027  31.394 144.629  1.00  0.00           H  
ATOM   1486  HA  PHE A 111     -18.882  32.118 147.504  1.00  0.00           H  
ATOM   1487 1HB  PHE A 111     -16.483  31.291 147.522  1.00  0.00           H  
ATOM   1488 2HB  PHE A 111     -17.711  30.034 147.504  1.00  0.00           H  
ATOM   1489  HD1 PHE A 111     -18.232  28.843 145.355  1.00  0.00           H  
ATOM   1490  HD2 PHE A 111     -14.889  31.480 145.820  1.00  0.00           H  
ATOM   1491  HE1 PHE A 111     -17.192  27.868 143.325  1.00  0.00           H  
ATOM   1492  HE2 PHE A 111     -13.817  30.494 143.797  1.00  0.00           H  
ATOM   1493  HZ  PHE A 111     -14.974  28.690 142.553  1.00  0.00           H  
ATOM   1494  N   LEU A 112     -17.291  34.028 147.023  1.00 25.14           N  
ATOM   1495  CA  LEU A 112     -16.830  35.360 146.685  1.00 22.98           C  
ATOM   1496  C   LEU A 112     -15.315  35.294 146.535  1.00 22.06           C  
ATOM   1497  O   LEU A 112     -14.631  34.703 147.380  1.00 22.02           O  
ATOM   1498  CB  LEU A 112     -17.256  36.372 147.751  1.00 24.42           C  
ATOM   1499  CG  LEU A 112     -17.003  37.865 147.556  1.00 24.84           C  
ATOM   1500  CD1 LEU A 112     -17.936  38.476 146.513  1.00 25.70           C  
ATOM   1501  CD2 LEU A 112     -17.149  38.552 148.905  1.00 27.56           C  
ATOM   1502  H   LEU A 112     -17.272  33.731 147.988  1.00  0.00           H  
ATOM   1503  HA  LEU A 112     -17.278  35.650 145.735  1.00  0.00           H  
ATOM   1504 1HB  LEU A 112     -18.331  36.286 147.902  1.00  0.00           H  
ATOM   1505 2HB  LEU A 112     -16.757  36.121 148.687  1.00  0.00           H  
ATOM   1506  HG  LEU A 112     -15.996  38.016 147.166  1.00  0.00           H  
ATOM   1507 1HD1 LEU A 112     -17.719  39.539 146.409  1.00  0.00           H  
ATOM   1508 2HD1 LEU A 112     -17.785  37.980 145.554  1.00  0.00           H  
ATOM   1509 3HD1 LEU A 112     -18.970  38.347 146.830  1.00  0.00           H  
ATOM   1510 1HD2 LEU A 112     -16.971  39.622 148.790  1.00  0.00           H  
ATOM   1511 2HD2 LEU A 112     -18.157  38.391 149.288  1.00  0.00           H  
ATOM   1512 3HD2 LEU A 112     -16.424  38.137 149.605  1.00  0.00           H  
ATOM   1513  N   VAL A 113     -14.808  35.882 145.452  1.00 19.38           N  
ATOM   1514  CA  VAL A 113     -13.381  35.839 145.135  1.00 18.17           C  
ATOM   1515  C   VAL A 113     -12.909  37.175 144.626  1.00 16.65           C  
ATOM   1516  O   VAL A 113     -13.676  37.933 144.031  1.00 17.66           O  
ATOM   1517  CB  VAL A 113     -13.039  34.735 144.096  1.00 17.06           C  
ATOM   1518  CG1 VAL A 113     -13.413  33.369 144.631  1.00 16.65           C  
ATOM   1519  CG2 VAL A 113     -13.745  34.984 142.781  1.00 17.47           C  
ATOM   1520  H   VAL A 113     -15.435  36.373 144.831  1.00  0.00           H  
ATOM   1521  HA  VAL A 113     -12.830  35.616 146.049  1.00  0.00           H  
ATOM   1522  HB  VAL A 113     -11.963  34.732 143.923  1.00  0.00           H  
ATOM   1523 1HG1 VAL A 113     -13.166  32.608 143.890  1.00  0.00           H  
ATOM   1524 2HG1 VAL A 113     -12.859  33.174 145.549  1.00  0.00           H  
ATOM   1525 3HG1 VAL A 113     -14.483  33.340 144.838  1.00  0.00           H  
ATOM   1526 1HG2 VAL A 113     -13.486  34.196 142.074  1.00  0.00           H  
ATOM   1527 2HG2 VAL A 113     -14.823  34.988 142.942  1.00  0.00           H  
ATOM   1528 3HG2 VAL A 113     -13.435  35.949 142.378  1.00  0.00           H  
ATOM   1529  N   ASN A 114     -11.630  37.454 144.821  1.00 16.53           N  
ATOM   1530  CA  ASN A 114     -11.007  38.568 144.107  1.00 16.12           C  
ATOM   1531  C   ASN A 114     -10.994  38.327 142.589  1.00 16.01           C  
ATOM   1532  O   ASN A 114     -10.834  37.190 142.147  1.00 16.88           O  
ATOM   1533  CB  ASN A 114      -9.605  38.794 144.645  1.00 15.56           C  
ATOM   1534  CG  ASN A 114      -9.633  39.295 146.080  1.00 17.49           C  
ATOM   1535  OD1 ASN A 114     -10.448  40.178 146.409  1.00 17.59           O  
ATOM   1536  ND2 ASN A 114      -8.774  38.740 146.938  1.00 14.28           N  
ATOM   1537  H   ASN A 114     -11.072  36.906 145.460  1.00  0.00           H  
ATOM   1538  HA  ASN A 114     -11.604  39.465 144.277  1.00  0.00           H  
ATOM   1539 1HB  ASN A 114      -9.042  37.861 144.598  1.00  0.00           H  
ATOM   1540 2HB  ASN A 114      -9.087  39.520 144.018  1.00  0.00           H  
ATOM   1541 1HD2 ASN A 114      -8.757  39.039 147.893  1.00  0.00           H  
ATOM   1542 2HD2 ASN A 114      -8.148  38.026 146.627  1.00  0.00           H  
ATOM   1543  N   ILE A 115     -11.166  39.384 141.806  1.00 15.07           N  
ATOM   1544  CA  ILE A 115     -11.120  39.238 140.337  1.00 15.79           C  
ATOM   1545  C   ILE A 115     -10.478  40.464 139.718  1.00 15.57           C  
ATOM   1546  O   ILE A 115     -10.823  41.609 140.080  1.00 15.71           O  
ATOM   1547  CB  ILE A 115     -12.518  38.924 139.741  1.00 16.11           C  
ATOM   1548  CG1 ILE A 115     -12.456  38.628 138.237  1.00 16.36           C  
ATOM   1549  CG2 ILE A 115     -13.523  40.045 140.015  1.00 17.32           C  
ATOM   1550  CD1 ILE A 115     -13.798  38.127 137.693  1.00 18.17           C  
ATOM   1551  H   ILE A 115     -11.330  40.297 142.205  1.00  0.00           H  
ATOM   1552  HA  ILE A 115     -10.457  38.409 140.093  1.00  0.00           H  
ATOM   1553  HB  ILE A 115     -12.904  38.006 140.183  1.00  0.00           H  
ATOM   1554 1HG1 ILE A 115     -12.167  39.531 137.700  1.00  0.00           H  
ATOM   1555 2HG1 ILE A 115     -11.690  37.876 138.045  1.00  0.00           H  
ATOM   1556 1HG2 ILE A 115     -14.487  39.784 139.580  1.00  0.00           H  
ATOM   1557 2HG2 ILE A 115     -13.635  40.178 141.090  1.00  0.00           H  
ATOM   1558 3HG2 ILE A 115     -13.164  40.973 139.570  1.00  0.00           H  
ATOM   1559 1HD1 ILE A 115     -13.707  37.930 136.625  1.00  0.00           H  
ATOM   1560 2HD1 ILE A 115     -14.080  37.208 138.209  1.00  0.00           H  
ATOM   1561 3HD1 ILE A 115     -14.563  38.885 137.857  1.00  0.00           H  
ATOM   1562  N   ALA A 116      -9.512  40.219 138.824  1.00 15.19           N  
ATOM   1563  CA  ALA A 116      -8.899  41.297 138.068  1.00 15.00           C  
ATOM   1564  C   ALA A 116      -9.533  41.283 136.688  1.00 15.19           C  
ATOM   1565  O   ALA A 116      -9.629  40.242 136.050  1.00 15.74           O  
ATOM   1566  CB  ALA A 116      -7.400  41.109 138.004  1.00 15.37           C  
ATOM   1567  H   ALA A 116      -9.201  39.271 138.669  1.00  0.00           H  
ATOM   1568  HA  ALA A 116      -9.116  42.235 138.579  1.00  0.00           H  
ATOM   1569 1HB  ALA A 116      -6.955  41.925 137.434  1.00  0.00           H  
ATOM   1570 2HB  ALA A 116      -6.990  41.106 139.014  1.00  0.00           H  
ATOM   1571 3HB  ALA A 116      -7.173  40.161 137.518  1.00  0.00           H  
ATOM   1572  N   THR A 117     -10.034  42.439 136.259  1.00 15.26           N  
ATOM   1573  CA  THR A 117     -10.692  42.557 134.978  1.00 14.73           C  
ATOM   1574  C   THR A 117      -9.728  43.279 134.055  1.00 14.11           C  
ATOM   1575  O   THR A 117      -9.411  44.455 134.272  1.00 14.11           O  
ATOM   1576  CB  THR A 117     -12.013  43.341 135.080  1.00 15.41           C  
ATOM   1577  OG1 THR A 117     -11.844  44.455 135.973  1.00 14.86           O  
ATOM   1578  CG2 THR A 117     -13.154  42.428 135.569  1.00 16.58           C  
ATOM   1579  H   THR A 117      -9.951  43.256 136.847  1.00  0.00           H  
ATOM   1580  HA  THR A 117     -10.923  41.556 134.614  1.00  0.00           H  
ATOM   1581  HB  THR A 117     -12.274  43.743 134.101  1.00  0.00           H  
ATOM   1582  HG1 THR A 117     -10.944  44.462 136.308  1.00  0.00           H  
ATOM   1583 1HG2 THR A 117     -14.078  43.003 135.633  1.00  0.00           H  
ATOM   1584 2HG2 THR A 117     -13.287  41.604 134.868  1.00  0.00           H  
ATOM   1585 3HG2 THR A 117     -12.906  42.030 136.552  1.00  0.00           H  
ATOM   1586  N   ILE A 118      -9.211  42.538 133.076  1.00 14.21           N  
ATOM   1587  CA  ILE A 118      -8.150  42.998 132.162  1.00 15.10           C  
ATOM   1588  C   ILE A 118      -8.661  43.975 131.102  1.00 15.35           C  
ATOM   1589  O   ILE A 118      -9.599  43.652 130.399  1.00 17.01           O  
ATOM   1590  CB  ILE A 118      -7.495  41.786 131.448  1.00 14.78           C  
ATOM   1591  CG1 ILE A 118      -6.901  40.814 132.479  1.00 15.10           C  
ATOM   1592  CG2 ILE A 118      -6.443  42.264 130.468  1.00 15.30           C  
ATOM   1593  CD1 ILE A 118      -6.585  39.435 131.939  1.00 14.87           C  
ATOM   1594  H   ILE A 118      -9.582  41.605 132.969  1.00  0.00           H  
ATOM   1595  HA  ILE A 118      -7.389  43.513 132.747  1.00  0.00           H  
ATOM   1596  HB  ILE A 118      -8.258  41.226 130.908  1.00  0.00           H  
ATOM   1597 1HG1 ILE A 118      -5.980  41.232 132.885  1.00  0.00           H  
ATOM   1598 2HG1 ILE A 118      -7.598  40.694 133.309  1.00  0.00           H  
ATOM   1599 1HG2 ILE A 118      -5.990  41.405 129.973  1.00  0.00           H  
ATOM   1600 2HG2 ILE A 118      -6.907  42.909 129.723  1.00  0.00           H  
ATOM   1601 3HG2 ILE A 118      -5.674  42.822 131.003  1.00  0.00           H  
ATOM   1602 1HD1 ILE A 118      -6.171  38.818 132.737  1.00  0.00           H  
ATOM   1603 2HD1 ILE A 118      -7.498  38.974 131.561  1.00  0.00           H  
ATOM   1604 3HD1 ILE A 118      -5.859  39.518 131.132  1.00  0.00           H  
ATOM   1605  N   PHE A 119      -8.030  45.151 130.973  1.00 15.92           N  
ATOM   1606  CA  PHE A 119      -8.365  46.102 129.897  1.00 15.83           C  
ATOM   1607  C   PHE A 119      -7.193  46.328 128.939  1.00 16.78           C  
ATOM   1608  O   PHE A 119      -7.360  46.902 127.847  1.00 16.12           O  
ATOM   1609  CB  PHE A 119      -8.804  47.454 130.490  1.00 15.35           C  
ATOM   1610  CG  PHE A 119      -7.736  48.134 131.304  1.00 14.06           C  
ATOM   1611  CD1 PHE A 119      -6.725  48.840 130.676  1.00 14.74           C  
ATOM   1612  CD2 PHE A 119      -7.741  48.054 132.697  1.00 14.82           C  
ATOM   1613  CE1 PHE A 119      -5.725  49.457 131.393  1.00 14.92           C  
ATOM   1614  CE2 PHE A 119      -6.738  48.690 133.438  1.00 14.68           C  
ATOM   1615  CZ  PHE A 119      -5.733  49.385 132.772  1.00 14.80           C  
ATOM   1616  H   PHE A 119      -7.304  45.391 131.633  1.00  0.00           H  
ATOM   1617  HA  PHE A 119      -9.192  45.691 129.317  1.00  0.00           H  
ATOM   1618 1HB  PHE A 119      -9.098  48.126 129.685  1.00  0.00           H  
ATOM   1619 2HB  PHE A 119      -9.675  47.306 131.127  1.00  0.00           H  
ATOM   1620  HD1 PHE A 119      -6.721  48.910 129.588  1.00  0.00           H  
ATOM   1621  HD2 PHE A 119      -8.533  47.506 133.209  1.00  0.00           H  
ATOM   1622  HE1 PHE A 119      -4.935  49.997 130.872  1.00  0.00           H  
ATOM   1623  HE2 PHE A 119      -6.738  48.644 134.527  1.00  0.00           H  
ATOM   1624  HZ  PHE A 119      -4.948  49.873 133.349  1.00  0.00           H  
ATOM   1625  N   GLU A 120      -6.004  45.912 129.367  1.00 16.46           N  
ATOM   1626  CA  GLU A 120      -4.824  46.021 128.532  1.00 18.55           C  
ATOM   1627  C   GLU A 120      -3.968  44.762 128.616  1.00 16.79           C  
ATOM   1628  O   GLU A 120      -3.752  44.244 129.712  1.00 16.66           O  
ATOM   1629  CB  GLU A 120      -4.007  47.233 128.977  1.00 20.72           C  
ATOM   1630  CG  GLU A 120      -2.811  47.531 128.111  1.00 26.19           C  
ATOM   1631  CD  GLU A 120      -2.015  48.670 128.706  1.00 28.42           C  
ATOM   1632  OE1 GLU A 120      -2.414  49.834 128.507  1.00 29.55           O  
ATOM   1633  OE2 GLU A 120      -1.012  48.385 129.386  1.00 31.51           O  
ATOM   1634  H   GLU A 120      -5.918  45.512 130.290  1.00  0.00           H  
ATOM   1635  HA  GLU A 120      -5.143  46.161 127.499  1.00  0.00           H  
ATOM   1636 1HB  GLU A 120      -4.643  48.118 128.984  1.00  0.00           H  
ATOM   1637 2HB  GLU A 120      -3.651  47.078 129.996  1.00  0.00           H  
ATOM   1638 1HG  GLU A 120      -2.195  46.635 128.040  1.00  0.00           H  
ATOM   1639 2HG  GLU A 120      -3.155  47.783 127.109  1.00  0.00           H  
ATOM   1640  N   SER A 121      -3.435  44.303 127.481  1.00 15.82           N  
ATOM   1641  CA  SER A 121      -2.559  43.132 127.497  1.00 15.96           C  
ATOM   1642  C   SER A 121      -1.566  43.086 126.330  1.00 16.10           C  
ATOM   1643  O   SER A 121      -1.786  43.679 125.306  1.00 15.87           O  
ATOM   1644  CB  SER A 121      -3.379  41.830 127.555  1.00 15.19           C  
ATOM   1645  OG  SER A 121      -4.122  41.619 126.361  1.00 17.14           O  
ATOM   1646  H   SER A 121      -3.631  44.759 126.601  1.00  0.00           H  
ATOM   1647  HA  SER A 121      -1.930  43.182 128.387  1.00  0.00           H  
ATOM   1648 1HB  SER A 121      -2.709  40.985 127.715  1.00  0.00           H  
ATOM   1649 2HB  SER A 121      -4.064  41.869 128.401  1.00  0.00           H  
ATOM   1650  HG  SER A 121      -3.924  42.366 125.791  1.00  0.00           H  
ATOM   1651  N   GLU A 122      -0.501  42.327 126.502  1.00 17.07           N  
ATOM   1652  CA  GLU A 122       0.533  42.201 125.484  1.00 19.58           C  
ATOM   1653  C   GLU A 122       0.944  40.733 125.535  1.00 18.63           C  
ATOM   1654  O   GLU A 122       1.348  40.244 126.587  1.00 16.54           O  
ATOM   1655  CB  GLU A 122       1.709  43.155 125.834  1.00 20.48           C  
ATOM   1656  CG  GLU A 122       3.097  42.772 125.315  1.00 26.86           C  
ATOM   1657  CD  GLU A 122       3.442  43.429 123.987  1.00 30.14           C  
ATOM   1658  OE1 GLU A 122       2.508  43.781 123.237  1.00 33.56           O  
ATOM   1659  OE2 GLU A 122       4.651  43.593 123.677  1.00 36.99           O  
ATOM   1660  H   GLU A 122      -0.403  41.818 127.369  1.00  0.00           H  
ATOM   1661  HA  GLU A 122       0.108  42.490 124.522  1.00  0.00           H  
ATOM   1662 1HB  GLU A 122       1.498  44.151 125.443  1.00  0.00           H  
ATOM   1663 2HB  GLU A 122       1.798  43.240 126.917  1.00  0.00           H  
ATOM   1664 1HG  GLU A 122       3.843  43.064 126.053  1.00  0.00           H  
ATOM   1665 2HG  GLU A 122       3.144  41.690 125.200  1.00  0.00           H  
ATOM   1666  N   ASN A 123       0.826  40.054 124.397  1.00 18.96           N  
ATOM   1667  CA  ASN A 123       1.319  38.683 124.212  1.00 20.48           C  
ATOM   1668  C   ASN A 123       0.732  37.690 125.216  1.00 19.80           C  
ATOM   1669  O   ASN A 123       1.423  36.786 125.676  1.00 18.34           O  
ATOM   1670  CB  ASN A 123       2.842  38.657 124.290  1.00 23.72           C  
ATOM   1671  CG  ASN A 123       3.489  39.311 123.098  1.00 29.56           C  
ATOM   1672  OD1 ASN A 123       2.949  39.291 121.982  1.00 32.70           O  
ATOM   1673  ND2 ASN A 123       4.657  39.890 123.317  1.00 33.97           N  
ATOM   1674  H   ASN A 123       0.370  40.521 123.626  1.00  0.00           H  
ATOM   1675  HA  ASN A 123       1.012  38.335 123.225  1.00  0.00           H  
ATOM   1676 1HB  ASN A 123       3.169  39.170 125.196  1.00  0.00           H  
ATOM   1677 2HB  ASN A 123       3.185  37.625 124.356  1.00  0.00           H  
ATOM   1678 1HD2 ASN A 123       5.140  40.343 122.566  1.00  0.00           H  
ATOM   1679 2HD2 ASN A 123       5.058  39.876 124.232  1.00  0.00           H  
ATOM   1680  N   PHE A 124      -0.540  37.892 125.552  1.00 18.96           N  
ATOM   1681  CA  PHE A 124      -1.201  37.134 126.601  1.00 18.32           C  
ATOM   1682  C   PHE A 124      -2.396  36.370 126.018  1.00 17.88           C  
ATOM   1683  O   PHE A 124      -2.443  35.138 126.109  1.00 19.83           O  
ATOM   1684  CB  PHE A 124      -1.616  38.064 127.767  1.00 16.81           C  
ATOM   1685  CG  PHE A 124      -2.344  37.353 128.879  1.00 16.77           C  
ATOM   1686  CD1 PHE A 124      -1.645  36.597 129.812  1.00 17.22           C  
ATOM   1687  CD2 PHE A 124      -3.732  37.423 128.975  1.00 17.62           C  
ATOM   1688  CE1 PHE A 124      -2.310  35.920 130.823  1.00 17.56           C  
ATOM   1689  CE2 PHE A 124      -4.415  36.763 129.996  1.00 17.14           C  
ATOM   1690  CZ  PHE A 124      -3.696  36.003 130.925  1.00 18.15           C  
ATOM   1691  H   PHE A 124      -1.060  38.601 125.055  1.00  0.00           H  
ATOM   1692  HA  PHE A 124      -0.502  36.389 126.983  1.00  0.00           H  
ATOM   1693 1HB  PHE A 124      -0.730  38.537 128.188  1.00  0.00           H  
ATOM   1694 2HB  PHE A 124      -2.261  38.856 127.389  1.00  0.00           H  
ATOM   1695  HD1 PHE A 124      -0.558  36.539 129.744  1.00  0.00           H  
ATOM   1696  HD2 PHE A 124      -4.284  38.017 128.246  1.00  0.00           H  
ATOM   1697  HE1 PHE A 124      -1.747  35.322 131.539  1.00  0.00           H  
ATOM   1698  HE2 PHE A 124      -5.500  36.834 130.074  1.00  0.00           H  
ATOM   1699  HZ  PHE A 124      -4.217  35.477 131.724  1.00  0.00           H  
ATOM   1700  N   PHE A 125      -3.358  37.077 125.430  1.00 16.13           N  
ATOM   1701  CA  PHE A 125      -4.430  36.398 124.680  1.00 16.24           C  
ATOM   1702  C   PHE A 125      -3.917  36.156 123.270  1.00 17.86           C  
ATOM   1703  O   PHE A 125      -3.841  37.081 122.483  1.00 18.80           O  
ATOM   1704  CB  PHE A 125      -5.712  37.236 124.628  1.00 14.96           C  
ATOM   1705  CG  PHE A 125      -6.354  37.463 125.971  1.00 14.92           C  
ATOM   1706  CD1 PHE A 125      -6.760  36.379 126.769  1.00 14.52           C  
ATOM   1707  CD2 PHE A 125      -6.534  38.764 126.452  1.00 14.50           C  
ATOM   1708  CE1 PHE A 125      -7.351  36.586 128.029  1.00 13.78           C  
ATOM   1709  CE2 PHE A 125      -7.122  38.975 127.701  1.00 15.05           C  
ATOM   1710  CZ  PHE A 125      -7.528  37.898 128.483  1.00 13.98           C  
ATOM   1711  H   PHE A 125      -3.363  38.085 125.492  1.00  0.00           H  
ATOM   1712  HA  PHE A 125      -4.663  35.459 125.183  1.00  0.00           H  
ATOM   1713 1HB  PHE A 125      -5.493  38.209 124.191  1.00  0.00           H  
ATOM   1714 2HB  PHE A 125      -6.441  36.745 123.985  1.00  0.00           H  
ATOM   1715  HD1 PHE A 125      -6.612  35.363 126.402  1.00  0.00           H  
ATOM   1716  HD2 PHE A 125      -6.220  39.615 125.847  1.00  0.00           H  
ATOM   1717  HE1 PHE A 125      -7.661  35.733 128.632  1.00  0.00           H  
ATOM   1718  HE2 PHE A 125      -7.263  39.994 128.062  1.00  0.00           H  
ATOM   1719  HZ  PHE A 125      -7.987  38.083 129.453  1.00  0.00           H  
ATOM   1720  N   LEU A 126      -3.530  34.918 122.958  1.00 18.07           N  
ATOM   1721  CA  LEU A 126      -2.823  34.650 121.688  1.00 18.20           C  
ATOM   1722  C   LEU A 126      -3.738  33.958 120.684  1.00 17.42           C  
ATOM   1723  O   LEU A 126      -4.687  33.297 121.084  1.00 16.21           O  
ATOM   1724  CB  LEU A 126      -1.618  33.742 121.931  1.00 19.62           C  
ATOM   1725  CG  LEU A 126      -0.578  34.186 122.969  1.00 22.48           C  
ATOM   1726  CD1 LEU A 126       0.139  32.962 123.531  1.00 22.86           C  
ATOM   1727  CD2 LEU A 126       0.382  35.206 122.374  1.00 21.91           C  
ATOM   1728  H   LEU A 126      -3.717  34.151 123.588  1.00  0.00           H  
ATOM   1729  HA  LEU A 126      -2.470  35.597 121.282  1.00  0.00           H  
ATOM   1730 1HB  LEU A 126      -1.978  32.766 122.253  1.00  0.00           H  
ATOM   1731 2HB  LEU A 126      -1.082  33.617 120.990  1.00  0.00           H  
ATOM   1732  HG  LEU A 126      -1.085  34.638 123.822  1.00  0.00           H  
ATOM   1733 1HD1 LEU A 126       0.877  33.279 124.268  1.00  0.00           H  
ATOM   1734 2HD1 LEU A 126      -0.586  32.302 124.006  1.00  0.00           H  
ATOM   1735 3HD1 LEU A 126       0.639  32.431 122.722  1.00  0.00           H  
ATOM   1736 1HD2 LEU A 126       1.109  35.506 123.130  1.00  0.00           H  
ATOM   1737 2HD2 LEU A 126       0.903  34.763 121.525  1.00  0.00           H  
ATOM   1738 3HD2 LEU A 126      -0.177  36.081 122.041  1.00  0.00           H  
ATOM   1739  N   PRO A 127      -3.441  34.075 119.372  1.00 18.05           N  
ATOM   1740  CA  PRO A 127      -4.368  33.422 118.443  1.00 17.78           C  
ATOM   1741  C   PRO A 127      -4.387  31.884 118.646  1.00 17.60           C  
ATOM   1742  O   PRO A 127      -3.331  31.254 118.851  1.00 17.36           O  
ATOM   1743  CB  PRO A 127      -3.820  33.819 117.058  1.00 19.56           C  
ATOM   1744  CG  PRO A 127      -2.370  34.105 117.283  1.00 18.77           C  
ATOM   1745  CD  PRO A 127      -2.266  34.646 118.695  1.00 18.35           C  
ATOM   1746  HA  PRO A 127      -5.379  33.828 118.595  1.00  0.00           H  
ATOM   1747 1HB  PRO A 127      -3.980  33.000 116.341  1.00  0.00           H  
ATOM   1748 2HB  PRO A 127      -4.366  34.693 116.674  1.00  0.00           H  
ATOM   1749 1HG  PRO A 127      -1.777  33.188 117.151  1.00  0.00           H  
ATOM   1750 2HG  PRO A 127      -2.006  34.829 116.539  1.00  0.00           H  
ATOM   1751 1HD  PRO A 127      -1.329  34.298 119.154  1.00  0.00           H  
ATOM   1752 2HD  PRO A 127      -2.301  35.745 118.671  1.00  0.00           H  
ATOM   1753  N   GLY A 128      -5.576  31.282 118.619  1.00 17.05           N  
ATOM   1754  CA  GLY A 128      -5.673  29.832 118.773  1.00 17.53           C  
ATOM   1755  C   GLY A 128      -6.148  29.407 120.141  1.00 19.33           C  
ATOM   1756  O   GLY A 128      -6.483  28.243 120.334  1.00 20.07           O  
ATOM   1757  H   GLY A 128      -6.421  31.821 118.492  1.00  0.00           H  
ATOM   1758 1HA  GLY A 128      -6.360  29.432 118.027  1.00  0.00           H  
ATOM   1759 2HA  GLY A 128      -4.699  29.381 118.588  1.00  0.00           H  
ATOM   1760  N   ILE A 129      -6.227  30.346 121.089  1.00 19.78           N  
ATOM   1761  CA  ILE A 129      -6.740  30.010 122.435  1.00 19.76           C  
ATOM   1762  C   ILE A 129      -8.265  29.960 122.485  1.00 19.90           C  
ATOM   1763  O   ILE A 129      -8.929  30.504 121.633  1.00 19.81           O  
ATOM   1764  CB  ILE A 129      -6.211  30.958 123.533  1.00 19.52           C  
ATOM   1765  CG1 ILE A 129      -6.879  32.355 123.478  1.00 20.02           C  
ATOM   1766  CG2 ILE A 129      -4.689  30.956 123.537  1.00 18.28           C  
ATOM   1767  CD1 ILE A 129      -6.529  33.221 124.703  1.00 19.14           C  
ATOM   1768  H   ILE A 129      -5.937  31.294 120.895  1.00  0.00           H  
ATOM   1769  HA  ILE A 129      -6.413  29.002 122.688  1.00  0.00           H  
ATOM   1770  HB  ILE A 129      -6.571  30.625 124.506  1.00  0.00           H  
ATOM   1771 1HG1 ILE A 129      -6.562  32.874 122.574  1.00  0.00           H  
ATOM   1772 2HG1 ILE A 129      -7.962  32.239 123.425  1.00  0.00           H  
ATOM   1773 1HG2 ILE A 129      -4.326  31.628 124.314  1.00  0.00           H  
ATOM   1774 2HG2 ILE A 129      -4.327  29.947 123.732  1.00  0.00           H  
ATOM   1775 3HG2 ILE A 129      -4.322  31.292 122.567  1.00  0.00           H  
ATOM   1776 1HD1 ILE A 129      -7.022  34.190 124.617  1.00  0.00           H  
ATOM   1777 2HD1 ILE A 129      -6.868  32.721 125.611  1.00  0.00           H  
ATOM   1778 3HD1 ILE A 129      -5.451  33.366 124.749  1.00  0.00           H  
ATOM   1779  N   LYS A 130      -8.810  29.288 123.491  1.00 20.71           N  
ATOM   1780  CA  LYS A 130     -10.245  29.215 123.669  1.00 20.84           C  
ATOM   1781  C   LYS A 130     -10.633  29.789 125.017  1.00 20.26           C  
ATOM   1782  O   LYS A 130     -11.831  29.846 125.360  1.00 19.30           O  
ATOM   1783  CB  LYS A 130     -10.714  27.756 123.540  1.00 22.68           C  
ATOM   1784  CG  LYS A 130     -10.699  27.259 122.101  1.00 24.03           C  
ATOM   1785  CD  LYS A 130     -11.664  28.036 121.231  1.00 25.43           C  
ATOM   1786  CE  LYS A 130     -13.104  27.618 121.487  1.00 26.86           C  
ATOM   1787  NZ  LYS A 130     -14.021  28.487 120.689  1.00 28.07           N  
ATOM   1788  H   LYS A 130      -8.208  28.815 124.150  1.00  0.00           H  
ATOM   1789  HA  LYS A 130     -10.721  29.810 122.889  1.00  0.00           H  
ATOM   1790 1HB  LYS A 130     -10.070  27.112 124.140  1.00  0.00           H  
ATOM   1791 2HB  LYS A 130     -11.727  27.663 123.932  1.00  0.00           H  
ATOM   1792 1HG  LYS A 130      -9.694  27.363 121.690  1.00  0.00           H  
ATOM   1793 2HG  LYS A 130     -10.975  26.205 122.077  1.00  0.00           H  
ATOM   1794 1HD  LYS A 130     -11.562  29.102 121.437  1.00  0.00           H  
ATOM   1795 2HD  LYS A 130     -11.428  27.863 120.181  1.00  0.00           H  
ATOM   1796 1HE  LYS A 130     -13.235  26.575 121.204  1.00  0.00           H  
ATOM   1797 2HE  LYS A 130     -13.327  27.714 122.549  1.00  0.00           H  
ATOM   1798 1HZ  LYS A 130     -14.978  28.212 120.858  1.00  0.00           H  
ATOM   1799 2HZ  LYS A 130     -13.895  29.451 120.963  1.00  0.00           H  
ATOM   1800 3HZ  LYS A 130     -13.811  28.386 119.706  1.00  0.00           H  
ATOM   1801  N   TRP A 131      -9.627  30.239 125.775  1.00 18.36           N  
ATOM   1802  CA  TRP A 131      -9.895  30.774 127.119  1.00 17.84           C  
ATOM   1803  C   TRP A 131      -9.947  32.288 127.105  1.00 17.40           C  
ATOM   1804  O   TRP A 131      -9.375  32.907 126.226  1.00 18.50           O  
ATOM   1805  CB  TRP A 131      -8.871  30.259 128.143  1.00 16.30           C  
ATOM   1806  CG  TRP A 131      -7.439  30.346 127.737  1.00 17.01           C  
ATOM   1807  CD1 TRP A 131      -6.701  29.367 127.135  1.00 16.17           C  
ATOM   1808  CD2 TRP A 131      -6.550  31.451 127.941  1.00 16.94           C  
ATOM   1809  NE1 TRP A 131      -5.412  29.794 126.934  1.00 16.86           N  
ATOM   1810  CE2 TRP A 131      -5.289  31.072 127.416  1.00 17.89           C  
ATOM   1811  CE3 TRP A 131      -6.695  32.717 128.517  1.00 17.39           C  
ATOM   1812  CZ2 TRP A 131      -4.161  31.912 127.470  1.00 18.65           C  
ATOM   1813  CZ3 TRP A 131      -5.579  33.562 128.566  1.00 19.39           C  
ATOM   1814  CH2 TRP A 131      -4.324  33.149 128.044  1.00 18.89           C  
ATOM   1815  H   TRP A 131      -8.676  30.217 125.435  1.00  0.00           H  
ATOM   1816  HA  TRP A 131     -10.885  30.443 127.432  1.00  0.00           H  
ATOM   1817 1HB  TRP A 131      -8.973  30.819 129.073  1.00  0.00           H  
ATOM   1818 2HB  TRP A 131      -9.075  29.212 128.367  1.00  0.00           H  
ATOM   1819  HD1 TRP A 131      -7.079  28.386 126.854  1.00  0.00           H  
ATOM   1820  HE1 TRP A 131      -4.674  29.256 126.503  1.00  0.00           H  
ATOM   1821  HE3 TRP A 131      -7.656  33.040 128.917  1.00  0.00           H  
ATOM   1822  HZ2 TRP A 131      -3.192  31.607 127.075  1.00  0.00           H  
ATOM   1823  HZ3 TRP A 131      -5.698  34.548 129.017  1.00  0.00           H  
ATOM   1824  HH2 TRP A 131      -3.473  33.829 128.102  1.00  0.00           H  
ATOM   1825  N   ASN A 132     -10.668  32.884 128.048  1.00 17.72           N  
ATOM   1826  CA  ASN A 132     -10.746  34.358 128.139  1.00 17.77           C  
ATOM   1827  C   ASN A 132     -10.398  34.852 129.531  1.00 17.25           C  
ATOM   1828  O   ASN A 132     -10.740  35.989 129.930  1.00 16.70           O  
ATOM   1829  CB  ASN A 132     -12.127  34.873 127.729  1.00 18.39           C  
ATOM   1830  CG  ASN A 132     -13.252  33.911 128.086  1.00 19.20           C  
ATOM   1831  OD1 ASN A 132     -13.397  33.488 129.218  1.00 19.13           O  
ATOM   1832  ND2 ASN A 132     -14.064  33.577 127.101  1.00 22.87           N  
ATOM   1833  H   ASN A 132     -11.174  32.322 128.718  1.00  0.00           H  
ATOM   1834  HA  ASN A 132     -10.008  34.786 127.459  1.00  0.00           H  
ATOM   1835 1HB  ASN A 132     -12.319  35.829 128.218  1.00  0.00           H  
ATOM   1836 2HB  ASN A 132     -12.146  35.046 126.653  1.00  0.00           H  
ATOM   1837 1HD2 ASN A 132     -14.824  32.948 127.270  1.00  0.00           H  
ATOM   1838 2HD2 ASN A 132     -13.920  33.952 126.186  1.00  0.00           H  
ATOM   1839  N   GLY A 133      -9.724  33.985 130.272  1.00 16.27           N  
ATOM   1840  CA  GLY A 133      -9.350  34.298 131.645  1.00 14.54           C  
ATOM   1841  C   GLY A 133      -8.376  33.268 132.138  1.00 14.04           C  
ATOM   1842  O   GLY A 133      -8.180  32.244 131.479  1.00 13.56           O  
ATOM   1843  H   GLY A 133      -9.463  33.090 129.883  1.00  0.00           H  
ATOM   1844 1HA  GLY A 133      -8.911  35.295 131.684  1.00  0.00           H  
ATOM   1845 2HA  GLY A 133     -10.242  34.316 132.270  1.00  0.00           H  
ATOM   1846  N   ILE A 134      -7.812  33.526 133.321  1.00 12.72           N  
ATOM   1847  CA  ILE A 134      -6.786  32.701 133.909  1.00 13.30           C  
ATOM   1848  C   ILE A 134      -7.000  32.491 135.414  1.00 13.59           C  
ATOM   1849  O   ILE A 134      -7.387  33.435 136.141  1.00 13.27           O  
ATOM   1850  CB  ILE A 134      -5.366  33.303 133.662  1.00 13.76           C  
ATOM   1851  CG1 ILE A 134      -4.280  32.333 134.135  1.00 13.30           C  
ATOM   1852  CG2 ILE A 134      -5.224  34.691 134.319  1.00 12.54           C  
ATOM   1853  CD1 ILE A 134      -2.859  32.708 133.690  1.00 14.52           C  
ATOM   1854  H   ILE A 134      -8.130  34.345 133.819  1.00  0.00           H  
ATOM   1855  HA  ILE A 134      -6.825  31.717 133.444  1.00  0.00           H  
ATOM   1856  HB  ILE A 134      -5.197  33.408 132.591  1.00  0.00           H  
ATOM   1857 1HG1 ILE A 134      -4.289  32.280 135.223  1.00  0.00           H  
ATOM   1858 2HG1 ILE A 134      -4.496  31.333 133.758  1.00  0.00           H  
ATOM   1859 1HG2 ILE A 134      -4.225  35.083 134.130  1.00  0.00           H  
ATOM   1860 2HG2 ILE A 134      -5.965  35.370 133.899  1.00  0.00           H  
ATOM   1861 3HG2 ILE A 134      -5.381  34.602 135.394  1.00  0.00           H  
ATOM   1862 1HD1 ILE A 134      -2.152  31.968 134.067  1.00  0.00           H  
ATOM   1863 2HD1 ILE A 134      -2.813  32.731 132.601  1.00  0.00           H  
ATOM   1864 3HD1 ILE A 134      -2.601  33.690 134.085  1.00  0.00           H  
ATOM   1865  N   LEU A 135      -6.785  31.246 135.848  1.00 12.46           N  
ATOM   1866  CA  LEU A 135      -6.918  30.863 137.241  1.00 13.30           C  
ATOM   1867  C   LEU A 135      -5.530  30.511 137.771  1.00 12.87           C  
ATOM   1868  O   LEU A 135      -5.029  29.391 137.556  1.00 12.29           O  
ATOM   1869  CB  LEU A 135      -7.891  29.659 137.370  1.00 13.54           C  
ATOM   1870  CG  LEU A 135      -7.931  28.994 138.762  1.00 13.55           C  
ATOM   1871  CD1 LEU A 135      -8.176  30.067 139.813  1.00 13.48           C  
ATOM   1872  CD2 LEU A 135      -8.938  27.846 138.864  1.00 13.99           C  
ATOM   1873  H   LEU A 135      -6.518  30.547 135.169  1.00  0.00           H  
ATOM   1874  HA  LEU A 135      -7.327  31.708 137.794  1.00  0.00           H  
ATOM   1875 1HB  LEU A 135      -8.897  29.999 137.131  1.00  0.00           H  
ATOM   1876 2HB  LEU A 135      -7.603  28.900 136.643  1.00  0.00           H  
ATOM   1877  HG  LEU A 135      -6.948  28.586 138.999  1.00  0.00           H  
ATOM   1878 1HD1 LEU A 135      -8.206  29.608 140.801  1.00  0.00           H  
ATOM   1879 2HD1 LEU A 135      -7.370  30.801 139.779  1.00  0.00           H  
ATOM   1880 3HD1 LEU A 135      -9.126  30.561 139.614  1.00  0.00           H  
ATOM   1881 1HD2 LEU A 135      -8.910  27.426 139.870  1.00  0.00           H  
ATOM   1882 2HD2 LEU A 135      -9.940  28.221 138.655  1.00  0.00           H  
ATOM   1883 3HD2 LEU A 135      -8.682  27.072 138.140  1.00  0.00           H  
ATOM   1884  N   GLY A 136      -4.906  31.490 138.433  1.00 13.04           N  
ATOM   1885  CA  GLY A 136      -3.632  31.310 139.090  1.00 13.15           C  
ATOM   1886  C   GLY A 136      -3.823  30.478 140.333  1.00 14.45           C  
ATOM   1887  O   GLY A 136      -4.522  30.922 141.271  1.00 14.27           O  
ATOM   1888  H   GLY A 136      -5.355  32.394 138.469  1.00  0.00           H  
ATOM   1889 1HA  GLY A 136      -2.935  30.825 138.406  1.00  0.00           H  
ATOM   1890 2HA  GLY A 136      -3.211  32.283 139.340  1.00  0.00           H  
ATOM   1891  N   LEU A 137      -3.237  29.263 140.325  1.00 13.83           N  
ATOM   1892  CA  LEU A 137      -3.377  28.297 141.423  1.00 14.71           C  
ATOM   1893  C   LEU A 137      -2.145  28.124 142.327  1.00 14.53           C  
ATOM   1894  O   LEU A 137      -2.127  27.226 143.182  1.00 15.58           O  
ATOM   1895  CB  LEU A 137      -3.808  26.914 140.872  1.00 14.55           C  
ATOM   1896  CG  LEU A 137      -5.243  26.754 140.383  1.00 15.22           C  
ATOM   1897  CD1 LEU A 137      -5.448  25.358 139.800  1.00 15.50           C  
ATOM   1898  CD2 LEU A 137      -6.239  26.999 141.505  1.00 14.70           C  
ATOM   1899  H   LEU A 137      -2.678  29.016 139.521  1.00  0.00           H  
ATOM   1900  HA  LEU A 137      -4.147  28.657 142.104  1.00  0.00           H  
ATOM   1901 1HB  LEU A 137      -3.165  26.659 140.031  1.00  0.00           H  
ATOM   1902 2HB  LEU A 137      -3.662  26.168 141.653  1.00  0.00           H  
ATOM   1903  HG  LEU A 137      -5.437  27.470 139.584  1.00  0.00           H  
ATOM   1904 1HD1 LEU A 137      -6.477  25.256 139.454  1.00  0.00           H  
ATOM   1905 2HD1 LEU A 137      -4.768  25.210 138.961  1.00  0.00           H  
ATOM   1906 3HD1 LEU A 137      -5.247  24.611 140.567  1.00  0.00           H  
ATOM   1907 1HD2 LEU A 137      -7.254  26.878 141.124  1.00  0.00           H  
ATOM   1908 2HD2 LEU A 137      -6.065  26.283 142.309  1.00  0.00           H  
ATOM   1909 3HD2 LEU A 137      -6.114  28.012 141.888  1.00  0.00           H  
ATOM   1910  N   ALA A 138      -1.110  28.942 142.132  1.00 14.18           N  
ATOM   1911  CA  ALA A 138       0.094  28.886 142.997  1.00 14.74           C  
ATOM   1912  C   ALA A 138      -0.126  29.625 144.324  1.00 15.12           C  
ATOM   1913  O   ALA A 138      -1.272  29.916 144.701  1.00 15.93           O  
ATOM   1914  CB  ALA A 138       1.318  29.438 142.268  1.00 14.71           C  
ATOM   1915  H   ALA A 138      -1.144  29.615 141.380  1.00  0.00           H  
ATOM   1916  HA  ALA A 138       0.281  27.842 143.250  1.00  0.00           H  
ATOM   1917 1HB  ALA A 138       2.187  29.385 142.924  1.00  0.00           H  
ATOM   1918 2HB  ALA A 138       1.504  28.847 141.371  1.00  0.00           H  
ATOM   1919 3HB  ALA A 138       1.137  30.475 141.988  1.00  0.00           H  
ATOM   1920  N   TYR A 139       0.959  29.930 145.025  1.00 15.34           N  
ATOM   1921  CA  TYR A 139       0.863  30.432 146.395  1.00 15.56           C  
ATOM   1922  C   TYR A 139       0.690  31.955 146.434  1.00 15.33           C  
ATOM   1923  O   TYR A 139       0.952  32.650 145.456  1.00 13.65           O  
ATOM   1924  CB  TYR A 139       2.070  30.019 147.221  1.00 15.67           C  
ATOM   1925  CG  TYR A 139       2.144  28.540 147.483  1.00 16.68           C  
ATOM   1926  CD1 TYR A 139       1.478  27.989 148.583  1.00 16.95           C  
ATOM   1927  CD2 TYR A 139       2.900  27.691 146.661  1.00 16.37           C  
ATOM   1928  CE1 TYR A 139       1.554  26.635 148.879  1.00 17.69           C  
ATOM   1929  CE2 TYR A 139       2.987  26.334 146.947  1.00 16.96           C  
ATOM   1930  CZ  TYR A 139       2.300  25.818 148.071  1.00 17.53           C  
ATOM   1931  OH  TYR A 139       2.321  24.507 148.403  1.00 17.64           O  
ATOM   1932  H   TYR A 139       1.871  29.814 144.606  1.00  0.00           H  
ATOM   1933  HA  TYR A 139      -0.028  30.007 146.857  1.00  0.00           H  
ATOM   1934 1HB  TYR A 139       2.984  30.321 146.707  1.00  0.00           H  
ATOM   1935 2HB  TYR A 139       2.048  30.535 148.180  1.00  0.00           H  
ATOM   1936  HD1 TYR A 139       0.880  28.627 149.234  1.00  0.00           H  
ATOM   1937  HD2 TYR A 139       3.423  28.095 145.794  1.00  0.00           H  
ATOM   1938  HE1 TYR A 139       1.024  26.236 149.743  1.00  0.00           H  
ATOM   1939  HE2 TYR A 139       3.581  25.679 146.309  1.00  0.00           H  
ATOM   1940  HH  TYR A 139       2.858  24.026 147.769  1.00  0.00           H  
ATOM   1941  N   ALA A 140       0.230  32.442 147.582  1.00 15.45           N  
ATOM   1942  CA  ALA A 140      -0.062  33.865 147.775  1.00 16.48           C  
ATOM   1943  C   ALA A 140       1.179  34.735 147.577  1.00 16.07           C  
ATOM   1944  O   ALA A 140       1.084  35.900 147.205  1.00 15.76           O  
ATOM   1945  CB  ALA A 140      -0.653  34.081 149.166  1.00 16.44           C  
ATOM   1946  H   ALA A 140       0.078  31.800 148.347  1.00  0.00           H  
ATOM   1947  HA  ALA A 140      -0.792  34.166 147.023  1.00  0.00           H  
ATOM   1948 1HB  ALA A 140      -0.870  35.140 149.309  1.00  0.00           H  
ATOM   1949 2HB  ALA A 140      -1.574  33.506 149.264  1.00  0.00           H  
ATOM   1950 3HB  ALA A 140       0.061  33.753 149.919  1.00  0.00           H  
ATOM   1951  N   THR A 141       2.356  34.167 147.828  1.00 16.64           N  
ATOM   1952  CA  THR A 141       3.593  34.924 147.701  1.00 18.04           C  
ATOM   1953  C   THR A 141       3.798  35.469 146.254  1.00 16.06           C  
ATOM   1954  O   THR A 141       4.440  36.525 146.054  1.00 15.69           O  
ATOM   1955  CB  THR A 141       4.759  34.064 148.199  1.00 21.92           C  
ATOM   1956  OG1 THR A 141       5.977  34.576 147.690  1.00 27.96           O  
ATOM   1957  CG2 THR A 141       4.599  32.677 147.694  1.00 22.32           C  
ATOM   1958  H   THR A 141       2.399  33.198 148.111  1.00  0.00           H  
ATOM   1959  HA  THR A 141       3.516  35.819 148.318  1.00  0.00           H  
ATOM   1960  HB  THR A 141       4.769  34.060 149.289  1.00  0.00           H  
ATOM   1961  HG1 THR A 141       5.797  35.347 147.147  1.00  0.00           H  
ATOM   1962 1HG2 THR A 141       5.427  32.063 148.047  1.00  0.00           H  
ATOM   1963 2HG2 THR A 141       3.659  32.263 148.059  1.00  0.00           H  
ATOM   1964 3HG2 THR A 141       4.593  32.685 146.605  1.00  0.00           H  
ATOM   1965  N   LEU A 142       3.178  34.820 145.261  1.00 14.77           N  
ATOM   1966  CA  LEU A 142       3.240  35.309 143.857  1.00 13.92           C  
ATOM   1967  C   LEU A 142       2.123  36.312 143.472  1.00 14.20           C  
ATOM   1968  O   LEU A 142       2.154  36.896 142.389  1.00 14.71           O  
ATOM   1969  CB  LEU A 142       3.256  34.158 142.838  1.00 13.94           C  
ATOM   1970  CG  LEU A 142       4.449  33.181 142.912  1.00 13.96           C  
ATOM   1971  CD1 LEU A 142       4.352  32.165 141.788  1.00 14.42           C  
ATOM   1972  CD2 LEU A 142       5.780  33.921 142.800  1.00 14.60           C  
ATOM   1973  H   LEU A 142       2.656  33.980 145.467  1.00  0.00           H  
ATOM   1974  HA  LEU A 142       4.160  35.878 143.730  1.00  0.00           H  
ATOM   1975 1HB  LEU A 142       2.350  33.568 142.966  1.00  0.00           H  
ATOM   1976 2HB  LEU A 142       3.250  34.582 141.834  1.00  0.00           H  
ATOM   1977  HG  LEU A 142       4.427  32.651 143.864  1.00  0.00           H  
ATOM   1978 1HD1 LEU A 142       5.196  31.478 141.845  1.00  0.00           H  
ATOM   1979 2HD1 LEU A 142       3.422  31.605 141.883  1.00  0.00           H  
ATOM   1980 3HD1 LEU A 142       4.369  32.681 140.829  1.00  0.00           H  
ATOM   1981 1HD2 LEU A 142       6.600  33.205 142.856  1.00  0.00           H  
ATOM   1982 2HD2 LEU A 142       5.824  34.449 141.847  1.00  0.00           H  
ATOM   1983 3HD2 LEU A 142       5.867  34.638 143.616  1.00  0.00           H  
ATOM   1984  N   ALA A 143       1.143  36.498 144.332  1.00 13.15           N  
ATOM   1985  CA  ALA A 143      -0.031  37.278 143.903  1.00 13.34           C  
ATOM   1986  C   ALA A 143       0.326  38.756 143.806  1.00 13.44           C  
ATOM   1987  O   ALA A 143       1.134  39.251 144.579  1.00 13.51           O  
ATOM   1988  CB  ALA A 143      -1.223  37.056 144.850  1.00 12.88           C  
ATOM   1989  H   ALA A 143       1.170  36.126 145.270  1.00  0.00           H  
ATOM   1990  HA  ALA A 143      -0.315  36.942 142.905  1.00  0.00           H  
ATOM   1991 1HB  ALA A 143      -2.074  37.645 144.508  1.00  0.00           H  
ATOM   1992 2HB  ALA A 143      -1.491  35.999 144.856  1.00  0.00           H  
ATOM   1993 3HB  ALA A 143      -0.950  37.366 145.857  1.00  0.00           H  
ATOM   1994  N   LYS A 144      -0.298  39.448 142.854  1.00 14.27           N  
ATOM   1995  CA  LYS A 144      -0.111  40.876 142.660  1.00 15.41           C  
ATOM   1996  C   LYS A 144      -1.449  41.565 143.030  1.00 15.96           C  
ATOM   1997  O   LYS A 144      -2.480  40.950 142.886  1.00 15.76           O  
ATOM   1998  CB  LYS A 144       0.274  41.140 141.199  1.00 15.78           C  
ATOM   1999  CG  LYS A 144       1.597  40.476 140.760  1.00 16.20           C  
ATOM   2000  CD  LYS A 144       2.791  40.958 141.550  1.00 19.27           C  
ATOM   2001  CE  LYS A 144       3.946  39.988 141.362  1.00 22.20           C  
ATOM   2002  NZ  LYS A 144       5.176  40.689 141.771  1.00 28.79           N  
ATOM   2003  H   LYS A 144      -0.928  38.947 142.244  1.00  0.00           H  
ATOM   2004  HA  LYS A 144       0.697  41.211 143.311  1.00  0.00           H  
ATOM   2005 1HB  LYS A 144      -0.517  40.777 140.543  1.00  0.00           H  
ATOM   2006 2HB  LYS A 144       0.368  42.214 141.036  1.00  0.00           H  
ATOM   2007 1HG  LYS A 144       1.521  39.395 140.886  1.00  0.00           H  
ATOM   2008 2HG  LYS A 144       1.779  40.689 139.707  1.00  0.00           H  
ATOM   2009 1HD  LYS A 144       3.079  41.952 141.205  1.00  0.00           H  
ATOM   2010 2HD  LYS A 144       2.527  41.021 142.606  1.00  0.00           H  
ATOM   2011 1HE  LYS A 144       3.778  39.100 141.970  1.00  0.00           H  
ATOM   2012 2HE  LYS A 144       3.997  39.681 140.317  1.00  0.00           H  
ATOM   2013 1HZ  LYS A 144       5.969  40.073 141.659  1.00  0.00           H  
ATOM   2014 2HZ  LYS A 144       5.304  41.510 141.195  1.00  0.00           H  
ATOM   2015 3HZ  LYS A 144       5.100  40.966 142.739  1.00  0.00           H  
ATOM   2016  N   PRO A 145      -1.422  42.820 143.537  1.00 16.83           N  
ATOM   2017  CA  PRO A 145      -0.227  43.629 143.746  1.00 16.68           C  
ATOM   2018  C   PRO A 145       0.636  43.128 144.903  1.00 17.83           C  
ATOM   2019  O   PRO A 145       1.819  43.427 144.947  1.00 18.84           O  
ATOM   2020  CB  PRO A 145      -0.790  45.037 144.019  1.00 17.43           C  
ATOM   2021  CG  PRO A 145      -2.224  44.999 143.565  1.00 17.56           C  
ATOM   2022  CD  PRO A 145      -2.653  43.588 143.817  1.00 16.77           C  
ATOM   2023  HA  PRO A 145       0.379  43.623 142.828  1.00  0.00           H  
ATOM   2024 1HB  PRO A 145      -0.702  45.277 145.089  1.00  0.00           H  
ATOM   2025 2HB  PRO A 145      -0.203  45.789 143.472  1.00  0.00           H  
ATOM   2026 1HG  PRO A 145      -2.820  45.731 144.129  1.00  0.00           H  
ATOM   2027 2HG  PRO A 145      -2.294  45.281 142.504  1.00  0.00           H  
ATOM   2028 1HD  PRO A 145      -2.972  43.483 144.864  1.00  0.00           H  
ATOM   2029 2HD  PRO A 145      -3.473  43.326 143.133  1.00  0.00           H  
ATOM   2030  N   SER A 146       0.063  42.378 145.834  1.00 17.68           N  
ATOM   2031  CA  SER A 146       0.880  41.688 146.820  1.00 19.34           C  
ATOM   2032  C   SER A 146       0.196  40.428 147.339  1.00 18.97           C  
ATOM   2033  O   SER A 146      -0.977  40.150 147.037  1.00 16.90           O  
ATOM   2034  CB  SER A 146       1.220  42.610 148.008  1.00 20.89           C  
ATOM   2035  OG  SER A 146       0.067  42.759 148.807  1.00 21.59           O  
ATOM   2036  H   SER A 146      -0.941  42.277 145.870  1.00  0.00           H  
ATOM   2037  HA  SER A 146       1.814  41.384 146.345  1.00  0.00           H  
ATOM   2038 1HB  SER A 146       2.037  42.176 148.583  1.00  0.00           H  
ATOM   2039 2HB  SER A 146       1.560  43.575 147.634  1.00  0.00           H  
ATOM   2040  HG  SER A 146      -0.618  42.237 148.383  1.00  0.00           H  
ATOM   2041  N   SER A 147       0.923  39.706 148.181  1.00 20.45           N  
ATOM   2042  CA  SER A 147       0.408  38.508 148.835  1.00 20.47           C  
ATOM   2043  C   SER A 147      -0.862  38.718 149.676  1.00 20.75           C  
ATOM   2044  O   SER A 147      -1.549  37.752 150.025  1.00 20.15           O  
ATOM   2045  CB  SER A 147       1.523  37.865 149.672  1.00 21.99           C  
ATOM   2046  OG  SER A 147       1.684  38.584 150.878  1.00 23.55           O  
ATOM   2047  H   SER A 147       1.869  40.003 148.372  1.00  0.00           H  
ATOM   2048  HA  SER A 147       0.087  37.805 148.066  1.00  0.00           H  
ATOM   2049 1HB  SER A 147       1.268  36.826 149.880  1.00  0.00           H  
ATOM   2050 2HB  SER A 147       2.452  37.866 149.103  1.00  0.00           H  
ATOM   2051  HG  SER A 147       1.040  39.296 150.850  1.00  0.00           H  
ATOM   2052  N   SER A 148      -1.232  39.962 149.980  1.00 20.11           N  
ATOM   2053  CA  SER A 148      -2.497  40.124 150.711  1.00 21.76           C  
ATOM   2054  C   SER A 148      -3.759  40.078 149.829  1.00 19.90           C  
ATOM   2055  O   SER A 148      -4.886  39.966 150.336  1.00 18.76           O  
ATOM   2056  CB  SER A 148      -2.466  41.346 151.632  1.00 23.94           C  
ATOM   2057  OG  SER A 148      -2.387  42.496 150.843  1.00 28.01           O  
ATOM   2058  H   SER A 148      -0.696  40.783 149.737  1.00  0.00           H  
ATOM   2059  HA  SER A 148      -2.656  39.239 151.329  1.00  0.00           H  
ATOM   2060 1HB  SER A 148      -3.364  41.359 152.249  1.00  0.00           H  
ATOM   2061 2HB  SER A 148      -1.610  41.275 152.302  1.00  0.00           H  
ATOM   2062  HG  SER A 148      -2.374  42.192 149.932  1.00  0.00           H  
ATOM   2063  N   LEU A 149      -3.583  40.082 148.513  1.00 18.64           N  
ATOM   2064  CA  LEU A 149      -4.725  39.853 147.621  1.00 17.59           C  
ATOM   2065  C   LEU A 149      -5.031  38.345 147.592  1.00 17.23           C  
ATOM   2066  O   LEU A 149      -4.409  37.594 146.850  1.00 16.08           O  
ATOM   2067  CB  LEU A 149      -4.450  40.388 146.200  1.00 17.49           C  
ATOM   2068  CG  LEU A 149      -5.706  40.310 145.307  1.00 18.38           C  
ATOM   2069  CD1 LEU A 149      -6.692  41.397 145.717  1.00 18.38           C  
ATOM   2070  CD2 LEU A 149      -5.439  40.396 143.813  1.00 18.04           C  
ATOM   2071  H   LEU A 149      -2.670  40.241 148.112  1.00  0.00           H  
ATOM   2072  HA  LEU A 149      -5.588  40.383 148.022  1.00  0.00           H  
ATOM   2073 1HB  LEU A 149      -4.117  41.422 146.277  1.00  0.00           H  
ATOM   2074 2HB  LEU A 149      -3.646  39.801 145.757  1.00  0.00           H  
ATOM   2075  HG  LEU A 149      -6.216  39.362 145.478  1.00  0.00           H  
ATOM   2076 1HD1 LEU A 149      -7.579  41.341 145.086  1.00  0.00           H  
ATOM   2077 2HD1 LEU A 149      -6.980  41.253 146.759  1.00  0.00           H  
ATOM   2078 3HD1 LEU A 149      -6.225  42.374 145.600  1.00  0.00           H  
ATOM   2079 1HD2 LEU A 149      -6.383  40.331 143.270  1.00  0.00           H  
ATOM   2080 2HD2 LEU A 149      -4.953  41.345 143.584  1.00  0.00           H  
ATOM   2081 3HD2 LEU A 149      -4.790  39.574 143.511  1.00  0.00           H  
ATOM   2082  N   GLU A 150      -6.003  37.905 148.388  1.00 17.88           N  
ATOM   2083  CA  GLU A 150      -6.239  36.466 148.617  1.00 17.55           C  
ATOM   2084  C   GLU A 150      -6.425  35.696 147.290  1.00 16.22           C  
ATOM   2085  O   GLU A 150      -7.194  36.143 146.415  1.00 15.07           O  
ATOM   2086  CB  GLU A 150      -7.462  36.281 149.519  1.00 19.30           C  
ATOM   2087  CG  GLU A 150      -7.755  34.834 149.926  1.00 21.39           C  
ATOM   2088  CD  GLU A 150      -8.981  34.737 150.820  1.00 24.88           C  
ATOM   2089  OE1 GLU A 150     -10.132  34.885 150.341  1.00 26.53           O  
ATOM   2090  OE2 GLU A 150      -8.792  34.518 152.017  1.00 25.67           O  
ATOM   2091  H   GLU A 150      -6.596  38.580 148.849  1.00  0.00           H  
ATOM   2092  HA  GLU A 150      -5.364  36.047 149.114  1.00  0.00           H  
ATOM   2093 1HB  GLU A 150      -7.330  36.859 150.434  1.00  0.00           H  
ATOM   2094 2HB  GLU A 150      -8.348  36.666 149.014  1.00  0.00           H  
ATOM   2095 1HG  GLU A 150      -7.915  34.240 149.027  1.00  0.00           H  
ATOM   2096 2HG  GLU A 150      -6.887  34.431 150.445  1.00  0.00           H  
ATOM   2097  N   THR A 151      -5.735  34.555 147.135  1.00 14.91           N  
ATOM   2098  CA  THR A 151      -5.948  33.720 145.928  1.00 14.26           C  
ATOM   2099  C   THR A 151      -7.333  33.056 145.842  1.00 13.78           C  
ATOM   2100  O   THR A 151      -8.039  32.878 146.857  1.00 13.94           O  
ATOM   2101  CB  THR A 151      -4.827  32.650 145.719  1.00 14.36           C  
ATOM   2102  OG1 THR A 151      -5.016  31.550 146.628  1.00 14.86           O  
ATOM   2103  CG2 THR A 151      -3.446  33.267 145.861  1.00 13.39           C  
ATOM   2104  H   THR A 151      -5.068  34.253 147.831  1.00  0.00           H  
ATOM   2105  HA  THR A 151      -5.945  34.370 145.053  1.00  0.00           H  
ATOM   2106  HB  THR A 151      -4.918  32.217 144.723  1.00  0.00           H  
ATOM   2107  HG1 THR A 151      -5.793  31.712 147.168  1.00  0.00           H  
ATOM   2108 1HG2 THR A 151      -2.687  32.499 145.710  1.00  0.00           H  
ATOM   2109 2HG2 THR A 151      -3.320  34.053 145.117  1.00  0.00           H  
ATOM   2110 3HG2 THR A 151      -3.338  33.692 146.858  1.00  0.00           H  
ATOM   2111  N   PHE A 152      -7.724  32.718 144.619  1.00 12.76           N  
ATOM   2112  CA  PHE A 152      -8.993  32.047 144.319  1.00 14.09           C  
ATOM   2113  C   PHE A 152      -9.129  30.762 145.131  1.00 14.36           C  
ATOM   2114  O   PHE A 152     -10.151  30.546 145.769  1.00 15.53           O  
ATOM   2115  CB  PHE A 152      -9.064  31.791 142.797  1.00 14.24           C  
ATOM   2116  CG  PHE A 152     -10.378  31.210 142.306  1.00 14.99           C  
ATOM   2117  CD1 PHE A 152     -10.716  29.884 142.568  1.00 14.96           C  
ATOM   2118  CD2 PHE A 152     -11.256  31.986 141.559  1.00 15.19           C  
ATOM   2119  CE1 PHE A 152     -11.901  29.332 142.100  1.00 15.06           C  
ATOM   2120  CE2 PHE A 152     -12.440  31.427 141.054  1.00 16.38           C  
ATOM   2121  CZ  PHE A 152     -12.755  30.100 141.335  1.00 15.62           C  
ATOM   2122  H   PHE A 152      -7.096  32.945 143.861  1.00  0.00           H  
ATOM   2123  HA  PHE A 152      -9.811  32.704 144.618  1.00  0.00           H  
ATOM   2124 1HB  PHE A 152      -8.898  32.726 142.263  1.00  0.00           H  
ATOM   2125 2HB  PHE A 152      -8.271  31.103 142.507  1.00  0.00           H  
ATOM   2126  HD1 PHE A 152     -10.035  29.267 143.154  1.00  0.00           H  
ATOM   2127  HD2 PHE A 152     -11.007  33.025 141.340  1.00  0.00           H  
ATOM   2128  HE1 PHE A 152     -12.151  28.298 142.338  1.00  0.00           H  
ATOM   2129  HE2 PHE A 152     -13.112  32.028 140.442  1.00  0.00           H  
ATOM   2130  HZ  PHE A 152     -13.677  29.669 140.948  1.00  0.00           H  
ATOM   2131  N   PHE A 153      -8.084  29.928 145.130  1.00 14.24           N  
ATOM   2132  CA  PHE A 153      -8.095  28.669 145.837  1.00 15.08           C  
ATOM   2133  C   PHE A 153      -8.118  28.867 147.365  1.00 15.25           C  
ATOM   2134  O   PHE A 153      -8.808  28.137 148.050  1.00 14.26           O  
ATOM   2135  CB  PHE A 153      -6.912  27.749 145.442  1.00 15.63           C  
ATOM   2136  CG  PHE A 153      -7.090  26.328 145.909  1.00 15.27           C  
ATOM   2137  CD1 PHE A 153      -8.050  25.508 145.319  1.00 16.22           C  
ATOM   2138  CD2 PHE A 153      -6.334  25.822 146.964  1.00 15.75           C  
ATOM   2139  CE1 PHE A 153      -8.246  24.202 145.790  1.00 15.91           C  
ATOM   2140  CE2 PHE A 153      -6.533  24.518 147.433  1.00 14.98           C  
ATOM   2141  CZ  PHE A 153      -7.480  23.724 146.852  1.00 15.22           C  
ATOM   2142  H   PHE A 153      -7.258  30.195 144.613  1.00  0.00           H  
ATOM   2143  HA  PHE A 153      -9.018  28.142 145.591  1.00  0.00           H  
ATOM   2144 1HB  PHE A 153      -6.799  27.747 144.359  1.00  0.00           H  
ATOM   2145 2HB  PHE A 153      -5.989  28.141 145.867  1.00  0.00           H  
ATOM   2146  HD1 PHE A 153      -8.643  25.894 144.490  1.00  0.00           H  
ATOM   2147  HD2 PHE A 153      -5.579  26.458 147.427  1.00  0.00           H  
ATOM   2148  HE1 PHE A 153      -8.996  23.563 145.325  1.00  0.00           H  
ATOM   2149  HE2 PHE A 153      -5.935  24.136 148.260  1.00  0.00           H  
ATOM   2150  HZ  PHE A 153      -7.635  22.713 147.225  1.00  0.00           H  
ATOM   2151  N   ASP A 154      -7.396  29.843 147.892  1.00 15.64           N  
ATOM   2152  CA  ASP A 154      -7.511  30.126 149.340  1.00 18.67           C  
ATOM   2153  C   ASP A 154      -8.942  30.579 149.773  1.00 18.90           C  
ATOM   2154  O   ASP A 154      -9.409  30.221 150.862  1.00 19.68           O  
ATOM   2155  CB  ASP A 154      -6.447  31.146 149.789  1.00 20.60           C  
ATOM   2156  CG  ASP A 154      -5.019  30.584 149.733  1.00 23.18           C  
ATOM   2157  OD1 ASP A 154      -4.832  29.386 149.973  1.00 28.62           O  
ATOM   2158  OD2 ASP A 154      -4.072  31.337 149.457  1.00 25.35           O  
ATOM   2159  H   ASP A 154      -6.768  30.400 147.330  1.00  0.00           H  
ATOM   2160  HA  ASP A 154      -7.350  29.197 149.888  1.00  0.00           H  
ATOM   2161 1HB  ASP A 154      -6.499  32.030 149.153  1.00  0.00           H  
ATOM   2162 2HB  ASP A 154      -6.657  31.465 150.810  1.00  0.00           H  
ATOM   2163  N   SER A 155      -9.605  31.373 148.941  1.00 18.37           N  
ATOM   2164  CA  SER A 155     -11.017  31.774 149.148  1.00 19.22           C  
ATOM   2165  C   SER A 155     -11.910  30.545 149.147  1.00 19.12           C  
ATOM   2166  O   SER A 155     -12.752  30.373 150.032  1.00 18.65           O  
ATOM   2167  CB  SER A 155     -11.518  32.717 148.047  1.00 17.32           C  
ATOM   2168  OG  SER A 155     -10.822  33.951 148.020  1.00 17.26           O  
ATOM   2169  H   SER A 155      -9.111  31.714 148.129  1.00  0.00           H  
ATOM   2170  HA  SER A 155     -11.091  32.303 150.099  1.00  0.00           H  
ATOM   2171 1HB  SER A 155     -11.409  32.234 147.077  1.00  0.00           H  
ATOM   2172 2HB  SER A 155     -12.578  32.918 148.195  1.00  0.00           H  
ATOM   2173  HG  SER A 155     -10.174  33.905 148.727  1.00  0.00           H  
ATOM   2174  N   LEU A 156     -11.696  29.697 148.151  1.00 18.99           N  
ATOM   2175  CA  LEU A 156     -12.421  28.448 147.998  1.00 21.25           C  
ATOM   2176  C   LEU A 156     -12.281  27.536 149.203  1.00 20.76           C  
ATOM   2177  O   LEU A 156     -13.278  27.007 149.695  1.00 22.29           O  
ATOM   2178  CB  LEU A 156     -11.969  27.703 146.728  1.00 21.18           C  
ATOM   2179  CG  LEU A 156     -12.744  26.457 146.286  1.00 21.74           C  
ATOM   2180  CD1 LEU A 156     -14.252  26.709 146.267  1.00 23.17           C  
ATOM   2181  CD2 LEU A 156     -12.274  25.944 144.924  1.00 21.56           C  
ATOM   2182  H   LEU A 156     -10.991  29.943 147.471  1.00  0.00           H  
ATOM   2183  HA  LEU A 156     -13.483  28.674 147.906  1.00  0.00           H  
ATOM   2184 1HB  LEU A 156     -12.007  28.394 145.888  1.00  0.00           H  
ATOM   2185 2HB  LEU A 156     -10.936  27.383 146.862  1.00  0.00           H  
ATOM   2186  HG  LEU A 156     -12.601  25.661 147.017  1.00  0.00           H  
ATOM   2187 1HD1 LEU A 156     -14.768  25.803 145.949  1.00  0.00           H  
ATOM   2188 2HD1 LEU A 156     -14.587  26.985 147.267  1.00  0.00           H  
ATOM   2189 3HD1 LEU A 156     -14.477  27.517 145.572  1.00  0.00           H  
ATOM   2190 1HD2 LEU A 156     -12.850  25.059 144.650  1.00  0.00           H  
ATOM   2191 2HD2 LEU A 156     -12.421  26.720 144.172  1.00  0.00           H  
ATOM   2192 3HD2 LEU A 156     -11.216  25.686 144.977  1.00  0.00           H  
ATOM   2193  N   VAL A 157     -11.046  27.336 149.657  1.00 19.62           N  
ATOM   2194  CA  VAL A 157     -10.782  26.457 150.765  1.00 19.93           C  
ATOM   2195  C   VAL A 157     -11.507  27.015 151.993  1.00 22.15           C  
ATOM   2196  O   VAL A 157     -12.196  26.279 152.683  1.00 21.49           O  
ATOM   2197  CB  VAL A 157      -9.259  26.333 151.014  1.00 19.36           C  
ATOM   2198  CG1 VAL A 157      -8.957  25.912 152.444  1.00 21.03           C  
ATOM   2199  CG2 VAL A 157      -8.639  25.374 149.994  1.00 18.45           C  
ATOM   2200  H   VAL A 157     -10.275  27.813 149.213  1.00  0.00           H  
ATOM   2201  HA  VAL A 157     -11.176  25.469 150.524  1.00  0.00           H  
ATOM   2202  HB  VAL A 157      -8.802  27.317 150.912  1.00  0.00           H  
ATOM   2203 1HG1 VAL A 157      -7.878  25.836 152.581  1.00  0.00           H  
ATOM   2204 2HG1 VAL A 157      -9.358  26.654 153.134  1.00  0.00           H  
ATOM   2205 3HG1 VAL A 157      -9.416  24.944 152.643  1.00  0.00           H  
ATOM   2206 1HG2 VAL A 157      -7.568  25.293 150.175  1.00  0.00           H  
ATOM   2207 2HG2 VAL A 157      -9.100  24.391 150.092  1.00  0.00           H  
ATOM   2208 3HG2 VAL A 157      -8.808  25.755 148.987  1.00  0.00           H  
ATOM   2209  N   THR A 158     -11.353  28.317 152.228  1.00 23.17           N  
ATOM   2210  CA  THR A 158     -11.977  29.033 153.333  1.00 26.23           C  
ATOM   2211  C   THR A 158     -13.496  28.995 153.297  1.00 27.99           C  
ATOM   2212  O   THR A 158     -14.123  28.833 154.350  1.00 27.62           O  
ATOM   2213  CB  THR A 158     -11.517  30.501 153.370  1.00 27.09           C  
ATOM   2214  OG1 THR A 158     -10.178  30.540 153.855  1.00 29.62           O  
ATOM   2215  CG2 THR A 158     -12.402  31.362 154.291  1.00 28.99           C  
ATOM   2216  H   THR A 158     -10.760  28.823 151.586  1.00  0.00           H  
ATOM   2217  HA  THR A 158     -11.679  28.556 154.267  1.00  0.00           H  
ATOM   2218  HB  THR A 158     -11.557  30.920 152.365  1.00  0.00           H  
ATOM   2219  HG1 THR A 158      -9.880  29.647 154.043  1.00  0.00           H  
ATOM   2220 1HG2 THR A 158     -12.040  32.390 154.286  1.00  0.00           H  
ATOM   2221 2HG2 THR A 158     -13.431  31.337 153.934  1.00  0.00           H  
ATOM   2222 3HG2 THR A 158     -12.361  30.969 155.306  1.00  0.00           H  
ATOM   2223  N   GLN A 159     -14.076  29.129 152.105  1.00 26.34           N  
ATOM   2224  CA  GLN A 159     -15.514  29.297 151.955  1.00 27.69           C  
ATOM   2225  C   GLN A 159     -16.261  28.023 151.689  1.00 28.70           C  
ATOM   2226  O   GLN A 159     -17.401  27.891 152.117  1.00 29.81           O  
ATOM   2227  CB  GLN A 159     -15.840  30.297 150.850  1.00 27.07           C  
ATOM   2228  CG  GLN A 159     -15.526  31.725 151.236  1.00 27.57           C  
ATOM   2229  CD  GLN A 159     -15.811  32.680 150.106  1.00 26.69           C  
ATOM   2230  OE1 GLN A 159     -16.899  32.678 149.558  1.00 27.24           O  
ATOM   2231  NE2 GLN A 159     -14.836  33.488 149.749  1.00 25.55           N  
ATOM   2232  H   GLN A 159     -13.494  29.113 151.280  1.00  0.00           H  
ATOM   2233  HA  GLN A 159     -15.917  29.679 152.893  1.00  0.00           H  
ATOM   2234 1HB  GLN A 159     -15.273  30.046 149.953  1.00  0.00           H  
ATOM   2235 2HB  GLN A 159     -16.898  30.229 150.598  1.00  0.00           H  
ATOM   2236 1HG  GLN A 159     -16.141  32.003 152.092  1.00  0.00           H  
ATOM   2237 2HG  GLN A 159     -14.470  31.796 151.496  1.00  0.00           H  
ATOM   2238 1HE2 GLN A 159     -14.975  34.141 149.004  1.00  0.00           H  
ATOM   2239 2HE2 GLN A 159     -13.956  33.450 150.222  1.00  0.00           H  
ATOM   2240  N   ALA A 160     -15.662  27.102 150.944  1.00 29.06           N  
ATOM   2241  CA  ALA A 160     -16.290  25.808 150.718  1.00 29.29           C  
ATOM   2242  C   ALA A 160     -15.829  24.792 151.777  1.00 31.01           C  
ATOM   2243  O   ALA A 160     -16.328  23.669 151.837  1.00 30.91           O  
ATOM   2244  CB  ALA A 160     -16.010  25.312 149.312  1.00 27.49           C  
ATOM   2245  H   ALA A 160     -14.762  27.292 150.526  1.00  0.00           H  
ATOM   2246  HA  ALA A 160     -17.367  25.929 150.838  1.00  0.00           H  
ATOM   2247 1HB  ALA A 160     -16.489  24.344 149.166  1.00  0.00           H  
ATOM   2248 2HB  ALA A 160     -16.406  26.025 148.589  1.00  0.00           H  
ATOM   2249 3HB  ALA A 160     -14.935  25.210 149.170  1.00  0.00           H  
ATOM   2250  N   ASN A 161     -14.886  25.216 152.622  1.00 32.95           N  
ATOM   2251  CA  ASN A 161     -14.297  24.371 153.662  1.00 32.92           C  
ATOM   2252  C   ASN A 161     -13.821  23.031 153.125  1.00 32.57           C  
ATOM   2253  O   ASN A 161     -14.133  21.977 153.676  1.00 34.56           O  
ATOM   2254  CB  ASN A 161     -15.270  24.198 154.843  1.00 36.01           C  
ATOM   2255  CG  ASN A 161     -15.425  25.473 155.668  1.00 37.18           C  
ATOM   2256  OD1 ASN A 161     -16.531  25.994 155.828  1.00 38.45           O  
ATOM   2257  ND2 ASN A 161     -14.314  25.975 156.204  1.00 37.39           N  
ATOM   2258  H   ASN A 161     -14.572  26.171 152.528  1.00  0.00           H  
ATOM   2259  HA  ASN A 161     -13.390  24.855 154.029  1.00  0.00           H  
ATOM   2260 1HB  ASN A 161     -16.250  23.901 154.467  1.00  0.00           H  
ATOM   2261 2HB  ASN A 161     -14.914  23.399 155.494  1.00  0.00           H  
ATOM   2262 1HD2 ASN A 161     -14.357  26.809 156.754  1.00  0.00           H  
ATOM   2263 2HD2 ASN A 161     -13.437  25.518 156.056  1.00  0.00           H  
ATOM   2264  N   ILE A 162     -13.067  23.071 152.032  1.00 29.59           N  
ATOM   2265  CA  ILE A 162     -12.502  21.856 151.460  1.00 26.31           C  
ATOM   2266  C   ILE A 162     -11.055  21.700 151.916  1.00 23.41           C  
ATOM   2267  O   ILE A 162     -10.428  22.686 152.288  1.00 21.54           O  
ATOM   2268  CB  ILE A 162     -12.582  21.863 149.917  1.00 28.46           C  
ATOM   2269  CG1 ILE A 162     -11.948  23.144 149.336  1.00 28.65           C  
ATOM   2270  CG2 ILE A 162     -14.021  21.694 149.479  1.00 28.37           C  
ATOM   2271  CD1 ILE A 162     -11.597  23.031 147.868  1.00 29.17           C  
ATOM   2272  H   ILE A 162     -12.880  23.958 151.586  1.00  0.00           H  
ATOM   2273  HA  ILE A 162     -13.074  21.004 151.825  1.00  0.00           H  
ATOM   2274  HB  ILE A 162     -11.985  21.043 149.518  1.00  0.00           H  
ATOM   2275 1HG1 ILE A 162     -12.635  23.980 149.463  1.00  0.00           H  
ATOM   2276 2HG1 ILE A 162     -11.039  23.383 149.889  1.00  0.00           H  
ATOM   2277 1HG2 ILE A 162     -14.073  21.700 148.391  1.00  0.00           H  
ATOM   2278 2HG2 ILE A 162     -14.407  20.747 149.855  1.00  0.00           H  
ATOM   2279 3HG2 ILE A 162     -14.621  22.514 149.875  1.00  0.00           H  
ATOM   2280 1HD1 ILE A 162     -11.155  23.967 147.526  1.00  0.00           H  
ATOM   2281 2HD1 ILE A 162     -10.882  22.220 147.726  1.00  0.00           H  
ATOM   2282 3HD1 ILE A 162     -12.499  22.825 147.293  1.00  0.00           H  
ATOM   2283  N   PRO A 163     -10.516  20.466 151.892  1.00 21.68           N  
ATOM   2284  CA  PRO A 163      -9.076  20.335 152.091  1.00 21.62           C  
ATOM   2285  C   PRO A 163      -8.235  21.227 151.157  1.00 21.28           C  
ATOM   2286  O   PRO A 163      -8.643  21.535 150.022  1.00 19.84           O  
ATOM   2287  CB  PRO A 163      -8.818  18.852 151.791  1.00 21.74           C  
ATOM   2288  CG  PRO A 163     -10.091  18.179 152.177  1.00 20.55           C  
ATOM   2289  CD  PRO A 163     -11.182  19.149 151.830  1.00 21.59           C  
ATOM   2290  HA  PRO A 163      -8.832  20.573 153.137  1.00  0.00           H  
ATOM   2291 1HB  PRO A 163      -8.569  18.721 150.727  1.00  0.00           H  
ATOM   2292 2HB  PRO A 163      -7.953  18.496 152.369  1.00  0.00           H  
ATOM   2293 1HG  PRO A 163     -10.197  17.227 151.635  1.00  0.00           H  
ATOM   2294 2HG  PRO A 163     -10.081  17.935 153.250  1.00  0.00           H  
ATOM   2295 1HD  PRO A 163     -11.554  18.936 150.817  1.00  0.00           H  
ATOM   2296 2HD  PRO A 163     -11.994  19.067 152.567  1.00  0.00           H  
ATOM   2297  N   ASN A 164      -7.082  21.649 151.669  1.00 20.38           N  
ATOM   2298  CA  ASN A 164      -6.148  22.500 150.950  1.00 19.77           C  
ATOM   2299  C   ASN A 164      -5.314  21.657 149.985  1.00 18.32           C  
ATOM   2300  O   ASN A 164      -4.123  21.557 150.127  1.00 16.87           O  
ATOM   2301  CB  ASN A 164      -5.285  23.285 151.959  1.00 21.46           C  
ATOM   2302  CG  ASN A 164      -4.391  24.327 151.298  1.00 21.34           C  
ATOM   2303  OD1 ASN A 164      -4.638  24.774 150.183  1.00 23.23           O  
ATOM   2304  ND2 ASN A 164      -3.327  24.680 151.978  1.00 22.18           N  
ATOM   2305  H   ASN A 164      -6.856  21.355 152.608  1.00  0.00           H  
ATOM   2306  HA  ASN A 164      -6.719  23.205 150.343  1.00  0.00           H  
ATOM   2307 1HB  ASN A 164      -5.933  23.789 152.677  1.00  0.00           H  
ATOM   2308 2HB  ASN A 164      -4.655  22.591 152.516  1.00  0.00           H  
ATOM   2309 1HD2 ASN A 164      -2.696  25.360 151.603  1.00  0.00           H  
ATOM   2310 2HD2 ASN A 164      -3.146  24.270 152.871  1.00  0.00           H  
ATOM   2311  N   VAL A 165      -5.989  21.016 149.020  1.00 16.44           N  
ATOM   2312  CA  VAL A 165      -5.356  20.123 148.067  1.00 16.35           C  
ATOM   2313  C   VAL A 165      -6.101  20.267 146.768  1.00 15.95           C  
ATOM   2314  O   VAL A 165      -7.324  20.469 146.772  1.00 15.49           O  
ATOM   2315  CB  VAL A 165      -5.463  18.625 148.499  1.00 17.49           C  
ATOM   2316  CG1 VAL A 165      -4.582  17.718 147.645  1.00 17.70           C  
ATOM   2317  CG2 VAL A 165      -5.153  18.450 149.984  1.00 17.16           C  
ATOM   2318  H   VAL A 165      -6.986  21.170 148.963  1.00  0.00           H  
ATOM   2319  HA  VAL A 165      -4.297  20.377 148.005  1.00  0.00           H  
ATOM   2320  HB  VAL A 165      -6.477  18.273 148.308  1.00  0.00           H  
ATOM   2321 1HG1 VAL A 165      -4.688  16.686 147.981  1.00  0.00           H  
ATOM   2322 2HG1 VAL A 165      -4.887  17.793 146.601  1.00  0.00           H  
ATOM   2323 3HG1 VAL A 165      -3.541  18.025 147.743  1.00  0.00           H  
ATOM   2324 1HG2 VAL A 165      -5.237  17.397 150.252  1.00  0.00           H  
ATOM   2325 2HG2 VAL A 165      -4.140  18.797 150.188  1.00  0.00           H  
ATOM   2326 3HG2 VAL A 165      -5.861  19.032 150.575  1.00  0.00           H  
ATOM   2327  N   PHE A 166      -5.382  20.166 145.645  1.00 14.93           N  
ATOM   2328  CA  PHE A 166      -6.074  19.996 144.360  1.00 14.98           C  
ATOM   2329  C   PHE A 166      -5.237  19.109 143.457  1.00 14.30           C  
ATOM   2330  O   PHE A 166      -4.077  18.874 143.745  1.00 14.12           O  
ATOM   2331  CB  PHE A 166      -6.428  21.348 143.695  1.00 15.46           C  
ATOM   2332  CG  PHE A 166      -5.229  22.142 143.234  1.00 15.14           C  
ATOM   2333  CD1 PHE A 166      -4.664  21.915 141.979  1.00 15.21           C  
ATOM   2334  CD2 PHE A 166      -4.686  23.130 144.034  1.00 15.06           C  
ATOM   2335  CE1 PHE A 166      -3.573  22.641 141.538  1.00 14.66           C  
ATOM   2336  CE2 PHE A 166      -3.569  23.857 143.607  1.00 14.77           C  
ATOM   2337  CZ  PHE A 166      -3.024  23.623 142.344  1.00 14.46           C  
ATOM   2338  H   PHE A 166      -4.373  20.204 145.659  1.00  0.00           H  
ATOM   2339  HA  PHE A 166      -7.007  19.460 144.538  1.00  0.00           H  
ATOM   2340 1HB  PHE A 166      -7.068  21.172 142.831  1.00  0.00           H  
ATOM   2341 2HB  PHE A 166      -6.989  21.963 144.397  1.00  0.00           H  
ATOM   2342  HD1 PHE A 166      -5.093  21.149 141.333  1.00  0.00           H  
ATOM   2343  HD2 PHE A 166      -5.111  23.314 145.022  1.00  0.00           H  
ATOM   2344  HE1 PHE A 166      -3.146  22.440 140.556  1.00  0.00           H  
ATOM   2345  HE2 PHE A 166      -3.124  24.606 144.262  1.00  0.00           H  
ATOM   2346  HZ  PHE A 166      -2.173  24.205 141.993  1.00  0.00           H  
ATOM   2347  N   SER A 167      -5.828  18.575 142.398  1.00 14.12           N  
ATOM   2348  CA  SER A 167      -5.071  17.639 141.564  1.00 14.15           C  
ATOM   2349  C   SER A 167      -5.538  17.798 140.117  1.00 14.38           C  
ATOM   2350  O   SER A 167      -6.628  18.295 139.849  1.00 13.83           O  
ATOM   2351  CB  SER A 167      -5.211  16.191 142.072  1.00 13.78           C  
ATOM   2352  OG  SER A 167      -6.583  15.798 142.056  1.00 13.55           O  
ATOM   2353  H   SER A 167      -6.782  18.794 142.150  1.00  0.00           H  
ATOM   2354  HA  SER A 167      -4.016  17.914 141.606  1.00  0.00           H  
ATOM   2355 1HB  SER A 167      -4.623  15.526 141.441  1.00  0.00           H  
ATOM   2356 2HB  SER A 167      -4.812  16.120 143.083  1.00  0.00           H  
ATOM   2357  HG  SER A 167      -7.071  16.556 141.725  1.00  0.00           H  
ATOM   2358  N   MET A 168      -4.665  17.450 139.191  1.00 15.58           N  
ATOM   2359  CA  MET A 168      -4.917  17.742 137.793  1.00 18.21           C  
ATOM   2360  C   MET A 168      -4.536  16.544 136.933  1.00 18.85           C  
ATOM   2361  O   MET A 168      -3.461  15.970 137.085  1.00 20.50           O  
ATOM   2362  CB  MET A 168      -4.089  18.967 137.355  1.00 18.57           C  
ATOM   2363  CG  MET A 168      -4.455  19.551 135.982  1.00 21.15           C  
ATOM   2364  SD  MET A 168      -3.634  21.161 135.756  1.00 22.49           S  
ATOM   2365  CE  MET A 168      -3.445  21.601 137.471  1.00 19.57           C  
ATOM   2366  H   MET A 168      -3.811  16.976 139.448  1.00  0.00           H  
ATOM   2367  HA  MET A 168      -5.976  17.970 137.673  1.00  0.00           H  
ATOM   2368 1HB  MET A 168      -4.203  19.764 138.088  1.00  0.00           H  
ATOM   2369 2HB  MET A 168      -3.032  18.700 137.324  1.00  0.00           H  
ATOM   2370 1HG  MET A 168      -4.142  18.862 135.198  1.00  0.00           H  
ATOM   2371 2HG  MET A 168      -5.536  19.674 135.915  1.00  0.00           H  
ATOM   2372 1HE  MET A 168      -2.954  22.572 137.546  1.00  0.00           H  
ATOM   2373 2HE  MET A 168      -4.427  21.652 137.944  1.00  0.00           H  
ATOM   2374 3HE  MET A 168      -2.838  20.848 137.975  1.00  0.00           H  
ATOM   2375  N   GLN A 169      -5.415  16.188 136.015  1.00 20.25           N  
ATOM   2376  CA  GLN A 169      -5.038  15.242 134.991  1.00 23.20           C  
ATOM   2377  C   GLN A 169      -5.314  15.846 133.618  1.00 21.49           C  
ATOM   2378  O   GLN A 169      -6.388  16.356 133.360  1.00 23.21           O  
ATOM   2379  CB  GLN A 169      -5.776  13.922 135.173  1.00 25.20           C  
ATOM   2380  CG  GLN A 169      -5.439  12.894 134.105  1.00 28.53           C  
ATOM   2381  CD  GLN A 169      -6.129  11.579 134.376  1.00 30.16           C  
ATOM   2382  OE1 GLN A 169      -7.363  11.482 134.359  1.00 28.64           O  
ATOM   2383  NE2 GLN A 169      -5.329  10.554 134.645  1.00 33.64           N  
ATOM   2384  H   GLN A 169      -6.351  16.566 136.015  1.00  0.00           H  
ATOM   2385  HA  GLN A 169      -3.968  15.053 135.072  1.00  0.00           H  
ATOM   2386 1HB  GLN A 169      -5.532  13.500 136.148  1.00  0.00           H  
ATOM   2387 2HB  GLN A 169      -6.851  14.101 135.154  1.00  0.00           H  
ATOM   2388 1HG  GLN A 169      -5.766  13.271 133.136  1.00  0.00           H  
ATOM   2389 2HG  GLN A 169      -4.361  12.732 134.098  1.00  0.00           H  
ATOM   2390 1HE2 GLN A 169      -5.718   9.651 134.835  1.00  0.00           H  
ATOM   2391 2HE2 GLN A 169      -4.337  10.683 134.658  1.00  0.00           H  
ATOM   2392  N   MET A 170      -4.309  15.805 132.763  1.00 21.90           N  
ATOM   2393  CA  MET A 170      -4.419  16.292 131.393  1.00 23.10           C  
ATOM   2394  C   MET A 170      -4.509  15.084 130.459  1.00 22.41           C  
ATOM   2395  O   MET A 170      -3.614  14.255 130.462  1.00 22.66           O  
ATOM   2396  CB  MET A 170      -3.164  17.097 131.049  1.00 22.19           C  
ATOM   2397  CG  MET A 170      -2.875  18.297 131.931  1.00 23.67           C  
ATOM   2398  SD  MET A 170      -1.387  19.119 131.312  1.00 24.90           S  
ATOM   2399  CE  MET A 170      -1.573  20.757 132.008  1.00 25.59           C  
ATOM   2400  H   MET A 170      -3.431  15.419 133.079  1.00  0.00           H  
ATOM   2401  HA  MET A 170      -5.293  16.939 131.325  1.00  0.00           H  
ATOM   2402 1HB  MET A 170      -2.291  16.449 131.101  1.00  0.00           H  
ATOM   2403 2HB  MET A 170      -3.238  17.466 130.025  1.00  0.00           H  
ATOM   2404 1HG  MET A 170      -3.726  18.977 131.910  1.00  0.00           H  
ATOM   2405 2HG  MET A 170      -2.730  17.966 132.959  1.00  0.00           H  
ATOM   2406 1HE  MET A 170      -0.727  21.377 131.710  1.00  0.00           H  
ATOM   2407 2HE  MET A 170      -2.498  21.205 131.643  1.00  0.00           H  
ATOM   2408 3HE  MET A 170      -1.608  20.689 133.096  1.00  0.00           H  
ATOM   2409  N   CYS A 171      -5.577  14.993 129.665  1.00 24.16           N  
ATOM   2410  CA  CYS A 171      -5.812  13.845 128.784  1.00 26.11           C  
ATOM   2411  C   CYS A 171      -5.519  14.117 127.301  1.00 27.29           C  
ATOM   2412  O   CYS A 171      -6.048  13.424 126.434  1.00 25.40           O  
ATOM   2413  CB  CYS A 171      -7.262  13.356 128.918  1.00 27.80           C  
ATOM   2414  SG  CYS A 171      -7.667  12.867 130.613  1.00 33.72           S  
ATOM   2415  H   CYS A 171      -6.246  15.749 129.677  1.00  0.00           H  
ATOM   2416  HA  CYS A 171      -5.142  13.038 129.081  1.00  0.00           H  
ATOM   2417 1HB  CYS A 171      -7.943  14.147 128.605  1.00  0.00           H  
ATOM   2418 2HB  CYS A 171      -7.422  12.505 128.256  1.00  0.00           H  
ATOM   2419  HG  CYS A 171      -8.925  12.521 130.361  1.00  0.00           H  
ATOM   2420  N   GLY A 172      -4.694  15.115 127.008  1.00 28.99           N  
ATOM   2421  CA  GLY A 172      -4.419  15.481 125.612  1.00 31.48           C  
ATOM   2422  C   GLY A 172      -3.374  14.644 124.891  1.00 33.43           C  
ATOM   2423  O   GLY A 172      -3.237  14.751 123.672  1.00 37.11           O  
ATOM   2424  H   GLY A 172      -4.246  15.634 127.750  1.00  0.00           H  
ATOM   2425 1HA  GLY A 172      -5.339  15.414 125.030  1.00  0.00           H  
ATOM   2426 2HA  GLY A 172      -4.085  16.517 125.567  1.00  0.00           H  
ATOM   2427  N   ALA A 173      -2.645  13.796 125.613  1.00 35.89           N  
ATOM   2428  CA  ALA A 173      -1.537  13.023 125.008  1.00 37.83           C  
ATOM   2429  C   ALA A 173      -1.831  12.547 123.576  1.00 37.50           C  
ATOM   2430  O   ALA A 173      -2.492  11.527 123.373  1.00 35.71           O  
ATOM   2431  CB  ALA A 173      -1.158  11.842 125.893  1.00 41.14           C  
ATOM   2432  H   ALA A 173      -2.850  13.676 126.595  1.00  0.00           H  
ATOM   2433  HA  ALA A 173      -0.674  13.683 124.916  1.00  0.00           H  
ATOM   2434 1HB  ALA A 173      -0.342  11.287 125.430  1.00  0.00           H  
ATOM   2435 2HB  ALA A 173      -0.840  12.207 126.870  1.00  0.00           H  
ATOM   2436 3HB  ALA A 173      -2.019  11.187 126.013  1.00  0.00           H  
ATOM   2437  N   ASN A 183     -10.047  17.103 123.416  1.00 47.38           N  
ATOM   2438  CA  ASN A 183     -10.199  16.224 124.579  1.00 48.42           C  
ATOM   2439  C   ASN A 183      -9.473  16.692 125.836  1.00 46.05           C  
ATOM   2440  O   ASN A 183      -8.281  17.003 125.806  1.00 48.82           O  
ATOM   2441  CB  ASN A 183      -9.801  14.792 124.241  1.00 50.89           C  
ATOM   2442  CG  ASN A 183     -10.953  13.995 123.678  1.00 53.17           C  
ATOM   2443  OD1 ASN A 183     -11.897  14.558 123.125  1.00 56.29           O  
ATOM   2444  ND2 ASN A 183     -10.884  12.674 123.817  1.00 52.01           N  
ATOM   2445  H   ASN A 183     -10.806  17.720 123.163  1.00  0.00           H  
ATOM   2446  HA  ASN A 183     -11.248  16.227 124.880  1.00  0.00           H  
ATOM   2447 1HB  ASN A 183      -8.988  14.802 123.514  1.00  0.00           H  
ATOM   2448 2HB  ASN A 183      -9.432  14.296 125.138  1.00  0.00           H  
ATOM   2449 1HD2 ASN A 183     -11.619  12.095 123.463  1.00  0.00           H  
ATOM   2450 2HD2 ASN A 183     -10.098  12.260 124.275  1.00  0.00           H  
ATOM   2451  N   GLY A 184     -10.204  16.687 126.943  1.00 40.35           N  
ATOM   2452  CA  GLY A 184      -9.876  17.519 128.084  1.00 34.32           C  
ATOM   2453  C   GLY A 184      -9.062  16.891 129.181  1.00 27.40           C  
ATOM   2454  O   GLY A 184      -7.984  16.380 128.952  1.00 27.10           O  
ATOM   2455  H   GLY A 184     -11.013  16.084 126.990  1.00  0.00           H  
ATOM   2456 1HA  GLY A 184      -9.320  18.395 127.748  1.00  0.00           H  
ATOM   2457 2HA  GLY A 184     -10.794  17.879 128.547  1.00  0.00           H  
ATOM   2458  N   GLY A 185      -9.593  16.978 130.387  1.00 25.59           N  
ATOM   2459  CA  GLY A 185      -8.902  16.556 131.567  1.00 22.95           C  
ATOM   2460  C   GLY A 185      -9.755  16.898 132.770  1.00 21.52           C  
ATOM   2461  O   GLY A 185     -10.952  17.217 132.635  1.00 19.61           O  
ATOM   2462  H   GLY A 185     -10.525  17.359 130.472  1.00  0.00           H  
ATOM   2463 1HA  GLY A 185      -8.711  15.484 131.513  1.00  0.00           H  
ATOM   2464 2HA  GLY A 185      -7.934  17.053 131.619  1.00  0.00           H  
ATOM   2465  N   SER A 186      -9.135  16.855 133.944  1.00 19.87           N  
ATOM   2466  CA  SER A 186      -9.874  17.101 135.191  1.00 20.81           C  
ATOM   2467  C   SER A 186      -9.098  17.956 136.180  1.00 18.50           C  
ATOM   2468  O   SER A 186      -7.918  17.727 136.430  1.00 19.21           O  
ATOM   2469  CB  SER A 186     -10.272  15.775 135.898  1.00 21.78           C  
ATOM   2470  OG  SER A 186     -10.652  14.753 134.994  1.00 25.05           O  
ATOM   2471  H   SER A 186      -8.147  16.652 133.990  1.00  0.00           H  
ATOM   2472  HA  SER A 186     -10.790  17.642 134.950  1.00  0.00           H  
ATOM   2473 1HB  SER A 186      -9.434  15.415 136.494  1.00  0.00           H  
ATOM   2474 2HB  SER A 186     -11.102  15.961 136.578  1.00  0.00           H  
ATOM   2475  HG  SER A 186     -10.572  15.133 134.116  1.00  0.00           H  
ATOM   2476  N   LEU A 187      -9.786  18.914 136.775  1.00 18.53           N  
ATOM   2477  CA  LEU A 187      -9.249  19.640 137.940  1.00 17.93           C  
ATOM   2478  C   LEU A 187     -10.112  19.281 139.158  1.00 18.70           C  
ATOM   2479  O   LEU A 187     -11.276  19.684 139.222  1.00 21.36           O  
ATOM   2480  CB  LEU A 187      -9.292  21.150 137.714  1.00 17.45           C  
ATOM   2481  CG  LEU A 187      -8.703  22.029 138.831  1.00 17.01           C  
ATOM   2482  CD1 LEU A 187      -7.221  21.697 138.998  1.00 17.70           C  
ATOM   2483  CD2 LEU A 187      -8.903  23.513 138.490  1.00 16.42           C  
ATOM   2484  H   LEU A 187     -10.702  19.156 136.424  1.00  0.00           H  
ATOM   2485  HA  LEU A 187      -8.210  19.344 138.083  1.00  0.00           H  
ATOM   2486 1HB  LEU A 187      -8.747  21.380 136.800  1.00  0.00           H  
ATOM   2487 2HB  LEU A 187     -10.330  21.452 137.578  1.00  0.00           H  
ATOM   2488  HG  LEU A 187      -9.205  21.806 139.773  1.00  0.00           H  
ATOM   2489 1HD1 LEU A 187      -6.796  22.316 139.788  1.00  0.00           H  
ATOM   2490 2HD1 LEU A 187      -7.111  20.645 139.263  1.00  0.00           H  
ATOM   2491 3HD1 LEU A 187      -6.697  21.893 138.063  1.00  0.00           H  
ATOM   2492 1HD2 LEU A 187      -8.484  24.129 139.286  1.00  0.00           H  
ATOM   2493 2HD2 LEU A 187      -8.399  23.742 137.551  1.00  0.00           H  
ATOM   2494 3HD2 LEU A 187      -9.968  23.723 138.391  1.00  0.00           H  
ATOM   2495  N   VAL A 188      -9.518  18.547 140.099  1.00 18.85           N  
ATOM   2496  CA  VAL A 188     -10.190  18.085 141.313  1.00 18.85           C  
ATOM   2497  C   VAL A 188      -9.804  19.003 142.465  1.00 18.30           C  
ATOM   2498  O   VAL A 188      -8.679  18.972 142.967  1.00 17.61           O  
ATOM   2499  CB  VAL A 188      -9.884  16.593 141.581  1.00 17.86           C  
ATOM   2500  CG1 VAL A 188     -10.657  16.091 142.787  1.00 18.92           C  
ATOM   2501  CG2 VAL A 188     -10.234  15.768 140.329  1.00 16.85           C  
ATOM   2502  H   VAL A 188      -8.549  18.304 139.951  1.00  0.00           H  
ATOM   2503  HA  VAL A 188     -11.266  18.197 141.177  1.00  0.00           H  
ATOM   2504  HB  VAL A 188      -8.824  16.485 141.810  1.00  0.00           H  
ATOM   2505 1HG1 VAL A 188     -10.425  15.039 142.956  1.00  0.00           H  
ATOM   2506 2HG1 VAL A 188     -10.375  16.670 143.666  1.00  0.00           H  
ATOM   2507 3HG1 VAL A 188     -11.726  16.201 142.606  1.00  0.00           H  
ATOM   2508 1HG2 VAL A 188     -10.019  14.716 140.515  1.00  0.00           H  
ATOM   2509 2HG2 VAL A 188     -11.293  15.887 140.099  1.00  0.00           H  
ATOM   2510 3HG2 VAL A 188      -9.638  16.117 139.485  1.00  0.00           H  
ATOM   2511  N   LEU A 189     -10.739  19.858 142.852  1.00 17.60           N  
ATOM   2512  CA  LEU A 189     -10.447  20.859 143.876  1.00 19.09           C  
ATOM   2513  C   LEU A 189     -10.887  20.315 145.217  1.00 19.47           C  
ATOM   2514  O   LEU A 189     -12.065  20.010 145.407  1.00 20.62           O  
ATOM   2515  CB  LEU A 189     -11.169  22.168 143.571  1.00 19.78           C  
ATOM   2516  CG  LEU A 189     -10.813  22.772 142.202  1.00 19.65           C  
ATOM   2517  CD1 LEU A 189     -11.876  23.766 141.772  1.00 19.92           C  
ATOM   2518  CD2 LEU A 189      -9.461  23.471 142.295  1.00 18.99           C  
ATOM   2519  H   LEU A 189     -11.662  19.827 142.444  1.00  0.00           H  
ATOM   2520  HA  LEU A 189      -9.374  21.048 143.879  1.00  0.00           H  
ATOM   2521 1HB  LEU A 189     -12.242  21.988 143.603  1.00  0.00           H  
ATOM   2522 2HB  LEU A 189     -10.919  22.892 144.347  1.00  0.00           H  
ATOM   2523  HG  LEU A 189     -10.762  21.978 141.456  1.00  0.00           H  
ATOM   2524 1HD1 LEU A 189     -11.611  24.185 140.801  1.00  0.00           H  
ATOM   2525 2HD1 LEU A 189     -12.838  23.260 141.697  1.00  0.00           H  
ATOM   2526 3HD1 LEU A 189     -11.943  24.567 142.507  1.00  0.00           H  
ATOM   2527 1HD2 LEU A 189      -9.205  23.900 141.325  1.00  0.00           H  
ATOM   2528 2HD2 LEU A 189      -9.512  24.265 143.041  1.00  0.00           H  
ATOM   2529 3HD2 LEU A 189      -8.697  22.749 142.585  1.00  0.00           H  
ATOM   2530  N   GLY A 190      -9.925  20.155 146.111  1.00 19.81           N  
ATOM   2531  CA  GLY A 190     -10.200  19.613 147.442  1.00 20.64           C  
ATOM   2532  C   GLY A 190      -9.648  18.230 147.676  1.00 21.51           C  
ATOM   2533  O   GLY A 190      -9.744  17.725 148.795  1.00 23.29           O  
ATOM   2534  H   GLY A 190      -8.978  20.412 145.871  1.00  0.00           H  
ATOM   2535 1HA  GLY A 190      -9.781  20.276 148.199  1.00  0.00           H  
ATOM   2536 2HA  GLY A 190     -11.276  19.579 147.605  1.00  0.00           H  
ATOM   2537  N   GLY A 191      -9.052  17.603 146.660  1.00 21.52           N  
ATOM   2538  CA  GLY A 191      -8.422  16.307 146.891  1.00 21.76           C  
ATOM   2539  C   GLY A 191      -8.044  15.485 145.680  1.00 23.43           C  
ATOM   2540  O   GLY A 191      -7.669  16.030 144.633  1.00 23.23           O  
ATOM   2541  H   GLY A 191      -9.026  18.004 145.734  1.00  0.00           H  
ATOM   2542 1HA  GLY A 191      -7.505  16.445 147.465  1.00  0.00           H  
ATOM   2543 2HA  GLY A 191      -9.084  15.682 147.489  1.00  0.00           H  
ATOM   2544  N   ILE A 192      -8.148  14.166 145.846  1.00 24.19           N  
ATOM   2545  CA  ILE A 192      -7.713  13.162 144.875  1.00 25.93           C  
ATOM   2546  C   ILE A 192      -8.926  12.309 144.480  1.00 27.65           C  
ATOM   2547  O   ILE A 192      -9.781  12.003 145.325  1.00 27.49           O  
ATOM   2548  CB  ILE A 192      -6.592  12.263 145.464  1.00 28.77           C  
ATOM   2549  CG1 ILE A 192      -5.447  13.105 146.064  1.00 28.98           C  
ATOM   2550  CG2 ILE A 192      -6.031  11.308 144.414  1.00 29.70           C  
ATOM   2551  CD1 ILE A 192      -4.481  12.325 146.938  1.00 32.62           C  
ATOM   2552  H   ILE A 192      -8.562  13.862 146.716  1.00  0.00           H  
ATOM   2553  HA  ILE A 192      -7.316  13.676 144.001  1.00  0.00           H  
ATOM   2554  HB  ILE A 192      -6.994  11.673 146.287  1.00  0.00           H  
ATOM   2555 1HG1 ILE A 192      -4.874  13.565 145.260  1.00  0.00           H  
ATOM   2556 2HG1 ILE A 192      -5.865  13.911 146.668  1.00  0.00           H  
ATOM   2557 1HG2 ILE A 192      -5.249  10.695 144.861  1.00  0.00           H  
ATOM   2558 2HG2 ILE A 192      -6.829  10.665 144.044  1.00  0.00           H  
ATOM   2559 3HG2 ILE A 192      -5.614  11.882 143.586  1.00  0.00           H  
ATOM   2560 1HD1 ILE A 192      -3.710  12.996 147.317  1.00  0.00           H  
ATOM   2561 2HD1 ILE A 192      -5.023  11.885 147.776  1.00  0.00           H  
ATOM   2562 3HD1 ILE A 192      -4.016  11.535 146.350  1.00  0.00           H  
ATOM   2563  N   GLU A 193      -9.018  11.961 143.199  1.00 25.97           N  
ATOM   2564  CA  GLU A 193     -10.072  11.084 142.708  1.00 26.50           C  
ATOM   2565  C   GLU A 193      -9.477   9.747 142.250  1.00 27.44           C  
ATOM   2566  O   GLU A 193      -8.742   9.703 141.261  1.00 26.21           O  
ATOM   2567  CB  GLU A 193     -10.877  11.770 141.607  1.00 27.38           C  
ATOM   2568  CG  GLU A 193     -11.780  10.848 140.794  1.00 31.34           C  
ATOM   2569  CD  GLU A 193     -12.691  10.001 141.665  1.00 33.99           C  
ATOM   2570  OE1 GLU A 193     -13.320  10.560 142.603  1.00 30.71           O  
ATOM   2571  OE2 GLU A 193     -12.756   8.774 141.415  1.00 34.23           O  
ATOM   2572  H   GLU A 193      -8.333  12.319 142.549  1.00  0.00           H  
ATOM   2573  HA  GLU A 193     -10.744  10.853 143.536  1.00  0.00           H  
ATOM   2574 1HB  GLU A 193     -11.508  12.543 142.046  1.00  0.00           H  
ATOM   2575 2HB  GLU A 193     -10.197  12.260 140.910  1.00  0.00           H  
ATOM   2576 1HG  GLU A 193     -12.392  11.453 140.126  1.00  0.00           H  
ATOM   2577 2HG  GLU A 193     -11.159  10.196 140.182  1.00  0.00           H  
ATOM   2578  N   PRO A 194      -9.780   8.645 142.984  1.00 27.56           N  
ATOM   2579  CA  PRO A 194      -9.098   7.359 142.745  1.00 27.04           C  
ATOM   2580  C   PRO A 194      -9.231   6.831 141.307  1.00 27.43           C  
ATOM   2581  O   PRO A 194      -8.306   6.189 140.799  1.00 27.40           O  
ATOM   2582  CB  PRO A 194      -9.769   6.405 143.743  1.00 28.89           C  
ATOM   2583  CG  PRO A 194     -10.327   7.287 144.800  1.00 30.03           C  
ATOM   2584  CD  PRO A 194     -10.694   8.584 144.141  1.00 29.54           C  
ATOM   2585  HA  PRO A 194      -8.027   7.470 142.972  1.00  0.00           H  
ATOM   2586 1HB  PRO A 194     -10.546   5.814 143.235  1.00  0.00           H  
ATOM   2587 2HB  PRO A 194      -9.030   5.692 144.137  1.00  0.00           H  
ATOM   2588 1HG  PRO A 194     -11.203   6.813 145.267  1.00  0.00           H  
ATOM   2589 2HG  PRO A 194      -9.586   7.439 145.598  1.00  0.00           H  
ATOM   2590 1HD  PRO A 194     -11.747   8.550 143.825  1.00  0.00           H  
ATOM   2591 2HD  PRO A 194     -10.527   9.413 144.844  1.00  0.00           H  
ATOM   2592  N   SER A 195     -10.351   7.117 140.654  1.00 26.03           N  
ATOM   2593  CA  SER A 195     -10.562   6.640 139.297  1.00 29.95           C  
ATOM   2594  C   SER A 195      -9.642   7.288 138.263  1.00 28.82           C  
ATOM   2595  O   SER A 195      -9.653   6.891 137.108  1.00 30.32           O  
ATOM   2596  CB  SER A 195     -12.025   6.792 138.868  1.00 29.65           C  
ATOM   2597  OG  SER A 195     -12.443   8.146 138.869  1.00 31.00           O  
ATOM   2598  H   SER A 195     -11.069   7.671 141.098  1.00  0.00           H  
ATOM   2599  HA  SER A 195     -10.306   5.580 139.259  1.00  0.00           H  
ATOM   2600 1HB  SER A 195     -12.155   6.380 137.868  1.00  0.00           H  
ATOM   2601 2HB  SER A 195     -12.663   6.222 139.542  1.00  0.00           H  
ATOM   2602  HG  SER A 195     -11.680   8.658 139.148  1.00  0.00           H  
ATOM   2603  N   LEU A 196      -8.842   8.268 138.674  1.00 27.62           N  
ATOM   2604  CA  LEU A 196      -8.007   8.986 137.719  1.00 28.26           C  
ATOM   2605  C   LEU A 196      -6.564   8.501 137.655  1.00 29.51           C  
ATOM   2606  O   LEU A 196      -5.754   9.082 136.924  1.00 31.56           O  
ATOM   2607  CB  LEU A 196      -8.064  10.496 137.964  1.00 27.07           C  
ATOM   2608  CG  LEU A 196      -9.387  11.205 137.669  1.00 28.30           C  
ATOM   2609  CD1 LEU A 196      -9.218  12.683 138.000  1.00 27.68           C  
ATOM   2610  CD2 LEU A 196      -9.860  10.987 136.226  1.00 26.93           C  
ATOM   2611  H   LEU A 196      -8.805   8.524 139.650  1.00  0.00           H  
ATOM   2612  HA  LEU A 196      -8.381   8.787 136.715  1.00  0.00           H  
ATOM   2613 1HB  LEU A 196      -7.830  10.687 139.010  1.00  0.00           H  
ATOM   2614 2HB  LEU A 196      -7.304  10.977 137.349  1.00  0.00           H  
ATOM   2615  HG  LEU A 196     -10.160  10.825 138.337  1.00  0.00           H  
ATOM   2616 1HD1 LEU A 196     -10.150  13.210 137.797  1.00  0.00           H  
ATOM   2617 2HD1 LEU A 196      -8.962  12.793 139.054  1.00  0.00           H  
ATOM   2618 3HD1 LEU A 196      -8.423  13.104 137.386  1.00  0.00           H  
ATOM   2619 1HD2 LEU A 196     -10.804  11.511 136.069  1.00  0.00           H  
ATOM   2620 2HD2 LEU A 196      -9.111  11.374 135.535  1.00  0.00           H  
ATOM   2621 3HD2 LEU A 196     -10.002   9.921 136.047  1.00  0.00           H  
ATOM   2622  N   TYR A 197      -6.244   7.446 138.401  1.00 28.03           N  
ATOM   2623  CA  TYR A 197      -4.901   6.878 138.363  1.00 30.82           C  
ATOM   2624  C   TYR A 197      -4.849   5.371 138.622  1.00 32.13           C  
ATOM   2625  O   TYR A 197      -5.837   4.763 139.026  1.00 33.66           O  
ATOM   2626  CB  TYR A 197      -3.952   7.649 139.294  1.00 29.72           C  
ATOM   2627  CG  TYR A 197      -4.179   7.437 140.776  1.00 27.39           C  
ATOM   2628  CD1 TYR A 197      -5.189   8.121 141.465  1.00 27.86           C  
ATOM   2629  CD2 TYR A 197      -3.379   6.556 141.483  1.00 26.89           C  
ATOM   2630  CE1 TYR A 197      -5.382   7.924 142.826  1.00 28.05           C  
ATOM   2631  CE2 TYR A 197      -3.560   6.352 142.836  1.00 28.61           C  
ATOM   2632  CZ  TYR A 197      -4.557   7.037 143.496  1.00 28.72           C  
ATOM   2633  OH  TYR A 197      -4.696   6.815 144.839  1.00 32.99           O  
ATOM   2634  H   TYR A 197      -6.938   7.028 139.004  1.00  0.00           H  
ATOM   2635  HA  TYR A 197      -4.522   6.955 137.344  1.00  0.00           H  
ATOM   2636 1HB  TYR A 197      -2.921   7.364 139.080  1.00  0.00           H  
ATOM   2637 2HB  TYR A 197      -4.043   8.718 139.102  1.00  0.00           H  
ATOM   2638  HD1 TYR A 197      -5.836   8.819 140.933  1.00  0.00           H  
ATOM   2639  HD2 TYR A 197      -2.587   6.008 140.972  1.00  0.00           H  
ATOM   2640  HE1 TYR A 197      -6.172   8.463 143.348  1.00  0.00           H  
ATOM   2641  HE2 TYR A 197      -2.917   5.655 143.373  1.00  0.00           H  
ATOM   2642  HH  TYR A 197      -4.037   6.179 145.127  1.00  0.00           H  
ATOM   2643  N   LYS A 198      -3.684   4.792 138.353  1.00 34.64           N  
ATOM   2644  CA  LYS A 198      -3.421   3.376 138.541  1.00 38.33           C  
ATOM   2645  C   LYS A 198      -2.087   3.326 139.264  1.00 38.25           C  
ATOM   2646  O   LYS A 198      -1.231   4.199 139.057  1.00 38.90           O  
ATOM   2647  CB  LYS A 198      -3.278   2.674 137.183  1.00 39.94           C  
ATOM   2648  CG  LYS A 198      -4.251   1.530 136.929  1.00 42.13           C  
ATOM   2649  CD  LYS A 198      -5.391   1.981 136.021  1.00 43.46           C  
ATOM   2650  CE  LYS A 198      -6.623   1.101 136.144  1.00 44.10           C  
ATOM   2651  NZ  LYS A 198      -7.170   1.135 137.533  1.00 44.36           N  
ATOM   2652  H   LYS A 198      -2.949   5.386 137.998  1.00  0.00           H  
ATOM   2653  HA  LYS A 198      -4.264   2.936 139.075  1.00  0.00           H  
ATOM   2654 1HB  LYS A 198      -3.416   3.400 136.382  1.00  0.00           H  
ATOM   2655 2HB  LYS A 198      -2.270   2.269 137.087  1.00  0.00           H  
ATOM   2656 1HG  LYS A 198      -3.722   0.700 136.458  1.00  0.00           H  
ATOM   2657 2HG  LYS A 198      -4.662   1.184 137.877  1.00  0.00           H  
ATOM   2658 1HD  LYS A 198      -5.674   3.004 136.273  1.00  0.00           H  
ATOM   2659 2HD  LYS A 198      -5.059   1.960 134.983  1.00  0.00           H  
ATOM   2660 1HE  LYS A 198      -7.387   1.445 135.448  1.00  0.00           H  
ATOM   2661 2HE  LYS A 198      -6.364   0.074 135.885  1.00  0.00           H  
ATOM   2662 1HZ  LYS A 198      -7.987   0.543 137.588  1.00  0.00           H  
ATOM   2663 2HZ  LYS A 198      -6.469   0.802 138.180  1.00  0.00           H  
ATOM   2664 3HZ  LYS A 198      -7.425   2.083 137.772  1.00  0.00           H  
ATOM   2665  N   GLY A 199      -1.900   2.312 140.101  1.00 35.70           N  
ATOM   2666  CA  GLY A 199      -0.654   2.155 140.825  1.00 35.85           C  
ATOM   2667  C   GLY A 199      -0.491   3.132 141.974  1.00 34.70           C  
ATOM   2668  O   GLY A 199      -1.468   3.578 142.578  1.00 36.46           O  
ATOM   2669  H   GLY A 199      -2.637   1.636 140.238  1.00  0.00           H  
ATOM   2670 1HA  GLY A 199      -0.589   1.142 141.222  1.00  0.00           H  
ATOM   2671 2HA  GLY A 199       0.183   2.286 140.140  1.00  0.00           H  
ATOM   2672  N   ASP A 200       0.756   3.469 142.278  1.00 34.25           N  
ATOM   2673  CA  ASP A 200       1.061   4.230 143.486  1.00 33.81           C  
ATOM   2674  C   ASP A 200       1.238   5.728 143.229  1.00 32.81           C  
ATOM   2675  O   ASP A 200       1.571   6.152 142.112  1.00 32.12           O  
ATOM   2676  CB  ASP A 200       2.308   3.667 144.165  1.00 36.77           C  
ATOM   2677  CG  ASP A 200       2.203   2.164 144.463  1.00 40.01           C  
ATOM   2678  OD1 ASP A 200       1.121   1.555 144.277  1.00 41.74           O  
ATOM   2679  OD2 ASP A 200       3.218   1.591 144.895  1.00 38.05           O  
ATOM   2680  H   ASP A 200       1.511   3.196 141.665  1.00  0.00           H  
ATOM   2681  HA  ASP A 200       0.218   4.142 144.172  1.00  0.00           H  
ATOM   2682 1HB  ASP A 200       3.177   3.835 143.528  1.00  0.00           H  
ATOM   2683 2HB  ASP A 200       2.482   4.196 145.102  1.00  0.00           H  
ATOM   2684  N   ILE A 201       0.985   6.523 144.265  1.00 28.66           N  
ATOM   2685  CA  ILE A 201       1.335   7.932 144.239  1.00 26.25           C  
ATOM   2686  C   ILE A 201       2.715   8.065 144.868  1.00 24.61           C  
ATOM   2687  O   ILE A 201       2.978   7.522 145.963  1.00 24.05           O  
ATOM   2688  CB  ILE A 201       0.290   8.820 144.957  1.00 25.51           C  
ATOM   2689  CG1 ILE A 201      -1.090   8.629 144.310  1.00 26.43           C  
ATOM   2690  CG2 ILE A 201       0.681  10.287 144.857  1.00 25.78           C  
ATOM   2691  CD1 ILE A 201      -2.237   9.355 144.986  1.00 25.98           C  
ATOM   2692  H   ILE A 201       0.540   6.142 145.088  1.00  0.00           H  
ATOM   2693  HA  ILE A 201       1.384   8.257 143.200  1.00  0.00           H  
ATOM   2694  HB  ILE A 201       0.235   8.539 146.008  1.00  0.00           H  
ATOM   2695 1HG1 ILE A 201      -1.057   8.968 143.275  1.00  0.00           H  
ATOM   2696 2HG1 ILE A 201      -1.342   7.568 144.297  1.00  0.00           H  
ATOM   2697 1HG2 ILE A 201      -0.064  10.898 145.366  1.00  0.00           H  
ATOM   2698 2HG2 ILE A 201       1.653  10.437 145.324  1.00  0.00           H  
ATOM   2699 3HG2 ILE A 201       0.734  10.579 143.808  1.00  0.00           H  
ATOM   2700 1HD1 ILE A 201      -3.164   9.151 144.449  1.00  0.00           H  
ATOM   2701 2HD1 ILE A 201      -2.331   9.008 146.016  1.00  0.00           H  
ATOM   2702 3HD1 ILE A 201      -2.043  10.427 144.980  1.00  0.00           H  
ATOM   2703  N   TRP A 202       3.599   8.763 144.170  1.00 21.99           N  
ATOM   2704  CA  TRP A 202       4.884   9.141 144.727  1.00 20.88           C  
ATOM   2705  C   TRP A 202       4.902  10.635 144.999  1.00 20.15           C  
ATOM   2706  O   TRP A 202       4.516  11.413 144.131  1.00 19.59           O  
ATOM   2707  CB  TRP A 202       6.009   8.786 143.772  1.00 22.48           C  
ATOM   2708  CG  TRP A 202       6.291   7.325 143.713  1.00 24.09           C  
ATOM   2709  CD1 TRP A 202       5.683   6.402 142.896  1.00 24.86           C  
ATOM   2710  CD2 TRP A 202       7.233   6.599 144.508  1.00 24.49           C  
ATOM   2711  NE1 TRP A 202       6.209   5.159 143.116  1.00 23.94           N  
ATOM   2712  CE2 TRP A 202       7.153   5.243 144.108  1.00 24.25           C  
ATOM   2713  CE3 TRP A 202       8.142   6.960 145.518  1.00 23.62           C  
ATOM   2714  CZ2 TRP A 202       7.948   4.239 144.686  1.00 24.03           C  
ATOM   2715  CZ3 TRP A 202       8.941   5.958 146.094  1.00 26.66           C  
ATOM   2716  CH2 TRP A 202       8.834   4.615 145.675  1.00 25.07           C  
ATOM   2717  H   TRP A 202       3.372   9.039 143.225  1.00  0.00           H  
ATOM   2718  HA  TRP A 202       5.033   8.592 145.657  1.00  0.00           H  
ATOM   2719 1HB  TRP A 202       5.757   9.130 142.769  1.00  0.00           H  
ATOM   2720 2HB  TRP A 202       6.920   9.302 144.075  1.00  0.00           H  
ATOM   2721  HD1 TRP A 202       4.897   6.628 142.178  1.00  0.00           H  
ATOM   2722  HE1 TRP A 202       5.946   4.314 142.629  1.00  0.00           H  
ATOM   2723  HE3 TRP A 202       8.227   7.996 145.845  1.00  0.00           H  
ATOM   2724  HZ2 TRP A 202       7.881   3.196 144.375  1.00  0.00           H  
ATOM   2725  HZ3 TRP A 202       9.647   6.244 146.874  1.00  0.00           H  
ATOM   2726  HH2 TRP A 202       9.465   3.860 146.144  1.00  0.00           H  
ATOM   2727  N   TYR A 203       5.353  11.024 146.201  1.00 19.53           N  
ATOM   2728  CA  TYR A 203       5.409  12.440 146.617  1.00 18.66           C  
ATOM   2729  C   TYR A 203       6.799  13.006 146.767  1.00 17.56           C  
ATOM   2730  O   TYR A 203       7.684  12.400 147.420  1.00 19.21           O  
ATOM   2731  CB  TYR A 203       4.696  12.656 147.959  1.00 18.27           C  
ATOM   2732  CG  TYR A 203       3.220  12.451 147.892  1.00 18.65           C  
ATOM   2733  CD1 TYR A 203       2.378  13.494 147.527  1.00 18.39           C  
ATOM   2734  CD2 TYR A 203       2.659  11.228 148.235  1.00 18.96           C  
ATOM   2735  CE1 TYR A 203       1.007  13.324 147.482  1.00 20.37           C  
ATOM   2736  CE2 TYR A 203       1.287  11.048 148.213  1.00 20.32           C  
ATOM   2737  CZ  TYR A 203       0.471  12.097 147.840  1.00 19.85           C  
ATOM   2738  OH  TYR A 203      -0.868  11.922 147.777  1.00 20.54           O  
ATOM   2739  H   TYR A 203       5.666  10.310 146.843  1.00  0.00           H  
ATOM   2740  HA  TYR A 203       4.904  13.043 145.862  1.00  0.00           H  
ATOM   2741 1HB  TYR A 203       5.103  11.969 148.702  1.00  0.00           H  
ATOM   2742 2HB  TYR A 203       4.884  13.669 148.312  1.00  0.00           H  
ATOM   2743  HD1 TYR A 203       2.796  14.467 147.270  1.00  0.00           H  
ATOM   2744  HD2 TYR A 203       3.301  10.397 148.527  1.00  0.00           H  
ATOM   2745  HE1 TYR A 203       0.364  14.155 147.193  1.00  0.00           H  
ATOM   2746  HE2 TYR A 203       0.859  10.084 148.490  1.00  0.00           H  
ATOM   2747  HH  TYR A 203      -1.083  11.018 148.020  1.00  0.00           H  
ATOM   2748  N   THR A 204       6.968  14.204 146.212  1.00 15.88           N  
ATOM   2749  CA  THR A 204       8.190  14.966 146.340  1.00 15.16           C  
ATOM   2750  C   THR A 204       7.880  16.266 147.116  1.00 16.68           C  
ATOM   2751  O   THR A 204       6.857  16.900 146.858  1.00 17.01           O  
ATOM   2752  CB  THR A 204       8.879  15.261 144.970  1.00 14.70           C  
ATOM   2753  OG1 THR A 204      10.206  15.726 145.212  1.00 13.92           O  
ATOM   2754  CG2 THR A 204       8.135  16.309 144.137  1.00 14.68           C  
ATOM   2755  H   THR A 204       6.201  14.589 145.679  1.00  0.00           H  
ATOM   2756  HA  THR A 204       8.895  14.391 146.940  1.00  0.00           H  
ATOM   2757  HB  THR A 204       8.931  14.344 144.384  1.00  0.00           H  
ATOM   2758  HG1 THR A 204      10.368  15.750 146.158  1.00  0.00           H  
ATOM   2759 1HG2 THR A 204       8.663  16.469 143.197  1.00  0.00           H  
ATOM   2760 2HG2 THR A 204       7.124  15.958 143.930  1.00  0.00           H  
ATOM   2761 3HG2 THR A 204       8.087  17.246 144.690  1.00  0.00           H  
ATOM   2762  N   PRO A 205       8.746  16.646 148.081  1.00 17.15           N  
ATOM   2763  CA  PRO A 205       8.517  17.841 148.926  1.00 16.92           C  
ATOM   2764  C   PRO A 205       8.486  19.117 148.125  1.00 16.88           C  
ATOM   2765  O   PRO A 205       9.252  19.269 147.154  1.00 15.53           O  
ATOM   2766  CB  PRO A 205       9.762  17.887 149.834  1.00 16.58           C  
ATOM   2767  CG  PRO A 205      10.197  16.461 149.923  1.00 16.83           C  
ATOM   2768  CD  PRO A 205       9.894  15.855 148.562  1.00 17.59           C  
ATOM   2769  HA  PRO A 205       7.605  17.692 149.523  1.00  0.00           H  
ATOM   2770 1HB  PRO A 205      10.527  18.542 149.391  1.00  0.00           H  
ATOM   2771 2HB  PRO A 205       9.499  18.317 150.812  1.00  0.00           H  
ATOM   2772 1HG  PRO A 205      11.267  16.405 150.171  1.00  0.00           H  
ATOM   2773 2HG  PRO A 205       9.656  15.949 150.733  1.00  0.00           H  
ATOM   2774 1HD  PRO A 205      10.768  15.973 147.905  1.00  0.00           H  
ATOM   2775 2HD  PRO A 205       9.639  14.792 148.682  1.00  0.00           H  
ATOM   2776  N   ILE A 206       7.619  20.042 148.523  1.00 16.36           N  
ATOM   2777  CA  ILE A 206       7.682  21.388 147.949  1.00 16.83           C  
ATOM   2778  C   ILE A 206       8.839  22.117 148.628  1.00 17.40           C  
ATOM   2779  O   ILE A 206       8.871  22.239 149.858  1.00 17.15           O  
ATOM   2780  CB  ILE A 206       6.334  22.125 148.082  1.00 15.95           C  
ATOM   2781  CG1 ILE A 206       5.298  21.456 147.167  1.00 16.73           C  
ATOM   2782  CG2 ILE A 206       6.482  23.607 147.744  1.00 17.23           C  
ATOM   2783  CD1 ILE A 206       3.838  21.785 147.473  1.00 16.61           C  
ATOM   2784  H   ILE A 206       6.914  19.835 149.216  1.00  0.00           H  
ATOM   2785  HA  ILE A 206       7.917  21.301 146.889  1.00  0.00           H  
ATOM   2786  HB  ILE A 206       5.970  22.036 149.105  1.00  0.00           H  
ATOM   2787 1HG1 ILE A 206       5.486  21.744 146.133  1.00  0.00           H  
ATOM   2788 2HG1 ILE A 206       5.405  20.373 147.228  1.00  0.00           H  
ATOM   2789 1HG2 ILE A 206       5.516  24.101 147.846  1.00  0.00           H  
ATOM   2790 2HG2 ILE A 206       7.198  24.066 148.425  1.00  0.00           H  
ATOM   2791 3HG2 ILE A 206       6.838  23.713 146.719  1.00  0.00           H  
ATOM   2792 1HD1 ILE A 206       3.191  21.261 146.769  1.00  0.00           H  
ATOM   2793 2HD1 ILE A 206       3.599  21.469 148.489  1.00  0.00           H  
ATOM   2794 3HD1 ILE A 206       3.680  22.858 147.379  1.00  0.00           H  
ATOM   2795  N   LYS A 207       9.806  22.568 147.836  1.00 17.98           N  
ATOM   2796  CA  LYS A 207      11.030  23.165 148.387  1.00 19.45           C  
ATOM   2797  C   LYS A 207      10.822  24.611 148.827  1.00 20.69           C  
ATOM   2798  O   LYS A 207      11.408  25.068 149.825  1.00 17.88           O  
ATOM   2799  CB  LYS A 207      12.183  23.063 147.388  1.00 21.02           C  
ATOM   2800  CG  LYS A 207      12.783  21.660 147.280  1.00 22.74           C  
ATOM   2801  CD  LYS A 207      13.452  21.244 148.587  1.00 24.64           C  
ATOM   2802  CE  LYS A 207      14.840  21.846 148.689  1.00 27.38           C  
ATOM   2803  NZ  LYS A 207      15.566  21.440 149.928  1.00 31.40           N  
ATOM   2804  H   LYS A 207       9.700  22.500 146.834  1.00  0.00           H  
ATOM   2805  HA  LYS A 207      11.306  22.618 149.289  1.00  0.00           H  
ATOM   2806 1HB  LYS A 207      11.835  23.362 146.399  1.00  0.00           H  
ATOM   2807 2HB  LYS A 207      12.977  23.752 147.677  1.00  0.00           H  
ATOM   2808 1HG  LYS A 207      11.995  20.945 147.040  1.00  0.00           H  
ATOM   2809 2HG  LYS A 207      13.522  21.641 146.480  1.00  0.00           H  
ATOM   2810 1HD  LYS A 207      12.847  21.582 149.429  1.00  0.00           H  
ATOM   2811 2HD  LYS A 207      13.526  20.157 148.628  1.00  0.00           H  
ATOM   2812 1HE  LYS A 207      15.434  21.537 147.830  1.00  0.00           H  
ATOM   2813 2HE  LYS A 207      14.767  22.933 148.680  1.00  0.00           H  
ATOM   2814 1HZ  LYS A 207      16.480  21.871 149.940  1.00  0.00           H  
ATOM   2815 2HZ  LYS A 207      15.043  21.739 150.739  1.00  0.00           H  
ATOM   2816 3HZ  LYS A 207      15.668  20.435 149.945  1.00  0.00           H  
ATOM   2817  N   GLU A 208       9.955  25.307 148.099  1.00 19.76           N  
ATOM   2818  CA  GLU A 208       9.665  26.699 148.345  1.00 21.53           C  
ATOM   2819  C   GLU A 208       8.258  26.958 147.849  1.00 21.68           C  
ATOM   2820  O   GLU A 208       7.919  26.633 146.693  1.00 21.02           O  
ATOM   2821  CB  GLU A 208      10.679  27.575 147.616  1.00 26.19           C  
ATOM   2822  CG  GLU A 208      10.545  29.066 147.889  1.00 33.35           C  
ATOM   2823  CD  GLU A 208      11.038  29.496 149.269  1.00 36.94           C  
ATOM   2824  OE1 GLU A 208      11.871  28.789 149.904  1.00 39.72           O  
ATOM   2825  OE2 GLU A 208      10.593  30.577 149.710  1.00 42.38           O  
ATOM   2826  H   GLU A 208       9.483  24.832 147.343  1.00  0.00           H  
ATOM   2827  HA  GLU A 208       9.742  26.884 149.417  1.00  0.00           H  
ATOM   2828 1HB  GLU A 208      11.688  27.276 147.899  1.00  0.00           H  
ATOM   2829 2HB  GLU A 208      10.583  27.425 146.541  1.00  0.00           H  
ATOM   2830 1HG  GLU A 208      11.114  29.615 147.139  1.00  0.00           H  
ATOM   2831 2HG  GLU A 208       9.498  29.350 147.791  1.00  0.00           H  
ATOM   2832  N   GLU A 209       7.441  27.527 148.729  1.00 19.93           N  
ATOM   2833  CA  GLU A 209       6.044  27.774 148.437  1.00 20.20           C  
ATOM   2834  C   GLU A 209       5.864  29.124 147.763  1.00 19.18           C  
ATOM   2835  O   GLU A 209       5.596  30.116 148.415  1.00 18.74           O  
ATOM   2836  CB  GLU A 209       5.207  27.689 149.727  1.00 22.99           C  
ATOM   2837  CG  GLU A 209       5.207  26.311 150.359  1.00 23.87           C  
ATOM   2838  CD  GLU A 209       4.991  26.345 151.869  1.00 28.40           C  
ATOM   2839  OE1 GLU A 209       5.844  26.920 152.591  1.00 25.73           O  
ATOM   2840  OE2 GLU A 209       3.976  25.783 152.334  1.00 26.69           O  
ATOM   2841  H   GLU A 209       7.810  27.795 149.630  1.00  0.00           H  
ATOM   2842  HA  GLU A 209       5.695  27.010 147.742  1.00  0.00           H  
ATOM   2843 1HB  GLU A 209       5.591  28.401 150.458  1.00  0.00           H  
ATOM   2844 2HB  GLU A 209       4.175  27.967 149.510  1.00  0.00           H  
ATOM   2845 1HG  GLU A 209       4.416  25.715 149.906  1.00  0.00           H  
ATOM   2846 2HG  GLU A 209       6.158  25.825 150.145  1.00  0.00           H  
ATOM   2847  N   TRP A 210       6.040  29.155 146.438  1.00 17.34           N  
ATOM   2848  CA  TRP A 210       5.733  30.324 145.653  1.00 16.11           C  
ATOM   2849  C   TRP A 210       5.157  29.815 144.341  1.00 15.85           C  
ATOM   2850  O   TRP A 210       3.923  29.706 144.198  1.00 14.24           O  
ATOM   2851  CB  TRP A 210       6.950  31.262 145.501  1.00 16.92           C  
ATOM   2852  CG  TRP A 210       8.246  30.660 144.967  1.00 18.94           C  
ATOM   2853  CD1 TRP A 210       8.662  29.343 145.006  1.00 17.68           C  
ATOM   2854  CD2 TRP A 210       9.302  31.395 144.333  1.00 19.23           C  
ATOM   2855  NE1 TRP A 210       9.911  29.224 144.421  1.00 19.23           N  
ATOM   2856  CE2 TRP A 210      10.327  30.459 143.995  1.00 19.12           C  
ATOM   2857  CE3 TRP A 210       9.469  32.753 143.988  1.00 19.47           C  
ATOM   2858  CZ2 TRP A 210      11.509  30.839 143.329  1.00 19.53           C  
ATOM   2859  CZ3 TRP A 210      10.655  33.139 143.327  1.00 20.68           C  
ATOM   2860  CH2 TRP A 210      11.661  32.179 143.011  1.00 20.16           C  
ATOM   2861  H   TRP A 210       6.399  28.332 145.975  1.00  0.00           H  
ATOM   2862  HA  TRP A 210       4.944  30.882 146.157  1.00  0.00           H  
ATOM   2863 1HB  TRP A 210       6.697  32.081 144.827  1.00  0.00           H  
ATOM   2864 2HB  TRP A 210       7.196  31.699 146.469  1.00  0.00           H  
ATOM   2865  HD1 TRP A 210       8.090  28.522 145.434  1.00  0.00           H  
ATOM   2866  HE1 TRP A 210      10.435  28.367 144.323  1.00  0.00           H  
ATOM   2867  HE3 TRP A 210       8.699  33.487 144.224  1.00  0.00           H  
ATOM   2868  HZ2 TRP A 210      12.283  30.118 143.065  1.00  0.00           H  
ATOM   2869  HZ3 TRP A 210      10.785  34.189 143.064  1.00  0.00           H  
ATOM   2870  HH2 TRP A 210      12.570  32.510 142.508  1.00  0.00           H  
ATOM   2871  N   TYR A 211       6.038  29.446 143.415  1.00 14.55           N  
ATOM   2872  CA  TYR A 211       5.702  28.448 142.408  1.00 14.29           C  
ATOM   2873  C   TYR A 211       5.667  27.099 143.134  1.00 14.60           C  
ATOM   2874  O   TYR A 211       6.024  27.010 144.326  1.00 14.24           O  
ATOM   2875  CB  TYR A 211       6.785  28.400 141.324  1.00 14.56           C  
ATOM   2876  CG  TYR A 211       6.955  29.698 140.608  1.00 15.72           C  
ATOM   2877  CD1 TYR A 211       6.159  30.023 139.495  1.00 15.71           C  
ATOM   2878  CD2 TYR A 211       7.897  30.617 141.043  1.00 16.70           C  
ATOM   2879  CE1 TYR A 211       6.311  31.244 138.858  1.00 17.13           C  
ATOM   2880  CE2 TYR A 211       8.056  31.837 140.417  1.00 17.72           C  
ATOM   2881  CZ  TYR A 211       7.269  32.139 139.327  1.00 18.35           C  
ATOM   2882  OH  TYR A 211       7.470  33.358 138.732  1.00 19.91           O  
ATOM   2883  H   TYR A 211       6.958  29.863 143.407  1.00  0.00           H  
ATOM   2884  HA  TYR A 211       4.756  28.729 141.945  1.00  0.00           H  
ATOM   2885 1HB  TYR A 211       7.740  28.125 141.775  1.00  0.00           H  
ATOM   2886 2HB  TYR A 211       6.535  27.631 140.593  1.00  0.00           H  
ATOM   2887  HD1 TYR A 211       5.417  29.313 139.129  1.00  0.00           H  
ATOM   2888  HD2 TYR A 211       8.533  30.383 141.897  1.00  0.00           H  
ATOM   2889  HE1 TYR A 211       5.691  31.490 137.996  1.00  0.00           H  
ATOM   2890  HE2 TYR A 211       8.797  32.546 140.786  1.00  0.00           H  
ATOM   2891  HH  TYR A 211       8.165  33.829 139.197  1.00  0.00           H  
ATOM   2892  N   TYR A 212       5.235  26.048 142.434  1.00 13.51           N  
ATOM   2893  CA  TYR A 212       5.371  24.693 142.950  1.00 13.48           C  
ATOM   2894  C   TYR A 212       6.783  24.206 142.628  1.00 14.43           C  
ATOM   2895  O   TYR A 212       7.016  23.472 141.639  1.00 14.53           O  
ATOM   2896  CB  TYR A 212       4.284  23.775 142.369  1.00 13.31           C  
ATOM   2897  CG  TYR A 212       2.945  24.164 142.927  1.00 13.89           C  
ATOM   2898  CD1 TYR A 212       2.617  23.840 144.247  1.00 13.82           C  
ATOM   2899  CD2 TYR A 212       2.060  24.941 142.198  1.00 13.83           C  
ATOM   2900  CE1 TYR A 212       1.409  24.219 144.787  1.00 14.15           C  
ATOM   2901  CE2 TYR A 212       0.834  25.322 142.719  1.00 14.19           C  
ATOM   2902  CZ  TYR A 212       0.534  24.976 144.030  1.00 14.55           C  
ATOM   2903  OH  TYR A 212      -0.639  25.373 144.598  1.00 15.03           O  
ATOM   2904  H   TYR A 212       4.806  26.190 141.531  1.00  0.00           H  
ATOM   2905  HA  TYR A 212       5.255  24.722 144.034  1.00  0.00           H  
ATOM   2906 1HB  TYR A 212       4.281  23.858 141.281  1.00  0.00           H  
ATOM   2907 2HB  TYR A 212       4.512  22.739 142.618  1.00  0.00           H  
ATOM   2908  HD1 TYR A 212       3.322  23.280 144.862  1.00  0.00           H  
ATOM   2909  HD2 TYR A 212       2.322  25.265 141.191  1.00  0.00           H  
ATOM   2910  HE1 TYR A 212       1.167  23.959 145.817  1.00  0.00           H  
ATOM   2911  HE2 TYR A 212       0.129  25.880 142.102  1.00  0.00           H  
ATOM   2912  HH  TYR A 212      -1.145  25.883 143.961  1.00  0.00           H  
ATOM   2913  N   GLN A 213       7.729  24.651 143.462  1.00 15.34           N  
ATOM   2914  CA  GLN A 213       9.147  24.303 143.290  1.00 14.98           C  
ATOM   2915  C   GLN A 213       9.497  22.975 143.953  1.00 15.99           C  
ATOM   2916  O   GLN A 213       9.338  22.790 145.178  1.00 15.07           O  
ATOM   2917  CB  GLN A 213      10.076  25.419 143.766  1.00 15.62           C  
ATOM   2918  CG  GLN A 213      11.547  25.041 143.641  1.00 16.31           C  
ATOM   2919  CD  GLN A 213      12.493  26.154 144.038  1.00 17.97           C  
ATOM   2920  OE1 GLN A 213      12.077  27.236 144.480  1.00 18.65           O  
ATOM   2921  NE2 GLN A 213      13.786  25.904 143.864  1.00 19.38           N  
ATOM   2922  H   GLN A 213       7.458  25.244 144.233  1.00  0.00           H  
ATOM   2923  HA  GLN A 213       9.337  24.140 142.229  1.00  0.00           H  
ATOM   2924 1HB  GLN A 213       9.891  26.320 143.182  1.00  0.00           H  
ATOM   2925 2HB  GLN A 213       9.858  25.654 144.808  1.00  0.00           H  
ATOM   2926 1HG  GLN A 213      11.749  24.188 144.289  1.00  0.00           H  
ATOM   2927 2HG  GLN A 213      11.758  24.781 142.604  1.00  0.00           H  
ATOM   2928 1HE2 GLN A 213      14.467  26.597 144.106  1.00  0.00           H  
ATOM   2929 2HE2 GLN A 213      14.080  25.024 143.491  1.00  0.00           H  
ATOM   2930  N   ILE A 214       9.985  22.063 143.120  1.00 15.85           N  
ATOM   2931  CA  ILE A 214      10.428  20.740 143.547  1.00 15.18           C  
ATOM   2932  C   ILE A 214      11.903  20.534 143.213  1.00 15.92           C  
ATOM   2933  O   ILE A 214      12.469  21.265 142.421  1.00 16.84           O  
ATOM   2934  CB  ILE A 214       9.557  19.638 142.935  1.00 14.82           C  
ATOM   2935  CG1 ILE A 214       9.604  19.670 141.392  1.00 16.38           C  
ATOM   2936  CG2 ILE A 214       8.118  19.831 143.392  1.00 15.39           C  
ATOM   2937  CD1 ILE A 214       8.903  18.510 140.706  1.00 16.06           C  
ATOM   2938  H   ILE A 214      10.047  22.311 142.143  1.00  0.00           H  
ATOM   2939  HA  ILE A 214      10.342  20.680 144.631  1.00  0.00           H  
ATOM   2940  HB  ILE A 214       9.919  18.664 143.263  1.00  0.00           H  
ATOM   2941 1HG1 ILE A 214       9.147  20.592 141.033  1.00  0.00           H  
ATOM   2942 2HG1 ILE A 214      10.642  19.670 141.059  1.00  0.00           H  
ATOM   2943 1HG2 ILE A 214       7.491  19.051 142.960  1.00  0.00           H  
ATOM   2944 2HG2 ILE A 214       8.071  19.774 144.479  1.00  0.00           H  
ATOM   2945 3HG2 ILE A 214       7.760  20.807 143.064  1.00  0.00           H  
ATOM   2946 1HD1 ILE A 214       8.990  18.620 139.625  1.00  0.00           H  
ATOM   2947 2HD1 ILE A 214       9.366  17.572 141.014  1.00  0.00           H  
ATOM   2948 3HD1 ILE A 214       7.850  18.505 140.985  1.00  0.00           H  
ATOM   2949  N   GLU A 215      12.524  19.547 143.842  1.00 15.61           N  
ATOM   2950  CA  GLU A 215      13.946  19.315 143.677  1.00 16.42           C  
ATOM   2951  C   GLU A 215      14.236  18.174 142.709  1.00 16.07           C  
ATOM   2952  O   GLU A 215      13.850  17.029 142.950  1.00 14.59           O  
ATOM   2953  CB  GLU A 215      14.566  18.976 145.024  1.00 16.96           C  
ATOM   2954  CG  GLU A 215      16.057  18.730 144.928  1.00 18.48           C  
ATOM   2955  CD  GLU A 215      16.636  18.263 146.244  1.00 18.98           C  
ATOM   2956  OE1 GLU A 215      15.875  18.001 147.210  1.00 19.99           O  
ATOM   2957  OE2 GLU A 215      17.861  18.141 146.300  1.00 21.73           O  
ATOM   2958  H   GLU A 215      11.994  18.941 144.452  1.00  0.00           H  
ATOM   2959  HA  GLU A 215      14.403  20.228 143.293  1.00  0.00           H  
ATOM   2960 1HB  GLU A 215      14.387  19.793 145.723  1.00  0.00           H  
ATOM   2961 2HB  GLU A 215      14.087  18.086 145.432  1.00  0.00           H  
ATOM   2962 1HG  GLU A 215      16.242  17.976 144.164  1.00  0.00           H  
ATOM   2963 2HG  GLU A 215      16.547  19.651 144.616  1.00  0.00           H  
ATOM   2964  N   ILE A 216      14.946  18.501 141.635  1.00 16.26           N  
ATOM   2965  CA  ILE A 216      15.311  17.512 140.623  1.00 16.90           C  
ATOM   2966  C   ILE A 216      16.734  17.048 140.931  1.00 18.49           C  
ATOM   2967  O   ILE A 216      17.653  17.866 141.121  1.00 17.67           O  
ATOM   2968  CB  ILE A 216      15.189  18.086 139.186  1.00 17.52           C  
ATOM   2969  CG1 ILE A 216      13.701  18.257 138.808  1.00 17.03           C  
ATOM   2970  CG2 ILE A 216      15.927  17.207 138.167  1.00 16.45           C  
ATOM   2971  CD1 ILE A 216      13.433  18.956 137.476  1.00 18.24           C  
ATOM   2972  H   ILE A 216      15.241  19.459 141.515  1.00  0.00           H  
ATOM   2973  HA  ILE A 216      14.631  16.665 140.706  1.00  0.00           H  
ATOM   2974  HB  ILE A 216      15.620  19.086 139.156  1.00  0.00           H  
ATOM   2975 1HG1 ILE A 216      13.223  17.279 138.762  1.00  0.00           H  
ATOM   2976 2HG1 ILE A 216      13.193  18.833 139.582  1.00  0.00           H  
ATOM   2977 1HG2 ILE A 216      15.821  17.637 137.171  1.00  0.00           H  
ATOM   2978 2HG2 ILE A 216      16.983  17.155 138.429  1.00  0.00           H  
ATOM   2979 3HG2 ILE A 216      15.501  16.204 138.176  1.00  0.00           H  
ATOM   2980 1HD1 ILE A 216      12.357  19.023 137.310  1.00  0.00           H  
ATOM   2981 2HD1 ILE A 216      13.860  19.959 137.499  1.00  0.00           H  
ATOM   2982 3HD1 ILE A 216      13.889  18.386 136.668  1.00  0.00           H  
ATOM   2983  N   LEU A 217      16.901  15.727 140.974  1.00 18.69           N  
ATOM   2984  CA  LEU A 217      18.167  15.110 141.350  1.00 20.59           C  
ATOM   2985  C   LEU A 217      18.995  14.719 140.129  1.00 21.27           C  
ATOM   2986  O   LEU A 217      20.222  14.828 140.147  1.00 22.26           O  
ATOM   2987  CB  LEU A 217      17.887  13.887 142.214  1.00 20.44           C  
ATOM   2988  CG  LEU A 217      17.090  14.110 143.509  1.00 21.48           C  
ATOM   2989  CD1 LEU A 217      17.141  12.831 144.313  1.00 20.60           C  
ATOM   2990  CD2 LEU A 217      17.606  15.284 144.335  1.00 21.64           C  
ATOM   2991  H   LEU A 217      16.117  15.136 140.736  1.00  0.00           H  
ATOM   2992  HA  LEU A 217      18.746  15.832 141.924  1.00  0.00           H  
ATOM   2993 1HB  LEU A 217      17.331  13.162 141.621  1.00  0.00           H  
ATOM   2994 2HB  LEU A 217      18.838  13.438 142.500  1.00  0.00           H  
ATOM   2995  HG  LEU A 217      16.047  14.312 143.264  1.00  0.00           H  
ATOM   2996 1HD1 LEU A 217      16.582  12.961 145.240  1.00  0.00           H  
ATOM   2997 2HD1 LEU A 217      16.699  12.020 143.734  1.00  0.00           H  
ATOM   2998 3HD1 LEU A 217      18.177  12.589 144.546  1.00  0.00           H  
ATOM   2999 1HD2 LEU A 217      17.001  15.389 145.236  1.00  0.00           H  
ATOM   3000 2HD2 LEU A 217      18.644  15.104 144.614  1.00  0.00           H  
ATOM   3001 3HD2 LEU A 217      17.542  16.199 143.746  1.00  0.00           H  
ATOM   3002  N   LYS A 218      18.310  14.322 139.051  1.00 21.48           N  
ATOM   3003  CA  LYS A 218      18.974  13.785 137.871  1.00 22.67           C  
ATOM   3004  C   LYS A 218      17.987  13.661 136.727  1.00 21.91           C  
ATOM   3005  O   LYS A 218      16.790  13.403 136.941  1.00 20.62           O  
ATOM   3006  CB  LYS A 218      19.528  12.399 138.217  1.00 24.33           C  
ATOM   3007  CG  LYS A 218      20.455  11.795 137.190  1.00 29.17           C  
ATOM   3008  CD  LYS A 218      20.252  10.291 137.172  1.00 31.73           C  
ATOM   3009  CE  LYS A 218      20.882   9.643 138.390  1.00 33.16           C  
ATOM   3010  NZ  LYS A 218      21.334   8.262 138.057  1.00 32.66           N  
ATOM   3011  H   LYS A 218      17.303  14.398 139.057  1.00  0.00           H  
ATOM   3012  HA  LYS A 218      19.794  14.451 137.602  1.00  0.00           H  
ATOM   3013 1HB  LYS A 218      20.077  12.451 139.158  1.00  0.00           H  
ATOM   3014 2HB  LYS A 218      18.702  11.702 138.358  1.00  0.00           H  
ATOM   3015 1HG  LYS A 218      20.236  12.217 136.209  1.00  0.00           H  
ATOM   3016 2HG  LYS A 218      21.487  12.034 137.446  1.00  0.00           H  
ATOM   3017 1HD  LYS A 218      19.184  10.068 137.159  1.00  0.00           H  
ATOM   3018 2HD  LYS A 218      20.703   9.874 136.272  1.00  0.00           H  
ATOM   3019 1HE  LYS A 218      21.731  10.239 138.721  1.00  0.00           H  
ATOM   3020 2HE  LYS A 218      20.154   9.607 139.200  1.00  0.00           H  
ATOM   3021 1HZ  LYS A 218      21.752   7.838 138.873  1.00  0.00           H  
ATOM   3022 2HZ  LYS A 218      20.541   7.710 137.759  1.00  0.00           H  
ATOM   3023 3HZ  LYS A 218      22.015   8.301 137.313  1.00  0.00           H  
ATOM   3024  N   LEU A 219      18.504  13.892 135.523  1.00 21.90           N  
ATOM   3025  CA  LEU A 219      17.844  13.552 134.266  1.00 20.28           C  
ATOM   3026  C   LEU A 219      18.601  12.416 133.570  1.00 20.89           C  
ATOM   3027  O   LEU A 219      19.843  12.397 133.535  1.00 20.24           O  
ATOM   3028  CB  LEU A 219      17.780  14.757 133.326  1.00 21.85           C  
ATOM   3029  CG  LEU A 219      16.501  15.599 133.339  1.00 20.69           C  
ATOM   3030  CD1 LEU A 219      16.352  16.251 134.702  1.00 20.12           C  
ATOM   3031  CD2 LEU A 219      16.541  16.654 132.245  1.00 19.90           C  
ATOM   3032  H   LEU A 219      19.413  14.332 135.498  1.00  0.00           H  
ATOM   3033  HA  LEU A 219      16.824  13.237 134.485  1.00  0.00           H  
ATOM   3034 1HB  LEU A 219      18.601  15.430 133.568  1.00  0.00           H  
ATOM   3035 2HB  LEU A 219      17.914  14.407 132.303  1.00  0.00           H  
ATOM   3036  HG  LEU A 219      15.638  14.953 133.174  1.00  0.00           H  
ATOM   3037 1HD1 LEU A 219      15.443  16.853 134.720  1.00  0.00           H  
ATOM   3038 2HD1 LEU A 219      16.291  15.480 135.470  1.00  0.00           H  
ATOM   3039 3HD1 LEU A 219      17.213  16.889 134.896  1.00  0.00           H  
ATOM   3040 1HD2 LEU A 219      15.622  17.241 132.271  1.00  0.00           H  
ATOM   3041 2HD2 LEU A 219      17.396  17.311 132.404  1.00  0.00           H  
ATOM   3042 3HD2 LEU A 219      16.633  16.168 131.274  1.00  0.00           H  
ATOM   3043  N   GLU A 220      17.842  11.497 132.983  1.00 19.78           N  
ATOM   3044  CA  GLU A 220      18.409  10.316 132.342  1.00 19.80           C  
ATOM   3045  C   GLU A 220      17.788  10.192 130.949  1.00 18.75           C  
ATOM   3046  O   GLU A 220      16.564  10.312 130.811  1.00 16.66           O  
ATOM   3047  CB  GLU A 220      18.010   9.138 133.195  1.00 23.47           C  
ATOM   3048  CG  GLU A 220      18.811   7.867 133.075  1.00 27.35           C  
ATOM   3049  CD  GLU A 220      18.435   6.938 134.215  1.00 29.21           C  
ATOM   3050  OE1 GLU A 220      17.300   6.412 134.232  1.00 30.42           O  
ATOM   3051  OE2 GLU A 220      19.255   6.794 135.130  1.00 32.29           O  
ATOM   3052  H   GLU A 220      16.840  11.624 132.983  1.00  0.00           H  
ATOM   3053  HA  GLU A 220      19.494  10.423 132.318  1.00  0.00           H  
ATOM   3054 1HB  GLU A 220      18.055   9.419 134.247  1.00  0.00           H  
ATOM   3055 2HB  GLU A 220      16.979   8.861 132.974  1.00  0.00           H  
ATOM   3056 1HG  GLU A 220      18.597   7.405 132.112  1.00  0.00           H  
ATOM   3057 2HG  GLU A 220      19.871   8.114 133.101  1.00  0.00           H  
ATOM   3058  N   ILE A 221      18.629   9.988 129.925  1.00 17.37           N  
ATOM   3059  CA  ILE A 221      18.164   9.845 128.548  1.00 19.56           C  
ATOM   3060  C   ILE A 221      18.521   8.439 128.047  1.00 20.35           C  
ATOM   3061  O   ILE A 221      19.700   8.054 128.004  1.00 19.41           O  
ATOM   3062  CB  ILE A 221      18.781  10.914 127.613  1.00 20.42           C  
ATOM   3063  CG1 ILE A 221      18.744  12.319 128.269  1.00 21.60           C  
ATOM   3064  CG2 ILE A 221      18.133  10.866 126.231  1.00 20.12           C  
ATOM   3065  CD1 ILE A 221      17.374  12.941 128.331  1.00 23.15           C  
ATOM   3066  H   ILE A 221      19.619   9.932 130.118  1.00  0.00           H  
ATOM   3067  HA  ILE A 221      17.082   9.972 128.534  1.00  0.00           H  
ATOM   3068  HB  ILE A 221      19.850  10.730 127.506  1.00  0.00           H  
ATOM   3069 1HG1 ILE A 221      19.130  12.256 129.286  1.00  0.00           H  
ATOM   3070 2HG1 ILE A 221      19.394  12.997 127.715  1.00  0.00           H  
ATOM   3071 1HG2 ILE A 221      18.582  11.626 125.592  1.00  0.00           H  
ATOM   3072 2HG2 ILE A 221      18.290   9.883 125.790  1.00  0.00           H  
ATOM   3073 3HG2 ILE A 221      17.063  11.056 126.324  1.00  0.00           H  
ATOM   3074 1HD1 ILE A 221      17.440  13.921 128.804  1.00  0.00           H  
ATOM   3075 2HD1 ILE A 221      16.978  13.051 127.321  1.00  0.00           H  
ATOM   3076 3HD1 ILE A 221      16.711  12.303 128.913  1.00  0.00           H  
ATOM   3077  N   GLY A 222      17.494   7.682 127.695  1.00 22.72           N  
ATOM   3078  CA  GLY A 222      17.652   6.270 127.328  1.00 27.28           C  
ATOM   3079  C   GLY A 222      18.517   5.498 128.305  1.00 29.28           C  
ATOM   3080  O   GLY A 222      19.451   4.813 127.895  1.00 32.98           O  
ATOM   3081  H   GLY A 222      16.572   8.094 127.680  1.00  0.00           H  
ATOM   3082 1HA  GLY A 222      16.672   5.796 127.276  1.00  0.00           H  
ATOM   3083 2HA  GLY A 222      18.096   6.200 126.336  1.00  0.00           H  
ATOM   3084  N   GLY A 223      18.248   5.647 129.596  1.00 32.61           N  
ATOM   3085  CA  GLY A 223      18.972   4.902 130.626  1.00 35.07           C  
ATOM   3086  C   GLY A 223      20.361   5.406 130.966  1.00 37.40           C  
ATOM   3087  O   GLY A 223      21.025   4.829 131.833  1.00 39.98           O  
ATOM   3088  H   GLY A 223      17.523   6.293 129.874  1.00  0.00           H  
ATOM   3089 1HA  GLY A 223      18.395   4.906 131.551  1.00  0.00           H  
ATOM   3090 2HA  GLY A 223      19.076   3.863 130.317  1.00  0.00           H  
ATOM   3091  N   GLN A 224      20.806   6.477 130.303  1.00 36.92           N  
ATOM   3092  CA  GLN A 224      22.089   7.110 130.628  1.00 36.32           C  
ATOM   3093  C   GLN A 224      21.910   8.481 131.324  1.00 35.86           C  
ATOM   3094  O   GLN A 224      21.290   9.410 130.776  1.00 30.65           O  
ATOM   3095  CB  GLN A 224      22.957   7.261 129.376  1.00 37.86           C  
ATOM   3096  CG  GLN A 224      24.463   7.132 129.645  1.00 43.72           C  
ATOM   3097  CD  GLN A 224      24.917   5.685 129.844  1.00 43.63           C  
ATOM   3098  OE1 GLN A 224      24.718   4.837 128.971  1.00 42.54           O  
ATOM   3099  NE2 GLN A 224      25.532   5.399 130.995  1.00 43.19           N  
ATOM   3100  H   GLN A 224      20.243   6.861 129.558  1.00  0.00           H  
ATOM   3101  HA  GLN A 224      22.617   6.475 131.339  1.00  0.00           H  
ATOM   3102 1HB  GLN A 224      22.676   6.503 128.645  1.00  0.00           H  
ATOM   3103 2HB  GLN A 224      22.775   8.235 128.923  1.00  0.00           H  
ATOM   3104 1HG  GLN A 224      25.010   7.541 128.795  1.00  0.00           H  
ATOM   3105 2HG  GLN A 224      24.709   7.688 130.550  1.00  0.00           H  
ATOM   3106 1HE2 GLN A 224      25.849   4.467 131.175  1.00  0.00           H  
ATOM   3107 2HE2 GLN A 224      25.676   6.116 131.677  1.00  0.00           H  
ATOM   3108  N   SER A 225      22.450   8.602 132.534  1.00 34.83           N  
ATOM   3109  CA  SER A 225      22.364   9.863 133.268  1.00 33.32           C  
ATOM   3110  C   SER A 225      23.265  10.902 132.601  1.00 31.20           C  
ATOM   3111  O   SER A 225      24.258  10.559 131.973  1.00 30.40           O  
ATOM   3112  CB  SER A 225      22.673   9.677 134.762  1.00 33.51           C  
ATOM   3113  OG  SER A 225      23.988  10.075 135.093  1.00 37.17           O  
ATOM   3114  H   SER A 225      22.926   7.818 132.957  1.00  0.00           H  
ATOM   3115  HA  SER A 225      21.346  10.246 133.180  1.00  0.00           H  
ATOM   3116 1HB  SER A 225      21.968  10.259 135.355  1.00  0.00           H  
ATOM   3117 2HB  SER A 225      22.542   8.630 135.033  1.00  0.00           H  
ATOM   3118  HG  SER A 225      24.387  10.377 134.274  1.00  0.00           H  
ATOM   3119  N   LEU A 226      22.891  12.167 132.726  1.00 29.61           N  
ATOM   3120  CA  LEU A 226      23.555  13.252 132.015  1.00 30.24           C  
ATOM   3121  C   LEU A 226      24.932  13.672 132.533  1.00 33.49           C  
ATOM   3122  O   LEU A 226      25.708  14.264 131.791  1.00 37.43           O  
ATOM   3123  CB  LEU A 226      22.635  14.482 131.959  1.00 27.16           C  
ATOM   3124  CG  LEU A 226      21.432  14.473 131.016  1.00 24.95           C  
ATOM   3125  CD1 LEU A 226      20.684  15.791 131.182  1.00 23.17           C  
ATOM   3126  CD2 LEU A 226      21.920  14.292 129.584  1.00 24.62           C  
ATOM   3127  H   LEU A 226      22.117  12.381 133.338  1.00  0.00           H  
ATOM   3128  HA  LEU A 226      23.765  12.922 130.998  1.00  0.00           H  
ATOM   3129 1HB  LEU A 226      22.230  14.659 132.954  1.00  0.00           H  
ATOM   3130 2HB  LEU A 226      23.230  15.349 131.672  1.00  0.00           H  
ATOM   3131  HG  LEU A 226      20.767  13.651 131.282  1.00  0.00           H  
ATOM   3132 1HD1 LEU A 226      19.820  15.805 130.517  1.00  0.00           H  
ATOM   3133 2HD1 LEU A 226      20.348  15.891 132.214  1.00  0.00           H  
ATOM   3134 3HD1 LEU A 226      21.347  16.619 130.933  1.00  0.00           H  
ATOM   3135 1HD2 LEU A 226      21.066  14.284 128.907  1.00  0.00           H  
ATOM   3136 2HD2 LEU A 226      22.585  15.114 129.320  1.00  0.00           H  
ATOM   3137 3HD2 LEU A 226      22.459  13.348 129.500  1.00  0.00           H  
ATOM   3138  N   ASN A 227      25.247  13.400 133.789  1.00 35.87           N  
ATOM   3139  CA  ASN A 227      26.538  13.880 134.337  1.00 39.80           C  
ATOM   3140  C   ASN A 227      26.635  15.424 134.308  1.00 37.06           C  
ATOM   3141  O   ASN A 227      27.532  16.013 133.691  1.00 37.96           O  
ATOM   3142  CB  ASN A 227      27.757  13.222 133.634  1.00 43.22           C  
ATOM   3143  CG  ASN A 227      27.761  11.689 133.727  1.00 46.57           C  
ATOM   3144  OD1 ASN A 227      26.808  11.064 134.210  1.00 51.53           O  
ATOM   3145  ND2 ASN A 227      28.841  11.080 133.255  1.00 45.46           N  
ATOM   3146  H   ASN A 227      24.626  12.871 134.385  1.00  0.00           H  
ATOM   3147  HA  ASN A 227      26.583  13.619 135.396  1.00  0.00           H  
ATOM   3148 1HB  ASN A 227      27.765  13.503 132.580  1.00  0.00           H  
ATOM   3149 2HB  ASN A 227      28.679  13.596 134.079  1.00  0.00           H  
ATOM   3150 1HD2 ASN A 227      28.906  10.082 133.286  1.00  0.00           H  
ATOM   3151 2HD2 ASN A 227      29.589  11.618 132.869  1.00  0.00           H  
ATOM   3152  N   LEU A 228      25.653  16.063 134.933  1.00 31.13           N  
ATOM   3153  CA  LEU A 228      25.715  17.485 135.254  1.00 28.57           C  
ATOM   3154  C   LEU A 228      25.631  17.489 136.761  1.00 27.32           C  
ATOM   3155  O   LEU A 228      25.061  16.576 137.337  1.00 26.63           O  
ATOM   3156  CB  LEU A 228      24.514  18.236 134.661  1.00 27.86           C  
ATOM   3157  CG  LEU A 228      24.512  18.473 133.153  1.00 26.33           C  
ATOM   3158  CD1 LEU A 228      23.139  18.909 132.645  1.00 26.11           C  
ATOM   3159  CD2 LEU A 228      25.601  19.463 132.761  1.00 28.22           C  
ATOM   3160  H   LEU A 228      24.832  15.535 135.194  1.00  0.00           H  
ATOM   3161  HA  LEU A 228      26.626  17.898 134.822  1.00  0.00           H  
ATOM   3162 1HB  LEU A 228      23.607  17.680 134.895  1.00  0.00           H  
ATOM   3163 2HB  LEU A 228      24.448  19.215 135.135  1.00  0.00           H  
ATOM   3164  HG  LEU A 228      24.692  17.530 132.636  1.00  0.00           H  
ATOM   3165 1HD1 LEU A 228      23.183  19.066 131.567  1.00  0.00           H  
ATOM   3166 2HD1 LEU A 228      22.406  18.134 132.868  1.00  0.00           H  
ATOM   3167 3HD1 LEU A 228      22.848  19.837 133.135  1.00  0.00           H  
ATOM   3168 1HD2 LEU A 228      25.582  19.617 131.682  1.00  0.00           H  
ATOM   3169 2HD2 LEU A 228      25.428  20.414 133.266  1.00  0.00           H  
ATOM   3170 3HD2 LEU A 228      26.574  19.069 133.054  1.00  0.00           H  
ATOM   3171  N   ASP A 229      26.212  18.486 137.413  1.00 27.33           N  
ATOM   3172  CA  ASP A 229      25.988  18.654 138.838  1.00 26.20           C  
ATOM   3173  C   ASP A 229      24.462  18.809 139.022  1.00 25.04           C  
ATOM   3174  O   ASP A 229      23.813  19.524 138.240  1.00 22.47           O  
ATOM   3175  CB  ASP A 229      26.717  19.899 139.324  1.00 27.06           C  
ATOM   3176  CG  ASP A 229      26.749  19.996 140.826  1.00 29.40           C  
ATOM   3177  OD1 ASP A 229      25.682  20.179 141.450  1.00 31.09           O  
ATOM   3178  OD2 ASP A 229      27.849  19.843 141.396  1.00 31.59           O  
ATOM   3179  H   ASP A 229      26.814  19.137 136.929  1.00  0.00           H  
ATOM   3180  HA  ASP A 229      26.387  17.782 139.356  1.00  0.00           H  
ATOM   3181 1HB  ASP A 229      27.741  19.891 138.949  1.00  0.00           H  
ATOM   3182 2HB  ASP A 229      26.228  20.787 138.923  1.00  0.00           H  
ATOM   3183  N   CYS A 230      23.879  18.141 140.017  1.00 24.22           N  
ATOM   3184  CA  CYS A 230      22.413  18.227 140.204  1.00 25.95           C  
ATOM   3185  C   CYS A 230      21.912  19.663 140.422  1.00 24.87           C  
ATOM   3186  O   CYS A 230      20.730  19.959 140.202  1.00 23.70           O  
ATOM   3187  CB  CYS A 230      21.915  17.302 141.310  1.00 27.56           C  
ATOM   3188  SG  CYS A 230      22.468  17.720 142.983  1.00 32.75           S  
ATOM   3189  H   CYS A 230      24.423  17.573 140.650  1.00  0.00           H  
ATOM   3190  HA  CYS A 230      21.928  17.926 139.275  1.00  0.00           H  
ATOM   3191 1HB  CYS A 230      20.825  17.301 141.320  1.00  0.00           H  
ATOM   3192 2HB  CYS A 230      22.242  16.282 141.106  1.00  0.00           H  
ATOM   3193  N   ARG A 231      22.815  20.550 140.839  1.00 25.33           N  
ATOM   3194  CA  ARG A 231      22.478  21.976 140.994  1.00 25.91           C  
ATOM   3195  C   ARG A 231      22.115  22.630 139.672  1.00 24.86           C  
ATOM   3196  O   ARG A 231      21.359  23.605 139.647  1.00 26.25           O  
ATOM   3197  CB  ARG A 231      23.609  22.745 141.685  1.00 29.07           C  
ATOM   3198  CG  ARG A 231      23.627  22.545 143.192  1.00 32.11           C  
ATOM   3199  CD  ARG A 231      24.698  23.386 143.871  1.00 37.41           C  
ATOM   3200  NE  ARG A 231      26.040  23.120 143.347  1.00 43.07           N  
ATOM   3201  CZ  ARG A 231      26.911  22.267 143.881  1.00 44.55           C  
ATOM   3202  NH1 ARG A 231      26.590  21.585 144.972  1.00 49.85           N  
ATOM   3203  NH2 ARG A 231      28.108  22.092 143.324  1.00 43.91           N  
ATOM   3204  H   ARG A 231      23.752  20.240 141.054  1.00  0.00           H  
ATOM   3205  HA  ARG A 231      21.584  22.055 141.613  1.00  0.00           H  
ATOM   3206 1HB  ARG A 231      24.567  22.424 141.280  1.00  0.00           H  
ATOM   3207 2HB  ARG A 231      23.506  23.810 141.476  1.00  0.00           H  
ATOM   3208 1HG  ARG A 231      22.660  22.828 143.608  1.00  0.00           H  
ATOM   3209 2HG  ARG A 231      23.826  21.497 143.418  1.00  0.00           H  
ATOM   3210 1HD  ARG A 231      24.483  24.443 143.717  1.00  0.00           H  
ATOM   3211 2HD  ARG A 231      24.707  23.170 144.939  1.00  0.00           H  
ATOM   3212  HE  ARG A 231      26.329  23.621 142.517  1.00  0.00           H  
ATOM   3213 1HH1 ARG A 231      25.683  21.713 145.399  1.00  0.00           H  
ATOM   3214 2HH1 ARG A 231      27.252  20.938 145.376  1.00  0.00           H  
ATOM   3215 1HH2 ARG A 231      28.359  22.608 142.492  1.00  0.00           H  
ATOM   3216 2HH2 ARG A 231      28.765  21.444 143.733  1.00  0.00           H  
ATOM   3217  N   GLU A 232      22.632  22.085 138.576  1.00 23.23           N  
ATOM   3218  CA  GLU A 232      22.237  22.530 137.229  1.00 24.64           C  
ATOM   3219  C   GLU A 232      20.730  22.440 136.953  1.00 22.32           C  
ATOM   3220  O   GLU A 232      20.181  23.258 136.226  1.00 22.03           O  
ATOM   3221  CB  GLU A 232      22.993  21.754 136.131  1.00 25.81           C  
ATOM   3222  CG  GLU A 232      24.513  21.887 136.165  1.00 30.52           C  
ATOM   3223  CD  GLU A 232      25.023  23.263 135.774  1.00 34.30           C  
ATOM   3224  OE1 GLU A 232      24.252  24.074 135.202  1.00 36.26           O  
ATOM   3225  OE2 GLU A 232      26.217  23.527 136.027  1.00 38.64           O  
ATOM   3226  H   GLU A 232      23.314  21.346 138.670  1.00  0.00           H  
ATOM   3227  HA  GLU A 232      22.484  23.587 137.128  1.00  0.00           H  
ATOM   3228 1HB  GLU A 232      22.758  20.692 136.208  1.00  0.00           H  
ATOM   3229 2HB  GLU A 232      22.659  22.093 135.150  1.00  0.00           H  
ATOM   3230 1HG  GLU A 232      24.864  21.667 137.173  1.00  0.00           H  
ATOM   3231 2HG  GLU A 232      24.947  21.151 135.490  1.00  0.00           H  
ATOM   3232  N   TYR A 233      20.069  21.438 137.512  1.00 21.96           N  
ATOM   3233  CA  TYR A 233      18.621  21.248 137.269  1.00 22.05           C  
ATOM   3234  C   TYR A 233      17.728  22.211 138.050  1.00 22.58           C  
ATOM   3235  O   TYR A 233      16.539  22.345 137.753  1.00 22.49           O  
ATOM   3236  CB  TYR A 233      18.210  19.810 137.587  1.00 21.82           C  
ATOM   3237  CG  TYR A 233      19.034  18.768 136.872  1.00 22.33           C  
ATOM   3238  CD1 TYR A 233      19.028  18.687 135.464  1.00 21.65           C  
ATOM   3239  CD2 TYR A 233      19.827  17.878 137.583  1.00 22.10           C  
ATOM   3240  CE1 TYR A 233      19.771  17.737 134.803  1.00 22.63           C  
ATOM   3241  CE2 TYR A 233      20.584  16.917 136.926  1.00 23.93           C  
ATOM   3242  CZ  TYR A 233      20.542  16.851 135.537  1.00 24.36           C  
ATOM   3243  OH  TYR A 233      21.289  15.914 134.883  1.00 25.60           O  
ATOM   3244  H   TYR A 233      20.556  20.790 138.115  1.00  0.00           H  
ATOM   3245  HA  TYR A 233      18.418  21.444 136.216  1.00  0.00           H  
ATOM   3246 1HB  TYR A 233      18.298  19.635 138.660  1.00  0.00           H  
ATOM   3247 2HB  TYR A 233      17.165  19.662 137.316  1.00  0.00           H  
ATOM   3248  HD1 TYR A 233      18.427  19.385 134.880  1.00  0.00           H  
ATOM   3249  HD2 TYR A 233      19.860  17.927 138.671  1.00  0.00           H  
ATOM   3250  HE1 TYR A 233      19.753  17.691 133.714  1.00  0.00           H  
ATOM   3251  HE2 TYR A 233      21.202  16.224 137.498  1.00  0.00           H  
ATOM   3252  HH  TYR A 233      21.777  15.391 135.524  1.00  0.00           H  
ATOM   3253  N   ASN A 234      18.306  22.866 139.043  1.00 21.40           N  
ATOM   3254  CA  ASN A 234      17.556  23.651 139.996  1.00 23.37           C  
ATOM   3255  C   ASN A 234      18.100  25.057 140.094  1.00 27.40           C  
ATOM   3256  O   ASN A 234      17.572  25.857 140.854  1.00 28.32           O  
ATOM   3257  CB  ASN A 234      17.626  23.001 141.387  1.00 20.16           C  
ATOM   3258  CG  ASN A 234      17.125  21.563 141.399  1.00 18.39           C  
ATOM   3259  OD1 ASN A 234      15.926  21.312 141.419  1.00 17.53           O  
ATOM   3260  ND2 ASN A 234      18.055  20.608 141.405  1.00 16.88           N  
ATOM   3261  H   ASN A 234      19.310  22.811 139.133  1.00  0.00           H  
ATOM   3262  HA  ASN A 234      16.514  23.683 139.674  1.00  0.00           H  
ATOM   3263 1HB  ASN A 234      18.657  23.013 141.743  1.00  0.00           H  
ATOM   3264 2HB  ASN A 234      17.030  23.582 142.091  1.00  0.00           H  
ATOM   3265 1HD2 ASN A 234      17.783  19.645 141.413  1.00  0.00           H  
ATOM   3266 2HD2 ASN A 234      19.024  20.854 141.402  1.00  0.00           H  
ATOM   3267  N   ALA A 235      19.161  25.346 139.332  1.00 32.61           N  
ATOM   3268  CA  ALA A 235      20.045  26.495 139.601  1.00 37.15           C  
ATOM   3269  C   ALA A 235      19.247  27.776 139.781  1.00 40.59           C  
ATOM   3270  O   ALA A 235      19.545  28.593 140.668  1.00 45.73           O  
ATOM   3271  CB  ALA A 235      21.099  26.660 138.506  1.00 36.32           C  
ATOM   3272  H   ALA A 235      19.358  24.748 138.542  1.00  0.00           H  
ATOM   3273  HA  ALA A 235      20.557  26.314 140.546  1.00  0.00           H  
ATOM   3274 1HB  ALA A 235      21.733  27.516 138.737  1.00  0.00           H  
ATOM   3275 2HB  ALA A 235      21.711  25.760 138.452  1.00  0.00           H  
ATOM   3276 3HB  ALA A 235      20.606  26.822 137.549  1.00  0.00           H  
ATOM   3277  N   ASP A 236      18.236  27.931 138.930  1.00 37.39           N  
ATOM   3278  CA  ASP A 236      17.243  28.955 139.090  1.00 35.07           C  
ATOM   3279  C   ASP A 236      16.155  28.369 139.990  1.00 31.56           C  
ATOM   3280  O   ASP A 236      16.094  28.703 141.175  1.00 31.00           O  
ATOM   3281  CB  ASP A 236      16.686  29.324 137.724  1.00 40.70           C  
ATOM   3282  CG  ASP A 236      16.006  30.680 137.722  1.00 48.96           C  
ATOM   3283  OD1 ASP A 236      14.985  30.852 138.427  1.00 47.32           O  
ATOM   3284  OD2 ASP A 236      16.511  31.579 137.016  1.00 53.41           O  
ATOM   3285  H   ASP A 236      18.170  27.301 138.143  1.00  0.00           H  
ATOM   3286  HA  ASP A 236      17.717  29.830 139.535  1.00  0.00           H  
ATOM   3287 1HB  ASP A 236      17.494  29.333 136.992  1.00  0.00           H  
ATOM   3288 2HB  ASP A 236      15.967  28.568 137.408  1.00  0.00           H  
ATOM   3289  N   LYS A 237      15.335  27.482 139.422  1.00 23.95           N  
ATOM   3290  CA  LYS A 237      14.272  26.735 140.123  1.00 21.66           C  
ATOM   3291  C   LYS A 237      13.725  25.646 139.180  1.00 19.27           C  
ATOM   3292  O   LYS A 237      13.752  25.807 137.952  1.00 17.99           O  
ATOM   3293  CB  LYS A 237      13.115  27.663 140.539  1.00 22.33           C  
ATOM   3294  CG  LYS A 237      12.573  28.508 139.380  1.00 25.24           C  
ATOM   3295  CD  LYS A 237      11.520  29.509 139.828  1.00 27.00           C  
ATOM   3296  CE  LYS A 237      11.156  30.464 138.696  1.00 31.24           C  
ATOM   3297  NZ  LYS A 237      12.221  31.471 138.377  1.00 30.94           N  
ATOM   3298  H   LYS A 237      15.474  27.329 138.433  1.00  0.00           H  
ATOM   3299  HA  LYS A 237      14.697  26.294 141.025  1.00  0.00           H  
ATOM   3300 1HB  LYS A 237      12.297  27.066 140.944  1.00  0.00           H  
ATOM   3301 2HB  LYS A 237      13.453  28.334 141.329  1.00  0.00           H  
ATOM   3302 1HG  LYS A 237      13.393  29.058 138.916  1.00  0.00           H  
ATOM   3303 2HG  LYS A 237      12.127  27.854 138.631  1.00  0.00           H  
ATOM   3304 1HD  LYS A 237      10.624  28.976 140.149  1.00  0.00           H  
ATOM   3305 2HD  LYS A 237      11.901  30.085 140.672  1.00  0.00           H  
ATOM   3306 1HE  LYS A 237      10.957  29.894 137.789  1.00  0.00           H  
ATOM   3307 2HE  LYS A 237      10.252  31.012 138.959  1.00  0.00           H  
ATOM   3308 1HZ  LYS A 237      11.908  32.065 137.622  1.00  0.00           H  
ATOM   3309 2HZ  LYS A 237      12.407  32.036 139.194  1.00  0.00           H  
ATOM   3310 3HZ  LYS A 237      13.066  30.992 138.100  1.00  0.00           H  
ATOM   3311  N   ALA A 238      13.231  24.555 139.753  1.00 18.19           N  
ATOM   3312  CA  ALA A 238      12.484  23.552 139.001  1.00 16.69           C  
ATOM   3313  C   ALA A 238      11.068  23.572 139.509  1.00 16.51           C  
ATOM   3314  O   ALA A 238      10.821  23.428 140.712  1.00 16.12           O  
ATOM   3315  CB  ALA A 238      13.086  22.148 139.156  1.00 16.31           C  
ATOM   3316  H   ALA A 238      13.379  24.418 140.743  1.00  0.00           H  
ATOM   3317  HA  ALA A 238      12.522  23.822 137.946  1.00  0.00           H  
ATOM   3318 1HB  ALA A 238      12.498  21.434 138.579  1.00  0.00           H  
ATOM   3319 2HB  ALA A 238      14.113  22.150 138.791  1.00  0.00           H  
ATOM   3320 3HB  ALA A 238      13.075  21.862 140.206  1.00  0.00           H  
ATOM   3321  N   ILE A 239      10.131  23.768 138.594  1.00 15.08           N  
ATOM   3322  CA  ILE A 239       8.764  24.013 138.986  1.00 14.66           C  
ATOM   3323  C   ILE A 239       7.799  23.184 138.131  1.00 14.96           C  
ATOM   3324  O   ILE A 239       8.120  22.832 136.968  1.00 13.87           O  
ATOM   3325  CB  ILE A 239       8.417  25.534 138.898  1.00 14.63           C  
ATOM   3326  CG1 ILE A 239       8.405  26.061 137.433  1.00 14.50           C  
ATOM   3327  CG2 ILE A 239       9.355  26.358 139.778  1.00 14.06           C  
ATOM   3328  CD1 ILE A 239       7.611  27.367 137.281  1.00 14.31           C  
ATOM   3329  H   ILE A 239      10.365  23.748 137.612  1.00  0.00           H  
ATOM   3330  HA  ILE A 239       8.638  23.692 140.019  1.00  0.00           H  
ATOM   3331  HB  ILE A 239       7.393  25.693 139.233  1.00  0.00           H  
ATOM   3332 1HG1 ILE A 239       9.428  26.229 137.099  1.00  0.00           H  
ATOM   3333 2HG1 ILE A 239       7.968  25.306 136.778  1.00  0.00           H  
ATOM   3334 1HG2 ILE A 239       9.094  27.413 139.699  1.00  0.00           H  
ATOM   3335 2HG2 ILE A 239       9.258  26.036 140.814  1.00  0.00           H  
ATOM   3336 3HG2 ILE A 239      10.384  26.213 139.448  1.00  0.00           H  
ATOM   3337 1HD1 ILE A 239       7.635  27.689 136.240  1.00  0.00           H  
ATOM   3338 2HD1 ILE A 239       6.577  27.202 137.586  1.00  0.00           H  
ATOM   3339 3HD1 ILE A 239       8.056  28.138 137.909  1.00  0.00           H  
ATOM   3340  N   VAL A 240       6.622  22.887 138.691  1.00 14.83           N  
ATOM   3341  CA  VAL A 240       5.568  22.235 137.912  1.00 15.06           C  
ATOM   3342  C   VAL A 240       4.515  23.274 137.482  1.00 15.78           C  
ATOM   3343  O   VAL A 240       3.895  23.893 138.322  1.00 14.72           O  
ATOM   3344  CB  VAL A 240       4.862  21.133 138.735  1.00 15.86           C  
ATOM   3345  CG1 VAL A 240       3.824  20.416 137.874  1.00 15.81           C  
ATOM   3346  CG2 VAL A 240       5.860  20.152 139.333  1.00 15.95           C  
ATOM   3347  H   VAL A 240       6.450  23.111 139.661  1.00  0.00           H  
ATOM   3348  HA  VAL A 240       6.022  21.769 137.037  1.00  0.00           H  
ATOM   3349  HB  VAL A 240       4.304  21.600 139.546  1.00  0.00           H  
ATOM   3350 1HG1 VAL A 240       3.333  19.642 138.465  1.00  0.00           H  
ATOM   3351 2HG1 VAL A 240       3.081  21.134 137.527  1.00  0.00           H  
ATOM   3352 3HG1 VAL A 240       4.316  19.959 137.016  1.00  0.00           H  
ATOM   3353 1HG2 VAL A 240       5.326  19.393 139.905  1.00  0.00           H  
ATOM   3354 2HG2 VAL A 240       6.424  19.674 138.532  1.00  0.00           H  
ATOM   3355 3HG2 VAL A 240       6.546  20.686 139.991  1.00  0.00           H  
ATOM   3356  N   ASP A 241       4.268  23.426 136.172  1.00 16.28           N  
ATOM   3357  CA  ASP A 241       3.489  24.560 135.699  1.00 16.32           C  
ATOM   3358  C   ASP A 241       2.543  24.195 134.574  1.00 16.63           C  
ATOM   3359  O   ASP A 241       2.949  24.043 133.399  1.00 15.02           O  
ATOM   3360  CB  ASP A 241       4.428  25.697 135.257  1.00 16.55           C  
ATOM   3361  CG  ASP A 241       3.675  26.899 134.701  1.00 17.44           C  
ATOM   3362  OD1 ASP A 241       2.431  27.009 134.910  1.00 16.09           O  
ATOM   3363  OD2 ASP A 241       4.338  27.752 134.071  1.00 17.81           O  
ATOM   3364  H   ASP A 241       4.619  22.757 135.502  1.00  0.00           H  
ATOM   3365  HA  ASP A 241       2.865  24.917 136.519  1.00  0.00           H  
ATOM   3366 1HB  ASP A 241       5.030  26.022 136.106  1.00  0.00           H  
ATOM   3367 2HB  ASP A 241       5.112  25.328 134.493  1.00  0.00           H  
ATOM   3368  N   SER A 242       1.265  24.067 134.930  1.00 15.63           N  
ATOM   3369  CA  SER A 242       0.261  23.685 133.956  1.00 14.90           C  
ATOM   3370  C   SER A 242       0.050  24.771 132.891  1.00 14.47           C  
ATOM   3371  O   SER A 242      -0.535  24.514 131.870  1.00 14.83           O  
ATOM   3372  CB  SER A 242      -1.045  23.378 134.688  1.00 15.65           C  
ATOM   3373  OG  SER A 242      -1.613  24.596 135.143  1.00 14.59           O  
ATOM   3374  H   SER A 242       0.984  24.236 135.885  1.00  0.00           H  
ATOM   3375  HA  SER A 242       0.605  22.789 133.437  1.00  0.00           H  
ATOM   3376 1HB  SER A 242      -1.728  22.862 134.013  1.00  0.00           H  
ATOM   3377 2HB  SER A 242      -0.845  22.710 135.524  1.00  0.00           H  
ATOM   3378  HG  SER A 242      -1.012  25.290 134.862  1.00  0.00           H  
ATOM   3379  N   GLY A 243       0.523  25.990 133.147  1.00 14.56           N  
ATOM   3380  CA  GLY A 243       0.316  27.067 132.207  1.00 16.37           C  
ATOM   3381  C   GLY A 243       1.363  27.103 131.109  1.00 16.98           C  
ATOM   3382  O   GLY A 243       1.220  27.831 130.136  1.00 20.35           O  
ATOM   3383  H   GLY A 243       1.031  26.173 134.001  1.00  0.00           H  
ATOM   3384 1HA  GLY A 243      -0.669  26.967 131.750  1.00  0.00           H  
ATOM   3385 2HA  GLY A 243       0.329  28.019 132.736  1.00  0.00           H  
ATOM   3386  N   THR A 244       2.418  26.329 131.268  1.00 16.37           N  
ATOM   3387  CA  THR A 244       3.478  26.205 130.252  1.00 17.30           C  
ATOM   3388  C   THR A 244       3.257  24.938 129.406  1.00 17.82           C  
ATOM   3389  O   THR A 244       3.026  23.850 129.967  1.00 16.49           O  
ATOM   3390  CB  THR A 244       4.853  26.128 130.940  1.00 16.56           C  
ATOM   3391  OG1 THR A 244       5.153  27.392 131.552  1.00 16.95           O  
ATOM   3392  CG2 THR A 244       5.955  25.763 129.999  1.00 16.54           C  
ATOM   3393  H   THR A 244       2.495  25.802 132.126  1.00  0.00           H  
ATOM   3394  HA  THR A 244       3.450  27.088 129.613  1.00  0.00           H  
ATOM   3395  HB  THR A 244       4.823  25.377 131.729  1.00  0.00           H  
ATOM   3396  HG1 THR A 244       4.429  28.003 131.395  1.00  0.00           H  
ATOM   3397 1HG2 THR A 244       6.899  25.724 130.542  1.00  0.00           H  
ATOM   3398 2HG2 THR A 244       5.749  24.788 129.558  1.00  0.00           H  
ATOM   3399 3HG2 THR A 244       6.022  26.511 129.210  1.00  0.00           H  
ATOM   3400  N   THR A 245       3.360  25.093 128.081  1.00 16.46           N  
ATOM   3401  CA  THR A 245       3.079  24.030 127.136  1.00 17.70           C  
ATOM   3402  C   THR A 245       4.166  22.958 127.127  1.00 16.29           C  
ATOM   3403  O   THR A 245       3.880  21.761 127.199  1.00 15.56           O  
ATOM   3404  CB  THR A 245       2.996  24.610 125.705  1.00 19.91           C  
ATOM   3405  OG1 THR A 245       1.818  25.396 125.593  1.00 23.16           O  
ATOM   3406  CG2 THR A 245       2.898  23.499 124.675  1.00 22.27           C  
ATOM   3407  H   THR A 245       3.648  25.997 127.734  1.00  0.00           H  
ATOM   3408  HA  THR A 245       2.119  23.583 127.394  1.00  0.00           H  
ATOM   3409  HB  THR A 245       3.886  25.204 125.501  1.00  0.00           H  
ATOM   3410  HG1 THR A 245       1.346  25.386 126.429  1.00  0.00           H  
ATOM   3411 1HG2 THR A 245       2.841  23.932 123.677  1.00  0.00           H  
ATOM   3412 2HG2 THR A 245       3.778  22.860 124.744  1.00  0.00           H  
ATOM   3413 3HG2 THR A 245       2.004  22.906 124.864  1.00  0.00           H  
ATOM   3414  N   LEU A 246       5.404  23.422 127.022  1.00 14.98           N  
ATOM   3415  CA  LEU A 246       6.545  22.549 126.789  1.00 14.96           C  
ATOM   3416  C   LEU A 246       7.308  22.176 128.055  1.00 14.07           C  
ATOM   3417  O   LEU A 246       7.068  22.730 129.126  1.00 14.12           O  
ATOM   3418  CB  LEU A 246       7.504  23.220 125.808  1.00 15.21           C  
ATOM   3419  CG  LEU A 246       6.985  23.419 124.384  1.00 15.65           C  
ATOM   3420  CD1 LEU A 246       8.165  23.834 123.490  1.00 15.18           C  
ATOM   3421  CD2 LEU A 246       6.280  22.190 123.823  1.00 15.15           C  
ATOM   3422  H   LEU A 246       5.555  24.417 127.107  1.00  0.00           H  
ATOM   3423  HA  LEU A 246       6.184  21.617 126.356  1.00  0.00           H  
ATOM   3424 1HB  LEU A 246       7.770  24.201 126.198  1.00  0.00           H  
ATOM   3425 2HB  LEU A 246       8.412  22.620 125.743  1.00  0.00           H  
ATOM   3426  HG  LEU A 246       6.271  24.243 124.369  1.00  0.00           H  
ATOM   3427 1HD1 LEU A 246       7.814  23.981 122.469  1.00  0.00           H  
ATOM   3428 2HD1 LEU A 246       8.594  24.764 123.863  1.00  0.00           H  
ATOM   3429 3HD1 LEU A 246       8.924  23.052 123.503  1.00  0.00           H  
ATOM   3430 1HD2 LEU A 246       5.935  22.399 122.810  1.00  0.00           H  
ATOM   3431 2HD2 LEU A 246       6.974  21.349 123.804  1.00  0.00           H  
ATOM   3432 3HD2 LEU A 246       5.426  21.941 124.453  1.00  0.00           H  
ATOM   3433  N   LEU A 247       8.235  21.223 127.919  1.00 13.25           N  
ATOM   3434  CA  LEU A 247       9.237  20.989 128.949  1.00 12.59           C  
ATOM   3435  C   LEU A 247      10.316  22.003 128.611  1.00 12.72           C  
ATOM   3436  O   LEU A 247      10.831  22.012 127.490  1.00 13.02           O  
ATOM   3437  CB  LEU A 247       9.774  19.529 128.910  1.00 11.51           C  
ATOM   3438  CG  LEU A 247      11.021  19.204 129.744  1.00 11.17           C  
ATOM   3439  CD1 LEU A 247      10.826  19.546 131.229  1.00 11.64           C  
ATOM   3440  CD2 LEU A 247      11.413  17.731 129.594  1.00 11.38           C  
ATOM   3441  H   LEU A 247       8.243  20.652 127.086  1.00  0.00           H  
ATOM   3442  HA  LEU A 247       8.777  21.153 129.923  1.00  0.00           H  
ATOM   3443 1HB  LEU A 247       8.987  18.860 129.253  1.00  0.00           H  
ATOM   3444 2HB  LEU A 247      10.014  19.274 127.878  1.00  0.00           H  
ATOM   3445  HG  LEU A 247      11.854  19.823 129.410  1.00  0.00           H  
ATOM   3446 1HD1 LEU A 247      11.733  19.300 131.781  1.00  0.00           H  
ATOM   3447 2HD1 LEU A 247      10.617  20.611 131.333  1.00  0.00           H  
ATOM   3448 3HD1 LEU A 247       9.991  18.971 131.628  1.00  0.00           H  
ATOM   3449 1HD2 LEU A 247      12.300  17.527 130.195  1.00  0.00           H  
ATOM   3450 2HD2 LEU A 247      10.592  17.099 129.934  1.00  0.00           H  
ATOM   3451 3HD2 LEU A 247      11.627  17.516 128.547  1.00  0.00           H  
ATOM   3452  N   ARG A 248      10.636  22.854 129.568  1.00 12.65           N  
ATOM   3453  CA  ARG A 248      11.517  23.984 129.335  1.00 13.99           C  
ATOM   3454  C   ARG A 248      12.738  23.763 130.190  1.00 14.75           C  
ATOM   3455  O   ARG A 248      12.621  23.615 131.407  1.00 15.05           O  
ATOM   3456  CB  ARG A 248      10.816  25.327 129.670  1.00 16.17           C  
ATOM   3457  CG  ARG A 248       9.747  25.755 128.662  1.00 19.23           C  
ATOM   3458  CD  ARG A 248       9.198  27.173 128.848  1.00 22.32           C  
ATOM   3459  NE  ARG A 248      10.194  28.204 128.546  1.00 25.85           N  
ATOM   3460  CZ  ARG A 248      10.746  29.058 129.427  1.00 26.26           C  
ATOM   3461  NH1 ARG A 248      10.393  29.072 130.708  1.00 26.33           N  
ATOM   3462  NH2 ARG A 248      11.665  29.933 129.006  1.00 25.41           N  
ATOM   3463  H   ARG A 248      10.253  22.711 130.492  1.00  0.00           H  
ATOM   3464  HA  ARG A 248      11.791  23.997 128.280  1.00  0.00           H  
ATOM   3465 1HB  ARG A 248      10.342  25.256 130.648  1.00  0.00           H  
ATOM   3466 2HB  ARG A 248      11.560  26.122 129.724  1.00  0.00           H  
ATOM   3467 1HG  ARG A 248      10.160  25.715 127.654  1.00  0.00           H  
ATOM   3468 2HG  ARG A 248       8.892  25.082 128.731  1.00  0.00           H  
ATOM   3469 1HD  ARG A 248       8.348  27.324 128.184  1.00  0.00           H  
ATOM   3470 2HD  ARG A 248       8.880  27.307 129.881  1.00  0.00           H  
ATOM   3471  HE  ARG A 248      10.504  28.292 127.587  1.00  0.00           H  
ATOM   3472 1HH1 ARG A 248       9.691  28.429 131.046  1.00  0.00           H  
ATOM   3473 2HH1 ARG A 248      10.826  29.726 131.344  1.00  0.00           H  
ATOM   3474 1HH2 ARG A 248      11.939  29.949 128.033  1.00  0.00           H  
ATOM   3475 2HH2 ARG A 248      12.085  30.577 129.659  1.00  0.00           H  
ATOM   3476  N   LEU A 249      13.919  23.757 129.570  1.00 14.14           N  
ATOM   3477  CA  LEU A 249      15.140  23.377 130.258  1.00 14.48           C  
ATOM   3478  C   LEU A 249      16.180  24.496 130.132  1.00 15.08           C  
ATOM   3479  O   LEU A 249      16.401  24.975 129.034  1.00 15.81           O  
ATOM   3480  CB  LEU A 249      15.705  22.097 129.614  1.00 14.21           C  
ATOM   3481  CG  LEU A 249      14.829  20.844 129.581  1.00 13.79           C  
ATOM   3482  CD1 LEU A 249      15.540  19.795 128.741  1.00 14.41           C  
ATOM   3483  CD2 LEU A 249      14.592  20.323 130.989  1.00 13.92           C  
ATOM   3484  H   LEU A 249      13.965  24.024 128.597  1.00  0.00           H  
ATOM   3485  HA  LEU A 249      14.901  23.179 131.302  1.00  0.00           H  
ATOM   3486 1HB  LEU A 249      15.962  22.314 128.578  1.00  0.00           H  
ATOM   3487 2HB  LEU A 249      16.616  21.815 130.142  1.00  0.00           H  
ATOM   3488  HG  LEU A 249      13.868  21.084 129.126  1.00  0.00           H  
ATOM   3489 1HD1 LEU A 249      14.935  18.889 128.701  1.00  0.00           H  
ATOM   3490 2HD1 LEU A 249      15.687  20.177 127.731  1.00  0.00           H  
ATOM   3491 3HD1 LEU A 249      16.507  19.566 129.188  1.00  0.00           H  
ATOM   3492 1HD2 LEU A 249      13.966  19.431 130.947  1.00  0.00           H  
ATOM   3493 2HD2 LEU A 249      15.548  20.074 131.450  1.00  0.00           H  
ATOM   3494 3HD2 LEU A 249      14.092  21.090 131.581  1.00  0.00           H  
ATOM   3495  N   PRO A 250      16.846  24.870 131.235  1.00 16.19           N  
ATOM   3496  CA  PRO A 250      17.921  25.891 131.191  1.00 17.23           C  
ATOM   3497  C   PRO A 250      18.941  25.529 130.127  1.00 18.30           C  
ATOM   3498  O   PRO A 250      19.179  24.331 129.896  1.00 15.69           O  
ATOM   3499  CB  PRO A 250      18.562  25.795 132.581  1.00 18.35           C  
ATOM   3500  CG  PRO A 250      17.469  25.241 133.460  1.00 18.74           C  
ATOM   3501  CD  PRO A 250      16.723  24.273 132.577  1.00 18.14           C  
ATOM   3502  HA  PRO A 250      17.472  26.883 131.036  1.00  0.00           H  
ATOM   3503 1HB  PRO A 250      19.448  25.144 132.543  1.00  0.00           H  
ATOM   3504 2HB  PRO A 250      18.907  26.788 132.906  1.00  0.00           H  
ATOM   3505 1HG  PRO A 250      17.904  24.754 134.346  1.00  0.00           H  
ATOM   3506 2HG  PRO A 250      16.828  26.056 133.828  1.00  0.00           H  
ATOM   3507 1HD  PRO A 250      17.205  23.285 132.625  1.00  0.00           H  
ATOM   3508 2HD  PRO A 250      15.675  24.210 132.905  1.00  0.00           H  
ATOM   3509  N   GLN A 251      19.541  26.541 129.480  1.00 19.10           N  
ATOM   3510  CA  GLN A 251      20.337  26.277 128.278  1.00 20.44           C  
ATOM   3511  C   GLN A 251      21.311  25.088 128.423  1.00 20.99           C  
ATOM   3512  O   GLN A 251      21.306  24.192 127.575  1.00 20.44           O  
ATOM   3513  CB  GLN A 251      21.040  27.531 127.737  1.00 20.97           C  
ATOM   3514  CG  GLN A 251      21.552  27.362 126.298  1.00 21.65           C  
ATOM   3515  CD  GLN A 251      20.440  27.208 125.273  1.00 21.78           C  
ATOM   3516  OE1 GLN A 251      19.557  28.059 125.150  1.00 22.35           O  
ATOM   3517  NE2 GLN A 251      20.465  26.109 124.541  1.00 22.09           N  
ATOM   3518  H   GLN A 251      19.451  27.491 129.812  1.00  0.00           H  
ATOM   3519  HA  GLN A 251      19.671  25.913 127.496  1.00  0.00           H  
ATOM   3520 1HB  GLN A 251      20.350  28.375 127.763  1.00  0.00           H  
ATOM   3521 2HB  GLN A 251      21.885  27.780 128.379  1.00  0.00           H  
ATOM   3522 1HG  GLN A 251      22.135  28.241 126.025  1.00  0.00           H  
ATOM   3523 2HG  GLN A 251      22.176  26.470 126.248  1.00  0.00           H  
ATOM   3524 1HE2 GLN A 251      19.759  25.952 123.849  1.00  0.00           H  
ATOM   3525 2HE2 GLN A 251      21.189  25.433 124.677  1.00  0.00           H  
ATOM   3526  N   LYS A 252      22.120  25.062 129.485  1.00 21.93           N  
ATOM   3527  CA  LYS A 252      23.132  23.999 129.652  1.00 22.49           C  
ATOM   3528  C   LYS A 252      22.488  22.613 129.711  1.00 20.61           C  
ATOM   3529  O   LYS A 252      22.995  21.637 129.124  1.00 17.87           O  
ATOM   3530  CB  LYS A 252      23.950  24.197 130.932  1.00 25.73           C  
ATOM   3531  CG  LYS A 252      25.288  24.889 130.749  1.00 32.15           C  
ATOM   3532  CD  LYS A 252      26.213  24.578 131.923  1.00 37.71           C  
ATOM   3533  CE  LYS A 252      26.545  23.087 131.956  1.00 40.25           C  
ATOM   3534  NZ  LYS A 252      27.549  22.732 133.000  1.00 42.04           N  
ATOM   3535  H   LYS A 252      22.041  25.781 130.190  1.00  0.00           H  
ATOM   3536  HA  LYS A 252      23.816  24.036 128.803  1.00  0.00           H  
ATOM   3537 1HB  LYS A 252      23.374  24.788 131.645  1.00  0.00           H  
ATOM   3538 2HB  LYS A 252      24.146  23.228 131.392  1.00  0.00           H  
ATOM   3539 1HG  LYS A 252      25.750  24.548 129.822  1.00  0.00           H  
ATOM   3540 2HG  LYS A 252      25.135  25.966 130.683  1.00  0.00           H  
ATOM   3541 1HD  LYS A 252      27.134  25.155 131.824  1.00  0.00           H  
ATOM   3542 2HD  LYS A 252      25.726  24.862 132.856  1.00  0.00           H  
ATOM   3543 1HE  LYS A 252      25.638  22.517 132.150  1.00  0.00           H  
ATOM   3544 2HE  LYS A 252      26.940  22.781 130.988  1.00  0.00           H  
ATOM   3545 1HZ  LYS A 252      27.727  21.738 132.973  1.00  0.00           H  
ATOM   3546 2HZ  LYS A 252      28.409  23.233 132.825  1.00  0.00           H  
ATOM   3547 3HZ  LYS A 252      27.192  22.985 133.910  1.00  0.00           H  
ATOM   3548  N   VAL A 253      21.379  22.533 130.445  1.00 18.28           N  
ATOM   3549  CA  VAL A 253      20.628  21.275 130.575  1.00 16.76           C  
ATOM   3550  C   VAL A 253      20.039  20.876 129.225  1.00 15.32           C  
ATOM   3551  O   VAL A 253      20.136  19.720 128.844  1.00 15.34           O  
ATOM   3552  CB  VAL A 253      19.484  21.373 131.625  1.00 16.09           C  
ATOM   3553  CG1 VAL A 253      18.743  20.047 131.685  1.00 15.72           C  
ATOM   3554  CG2 VAL A 253      20.038  21.750 133.006  1.00 17.32           C  
ATOM   3555  H   VAL A 253      21.045  23.357 130.924  1.00  0.00           H  
ATOM   3556  HA  VAL A 253      21.315  20.494 130.905  1.00  0.00           H  
ATOM   3557  HB  VAL A 253      18.775  22.137 131.306  1.00  0.00           H  
ATOM   3558 1HG1 VAL A 253      17.940  20.112 132.420  1.00  0.00           H  
ATOM   3559 2HG1 VAL A 253      18.321  19.822 130.706  1.00  0.00           H  
ATOM   3560 3HG1 VAL A 253      19.435  19.256 131.974  1.00  0.00           H  
ATOM   3561 1HG2 VAL A 253      19.219  21.813 133.722  1.00  0.00           H  
ATOM   3562 2HG2 VAL A 253      20.749  20.990 133.333  1.00  0.00           H  
ATOM   3563 3HG2 VAL A 253      20.541  22.715 132.945  1.00  0.00           H  
ATOM   3564  N   PHE A 254      19.432  21.831 128.516  1.00 14.92           N  
ATOM   3565  CA  PHE A 254      18.856  21.570 127.186  1.00 15.39           C  
ATOM   3566  C   PHE A 254      19.867  20.954 126.224  1.00 16.60           C  
ATOM   3567  O   PHE A 254      19.556  19.981 125.517  1.00 15.80           O  
ATOM   3568  CB  PHE A 254      18.261  22.824 126.565  1.00 14.53           C  
ATOM   3569  CG  PHE A 254      17.669  22.590 125.214  1.00 15.15           C  
ATOM   3570  CD1 PHE A 254      16.399  22.012 125.093  1.00 15.07           C  
ATOM   3571  CD2 PHE A 254      18.376  22.897 124.060  1.00 14.44           C  
ATOM   3572  CE1 PHE A 254      15.845  21.775 123.846  1.00 16.18           C  
ATOM   3573  CE2 PHE A 254      17.822  22.667 122.806  1.00 16.15           C  
ATOM   3574  CZ  PHE A 254      16.551  22.105 122.697  1.00 15.90           C  
ATOM   3575  H   PHE A 254      19.367  22.760 128.906  1.00  0.00           H  
ATOM   3576  HA  PHE A 254      18.055  20.837 127.293  1.00  0.00           H  
ATOM   3577 1HB  PHE A 254      17.484  23.220 127.218  1.00  0.00           H  
ATOM   3578 2HB  PHE A 254      19.033  23.587 126.476  1.00  0.00           H  
ATOM   3579  HD1 PHE A 254      15.846  21.749 125.995  1.00  0.00           H  
ATOM   3580  HD2 PHE A 254      19.371  23.336 124.144  1.00  0.00           H  
ATOM   3581  HE1 PHE A 254      14.854  21.329 123.767  1.00  0.00           H  
ATOM   3582  HE2 PHE A 254      18.382  22.925 121.907  1.00  0.00           H  
ATOM   3583  HZ  PHE A 254      16.113  21.924 121.716  1.00  0.00           H  
ATOM   3584  N   ASP A 255      21.067  21.529 126.192  1.00 17.62           N  
ATOM   3585  CA  ASP A 255      22.095  21.085 125.248  1.00 18.81           C  
ATOM   3586  C   ASP A 255      22.557  19.680 125.587  1.00 17.56           C  
ATOM   3587  O   ASP A 255      22.733  18.847 124.687  1.00 16.72           O  
ATOM   3588  CB  ASP A 255      23.292  22.062 125.224  1.00 22.87           C  
ATOM   3589  CG  ASP A 255      22.904  23.465 124.798  1.00 24.55           C  
ATOM   3590  OD1 ASP A 255      22.164  23.638 123.804  1.00 26.34           O  
ATOM   3591  OD2 ASP A 255      23.362  24.418 125.463  1.00 32.15           O  
ATOM   3592  H   ASP A 255      21.277  22.285 126.828  1.00  0.00           H  
ATOM   3593  HA  ASP A 255      21.658  21.055 124.249  1.00  0.00           H  
ATOM   3594 1HB  ASP A 255      23.741  22.112 126.216  1.00  0.00           H  
ATOM   3595 2HB  ASP A 255      24.053  21.688 124.538  1.00  0.00           H  
ATOM   3596  N   ALA A 256      22.746  19.412 126.883  1.00 15.89           N  
ATOM   3597  CA  ALA A 256      23.113  18.084 127.350  1.00 15.68           C  
ATOM   3598  C   ALA A 256      22.028  17.046 127.006  1.00 14.91           C  
ATOM   3599  O   ALA A 256      22.333  15.904 126.617  1.00 14.63           O  
ATOM   3600  CB  ALA A 256      23.393  18.096 128.863  1.00 15.68           C  
ATOM   3601  H   ALA A 256      22.630  20.156 127.556  1.00  0.00           H  
ATOM   3602  HA  ALA A 256      24.021  17.781 126.829  1.00  0.00           H  
ATOM   3603 1HB  ALA A 256      23.666  17.093 129.191  1.00  0.00           H  
ATOM   3604 2HB  ALA A 256      24.213  18.782 129.076  1.00  0.00           H  
ATOM   3605 3HB  ALA A 256      22.500  18.421 129.395  1.00  0.00           H  
ATOM   3606  N   VAL A 257      20.763  17.437 127.131  1.00 13.97           N  
ATOM   3607  CA  VAL A 257      19.668  16.558 126.700  1.00 14.93           C  
ATOM   3608  C   VAL A 257      19.685  16.243 125.207  1.00 15.14           C  
ATOM   3609  O   VAL A 257      19.645  15.079 124.809  1.00 15.52           O  
ATOM   3610  CB  VAL A 257      18.270  17.085 127.116  1.00 15.08           C  
ATOM   3611  CG1 VAL A 257      17.175  16.271 126.442  1.00 15.49           C  
ATOM   3612  CG2 VAL A 257      18.133  17.026 128.619  1.00 15.08           C  
ATOM   3613  H   VAL A 257      20.543  18.341 127.523  1.00  0.00           H  
ATOM   3614  HA  VAL A 257      19.802  15.582 127.169  1.00  0.00           H  
ATOM   3615  HB  VAL A 257      18.165  18.116 126.778  1.00  0.00           H  
ATOM   3616 1HG1 VAL A 257      16.199  16.653 126.744  1.00  0.00           H  
ATOM   3617 2HG1 VAL A 257      17.276  16.351 125.360  1.00  0.00           H  
ATOM   3618 3HG1 VAL A 257      17.262  15.226 126.740  1.00  0.00           H  
ATOM   3619 1HG2 VAL A 257      17.151  17.397 128.910  1.00  0.00           H  
ATOM   3620 2HG2 VAL A 257      18.245  15.995 128.954  1.00  0.00           H  
ATOM   3621 3HG2 VAL A 257      18.905  17.643 129.079  1.00  0.00           H  
ATOM   3622  N   VAL A 258      19.734  17.266 124.373  1.00 15.23           N  
ATOM   3623  CA  VAL A 258      19.628  17.019 122.932  1.00 15.15           C  
ATOM   3624  C   VAL A 258      20.850  16.289 122.383  1.00 16.71           C  
ATOM   3625  O   VAL A 258      20.731  15.550 121.417  1.00 16.94           O  
ATOM   3626  CB  VAL A 258      19.248  18.274 122.127  1.00 14.59           C  
ATOM   3627  CG1 VAL A 258      17.870  18.755 122.562  1.00 14.00           C  
ATOM   3628  CG2 VAL A 258      20.298  19.367 122.294  1.00 13.06           C  
ATOM   3629  H   VAL A 258      19.843  18.214 124.703  1.00  0.00           H  
ATOM   3630  HA  VAL A 258      18.846  16.277 122.765  1.00  0.00           H  
ATOM   3631  HB  VAL A 258      19.176  18.010 121.072  1.00  0.00           H  
ATOM   3632 1HG1 VAL A 258      17.598  19.644 121.993  1.00  0.00           H  
ATOM   3633 2HG1 VAL A 258      17.136  17.970 122.380  1.00  0.00           H  
ATOM   3634 3HG1 VAL A 258      17.888  18.997 123.624  1.00  0.00           H  
ATOM   3635 1HG2 VAL A 258      20.007  20.243 121.715  1.00  0.00           H  
ATOM   3636 2HG2 VAL A 258      20.377  19.638 123.347  1.00  0.00           H  
ATOM   3637 3HG2 VAL A 258      21.262  19.002 121.940  1.00  0.00           H  
ATOM   3638  N   GLU A 259      21.994  16.477 123.038  1.00 16.81           N  
ATOM   3639  CA  GLU A 259      23.222  15.761 122.739  1.00 18.99           C  
ATOM   3640  C   GLU A 259      23.039  14.247 123.053  1.00 17.99           C  
ATOM   3641  O   GLU A 259      23.335  13.379 122.206  1.00 14.87           O  
ATOM   3642  CB  GLU A 259      24.341  16.392 123.580  1.00 23.10           C  
ATOM   3643  CG  GLU A 259      25.744  16.086 123.142  1.00 30.50           C  
ATOM   3644  CD  GLU A 259      26.705  17.244 123.428  1.00 36.44           C  
ATOM   3645  OE1 GLU A 259      26.307  18.438 123.337  1.00 35.58           O  
ATOM   3646  OE2 GLU A 259      27.874  16.952 123.741  1.00 39.56           O  
ATOM   3647  H   GLU A 259      21.991  17.160 123.782  1.00  0.00           H  
ATOM   3648  HA  GLU A 259      23.441  15.878 121.677  1.00  0.00           H  
ATOM   3649 1HB  GLU A 259      24.234  17.477 123.573  1.00  0.00           H  
ATOM   3650 2HB  GLU A 259      24.250  16.060 124.614  1.00  0.00           H  
ATOM   3651 1HG  GLU A 259      26.091  15.195 123.665  1.00  0.00           H  
ATOM   3652 2HG  GLU A 259      25.741  15.869 122.075  1.00  0.00           H  
ATOM   3653  N   ALA A 260      22.545  13.949 124.262  1.00 16.30           N  
ATOM   3654  CA  ALA A 260      22.212  12.565 124.645  1.00 16.44           C  
ATOM   3655  C   ALA A 260      21.137  11.919 123.744  1.00 15.59           C  
ATOM   3656  O   ALA A 260      21.234  10.751 123.379  1.00 14.90           O  
ATOM   3657  CB  ALA A 260      21.825  12.490 126.124  1.00 16.70           C  
ATOM   3658  H   ALA A 260      22.397  14.693 124.929  1.00  0.00           H  
ATOM   3659  HA  ALA A 260      23.095  11.947 124.483  1.00  0.00           H  
ATOM   3660 1HB  ALA A 260      21.583  11.460 126.385  1.00  0.00           H  
ATOM   3661 2HB  ALA A 260      22.659  12.833 126.736  1.00  0.00           H  
ATOM   3662 3HB  ALA A 260      20.958  13.123 126.305  1.00  0.00           H  
ATOM   3663  N   VAL A 261      20.130  12.691 123.362  1.00 14.73           N  
ATOM   3664  CA  VAL A 261      19.091  12.223 122.434  1.00 14.94           C  
ATOM   3665  C   VAL A 261      19.657  11.864 121.046  1.00 15.13           C  
ATOM   3666  O   VAL A 261      19.304  10.834 120.490  1.00 15.12           O  
ATOM   3667  CB  VAL A 261      17.997  13.302 122.256  1.00 14.50           C  
ATOM   3668  CG1 VAL A 261      17.063  12.941 121.102  1.00 15.18           C  
ATOM   3669  CG2 VAL A 261      17.230  13.484 123.564  1.00 13.73           C  
ATOM   3670  H   VAL A 261      20.079  13.633 123.724  1.00  0.00           H  
ATOM   3671  HA  VAL A 261      18.631  11.327 122.852  1.00  0.00           H  
ATOM   3672  HB  VAL A 261      18.470  14.244 121.977  1.00  0.00           H  
ATOM   3673 1HG1 VAL A 261      16.301  13.714 120.995  1.00  0.00           H  
ATOM   3674 2HG1 VAL A 261      17.637  12.867 120.179  1.00  0.00           H  
ATOM   3675 3HG1 VAL A 261      16.582  11.985 121.309  1.00  0.00           H  
ATOM   3676 1HG2 VAL A 261      16.462  14.245 123.432  1.00  0.00           H  
ATOM   3677 2HG2 VAL A 261      16.762  12.541 123.846  1.00  0.00           H  
ATOM   3678 3HG2 VAL A 261      17.919  13.796 124.349  1.00  0.00           H  
ATOM   3679  N   ALA A 262      20.546  12.707 120.514  1.00 14.91           N  
ATOM   3680  CA  ALA A 262      21.255  12.405 119.252  1.00 15.56           C  
ATOM   3681  C   ALA A 262      22.121  11.158 119.364  1.00 16.12           C  
ATOM   3682  O   ALA A 262      22.238  10.398 118.393  1.00 16.32           O  
ATOM   3683  CB  ALA A 262      22.126  13.583 118.829  1.00 15.56           C  
ATOM   3684  H   ALA A 262      20.738  13.577 120.990  1.00  0.00           H  
ATOM   3685  HA  ALA A 262      20.508  12.226 118.478  1.00  0.00           H  
ATOM   3686 1HB  ALA A 262      22.639  13.340 117.898  1.00  0.00           H  
ATOM   3687 2HB  ALA A 262      21.500  14.463 118.680  1.00  0.00           H  
ATOM   3688 3HB  ALA A 262      22.861  13.789 119.605  1.00  0.00           H  
ATOM   3689  N   ARG A 263      22.753  10.960 120.522  1.00 16.45           N  
ATOM   3690  CA  ARG A 263      23.606   9.786 120.751  1.00 17.72           C  
ATOM   3691  C   ARG A 263      22.807   8.494 120.838  1.00 18.31           C  
ATOM   3692  O   ARG A 263      23.313   7.458 120.451  1.00 18.75           O  
ATOM   3693  CB  ARG A 263      24.438   9.929 122.040  1.00 20.57           C  
ATOM   3694  CG  ARG A 263      25.860  10.422 121.836  1.00 23.73           C  
ATOM   3695  CD  ARG A 263      26.758  10.185 123.058  1.00 25.68           C  
ATOM   3696  NE  ARG A 263      26.117  10.530 124.330  1.00 29.68           N  
ATOM   3697  CZ  ARG A 263      26.081  11.749 124.875  1.00 32.82           C  
ATOM   3698  NH1 ARG A 263      26.664  12.784 124.263  1.00 32.38           N  
ATOM   3699  NH2 ARG A 263      25.466  11.933 126.046  1.00 33.41           N  
ATOM   3700  H   ARG A 263      22.641  11.638 121.262  1.00  0.00           H  
ATOM   3701  HA  ARG A 263      24.296   9.691 119.912  1.00  0.00           H  
ATOM   3702 1HB  ARG A 263      23.944  10.625 122.716  1.00  0.00           H  
ATOM   3703 2HB  ARG A 263      24.494   8.965 122.546  1.00  0.00           H  
ATOM   3704 1HG  ARG A 263      26.308   9.900 120.990  1.00  0.00           H  
ATOM   3705 2HG  ARG A 263      25.849  11.494 121.637  1.00  0.00           H  
ATOM   3706 1HD  ARG A 263      27.035   9.132 123.107  1.00  0.00           H  
ATOM   3707 2HD  ARG A 263      27.658  10.793 122.971  1.00  0.00           H  
ATOM   3708  HE  ARG A 263      25.662   9.787 124.844  1.00  0.00           H  
ATOM   3709 1HH1 ARG A 263      27.137  12.648 123.381  1.00  0.00           H  
ATOM   3710 2HH1 ARG A 263      26.632  13.702 124.682  1.00  0.00           H  
ATOM   3711 1HH2 ARG A 263      25.030  11.151 126.516  1.00  0.00           H  
ATOM   3712 2HH2 ARG A 263      25.436  12.852 126.461  1.00  0.00           H  
ATOM   3713  N   ALA A 264      21.581   8.552 121.362  1.00 16.24           N  
ATOM   3714  CA  ALA A 264      20.767   7.341 121.577  1.00 16.03           C  
ATOM   3715  C   ALA A 264      19.721   7.075 120.509  1.00 16.44           C  
ATOM   3716  O   ALA A 264      19.198   5.964 120.438  1.00 16.75           O  
ATOM   3717  CB  ALA A 264      20.107   7.388 122.944  1.00 15.49           C  
ATOM   3718  H   ALA A 264      21.201   9.452 121.618  1.00  0.00           H  
ATOM   3719  HA  ALA A 264      21.429   6.476 121.533  1.00  0.00           H  
ATOM   3720 1HB  ALA A 264      19.509   6.488 123.090  1.00  0.00           H  
ATOM   3721 2HB  ALA A 264      20.874   7.444 123.717  1.00  0.00           H  
ATOM   3722 3HB  ALA A 264      19.464   8.265 123.007  1.00  0.00           H  
ATOM   3723  N   SER A 265      19.391   8.071 119.681  1.00 16.40           N  
ATOM   3724  CA  SER A 265      18.404   7.864 118.612  1.00 17.63           C  
ATOM   3725  C   SER A 265      18.964   7.036 117.421  1.00 18.25           C  
ATOM   3726  O   SER A 265      20.176   6.867 117.278  1.00 17.40           O  
ATOM   3727  CB  SER A 265      17.884   9.215 118.109  1.00 18.20           C  
ATOM   3728  OG  SER A 265      18.947   9.918 117.453  1.00 20.02           O  
ATOM   3729  H   SER A 265      19.821   8.979 119.785  1.00  0.00           H  
ATOM   3730  HA  SER A 265      17.568   7.293 119.019  1.00  0.00           H  
ATOM   3731 1HB  SER A 265      17.053   9.052 117.423  1.00  0.00           H  
ATOM   3732 2HB  SER A 265      17.505   9.795 118.950  1.00  0.00           H  
ATOM   3733  HG  SER A 265      19.715   9.344 117.505  1.00  0.00           H  
ATOM   3734  N   LEU A 266      18.074   6.529 116.578  1.00 17.25           N  
ATOM   3735  CA  LEU A 266      18.468   5.888 115.350  1.00 19.35           C  
ATOM   3736  C   LEU A 266      17.595   6.456 114.229  1.00 19.40           C  
ATOM   3737  O   LEU A 266      16.624   5.865 113.869  1.00 21.37           O  
ATOM   3738  CB  LEU A 266      18.283   4.371 115.435  1.00 19.74           C  
ATOM   3739  CG  LEU A 266      19.290   3.520 116.186  1.00 21.24           C  
ATOM   3740  CD1 LEU A 266      18.807   2.070 116.214  1.00 22.10           C  
ATOM   3741  CD2 LEU A 266      20.637   3.605 115.480  1.00 22.58           C  
ATOM   3742  H   LEU A 266      17.092   6.595 116.805  1.00  0.00           H  
ATOM   3743  HA  LEU A 266      19.523   6.095 115.175  1.00  0.00           H  
ATOM   3744 1HB  LEU A 266      17.324   4.164 115.906  1.00  0.00           H  
ATOM   3745 2HB  LEU A 266      18.262   3.966 114.423  1.00  0.00           H  
ATOM   3746  HG  LEU A 266      19.387   3.888 117.208  1.00  0.00           H  
ATOM   3747 1HD1 LEU A 266      19.529   1.456 116.753  1.00  0.00           H  
ATOM   3748 2HD1 LEU A 266      17.841   2.018 116.716  1.00  0.00           H  
ATOM   3749 3HD1 LEU A 266      18.707   1.700 115.194  1.00  0.00           H  
ATOM   3750 1HD2 LEU A 266      21.367   2.996 116.014  1.00  0.00           H  
ATOM   3751 2HD2 LEU A 266      20.536   3.238 114.459  1.00  0.00           H  
ATOM   3752 3HD2 LEU A 266      20.973   4.642 115.461  1.00  0.00           H  
ATOM   3753  N   ILE A 267      17.949   7.641 113.745  1.00 18.72           N  
ATOM   3754  CA  ILE A 267      17.290   8.366 112.652  1.00 19.85           C  
ATOM   3755  C   ILE A 267      17.517   7.608 111.344  1.00 18.23           C  
ATOM   3756  O   ILE A 267      18.624   7.132 111.125  1.00 18.51           O  
ATOM   3757  CB  ILE A 267      17.933   9.788 112.570  1.00 21.54           C  
ATOM   3758  CG1 ILE A 267      17.658  10.554 113.868  1.00 23.29           C  
ATOM   3759  CG2 ILE A 267      17.468  10.604 111.364  1.00 23.48           C  
ATOM   3760  CD1 ILE A 267      16.200  10.522 114.302  1.00 22.85           C  
ATOM   3761  H   ILE A 267      18.753   8.055 114.195  1.00  0.00           H  
ATOM   3762  HA  ILE A 267      16.229   8.450 112.883  1.00  0.00           H  
ATOM   3763  HB  ILE A 267      19.016   9.694 112.499  1.00  0.00           H  
ATOM   3764 1HG1 ILE A 267      18.263  10.136 114.672  1.00  0.00           H  
ATOM   3765 2HG1 ILE A 267      17.954  11.596 113.745  1.00  0.00           H  
ATOM   3766 1HG2 ILE A 267      17.956  11.579 111.374  1.00  0.00           H  
ATOM   3767 2HG2 ILE A 267      17.729  10.078 110.447  1.00  0.00           H  
ATOM   3768 3HG2 ILE A 267      16.387  10.739 111.411  1.00  0.00           H  
ATOM   3769 1HD1 ILE A 267      16.083  11.086 115.228  1.00  0.00           H  
ATOM   3770 2HD1 ILE A 267      15.579  10.969 113.525  1.00  0.00           H  
ATOM   3771 3HD1 ILE A 267      15.892   9.490 114.465  1.00  0.00           H  
ATOM   3772  N   PRO A 268      16.481   7.474 110.487  1.00 16.37           N  
ATOM   3773  CA  PRO A 268      16.703   6.927 109.142  1.00 16.12           C  
ATOM   3774  C   PRO A 268      17.772   7.703 108.333  1.00 14.66           C  
ATOM   3775  O   PRO A 268      17.882   8.922 108.460  1.00 13.47           O  
ATOM   3776  CB  PRO A 268      15.352   7.127 108.455  1.00 16.40           C  
ATOM   3777  CG  PRO A 268      14.361   7.110 109.578  1.00 17.18           C  
ATOM   3778  CD  PRO A 268      15.060   7.760 110.739  1.00 16.96           C  
ATOM   3779  HA  PRO A 268      16.947   5.857 109.222  1.00  0.00           H  
ATOM   3780 1HB  PRO A 268      15.350   8.076 107.899  1.00  0.00           H  
ATOM   3781 2HB  PRO A 268      15.180   6.325 107.722  1.00  0.00           H  
ATOM   3782 1HG  PRO A 268      13.449   7.652 109.288  1.00  0.00           H  
ATOM   3783 2HG  PRO A 268      14.059   6.076 109.802  1.00  0.00           H  
ATOM   3784 1HD  PRO A 268      14.858   8.841 110.730  1.00  0.00           H  
ATOM   3785 2HD  PRO A 268      14.710   7.307 111.678  1.00  0.00           H  
ATOM   3786  N   GLU A 269      18.512   7.001 107.482  1.00 14.53           N  
ATOM   3787  CA  GLU A 269      19.468   7.661 106.594  1.00 13.79           C  
ATOM   3788  C   GLU A 269      18.728   8.284 105.425  1.00 12.92           C  
ATOM   3789  O   GLU A 269      17.643   7.806 105.028  1.00 10.78           O  
ATOM   3790  CB  GLU A 269      20.505   6.653 106.103  1.00 17.04           C  
ATOM   3791  CG  GLU A 269      19.982   5.613 105.139  1.00 23.13           C  
ATOM   3792  CD  GLU A 269      20.934   4.425 104.919  1.00 27.70           C  
ATOM   3793  OE1 GLU A 269      21.614   3.949 105.859  1.00 27.12           O  
ATOM   3794  OE2 GLU A 269      20.987   3.956 103.764  1.00 35.54           O  
ATOM   3795  H   GLU A 269      18.417   5.996 107.443  1.00  0.00           H  
ATOM   3796  HA  GLU A 269      19.976   8.446 107.155  1.00  0.00           H  
ATOM   3797 1HB  GLU A 269      21.319   7.181 105.606  1.00  0.00           H  
ATOM   3798 2HB  GLU A 269      20.931   6.124 106.956  1.00  0.00           H  
ATOM   3799 1HG  GLU A 269      19.036   5.226 105.517  1.00  0.00           H  
ATOM   3800 2HG  GLU A 269      19.791   6.088 104.178  1.00  0.00           H  
ATOM   3801  N   PHE A 270      19.305   9.359 104.871  1.00 11.38           N  
ATOM   3802  CA  PHE A 270      18.762   9.983 103.683  1.00 11.54           C  
ATOM   3803  C   PHE A 270      18.789   8.976 102.536  1.00 11.41           C  
ATOM   3804  O   PHE A 270      19.740   8.181 102.414  1.00 12.92           O  
ATOM   3805  CB  PHE A 270      19.546  11.255 103.317  1.00 10.28           C  
ATOM   3806  CG  PHE A 270      19.314  12.417 104.252  1.00  9.99           C  
ATOM   3807  CD1 PHE A 270      18.038  12.702 104.786  1.00  9.26           C  
ATOM   3808  CD2 PHE A 270      20.383  13.277 104.563  1.00  9.02           C  
ATOM   3809  CE1 PHE A 270      17.843  13.785 105.628  1.00  9.12           C  
ATOM   3810  CE2 PHE A 270      20.195  14.357 105.393  1.00  9.09           C  
ATOM   3811  CZ  PHE A 270      18.928  14.616 105.943  1.00  9.05           C  
ATOM   3812  H   PHE A 270      20.139   9.744 105.292  1.00  0.00           H  
ATOM   3813  HA  PHE A 270      17.727  10.263 103.882  1.00  0.00           H  
ATOM   3814 1HB  PHE A 270      20.613  11.036 103.312  1.00  0.00           H  
ATOM   3815 2HB  PHE A 270      19.273  11.574 102.312  1.00  0.00           H  
ATOM   3816  HD1 PHE A 270      17.197  12.057 104.529  1.00  0.00           H  
ATOM   3817  HD2 PHE A 270      21.368  13.081 104.139  1.00  0.00           H  
ATOM   3818  HE1 PHE A 270      16.853  13.984 106.039  1.00  0.00           H  
ATOM   3819  HE2 PHE A 270      21.033  15.014 105.624  1.00  0.00           H  
ATOM   3820  HZ  PHE A 270      18.790  15.464 106.613  1.00  0.00           H  
ATOM   3821  N   SER A 271      17.760   8.999 101.706  1.00 11.60           N  
ATOM   3822  CA  SER A 271      17.611   8.062 100.580  1.00 12.34           C  
ATOM   3823  C   SER A 271      16.497   8.575  99.687  1.00 12.24           C  
ATOM   3824  O   SER A 271      16.088   9.724  99.828  1.00 12.14           O  
ATOM   3825  CB  SER A 271      17.252   6.660 101.107  1.00 13.11           C  
ATOM   3826  OG  SER A 271      17.494   5.708 100.091  1.00 14.05           O  
ATOM   3827  H   SER A 271      17.048   9.698 101.862  1.00  0.00           H  
ATOM   3828  HA  SER A 271      18.562   8.007 100.048  1.00  0.00           H  
ATOM   3829 1HB  SER A 271      17.851   6.439 101.990  1.00  0.00           H  
ATOM   3830 2HB  SER A 271      16.205   6.642 101.408  1.00  0.00           H  
ATOM   3831  HG  SER A 271      17.822   6.203  99.337  1.00  0.00           H  
ATOM   3832  N   ASP A 272      15.989   7.749  98.780  1.00 12.29           N  
ATOM   3833  CA  ASP A 272      14.950   8.228  97.851  1.00 12.67           C  
ATOM   3834  C   ASP A 272      13.757   8.786  98.622  1.00 12.59           C  
ATOM   3835  O   ASP A 272      13.246   8.142  99.526  1.00 12.49           O  
ATOM   3836  CB  ASP A 272      14.507   7.097  96.908  1.00 12.85           C  
ATOM   3837  CG  ASP A 272      15.656   6.546  96.082  1.00 12.43           C  
ATOM   3838  OD1 ASP A 272      16.454   5.718  96.573  1.00 12.44           O  
ATOM   3839  OD2 ASP A 272      15.729   6.903  94.903  1.00 12.86           O  
ATOM   3840  H   ASP A 272      16.304   6.792  98.715  1.00  0.00           H  
ATOM   3841  HA  ASP A 272      15.368   9.037  97.252  1.00  0.00           H  
ATOM   3842 1HB  ASP A 272      14.072   6.286  97.492  1.00  0.00           H  
ATOM   3843 2HB  ASP A 272      13.734   7.467  96.234  1.00  0.00           H  
ATOM   3844  N   GLY A 273      13.371  10.024  98.314  1.00 13.65           N  
ATOM   3845  CA  GLY A 273      12.206  10.666  98.920  1.00 14.40           C  
ATOM   3846  C   GLY A 273      12.478  11.214 100.312  1.00 14.59           C  
ATOM   3847  O   GLY A 273      11.574  11.712 100.946  1.00 16.42           O  
ATOM   3848  H   GLY A 273      13.913  10.533  97.631  1.00  0.00           H  
ATOM   3849 1HA  GLY A 273      11.869  11.485  98.283  1.00  0.00           H  
ATOM   3850 2HA  GLY A 273      11.387   9.950  98.982  1.00  0.00           H  
ATOM   3851  N   PHE A 274      13.722  11.143 100.797  1.00 12.83           N  
ATOM   3852  CA  PHE A 274      14.026  11.674 102.116  1.00 13.30           C  
ATOM   3853  C   PHE A 274      15.432  12.272 102.055  1.00 13.25           C  
ATOM   3854  O   PHE A 274      16.419  11.557 102.226  1.00 13.45           O  
ATOM   3855  CB  PHE A 274      13.930  10.575 103.175  1.00 12.70           C  
ATOM   3856  CG  PHE A 274      14.423  10.980 104.537  1.00 12.67           C  
ATOM   3857  CD1 PHE A 274      14.015  12.196 105.121  1.00 13.37           C  
ATOM   3858  CD2 PHE A 274      15.304  10.150 105.241  1.00 12.19           C  
ATOM   3859  CE1 PHE A 274      14.463  12.576 106.391  1.00 12.21           C  
ATOM   3860  CE2 PHE A 274      15.765  10.521 106.514  1.00 12.11           C  
ATOM   3861  CZ  PHE A 274      15.333  11.729 107.098  1.00 12.55           C  
ATOM   3862  H   PHE A 274      14.462  10.721 100.254  1.00  0.00           H  
ATOM   3863  HA  PHE A 274      13.297  12.450 102.353  1.00  0.00           H  
ATOM   3864 1HB  PHE A 274      12.893  10.257 103.276  1.00  0.00           H  
ATOM   3865 2HB  PHE A 274      14.508   9.709 102.854  1.00  0.00           H  
ATOM   3866  HD1 PHE A 274      13.338  12.850 104.571  1.00  0.00           H  
ATOM   3867  HD2 PHE A 274      15.640   9.215 104.791  1.00  0.00           H  
ATOM   3868  HE1 PHE A 274      14.136  13.522 106.823  1.00  0.00           H  
ATOM   3869  HE2 PHE A 274      16.459   9.874 107.051  1.00  0.00           H  
ATOM   3870  HZ  PHE A 274      15.674  12.006 108.095  1.00  0.00           H  
ATOM   3871  N   TRP A 275      15.525  13.571 101.810  1.00 13.48           N  
ATOM   3872  CA  TRP A 275      16.852  14.131 101.527  1.00 13.74           C  
ATOM   3873  C   TRP A 275      17.190  15.420 102.260  1.00 13.71           C  
ATOM   3874  O   TRP A 275      18.232  16.038 101.985  1.00 13.98           O  
ATOM   3875  CB  TRP A 275      17.077  14.253 100.014  1.00 13.59           C  
ATOM   3876  CG  TRP A 275      16.130  15.167  99.323  1.00 14.02           C  
ATOM   3877  CD1 TRP A 275      14.791  14.963  99.096  1.00 14.46           C  
ATOM   3878  CD2 TRP A 275      16.450  16.437  98.749  1.00 14.01           C  
ATOM   3879  NE1 TRP A 275      14.263  16.038  98.400  1.00 14.31           N  
ATOM   3880  CE2 TRP A 275      15.266  16.953  98.181  1.00 14.46           C  
ATOM   3881  CE3 TRP A 275      17.626  17.189  98.662  1.00 14.02           C  
ATOM   3882  CZ2 TRP A 275      15.229  18.185  97.544  1.00 14.38           C  
ATOM   3883  CZ3 TRP A 275      17.594  18.405  98.015  1.00 14.37           C  
ATOM   3884  CH2 TRP A 275      16.401  18.897  97.462  1.00 14.60           C  
ATOM   3885  H   TRP A 275      14.722  14.184 101.811  1.00  0.00           H  
ATOM   3886  HA  TRP A 275      17.606  13.459 101.937  1.00  0.00           H  
ATOM   3887 1HB  TRP A 275      18.088  14.614  99.824  1.00  0.00           H  
ATOM   3888 2HB  TRP A 275      16.989  13.270  99.553  1.00  0.00           H  
ATOM   3889  HD1 TRP A 275      14.232  14.086  99.417  1.00  0.00           H  
ATOM   3890  HE1 TRP A 275      13.302  16.132  98.103  1.00  0.00           H  
ATOM   3891  HE3 TRP A 275      18.551  16.817  99.102  1.00  0.00           H  
ATOM   3892  HZ2 TRP A 275      14.310  18.590  97.119  1.00  0.00           H  
ATOM   3893  HZ3 TRP A 275      18.519  18.977  97.942  1.00  0.00           H  
ATOM   3894  HH2 TRP A 275      16.406  19.863  96.957  1.00  0.00           H  
ATOM   3895  N   THR A 276      16.333  15.810 103.201  1.00 13.45           N  
ATOM   3896  CA  THR A 276      16.639  16.897 104.136  1.00 13.67           C  
ATOM   3897  C   THR A 276      16.092  16.567 105.504  1.00 13.59           C  
ATOM   3898  O   THR A 276      15.096  15.815 105.614  1.00 13.66           O  
ATOM   3899  CB  THR A 276      16.102  18.296 103.697  1.00 14.48           C  
ATOM   3900  OG1 THR A 276      14.693  18.366 103.914  1.00 15.05           O  
ATOM   3901  CG2 THR A 276      16.430  18.634 102.234  1.00 14.06           C  
ATOM   3902  H   THR A 276      15.443  15.338 103.270  1.00  0.00           H  
ATOM   3903  HA  THR A 276      17.722  16.988 104.218  1.00  0.00           H  
ATOM   3904  HB  THR A 276      16.543  19.069 104.326  1.00  0.00           H  
ATOM   3905  HG1 THR A 276      14.385  17.535 104.283  1.00  0.00           H  
ATOM   3906 1HG2 THR A 276      16.031  19.618 101.990  1.00  0.00           H  
ATOM   3907 2HG2 THR A 276      17.511  18.635 102.094  1.00  0.00           H  
ATOM   3908 3HG2 THR A 276      15.981  17.888 101.579  1.00  0.00           H  
ATOM   3909  N   GLY A 277      16.724  17.119 106.544  1.00 13.11           N  
ATOM   3910  CA  GLY A 277      16.286  16.932 107.930  1.00 12.83           C  
ATOM   3911  C   GLY A 277      14.857  17.369 108.210  1.00 13.65           C  
ATOM   3912  O   GLY A 277      14.126  16.683 108.924  1.00 13.00           O  
ATOM   3913  H   GLY A 277      17.537  17.688 106.358  1.00  0.00           H  
ATOM   3914 1HA  GLY A 277      16.372  15.879 108.200  1.00  0.00           H  
ATOM   3915 2HA  GLY A 277      16.942  17.490 108.597  1.00  0.00           H  
ATOM   3916  N   SER A 278      14.465  18.502 107.639  1.00 14.45           N  
ATOM   3917  CA  SER A 278      13.076  19.025 107.719  1.00 15.84           C  
ATOM   3918  C   SER A 278      12.053  17.958 107.365  1.00 16.10           C  
ATOM   3919  O   SER A 278      10.968  17.908 107.950  1.00 15.86           O  
ATOM   3920  CB  SER A 278      12.883  20.209 106.749  1.00 17.20           C  
ATOM   3921  OG  SER A 278      13.482  21.373 107.276  1.00 20.64           O  
ATOM   3922  H   SER A 278      15.159  19.026 107.126  1.00  0.00           H  
ATOM   3923  HA  SER A 278      12.897  19.377 108.736  1.00  0.00           H  
ATOM   3924 1HB  SER A 278      13.326  19.965 105.784  1.00  0.00           H  
ATOM   3925 2HB  SER A 278      11.819  20.377 106.587  1.00  0.00           H  
ATOM   3926  HG  SER A 278      13.861  21.117 108.120  1.00  0.00           H  
ATOM   3927  N   GLN A 279      12.425  17.108 106.404  1.00 17.02           N  
ATOM   3928  CA  GLN A 279      11.544  16.034 105.898  1.00 17.92           C  
ATOM   3929  C   GLN A 279      11.261  14.924 106.918  1.00 18.48           C  
ATOM   3930  O   GLN A 279      10.396  14.050 106.709  1.00 19.04           O  
ATOM   3931  CB  GLN A 279      12.100  15.461 104.609  1.00 18.10           C  
ATOM   3932  CG  GLN A 279      11.885  16.416 103.444  1.00 18.75           C  
ATOM   3933  CD  GLN A 279      12.636  15.993 102.212  1.00 20.20           C  
ATOM   3934  OE1 GLN A 279      13.223  14.914 102.162  1.00 20.84           O  
ATOM   3935  NE2 GLN A 279      12.667  16.871 101.226  1.00 20.58           N  
ATOM   3936  H   GLN A 279      13.350  17.211 106.012  1.00  0.00           H  
ATOM   3937  HA  GLN A 279      10.561  16.459 105.697  1.00  0.00           H  
ATOM   3938 1HB  GLN A 279      13.166  15.265 104.728  1.00  0.00           H  
ATOM   3939 2HB  GLN A 279      11.614  14.509 104.395  1.00  0.00           H  
ATOM   3940 1HG  GLN A 279      10.822  16.446 103.204  1.00  0.00           H  
ATOM   3941 2HG  GLN A 279      12.231  17.408 103.733  1.00  0.00           H  
ATOM   3942 1HE2 GLN A 279      13.150  16.653 100.377  1.00  0.00           H  
ATOM   3943 2HE2 GLN A 279      12.208  17.754 101.327  1.00  0.00           H  
ATOM   3944  N   LEU A 280      11.963  14.982 108.035  1.00 17.67           N  
ATOM   3945  CA  LEU A 280      11.766  14.017 109.082  1.00 18.71           C  
ATOM   3946  C   LEU A 280      10.457  14.270 109.844  1.00 17.42           C  
ATOM   3947  O   LEU A 280      10.002  13.389 110.572  1.00 16.66           O  
ATOM   3948  CB  LEU A 280      12.951  14.069 110.055  1.00 19.36           C  
ATOM   3949  CG  LEU A 280      13.101  12.975 111.103  1.00 21.50           C  
ATOM   3950  CD1 LEU A 280      13.236  11.579 110.495  1.00 21.47           C  
ATOM   3951  CD2 LEU A 280      14.298  13.316 111.980  1.00 22.77           C  
ATOM   3952  H   LEU A 280      12.649  15.712 108.162  1.00  0.00           H  
ATOM   3953  HA  LEU A 280      11.716  13.026 108.633  1.00  0.00           H  
ATOM   3954 1HB  LEU A 280      13.875  14.056 109.478  1.00  0.00           H  
ATOM   3955 2HB  LEU A 280      12.905  15.007 110.609  1.00  0.00           H  
ATOM   3956  HG  LEU A 280      12.196  12.925 111.709  1.00  0.00           H  
ATOM   3957 1HD1 LEU A 280      13.339  10.843 111.293  1.00  0.00           H  
ATOM   3958 2HD1 LEU A 280      12.348  11.351 109.905  1.00  0.00           H  
ATOM   3959 3HD1 LEU A 280      14.116  11.545 109.854  1.00  0.00           H  
ATOM   3960 1HD2 LEU A 280      14.424  12.544 112.740  1.00  0.00           H  
ATOM   3961 2HD2 LEU A 280      15.196  13.369 111.365  1.00  0.00           H  
ATOM   3962 3HD2 LEU A 280      14.132  14.278 112.464  1.00  0.00           H  
ATOM   3963  N   ALA A 281       9.895  15.477 109.703  1.00 16.20           N  
ATOM   3964  CA  ALA A 281       8.738  15.903 110.500  1.00 15.42           C  
ATOM   3965  C   ALA A 281       7.416  15.171 110.199  1.00 15.36           C  
ATOM   3966  O   ALA A 281       6.614  14.996 111.118  1.00 14.76           O  
ATOM   3967  CB  ALA A 281       8.538  17.429 110.422  1.00 15.25           C  
ATOM   3968  H   ALA A 281      10.285  16.113 109.023  1.00  0.00           H  
ATOM   3969  HA  ALA A 281       8.924  15.632 111.539  1.00  0.00           H  
ATOM   3970 1HB  ALA A 281       7.674  17.714 111.022  1.00  0.00           H  
ATOM   3971 2HB  ALA A 281       9.426  17.932 110.803  1.00  0.00           H  
ATOM   3972 3HB  ALA A 281       8.372  17.721 109.386  1.00  0.00           H  
ATOM   3973  N   CYS A 282       7.196  14.761 108.943  1.00 15.48           N  
ATOM   3974  CA  CYS A 282       5.886  14.195 108.519  1.00 16.83           C  
ATOM   3975  C   CYS A 282       5.956  12.722 108.072  1.00 17.06           C  
ATOM   3976  O   CYS A 282       6.879  12.331 107.348  1.00 17.25           O  
ATOM   3977  CB  CYS A 282       5.208  15.064 107.436  1.00 17.87           C  
ATOM   3978  SG  CYS A 282       4.974  16.821 107.880  1.00 20.57           S  
ATOM   3979  H   CYS A 282       7.941  14.839 108.265  1.00  0.00           H  
ATOM   3980  HA  CYS A 282       5.226  14.163 109.386  1.00  0.00           H  
ATOM   3981 1HB  CYS A 282       5.801  15.035 106.522  1.00  0.00           H  
ATOM   3982 2HB  CYS A 282       4.226  14.653 107.202  1.00  0.00           H  
ATOM   3983  N   TRP A 283       4.976  11.921 108.505  1.00 17.85           N  
ATOM   3984  CA  TRP A 283       4.988  10.471 108.264  1.00 20.41           C  
ATOM   3985  C   TRP A 283       3.648   9.972 107.717  1.00 23.15           C  
ATOM   3986  O   TRP A 283       2.592  10.456 108.140  1.00 20.43           O  
ATOM   3987  CB  TRP A 283       5.291   9.740 109.577  1.00 21.08           C  
ATOM   3988  CG  TRP A 283       6.595  10.085 110.173  1.00 20.57           C  
ATOM   3989  CD1 TRP A 283       6.937  11.268 110.801  1.00 20.01           C  
ATOM   3990  CD2 TRP A 283       7.760   9.254 110.219  1.00 20.14           C  
ATOM   3991  NE1 TRP A 283       8.245  11.209 111.218  1.00 19.28           N  
ATOM   3992  CE2 TRP A 283       8.775   9.992 110.871  1.00 20.08           C  
ATOM   3993  CE3 TRP A 283       8.051   7.959 109.755  1.00 20.21           C  
ATOM   3994  CZ2 TRP A 283      10.059   9.475 111.087  1.00 20.09           C  
ATOM   3995  CZ3 TRP A 283       9.311   7.442 109.985  1.00 20.09           C  
ATOM   3996  CH2 TRP A 283      10.310   8.212 110.631  1.00 20.59           C  
ATOM   3997  H   TRP A 283       4.205  12.329 109.014  1.00  0.00           H  
ATOM   3998  HA  TRP A 283       5.772  10.247 107.540  1.00  0.00           H  
ATOM   3999 1HB  TRP A 283       4.515   9.969 110.308  1.00  0.00           H  
ATOM   4000 2HB  TRP A 283       5.273   8.664 109.407  1.00  0.00           H  
ATOM   4001  HD1 TRP A 283       6.268  12.115 110.941  1.00  0.00           H  
ATOM   4002  HE1 TRP A 283       8.742  11.943 111.703  1.00  0.00           H  
ATOM   4003  HE3 TRP A 283       7.298   7.375 109.227  1.00  0.00           H  
ATOM   4004  HZ2 TRP A 283      10.835  10.046 111.598  1.00  0.00           H  
ATOM   4005  HZ3 TRP A 283       9.519   6.424 109.656  1.00  0.00           H  
ATOM   4006  HH2 TRP A 283      11.303   7.782 110.765  1.00  0.00           H  
ATOM   4007  N   THR A 284       3.704   9.002 106.797  1.00 27.75           N  
ATOM   4008  CA  THR A 284       2.514   8.414 106.147  1.00 32.39           C  
ATOM   4009  C   THR A 284       2.312   6.955 106.557  1.00 36.63           C  
ATOM   4010  O   THR A 284       3.173   6.372 107.226  1.00 35.69           O  
ATOM   4011  CB  THR A 284       2.666   8.349 104.610  1.00 33.61           C  
ATOM   4012  OG1 THR A 284       3.853   7.605 104.289  1.00 32.97           O  
ATOM   4013  CG2 THR A 284       2.714   9.738 103.965  1.00 32.61           C  
ATOM   4014  H   THR A 284       4.621   8.663 106.543  1.00  0.00           H  
ATOM   4015  HA  THR A 284       1.651   9.042 106.372  1.00  0.00           H  
ATOM   4016  HB  THR A 284       1.823   7.806 104.184  1.00  0.00           H  
ATOM   4017  HG1 THR A 284       4.280   7.319 105.100  1.00  0.00           H  
ATOM   4018 1HG2 THR A 284       2.821   9.634 102.885  1.00  0.00           H  
ATOM   4019 2HG2 THR A 284       1.792  10.275 104.189  1.00  0.00           H  
ATOM   4020 3HG2 THR A 284       3.563  10.294 104.361  1.00  0.00           H  
ATOM   4021  N   ASN A 285       1.193   6.367 106.105  1.00 39.09           N  
ATOM   4022  CA  ASN A 285       0.955   4.906 106.152  1.00 40.36           C  
ATOM   4023  C   ASN A 285       1.006   4.316 107.563  1.00 42.05           C  
ATOM   4024  O   ASN A 285       1.573   3.239 107.776  1.00 45.68           O  
ATOM   4025  CB  ASN A 285       1.931   4.149 105.228  1.00 43.13           C  
ATOM   4026  CG  ASN A 285       1.631   4.354 103.739  1.00 45.71           C  
ATOM   4027  OD1 ASN A 285       2.546   4.574 102.931  1.00 47.17           O  
ATOM   4028  ND2 ASN A 285       0.353   4.278 103.368  1.00 42.66           N  
ATOM   4029  H   ASN A 285       0.483   6.969 105.714  1.00  0.00           H  
ATOM   4030  HA  ASN A 285      -0.062   4.710 105.809  1.00  0.00           H  
ATOM   4031 1HB  ASN A 285       2.951   4.481 105.425  1.00  0.00           H  
ATOM   4032 2HB  ASN A 285       1.886   3.082 105.447  1.00  0.00           H  
ATOM   4033 1HD2 ASN A 285       0.103   4.404 102.408  1.00  0.00           H  
ATOM   4034 2HD2 ASN A 285      -0.355   4.095 104.049  1.00  0.00           H  
ATOM   4035  N   SER A 286       0.405   5.036 108.511  1.00 39.99           N  
ATOM   4036  CA  SER A 286       0.446   4.715 109.953  1.00 38.75           C  
ATOM   4037  C   SER A 286       1.847   4.590 110.583  1.00 35.51           C  
ATOM   4038  O   SER A 286       1.944   4.236 111.761  1.00 34.74           O  
ATOM   4039  CB  SER A 286      -0.372   3.458 110.276  1.00 39.79           C  
ATOM   4040  OG  SER A 286      -1.553   3.420 109.502  1.00 43.75           O  
ATOM   4041  H   SER A 286      -0.107   5.850 108.203  1.00  0.00           H  
ATOM   4042  HA  SER A 286       0.015   5.551 110.506  1.00  0.00           H  
ATOM   4043 1HB  SER A 286       0.229   2.571 110.077  1.00  0.00           H  
ATOM   4044 2HB  SER A 286      -0.624   3.451 111.336  1.00  0.00           H  
ATOM   4045  HG  SER A 286      -1.539   4.212 108.959  1.00  0.00           H  
ATOM   4046  N   GLU A 287       2.905   4.870 109.817  1.00 33.26           N  
ATOM   4047  CA  GLU A 287       4.270   4.839 110.355  1.00 32.40           C  
ATOM   4048  C   GLU A 287       4.445   6.011 111.324  1.00 31.63           C  
ATOM   4049  O   GLU A 287       3.867   7.082 111.125  1.00 31.08           O  
ATOM   4050  CB  GLU A 287       5.312   4.904 109.233  1.00 33.58           C  
ATOM   4051  CG  GLU A 287       6.595   4.122 109.504  1.00 33.78           C  
ATOM   4052  CD  GLU A 287       7.634   4.299 108.404  1.00 35.22           C  
ATOM   4053  OE1 GLU A 287       7.415   5.139 107.501  1.00 35.19           O  
ATOM   4054  OE2 GLU A 287       8.671   3.602 108.433  1.00 32.95           O  
ATOM   4055  H   GLU A 287       2.764   5.109 108.846  1.00  0.00           H  
ATOM   4056  HA  GLU A 287       4.408   3.902 110.895  1.00  0.00           H  
ATOM   4057 1HB  GLU A 287       4.878   4.518 108.311  1.00  0.00           H  
ATOM   4058 2HB  GLU A 287       5.590   5.943 109.054  1.00  0.00           H  
ATOM   4059 1HG  GLU A 287       7.020   4.458 110.450  1.00  0.00           H  
ATOM   4060 2HG  GLU A 287       6.350   3.065 109.602  1.00  0.00           H  
ATOM   4061  N   THR A 288       5.214   5.795 112.388  1.00 30.35           N  
ATOM   4062  CA  THR A 288       5.480   6.862 113.377  1.00 28.44           C  
ATOM   4063  C   THR A 288       6.986   6.979 113.689  1.00 25.79           C  
ATOM   4064  O   THR A 288       7.756   6.045 113.449  1.00 24.12           O  
ATOM   4065  CB  THR A 288       4.668   6.688 114.690  1.00 28.74           C  
ATOM   4066  OG1 THR A 288       5.044   5.456 115.311  1.00 30.55           O  
ATOM   4067  CG2 THR A 288       3.115   6.740 114.448  1.00 25.99           C  
ATOM   4068  H   THR A 288       5.626   4.883 112.525  1.00  0.00           H  
ATOM   4069  HA  THR A 288       5.193   7.818 112.940  1.00  0.00           H  
ATOM   4070  HB  THR A 288       4.930   7.483 115.388  1.00  0.00           H  
ATOM   4071  HG1 THR A 288       5.711   5.019 114.776  1.00  0.00           H  
ATOM   4072 1HG2 THR A 288       2.594   6.614 115.397  1.00  0.00           H  
ATOM   4073 2HG2 THR A 288       2.847   7.702 114.012  1.00  0.00           H  
ATOM   4074 3HG2 THR A 288       2.826   5.940 113.767  1.00  0.00           H  
ATOM   4075  N   PRO A 289       7.410   8.130 114.221  1.00 23.41           N  
ATOM   4076  CA  PRO A 289       8.837   8.350 114.538  1.00 23.30           C  
ATOM   4077  C   PRO A 289       9.273   7.781 115.894  1.00 22.45           C  
ATOM   4078  O   PRO A 289      10.455   7.842 116.232  1.00 22.06           O  
ATOM   4079  CB  PRO A 289       8.957   9.877 114.579  1.00 23.20           C  
ATOM   4080  CG  PRO A 289       7.566  10.401 114.732  1.00 22.24           C  
ATOM   4081  CD  PRO A 289       6.575   9.323 114.467  1.00 24.13           C  
ATOM   4082  HA  PRO A 289       9.456   7.930 113.731  1.00  0.00           H  
ATOM   4083 1HB  PRO A 289       9.603  10.181 115.416  1.00  0.00           H  
ATOM   4084 2HB  PRO A 289       9.432  10.242 113.657  1.00  0.00           H  
ATOM   4085 1HG  PRO A 289       7.419  10.797 115.748  1.00  0.00           H  
ATOM   4086 2HG  PRO A 289       7.397  11.237 114.038  1.00  0.00           H  
ATOM   4087 1HD  PRO A 289       5.934   9.188 115.351  1.00  0.00           H  
ATOM   4088 2HD  PRO A 289       5.971   9.588 113.586  1.00  0.00           H  
ATOM   4089  N   TRP A 290       8.342   7.213 116.656  1.00 21.78           N  
ATOM   4090  CA  TRP A 290       8.598   6.974 118.075  1.00 23.52           C  
ATOM   4091  C   TRP A 290       9.670   5.917 118.374  1.00 25.02           C  
ATOM   4092  O   TRP A 290      10.528   6.117 119.245  1.00 24.08           O  
ATOM   4093  CB  TRP A 290       7.289   6.702 118.811  1.00 22.93           C  
ATOM   4094  CG  TRP A 290       6.367   7.896 118.801  1.00 21.33           C  
ATOM   4095  CD1 TRP A 290       6.725   9.214 118.925  1.00 22.23           C  
ATOM   4096  CD2 TRP A 290       4.943   7.883 118.616  1.00 22.67           C  
ATOM   4097  NE1 TRP A 290       5.598  10.024 118.867  1.00 22.17           N  
ATOM   4098  CE2 TRP A 290       4.496   9.234 118.674  1.00 22.31           C  
ATOM   4099  CE3 TRP A 290       3.994   6.860 118.433  1.00 22.52           C  
ATOM   4100  CZ2 TRP A 290       3.137   9.590 118.543  1.00 23.32           C  
ATOM   4101  CZ3 TRP A 290       2.632   7.217 118.306  1.00 22.67           C  
ATOM   4102  CH2 TRP A 290       2.226   8.568 118.357  1.00 23.76           C  
ATOM   4103  H   TRP A 290       7.452   6.942 116.264  1.00  0.00           H  
ATOM   4104  HA  TRP A 290       9.059   7.866 118.498  1.00  0.00           H  
ATOM   4105 1HB  TRP A 290       6.779   5.857 118.347  1.00  0.00           H  
ATOM   4106 2HB  TRP A 290       7.503   6.428 119.844  1.00  0.00           H  
ATOM   4107  HD1 TRP A 290       7.745   9.573 119.051  1.00  0.00           H  
ATOM   4108  HE1 TRP A 290       5.591  11.030 118.954  1.00  0.00           H  
ATOM   4109  HE3 TRP A 290       4.302   5.816 118.388  1.00  0.00           H  
ATOM   4110  HZ2 TRP A 290       2.803  10.627 118.583  1.00  0.00           H  
ATOM   4111  HZ3 TRP A 290       1.901   6.420 118.168  1.00  0.00           H  
ATOM   4112  HH2 TRP A 290       1.168   8.807 118.247  1.00  0.00           H  
ATOM   4113  N   SER A 291       9.663   4.823 117.615  1.00 24.73           N  
ATOM   4114  CA  SER A 291      10.616   3.726 117.890  1.00 25.26           C  
ATOM   4115  C   SER A 291      12.088   4.141 117.715  1.00 23.84           C  
ATOM   4116  O   SER A 291      12.992   3.458 118.197  1.00 23.51           O  
ATOM   4117  CB  SER A 291      10.262   2.445 117.105  1.00 25.98           C  
ATOM   4118  OG  SER A 291      10.242   2.645 115.690  1.00 29.49           O  
ATOM   4119  H   SER A 291       9.012   4.729 116.848  1.00  0.00           H  
ATOM   4120  HA  SER A 291      10.575   3.490 118.954  1.00  0.00           H  
ATOM   4121 1HB  SER A 291      10.987   1.665 117.336  1.00  0.00           H  
ATOM   4122 2HB  SER A 291       9.283   2.085 117.419  1.00  0.00           H  
ATOM   4123  HG  SER A 291      10.463   3.569 115.550  1.00  0.00           H  
ATOM   4124  N   TYR A 292      12.323   5.282 117.065  1.00 23.77           N  
ATOM   4125  CA  TYR A 292      13.684   5.765 116.815  1.00 20.10           C  
ATOM   4126  C   TYR A 292      14.301   6.578 117.978  1.00 19.69           C  
ATOM   4127  O   TYR A 292      15.464   6.944 117.905  1.00 17.78           O  
ATOM   4128  CB  TYR A 292      13.706   6.614 115.546  1.00 22.80           C  
ATOM   4129  CG  TYR A 292      13.182   5.887 114.339  1.00 24.00           C  
ATOM   4130  CD1 TYR A 292      13.743   4.660 113.948  1.00 25.13           C  
ATOM   4131  CD2 TYR A 292      12.123   6.394 113.610  1.00 24.72           C  
ATOM   4132  CE1 TYR A 292      13.267   3.965 112.859  1.00 26.18           C  
ATOM   4133  CE2 TYR A 292      11.630   5.704 112.509  1.00 27.15           C  
ATOM   4134  CZ  TYR A 292      12.225   4.495 112.138  1.00 27.42           C  
ATOM   4135  OH  TYR A 292      11.757   3.805 111.063  1.00 33.14           O  
ATOM   4136  H   TYR A 292      11.539   5.828 116.736  1.00  0.00           H  
ATOM   4137  HA  TYR A 292      14.337   4.903 116.676  1.00  0.00           H  
ATOM   4138 1HB  TYR A 292      13.105   7.512 115.698  1.00  0.00           H  
ATOM   4139 2HB  TYR A 292      14.727   6.935 115.341  1.00  0.00           H  
ATOM   4140  HD1 TYR A 292      14.575   4.237 114.511  1.00  0.00           H  
ATOM   4141  HD2 TYR A 292      11.669   7.342 113.897  1.00  0.00           H  
ATOM   4142  HE1 TYR A 292      13.721   3.015 112.578  1.00  0.00           H  
ATOM   4143  HE2 TYR A 292      10.789   6.107 111.945  1.00  0.00           H  
ATOM   4144  HH  TYR A 292      11.021   4.282 110.673  1.00  0.00           H  
ATOM   4145  N   PHE A 293      13.534   6.845 119.036  1.00 16.78           N  
ATOM   4146  CA  PHE A 293      13.914   7.853 120.053  1.00 16.62           C  
ATOM   4147  C   PHE A 293      13.900   7.263 121.438  1.00 15.76           C  
ATOM   4148  O   PHE A 293      13.111   6.335 121.685  1.00 14.89           O  
ATOM   4149  CB  PHE A 293      12.930   9.027 120.030  1.00 16.76           C  
ATOM   4150  CG  PHE A 293      13.138   9.956 118.886  1.00 17.35           C  
ATOM   4151  CD1 PHE A 293      12.735   9.598 117.602  1.00 17.73           C  
ATOM   4152  CD2 PHE A 293      13.739  11.201 119.096  1.00 18.09           C  
ATOM   4153  CE1 PHE A 293      12.965  10.456 116.526  1.00 19.59           C  
ATOM   4154  CE2 PHE A 293      13.946  12.071 118.038  1.00 18.50           C  
ATOM   4155  CZ  PHE A 293      13.560  11.695 116.752  1.00 18.62           C  
ATOM   4156  H   PHE A 293      12.666   6.341 119.144  1.00  0.00           H  
ATOM   4157  HA  PHE A 293      14.911   8.226 119.815  1.00  0.00           H  
ATOM   4158 1HB  PHE A 293      11.911   8.646 119.980  1.00  0.00           H  
ATOM   4159 2HB  PHE A 293      13.022   9.596 120.954  1.00  0.00           H  
ATOM   4160  HD1 PHE A 293      12.237   8.640 117.448  1.00  0.00           H  
ATOM   4161  HD2 PHE A 293      14.039  11.488 120.104  1.00  0.00           H  
ATOM   4162  HE1 PHE A 293      12.679  10.154 115.519  1.00  0.00           H  
ATOM   4163  HE2 PHE A 293      14.408  13.044 118.205  1.00  0.00           H  
ATOM   4164  HZ  PHE A 293      13.729  12.379 115.922  1.00  0.00           H  
ATOM   4165  N   PRO A 294      14.753   7.805 122.349  1.00 16.42           N  
ATOM   4166  CA  PRO A 294      14.912   7.261 123.684  1.00 16.06           C  
ATOM   4167  C   PRO A 294      13.879   7.773 124.690  1.00 16.62           C  
ATOM   4168  O   PRO A 294      13.241   8.800 124.465  1.00 18.23           O  
ATOM   4169  CB  PRO A 294      16.312   7.768 124.085  1.00 15.99           C  
ATOM   4170  CG  PRO A 294      16.343   9.136 123.475  1.00 16.35           C  
ATOM   4171  CD  PRO A 294      15.752   8.870 122.101  1.00 16.25           C  
ATOM   4172  HA  PRO A 294      14.886   6.163 123.632  1.00  0.00           H  
ATOM   4173 1HB  PRO A 294      16.412   7.769 125.180  1.00  0.00           H  
ATOM   4174 2HB  PRO A 294      17.084   7.090 123.692  1.00  0.00           H  
ATOM   4175 1HG  PRO A 294      15.757   9.838 124.086  1.00  0.00           H  
ATOM   4176 2HG  PRO A 294      17.374   9.519 123.453  1.00  0.00           H  
ATOM   4177 1HD  PRO A 294      15.276   9.787 121.722  1.00  0.00           H  
ATOM   4178 2HD  PRO A 294      16.547   8.535 121.418  1.00  0.00           H  
ATOM   4179  N   LYS A 295      13.739   7.062 125.802  1.00 16.81           N  
ATOM   4180  CA  LYS A 295      12.899   7.520 126.923  1.00 17.29           C  
ATOM   4181  C   LYS A 295      13.601   8.659 127.674  1.00 16.85           C  
ATOM   4182  O   LYS A 295      14.825   8.749 127.658  1.00 15.76           O  
ATOM   4183  CB  LYS A 295      12.643   6.363 127.880  1.00 18.58           C  
ATOM   4184  CG  LYS A 295      11.684   5.306 127.343  1.00 19.84           C  
ATOM   4185  CD  LYS A 295      11.522   4.155 128.330  1.00 21.88           C  
ATOM   4186  CE  LYS A 295      10.936   2.920 127.656  1.00 23.35           C  
ATOM   4187  NZ  LYS A 295      10.406   1.884 128.608  1.00 22.88           N  
ATOM   4188  H   LYS A 295      14.225   6.180 125.880  1.00  0.00           H  
ATOM   4189  HA  LYS A 295      11.946   7.867 126.522  1.00  0.00           H  
ATOM   4190 1HB  LYS A 295      13.587   5.871 128.117  1.00  0.00           H  
ATOM   4191 2HB  LYS A 295      12.231   6.747 128.813  1.00  0.00           H  
ATOM   4192 1HG  LYS A 295      10.708   5.758 127.161  1.00  0.00           H  
ATOM   4193 2HG  LYS A 295      12.065   4.915 126.400  1.00  0.00           H  
ATOM   4194 1HD  LYS A 295      12.494   3.899 128.754  1.00  0.00           H  
ATOM   4195 2HD  LYS A 295      10.861   4.461 129.141  1.00  0.00           H  
ATOM   4196 1HE  LYS A 295      10.115   3.216 127.004  1.00  0.00           H  
ATOM   4197 2HE  LYS A 295      11.701   2.441 127.045  1.00  0.00           H  
ATOM   4198 1HZ  LYS A 295      10.038   1.102 128.085  1.00  0.00           H  
ATOM   4199 2HZ  LYS A 295      11.153   1.565 129.209  1.00  0.00           H  
ATOM   4200 3HZ  LYS A 295       9.671   2.288 129.171  1.00  0.00           H  
ATOM   4201  N   ILE A 296      12.841   9.549 128.315  1.00 16.35           N  
ATOM   4202  CA  ILE A 296      13.477  10.611 129.092  1.00 16.00           C  
ATOM   4203  C   ILE A 296      12.932  10.548 130.513  1.00 15.62           C  
ATOM   4204  O   ILE A 296      11.715  10.519 130.708  1.00 15.08           O  
ATOM   4205  CB  ILE A 296      13.282  12.011 128.430  1.00 16.77           C  
ATOM   4206  CG1 ILE A 296      13.928  12.042 127.021  1.00 17.21           C  
ATOM   4207  CG2 ILE A 296      13.817  13.124 129.321  1.00 16.87           C  
ATOM   4208  CD1 ILE A 296      13.646  13.301 126.235  1.00 16.94           C  
ATOM   4209  H   ILE A 296      11.833   9.505 128.275  1.00  0.00           H  
ATOM   4210  HA  ILE A 296      14.546  10.409 129.143  1.00  0.00           H  
ATOM   4211  HB  ILE A 296      12.221  12.187 128.256  1.00  0.00           H  
ATOM   4212 1HG1 ILE A 296      15.009  11.938 127.114  1.00  0.00           H  
ATOM   4213 2HG1 ILE A 296      13.568  11.195 126.437  1.00  0.00           H  
ATOM   4214 1HG2 ILE A 296      13.667  14.086 128.831  1.00  0.00           H  
ATOM   4215 2HG2 ILE A 296      13.287  13.115 130.272  1.00  0.00           H  
ATOM   4216 3HG2 ILE A 296      14.882  12.969 129.497  1.00  0.00           H  
ATOM   4217 1HD1 ILE A 296      14.134  13.240 125.262  1.00  0.00           H  
ATOM   4218 2HD1 ILE A 296      12.570  13.409 126.095  1.00  0.00           H  
ATOM   4219 3HD1 ILE A 296      14.030  14.163 126.779  1.00  0.00           H  
ATOM   4220  N   SER A 297      13.835  10.508 131.495  1.00 16.44           N  
ATOM   4221  CA  SER A 297      13.462  10.344 132.904  1.00 16.89           C  
ATOM   4222  C   SER A 297      13.937  11.502 133.806  1.00 17.03           C  
ATOM   4223  O   SER A 297      15.084  11.967 133.688  1.00 16.76           O  
ATOM   4224  CB  SER A 297      14.039   9.025 133.475  1.00 17.80           C  
ATOM   4225  OG  SER A 297      13.452   7.858 132.915  1.00 18.58           O  
ATOM   4226  H   SER A 297      14.811  10.595 131.251  1.00  0.00           H  
ATOM   4227  HA  SER A 297      12.374  10.304 132.972  1.00  0.00           H  
ATOM   4228 1HB  SER A 297      15.113   8.989 133.293  1.00  0.00           H  
ATOM   4229 2HB  SER A 297      13.889   8.999 134.554  1.00  0.00           H  
ATOM   4230  HG  SER A 297      12.801   8.168 132.281  1.00  0.00           H  
ATOM   4231  N   ILE A 298      13.071  11.910 134.745  1.00 15.29           N  
ATOM   4232  CA  ILE A 298      13.400  12.921 135.740  1.00 14.51           C  
ATOM   4233  C   ILE A 298      13.329  12.275 137.136  1.00 14.30           C  
ATOM   4234  O   ILE A 298      12.292  11.727 137.524  1.00 14.50           O  
ATOM   4235  CB  ILE A 298      12.436  14.159 135.644  1.00 15.21           C  
ATOM   4236  CG1 ILE A 298      12.451  14.754 134.225  1.00 15.00           C  
ATOM   4237  CG2 ILE A 298      12.764  15.201 136.725  1.00 14.18           C  
ATOM   4238  CD1 ILE A 298      11.506  15.930 134.029  1.00 17.21           C  
ATOM   4239  H   ILE A 298      12.152  11.491 134.754  1.00  0.00           H  
ATOM   4240  HA  ILE A 298      14.417  13.268 135.558  1.00  0.00           H  
ATOM   4241  HB  ILE A 298      11.406  13.829 135.779  1.00  0.00           H  
ATOM   4242 1HG1 ILE A 298      13.459  15.088 133.981  1.00  0.00           H  
ATOM   4243 2HG1 ILE A 298      12.180  13.982 133.504  1.00  0.00           H  
ATOM   4244 1HG2 ILE A 298      12.082  16.046 136.634  1.00  0.00           H  
ATOM   4245 2HG2 ILE A 298      12.653  14.750 137.710  1.00  0.00           H  
ATOM   4246 3HG2 ILE A 298      13.790  15.547 136.597  1.00  0.00           H  
ATOM   4247 1HD1 ILE A 298      11.579  16.288 133.002  1.00  0.00           H  
ATOM   4248 2HD1 ILE A 298      10.482  15.612 134.231  1.00  0.00           H  
ATOM   4249 3HD1 ILE A 298      11.778  16.733 134.713  1.00  0.00           H  
ATOM   4250  N   TYR A 299      14.434  12.341 137.873  1.00 15.55           N  
ATOM   4251  CA  TYR A 299      14.479  11.856 139.262  1.00 15.91           C  
ATOM   4252  C   TYR A 299      14.181  12.983 140.231  1.00 15.56           C  
ATOM   4253  O   TYR A 299      14.776  14.062 140.134  1.00 15.25           O  
ATOM   4254  CB  TYR A 299      15.851  11.281 139.600  1.00 18.28           C  
ATOM   4255  CG  TYR A 299      16.130   9.949 138.954  1.00 20.73           C  
ATOM   4256  CD1 TYR A 299      16.547   9.887 137.622  1.00 22.12           C  
ATOM   4257  CD2 TYR A 299      15.986   8.751 139.666  1.00 22.61           C  
ATOM   4258  CE1 TYR A 299      16.804   8.676 137.012  1.00 23.78           C  
ATOM   4259  CE2 TYR A 299      16.248   7.524 139.054  1.00 23.94           C  
ATOM   4260  CZ  TYR A 299      16.661   7.499 137.730  1.00 24.88           C  
ATOM   4261  OH  TYR A 299      16.950   6.302 137.083  1.00 26.17           O  
ATOM   4262  H   TYR A 299      15.268  12.737 137.463  1.00  0.00           H  
ATOM   4263  HA  TYR A 299      13.738  11.064 139.376  1.00  0.00           H  
ATOM   4264 1HB  TYR A 299      16.627  11.980 139.285  1.00  0.00           H  
ATOM   4265 2HB  TYR A 299      15.939  11.160 140.679  1.00  0.00           H  
ATOM   4266  HD1 TYR A 299      16.674  10.805 137.047  1.00  0.00           H  
ATOM   4267  HD2 TYR A 299      15.666   8.771 140.708  1.00  0.00           H  
ATOM   4268  HE1 TYR A 299      17.128   8.648 135.972  1.00  0.00           H  
ATOM   4269  HE2 TYR A 299      16.127   6.598 139.616  1.00  0.00           H  
ATOM   4270  HH  TYR A 299      16.815   5.571 137.690  1.00  0.00           H  
ATOM   4271  N   LEU A 300      13.275  12.709 141.172  1.00 15.42           N  
ATOM   4272  CA  LEU A 300      12.881  13.656 142.199  1.00 16.24           C  
ATOM   4273  C   LEU A 300      13.142  13.058 143.566  1.00 17.77           C  
ATOM   4274  O   LEU A 300      12.954  11.852 143.759  1.00 17.98           O  
ATOM   4275  CB  LEU A 300      11.390  13.959 142.047  1.00 15.05           C  
ATOM   4276  CG  LEU A 300      10.955  14.456 140.643  1.00 15.18           C  
ATOM   4277  CD1 LEU A 300       9.427  14.494 140.564  1.00 13.50           C  
ATOM   4278  CD2 LEU A 300      11.537  15.856 140.436  1.00 13.94           C  
ATOM   4279  H   LEU A 300      12.849  11.793 141.158  1.00  0.00           H  
ATOM   4280  HA  LEU A 300      13.453  14.573 142.061  1.00  0.00           H  
ATOM   4281 1HB  LEU A 300      10.827  13.054 142.272  1.00  0.00           H  
ATOM   4282 2HB  LEU A 300      11.115  14.723 142.774  1.00  0.00           H  
ATOM   4283  HG  LEU A 300      11.335  13.774 139.882  1.00  0.00           H  
ATOM   4284 1HD1 LEU A 300       9.122  14.843 139.577  1.00  0.00           H  
ATOM   4285 2HD1 LEU A 300       9.029  13.493 140.733  1.00  0.00           H  
ATOM   4286 3HD1 LEU A 300       9.040  15.172 141.324  1.00  0.00           H  
ATOM   4287 1HD2 LEU A 300      11.246  16.230 139.454  1.00  0.00           H  
ATOM   4288 2HD2 LEU A 300      11.156  16.526 141.207  1.00  0.00           H  
ATOM   4289 3HD2 LEU A 300      12.624  15.811 140.500  1.00  0.00           H  
ATOM   4290  N   ARG A 301      13.566  13.880 144.527  1.00 19.03           N  
ATOM   4291  CA  ARG A 301      13.639  13.389 145.908  1.00 18.69           C  
ATOM   4292  C   ARG A 301      12.293  12.963 146.479  1.00 21.21           C  
ATOM   4293  O   ARG A 301      11.264  13.663 146.345  1.00 19.38           O  
ATOM   4294  CB  ARG A 301      14.311  14.382 146.839  1.00 19.80           C  
ATOM   4295  CG  ARG A 301      14.872  13.686 148.068  1.00 18.40           C  
ATOM   4296  CD  ARG A 301      15.676  14.628 148.940  1.00 18.93           C  
ATOM   4297  NE  ARG A 301      16.738  15.382 148.267  1.00 17.64           N  
ATOM   4298  CZ  ARG A 301      18.004  14.985 148.131  1.00 18.09           C  
ATOM   4299  NH1 ARG A 301      18.378  13.780 148.546  1.00 18.88           N  
ATOM   4300  NH2 ARG A 301      18.905  15.791 147.562  1.00 17.93           N  
ATOM   4301  H   ARG A 301      13.838  14.832 144.328  1.00  0.00           H  
ATOM   4302  HA  ARG A 301      14.229  12.472 145.918  1.00  0.00           H  
ATOM   4303 1HB  ARG A 301      15.114  14.891 146.309  1.00  0.00           H  
ATOM   4304 2HB  ARG A 301      13.589  15.140 147.145  1.00  0.00           H  
ATOM   4305 1HG  ARG A 301      14.052  13.287 148.666  1.00  0.00           H  
ATOM   4306 2HG  ARG A 301      15.526  12.870 147.758  1.00  0.00           H  
ATOM   4307 1HD  ARG A 301      15.012  15.371 149.381  1.00  0.00           H  
ATOM   4308 2HD  ARG A 301      16.164  14.062 149.733  1.00  0.00           H  
ATOM   4309  HE  ARG A 301      16.497  16.280 147.870  1.00  0.00           H  
ATOM   4310 1HH1 ARG A 301      17.702  13.159 148.967  1.00  0.00           H  
ATOM   4311 2HH1 ARG A 301      19.338  13.485 148.440  1.00  0.00           H  
ATOM   4312 1HH2 ARG A 301      18.628  16.706 147.233  1.00  0.00           H  
ATOM   4313 2HH2 ARG A 301      19.862  15.487 147.461  1.00  0.00           H  
ATOM   4314  N   ASP A 302      12.277  11.788 147.103  1.00 21.36           N  
ATOM   4315  CA  ASP A 302      11.075  11.373 147.816  1.00 22.33           C  
ATOM   4316  C   ASP A 302      10.991  12.123 149.163  1.00 22.46           C  
ATOM   4317  O   ASP A 302      11.983  12.736 149.619  1.00 20.70           O  
ATOM   4318  CB  ASP A 302      11.067   9.854 147.987  1.00 24.12           C  
ATOM   4319  CG  ASP A 302       9.824   9.352 148.647  1.00 25.47           C  
ATOM   4320  OD1 ASP A 302       8.759   9.297 147.995  1.00 25.39           O  
ATOM   4321  OD2 ASP A 302       9.910   9.037 149.853  1.00 30.35           O  
ATOM   4322  H   ASP A 302      13.080  11.175 147.094  1.00  0.00           H  
ATOM   4323  HA  ASP A 302      10.205  11.666 147.228  1.00  0.00           H  
ATOM   4324 1HB  ASP A 302      11.162   9.377 147.011  1.00  0.00           H  
ATOM   4325 2HB  ASP A 302      11.927   9.550 148.584  1.00  0.00           H  
ATOM   4326  N   GLU A 303       9.810  12.098 149.781  1.00 23.32           N  
ATOM   4327  CA  GLU A 303       9.625  12.677 151.121  1.00 25.91           C  
ATOM   4328  C   GLU A 303      10.583  12.096 152.158  1.00 28.60           C  
ATOM   4329  O   GLU A 303      11.044  12.806 153.045  1.00 27.44           O  
ATOM   4330  CB  GLU A 303       8.206  12.506 151.587  1.00 25.53           C  
ATOM   4331  CG  GLU A 303       7.240  13.376 150.835  1.00 24.70           C  
ATOM   4332  CD  GLU A 303       5.956  13.519 151.598  1.00 25.93           C  
ATOM   4333  OE1 GLU A 303       5.121  12.594 151.530  1.00 25.43           O  
ATOM   4334  OE2 GLU A 303       5.793  14.561 152.274  1.00 26.88           O  
ATOM   4335  H   GLU A 303       9.022  11.670 149.317  1.00  0.00           H  
ATOM   4336  HA  GLU A 303       9.846  13.744 151.070  1.00  0.00           H  
ATOM   4337 1HB  GLU A 303       7.907  11.465 151.467  1.00  0.00           H  
ATOM   4338 2HB  GLU A 303       8.140  12.745 152.648  1.00  0.00           H  
ATOM   4339 1HG  GLU A 303       7.693  14.355 150.680  1.00  0.00           H  
ATOM   4340 2HG  GLU A 303       7.054  12.934 149.857  1.00  0.00           H  
ATOM   4341  N   ASN A 304      10.868  10.800 152.034  1.00 29.85           N  
ATOM   4342  CA  ASN A 304      12.020  10.182 152.697  1.00 30.36           C  
ATOM   4343  C   ASN A 304      13.291  10.588 151.945  1.00 29.25           C  
ATOM   4344  O   ASN A 304      13.553  10.116 150.837  1.00 28.02           O  
ATOM   4345  CB  ASN A 304      11.838   8.650 152.729  1.00 30.71           C  
ATOM   4346  CG  ASN A 304      13.040   7.913 153.304  1.00 32.02           C  
ATOM   4347  OD1 ASN A 304      14.168   8.436 153.363  1.00 29.04           O  
ATOM   4348  ND2 ASN A 304      12.800   6.665 153.725  1.00 31.46           N  
ATOM   4349  H   ASN A 304      10.265  10.228 151.461  1.00  0.00           H  
ATOM   4350  HA  ASN A 304      12.072  10.556 153.721  1.00  0.00           H  
ATOM   4351 1HB  ASN A 304      10.961   8.400 153.327  1.00  0.00           H  
ATOM   4352 2HB  ASN A 304      11.660   8.284 151.718  1.00  0.00           H  
ATOM   4353 1HD2 ASN A 304      13.541   6.118 154.115  1.00  0.00           H  
ATOM   4354 2HD2 ASN A 304      11.881   6.280 153.649  1.00  0.00           H  
ATOM   4355  N   SER A 305      14.088  11.438 152.577  1.00 30.68           N  
ATOM   4356  CA  SER A 305      15.263  12.065 151.975  1.00 29.38           C  
ATOM   4357  C   SER A 305      16.295  11.133 151.357  1.00 29.64           C  
ATOM   4358  O   SER A 305      16.970  11.516 150.410  1.00 26.47           O  
ATOM   4359  CB  SER A 305      15.963  12.923 153.028  1.00 32.67           C  
ATOM   4360  OG  SER A 305      15.180  14.070 153.303  1.00 36.37           O  
ATOM   4361  H   SER A 305      13.852  11.654 153.535  1.00  0.00           H  
ATOM   4362  HA  SER A 305      14.933  12.700 151.152  1.00  0.00           H  
ATOM   4363 1HB  SER A 305      16.110  12.338 153.935  1.00  0.00           H  
ATOM   4364 2HB  SER A 305      16.947  13.214 152.664  1.00  0.00           H  
ATOM   4365  HG  SER A 305      14.403  14.001 152.743  1.00  0.00           H  
ATOM   4366  N   SER A 306      16.431   9.930 151.917  1.00 28.26           N  
ATOM   4367  CA  SER A 306      17.376   8.938 151.405  1.00 29.41           C  
ATOM   4368  C   SER A 306      16.892   8.217 150.143  1.00 28.27           C  
ATOM   4369  O   SER A 306      17.583   7.350 149.612  1.00 27.06           O  
ATOM   4370  CB  SER A 306      17.694   7.907 152.493  1.00 28.24           C  
ATOM   4371  OG  SER A 306      16.495   7.313 152.940  1.00 28.76           O  
ATOM   4372  H   SER A 306      15.862   9.700 152.719  1.00  0.00           H  
ATOM   4373  HA  SER A 306      18.297   9.450 151.124  1.00  0.00           H  
ATOM   4374 1HB  SER A 306      18.368   7.150 152.091  1.00  0.00           H  
ATOM   4375 2HB  SER A 306      18.208   8.397 153.319  1.00  0.00           H  
ATOM   4376  HG  SER A 306      15.791   7.723 152.432  1.00  0.00           H  
ATOM   4377  N   ARG A 307      15.709   8.581 149.664  1.00 27.82           N  
ATOM   4378  CA  ARG A 307      15.096   7.898 148.532  1.00 26.59           C  
ATOM   4379  C   ARG A 307      14.646   8.884 147.443  1.00 25.23           C  
ATOM   4380  O   ARG A 307      14.335  10.056 147.722  1.00 23.92           O  
ATOM   4381  CB  ARG A 307      13.918   7.041 149.001  1.00 27.62           C  
ATOM   4382  CG  ARG A 307      14.346   5.812 149.770  1.00 32.06           C  
ATOM   4383  CD  ARG A 307      13.300   5.354 150.771  1.00 38.34           C  
ATOM   4384  NE  ARG A 307      12.203   4.623 150.144  1.00 43.54           N  
ATOM   4385  CZ  ARG A 307      10.924   5.005 150.141  1.00 46.29           C  
ATOM   4386  NH1 ARG A 307      10.538   6.123 150.748  1.00 48.98           N  
ATOM   4387  NH2 ARG A 307      10.016   4.253 149.534  1.00 45.86           N  
ATOM   4388  H   ARG A 307      15.221   9.352 150.096  1.00  0.00           H  
ATOM   4389  HA  ARG A 307      15.842   7.247 148.075  1.00  0.00           H  
ATOM   4390 1HB  ARG A 307      13.265   7.637 149.637  1.00  0.00           H  
ATOM   4391 2HB  ARG A 307      13.333   6.723 148.138  1.00  0.00           H  
ATOM   4392 1HG  ARG A 307      14.524   4.991 149.075  1.00  0.00           H  
ATOM   4393 2HG  ARG A 307      15.263   6.028 150.320  1.00  0.00           H  
ATOM   4394 1HD  ARG A 307      13.763   4.696 151.505  1.00  0.00           H  
ATOM   4395 2HD  ARG A 307      12.877   6.221 151.277  1.00  0.00           H  
ATOM   4396  HE  ARG A 307      12.425   3.756 149.672  1.00  0.00           H  
ATOM   4397 1HH1 ARG A 307      11.218   6.701 151.223  1.00  0.00           H  
ATOM   4398 2HH1 ARG A 307       9.566   6.395 150.735  1.00  0.00           H  
ATOM   4399 1HH2 ARG A 307      10.294   3.395 149.077  1.00  0.00           H  
ATOM   4400 2HH2 ARG A 307       9.048   4.537 149.529  1.00  0.00           H  
ATOM   4401  N   SER A 308      14.639   8.396 146.207  1.00 22.99           N  
ATOM   4402  CA  SER A 308      14.184   9.178 145.059  1.00 22.78           C  
ATOM   4403  C   SER A 308      13.230   8.327 144.237  1.00 21.54           C  
ATOM   4404  O   SER A 308      13.189   7.101 144.390  1.00 22.14           O  
ATOM   4405  CB  SER A 308      15.372   9.668 144.221  1.00 22.89           C  
ATOM   4406  OG  SER A 308      15.925   8.664 143.383  1.00 24.05           O  
ATOM   4407  H   SER A 308      14.961   7.450 146.061  1.00  0.00           H  
ATOM   4408  HA  SER A 308      13.640  10.049 145.427  1.00  0.00           H  
ATOM   4409 1HB  SER A 308      15.056  10.502 143.595  1.00  0.00           H  
ATOM   4410 2HB  SER A 308      16.157  10.034 144.882  1.00  0.00           H  
ATOM   4411  HG  SER A 308      15.405   7.872 143.540  1.00  0.00           H  
ATOM   4412  N   PHE A 309      12.460   8.974 143.372  1.00 19.12           N  
ATOM   4413  CA  PHE A 309      11.653   8.251 142.422  1.00 17.11           C  
ATOM   4414  C   PHE A 309      11.850   8.894 141.043  1.00 16.77           C  
ATOM   4415  O   PHE A 309      12.388  10.005 140.940  1.00 15.92           O  
ATOM   4416  CB  PHE A 309      10.177   8.163 142.880  1.00 16.37           C  
ATOM   4417  CG  PHE A 309       9.442   9.484 142.897  1.00 17.39           C  
ATOM   4418  CD1 PHE A 309       9.469  10.301 144.030  1.00 17.67           C  
ATOM   4419  CD2 PHE A 309       8.702   9.909 141.784  1.00 16.91           C  
ATOM   4420  CE1 PHE A 309       8.783  11.515 144.049  1.00 16.26           C  
ATOM   4421  CE2 PHE A 309       8.000  11.129 141.817  1.00 16.34           C  
ATOM   4422  CZ  PHE A 309       8.054  11.917 142.945  1.00 16.13           C  
ATOM   4423  H   PHE A 309      12.433   9.984 143.373  1.00  0.00           H  
ATOM   4424  HA  PHE A 309      12.043   7.236 142.338  1.00  0.00           H  
ATOM   4425 1HB  PHE A 309       9.632   7.488 142.221  1.00  0.00           H  
ATOM   4426 2HB  PHE A 309      10.132   7.746 143.885  1.00  0.00           H  
ATOM   4427  HD1 PHE A 309      10.035   9.980 144.905  1.00  0.00           H  
ATOM   4428  HD2 PHE A 309       8.662   9.281 140.893  1.00  0.00           H  
ATOM   4429  HE1 PHE A 309       8.822  12.148 144.935  1.00  0.00           H  
ATOM   4430  HE2 PHE A 309       7.415  11.451 140.956  1.00  0.00           H  
ATOM   4431  HZ  PHE A 309       7.515  12.863 142.962  1.00  0.00           H  
ATOM   4432  N   ARG A 310      11.431   8.182 140.003  1.00 16.30           N  
ATOM   4433  CA  ARG A 310      11.698   8.562 138.621  1.00 17.26           C  
ATOM   4434  C   ARG A 310      10.385   8.709 137.840  1.00 16.32           C  
ATOM   4435  O   ARG A 310       9.557   7.771 137.816  1.00 16.39           O  
ATOM   4436  CB  ARG A 310      12.580   7.462 138.009  1.00 19.88           C  
ATOM   4437  CG  ARG A 310      12.751   7.522 136.521  1.00 21.95           C  
ATOM   4438  CD  ARG A 310      13.745   6.464 136.083  1.00 24.53           C  
ATOM   4439  NE  ARG A 310      13.106   5.178 135.890  1.00 26.05           N  
ATOM   4440  CZ  ARG A 310      13.749   4.020 135.809  1.00 29.91           C  
ATOM   4441  NH1 ARG A 310      15.075   3.964 135.926  1.00 31.79           N  
ATOM   4442  NH2 ARG A 310      13.056   2.906 135.611  1.00 31.79           N  
ATOM   4443  H   ARG A 310      10.904   7.341 140.189  1.00  0.00           H  
ATOM   4444  HA  ARG A 310      12.229   9.514 138.620  1.00  0.00           H  
ATOM   4445 1HB  ARG A 310      13.575   7.506 138.450  1.00  0.00           H  
ATOM   4446 2HB  ARG A 310      12.160   6.485 138.247  1.00  0.00           H  
ATOM   4447 1HG  ARG A 310      11.791   7.341 136.037  1.00  0.00           H  
ATOM   4448 2HG  ARG A 310      13.121   8.508 136.237  1.00  0.00           H  
ATOM   4449 1HD  ARG A 310      14.204   6.764 135.142  1.00  0.00           H  
ATOM   4450 2HD  ARG A 310      14.517   6.353 136.844  1.00  0.00           H  
ATOM   4451  HE  ARG A 310      12.098   5.161 135.811  1.00  0.00           H  
ATOM   4452 1HH1 ARG A 310      15.605   4.811 136.079  1.00  0.00           H  
ATOM   4453 2HH1 ARG A 310      15.550   3.076 135.862  1.00  0.00           H  
ATOM   4454 1HH2 ARG A 310      12.050   2.946 135.524  1.00  0.00           H  
ATOM   4455 2HH2 ARG A 310      13.534   2.019 135.548  1.00  0.00           H  
ATOM   4456  N   ILE A 311      10.170   9.873 137.212  1.00 15.09           N  
ATOM   4457  CA  ILE A 311       9.096   9.999 136.238  1.00 14.21           C  
ATOM   4458  C   ILE A 311       9.684   9.934 134.842  1.00 15.64           C  
ATOM   4459  O   ILE A 311      10.731  10.555 134.565  1.00 14.97           O  
ATOM   4460  CB  ILE A 311       8.163  11.200 136.486  1.00 14.63           C  
ATOM   4461  CG1 ILE A 311       8.900  12.543 136.473  1.00 14.95           C  
ATOM   4462  CG2 ILE A 311       7.486  11.013 137.833  1.00 14.59           C  
ATOM   4463  CD1 ILE A 311       7.952  13.727 136.422  1.00 14.40           C  
ATOM   4464  H   ILE A 311      10.752  10.675 137.409  1.00  0.00           H  
ATOM   4465  HA  ILE A 311       8.479   9.103 136.286  1.00  0.00           H  
ATOM   4466  HB  ILE A 311       7.414  11.248 135.696  1.00  0.00           H  
ATOM   4467 1HG1 ILE A 311       9.521  12.626 137.364  1.00  0.00           H  
ATOM   4468 2HG1 ILE A 311       9.563  12.586 135.609  1.00  0.00           H  
ATOM   4469 1HG2 ILE A 311       6.821  11.855 138.026  1.00  0.00           H  
ATOM   4470 2HG2 ILE A 311       6.908  10.090 137.825  1.00  0.00           H  
ATOM   4471 3HG2 ILE A 311       8.242  10.961 138.616  1.00  0.00           H  
ATOM   4472 1HD1 ILE A 311       8.527  14.653 136.414  1.00  0.00           H  
ATOM   4473 2HD1 ILE A 311       7.345  13.669 135.518  1.00  0.00           H  
ATOM   4474 3HD1 ILE A 311       7.303  13.711 137.296  1.00  0.00           H  
ATOM   4475  N   THR A 312       9.025   9.167 133.972  1.00 15.44           N  
ATOM   4476  CA  THR A 312       9.596   8.843 132.671  1.00 15.21           C  
ATOM   4477  C   THR A 312       8.585   9.171 131.595  1.00 15.05           C  
ATOM   4478  O   THR A 312       7.426   8.790 131.670  1.00 15.59           O  
ATOM   4479  CB  THR A 312      10.021   7.349 132.616  1.00 14.76           C  
ATOM   4480  OG1 THR A 312      10.988   7.095 133.641  1.00 14.86           O  
ATOM   4481  CG2 THR A 312      10.626   6.971 131.243  1.00 14.81           C  
ATOM   4482  H   THR A 312       8.115   8.802 134.214  1.00  0.00           H  
ATOM   4483  HA  THR A 312      10.481   9.461 132.518  1.00  0.00           H  
ATOM   4484  HB  THR A 312       9.152   6.717 132.796  1.00  0.00           H  
ATOM   4485  HG1 THR A 312      11.155   7.904 134.130  1.00  0.00           H  
ATOM   4486 1HG2 THR A 312      10.909   5.919 131.248  1.00  0.00           H  
ATOM   4487 2HG2 THR A 312       9.888   7.145 130.460  1.00  0.00           H  
ATOM   4488 3HG2 THR A 312      11.507   7.582 131.053  1.00  0.00           H  
ATOM   4489  N   ILE A 313       9.023   9.910 130.593  1.00 15.23           N  
ATOM   4490  CA  ILE A 313       8.170  10.119 129.448  1.00 14.68           C  
ATOM   4491  C   ILE A 313       8.733   9.345 128.248  1.00 15.02           C  
ATOM   4492  O   ILE A 313       9.953   9.312 128.030  1.00 13.55           O  
ATOM   4493  CB  ILE A 313       7.938  11.623 129.150  1.00 14.86           C  
ATOM   4494  CG1 ILE A 313       9.229  12.337 128.781  1.00 15.16           C  
ATOM   4495  CG2 ILE A 313       7.260  12.333 130.345  1.00 14.60           C  
ATOM   4496  CD1 ILE A 313       9.007  13.785 128.378  1.00 15.60           C  
ATOM   4497  H   ILE A 313       9.940  10.333 130.607  1.00  0.00           H  
ATOM   4498  HA  ILE A 313       7.200   9.669 129.653  1.00  0.00           H  
ATOM   4499  HB  ILE A 313       7.296  11.726 128.276  1.00  0.00           H  
ATOM   4500 1HG1 ILE A 313       9.915  12.309 129.627  1.00  0.00           H  
ATOM   4501 2HG1 ILE A 313       9.711  11.814 127.954  1.00  0.00           H  
ATOM   4502 1HG2 ILE A 313       7.111  13.386 130.106  1.00  0.00           H  
ATOM   4503 2HG2 ILE A 313       6.296  11.867 130.546  1.00  0.00           H  
ATOM   4504 3HG2 ILE A 313       7.895  12.247 131.227  1.00  0.00           H  
ATOM   4505 1HD1 ILE A 313       9.964  14.243 128.125  1.00  0.00           H  
ATOM   4506 2HD1 ILE A 313       8.346  13.824 127.512  1.00  0.00           H  
ATOM   4507 3HD1 ILE A 313       8.553  14.327 129.206  1.00  0.00           H  
ATOM   4508  N   LEU A 314       7.847   8.740 127.466  1.00 14.79           N  
ATOM   4509  CA  LEU A 314       8.279   8.120 126.205  1.00 16.13           C  
ATOM   4510  C   LEU A 314       8.220   9.119 125.032  1.00 16.53           C  
ATOM   4511  O   LEU A 314       7.625  10.204 125.155  1.00 16.26           O  
ATOM   4512  CB  LEU A 314       7.425   6.866 125.907  1.00 17.30           C  
ATOM   4513  CG  LEU A 314       7.851   5.530 126.531  1.00 17.98           C  
ATOM   4514  CD1 LEU A 314       7.943   5.545 128.053  1.00 17.79           C  
ATOM   4515  CD2 LEU A 314       6.942   4.417 126.019  1.00 19.38           C  
ATOM   4516  H   LEU A 314       6.872   8.698 127.726  1.00  0.00           H  
ATOM   4517  HA  LEU A 314       9.321   7.819 126.307  1.00  0.00           H  
ATOM   4518 1HB  LEU A 314       6.407   7.051 126.245  1.00  0.00           H  
ATOM   4519 2HB  LEU A 314       7.404   6.708 124.829  1.00  0.00           H  
ATOM   4520  HG  LEU A 314       8.883   5.312 126.255  1.00  0.00           H  
ATOM   4521 1HD1 LEU A 314       8.250   4.561 128.409  1.00  0.00           H  
ATOM   4522 2HD1 LEU A 314       8.676   6.288 128.366  1.00  0.00           H  
ATOM   4523 3HD1 LEU A 314       6.970   5.795 128.474  1.00  0.00           H  
ATOM   4524 1HD2 LEU A 314       7.245   3.467 126.461  1.00  0.00           H  
ATOM   4525 2HD2 LEU A 314       5.910   4.634 126.296  1.00  0.00           H  
ATOM   4526 3HD2 LEU A 314       7.021   4.353 124.934  1.00  0.00           H  
ATOM   4527  N   PRO A 315       8.854   8.768 123.884  1.00 16.51           N  
ATOM   4528  CA  PRO A 315       8.849   9.630 122.704  1.00 16.87           C  
ATOM   4529  C   PRO A 315       7.449  10.103 122.334  1.00 17.34           C  
ATOM   4530  O   PRO A 315       7.303  11.228 121.842  1.00 16.78           O  
ATOM   4531  CB  PRO A 315       9.384   8.708 121.602  1.00 16.00           C  
ATOM   4532  CG  PRO A 315      10.293   7.803 122.305  1.00 15.75           C  
ATOM   4533  CD  PRO A 315       9.682   7.563 123.663  1.00 16.55           C  
ATOM   4534  HA  PRO A 315       9.529  10.478 122.873  1.00  0.00           H  
ATOM   4535 1HB  PRO A 315       8.550   8.182 121.114  1.00  0.00           H  
ATOM   4536 2HB  PRO A 315       9.888   9.303 120.826  1.00  0.00           H  
ATOM   4537 1HG  PRO A 315      10.409   6.867 121.739  1.00  0.00           H  
ATOM   4538 2HG  PRO A 315      11.293   8.254 122.382  1.00  0.00           H  
ATOM   4539 1HD  PRO A 315       9.068   6.651 123.633  1.00  0.00           H  
ATOM   4540 2HD  PRO A 315      10.481   7.469 124.414  1.00  0.00           H  
ATOM   4541  N   GLN A 316       6.446   9.253 122.573  1.00 17.84           N  
ATOM   4542  CA  GLN A 316       5.030   9.606 122.325  1.00 19.91           C  
ATOM   4543  C   GLN A 316       4.601  10.943 122.952  1.00 20.07           C  
ATOM   4544  O   GLN A 316       3.733  11.624 122.419  1.00 19.43           O  
ATOM   4545  CB  GLN A 316       4.098   8.491 122.804  1.00 21.80           C  
ATOM   4546  CG  GLN A 316       4.058   7.249 121.913  1.00 22.45           C  
ATOM   4547  CD  GLN A 316       5.185   6.235 122.130  1.00 23.84           C  
ATOM   4548  OE1 GLN A 316       6.253   6.536 122.679  1.00 24.02           O  
ATOM   4549  NE2 GLN A 316       4.951   5.009 121.654  1.00 24.29           N  
ATOM   4550  H   GLN A 316       6.668   8.337 122.936  1.00  0.00           H  
ATOM   4551  HA  GLN A 316       4.889   9.736 121.252  1.00  0.00           H  
ATOM   4552 1HB  GLN A 316       4.399   8.169 123.801  1.00  0.00           H  
ATOM   4553 2HB  GLN A 316       3.080   8.874 122.877  1.00  0.00           H  
ATOM   4554 1HG  GLN A 316       3.124   6.717 122.091  1.00  0.00           H  
ATOM   4555 2HG  GLN A 316       4.118   7.561 120.870  1.00  0.00           H  
ATOM   4556 1HE2 GLN A 316       5.641   4.291 121.758  1.00  0.00           H  
ATOM   4557 2HE2 GLN A 316       4.086   4.807 121.194  1.00  0.00           H  
ATOM   4558  N   LEU A 317       5.233  11.334 124.055  1.00 19.55           N  
ATOM   4559  CA  LEU A 317       4.877  12.576 124.718  1.00 19.98           C  
ATOM   4560  C   LEU A 317       5.756  13.758 124.317  1.00 20.52           C  
ATOM   4561  O   LEU A 317       5.326  14.917 124.433  1.00 22.93           O  
ATOM   4562  CB  LEU A 317       4.896  12.419 126.249  1.00 20.25           C  
ATOM   4563  CG  LEU A 317       3.806  11.614 126.959  1.00 22.01           C  
ATOM   4564  CD1 LEU A 317       4.111  11.473 128.453  1.00 21.51           C  
ATOM   4565  CD2 LEU A 317       2.447  12.278 126.750  1.00 23.46           C  
ATOM   4566  H   LEU A 317       5.972  10.764 124.442  1.00  0.00           H  
ATOM   4567  HA  LEU A 317       3.867  12.852 124.416  1.00  0.00           H  
ATOM   4568 1HB  LEU A 317       5.833  11.946 126.538  1.00  0.00           H  
ATOM   4569 2HB  LEU A 317       4.858  13.410 126.701  1.00  0.00           H  
ATOM   4570  HG  LEU A 317       3.777  10.603 126.552  1.00  0.00           H  
ATOM   4571 1HD1 LEU A 317       3.320  10.896 128.933  1.00  0.00           H  
ATOM   4572 2HD1 LEU A 317       5.064  10.959 128.583  1.00  0.00           H  
ATOM   4573 3HD1 LEU A 317       4.166  12.461 128.908  1.00  0.00           H  
ATOM   4574 1HD2 LEU A 317       1.676  11.698 127.258  1.00  0.00           H  
ATOM   4575 2HD2 LEU A 317       2.469  13.289 127.159  1.00  0.00           H  
ATOM   4576 3HD2 LEU A 317       2.224  12.322 125.684  1.00  0.00           H  
ATOM   4577  N   TYR A 318       6.979  13.509 123.854  1.00 18.02           N  
ATOM   4578  CA  TYR A 318       7.806  14.648 123.463  1.00 17.44           C  
ATOM   4579  C   TYR A 318       8.023  14.833 121.960  1.00 16.48           C  
ATOM   4580  O   TYR A 318       8.636  15.812 121.556  1.00 17.47           O  
ATOM   4581  CB  TYR A 318       9.116  14.699 124.259  1.00 15.80           C  
ATOM   4582  CG  TYR A 318      10.166  13.673 123.885  1.00 15.59           C  
ATOM   4583  CD1 TYR A 318      11.023  13.900 122.816  1.00 15.76           C  
ATOM   4584  CD2 TYR A 318      10.338  12.503 124.640  1.00 15.87           C  
ATOM   4585  CE1 TYR A 318      12.004  12.988 122.472  1.00 16.43           C  
ATOM   4586  CE2 TYR A 318      11.332  11.580 124.325  1.00 15.85           C  
ATOM   4587  CZ  TYR A 318      12.162  11.831 123.235  1.00 16.82           C  
ATOM   4588  OH  TYR A 318      13.148  10.959 122.887  1.00 17.20           O  
ATOM   4589  H   TYR A 318       7.353  12.575 123.763  1.00  0.00           H  
ATOM   4590  HA  TYR A 318       7.251  15.564 123.667  1.00  0.00           H  
ATOM   4591 1HB  TYR A 318       9.576  15.681 124.141  1.00  0.00           H  
ATOM   4592 2HB  TYR A 318       8.903  14.563 125.319  1.00  0.00           H  
ATOM   4593  HD1 TYR A 318      10.930  14.813 122.228  1.00  0.00           H  
ATOM   4594  HD2 TYR A 318       9.686  12.302 125.490  1.00  0.00           H  
ATOM   4595  HE1 TYR A 318      12.664  13.190 121.629  1.00  0.00           H  
ATOM   4596  HE2 TYR A 318      11.450  10.679 124.927  1.00  0.00           H  
ATOM   4597  HH  TYR A 318      13.144  10.215 123.494  1.00  0.00           H  
ATOM   4598  N   ILE A 319       7.530  13.884 121.161  1.00 17.09           N  
ATOM   4599  CA  ILE A 319       7.474  13.993 119.687  1.00 18.04           C  
ATOM   4600  C   ILE A 319       5.987  13.994 119.353  1.00 18.01           C  
ATOM   4601  O   ILE A 319       5.330  12.949 119.257  1.00 17.44           O  
ATOM   4602  CB  ILE A 319       8.227  12.853 118.959  1.00 19.36           C  
ATOM   4603  CG1 ILE A 319       9.691  12.748 119.422  1.00 19.25           C  
ATOM   4604  CG2 ILE A 319       8.113  12.978 117.442  1.00 18.19           C  
ATOM   4605  CD1 ILE A 319      10.612  13.868 118.977  1.00 22.05           C  
ATOM   4606  H   ILE A 319       7.179  13.048 121.606  1.00  0.00           H  
ATOM   4607  HA  ILE A 319       7.944  14.930 119.392  1.00  0.00           H  
ATOM   4608  HB  ILE A 319       7.807  11.892 119.256  1.00  0.00           H  
ATOM   4609 1HG1 ILE A 319       9.727  12.718 120.510  1.00  0.00           H  
ATOM   4610 2HG1 ILE A 319      10.123  11.816 119.056  1.00  0.00           H  
ATOM   4611 1HG2 ILE A 319       8.655  12.160 116.968  1.00  0.00           H  
ATOM   4612 2HG2 ILE A 319       7.064  12.935 117.151  1.00  0.00           H  
ATOM   4613 3HG2 ILE A 319       8.539  13.929 117.122  1.00  0.00           H  
ATOM   4614 1HD1 ILE A 319      11.616  13.688 119.361  1.00  0.00           H  
ATOM   4615 2HD1 ILE A 319      10.641  13.904 117.887  1.00  0.00           H  
ATOM   4616 3HD1 ILE A 319      10.242  14.817 119.362  1.00  0.00           H  
ATOM   4617  N   GLN A 320       5.465  15.210 119.214  1.00 19.82           N  
ATOM   4618  CA  GLN A 320       4.047  15.500 119.375  1.00 21.20           C  
ATOM   4619  C   GLN A 320       3.296  15.742 118.064  1.00 20.41           C  
ATOM   4620  O   GLN A 320       3.678  16.623 117.304  1.00 20.25           O  
ATOM   4621  CB  GLN A 320       3.882  16.724 120.269  1.00 22.13           C  
ATOM   4622  CG  GLN A 320       4.454  16.563 121.668  1.00 24.16           C  
ATOM   4623  CD  GLN A 320       4.477  17.882 122.424  1.00 25.20           C  
ATOM   4624  OE1 GLN A 320       4.649  18.942 121.830  1.00 25.08           O  
ATOM   4625  NE2 GLN A 320       4.347  17.814 123.750  1.00 26.20           N  
ATOM   4626  H   GLN A 320       6.098  15.963 118.984  1.00  0.00           H  
ATOM   4627  HA  GLN A 320       3.570  14.642 119.849  1.00  0.00           H  
ATOM   4628 1HB  GLN A 320       4.370  17.582 119.805  1.00  0.00           H  
ATOM   4629 2HB  GLN A 320       2.823  16.963 120.367  1.00  0.00           H  
ATOM   4630 1HG  GLN A 320       3.837  15.855 122.222  1.00  0.00           H  
ATOM   4631 2HG  GLN A 320       5.475  16.189 121.591  1.00  0.00           H  
ATOM   4632 1HE2 GLN A 320       4.355  18.652 124.298  1.00  0.00           H  
ATOM   4633 2HE2 GLN A 320       4.241  16.926 124.198  1.00  0.00           H  
ATOM   4634  N   PRO A 321       2.219  14.968 117.812  1.00 23.26           N  
ATOM   4635  CA  PRO A 321       1.444  15.071 116.562  1.00 24.29           C  
ATOM   4636  C   PRO A 321       0.788  16.457 116.471  1.00 25.85           C  
ATOM   4637  O   PRO A 321       0.374  16.992 117.492  1.00 27.78           O  
ATOM   4638  CB  PRO A 321       0.403  13.949 116.703  1.00 24.96           C  
ATOM   4639  CG  PRO A 321       0.242  13.781 118.193  1.00 25.82           C  
ATOM   4640  CD  PRO A 321       1.625  13.996 118.751  1.00 23.39           C  
ATOM   4641  HA  PRO A 321       2.110  14.884 115.707  1.00  0.00           H  
ATOM   4642 1HB  PRO A 321      -0.533  14.239 116.202  1.00  0.00           H  
ATOM   4643 2HB  PRO A 321       0.764  13.036 116.207  1.00  0.00           H  
ATOM   4644 1HG  PRO A 321      -0.487  14.508 118.581  1.00  0.00           H  
ATOM   4645 2HG  PRO A 321      -0.154  12.781 118.422  1.00  0.00           H  
ATOM   4646 1HD  PRO A 321       1.551  14.408 119.768  1.00  0.00           H  
ATOM   4647 2HD  PRO A 321       2.171  13.041 118.758  1.00  0.00           H  
ATOM   4648  N   MET A 322       0.714  17.026 115.271  1.00 27.77           N  
ATOM   4649  CA  MET A 322       0.341  18.434 115.079  1.00 31.16           C  
ATOM   4650  C   MET A 322      -0.949  18.664 114.285  1.00 34.25           C  
ATOM   4651  O   MET A 322      -1.626  19.683 114.499  1.00 35.82           O  
ATOM   4652  CB  MET A 322       1.461  19.181 114.351  1.00 36.20           C  
ATOM   4653  CG  MET A 322       2.703  19.455 115.179  1.00 41.42           C  
ATOM   4654  SD  MET A 322       3.770  20.649 114.348  1.00 56.47           S  
ATOM   4655  CE  MET A 322       4.327  19.780 112.879  1.00 45.46           C  
ATOM   4656  H   MET A 322       0.925  16.458 114.463  1.00  0.00           H  
ATOM   4657  HA  MET A 322       0.194  18.889 116.058  1.00  0.00           H  
ATOM   4658 1HB  MET A 322       1.772  18.609 113.478  1.00  0.00           H  
ATOM   4659 2HB  MET A 322       1.087  20.142 113.997  1.00  0.00           H  
ATOM   4660 1HG  MET A 322       2.412  19.844 116.154  1.00  0.00           H  
ATOM   4661 2HG  MET A 322       3.250  18.525 115.333  1.00  0.00           H  
ATOM   4662 1HE  MET A 322       4.987  20.428 112.301  1.00  0.00           H  
ATOM   4663 2HE  MET A 322       4.867  18.878 113.172  1.00  0.00           H  
ATOM   4664 3HE  MET A 322       3.465  19.505 112.270  1.00  0.00           H  
ATOM   4665  N   MET A 323      -1.280  17.748 113.371  1.00 32.29           N  
ATOM   4666  CA  MET A 323      -2.247  18.052 112.298  1.00 35.67           C  
ATOM   4667  C   MET A 323      -3.688  18.055 112.777  1.00 36.97           C  
ATOM   4668  O   MET A 323      -4.011  17.399 113.765  1.00 39.98           O  
ATOM   4669  CB  MET A 323      -2.093  17.089 111.114  1.00 34.57           C  
ATOM   4670  CG  MET A 323      -0.733  17.151 110.425  1.00 35.62           C  
ATOM   4671  SD  MET A 323      -0.215  18.833 110.020  1.00 38.14           S  
ATOM   4672  CE  MET A 323      -1.346  19.223 108.682  1.00 35.06           C  
ATOM   4673  H   MET A 323      -0.863  16.829 113.412  1.00  0.00           H  
ATOM   4674  HA  MET A 323      -2.059  19.064 111.940  1.00  0.00           H  
ATOM   4675 1HB  MET A 323      -2.249  16.066 111.454  1.00  0.00           H  
ATOM   4676 2HB  MET A 323      -2.857  17.306 110.367  1.00  0.00           H  
ATOM   4677 1HG  MET A 323       0.023  16.710 111.073  1.00  0.00           H  
ATOM   4678 2HG  MET A 323      -0.767  16.575 109.500  1.00  0.00           H  
ATOM   4679 1HE  MET A 323      -1.151  20.234 108.323  1.00  0.00           H  
ATOM   4680 2HE  MET A 323      -1.203  18.513 107.866  1.00  0.00           H  
ATOM   4681 3HE  MET A 323      -2.373  19.158 109.043  1.00  0.00           H  
ATOM   4682  N   GLY A 324      -4.544  18.803 112.082  1.00 37.53           N  
ATOM   4683  CA  GLY A 324      -5.995  18.665 112.245  1.00 35.34           C  
ATOM   4684  C   GLY A 324      -6.424  17.287 111.745  1.00 34.57           C  
ATOM   4685  O   GLY A 324      -5.670  16.606 111.019  1.00 32.70           O  
ATOM   4686  H   GLY A 324      -4.185  19.482 111.426  1.00  0.00           H  
ATOM   4687 1HA  GLY A 324      -6.257  18.795 113.295  1.00  0.00           H  
ATOM   4688 2HA  GLY A 324      -6.500  19.453 111.688  1.00  0.00           H  
ATOM   4689  N   ALA A 325      -7.624  16.862 112.138  1.00 32.57           N  
ATOM   4690  CA  ALA A 325      -8.123  15.538 111.783  1.00 29.92           C  
ATOM   4691  C   ALA A 325      -8.453  15.452 110.290  1.00 30.31           C  
ATOM   4692  O   ALA A 325      -8.472  16.481 109.589  1.00 27.47           O  
ATOM   4693  CB  ALA A 325      -9.350  15.190 112.632  1.00 31.08           C  
ATOM   4694  H   ALA A 325      -8.203  17.473 112.696  1.00  0.00           H  
ATOM   4695  HA  ALA A 325      -7.334  14.813 111.986  1.00  0.00           H  
ATOM   4696 1HB  ALA A 325      -9.713  14.200 112.358  1.00  0.00           H  
ATOM   4697 2HB  ALA A 325      -9.076  15.197 113.687  1.00  0.00           H  
ATOM   4698 3HB  ALA A 325     -10.134  15.925 112.456  1.00  0.00           H  
ATOM   4699  N   GLY A 326      -8.665  14.224 109.810  1.00 27.65           N  
ATOM   4700  CA  GLY A 326      -9.115  13.988 108.441  1.00 30.55           C  
ATOM   4701  C   GLY A 326      -8.022  13.759 107.409  1.00 31.89           C  
ATOM   4702  O   GLY A 326      -8.302  13.796 106.202  1.00 32.52           O  
ATOM   4703  H   GLY A 326      -8.507  13.434 110.419  1.00  0.00           H  
ATOM   4704 1HA  GLY A 326      -9.767  13.115 108.418  1.00  0.00           H  
ATOM   4705 2HA  GLY A 326      -9.705  14.838 108.100  1.00  0.00           H  
ATOM   4706  N   LEU A 327      -6.788  13.528 107.871  1.00 32.48           N  
ATOM   4707  CA  LEU A 327      -5.641  13.250 106.972  1.00 31.26           C  
ATOM   4708  C   LEU A 327      -5.064  11.848 107.190  1.00 29.88           C  
ATOM   4709  O   LEU A 327      -5.362  11.204 108.194  1.00 28.27           O  
ATOM   4710  CB  LEU A 327      -4.529  14.282 107.160  1.00 30.30           C  
ATOM   4711  CG  LEU A 327      -4.862  15.773 107.303  1.00 30.89           C  
ATOM   4712  CD1 LEU A 327      -3.644  16.522 107.842  1.00 30.84           C  
ATOM   4713  CD2 LEU A 327      -5.358  16.403 106.006  1.00 31.39           C  
ATOM   4714  H   LEU A 327      -6.638  13.545 108.870  1.00  0.00           H  
ATOM   4715  HA  LEU A 327      -5.989  13.306 105.941  1.00  0.00           H  
ATOM   4716 1HB  LEU A 327      -3.969  14.030 108.059  1.00  0.00           H  
ATOM   4717 2HB  LEU A 327      -3.853  14.223 106.307  1.00  0.00           H  
ATOM   4718  HG  LEU A 327      -5.644  15.901 108.052  1.00  0.00           H  
ATOM   4719 1HD1 LEU A 327      -3.883  17.581 107.943  1.00  0.00           H  
ATOM   4720 2HD1 LEU A 327      -3.371  16.118 108.817  1.00  0.00           H  
ATOM   4721 3HD1 LEU A 327      -2.809  16.403 107.152  1.00  0.00           H  
ATOM   4722 1HD2 LEU A 327      -5.577  17.458 106.174  1.00  0.00           H  
ATOM   4723 2HD2 LEU A 327      -4.589  16.310 105.239  1.00  0.00           H  
ATOM   4724 3HD2 LEU A 327      -6.263  15.893 105.676  1.00  0.00           H  
ATOM   4725  N   ASN A 328      -4.252  11.380 106.243  1.00 28.76           N  
ATOM   4726  CA  ASN A 328      -3.568  10.086 106.373  1.00 29.68           C  
ATOM   4727  C   ASN A 328      -2.033  10.231 106.393  1.00 28.55           C  
ATOM   4728  O   ASN A 328      -1.286   9.335 105.980  1.00 29.11           O  
ATOM   4729  CB  ASN A 328      -4.007   9.123 105.272  1.00 31.56           C  
ATOM   4730  CG  ASN A 328      -3.379   9.451 103.931  1.00 33.63           C  
ATOM   4731  OD1 ASN A 328      -2.689  10.466 103.780  1.00 32.07           O  
ATOM   4732  ND2 ASN A 328      -3.596   8.583 102.952  1.00 35.71           N  
ATOM   4733  H   ASN A 328      -4.104  11.933 105.411  1.00  0.00           H  
ATOM   4734  HA  ASN A 328      -3.832   9.650 107.338  1.00  0.00           H  
ATOM   4735 1HB  ASN A 328      -3.735   8.104 105.550  1.00  0.00           H  
ATOM   4736 2HB  ASN A 328      -5.092   9.156 105.171  1.00  0.00           H  
ATOM   4737 1HD2 ASN A 328      -3.207   8.745 102.044  1.00  0.00           H  
ATOM   4738 2HD2 ASN A 328      -4.148   7.767 103.121  1.00  0.00           H  
ATOM   4739  N   TYR A 329      -1.573  11.388 106.843  1.00 26.07           N  
ATOM   4740  CA  TYR A 329      -0.177  11.538 107.281  1.00 24.55           C  
ATOM   4741  C   TYR A 329      -0.237  12.391 108.542  1.00 21.56           C  
ATOM   4742  O   TYR A 329      -1.285  12.979 108.842  1.00 21.20           O  
ATOM   4743  CB  TYR A 329       0.695  12.176 106.189  1.00 23.88           C  
ATOM   4744  CG  TYR A 329       0.335  13.622 105.900  1.00 25.44           C  
ATOM   4745  CD1 TYR A 329       0.886  14.660 106.656  1.00 25.04           C  
ATOM   4746  CD2 TYR A 329      -0.574  13.952 104.891  1.00 24.69           C  
ATOM   4747  CE1 TYR A 329       0.549  15.985 106.420  1.00 25.57           C  
ATOM   4748  CE2 TYR A 329      -0.905  15.274 104.637  1.00 24.97           C  
ATOM   4749  CZ  TYR A 329      -0.342  16.286 105.413  1.00 26.05           C  
ATOM   4750  OH  TYR A 329      -0.680  17.600 105.191  1.00 25.69           O  
ATOM   4751  H   TYR A 329      -2.191  12.186 106.888  1.00  0.00           H  
ATOM   4752  HA  TYR A 329       0.225  10.548 107.500  1.00  0.00           H  
ATOM   4753 1HB  TYR A 329       1.743  12.135 106.490  1.00  0.00           H  
ATOM   4754 2HB  TYR A 329       0.597  11.606 105.266  1.00  0.00           H  
ATOM   4755  HD1 TYR A 329       1.597  14.437 107.451  1.00  0.00           H  
ATOM   4756  HD2 TYR A 329      -1.033  13.165 104.293  1.00  0.00           H  
ATOM   4757  HE1 TYR A 329       0.993  16.776 107.024  1.00  0.00           H  
ATOM   4758  HE2 TYR A 329      -1.602  15.517 103.835  1.00  0.00           H  
ATOM   4759  HH  TYR A 329      -1.312  17.649 104.470  1.00  0.00           H  
ATOM   4760  N   GLU A 330       0.864  12.433 109.290  1.00 19.04           N  
ATOM   4761  CA  GLU A 330       0.937  13.181 110.540  1.00 19.08           C  
ATOM   4762  C   GLU A 330       2.276  13.903 110.549  1.00 17.10           C  
ATOM   4763  O   GLU A 330       3.228  13.379 110.011  1.00 17.03           O  
ATOM   4764  CB  GLU A 330       0.860  12.243 111.763  1.00 18.85           C  
ATOM   4765  CG  GLU A 330       0.731  12.936 113.126  1.00 20.83           C  
ATOM   4766  CD  GLU A 330      -0.343  14.033 113.165  1.00 22.35           C  
ATOM   4767  OE1 GLU A 330      -1.523  13.713 113.419  1.00 21.18           O  
ATOM   4768  OE2 GLU A 330      -0.008  15.228 112.941  1.00 24.57           O  
ATOM   4769  H   GLU A 330       1.677  11.924 108.973  1.00  0.00           H  
ATOM   4770  HA  GLU A 330       0.090  13.867 110.583  1.00  0.00           H  
ATOM   4771 1HB  GLU A 330       0.003  11.578 111.658  1.00  0.00           H  
ATOM   4772 2HB  GLU A 330       1.754  11.621 111.801  1.00  0.00           H  
ATOM   4773 1HG  GLU A 330       0.486  12.189 113.880  1.00  0.00           H  
ATOM   4774 2HG  GLU A 330       1.691  13.377 113.390  1.00  0.00           H  
ATOM   4775  N   CYS A 331       2.317  15.097 111.130  1.00 16.84           N  
ATOM   4776  CA  CYS A 331       3.542  15.874 111.288  1.00 17.93           C  
ATOM   4777  C   CYS A 331       3.727  16.114 112.753  1.00 17.95           C  
ATOM   4778  O   CYS A 331       2.755  16.354 113.440  1.00 18.14           O  
ATOM   4779  CB  CYS A 331       3.450  17.202 110.548  1.00 19.61           C  
ATOM   4780  SG  CYS A 331       3.148  16.958 108.781  1.00 23.92           S  
ATOM   4781  H   CYS A 331       1.447  15.475 111.476  1.00  0.00           H  
ATOM   4782  HA  CYS A 331       4.370  15.304 110.867  1.00  0.00           H  
ATOM   4783 1HB  CYS A 331       2.644  17.801 110.973  1.00  0.00           H  
ATOM   4784 2HB  CYS A 331       4.377  17.759 110.683  1.00  0.00           H  
ATOM   4785  N   TYR A 332       4.974  16.036 113.235  1.00 17.21           N  
ATOM   4786  CA  TYR A 332       5.272  16.069 114.676  1.00 17.77           C  
ATOM   4787  C   TYR A 332       6.227  17.221 115.014  1.00 18.18           C  
ATOM   4788  O   TYR A 332       6.952  17.713 114.144  1.00 17.14           O  
ATOM   4789  CB  TYR A 332       5.886  14.738 115.148  1.00 17.47           C  
ATOM   4790  CG  TYR A 332       5.019  13.514 114.900  1.00 17.89           C  
ATOM   4791  CD1 TYR A 332       5.013  12.868 113.658  1.00 17.96           C  
ATOM   4792  CD2 TYR A 332       4.214  12.999 115.912  1.00 18.57           C  
ATOM   4793  CE1 TYR A 332       4.214  11.751 113.430  1.00 17.74           C  
ATOM   4794  CE2 TYR A 332       3.414  11.872 115.692  1.00 19.50           C  
ATOM   4795  CZ  TYR A 332       3.433  11.254 114.453  1.00 18.86           C  
ATOM   4796  OH  TYR A 332       2.635  10.156 114.232  1.00 18.56           O  
ATOM   4797  H   TYR A 332       5.736  15.951 112.577  1.00  0.00           H  
ATOM   4798  HA  TYR A 332       4.340  16.227 115.219  1.00  0.00           H  
ATOM   4799 1HB  TYR A 332       6.839  14.577 114.642  1.00  0.00           H  
ATOM   4800 2HB  TYR A 332       6.088  14.790 116.217  1.00  0.00           H  
ATOM   4801  HD1 TYR A 332       5.642  13.238 112.848  1.00  0.00           H  
ATOM   4802  HD2 TYR A 332       4.200  13.475 116.893  1.00  0.00           H  
ATOM   4803  HE1 TYR A 332       4.225  11.263 112.456  1.00  0.00           H  
ATOM   4804  HE2 TYR A 332       2.782  11.488 116.493  1.00  0.00           H  
ATOM   4805  HH  TYR A 332       2.139   9.957 115.029  1.00  0.00           H  
ATOM   4806  N   ARG A 333       6.189  17.653 116.269  1.00 19.68           N  
ATOM   4807  CA  ARG A 333       7.100  18.678 116.771  1.00 21.62           C  
ATOM   4808  C   ARG A 333       7.729  18.211 118.073  1.00 20.49           C  
ATOM   4809  O   ARG A 333       7.139  17.457 118.834  1.00 19.23           O  
ATOM   4810  CB  ARG A 333       6.393  20.038 116.977  1.00 24.79           C  
ATOM   4811  CG  ARG A 333       5.277  20.033 118.013  1.00 29.72           C  
ATOM   4812  CD  ARG A 333       5.253  21.328 118.818  1.00 33.84           C  
ATOM   4813  NE  ARG A 333       4.786  21.094 120.189  1.00 38.89           N  
ATOM   4814  CZ  ARG A 333       3.834  21.796 120.821  1.00 41.03           C  
ATOM   4815  NH1 ARG A 333       3.229  22.814 120.229  1.00 43.55           N  
ATOM   4816  NH2 ARG A 333       3.491  21.483 122.064  1.00 38.91           N  
ATOM   4817  H   ARG A 333       5.503  17.255 116.895  1.00  0.00           H  
ATOM   4818  HA  ARG A 333       7.895  18.823 116.039  1.00  0.00           H  
ATOM   4819 1HB  ARG A 333       7.124  20.785 117.285  1.00  0.00           H  
ATOM   4820 2HB  ARG A 333       5.963  20.371 116.032  1.00  0.00           H  
ATOM   4821 1HG  ARG A 333       4.315  19.922 117.511  1.00  0.00           H  
ATOM   4822 2HG  ARG A 333       5.425  19.202 118.703  1.00  0.00           H  
ATOM   4823 1HD  ARG A 333       6.257  21.748 118.861  1.00  0.00           H  
ATOM   4824 2HD  ARG A 333       4.582  22.041 118.340  1.00  0.00           H  
ATOM   4825  HE  ARG A 333       5.214  20.340 120.709  1.00  0.00           H  
ATOM   4826 1HH1 ARG A 333       3.482  23.073 119.286  1.00  0.00           H  
ATOM   4827 2HH1 ARG A 333       2.514  23.331 120.720  1.00  0.00           H  
ATOM   4828 1HH2 ARG A 333       3.947  20.714 122.536  1.00  0.00           H  
ATOM   4829 2HH2 ARG A 333       2.774  22.012 122.538  1.00  0.00           H  
ATOM   4830  N   PHE A 334       8.949  18.669 118.299  1.00 20.49           N  
ATOM   4831  CA  PHE A 334       9.684  18.419 119.522  1.00 19.81           C  
ATOM   4832  C   PHE A 334       9.078  19.239 120.657  1.00 19.15           C  
ATOM   4833  O   PHE A 334       8.981  20.464 120.550  1.00 18.90           O  
ATOM   4834  CB  PHE A 334      11.119  18.860 119.241  1.00 20.08           C  
ATOM   4835  CG  PHE A 334      12.133  18.306 120.178  1.00 20.52           C  
ATOM   4836  CD1 PHE A 334      12.239  16.940 120.388  1.00 19.97           C  
ATOM   4837  CD2 PHE A 334      13.039  19.163 120.819  1.00 20.33           C  
ATOM   4838  CE1 PHE A 334      13.191  16.430 121.247  1.00 19.26           C  
ATOM   4839  CE2 PHE A 334      14.003  18.650 121.673  1.00 19.82           C  
ATOM   4840  CZ  PHE A 334      14.076  17.280 121.884  1.00 19.87           C  
ATOM   4841  H   PHE A 334       9.379  19.221 117.571  1.00  0.00           H  
ATOM   4842  HA  PHE A 334       9.641  17.351 119.739  1.00  0.00           H  
ATOM   4843 1HB  PHE A 334      11.401  18.560 118.232  1.00  0.00           H  
ATOM   4844 2HB  PHE A 334      11.181  19.946 119.289  1.00  0.00           H  
ATOM   4845  HD1 PHE A 334      11.560  16.267 119.865  1.00  0.00           H  
ATOM   4846  HD2 PHE A 334      12.977  20.239 120.650  1.00  0.00           H  
ATOM   4847  HE1 PHE A 334      13.246  15.356 121.423  1.00  0.00           H  
ATOM   4848  HE2 PHE A 334      14.701  19.317 122.179  1.00  0.00           H  
ATOM   4849  HZ  PHE A 334      14.833  16.877 122.555  1.00  0.00           H  
ATOM   4850  N   GLY A 335       8.661  18.571 121.736  1.00 17.98           N  
ATOM   4851  CA  GLY A 335       8.025  19.238 122.873  1.00 16.73           C  
ATOM   4852  C   GLY A 335       8.951  19.660 124.026  1.00 16.81           C  
ATOM   4853  O   GLY A 335       8.521  19.735 125.187  1.00 16.07           O  
ATOM   4854  H   GLY A 335       8.792  17.570 121.763  1.00  0.00           H  
ATOM   4855 1HA  GLY A 335       7.517  20.139 122.529  1.00  0.00           H  
ATOM   4856 2HA  GLY A 335       7.265  18.584 123.300  1.00  0.00           H  
ATOM   4857  N   ILE A 336      10.210  19.963 123.695  1.00 14.75           N  
ATOM   4858  CA  ILE A 336      11.240  20.362 124.678  1.00 14.48           C  
ATOM   4859  C   ILE A 336      11.905  21.598 124.093  1.00 14.70           C  
ATOM   4860  O   ILE A 336      12.195  21.641 122.875  1.00 14.33           O  
ATOM   4861  CB  ILE A 336      12.303  19.247 124.895  1.00 13.51           C  
ATOM   4862  CG1 ILE A 336      11.630  17.883 125.097  1.00 13.96           C  
ATOM   4863  CG2 ILE A 336      13.261  19.602 126.053  1.00 12.88           C  
ATOM   4864  CD1 ILE A 336      12.592  16.719 125.323  1.00 13.70           C  
ATOM   4865  H   ILE A 336      10.457  19.912 122.717  1.00  0.00           H  
ATOM   4866  HA  ILE A 336      10.752  20.549 125.634  1.00  0.00           H  
ATOM   4867  HB  ILE A 336      12.890  19.123 123.986  1.00  0.00           H  
ATOM   4868 1HG1 ILE A 336      10.961  17.931 125.956  1.00  0.00           H  
ATOM   4869 2HG1 ILE A 336      11.023  17.644 124.224  1.00  0.00           H  
ATOM   4870 1HG2 ILE A 336      13.991  18.803 126.179  1.00  0.00           H  
ATOM   4871 2HG2 ILE A 336      13.778  20.533 125.825  1.00  0.00           H  
ATOM   4872 3HG2 ILE A 336      12.690  19.721 126.974  1.00  0.00           H  
ATOM   4873 1HD1 ILE A 336      12.024  15.798 125.455  1.00  0.00           H  
ATOM   4874 2HD1 ILE A 336      13.251  16.618 124.460  1.00  0.00           H  
ATOM   4875 3HD1 ILE A 336      13.188  16.908 126.215  1.00  0.00           H  
ATOM   4876  N   SER A 337      12.095  22.615 124.920  1.00 15.17           N  
ATOM   4877  CA  SER A 337      12.713  23.864 124.471  1.00 16.16           C  
ATOM   4878  C   SER A 337      13.612  24.455 125.546  1.00 16.71           C  
ATOM   4879  O   SER A 337      13.457  24.164 126.732  1.00 17.16           O  
ATOM   4880  CB  SER A 337      11.658  24.889 123.999  1.00 17.18           C  
ATOM   4881  OG  SER A 337      10.926  25.381 125.101  1.00 20.60           O  
ATOM   4882  H   SER A 337      11.807  22.527 125.884  1.00  0.00           H  
ATOM   4883  HA  SER A 337      13.368  23.642 123.628  1.00  0.00           H  
ATOM   4884 1HB  SER A 337      12.154  25.711 123.484  1.00  0.00           H  
ATOM   4885 2HB  SER A 337      10.985  24.415 123.286  1.00  0.00           H  
ATOM   4886  HG  SER A 337      11.284  24.939 125.875  1.00  0.00           H  
ATOM   4887  N   PRO A 338      14.571  25.300 125.136  1.00 18.37           N  
ATOM   4888  CA  PRO A 338      15.440  25.906 126.152  1.00 19.83           C  
ATOM   4889  C   PRO A 338      14.785  27.048 126.924  1.00 20.88           C  
ATOM   4890  O   PRO A 338      13.898  27.725 126.414  1.00 21.60           O  
ATOM   4891  CB  PRO A 338      16.635  26.418 125.338  1.00 19.67           C  
ATOM   4892  CG  PRO A 338      16.165  26.467 123.909  1.00 19.27           C  
ATOM   4893  CD  PRO A 338      14.802  25.863 123.797  1.00 18.21           C  
ATOM   4894  HA  PRO A 338      15.757  25.131 126.866  1.00  0.00           H  
ATOM   4895 1HB  PRO A 338      16.944  27.408 125.705  1.00  0.00           H  
ATOM   4896 2HB  PRO A 338      17.495  25.744 125.467  1.00  0.00           H  
ATOM   4897 1HG  PRO A 338      16.142  27.507 123.552  1.00  0.00           H  
ATOM   4898 2HG  PRO A 338      16.867  25.924 123.259  1.00  0.00           H  
ATOM   4899 1HD  PRO A 338      14.071  26.649 123.556  1.00  0.00           H  
ATOM   4900 2HD  PRO A 338      14.807  25.086 123.018  1.00  0.00           H  
ATOM   4901  N   SER A 339      15.225  27.231 128.166  1.00 22.22           N  
ATOM   4902  CA  SER A 339      14.842  28.381 128.977  1.00 23.62           C  
ATOM   4903  C   SER A 339      16.095  29.203 129.284  1.00 25.93           C  
ATOM   4904  O   SER A 339      17.209  28.688 129.195  1.00 25.98           O  
ATOM   4905  CB  SER A 339      14.232  27.899 130.284  1.00 22.90           C  
ATOM   4906  OG  SER A 339      13.711  28.987 131.027  1.00 23.44           O  
ATOM   4907  H   SER A 339      15.850  26.540 128.556  1.00  0.00           H  
ATOM   4908  HA  SER A 339      14.098  28.960 128.427  1.00  0.00           H  
ATOM   4909 1HB  SER A 339      13.438  27.183 130.073  1.00  0.00           H  
ATOM   4910 2HB  SER A 339      14.990  27.382 130.870  1.00  0.00           H  
ATOM   4911  HG  SER A 339      13.881  29.772 130.501  1.00  0.00           H  
ATOM   4912  N   THR A 340      15.924  30.471 129.651  1.00 27.52           N  
ATOM   4913  CA  THR A 340      17.050  31.265 130.177  1.00 32.90           C  
ATOM   4914  C   THR A 340      17.339  30.811 131.609  1.00 33.76           C  
ATOM   4915  O   THR A 340      18.490  30.577 131.994  1.00 34.84           O  
ATOM   4916  CB  THR A 340      16.750  32.780 130.173  1.00 35.67           C  
ATOM   4917  OG1 THR A 340      16.239  33.156 128.891  1.00 41.90           O  
ATOM   4918  CG2 THR A 340      18.007  33.591 130.472  1.00 35.08           C  
ATOM   4919  H   THR A 340      15.014  30.901 129.571  1.00  0.00           H  
ATOM   4920  HA  THR A 340      17.919  31.096 129.541  1.00  0.00           H  
ATOM   4921  HB  THR A 340      15.998  33.004 130.930  1.00  0.00           H  
ATOM   4922  HG1 THR A 340      16.198  32.382 128.324  1.00  0.00           H  
ATOM   4923 1HG2 THR A 340      17.765  34.654 130.463  1.00  0.00           H  
ATOM   4924 2HG2 THR A 340      18.393  33.315 131.453  1.00  0.00           H  
ATOM   4925 3HG2 THR A 340      18.762  33.385 129.714  1.00  0.00           H  
ATOM   4926  N   ASN A 341      16.264  30.631 132.370  1.00 35.35           N  
ATOM   4927  CA  ASN A 341      16.328  30.546 133.820  1.00 34.24           C  
ATOM   4928  C   ASN A 341      15.785  29.230 134.429  1.00 31.89           C  
ATOM   4929  O   ASN A 341      16.548  28.381 134.903  1.00 35.49           O  
ATOM   4930  CB  ASN A 341      15.589  31.766 134.403  1.00 38.08           C  
ATOM   4931  CG  ASN A 341      14.298  32.101 133.644  1.00 40.70           C  
ATOM   4932  OD1 ASN A 341      13.569  31.211 133.173  1.00 38.22           O  
ATOM   4933  ND2 ASN A 341      14.012  33.394 133.519  1.00 43.37           N  
ATOM   4934  H   ASN A 341      15.368  30.551 131.912  1.00  0.00           H  
ATOM   4935  HA  ASN A 341      17.376  30.570 134.122  1.00  0.00           H  
ATOM   4936 1HB  ASN A 341      15.340  31.576 135.448  1.00  0.00           H  
ATOM   4937 2HB  ASN A 341      16.245  32.636 134.376  1.00  0.00           H  
ATOM   4938 1HD2 ASN A 341      13.184  33.679 133.035  1.00  0.00           H
[truncated: 64,315 more chars]
