# Supplementary material for: A new benchmark illustrates that integration of geometric constraints inferred from enzyme reaction chemistry can increase enzyme active site modeling accuracy
Source: PLoS One. 2019 Apr 4;14(4):e0214126. doi: 10.1371/journal.pone.0214126 (PMC6448891; doi:10.1371/journal.pone.0214126)
Supplement: S1 Files — (GZ) [file pone.0214126.s008.gz › benchmark-lite/templates/3veu/3zkm.pdb.pdb]

REMARK query_anchored_aln ---GSFVEMVDNLRGKSGQGYYVEMTVGSPPQTLNILVDTGSSNFAVGAAPHPFLHRYYQRQLSSTYRDLRKGVYVPYTQGKWEGELGTDLVSIPHGPNVTVRANIAAITESDKFFINGSNWEGILGLAYAEIARPDDSLEPFFDSLVKQTHVPNLFSLQLCG---PLNQSEVLASVGGSMIIGGIDHSLYTGSLWYTPIRREWYYEVIIVRVEINGQDLKMDCKEYNYDKSIVDSGTTNLRLPKKVFEAAVKSIKAASSTEKFPDGFWLGEQLVCWQAGTTPWNIFPVISLYLMGEVTNQSFRITILPQQYLRPVED-ATSQDDCYKFAISQSSTGTVMGAVIMEGFYVVFDRARKRIGFAVSACHVHDEFRTAAVEGPFVTLDMEDCGYNI
ATOM      1  N   SER A   5     -17.678  16.386 146.412  1.00  0.00           N  
ATOM      2  CA  SER A   5     -18.031  15.365 145.389  1.00  0.00           C  
ATOM      3  C   SER A   5     -17.026  15.404 144.247  1.00  0.00           C  
ATOM      4  O   SER A   5     -17.204  16.141 143.269  1.00  0.00           O  
ATOM      5  CB  SER A   5     -19.428  15.600 144.848  1.00  0.00           C  
ATOM      6  OG  SER A   5     -20.389  15.443 145.855  1.00  0.00           O  
ATOM      7  H   SER A   5     -17.958  16.238 147.371  1.00  0.00           H  
ATOM      8  HA  SER A   5     -18.004  14.381 145.859  1.00  0.00           H  
ATOM      9 1HB  SER A   5     -19.493  16.606 144.433  1.00  0.00           H  
ATOM     10 2HB  SER A   5     -19.627  14.899 144.039  1.00  0.00           H  
ATOM     11  HG  SER A   5     -21.239  15.607 145.438  1.00  0.00           H  
ATOM     12  N   PHE A   6     -15.977  14.591 144.374  1.00  0.00           N  
ATOM     13  CA  PHE A   6     -14.884  14.598 143.400  1.00  0.00           C  
ATOM     14  C   PHE A   6     -15.216  13.969 142.047  1.00  0.00           C  
ATOM     15  O   PHE A   6     -14.614  14.353 141.046  1.00  0.00           O  
ATOM     16  CB  PHE A   6     -13.673  13.875 143.992  1.00  0.00           C  
ATOM     17  CG  PHE A   6     -12.972  14.650 145.071  1.00  0.00           C  
ATOM     18  CD1 PHE A   6     -13.252  14.414 146.409  1.00  0.00           C  
ATOM     19  CD2 PHE A   6     -12.032  15.618 144.751  1.00  0.00           C  
ATOM     20  CE1 PHE A   6     -12.607  15.127 147.402  1.00  0.00           C  
ATOM     21  CE2 PHE A   6     -11.385  16.331 145.741  1.00  0.00           C  
ATOM     22  CZ  PHE A   6     -11.674  16.085 147.068  1.00  0.00           C  
ATOM     23  H   PHE A   6     -15.933  13.956 145.158  1.00  0.00           H  
ATOM     24  HA  PHE A   6     -14.615  15.634 143.189  1.00  0.00           H  
ATOM     25 1HB  PHE A   6     -13.989  12.920 144.411  1.00  0.00           H  
ATOM     26 2HB  PHE A   6     -12.953  13.664 143.203  1.00  0.00           H  
ATOM     27  HD1 PHE A   6     -13.989  13.655 146.672  1.00  0.00           H  
ATOM     28  HD2 PHE A   6     -11.804  15.813 143.702  1.00  0.00           H  
ATOM     29  HE1 PHE A   6     -12.837  14.931 148.449  1.00  0.00           H  
ATOM     30  HE2 PHE A   6     -10.648  17.089 145.476  1.00  0.00           H  
ATOM     31  HZ  PHE A   6     -11.166  16.648 147.850  1.00  0.00           H  
ATOM     32  N   VAL A   7     -16.160  13.015 142.012  1.00  0.00           N  
ATOM     33  CA  VAL A   7     -16.535  12.351 140.750  1.00  0.00           C  
ATOM     34  C   VAL A   7     -17.180  13.306 139.749  1.00  0.00           C  
ATOM     35  O   VAL A   7     -17.018  13.147 138.524  1.00  0.00           O  
ATOM     36  CB  VAL A   7     -17.512  11.194 141.032  1.00  0.00           C  
ATOM     37  CG1 VAL A   7     -18.048  10.620 139.728  1.00  0.00           C  
ATOM     38  CG2 VAL A   7     -16.818  10.117 141.850  1.00  0.00           C  
ATOM     39  H   VAL A   7     -16.625  12.745 142.867  1.00  0.00           H  
ATOM     40  HA  VAL A   7     -15.633  11.946 140.291  1.00  0.00           H  
ATOM     41  HB  VAL A   7     -18.367  11.580 141.588  1.00  0.00           H  
ATOM     42 1HG1 VAL A   7     -18.737   9.804 139.946  1.00  0.00           H  
ATOM     43 2HG1 VAL A   7     -18.572  11.400 139.176  1.00  0.00           H  
ATOM     44 3HG1 VAL A   7     -17.219  10.244 139.129  1.00  0.00           H  
ATOM     45 1HG2 VAL A   7     -17.515   9.303 142.046  1.00  0.00           H  
ATOM     46 2HG2 VAL A   7     -15.960   9.735 141.296  1.00  0.00           H  
ATOM     47 3HG2 VAL A   7     -16.479  10.540 142.796  1.00  0.00           H  
ATOM     48  N   GLU A   8     -17.910  14.289 140.270  1.00  0.00           N  
ATOM     49  CA  GLU A   8     -18.542  15.303 139.442  1.00  0.00           C  
ATOM     50  C   GLU A   8     -17.512  16.217 138.767  1.00  0.00           C  
ATOM     51  O   GLU A   8     -17.808  16.846 137.740  1.00  0.00           O  
ATOM     52  CB  GLU A   8     -19.506  16.140 140.286  1.00  0.00           C  
ATOM     53  CG  GLU A   8     -20.734  15.384 140.773  1.00  0.00           C  
ATOM     54  CD  GLU A   8     -21.647  16.231 141.615  1.00  0.00           C  
ATOM     55  OE1 GLU A   8     -21.285  17.342 141.916  1.00  0.00           O  
ATOM     56  OE2 GLU A   8     -22.709  15.765 141.957  1.00  0.00           O  
ATOM     57  H   GLU A   8     -18.027  14.329 141.272  1.00  0.00           H  
ATOM     58  HA  GLU A   8     -19.105  14.804 138.653  1.00  0.00           H  
ATOM     59 1HB  GLU A   8     -18.983  16.526 141.160  1.00  0.00           H  
ATOM     60 2HB  GLU A   8     -19.849  16.996 139.705  1.00  0.00           H  
ATOM     61 1HG  GLU A   8     -21.290  15.019 139.909  1.00  0.00           H  
ATOM     62 2HG  GLU A   8     -20.410  14.520 141.352  1.00  0.00           H  
ATOM     63  N   MET A   9     -16.307  16.277 139.338  1.00  0.00           N  
ATOM     64  CA  MET A   9     -15.238  17.114 138.787  1.00  0.00           C  
ATOM     65  C   MET A   9     -14.441  16.417 137.675  1.00  0.00           C  
ATOM     66  O   MET A   9     -13.638  17.054 136.983  1.00  0.00           O  
ATOM     67  CB  MET A   9     -14.298  17.550 139.910  1.00  0.00           C  
ATOM     68  CG  MET A   9     -14.934  18.472 140.940  1.00  0.00           C  
ATOM     69  SD  MET A   9     -13.787  18.946 142.250  1.00  0.00           S  
ATOM     70  CE  MET A   9     -14.856  19.931 143.295  1.00  0.00           C  
ATOM     71  H   MET A   9     -16.127  15.733 140.170  1.00  0.00           H  
ATOM     72  HA  MET A   9     -15.689  17.998 138.336  1.00  0.00           H  
ATOM     73 1HB  MET A   9     -13.926  16.671 140.433  1.00  0.00           H  
ATOM     74 2HB  MET A   9     -13.438  18.067 139.484  1.00  0.00           H  
ATOM     75 1HG  MET A   9     -15.289  19.377 140.448  1.00  0.00           H  
ATOM     76 2HG  MET A   9     -15.790  17.974 141.396  1.00  0.00           H  
ATOM     77 1HE  MET A   9     -14.291  20.298 144.152  1.00  0.00           H  
ATOM     78 2HE  MET A   9     -15.243  20.778 142.726  1.00  0.00           H  
ATOM     79 3HE  MET A   9     -15.688  19.319 143.645  1.00  0.00           H  
ATOM     80  N   VAL A  10     -14.659  15.113 137.516  1.00  0.00           N  
ATOM     81  CA  VAL A  10     -14.018  14.347 136.451  1.00  0.00           C  
ATOM     82  C   VAL A  10     -14.446  14.972 135.129  1.00  0.00           C  
ATOM     83  O   VAL A  10     -15.630  15.292 134.922  1.00  0.00           O  
ATOM     84  CB  VAL A  10     -14.428  12.863 136.499  1.00  0.00           C  
ATOM     85  CG1 VAL A  10     -13.872  12.117 135.296  1.00  0.00           C  
ATOM     86  CG2 VAL A  10     -13.942  12.234 137.796  1.00  0.00           C  
ATOM     87  H   VAL A  10     -15.287  14.642 138.152  1.00  0.00           H  
ATOM     88  HA  VAL A  10     -12.937  14.406 136.585  1.00  0.00           H  
ATOM     89  HB  VAL A  10     -15.515  12.794 136.446  1.00  0.00           H  
ATOM     90 1HG1 VAL A  10     -14.172  11.070 135.346  1.00  0.00           H  
ATOM     91 2HG1 VAL A  10     -14.261  12.562 134.380  1.00  0.00           H  
ATOM     92 3HG1 VAL A  10     -12.784  12.183 135.298  1.00  0.00           H  
ATOM     93 1HG2 VAL A  10     -14.236  11.185 137.823  1.00  0.00           H  
ATOM     94 2HG2 VAL A  10     -12.856  12.308 137.852  1.00  0.00           H  
ATOM     95 3HG2 VAL A  10     -14.386  12.757 138.643  1.00  0.00           H  
ATOM     96  N   ASP A  11     -13.456  15.237 134.281  1.00  0.00           N  
ATOM     97  CA  ASP A  11     -13.670  15.762 132.929  1.00  0.00           C  
ATOM     98  C   ASP A  11     -14.228  17.184 132.880  1.00  0.00           C  
ATOM     99  O   ASP A  11     -14.819  17.582 131.889  1.00  0.00           O  
ATOM    100  CB  ASP A  11     -14.615  14.834 132.162  1.00  0.00           C  
ATOM    101  CG  ASP A  11     -14.023  13.452 131.921  1.00  0.00           C  
ATOM    102  OD1 ASP A  11     -12.825  13.318 132.002  1.00  0.00           O  
ATOM    103  OD2 ASP A  11     -14.775  12.544 131.659  1.00  0.00           O  
ATOM    104  H   ASP A  11     -12.513  15.063 134.598  1.00  0.00           H  
ATOM    105  HA  ASP A  11     -12.709  15.796 132.415  1.00  0.00           H  
ATOM    106 1HB  ASP A  11     -15.547  14.723 132.717  1.00  0.00           H  
ATOM    107 2HB  ASP A  11     -14.861  15.281 131.198  1.00  0.00           H  
ATOM    108  N   ASN A  12     -14.021  17.961 133.940  1.00  0.00           N  
ATOM    109  CA  ASN A  12     -14.416  19.357 133.887  1.00  0.00           C  
ATOM    110  C   ASN A  12     -13.454  20.277 133.092  1.00  0.00           C  
ATOM    111  O   ASN A  12     -13.728  21.461 132.991  1.00  0.00           O  
ATOM    112  CB  ASN A  12     -14.586  19.875 135.303  1.00  0.00           C  
ATOM    113  CG  ASN A  12     -13.294  19.891 136.072  1.00  0.00           C  
ATOM    114  OD1 ASN A  12     -12.222  19.632 135.514  1.00  0.00           O  
ATOM    115  ND2 ASN A  12     -13.375  20.191 137.343  1.00  0.00           N  
ATOM    116  H   ASN A  12     -13.595  17.602 134.782  1.00  0.00           H  
ATOM    117  HA  ASN A  12     -15.368  19.428 133.359  1.00  0.00           H  
ATOM    118 1HB  ASN A  12     -14.991  20.888 135.274  1.00  0.00           H  
ATOM    119 2HB  ASN A  12     -15.304  19.251 135.835  1.00  0.00           H  
ATOM    120 1HD2 ASN A  12     -12.547  20.217 137.905  1.00  0.00           H  
ATOM    121 2HD2 ASN A  12     -14.264  20.394 137.753  1.00  0.00           H  
ATOM    122  N   LEU A  13     -12.344  19.755 132.561  1.00  0.00           N  
ATOM    123  CA  LEU A  13     -11.439  20.594 131.715  1.00  0.00           C  
ATOM    124  C   LEU A  13     -11.613  20.253 130.251  1.00  0.00           C  
ATOM    125  O   LEU A  13     -11.942  19.115 129.926  1.00  0.00           O  
ATOM    126  CB  LEU A  13      -9.970  20.391 132.108  1.00  0.00           C  
ATOM    127  CG  LEU A  13      -9.619  20.726 133.563  1.00  0.00           C  
ATOM    128  CD1 LEU A  13      -8.155  20.393 133.822  1.00  0.00           C  
ATOM    129  CD2 LEU A  13      -9.900  22.197 133.828  1.00  0.00           C  
ATOM    130  H   LEU A  13     -12.106  18.788 132.726  1.00  0.00           H  
ATOM    131  HA  LEU A  13     -11.694  21.642 131.870  1.00  0.00           H  
ATOM    132 1HB  LEU A  13      -9.705  19.349 131.935  1.00  0.00           H  
ATOM    133 2HB  LEU A  13      -9.349  21.014 131.465  1.00  0.00           H  
ATOM    134  HG  LEU A  13     -10.223  20.114 134.234  1.00  0.00           H  
ATOM    135 1HD1 LEU A  13      -7.906  20.631 134.856  1.00  0.00           H  
ATOM    136 2HD1 LEU A  13      -7.986  19.331 133.644  1.00  0.00           H  
ATOM    137 3HD1 LEU A  13      -7.526  20.979 133.153  1.00  0.00           H  
ATOM    138 1HD2 LEU A  13      -9.651  22.435 134.863  1.00  0.00           H  
ATOM    139 2HD2 LEU A  13      -9.296  22.810 133.159  1.00  0.00           H  
ATOM    140 3HD2 LEU A  13     -10.957  22.403 133.653  1.00  0.00           H  
ATOM    141  N   ARG A  14     -11.414  21.251 129.390  1.00  0.00           N  
ATOM    142  CA  ARG A  14     -11.380  21.075 127.945  1.00  0.00           C  
ATOM    143  C   ARG A  14     -10.061  21.661 127.486  1.00  0.00           C  
ATOM    144  O   ARG A  14      -9.370  22.371 128.233  1.00  0.00           O  
ATOM    145  CB  ARG A  14     -12.544  21.772 127.255  1.00  0.00           C  
ATOM    146  CG  ARG A  14     -13.919  21.251 127.639  1.00  0.00           C  
ATOM    147  CD  ARG A  14     -14.158  19.885 127.106  1.00  0.00           C  
ATOM    148  NE  ARG A  14     -15.509  19.424 127.381  1.00  0.00           N  
ATOM    149  CZ  ARG A  14     -15.884  18.777 128.502  1.00  0.00           C  
ATOM    150  NH1 ARG A  14     -14.999  18.523 129.441  1.00  0.00           N  
ATOM    151  NH2 ARG A  14     -17.140  18.398 128.658  1.00  0.00           N  
ATOM    152  H   ARG A  14     -11.281  22.175 129.776  1.00  0.00           H  
ATOM    153  HA  ARG A  14     -11.450  20.009 127.724  1.00  0.00           H  
ATOM    154 1HB  ARG A  14     -12.518  22.836 127.485  1.00  0.00           H  
ATOM    155 2HB  ARG A  14     -12.441  21.667 126.175  1.00  0.00           H  
ATOM    156 1HG  ARG A  14     -14.005  21.214 128.725  1.00  0.00           H  
ATOM    157 2HG  ARG A  14     -14.685  21.915 127.237  1.00  0.00           H  
ATOM    158 1HD  ARG A  14     -14.011  19.885 126.026  1.00  0.00           H  
ATOM    159 2HD  ARG A  14     -13.460  19.188 127.566  1.00  0.00           H  
ATOM    160  HE  ARG A  14     -16.218  19.601 126.682  1.00  0.00           H  
ATOM    161 1HH1 ARG A  14     -14.039  18.813 129.322  1.00  0.00           H  
ATOM    162 2HH1 ARG A  14     -15.279  18.039 130.281  1.00  0.00           H  
ATOM    163 1HH2 ARG A  14     -17.820  18.593 127.936  1.00  0.00           H  
ATOM    164 2HH2 ARG A  14     -17.420  17.914 129.498  1.00  0.00           H  
ATOM    165  N   GLY A  15      -9.688  21.377 126.252  1.00  0.00           N  
ATOM    166  CA  GLY A  15      -8.495  21.993 125.717  1.00  0.00           C  
ATOM    167  C   GLY A  15      -7.418  20.973 125.503  1.00  0.00           C  
ATOM    168  O   GLY A  15      -7.663  19.771 125.566  1.00  0.00           O  
ATOM    169  H   GLY A  15     -10.215  20.740 125.672  1.00  0.00           H  
ATOM    170 1HA  GLY A  15      -8.732  22.486 124.774  1.00  0.00           H  
ATOM    171 2HA  GLY A  15      -8.145  22.763 126.403  1.00  0.00           H  
ATOM    172  N   LYS A  16      -6.224  21.472 125.218  1.00  0.00           N  
ATOM    173  CA  LYS A  16      -5.055  20.659 124.950  1.00  0.00           C  
ATOM    174  C   LYS A  16      -3.853  21.415 125.526  1.00  0.00           C  
ATOM    175  O   LYS A  16      -3.983  22.565 125.974  1.00  0.00           O  
ATOM    176  CB  LYS A  16      -4.886  20.394 123.453  1.00  0.00           C  
ATOM    177  CG  LYS A  16      -4.645  21.644 122.617  1.00  0.00           C  
ATOM    178  CD  LYS A  16      -4.526  21.305 121.138  1.00  0.00           C  
ATOM    179  CE  LYS A  16      -4.235  22.546 120.307  1.00  0.00           C  
ATOM    180  NZ  LYS A  16      -4.120  22.230 118.857  1.00  0.00           N  
ATOM    181  H   LYS A  16      -6.140  22.478 125.190  1.00  0.00           H  
ATOM    182  HA  LYS A  16      -5.179  19.699 125.452  1.00  0.00           H  
ATOM    183 1HB  LYS A  16      -4.045  19.719 123.296  1.00  0.00           H  
ATOM    184 2HB  LYS A  16      -5.779  19.901 123.068  1.00  0.00           H  
ATOM    185 1HG  LYS A  16      -5.473  22.341 122.756  1.00  0.00           H  
ATOM    186 2HG  LYS A  16      -3.726  22.129 122.944  1.00  0.00           H  
ATOM    187 1HD  LYS A  16      -3.721  20.584 120.994  1.00  0.00           H  
ATOM    188 2HD  LYS A  16      -5.458  20.858 120.792  1.00  0.00           H  
ATOM    189 1HE  LYS A  16      -5.035  23.272 120.445  1.00  0.00           H  
ATOM    190 2HE  LYS A  16      -3.302  22.998 120.642  1.00  0.00           H  
ATOM    191 1HZ  LYS A  16      -3.927  23.077 118.342  1.00  0.00           H  
ATOM    192 2HZ  LYS A  16      -3.368  21.570 118.714  1.00  0.00           H  
ATOM    193 3HZ  LYS A  16      -4.987  21.827 118.530  1.00  0.00           H  
ATOM    194  N   SER A  17      -2.696  20.768 125.503  1.00  0.00           N  
ATOM    195  CA  SER A  17      -1.456  21.330 126.006  1.00  0.00           C  
ATOM    196  C   SER A  17      -1.062  22.608 125.274  1.00  0.00           C  
ATOM    197  O   SER A  17      -0.514  23.545 125.869  1.00  0.00           O  
ATOM    198  CB  SER A  17      -0.344  20.307 125.883  1.00  0.00           C  
ATOM    199  OG  SER A  17      -0.576  19.209 126.721  1.00  0.00           O  
ATOM    200  H   SER A  17      -2.691  19.837 125.113  1.00  0.00           H  
ATOM    201  HA  SER A  17      -1.592  21.582 127.059  1.00  0.00           H  
ATOM    202 1HB  SER A  17      -0.273  19.970 124.849  1.00  0.00           H  
ATOM    203 2HB  SER A  17       0.607  20.771 126.142  1.00  0.00           H  
ATOM    204  HG  SER A  17       0.275  18.779 126.837  1.00  0.00           H  
ATOM    205  N   GLY A  18      -1.299  22.597 123.961  1.00  0.00           N  
ATOM    206  CA  GLY A  18      -0.692  23.537 123.047  1.00  0.00           C  
ATOM    207  C   GLY A  18      -1.136  24.929 123.366  1.00  0.00           C  
ATOM    208  O   GLY A  18      -0.347  25.876 123.284  1.00  0.00           O  
ATOM    209  H   GLY A  18      -1.932  21.898 123.599  1.00  0.00           H  
ATOM    210 1HA  GLY A  18       0.393  23.463 123.116  1.00  0.00           H  
ATOM    211 2HA  GLY A  18      -0.967  23.279 122.025  1.00  0.00           H  
ATOM    212  N   GLN A  19      -2.408  25.064 123.726  1.00  0.00           N  
ATOM    213  CA  GLN A  19      -2.957  26.386 123.962  1.00  0.00           C  
ATOM    214  C   GLN A  19      -3.662  26.526 125.314  1.00  0.00           C  
ATOM    215  O   GLN A  19      -4.189  27.596 125.627  1.00  0.00           O  
ATOM    216  CB  GLN A  19      -3.930  26.745 122.836  1.00  0.00           C  
ATOM    217  CG  GLN A  19      -3.294  26.805 121.458  1.00  0.00           C  
ATOM    218  CD  GLN A  19      -2.263  27.912 121.345  1.00  0.00           C  
ATOM    219  OE1 GLN A  19      -2.533  29.068 121.682  1.00  0.00           O  
ATOM    220  NE2 GLN A  19      -1.072  27.564 120.869  1.00  0.00           N  
ATOM    221  H   GLN A  19      -3.004  24.256 123.839  1.00  0.00           H  
ATOM    222  HA  GLN A  19      -2.138  27.105 123.968  1.00  0.00           H  
ATOM    223 1HB  GLN A  19      -4.735  26.010 122.803  1.00  0.00           H  
ATOM    224 2HB  GLN A  19      -4.382  27.716 123.041  1.00  0.00           H  
ATOM    225 1HG  GLN A  19      -2.799  25.855 121.256  1.00  0.00           H  
ATOM    226 2HG  GLN A  19      -4.072  26.986 120.717  1.00  0.00           H  
ATOM    227 1HE2 GLN A  19      -0.351  28.251 120.772  1.00  0.00           H  
ATOM    228 2HE2 GLN A  19      -0.896  26.615 120.608  1.00  0.00           H  
ATOM    229  N   GLY A  20      -3.628  25.459 126.119  1.00  0.00           N  
ATOM    230  CA  GLY A  20      -4.229  25.482 127.469  1.00  0.00           C  
ATOM    231  C   GLY A  20      -5.396  24.543 127.813  1.00  0.00           C  
ATOM    232  O   GLY A  20      -6.256  24.246 126.971  1.00  0.00           O  
ATOM    233  H   GLY A  20      -3.179  24.614 125.795  1.00  0.00           H  
ATOM    234 1HA  GLY A  20      -3.463  25.259 128.212  1.00  0.00           H  
ATOM    235 2HA  GLY A  20      -4.603  26.482 127.683  1.00  0.00           H  
ATOM    236  N   TYR A  21      -5.416  24.089 129.073  1.00  0.00           N  
ATOM    237  CA  TYR A  21      -6.558  23.377 129.627  1.00  0.00           C  
ATOM    238  C   TYR A  21      -7.344  24.422 130.399  1.00  0.00           C  
ATOM    239  O   TYR A  21      -6.763  25.220 131.130  1.00  0.00           O  
ATOM    240  CB  TYR A  21      -6.133  22.211 130.522  1.00  0.00           C  
ATOM    241  CG  TYR A  21      -5.467  21.078 129.774  1.00  0.00           C  
ATOM    242  CD1 TYR A  21      -4.195  21.247 129.247  1.00  0.00           C  
ATOM    243  CD2 TYR A  21      -6.129  19.869 129.614  1.00  0.00           C  
ATOM    244  CE1 TYR A  21      -3.587  20.212 128.564  1.00  0.00           C  
ATOM    245  CE2 TYR A  21      -5.521  18.834 128.930  1.00  0.00           C  
ATOM    246  CZ  TYR A  21      -4.255  19.003 128.407  1.00  0.00           C  
ATOM    247  OH  TYR A  21      -3.650  17.972 127.726  1.00  0.00           O  
ATOM    248  H   TYR A  21      -4.607  24.249 129.655  1.00  0.00           H  
ATOM    249  HA  TYR A  21      -7.144  22.969 128.803  1.00  0.00           H  
ATOM    250 1HB  TYR A  21      -5.439  22.570 131.284  1.00  0.00           H  
ATOM    251 2HB  TYR A  21      -7.006  21.812 131.038  1.00  0.00           H  
ATOM    252  HD1 TYR A  21      -3.675  22.197 129.373  1.00  0.00           H  
ATOM    253  HD2 TYR A  21      -7.129  19.736 130.027  1.00  0.00           H  
ATOM    254  HE1 TYR A  21      -2.588  20.345 128.150  1.00  0.00           H  
ATOM    255  HE2 TYR A  21      -6.041  17.884 128.804  1.00  0.00           H  
ATOM    256  HH  TYR A  21      -2.780  18.252 127.430  1.00  0.00           H  
ATOM    257  N   TYR A  22      -8.652  24.453 130.189  1.00  0.00           N  
ATOM    258  CA  TYR A  22      -9.462  25.478 130.781  1.00  0.00           C  
ATOM    259  C   TYR A  22     -10.747  24.916 131.385  1.00  0.00           C  
ATOM    260  O   TYR A  22     -11.266  23.853 130.965  1.00  0.00           O  
ATOM    261  CB  TYR A  22      -9.784  26.551 129.738  1.00  0.00           C  
ATOM    262  CG  TYR A  22     -10.645  26.054 128.598  1.00  0.00           C  
ATOM    263  CD1 TYR A  22     -12.027  26.136 128.685  1.00  0.00           C  
ATOM    264  CD2 TYR A  22     -10.053  25.517 127.464  1.00  0.00           C  
ATOM    265  CE1 TYR A  22     -12.813  25.682 127.644  1.00  0.00           C  
ATOM    266  CE2 TYR A  22     -10.839  25.064 126.423  1.00  0.00           C  
ATOM    267  CZ  TYR A  22     -12.214  25.145 126.510  1.00  0.00           C  
ATOM    268  OH  TYR A  22     -12.997  24.693 125.473  1.00  0.00           O  
ATOM    269  H   TYR A  22      -9.091  23.753 129.608  1.00  0.00           H  
ATOM    270  HA  TYR A  22      -8.901  25.934 131.597  1.00  0.00           H  
ATOM    271 1HB  TYR A  22     -10.302  27.382 130.219  1.00  0.00           H  
ATOM    272 2HB  TYR A  22      -8.857  26.941 129.319  1.00  0.00           H  
ATOM    273  HD1 TYR A  22     -12.493  26.558 129.576  1.00  0.00           H  
ATOM    274  HD2 TYR A  22      -8.967  25.452 127.396  1.00  0.00           H  
ATOM    275  HE1 TYR A  22     -13.899  25.746 127.713  1.00  0.00           H  
ATOM    276  HE2 TYR A  22     -10.373  24.641 125.533  1.00  0.00           H  
ATOM    277  HH  TYR A  22     -13.923  24.822 125.693  1.00  0.00           H  
ATOM    278  N   VAL A  23     -11.217  25.663 132.382  1.00  0.00           N  
ATOM    279  CA  VAL A  23     -12.350  25.349 133.203  1.00  0.00           C  
ATOM    280  C   VAL A  23     -13.436  26.395 132.950  1.00  0.00           C  
ATOM    281  O   VAL A  23     -13.186  27.598 133.006  1.00  0.00           O  
ATOM    282  CB  VAL A  23     -11.954  25.333 134.691  1.00  0.00           C  
ATOM    283  CG1 VAL A  23     -11.367  26.676 135.101  1.00  0.00           C  
ATOM    284  CG2 VAL A  23     -13.166  24.992 135.546  1.00  0.00           C  
ATOM    285  H   VAL A  23     -10.710  26.520 132.550  1.00  0.00           H  
ATOM    286  HA  VAL A  23     -12.711  24.357 132.929  1.00  0.00           H  
ATOM    287  HB  VAL A  23     -11.178  24.583 134.844  1.00  0.00           H  
ATOM    288 1HG1 VAL A  23     -11.092  26.647 136.155  1.00  0.00           H  
ATOM    289 2HG1 VAL A  23     -10.480  26.883 134.501  1.00  0.00           H  
ATOM    290 3HG1 VAL A  23     -12.106  27.460 134.940  1.00  0.00           H  
ATOM    291 1HG2 VAL A  23     -12.878  24.982 136.597  1.00  0.00           H  
ATOM    292 2HG2 VAL A  23     -13.944  25.739 135.389  1.00  0.00           H  
ATOM    293 3HG2 VAL A  23     -13.544  24.009 135.264  1.00  0.00           H  
ATOM    294  N   GLU A  24     -14.658  25.940 132.698  1.00  0.00           N  
ATOM    295  CA  GLU A  24     -15.799  26.856 132.585  1.00  0.00           C  
ATOM    296  C   GLU A  24     -16.207  27.391 133.970  1.00  0.00           C  
ATOM    297  O   GLU A  24     -16.257  26.629 134.965  1.00  0.00           O  
ATOM    298  CB  GLU A  24     -16.986  26.152 131.923  1.00  0.00           C  
ATOM    299  CG  GLU A  24     -18.187  27.052 131.667  1.00  0.00           C  
ATOM    300  CD  GLU A  24     -19.308  26.343 130.959  1.00  0.00           C  
ATOM    301  OE1 GLU A  24     -19.153  25.186 130.651  1.00  0.00           O  
ATOM    302  OE2 GLU A  24     -20.321  26.960 130.726  1.00  0.00           O  
ATOM    303  H   GLU A  24     -14.810  24.948 132.581  1.00  0.00           H  
ATOM    304  HA  GLU A  24     -15.504  27.702 131.963  1.00  0.00           H  
ATOM    305 1HB  GLU A  24     -16.673  25.732 130.967  1.00  0.00           H  
ATOM    306 2HB  GLU A  24     -17.315  25.325 132.552  1.00  0.00           H  
ATOM    307 1HG  GLU A  24     -18.556  27.428 132.621  1.00  0.00           H  
ATOM    308 2HG  GLU A  24     -17.868  27.905 131.070  1.00  0.00           H  
ATOM    309  N   MET A  25     -16.491  28.691 134.034  1.00  0.00           N  
ATOM    310  CA  MET A  25     -16.904  29.338 135.267  1.00  0.00           C  
ATOM    311  C   MET A  25     -18.030  30.321 135.012  1.00  0.00           C  
ATOM    312  O   MET A  25     -18.061  30.986 133.970  1.00  0.00           O  
ATOM    313  CB  MET A  25     -15.716  30.043 135.919  1.00  0.00           C  
ATOM    314  CG  MET A  25     -16.039  30.732 137.238  1.00  0.00           C  
ATOM    315  SD  MET A  25     -14.601  31.532 137.975  1.00  0.00           S  
ATOM    316  CE  MET A  25     -13.652  30.107 138.498  1.00  0.00           C  
ATOM    317  H   MET A  25     -16.415  29.242 133.191  1.00  0.00           H  
ATOM    318  HA  MET A  25     -17.276  28.575 135.950  1.00  0.00           H  
ATOM    319 1HB  MET A  25     -14.922  29.321 136.105  1.00  0.00           H  
ATOM    320 2HB  MET A  25     -15.321  30.797 135.237  1.00  0.00           H  
ATOM    321 1HG  MET A  25     -16.808  31.486 137.075  1.00  0.00           H  
ATOM    322 2HG  MET A  25     -16.426  29.999 137.946  1.00  0.00           H  
ATOM    323 1HE  MET A  25     -12.729  30.439 138.974  1.00  0.00           H  
ATOM    324 2HE  MET A  25     -14.236  29.521 139.208  1.00  0.00           H  
ATOM    325 3HE  MET A  25     -13.411  29.492 137.631  1.00  0.00           H  
ATOM    326  N   THR A  26     -18.930  30.446 135.985  1.00  0.00           N  
ATOM    327  CA  THR A  26     -20.004  31.428 135.901  1.00  0.00           C  
ATOM    328  C   THR A  26     -19.706  32.522 136.895  1.00  0.00           C  
ATOM    329  O   THR A  26     -19.477  32.235 138.068  1.00  0.00           O  
ATOM    330  CB  THR A  26     -21.385  30.809 136.186  1.00  0.00           C  
ATOM    331  OG1 THR A  26     -21.387  30.221 137.494  1.00  0.00           O  
ATOM    332  CG2 THR A  26     -21.714  29.741 135.154  1.00  0.00           C  
ATOM    333  H   THR A  26     -18.870  29.850 136.799  1.00  0.00           H  
ATOM    334  HA  THR A  26     -20.024  31.833 134.889  1.00  0.00           H  
ATOM    335  HB  THR A  26     -22.147  31.587 136.152  1.00  0.00           H  
ATOM    336  HG1 THR A  26     -20.714  29.537 137.538  1.00  0.00           H  
ATOM    337 1HG2 THR A  26     -22.693  29.315 135.372  1.00  0.00           H  
ATOM    338 2HG2 THR A  26     -21.725  30.187 134.160  1.00  0.00           H  
ATOM    339 3HG2 THR A  26     -20.961  28.955 135.191  1.00  0.00           H  
ATOM    340  N   VAL A  27     -19.683  33.771 136.435  1.00  0.00           N  
ATOM    341  CA  VAL A  27     -19.258  34.891 137.282  1.00  0.00           C  
ATOM    342  C   VAL A  27     -20.357  35.955 137.329  1.00  0.00           C  
ATOM    343  O   VAL A  27     -20.925  36.298 136.297  1.00  0.00           O  
ATOM    344  CB  VAL A  27     -17.956  35.515 136.746  1.00  0.00           C  
ATOM    345  CG1 VAL A  27     -17.548  36.709 137.597  1.00  0.00           C  
ATOM    346  CG2 VAL A  27     -16.852  34.469 136.721  1.00  0.00           C  
ATOM    347  H   VAL A  27     -19.964  33.954 135.482  1.00  0.00           H  
ATOM    348  HA  VAL A  27     -19.073  34.513 138.288  1.00  0.00           H  
ATOM    349  HB  VAL A  27     -18.130  35.885 135.736  1.00  0.00           H  
ATOM    350 1HG1 VAL A  27     -16.626  37.138 137.203  1.00  0.00           H  
ATOM    351 2HG1 VAL A  27     -18.337  37.460 137.571  1.00  0.00           H  
ATOM    352 3HG1 VAL A  27     -17.387  36.385 138.625  1.00  0.00           H  
ATOM    353 1HG2 VAL A  27     -15.935  34.917 136.340  1.00  0.00           H  
ATOM    354 2HG2 VAL A  27     -16.682  34.095 137.731  1.00  0.00           H  
ATOM    355 3HG2 VAL A  27     -17.148  33.643 136.074  1.00  0.00           H  
ATOM    356  N   GLY A  28     -20.659  36.448 138.535  1.00  0.00           N  
ATOM    357  CA  GLY A  28     -21.600  37.560 138.757  1.00  0.00           C  
ATOM    358  C   GLY A  28     -23.074  37.192 138.717  1.00  0.00           C  
ATOM    359  O   GLY A  28     -23.427  36.005 138.646  1.00  0.00           O  
ATOM    360  H   GLY A  28     -20.206  36.021 139.330  1.00  0.00           H  
ATOM    361 1HA  GLY A  28     -21.404  38.014 139.729  1.00  0.00           H  
ATOM    362 2HA  GLY A  28     -21.437  38.330 138.004  1.00  0.00           H  
ATOM    363  N   SER A  29     -23.918  38.229 138.759  1.00  0.00           N  
ATOM    364  CA  SER A  29     -25.374  38.102 138.887  1.00  0.00           C  
ATOM    365  C   SER A  29     -26.066  39.087 137.936  1.00  0.00           C  
ATOM    366  O   SER A  29     -25.929  40.299 138.096  1.00  0.00           O  
ATOM    367  CB  SER A  29     -25.807  38.362 140.317  1.00  0.00           C  
ATOM    368  OG  SER A  29     -27.201  38.291 140.440  1.00  0.00           O  
ATOM    369  H   SER A  29     -23.508  39.150 138.697  1.00  0.00           H  
ATOM    370  HA  SER A  29     -25.658  37.084 138.617  1.00  0.00           H  
ATOM    371 1HB  SER A  29     -25.342  37.630 140.976  1.00  0.00           H  
ATOM    372 2HB  SER A  29     -25.462  39.348 140.627  1.00  0.00           H  
ATOM    373  HG  SER A  29     -27.370  37.841 141.272  1.00  0.00           H  
ATOM    374  N   PRO A  30     -26.783  38.576 136.923  1.00  0.00           N  
ATOM    375  CA  PRO A  30     -26.928  37.160 136.607  1.00  0.00           C  
ATOM    376  C   PRO A  30     -25.600  36.627 136.046  1.00  0.00           C  
ATOM    377  O   PRO A  30     -24.740  37.430 135.664  1.00  0.00           O  
ATOM    378  CB  PRO A  30     -28.046  37.145 135.559  1.00  0.00           C  
ATOM    379  CG  PRO A  30     -27.942  38.475 134.895  1.00  0.00           C  
ATOM    380  CD  PRO A  30     -27.530  39.413 135.998  1.00  0.00           C  
ATOM    381  HA  PRO A  30     -27.234  36.617 137.513  1.00  0.00           H  
ATOM    382 1HB  PRO A  30     -27.896  36.307 134.862  1.00  0.00           H  
ATOM    383 2HB  PRO A  30     -29.018  36.986 136.049  1.00  0.00           H  
ATOM    384 1HG  PRO A  30     -27.208  38.435 134.076  1.00  0.00           H  
ATOM    385 2HG  PRO A  30     -28.907  38.750 134.443  1.00  0.00           H  
ATOM    386 1HD  PRO A  30     -26.887  40.204 135.585  1.00  0.00           H  
ATOM    387 2HD  PRO A  30     -28.427  39.846 136.465  1.00  0.00           H  
ATOM    388  N   PRO A  31     -25.425  35.291 136.009  1.00  0.00           N  
ATOM    389  CA  PRO A  31     -24.106  34.727 135.710  1.00  0.00           C  
ATOM    390  C   PRO A  31     -23.620  35.031 134.292  1.00  0.00           C  
ATOM    391  O   PRO A  31     -24.384  34.869 133.332  1.00  0.00           O  
ATOM    392  CB  PRO A  31     -24.338  33.225 135.905  1.00  0.00           C  
ATOM    393  CG  PRO A  31     -25.532  33.153 136.795  1.00  0.00           C  
ATOM    394  CD  PRO A  31     -26.385  34.319 136.372  1.00  0.00           C  
ATOM    395  HA  PRO A  31     -23.374  35.115 136.434  1.00  0.00           H  
ATOM    396 1HB  PRO A  31     -24.501  32.740 134.932  1.00  0.00           H  
ATOM    397 2HB  PRO A  31     -23.445  32.761 136.350  1.00  0.00           H  
ATOM    398 1HG  PRO A  31     -26.042  32.186 136.668  1.00  0.00           H  
ATOM    399 2HG  PRO A  31     -25.224  33.213 137.849  1.00  0.00           H  
ATOM    400 1HD  PRO A  31     -27.020  34.021 135.524  1.00  0.00           H  
ATOM    401 2HD  PRO A  31     -27.002  34.649 137.221  1.00  0.00           H  
ATOM    402  N   GLN A  32     -22.368  35.473 134.163  1.00  0.00           N  
ATOM    403  CA  GLN A  32     -21.705  35.495 132.871  1.00  0.00           C  
ATOM    404  C   GLN A  32     -20.759  34.297 132.774  1.00  0.00           C  
ATOM    405  O   GLN A  32     -19.951  34.072 133.675  1.00  0.00           O  
ATOM    406  CB  GLN A  32     -20.939  36.806 132.672  1.00  0.00           C  
ATOM    407  CG  GLN A  32     -21.822  38.041 132.620  1.00  0.00           C  
ATOM    408  CD  GLN A  32     -21.023  39.316 132.428  1.00  0.00           C  
ATOM    409  OE1 GLN A  32     -19.996  39.324 131.744  1.00  0.00           O  
ATOM    410  NE2 GLN A  32     -21.491  40.403 133.031  1.00  0.00           N  
ATOM    411  H   GLN A  32     -21.869  35.799 134.978  1.00  0.00           H  
ATOM    412  HA  GLN A  32     -22.463  35.417 132.092  1.00  0.00           H  
ATOM    413 1HB  GLN A  32     -20.225  36.937 133.484  1.00  0.00           H  
ATOM    414 2HB  GLN A  32     -20.372  36.758 131.742  1.00  0.00           H  
ATOM    415 1HG  GLN A  32     -22.516  37.944 131.785  1.00  0.00           H  
ATOM    416 2HG  GLN A  32     -22.373  38.120 133.557  1.00  0.00           H  
ATOM    417 1HE2 GLN A  32     -21.006  41.274 132.941  1.00  0.00           H  
ATOM    418 2HE2 GLN A  32     -22.328  40.351 133.576  1.00  0.00           H  
ATOM    419  N   THR A  33     -20.840  33.543 131.682  1.00  0.00           N  
ATOM    420  CA  THR A  33     -20.027  32.338 131.522  1.00  0.00           C  
ATOM    421  C   THR A  33     -18.699  32.637 130.833  1.00  0.00           C  
ATOM    422  O   THR A  33     -18.678  33.223 129.749  1.00  0.00           O  
ATOM    423  CB  THR A  33     -20.787  31.263 130.724  1.00  0.00           C  
ATOM    424  OG1 THR A  33     -21.980  30.895 131.429  1.00  0.00           O  
ATOM    425  CG2 THR A  33     -19.918  30.030 130.528  1.00  0.00           C  
ATOM    426  H   THR A  33     -21.478  33.808 130.945  1.00  0.00           H  
ATOM    427  HA  THR A  33     -19.802  31.938 132.511  1.00  0.00           H  
ATOM    428  HB  THR A  33     -21.067  31.662 129.749  1.00  0.00           H  
ATOM    429  HG1 THR A  33     -22.110  29.946 131.364  1.00  0.00           H  
ATOM    430 1HG2 THR A  33     -20.472  29.281 129.962  1.00  0.00           H  
ATOM    431 2HG2 THR A  33     -19.016  30.304 129.982  1.00  0.00           H  
ATOM    432 3HG2 THR A  33     -19.644  29.620 131.499  1.00  0.00           H  
ATOM    433  N   LEU A  34     -17.605  32.215 131.466  1.00  0.00           N  
ATOM    434  CA  LEU A  34     -16.272  32.382 130.914  1.00  0.00           C  
ATOM    435  C   LEU A  34     -15.505  31.062 130.853  1.00  0.00           C  
ATOM    436  O   LEU A  34     -15.924  30.059 131.435  1.00  0.00           O  
ATOM    437  CB  LEU A  34     -15.486  33.397 131.753  1.00  0.00           C  
ATOM    438  CG  LEU A  34     -16.100  34.799 131.849  1.00  0.00           C  
ATOM    439  CD1 LEU A  34     -15.314  35.631 132.853  1.00  0.00           C  
ATOM    440  CD2 LEU A  34     -16.094  35.451 130.474  1.00  0.00           C  
ATOM    441  H   LEU A  34     -17.713  31.763 132.363  1.00  0.00           H  
ATOM    442  HA  LEU A  34     -16.364  32.760 129.896  1.00  0.00           H  
ATOM    443 1HB  LEU A  34     -15.387  33.009 132.766  1.00  0.00           H  
ATOM    444 2HB  LEU A  34     -14.488  33.501 131.328  1.00  0.00           H  
ATOM    445  HG  LEU A  34     -17.126  34.723 132.210  1.00  0.00           H  
ATOM    446 1HD1 LEU A  34     -15.751  36.628 132.921  1.00  0.00           H  
ATOM    447 2HD1 LEU A  34     -15.351  35.152 133.831  1.00  0.00           H  
ATOM    448 3HD1 LEU A  34     -14.278  35.711 132.526  1.00  0.00           H  
ATOM    449 1HD2 LEU A  34     -16.532  36.448 130.542  1.00  0.00           H  
ATOM    450 2HD2 LEU A  34     -15.069  35.529 130.113  1.00  0.00           H  
ATOM    451 3HD2 LEU A  34     -16.678  34.845 129.781  1.00  0.00           H  
ATOM    452  N   ASN A  35     -14.383  31.079 130.139  1.00  0.00           N  
ATOM    453  CA  ASN A  35     -13.558  29.896 129.943  1.00  0.00           C  
ATOM    454  C   ASN A  35     -12.203  30.229 130.505  1.00  0.00           C  
ATOM    455  O   ASN A  35     -11.551  31.163 130.036  1.00  0.00           O  
ATOM    456  CB  ASN A  35     -13.474  29.490 128.483  1.00  0.00           C  
ATOM    457  CG  ASN A  35     -14.800  29.050 127.928  1.00  0.00           C  
ATOM    458  OD1 ASN A  35     -15.414  28.102 128.431  1.00  0.00           O  
ATOM    459  ND2 ASN A  35     -15.254  29.721 126.900  1.00  0.00           N  
ATOM    460  H   ASN A  35     -14.099  31.952 129.719  1.00  0.00           H  
ATOM    461  HA  ASN A  35     -14.005  29.067 130.494  1.00  0.00           H  
ATOM    462 1HB  ASN A  35     -13.106  30.330 127.892  1.00  0.00           H  
ATOM    463 2HB  ASN A  35     -12.759  28.674 128.373  1.00  0.00           H  
ATOM    464 1HD2 ASN A  35     -16.132  29.474 126.490  1.00  0.00           H  
ATOM    465 2HD2 ASN A  35     -14.724  30.482 126.526  1.00  0.00           H  
ATOM    466  N   ILE A  36     -11.774  29.464 131.502  1.00  0.00           N  
ATOM    467  CA  ILE A  36     -10.659  29.892 132.339  1.00  0.00           C  
ATOM    468  C   ILE A  36      -9.432  28.979 132.308  1.00  0.00           C  
ATOM    469  O   ILE A  36      -9.491  27.823 132.715  1.00  0.00           O  
ATOM    470  CB  ILE A  36     -11.131  30.030 133.798  1.00  0.00           C  
ATOM    471  CG1 ILE A  36     -12.320  30.990 133.886  1.00  0.00           C  
ATOM    472  CG2 ILE A  36      -9.990  30.509 134.683  1.00  0.00           C  
ATOM    473  CD1 ILE A  36     -12.000  32.401 133.447  1.00  0.00           C  
ATOM    474  H   ILE A  36     -12.218  28.576 131.690  1.00  0.00           H  
ATOM    475  HA  ILE A  36     -10.313  30.862 131.984  1.00  0.00           H  
ATOM    476  HB  ILE A  36     -11.478  29.064 134.161  1.00  0.00           H  
ATOM    477 1HG1 ILE A  36     -13.135  30.617 133.267  1.00  0.00           H  
ATOM    478 2HG1 ILE A  36     -12.682  31.028 134.914  1.00  0.00           H  
ATOM    479 1HG2 ILE A  36     -10.340  30.602 135.710  1.00  0.00           H  
ATOM    480 2HG2 ILE A  36      -9.172  29.790 134.642  1.00  0.00           H  
ATOM    481 3HG2 ILE A  36      -9.638  31.479 134.330  1.00  0.00           H  
ATOM    482 1HD1 ILE A  36     -12.891  33.022 133.538  1.00  0.00           H  
ATOM    483 2HD1 ILE A  36     -11.208  32.808 134.078  1.00  0.00           H  
ATOM    484 3HD1 ILE A  36     -11.669  32.393 132.409  1.00  0.00           H  
ATOM    485  N   LEU A  37      -8.293  29.515 131.881  1.00  0.00           N  
ATOM    486  CA  LEU A  37      -7.064  28.732 131.810  1.00  0.00           C  
ATOM    487  C   LEU A  37      -6.663  28.250 133.208  1.00  0.00           C  
ATOM    488  O   LEU A  37      -6.612  29.033 134.134  1.00  0.00           O  
ATOM    489  CB  LEU A  37      -5.933  29.567 131.196  1.00  0.00           C  
ATOM    490  CG  LEU A  37      -4.610  28.826 130.964  1.00  0.00           C  
ATOM    491  CD1 LEU A  37      -4.806  27.759 129.896  1.00  0.00           C  
ATOM    492  CD2 LEU A  37      -3.536  29.822 130.552  1.00  0.00           C  
ATOM    493  H   LEU A  37      -8.275  30.485 131.599  1.00  0.00           H  
ATOM    494  HA  LEU A  37      -7.243  27.865 131.174  1.00  0.00           H  
ATOM    495 1HB  LEU A  37      -6.269  29.954 130.236  1.00  0.00           H  
ATOM    496 2HB  LEU A  37      -5.729  30.412 131.853  1.00  0.00           H  
ATOM    497  HG  LEU A  37      -4.307  28.325 131.884  1.00  0.00           H  
ATOM    498 1HD1 LEU A  37      -3.866  27.232 129.731  1.00  0.00           H  
ATOM    499 2HD1 LEU A  37      -5.565  27.049 130.225  1.00  0.00           H  
ATOM    500 3HD1 LEU A  37      -5.126  28.229 128.966  1.00  0.00           H  
ATOM    501 1HD2 LEU A  37      -2.595  29.295 130.387  1.00  0.00           H  
ATOM    502 2HD2 LEU A  37      -3.838  30.322 129.631  1.00  0.00           H  
ATOM    503 3HD2 LEU A  37      -3.404  30.562 131.341  1.00  0.00           H  
ATOM    504  N   VAL A  38      -6.328  26.974 133.347  1.00  0.00           N  
ATOM    505  CA  VAL A  38      -5.759  26.477 134.601  1.00  0.00           C  
ATOM    506  C   VAL A  38      -4.229  26.666 134.646  1.00  0.00           C  
ATOM    507  O   VAL A  38      -3.500  26.037 133.885  1.00  0.00           O  
ATOM    508  CB  VAL A  38      -6.096  24.985 134.777  1.00  0.00           C  
ATOM    509  CG1 VAL A  38      -5.465  24.443 136.051  1.00  0.00           C  
ATOM    510  CG2 VAL A  38      -7.605  24.794 134.799  1.00  0.00           C  
ATOM    511  H   VAL A  38      -6.465  26.331 132.580  1.00  0.00           H  
ATOM    512  HA  VAL A  38      -6.198  27.038 135.427  1.00  0.00           H  
ATOM    513  HB  VAL A  38      -5.670  24.424 133.945  1.00  0.00           H  
ATOM    514 1HG1 VAL A  38      -5.714  23.387 136.160  1.00  0.00           H  
ATOM    515 2HG1 VAL A  38      -4.383  24.557 135.998  1.00  0.00           H  
ATOM    516 3HG1 VAL A  38      -5.848  24.995 136.910  1.00  0.00           H  
ATOM    517 1HG2 VAL A  38      -7.836  23.736 134.923  1.00  0.00           H  
ATOM    518 2HG2 VAL A  38      -8.031  25.359 135.629  1.00  0.00           H  
ATOM    519 3HG2 VAL A  38      -8.031  25.150 133.861  1.00  0.00           H  
ATOM    520  N   ASP A  39      -3.748  27.495 135.580  1.00  0.00           N  
ATOM    521  CA  ASP A  39      -2.318  27.866 135.639  1.00  0.00           C  
ATOM    522  C   ASP A  39      -1.730  27.692 137.029  1.00  0.00           C  
ATOM    523  O   ASP A  39      -1.894  28.552 137.885  1.00  0.00           O  
ATOM    524  CB  ASP A  39      -2.121  29.317 135.192  1.00  0.00           C  
ATOM    525  CG  ASP A  39      -0.657  29.734 135.164  1.00  0.00           C  
ATOM    526  OD1 ASP A  39       0.187  28.870 135.128  1.00  0.00           O  
ATOM    527  OD2 ASP A  39      -0.396  30.913 135.179  1.00  0.00           O  
ATOM    528  H   ASP A  39      -4.384  27.878 136.265  1.00  0.00           H  
ATOM    529  HA  ASP A  39      -1.763  27.215 134.962  1.00  0.00           H  
ATOM    530 1HB  ASP A  39      -2.541  29.451 134.195  1.00  0.00           H  
ATOM    531 2HB  ASP A  39      -2.660  29.982 135.867  1.00  0.00           H  
ATOM    532  N   THR A  40      -0.978  26.615 137.232  1.00  0.00           N  
ATOM    533  CA  THR A  40      -0.259  26.398 138.496  1.00  0.00           C  
ATOM    534  C   THR A  40       1.027  27.222 138.643  1.00  0.00           C  
ATOM    535  O   THR A  40       1.694  27.134 139.673  1.00  0.00           O  
ATOM    536  CB  THR A  40       0.086  24.906 138.662  1.00  0.00           C  
ATOM    537  OG1 THR A  40       0.913  24.480 137.572  1.00  0.00           O  
ATOM    538  CG2 THR A  40      -1.181  24.066 138.691  1.00  0.00           C  
ATOM    539  H   THR A  40      -0.899  25.927 136.497  1.00  0.00           H  
ATOM    540  HA  THR A  40      -0.906  26.702 139.319  1.00  0.00           H  
ATOM    541  HB  THR A  40       0.633  24.761 139.594  1.00  0.00           H  
ATOM    542  HG1 THR A  40       1.550  25.169 137.366  1.00  0.00           H  
ATOM    543 1HG2 THR A  40      -0.918  23.015 138.809  1.00  0.00           H  
ATOM    544 2HG2 THR A  40      -1.807  24.380 139.526  1.00  0.00           H  
ATOM    545 3HG2 THR A  40      -1.727  24.199 137.758  1.00  0.00           H  
ATOM    546  N   GLY A  41       1.343  28.038 137.630  1.00  0.00           N  
ATOM    547  CA  GLY A  41       2.512  28.931 137.658  1.00  0.00           C  
ATOM    548  C   GLY A  41       2.268  30.402 137.999  1.00  0.00           C  
ATOM    549  O   GLY A  41       3.170  31.204 137.882  1.00  0.00           O  
ATOM    550  H   GLY A  41       0.747  28.033 136.815  1.00  0.00           H  
ATOM    551 1HA  GLY A  41       3.234  28.562 138.387  1.00  0.00           H  
ATOM    552 2HA  GLY A  41       3.002  28.919 136.685  1.00  0.00           H  
ATOM    553  N   SER A  42       1.060  30.759 138.443  1.00  0.00           N  
ATOM    554  CA  SER A  42       0.778  32.156 138.880  1.00  0.00           C  
ATOM    555  C   SER A  42      -0.309  32.111 139.920  1.00  0.00           C  
ATOM    556  O   SER A  42      -0.819  31.017 140.227  1.00  0.00           O  
ATOM    557  CB  SER A  42       0.345  33.030 137.719  1.00  0.00           C  
ATOM    558  OG  SER A  42      -0.908  32.634 137.232  1.00  0.00           O  
ATOM    559  H   SER A  42       0.321  30.072 138.485  1.00  0.00           H  
ATOM    560  HA  SER A  42       1.692  32.579 139.299  1.00  0.00           H  
ATOM    561 1HB  SER A  42       0.300  34.069 138.043  1.00  0.00           H  
ATOM    562 2HB  SER A  42       1.084  32.968 136.922  1.00  0.00           H  
ATOM    563  HG  SER A  42      -0.732  32.105 136.450  1.00  0.00           H  
ATOM    564  N   SER A  43      -0.669  33.284 140.451  1.00  0.00           N  
ATOM    565  CA  SER A  43      -1.537  33.313 141.631  1.00  0.00           C  
ATOM    566  C   SER A  43      -2.641  34.332 141.579  1.00  0.00           C  
ATOM    567  O   SER A  43      -3.244  34.614 142.626  1.00  0.00           O  
ATOM    568  CB  SER A  43      -0.701  33.573 142.869  1.00  0.00           C  
ATOM    569  OG  SER A  43       0.236  32.550 143.066  1.00  0.00           O  
ATOM    570  H   SER A  43      -0.352  34.156 140.052  1.00  0.00           H  
ATOM    571  HA  SER A  43      -2.024  32.341 141.727  1.00  0.00           H  
ATOM    572 1HB  SER A  43      -0.185  34.527 142.766  1.00  0.00           H  
ATOM    573 2HB  SER A  43      -1.352  33.645 143.739  1.00  0.00           H  
ATOM    574  HG  SER A  43       0.494  32.601 143.989  1.00  0.00           H  
ATOM    575  N   ASN A  44      -2.916  34.850 140.375  1.00  0.00           N  
ATOM    576  CA  ASN A  44      -4.025  35.775 140.153  1.00  0.00           C  
ATOM    577  C   ASN A  44      -5.156  35.164 139.334  1.00  0.00           C  
ATOM    578  O   ASN A  44      -4.923  34.442 138.358  1.00  0.00           O  
ATOM    579  CB  ASN A  44      -3.522  37.041 139.485  1.00  0.00           C  
ATOM    580  CG  ASN A  44      -2.598  37.833 140.368  1.00  0.00           C  
ATOM    581  OD1 ASN A  44      -1.374  37.669 140.313  1.00  0.00           O  
ATOM    582  ND2 ASN A  44      -3.160  38.690 141.182  1.00  0.00           N  
ATOM    583  H   ASN A  44      -2.331  34.587 139.595  1.00  0.00           H  
ATOM    584  HA  ASN A  44      -4.458  36.035 141.120  1.00  0.00           H  
ATOM    585 1HB  ASN A  44      -2.995  36.783 138.565  1.00  0.00           H  
ATOM    586 2HB  ASN A  44      -4.370  37.669 139.210  1.00  0.00           H  
ATOM    587 1HD2 ASN A  44      -2.595  39.244 141.793  1.00  0.00           H  
ATOM    588 2HD2 ASN A  44      -4.155  38.790 141.193  1.00  0.00           H  
ATOM    589  N   PHE A  45      -6.376  35.473 139.737  1.00  0.00           N  
ATOM    590  CA  PHE A  45      -7.585  35.154 138.960  1.00  0.00           C  
ATOM    591  C   PHE A  45      -7.961  36.409 138.191  1.00  0.00           C  
ATOM    592  O   PHE A  45      -8.264  37.410 138.812  1.00  0.00           O  
ATOM    593  CB  PHE A  45      -8.740  34.711 139.860  1.00  0.00           C  
ATOM    594  CG  PHE A  45      -9.979  34.319 139.106  1.00  0.00           C  
ATOM    595  CD1 PHE A  45      -9.911  33.423 138.049  1.00  0.00           C  
ATOM    596  CD2 PHE A  45     -11.215  34.846 139.451  1.00  0.00           C  
ATOM    597  CE1 PHE A  45     -11.051  33.062 137.355  1.00  0.00           C  
ATOM    598  CE2 PHE A  45     -12.355  34.486 138.759  1.00  0.00           C  
ATOM    599  CZ  PHE A  45     -12.272  33.593 137.710  1.00  0.00           C  
ATOM    600  H   PHE A  45      -6.472  35.951 140.622  1.00  0.00           H  
ATOM    601  HA  PHE A  45      -7.353  34.332 138.281  1.00  0.00           H  
ATOM    602 1HB  PHE A  45      -8.426  33.861 140.463  1.00  0.00           H  
ATOM    603 2HB  PHE A  45      -8.999  35.519 140.543  1.00  0.00           H  
ATOM    604  HD1 PHE A  45      -8.945  33.002 137.770  1.00  0.00           H  
ATOM    605  HD2 PHE A  45     -11.280  35.552 140.279  1.00  0.00           H  
ATOM    606  HE1 PHE A  45     -10.983  32.356 136.527  1.00  0.00           H  
ATOM    607  HE2 PHE A  45     -13.320  34.907 139.041  1.00  0.00           H  
ATOM    608  HZ  PHE A  45     -13.170  33.309 137.163  1.00  0.00           H  
ATOM    609  N   ALA A  46      -7.896  36.372 136.849  1.00  0.00           N  
ATOM    610  CA  ALA A  46      -8.161  37.549 136.021  1.00  0.00           C  
ATOM    611  C   ALA A  46      -8.925  37.160 134.782  1.00  0.00           C  
ATOM    612  O   ALA A  46      -8.712  36.105 134.229  1.00  0.00           O  
ATOM    613  CB  ALA A  46      -6.864  38.249 135.641  1.00  0.00           C  
ATOM    614  H   ALA A  46      -7.656  35.499 136.401  1.00  0.00           H  
ATOM    615  HA  ALA A  46      -8.773  38.240 136.601  1.00  0.00           H  
ATOM    616 1HB  ALA A  46      -7.088  39.120 135.025  1.00  0.00           H  
ATOM    617 2HB  ALA A  46      -6.344  38.566 136.544  1.00  0.00           H  
ATOM    618 3HB  ALA A  46      -6.232  37.562 135.080  1.00  0.00           H  
ATOM    619  N   VAL A  47      -9.824  38.040 134.358  1.00  0.00           N  
ATOM    620  CA  VAL A  47     -10.648  37.786 133.185  1.00  0.00           C  
ATOM    621  C   VAL A  47     -10.579  38.980 132.251  1.00  0.00           C  
ATOM    622  O   VAL A  47     -10.379  40.116 132.683  1.00  0.00           O  
ATOM    623  CB  VAL A  47     -12.111  37.526 133.589  1.00  0.00           C  
ATOM    624  CG1 VAL A  47     -12.210  36.282 134.461  1.00  0.00           C  
ATOM    625  CG2 VAL A  47     -12.671  38.739 134.316  1.00  0.00           C  
ATOM    626  H   VAL A  47      -9.939  38.908 134.862  1.00  0.00           H  
ATOM    627  HA  VAL A  47     -10.266  36.898 132.679  1.00  0.00           H  
ATOM    628  HB  VAL A  47     -12.699  37.336 132.691  1.00  0.00           H  
ATOM    629 1HG1 VAL A  47     -13.251  36.113 134.737  1.00  0.00           H  
ATOM    630 2HG1 VAL A  47     -11.837  35.420 133.908  1.00  0.00           H  
ATOM    631 3HG1 VAL A  47     -11.614  36.422 135.363  1.00  0.00           H  
ATOM    632 1HG2 VAL A  47     -13.706  38.548 134.598  1.00  0.00           H  
ATOM    633 2HG2 VAL A  47     -12.080  38.932 135.211  1.00  0.00           H  
ATOM    634 3HG2 VAL A  47     -12.629  39.608 133.658  1.00  0.00           H  
ATOM    635  N   GLY A  48     -10.739  38.725 130.963  1.00  0.00           N  
ATOM    636  CA  GLY A  48     -10.876  39.818 130.023  1.00  0.00           C  
ATOM    637  C   GLY A  48     -12.076  40.666 130.447  1.00  0.00           C  
ATOM    638  O   GLY A  48     -13.133  40.145 130.789  1.00  0.00           O  
ATOM    639  H   GLY A  48     -10.768  37.775 130.621  1.00  0.00           H  
ATOM    640 1HA  GLY A  48      -9.959  40.408 130.015  1.00  0.00           H  
ATOM    641 2HA  GLY A  48     -11.010  39.419 129.018  1.00  0.00           H  
ATOM    642  N   ALA A  49     -11.877  41.973 130.472  1.00  0.00           N  
ATOM    643  CA  ALA A  49     -12.906  42.867 130.915  1.00  0.00           C  
ATOM    644  C   ALA A  49     -13.326  43.773 129.792  1.00  0.00           C  
ATOM    645  O   ALA A  49     -14.163  44.621 129.984  1.00  0.00           O  
ATOM    646  CB  ALA A  49     -12.431  43.679 132.111  1.00  0.00           C  
ATOM    647  H   ALA A  49     -10.989  42.353 130.176  1.00  0.00           H  
ATOM    648  HA  ALA A  49     -13.767  42.270 131.216  1.00  0.00           H  
ATOM    649 1HB  ALA A  49     -13.225  44.352 132.433  1.00  0.00           H  
ATOM    650 2HB  ALA A  49     -12.172  43.006 132.928  1.00  0.00           H  
ATOM    651 3HB  ALA A  49     -11.555  44.261 131.830  1.00  0.00           H  
ATOM    652  N   ALA A  50     -12.702  43.623 128.634  1.00  0.00           N  
ATOM    653  CA  ALA A  50     -13.042  44.408 127.460  1.00  0.00           C  
ATOM    654  C   ALA A  50     -12.831  43.478 126.261  1.00  0.00           C  
ATOM    655  O   ALA A  50     -12.182  42.431 126.401  1.00  0.00           O  
ATOM    656  CB  ALA A  50     -12.192  45.666 127.358  1.00  0.00           C  
ATOM    657  H   ALA A  50     -11.964  42.937 128.570  1.00  0.00           H  
ATOM    658  HA  ALA A  50     -14.087  44.708 127.544  1.00  0.00           H  
ATOM    659 1HB  ALA A  50     -12.476  46.226 126.467  1.00  0.00           H  
ATOM    660 2HB  ALA A  50     -12.351  46.285 128.242  1.00  0.00           H  
ATOM    661 3HB  ALA A  50     -11.141  45.390 127.293  1.00  0.00           H  
ATOM    662  N   PRO A  51     -13.364  43.846 125.076  1.00  0.00           N  
ATOM    663  CA  PRO A  51     -13.096  43.039 123.877  1.00  0.00           C  
ATOM    664  C   PRO A  51     -11.612  42.885 123.554  1.00  0.00           C  
ATOM    665  O   PRO A  51     -10.795  43.771 123.859  1.00  0.00           O  
ATOM    666  CB  PRO A  51     -13.818  43.829 122.780  1.00  0.00           C  
ATOM    667  CG  PRO A  51     -14.870  44.591 123.511  1.00  0.00           C  
ATOM    668  CD  PRO A  51     -14.228  44.951 124.824  1.00  0.00           C  
ATOM    669  HA  PRO A  51     -13.539  42.041 124.006  1.00  0.00           H  
ATOM    670 1HB  PRO A  51     -13.104  44.482 122.256  1.00  0.00           H  
ATOM    671 2HB  PRO A  51     -14.233  43.139 122.031  1.00  0.00           H  
ATOM    672 1HG  PRO A  51     -15.172  45.475 122.930  1.00  0.00           H  
ATOM    673 2HG  PRO A  51     -15.770  43.971 123.636  1.00  0.00           H  
ATOM    674 1HD  PRO A  51     -13.670  45.893 124.713  1.00  0.00           H  
ATOM    675 2HD  PRO A  51     -15.004  45.049 125.598  1.00  0.00           H  
ATOM    676  N   HIS A  52     -11.283  41.766 122.921  1.00  0.00           N  
ATOM    677  CA  HIS A  52      -9.963  41.543 122.368  1.00  0.00           C  
ATOM    678  C   HIS A  52     -10.094  40.679 121.115  1.00  0.00           C  
ATOM    679  O   HIS A  52     -10.967  39.832 121.048  1.00  0.00           O  
ATOM    680  CB  HIS A  52      -9.041  40.870 123.390  1.00  0.00           C  
ATOM    681  CG  HIS A  52      -8.808  41.689 124.621  1.00  0.00           C  
ATOM    682  ND1 HIS A  52      -9.468  41.453 125.808  1.00  0.00           N  
ATOM    683  CD2 HIS A  52      -7.989  42.743 124.849  1.00  0.00           C  
ATOM    684  CE1 HIS A  52      -9.064  42.326 126.715  1.00  0.00           C  
ATOM    685  NE2 HIS A  52      -8.167  43.119 126.158  1.00  0.00           N  
ATOM    686  H   HIS A  52     -11.985  41.046 122.825  1.00  0.00           H  
ATOM    687  HA  HIS A  52      -9.516  42.499 122.096  1.00  0.00           H  
ATOM    688 1HB  HIS A  52      -9.470  39.914 123.693  1.00  0.00           H  
ATOM    689 2HB  HIS A  52      -8.076  40.664 122.929  1.00  0.00           H  
ATOM    690  HD2 HIS A  52      -7.314  43.206 124.129  1.00  0.00           H  
ATOM    691  HE1 HIS A  52      -9.411  42.381 127.746  1.00  0.00           H  
ATOM    692  HE2 HIS A  52      -7.687  43.881 126.615  1.00  0.00           H  
ATOM    693  N   PRO A  53      -9.213  40.884 120.140  1.00  0.00           N  
ATOM    694  CA  PRO A  53      -9.204  40.062 118.912  1.00  0.00           C  
ATOM    695  C   PRO A  53      -9.309  38.546 119.111  1.00  0.00           C  
ATOM    696  O   PRO A  53      -9.928  37.871 118.284  1.00  0.00           O  
ATOM    697  CB  PRO A  53      -7.850  40.430 118.298  1.00  0.00           C  
ATOM    698  CG  PRO A  53      -7.611  41.830 118.752  1.00  0.00           C  
ATOM    699  CD  PRO A  53      -8.115  41.854 120.170  1.00  0.00           C  
ATOM    700  HA  PRO A  53     -10.038  40.370 118.264  1.00  0.00           H  
ATOM    701 1HB  PRO A  53      -7.076  39.730 118.646  1.00  0.00           H  
ATOM    702 2HB  PRO A  53      -7.896  40.339 117.202  1.00  0.00           H  
ATOM    703 1HG  PRO A  53      -6.541  42.075 118.679  1.00  0.00           H  
ATOM    704 2HG  PRO A  53      -8.144  42.537 118.101  1.00  0.00           H  
ATOM    705 1HD  PRO A  53      -7.314  41.529 120.851  1.00  0.00           H  
ATOM    706 2HD  PRO A  53      -8.450  42.871 120.423  1.00  0.00           H  
ATOM    707  N   PHE A  54      -8.721  38.018 120.189  1.00  0.00           N  
ATOM    708  CA  PHE A  54      -8.579  36.565 120.370  1.00  0.00           C  
ATOM    709  C   PHE A  54      -9.481  35.964 121.436  1.00  0.00           C  
ATOM    710  O   PHE A  54      -9.268  34.840 121.901  1.00  0.00           O  
ATOM    711  CB  PHE A  54      -7.127  36.228 120.716  1.00  0.00           C  
ATOM    712  CG  PHE A  54      -6.151  36.562 119.624  1.00  0.00           C  
ATOM    713  CD1 PHE A  54      -5.106  37.444 119.854  1.00  0.00           C  
ATOM    714  CD2 PHE A  54      -6.276  35.994 118.365  1.00  0.00           C  
ATOM    715  CE1 PHE A  54      -4.207  37.752 118.850  1.00  0.00           C  
ATOM    716  CE2 PHE A  54      -5.378  36.299 117.360  1.00  0.00           C  
ATOM    717  CZ  PHE A  54      -4.343  37.179 117.604  1.00  0.00           C  
ATOM    718  H   PHE A  54      -8.364  38.640 120.900  1.00  0.00           H  
ATOM    719  HA  PHE A  54      -8.845  36.072 119.434  1.00  0.00           H  
ATOM    720 1HB  PHE A  54      -6.832  36.771 121.613  1.00  0.00           H  
ATOM    721 2HB  PHE A  54      -7.043  35.165 120.935  1.00  0.00           H  
ATOM    722  HD1 PHE A  54      -4.998  37.896 120.841  1.00  0.00           H  
ATOM    723  HD2 PHE A  54      -7.094  35.299 118.173  1.00  0.00           H  
ATOM    724  HE1 PHE A  54      -3.391  38.447 119.045  1.00  0.00           H  
ATOM    725  HE2 PHE A  54      -5.487  35.845 116.375  1.00  0.00           H  
ATOM    726  HZ  PHE A  54      -3.636  37.421 116.812  1.00  0.00           H  
ATOM    727  N   LEU A  55     -10.524  36.703 121.777  1.00  0.00           N  
ATOM    728  CA  LEU A  55     -11.535  36.218 122.710  1.00  0.00           C  
ATOM    729  C   LEU A  55     -12.919  36.487 122.130  1.00  0.00           C  
ATOM    730  O   LEU A  55     -13.104  37.449 121.378  1.00  0.00           O  
ATOM    731  CB  LEU A  55     -11.389  36.902 124.075  1.00  0.00           C  
ATOM    732  CG  LEU A  55     -11.604  38.421 124.084  1.00  0.00           C  
ATOM    733  CD1 LEU A  55     -13.095  38.723 124.152  1.00  0.00           C  
ATOM    734  CD2 LEU A  55     -10.868  39.031 125.267  1.00  0.00           C  
ATOM    735  H   LEU A  55     -10.623  37.627 121.381  1.00  0.00           H  
ATOM    736  HA  LEU A  55     -11.395  35.146 122.844  1.00  0.00           H  
ATOM    737 1HB  LEU A  55     -12.109  36.462 124.763  1.00  0.00           H  
ATOM    738 2HB  LEU A  55     -10.387  36.707 124.457  1.00  0.00           H  
ATOM    739  HG  LEU A  55     -11.220  38.849 123.158  1.00  0.00           H  
ATOM    740 1HD1 LEU A  55     -13.248  39.803 124.158  1.00  0.00           H  
ATOM    741 2HD1 LEU A  55     -13.594  38.292 123.284  1.00  0.00           H  
ATOM    742 3HD1 LEU A  55     -13.512  38.293 125.062  1.00  0.00           H  
ATOM    743 1HD2 LEU A  55     -11.020  40.111 125.273  1.00  0.00           H  
ATOM    744 2HD2 LEU A  55     -11.253  38.605 126.194  1.00  0.00           H  
ATOM    745 3HD2 LEU A  55      -9.803  38.815 125.184  1.00  0.00           H  
ATOM    746  N   HIS A  56     -13.875  35.625 122.469  1.00  0.00           N  
ATOM    747  CA  HIS A  56     -15.264  35.747 121.996  1.00  0.00           C  
ATOM    748  C   HIS A  56     -16.112  36.555 122.939  1.00  0.00           C  
ATOM    749  O   HIS A  56     -17.097  37.161 122.536  1.00  0.00           O  
ATOM    750  CB  HIS A  56     -15.903  34.367 121.810  1.00  0.00           C  
ATOM    751  CG  HIS A  56     -15.294  33.566 120.701  1.00  0.00           C  
ATOM    752  ND1 HIS A  56     -15.501  33.861 119.370  1.00  0.00           N  
ATOM    753  CD2 HIS A  56     -14.484  32.482 120.725  1.00  0.00           C  
ATOM    754  CE1 HIS A  56     -14.844  32.992 118.623  1.00  0.00           C  
ATOM    755  NE2 HIS A  56     -14.219  32.145 119.420  1.00  0.00           N  
ATOM    756  H   HIS A  56     -13.628  34.857 123.077  1.00  0.00           H  
ATOM    757  HA  HIS A  56     -15.277  36.255 121.032  1.00  0.00           H  
ATOM    758 1HB  HIS A  56     -15.811  33.796 122.734  1.00  0.00           H  
ATOM    759 2HB  HIS A  56     -16.966  34.484 121.602  1.00  0.00           H  
ATOM    760  HD2 HIS A  56     -14.112  31.971 121.614  1.00  0.00           H  
ATOM    761  HE1 HIS A  56     -14.821  32.976 117.533  1.00  0.00           H  
ATOM    762  HE2 HIS A  56     -13.640  31.372 119.125  1.00  0.00           H  
ATOM    763  N   ARG A  57     -15.753  36.533 124.212  1.00  0.00           N  
ATOM    764  CA  ARG A  57     -16.549  37.219 125.206  1.00  0.00           C  
ATOM    765  C   ARG A  57     -15.682  37.660 126.348  1.00  0.00           C  
ATOM    766  O   ARG A  57     -14.544  37.215 126.490  1.00  0.00           O  
ATOM    767  CB  ARG A  57     -17.660  36.322 125.731  1.00  0.00           C  
ATOM    768  CG  ARG A  57     -17.187  35.118 126.530  1.00  0.00           C  
ATOM    769  CD  ARG A  57     -18.307  34.197 126.851  1.00  0.00           C  
ATOM    770  NE  ARG A  57     -18.813  33.526 125.665  1.00  0.00           N  
ATOM    771  CZ  ARG A  57     -19.927  32.768 125.631  1.00  0.00           C  
ATOM    772  NH1 ARG A  57     -20.637  32.595 126.724  1.00  0.00           N  
ATOM    773  NH2 ARG A  57     -20.305  32.199 124.500  1.00  0.00           N  
ATOM    774  H   ARG A  57     -14.922  36.039 124.503  1.00  0.00           H  
ATOM    775  HA  ARG A  57     -17.004  38.094 124.741  1.00  0.00           H  
ATOM    776 1HB  ARG A  57     -18.325  36.902 126.370  1.00  0.00           H  
ATOM    777 2HB  ARG A  57     -18.253  35.950 124.895  1.00  0.00           H  
ATOM    778 1HG  ARG A  57     -16.444  34.567 125.953  1.00  0.00           H  
ATOM    779 2HG  ARG A  57     -16.742  35.456 127.467  1.00  0.00           H  
ATOM    780 1HD  ARG A  57     -17.963  33.437 127.552  1.00  0.00           H  
ATOM    781 2HD  ARG A  57     -19.125  34.760 127.299  1.00  0.00           H  
ATOM    782  HE  ARG A  57     -18.293  33.636 124.804  1.00  0.00           H  
ATOM    783 1HH1 ARG A  57     -20.348  33.030 127.588  1.00  0.00           H  
ATOM    784 2HH1 ARG A  57     -21.472  32.027 126.698  1.00  0.00           H  
ATOM    785 1HH2 ARG A  57     -19.759  32.332 123.660  1.00  0.00           H  
ATOM    786 2HH2 ARG A  57     -21.139  31.631 124.475  1.00  0.00           H  
ATOM    787  N   TYR A  58     -16.231  38.548 127.156  1.00  0.00           N  
ATOM    788  CA  TYR A  58     -15.482  39.098 128.259  1.00  0.00           C  
ATOM    789  C   TYR A  58     -16.437  39.318 129.401  1.00  0.00           C  
ATOM    790  O   TYR A  58     -17.658  39.172 129.243  1.00  0.00           O  
ATOM    791  CB  TYR A  58     -14.783  40.402 127.866  1.00  0.00           C  
ATOM    792  CG  TYR A  58     -15.735  41.530 127.540  1.00  0.00           C  
ATOM    793  CD1 TYR A  58     -16.144  42.404 128.537  1.00  0.00           C  
ATOM    794  CD2 TYR A  58     -16.200  41.692 126.243  1.00  0.00           C  
ATOM    795  CE1 TYR A  58     -17.013  43.435 128.239  1.00  0.00           C  
ATOM    796  CE2 TYR A  58     -17.070  42.723 125.945  1.00  0.00           C  
ATOM    797  CZ  TYR A  58     -17.476  43.592 126.937  1.00  0.00           C  
ATOM    798  OH  TYR A  58     -18.342  44.619 126.640  1.00  0.00           O  
ATOM    799  H   TYR A  58     -17.183  38.851 127.008  1.00  0.00           H  
ATOM    800  HA  TYR A  58     -14.718  38.377 128.552  1.00  0.00           H  
ATOM    801 1HB  TYR A  58     -14.136  40.728 128.682  1.00  0.00           H  
ATOM    802 2HB  TYR A  58     -14.151  40.228 126.996  1.00  0.00           H  
ATOM    803  HD1 TYR A  58     -15.778  42.277 129.556  1.00  0.00           H  
ATOM    804  HD2 TYR A  58     -15.880  41.005 125.460  1.00  0.00           H  
ATOM    805  HE1 TYR A  58     -17.334  44.121 129.022  1.00  0.00           H  
ATOM    806  HE2 TYR A  58     -17.436  42.850 124.926  1.00  0.00           H  
ATOM    807  HH  TYR A  58     -18.522  45.125 127.436  1.00  0.00           H  
ATOM    808  N   TYR A  59     -15.888  39.655 130.556  1.00  0.00           N  
ATOM    809  CA  TYR A  59     -16.711  39.898 131.710  1.00  0.00           C  
ATOM    810  C   TYR A  59     -17.030  41.373 131.778  1.00  0.00           C  
ATOM    811  O   TYR A  59     -16.131  42.201 131.822  1.00  0.00           O  
ATOM    812  CB  TYR A  59     -16.016  39.427 132.990  1.00  0.00           C  
ATOM    813  CG  TYR A  59     -16.826  39.662 134.246  1.00  0.00           C  
ATOM    814  CD1 TYR A  59     -17.887  38.823 134.554  1.00  0.00           C  
ATOM    815  CD2 TYR A  59     -16.508  40.716 135.089  1.00  0.00           C  
ATOM    816  CE1 TYR A  59     -18.626  39.037 135.701  1.00  0.00           C  
ATOM    817  CE2 TYR A  59     -17.248  40.930 136.236  1.00  0.00           C  
ATOM    818  CZ  TYR A  59     -18.303  40.095 136.543  1.00  0.00           C  
ATOM    819  OH  TYR A  59     -19.039  40.309 137.685  1.00  0.00           O  
ATOM    820  H   TYR A  59     -14.885  39.745 130.639  1.00  0.00           H  
ATOM    821  HA  TYR A  59     -17.639  39.337 131.597  1.00  0.00           H  
ATOM    822 1HB  TYR A  59     -15.803  38.360 132.917  1.00  0.00           H  
ATOM    823 2HB  TYR A  59     -15.064  39.945 133.098  1.00  0.00           H  
ATOM    824  HD1 TYR A  59     -18.137  37.994 133.891  1.00  0.00           H  
ATOM    825  HD2 TYR A  59     -15.675  41.376 134.846  1.00  0.00           H  
ATOM    826  HE1 TYR A  59     -19.460  38.378 135.943  1.00  0.00           H  
ATOM    827  HE2 TYR A  59     -16.998  41.759 136.899  1.00  0.00           H  
ATOM    828  HH  TYR A  59     -19.730  39.644 137.748  1.00  0.00           H  
ATOM    829  N   GLN A  60     -18.324  41.683 131.764  1.00  0.00           N  
ATOM    830  CA  GLN A  60     -18.808  43.047 131.904  1.00  0.00           C  
ATOM    831  C   GLN A  60     -19.289  43.280 133.323  1.00  0.00           C  
ATOM    832  O   GLN A  60     -20.358  42.796 133.714  1.00  0.00           O  
ATOM    833  CB  GLN A  60     -19.936  43.332 130.909  1.00  0.00           C  
ATOM    834  CG  GLN A  60     -20.515  44.733 131.007  1.00  0.00           C  
ATOM    835  CD  GLN A  60     -19.515  45.801 130.606  1.00  0.00           C  
ATOM    836  OE1 GLN A  60     -18.906  45.730 129.535  1.00  0.00           O  
ATOM    837  NE2 GLN A  60     -19.341  46.800 131.464  1.00  0.00           N  
ATOM    838  H   GLN A  60     -18.991  40.933 131.651  1.00  0.00           H  
ATOM    839  HA  GLN A  60     -17.984  43.729 131.696  1.00  0.00           H  
ATOM    840 1HB  GLN A  60     -19.569  43.190 129.892  1.00  0.00           H  
ATOM    841 2HB  GLN A  60     -20.747  42.621 131.065  1.00  0.00           H  
ATOM    842 1HG  GLN A  60     -21.378  44.806 130.346  1.00  0.00           H  
ATOM    843 2HG  GLN A  60     -20.817  44.918 132.038  1.00  0.00           H  
ATOM    844 1HE2 GLN A  60     -18.694  47.534 131.253  1.00  0.00           H  
ATOM    845 2HE2 GLN A  60     -19.856  46.818 132.321  1.00  0.00           H  
ATOM    846  N   ARG A  61     -18.505  44.048 134.072  1.00  0.00           N  
ATOM    847  CA  ARG A  61     -18.787  44.360 135.479  1.00  0.00           C  
ATOM    848  C   ARG A  61     -20.107  45.127 135.677  1.00  0.00           C  
ATOM    849  O   ARG A  61     -20.797  44.931 136.684  1.00  0.00           O  
ATOM    850  CB  ARG A  61     -17.647  45.178 136.068  1.00  0.00           C  
ATOM    851  CG  ARG A  61     -17.493  46.573 135.483  1.00  0.00           C  
ATOM    852  CD  ARG A  61     -16.278  47.254 136.001  1.00  0.00           C  
ATOM    853  NE  ARG A  61     -16.148  48.604 135.475  1.00  0.00           N  
ATOM    854  CZ  ARG A  61     -15.589  48.912 134.289  1.00  0.00           C  
ATOM    855  NH1 ARG A  61     -15.114  47.958 133.518  1.00  0.00           N  
ATOM    856  NH2 ARG A  61     -15.517  50.173 133.900  1.00  0.00           N  
ATOM    857  H   ARG A  61     -17.676  44.430 133.640  1.00  0.00           H  
ATOM    858  HA  ARG A  61     -18.871  43.423 136.031  1.00  0.00           H  
ATOM    859 1HB  ARG A  61     -17.794  45.285 137.142  1.00  0.00           H  
ATOM    860 2HB  ARG A  61     -16.705  44.651 135.917  1.00  0.00           H  
ATOM    861 1HG  ARG A  61     -17.412  46.506 134.398  1.00  0.00           H  
ATOM    862 2HG  ARG A  61     -18.363  47.177 135.746  1.00  0.00           H  
ATOM    863 1HD  ARG A  61     -16.330  47.315 137.087  1.00  0.00           H  
ATOM    864 2HD  ARG A  61     -15.393  46.689 135.711  1.00  0.00           H  
ATOM    865  HE  ARG A  61     -16.501  49.364 136.040  1.00  0.00           H  
ATOM    866 1HH1 ARG A  61     -15.169  46.994 133.816  1.00  0.00           H  
ATOM    867 2HH1 ARG A  61     -14.695  48.189 132.629  1.00  0.00           H  
ATOM    868 1HH2 ARG A  61     -15.882  50.906 134.492  1.00  0.00           H  
ATOM    869 2HH2 ARG A  61     -15.098  50.404 133.011  1.00  0.00           H  
ATOM    870  N   GLN A  62     -20.460  45.987 134.725  1.00  0.00           N  
ATOM    871  CA  GLN A  62     -21.663  46.817 134.872  1.00  0.00           C  
ATOM    872  C   GLN A  62     -22.953  46.021 134.740  1.00  0.00           C  
ATOM    873  O   GLN A  62     -24.025  46.512 135.093  1.00  0.00           O  
ATOM    874  CB  GLN A  62     -21.656  47.945 133.837  1.00  0.00           C  
ATOM    875  CG  GLN A  62     -20.565  48.980 134.052  1.00  0.00           C  
ATOM    876  CD  GLN A  62     -20.573  50.060 132.986  1.00  0.00           C  
ATOM    877  OE1 GLN A  62     -21.038  49.840 131.864  1.00  0.00           O  
ATOM    878  NE2 GLN A  62     -20.057  51.234 133.331  1.00  0.00           N  
ATOM    879  H   GLN A  62     -19.900  46.076 133.889  1.00  0.00           H  
ATOM    880  HA  GLN A  62     -21.661  47.256 135.870  1.00  0.00           H  
ATOM    881 1HB  GLN A  62     -21.528  47.524 132.840  1.00  0.00           H  
ATOM    882 2HB  GLN A  62     -22.616  48.460 133.854  1.00  0.00           H  
ATOM    883 1HG  GLN A  62     -20.715  49.456 135.021  1.00  0.00           H  
ATOM    884 2HG  GLN A  62     -19.596  48.482 134.027  1.00  0.00           H  
ATOM    885 1HE2 GLN A  62     -20.035  51.985 132.669  1.00  0.00           H  
ATOM    886 2HE2 GLN A  62     -19.691  51.369 134.251  1.00  0.00           H  
ATOM    887  N   LEU A  63     -22.849  44.789 134.250  1.00  0.00           N  
ATOM    888  CA  LEU A  63     -24.006  43.908 134.146  1.00  0.00           C  
ATOM    889  C   LEU A  63     -24.167  42.945 135.330  1.00  0.00           C  
ATOM    890  O   LEU A  63     -25.166  42.220 135.411  1.00  0.00           O  
ATOM    891  CB  LEU A  63     -23.909  43.098 132.847  1.00  0.00           C  
ATOM    892  CG  LEU A  63     -23.918  43.917 131.550  1.00  0.00           C  
ATOM    893  CD1 LEU A  63     -23.726  42.987 130.360  1.00  0.00           C  
ATOM    894  CD2 LEU A  63     -25.230  44.681 131.441  1.00  0.00           C  
ATOM    895  H   LEU A  63     -21.947  44.455 133.942  1.00  0.00           H  
ATOM    896  HA  LEU A  63     -24.906  44.521 134.121  1.00  0.00           H  
ATOM    897 1HB  LEU A  63     -22.987  42.519 132.867  1.00  0.00           H  
ATOM    898 2HB  LEU A  63     -24.748  42.404 132.807  1.00  0.00           H  
ATOM    899  HG  LEU A  63     -23.087  44.623 131.559  1.00  0.00           H  
ATOM    900 1HD1 LEU A  63     -23.732  43.569 129.438  1.00  0.00           H  
ATOM    901 2HD1 LEU A  63     -22.772  42.469 130.454  1.00  0.00           H  
ATOM    902 3HD1 LEU A  63     -24.535  42.258 130.334  1.00  0.00           H  
ATOM    903 1HD2 LEU A  63     -25.236  45.264 130.519  1.00  0.00           H  
ATOM    904 2HD2 LEU A  63     -26.061  43.976 131.430  1.00  0.00           H  
ATOM    905 3HD2 LEU A  63     -25.333  45.351 132.295  1.00  0.00           H  
ATOM    906  N   SER A  64     -23.193  42.934 136.242  1.00  0.00           N  
ATOM    907  CA  SER A  64     -23.284  42.109 137.451  1.00  0.00           C  
ATOM    908  C   SER A  64     -23.674  42.916 138.685  1.00  0.00           C  
ATOM    909  O   SER A  64     -22.976  43.856 139.074  1.00  0.00           O  
ATOM    910  CB  SER A  64     -21.959  41.416 137.702  1.00  0.00           C  
ATOM    911  OG  SER A  64     -21.983  40.709 138.911  1.00  0.00           O  
ATOM    912  H   SER A  64     -22.374  43.507 136.098  1.00  0.00           H  
ATOM    913  HA  SER A  64     -24.056  41.353 137.297  1.00  0.00           H  
ATOM    914 1HB  SER A  64     -21.746  40.731 136.881  1.00  0.00           H  
ATOM    915 2HB  SER A  64     -21.160  42.156 137.726  1.00  0.00           H  
ATOM    916  HG  SER A  64     -21.065  40.575 139.157  1.00  0.00           H  
ATOM    917  N   SER A  65     -24.768  42.522 139.329  1.00  0.00           N  
ATOM    918  CA  SER A  65     -25.273  43.256 140.503  1.00  0.00           C  
ATOM    919  C   SER A  65     -24.457  43.010 141.770  1.00  0.00           C  
ATOM    920  O   SER A  65     -24.549  43.767 142.734  1.00  0.00           O  
ATOM    921  CB  SER A  65     -26.718  42.875 140.762  1.00  0.00           C  
ATOM    922  OG  SER A  65     -26.818  41.540 141.175  1.00  0.00           O  
ATOM    923  H   SER A  65     -25.265  41.703 139.009  1.00  0.00           H  
ATOM    924  HA  SER A  65     -25.220  44.325 140.292  1.00  0.00           H  
ATOM    925 1HB  SER A  65     -27.135  43.528 141.528  1.00  0.00           H  
ATOM    926 2HB  SER A  65     -27.301  43.021 139.853  1.00  0.00           H  
ATOM    927  HG  SER A  65     -26.764  41.010 140.376  1.00  0.00           H  
ATOM    928  N   THR A  66     -23.648  41.959 141.771  1.00  0.00           N  
ATOM    929  CA  THR A  66     -22.880  41.592 142.960  1.00  0.00           C  
ATOM    930  C   THR A  66     -21.406  42.017 142.894  1.00  0.00           C  
ATOM    931  O   THR A  66     -20.644  41.789 143.828  1.00  0.00           O  
ATOM    932  CB  THR A  66     -22.957  40.073 143.198  1.00  0.00           C  
ATOM    933  OG1 THR A  66     -22.402  39.381 142.072  1.00  0.00           O  
ATOM    934  CG2 THR A  66     -24.401  39.636 143.395  1.00  0.00           C  
ATOM    935  H   THR A  66     -23.558  41.399 140.935  1.00  0.00           H  
ATOM    936  HA  THR A  66     -23.310  42.104 143.821  1.00  0.00           H  
ATOM    937  HB  THR A  66     -22.381  39.814 144.086  1.00  0.00           H  
ATOM    938  HG1 THR A  66     -21.621  39.847 141.764  1.00  0.00           H  
ATOM    939 1HG2 THR A  66     -24.436  38.560 143.562  1.00  0.00           H  
ATOM    940 2HG2 THR A  66     -24.822  40.152 144.257  1.00  0.00           H  
ATOM    941 3HG2 THR A  66     -24.980  39.884 142.506  1.00  0.00           H  
ATOM    942  N   TYR A  67     -21.000  42.641 141.799  1.00  0.00           N  
ATOM    943  CA  TYR A  67     -19.609  43.037 141.641  1.00  0.00           C  
ATOM    944  C   TYR A  67     -19.288  44.236 142.504  1.00  0.00           C  
ATOM    945  O   TYR A  67     -20.073  45.191 142.563  1.00  0.00           O  
ATOM    946  CB  TYR A  67     -19.297  43.342 140.174  1.00  0.00           C  
ATOM    947  CG  TYR A  67     -17.857  43.730 139.924  1.00  0.00           C  
ATOM    948  CD1 TYR A  67     -16.871  42.754 139.891  1.00  0.00           C  
ATOM    949  CD2 TYR A  67     -17.521  45.061 139.728  1.00  0.00           C  
ATOM    950  CE1 TYR A  67     -15.556  43.108 139.663  1.00  0.00           C  
ATOM    951  CE2 TYR A  67     -16.205  45.415 139.500  1.00  0.00           C  
ATOM    952  CZ  TYR A  67     -15.225  44.445 139.467  1.00  0.00           C  
ATOM    953  OH  TYR A  67     -13.915  44.797 139.240  1.00  0.00           O  
ATOM    954  H   TYR A  67     -21.657  42.848 141.061  1.00  0.00           H  
ATOM    955  HA  TYR A  67     -18.975  42.211 141.966  1.00  0.00           H  
ATOM    956 1HB  TYR A  67     -19.525  42.467 139.564  1.00  0.00           H  
ATOM    957 2HB  TYR A  67     -19.933  44.156 139.829  1.00  0.00           H  
ATOM    958  HD1 TYR A  67     -17.135  41.707 140.045  1.00  0.00           H  
ATOM    959  HD2 TYR A  67     -18.295  45.828 139.755  1.00  0.00           H  
ATOM    960  HE1 TYR A  67     -14.782  42.342 139.636  1.00  0.00           H  
ATOM    961  HE2 TYR A  67     -15.941  46.462 139.347  1.00  0.00           H  
ATOM    962  HH  TYR A  67     -13.856  45.749 139.126  1.00  0.00           H  
ATOM    963  N   ARG A  68     -18.127  44.208 143.140  1.00  0.00           N  
ATOM    964  CA  ARG A  68     -17.652  45.365 143.894  1.00  0.00           C  
ATOM    965  C   ARG A  68     -16.216  45.716 143.548  1.00  0.00           C  
ATOM    966  O   ARG A  68     -15.324  44.875 143.650  1.00  0.00           O  
ATOM    967  CB  ARG A  68     -17.753  45.105 145.390  1.00  0.00           C  
ATOM    968  CG  ARG A  68     -19.168  44.906 145.910  1.00  0.00           C  
ATOM    969  CD  ARG A  68     -19.949  46.169 145.875  1.00  0.00           C  
ATOM    970  NE  ARG A  68     -21.287  45.995 146.416  1.00  0.00           N  
ATOM    971  CZ  ARG A  68     -22.354  45.586 145.702  1.00  0.00           C  
ATOM    972  NH1 ARG A  68     -22.223  45.315 144.423  1.00  0.00           N  
ATOM    973  NH2 ARG A  68     -23.532  45.459 146.288  1.00  0.00           N  
ATOM    974  H   ARG A  68     -17.557  43.375 143.106  1.00  0.00           H  
ATOM    975  HA  ARG A  68     -18.280  46.221 143.646  1.00  0.00           H  
ATOM    976 1HB  ARG A  68     -17.181  44.214 145.643  1.00  0.00           H  
ATOM    977 2HB  ARG A  68     -17.316  45.941 145.935  1.00  0.00           H  
ATOM    978 1HG  ARG A  68     -19.682  44.168 145.293  1.00  0.00           H  
ATOM    979 2HG  ARG A  68     -19.131  44.554 146.942  1.00  0.00           H  
ATOM    980 1HD  ARG A  68     -19.438  46.929 146.466  1.00  0.00           H  
ATOM    981 2HD  ARG A  68     -20.040  46.512 144.845  1.00  0.00           H  
ATOM    982  HE  ARG A  68     -21.427  46.194 147.398  1.00  0.00           H  
ATOM    983 1HH1 ARG A  68     -21.323  45.412 143.975  1.00  0.00           H  
ATOM    984 2HH1 ARG A  68     -23.023  45.008 143.888  1.00  0.00           H  
ATOM    985 1HH2 ARG A  68     -23.632  45.668 147.272  1.00  0.00           H  
ATOM    986 2HH2 ARG A  68     -24.331  45.153 145.753  1.00  0.00           H  
ATOM    987  N   ASP A  69     -15.988  46.977 143.210  1.00  0.00           N  
ATOM    988  CA  ASP A  69     -14.624  47.459 142.953  1.00  0.00           C  
ATOM    989  C   ASP A  69     -13.866  47.515 144.272  1.00  0.00           C  
ATOM    990  O   ASP A  69     -14.403  47.963 145.283  1.00  0.00           O  
ATOM    991  CB  ASP A  69     -14.636  48.840 142.293  1.00  0.00           C  
ATOM    992  CG  ASP A  69     -15.133  48.805 140.854  1.00  0.00           C  
ATOM    993  OD1 ASP A  69     -14.720  47.936 140.124  1.00  0.00           O  
ATOM    994  OD2 ASP A  69     -15.922  49.648 140.499  1.00  0.00           O  
ATOM    995  H   ASP A  69     -16.761  47.621 143.126  1.00  0.00           H  
ATOM    996  HA  ASP A  69     -14.133  46.761 142.274  1.00  0.00           H  
ATOM    997 1HB  ASP A  69     -15.275  49.512 142.867  1.00  0.00           H  
ATOM    998 2HB  ASP A  69     -13.628  49.257 142.304  1.00  0.00           H  
ATOM    999  N   LEU A  70     -12.629  47.028 144.278  1.00  0.00           N  
ATOM   1000  CA  LEU A  70     -11.818  47.153 145.464  1.00  0.00           C  
ATOM   1001  C   LEU A  70     -11.010  48.434 145.504  1.00  0.00           C  
ATOM   1002  O   LEU A  70     -10.357  48.698 146.497  1.00  0.00           O  
ATOM   1003  CB  LEU A  70     -10.870  45.951 145.565  1.00  0.00           C  
ATOM   1004  CG  LEU A  70     -11.545  44.583 145.720  1.00  0.00           C  
ATOM   1005  CD1 LEU A  70     -10.486  43.489 145.701  1.00  0.00           C  
ATOM   1006  CD2 LEU A  70     -12.341  44.552 147.016  1.00  0.00           C  
ATOM   1007  H   LEU A  70     -12.244  46.570 143.465  1.00  0.00           H  
ATOM   1008  HA  LEU A  70     -12.475  47.163 146.333  1.00  0.00           H  
ATOM   1009 1HB  LEU A  70     -10.255  45.918 144.667  1.00  0.00           H  
ATOM   1010 2HB  LEU A  70     -10.215  46.097 146.424  1.00  0.00           H  
ATOM   1011  HG  LEU A  70     -12.217  44.411 144.878  1.00  0.00           H  
ATOM   1012 1HD1 LEU A  70     -10.966  42.516 145.811  1.00  0.00           H  
ATOM   1013 2HD1 LEU A  70      -9.946  43.521 144.755  1.00  0.00           H  
ATOM   1014 3HD1 LEU A  70      -9.789  43.644 146.524  1.00  0.00           H  
ATOM   1015 1HD2 LEU A  70     -12.821  43.579 147.125  1.00  0.00           H  
ATOM   1016 2HD2 LEU A  70     -11.670  44.722 147.859  1.00  0.00           H  
ATOM   1017 3HD2 LEU A  70     -13.102  45.332 146.995  1.00  0.00           H  
ATOM   1018  N   ARG A  71     -11.078  49.255 144.461  1.00  0.00           N  
ATOM   1019  CA  ARG A  71     -10.409  50.564 144.514  1.00  0.00           C  
ATOM   1020  C   ARG A  71      -8.939  50.662 144.096  1.00  0.00           C  
ATOM   1021  O   ARG A  71      -8.311  51.688 144.278  1.00  0.00           O  
ATOM   1022  CB  ARG A  71     -10.513  51.101 145.934  1.00  0.00           C  
ATOM   1023  CG  ARG A  71     -11.933  51.299 146.440  1.00  0.00           C  
ATOM   1024  CD  ARG A  71     -11.952  51.864 147.814  1.00  0.00           C  
ATOM   1025  NE  ARG A  71     -13.308  52.049 148.305  1.00  0.00           N  
ATOM   1026  CZ  ARG A  71     -13.621  52.478 149.544  1.00  0.00           C  
ATOM   1027  NH1 ARG A  71     -12.667  52.761 150.402  1.00  0.00           N  
ATOM   1028  NH2 ARG A  71     -14.888  52.613 149.895  1.00  0.00           N  
ATOM   1029  H   ARG A  71     -11.584  48.995 143.627  1.00  0.00           H  
ATOM   1030  HA  ARG A  71     -10.919  51.241 143.828  1.00  0.00           H  
ATOM   1031 1HB  ARG A  71     -10.011  50.419 146.618  1.00  0.00           H  
ATOM   1032 2HB  ARG A  71     -10.003  52.063 145.997  1.00  0.00           H  
ATOM   1033 1HG  ARG A  71     -12.463  51.986 145.780  1.00  0.00           H  
ATOM   1034 2HG  ARG A  71     -12.450  50.339 146.457  1.00  0.00           H  
ATOM   1035 1HD  ARG A  71     -11.432  51.189 148.493  1.00  0.00           H  
ATOM   1036 2HD  ARG A  71     -11.454  52.833 147.815  1.00  0.00           H  
ATOM   1037  HE  ARG A  71     -14.070  51.841 147.673  1.00  0.00           H  
ATOM   1038 1HH1 ARG A  71     -11.698  52.658 150.133  1.00  0.00           H  
ATOM   1039 2HH1 ARG A  71     -12.901  53.083 151.330  1.00  0.00           H  
ATOM   1040 1HH2 ARG A  71     -15.622  52.395 149.235  1.00  0.00           H  
ATOM   1041 2HH2 ARG A  71     -15.122  52.934 150.823  1.00  0.00           H  
ATOM   1042  N   LYS A  72      -8.389  49.607 143.502  1.00  0.00           N  
ATOM   1043  CA  LYS A  72      -7.024  49.667 142.993  1.00  0.00           C  
ATOM   1044  C   LYS A  72      -6.883  48.779 141.762  1.00  0.00           C  
ATOM   1045  O   LYS A  72      -7.753  47.952 141.479  1.00  0.00           O  
ATOM   1046  CB  LYS A  72      -6.024  49.246 144.071  1.00  0.00           C  
ATOM   1047  CG  LYS A  72      -6.169  47.803 144.535  1.00  0.00           C  
ATOM   1048  CD  LYS A  72      -5.168  47.472 145.632  1.00  0.00           C  
ATOM   1049  CE  LYS A  72      -5.279  46.017 146.063  1.00  0.00           C  
ATOM   1050  NZ  LYS A  72      -4.307  45.679 147.138  1.00  0.00           N  
ATOM   1051  H   LYS A  72      -8.916  48.751 143.398  1.00  0.00           H  
ATOM   1052  HA  LYS A  72      -6.808  50.696 142.703  1.00  0.00           H  
ATOM   1053 1HB  LYS A  72      -5.008  49.377 143.696  1.00  0.00           H  
ATOM   1054 2HB  LYS A  72      -6.136  49.891 144.943  1.00  0.00           H  
ATOM   1055 1HG  LYS A  72      -7.178  47.642 144.915  1.00  0.00           H  
ATOM   1056 2HG  LYS A  72      -6.006  47.132 143.692  1.00  0.00           H  
ATOM   1057 1HD  LYS A  72      -4.156  47.659 145.270  1.00  0.00           H  
ATOM   1058 2HD  LYS A  72      -5.350  48.111 146.495  1.00  0.00           H  
ATOM   1059 1HE  LYS A  72      -6.287  45.821 146.426  1.00  0.00           H  
ATOM   1060 2HE  LYS A  72      -5.093  45.369 145.207  1.00  0.00           H  
ATOM   1061 1HZ  LYS A  72      -4.413  44.708 147.395  1.00  0.00           H  
ATOM   1062 2HZ  LYS A  72      -3.367  45.839 146.806  1.00  0.00           H  
ATOM   1063 3HZ  LYS A  72      -4.482  46.261 147.945  1.00  0.00           H  
ATOM   1064  N   GLY A  73      -5.780  48.949 141.045  1.00  0.00           N  
ATOM   1065  CA  GLY A  73      -5.530  48.202 139.817  1.00  0.00           C  
ATOM   1066  C   GLY A  73      -4.402  47.217 140.097  1.00  0.00           C  
ATOM   1067  O   GLY A  73      -3.935  47.089 141.241  1.00  0.00           O  
ATOM   1068  H   GLY A  73      -5.093  49.618 141.362  1.00  0.00           H  
ATOM   1069 1HA  GLY A  73      -6.442  47.689 139.511  1.00  0.00           H  
ATOM   1070 2HA  GLY A  73      -5.267  48.894 139.018  1.00  0.00           H  
ATOM   1071  N   VAL A  74      -3.959  46.544 139.055  1.00  0.00           N  
ATOM   1072  CA  VAL A  74      -2.911  45.549 139.192  1.00  0.00           C  
ATOM   1073  C   VAL A  74      -2.308  45.266 137.826  1.00  0.00           C  
ATOM   1074  O   VAL A  74      -3.011  45.282 136.806  1.00  0.00           O  
ATOM   1075  CB  VAL A  74      -3.468  44.247 139.799  1.00  0.00           C  
ATOM   1076  CG1 VAL A  74      -4.500  43.626 138.869  1.00  0.00           C  
ATOM   1077  CG2 VAL A  74      -2.331  43.275 140.070  1.00  0.00           C  
ATOM   1078  H   VAL A  74      -4.353  46.721 138.142  1.00  0.00           H  
ATOM   1079  HA  VAL A  74      -2.145  45.943 139.862  1.00  0.00           H  
ATOM   1080  HB  VAL A  74      -3.978  44.482 140.733  1.00  0.00           H  
ATOM   1081 1HG1 VAL A  74      -4.883  42.707 139.314  1.00  0.00           H  
ATOM   1082 2HG1 VAL A  74      -5.321  44.325 138.717  1.00  0.00           H  
ATOM   1083 3HG1 VAL A  74      -4.035  43.397 137.910  1.00  0.00           H  
ATOM   1084 1HG2 VAL A  74      -2.732  42.357 140.500  1.00  0.00           H  
ATOM   1085 2HG2 VAL A  74      -1.818  43.045 139.136  1.00  0.00           H  
ATOM   1086 3HG2 VAL A  74      -1.627  43.725 140.770  1.00  0.00           H  
ATOM   1087  N   TYR A  75      -1.005  45.007 137.798  1.00  0.00           N  
ATOM   1088  CA  TYR A  75      -0.375  44.527 136.571  1.00  0.00           C  
ATOM   1089  C   TYR A  75       0.434  43.261 136.882  1.00  0.00           C  
ATOM   1090  O   TYR A  75       1.080  43.168 137.932  1.00  0.00           O  
ATOM   1091  CB  TYR A  75       0.517  45.608 135.955  1.00  0.00           C  
ATOM   1092  CG  TYR A  75       1.241  45.161 134.705  1.00  0.00           C  
ATOM   1093  CD1 TYR A  75       0.782  45.559 133.458  1.00  0.00           C  
ATOM   1094  CD2 TYR A  75       2.365  44.354 134.805  1.00  0.00           C  
ATOM   1095  CE1 TYR A  75       1.444  45.152 132.316  1.00  0.00           C  
ATOM   1096  CE2 TYR A  75       3.027  43.947 133.663  1.00  0.00           C  
ATOM   1097  CZ  TYR A  75       2.570  44.343 132.423  1.00  0.00           C  
ATOM   1098  OH  TYR A  75       3.230  43.937 131.285  1.00  0.00           O  
ATOM   1099  H   TYR A  75      -0.438  45.139 138.623  1.00  0.00           H  
ATOM   1100  HA  TYR A  75      -1.158  44.277 135.855  1.00  0.00           H  
ATOM   1101 1HB  TYR A  75      -0.089  46.480 135.705  1.00  0.00           H  
ATOM   1102 2HB  TYR A  75       1.261  45.924 136.685  1.00  0.00           H  
ATOM   1103  HD1 TYR A  75      -0.101  46.193 133.379  1.00  0.00           H  
ATOM   1104  HD2 TYR A  75       2.725  44.041 135.785  1.00  0.00           H  
ATOM   1105  HE1 TYR A  75       1.084  45.464 131.336  1.00  0.00           H  
ATOM   1106  HE2 TYR A  75       3.910  43.312 133.742  1.00  0.00           H  
ATOM   1107  HH  TYR A  75       3.979  43.388 131.529  1.00  0.00           H  
ATOM   1108  N   VAL A  76       0.320  42.268 136.001  1.00  0.00           N  
ATOM   1109  CA  VAL A  76       0.948  40.947 136.183  1.00  0.00           C  
ATOM   1110  C   VAL A  76       1.807  40.652 134.966  1.00  0.00           C  
ATOM   1111  O   VAL A  76       1.352  40.808 133.839  1.00  0.00           O  
ATOM   1112  CB  VAL A  76      -0.111  39.841 136.353  1.00  0.00           C  
ATOM   1113  CG1 VAL A  76       0.557  38.482 136.495  1.00  0.00           C  
ATOM   1114  CG2 VAL A  76      -0.984  40.142 137.562  1.00  0.00           C  
ATOM   1115  H   VAL A  76      -0.227  42.442 135.170  1.00  0.00           H  
ATOM   1116  HA  VAL A  76       1.559  40.976 137.086  1.00  0.00           H  
ATOM   1117  HB  VAL A  76      -0.730  39.803 135.457  1.00  0.00           H  
ATOM   1118 1HG1 VAL A  76      -0.206  37.712 136.614  1.00  0.00           H  
ATOM   1119 2HG1 VAL A  76       1.148  38.272 135.603  1.00  0.00           H  
ATOM   1120 3HG1 VAL A  76       1.207  38.485 137.369  1.00  0.00           H  
ATOM   1121 1HG2 VAL A  76      -1.731  39.357 137.675  1.00  0.00           H  
ATOM   1122 2HG2 VAL A  76      -0.363  40.186 138.457  1.00  0.00           H  
ATOM   1123 3HG2 VAL A  76      -1.484  41.100 137.420  1.00  0.00           H  
ATOM   1124  N   PRO A  77       3.069  40.272 135.196  1.00  0.00           N  
ATOM   1125  CA  PRO A  77       3.936  39.863 134.096  1.00  0.00           C  
ATOM   1126  C   PRO A  77       4.291  38.392 134.243  1.00  0.00           C  
ATOM   1127  O   PRO A  77       4.705  37.967 135.314  1.00  0.00           O  
ATOM   1128  CB  PRO A  77       5.164  40.765 134.256  1.00  0.00           C  
ATOM   1129  CG  PRO A  77       5.218  41.054 135.717  1.00  0.00           C  
ATOM   1130  CD  PRO A  77       3.775  41.117 136.140  1.00  0.00           C  
ATOM   1131  HA  PRO A  77       3.427  40.062 133.141  1.00  0.00           H  
ATOM   1132 1HB  PRO A  77       6.062  40.247 133.889  1.00  0.00           H  
ATOM   1133 2HB  PRO A  77       5.045  41.673 133.645  1.00  0.00           H  
ATOM   1134 1HG  PRO A  77       5.778  40.265 136.239  1.00  0.00           H  
ATOM   1135 2HG  PRO A  77       5.754  41.997 135.898  1.00  0.00           H  
ATOM   1136 1HD  PRO A  77       3.673  40.715 137.159  1.00  0.00           H  
ATOM   1137 2HD  PRO A  77       3.425  42.159 136.097  1.00  0.00           H  
ATOM   1138  N   TYR A  78       4.158  37.644 133.149  1.00  0.00           N  
ATOM   1139  CA  TYR A  78       4.569  36.249 133.065  1.00  0.00           C  
ATOM   1140  C   TYR A  78       5.846  36.196 132.215  1.00  0.00           C  
ATOM   1141  O   TYR A  78       6.283  37.225 131.668  1.00  0.00           O  
ATOM   1142  CB  TYR A  78       3.463  35.377 132.467  1.00  0.00           C  
ATOM   1143  CG  TYR A  78       2.220  35.294 133.324  1.00  0.00           C  
ATOM   1144  CD1 TYR A  78       1.391  36.399 133.452  1.00  0.00           C  
ATOM   1145  CD2 TYR A  78       1.908  34.114 133.982  1.00  0.00           C  
ATOM   1146  CE1 TYR A  78       0.255  36.324 134.235  1.00  0.00           C  
ATOM   1147  CE2 TYR A  78       0.773  34.038 134.765  1.00  0.00           C  
ATOM   1148  CZ  TYR A  78      -0.052  35.137 134.892  1.00  0.00           C  
ATOM   1149  OH  TYR A  78      -1.183  35.062 135.672  1.00  0.00           O  
ATOM   1150  H   TYR A  78       3.746  38.085 132.339  1.00  0.00           H  
ATOM   1151  HA  TYR A  78       4.779  35.889 134.072  1.00  0.00           H  
ATOM   1152 1HB  TYR A  78       3.178  35.770 131.490  1.00  0.00           H  
ATOM   1153 2HB  TYR A  78       3.839  34.366 132.315  1.00  0.00           H  
ATOM   1154  HD1 TYR A  78       1.636  37.327 132.935  1.00  0.00           H  
ATOM   1155  HD2 TYR A  78       2.560  33.246 133.882  1.00  0.00           H  
ATOM   1156  HE1 TYR A  78      -0.396  37.192 134.336  1.00  0.00           H  
ATOM   1157  HE2 TYR A  78       0.528  33.110 135.283  1.00  0.00           H  
ATOM   1158  HH  TYR A  78      -1.250  34.183 136.053  1.00  0.00           H  
ATOM   1159  N   THR A  79       6.452  35.012 132.118  1.00  0.00           N  
ATOM   1160  CA  THR A  79       7.712  34.843 131.375  1.00  0.00           C  
ATOM   1161  C   THR A  79       7.545  35.382 129.962  1.00  0.00           C  
ATOM   1162  O   THR A  79       8.395  36.091 129.460  1.00  0.00           O  
ATOM   1163  CB  THR A  79       8.152  33.368 131.322  1.00  0.00           C  
ATOM   1164  OG1 THR A  79       8.366  32.883 132.654  1.00  0.00           O  
ATOM   1165  CG2 THR A  79       9.437  33.223 130.522  1.00  0.00           C  
ATOM   1166  H   THR A  79       6.034  34.210 132.567  1.00  0.00           H  
ATOM   1167  HA  THR A  79       8.492  35.409 131.884  1.00  0.00           H  
ATOM   1168  HB  THR A  79       7.369  32.772 130.854  1.00  0.00           H  
ATOM   1169  HG1 THR A  79       9.144  32.320 132.668  1.00  0.00           H  
ATOM   1170 1HG2 THR A  79       9.733  32.175 130.495  1.00  0.00           H  
ATOM   1171 2HG2 THR A  79       9.274  33.581 129.505  1.00  0.00           H  
ATOM   1172 3HG2 THR A  79      10.226  33.810 130.990  1.00  0.00           H  
ATOM   1173  N   GLN A  80       6.415  35.084 129.344  1.00  0.00           N  
ATOM   1174  CA  GLN A  80       5.950  35.910 128.245  1.00  0.00           C  
ATOM   1175  C   GLN A  80       4.492  36.333 128.418  1.00  0.00           C  
ATOM   1176  O   GLN A  80       3.627  35.544 128.850  1.00  0.00           O  
ATOM   1177  CB  GLN A  80       6.122  35.164 126.919  1.00  0.00           C  
ATOM   1178  CG  GLN A  80       5.719  35.969 125.695  1.00  0.00           C  
ATOM   1179  CD  GLN A  80       5.985  35.225 124.400  1.00  0.00           C  
ATOM   1180  OE1 GLN A  80       5.800  34.008 124.318  1.00  0.00           O  
ATOM   1181  NE2 GLN A  80       6.421  35.954 123.379  1.00  0.00           N  
ATOM   1182  H   GLN A  80       5.865  34.285 129.626  1.00  0.00           H  
ATOM   1183  HA  GLN A  80       6.550  36.820 128.218  1.00  0.00           H  
ATOM   1184 1HB  GLN A  80       7.165  34.870 126.800  1.00  0.00           H  
ATOM   1185 2HB  GLN A  80       5.525  34.253 126.934  1.00  0.00           H  
ATOM   1186 1HG  GLN A  80       4.653  36.187 125.752  1.00  0.00           H  
ATOM   1187 2HG  GLN A  80       6.290  36.898 125.680  1.00  0.00           H  
ATOM   1188 1HE2 GLN A  80       6.613  35.518 122.499  1.00  0.00           H  
ATOM   1189 2HE2 GLN A  80       6.557  36.939 123.489  1.00  0.00           H  
ATOM   1190  N   GLY A  81       4.252  37.600 128.111  1.00  0.00           N  
ATOM   1191  CA  GLY A  81       2.934  38.178 128.235  1.00  0.00           C  
ATOM   1192  C   GLY A  81       2.751  38.933 129.532  1.00  0.00           C  
ATOM   1193  O   GLY A  81       3.427  38.678 130.543  1.00  0.00           O  
ATOM   1194  H   GLY A  81       5.013  38.176 127.781  1.00  0.00           H  
ATOM   1195 1HA  GLY A  81       2.754  38.857 127.401  1.00  0.00           H  
ATOM   1196 2HA  GLY A  81       2.184  37.390 128.175  1.00  0.00           H  
ATOM   1197  N   LYS A  82       1.829  39.888 129.488  1.00  0.00           N  
ATOM   1198  CA  LYS A  82       1.532  40.711 130.644  1.00  0.00           C  
ATOM   1199  C   LYS A  82       0.163  41.333 130.440  1.00  0.00           C  
ATOM   1200  O   LYS A  82      -0.380  41.349 129.331  1.00  0.00           O  
ATOM   1201  CB  LYS A  82       2.597  41.789 130.848  1.00  0.00           C  
ATOM   1202  CG  LYS A  82       2.601  42.880 129.785  1.00  0.00           C  
ATOM   1203  CD  LYS A  82       3.453  42.482 128.589  1.00  0.00           C  
ATOM   1204  CE  LYS A  82       3.560  43.619 127.583  1.00  0.00           C  
ATOM   1205  NZ  LYS A  82       4.354  43.229 126.386  1.00  0.00           N  
ATOM   1206  H   LYS A  82       1.322  40.045 128.629  1.00  0.00           H  
ATOM   1207  HA  LYS A  82       1.518  40.073 131.528  1.00  0.00           H  
ATOM   1208 1HB  LYS A  82       2.450  42.267 131.817  1.00  0.00           H  
ATOM   1209 2HB  LYS A  82       3.585  41.328 130.858  1.00  0.00           H  
ATOM   1210 1HG  LYS A  82       1.580  43.063 129.448  1.00  0.00           H  
ATOM   1211 2HG  LYS A  82       2.995  43.802 130.211  1.00  0.00           H  
ATOM   1212 1HD  LYS A  82       4.455  42.214 128.929  1.00  0.00           H  
ATOM   1213 2HD  LYS A  82       3.011  41.616 128.099  1.00  0.00           H  
ATOM   1214 1HE  LYS A  82       2.562  43.914 127.261  1.00  0.00           H  
ATOM   1215 2HE  LYS A  82       4.036  44.479 128.054  1.00  0.00           H  
ATOM   1216 1HZ  LYS A  82       4.401  44.008 125.744  1.00  0.00           H  
ATOM   1217 2HZ  LYS A  82       5.288  42.970 126.670  1.00  0.00           H  
ATOM   1218 3HZ  LYS A  82       3.912  42.444 125.929  1.00  0.00           H  
ATOM   1219  N   TRP A  83      -0.418  41.784 131.540  1.00  0.00           N  
ATOM   1220  CA  TRP A  83      -1.678  42.480 131.478  1.00  0.00           C  
ATOM   1221  C   TRP A  83      -1.813  43.431 132.646  1.00  0.00           C  
ATOM   1222  O   TRP A  83      -1.101  43.303 133.669  1.00  0.00           O  
ATOM   1223  CB  TRP A  83      -2.841  41.486 131.479  1.00  0.00           C  
ATOM   1224  CG  TRP A  83      -2.913  40.651 132.721  1.00  0.00           C  
ATOM   1225  CD1 TRP A  83      -2.328  39.437 132.923  1.00  0.00           C  
ATOM   1226  CD2 TRP A  83      -3.615  40.966 133.948  1.00  0.00           C  
ATOM   1227  NE1 TRP A  83      -2.617  38.976 134.183  1.00  0.00           N  
ATOM   1228  CE2 TRP A  83      -3.402  39.900 134.825  1.00  0.00           C  
ATOM   1229  CE3 TRP A  83      -4.395  42.052 134.365  1.00  0.00           C  
ATOM   1230  CZ2 TRP A  83      -3.942  39.881 136.102  1.00  0.00           C  
ATOM   1231  CZ3 TRP A  83      -4.935  42.034 135.645  1.00  0.00           C  
ATOM   1232  CH2 TRP A  83      -4.714  40.976 136.491  1.00  0.00           C  
ATOM   1233  H   TRP A  83       0.022  41.642 132.438  1.00  0.00           H  
ATOM   1234  HA  TRP A  83      -1.711  43.054 130.552  1.00  0.00           H  
ATOM   1235 1HB  TRP A  83      -3.782  42.026 131.373  1.00  0.00           H  
ATOM   1236 2HB  TRP A  83      -2.749  40.818 130.622  1.00  0.00           H  
ATOM   1237  HD1 TRP A  83      -1.720  38.909 132.190  1.00  0.00           H  
ATOM   1238  HE1 TRP A  83      -2.303  38.100 134.576  1.00  0.00           H  
ATOM   1239  HE3 TRP A  83      -4.572  42.896 133.699  1.00  0.00           H  
ATOM   1240  HZ2 TRP A  83      -3.778  39.050 136.788  1.00  0.00           H  
ATOM   1241  HZ3 TRP A  83      -5.542  42.882 135.962  1.00  0.00           H  
ATOM   1242  HH2 TRP A  83      -5.152  40.994 137.489  1.00  0.00           H  
ATOM   1243  N   GLU A  84      -2.733  44.378 132.480  1.00  0.00           N  
ATOM   1244  CA  GLU A  84      -3.102  45.335 133.503  1.00  0.00           C  
ATOM   1245  C   GLU A  84      -4.626  45.307 133.578  1.00  0.00           C  
ATOM   1246  O   GLU A  84      -5.291  45.218 132.558  1.00  0.00           O  
ATOM   1247  CB  GLU A  84      -2.587  46.739 133.176  1.00  0.00           C  
ATOM   1248  CG  GLU A  84      -2.886  47.782 134.243  1.00  0.00           C  
ATOM   1249  CD  GLU A  84      -2.322  49.136 133.911  1.00  0.00           C  
ATOM   1250  OE1 GLU A  84      -1.691  49.261 132.889  1.00  0.00           O  
ATOM   1251  OE2 GLU A  84      -2.522  50.046 134.681  1.00  0.00           O  
ATOM   1252  H   GLU A  84      -3.192  44.418 131.581  1.00  0.00           H  
ATOM   1253  HA  GLU A  84      -2.654  45.022 134.447  1.00  0.00           H  
ATOM   1254 1HB  GLU A  84      -1.507  46.706 133.033  1.00  0.00           H  
ATOM   1255 2HB  GLU A  84      -3.031  47.080 132.240  1.00  0.00           H  
ATOM   1256 1HG  GLU A  84      -3.966  47.870 134.358  1.00  0.00           H  
ATOM   1257 2HG  GLU A  84      -2.474  47.444 135.192  1.00  0.00           H  
ATOM   1258  N   GLY A  85      -5.158  45.380 134.791  1.00  0.00           N  
ATOM   1259  CA  GLY A  85      -6.595  45.358 135.010  1.00  0.00           C  
ATOM   1260  C   GLY A  85      -7.039  46.030 136.307  1.00  0.00           C  
ATOM   1261  O   GLY A  85      -6.201  46.446 137.121  1.00  0.00           O  
ATOM   1262  H   GLY A  85      -4.540  45.453 135.587  1.00  0.00           H  
ATOM   1263 1HA  GLY A  85      -7.097  45.856 134.180  1.00  0.00           H  
ATOM   1264 2HA  GLY A  85      -6.945  44.326 135.025  1.00  0.00           H  
ATOM   1265  N   GLU A  86      -8.355  46.123 136.505  1.00  0.00           N  
ATOM   1266  CA  GLU A  86      -8.878  46.629 137.770  1.00  0.00           C  
ATOM   1267  C   GLU A  86      -9.152  45.468 138.684  1.00  0.00           C  
ATOM   1268  O   GLU A  86      -9.331  44.341 138.234  1.00  0.00           O  
ATOM   1269  CB  GLU A  86     -10.155  47.445 137.558  1.00  0.00           C  
ATOM   1270  CG  GLU A  86      -9.973  48.686 136.697  1.00  0.00           C  
ATOM   1271  CD  GLU A  86      -9.120  49.735 137.355  1.00  0.00           C  
ATOM   1272  OE1 GLU A  86      -9.204  49.877 138.551  1.00  0.00           O  
ATOM   1273  OE2 GLU A  86      -8.382  50.394 136.660  1.00  0.00           O  
ATOM   1274  H   GLU A  86      -9.002  45.844 135.781  1.00  0.00           H  
ATOM   1275  HA  GLU A  86      -8.128  47.281 138.219  1.00  0.00           H  
ATOM   1276 1HB  GLU A  86     -10.913  46.819 137.086  1.00  0.00           H  
ATOM   1277 2HB  GLU A  86     -10.549  47.762 138.524  1.00  0.00           H  
ATOM   1278 1HG  GLU A  86      -9.510  48.397 135.754  1.00  0.00           H  
ATOM   1279 2HG  GLU A  86     -10.952  49.108 136.474  1.00  0.00           H  
ATOM   1280  N   LEU A  87      -9.166  45.732 139.978  1.00  0.00           N  
ATOM   1281  CA  LEU A  87      -9.387  44.681 140.945  1.00  0.00           C  
ATOM   1282  C   LEU A  87     -10.735  44.899 141.654  1.00  0.00           C  
ATOM   1283  O   LEU A  87     -10.990  45.965 142.204  1.00  0.00           O  
ATOM   1284  CB  LEU A  87      -8.243  44.652 141.966  1.00  0.00           C  
ATOM   1285  CG  LEU A  87      -8.384  43.621 143.094  1.00  0.00           C  
ATOM   1286  CD1 LEU A  87      -8.334  42.217 142.508  1.00  0.00           C  
ATOM   1287  CD2 LEU A  87      -7.273  43.829 144.113  1.00  0.00           C  
ATOM   1288  H   LEU A  87      -9.021  46.677 140.303  1.00  0.00           H  
ATOM   1289  HA  LEU A  87      -9.412  43.727 140.419  1.00  0.00           H  
ATOM   1290 1HB  LEU A  87      -7.313  44.441 141.440  1.00  0.00           H  
ATOM   1291 2HB  LEU A  87      -8.161  45.637 142.425  1.00  0.00           H  
ATOM   1292  HG  LEU A  87      -9.351  43.745 143.581  1.00  0.00           H  
ATOM   1293 1HD1 LEU A  87      -8.434  41.485 143.309  1.00  0.00           H  
ATOM   1294 2HD1 LEU A  87      -9.151  42.090 141.797  1.00  0.00           H  
ATOM   1295 3HD1 LEU A  87      -7.382  42.069 141.999  1.00  0.00           H  
ATOM   1296 1HD2 LEU A  87      -7.374  43.097 144.915  1.00  0.00           H  
ATOM   1297 2HD2 LEU A  87      -6.305  43.704 143.627  1.00  0.00           H  
ATOM   1298 3HD2 LEU A  87      -7.343  44.834 144.528  1.00  0.00           H  
ATOM   1299  N   GLY A  88     -11.583  43.893 141.636  1.00  0.00           N  
ATOM   1300  CA  GLY A  88     -12.752  43.872 142.514  1.00  0.00           C  
ATOM   1301  C   GLY A  88     -13.040  42.495 143.032  1.00  0.00           C  
ATOM   1302  O   GLY A  88     -12.138  41.655 143.139  1.00  0.00           O  
ATOM   1303  H   GLY A  88     -11.427  43.119 141.006  1.00  0.00           H  
ATOM   1304 1HA  GLY A  88     -12.588  44.546 143.355  1.00  0.00           H  
ATOM   1305 2HA  GLY A  88     -13.621  44.242 141.971  1.00  0.00           H  
ATOM   1306  N   THR A  89     -14.298  42.271 143.417  1.00  0.00           N  
ATOM   1307  CA  THR A  89     -14.723  40.966 143.855  1.00  0.00           C  
ATOM   1308  C   THR A  89     -16.103  40.682 143.316  1.00  0.00           C  
ATOM   1309  O   THR A  89     -16.909  41.600 143.090  1.00  0.00           O  
ATOM   1310  CB  THR A  89     -14.721  40.856 145.391  1.00  0.00           C  
ATOM   1311  OG1 THR A  89     -15.666  41.783 145.941  1.00  0.00           O  
ATOM   1312  CG2 THR A  89     -13.337  41.159 145.945  1.00  0.00           C  
ATOM   1313  H   THR A  89     -14.967  43.027 143.403  1.00  0.00           H  
ATOM   1314  HA  THR A  89     -14.027  40.225 143.461  1.00  0.00           H  
ATOM   1315  HB  THR A  89     -15.010  39.847 145.684  1.00  0.00           H  
ATOM   1316  HG1 THR A  89     -15.856  42.466 145.293  1.00  0.00           H  
ATOM   1317 1HG2 THR A  89     -13.354  41.076 147.032  1.00  0.00           H  
ATOM   1318 2HG2 THR A  89     -12.618  40.449 145.538  1.00  0.00           H  
ATOM   1319 3HG2 THR A  89     -13.046  42.171 145.664  1.00  0.00           H  
ATOM   1320  N   ASP A  90     -16.378  39.413 143.096  1.00  0.00           N  
ATOM   1321  CA  ASP A  90     -17.714  39.004 142.668  1.00  0.00           C  
ATOM   1322  C   ASP A  90     -17.903  37.540 142.983  1.00  0.00           C  
ATOM   1323  O   ASP A  90     -16.941  36.851 143.338  1.00  0.00           O  
ATOM   1324  CB  ASP A  90     -17.920  39.249 141.171  1.00  0.00           C  
ATOM   1325  CG  ASP A  90     -19.388  39.390 140.790  1.00  0.00           C  
ATOM   1326  OD1 ASP A  90     -20.224  39.186 141.639  1.00  0.00           O  
ATOM   1327  OD2 ASP A  90     -19.659  39.701 139.655  1.00  0.00           O  
ATOM   1328  H   ASP A  90     -15.665  38.709 143.222  1.00  0.00           H  
ATOM   1329  HA  ASP A  90     -18.449  39.596 143.214  1.00  0.00           H  
ATOM   1330 1HB  ASP A  90     -17.394  40.157 140.875  1.00  0.00           H  
ATOM   1331 2HB  ASP A  90     -17.491  38.422 140.605  1.00  0.00           H  
ATOM   1332  N   LEU A  91     -19.142  37.072 142.834  1.00  0.00           N  
ATOM   1333  CA  LEU A  91     -19.513  35.681 143.076  1.00  0.00           C  
ATOM   1334  C   LEU A  91     -19.236  34.823 141.864  1.00  0.00           C  
ATOM   1335  O   LEU A  91     -19.496  35.228 140.719  1.00  0.00           O  
ATOM   1336  CB  LEU A  91     -20.998  35.580 143.447  1.00  0.00           C  
ATOM   1337  CG  LEU A  91     -21.413  36.302 144.735  1.00  0.00           C  
ATOM   1338  CD1 LEU A  91     -22.922  36.198 144.912  1.00  0.00           C  
ATOM   1339  CD2 LEU A  91     -20.680  35.690 145.919  1.00  0.00           C  
ATOM   1340  H   LEU A  91     -19.852  37.726 142.537  1.00  0.00           H  
ATOM   1341  HA  LEU A  91     -18.919  35.305 143.908  1.00  0.00           H  
ATOM   1342 1HB  LEU A  91     -21.589  35.993 142.630  1.00  0.00           H  
ATOM   1343 2HB  LEU A  91     -21.257  34.527 143.559  1.00  0.00           H  
ATOM   1344  HG  LEU A  91     -21.158  37.359 144.657  1.00  0.00           H  
ATOM   1345 1HD1 LEU A  91     -23.217  36.712 145.827  1.00  0.00           H  
ATOM   1346 2HD1 LEU A  91     -23.421  36.661 144.061  1.00  0.00           H  
ATOM   1347 3HD1 LEU A  91     -23.209  35.150 144.976  1.00  0.00           H  
ATOM   1348 1HD2 LEU A  91     -20.974  36.204 146.835  1.00  0.00           H  
ATOM   1349 2HD2 LEU A  91     -20.935  34.633 145.998  1.00  0.00           H  
ATOM   1350 3HD2 LEU A  91     -19.604  35.794 145.774  1.00  0.00           H  
ATOM   1351  N   VAL A  92     -18.676  33.648 142.124  1.00  0.00           N  
ATOM   1352  CA  VAL A  92     -18.328  32.694 141.084  1.00  0.00           C  
ATOM   1353  C   VAL A  92     -18.949  31.334 141.398  1.00  0.00           C  
ATOM   1354  O   VAL A  92     -18.948  30.888 142.554  1.00  0.00           O  
ATOM   1355  CB  VAL A  92     -16.798  32.555 140.968  1.00  0.00           C  
ATOM   1356  CG1 VAL A  92     -16.175  33.875 140.540  1.00  0.00           C  
ATOM   1357  CG2 VAL A  92     -16.219  32.090 142.295  1.00  0.00           C  
ATOM   1358  H   VAL A  92     -18.487  33.415 143.088  1.00  0.00           H  
ATOM   1359  HA  VAL A  92     -18.717  33.061 140.134  1.00  0.00           H  
ATOM   1360  HB  VAL A  92     -16.567  31.824 140.193  1.00  0.00           H  
ATOM   1361 1HG1 VAL A  92     -15.093  33.759 140.462  1.00  0.00           H  
ATOM   1362 2HG1 VAL A  92     -16.578  34.171 139.571  1.00  0.00           H  
ATOM   1363 3HG1 VAL A  92     -16.404  34.642 141.279  1.00  0.00           H  
ATOM   1364 1HG2 VAL A  92     -15.137  31.993 142.205  1.00  0.00           H  
ATOM   1365 2HG2 VAL A  92     -16.455  32.818 143.071  1.00  0.00           H  
ATOM   1366 3HG2 VAL A  92     -16.648  31.124 142.561  1.00  0.00           H  
ATOM   1367  N   SER A  93     -19.501  30.697 140.370  1.00  0.00           N  
ATOM   1368  CA  SER A  93     -19.974  29.320 140.454  1.00  0.00           C  
ATOM   1369  C   SER A  93     -19.108  28.527 139.498  1.00  0.00           C  
ATOM   1370  O   SER A  93     -18.890  28.963 138.371  1.00  0.00           O  
ATOM   1371  CB  SER A  93     -21.440  29.206 140.083  1.00  0.00           C  
ATOM   1372  OG  SER A  93     -21.855  27.867 140.084  1.00  0.00           O  
ATOM   1373  H   SER A  93     -19.593  31.196 139.497  1.00  0.00           H  
ATOM   1374  HA  SER A  93     -19.858  28.976 141.483  1.00  0.00           H  
ATOM   1375 1HB  SER A  93     -22.040  29.776 140.792  1.00  0.00           H  
ATOM   1376 2HB  SER A  93     -21.600  29.638 139.097  1.00  0.00           H  
ATOM   1377  HG  SER A  93     -21.430  27.459 140.843  1.00  0.00           H  
ATOM   1378  N   ILE A  94     -18.616  27.374 139.936  1.00  0.00           N  
ATOM   1379  CA  ILE A  94     -17.988  26.418 139.021  1.00  0.00           C  
ATOM   1380  C   ILE A  94     -19.026  25.318 138.748  1.00  0.00           C  
ATOM   1381  O   ILE A  94     -19.277  24.481 139.617  1.00  0.00           O  
ATOM   1382  CB  ILE A  94     -16.699  25.816 139.609  1.00  0.00           C  
ATOM   1383  CG1 ILE A  94     -15.688  26.922 139.922  1.00  0.00           C  
ATOM   1384  CG2 ILE A  94     -16.100  24.799 138.650  1.00  0.00           C  
ATOM   1385  CD1 ILE A  94     -14.478  26.443 140.692  1.00  0.00           C  
ATOM   1386  H   ILE A  94     -18.674  27.149 140.919  1.00  0.00           H  
ATOM   1387  HA  ILE A  94     -17.724  26.941 138.103  1.00  0.00           H  
ATOM   1388  HB  ILE A  94     -16.926  25.321 140.553  1.00  0.00           H  
ATOM   1389 1HG1 ILE A  94     -15.344  27.374 138.992  1.00  0.00           H  
ATOM   1390 2HG1 ILE A  94     -16.173  27.705 140.505  1.00  0.00           H  
ATOM   1391 1HG2 ILE A  94     -15.190  24.384 139.081  1.00  0.00           H  
ATOM   1392 2HG2 ILE A  94     -16.817  23.998 138.476  1.00  0.00           H  
ATOM   1393 3HG2 ILE A  94     -15.865  25.287 137.703  1.00  0.00           H  
ATOM   1394 1HD1 ILE A  94     -13.808  27.283 140.876  1.00  0.00           H  
ATOM   1395 2HD1 ILE A  94     -14.797  26.018 141.644  1.00  0.00           H  
ATOM   1396 3HD1 ILE A  94     -13.955  25.684 140.112  1.00  0.00           H  
ATOM   1397  N   PRO A  95     -19.645  25.323 137.555  1.00  0.00           N  
ATOM   1398  CA  PRO A  95     -20.756  24.399 137.311  1.00  0.00           C  
ATOM   1399  C   PRO A  95     -20.338  22.947 137.501  1.00  0.00           C  
ATOM   1400  O   PRO A  95     -21.069  22.184 138.149  1.00  0.00           O  
ATOM   1401  CB  PRO A  95     -21.128  24.688 135.853  1.00  0.00           C  
ATOM   1402  CG  PRO A  95     -20.742  26.113 135.653  1.00  0.00           C  
ATOM   1403  CD  PRO A  95     -19.456  26.264 136.420  1.00  0.00           C  
ATOM   1404  HA  PRO A  95     -21.588  24.647 137.987  1.00  0.00           H  
ATOM   1405 1HB  PRO A  95     -20.589  24.001 135.184  1.00  0.00           H  
ATOM   1406 2HB  PRO A  95     -22.203  24.511 135.697  1.00  0.00           H  
ATOM   1407 1HG  PRO A  95     -20.623  26.327 134.580  1.00  0.00           H  
ATOM   1408 2HG  PRO A  95     -21.537  26.778 136.023  1.00  0.00           H  
ATOM   1409 1HD  PRO A  95     -18.611  25.965 135.783  1.00  0.00           H  
ATOM   1410 2HD  PRO A  95     -19.344  27.308 136.748  1.00  0.00           H  
ATOM   1411  N   HIS A  96     -19.173  22.583 136.947  1.00  0.00           N  
ATOM   1412  CA  HIS A  96     -18.587  21.249 137.124  1.00  0.00           C  
ATOM   1413  C   HIS A  96     -17.677  21.192 138.365  1.00  0.00           C  
ATOM   1414  O   HIS A  96     -16.445  21.119 138.255  1.00  0.00           O  
ATOM   1415  CB  HIS A  96     -17.790  20.843 135.880  1.00  0.00           C  
ATOM   1416  CG  HIS A  96     -18.630  20.695 134.649  1.00  0.00           C  
ATOM   1417  ND1 HIS A  96     -19.486  19.631 134.457  1.00  0.00           N  
ATOM   1418  CD2 HIS A  96     -18.745  21.476 133.549  1.00  0.00           C  
ATOM   1419  CE1 HIS A  96     -20.092  19.764 133.289  1.00  0.00           C  
ATOM   1420  NE2 HIS A  96     -19.660  20.874 132.720  1.00  0.00           N  
ATOM   1421  H   HIS A  96     -18.684  23.264 136.384  1.00  0.00           H  
ATOM   1422  HA  HIS A  96     -19.382  20.519 137.270  1.00  0.00           H  
ATOM   1423 1HB  HIS A  96     -17.021  21.591 135.680  1.00  0.00           H  
ATOM   1424 2HB  HIS A  96     -17.285  19.896 136.064  1.00  0.00           H  
ATOM   1425  HD2 HIS A  96     -18.212  22.407 133.357  1.00  0.00           H  
ATOM   1426  HE1 HIS A  96     -20.824  19.075 132.869  1.00  0.00           H  
ATOM   1427  HE2 HIS A  96     -19.952  21.229 131.820  1.00  0.00           H  
ATOM   1428  N   GLY A  97     -18.304  21.216 139.543  1.00  0.00           N  
ATOM   1429  CA  GLY A  97     -17.591  21.168 140.822  1.00  0.00           C  
ATOM   1430  C   GLY A  97     -18.409  21.650 142.013  1.00  0.00           C  
ATOM   1431  O   GLY A  97     -18.763  20.858 142.890  1.00  0.00           O  
ATOM   1432  H   GLY A  97     -19.313  21.270 139.544  1.00  0.00           H  
ATOM   1433 1HA  GLY A  97     -17.272  20.145 141.022  1.00  0.00           H  
ATOM   1434 2HA  GLY A  97     -16.691  21.779 140.760  1.00  0.00           H  
ATOM   1435  N   PRO A  98     -18.701  22.953 142.042  1.00  0.00           N  
ATOM   1436  CA  PRO A  98     -19.387  23.591 143.173  1.00  0.00           C  
ATOM   1437  C   PRO A  98     -20.585  24.421 142.726  1.00  0.00           C  
ATOM   1438  O   PRO A  98     -20.421  25.514 142.161  1.00  0.00           O  
ATOM   1439  CB  PRO A  98     -18.293  24.474 143.781  1.00  0.00           C  
ATOM   1440  CG  PRO A  98     -17.392  24.782 142.635  1.00  0.00           C  
ATOM   1441  CD  PRO A  98     -17.419  23.535 141.792  1.00  0.00           C  
ATOM   1442  HA  PRO A  98     -19.710  22.816 143.884  1.00  0.00           H  
ATOM   1443 1HB  PRO A  98     -18.741  25.375 144.226  1.00  0.00           H  
ATOM   1444 2HB  PRO A  98     -17.782  23.935 144.593  1.00  0.00           H  
ATOM   1445 1HG  PRO A  98     -17.755  25.668 142.093  1.00  0.00           H  
ATOM   1446 2HG  PRO A  98     -16.383  25.025 142.999  1.00  0.00           H  
ATOM   1447 1HD  PRO A  98     -17.321  23.807 140.731  1.00  0.00           H  
ATOM   1448 2HD  PRO A  98     -16.601  22.867 142.098  1.00  0.00           H  
ATOM   1449  N   ASN A  99     -21.781  23.903 143.005  1.00  0.00           N  
ATOM   1450  CA  ASN A  99     -23.031  24.577 142.663  1.00  0.00           C  
ATOM   1451  C   ASN A  99     -23.405  25.723 143.600  1.00  0.00           C  
ATOM   1452  O   ASN A  99     -24.296  26.513 143.285  1.00  0.00           O  
ATOM   1453  CB  ASN A  99     -24.160  23.564 142.613  1.00  0.00           C  
ATOM   1454  CG  ASN A  99     -24.062  22.647 141.426  1.00  0.00           C  
ATOM   1455  OD1 ASN A  99     -23.517  23.021 140.380  1.00  0.00           O  
ATOM   1456  ND2 ASN A  99     -24.579  21.453 141.565  1.00  0.00           N  
ATOM   1457  H   ASN A  99     -21.816  23.008 143.472  1.00  0.00           H  
ATOM   1458  HA  ASN A  99     -22.920  25.035 141.679  1.00  0.00           H  
ATOM   1459 1HB  ASN A  99     -24.151  22.963 143.523  1.00  0.00           H  
ATOM   1460 2HB  ASN A  99     -25.116  24.086 142.576  1.00  0.00           H  
ATOM   1461 1HD2 ASN A  99     -24.543  20.801 140.808  1.00  0.00           H  
ATOM   1462 2HD2 ASN A  99     -25.010  21.193 142.429  1.00  0.00           H  
ATOM   1463  N   VAL A 100     -22.739  25.808 144.752  1.00  0.00           N  
ATOM   1464  CA  VAL A 100     -22.871  26.980 145.619  1.00  0.00           C  
ATOM   1465  C   VAL A 100     -21.892  28.031 145.109  1.00  0.00           C  
ATOM   1466  O   VAL A 100     -20.845  27.681 144.570  1.00  0.00           O  
ATOM   1467  CB  VAL A 100     -22.563  26.632 147.088  1.00  0.00           C  
ATOM   1468  CG1 VAL A 100     -23.533  25.578 147.600  1.00  0.00           C  
ATOM   1469  CG2 VAL A 100     -21.126  26.150 147.215  1.00  0.00           C  
ATOM   1470  H   VAL A 100     -22.132  25.052 145.035  1.00  0.00           H  
ATOM   1471  HA  VAL A 100     -23.900  27.338 145.563  1.00  0.00           H  
ATOM   1472  HB  VAL A 100     -22.704  27.523 147.700  1.00  0.00           H  
ATOM   1473 1HG1 VAL A 100     -23.302  25.345 148.639  1.00  0.00           H  
ATOM   1474 2HG1 VAL A 100     -24.553  25.959 147.533  1.00  0.00           H  
ATOM   1475 3HG1 VAL A 100     -23.441  24.675 146.997  1.00  0.00           H  
ATOM   1476 1HG2 VAL A 100     -20.915  25.907 148.256  1.00  0.00           H  
ATOM   1477 2HG2 VAL A 100     -20.984  25.262 146.599  1.00  0.00           H  
ATOM   1478 3HG2 VAL A 100     -20.448  26.936 146.882  1.00  0.00           H  
ATOM   1479  N   THR A 101     -22.220  29.303 145.279  1.00  0.00           N  
ATOM   1480  CA  THR A 101     -21.337  30.359 144.830  1.00  0.00           C  
ATOM   1481  C   THR A 101     -20.448  30.861 145.966  1.00  0.00           C  
ATOM   1482  O   THR A 101     -20.817  30.800 147.137  1.00  0.00           O  
ATOM   1483  CB  THR A 101     -22.141  31.532 144.240  1.00  0.00           C  
ATOM   1484  OG1 THR A 101     -22.991  32.089 145.251  1.00  0.00           O  
ATOM   1485  CG2 THR A 101     -22.993  31.060 143.071  1.00  0.00           C  
ATOM   1486  H   THR A 101     -23.092  29.548 145.725  1.00  0.00           H  
ATOM   1487  HA  THR A 101     -20.687  29.959 144.051  1.00  0.00           H  
ATOM   1488  HB  THR A 101     -21.456  32.305 143.894  1.00  0.00           H  
ATOM   1489  HG1 THR A 101     -22.454  32.405 145.981  1.00  0.00           H  
ATOM   1490 1HG2 THR A 101     -23.554  31.902 142.666  1.00  0.00           H  
ATOM   1491 2HG2 THR A 101     -22.348  30.646 142.295  1.00  0.00           H  
ATOM   1492 3HG2 THR A 101     -23.687  30.293 143.412  1.00  0.00           H  
ATOM   1493  N   VAL A 102     -19.274  31.367 145.608  1.00  0.00           N  
ATOM   1494  CA  VAL A 102     -18.334  31.884 146.590  1.00  0.00           C  
ATOM   1495  C   VAL A 102     -17.736  33.194 146.089  1.00  0.00           C  
ATOM   1496  O   VAL A 102     -17.725  33.462 144.877  1.00  0.00           O  
ATOM   1497  CB  VAL A 102     -17.210  30.865 146.855  1.00  0.00           C  
ATOM   1498  CG1 VAL A 102     -17.782  29.579 147.433  1.00  0.00           C  
ATOM   1499  CG2 VAL A 102     -16.450  30.586 145.567  1.00  0.00           C  
ATOM   1500  H   VAL A 102     -19.027  31.394 144.629  1.00  0.00           H  
ATOM   1501  HA  VAL A 102     -18.870  32.060 147.523  1.00  0.00           H  
ATOM   1502  HB  VAL A 102     -16.527  31.276 147.599  1.00  0.00           H  
ATOM   1503 1HG1 VAL A 102     -16.974  28.870 147.614  1.00  0.00           H  
ATOM   1504 2HG1 VAL A 102     -18.290  29.797 148.372  1.00  0.00           H  
ATOM   1505 3HG1 VAL A 102     -18.491  29.147 146.728  1.00  0.00           H  
ATOM   1506 1HG2 VAL A 102     -15.656  29.865 145.762  1.00  0.00           H  
ATOM   1507 2HG2 VAL A 102     -17.134  30.180 144.821  1.00  0.00           H  
ATOM   1508 3HG2 VAL A 102     -16.014  31.513 145.193  1.00  0.00           H  
ATOM   1509  N   ARG A 103     -17.291  34.028 147.023  1.00  0.00           N  
ATOM   1510  CA  ARG A 103     -16.830  35.360 146.685  1.00  0.00           C  
ATOM   1511  C   ARG A 103     -15.315  35.294 146.535  1.00  0.00           C  
ATOM   1512  O   ARG A 103     -14.631  34.703 147.380  1.00  0.00           O  
ATOM   1513  CB  ARG A 103     -17.214  36.372 147.755  1.00  0.00           C  
ATOM   1514  CG  ARG A 103     -16.806  37.805 147.455  1.00  0.00           C  
ATOM   1515  CD  ARG A 103     -17.279  38.742 148.506  1.00  0.00           C  
ATOM   1516  NE  ARG A 103     -16.876  40.112 148.233  1.00  0.00           N  
ATOM   1517  CZ  ARG A 103     -17.119  41.158 149.046  1.00  0.00           C  
ATOM   1518  NH1 ARG A 103     -17.765  40.975 150.177  1.00  0.00           N  
ATOM   1519  NH2 ARG A 103     -16.710  42.368 148.707  1.00  0.00           N  
ATOM   1520  H   ARG A 103     -17.272  33.731 147.988  1.00  0.00           H  
ATOM   1521  HA  ARG A 103     -17.300  35.661 145.748  1.00  0.00           H  
ATOM   1522 1HB  ARG A 103     -18.294  36.359 147.896  1.00  0.00           H  
ATOM   1523 2HB  ARG A 103     -16.756  36.090 148.703  1.00  0.00           H  
ATOM   1524 1HG  ARG A 103     -15.719  37.871 147.401  1.00  0.00           H  
ATOM   1525 2HG  ARG A 103     -17.236  38.114 146.501  1.00  0.00           H  
ATOM   1526 1HD  ARG A 103     -18.367  38.712 148.557  1.00  0.00           H  
ATOM   1527 2HD  ARG A 103     -16.862  38.450 149.468  1.00  0.00           H  
ATOM   1528  HE  ARG A 103     -16.377  40.293 147.372  1.00  0.00           H  
ATOM   1529 1HH1 ARG A 103     -18.078  40.050 150.436  1.00  0.00           H  
ATOM   1530 2HH1 ARG A 103     -17.947  41.759 150.786  1.00  0.00           H  
ATOM   1531 1HH2 ARG A 103     -16.214  42.509 147.838  1.00  0.00           H  
ATOM   1532 2HH2 ARG A 103     -16.893  43.152 149.316  1.00  0.00           H  
ATOM   1533  N   ALA A 104     -14.808  35.882 145.452  1.00  0.00           N  
ATOM   1534  CA  ALA A 104     -13.381  35.839 145.135  1.00  0.00           C  
ATOM   1535  C   ALA A 104     -12.909  37.175 144.626  1.00  0.00           C  
ATOM   1536  O   ALA A 104     -13.676  37.933 144.031  1.00  0.00           O  
ATOM   1537  CB  ALA A 104     -13.086  34.754 144.110  1.00  0.00           C  
ATOM   1538  H   ALA A 104     -15.435  36.373 144.831  1.00  0.00           H  
ATOM   1539  HA  ALA A 104     -12.837  35.610 146.052  1.00  0.00           H  
ATOM   1540 1HB  ALA A 104     -12.019  34.741 143.890  1.00  0.00           H  
ATOM   1541 2HB  ALA A 104     -13.386  33.785 144.509  1.00  0.00           H  
ATOM   1542 3HB  ALA A 104     -13.642  34.957 143.196  1.00  0.00           H  
ATOM   1543  N   ASN A 105     -11.630  37.454 144.821  1.00  0.00           N  
ATOM   1544  CA  ASN A 105     -11.007  38.568 144.107  1.00  0.00           C  
ATOM   1545  C   ASN A 105     -10.994  38.327 142.589  1.00  0.00           C  
ATOM   1546  O   ASN A 105     -10.834  37.190 142.147  1.00  0.00           O  
ATOM   1547  CB  ASN A 105      -9.600  38.806 144.624  1.00  0.00           C  
ATOM   1548  CG  ASN A 105      -9.583  39.341 146.029  1.00  0.00           C  
ATOM   1549  OD1 ASN A 105     -10.195  40.375 146.319  1.00  0.00           O  
ATOM   1550  ND2 ASN A 105      -8.894  38.657 146.906  1.00  0.00           N  
ATOM   1551  H   ASN A 105     -11.072  36.906 145.460  1.00  0.00           H  
ATOM   1552  HA  ASN A 105     -11.601  39.467 144.282  1.00  0.00           H  
ATOM   1553 1HB  ASN A 105      -9.039  37.871 144.597  1.00  0.00           H  
ATOM   1554 2HB  ASN A 105      -9.088  39.514 143.972  1.00  0.00           H  
ATOM   1555 1HD2 ASN A 105      -8.847  38.966 147.856  1.00  0.00           H  
ATOM   1556 2HD2 ASN A 105      -8.414  37.827 146.626  1.00  0.00           H  
ATOM   1557  N   ILE A 106     -11.166  39.384 141.806  1.00  0.00           N  
ATOM   1558  CA  ILE A 106     -11.120  39.238 140.337  1.00  0.00           C  
ATOM   1559  C   ILE A 106     -10.478  40.464 139.718  1.00  0.00           C  
ATOM   1560  O   ILE A 106     -10.823  41.609 140.080  1.00  0.00           O  
ATOM   1561  CB  ILE A 106     -12.526  39.039 139.741  1.00  0.00           C  
ATOM   1562  CG1 ILE A 106     -12.436  38.789 138.234  1.00  0.00           C  
ATOM   1563  CG2 ILE A 106     -13.403  40.247 140.033  1.00  0.00           C  
ATOM   1564  CD1 ILE A 106     -13.718  38.269 137.624  1.00  0.00           C  
ATOM   1565  H   ILE A 106     -11.330  40.297 142.205  1.00  0.00           H  
ATOM   1566  HA  ILE A 106     -10.523  38.359 140.096  1.00  0.00           H  
ATOM   1567  HB  ILE A 106     -12.985  38.154 140.180  1.00  0.00           H  
ATOM   1568 1HG1 ILE A 106     -12.168  39.716 137.727  1.00  0.00           H  
ATOM   1569 2HG1 ILE A 106     -11.646  38.067 138.031  1.00  0.00           H  
ATOM   1570 1HG2 ILE A 106     -14.392  40.090 139.604  1.00  0.00           H  
ATOM   1571 2HG2 ILE A 106     -13.491  40.381 141.110  1.00  0.00           H  
ATOM   1572 3HG2 ILE A 106     -12.954  41.138 139.592  1.00  0.00           H  
ATOM   1573 1HD1 ILE A 106     -13.576  38.117 136.553  1.00  0.00           H  
ATOM   1574 2HD1 ILE A 106     -13.986  37.322 138.093  1.00  0.00           H  
ATOM   1575 3HD1 ILE A 106     -14.516  38.993 137.783  1.00  0.00           H  
ATOM   1576  N   ALA A 107      -9.512  40.219 138.824  1.00  0.00           N  
ATOM   1577  CA  ALA A 107      -8.899  41.297 138.068  1.00  0.00           C  
ATOM   1578  C   ALA A 107      -9.533  41.283 136.688  1.00  0.00           C  
ATOM   1579  O   ALA A 107      -9.629  40.242 136.050  1.00  0.00           O  
ATOM   1580  CB  ALA A 107      -7.388  41.136 137.988  1.00  0.00           C  
ATOM   1581  H   ALA A 107      -9.201  39.271 138.669  1.00  0.00           H  
ATOM   1582  HA  ALA A 107      -9.117  42.235 138.579  1.00  0.00           H  
ATOM   1583 1HB  ALA A 107      -6.964  41.961 137.415  1.00  0.00           H  
ATOM   1584 2HB  ALA A 107      -6.968  41.139 138.994  1.00  0.00           H  
ATOM   1585 3HB  ALA A 107      -7.148  40.194 137.498  1.00  0.00           H  
ATOM   1586  N   ALA A 108     -10.034  42.439 136.259  1.00  0.00           N  
ATOM   1587  CA  ALA A 108     -10.692  42.557 134.978  1.00  0.00           C  
ATOM   1588  C   ALA A 108      -9.728  43.279 134.055  1.00  0.00           C  
ATOM   1589  O   ALA A 108      -9.411  44.455 134.272  1.00  0.00           O  
ATOM   1590  CB  ALA A 108     -12.015  43.300 135.096  1.00  0.00           C  
ATOM   1591  H   ALA A 108      -9.951  43.256 136.847  1.00  0.00           H  
ATOM   1592  HA  ALA A 108     -10.895  41.552 134.607  1.00  0.00           H  
ATOM   1593 1HB  ALA A 108     -12.482  43.370 134.114  1.00  0.00           H  
ATOM   1594 2HB  ALA A 108     -12.676  42.760 135.774  1.00  0.00           H  
ATOM   1595 3HB  ALA A 108     -11.836  44.301 135.485  1.00  0.00           H  
ATOM   1596  N   ILE A 109      -9.211  42.538 133.076  1.00  0.00           N  
ATOM   1597  CA  ILE A 109      -8.150  42.998 132.162  1.00  0.00           C  
ATOM   1598  C   ILE A 109      -8.661  43.975 131.102  1.00  0.00           C  
ATOM   1599  O   ILE A 109      -9.599  43.652 130.399  1.00  0.00           O  
ATOM   1600  CB  ILE A 109      -7.485  41.801 131.458  1.00  0.00           C  
ATOM   1601  CG1 ILE A 109      -6.797  40.894 132.482  1.00  0.00           C  
ATOM   1602  CG2 ILE A 109      -6.489  42.283 130.415  1.00  0.00           C  
ATOM   1603  CD1 ILE A 109      -6.328  39.575 131.912  1.00  0.00           C  
ATOM   1604  H   ILE A 109      -9.582  41.605 132.969  1.00  0.00           H  
ATOM   1605  HA  ILE A 109      -7.394  43.521 132.746  1.00  0.00           H  
ATOM   1606  HB  ILE A 109      -8.248  41.198 130.967  1.00  0.00           H  
ATOM   1607 1HG1 ILE A 109      -5.935  41.410 132.904  1.00  0.00           H  
ATOM   1608 2HG1 ILE A 109      -7.484  40.685 133.303  1.00  0.00           H  
ATOM   1609 1HG2 ILE A 109      -6.028  41.424 129.928  1.00  0.00           H  
ATOM   1610 2HG2 ILE A 109      -7.006  42.888 129.671  1.00  0.00           H  
ATOM   1611 3HG2 ILE A 109      -5.718  42.883 130.899  1.00  0.00           H  
ATOM   1612 1HD1 ILE A 109      -5.851  38.988 132.698  1.00  0.00           H  
ATOM   1613 2HD1 ILE A 109      -7.182  39.025 131.516  1.00  0.00           H  
ATOM   1614 3HD1 ILE A 109      -5.611  39.759 131.113  1.00  0.00           H  
ATOM   1615  N   THR A 110      -8.030  45.151 130.973  1.00  0.00           N  
ATOM   1616  CA  THR A 110      -8.365  46.102 129.897  1.00  0.00           C  
ATOM   1617  C   THR A 110      -7.193  46.328 128.939  1.00  0.00           C  
ATOM   1618  O   THR A 110      -7.360  46.902 127.847  1.00  0.00           O  
ATOM   1619  CB  THR A 110      -8.813  47.456 130.478  1.00  0.00           C  
ATOM   1620  OG1 THR A 110      -7.746  48.024 131.249  1.00  0.00           O  
ATOM   1621  CG2 THR A 110     -10.035  47.277 131.366  1.00  0.00           C  
ATOM   1622  H   THR A 110      -7.304  45.391 131.633  1.00  0.00           H  
ATOM   1623  HA  THR A 110      -9.188  45.688 129.314  1.00  0.00           H  
ATOM   1624  HB  THR A 110      -9.058  48.138 129.664  1.00  0.00           H  
ATOM   1625  HG1 THR A 110      -6.980  48.156 130.685  1.00  0.00           H  
ATOM   1626 1HG2 THR A 110     -10.338  48.244 131.767  1.00  0.00           H  
ATOM   1627 2HG2 THR A 110     -10.852  46.856 130.780  1.00  0.00           H  
ATOM   1628 3HG2 THR A 110      -9.793  46.604 132.187  1.00  0.00           H  
ATOM   1629  N   GLU A 111      -6.004  45.912 129.367  1.00  0.00           N  
ATOM   1630  CA  GLU A 111      -4.824  46.021 128.532  1.00  0.00           C  
ATOM   1631  C   GLU A 111      -3.968  44.762 128.616  1.00  0.00           C  
ATOM   1632  O   GLU A 111      -3.752  44.244 129.712  1.00  0.00           O  
ATOM   1633  CB  GLU A 111      -3.998  47.243 128.940  1.00  0.00           C  
ATOM   1634  CG  GLU A 111      -2.772  47.491 128.073  1.00  0.00           C  
ATOM   1635  CD  GLU A 111      -2.023  48.736 128.462  1.00  0.00           C  
ATOM   1636  OE1 GLU A 111      -2.455  49.408 129.367  1.00  0.00           O  
ATOM   1637  OE2 GLU A 111      -1.017  49.014 127.852  1.00  0.00           O  
ATOM   1638  H   GLU A 111      -5.918  45.512 130.290  1.00  0.00           H  
ATOM   1639  HA  GLU A 111      -5.143  46.143 127.496  1.00  0.00           H  
ATOM   1640 1HB  GLU A 111      -4.623  48.135 128.898  1.00  0.00           H  
ATOM   1641 2HB  GLU A 111      -3.662  47.127 129.970  1.00  0.00           H  
ATOM   1642 1HG  GLU A 111      -2.101  46.636 128.158  1.00  0.00           H  
ATOM   1643 2HG  GLU A 111      -3.085  47.571 127.033  1.00  0.00           H  
ATOM   1644  N   SER A 112      -3.435  44.303 127.481  1.00  0.00           N  
ATOM   1645  CA  SER A 112      -2.559  43.132 127.497  1.00  0.00           C  
ATOM   1646  C   SER A 112      -1.566  43.086 126.330  1.00  0.00           C  
ATOM   1647  O   SER A 112      -1.786  43.679 125.306  1.00  0.00           O  
ATOM   1648  CB  SER A 112      -3.404  41.873 127.485  1.00  0.00           C  
ATOM   1649  OG  SER A 112      -4.103  41.749 126.276  1.00  0.00           O  
ATOM   1650  H   SER A 112      -3.631  44.759 126.601  1.00  0.00           H  
ATOM   1651  HA  SER A 112      -1.965  43.156 128.412  1.00  0.00           H  
ATOM   1652 1HB  SER A 112      -2.764  41.004 127.628  1.00  0.00           H  
ATOM   1653 2HB  SER A 112      -4.109  41.901 128.314  1.00  0.00           H  
ATOM   1654  HG  SER A 112      -3.435  41.713 125.587  1.00  0.00           H  
ATOM   1655  N   ASP A 113      -0.501  42.327 126.502  1.00  0.00           N  
ATOM   1656  CA  ASP A 113       0.533  42.201 125.484  1.00  0.00           C  
ATOM   1657  C   ASP A 113       0.944  40.733 125.535  1.00  0.00           C  
ATOM   1658  O   ASP A 113       1.348  40.244 126.587  1.00  0.00           O  
ATOM   1659  CB  ASP A 113       1.725  43.124 125.748  1.00  0.00           C  
ATOM   1660  CG  ASP A 113       1.374  44.600 125.609  1.00  0.00           C  
ATOM   1661  OD1 ASP A 113       0.760  44.954 124.631  1.00  0.00           O  
ATOM   1662  OD2 ASP A 113       1.723  45.357 126.482  1.00  0.00           O  
ATOM   1663  H   ASP A 113      -0.403  41.818 127.369  1.00  0.00           H  
ATOM   1664  HA  ASP A 113       0.105  42.478 124.520  1.00  0.00           H  
ATOM   1665 1HB  ASP A 113       2.104  42.950 126.755  1.00  0.00           H  
ATOM   1666 2HB  ASP A 113       2.529  42.890 125.050  1.00  0.00           H  
ATOM   1667  N   LYS A 114       0.826  40.054 124.397  1.00  0.00           N  
ATOM   1668  CA  LYS A 114       1.319  38.683 124.212  1.00  0.00           C  
ATOM   1669  C   LYS A 114       0.732  37.690 125.216  1.00  0.00           C  
ATOM   1670  O   LYS A 114       1.423  36.786 125.676  1.00  0.00           O  
ATOM   1671  CB  LYS A 114       2.846  38.660 124.303  1.00  0.00           C  
ATOM   1672  CG  LYS A 114       3.547  39.624 123.356  1.00  0.00           C  
ATOM   1673  CD  LYS A 114       3.293  39.253 121.902  1.00  0.00           C  
ATOM   1674  CE  LYS A 114       4.042  40.179 120.955  1.00  0.00           C  
ATOM   1675  NZ  LYS A 114       3.737  39.881 119.529  1.00  0.00           N  
ATOM   1676  H   LYS A 114       0.370  40.521 123.626  1.00  0.00           H  
ATOM   1677  HA  LYS A 114       1.019  38.338 123.222  1.00  0.00           H  
ATOM   1678 1HB  LYS A 114       3.153  38.906 125.320  1.00  0.00           H  
ATOM   1679 2HB  LYS A 114       3.208  37.654 124.086  1.00  0.00           H  
ATOM   1680 1HG  LYS A 114       3.184  40.637 123.532  1.00  0.00           H  
ATOM   1681 2HG  LYS A 114       4.620  39.603 123.545  1.00  0.00           H  
ATOM   1682 1HD  LYS A 114       3.618  38.226 121.726  1.00  0.00           H  
ATOM   1683 2HD  LYS A 114       2.226  39.319 121.691  1.00  0.00           H  
ATOM   1684 1HE  LYS A 114       3.769  41.212 121.164  1.00  0.00           H  
ATOM   1685 2HE  LYS A 114       5.115  40.071 121.114  1.00  0.00           H  
ATOM   1686 1HZ  LYS A 114       4.253  40.515 118.935  1.00  0.00           H  
ATOM   1687 2HZ  LYS A 114       4.005  38.930 119.318  1.00  0.00           H  
ATOM   1688 3HZ  LYS A 114       2.748  39.997 119.365  1.00  0.00           H  
ATOM   1689  N   PHE A 115      -0.540  37.892 125.552  1.00  0.00           N  
ATOM   1690  CA  PHE A 115      -1.201  37.134 126.601  1.00  0.00           C  
ATOM   1691  C   PHE A 115      -2.396  36.370 126.018  1.00  0.00           C  
ATOM   1692  O   PHE A 115      -2.443  35.138 126.109  1.00  0.00           O  
ATOM   1693  CB  PHE A 115      -1.664  38.062 127.725  1.00  0.00           C  
ATOM   1694  CG  PHE A 115      -2.330  37.346 128.866  1.00  0.00           C  
ATOM   1695  CD1 PHE A 115      -1.709  36.272 129.486  1.00  0.00           C  
ATOM   1696  CD2 PHE A 115      -3.577  37.745 129.322  1.00  0.00           C  
ATOM   1697  CE1 PHE A 115      -2.321  35.613 130.536  1.00  0.00           C  
ATOM   1698  CE2 PHE A 115      -4.190  37.089 130.371  1.00  0.00           C  
ATOM   1699  CZ  PHE A 115      -3.561  36.021 130.979  1.00  0.00           C  
ATOM   1700  H   PHE A 115      -1.060  38.601 125.055  1.00  0.00           H  
ATOM   1701  HA  PHE A 115      -0.488  36.418 127.013  1.00  0.00           H  
ATOM   1702 1HB  PHE A 115      -0.810  38.610 128.120  1.00  0.00           H  
ATOM   1703 2HB  PHE A 115      -2.366  38.793 127.327  1.00  0.00           H  
ATOM   1704  HD1 PHE A 115      -0.728  35.949 129.137  1.00  0.00           H  
ATOM   1705  HD2 PHE A 115      -4.075  38.589 128.842  1.00  0.00           H  
ATOM   1706  HE1 PHE A 115      -1.822  34.770 131.014  1.00  0.00           H  
ATOM   1707  HE2 PHE A 115      -5.170  37.413 130.720  1.00  0.00           H  
ATOM   1708  HZ  PHE A 115      -4.043  35.501 131.805  1.00  0.00           H  
ATOM   1709  N   PHE A 116      -3.358  37.077 125.430  1.00  0.00           N  
ATOM   1710  CA  PHE A 116      -4.430  36.398 124.680  1.00  0.00           C  
ATOM   1711  C   PHE A 116      -3.917  36.156 123.270  1.00  0.00           C  
ATOM   1712  O   PHE A 116      -3.841  37.081 122.483  1.00  0.00           O  
ATOM   1713  CB  PHE A 116      -5.712  37.232 124.643  1.00  0.00           C  
ATOM   1714  CG  PHE A 116      -6.385  37.368 125.980  1.00  0.00           C  
ATOM   1715  CD1 PHE A 116      -6.129  38.463 126.792  1.00  0.00           C  
ATOM   1716  CD2 PHE A 116      -7.273  36.402 126.428  1.00  0.00           C  
ATOM   1717  CE1 PHE A 116      -6.747  38.590 128.022  1.00  0.00           C  
ATOM   1718  CE2 PHE A 116      -7.893  36.527 127.656  1.00  0.00           C  
ATOM   1719  CZ  PHE A 116      -7.629  37.622 128.454  1.00  0.00           C  
ATOM   1720  H   PHE A 116      -3.363  38.085 125.492  1.00  0.00           H  
ATOM   1721  HA  PHE A 116      -4.656  35.454 125.177  1.00  0.00           H  
ATOM   1722 1HB  PHE A 116      -5.486  38.231 124.273  1.00  0.00           H  
ATOM   1723 2HB  PHE A 116      -6.421  36.779 123.951  1.00  0.00           H  
ATOM   1724  HD1 PHE A 116      -5.433  39.229 126.449  1.00  0.00           H  
ATOM   1725  HD2 PHE A 116      -7.480  35.537 125.798  1.00  0.00           H  
ATOM   1726  HE1 PHE A 116      -6.538  39.456 128.649  1.00  0.00           H  
ATOM   1727  HE2 PHE A 116      -8.589  35.761 127.996  1.00  0.00           H  
ATOM   1728  HZ  PHE A 116      -8.116  37.721 129.423  1.00  0.00           H  
ATOM   1729  N   ILE A 117      -3.530  34.918 122.958  1.00  0.00           N  
ATOM   1730  CA  ILE A 117      -2.823  34.650 121.688  1.00  0.00           C  
ATOM   1731  C   ILE A 117      -3.738  33.958 120.684  1.00  0.00           C  
ATOM   1732  O   ILE A 117      -4.687  33.297 121.084  1.00  0.00           O  
ATOM   1733  CB  ILE A 117      -1.574  33.780 121.919  1.00  0.00           C  
ATOM   1734  CG1 ILE A 117      -1.971  32.420 122.499  1.00  0.00           C  
ATOM   1735  CG2 ILE A 117      -0.595  34.489 122.841  1.00  0.00           C  
ATOM   1736  CD1 ILE A 117      -0.834  31.425 122.555  1.00  0.00           C  
ATOM   1737  H   ILE A 117      -3.717  34.151 123.588  1.00  0.00           H  
ATOM   1738  HA  ILE A 117      -2.503  35.601 121.263  1.00  0.00           H  
ATOM   1739  HB  ILE A 117      -1.085  33.585 120.965  1.00  0.00           H  
ATOM   1740 1HG1 ILE A 117      -2.358  32.553 123.508  1.00  0.00           H  
ATOM   1741 2HG1 ILE A 117      -2.771  31.987 121.897  1.00  0.00           H  
ATOM   1742 1HG2 ILE A 117       0.282  33.860 122.994  1.00  0.00           H  
ATOM   1743 2HG2 ILE A 117      -0.289  35.433 122.390  1.00  0.00           H  
ATOM   1744 3HG2 ILE A 117      -1.074  34.684 123.801  1.00  0.00           H  
ATOM   1745 1HD1 ILE A 117      -1.193  30.485 122.976  1.00  0.00           H  
ATOM   1746 2HD1 ILE A 117      -0.454  31.249 121.548  1.00  0.00           H  
ATOM   1747 3HD1 ILE A 117      -0.035  31.820 123.181  1.00  0.00           H  
ATOM   1748  N   ASN A 118      -3.441  34.075 119.372  1.00  0.00           N  
ATOM   1749  CA  ASN A 118      -4.368  33.422 118.443  1.00  0.00           C  
ATOM   1750  C   ASN A 118      -4.387  31.884 118.646  1.00  0.00           C  
ATOM   1751  O   ASN A 118      -3.331  31.254 118.851  1.00  0.00           O  
ATOM   1752  CB  ASN A 118      -4.009  33.773 117.011  1.00  0.00           C  
ATOM   1753  CG  ASN A 118      -5.029  33.280 116.022  1.00  0.00           C  
ATOM   1754  OD1 ASN A 118      -6.209  33.122 116.355  1.00  0.00           O  
ATOM   1755  ND2 ASN A 118      -4.597  33.033 114.812  1.00  0.00           N  
ATOM   1756  H   ASN A 118      -2.642  34.571 119.003  1.00  0.00           H  
ATOM   1757  HA  ASN A 118      -5.377  33.782 118.650  1.00  0.00           H  
ATOM   1758 1HB  ASN A 118      -3.919  34.855 116.913  1.00  0.00           H  
ATOM   1759 2HB  ASN A 118      -3.040  33.340 116.762  1.00  0.00           H  
ATOM   1760 1HD2 ASN A 118      -5.231  32.703 114.112  1.00  0.00           H  
ATOM   1761 2HD2 ASN A 118      -3.634  33.175 114.586  1.00  0.00           H  
ATOM   1762  N   GLY A 119      -5.576  31.282 118.619  1.00  0.00           N  
ATOM   1763  CA  GLY A 119      -5.673  29.832 118.773  1.00  0.00           C  
ATOM   1764  C   GLY A 119      -6.148  29.407 120.141  1.00  0.00           C  
ATOM   1765  O   GLY A 119      -6.483  28.243 120.334  1.00  0.00           O  
ATOM   1766  H   GLY A 119      -6.421  31.821 118.492  1.00  0.00           H  
ATOM   1767 1HA  GLY A 119      -6.360  29.432 118.027  1.00  0.00           H  
ATOM   1768 2HA  GLY A 119      -4.699  29.381 118.588  1.00  0.00           H  
ATOM   1769  N   SER A 120      -6.227  30.346 121.089  1.00  0.00           N  
ATOM   1770  CA  SER A 120      -6.740  30.010 122.435  1.00  0.00           C  
ATOM   1771  C   SER A 120      -8.265  29.960 122.485  1.00  0.00           C  
ATOM   1772  O   SER A 120      -8.929  30.504 121.633  1.00  0.00           O  
ATOM   1773  CB  SER A 120      -6.240  31.021 123.448  1.00  0.00           C  
ATOM   1774  OG  SER A 120      -6.802  32.284 123.217  1.00  0.00           O  
ATOM   1775  H   SER A 120      -5.937  31.294 120.895  1.00  0.00           H  
ATOM   1776  HA  SER A 120      -6.369  29.022 122.710  1.00  0.00           H  
ATOM   1777 1HB  SER A 120      -6.495  30.685 124.453  1.00  0.00           H  
ATOM   1778 2HB  SER A 120      -5.155  31.087 123.391  1.00  0.00           H  
ATOM   1779  HG  SER A 120      -6.296  32.671 122.499  1.00  0.00           H  
ATOM   1780  N   ASN A 121      -8.810  29.288 123.491  1.00  0.00           N  
ATOM   1781  CA  ASN A 121     -10.245  29.215 123.669  1.00  0.00           C  
ATOM   1782  C   ASN A 121     -10.633  29.789 125.017  1.00  0.00           C  
ATOM   1783  O   ASN A 121     -11.831  29.846 125.360  1.00  0.00           O  
ATOM   1784  CB  ASN A 121     -10.735  27.786 123.527  1.00  0.00           C  
ATOM   1785  CG  ASN A 121     -10.561  27.251 122.133  1.00  0.00           C  
ATOM   1786  OD1 ASN A 121     -11.088  27.815 121.167  1.00  0.00           O  
ATOM   1787  ND2 ASN A 121      -9.829  26.173 122.009  1.00  0.00           N  
ATOM   1788  H   ASN A 121      -8.208  28.815 124.150  1.00  0.00           H  
ATOM   1789  HA  ASN A 121     -10.721  29.822 122.897  1.00  0.00           H  
ATOM   1790 1HB  ASN A 121     -10.192  27.144 124.221  1.00  0.00           H  
ATOM   1791 2HB  ASN A 121     -11.791  27.735 123.793  1.00  0.00           H  
ATOM   1792 1HD2 ASN A 121      -9.679  25.772 121.105  1.00  0.00           H  
ATOM   1793 2HD2 ASN A 121      -9.422  25.749 122.817  1.00  0.00           H  
ATOM   1794  N   TRP A 122      -9.627  30.239 125.775  1.00  0.00           N  
ATOM   1795  CA  TRP A 122      -9.895  30.774 127.119  1.00  0.00           C  
ATOM   1796  C   TRP A 122      -9.947  32.288 127.105  1.00  0.00           C  
ATOM   1797  O   TRP A 122      -9.375  32.907 126.226  1.00  0.00           O  
ATOM   1798  CB  TRP A 122      -8.823  30.314 128.109  1.00  0.00           C  
ATOM   1799  CG  TRP A 122      -7.435  30.726 127.721  1.00  0.00           C  
ATOM   1800  CD1 TRP A 122      -6.548  30.007 126.977  1.00  0.00           C  
ATOM   1801  CD2 TRP A 122      -6.764  31.965 128.059  1.00  0.00           C  
ATOM   1802  NE1 TRP A 122      -5.377  30.707 126.829  1.00  0.00           N  
ATOM   1803  CE2 TRP A 122      -5.491  31.908 127.483  1.00  0.00           C  
ATOM   1804  CE3 TRP A 122      -7.135  33.099 128.790  1.00  0.00           C  
ATOM   1805  CZ2 TRP A 122      -4.580  32.944 127.616  1.00  0.00           C  
ATOM   1806  CZ3 TRP A 122      -6.221  34.138 128.923  1.00  0.00           C  
ATOM   1807  CH2 TRP A 122      -4.977  34.062 128.350  1.00  0.00           C  
ATOM   1808  H   TRP A 122      -8.676  30.217 125.435  1.00  0.00           H  
ATOM   1809  HA  TRP A 122     -10.861  30.397 127.455  1.00  0.00           H  
ATOM   1810 1HB  TRP A 122      -9.039  30.723 129.096  1.00  0.00           H  
ATOM   1811 2HB  TRP A 122      -8.847  29.228 128.192  1.00  0.00           H  
ATOM   1812  HD1 TRP A 122      -6.742  29.020 126.561  1.00  0.00           H  
ATOM   1813  HE1 TRP A 122      -4.562  30.391 126.323  1.00  0.00           H  
ATOM   1814  HE3 TRP A 122      -8.123  33.166 129.245  1.00  0.00           H  
ATOM   1815  HZ2 TRP A 122      -3.586  32.902 127.169  1.00  0.00           H  
ATOM   1816  HZ3 TRP A 122      -6.518  35.017 129.495  1.00  0.00           H  
ATOM   1817  HH2 TRP A 122      -4.285  34.895 128.473  1.00  0.00           H  
ATOM   1818  N   GLU A 123     -10.668  32.884 128.048  1.00  0.00           N  
ATOM   1819  CA  GLU A 123     -10.746  34.358 128.139  1.00  0.00           C  
ATOM   1820  C   GLU A 123     -10.398  34.852 129.531  1.00  0.00           C  
ATOM   1821  O   GLU A 123     -10.740  35.989 129.930  1.00  0.00           O  
ATOM   1822  CB  GLU A 123     -12.145  34.849 127.762  1.00  0.00           C  
ATOM   1823  CG  GLU A 123     -12.527  34.607 126.309  1.00  0.00           C  
ATOM   1824  CD  GLU A 123     -12.978  33.196 126.050  1.00  0.00           C  
ATOM   1825  OE1 GLU A 123     -13.533  32.597 126.940  1.00  0.00           O  
ATOM   1826  OE2 GLU A 123     -12.767  32.717 124.961  1.00  0.00           O  
ATOM   1827  H   GLU A 123     -11.174  32.322 128.718  1.00  0.00           H  
ATOM   1828  HA  GLU A 123     -10.028  34.786 127.439  1.00  0.00           H  
ATOM   1829 1HB  GLU A 123     -12.886  34.354 128.390  1.00  0.00           H  
ATOM   1830 2HB  GLU A 123     -12.219  35.920 127.953  1.00  0.00           H  
ATOM   1831 1HG  GLU A 123     -13.332  35.289 126.036  1.00  0.00           H  
ATOM   1832 2HG  GLU A 123     -11.668  34.831 125.677  1.00  0.00           H  
ATOM   1833  N   GLY A 124      -9.724  33.985 130.272  1.00  0.00           N  
ATOM   1834  CA  GLY A 124      -9.350  34.298 131.645  1.00  0.00           C  
ATOM   1835  C   GLY A 124      -8.376  33.268 132.138  1.00  0.00           C  
ATOM   1836  O   GLY A 124      -8.180  32.244 131.479  1.00  0.00           O  
ATOM   1837  H   GLY A 124      -9.463  33.090 129.883  1.00  0.00           H  
ATOM   1838 1HA  GLY A 124      -8.911  35.295 131.684  1.00  0.00           H  
ATOM   1839 2HA  GLY A 124     -10.242  34.316 132.270  1.00  0.00           H  
ATOM   1840  N   ILE A 125      -7.812  33.526 133.321  1.00  0.00           N  
ATOM   1841  CA  ILE A 125      -6.786  32.701 133.909  1.00  0.00           C  
ATOM   1842  C   ILE A 125      -7.000  32.491 135.414  1.00  0.00           C  
ATOM   1843  O   ILE A 125      -7.387  33.435 136.141  1.00  0.00           O  
ATOM   1844  CB  ILE A 125      -5.399  33.324 133.665  1.00  0.00           C  
ATOM   1845  CG1 ILE A 125      -4.298  32.390 134.173  1.00  0.00           C  
ATOM   1846  CG2 ILE A 125      -5.301  34.684 134.339  1.00  0.00           C  
ATOM   1847  CD1 ILE A 125      -2.913  32.759 133.691  1.00  0.00           C  
ATOM   1848  H   ILE A 125      -8.130  34.345 133.819  1.00  0.00           H  
ATOM   1849  HA  ILE A 125      -6.818  31.720 133.436  1.00  0.00           H  
ATOM   1850  HB  ILE A 125      -5.239  33.447 132.594  1.00  0.00           H  
ATOM   1851 1HG1 ILE A 125      -4.292  32.392 135.262  1.00  0.00           H  
ATOM   1852 2HG1 ILE A 125      -4.508  31.370 133.850  1.00  0.00           H  
ATOM   1853 1HG2 ILE A 125      -4.314  35.109 134.157  1.00  0.00           H  
ATOM   1854 2HG2 ILE A 125      -6.063  35.347 133.932  1.00  0.00           H  
ATOM   1855 3HG2 ILE A 125      -5.454  34.570 135.412  1.00  0.00           H  
ATOM   1856 1HD1 ILE A 125      -2.187  32.052 134.091  1.00  0.00           H  
ATOM   1857 2HD1 ILE A 125      -2.887  32.728 132.601  1.00  0.00           H  
ATOM   1858 3HD1 ILE A 125      -2.666  33.764 134.031  1.00  0.00           H  
ATOM   1859  N   LEU A 126      -6.785  31.246 135.848  1.00  0.00           N  
ATOM   1860  CA  LEU A 126      -6.918  30.863 137.241  1.00  0.00           C  
ATOM   1861  C   LEU A 126      -5.530  30.511 137.771  1.00  0.00           C  
ATOM   1862  O   LEU A 126      -5.029  29.391 137.556  1.00  0.00           O  
ATOM   1863  CB  LEU A 126      -7.873  29.672 137.393  1.00  0.00           C  
ATOM   1864  CG  LEU A 126      -8.085  29.168 138.826  1.00  0.00           C  
ATOM   1865  CD1 LEU A 126      -8.701  30.277 139.669  1.00  0.00           C  
ATOM   1866  CD2 LEU A 126      -8.978  27.937 138.805  1.00  0.00           C  
ATOM   1867  H   LEU A 126      -6.518  30.547 135.169  1.00  0.00           H  
ATOM   1868  HA  LEU A 126      -7.329  31.707 137.794  1.00  0.00           H  
ATOM   1869 1HB  LEU A 126      -8.846  29.954 136.994  1.00  0.00           H  
ATOM   1870 2HB  LEU A 126      -7.488  28.840 136.803  1.00  0.00           H  
ATOM   1871  HG  LEU A 126      -7.122  28.910 139.268  1.00  0.00           H  
ATOM   1872 1HD1 LEU A 126      -8.852  29.919 140.687  1.00  0.00           H  
ATOM   1873 2HD1 LEU A 126      -8.032  31.138 139.683  1.00  0.00           H  
ATOM   1874 3HD1 LEU A 126      -9.660  30.568 139.241  1.00  0.00           H  
ATOM   1875 1HD2 LEU A 126      -9.128  27.579 139.824  1.00  0.00           H  
ATOM   1876 2HD2 LEU A 126      -9.942  28.194 138.365  1.00  0.00           H  
ATOM   1877 3HD2 LEU A 126      -8.505  27.155 138.211  1.00  0.00           H  
ATOM   1878  N   GLY A 127      -4.906  31.490 138.433  1.00  0.00           N  
ATOM   1879  CA  GLY A 127      -3.632  31.310 139.090  1.00  0.00           C  
ATOM   1880  C   GLY A 127      -3.823  30.478 140.333  1.00  0.00           C  
ATOM   1881  O   GLY A 127      -4.522  30.922 141.271  1.00  0.00           O  
ATOM   1882  H   GLY A 127      -5.355  32.394 138.469  1.00  0.00           H  
ATOM   1883 1HA  GLY A 127      -2.935  30.825 138.406  1.00  0.00           H  
ATOM   1884 2HA  GLY A 127      -3.211  32.283 139.340  1.00  0.00           H  
ATOM   1885  N   LEU A 128      -3.237  29.263 140.325  1.00  0.00           N  
ATOM   1886  CA  LEU A 128      -3.377  28.297 141.423  1.00  0.00           C  
ATOM   1887  C   LEU A 128      -2.145  28.124 142.327  1.00  0.00           C  
ATOM   1888  O   LEU A 128      -2.127  27.226 143.182  1.00  0.00           O  
ATOM   1889  CB  LEU A 128      -3.748  26.930 140.835  1.00  0.00           C  
ATOM   1890  CG  LEU A 128      -5.077  26.873 140.071  1.00  0.00           C  
ATOM   1891  CD1 LEU A 128      -5.262  25.483 139.476  1.00  0.00           C  
ATOM   1892  CD2 LEU A 128      -6.220  27.221 141.012  1.00  0.00           C  
ATOM   1893  H   LEU A 128      -2.678  29.016 139.521  1.00  0.00           H  
ATOM   1894  HA  LEU A 128      -4.175  28.637 142.082  1.00  0.00           H  
ATOM   1895 1HB  LEU A 128      -2.959  26.620 140.151  1.00  0.00           H  
ATOM   1896 2HB  LEU A 128      -3.801  26.205 141.647  1.00  0.00           H  
ATOM   1897  HG  LEU A 128      -5.054  27.587 139.247  1.00  0.00           H  
ATOM   1898 1HD1 LEU A 128      -6.206  25.443 138.933  1.00  0.00           H  
ATOM   1899 2HD1 LEU A 128      -4.441  25.268 138.792  1.00  0.00           H  
ATOM   1900 3HD1 LEU A 128      -5.272  24.744 140.276  1.00  0.00           H  
ATOM   1901 1HD2 LEU A 128      -7.164  27.181 140.469  1.00  0.00           H  
ATOM   1902 2HD2 LEU A 128      -6.244  26.507 141.835  1.00  0.00           H  
ATOM   1903 3HD2 LEU A 128      -6.071  28.226 141.409  1.00  0.00           H  
ATOM   1904  N   ALA A 129      -1.110  28.942 142.132  1.00  0.00           N  
ATOM   1905  CA  ALA A 129       0.094  28.886 142.997  1.00  0.00           C  
ATOM   1906  C   ALA A 129      -0.126  29.625 144.324  1.00  0.00           C  
ATOM   1907  O   ALA A 129      -1.272  29.916 144.701  1.00  0.00           O  
ATOM   1908  CB  ALA A 129       1.298  29.468 142.271  1.00  0.00           C  
ATOM   1909  H   ALA A 129      -1.144  29.615 141.380  1.00  0.00           H  
ATOM   1910  HA  ALA A 129       0.295  27.840 143.230  1.00  0.00           H  
ATOM   1911 1HB  ALA A 129       2.173  29.419 142.920  1.00  0.00           H  
ATOM   1912 2HB  ALA A 129       1.487  28.895 141.363  1.00  0.00           H  
ATOM   1913 3HB  ALA A 129       1.098  30.506 142.010  1.00  0.00           H  
ATOM   1914  N   TYR A 130       0.959  29.930 145.025  1.00  0.00           N  
ATOM   1915  CA  TYR A 130       0.863  30.432 146.395  1.00  0.00           C  
ATOM   1916  C   TYR A 130       0.690  31.955 146.434  1.00  0.00           C  
ATOM   1917  O   TYR A 130       0.952  32.650 145.456  1.00  0.00           O  
ATOM   1918  CB  TYR A 130       2.100  30.020 147.197  1.00  0.00           C  
ATOM   1919  CG  TYR A 130       2.188  28.533 147.461  1.00  0.00           C  
ATOM   1920  CD1 TYR A 130       2.927  27.721 146.614  1.00  0.00           C  
ATOM   1921  CD2 TYR A 130       1.530  27.983 148.551  1.00  0.00           C  
ATOM   1922  CE1 TYR A 130       3.008  26.363 146.856  1.00  0.00           C  
ATOM   1923  CE2 TYR A 130       1.611  26.625 148.793  1.00  0.00           C  
ATOM   1924  CZ  TYR A 130       2.346  25.817 147.950  1.00  0.00           C  
ATOM   1925  OH  TYR A 130       2.427  24.464 148.191  1.00  0.00           O  
ATOM   1926  H   TYR A 130       1.871  29.814 144.606  1.00  0.00           H  
ATOM   1927  HA  TYR A 130      -0.020  29.995 146.862  1.00  0.00           H  
ATOM   1928 1HB  TYR A 130       3.000  30.324 146.660  1.00  0.00           H  
ATOM   1929 2HB  TYR A 130       2.100  30.537 148.156  1.00  0.00           H  
ATOM   1930  HD1 TYR A 130       3.444  28.153 145.757  1.00  0.00           H  
ATOM   1931  HD2 TYR A 130       0.949  28.621 149.216  1.00  0.00           H  
ATOM   1932  HE1 TYR A 130       3.588  25.724 146.190  1.00  0.00           H  
ATOM   1933  HE2 TYR A 130       1.093  26.192 149.649  1.00  0.00           H  
ATOM   1934  HH  TYR A 130       2.972  24.052 147.516  1.00  0.00           H  
ATOM   1935  N   ALA A 131       0.230  32.442 147.582  1.00  0.00           N  
ATOM   1936  CA  ALA A 131      -0.062  33.865 147.775  1.00  0.00           C  
ATOM   1937  C   ALA A 131       1.179  34.735 147.577  1.00  0.00           C  
ATOM   1938  O   ALA A 131       1.084  35.900 147.205  1.00  0.00           O  
ATOM   1939  CB  ALA A 131      -0.649  34.098 149.160  1.00  0.00           C  
ATOM   1940  H   ALA A 131       0.078  31.800 148.347  1.00  0.00           H  
ATOM   1941  HA  ALA A 131      -0.794  34.165 147.025  1.00  0.00           H  
ATOM   1942 1HB  ALA A 131      -0.861  35.159 149.291  1.00  0.00           H  
ATOM   1943 2HB  ALA A 131      -1.571  33.527 149.265  1.00  0.00           H  
ATOM   1944 3HB  ALA A 131       0.065  33.775 149.916  1.00  0.00           H  
ATOM   1945  N   GLU A 132       2.356  34.167 147.828  1.00  0.00           N  
ATOM   1946  CA  GLU A 132       3.593  34.924 147.701  1.00  0.00           C  
ATOM   1947  C   GLU A 132       3.798  35.469 146.254  1.00  0.00           C  
ATOM   1948  O   GLU A 132       4.440  36.525 146.054  1.00  0.00           O  
ATOM   1949  CB  GLU A 132       4.777  34.044 148.108  1.00  0.00           C  
ATOM   1950  CG  GLU A 132       4.831  33.709 149.592  1.00  0.00           C  
ATOM   1951  CD  GLU A 132       5.985  32.814 149.948  1.00  0.00           C  
ATOM   1952  OE1 GLU A 132       6.660  32.362 149.054  1.00  0.00           O  
ATOM   1953  OE2 GLU A 132       6.192  32.581 151.115  1.00  0.00           O  
ATOM   1954  H   GLU A 132       2.399  33.198 148.111  1.00  0.00           H  
ATOM   1955  HA  GLU A 132       3.542  35.784 148.369  1.00  0.00           H  
ATOM   1956 1HB  GLU A 132       4.741  33.106 147.554  1.00  0.00           H  
ATOM   1957 2HB  GLU A 132       5.709  34.544 147.844  1.00  0.00           H  
ATOM   1958 1HG  GLU A 132       4.916  34.635 150.160  1.00  0.00           H  
ATOM   1959 2HG  GLU A 132       3.899  33.224 149.878  1.00  0.00           H  
ATOM   1960  N   ILE A 133       3.178  34.820 145.261  1.00  0.00           N  
ATOM   1961  CA  ILE A 133       3.240  35.309 143.857  1.00  0.00           C  
ATOM   1962  C   ILE A 133       2.123  36.312 143.472  1.00  0.00           C  
ATOM   1963  O   ILE A 133       2.154  36.896 142.389  1.00  0.00           O  
ATOM   1964  CB  ILE A 133       3.186  34.118 142.882  1.00  0.00           C  
ATOM   1965  CG1 ILE A 133       4.453  33.268 143.008  1.00  0.00           C  
ATOM   1966  CG2 ILE A 133       3.011  34.608 141.453  1.00  0.00           C  
ATOM   1967  CD1 ILE A 133       4.371  31.940 142.290  1.00  0.00           C  
ATOM   1968  H   ILE A 133       2.656  33.980 145.467  1.00  0.00           H  
ATOM   1969  HA  ILE A 133       4.182  35.838 143.716  1.00  0.00           H  
ATOM   1970  HB  ILE A 133       2.347  33.474 143.141  1.00  0.00           H  
ATOM   1971 1HG1 ILE A 133       5.303  33.820 142.609  1.00  0.00           H  
ATOM   1972 2HG1 ILE A 133       4.657  33.072 144.062  1.00  0.00           H  
ATOM   1973 1HG2 ILE A 133       2.975  33.754 140.778  1.00  0.00           H  
ATOM   1974 2HG2 ILE A 133       2.082  35.172 141.374  1.00  0.00           H  
ATOM   1975 3HG2 ILE A 133       3.849  35.251 141.183  1.00  0.00           H  
ATOM   1976 1HD1 ILE A 133       5.305  31.395 142.425  1.00  0.00           H  
ATOM   1977 2HD1 ILE A 133       3.547  31.355 142.699  1.00  0.00           H  
ATOM   1978 3HD1 ILE A 133       4.203  32.112 141.228  1.00  0.00           H  
ATOM   1979  N   ALA A 134       1.143  36.498 144.332  1.00  0.00           N  
ATOM   1980  CA  ALA A 134      -0.031  37.278 143.903  1.00  0.00           C  
ATOM   1981  C   ALA A 134       0.326  38.756 143.806  1.00  0.00           C  
ATOM   1982  O   ALA A 134       1.134  39.251 144.579  1.00  0.00           O  
ATOM   1983  CB  ALA A 134      -1.196  37.076 144.861  1.00  0.00           C  
ATOM   1984  H   ALA A 134       1.170  36.126 145.270  1.00  0.00           H  
ATOM   1985  HA  ALA A 134      -0.328  36.927 142.915  1.00  0.00           H  
ATOM   1986 1HB  ALA A 134      -2.051  37.662 144.523  1.00  0.00           H  
ATOM   1987 2HB  ALA A 134      -1.467  36.021 144.887  1.00  0.00           H  
ATOM   1988 3HB  ALA A 134      -0.906  37.401 145.859  1.00  0.00           H  
ATOM   1989  N   ARG A 135      -0.298  39.448 142.854  1.00  0.00           N  
ATOM   1990  CA  ARG A 135      -0.111  40.876 142.660  1.00  0.00           C  
ATOM   1991  C   ARG A 135      -1.449  41.565 143.030  1.00  0.00           C  
ATOM   1992  O   ARG A 135      -2.480  40.950 142.886  1.00  0.00           O  
ATOM   1993  CB  ARG A 135       0.281  41.193 141.224  1.00  0.00           C  
ATOM   1994  CG  ARG A 135       1.565  40.531 140.751  1.00  0.00           C  
ATOM   1995  CD  ARG A 135       2.762  41.133 141.392  1.00  0.00           C  
ATOM   1996  NE  ARG A 135       3.996  40.539 140.904  1.00  0.00           N  
ATOM   1997  CZ  ARG A 135       5.229  40.885 141.321  1.00  0.00           C  
ATOM   1998  NH1 ARG A 135       5.376  41.821 142.232  1.00  0.00           N  
ATOM   1999  NH2 ARG A 135       6.291  40.283 140.815  1.00  0.00           N  
ATOM   2000  H   ARG A 135      -0.928  38.947 142.244  1.00  0.00           H  
ATOM   2001  HA  ARG A 135       0.693  41.212 143.315  1.00  0.00           H  
ATOM   2002 1HB  ARG A 135      -0.518  40.881 140.552  1.00  0.00           H  
ATOM   2003 2HB  ARG A 135       0.403  42.270 141.110  1.00  0.00           H  
ATOM   2004 1HG  ARG A 135       1.541  39.470 140.999  1.00  0.00           H  
ATOM   2005 2HG  ARG A 135       1.659  40.649 139.671  1.00  0.00           H  
ATOM   2006 1HD  ARG A 135       2.790  42.201 141.179  1.00  0.00           H  
ATOM   2007 2HD  ARG A 135       2.713  40.980 142.470  1.00  0.00           H  
ATOM   2008  HE  ARG A 135       3.923  39.814 140.202  1.00  0.00           H  
ATOM   2009 1HH1 ARG A 135       4.564  42.281 142.620  1.00  0.00           H  
ATOM   2010 2HH1 ARG A 135       6.301  42.081 142.545  1.00  0.00           H  
ATOM   2011 1HH2 ARG A 135       6.178  39.563 140.114  1.00  0.00           H  
ATOM   2012 2HH2 ARG A 135       7.215  40.543 141.127  1.00  0.00           H  
ATOM   2013  N   PRO A 136      -1.422  42.820 143.537  1.00  0.00           N  
ATOM   2014  CA  PRO A 136      -0.227  43.629 143.746  1.00  0.00           C  
ATOM   2015  C   PRO A 136       0.636  43.128 144.903  1.00  0.00           C  
ATOM   2016  O   PRO A 136       1.819  43.427 144.947  1.00  0.00           O  
ATOM   2017  CB  PRO A 136      -0.812  45.013 144.045  1.00  0.00           C  
ATOM   2018  CG  PRO A 136      -2.171  44.726 144.585  1.00  0.00           C  
ATOM   2019  CD  PRO A 136      -2.628  43.510 143.825  1.00  0.00           C  
ATOM   2020  HA  PRO A 136       0.369  43.640 142.821  1.00  0.00           H  
ATOM   2021 1HB  PRO A 136      -0.171  45.545 144.763  1.00  0.00           H  
ATOM   2022 2HB  PRO A 136      -0.837  45.617 143.126  1.00  0.00           H  
ATOM   2023 1HG  PRO A 136      -2.120  44.552 145.670  1.00  0.00           H  
ATOM   2024 2HG  PRO A 136      -2.831  45.593 144.433  1.00  0.00           H  
ATOM   2025 1HD  PRO A 136      -3.286  42.903 144.464  1.00  0.00           H  
ATOM   2026 2HD  PRO A 136      -3.155  43.824 142.912  1.00  0.00           H  
ATOM   2027  N   ASP A 137       0.063  42.378 145.834  1.00  0.00           N  
ATOM   2028  CA  ASP A 137       0.880  41.688 146.820  1.00  0.00           C  
ATOM   2029  C   ASP A 137       0.196  40.428 147.339  1.00  0.00           C  
ATOM   2030  O   ASP A 137      -0.977  40.150 147.037  1.00  0.00           O  
ATOM   2031  CB  ASP A 137       1.198  42.620 147.991  1.00  0.00           C  
ATOM   2032  CG  ASP A 137      -0.046  43.077 148.741  1.00  0.00           C  
ATOM   2033  OD1 ASP A 137      -1.065  42.441 148.604  1.00  0.00           O  
ATOM   2034  OD2 ASP A 137       0.033  44.056 149.443  1.00  0.00           O  
ATOM   2035  H   ASP A 137      -0.941  42.277 145.870  1.00  0.00           H  
ATOM   2036  HA  ASP A 137       1.815  41.389 146.346  1.00  0.00           H  
ATOM   2037 1HB  ASP A 137       1.860  42.111 148.692  1.00  0.00           H  
ATOM   2038 2HB  ASP A 137       1.726  43.501 147.623  1.00  0.00           H  
ATOM   2039  N   ASP A 138       0.923  39.706 148.181  1.00  0.00           N  
ATOM   2040  CA  ASP A 138       0.408  38.508 148.835  1.00  0.00           C  
ATOM   2041  C   ASP A 138      -0.862  38.718 149.676  1.00  0.00           C  
ATOM   2042  O   ASP A 138      -1.549  37.752 150.025  1.00  0.00           O  
ATOM   2043  CB  ASP A 138       1.501  37.912 149.726  1.00  0.00           C  
ATOM   2044  CG  ASP A 138       1.959  38.867 150.821  1.00  0.00           C  
ATOM   2045  OD1 ASP A 138       2.376  39.954 150.498  1.00  0.00           O  
ATOM   2046  OD2 ASP A 138       1.887  38.500 151.969  1.00  0.00           O  
ATOM   2047  H   ASP A 138       1.869  40.003 148.372  1.00  0.00           H  
ATOM   2048  HA  ASP A 138       0.136  37.784 148.066  1.00  0.00           H  
ATOM   2049 1HB  ASP A 138       1.133  36.998 150.192  1.00  0.00           H  
ATOM   2050 2HB  ASP A 138       2.363  37.644 149.114  1.00  0.00           H  
ATOM   2051  N   SER A 139      -1.232  39.962 149.980  1.00  0.00           N  
ATOM   2052  CA  SER A 139      -2.497  40.124 150.711  1.00  0.00           C  
ATOM   2053  C   SER A 139      -3.759  40.078 149.829  1.00  0.00           C  
ATOM   2054  O   SER A 139      -4.886  39.966 150.336  1.00  0.00           O  
ATOM   2055  CB  SER A 139      -2.468  41.439 151.466  1.00  0.00           C  
ATOM   2056  OG  SER A 139      -2.473  42.526 150.582  1.00  0.00           O  
ATOM   2057  H   SER A 139      -0.696  40.783 149.737  1.00  0.00           H  
ATOM   2058  HA  SER A 139      -2.594  39.302 151.422  1.00  0.00           H  
ATOM   2059 1HB  SER A 139      -3.334  41.499 152.125  1.00  0.00           H  
ATOM   2060 2HB  SER A 139      -1.578  41.479 152.092  1.00  0.00           H  
ATOM   2061  HG  SER A 139      -2.177  42.180 149.736  1.00  0.00           H  
ATOM   2062  N   LEU A 140      -3.583  40.082 148.513  1.00  0.00           N  
ATOM   2063  CA  LEU A 140      -4.725  39.853 147.621  1.00  0.00           C  
ATOM   2064  C   LEU A 140      -5.031  38.345 147.592  1.00  0.00           C  
ATOM   2065  O   LEU A 140      -4.409  37.594 146.850  1.00  0.00           O  
ATOM   2066  CB  LEU A 140      -4.425  40.366 146.207  1.00  0.00           C  
ATOM   2067  CG  LEU A 140      -5.634  40.479 145.270  1.00  0.00           C  
ATOM   2068  CD1 LEU A 140      -5.280  41.373 144.089  1.00  0.00           C  
ATOM   2069  CD2 LEU A 140      -6.043  39.091 144.800  1.00  0.00           C  
ATOM   2070  H   LEU A 140      -2.670  40.241 148.112  1.00  0.00           H  
ATOM   2071  HA  LEU A 140      -5.583  40.399 148.011  1.00  0.00           H  
ATOM   2072 1HB  LEU A 140      -3.973  41.354 146.285  1.00  0.00           H  
ATOM   2073 2HB  LEU A 140      -3.704  39.695 145.739  1.00  0.00           H  
ATOM   2074  HG  LEU A 140      -6.465  40.942 145.802  1.00  0.00           H  
ATOM   2075 1HD1 LEU A 140      -6.140  41.454 143.423  1.00  0.00           H  
ATOM   2076 2HD1 LEU A 140      -5.010  42.365 144.453  1.00  0.00           H  
ATOM   2077 3HD1 LEU A 140      -4.440  40.944 143.546  1.00  0.00           H  
ATOM   2078 1HD2 LEU A 140      -6.903  39.170 144.134  1.00  0.00           H  
ATOM   2079 2HD2 LEU A 140      -5.213  38.627 144.266  1.00  0.00           H  
ATOM   2080 3HD2 LEU A 140      -6.308  38.478 145.662  1.00  0.00           H  
ATOM   2081  N   GLU A 141      -6.003  37.905 148.388  1.00  0.00           N  
ATOM   2082  CA  GLU A 141      -6.239  36.466 148.617  1.00  0.00           C  
ATOM   2083  C   GLU A 141      -6.425  35.696 147.290  1.00  0.00           C  
ATOM   2084  O   GLU A 141      -7.194  36.143 146.415  1.00  0.00           O  
ATOM   2085  CB  GLU A 141      -7.468  36.268 149.506  1.00  0.00           C  
ATOM   2086  CG  GLU A 141      -7.750  34.818 149.876  1.00  0.00           C  
ATOM   2087  CD  GLU A 141      -8.936  34.667 150.787  1.00  0.00           C  
ATOM   2088  OE1 GLU A 141     -10.005  35.089 150.416  1.00  0.00           O  
ATOM   2089  OE2 GLU A 141      -8.773  34.128 151.857  1.00  0.00           O  
ATOM   2090  H   GLU A 141      -6.596  38.580 148.849  1.00  0.00           H  
ATOM   2091  HA  GLU A 141      -5.368  36.049 149.124  1.00  0.00           H  
ATOM   2092 1HB  GLU A 141      -7.343  36.830 150.432  1.00  0.00           H  
ATOM   2093 2HB  GLU A 141      -8.350  36.662 149.001  1.00  0.00           H  
ATOM   2094 1HG  GLU A 141      -7.933  34.251 148.963  1.00  0.00           H  
ATOM   2095 2HG  GLU A 141      -6.869  34.400 150.360  1.00  0.00           H  
ATOM   2096  N   PRO A 142      -5.735  34.555 147.135  1.00  0.00           N  
ATOM   2097  CA  PRO A 142      -5.948  33.720 145.928  1.00  0.00           C  
ATOM   2098  C   PRO A 142      -7.333  33.056 145.842  1.00  0.00           C  
ATOM   2099  O   PRO A 142      -8.039  32.878 146.857  1.00  0.00           O  
ATOM   2100  CB  PRO A 142      -4.846  32.665 146.065  1.00  0.00           C  
ATOM   2101  CG  PRO A 142      -3.868  33.278 147.009  1.00  0.00           C  
ATOM   2102  CD  PRO A 142      -4.714  34.105 147.939  1.00  0.00           C  
ATOM   2103  HA  PRO A 142      -5.801  34.338 145.030  1.00  0.00           H  
ATOM   2104 1HB  PRO A 142      -5.271  31.723 146.442  1.00  0.00           H  
ATOM   2105 2HB  PRO A 142      -4.409  32.447 145.079  1.00  0.00           H  
ATOM   2106 1HG  PRO A 142      -3.304  32.493 147.534  1.00  0.00           H  
ATOM   2107 2HG  PRO A 142      -3.133  33.880 146.456  1.00  0.00           H  
ATOM   2108 1HD  PRO A 142      -5.075  33.476 148.766  1.00  0.00           H  
ATOM   2109 2HD  PRO A 142      -4.121  34.948 148.323  1.00  0.00           H  
ATOM   2110  N   PHE A 143      -7.724  32.718 144.619  1.00  0.00           N  
ATOM   2111  CA  PHE A 143      -8.993  32.047 144.319  1.00  0.00           C  
ATOM   2112  C   PHE A 143      -9.129  30.762 145.131  1.00  0.00           C  
ATOM   2113  O   PHE A 143     -10.151  30.546 145.769  1.00  0.00           O  
ATOM   2114  CB  PHE A 143      -9.095  31.727 142.826  1.00  0.00           C  
ATOM   2115  CG  PHE A 143     -10.346  30.986 142.450  1.00  0.00           C  
ATOM   2116  CD1 PHE A 143     -11.416  31.651 141.870  1.00  0.00           C  
ATOM   2117  CD2 PHE A 143     -10.456  29.622 142.675  1.00  0.00           C  
ATOM   2118  CE1 PHE A 143     -12.567  30.970 141.523  1.00  0.00           C  
ATOM   2119  CE2 PHE A 143     -11.605  28.938 142.329  1.00  0.00           C  
ATOM   2120  CZ  PHE A 143     -12.662  29.614 141.752  1.00  0.00           C  
ATOM   2121  H   PHE A 143      -7.096  32.945 143.861  1.00  0.00           H  
ATOM   2122  HA  PHE A 143      -9.811  32.717 144.587  1.00  0.00           H  
ATOM   2123 1HB  PHE A 143      -9.063  32.653 142.253  1.00  0.00           H  
ATOM   2124 2HB  PHE A 143      -8.239  31.126 142.524  1.00  0.00           H  
ATOM   2125  HD1 PHE A 143     -11.341  32.723 141.687  1.00  0.00           H  
ATOM   2126  HD2 PHE A 143      -9.621  29.089 143.131  1.00  0.00           H  
ATOM   2127  HE1 PHE A 143     -13.400  31.505 141.068  1.00  0.00           H  
ATOM   2128  HE2 PHE A 143     -11.679  27.866 142.511  1.00  0.00           H  
ATOM   2129  HZ  PHE A 143     -13.569  29.076 141.480  1.00  0.00           H  
ATOM   2130  N   PHE A 144      -8.084  29.928 145.130  1.00  0.00           N  
ATOM   2131  CA  PHE A 144      -8.095  28.669 145.837  1.00  0.00           C  
ATOM   2132  C   PHE A 144      -8.118  28.867 147.365  1.00  0.00           C  
ATOM   2133  O   PHE A 144      -8.808  28.137 148.050  1.00  0.00           O  
ATOM   2134  CB  PHE A 144      -6.873  27.840 145.436  1.00  0.00           C  
ATOM   2135  CG  PHE A 144      -6.852  26.463 146.036  1.00  0.00           C  
ATOM   2136  CD1 PHE A 144      -7.945  25.618 145.908  1.00  0.00           C  
ATOM   2137  CD2 PHE A 144      -5.740  26.009 146.729  1.00  0.00           C  
ATOM   2138  CE1 PHE A 144      -7.926  24.351 146.460  1.00  0.00           C  
ATOM   2139  CE2 PHE A 144      -5.719  24.743 147.280  1.00  0.00           C  
ATOM   2140  CZ  PHE A 144      -6.814  23.913 147.145  1.00  0.00           C  
ATOM   2141  H   PHE A 144      -7.258  30.195 144.613  1.00  0.00           H  
ATOM   2142  HA  PHE A 144      -8.999  28.125 145.561  1.00  0.00           H  
ATOM   2143 1HB  PHE A 144      -6.842  27.739 144.352  1.00  0.00           H  
ATOM   2144 2HB  PHE A 144      -5.966  28.358 145.742  1.00  0.00           H  
ATOM   2145  HD1 PHE A 144      -8.825  25.964 145.365  1.00  0.00           H  
ATOM   2146  HD2 PHE A 144      -4.875  26.665 146.836  1.00  0.00           H  
ATOM   2147  HE1 PHE A 144      -8.792  23.698 146.352  1.00  0.00           H  
ATOM   2148  HE2 PHE A 144      -4.838  24.398 147.822  1.00  0.00           H  
ATOM   2149  HZ  PHE A 144      -6.799  22.915 147.581  1.00  0.00           H  
ATOM   2150  N   ASP A 145      -7.396  29.843 147.892  1.00  0.00           N  
ATOM   2151  CA  ASP A 145      -7.511  30.126 149.340  1.00  0.00           C  
ATOM   2152  C   ASP A 145      -8.942  30.579 149.773  1.00  0.00           C  
ATOM   2153  O   ASP A 145      -9.409  30.221 150.862  1.00  0.00           O  
ATOM   2154  CB  ASP A 145      -6.496  31.201 149.736  1.00  0.00           C  
ATOM   2155  CG  ASP A 145      -5.061  30.693 149.727  1.00  0.00           C  
ATOM   2156  OD1 ASP A 145      -4.874  29.499 149.728  1.00  0.00           O  
ATOM   2157  OD2 ASP A 145      -4.165  31.503 149.719  1.00  0.00           O  
ATOM   2158  H   ASP A 145      -6.768  30.400 147.330  1.00  0.00           H  
ATOM   2159  HA  ASP A 145      -7.292  29.210 149.890  1.00  0.00           H  
ATOM   2160 1HB  ASP A 145      -6.572  32.044 149.049  1.00  0.00           H  
ATOM   2161 2HB  ASP A 145      -6.729  31.571 150.735  1.00  0.00           H  
ATOM   2162  N   SER A 146      -9.605  31.373 148.941  1.00  0.00           N  
ATOM   2163  CA  SER A 146     -11.017  31.774 149.148  1.00  0.00           C  
ATOM   2164  C   SER A 146     -11.910  30.545 149.147  1.00  0.00           C  
ATOM   2165  O   SER A 146     -12.752  30.373 150.032  1.00  0.00           O  
ATOM   2166  CB  SER A 146     -11.470  32.737 148.068  1.00  0.00           C  
ATOM   2167  OG  SER A 146     -10.774  33.950 148.153  1.00  0.00           O  
ATOM   2168  H   SER A 146      -9.111  31.714 148.129  1.00  0.00           H  
ATOM   2169  HA  SER A 146     -11.096  32.276 150.113  1.00  0.00           H  
ATOM   2170 1HB  SER A 146     -11.306  32.288 147.088  1.00  0.00           H  
ATOM   2171 2HB  SER A 146     -12.539  32.920 148.169  1.00  0.00           H  
ATOM   2172  HG  SER A 146     -10.698  34.147 149.089  1.00  0.00           H  
ATOM   2173  N   LEU A 147     -11.696  29.697 148.151  1.00  0.00           N  
ATOM   2174  CA  LEU A 147     -12.421  28.448 147.998  1.00  0.00           C  
ATOM   2175  C   LEU A 147     -12.281  27.536 149.203  1.00  0.00           C  
ATOM   2176  O   LEU A 147     -13.278  27.007 149.695  1.00  0.00           O  
ATOM   2177  CB  LEU A 147     -11.929  27.713 146.745  1.00  0.00           C  
ATOM   2178  CG  LEU A 147     -12.687  26.428 146.387  1.00  0.00           C  
ATOM   2179  CD1 LEU A 147     -12.541  26.151 144.897  1.00  0.00           C  
ATOM   2180  CD2 LEU A 147     -12.144  25.272 147.214  1.00  0.00           C  
ATOM   2181  H   LEU A 147     -10.991  29.943 147.471  1.00  0.00           H  
ATOM   2182  HA  LEU A 147     -13.480  28.675 147.883  1.00  0.00           H  
ATOM   2183 1HB  LEU A 147     -12.003  28.389 145.894  1.00  0.00           H  
ATOM   2184 2HB  LEU A 147     -10.880  27.451 146.885  1.00  0.00           H  
ATOM   2185  HG  LEU A 147     -13.748  26.560 146.600  1.00  0.00           H  
ATOM   2186 1HD1 LEU A 147     -13.080  25.238 144.642  1.00  0.00           H  
ATOM   2187 2HD1 LEU A 147     -12.955  26.985 144.329  1.00  0.00           H  
ATOM   2188 3HD1 LEU A 147     -11.487  26.030 144.650  1.00  0.00           H  
ATOM   2189 1HD2 LEU A 147     -12.683  24.358 146.960  1.00  0.00           H  
ATOM   2190 2HD2 LEU A 147     -11.083  25.138 147.001  1.00  0.00           H  
ATOM   2191 3HD2 LEU A 147     -12.277  25.489 148.274  1.00  0.00           H  
ATOM   2192  N   VAL A 148     -11.046  27.336 149.657  1.00  0.00           N  
ATOM   2193  CA  VAL A 148     -10.782  26.457 150.765  1.00  0.00           C  
ATOM   2194  C   VAL A 148     -11.507  27.015 151.993  1.00  0.00           C  
ATOM   2195  O   VAL A 148     -12.196  26.279 152.683  1.00  0.00           O  
ATOM   2196  CB  VAL A 148      -9.269  26.352 151.032  1.00  0.00           C  
ATOM   2197  CG1 VAL A 148      -9.007  25.591 152.323  1.00  0.00           C  
ATOM   2198  CG2 VAL A 148      -8.581  25.674 149.857  1.00  0.00           C  
ATOM   2199  H   VAL A 148     -10.275  27.813 149.213  1.00  0.00           H  
ATOM   2200  HA  VAL A 148     -11.159  25.464 150.516  1.00  0.00           H  
ATOM   2201  HB  VAL A 148      -8.862  27.355 151.163  1.00  0.00           H  
ATOM   2202 1HG1 VAL A 148      -7.933  25.526 152.497  1.00  0.00           H  
ATOM   2203 2HG1 VAL A 148      -9.478  26.114 153.156  1.00  0.00           H  
ATOM   2204 3HG1 VAL A 148      -9.422  24.586 152.243  1.00  0.00           H  
ATOM   2205 1HG2 VAL A 148      -7.512  25.604 150.053  1.00  0.00           H  
ATOM   2206 2HG2 VAL A 148      -8.993  24.673 149.723  1.00  0.00           H  
ATOM   2207 3HG2 VAL A 148      -8.747  26.258 148.952  1.00  0.00           H  
ATOM   2208  N   LYS A 149     -11.353  28.317 152.228  1.00  0.00           N  
ATOM   2209  CA  LYS A 149     -11.977  29.033 153.333  1.00  0.00           C  
ATOM   2210  C   LYS A 149     -13.496  28.995 153.297  1.00  0.00           C  
ATOM   2211  O   LYS A 149     -14.123  28.833 154.350  1.00  0.00           O  
ATOM   2212  CB  LYS A 149     -11.503  30.487 153.345  1.00  0.00           C  
ATOM   2213  CG  LYS A 149     -12.045  31.316 154.501  1.00  0.00           C  
ATOM   2214  CD  LYS A 149     -11.469  32.724 154.489  1.00  0.00           C  
ATOM   2215  CE  LYS A 149     -12.029  33.562 155.630  1.00  0.00           C  
ATOM   2216  NZ  LYS A 149     -11.474  34.943 155.631  1.00  0.00           N  
ATOM   2217  H   LYS A 149     -10.760  28.823 151.586  1.00  0.00           H  
ATOM   2218  HA  LYS A 149     -11.678  28.556 154.267  1.00  0.00           H  
ATOM   2219 1HB  LYS A 149     -10.414  30.514 153.396  1.00  0.00           H  
ATOM   2220 2HB  LYS A 149     -11.799  30.974 152.416  1.00  0.00           H  
ATOM   2221 1HG  LYS A 149     -13.132  31.377 154.428  1.00  0.00           H  
ATOM   2222 2HG  LYS A 149     -11.789  30.836 155.445  1.00  0.00           H  
ATOM   2223 1HD  LYS A 149     -10.384  32.675 154.585  1.00  0.00           H  
ATOM   2224 2HD  LYS A 149     -11.711  33.208 153.543  1.00  0.00           H  
ATOM   2225 1HE  LYS A 149     -13.113  33.619 155.540  1.00  0.00           H  
ATOM   2226 2HE  LYS A 149     -11.790  33.088 156.581  1.00  0.00           H  
ATOM   2227 1HZ  LYS A 149     -11.869  35.464 156.400  1.00  0.00           H  
ATOM   2228 2HZ  LYS A 149     -10.470  34.903 155.732  1.00  0.00           H  
ATOM   2229 3HZ  LYS A 149     -11.707  35.400 154.761  1.00  0.00           H  
ATOM   2230  N   GLN A 150     -14.076  29.129 152.105  1.00  0.00           N  
ATOM   2231  CA  GLN A 150     -15.514  29.297 151.955  1.00  0.00           C  
ATOM   2232  C   GLN A 150     -16.261  28.023 151.689  1.00  0.00           C  
ATOM   2233  O   GLN A 150     -17.401  27.891 152.117  1.00  0.00           O  
ATOM   2234  CB  GLN A 150     -15.808  30.288 150.825  1.00  0.00           C  
ATOM   2235  CG  GLN A 150     -15.363  31.711 151.114  1.00  0.00           C  
ATOM   2236  CD  GLN A 150     -15.635  32.650 149.954  1.00  0.00           C  
ATOM   2237  OE1 GLN A 150     -16.789  32.878 149.579  1.00  0.00           O  
ATOM   2238  NE2 GLN A 150     -14.573  33.200 149.378  1.00  0.00           N  
ATOM   2239  H   GLN A 150     -13.494  29.113 151.280  1.00  0.00           H  
ATOM   2240  HA  GLN A 150     -15.915  29.695 152.887  1.00  0.00           H  
ATOM   2241 1HB  GLN A 150     -15.310  29.958 149.914  1.00  0.00           H  
ATOM   2242 2HB  GLN A 150     -16.879  30.304 150.625  1.00  0.00           H  
ATOM   2243 1HG  GLN A 150     -15.904  32.080 151.986  1.00  0.00           H  
ATOM   2244 2HG  GLN A 150     -14.291  31.713 151.312  1.00  0.00           H  
ATOM   2245 1HE2 GLN A 150     -14.690  33.827 148.607  1.00  0.00           H  
ATOM   2246 2HE2 GLN A 150     -13.655  32.987 149.713  1.00  0.00           H  
ATOM   2247  N   THR A 151     -15.662  27.102 150.944  1.00  0.00           N  
ATOM   2248  CA  THR A 151     -16.290  25.808 150.718  1.00  0.00           C  
ATOM   2249  C   THR A 151     -15.829  24.792 151.777  1.00  0.00           C  
ATOM   2250  O   THR A 151     -16.328  23.669 151.837  1.00  0.00           O  
ATOM   2251  CB  THR A 151     -15.974  25.279 149.307  1.00  0.00           C  
ATOM   2252  OG1 THR A 151     -14.559  25.103 149.165  1.00  0.00           O  
ATOM   2253  CG2 THR A 151     -16.468  26.254 148.249  1.00  0.00           C  
ATOM   2254  H   THR A 151     -14.762  27.292 150.526  1.00  0.00           H  
ATOM   2255  HA  THR A 151     -17.370  25.927 150.807  1.00  0.00           H  
ATOM   2256  HB  THR A 151     -16.463  24.316 149.161  1.00  0.00           H  
ATOM   2257  HG1 THR A 151     -14.104  25.628 149.828  1.00  0.00           H  
ATOM   2258 1HG2 THR A 151     -16.237  25.864 147.258  1.00  0.00           H  
ATOM   2259 2HG2 THR A 151     -17.546  26.382 148.347  1.00  0.00           H  
ATOM   2260 3HG2 THR A 151     -15.976  27.217 148.383  1.00  0.00           H  
ATOM   2261  N   HIS A 152     -14.886  25.216 152.622  1.00  0.00           N  
ATOM   2262  CA  HIS A 152     -14.297  24.371 153.662  1.00  0.00           C  
ATOM   2263  C   HIS A 152     -13.821  23.031 153.125  1.00  0.00           C  
ATOM   2264  O   HIS A 152     -14.133  21.977 153.676  1.00  0.00           O  
ATOM   2265  CB  HIS A 152     -15.304  24.132 154.791  1.00  0.00           C  
ATOM   2266  CG  HIS A 152     -15.771  25.390 155.457  1.00  0.00           C  
ATOM   2267  ND1 HIS A 152     -14.966  26.127 156.300  1.00  0.00           N  
ATOM   2268  CD2 HIS A 152     -16.957  26.039 155.406  1.00  0.00           C  
ATOM   2269  CE1 HIS A 152     -15.638  27.177 156.738  1.00  0.00           C  
ATOM   2270  NE2 HIS A 152     -16.848  27.146 156.210  1.00  0.00           N  
ATOM   2271  H   HIS A 152     -14.572  26.171 152.528  1.00  0.00           H  
ATOM   2272  HA  HIS A 152     -13.425  24.869 154.084  1.00  0.00           H  
ATOM   2273 1HB  HIS A 152     -16.177  23.611 154.397  1.00  0.00           H  
ATOM   2274 2HB  HIS A 152     -14.856  23.491 155.549  1.00  0.00           H  
ATOM   2275  HD2 HIS A 152     -17.835  25.739 154.833  1.00  0.00           H  
ATOM   2276  HE1 HIS A 152     -15.259  27.940 157.418  1.00  0.00           H  
ATOM   2277  HE2 HIS A 152     -17.580  27.825 156.369  1.00  0.00           H  
ATOM   2278  N   VAL A 153     -13.067  23.071 152.032  1.00  0.00           N  
ATOM   2279  CA  VAL A 153     -12.502  21.856 151.460  1.00  0.00           C  
ATOM   2280  C   VAL A 153     -11.055  21.700 151.916  1.00  0.00           C  
ATOM   2281  O   VAL A 153     -10.428  22.686 152.288  1.00  0.00           O  
ATOM   2282  CB  VAL A 153     -12.562  21.900 149.922  1.00  0.00           C  
ATOM   2283  CG1 VAL A 153     -14.005  21.995 149.447  1.00  0.00           C  
ATOM   2284  CG2 VAL A 153     -11.746  23.075 149.405  1.00  0.00           C  
ATOM   2285  H   VAL A 153     -12.880  23.958 151.586  1.00  0.00           H  
ATOM   2286  HA  VAL A 153     -13.090  21.005 151.806  1.00  0.00           H  
ATOM   2287  HB  VAL A 153     -12.154  20.970 149.525  1.00  0.00           H  
ATOM   2288 1HG1 VAL A 153     -14.028  22.024 148.358  1.00  0.00           H  
ATOM   2289 2HG1 VAL A 153     -14.561  21.126 149.798  1.00  0.00           H  
ATOM   2290 3HG1 VAL A 153     -14.459  22.902 149.844  1.00  0.00           H  
ATOM   2291 1HG2 VAL A 153     -11.792  23.099 148.316  1.00  0.00           H  
ATOM   2292 2HG2 VAL A 153     -12.151  24.004 149.806  1.00  0.00           H  
ATOM   2293 3HG2 VAL A 153     -10.708  22.964 149.721  1.00  0.00           H  
ATOM   2294  N   PRO A 154     -10.516  20.466 151.892  1.00  0.00           N  
ATOM   2295  CA  PRO A 154      -9.076  20.335 152.091  1.00  0.00           C  
ATOM   2296  C   PRO A 154      -8.235  21.227 151.157  1.00  0.00           C  
ATOM   2297  O   PRO A 154      -8.643  21.535 150.022  1.00  0.00           O  
ATOM   2298  CB  PRO A 154      -8.846  18.849 151.798  1.00  0.00           C  
ATOM   2299  CG  PRO A 154     -10.151  18.206 152.123  1.00  0.00           C  
ATOM   2300  CD  PRO A 154     -11.183  19.203 151.669  1.00  0.00           C  
ATOM   2301  HA  PRO A 154      -8.831  20.581 153.135  1.00  0.00           H  
ATOM   2302 1HB  PRO A 154      -8.554  18.714 150.746  1.00  0.00           H  
ATOM   2303 2HB  PRO A 154      -8.018  18.468 152.413  1.00  0.00           H  
ATOM   2304 1HG  PRO A 154     -10.238  17.240 151.604  1.00  0.00           H  
ATOM   2305 2HG  PRO A 154     -10.212  17.994 153.201  1.00  0.00           H  
ATOM   2306 1HD  PRO A 154     -11.406  19.042 150.604  1.00  0.00           H  
ATOM   2307 2HD  PRO A 154     -12.093  19.092 152.277  1.00  0.00           H  
ATOM   2308  N   ASN A 155      -7.082  21.649 151.669  1.00  0.00           N  
ATOM   2309  CA  ASN A 155      -6.148  22.500 150.950  1.00  0.00           C  
ATOM   2310  C   ASN A 155      -5.314  21.657 149.985  1.00  0.00           C  
ATOM   2311  O   ASN A 155      -4.123  21.557 150.127  1.00  0.00           O  
ATOM   2312  CB  ASN A 155      -5.260  23.264 151.915  1.00  0.00           C  
ATOM   2313  CG  ASN A 155      -4.461  24.341 151.236  1.00  0.00           C  
ATOM   2314  OD1 ASN A 155      -4.859  24.858 150.186  1.00  0.00           O  
ATOM   2315  ND2 ASN A 155      -3.340  24.689 151.815  1.00  0.00           N  
ATOM   2316  H   ASN A 155      -6.856  21.355 152.608  1.00  0.00           H  
ATOM   2317  HA  ASN A 155      -6.718  23.220 150.361  1.00  0.00           H  
ATOM   2318 1HB  ASN A 155      -5.875  23.719 152.693  1.00  0.00           H  
ATOM   2319 2HB  ASN A 155      -4.574  22.572 152.404  1.00  0.00           H  
ATOM   2320 1HD2 ASN A 155      -2.767  25.401 151.408  1.00  0.00           H  
ATOM   2321 2HD2 ASN A 155      -3.057  24.244 152.664  1.00  0.00           H  
ATOM   2322  N   LEU A 156      -5.989  21.016 149.020  1.00  0.00           N  
ATOM   2323  CA  LEU A 156      -5.356  20.123 148.067  1.00  0.00           C  
ATOM   2324  C   LEU A 156      -6.101  20.267 146.768  1.00  0.00           C  
ATOM   2325  O   LEU A 156      -7.324  20.469 146.772  1.00  0.00           O  
ATOM   2326  CB  LEU A 156      -5.390  18.668 148.550  1.00  0.00           C  
ATOM   2327  CG  LEU A 156      -4.744  17.640 147.612  1.00  0.00           C  
ATOM   2328  CD1 LEU A 156      -3.243  17.886 147.544  1.00  0.00           C  
ATOM   2329  CD2 LEU A 156      -5.046  16.235 148.113  1.00  0.00           C  
ATOM   2330  H   LEU A 156      -6.986  21.170 148.963  1.00  0.00           H  
ATOM   2331  HA  LEU A 156      -4.313  20.419 147.956  1.00  0.00           H  
ATOM   2332 1HB  LEU A 156      -4.878  18.608 149.509  1.00  0.00           H  
ATOM   2333 2HB  LEU A 156      -6.429  18.375 148.698  1.00  0.00           H  
ATOM   2334  HG  LEU A 156      -5.148  17.761 146.606  1.00  0.00           H  
ATOM   2335 1HD1 LEU A 156      -2.785  17.156 146.877  1.00  0.00           H  
ATOM   2336 2HD1 LEU A 156      -3.056  18.891 147.164  1.00  0.00           H  
ATOM   2337 3HD1 LEU A 156      -2.813  17.788 148.540  1.00  0.00           H  
ATOM   2338 1HD2 LEU A 156      -4.588  15.505 147.446  1.00  0.00           H  
ATOM   2339 2HD2 LEU A 156      -4.641  16.113 149.118  1.00  0.00           H  
ATOM   2340 3HD2 LEU A 156      -6.125  16.080 148.135  1.00  0.00           H  
ATOM   2341  N   PHE A 157      -5.382  20.166 145.645  1.00  0.00           N  
ATOM   2342  CA  PHE A 157      -6.074  19.996 144.360  1.00  0.00           C  
ATOM   2343  C   PHE A 157      -5.237  19.109 143.457  1.00  0.00           C  
ATOM   2344  O   PHE A 157      -4.077  18.874 143.745  1.00  0.00           O  
ATOM   2345  CB  PHE A 157      -6.323  21.344 143.681  1.00  0.00           C  
ATOM   2346  CG  PHE A 157      -5.066  22.063 143.282  1.00  0.00           C  
ATOM   2347  CD1 PHE A 157      -4.520  21.886 142.020  1.00  0.00           C  
ATOM   2348  CD2 PHE A 157      -4.426  22.917 144.168  1.00  0.00           C  
ATOM   2349  CE1 PHE A 157      -3.363  22.547 141.651  1.00  0.00           C  
ATOM   2350  CE2 PHE A 157      -3.270  23.579 143.802  1.00  0.00           C  
ATOM   2351  CZ  PHE A 157      -2.738  23.393 142.542  1.00  0.00           C  
ATOM   2352  H   PHE A 157      -4.373  20.204 145.659  1.00  0.00           H  
ATOM   2353  HA  PHE A 157      -7.040  19.524 144.547  1.00  0.00           H  
ATOM   2354 1HB  PHE A 157      -6.928  21.195 142.788  1.00  0.00           H  
ATOM   2355 2HB  PHE A 157      -6.886  21.991 144.353  1.00  0.00           H  
ATOM   2356  HD1 PHE A 157      -5.014  21.217 141.315  1.00  0.00           H  
ATOM   2357  HD2 PHE A 157      -4.846  23.063 145.164  1.00  0.00           H  
ATOM   2358  HE1 PHE A 157      -2.944  22.398 140.656  1.00  0.00           H  
ATOM   2359  HE2 PHE A 157      -2.778  24.248 144.508  1.00  0.00           H  
ATOM   2360  HZ  PHE A 157      -1.826  23.914 142.253  1.00  0.00           H  
ATOM   2361  N   SER A 158      -5.828  18.575 142.398  1.00  0.00           N  
ATOM   2362  CA  SER A 158      -5.071  17.639 141.564  1.00  0.00           C  
ATOM   2363  C   SER A 158      -5.538  17.798 140.117  1.00  0.00           C  
ATOM   2364  O   SER A 158      -6.628  18.295 139.849  1.00  0.00           O  
ATOM   2365  CB  SER A 158      -5.271  16.211 142.033  1.00  0.00           C  
ATOM   2366  OG  SER A 158      -6.601  15.807 141.859  1.00  0.00           O  
ATOM   2367  H   SER A 158      -6.782  18.794 142.150  1.00  0.00           H  
ATOM   2368  HA  SER A 158      -4.011  17.883 141.644  1.00  0.00           H  
ATOM   2369 1HB  SER A 158      -4.610  15.549 141.474  1.00  0.00           H  
ATOM   2370 2HB  SER A 158      -4.998  16.133 143.085  1.00  0.00           H  
ATOM   2371  HG  SER A 158      -6.563  14.898 141.550  1.00  0.00           H  
ATOM   2372  N   LEU A 159      -4.665  17.450 139.191  1.00  0.00           N  
ATOM   2373  CA  LEU A 159      -4.917  17.742 137.793  1.00  0.00           C  
ATOM   2374  C   LEU A 159      -4.536  16.544 136.933  1.00  0.00           C  
ATOM   2375  O   LEU A 159      -3.461  15.970 137.085  1.00  0.00           O  
ATOM   2376  CB  LEU A 159      -4.125  18.980 137.353  1.00  0.00           C  
ATOM   2377  CG  LEU A 159      -4.509  20.295 138.045  1.00  0.00           C  
ATOM   2378  CD1 LEU A 159      -3.504  21.377 137.672  1.00  0.00           C  
ATOM   2379  CD2 LEU A 159      -5.919  20.692 137.634  1.00  0.00           C  
ATOM   2380  H   LEU A 159      -3.811  16.976 139.448  1.00  0.00           H  
ATOM   2381  HA  LEU A 159      -5.980  17.945 137.669  1.00  0.00           H  
ATOM   2382 1HB  LEU A 159      -3.068  18.802 137.544  1.00  0.00           H  
ATOM   2383 2HB  LEU A 159      -4.262  19.118 136.281  1.00  0.00           H  
ATOM   2384  HG  LEU A 159      -4.470  20.162 139.126  1.00  0.00           H  
ATOM   2385 1HD1 LEU A 159      -3.777  22.311 138.164  1.00  0.00           H  
ATOM   2386 2HD1 LEU A 159      -2.508  21.075 137.995  1.00  0.00           H  
ATOM   2387 3HD1 LEU A 159      -3.509  21.521 136.592  1.00  0.00           H  
ATOM   2388 1HD2 LEU A 159      -6.191  21.627 138.126  1.00  0.00           H  
ATOM   2389 2HD2 LEU A 159      -5.958  20.827 136.553  1.00  0.00           H  
ATOM   2390 3HD2 LEU A 159      -6.618  19.910 137.928  1.00  0.00           H  
ATOM   2391  N   GLN A 160      -5.415  16.188 136.015  1.00  0.00           N  
ATOM   2392  CA  GLN A 160      -5.038  15.242 134.991  1.00  0.00           C  
ATOM   2393  C   GLN A 160      -5.314  15.846 133.618  1.00  0.00           C  
ATOM   2394  O   GLN A 160      -6.388  16.356 133.360  1.00  0.00           O  
ATOM   2395  CB  GLN A 160      -5.797  13.924 135.163  1.00  0.00           C  
ATOM   2396  CG  GLN A 160      -5.502  12.891 134.089  1.00  0.00           C  
ATOM   2397  CD  GLN A 160      -4.092  12.340 134.187  1.00  0.00           C  
ATOM   2398  OE1 GLN A 160      -3.657  11.896 135.252  1.00  0.00           O  
ATOM   2399  NE2 GLN A 160      -3.369  12.367 133.073  1.00  0.00           N  
ATOM   2400  H   GLN A 160      -6.351  16.566 136.015  1.00  0.00           H  
ATOM   2401  HA  GLN A 160      -3.971  15.041 135.082  1.00  0.00           H  
ATOM   2402 1HB  GLN A 160      -5.549  13.484 136.130  1.00  0.00           H  
ATOM   2403 2HB  GLN A 160      -6.869  14.118 135.158  1.00  0.00           H  
ATOM   2404 1HG  GLN A 160      -6.201  12.061 134.196  1.00  0.00           H  
ATOM   2405 2HG  GLN A 160      -5.621  13.355 133.110  1.00  0.00           H  
ATOM   2406 1HE2 GLN A 160      -2.432  12.017 133.076  1.00  0.00           H  
ATOM   2407 2HE2 GLN A 160      -3.762  12.736 132.230  1.00  0.00           H  
ATOM   2408  N   LEU A 161      -4.309  15.805 132.763  1.00  0.00           N  
ATOM   2409  CA  LEU A 161      -4.419  16.292 131.393  1.00  0.00           C  
ATOM   2410  C   LEU A 161      -4.509  15.084 130.459  1.00  0.00           C  
ATOM   2411  O   LEU A 161      -3.614  14.255 130.462  1.00  0.00           O  
ATOM   2412  CB  LEU A 161      -3.215  17.168 131.024  1.00  0.00           C  
ATOM   2413  CG  LEU A 161      -3.235  18.596 131.584  1.00  0.00           C  
ATOM   2414  CD1 LEU A 161      -3.102  18.550 133.100  1.00  0.00           C  
ATOM   2415  CD2 LEU A 161      -2.106  19.402 130.960  1.00  0.00           C  
ATOM   2416  H   LEU A 161      -3.431  15.419 133.079  1.00  0.00           H  
ATOM   2417  HA  LEU A 161      -5.322  16.896 131.312  1.00  0.00           H  
ATOM   2418 1HB  LEU A 161      -2.309  16.684 131.386  1.00  0.00           H  
ATOM   2419 2HB  LEU A 161      -3.156  17.238 129.938  1.00  0.00           H  
ATOM   2420  HG  LEU A 161      -4.190  19.066 131.347  1.00  0.00           H  
ATOM   2421 1HD1 LEU A 161      -3.117  19.565 133.498  1.00  0.00           H  
ATOM   2422 2HD1 LEU A 161      -3.934  17.984 133.521  1.00  0.00           H  
ATOM   2423 3HD1 LEU A 161      -2.162  18.069 133.368  1.00  0.00           H  
ATOM   2424 1HD2 LEU A 161      -2.120  20.417 131.357  1.00  0.00           H  
ATOM   2425 2HD2 LEU A 161      -1.150  18.933 131.198  1.00  0.00           H  
ATOM   2426 3HD2 LEU A 161      -2.235  19.433 129.878  1.00  0.00           H  
ATOM   2427  N   CYS A 162      -5.577  14.993 129.665  1.00  0.00           N  
ATOM   2428  CA  CYS A 162      -5.812  13.845 128.784  1.00  0.00           C  
ATOM   2429  C   CYS A 162      -5.519  14.117 127.301  1.00  0.00           C  
ATOM   2430  O   CYS A 162      -6.048  13.424 126.434  1.00  0.00           O  
ATOM   2431  CB  CYS A 162      -7.263  13.383 128.917  1.00  0.00           C  
ATOM   2432  SG  CYS A 162      -7.687  12.740 130.554  1.00  0.00           S  
ATOM   2433  H   CYS A 162      -6.246  15.749 129.677  1.00  0.00           H  
ATOM   2434  HA  CYS A 162      -5.151  13.034 129.089  1.00  0.00           H  
ATOM   2435 1HB  CYS A 162      -7.932  14.216 128.698  1.00  0.00           H  
ATOM   2436 2HB  CYS A 162      -7.465  12.601 128.185  1.00  0.00           H  
ATOM   2437  HG  CYS A 162      -8.956  12.464 130.270  1.00  0.00           H  
ATOM   2438  N   GLY A 163      -4.694  15.115 127.008  1.00  0.00           N  
ATOM   2439  CA  GLY A 163      -4.419  15.481 125.612  1.00  0.00           C  
ATOM   2440  C   GLY A 163      -3.374  14.644 124.891  1.00  0.00           C  
ATOM   2441  O   GLY A 163      -3.237  14.751 123.672  1.00  0.00           O  
ATOM   2442  H   GLY A 163      -4.246  15.634 127.750  1.00  0.00           H  
ATOM   2443 1HA  GLY A 163      -5.339  15.414 125.030  1.00  0.00           H  
ATOM   2444 2HA  GLY A 163      -4.085  16.517 125.567  1.00  0.00           H  
ATOM   2445  N   PRO A 167      -2.645  13.796 125.613  1.00  0.00           N  
ATOM   2446  CA  PRO A 167      -1.537  13.023 125.008  1.00  0.00           C  
ATOM   2447  C   PRO A 167      -1.831  12.547 123.576  1.00  0.00           C  
ATOM   2448  O   PRO A 167      -2.492  11.527 123.373  1.00  0.00           O  
ATOM   2449  CB  PRO A 167      -1.399  11.835 125.966  1.00  0.00           C  
ATOM   2450  CG  PRO A 167      -1.939  12.344 127.259  1.00  0.00           C  
ATOM   2451  CD  PRO A 167      -3.081  13.241 126.861  1.00  0.00           C  
ATOM   2452  HA  PRO A 167      -0.626  13.639 125.005  1.00  0.00           H  
ATOM   2453 1HB  PRO A 167      -1.961  10.972 125.579  1.00  0.00           H  
ATOM   2454 2HB  PRO A 167      -0.345  11.528 126.035  1.00  0.00           H  
ATOM   2455 1HG  PRO A 167      -2.262  11.504 127.892  1.00  0.00           H  
ATOM   2456 2HG  PRO A 167      -1.155  12.878 127.815  1.00  0.00           H  
ATOM   2457 1HD  PRO A 167      -3.996  12.642 126.744  1.00  0.00           H  
ATOM   2458 2HD  PRO A 167      -3.221  14.019 127.626  1.00  0.00           H  
ATOM   2459  N   LEU A 168      -8.665  14.224 109.810  1.00  0.00           N  
ATOM   2460  CA  LEU A 168      -9.115  13.988 108.441  1.00  0.00           C  
ATOM   2461  C   LEU A 168      -8.022  13.759 107.409  1.00  0.00           C  
ATOM   2462  O   LEU A 168      -8.302  13.796 106.202  1.00  0.00           O  
ATOM   2463  CB  LEU A 168      -9.969  15.178 107.986  1.00  0.00           C  
ATOM   2464  CG  LEU A 168     -11.301  15.361 108.725  1.00  0.00           C  
ATOM   2465  CD1 LEU A 168     -11.961  16.656 108.269  1.00  0.00           C  
ATOM   2466  CD2 LEU A 168     -12.201  14.164 108.455  1.00  0.00           C  
ATOM   2467  H   LEU A 168      -8.947  15.072 110.281  1.00  0.00           H  
ATOM   2468  HA  LEU A 168      -9.720  13.082 108.427  1.00  0.00           H  
ATOM   2469 1HB  LEU A 168      -9.390  16.091 108.117  1.00  0.00           H  
ATOM   2470 2HB  LEU A 168     -10.192  15.061 106.926  1.00  0.00           H  
ATOM   2471  HG  LEU A 168     -11.115  15.441 109.796  1.00  0.00           H  
ATOM   2472 1HD1 LEU A 168     -12.908  16.786 108.794  1.00  0.00           H  
ATOM   2473 2HD1 LEU A 168     -11.305  17.497 108.492  1.00  0.00           H  
ATOM   2474 3HD1 LEU A 168     -12.145  16.612 107.196  1.00  0.00           H  
ATOM   2475 1HD2 LEU A 168     -13.147  14.294 108.981  1.00  0.00           H  
ATOM   2476 2HD2 LEU A 168     -12.388  14.084 107.384  1.00  0.00           H  
ATOM   2477 3HD2 LEU A 168     -11.712  13.255 108.807  1.00  0.00           H  
ATOM   2478  N   ASN A 169      -6.788  13.528 107.871  1.00  0.00           N  
ATOM   2479  CA  ASN A 169      -5.641  13.250 106.972  1.00  0.00           C  
ATOM   2480  C   ASN A 169      -5.064  11.848 107.190  1.00  0.00           C  
ATOM   2481  O   ASN A 169      -5.362  11.204 108.194  1.00  0.00           O  
ATOM   2482  CB  ASN A 169      -4.555  14.295 107.153  1.00  0.00           C  
ATOM   2483  CG  ASN A 169      -4.996  15.667 106.726  1.00  0.00           C  
ATOM   2484  OD1 ASN A 169      -5.383  15.877 105.570  1.00  0.00           O  
ATOM   2485  ND2 ASN A 169      -4.947  16.606 107.636  1.00  0.00           N  
ATOM   2486  H   ASN A 169      -6.638  13.545 108.870  1.00  0.00           H  
ATOM   2487  HA  ASN A 169      -5.993  13.289 105.940  1.00  0.00           H  
ATOM   2488 1HB  ASN A 169      -4.256  14.332 108.201  1.00  0.00           H  
ATOM   2489 2HB  ASN A 169      -3.677  14.011 106.572  1.00  0.00           H  
ATOM   2490 1HD2 ASN A 169      -5.228  17.539 107.408  1.00  0.00           H  
ATOM   2491 2HD2 ASN A 169      -4.628  16.391 108.558  1.00  0.00           H  
ATOM   2492  N   GLN A 170     -25.384  31.501  54.226  1.00  0.00           N  
ATOM   2493  CA  GLN A 170     -24.039  31.007  53.952  1.00  0.00           C  
ATOM   2494  C   GLN A 170     -23.574  31.229  52.516  1.00  0.00           C  
ATOM   2495  O   GLN A 170     -24.320  30.971  51.566  1.00  0.00           O  
ATOM   2496  CB  GLN A 170     -23.962  29.514  54.282  1.00  0.00           C  
ATOM   2497  CG  GLN A 170     -22.575  28.913  54.130  1.00  0.00           C  
ATOM   2498  CD  GLN A 170     -22.524  27.459  54.559  1.00  0.00           C  
ATOM   2499  OE1 GLN A 170     -23.558  26.839  54.826  1.00  0.00           O  
ATOM   2500  NE2 GLN A 170     -21.319  26.905  54.628  1.00  0.00           N  
ATOM   2501  H   GLN A 170     -25.930  31.887  53.469  1.00  0.00           H  
ATOM   2502  HA  GLN A 170     -23.336  31.548  54.585  1.00  0.00           H  
ATOM   2503 1HB  GLN A 170     -24.289  29.351  55.309  1.00  0.00           H  
ATOM   2504 2HB  GLN A 170     -24.641  28.962  53.632  1.00  0.00           H  
ATOM   2505 1HG  GLN A 170     -22.278  28.972  53.083  1.00  0.00           H  
ATOM   2506 2HG  GLN A 170     -21.877  29.477  54.749  1.00  0.00           H  
ATOM   2507 1HE2 GLN A 170     -21.223  25.948  54.905  1.00  0.00           H  
ATOM   2508 2HE2 GLN A 170     -20.507  27.444  54.402  1.00  0.00           H  
ATOM   2509  N   SER A 171      -9.816  34.403  52.759  1.00  0.00           N  
ATOM   2510  CA  SER A 171     -10.656  34.160  51.579  1.00  0.00           C  
ATOM   2511  C   SER A 171     -10.574  35.347  50.644  1.00  0.00           C  
ATOM   2512  O   SER A 171     -10.396  36.463  51.091  1.00  0.00           O  
ATOM   2513  CB  SER A 171     -12.098  33.918  51.982  1.00  0.00           C  
ATOM   2514  OG  SER A 171     -12.662  35.071  52.545  1.00  0.00           O  
ATOM   2515  H   SER A 171      -8.839  34.622  52.630  1.00  0.00           H  
ATOM   2516  HA  SER A 171     -10.286  33.270  51.068  1.00  0.00           H  
ATOM   2517 1HB  SER A 171     -12.674  33.617  51.108  1.00  0.00           H  
ATOM   2518 2HB  SER A 171     -12.142  33.101  52.701  1.00  0.00           H  
ATOM   2519  HG  SER A 171     -12.905  35.634  51.806  1.00  0.00           H  
ATOM   2520  N   GLU A 172     -10.683  35.111  49.337  1.00  0.00           N  
ATOM   2521  CA  GLU A 172     -10.818  36.222  48.402  1.00  0.00           C  
ATOM   2522  C   GLU A 172     -12.016  37.044  48.870  1.00  0.00           C  
ATOM   2523  O   GLU A 172     -13.068  36.491  49.173  1.00  0.00           O  
ATOM   2524  CB  GLU A 172     -11.016  35.731  46.966  1.00  0.00           C  
ATOM   2525  CG  GLU A 172     -11.078  36.839  45.925  1.00  0.00           C  
ATOM   2526  CD  GLU A 172     -11.226  36.317  44.523  1.00  0.00           C  
ATOM   2527  OE1 GLU A 172     -11.258  35.122  44.355  1.00  0.00           O  
ATOM   2528  OE2 GLU A 172     -11.307  37.115  43.619  1.00  0.00           O  
ATOM   2529  H   GLU A 172     -10.674  34.166  48.980  1.00  0.00           H  
ATOM   2530  HA  GLU A 172      -9.903  36.814  48.434  1.00  0.00           H  
ATOM   2531 1HB  GLU A 172     -10.200  35.061  46.695  1.00  0.00           H  
ATOM   2532 2HB  GLU A 172     -11.943  35.160  46.902  1.00  0.00           H  
ATOM   2533 1HG  GLU A 172     -11.924  37.488  46.150  1.00  0.00           H  
ATOM   2534 2HG  GLU A 172     -10.169  37.436  45.992  1.00  0.00           H  
ATOM   2535  N   VAL A 173     -11.844  38.358  48.942  1.00  0.00           N  
ATOM   2536  CA  VAL A 173     -12.939  39.247  49.340  1.00  0.00           C  
ATOM   2537  C   VAL A 173     -13.324  40.176  48.203  1.00  0.00           C  
ATOM   2538  O   VAL A 173     -14.106  41.086  48.398  1.00  0.00           O  
ATOM   2539  CB  VAL A 173     -12.535  40.087  50.567  1.00  0.00           C  
ATOM   2540  CG1 VAL A 173     -12.336  39.193  51.781  1.00  0.00           C  
ATOM   2541  CG2 VAL A 173     -11.270  40.874  50.262  1.00  0.00           C  
ATOM   2542  H   VAL A 173     -10.943  38.756  48.719  1.00  0.00           H  
ATOM   2543  HA  VAL A 173     -13.802  38.635  49.606  1.00  0.00           H  
ATOM   2544  HB  VAL A 173     -13.345  40.777  50.805  1.00  0.00           H  
ATOM   2545 1HG1 VAL A 173     -12.051  39.803  52.639  1.00  0.00           H  
ATOM   2546 2HG1 VAL A 173     -13.264  38.667  52.003  1.00  0.00           H  
ATOM   2547 3HG1 VAL A 173     -11.548  38.469  51.575  1.00  0.00           H  
ATOM   2548 1HG2 VAL A 173     -10.991  41.465  51.133  1.00  0.00           H  
ATOM   2549 2HG2 VAL A 173     -10.462  40.183  50.018  1.00  0.00           H  
ATOM   2550 3HG2 VAL A 173     -11.449  41.537  49.415  1.00  0.00           H  
ATOM   2551  N   LEU A 174      -5.802  14.805  60.825  1.00  0.00           N  
ATOM   2552  CA  LEU A 174      -5.030  13.916  59.938  1.00  0.00           C  
ATOM   2553  C   LEU A 174      -5.480  14.108  58.502  1.00  0.00           C  
ATOM   2554  O   LEU A 174      -6.606  14.558  58.233  1.00  0.00           O  
ATOM   2555  CB  LEU A 174      -5.207  12.448  60.345  1.00  0.00           C  
ATOM   2556  CG  LEU A 174      -4.384  11.989  61.555  1.00  0.00           C  
ATOM   2557  CD1 LEU A 174      -4.909  12.667  62.813  1.00  0.00           C  
ATOM   2558  CD2 LEU A 174      -4.462  10.474  61.678  1.00  0.00           C  
ATOM   2559  H   LEU A 174      -6.013  14.500  61.765  1.00  0.00           H  
ATOM   2560  HA  LEU A 174      -3.975  14.173  60.025  1.00  0.00           H  
ATOM   2561 1HB  LEU A 174      -6.257  12.275  60.573  1.00  0.00           H  
ATOM   2562 2HB  LEU A 174      -4.932  11.817  59.499  1.00  0.00           H  
ATOM   2563  HG  LEU A 174      -3.344  12.290  61.424  1.00  0.00           H  
ATOM   2564 1HD1 LEU A 174      -4.324  12.342  63.674  1.00  0.00           H  
ATOM   2565 2HD1 LEU A 174      -4.824  13.749  62.706  1.00  0.00           H  
ATOM   2566 3HD1 LEU A 174      -5.954  12.398  62.962  1.00  0.00           H  
ATOM   2567 1HD2 LEU A 174      -3.876  10.148  62.538  1.00  0.00           H  
ATOM   2568 2HD2 LEU A 174      -5.501  10.173  61.811  1.00  0.00           H  
ATOM   2569 3HD2 LEU A 174      -4.064  10.015  60.773  1.00  0.00           H  
ATOM   2570  N   ALA A 175      -4.598  11.444  45.160  1.00  0.00           N  
ATOM   2571  CA  ALA A 175      -4.347  11.736  43.738  1.00  0.00           C  
ATOM   2572  C   ALA A 175      -3.193  10.990  43.078  1.00  0.00           C  
ATOM   2573  O   ALA A 175      -2.834  11.300  41.943  1.00  0.00           O  
ATOM   2574  CB  ALA A 175      -4.119  13.231  43.572  1.00  0.00           C  
ATOM   2575  H   ALA A 175      -4.884  10.513  45.428  1.00  0.00           H  
ATOM   2576  HA  ALA A 175      -5.228  11.436  43.170  1.00  0.00           H  
ATOM   2577 1HB  ALA A 175      -3.932  13.457  42.522  1.00  0.00           H  
ATOM   2578 2HB  ALA A 175      -5.003  13.774  43.908  1.00  0.00           H  
ATOM   2579 3HB  ALA A 175      -3.259  13.536  44.167  1.00  0.00           H  
ATOM   2580  N   SER A 176      -2.617   9.997  43.752  1.00  0.00           N  
ATOM   2581  CA  SER A 176      -1.433   9.296  43.222  1.00  0.00           C  
ATOM   2582  C   SER A 176      -1.700   8.462  41.964  1.00  0.00           C  
ATOM   2583  O   SER A 176      -2.755   7.857  41.824  1.00  0.00           O  
ATOM   2584  CB  SER A 176      -0.861   8.393  44.298  1.00  0.00           C  
ATOM   2585  OG  SER A 176      -1.755   7.363  44.616  1.00  0.00           O  
ATOM   2586  H   SER A 176      -2.996   9.716  44.645  1.00  0.00           H  
ATOM   2587  HA  SER A 176      -0.686  10.040  42.944  1.00  0.00           H  
ATOM   2588 1HB  SER A 176       0.081   7.968  43.952  1.00  0.00           H  
ATOM   2589 2HB  SER A 176      -0.646   8.981  45.189  1.00  0.00           H  
ATOM   2590  HG  SER A 176      -1.325   6.840  45.297  1.00  0.00           H  
ATOM   2591  N   VAL A 177     -10.281  11.931  41.785  1.00  0.00           N  
ATOM   2592  CA  VAL A 177     -10.122  11.525  43.175  1.00  0.00           C  
ATOM   2593  C   VAL A 177      -9.507  12.620  44.042  1.00  0.00           C  
ATOM   2594  O   VAL A 177      -8.633  13.364  43.595  1.00  0.00           O  
ATOM   2595  CB  VAL A 177      -9.238  10.266  43.253  1.00  0.00           C  
ATOM   2596  CG1 VAL A 177      -8.993   9.877  44.704  1.00  0.00           C  
ATOM   2597  CG2 VAL A 177      -9.894   9.124  42.492  1.00  0.00           C  
ATOM   2598  H   VAL A 177     -11.152  12.351  41.492  1.00  0.00           H  
ATOM   2599  HA  VAL A 177     -11.107  11.293  43.582  1.00  0.00           H  
ATOM   2600  HB  VAL A 177      -8.267  10.487  42.811  1.00  0.00           H  
ATOM   2601 1HG1 VAL A 177      -8.366   8.986  44.740  1.00  0.00           H  
ATOM   2602 2HG1 VAL A 177      -8.490  10.695  45.219  1.00  0.00           H  
ATOM   2603 3HG1 VAL A 177      -9.945   9.670  45.191  1.00  0.00           H  
ATOM   2604 1HG2 VAL A 177      -9.264   8.238  42.551  1.00  0.00           H  
ATOM   2605 2HG2 VAL A 177     -10.869   8.907  42.931  1.00  0.00           H  
ATOM   2606 3HG2 VAL A 177     -10.023   9.409  41.448  1.00  0.00           H  
ATOM   2607  N   GLY A 178      -9.973  12.703  45.283  1.00  0.00           N  
ATOM   2608  CA  GLY A 178      -9.571  13.746  46.220  1.00  0.00           C  
ATOM   2609  C   GLY A 178      -8.899  13.156  47.441  1.00  0.00           C  
ATOM   2610  O   GLY A 178      -7.799  12.639  47.354  1.00  0.00           O  
ATOM   2611  H   GLY A 178     -10.638  12.004  45.581  1.00  0.00           H  
ATOM   2612 1HA  GLY A 178      -8.890  14.438  45.724  1.00  0.00           H  
ATOM   2613 2HA  GLY A 178     -10.446  14.319  46.524  1.00  0.00           H  
ATOM   2614  N   GLY A 179      -9.559  13.226  48.592  1.00  0.00           N  
ATOM   2615  CA  GLY A 179      -8.927  12.807  49.834  1.00  0.00           C  
ATOM   2616  C   GLY A 179      -9.734  13.213  51.049  1.00  0.00           C  
ATOM   2617  O   GLY A 179     -10.908  13.562  50.927  1.00  0.00           O  
ATOM   2618  H   GLY A 179     -10.508  13.572  48.615  1.00  0.00           H  
ATOM   2619 1HA  GLY A 179      -8.802  11.724  49.831  1.00  0.00           H  
ATOM   2620 2HA  GLY A 179      -7.932  13.245  49.901  1.00  0.00           H  
ATOM   2621  N   SER A 180      -9.092  13.169  52.210  1.00  0.00           N  
ATOM   2622  CA  SER A 180      -9.771  13.440  53.493  1.00  0.00           C  
ATOM   2623  C   SER A 180      -8.977  14.311  54.456  1.00  0.00           C  
ATOM   2624  O   SER A 180      -7.778  14.091  54.677  1.00  0.00           O  
ATOM   2625  CB  SER A 180     -10.097  12.128  54.180  1.00  0.00           C  
ATOM   2626  OG  SER A 180     -10.699  12.350  55.426  1.00  0.00           O  
ATOM   2627  H   SER A 180      -8.108  12.943  52.213  1.00  0.00           H  
ATOM   2628  HA  SER A 180     -10.699  13.976  53.287  1.00  0.00           H  
ATOM   2629 1HB  SER A 180     -10.766  11.543  53.549  1.00  0.00           H  
ATOM   2630 2HB  SER A 180      -9.184  11.551  54.313  1.00  0.00           H  
ATOM   2631  HG  SER A 180     -10.063  12.851  55.942  1.00  0.00           H  
ATOM   2632  N   MET A 181      -9.667  15.264  55.078  1.00  0.00           N  
ATOM   2633  CA  MET A 181      -9.143  15.956  56.260  1.00  0.00           C  
ATOM   2634  C   MET A 181     -10.052  15.613  57.467  1.00  0.00           C  
ATOM   2635  O   MET A 181     -11.205  16.020  57.510  1.00  0.00           O  
ATOM   2636  CB  MET A 181      -9.078  17.463  56.022  1.00  0.00           C  
ATOM   2637  CG  MET A 181      -8.141  17.884  54.898  1.00  0.00           C  
ATOM   2638  SD  MET A 181      -8.121  19.669  54.641  1.00  0.00           S  
ATOM   2639  CE  MET A 181      -7.270  20.214  56.120  1.00  0.00           C  
ATOM   2640  H   MET A 181     -10.578  15.517  54.724  1.00  0.00           H  
ATOM   2641  HA  MET A 181      -8.134  15.593  56.454  1.00  0.00           H  
ATOM   2642 1HB  MET A 181     -10.073  17.837  55.784  1.00  0.00           H  
ATOM   2643 2HB  MET A 181      -8.750  17.962  56.935  1.00  0.00           H  
ATOM   2644 1HG  MET A 181      -7.128  17.557  55.128  1.00  0.00           H  
ATOM   2645 2HG  MET A 181      -8.451  17.406  53.969  1.00  0.00           H  
ATOM   2646 1HE  MET A 181      -7.179  21.300  56.108  1.00  0.00           H  
ATOM   2647 2HE  MET A 181      -7.836  19.905  57.000  1.00  0.00           H  
ATOM   2648 3HE  MET A 181      -6.276  19.767  56.153  1.00  0.00           H  
ATOM   2649  N   ILE A 182      -9.514  14.843  58.406  1.00  0.00           N  
ATOM   2650  CA  ILE A 182     -10.239  14.382  59.577  1.00  0.00           C  
ATOM   2651  C   ILE A 182      -9.825  15.301  60.722  1.00  0.00           C  
ATOM   2652  O   ILE A 182      -8.678  15.272  61.196  1.00  0.00           O  
ATOM   2653  CB  ILE A 182      -9.927  12.912  59.913  1.00  0.00           C  
ATOM   2654  CG1 ILE A 182     -10.187  12.020  58.696  1.00  0.00           C  
ATOM   2655  CG2 ILE A 182     -10.756  12.451  61.102  1.00  0.00           C  
ATOM   2656  CD1 ILE A 182     -11.607  12.084  58.184  1.00  0.00           C  
ATOM   2657  H   ILE A 182      -8.549  14.571  58.287  1.00  0.00           H  
ATOM   2658  HA  ILE A 182     -11.307  14.458  59.375  1.00  0.00           H  
ATOM   2659  HB  ILE A 182      -8.870  12.811  60.158  1.00  0.00           H  
ATOM   2660 1HG1 ILE A 182      -9.518  12.307  57.886  1.00  0.00           H  
ATOM   2661 2HG1 ILE A 182      -9.963  10.983  58.951  1.00  0.00           H  
ATOM   2662 1HG2 ILE A 182     -10.523  11.410  61.325  1.00  0.00           H  
ATOM   2663 2HG2 ILE A 182     -10.524  13.069  61.969  1.00  0.00           H  
ATOM   2664 3HG2 ILE A 182     -11.816  12.543  60.864  1.00  0.00           H  
ATOM   2665 1HD1 ILE A 182     -11.713  11.425  57.322  1.00  0.00           H  
ATOM   2666 2HD1 ILE A 182     -12.293  11.765  58.971  1.00  0.00           H  
ATOM   2667 3HD1 ILE A 182     -11.842  13.105  57.890  1.00  0.00           H  
ATOM   2668  N   ILE A 183     -10.768  16.134  61.139  1.00  0.00           N  
ATOM   2669  CA  ILE A 183     -10.496  17.148  62.150  1.00  0.00           C  
ATOM   2670  C   ILE A 183     -10.818  16.600  63.533  1.00  0.00           C  
ATOM   2671  O   ILE A 183     -11.974  16.282  63.826  1.00  0.00           O  
ATOM   2672  CB  ILE A 183     -11.313  18.427  61.892  1.00  0.00           C  
ATOM   2673  CG1 ILE A 183     -11.045  18.956  60.481  1.00  0.00           C  
ATOM   2674  CG2 ILE A 183     -10.984  19.487  62.933  1.00  0.00           C  
ATOM   2675  CD1 ILE A 183      -9.593  19.285  60.217  1.00  0.00           C  
ATOM   2676  H   ILE A 183     -11.697  16.066  60.748  1.00  0.00           H  
ATOM   2677  HA  ILE A 183      -9.438  17.404  62.107  1.00  0.00           H  
ATOM   2678  HB  ILE A 183     -12.376  18.197  61.946  1.00  0.00           H  
ATOM   2679 1HG1 ILE A 183     -11.366  18.217  59.748  1.00  0.00           H  
ATOM   2680 2HG1 ILE A 183     -11.634  19.859  60.313  1.00  0.00           H  
ATOM   2681 1HG2 ILE A 183     -11.570  20.385  62.735  1.00  0.00           H  
ATOM   2682 2HG2 ILE A 183     -11.224  19.108  63.925  1.00  0.00           H  
ATOM   2683 3HG2 ILE A 183      -9.922  19.728  62.883  1.00  0.00           H  
ATOM   2684 1HD1 ILE A 183      -9.483  19.654  59.197  1.00  0.00           H  
ATOM   2685 2HD1 ILE A 183      -9.260  20.051  60.918  1.00  0.00           H  
ATOM   2686 3HD1 ILE A 183      -8.989  18.388  60.345  1.00  0.00           H  
ATOM   2687  N   GLY A 184      -9.783  16.454  64.357  1.00  0.00           N  
ATOM   2688  CA  GLY A 184      -9.949  15.994  65.722  1.00  0.00           C  
ATOM   2689  C   GLY A 184      -9.630  14.528  65.968  1.00  0.00           C  
ATOM   2690  O   GLY A 184      -9.960  14.002  67.030  1.00  0.00           O  
ATOM   2691  H   GLY A 184      -8.856  16.670  64.020  1.00  0.00           H  
ATOM   2692 1HA  GLY A 184      -9.311  16.580  66.384  1.00  0.00           H  
ATOM   2693 2HA  GLY A 184     -10.978  16.159  66.039  1.00  0.00           H  
ATOM   2694  N   GLY A 185      -9.002  13.855  65.007  1.00  0.00           N  
ATOM   2695  CA  GLY A 185      -8.596  12.473  65.219  1.00  0.00           C  
ATOM   2696  C   GLY A 185      -8.115  11.708  63.999  1.00  0.00           C  
ATOM   2697  O   GLY A 185      -7.665  12.289  63.005  1.00  0.00           O  
ATOM   2698  H   GLY A 185      -8.801  14.296  64.121  1.00  0.00           H  
ATOM   2699 1HA  GLY A 185      -7.788  12.439  65.950  1.00  0.00           H  
ATOM   2700 2HA  GLY A 185      -9.430  11.909  65.635  1.00  0.00           H  
ATOM   2701  N   ILE A 186      -8.228  10.392  64.092  1.00  0.00           N  
ATOM   2702  CA  ILE A 186      -7.738   9.465  63.082  1.00  0.00           C  
ATOM   2703  C   ILE A 186      -8.919   8.615  62.629  1.00  0.00           C  
ATOM   2704  O   ILE A 186      -9.770   8.239  63.435  1.00  0.00           O  
ATOM   2705  CB  ILE A 186      -6.607   8.571  63.623  1.00  0.00           C  
ATOM   2706  CG1 ILE A 186      -6.032   7.701  62.503  1.00  0.00           C  
ATOM   2707  CG2 ILE A 186      -7.114   7.706  64.766  1.00  0.00           C  
ATOM   2708  CD1 ILE A 186      -4.719   7.040  62.856  1.00  0.00           C  
ATOM   2709  H   ILE A 186      -8.682  10.026  64.916  1.00  0.00           H  
ATOM   2710  HA  ILE A 186      -7.340  10.041  62.248  1.00  0.00           H  
ATOM   2711  HB  ILE A 186      -5.792   9.196  63.987  1.00  0.00           H  
ATOM   2712 1HG1 ILE A 186      -6.748   6.922  62.243  1.00  0.00           H  
ATOM   2713 2HG1 ILE A 186      -5.876   8.311  61.612  1.00  0.00           H  
ATOM   2714 1HG2 ILE A 186      -6.303   7.080  65.136  1.00  0.00           H  
ATOM   2715 2HG2 ILE A 186      -7.477   8.343  65.572  1.00  0.00           H  
ATOM   2716 3HG2 ILE A 186      -7.927   7.072  64.410  1.00  0.00           H  
ATOM   2717 1HD1 ILE A 186      -4.375   6.441  62.013  1.00  0.00           H  
ATOM   2718 2HD1 ILE A 186      -3.976   7.804  63.086  1.00  0.00           H  
ATOM   2719 3HD1 ILE A 186      -4.859   6.396  63.724  1.00  0.00           H  
ATOM   2720  N   ASP A 187      -9.007   8.332  61.341  1.00  0.00           N  
ATOM   2721  CA  ASP A 187     -10.053   7.446  60.869  1.00  0.00           C  
ATOM   2722  C   ASP A 187      -9.427   6.105  60.481  1.00  0.00           C  
ATOM   2723  O   ASP A 187      -8.584   6.037  59.571  1.00  0.00           O  
ATOM   2724  CB  ASP A 187     -10.792   8.058  59.677  1.00  0.00           C  
ATOM   2725  CG  ASP A 187     -11.952   7.197  59.193  1.00  0.00           C  
ATOM   2726  OD1 ASP A 187     -11.852   5.996  59.282  1.00  0.00           O  
ATOM   2727  OD2 ASP A 187     -12.926   7.748  58.740  1.00  0.00           O  
ATOM   2728  H   ASP A 187      -8.356   8.723  60.675  1.00  0.00           H  
ATOM   2729  HA  ASP A 187     -10.769   7.295  61.677  1.00  0.00           H  
ATOM   2730 1HB  ASP A 187     -11.178   9.040  59.952  1.00  0.00           H  
ATOM   2731 2HB  ASP A 187     -10.095   8.200  58.850  1.00  0.00           H  
ATOM   2732  N   HIS A 188      -9.809   5.030  61.198  1.00  0.00           N  
ATOM   2733  CA  HIS A 188      -9.163   3.729  61.021  1.00  0.00           C  
ATOM   2734  C   HIS A 188      -9.219   3.173  59.593  1.00  0.00           C  
ATOM   2735  O   HIS A 188      -8.269   2.522  59.157  1.00  0.00           O  
ATOM   2736  CB  HIS A 188      -9.793   2.709  61.975  1.00  0.00           C  
ATOM   2737  CG  HIS A 188      -9.143   1.361  61.929  1.00  0.00           C  
ATOM   2738  ND1 HIS A 188      -7.876   1.129  62.423  1.00  0.00           N  
ATOM   2739  CD2 HIS A 188      -9.582   0.175  61.447  1.00  0.00           C  
ATOM   2740  CE1 HIS A 188      -7.565  -0.144  62.247  1.00  0.00           C  
ATOM   2741  NE2 HIS A 188      -8.583  -0.744  61.657  1.00  0.00           N  
ATOM   2742  H   HIS A 188     -10.556   5.121  61.872  1.00  0.00           H  
ATOM   2743  HA  HIS A 188      -8.102   3.815  61.255  1.00  0.00           H  
ATOM   2744 1HB  HIS A 188      -9.733   3.082  62.998  1.00  0.00           H  
ATOM   2745 2HB  HIS A 188     -10.848   2.587  61.732  1.00  0.00           H  
ATOM   2746  HD2 HIS A 188     -10.549  -0.016  60.979  1.00  0.00           H  
ATOM   2747  HE1 HIS A 188      -6.629  -0.618  62.540  1.00  0.00           H  
ATOM   2748  HE2 HIS A 188      -8.626  -1.719  61.400  1.00  0.00           H  
ATOM   2749  N   SER A 189     -10.294   3.445  58.870  1.00  0.00           N  
ATOM   2750  CA  SER A 189     -10.459   2.907  57.530  1.00  0.00           C  
ATOM   2751  C   SER A 189      -9.567   3.573  56.466  1.00  0.00           C  
ATOM   2752  O   SER A 189      -9.645   3.228  55.292  1.00  0.00           O  
ATOM   2753  CB  SER A 189     -11.914   3.039  57.123  1.00  0.00           C  
ATOM   2754  OG  SER A 189     -12.285   4.386  57.019  1.00  0.00           O  
ATOM   2755  H   SER A 189     -11.016   4.038  59.254  1.00  0.00           H  
ATOM   2756  HA  SER A 189     -10.181   1.852  57.544  1.00  0.00           H  
ATOM   2757 1HB  SER A 189     -12.070   2.541  56.166  1.00  0.00           H  
ATOM   2758 2HB  SER A 189     -12.544   2.541  57.858  1.00  0.00           H  
ATOM   2759  HG  SER A 189     -12.144   4.768  57.889  1.00  0.00           H  
ATOM   2760  N   LEU A 190      -8.726   4.517  56.881  1.00  0.00           N  
ATOM   2761  CA  LEU A 190      -7.894   5.269  55.958  1.00  0.00           C  
ATOM   2762  C   LEU A 190      -6.453   4.755  55.897  1.00  0.00           C  
ATOM   2763  O   LEU A 190      -5.625   5.282  55.150  1.00  0.00           O  
ATOM   2764  CB  LEU A 190      -7.892   6.749  56.360  1.00  0.00           C  
ATOM   2765  CG  LEU A 190      -9.257   7.449  56.328  1.00  0.00           C  
ATOM   2766  CD1 LEU A 190      -9.106   8.881  56.821  1.00  0.00           C  
ATOM   2767  CD2 LEU A 190      -9.814   7.413  54.913  1.00  0.00           C  
ATOM   2768  H   LEU A 190      -8.667   4.715  57.870  1.00  0.00           H  
ATOM   2769  HA  LEU A 190      -8.313   5.171  54.957  1.00  0.00           H  
ATOM   2770 1HB  LEU A 190      -7.500   6.834  57.372  1.00  0.00           H  
ATOM   2771 2HB  LEU A 190      -7.227   7.291  55.688  1.00  0.00           H  
ATOM   2772  HG  LEU A 190      -9.945   6.936  57.002  1.00  0.00           H  
ATOM   2773 1HD1 LEU A 190     -10.076   9.378  56.799  1.00  0.00           H  
ATOM   2774 2HD1 LEU A 190      -8.725   8.877  57.842  1.00  0.00           H  
ATOM   2775 3HD1 LEU A 190      -8.410   9.416  56.175  1.00  0.00           H  
ATOM   2776 1HD2 LEU A 190     -10.785   7.909  54.891  1.00  0.00           H  
ATOM   2777 2HD2 LEU A 190      -9.128   7.927  54.239  1.00  0.00           H  
ATOM   2778 3HD2 LEU A 190      -9.929   6.377  54.593  1.00  0.00           H  
ATOM   2779  N   TYR A 191      -6.145   3.722  56.672  1.00  0.00           N  
ATOM   2780  CA  TYR A 191      -4.811   3.131  56.618  1.00  0.00           C  
ATOM   2781  C   TYR A 191      -4.778   1.655  57.008  1.00  0.00           C  
ATOM   2782  O   TYR A 191      -5.679   1.145  57.670  1.00  0.00           O  
ATOM   2783  CB  TYR A 191      -3.858   3.923  57.517  1.00  0.00           C  
ATOM   2784  CG  TYR A 191      -4.219   3.870  58.985  1.00  0.00           C  
ATOM   2785  CD1 TYR A 191      -3.686   2.877  59.794  1.00  0.00           C  
ATOM   2786  CD2 TYR A 191      -5.081   4.814  59.521  1.00  0.00           C  
ATOM   2787  CE1 TYR A 191      -4.015   2.829  61.135  1.00  0.00           C  
ATOM   2788  CE2 TYR A 191      -5.410   4.766  60.862  1.00  0.00           C  
ATOM   2789  CZ  TYR A 191      -4.881   3.778  61.668  1.00  0.00           C  
ATOM   2790  OH  TYR A 191      -5.209   3.730  63.003  1.00  0.00           O  
ATOM   2791  H   TYR A 191      -6.829   3.335  57.306  1.00  0.00           H  
ATOM   2792  HA  TYR A 191      -4.452   3.180  55.590  1.00  0.00           H  
ATOM   2793 1HB  TYR A 191      -2.844   3.538  57.401  1.00  0.00           H  
ATOM   2794 2HB  TYR A 191      -3.849   4.967  57.206  1.00  0.00           H  
ATOM   2795  HD1 TYR A 191      -3.008   2.135  59.372  1.00  0.00           H  
ATOM   2796  HD2 TYR A 191      -5.500   5.594  58.885  1.00  0.00           H  
ATOM   2797  HE1 TYR A 191      -3.597   2.049  61.771  1.00  0.00           H  
ATOM   2798  HE2 TYR A 191      -6.089   5.508  61.284  1.00  0.00           H  
ATOM   2799  HH  TYR A 191      -4.759   2.989  63.415  1.00  0.00           H  
ATOM   2800  N   THR A 192      -3.718   0.985  56.580  1.00  0.00           N  
ATOM   2801  CA  THR A 192      -3.429  -0.383  56.974  1.00  0.00           C  
ATOM   2802  C   THR A 192      -2.036  -0.364  57.616  1.00  0.00           C  
ATOM   2803  O   THR A 192      -1.293   0.617  57.486  1.00  0.00           O  
ATOM   2804  CB  THR A 192      -3.475  -1.355  55.781  1.00  0.00           C  
ATOM   2805  OG1 THR A 192      -2.444  -1.016  54.844  1.00  0.00           O  
ATOM   2806  CG2 THR A 192      -4.827  -1.286  55.088  1.00  0.00           C  
ATOM   2807  H   THR A 192      -3.087   1.459  55.949  1.00  0.00           H  
ATOM   2808  HA  THR A 192      -4.183  -0.703  57.693  1.00  0.00           H  
ATOM   2809  HB  THR A 192      -3.306  -2.372  56.133  1.00  0.00           H  
ATOM   2810  HG1 THR A 192      -1.605  -1.367  55.151  1.00  0.00           H  
ATOM   2811 1HG2 THR A 192      -4.842  -1.979  54.248  1.00  0.00           H  
ATOM   2812 2HG2 THR A 192      -5.613  -1.554  55.794  1.00  0.00           H  
ATOM   2813 3HG2 THR A 192      -4.998  -0.273  54.725  1.00  0.00           H  
ATOM   2814  N   GLY A 193      -1.684  -1.437  58.315  1.00  0.00           N  
ATOM   2815  CA  GLY A 193      -0.394  -1.510  58.969  1.00  0.00           C  
ATOM   2816  C   GLY A 193      -0.354  -0.601  60.182  1.00  0.00           C  
ATOM   2817  O   GLY A 193      -1.397  -0.292  60.770  1.00  0.00           O  
ATOM   2818  H   GLY A 193      -2.321  -2.217  58.395  1.00  0.00           H  
ATOM   2819 1HA  GLY A 193      -0.196  -2.539  59.269  1.00  0.00           H  
ATOM   2820 2HA  GLY A 193       0.387  -1.225  58.265  1.00  0.00           H  
ATOM   2821  N   SER A 194       0.848  -0.159  60.536  1.00  0.00           N  
ATOM   2822  CA  SER A 194       1.102   0.576  61.778  1.00  0.00           C  
ATOM   2823  C   SER A 194       1.341   2.063  61.542  1.00  0.00           C  
ATOM   2824  O   SER A 194       1.822   2.447  60.471  1.00  0.00           O  
ATOM   2825  CB  SER A 194       2.300  -0.019  62.492  1.00  0.00           C  
ATOM   2826  OG  SER A 194       3.462   0.116  61.721  1.00  0.00           O  
ATOM   2827  H   SER A 194       1.617  -0.346  59.909  1.00  0.00           H  
ATOM   2828  HA  SER A 194       0.225   0.484  62.420  1.00  0.00           H  
ATOM   2829 1HB  SER A 194       2.437   0.480  63.451  1.00  0.00           H  
ATOM   2830 2HB  SER A 194       2.116  -1.073  62.694  1.00  0.00           H  
ATOM   2831  HG  SER A 194       4.071   0.637  62.249  1.00  0.00           H  
ATOM   2832  N   LEU A 195       1.015   2.890  62.541  1.00  0.00           N  
ATOM   2833  CA  LEU A 195       1.387   4.299  62.508  1.00  0.00           C  
ATOM   2834  C   LEU A 195       2.744   4.465  63.156  1.00  0.00           C  
ATOM   2835  O   LEU A 195       2.985   3.938  64.250  1.00  0.00           O  
ATOM   2836  CB  LEU A 195       0.346   5.159  63.236  1.00  0.00           C  
ATOM   2837  CG  LEU A 195      -0.923   5.485  62.437  1.00  0.00           C  
ATOM   2838  CD1 LEU A 195      -1.691   4.201  62.157  1.00  0.00           C  
ATOM   2839  CD2 LEU A 195      -1.775   6.473  63.219  1.00  0.00           C  
ATOM   2840  H   LEU A 195       0.501   2.535  63.335  1.00  0.00           H  
ATOM   2841  HA  LEU A 195       1.432   4.620  61.468  1.00  0.00           H  
ATOM   2842 1HB  LEU A 195       0.042   4.641  64.144  1.00  0.00           H  
ATOM   2843 2HB  LEU A 195       0.811   6.103  63.519  1.00  0.00           H  
ATOM   2844  HG  LEU A 195      -0.646   5.924  61.478  1.00  0.00           H  
ATOM   2845 1HD1 LEU A 195      -2.593   4.433  61.590  1.00  0.00           H  
ATOM   2846 2HD1 LEU A 195      -1.065   3.521  61.580  1.00  0.00           H  
ATOM   2847 3HD1 LEU A 195      -1.968   3.730  63.100  1.00  0.00           H  
ATOM   2848 1HD2 LEU A 195      -2.676   6.706  62.652  1.00  0.00           H  
ATOM   2849 2HD2 LEU A 195      -2.053   6.035  64.178  1.00  0.00           H  
ATOM   2850 3HD2 LEU A 195      -1.207   7.388  63.390  1.00  0.00           H  
ATOM   2851  N   TRP A 196       3.636   5.168  62.465  1.00  0.00           N  
ATOM   2852  CA  TRP A 196       4.925   5.533  63.024  1.00  0.00           C  
ATOM   2853  C   TRP A 196       4.950   7.034  63.328  1.00  0.00           C  
ATOM   2854  O   TRP A 196       4.513   7.835  62.503  1.00  0.00           O  
ATOM   2855  CB  TRP A 196       6.053   5.171  62.056  1.00  0.00           C  
ATOM   2856  CG  TRP A 196       6.240   3.695  61.881  1.00  0.00           C  
ATOM   2857  CD1 TRP A 196       5.740   2.924  60.875  1.00  0.00           C  
ATOM   2858  CD2 TRP A 196       6.987   2.798  62.739  1.00  0.00           C  
ATOM   2859  NE1 TRP A 196       6.120   1.616  61.047  1.00  0.00           N  
ATOM   2860  CE2 TRP A 196       6.884   1.521  62.183  1.00  0.00           C  
ATOM   2861  CE3 TRP A 196       7.723   2.976  63.918  1.00  0.00           C  
ATOM   2862  CZ2 TRP A 196       7.489   0.417  62.763  1.00  0.00           C  
ATOM   2863  CZ3 TRP A 196       8.330   1.869  64.499  1.00  0.00           C  
ATOM   2864  CH2 TRP A 196       8.217   0.623  63.935  1.00  0.00           C  
ATOM   2865  H   TRP A 196       3.409   5.456  61.524  1.00  0.00           H  
ATOM   2866  HA  TRP A 196       5.070   4.977  63.950  1.00  0.00           H  
ATOM   2867 1HB  TRP A 196       5.850   5.609  61.079  1.00  0.00           H  
ATOM   2868 2HB  TRP A 196       6.991   5.595  62.416  1.00  0.00           H  
ATOM   2869  HD1 TRP A 196       5.128   3.292  60.053  1.00  0.00           H  
ATOM   2870  HE1 TRP A 196       5.876   0.847  60.439  1.00  0.00           H  
ATOM   2871  HE3 TRP A 196       7.818   3.964  64.368  1.00  0.00           H  
ATOM   2872  HZ2 TRP A 196       7.411  -0.581  62.331  1.00  0.00           H  
ATOM   2873  HZ3 TRP A 196       8.901   2.016  65.416  1.00  0.00           H  
ATOM   2874  HH2 TRP A 196       8.707  -0.223  64.418  1.00  0.00           H  
ATOM   2875  N   TYR A 197       5.466   7.384  64.507  1.00  0.00           N  
ATOM   2876  CA  TYR A 197       5.417   8.753  65.015  1.00  0.00           C  
ATOM   2877  C   TYR A 197       6.792   9.333  65.167  1.00  0.00           C  
ATOM   2878  O   TYR A 197       7.680   8.726  65.769  1.00  0.00           O  
ATOM   2879  CB  TYR A 197       4.680   8.809  66.355  1.00  0.00           C  
ATOM   2880  CG  TYR A 197       3.216   8.438  66.262  1.00  0.00           C  
ATOM   2881  CD1 TYR A 197       2.817   7.128  66.485  1.00  0.00           C  
ATOM   2882  CD2 TYR A 197       2.273   9.407  65.955  1.00  0.00           C  
ATOM   2883  CE1 TYR A 197       1.481   6.789  66.401  1.00  0.00           C  
ATOM   2884  CE2 TYR A 197       0.937   9.068  65.870  1.00  0.00           C  
ATOM   2885  CZ  TYR A 197       0.540   7.765  66.092  1.00  0.00           C  
ATOM   2886  OH  TYR A 197      -0.791   7.428  66.007  1.00  0.00           O  
ATOM   2887  H   TYR A 197       5.907   6.667  65.066  1.00  0.00           H  
ATOM   2888  HA  TYR A 197       4.876   9.369  64.297  1.00  0.00           H  
ATOM   2889 1HB  TYR A 197       5.159   8.131  67.063  1.00  0.00           H  
ATOM   2890 2HB  TYR A 197       4.750   9.815  66.767  1.00  0.00           H  
ATOM   2891  HD1 TYR A 197       3.558   6.366  66.727  1.00  0.00           H  
ATOM   2892  HD2 TYR A 197       2.587  10.436  65.778  1.00  0.00           H  
ATOM   2893  HE1 TYR A 197       1.167   5.760  66.576  1.00  0.00           H  
ATOM   2894  HE2 TYR A 197       0.196   9.830  65.627  1.00  0.00           H  
ATOM   2895  HH  TYR A 197      -0.895   6.491  66.188  1.00  0.00           H  
ATOM   2896  N   THR A 198       6.973  10.524  64.617  1.00  0.00           N  
ATOM   2897  CA  THR A 198       8.216  11.255  64.764  1.00  0.00           C  
ATOM   2898  C   THR A 198       7.927  12.549  65.569  1.00  0.00           C  
ATOM   2899  O   THR A 198       6.873  13.142  65.407  1.00  0.00           O  
ATOM   2900  CB  THR A 198       8.838  11.587  63.395  1.00  0.00           C  
ATOM   2901  OG1 THR A 198      10.088  12.263  63.587  1.00  0.00           O  
ATOM   2902  CG2 THR A 198       7.905  12.476  62.587  1.00  0.00           C  
ATOM   2903  H   THR A 198       6.222  10.933  64.080  1.00  0.00           H  
ATOM   2904  HA  THR A 198       8.920  10.632  65.316  1.00  0.00           H  
ATOM   2905  HB  THR A 198       9.020  10.665  62.844  1.00  0.00           H  
ATOM   2906  HG1 THR A 198      10.772  11.619  63.788  1.00  0.00           H  
ATOM   2907 1HG2 THR A 198       8.361  12.700  61.623  1.00  0.00           H  
ATOM   2908 2HG2 THR A 198       6.958  11.961  62.429  1.00  0.00           H  
ATOM   2909 3HG2 THR A 198       7.727  13.404  63.128  1.00  0.00           H  
ATOM   2910  N   PRO A 199       8.833  12.949  66.483  1.00  0.00           N  
ATOM   2911  CA  PRO A 199       8.607  14.179  67.275  1.00  0.00           C  
ATOM   2912  C   PRO A 199       8.581  15.471  66.424  1.00  0.00           C  
ATOM   2913  O   PRO A 199       9.308  15.593  65.443  1.00  0.00           O  
ATOM   2914  CB  PRO A 199       9.801  14.173  68.235  1.00  0.00           C  
ATOM   2915  CG  PRO A 199      10.827  13.348  67.538  1.00  0.00           C  
ATOM   2916  CD  PRO A 199      10.030  12.324  66.776  1.00  0.00           C  
ATOM   2917  HA  PRO A 199       7.656  14.089  67.820  1.00  0.00           H  
ATOM   2918 1HB  PRO A 199      10.137  15.204  68.424  1.00  0.00           H  
ATOM   2919 2HB  PRO A 199       9.501  13.751  69.206  1.00  0.00           H  
ATOM   2920 1HG  PRO A 199      11.441  13.982  66.880  1.00  0.00           H  
ATOM   2921 2HG  PRO A 199      11.511  12.894  68.270  1.00  0.00           H  
ATOM   2922 1HD  PRO A 199      10.557  12.066  65.845  1.00  0.00           H  
ATOM   2923 2HD  PRO A 199       9.887  11.430  67.401  1.00  0.00           H  
ATOM   2924  N   ILE A 200       7.712  16.405  66.782  1.00  0.00           N  
ATOM   2925  CA  ILE A 200       7.762  17.735  66.197  1.00  0.00           C  
ATOM   2926  C   ILE A 200       8.866  18.441  66.951  1.00  0.00           C  
ATOM   2927  O   ILE A 200       8.829  18.478  68.172  1.00  0.00           O  
ATOM   2928  CB  ILE A 200       6.429  18.495  66.327  1.00  0.00           C  
ATOM   2929  CG1 ILE A 200       5.319  17.759  65.572  1.00  0.00           C  
ATOM   2930  CG2 ILE A 200       6.576  19.918  65.809  1.00  0.00           C  
ATOM   2931  CD1 ILE A 200       3.934  18.299  65.844  1.00  0.00           C  
ATOM   2932  H   ILE A 200       7.003  16.197  67.470  1.00  0.00           H  
ATOM   2933  HA  ILE A 200       7.981  17.637  65.134  1.00  0.00           H  
ATOM   2934  HB  ILE A 200       6.130  18.528  67.374  1.00  0.00           H  
ATOM   2935 1HG1 ILE A 200       5.505  17.821  64.500  1.00  0.00           H  
ATOM   2936 2HG1 ILE A 200       5.332  16.703  65.844  1.00  0.00           H  
ATOM   2937 1HG2 ILE A 200       5.625  20.440  65.908  1.00  0.00           H  
ATOM   2938 2HG2 ILE A 200       7.337  20.438  66.388  1.00  0.00           H  
ATOM   2939 3HG2 ILE A 200       6.871  19.895  64.760  1.00  0.00           H  
ATOM   2940 1HD1 ILE A 200       3.202  17.726  65.275  1.00  0.00           H  
ATOM   2941 2HD1 ILE A 200       3.713  18.213  66.909  1.00  0.00           H  
ATOM   2942 3HD1 ILE A 200       3.886  19.345  65.547  1.00  0.00           H  
ATOM   2943  N   ARG A 201       9.859  18.950  66.234  1.00  0.00           N  
ATOM   2944  CA  ARG A 201      11.041  19.561  66.855  1.00  0.00           C  
ATOM   2945  C   ARG A 201      10.779  20.991  67.310  1.00  0.00           C  
ATOM   2946  O   ARG A 201      11.264  21.419  68.358  1.00  0.00           O  
ATOM   2947  CB  ARG A 201      12.213  19.559  65.885  1.00  0.00           C  
ATOM   2948  CG  ARG A 201      13.479  20.216  66.409  1.00  0.00           C  
ATOM   2949  CD  ARG A 201      14.049  19.470  67.560  1.00  0.00           C  
ATOM   2950  NE  ARG A 201      15.235  20.121  68.095  1.00  0.00           N  
ATOM   2951  CZ  ARG A 201      15.217  21.126  68.991  1.00  0.00           C  
ATOM   2952  NH1 ARG A 201      14.070  21.584  69.443  1.00  0.00           N  
ATOM   2953  NH2 ARG A 201      16.352  21.652  69.417  1.00  0.00           N  
ATOM   2954  H   ARG A 201       9.796  18.914  65.227  1.00  0.00           H  
ATOM   2955  HA  ARG A 201      11.314  18.974  67.732  1.00  0.00           H  
ATOM   2956 1HB  ARG A 201      12.461  18.533  65.617  1.00  0.00           H  
ATOM   2957 2HB  ARG A 201      11.928  20.076  64.968  1.00  0.00           H  
ATOM   2958 1HG  ARG A 201      14.228  20.249  65.617  1.00  0.00           H  
ATOM   2959 2HG  ARG A 201      13.253  21.232  66.737  1.00  0.00           H  
ATOM   2960 1HD  ARG A 201      13.308  19.406  68.356  1.00  0.00           H  
ATOM   2961 2HD  ARG A 201      14.326  18.466  67.241  1.00  0.00           H  
ATOM   2962  HE  ARG A 201      16.136  19.795  67.771  1.00  0.00           H  
ATOM   2963 1HH1 ARG A 201      13.202  21.182  69.117  1.00  0.00           H  
ATOM   2964 2HH1 ARG A 201      14.057  22.338  70.114  1.00  0.00           H  
ATOM   2965 1HH2 ARG A 201      17.234  21.300  69.070  1.00  0.00           H  
ATOM   2966 2HH2 ARG A 201      16.339  22.406  70.089  1.00  0.00           H  
ATOM   2967  N   ARG A 202      10.016  21.717  66.503  1.00  0.00           N  
ATOM   2968  CA  ARG A 202       9.716  23.115  66.735  1.00  0.00           C  
ATOM   2969  C   ARG A 202       8.302  23.326  66.253  1.00  0.00           C  
ATOM   2970  O   ARG A 202       7.989  23.018  65.105  1.00  0.00           O  
ATOM   2971  CB  ARG A 202      10.675  24.036  65.995  1.00  0.00           C  
ATOM   2972  CG  ARG A 202      10.470  25.519  66.259  1.00  0.00           C  
ATOM   2973  CD  ARG A 202      11.482  26.347  65.556  1.00  0.00           C  
ATOM   2974  NE  ARG A 202      11.278  27.768  65.790  1.00  0.00           N  
ATOM   2975  CZ  ARG A 202      12.037  28.747  65.261  1.00  0.00           C  
ATOM   2976  NH1 ARG A 202      13.043  28.445  64.470  1.00  0.00           N  
ATOM   2977  NH2 ARG A 202      11.770  30.012  65.536  1.00  0.00           N  
ATOM   2978  H   ARG A 202       9.631  21.260  65.689  1.00  0.00           H  
ATOM   2979  HA  ARG A 202       9.814  23.317  67.802  1.00  0.00           H  
ATOM   2980 1HB  ARG A 202      11.700  23.791  66.271  1.00  0.00           H  
ATOM   2981 2HB  ARG A 202      10.578  23.875  64.921  1.00  0.00           H  
ATOM   2982 1HG  ARG A 202       9.481  25.817  65.911  1.00  0.00           H  
ATOM   2983 2HG  ARG A 202      10.552  25.713  67.329  1.00  0.00           H  
ATOM   2984 1HD  ARG A 202      12.478  26.083  65.909  1.00  0.00           H  
ATOM   2985 2HD  ARG A 202      11.418  26.166  64.483  1.00  0.00           H  
ATOM   2986  HE  ARG A 202      10.513  28.040  66.393  1.00  0.00           H  
ATOM   2987 1HH1 ARG A 202      13.248  27.478  64.260  1.00  0.00           H  
ATOM   2988 2HH1 ARG A 202      13.612  29.179  64.073  1.00  0.00           H  
ATOM   2989 1HH2 ARG A 202      10.996  30.245  66.143  1.00  0.00           H  
ATOM   2990 2HH2 ARG A 202      12.338  30.746  65.139  1.00  0.00           H  
ATOM   2991  N   GLU A 203       7.450  23.844  67.131  1.00  0.00           N  
ATOM   2992  CA  GLU A 203       6.045  24.040  66.826  1.00  0.00           C  
ATOM   2993  C   GLU A 203       5.831  25.405  66.145  1.00  0.00           C  
ATOM   2994  O   GLU A 203       5.564  26.413  66.784  1.00  0.00           O  
ATOM   2995  CB  GLU A 203       5.206  23.942  68.102  1.00  0.00           C  
ATOM   2996  CG  GLU A 203       5.230  22.573  68.767  1.00  0.00           C  
ATOM   2997  CD  GLU A 203       4.389  22.513  70.012  1.00  0.00           C  
ATOM   2998  OE1 GLU A 203       4.328  23.494  70.713  1.00  0.00           O  
ATOM   2999  OE2 GLU A 203       3.807  21.484  70.262  1.00  0.00           O  
ATOM   3000  H   GLU A 203       7.797  24.109  68.042  1.00  0.00           H  
ATOM   3001  HA  GLU A 203       5.728  23.256  66.138  1.00  0.00           H  
ATOM   3002 1HB  GLU A 203       5.562  24.673  68.828  1.00  0.00           H  
ATOM   3003 2HB  GLU A 203       4.168  24.186  67.875  1.00  0.00           H  
ATOM   3004 1HG  GLU A 203       4.863  21.831  68.059  1.00  0.00           H  
ATOM   3005 2HG  GLU A 203       6.259  22.320  69.017  1.00  0.00           H  
ATOM   3006  N   TRP A 204       5.987  25.429  64.828  1.00  0.00           N  
ATOM   3007  CA  TRP A 204       5.694  26.617  64.055  1.00  0.00           C  
ATOM   3008  C   TRP A 204       5.131  26.096  62.749  1.00  0.00           C  
ATOM   3009  O   TRP A 204       3.914  25.969  62.603  1.00  0.00           O  
ATOM   3010  CB  TRP A 204       6.939  27.474  63.820  1.00  0.00           C  
ATOM   3011  CG  TRP A 204       6.662  28.735  63.058  1.00  0.00           C  
ATOM   3012  CD1 TRP A 204       5.480  29.410  63.001  1.00  0.00           C  
ATOM   3013  CD2 TRP A 204       7.591  29.483  62.236  1.00  0.00           C  
ATOM   3014  NE1 TRP A 204       5.607  30.520  62.204  1.00  0.00           N  
ATOM   3015  CE2 TRP A 204       6.893  30.582  61.728  1.00  0.00           C  
ATOM   3016  CE3 TRP A 204       8.939  29.311  61.897  1.00  0.00           C  
ATOM   3017  CZ2 TRP A 204       7.493  31.510  60.893  1.00  0.00           C  
ATOM   3018  CZ3 TRP A 204       9.541  30.243  61.061  1.00  0.00           C  
ATOM   3019  CH2 TRP A 204       8.837  31.315  60.573  1.00  0.00           C  
ATOM   3020  H   TRP A 204       6.317  24.602  64.352  1.00  0.00           H  
ATOM   3021  HA  TRP A 204       4.973  27.220  64.607  1.00  0.00           H  
ATOM   3022 1HB  TRP A 204       7.382  27.743  64.779  1.00  0.00           H  
ATOM   3023 2HB  TRP A 204       7.680  26.896  63.268  1.00  0.00           H  
ATOM   3024  HD1 TRP A 204       4.567  29.112  63.514  1.00  0.00           H  
ATOM   3025  HE1 TRP A 204       4.874  31.185  61.999  1.00  0.00           H  
ATOM   3026  HE3 TRP A 204       9.504  28.463  62.284  1.00  0.00           H  
ATOM   3027  HZ2 TRP A 204       6.951  32.368  60.495  1.00  0.00           H  
ATOM   3028  HZ3 TRP A 204      10.591  30.101  60.801  1.00  0.00           H  
ATOM   3029  HH2 TRP A 204       9.341  32.027  59.919  1.00  0.00           H  
ATOM   3030  N   TYR A 205       6.011  25.725  61.833  1.00  0.00           N  
ATOM   3031  CA  TYR A 205       5.666  24.733  60.828  1.00  0.00           C  
ATOM   3032  C   TYR A 205       5.663  23.393  61.567  1.00  0.00           C  
ATOM   3033  O   TYR A 205       6.033  23.328  62.772  1.00  0.00           O  
ATOM   3034  CB  TYR A 205       6.651  24.737  59.657  1.00  0.00           C  
ATOM   3035  CG  TYR A 205       6.575  25.981  58.800  1.00  0.00           C  
ATOM   3036  CD1 TYR A 205       7.441  27.039  59.035  1.00  0.00           C  
ATOM   3037  CD2 TYR A 205       5.640  26.064  57.779  1.00  0.00           C  
ATOM   3038  CE1 TYR A 205       7.372  28.175  58.252  1.00  0.00           C  
ATOM   3039  CE2 TYR A 205       5.571  27.200  56.996  1.00  0.00           C  
ATOM   3040  CZ  TYR A 205       6.432  28.253  57.230  1.00  0.00           C  
ATOM   3041  OH  TYR A 205       6.363  29.384  56.451  1.00  0.00           O  
ATOM   3042  H   TYR A 205       6.935  26.132  61.826  1.00  0.00           H  
ATOM   3043  HA  TYR A 205       4.677  24.968  60.435  1.00  0.00           H  
ATOM   3044 1HB  TYR A 205       7.670  24.647  60.037  1.00  0.00           H  
ATOM   3045 2HB  TYR A 205       6.462  23.873  59.020  1.00  0.00           H  
ATOM   3046  HD1 TYR A 205       8.177  26.974  59.837  1.00  0.00           H  
ATOM   3047  HD2 TYR A 205       4.959  25.233  57.595  1.00  0.00           H  
ATOM   3048  HE1 TYR A 205       8.052  29.006  58.436  1.00  0.00           H  
ATOM   3049  HE2 TYR A 205       4.835  27.266  56.195  1.00  0.00           H  
ATOM   3050  HH  TYR A 205       5.668  29.279  55.796  1.00  0.00           H  
ATOM   3051  N   TYR A 206       5.271  22.326  60.871  1.00  0.00           N  
ATOM   3052  CA  TYR A 206       5.400  20.969  61.399  1.00  0.00           C  
ATOM   3053  C   TYR A 206       6.833  20.505  61.077  1.00  0.00           C  
ATOM   3054  O   TYR A 206       7.077  19.801  60.085  1.00  0.00           O  
ATOM   3055  CB  TYR A 206       4.354  20.028  60.796  1.00  0.00           C  
ATOM   3056  CG  TYR A 206       2.931  20.373  61.177  1.00  0.00           C  
ATOM   3057  CD1 TYR A 206       2.003  20.674  60.190  1.00  0.00           C  
ATOM   3058  CD2 TYR A 206       2.555  20.389  62.511  1.00  0.00           C  
ATOM   3059  CE1 TYR A 206       0.704  20.989  60.538  1.00  0.00           C  
ATOM   3060  CE2 TYR A 206       1.255  20.704  62.858  1.00  0.00           C  
ATOM   3061  CZ  TYR A 206       0.332  21.003  61.877  1.00  0.00           C  
ATOM   3062  OH  TYR A 206      -0.962  21.317  62.223  1.00  0.00           O  
ATOM   3063  H   TYR A 206       4.874  22.461  59.952  1.00  0.00           H  
ATOM   3064  HA  TYR A 206       5.245  21.001  62.478  1.00  0.00           H  
ATOM   3065 1HB  TYR A 206       4.430  20.048  59.708  1.00  0.00           H  
ATOM   3066 2HB  TYR A 206       4.554  19.007  61.120  1.00  0.00           H  
ATOM   3067  HD1 TYR A 206       2.299  20.661  59.141  1.00  0.00           H  
ATOM   3068  HD2 TYR A 206       3.284  20.154  63.286  1.00  0.00           H  
ATOM   3069  HE1 TYR A 206      -0.025  21.225  59.763  1.00  0.00           H  
ATOM   3070  HE2 TYR A 206       0.959  20.718  63.908  1.00  0.00           H  
ATOM   3071  HH  TYR A 206      -1.470  21.497  61.428  1.00  0.00           H  
ATOM   3072  N   GLU A 207       7.786  20.953  61.891  1.00  0.00           N  
ATOM   3073  CA  GLU A 207       9.215  20.639  61.658  1.00  0.00           C  
ATOM   3074  C   GLU A 207       9.553  19.322  62.312  1.00  0.00           C  
ATOM   3075  O   GLU A 207       9.280  19.125  63.486  1.00  0.00           O  
ATOM   3076  CB  GLU A 207      10.126  21.738  62.209  1.00  0.00           C  
ATOM   3077  CG  GLU A 207      11.609  21.518  61.942  1.00  0.00           C  
ATOM   3078  CD  GLU A 207      12.471  22.625  62.482  1.00  0.00           C  
ATOM   3079  OE1 GLU A 207      12.297  23.745  62.065  1.00  0.00           O  
ATOM   3080  OE2 GLU A 207      13.304  22.350  63.313  1.00  0.00           O  
ATOM   3081  H   GLU A 207       7.530  21.520  62.686  1.00  0.00           H  
ATOM   3082  HA  GLU A 207       9.382  20.565  60.583  1.00  0.00           H  
ATOM   3083 1HB  GLU A 207       9.846  22.696  61.770  1.00  0.00           H  
ATOM   3084 2HB  GLU A 207       9.989  21.819  63.287  1.00  0.00           H  
ATOM   3085 1HG  GLU A 207      11.914  20.578  62.401  1.00  0.00           H  
ATOM   3086 2HG  GLU A 207      11.765  21.434  60.867  1.00  0.00           H  
ATOM   3087  N   VAL A 208      10.152  18.423  61.544  1.00  0.00           N  
ATOM   3088  CA  VAL A 208      10.468  17.082  62.029  1.00  0.00           C  
ATOM   3089  C   VAL A 208      11.917  16.834  61.683  1.00  0.00           C  
ATOM   3090  O   VAL A 208      12.470  17.564  60.870  1.00  0.00           O  
ATOM   3091  CB  VAL A 208       9.572  16.012  61.378  1.00  0.00           C  
ATOM   3092  CG1 VAL A 208       8.108  16.276  61.699  1.00  0.00           C  
ATOM   3093  CG2 VAL A 208       9.799  15.991  59.874  1.00  0.00           C  
ATOM   3094  H   VAL A 208      10.396  18.674  60.597  1.00  0.00           H  
ATOM   3095  HA  VAL A 208      10.298  17.054  63.106  1.00  0.00           H  
ATOM   3096  HB  VAL A 208       9.822  15.037  61.798  1.00  0.00           H  
ATOM   3097 1HG1 VAL A 208       7.489  15.510  61.231  1.00  0.00           H  
ATOM   3098 2HG1 VAL A 208       7.962  16.251  62.778  1.00  0.00           H  
ATOM   3099 3HG1 VAL A 208       7.823  17.256  61.316  1.00  0.00           H  
ATOM   3100 1HG2 VAL A 208       9.163  15.231  59.421  1.00  0.00           H  
ATOM   3101 2HG2 VAL A 208       9.555  16.967  59.456  1.00  0.00           H  
ATOM   3102 3HG2 VAL A 208      10.844  15.759  59.668  1.00  0.00           H  
ATOM   3103  N   ILE A 209      12.528  15.810  62.281  1.00  0.00           N  
ATOM   3104  CA  ILE A 209      13.967  15.603  62.138  1.00  0.00           C  
ATOM   3105  C   ILE A 209      14.278  14.482  61.153  1.00  0.00           C  
ATOM   3106  O   ILE A 209      13.913  13.315  61.380  1.00  0.00           O  
ATOM   3107  CB  ILE A 209      14.611  15.280  63.499  1.00  0.00           C  
ATOM   3108  CG1 ILE A 209      14.388  16.433  64.482  1.00  0.00           C  
ATOM   3109  CG2 ILE A 209      16.096  15.000  63.331  1.00  0.00           C  
ATOM   3110  CD1 ILE A 209      14.790  16.110  65.903  1.00  0.00           C  
ATOM   3111  H   ILE A 209      11.992  15.165  62.843  1.00  0.00           H  
ATOM   3112  HA  ILE A 209      14.412  16.520  61.754  1.00  0.00           H  
ATOM   3113  HB  ILE A 209      14.131  14.402  63.929  1.00  0.00           H  
ATOM   3114 1HG1 ILE A 209      14.955  17.304  64.156  1.00  0.00           H  
ATOM   3115 2HG1 ILE A 209      13.334  16.712  64.482  1.00  0.00           H  
ATOM   3116 1HG2 ILE A 209      16.536  14.774  64.302  1.00  0.00           H  
ATOM   3117 2HG2 ILE A 209      16.233  14.149  62.665  1.00  0.00           H  
ATOM   3118 3HG2 ILE A 209      16.586  15.876  62.906  1.00  0.00           H  
ATOM   3119 1HD1 ILE A 209      14.602  16.974  66.540  1.00  0.00           H  
ATOM   3120 2HD1 ILE A 209      14.208  15.261  66.262  1.00  0.00           H  
ATOM   3121 3HD1 ILE A 209      15.850  15.862  65.933  1.00  0.00           H  
ATOM   3122  N   ILE A 210      14.957  14.850  60.078  1.00  0.00           N  
ATOM   3123  CA  ILE A 210      15.350  13.893  59.037  1.00  0.00           C  
ATOM   3124  C   ILE A 210      16.780  13.452  59.302  1.00  0.00           C  
ATOM   3125  O   ILE A 210      17.659  14.280  59.516  1.00  0.00           O  
ATOM   3126  CB  ILE A 210      15.240  14.503  57.627  1.00  0.00           C  
ATOM   3127  CG1 ILE A 210      13.818  15.012  57.376  1.00  0.00           C  
ATOM   3128  CG2 ILE A 210      15.637  13.481  56.574  1.00  0.00           C  
ATOM   3129  CD1 ILE A 210      12.757  13.941  57.486  1.00  0.00           C  
ATOM   3130  H   ILE A 210      15.211  15.822  59.974  1.00  0.00           H  
ATOM   3131  HA  ILE A 210      14.680  13.035  59.086  1.00  0.00           H  
ATOM   3132  HB  ILE A 210      15.902  15.365  57.551  1.00  0.00           H  
ATOM   3133 1HG1 ILE A 210      13.583  15.801  58.089  1.00  0.00           H  
ATOM   3134 2HG1 ILE A 210      13.759  15.447  56.378  1.00  0.00           H  
ATOM   3135 1HG2 ILE A 210      15.553  13.928  55.583  1.00  0.00           H  
ATOM   3136 2HG2 ILE A 210      16.666  13.165  56.743  1.00  0.00           H  
ATOM   3137 3HG2 ILE A 210      14.977  12.616  56.638  1.00  0.00           H  
ATOM   3138 1HD1 ILE A 210      11.777  14.378  57.295  1.00  0.00           H  
ATOM   3139 2HD1 ILE A 210      12.954  13.156  56.755  1.00  0.00           H  
ATOM   3140 3HD1 ILE A 210      12.774  13.515  58.489  1.00  0.00           H  
ATOM   3141  N   VAL A 211      16.993  12.140  59.292  1.00  0.00           N  
ATOM   3142  CA  VAL A 211      18.278  11.534  59.672  1.00  0.00           C  
ATOM   3143  C   VAL A 211      19.063  11.138  58.439  1.00  0.00           C  
ATOM   3144  O   VAL A 211      20.292  11.238  58.427  1.00  0.00           O  
ATOM   3145  CB  VAL A 211      18.057  10.290  60.553  1.00  0.00           C  
ATOM   3146  CG1 VAL A 211      17.318  10.666  61.829  1.00  0.00           C  
ATOM   3147  CG2 VAL A 211      17.287   9.234  59.775  1.00  0.00           C  
ATOM   3148  H   VAL A 211      16.231  11.541  59.009  1.00  0.00           H  
ATOM   3149  HA  VAL A 211      18.850  12.266  60.244  1.00  0.00           H  
ATOM   3150  HB  VAL A 211      19.026   9.890  60.850  1.00  0.00           H  
ATOM   3151 1HG1 VAL A 211      17.170   9.775  62.440  1.00  0.00           H  
ATOM   3152 2HG1 VAL A 211      17.903  11.395  62.387  1.00  0.00           H  
ATOM   3153 3HG1 VAL A 211      16.348  11.095  61.575  1.00  0.00           H  
ATOM   3154 1HG2 VAL A 211      17.135   8.357  60.403  1.00  0.00           H  
ATOM   3155 2HG2 VAL A 211      16.320   9.637  59.473  1.00  0.00           H  
ATOM   3156 3HG2 VAL A 211      17.855   8.950  58.888  1.00  0.00           H  
ATOM   3157  N   ARG A 212      18.344  10.736  57.389  1.00  0.00           N  
ATOM   3158  CA  ARG A 212      18.964  10.086  56.250  1.00  0.00           C  
ATOM   3159  C   ARG A 212      18.029  10.035  55.030  1.00  0.00           C  
ATOM   3160  O   ARG A 212      16.828   9.757  55.155  1.00  0.00           O  
ATOM   3161  CB  ARG A 212      19.386   8.673  56.624  1.00  0.00           C  
ATOM   3162  CG  ARG A 212      20.099   7.906  55.522  1.00  0.00           C  
ATOM   3163  CD  ARG A 212      20.493   6.544  55.966  1.00  0.00           C  
ATOM   3164  NE  ARG A 212      21.522   6.585  56.993  1.00  0.00           N  
ATOM   3165  CZ  ARG A 212      21.934   5.518  57.705  1.00  0.00           C  
ATOM   3166  NH1 ARG A 212      21.396   4.337  57.492  1.00  0.00           N  
ATOM   3167  NH2 ARG A 212      22.879   5.659  58.619  1.00  0.00           N  
ATOM   3168  H   ARG A 212      17.345  10.887  57.386  1.00  0.00           H  
ATOM   3169  HA  ARG A 212      19.850  10.655  55.967  1.00  0.00           H  
ATOM   3170 1HB  ARG A 212      20.052   8.708  57.485  1.00  0.00           H  
ATOM   3171 2HB  ARG A 212      18.508   8.095  56.913  1.00  0.00           H  
ATOM   3172 1HG  ARG A 212      19.439   7.808  54.660  1.00  0.00           H  
ATOM   3173 2HG  ARG A 212      21.001   8.444  55.228  1.00  0.00           H  
ATOM   3174 1HD  ARG A 212      19.623   6.030  56.376  1.00  0.00           H  
ATOM   3175 2HD  ARG A 212      20.880   5.982  55.117  1.00  0.00           H  
ATOM   3176  HE  ARG A 212      21.959   7.476  57.185  1.00  0.00           H  
ATOM   3177 1HH1 ARG A 212      20.674   4.230  56.794  1.00  0.00           H  
ATOM   3178 2HH1 ARG A 212      21.705   3.538  58.026  1.00  0.00           H  
ATOM   3179 1HH2 ARG A 212      23.292   6.567  58.783  1.00  0.00           H  
ATOM   3180 2HH2 ARG A 212      23.188   4.860  59.153  1.00  0.00           H  
ATOM   3181  N   VAL A 213      18.590  10.347  53.863  1.00  0.00           N  
ATOM   3182  CA  VAL A 213      17.957  10.050  52.585  1.00  0.00           C  
ATOM   3183  C   VAL A 213      18.698   8.893  51.913  1.00  0.00           C  
ATOM   3184  O   VAL A 213      19.928   8.839  51.944  1.00  0.00           O  
ATOM   3185  CB  VAL A 213      17.973  11.287  51.668  1.00  0.00           C  
ATOM   3186  CG1 VAL A 213      17.383  10.949  50.307  1.00  0.00           C  
ATOM   3187  CG2 VAL A 213      17.204  12.426  52.321  1.00  0.00           C  
ATOM   3188  H   VAL A 213      19.489  10.807  53.872  1.00  0.00           H  
ATOM   3189  HA  VAL A 213      16.920   9.769  52.770  1.00  0.00           H  
ATOM   3190  HB  VAL A 213      19.006  11.593  51.503  1.00  0.00           H  
ATOM   3191 1HG1 VAL A 213      17.402  11.835  49.671  1.00  0.00           H  
ATOM   3192 2HG1 VAL A 213      17.970  10.157  49.842  1.00  0.00           H  
ATOM   3193 3HG1 VAL A 213      16.353  10.614  50.430  1.00  0.00           H  
ATOM   3194 1HG2 VAL A 213      17.219  13.297  51.667  1.00  0.00           H  
ATOM   3195 2HG2 VAL A 213      16.172  12.118  52.491  1.00  0.00           H  
ATOM   3196 3HG2 VAL A 213      17.668  12.679  53.274  1.00  0.00           H  
ATOM   3197  N   GLU A 214      17.940   7.993  51.293  1.00  0.00           N  
ATOM   3198  CA  GLU A 214      18.481   6.771  50.681  1.00  0.00           C  
ATOM   3199  C   GLU A 214      17.835   6.585  49.302  1.00  0.00           C  
ATOM   3200  O   GLU A 214      16.606   6.669  49.166  1.00  0.00           O  
ATOM   3201  CB  GLU A 214      18.219   5.549  51.564  1.00  0.00           C  
ATOM   3202  CG  GLU A 214      18.796   4.248  51.025  1.00  0.00           C  
ATOM   3203  CD  GLU A 214      18.572   3.082  51.946  1.00  0.00           C  
ATOM   3204  OE1 GLU A 214      17.437   2.791  52.240  1.00  0.00           O  
ATOM   3205  OE2 GLU A 214      19.536   2.481  52.357  1.00  0.00           O  
ATOM   3206  H   GLU A 214      16.946   8.168  51.247  1.00  0.00           H  
ATOM   3207  HA  GLU A 214      19.559   6.888  50.569  1.00  0.00           H  
ATOM   3208 1HB  GLU A 214      18.642   5.718  52.554  1.00  0.00           H  
ATOM   3209 2HB  GLU A 214      17.144   5.413  51.687  1.00  0.00           H  
ATOM   3210 1HG  GLU A 214      18.335   4.029  50.062  1.00  0.00           H  
ATOM   3211 2HG  GLU A 214      19.865   4.377  50.863  1.00  0.00           H  
ATOM   3212  N   ILE A 215      18.671   6.372  48.286  1.00  0.00           N  
ATOM   3213  CA  ILE A 215      18.233   6.240  46.893  1.00  0.00           C  
ATOM   3214  C   ILE A 215      18.612   4.847  46.393  1.00  0.00           C  
ATOM   3215  O   ILE A 215      19.803   4.491  46.349  1.00  0.00           O  
ATOM   3216  CB  ILE A 215      18.867   7.316  45.993  1.00  0.00           C  
ATOM   3217  CG1 ILE A 215      18.563   8.714  46.537  1.00  0.00           C  
ATOM   3218  CG2 ILE A 215      18.366   7.177  44.564  1.00  0.00           C  
ATOM   3219  CD1 ILE A 215      17.090   9.051  46.567  1.00  0.00           C  
ATOM   3220  H   ILE A 215      19.655   6.300  48.501  1.00  0.00           H  
ATOM   3221  HA  ILE A 215      17.151   6.365  46.857  1.00  0.00           H  
ATOM   3222  HB  ILE A 215      19.951   7.204  46.000  1.00  0.00           H  
ATOM   3223 1HG1 ILE A 215      18.954   8.804  47.550  1.00  0.00           H  
ATOM   3224 2HG1 ILE A 215      19.070   9.461  45.925  1.00  0.00           H  
ATOM   3225 1HG2 ILE A 215      18.824   7.945  43.941  1.00  0.00           H  
ATOM   3226 2HG2 ILE A 215      18.632   6.193  44.179  1.00  0.00           H  
ATOM   3227 3HG2 ILE A 215      17.282   7.293  44.545  1.00  0.00           H  
ATOM   3228 1HD1 ILE A 215      16.954  10.057  46.964  1.00  0.00           H  
ATOM   3229 2HD1 ILE A 215      16.684   9.002  45.556  1.00  0.00           H  
ATOM   3230 3HD1 ILE A 215      16.567   8.337  47.203  1.00  0.00           H  
ATOM   3231  N   ASN A 216      17.587   4.073  46.052  1.00  0.00           N  
ATOM   3232  CA  ASN A 216      17.733   2.677  45.639  1.00  0.00           C  
ATOM   3233  C   ASN A 216      18.652   1.923  46.566  1.00  0.00           C  
ATOM   3234  O   ASN A 216      19.673   1.412  46.130  1.00  0.00           O  
ATOM   3235  CB  ASN A 216      18.238   2.586  44.211  1.00  0.00           C  
ATOM   3236  CG  ASN A 216      18.078   1.209  43.628  1.00  0.00           C  
ATOM   3237  OD1 ASN A 216      17.192   0.448  44.035  1.00  0.00           O  
ATOM   3238  ND2 ASN A 216      18.919   0.873  42.683  1.00  0.00           N  
ATOM   3239  H   ASN A 216      16.664   4.483  46.084  1.00  0.00           H  
ATOM   3240  HA  ASN A 216      16.755   2.196  45.691  1.00  0.00           H  
ATOM   3241 1HB  ASN A 216      17.695   3.297  43.586  1.00  0.00           H  
ATOM   3242 2HB  ASN A 216      19.292   2.861  44.179  1.00  0.00           H  
ATOM   3243 1HD2 ASN A 216      18.860  -0.031  42.259  1.00  0.00           H  
ATOM   3244 2HD2 ASN A 216      19.620   1.520  42.385  1.00  0.00           H  
ATOM   3245  N   GLY A 217      18.306   1.896  47.849  1.00  0.00           N  
ATOM   3246  CA  GLY A 217      19.126   1.238  48.872  1.00  0.00           C  
ATOM   3247  C   GLY A 217      20.490   1.844  49.189  1.00  0.00           C  
ATOM   3248  O   GLY A 217      21.233   1.300  50.015  1.00  0.00           O  
ATOM   3249  H   GLY A 217      17.445   2.347  48.124  1.00  0.00           H  
ATOM   3250 1HA  GLY A 217      18.579   1.211  49.815  1.00  0.00           H  
ATOM   3251 2HA  GLY A 217      19.313   0.205  48.579  1.00  0.00           H  
ATOM   3252  N   GLN A 218      20.842   2.955  48.548  1.00  0.00           N  
ATOM   3253  CA  GLN A 218      22.126   3.600  48.829  1.00  0.00           C  
ATOM   3254  C   GLN A 218      21.954   4.970  49.498  1.00  0.00           C  
ATOM   3255  O   GLN A 218      21.452   5.916  48.885  1.00  0.00           O  
ATOM   3256  CB  GLN A 218      22.933   3.753  47.537  1.00  0.00           C  
ATOM   3257  CG  GLN A 218      24.261   4.469  47.713  1.00  0.00           C  
ATOM   3258  CD  GLN A 218      25.247   3.664  48.537  1.00  0.00           C  
ATOM   3259  OE1 GLN A 218      25.831   2.689  48.056  1.00  0.00           O  
ATOM   3260  NE2 GLN A 218      25.440   4.068  49.788  1.00  0.00           N  
ATOM   3261  H   GLN A 218      20.226   3.364  47.860  1.00  0.00           H  
ATOM   3262  HA  GLN A 218      22.685   2.970  49.520  1.00  0.00           H  
ATOM   3263 1HB  GLN A 218      23.135   2.768  47.116  1.00  0.00           H  
ATOM   3264 2HB  GLN A 218      22.346   4.307  46.805  1.00  0.00           H  
ATOM   3265 1HG  GLN A 218      24.700   4.645  46.731  1.00  0.00           H  
ATOM   3266 2HG  GLN A 218      24.086   5.418  48.219  1.00  0.00           H  
ATOM   3267 1HE2 GLN A 218      26.079   3.576  50.380  1.00  0.00           H  
ATOM   3268 2HE2 GLN A 218      24.946   4.864  50.139  1.00  0.00           H  
ATOM   3269  N   ASP A 219      22.382   5.077  50.753  1.00  0.00           N  
ATOM   3270  CA  ASP A 219      22.277   6.352  51.452  1.00  0.00           C  
ATOM   3271  C   ASP A 219      23.289   7.362  50.904  1.00  0.00           C  
ATOM   3272  O   ASP A 219      24.336   6.995  50.362  1.00  0.00           O  
ATOM   3273  CB  ASP A 219      22.496   6.158  52.954  1.00  0.00           C  
ATOM   3274  CG  ASP A 219      23.902   5.680  53.292  1.00  0.00           C  
ATOM   3275  OD1 ASP A 219      24.288   4.643  52.807  1.00  0.00           O  
ATOM   3276  OD2 ASP A 219      24.576   6.357  54.030  1.00  0.00           O  
ATOM   3277  H   ASP A 219      22.782   4.284  51.234  1.00  0.00           H  
ATOM   3278  HA  ASP A 219      21.275   6.751  51.294  1.00  0.00           H  
ATOM   3279 1HB  ASP A 219      22.314   7.100  53.473  1.00  0.00           H  
ATOM   3280 2HB  ASP A 219      21.779   5.431  53.336  1.00  0.00           H  
ATOM   3281  N   LEU A 220      22.960   8.636  51.062  1.00  0.00           N  
ATOM   3282  CA  LEU A 220      23.646   9.708  50.366  1.00  0.00           C  
ATOM   3283  C   LEU A 220      25.030  10.075  50.874  1.00  0.00           C  
ATOM   3284  O   LEU A 220      25.828  10.607  50.114  1.00  0.00           O  
ATOM   3285  CB  LEU A 220      22.765  10.963  50.411  1.00  0.00           C  
ATOM   3286  CG  LEU A 220      21.734  11.093  49.282  1.00  0.00           C  
ATOM   3287  CD1 LEU A 220      20.798   9.892  49.308  1.00  0.00           C  
ATOM   3288  CD2 LEU A 220      20.961  12.393  49.448  1.00  0.00           C  
ATOM   3289  H   LEU A 220      22.203   8.863  51.691  1.00  0.00           H  
ATOM   3290  HA  LEU A 220      23.798   9.406  49.330  1.00  0.00           H  
ATOM   3291 1HB  LEU A 220      22.224  10.973  51.356  1.00  0.00           H  
ATOM   3292 2HB  LEU A 220      23.409  11.841  50.375  1.00  0.00           H  
ATOM   3293  HG  LEU A 220      22.247  11.096  48.320  1.00  0.00           H  
ATOM   3294 1HD1 LEU A 220      20.066   9.985  48.505  1.00  0.00           H  
ATOM   3295 2HD1 LEU A 220      21.375   8.978  49.168  1.00  0.00           H  
ATOM   3296 3HD1 LEU A 220      20.282   9.854  50.266  1.00  0.00           H  
ATOM   3297 1HD2 LEU A 220      20.230  12.486  48.645  1.00  0.00           H  
ATOM   3298 2HD2 LEU A 220      20.447  12.391  50.409  1.00  0.00           H  
ATOM   3299 3HD2 LEU A 220      21.653  13.235  49.408  1.00  0.00           H  
ATOM   3300  N   LYS A 221      25.322   9.819  52.140  1.00  0.00           N  
ATOM   3301  CA  LYS A 221      26.575  10.325  52.723  1.00  0.00           C  
ATOM   3302  C   LYS A 221      26.656  11.864  52.663  1.00  0.00           C  
ATOM   3303  O   LYS A 221      27.537  12.449  52.024  1.00  0.00           O  
ATOM   3304  CB  LYS A 221      27.778   9.709  52.007  1.00  0.00           C  
ATOM   3305  CG  LYS A 221      27.814   8.187  52.034  1.00  0.00           C  
ATOM   3306  CD  LYS A 221      28.065   7.664  53.440  1.00  0.00           C  
ATOM   3307  CE  LYS A 221      28.267   6.156  53.444  1.00  0.00           C  
ATOM   3308  NZ  LYS A 221      27.025   5.427  53.070  1.00  0.00           N  
ATOM   3309  H   LYS A 221      24.694   9.278  52.717  1.00  0.00           H  
ATOM   3310  HA  LYS A 221      26.608  10.038  53.775  1.00  0.00           H  
ATOM   3311 1HB  LYS A 221      27.782  10.026  50.964  1.00  0.00           H  
ATOM   3312 2HB  LYS A 221      28.699  10.074  52.464  1.00  0.00           H  
ATOM   3313 1HG  LYS A 221      26.863   7.794  51.673  1.00  0.00           H  
ATOM   3314 2HG  LYS A 221      28.607   7.830  51.376  1.00  0.00           H  
ATOM   3315 1HD  LYS A 221      28.954   8.143  53.854  1.00  0.00           H  
ATOM   3316 2HD  LYS A 221      27.214   7.908  54.076  1.00  0.00           H  
ATOM   3317 1HE  LYS A 221      29.054   5.893  52.738  1.00  0.00           H  
ATOM   3318 2HE  LYS A 221      28.578   5.833  54.437  1.00  0.00           H  
ATOM   3319 1HZ  LYS A 221      27.200   4.433  53.085  1.00  0.00           H  
ATOM   3320 2HZ  LYS A 221      26.292   5.649  53.730  1.00  0.00           H  
ATOM   3321 3HZ  LYS A 221      26.737   5.704  52.143  1.00  0.00           H  
ATOM   3322  N   MET A 222      25.685  12.504  53.294  1.00  0.00           N  
ATOM   3323  CA  MET A 222      25.767  13.916  53.619  1.00  0.00           C  
ATOM   3324  C   MET A 222      25.628  13.915  55.120  1.00  0.00           C  
ATOM   3325  O   MET A 222      25.027  12.993  55.685  1.00  0.00           O  
ATOM   3326  CB  MET A 222      24.683  14.744  52.933  1.00  0.00           C  
ATOM   3327  CG  MET A 222      24.763  14.751  51.413  1.00  0.00           C  
ATOM   3328  SD  MET A 222      23.470  15.754  50.653  1.00  0.00           S  
ATOM   3329  CE  MET A 222      24.023  17.402  51.082  1.00  0.00           C  
ATOM   3330  H   MET A 222      24.859  11.986  53.557  1.00  0.00           H  
ATOM   3331  HA  MET A 222      26.732  14.293  53.280  1.00  0.00           H  
ATOM   3332 1HB  MET A 222      23.702  14.363  53.213  1.00  0.00           H  
ATOM   3333 2HB  MET A 222      24.742  15.778  53.276  1.00  0.00           H  
ATOM   3334 1HG  MET A 222      25.731  15.143  51.102  1.00  0.00           H  
ATOM   3335 2HG  MET A 222      24.672  13.732  51.039  1.00  0.00           H  
ATOM   3336 1HE  MET A 222      23.325  18.136  50.681  1.00  0.00           H  
ATOM   3337 2HE  MET A 222      24.070  17.499  52.168  1.00  0.00           H  
ATOM   3338 3HE  MET A 222      25.014  17.575  50.660  1.00  0.00           H  
ATOM   3339  N   ASP A 223      26.199  14.920  55.777  1.00  0.00           N  
ATOM   3340  CA  ASP A 223      25.964  15.103  57.189  1.00  0.00           C  
ATOM   3341  C   ASP A 223      24.449  15.243  57.396  1.00  0.00           C  
ATOM   3342  O   ASP A 223      23.768  15.953  56.635  1.00  0.00           O  
ATOM   3343  CB  ASP A 223      26.705  16.334  57.717  1.00  0.00           C  
ATOM   3344  CG  ASP A 223      26.614  16.477  59.230  1.00  0.00           C  
ATOM   3345  OD1 ASP A 223      25.539  16.730  59.720  1.00  0.00           O  
ATOM   3346  OD2 ASP A 223      27.621  16.332  59.881  1.00  0.00           O  
ATOM   3347  H   ASP A 223      26.804  15.566  55.291  1.00  0.00           H  
ATOM   3348  HA  ASP A 223      26.337  14.226  57.718  1.00  0.00           H  
ATOM   3349 1HB  ASP A 223      27.756  16.275  57.434  1.00  0.00           H  
ATOM   3350 2HB  ASP A 223      26.292  17.232  57.256  1.00  0.00           H  
ATOM   3351  N   CYS A 224      23.915  14.562  58.403  1.00  0.00           N  
ATOM   3352  CA  CYS A 224      22.464  14.586  58.613  1.00  0.00           C  
ATOM   3353  C   CYS A 224      21.931  16.022  58.803  1.00  0.00           C  
ATOM   3354  O   CYS A 224      20.754  16.282  58.567  1.00  0.00           O  
ATOM   3355  CB  CYS A 224      22.093  13.745  59.835  1.00  0.00           C  
ATOM   3356  SG  CYS A 224      22.714  14.404  61.401  1.00  0.00           S  
ATOM   3357  H   CYS A 224      24.494  14.024  59.032  1.00  0.00           H  
ATOM   3358  HA  CYS A 224      21.980  14.160  57.734  1.00  0.00           H  
ATOM   3359 1HB  CYS A 224      21.008  13.668  59.908  1.00  0.00           H  
ATOM   3360 2HB  CYS A 224      22.486  12.736  59.715  1.00  0.00           H  
ATOM   3361  HG  CYS A 224      24.001  14.354  61.072  1.00  0.00           H  
ATOM   3362  N   LYS A 225      22.811  16.954  59.169  1.00  0.00           N  
ATOM   3363  CA  LYS A 225      22.393  18.353  59.370  1.00  0.00           C  
ATOM   3364  C   LYS A 225      22.090  19.041  58.057  1.00  0.00           C  
ATOM   3365  O   LYS A 225      21.366  20.042  58.024  1.00  0.00           O  
ATOM   3366  CB  LYS A 225      23.469  19.137  60.123  1.00  0.00           C  
ATOM   3367  CG  LYS A 225      23.646  18.723  61.578  1.00  0.00           C  
ATOM   3368  CD  LYS A 225      24.736  19.540  62.256  1.00  0.00           C  
ATOM   3369  CE  LYS A 225      24.912  19.131  63.711  1.00  0.00           C  
ATOM   3370  NZ  LYS A 225      26.000  19.897  64.377  1.00  0.00           N  
ATOM   3371  H   LYS A 225      23.779  16.704  59.312  1.00  0.00           H  
ATOM   3372  HA  LYS A 225      21.479  18.359  59.965  1.00  0.00           H  
ATOM   3373 1HB  LYS A 225      24.428  19.013  59.621  1.00  0.00           H  
ATOM   3374 2HB  LYS A 225      23.225  20.200  60.105  1.00  0.00           H  
ATOM   3375 1HG  LYS A 225      22.708  18.869  62.115  1.00  0.00           H  
ATOM   3376 2HG  LYS A 225      23.912  17.668  61.626  1.00  0.00           H  
ATOM   3377 1HD  LYS A 225      25.681  19.394  61.730  1.00  0.00           H  
ATOM   3378 2HD  LYS A 225      24.477  20.598  62.215  1.00  0.00           H  
ATOM   3379 1HE  LYS A 225      23.982  19.301  64.251  1.00  0.00           H  
ATOM   3380 2HE  LYS A 225      25.148  18.068  63.764  1.00  0.00           H  
ATOM   3381 1HZ  LYS A 225      26.084  19.596  65.338  1.00  0.00           H  
ATOM   3382 2HZ  LYS A 225      26.873  19.732  63.895  1.00  0.00           H  
ATOM   3383 3HZ  LYS A 225      25.783  20.883  64.351  1.00  0.00           H  
ATOM   3384  N   GLU A 226      22.627  18.497  56.969  1.00  0.00           N  
ATOM   3385  CA  GLU A 226      22.288  18.987  55.645  1.00  0.00           C  
ATOM   3386  C   GLU A 226      20.771  18.877  55.332  1.00  0.00           C  
ATOM   3387  O   GLU A 226      20.233  19.664  54.552  1.00  0.00           O  
ATOM   3388  CB  GLU A 226      23.095  18.218  54.597  1.00  0.00           C  
ATOM   3389  CG  GLU A 226      24.588  18.515  54.612  1.00  0.00           C  
ATOM   3390  CD  GLU A 226      24.905  19.942  54.263  1.00  0.00           C  
ATOM   3391  OE1 GLU A 226      24.237  20.490  53.419  1.00  0.00           O  
ATOM   3392  OE2 GLU A 226      25.816  20.486  54.842  1.00  0.00           O  
ATOM   3393  H   GLU A 226      23.280  17.732  57.058  1.00  0.00           H  
ATOM   3394  HA  GLU A 226      22.546  20.045  55.591  1.00  0.00           H  
ATOM   3395 1HB  GLU A 226      22.966  17.147  54.751  1.00  0.00           H  
ATOM   3396 2HB  GLU A 226      22.718  18.454  53.602  1.00  0.00           H  
ATOM   3397 1HG  GLU A 226      24.981  18.300  55.605  1.00  0.00           H  
ATOM   3398 2HG  GLU A 226      25.086  17.854  53.904  1.00  0.00           H  
ATOM   3399  N   TYR A 227      20.083  17.915  55.937  1.00  0.00           N  
ATOM   3400  CA  TYR A 227      18.655  17.724  55.641  1.00  0.00           C  
ATOM   3401  C   TYR A 227      17.776  18.651  56.468  1.00  0.00           C  
ATOM   3402  O   TYR A 227      16.602  18.826  56.169  1.00  0.00           O  
ATOM   3403  CB  TYR A 227      18.248  16.269  55.881  1.00  0.00           C  
ATOM   3404  CG  TYR A 227      18.853  15.294  54.895  1.00  0.00           C  
ATOM   3405  CD1 TYR A 227      19.641  14.247  55.349  1.00  0.00           C  
ATOM   3406  CD2 TYR A 227      18.620  15.448  53.536  1.00  0.00           C  
ATOM   3407  CE1 TYR A 227      20.194  13.358  54.448  1.00  0.00           C  
ATOM   3408  CE2 TYR A 227      19.172  14.559  52.636  1.00  0.00           C  
ATOM   3409  CZ  TYR A 227      19.957  13.517  53.088  1.00  0.00           C  
ATOM   3410  OH  TYR A 227      20.507  12.631  52.190  1.00  0.00           O  
ATOM   3411  H   TYR A 227      20.533  17.306  56.605  1.00  0.00           H  
ATOM   3412  HA  TYR A 227      18.484  17.965  54.591  1.00  0.00           H  
ATOM   3413 1HB  TYR A 227      18.549  15.967  56.886  1.00  0.00           H  
ATOM   3414 2HB  TYR A 227      17.163  16.180  55.825  1.00  0.00           H  
ATOM   3415  HD1 TYR A 227      19.824  14.126  56.417  1.00  0.00           H  
ATOM   3416  HD2 TYR A 227      18.001  16.272  53.180  1.00  0.00           H  
ATOM   3417  HE1 TYR A 227      20.813  12.535  54.805  1.00  0.00           H  
ATOM   3418  HE2 TYR A 227      18.990  14.680  51.568  1.00  0.00           H  
ATOM   3419  HH  TYR A 227      21.020  11.973  52.666  1.00  0.00           H  
ATOM   3420  N   ASN A 228      18.343  19.218  57.527  1.00  0.00           N  
ATOM   3421  CA  ASN A 228      17.572  19.976  58.486  1.00  0.00           C  
ATOM   3422  C   ASN A 228      18.093  21.397  58.572  1.00  0.00           C  
ATOM   3423  O   ASN A 228      17.608  22.168  59.383  1.00  0.00           O  
ATOM   3424  CB  ASN A 228      17.597  19.306  59.848  1.00  0.00           C  
ATOM   3425  CG  ASN A 228      16.883  17.983  59.853  1.00  0.00           C  
ATOM   3426  OD1 ASN A 228      15.690  17.906  59.538  1.00  0.00           O  
ATOM   3427  ND2 ASN A 228      17.590  16.939  60.206  1.00  0.00           N  
ATOM   3428  H   ASN A 228      19.338  19.117  57.666  1.00  0.00           H  
ATOM   3429  HA  ASN A 228      16.538  20.021  58.141  1.00  0.00           H  
ATOM   3430 1HB  ASN A 228      18.631  19.149  60.157  1.00  0.00           H  
ATOM   3431 2HB  ASN A 228      17.130  19.960  60.584  1.00  0.00           H  
ATOM   3432 1HD2 ASN A 228      17.167  16.033  60.228  1.00  0.00           H  
ATOM   3433 2HD2 ASN A 228      18.552  17.048  60.453  1.00  0.00           H  
ATOM   3434  N   TYR A 229      19.057  21.725  57.707  1.00  0.00           N  
ATOM   3435  CA  TYR A 229      19.966  22.886  57.869  1.00  0.00           C  
ATOM   3436  C   TYR A 229      19.256  24.221  57.920  1.00  0.00           C  
ATOM   3437  O   TYR A 229      19.736  25.163  58.562  1.00  0.00           O  
ATOM   3438  CB  TYR A 229      20.997  22.913  56.738  1.00  0.00           C  
ATOM   3439  CG  TYR A 229      22.050  23.987  56.898  1.00  0.00           C  
ATOM   3440  CD1 TYR A 229      23.096  23.805  57.791  1.00  0.00           C  
ATOM   3441  CD2 TYR A 229      21.970  25.153  56.152  1.00  0.00           C  
ATOM   3442  CE1 TYR A 229      24.058  24.786  57.937  1.00  0.00           C  
ATOM   3443  CE2 TYR A 229      22.932  26.134  56.298  1.00  0.00           C  
ATOM   3444  CZ  TYR A 229      23.972  25.953  57.186  1.00  0.00           C  
ATOM   3445  OH  TYR A 229      24.931  26.930  57.331  1.00  0.00           O  
ATOM   3446  H   TYR A 229      19.157  21.131  56.896  1.00  0.00           H  
ATOM   3447  HA  TYR A 229      20.491  22.785  58.819  1.00  0.00           H  
ATOM   3448 1HB  TYR A 229      21.501  21.947  56.682  1.00  0.00           H  
ATOM   3449 2HB  TYR A 229      20.489  23.073  55.787  1.00  0.00           H  
ATOM   3450  HD1 TYR A 229      23.159  22.888  58.377  1.00  0.00           H  
ATOM   3451  HD2 TYR A 229      21.148  25.297  55.451  1.00  0.00           H  
ATOM   3452  HE1 TYR A 229      24.880  24.643  58.638  1.00  0.00           H  
ATOM   3453  HE2 TYR A 229      22.868  27.051  55.712  1.00  0.00           H  
ATOM   3454  HH  TYR A 229      24.728  27.665  56.747  1.00  0.00           H  
ATOM   3455  N   ASP A 230      18.137  24.310  57.207  1.00  0.00           N  
ATOM   3456  CA  ASP A 230      17.192  25.372  57.456  1.00  0.00           C  
ATOM   3457  C   ASP A 230      16.127  24.764  58.370  1.00  0.00           C  
ATOM   3458  O   ASP A 230      16.073  25.083  59.567  1.00  0.00           O  
ATOM   3459  CB  ASP A 230      16.578  25.904  56.159  1.00  0.00           C  
ATOM   3460  CG  ASP A 230      15.684  27.116  56.380  1.00  0.00           C  
ATOM   3461  OD1 ASP A 230      16.205  28.199  56.504  1.00  0.00           O  
ATOM   3462  OD2 ASP A 230      14.489  26.948  56.422  1.00  0.00           O  
ATOM   3463  H   ASP A 230      17.938  23.634  56.483  1.00  0.00           H  
ATOM   3464  HA  ASP A 230      17.717  26.195  57.942  1.00  0.00           H  
ATOM   3465 1HB  ASP A 230      17.373  26.178  55.465  1.00  0.00           H  
ATOM   3466 2HB  ASP A 230      15.989  25.117  55.686  1.00  0.00           H  
ATOM   3467  N   LYS A 231      15.309  23.877  57.800  1.00  0.00           N  
ATOM   3468  CA  LYS A 231      14.280  23.115  58.532  1.00  0.00           C  
ATOM   3469  C   LYS A 231      13.720  22.026  57.604  1.00  0.00           C  
ATOM   3470  O   LYS A 231      13.659  22.209  56.369  1.00  0.00           O  
ATOM   3471  CB  LYS A 231      13.160  24.030  59.028  1.00  0.00           C  
ATOM   3472  CG  LYS A 231      12.364  24.708  57.920  1.00  0.00           C  
ATOM   3473  CD  LYS A 231      11.247  25.570  58.490  1.00  0.00           C  
ATOM   3474  CE  LYS A 231      11.797  26.837  59.129  1.00  0.00           C  
ATOM   3475  NZ  LYS A 231      12.428  27.737  58.127  1.00  0.00           N  
ATOM   3476  H   LYS A 231      15.415  23.731  56.806  1.00  0.00           H  
ATOM   3477  HA  LYS A 231      14.747  22.647  59.399  1.00  0.00           H  
ATOM   3478 1HB  LYS A 231      12.462  23.455  59.637  1.00  0.00           H  
ATOM   3479 2HB  LYS A 231      13.581  24.811  59.662  1.00  0.00           H  
ATOM   3480 1HG  LYS A 231      13.029  25.335  57.326  1.00  0.00           H  
ATOM   3481 2HG  LYS A 231      11.929  23.950  57.269  1.00  0.00           H  
ATOM   3482 1HD  LYS A 231      10.557  25.846  57.692  1.00  0.00           H  
ATOM   3483 2HD  LYS A 231      10.698  25.004  59.242  1.00  0.00           H  
ATOM   3484 1HE  LYS A 231      10.989  27.374  59.624  1.00  0.00           H  
ATOM   3485 2HE  LYS A 231      12.541  26.572  59.880  1.00  0.00           H  
ATOM   3486 1HZ  LYS A 231      12.780  28.564  58.590  1.00  0.00           H  
ATOM   3487 2HZ  LYS A 231      13.192  27.255  57.674  1.00  0.00           H  
ATOM   3488 3HZ  LYS A 231      11.743  28.006  57.436  1.00  0.00           H  
ATOM   3489  N   SER A 232      13.295  20.919  58.197  1.00  0.00           N  
ATOM   3490  CA  SER A 232      12.609  19.878  57.447  1.00  0.00           C  
ATOM   3491  C   SER A 232      11.173  19.860  57.911  1.00  0.00           C  
ATOM   3492  O   SER A 232      10.914  19.621  59.091  1.00  0.00           O  
ATOM   3493  CB  SER A 232      13.257  18.524  57.662  1.00  0.00           C  
ATOM   3494  OG  SER A 232      14.567  18.509  57.164  1.00  0.00           O  
ATOM   3495  H   SER A 232      13.448  20.792  59.187  1.00  0.00           H  
ATOM   3496  HA  SER A 232      12.669  20.120  56.385  1.00  0.00           H  
ATOM   3497 1HB  SER A 232      13.268  18.291  58.727  1.00  0.00           H  
ATOM   3498 2HB  SER A 232      12.667  17.756  57.165  1.00  0.00           H  
ATOM   3499  HG  SER A 232      15.133  18.311  57.913  1.00  0.00           H  
ATOM   3500  N   ILE A 233      10.244  20.150  57.002  1.00  0.00           N  
ATOM   3501  CA  ILE A 233       8.825  20.366  57.385  1.00  0.00           C  
ATOM   3502  C   ILE A 233       7.818  19.585  56.539  1.00  0.00           C  
ATOM   3503  O   ILE A 233       8.081  19.285  55.359  1.00  0.00           O  
ATOM   3504  CB  ILE A 233       8.470  21.862  57.303  1.00  0.00           C  
ATOM   3505  CG1 ILE A 233       8.646  22.375  55.871  1.00  0.00           C  
ATOM   3506  CG2 ILE A 233       9.327  22.666  58.269  1.00  0.00           C  
ATOM   3507  CD1 ILE A 233       8.136  23.782  55.660  1.00  0.00           C  
ATOM   3508  H   ILE A 233      10.508  20.225  56.030  1.00  0.00           H  
ATOM   3509  HA  ILE A 233       8.689  20.031  58.412  1.00  0.00           H  
ATOM   3510  HB  ILE A 233       7.421  22.001  57.561  1.00  0.00           H  
ATOM   3511 1HG1 ILE A 233       9.702  22.351  55.604  1.00  0.00           H  
ATOM   3512 2HG1 ILE A 233       8.120  21.715  55.181  1.00  0.00           H  
ATOM   3513 1HG2 ILE A 233       9.064  23.721  58.197  1.00  0.00           H  
ATOM   3514 2HG2 ILE A 233       9.153  22.316  59.286  1.00  0.00           H  
ATOM   3515 3HG2 ILE A 233      10.379  22.537  58.016  1.00  0.00           H  
ATOM   3516 1HD1 ILE A 233       8.295  24.074  54.621  1.00  0.00           H  
ATOM   3517 2HD1 ILE A 233       7.070  23.821  55.888  1.00  0.00           H  
ATOM   3518 3HD1 ILE A 233       8.673  24.466  56.315  1.00  0.00           H  
ATOM   3519  N   VAL A 234       6.652  19.264  57.117  1.00  0.00           N  
ATOM   3520  CA  VAL A 234       5.582  18.630  56.343  1.00  0.00           C  
ATOM   3521  C   VAL A 234       4.512  19.646  55.935  1.00  0.00           C  
ATOM   3522  O   VAL A 234       3.801  20.166  56.797  1.00  0.00           O  
ATOM   3523  CB  VAL A 234       4.928  17.502  57.163  1.00  0.00           C  
ATOM   3524  CG1 VAL A 234       3.795  16.860  56.376  1.00  0.00           C  
ATOM   3525  CG2 VAL A 234       5.974  16.466  57.545  1.00  0.00           C  
ATOM   3526  H   VAL A 234       6.502  19.458  58.097  1.00  0.00           H  
ATOM   3527  HA  VAL A 234       6.016  18.200  55.440  1.00  0.00           H  
ATOM   3528  HB  VAL A 234       4.490  17.928  58.066  1.00  0.00           H  
ATOM   3529 1HG1 VAL A 234       3.343  16.065  56.970  1.00  0.00           H  
ATOM   3530 2HG1 VAL A 234       3.041  17.612  56.144  1.00  0.00           H  
ATOM   3531 3HG1 VAL A 234       4.187  16.441  55.449  1.00  0.00           H  
ATOM   3532 1HG2 VAL A 234       5.504  15.672  58.125  1.00  0.00           H  
ATOM   3533 2HG2 VAL A 234       6.415  16.044  56.642  1.00  0.00           H  
ATOM   3534 3HG2 VAL A 234       6.753  16.939  58.142  1.00  0.00           H  
ATOM   3535  N   ASP A 235       4.346  19.852  54.618  1.00  0.00           N  
ATOM   3536  CA  ASP A 235       3.562  20.968  54.088  1.00  0.00           C  
ATOM   3537  C   ASP A 235       2.607  20.575  52.951  1.00  0.00           C  
ATOM   3538  O   ASP A 235       3.006  20.449  51.777  1.00  0.00           O  
ATOM   3539  CB  ASP A 235       4.504  22.069  53.594  1.00  0.00           C  
ATOM   3540  CG  ASP A 235       3.764  23.303  53.097  1.00  0.00           C  
ATOM   3541  OD1 ASP A 235       2.558  23.259  53.022  1.00  0.00           O  
ATOM   3542  OD2 ASP A 235       4.410  24.278  52.798  1.00  0.00           O  
ATOM   3543  H   ASP A 235       4.782  19.208  53.974  1.00  0.00           H  
ATOM   3544  HA  ASP A 235       2.940  21.365  54.890  1.00  0.00           H  
ATOM   3545 1HB  ASP A 235       5.173  22.365  54.402  1.00  0.00           H  
ATOM   3546 2HB  ASP A 235       5.121  21.682  52.783  1.00  0.00           H  
ATOM   3547  N   SER A 236       1.325  20.445  53.290  1.00  0.00           N  
ATOM   3548  CA  SER A 236       0.304  20.045  52.327  1.00  0.00           C  
ATOM   3549  C   SER A 236       0.058  21.121  51.260  1.00  0.00           C  
ATOM   3550  O   SER A 236      -0.534  20.854  50.210  1.00  0.00           O  
ATOM   3551  CB  SER A 236      -0.991  19.739  53.053  1.00  0.00           C  
ATOM   3552  OG  SER A 236      -1.538  20.900  53.616  1.00  0.00           O  
ATOM   3553  H   SER A 236       1.055  20.630  54.245  1.00  0.00           H  
ATOM   3554  HA  SER A 236       0.646  19.145  51.814  1.00  0.00           H  
ATOM   3555 1HB  SER A 236      -1.704  19.299  52.356  1.00  0.00           H  
ATOM   3556 2HB  SER A 236      -0.804  19.005  53.837  1.00  0.00           H  
ATOM   3557  HG  SER A 236      -1.404  21.596  52.968  1.00  0.00           H  
ATOM   3558  N   GLY A 237       0.540  22.331  51.521  1.00  0.00           N  
ATOM   3559  CA  GLY A 237       0.355  23.439  50.617  1.00  0.00           C  
ATOM   3560  C   GLY A 237       1.421  23.500  49.530  1.00  0.00           C  
ATOM   3561  O   GLY A 237       1.321  24.292  48.614  1.00  0.00           O  
ATOM   3562  H   GLY A 237       1.051  22.477  52.380  1.00  0.00           H  
ATOM   3563 1HA  GLY A 237      -0.625  23.364  50.145  1.00  0.00           H  
ATOM   3564 2HA  GLY A 237       0.371  24.373  51.178  1.00  0.00           H  
ATOM   3565  N   THR A 238       2.461  22.697  49.661  1.00  0.00           N  
ATOM   3566  CA  THR A 238       3.528  22.635  48.661  1.00  0.00           C  
ATOM   3567  C   THR A 238       3.337  21.387  47.791  1.00  0.00           C  
ATOM   3568  O   THR A 238       3.066  20.299  48.316  1.00  0.00           O  
ATOM   3569  CB  THR A 238       4.920  22.615  49.319  1.00  0.00           C  
ATOM   3570  OG1 THR A 238       5.110  23.816  50.078  1.00  0.00           O  
ATOM   3571  CG2 THR A 238       6.008  22.511  48.262  1.00  0.00           C  
ATOM   3572  H   THR A 238       2.519  22.108  50.479  1.00  0.00           H  
ATOM   3573  HA  THR A 238       3.464  23.522  48.031  1.00  0.00           H  
ATOM   3574  HB  THR A 238       4.992  21.761  49.992  1.00  0.00           H  
ATOM   3575  HG1 THR A 238       4.950  23.635  51.008  1.00  0.00           H  
ATOM   3576 1HG2 THR A 238       6.985  22.498  48.745  1.00  0.00           H  
ATOM   3577 2HG2 THR A 238       5.874  21.593  47.690  1.00  0.00           H  
ATOM   3578 3HG2 THR A 238       5.947  23.367  47.591  1.00  0.00           H  
ATOM   3579  N   THR A 239       3.489  21.552  46.472  1.00  0.00           N  
ATOM   3580  CA  THR A 239       3.157  20.508  45.514  1.00  0.00           C  
ATOM   3581  C   THR A 239       4.230  19.405  45.484  1.00  0.00           C  
ATOM   3582  O   THR A 239       3.924  18.214  45.533  1.00  0.00           O  
ATOM   3583  CB  THR A 239       2.977  21.100  44.104  1.00  0.00           C  
ATOM   3584  OG1 THR A 239       1.913  22.060  44.118  1.00  0.00           O  
ATOM   3585  CG2 THR A 239       2.652  20.003  43.102  1.00  0.00           C  
ATOM   3586  H   THR A 239       3.847  22.434  46.134  1.00  0.00           H  
ATOM   3587  HA  THR A 239       2.218  20.046  45.818  1.00  0.00           H  
ATOM   3588  HB  THR A 239       3.896  21.601  43.800  1.00  0.00           H  
ATOM   3589  HG1 THR A 239       1.593  22.195  43.223  1.00  0.00           H  
ATOM   3590 1HG2 THR A 239       2.529  20.439  42.111  1.00  0.00           H  
ATOM   3591 2HG2 THR A 239       3.465  19.277  43.081  1.00  0.00           H  
ATOM   3592 3HG2 THR A 239       1.729  19.504  43.396  1.00  0.00           H  
ATOM   3593  N   ASN A 240       5.478  19.829  45.412  1.00  0.00           N  
ATOM   3594  CA  ASN A 240       6.587  18.918  45.192  1.00  0.00           C  
ATOM   3595  C   ASN A 240       7.344  18.537  46.453  1.00  0.00           C  
ATOM   3596  O   ASN A 240       7.143  19.102  47.527  1.00  0.00           O  
ATOM   3597  CB  ASN A 240       7.544  19.516  44.177  1.00  0.00           C  
ATOM   3598  CG  ASN A 240       6.940  19.621  42.805  1.00  0.00           C  
ATOM   3599  OD1 ASN A 240       6.087  18.811  42.425  1.00  0.00           O  
ATOM   3600  ND2 ASN A 240       7.365  20.604  42.053  1.00  0.00           N  
ATOM   3601  H   ASN A 240       5.665  20.816  45.513  1.00  0.00           H  
ATOM   3602  HA  ASN A 240       6.192  17.980  44.799  1.00  0.00           H  
ATOM   3603 1HB  ASN A 240       7.848  20.511  44.505  1.00  0.00           H  
ATOM   3604 2HB  ASN A 240       8.443  18.902  44.120  1.00  0.00           H  
ATOM   3605 1HD2 ASN A 240       6.998  20.723  41.130  1.00  0.00           H  
ATOM   3606 2HD2 ASN A 240       8.057  21.236  42.401  1.00  0.00           H  
ATOM   3607  N   LEU A 241       8.232  17.554  46.304  1.00  0.00           N  
ATOM   3608  CA  LEU A 241       9.275  17.345  47.278  1.00  0.00           C  
ATOM   3609  C   LEU A 241      10.358  18.401  46.995  1.00  0.00           C  
ATOM   3610  O   LEU A 241      10.946  18.437  45.914  1.00  0.00           O  
ATOM   3611  CB  LEU A 241       9.844  15.924  47.181  1.00  0.00           C  
ATOM   3612  CG  LEU A 241      10.950  15.580  48.187  1.00  0.00           C  
ATOM   3613  CD1 LEU A 241      10.385  15.632  49.600  1.00  0.00           C  
ATOM   3614  CD2 LEU A 241      11.512  14.201  47.872  1.00  0.00           C  
ATOM   3615  H   LEU A 241       8.179  16.944  45.501  1.00  0.00           H  
ATOM   3616  HA  LEU A 241       8.851  17.477  48.273  1.00  0.00           H  
ATOM   3617 1HB  LEU A 241       9.032  15.214  47.326  1.00  0.00           H  
ATOM   3618 2HB  LEU A 241      10.250  15.780  46.180  1.00  0.00           H  
ATOM   3619  HG  LEU A 241      11.747  16.321  48.119  1.00  0.00           H  
ATOM   3620 1HD1 LEU A 241      11.171  15.387  50.315  1.00  0.00           H  
ATOM   3621 2HD1 LEU A 241      10.008  16.634  49.805  1.00  0.00           H  
ATOM   3622 3HD1 LEU A 241       9.573  14.911  49.694  1.00  0.00           H  
ATOM   3623 1HD2 LEU A 241      12.298  13.957  48.587  1.00  0.00           H  
ATOM   3624 2HD2 LEU A 241      10.716  13.460  47.941  1.00  0.00           H  
ATOM   3625 3HD2 LEU A 241      11.924  14.198  46.863  1.00  0.00           H  
ATOM   3626  N   ARG A 242      10.596  19.280  47.958  1.00  0.00           N  
ATOM   3627  CA  ARG A 242      11.525  20.395  47.739  1.00  0.00           C  
ATOM   3628  C   ARG A 242      12.765  20.154  48.580  1.00  0.00           C  
ATOM   3629  O   ARG A 242      12.661  19.942  49.801  1.00  0.00           O  
ATOM   3630  CB  ARG A 242      10.898  21.729  48.114  1.00  0.00           C  
ATOM   3631  CG  ARG A 242       9.661  22.102  47.312  1.00  0.00           C  
ATOM   3632  CD  ARG A 242       9.987  22.358  45.886  1.00  0.00           C  
ATOM   3633  NE  ARG A 242      10.920  23.463  45.733  1.00  0.00           N  
ATOM   3634  CZ  ARG A 242      10.566  24.762  45.691  1.00  0.00           C  
ATOM   3635  NH1 ARG A 242       9.300  25.103  45.791  1.00  0.00           N  
ATOM   3636  NH2 ARG A 242      11.492  25.695  45.548  1.00  0.00           N  
ATOM   3637  H   ARG A 242      10.138  19.190  48.854  1.00  0.00           H  
ATOM   3638  HA  ARG A 242      11.783  20.428  46.680  1.00  0.00           H  
ATOM   3639 1HB  ARG A 242      10.617  21.716  49.166  1.00  0.00           H  
ATOM   3640 2HB  ARG A 242      11.630  22.526  47.981  1.00  0.00           H  
ATOM   3641 1HG  ARG A 242       8.938  21.287  47.358  1.00  0.00           H  
ATOM   3642 2HG  ARG A 242       9.215  23.006  47.730  1.00  0.00           H  
ATOM   3643 1HD  ARG A 242      10.439  21.467  45.451  1.00  0.00           H  
ATOM   3644 2HD  ARG A 242       9.075  22.604  45.343  1.00  0.00           H  
ATOM   3645  HE  ARG A 242      11.903  23.240  45.652  1.00  0.00           H  
ATOM   3646 1HH1 ARG A 242       8.593  24.390  45.900  1.00  0.00           H  
ATOM   3647 2HH1 ARG A 242       9.036  26.077  45.759  1.00  0.00           H  
ATOM   3648 1HH2 ARG A 242      12.465  25.433  45.471  1.00  0.00           H  
ATOM   3649 2HH2 ARG A 242      11.227  26.668  45.517  1.00  0.00           H  
ATOM   3650  N   LEU A 243      13.936  20.171  47.941  1.00  0.00           N  
ATOM   3651  CA  LEU A 243      15.161  19.816  48.633  1.00  0.00           C  
ATOM   3652  C   LEU A 243      16.207  20.919  48.549  1.00  0.00           C  
ATOM   3653  O   LEU A 243      16.455  21.421  47.471  1.00  0.00           O  
ATOM   3654  CB  LEU A 243      15.733  18.519  48.047  1.00  0.00           C  
ATOM   3655  CG  LEU A 243      14.835  17.281  48.169  1.00  0.00           C  
ATOM   3656  CD1 LEU A 243      15.465  16.120  47.412  1.00  0.00           C  
ATOM   3657  CD2 LEU A 243      14.643  16.936  49.638  1.00  0.00           C  
ATOM   3658  H   LEU A 243      13.980  20.432  46.966  1.00  0.00           H  
ATOM   3659  HA  LEU A 243      14.930  19.657  49.686  1.00  0.00           H  
ATOM   3660 1HB  LEU A 243      15.938  18.676  46.990  1.00  0.00           H  
ATOM   3661 2HB  LEU A 243      16.675  18.296  48.550  1.00  0.00           H  
ATOM   3662  HG  LEU A 243      13.866  17.489  47.715  1.00  0.00           H  
ATOM   3663 1HD1 LEU A 243      14.827  15.240  47.498  1.00  0.00           H  
ATOM   3664 2HD1 LEU A 243      15.573  16.387  46.361  1.00  0.00           H  
ATOM   3665 3HD1 LEU A 243      16.445  15.900  47.834  1.00  0.00           H  
ATOM   3666 1HD2 LEU A 243      14.004  16.056  49.725  1.00  0.00           H  
ATOM   3667 2HD2 LEU A 243      15.612  16.727  50.093  1.00  0.00           H  
ATOM   3668 3HD2 LEU A 243      14.175  17.776  50.151  1.00  0.00           H  
ATOM   3669  N   PRO A 244      16.866  21.256  49.667  1.00  0.00           N  
ATOM   3670  CA  PRO A 244      17.972  22.229  49.620  1.00  0.00           C  
ATOM   3671  C   PRO A 244      18.995  21.885  48.520  1.00  0.00           C  
ATOM   3672  O   PRO A 244      19.221  20.709  48.248  1.00  0.00           O  
ATOM   3673  CB  PRO A 244      18.588  22.110  51.017  1.00  0.00           C  
ATOM   3674  CG  PRO A 244      17.452  21.683  51.883  1.00  0.00           C  
ATOM   3675  CD  PRO A 244      16.667  20.726  51.025  1.00  0.00           C  
ATOM   3676  HA  PRO A 244      17.561  23.236  49.454  1.00  0.00           H  
ATOM   3677 1HB  PRO A 244      19.412  21.381  51.004  1.00  0.00           H  
ATOM   3678 2HB  PRO A 244      19.018  23.075  51.323  1.00  0.00           H  
ATOM   3679 1HG  PRO A 244      17.831  21.214  52.803  1.00  0.00           H  
ATOM   3680 2HG  PRO A 244      16.861  22.557  52.192  1.00  0.00           H  
ATOM   3681 1HD  PRO A 244      17.085  19.713  51.128  1.00  0.00           H  
ATOM   3682 2HD  PRO A 244      15.610  20.743  51.329  1.00  0.00           H  
ATOM   3683  N   LYS A 245      19.591  22.900  47.892  1.00  0.00           N  
ATOM   3684  CA  LYS A 245      20.399  22.662  46.700  1.00  0.00           C  
ATOM   3685  C   LYS A 245      21.391  21.477  46.806  1.00  0.00           C  
ATOM   3686  O   LYS A 245      21.445  20.649  45.889  1.00  0.00           O  
ATOM   3687  CB  LYS A 245      21.165  23.940  46.354  1.00  0.00           C  
ATOM   3688  CG  LYS A 245      22.031  23.836  45.106  1.00  0.00           C  
ATOM   3689  CD  LYS A 245      22.708  25.162  44.791  1.00  0.00           C  
ATOM   3690  CE  LYS A 245      23.497  25.087  43.493  1.00  0.00           C  
ATOM   3691  NZ  LYS A 245      24.669  24.176  43.606  1.00  0.00           N  
ATOM   3692  H   LYS A 245      19.488  23.844  48.236  1.00  0.00           H  
ATOM   3693  HA  LYS A 245      19.733  22.406  45.876  1.00  0.00           H  
ATOM   3694 1HB  LYS A 245      20.459  24.758  46.204  1.00  0.00           H  
ATOM   3695 2HB  LYS A 245      21.811  24.214  47.188  1.00  0.00           H  
ATOM   3696 1HG  LYS A 245      22.797  23.074  45.257  1.00  0.00           H  
ATOM   3697 2HG  LYS A 245      21.414  23.542  44.258  1.00  0.00           H  
ATOM   3698 1HD  LYS A 245      21.952  25.944  44.703  1.00  0.00           H  
ATOM   3699 2HD  LYS A 245      23.386  25.427  45.602  1.00  0.00           H  
ATOM   3700 1HE  LYS A 245      22.850  24.728  42.694  1.00  0.00           H  
ATOM   3701 2HE  LYS A 245      23.851  26.082  43.224  1.00  0.00           H  
ATOM   3702 1HZ  LYS A 245      25.165  24.155  42.726  1.00  0.00           H  
ATOM   3703 2HZ  LYS A 245      25.287  24.511  44.333  1.00  0.00           H  
ATOM   3704 3HZ  LYS A 245      24.352  23.246  43.836  1.00  0.00           H  
ATOM   3705  N   LYS A 246      22.165  21.407  47.897  1.00  0.00           N  
ATOM   3706  CA  LYS A 246      23.153  20.323  48.088  1.00  0.00           C  
ATOM   3707  C   LYS A 246      22.509  18.912  48.150  1.00  0.00           C  
ATOM   3708  O   LYS A 246      23.081  17.929  47.642  1.00  0.00           O  
ATOM   3709  CB  LYS A 246      23.962  20.577  49.361  1.00  0.00           C  
ATOM   3710  CG  LYS A 246      24.930  21.749  49.268  1.00  0.00           C  
ATOM   3711  CD  LYS A 246      25.682  21.950  50.575  1.00  0.00           C  
ATOM   3712  CE  LYS A 246      26.642  23.128  50.487  1.00  0.00           C  
ATOM   3713  NZ  LYS A 246      27.357  23.360  51.771  1.00  0.00           N  
ATOM   3714  H   LYS A 246      22.069  22.117  48.609  1.00  0.00           H  
ATOM   3715  HA  LYS A 246      23.830  20.317  47.233  1.00  0.00           H  
ATOM   3716 1HB  LYS A 246      23.282  20.770  50.192  1.00  0.00           H  
ATOM   3717 2HB  LYS A 246      24.539  19.686  49.610  1.00  0.00           H  
ATOM   3718 1HG  LYS A 246      25.649  21.565  48.469  1.00  0.00           H  
ATOM   3719 2HG  LYS A 246      24.378  22.659  49.033  1.00  0.00           H  
ATOM   3720 1HD  LYS A 246      24.970  22.132  51.381  1.00  0.00           H  
ATOM   3721 2HD  LYS A 246      26.248  21.049  50.811  1.00  0.00           H  
ATOM   3722 1HE  LYS A 246      27.376  22.940  49.705  1.00  0.00           H  
ATOM   3723 2HE  LYS A 246      26.088  24.030  50.226  1.00  0.00           H  
ATOM   3724 1HZ  LYS A 246      27.982  24.147  51.671  1.00  0.00           H  
ATOM   3725 2HZ  LYS A 246      26.686  23.553  52.501  1.00  0.00           H  
ATOM   3726 3HZ  LYS A 246      27.890  22.537  52.014  1.00  0.00           H  
ATOM   3727  N   VAL A 247      21.349  18.821  48.799  1.00  0.00           N  
ATOM   3728  CA  VAL A 247      20.608  17.576  48.946  1.00  0.00           C  
ATOM   3729  C   VAL A 247      20.017  17.228  47.567  1.00  0.00           C  
ATOM   3730  O   VAL A 247      20.073  16.080  47.119  1.00  0.00           O  
ATOM   3731  CB  VAL A 247      19.488  17.717  49.994  1.00  0.00           C  
ATOM   3732  CG1 VAL A 247      18.621  16.468  50.018  1.00  0.00           C  
ATOM   3733  CG2 VAL A 247      20.093  17.980  51.365  1.00  0.00           C  
ATOM   3734  H   VAL A 247      20.975  19.667  49.205  1.00  0.00           H  
ATOM   3735  HA  VAL A 247      21.297  16.801  49.283  1.00  0.00           H  
ATOM   3736  HB  VAL A 247      18.844  18.550  49.714  1.00  0.00           H  
ATOM   3737 1HG1 VAL A 247      17.834  16.585  50.764  1.00  0.00           H  
ATOM   3738 2HG1 VAL A 247      18.170  16.319  49.037  1.00  0.00           H  
ATOM   3739 3HG1 VAL A 247      19.234  15.603  50.271  1.00  0.00           H  
ATOM   3740 1HG2 VAL A 247      19.295  18.080  52.101  1.00  0.00           H  
ATOM   3741 2HG2 VAL A 247      20.741  17.149  51.642  1.00  0.00           H  
ATOM   3742 3HG2 VAL A 247      20.675  18.901  51.335  1.00  0.00           H  
ATOM   3743  N   PHE A 248      19.476  18.228  46.892  1.00  0.00           N  
ATOM   3744  CA  PHE A 248      18.911  17.996  45.580  1.00  0.00           C  
ATOM   3745  C   PHE A 248      19.955  17.361  44.652  1.00  0.00           C  
ATOM   3746  O   PHE A 248      19.686  16.332  44.043  1.00  0.00           O  
ATOM   3747  CB  PHE A 248      18.401  19.308  44.981  1.00  0.00           C  
ATOM   3748  CG  PHE A 248      17.862  19.168  43.586  1.00  0.00           C  
ATOM   3749  CD1 PHE A 248      16.598  18.642  43.365  1.00  0.00           C  
ATOM   3750  CD2 PHE A 248      18.617  19.562  42.492  1.00  0.00           C  
ATOM   3751  CE1 PHE A 248      16.101  18.512  42.082  1.00  0.00           C  
ATOM   3752  CE2 PHE A 248      18.123  19.435  41.208  1.00  0.00           C  
ATOM   3753  CZ  PHE A 248      16.863  18.909  41.004  1.00  0.00           C  
ATOM   3754  H   PHE A 248      19.450  19.160  47.281  1.00  0.00           H  
ATOM   3755  HA  PHE A 248      18.071  17.308  45.682  1.00  0.00           H  
ATOM   3756 1HB  PHE A 248      17.610  19.713  45.612  1.00  0.00           H  
ATOM   3757 2HB  PHE A 248      19.209  20.037  44.962  1.00  0.00           H  
ATOM   3758  HD1 PHE A 248      15.995  18.329  44.218  1.00  0.00           H  
ATOM   3759  HD2 PHE A 248      19.613  19.977  42.654  1.00  0.00           H  
ATOM   3760  HE1 PHE A 248      15.106  18.097  41.923  1.00  0.00           H  
ATOM   3761  HE2 PHE A 248      18.726  19.749  40.357  1.00  0.00           H  
ATOM   3762  HZ  PHE A 248      16.472  18.807  39.992  1.00  0.00           H  
ATOM   3763  N   GLU A 249      21.132  17.980  44.571  1.00  0.00           N  
ATOM   3764  CA  GLU A 249      22.214  17.538  43.684  1.00  0.00           C  
ATOM   3765  C   GLU A 249      22.695  16.142  44.053  1.00  0.00           C  
ATOM   3766  O   GLU A 249      22.951  15.306  43.177  1.00  0.00           O  
ATOM   3767  CB  GLU A 249      23.388  18.519  43.739  1.00  0.00           C  
ATOM   3768  CG  GLU A 249      23.107  19.872  43.101  1.00  0.00           C  
ATOM   3769  CD  GLU A 249      24.254  20.834  43.240  1.00  0.00           C  
ATOM   3770  OE1 GLU A 249      25.198  20.508  43.919  1.00  0.00           O  
ATOM   3771  OE2 GLU A 249      24.185  21.895  42.667  1.00  0.00           O  
ATOM   3772  H   GLU A 249      21.275  18.792  45.154  1.00  0.00           H  
ATOM   3773  HA  GLU A 249      21.833  17.507  42.663  1.00  0.00           H  
ATOM   3774 1HB  GLU A 249      23.670  18.691  44.778  1.00  0.00           H  
ATOM   3775 2HB  GLU A 249      24.250  18.083  43.233  1.00  0.00           H  
ATOM   3776 1HG  GLU A 249      22.897  19.726  42.042  1.00  0.00           H  
ATOM   3777 2HG  GLU A 249      22.219  20.302  43.563  1.00  0.00           H  
ATOM   3778  N   ALA A 250      22.824  15.881  45.352  1.00  0.00           N  
ATOM   3779  CA  ALA A 250      23.182  14.541  45.791  1.00  0.00           C  
ATOM   3780  C   ALA A 250      22.126  13.504  45.387  1.00  0.00           C  
ATOM   3781  O   ALA A 250      22.464  12.366  44.976  1.00  0.00           O  
ATOM   3782  CB  ALA A 250      23.389  14.527  47.299  1.00  0.00           C  
ATOM   3783  H   ALA A 250      22.677  16.602  46.043  1.00  0.00           H  
ATOM   3784  HA  ALA A 250      24.115  14.262  45.300  1.00  0.00           H  
ATOM   3785 1HB  ALA A 250      23.656  13.520  47.620  1.00  0.00           H  
ATOM   3786 2HB  ALA A 250      24.190  15.217  47.563  1.00  0.00           H  
ATOM   3787 3HB  ALA A 250      22.469  14.832  47.794  1.00  0.00           H  
ATOM   3788  N   ALA A 251      20.855  13.884  45.508  1.00  0.00           N  
ATOM   3789  CA  ALA A 251      19.767  12.973  45.149  1.00  0.00           C  
ATOM   3790  C   ALA A 251      19.769  12.645  43.651  1.00  0.00           C  
ATOM   3791  O   ALA A 251      19.669  11.485  43.282  1.00  0.00           O  
ATOM   3792  CB  ALA A 251      18.428  13.571  45.555  1.00  0.00           C  
ATOM   3793  H   ALA A 251      20.631  14.808  45.850  1.00  0.00           H  
ATOM   3794  HA  ALA A 251      19.917  12.038  45.688  1.00  0.00           H  
ATOM   3795 1HB  ALA A 251      17.626  12.885  45.284  1.00  0.00           H  
ATOM   3796 2HB  ALA A 251      18.415  13.735  46.633  1.00  0.00           H  
ATOM   3797 3HB  ALA A 251      18.283  14.520  45.042  1.00  0.00           H  
ATOM   3798  N   VAL A 252      19.906  13.657  42.800  1.00  0.00           N  
ATOM   3799  CA  VAL A 252      19.800  13.442  41.358  1.00  0.00           C  
ATOM   3800  C   VAL A 252      21.050  12.722  40.827  1.00  0.00           C  
ATOM   3801  O   VAL A 252      20.975  11.916  39.887  1.00  0.00           O  
ATOM   3802  CB  VAL A 252      19.627  14.787  40.627  1.00  0.00           C  
ATOM   3803  CG1 VAL A 252      19.680  14.585  39.120  1.00  0.00           C  
ATOM   3804  CG2 VAL A 252      18.314  15.434  41.039  1.00  0.00           C  
ATOM   3805  H   VAL A 252      20.086  14.588  43.147  1.00  0.00           H  
ATOM   3806  HA  VAL A 252      18.923  12.823  41.164  1.00  0.00           H  
ATOM   3807  HB  VAL A 252      20.456  15.443  40.893  1.00  0.00           H  
ATOM   3808 1HG1 VAL A 252      19.556  15.545  38.620  1.00  0.00           H  
ATOM   3809 2HG1 VAL A 252      20.642  14.154  38.845  1.00  0.00           H  
ATOM   3810 3HG1 VAL A 252      18.879  13.912  38.815  1.00  0.00           H  
ATOM   3811 1HG2 VAL A 252      18.198  16.385  40.519  1.00  0.00           H  
ATOM   3812 2HG2 VAL A 252      17.485  14.775  40.778  1.00  0.00           H  
ATOM   3813 3HG2 VAL A 252      18.315  15.607  42.115  1.00  0.00           H  
ATOM   3814  N   LYS A 253      22.186  12.990  41.461  1.00  0.00           N  
ATOM   3815  CA  LYS A 253      23.404  12.240  41.183  1.00  0.00           C  
ATOM   3816  C   LYS A 253      23.139  10.754  41.440  1.00  0.00           C  
ATOM   3817  O   LYS A 253      23.396   9.910  40.571  1.00  0.00           O  
ATOM   3818  CB  LYS A 253      24.566  12.742  42.041  1.00  0.00           C  
ATOM   3819  CG  LYS A 253      25.887  12.026  41.792  1.00  0.00           C  
ATOM   3820  CD  LYS A 253      27.001  12.608  42.650  1.00  0.00           C  
ATOM   3821  CE  LYS A 253      28.312  11.865  42.434  1.00  0.00           C  
ATOM   3822  NZ  LYS A 253      29.411  12.423  43.267  1.00  0.00           N  
ATOM   3823  H   LYS A 253      22.209  13.728  42.150  1.00  0.00           H  
ATOM   3824  HA  LYS A 253      23.666  12.382  40.134  1.00  0.00           H  
ATOM   3825 1HB  LYS A 253      24.722  13.805  41.858  1.00  0.00           H  
ATOM   3826 2HB  LYS A 253      24.316  12.625  43.096  1.00  0.00           H  
ATOM   3827 1HG  LYS A 253      25.777  10.966  42.024  1.00  0.00           H  
ATOM   3828 2HG  LYS A 253      26.161  12.123  40.742  1.00  0.00           H  
ATOM   3829 1HD  LYS A 253      27.143  13.659  42.398  1.00  0.00           H  
ATOM   3830 2HD  LYS A 253      26.724  12.538  43.702  1.00  0.00           H  
ATOM   3831 1HE  LYS A 253      28.180  10.814  42.686  1.00  0.00           H  
ATOM   3832 2HE  LYS A 253      28.599  11.931  41.385  1.00  0.00           H  
ATOM   3833 1HZ  LYS A 253      30.261  11.905  43.095  1.00  0.00           H  
ATOM   3834 2HZ  LYS A 253      29.555  13.395  43.029  1.00  0.00           H  
ATOM   3835 3HZ  LYS A 253      29.165  12.350  44.244  1.00  0.00           H  
ATOM   3836  N   SER A 254      22.587  10.454  42.618  1.00  0.00           N  
ATOM   3837  CA  SER A 254      22.262   9.075  42.998  1.00  0.00           C  
ATOM   3838  C   SER A 254      21.214   8.404  42.089  1.00  0.00           C  
ATOM   3839  O   SER A 254      21.348   7.225  41.783  1.00  0.00           O  
ATOM   3840  CB  SER A 254      21.767   9.056  44.431  1.00  0.00           C  
ATOM   3841  OG  SER A 254      22.787   9.422  45.320  1.00  0.00           O  
ATOM   3842  H   SER A 254      22.388  11.203  43.266  1.00  0.00           H  
ATOM   3843  HA  SER A 254      23.168   8.472  42.923  1.00  0.00           H  
ATOM   3844 1HB  SER A 254      20.927   9.743  44.535  1.00  0.00           H  
ATOM   3845 2HB  SER A 254      21.406   8.059  44.678  1.00  0.00           H  
ATOM   3846  HG  SER A 254      22.833  10.380  45.290  1.00  0.00           H  
ATOM   3847  N   ILE A 255      20.180   9.142  41.679  1.00  0.00           N  
ATOM   3848  CA  ILE A 255      19.136   8.617  40.799  1.00  0.00           C  
ATOM   3849  C   ILE A 255      19.717   8.240  39.422  1.00  0.00           C  
ATOM   3850  O   ILE A 255      19.332   7.220  38.853  1.00  0.00           O  
ATOM   3851  CB  ILE A 255      18.002   9.643  40.623  1.00  0.00           C  
ATOM   3852  CG1 ILE A 255      17.245   9.834  41.940  1.00  0.00           C  
ATOM   3853  CG2 ILE A 255      17.053   9.203  39.518  1.00  0.00           C  
ATOM   3854  CD1 ILE A 255      16.296  11.011  41.934  1.00  0.00           C  
ATOM   3855  H   ILE A 255      20.123  10.100  41.993  1.00  0.00           H  
ATOM   3856  HA  ILE A 255      18.721   7.718  41.253  1.00  0.00           H  
ATOM   3857  HB  ILE A 255      18.426  10.612  40.360  1.00  0.00           H  
ATOM   3858 1HG1 ILE A 255      16.672   8.935  42.163  1.00  0.00           H  
ATOM   3859 2HG1 ILE A 255      17.958   9.977  42.752  1.00  0.00           H  
ATOM   3860 1HG2 ILE A 255      16.258   9.940  39.408  1.00  0.00           H  
ATOM   3861 2HG2 ILE A 255      17.601   9.118  38.581  1.00  0.00           H  
ATOM   3862 3HG2 ILE A 255      16.620   8.237  39.775  1.00  0.00           H  
ATOM   3863 1HD1 ILE A 255      15.798  11.081  42.901  1.00  0.00           H  
ATOM   3864 2HD1 ILE A 255      16.856  11.929  41.746  1.00  0.00           H  
ATOM   3865 3HD1 ILE A 255      15.551  10.874  41.151  1.00  0.00           H  
ATOM   3866  N   LYS A 256      20.648   9.059  38.918  1.00  0.00           N  
ATOM   3867  CA  LYS A 256      21.337   8.786  37.643  1.00  0.00           C  
ATOM   3868  C   LYS A 256      22.228   7.537  37.718  1.00  0.00           C  
ATOM   3869  O   LYS A 256      22.399   6.810  36.709  1.00  0.00           O  
ATOM   3870  CB  LYS A 256      22.175   9.995  37.225  1.00  0.00           C  
ATOM   3871  CG  LYS A 256      21.360  11.204  36.786  1.00  0.00           C  
ATOM   3872  CD  LYS A 256      22.261  12.367  36.399  1.00  0.00           C  
ATOM   3873  CE  LYS A 256      21.448  13.578  35.964  1.00  0.00           C  
ATOM   3874  NZ  LYS A 256      22.316  14.736  35.620  1.00  0.00           N  
ATOM   3875  H   LYS A 256      20.883   9.894  39.435  1.00  0.00           H  
ATOM   3876  HA  LYS A 256      20.585   8.599  36.876  1.00  0.00           H  
ATOM   3877 1HB  LYS A 256      22.810  10.303  38.056  1.00  0.00           H  
ATOM   3878 2HB  LYS A 256      22.830   9.716  36.399  1.00  0.00           H  
ATOM   3879 1HG  LYS A 256      20.741  10.935  35.929  1.00  0.00           H  
ATOM   3880 2HG  LYS A 256      20.706  11.517  37.599  1.00  0.00           H  
ATOM   3881 1HD  LYS A 256      22.883  12.645  37.251  1.00  0.00           H  
ATOM   3882 2HD  LYS A 256      22.913  12.066  35.579  1.00  0.00           H  
ATOM   3883 1HE  LYS A 256      20.847  13.318  35.094  1.00  0.00           H  
ATOM   3884 2HE  LYS A 256      20.775  13.872  36.769  1.00  0.00           H  
ATOM   3885 1HZ  LYS A 256      21.740  15.517  35.337  1.00  0.00           H  
ATOM   3886 2HZ  LYS A 256      22.866  14.998  36.426  1.00  0.00           H  
ATOM   3887 3HZ  LYS A 256      22.932  14.482  34.861  1.00  0.00           H  
ATOM   3888  N   ALA A 257      22.804   7.302  38.896  1.00  0.00           N  
ATOM   3889  CA  ALA A 257      23.649   6.153  39.120  1.00  0.00           C  
ATOM   3890  C   ALA A 257      22.833   4.866  39.196  1.00  0.00           C  
ATOM   3891  O   ALA A 257      23.327   3.809  38.821  1.00  0.00           O  
ATOM   3892  CB  ALA A 257      24.463   6.345  40.391  1.00  0.00           C  
ATOM   3893  H   ALA A 257      22.643   7.949  39.654  1.00  0.00           H  
ATOM   3894  HA  ALA A 257      24.329   6.062  38.272  1.00  0.00           H  
ATOM   3895 1HB  ALA A 257      25.098   5.473  40.552  1.00  0.00           H  
ATOM   3896 2HB  ALA A 257      25.086   7.234  40.294  1.00  0.00           H  
ATOM   3897 3HB  ALA A 257      23.791   6.465  41.239  1.00  0.00           H  
ATOM   3898  N   ALA A 258      21.599   4.954  39.696  1.00  0.00           N  
ATOM   3899  CA  ALA A 258      20.791   3.749  39.975  1.00  0.00           C  
ATOM   3900  C   ALA A 258      19.813   3.448  38.868  1.00  0.00           C  
ATOM   3901  O   ALA A 258      19.335   2.322  38.774  1.00  0.00           O  
ATOM   3902  CB  ALA A 258      20.040   3.900  41.290  1.00  0.00           C  
ATOM   3903  H   ALA A 258      21.207   5.865  39.889  1.00  0.00           H  
ATOM   3904  HA  ALA A 258      21.468   2.898  40.053  1.00  0.00           H  
ATOM   3905 1HB  ALA A 258      19.451   3.003  41.478  1.00  0.00           H  
ATOM   3906 2HB  ALA A 258      20.753   4.043  42.102  1.00  0.00           H  
ATOM   3907 3HB  ALA A 258      19.378   4.763  41.233  1.00  0.00           H  
ATOM   3908  N   SER A 259      19.477   4.442  38.050  1.00  0.00           N  
ATOM   3909  CA  SER A 259      18.476   4.237  37.016  1.00  0.00           C  
ATOM   3910  C   SER A 259      19.037   3.447  35.812  1.00  0.00           C  
ATOM   3911  O   SER A 259      20.251   3.253  35.676  1.00  0.00           O  
ATOM   3912  CB  SER A 259      17.944   5.580  36.553  1.00  0.00           C  
ATOM   3913  OG  SER A 259      18.933   6.304  35.875  1.00  0.00           O  
ATOM   3914  H   SER A 259      19.914   5.348  38.139  1.00  0.00           H  
ATOM   3915  HA  SER A 259      17.656   3.654  37.439  1.00  0.00           H  
ATOM   3916 1HB  SER A 259      17.088   5.425  35.897  1.00  0.00           H  
ATOM   3917 2HB  SER A 259      17.598   6.150  37.414  1.00  0.00           H  
ATOM   3918  HG  SER A 259      19.749   6.156  36.359  1.00  0.00           H  
ATOM   3919  N   SER A 260      18.139   2.982  34.956  1.00  0.00           N  
ATOM   3920  CA  SER A 260      18.530   2.324  33.726  1.00  0.00           C  
ATOM   3921  C   SER A 260      17.667   2.901  32.602  1.00  0.00           C  
ATOM   3922  O   SER A 260      16.710   2.293  32.193  1.00  0.00           O  
ATOM   3923  CB  SER A 260      18.349   0.822  33.833  1.00  0.00           C  
ATOM   3924  OG  SER A 260      18.802   0.178  32.674  1.00  0.00           O  
ATOM   3925  H   SER A 260      17.157   3.089  35.166  1.00  0.00           H  
ATOM   3926  HA  SER A 260      19.585   2.532  33.543  1.00  0.00           H  
ATOM   3927 1HB  SER A 260      18.899   0.450  34.697  1.00  0.00           H  
ATOM   3928 2HB  SER A 260      17.296   0.593  33.992  1.00  0.00           H  
ATOM   3929  HG  SER A 260      18.818   0.849  31.987  1.00  0.00           H  
ATOM   3930  N   THR A 261      18.005   4.114  32.173  1.00  0.00           N  
ATOM   3931  CA  THR A 261      17.366   4.863  31.076  1.00  0.00           C  
ATOM   3932  C   THR A 261      17.651   4.100  29.774  1.00  0.00           C  
ATOM   3933  O   THR A 261      18.772   3.646  29.558  1.00  0.00           O  
ATOM   3934  CB  THR A 261      17.884   6.310  30.979  1.00  0.00           C  
ATOM   3935  OG1 THR A 261      17.612   7.001  32.205  1.00  0.00           O  
ATOM   3936  CG2 THR A 261      17.209   7.042  29.829  1.00  0.00           C  
ATOM   3937  H   THR A 261      18.778   4.533  32.669  1.00  0.00           H  
ATOM   3938  HA  THR A 261      16.293   4.905  31.265  1.00  0.00           H  
ATOM   3939  HB  THR A 261      18.961   6.301  30.814  1.00  0.00           H  
ATOM   3940  HG1 THR A 261      18.361   7.557  32.431  1.00  0.00           H  
ATOM   3941 1HG2 THR A 261      17.588   8.062  29.775  1.00  0.00           H  
ATOM   3942 2HG2 THR A 261      17.424   6.525  28.893  1.00  0.00           H  
ATOM   3943 3HG2 THR A 261      16.133   7.063  29.992  1.00  0.00           H  
ATOM   3944  N   GLU A 262      16.645   3.942  28.911  1.00  0.00           N  
ATOM   3945  CA  GLU A 262      16.876   3.372  27.569  1.00  0.00           C  
ATOM   3946  C   GLU A 262      17.955   4.121  26.782  1.00  0.00           C  
ATOM   3947  O   GLU A 262      18.083   5.334  26.938  1.00  0.00           O  
ATOM   3948  CB  GLU A 262      15.573   3.373  26.766  1.00  0.00           C  
ATOM   3949  CG  GLU A 262      14.507   2.425  27.297  1.00  0.00           C  
ATOM   3950  CD  GLU A 262      13.256   2.426  26.463  1.00  0.00           C  
ATOM   3951  OE1 GLU A 262      13.168   3.222  25.559  1.00  0.00           O  
ATOM   3952  OE2 GLU A 262      12.387   1.630  26.730  1.00  0.00           O  
ATOM   3953  H   GLU A 262      15.709   4.215  29.175  1.00  0.00           H  
ATOM   3954  HA  GLU A 262      17.218   2.343  27.684  1.00  0.00           H  
ATOM   3955 1HB  GLU A 262      15.152   4.378  26.757  1.00  0.00           H  
ATOM   3956 2HB  GLU A 262      15.782   3.096  25.733  1.00  0.00           H  
ATOM   3957 1HG  GLU A 262      14.913   1.414  27.320  1.00  0.00           H  
ATOM   3958 2HG  GLU A 262      14.258   2.711  28.318  1.00  0.00           H  
ATOM   3959  N   LYS A 263      18.675   3.411  25.915  1.00  0.00           N  
ATOM   3960  CA  LYS A 263      19.631   4.049  25.010  1.00  0.00           C  
ATOM   3961  C   LYS A 263      18.897   4.728  23.866  1.00  0.00           C  
ATOM   3962  O   LYS A 263      17.832   4.268  23.444  1.00  0.00           O  
ATOM   3963  CB  LYS A 263      20.632   3.029  24.465  1.00  0.00           C  
ATOM   3964  CG  LYS A 263      21.567   2.442  25.514  1.00  0.00           C  
ATOM   3965  CD  LYS A 263      22.550   1.463  24.892  1.00  0.00           C  
ATOM   3966  CE  LYS A 263      23.483   0.873  25.940  1.00  0.00           C  
ATOM   3967  NZ  LYS A 263      24.441  -0.100  25.348  1.00  0.00           N  
ATOM   3968  H   LYS A 263      18.559   2.408  25.881  1.00  0.00           H  
ATOM   3969  HA  LYS A 263      20.181   4.808  25.567  1.00  0.00           H  
ATOM   3970 1HB  LYS A 263      20.093   2.204  23.999  1.00  0.00           H  
ATOM   3971 2HB  LYS A 263      21.245   3.496  23.694  1.00  0.00           H  
ATOM   3972 1HG  LYS A 263      22.124   3.247  25.996  1.00  0.00           H  
ATOM   3973 2HG  LYS A 263      20.982   1.924  26.274  1.00  0.00           H  
ATOM   3974 1HD  LYS A 263      22.002   0.653  24.409  1.00  0.00           H  
ATOM   3975 2HD  LYS A 263      23.146   1.975  24.137  1.00  0.00           H  
ATOM   3976 1HE  LYS A 263      24.045   1.673  26.418  1.00  0.00           H  
ATOM   3977 2HE  LYS A 263      22.896   0.365  26.705  1.00  0.00           H  
ATOM   3978 1HZ  LYS A 263      25.040  -0.468  26.074  1.00  0.00           H  
ATOM   3979 2HZ  LYS A 263      23.930  -0.858  24.918  1.00  0.00           H  
ATOM   3980 3HZ  LYS A 263      25.005   0.364  24.651  1.00  0.00           H  
ATOM   3981  N   PHE A 264      19.451   5.826  23.353  1.00  0.00           N  
ATOM   3982  CA  PHE A 264      18.870   6.450  22.159  1.00  0.00           C  
ATOM   3983  C   PHE A 264      18.910   5.451  20.994  1.00  0.00           C  
ATOM   3984  O   PHE A 264      19.870   4.658  20.870  1.00  0.00           O  
ATOM   3985  CB  PHE A 264      19.626   7.726  21.786  1.00  0.00           C  
ATOM   3986  CG  PHE A 264      19.392   8.869  22.733  1.00  0.00           C  
ATOM   3987  CD1 PHE A 264      18.215   8.953  23.462  1.00  0.00           C  
ATOM   3988  CD2 PHE A 264      20.346   9.861  22.896  1.00  0.00           C  
ATOM   3989  CE1 PHE A 264      17.998  10.004  24.333  1.00  0.00           C  
ATOM   3990  CE2 PHE A 264      20.133  10.912  23.767  1.00  0.00           C  
ATOM   3991  CZ  PHE A 264      18.956  10.983  24.486  1.00  0.00           C  
ATOM   3992  H   PHE A 264      20.270   6.239  23.775  1.00  0.00           H  
ATOM   3993  HA  PHE A 264      17.834   6.714  22.376  1.00  0.00           H  
ATOM   3994 1HB  PHE A 264      20.696   7.521  21.760  1.00  0.00           H  
ATOM   3995 2HB  PHE A 264      19.330   8.046  20.788  1.00  0.00           H  
ATOM   3996  HD1 PHE A 264      17.457   8.178  23.342  1.00  0.00           H  
ATOM   3997  HD2 PHE A 264      21.275   9.805  22.328  1.00  0.00           H  
ATOM   3998  HE1 PHE A 264      17.068  10.058  24.900  1.00  0.00           H  
ATOM   3999  HE2 PHE A 264      20.891  11.685  23.887  1.00  0.00           H  
ATOM   4000  HZ  PHE A 264      18.786  11.812  25.172  1.00  0.00           H  
ATOM   4001  N   PRO A 265      17.892   5.487  20.148  1.00  0.00           N  
ATOM   4002  CA  PRO A 265      17.768   4.580  18.980  1.00  0.00           C  
ATOM   4003  C   PRO A 265      16.668   5.083  18.058  1.00  0.00           C  
ATOM   4004  O   PRO A 265      16.238   6.226  18.185  1.00  0.00           O  
ATOM   4005  CB  PRO A 265      17.408   3.228  19.604  1.00  0.00           C  
ATOM   4006  CG  PRO A 265      16.714   3.585  20.874  1.00  0.00           C  
ATOM   4007  CD  PRO A 265      17.413   4.831  21.345  1.00  0.00           C  
ATOM   4008  HA  PRO A 265      18.737   4.522  18.463  1.00  0.00           H  
ATOM   4009 1HB  PRO A 265      16.769   2.654  18.915  1.00  0.00           H  
ATOM   4010 2HB  PRO A 265      18.319   2.634  19.767  1.00  0.00           H  
ATOM   4011 1HG  PRO A 265      15.641   3.745  20.689  1.00  0.00           H  
ATOM   4012 2HG  PRO A 265      16.792   2.757  21.595  1.00  0.00           H  
ATOM   4013 1HD  PRO A 265      16.694   5.483  21.863  1.00  0.00           H  
ATOM   4014 2HD  PRO A 265      18.241   4.557  22.016  1.00  0.00           H  
ATOM   4015  N   ASP A 266      16.161   4.255  17.152  1.00  0.00           N  
ATOM   4016  CA  ASP A 266      15.053   4.718  16.293  1.00  0.00           C  
ATOM   4017  C   ASP A 266      13.855   5.274  17.115  1.00  0.00           C  
ATOM   4018  O   ASP A 266      13.361   4.640  18.063  1.00  0.00           O  
ATOM   4019  CB  ASP A 266      14.573   3.573  15.397  1.00  0.00           C  
ATOM   4020  CG  ASP A 266      15.584   3.200  14.321  1.00  0.00           C  
ATOM   4021  OD1 ASP A 266      16.476   3.977  14.076  1.00  0.00           O  
ATOM   4022  OD2 ASP A 266      15.454   2.141  13.754  1.00  0.00           O  
ATOM   4023  H   ASP A 266      16.514   3.316  17.036  1.00  0.00           H  
ATOM   4024  HA  ASP A 266      15.419   5.530  15.663  1.00  0.00           H  
ATOM   4025 1HB  ASP A 266      14.372   2.693  16.008  1.00  0.00           H  
ATOM   4026 2HB  ASP A 266      13.638   3.857  14.914  1.00  0.00           H  
ATOM   4027  N   GLY A 267      13.448   6.493  16.775  1.00  0.00           N  
ATOM   4028  CA  GLY A 267      12.305   7.169  17.370  1.00  0.00           C  
ATOM   4029  C   GLY A 267      12.513   7.728  18.778  1.00  0.00           C  
ATOM   4030  O   GLY A 267      11.534   8.169  19.417  1.00  0.00           O  
ATOM   4031  H   GLY A 267      13.979   6.964  16.056  1.00  0.00           H  
ATOM   4032 1HA  GLY A 267      12.004   8.002  16.735  1.00  0.00           H  
ATOM   4033 2HA  GLY A 267      11.461   6.482  17.419  1.00  0.00           H  
ATOM   4034  N   PHE A 268      13.750   7.674  19.277  1.00  0.00           N  
ATOM   4035  CA  PHE A 268      14.115   8.186  20.586  1.00  0.00           C  
ATOM   4036  C   PHE A 268      15.550   8.753  20.505  1.00  0.00           C  
ATOM   4037  O   PHE A 268      16.528   8.016  20.687  1.00  0.00           O  
ATOM   4038  CB  PHE A 268      14.026   7.086  21.645  1.00  0.00           C  
ATOM   4039  CG  PHE A 268      14.179   7.586  23.053  1.00  0.00           C  
ATOM   4040  CD1 PHE A 268      13.988   8.927  23.353  1.00  0.00           C  
ATOM   4041  CD2 PHE A 268      14.516   6.719  24.081  1.00  0.00           C  
ATOM   4042  CE1 PHE A 268      14.129   9.389  24.648  1.00  0.00           C  
ATOM   4043  CE2 PHE A 268      14.657   7.177  25.376  1.00  0.00           C  
ATOM   4044  CZ  PHE A 268      14.463   8.514  25.660  1.00  0.00           C  
ATOM   4045  H   PHE A 268      14.461   7.250  18.699  1.00  0.00           H  
ATOM   4046  HA  PHE A 268      13.417   8.981  20.854  1.00  0.00           H  
ATOM   4047 1HB  PHE A 268      13.063   6.582  21.567  1.00  0.00           H  
ATOM   4048 2HB  PHE A 268      14.800   6.342  21.463  1.00  0.00           H  
ATOM   4049  HD1 PHE A 268      13.723   9.619  22.553  1.00  0.00           H  
ATOM   4050  HD2 PHE A 268      14.669   5.662  23.857  1.00  0.00           H  
ATOM   4051  HE1 PHE A 268      13.976  10.445  24.869  1.00  0.00           H  
ATOM   4052  HE2 PHE A 268      14.921   6.484  26.175  1.00  0.00           H  
ATOM   4053  HZ  PHE A 268      14.576   8.877  26.680  1.00  0.00           H  
ATOM   4054  N   TRP A 269      15.653  10.049  20.218  1.00  0.00           N  
ATOM   4055  CA  TRP A 269      16.963  10.652  19.913  1.00  0.00           C  
ATOM   4056  C   TRP A 269      17.321  11.905  20.723  1.00  0.00           C  
ATOM   4057  O   TRP A 269      18.413  12.458  20.554  1.00  0.00           O  
ATOM   4058  CB  TRP A 269      17.021  11.005  18.426  1.00  0.00           C  
ATOM   4059  CG  TRP A 269      16.957   9.809  17.524  1.00  0.00           C  
ATOM   4060  CD1 TRP A 269      15.863   9.352  16.852  1.00  0.00           C  
ATOM   4061  CD2 TRP A 269      18.040   8.908  17.188  1.00  0.00           C  
ATOM   4062  NE1 TRP A 269      16.187   8.233  16.126  1.00  0.00           N  
ATOM   4063  CE2 TRP A 269      17.516   7.947  16.319  1.00  0.00           C  
ATOM   4064  CE3 TRP A 269      19.391   8.840  17.550  1.00  0.00           C  
ATOM   4065  CZ2 TRP A 269      18.294   6.924  15.801  1.00  0.00           C  
ATOM   4066  CZ3 TRP A 269      20.171   7.814  17.030  1.00  0.00           C  
ATOM   4067  CH2 TRP A 269      19.636   6.882  16.178  1.00  0.00           C  
ATOM   4068  H   TRP A 269      14.828  10.632  20.207  1.00  0.00           H  
ATOM   4069  HA  TRP A 269      17.741   9.923  20.140  1.00  0.00           H  
ATOM   4070 1HB  TRP A 269      16.192  11.667  18.176  1.00  0.00           H  
ATOM   4071 2HB  TRP A 269      17.945  11.544  18.215  1.00  0.00           H  
ATOM   4072  HD1 TRP A 269      14.876   9.809  16.887  1.00  0.00           H  
ATOM   4073  HE1 TRP A 269      15.553   7.704  15.545  1.00  0.00           H  
ATOM   4074  HE3 TRP A 269      19.822   9.580  18.224  1.00  0.00           H  
ATOM   4075  HZ2 TRP A 269      17.887   6.173  15.124  1.00  0.00           H  
ATOM   4076  HZ3 TRP A 269      21.222   7.769  17.317  1.00  0.00           H  
ATOM   4077  HH2 TRP A 269      20.277   6.090  15.788  1.00  0.00           H  
ATOM   4078  N   LEU A 270      16.424  12.324  21.621  1.00  0.00           N  
ATOM   4079  CA  LEU A 270      16.701  13.420  22.554  1.00  0.00           C  
ATOM   4080  C   LEU A 270      16.145  13.093  23.949  1.00  0.00           C  
ATOM   4081  O   LEU A 270      15.144  12.363  24.080  1.00  0.00           O  
ATOM   4082  CB  LEU A 270      16.086  14.727  22.038  1.00  0.00           C  
ATOM   4083  CG  LEU A 270      16.651  15.250  20.711  1.00  0.00           C  
ATOM   4084  CD1 LEU A 270      15.794  16.406  20.214  1.00  0.00           C  
ATOM   4085  CD2 LEU A 270      18.095  15.686  20.911  1.00  0.00           C  
ATOM   4086  H   LEU A 270      15.525  11.866  21.654  1.00  0.00           H  
ATOM   4087  HA  LEU A 270      17.781  13.547  22.628  1.00  0.00           H  
ATOM   4088 1HB  LEU A 270      15.015  14.579  21.907  1.00  0.00           H  
ATOM   4089 2HB  LEU A 270      16.235  15.502  22.790  1.00  0.00           H  
ATOM   4090  HG  LEU A 270      16.611  14.459  19.962  1.00  0.00           H  
ATOM   4091 1HD1 LEU A 270      16.195  16.777  19.271  1.00  0.00           H  
ATOM   4092 2HD1 LEU A 270      14.771  16.061  20.061  1.00  0.00           H  
ATOM   4093 3HD1 LEU A 270      15.801  17.207  20.952  1.00  0.00           H  
ATOM   4094 1HD2 LEU A 270      18.497  16.057  19.967  1.00  0.00           H  
ATOM   4095 2HD2 LEU A 270      18.136  16.478  21.659  1.00  0.00           H  
ATOM   4096 3HD2 LEU A 270      18.688  14.837  21.249  1.00  0.00           H  
ATOM   4097  N   GLY A 271      16.796  13.613  24.986  1.00  0.00           N  
ATOM   4098  CA  GLY A 271      16.354  13.421  26.376  1.00  0.00           C  
ATOM   4099  C   GLY A 271      14.911  13.849  26.667  1.00  0.00           C  
ATOM   4100  O   GLY A 271      14.205  13.181  27.441  1.00  0.00           O  
ATOM   4101  H   GLY A 271      17.625  14.160  24.805  1.00  0.00           H  
ATOM   4102 1HA  GLY A 271      16.446  12.369  26.645  1.00  0.00           H  
ATOM   4103 2HA  GLY A 271      17.005  13.982  27.045  1.00  0.00           H  
ATOM   4104  N   GLU A 272      14.487  14.936  26.005  1.00  0.00           N  
ATOM   4105  CA  GLU A 272      13.120  15.490  26.074  1.00  0.00           C  
ATOM   4106  C   GLU A 272      12.085  14.429  25.732  1.00  0.00           C  
ATOM   4107  O   GLU A 272      11.012  14.384  26.320  1.00  0.00           O  
ATOM   4108  CB  GLU A 272      12.968  16.680  25.124  1.00  0.00           C  
ATOM   4109  CG  GLU A 272      11.612  17.369  25.192  1.00  0.00           C  
ATOM   4110  CD  GLU A 272      11.525  18.576  24.300  1.00  0.00           C  
ATOM   4111  OE1 GLU A 272      12.498  18.889  23.658  1.00  0.00           O  
ATOM   4112  OE2 GLU A 272      10.482  19.186  24.260  1.00  0.00           O  
ATOM   4113  H   GLU A 272      15.174  15.392  25.422  1.00  0.00           H  
ATOM   4114  HA  GLU A 272      12.937  15.834  27.092  1.00  0.00           H  
ATOM   4115 1HB  GLU A 272      13.733  17.424  25.348  1.00  0.00           H  
ATOM   4116 2HB  GLU A 272      13.124  16.349  24.098  1.00  0.00           H  
ATOM   4117 1HG  GLU A 272      10.840  16.658  24.899  1.00  0.00           H  
ATOM   4118 2HG  GLU A 272      11.420  17.669  26.221  1.00  0.00           H  
ATOM   4119  N   GLN A 273      12.442  13.570  24.790  1.00  0.00           N  
ATOM   4120  CA  GLN A 273      11.543  12.520  24.299  1.00  0.00           C  
ATOM   4121  C   GLN A 273      11.328  11.376  25.258  1.00  0.00           C  
ATOM   4122  O   GLN A 273      10.528  10.470  24.996  1.00  0.00           O  
ATOM   4123  CB  GLN A 273      12.072  11.959  22.976  1.00  0.00           C  
ATOM   4124  CG  GLN A 273      12.043  12.948  21.824  1.00  0.00           C  
ATOM   4125  CD  GLN A 273      12.606  12.362  20.544  1.00  0.00           C  
ATOM   4126  OE1 GLN A 273      13.732  11.856  20.518  1.00  0.00           O  
ATOM   4127  NE2 GLN A 273      11.826  12.427  19.471  1.00  0.00           N  
ATOM   4128  H   GLN A 273      13.370  13.646  24.399  1.00  0.00           H  
ATOM   4129  HA  GLN A 273      10.560  12.958  24.129  1.00  0.00           H  
ATOM   4130 1HB  GLN A 273      13.101  11.625  23.108  1.00  0.00           H  
ATOM   4131 2HB  GLN A 273      11.481  11.090  22.688  1.00  0.00           H  
ATOM   4132 1HG  GLN A 273      11.011  13.245  21.639  1.00  0.00           H  
ATOM   4133 2HG  GLN A 273      12.640  13.820  22.093  1.00  0.00           H  
ATOM   4134 1HE2 GLN A 273      12.144  12.057  18.597  1.00  0.00           H  
ATOM   4135 2HE2 GLN A 273      10.920  12.846  19.536  1.00  0.00           H  
ATOM   4136  N   LEU A 274      12.053  11.397  26.362  1.00  0.00           N  
ATOM   4137  CA  LEU A 274      11.850  10.419  27.424  1.00  0.00           C  
ATOM   4138  C   LEU A 274      10.586  10.727  28.245  1.00  0.00           C  
ATOM   4139  O   LEU A 274      10.128   9.899  29.028  1.00  0.00           O  
ATOM   4140  CB  LEU A 274      13.075  10.389  28.346  1.00  0.00           C  
ATOM   4141  CG  LEU A 274      13.084   9.280  29.406  1.00  0.00           C  
ATOM   4142  CD1 LEU A 274      13.019   7.922  28.720  1.00  0.00           C  
ATOM   4143  CD2 LEU A 274      14.337   9.402  30.260  1.00  0.00           C  
ATOM   4144  H   LEU A 274      12.764  12.105  26.475  1.00  0.00           H  
ATOM   4145  HA  LEU A 274      11.725   9.437  26.970  1.00  0.00           H  
ATOM   4146 1HB  LEU A 274      13.968  10.270  27.735  1.00  0.00           H  
ATOM   4147 2HB  LEU A 274      13.142  11.345  28.867  1.00  0.00           H  
ATOM   4148  HG  LEU A 274      12.202   9.375  30.040  1.00  0.00           H  
ATOM   4149 1HD1 LEU A 274      13.025   7.133  29.473  1.00  0.00           H  
ATOM   4150 2HD1 LEU A 274      12.104   7.854  28.132  1.00  0.00           H  
ATOM   4151 3HD1 LEU A 274      13.882   7.804  28.065  1.00  0.00           H  
ATOM   4152 1HD2 LEU A 274      14.342   8.614  31.013  1.00  0.00           H  
ATOM   4153 2HD2 LEU A 274      15.219   9.306  29.627  1.00  0.00           H  
ATOM   4154 3HD2 LEU A 274      14.348  10.375  30.752  1.00  0.00           H  
ATOM   4155  N   VAL A 275      10.037  11.930  28.068  1.00  0.00           N  
ATOM   4156  CA  VAL A 275       8.885  12.395  28.848  1.00  0.00           C  
ATOM   4157  C   VAL A 275       7.569  11.651  28.567  1.00  0.00           C  
ATOM   4158  O   VAL A 275       6.755  11.487  29.496  1.00  0.00           O  
ATOM   4159  CB  VAL A 275       8.665  13.896  28.580  1.00  0.00           C  
ATOM   4160  CG1 VAL A 275       7.376  14.371  29.234  1.00  0.00           C  
ATOM   4161  CG2 VAL A 275       9.855  14.693  29.091  1.00  0.00           C  
ATOM   4162  H   VAL A 275      10.435  12.539  27.368  1.00  0.00           H  
ATOM   4163  HA  VAL A 275       9.101  12.246  29.907  1.00  0.00           H  
ATOM   4164  HB  VAL A 275       8.557  14.051  27.506  1.00  0.00           H  
ATOM   4165 1HG1 VAL A 275       7.237  15.433  29.034  1.00  0.00           H  
ATOM   4166 2HG1 VAL A 275       6.534  13.812  28.827  1.00  0.00           H  
ATOM   4167 3HG1 VAL A 275       7.434  14.209  30.310  1.00  0.00           H  
ATOM   4168 1HG2 VAL A 275       9.694  15.753  28.897  1.00  0.00           H  
ATOM   4169 2HG2 VAL A 275       9.967  14.532  30.164  1.00  0.00           H  
ATOM   4170 3HG2 VAL A 275      10.760  14.365  28.579  1.00  0.00           H  
ATOM   4171  N   CYS A 276       7.352  11.228  27.321  1.00  0.00           N  
ATOM   4172  CA  CYS A 276       6.036  10.673  26.908  1.00  0.00           C  
ATOM   4173  C   CYS A 276       6.080   9.194  26.474  1.00  0.00           C  
ATOM   4174  O   CYS A 276       7.041   8.768  25.850  1.00  0.00           O  
ATOM   4175  CB  CYS A 276       5.463  11.496  25.754  1.00  0.00           C  
ATOM   4176  SG  CYS A 276       3.840  10.937  25.183  1.00  0.00           S  
ATOM   4177  H   CYS A 276       8.097  11.285  26.641  1.00  0.00           H  
ATOM   4178  HA  CYS A 276       5.354  10.732  27.756  1.00  0.00           H  
ATOM   4179 1HB  CYS A 276       5.372  12.538  26.060  1.00  0.00           H  
ATOM   4180 2HB  CYS A 276       6.149  11.462  24.907  1.00  0.00           H  
ATOM   4181  HG  CYS A 276       3.704  11.857  24.232  1.00  0.00           H  
ATOM   4182  N   TRP A 277       5.025   8.430  26.784  1.00  0.00           N  
ATOM   4183  CA  TRP A 277       5.028   6.973  26.566  1.00  0.00           C  
ATOM   4184  C   TRP A 277       3.701   6.471  25.994  1.00  0.00           C  
ATOM   4185  O   TRP A 277       2.635   6.894  26.447  1.00  0.00           O  
ATOM   4186  CB  TRP A 277       5.320   6.242  27.878  1.00  0.00           C  
ATOM   4187  CG  TRP A 277       6.683   6.527  28.431  1.00  0.00           C  
ATOM   4188  CD1 TRP A 277       7.090   7.673  29.045  1.00  0.00           C  
ATOM   4189  CD2 TRP A 277       7.832   5.645  28.425  1.00  0.00           C  
ATOM   4190  NE1 TRP A 277       8.407   7.568  29.418  1.00  0.00           N  
ATOM   4191  CE2 TRP A 277       8.877   6.333  29.048  1.00  0.00           C  
ATOM   4192  CE3 TRP A 277       8.054   4.347  27.949  1.00  0.00           C  
ATOM   4193  CZ2 TRP A 277      10.133   5.770  29.209  1.00  0.00           C  
ATOM   4194  CZ3 TRP A 277       9.313   3.782  28.111  1.00  0.00           C  
ATOM   4195  CH2 TRP A 277      10.325   4.475  28.726  1.00  0.00           C  
ATOM   4196  H   TRP A 277       4.204   8.867  27.179  1.00  0.00           H  
ATOM   4197  HA  TRP A 277       5.812   6.732  25.849  1.00  0.00           H  
ATOM   4198 1HB  TRP A 277       4.580   6.527  28.626  1.00  0.00           H  
ATOM   4199 2HB  TRP A 277       5.231   5.167  27.723  1.00  0.00           H  
ATOM   4200  HD1 TRP A 277       6.462   8.546  29.214  1.00  0.00           H  
ATOM   4201  HE1 TRP A 277       8.945   8.283  29.888  1.00  0.00           H  
ATOM   4202  HE3 TRP A 277       7.253   3.791  27.463  1.00  0.00           H  
ATOM   4203  HZ2 TRP A 277      10.950   6.304  29.694  1.00  0.00           H  
ATOM   4204  HZ3 TRP A 277       9.477   2.771  27.737  1.00  0.00           H  
ATOM   4205  HH2 TRP A 277      11.301   4.002  28.837  1.00  0.00           H  
ATOM   4206  N   GLN A 278       3.776   5.549  25.030  1.00  0.00           N  
ATOM   4207  CA  GLN A 278       2.589   4.952  24.388  1.00  0.00           C  
ATOM   4208  C   GLN A 278       2.451   3.464  24.727  1.00  0.00           C  
ATOM   4209  O   GLN A 278       3.358   2.873  25.316  1.00  0.00           O  
ATOM   4210  CB  GLN A 278       2.654   5.132  22.869  1.00  0.00           C  
ATOM   4211  CG  GLN A 278       2.627   6.580  22.412  1.00  0.00           C  
ATOM   4212  CD  GLN A 278       2.689   6.711  20.902  1.00  0.00           C  
ATOM   4213  OE1 GLN A 278       3.209   5.832  20.209  1.00  0.00           O  
ATOM   4214  NE2 GLN A 278       2.158   7.812  20.382  1.00  0.00           N  
ATOM   4215  H   GLN A 278       4.696   5.254  24.735  1.00  0.00           H  
ATOM   4216  HA  GLN A 278       1.701   5.462  24.761  1.00  0.00           H  
ATOM   4217 1HB  GLN A 278       3.567   4.675  22.487  1.00  0.00           H  
ATOM   4218 2HB  GLN A 278       1.812   4.617  22.405  1.00  0.00           H  
ATOM   4219 1HG  GLN A 278       1.702   7.042  22.757  1.00  0.00           H  
ATOM   4220 2HG  GLN A 278       3.485   7.100  22.836  1.00  0.00           H  
ATOM   4221 1HE2 GLN A 278       2.170   7.954  19.391  1.00  0.00           H  
ATOM   4222 2HE2 GLN A 278       1.746   8.500  20.980  1.00  0.00           H  
ATOM   4223  N   ALA A 279       1.322   2.865  24.327  1.00  0.00           N  
ATOM   4224  CA  ALA A 279       1.098   1.406  24.399  1.00  0.00           C  
ATOM   4225  C   ALA A 279       1.098   0.861  25.820  1.00  0.00           C  
ATOM   4226  O   ALA A 279       1.582  -0.248  26.060  1.00  0.00           O  
ATOM   4227  CB  ALA A 279       2.150   0.676  23.577  1.00  0.00           C  
ATOM   4228  H   ALA A 279       0.592   3.457  23.958  1.00  0.00           H  
ATOM   4229  HA  ALA A 279       0.112   1.194  23.984  1.00  0.00           H  
ATOM   4230 1HB  ALA A 279       1.977  -0.399  23.637  1.00  0.00           H  
ATOM   4231 2HB  ALA A 279       2.087   0.997  22.537  1.00  0.00           H  
ATOM   4232 3HB  ALA A 279       3.140   0.905  23.968  1.00  0.00           H  
ATOM   4233  N   GLY A 280       0.565   1.652  26.752  1.00  0.00           N  
ATOM   4234  CA  GLY A 280       0.567   1.331  28.193  1.00  0.00           C  
ATOM   4235  C   GLY A 280       1.945   1.244  28.882  1.00  0.00           C  
ATOM   4236  O   GLY A 280       2.001   0.992  30.099  1.00  0.00           O  
ATOM   4237  H   GLY A 280       0.141   2.514  26.441  1.00  0.00           H  
ATOM   4238 1HA  GLY A 280      -0.009   2.082  28.734  1.00  0.00           H  
ATOM   4239 2HA  GLY A 280       0.074   0.373  28.353  1.00  0.00           H  
ATOM   4240  N   THR A 281       3.031   1.432  28.130  1.00  0.00           N  
ATOM   4241  CA  THR A 281       4.369   1.375  28.719  1.00  0.00           C  
ATOM   4242  C   THR A 281       4.567   2.573  29.652  1.00  0.00           C  
ATOM   4243  O   THR A 281       4.038   3.658  29.409  1.00  0.00           O  
ATOM   4244  CB  THR A 281       5.464   1.361  27.636  1.00  0.00           C  
ATOM   4245  OG1 THR A 281       5.358   2.542  26.831  1.00  0.00           O  
ATOM   4246  CG2 THR A 281       5.321   0.133  26.750  1.00  0.00           C  
ATOM   4247  H   THR A 281       2.936   1.616  27.142  1.00  0.00           H  
ATOM   4248  HA  THR A 281       4.453   0.455  29.298  1.00  0.00           H  
ATOM   4249  HB  THR A 281       6.445   1.347  28.111  1.00  0.00           H  
ATOM   4250  HG1 THR A 281       4.659   2.426  26.183  1.00  0.00           H  
ATOM   4251 1HG2 THR A 281       6.103   0.139  25.991  1.00  0.00           H  
ATOM   4252 2HG2 THR A 281       5.412  -0.767  27.358  1.00  0.00           H  
ATOM   4253 3HG2 THR A 281       4.346   0.146  26.265  1.00  0.00           H  
ATOM   4254  N   THR A 282       5.302   2.355  30.736  1.00  0.00           N  
ATOM   4255  CA  THR A 282       5.546   3.397  31.746  1.00  0.00           C  
ATOM   4256  C   THR A 282       7.062   3.499  32.027  1.00  0.00           C  
ATOM   4257  O   THR A 282       7.798   2.545  31.807  1.00  0.00           O  
ATOM   4258  CB  THR A 282       4.783   3.106  33.051  1.00  0.00           C  
ATOM   4259  OG1 THR A 282       5.256   1.880  33.622  1.00  0.00           O  
ATOM   4260  CG2 THR A 282       3.290   2.993  32.782  1.00  0.00           C  
ATOM   4261  H   THR A 282       5.706   1.439  30.867  1.00  0.00           H  
ATOM   4262  HA  THR A 282       5.194   4.350  31.351  1.00  0.00           H  
ATOM   4263  HB  THR A 282       4.957   3.913  33.763  1.00  0.00           H  
ATOM   4264  HG1 THR A 282       4.645   1.171  33.408  1.00  0.00           H  
ATOM   4265 1HG2 THR A 282       2.766   2.788  33.716  1.00  0.00           H  
ATOM   4266 2HG2 THR A 282       2.924   3.928  32.359  1.00  0.00           H  
ATOM   4267 3HG2 THR A 282       3.108   2.181  32.079  1.00  0.00           H  
ATOM   4268  N   PRO A 283       7.533   4.657  32.510  1.00  0.00           N  
ATOM   4269  CA  PRO A 283       8.978   4.778  32.776  1.00  0.00           C  
ATOM   4270  C   PRO A 283       9.401   4.192  34.134  1.00  0.00           C  
ATOM   4271  O   PRO A 283      10.597   4.173  34.436  1.00  0.00           O  
ATOM   4272  CB  PRO A 283       9.195   6.294  32.735  1.00  0.00           C  
ATOM   4273  CG  PRO A 283       7.991   6.817  32.030  1.00  0.00           C  
ATOM   4274  CD  PRO A 283       6.887   5.870  32.421  1.00  0.00           C  
ATOM   4275  HA  PRO A 283       9.537   4.274  31.974  1.00  0.00           H  
ATOM   4276 1HB  PRO A 283       9.295   6.687  33.758  1.00  0.00           H  
ATOM   4277 2HB  PRO A 283      10.133   6.526  32.209  1.00  0.00           H  
ATOM   4278 1HG  PRO A 283       7.789   7.853  32.340  1.00  0.00           H  
ATOM   4279 2HG  PRO A 283       8.166   6.838  30.944  1.00  0.00           H  
ATOM   4280 1HD  PRO A 283       6.448   6.193  33.376  1.00  0.00           H  
ATOM   4281 2HD  PRO A 283       6.123   5.850  31.629  1.00  0.00           H  
ATOM   4282  N   TRP A 284       8.439   3.723  34.929  1.00  0.00           N  
ATOM   4283  CA  TRP A 284       8.691   3.443  36.353  1.00  0.00           C  
ATOM   4284  C   TRP A 284       9.737   2.367  36.672  1.00  0.00           C  
ATOM   4285  O   TRP A 284      10.503   2.502  37.625  1.00  0.00           O  
ATOM   4286  CB  TRP A 284       7.374   3.039  37.018  1.00  0.00           C  
ATOM   4287  CG  TRP A 284       6.416   4.178  37.190  1.00  0.00           C  
ATOM   4288  CD1 TRP A 284       6.708   5.427  37.652  1.00  0.00           C  
ATOM   4289  CD2 TRP A 284       4.997   4.180  36.900  1.00  0.00           C  
ATOM   4290  NE1 TRP A 284       5.575   6.202  37.671  1.00  0.00           N  
ATOM   4291  CE2 TRP A 284       4.519   5.455  37.212  1.00  0.00           C  
ATOM   4292  CE3 TRP A 284       4.109   3.217  36.406  1.00  0.00           C  
ATOM   4293  CZ2 TRP A 284       3.186   5.799  37.051  1.00  0.00           C  
ATOM   4294  CZ3 TRP A 284       2.772   3.561  36.244  1.00  0.00           C  
ATOM   4295  CH2 TRP A 284       2.323   4.820  36.557  1.00  0.00           C  
ATOM   4296  H   TRP A 284       7.518   3.555  34.550  1.00  0.00           H  
ATOM   4297  HA  TRP A 284       9.070   4.351  36.822  1.00  0.00           H  
ATOM   4298 1HB  TRP A 284       6.886   2.268  36.421  1.00  0.00           H  
ATOM   4299 2HB  TRP A 284       7.578   2.612  38.000  1.00  0.00           H  
ATOM   4300  HD1 TRP A 284       7.697   5.761  37.961  1.00  0.00           H  
ATOM   4301  HE1 TRP A 284       5.525   7.164  37.973  1.00  0.00           H  
ATOM   4302  HE3 TRP A 284       4.460   2.217  36.153  1.00  0.00           H  
ATOM   4303  HZ2 TRP A 284       2.810   6.793  37.295  1.00  0.00           H  
ATOM   4304  HZ3 TRP A 284       2.087   2.805  35.860  1.00  0.00           H  
ATOM   4305  HH2 TRP A 284       1.268   5.057  36.417  1.00  0.00           H  
ATOM   4306  N   ASN A 285       9.755   1.309  35.869  1.00  0.00           N  
ATOM   4307  CA  ASN A 285      10.634   0.159  36.131  1.00  0.00           C  
ATOM   4308  C   ASN A 285      12.132   0.532  36.027  1.00  0.00           C  
ATOM   4309  O   ASN A 285      13.000  -0.141  36.595  1.00  0.00           O  
ATOM   4310  CB  ASN A 285      10.302  -0.979  35.183  1.00  0.00           C  
ATOM   4311  CG  ASN A 285       9.003  -1.654  35.523  1.00  0.00           C  
ATOM   4312  OD1 ASN A 285       8.577  -1.659  36.684  1.00  0.00           O  
ATOM   4313  ND2 ASN A 285       8.365  -2.225  34.533  1.00  0.00           N  
ATOM   4314  H   ASN A 285       9.152   1.293  35.059  1.00  0.00           H  
ATOM   4315  HA  ASN A 285      10.468  -0.177  37.156  1.00  0.00           H  
ATOM   4316 1HB  ASN A 285      10.244  -0.597  34.163  1.00  0.00           H  
ATOM   4317 2HB  ASN A 285      11.102  -1.720  35.210  1.00  0.00           H  
ATOM   4318 1HD2 ASN A 285       7.495  -2.690  34.701  1.00  0.00           H  
ATOM   4319 2HD2 ASN A 285       8.747  -2.197  33.610  1.00  0.00           H  
ATOM   4320  N   ILE A 286      12.424   1.642  35.353  1.00  0.00           N  
ATOM   4321  CA  ILE A 286      13.816   2.090  35.182  1.00  0.00           C  
ATOM   4322  C   ILE A 286      14.364   2.999  36.305  1.00  0.00           C  
ATOM   4323  O   ILE A 286      15.498   3.483  36.211  1.00  0.00           O  
ATOM   4324  CB  ILE A 286      13.958   2.831  33.840  1.00  0.00           C  
ATOM   4325  CG1 ILE A 286      13.130   4.118  33.850  1.00  0.00           C  
ATOM   4326  CG2 ILE A 286      13.535   1.931  32.689  1.00  0.00           C  
ATOM   4327  CD1 ILE A 286      13.387   5.019  32.664  1.00  0.00           C  
ATOM   4328  H   ILE A 286      11.678   2.190  34.950  1.00  0.00           H  
ATOM   4329  HA  ILE A 286      14.463   1.214  35.175  1.00  0.00           H  
ATOM   4330  HB  ILE A 286      14.997   3.125  33.695  1.00  0.00           H  
ATOM   4331 1HG1 ILE A 286      12.070   3.869  33.867  1.00  0.00           H  
ATOM   4332 2HG1 ILE A 286      13.346   4.682  34.758  1.00  0.00           H  
ATOM   4333 1HG2 ILE A 286      13.640   2.471  31.748  1.00  0.00           H  
ATOM   4334 2HG2 ILE A 286      14.165   1.043  32.670  1.00  0.00           H  
ATOM   4335 3HG2 ILE A 286      12.494   1.635  32.822  1.00  0.00           H  
ATOM   4336 1HD1 ILE A 286      12.764   5.911  32.743  1.00  0.00           H  
ATOM   4337 2HD1 ILE A 286      14.438   5.311  32.649  1.00  0.00           H  
ATOM   4338 3HD1 ILE A 286      13.144   4.488  31.745  1.00  0.00           H  
ATOM   4339  N   PHE A 287      13.571   3.264  37.342  1.00  0.00           N  
ATOM   4340  CA  PHE A 287      13.968   4.255  38.374  1.00  0.00           C  
ATOM   4341  C   PHE A 287      13.993   3.669  39.773  1.00  0.00           C  
ATOM   4342  O   PHE A 287      13.261   2.729  40.039  1.00  0.00           O  
ATOM   4343  CB  PHE A 287      13.017   5.453  38.360  1.00  0.00           C  
ATOM   4344  CG  PHE A 287      13.045   6.234  37.076  1.00  0.00           C  
ATOM   4345  CD1 PHE A 287      11.900   6.367  36.305  1.00  0.00           C  
ATOM   4346  CD2 PHE A 287      14.215   6.835  36.638  1.00  0.00           C  
ATOM   4347  CE1 PHE A 287      11.924   7.085  35.124  1.00  0.00           C  
ATOM   4348  CE2 PHE A 287      14.241   7.553  35.458  1.00  0.00           C  
ATOM   4349  CZ  PHE A 287      13.094   7.678  34.700  1.00  0.00           C  
ATOM   4350  H   PHE A 287      12.685   2.787  37.433  1.00  0.00           H  
ATOM   4351  HA  PHE A 287      14.975   4.607  38.147  1.00  0.00           H  
ATOM   4352 1HB  PHE A 287      11.997   5.110  38.527  1.00  0.00           H  
ATOM   4353 2HB  PHE A 287      13.273   6.130  39.174  1.00  0.00           H  
ATOM   4354  HD1 PHE A 287      10.974   5.899  36.640  1.00  0.00           H  
ATOM   4355  HD2 PHE A 287      15.121   6.736  37.236  1.00  0.00           H  
ATOM   4356  HE1 PHE A 287      11.017   7.181  34.527  1.00  0.00           H  
ATOM   4357  HE2 PHE A 287      15.167   8.021  35.125  1.00  0.00           H  
ATOM   4358  HZ  PHE A 287      13.115   8.242  33.769  1.00  0.00           H  
ATOM   4359  N   PRO A 288      14.812   4.234  40.686  1.00  0.00           N  
ATOM   4360  CA  PRO A 288      14.913   3.672  42.039  1.00  0.00           C  
ATOM   4361  C   PRO A 288      13.892   4.229  43.030  1.00  0.00           C  
ATOM   4362  O   PRO A 288      13.296   5.282  42.791  1.00  0.00           O  
ATOM   4363  CB  PRO A 288      16.339   4.058  42.446  1.00  0.00           C  
ATOM   4364  CG  PRO A 288      16.561   5.379  41.791  1.00  0.00           C  
ATOM   4365  CD  PRO A 288      15.853   5.264  40.467  1.00  0.00           C  
ATOM   4366  HA  PRO A 288      14.794   2.580  41.987  1.00  0.00           H  
ATOM   4367 1HB  PRO A 288      16.417   4.107  43.542  1.00  0.00           H  
ATOM   4368 2HB  PRO A 288      17.048   3.289  42.107  1.00  0.00           H  
ATOM   4369 1HG  PRO A 288      16.156   6.187  42.419  1.00  0.00           H  
ATOM   4370 2HG  PRO A 288      17.638   5.571  41.680  1.00  0.00           H  
ATOM   4371 1HD  PRO A 288      15.400   6.232  40.208  1.00  0.00           H  
ATOM   4372 2HD  PRO A 288      16.570   4.952  39.694  1.00  0.00           H  
ATOM   4373  N   VAL A 289      13.714   3.512  44.137  1.00  0.00           N  
ATOM   4374  CA  VAL A 289      12.939   3.976  45.287  1.00  0.00           C  
ATOM   4375  C   VAL A 289      13.701   5.066  46.045  1.00  0.00           C  
ATOM   4376  O   VAL A 289      14.922   5.111  46.025  1.00  0.00           O  
ATOM   4377  CB  VAL A 289      12.634   2.804  46.238  1.00  0.00           C  
ATOM   4378  CG1 VAL A 289      11.822   1.735  45.523  1.00  0.00           C  
ATOM   4379  CG2 VAL A 289      13.933   2.224  46.778  1.00  0.00           C  
ATOM   4380  H   VAL A 289      14.144   2.599  44.170  1.00  0.00           H  
ATOM   4381  HA  VAL A 289      11.995   4.387  44.926  1.00  0.00           H  
ATOM   4382  HB  VAL A 289      12.027   3.168  47.067  1.00  0.00           H  
ATOM   4383 1HG1 VAL A 289      11.615   0.914  46.210  1.00  0.00           H  
ATOM   4384 2HG1 VAL A 289      10.881   2.163  45.177  1.00  0.00           H  
ATOM   4385 3HG1 VAL A 289      12.386   1.359  44.670  1.00  0.00           H  
ATOM   4386 1HG2 VAL A 289      13.710   1.396  47.450  1.00  0.00           H  
ATOM   4387 2HG2 VAL A 289      14.543   1.864  45.949  1.00  0.00           H  
ATOM   4388 3HG2 VAL A 289      14.478   2.995  47.321  1.00  0.00           H  
ATOM   4389  N   ILE A 290      12.965   5.940  46.723  1.00  0.00           N  
ATOM   4390  CA  ILE A 290      13.574   7.035  47.479  1.00  0.00           C  
ATOM   4391  C   ILE A 290      13.009   6.956  48.903  1.00  0.00           C  
ATOM   4392  O   ILE A 290      11.811   6.929  49.094  1.00  0.00           O  
ATOM   4393  CB  ILE A 290      13.276   8.408  46.851  1.00  0.00           C  
ATOM   4394  CG1 ILE A 290      13.818   8.470  45.420  1.00  0.00           C  
ATOM   4395  CG2 ILE A 290      13.872   9.522  47.698  1.00  0.00           C  
ATOM   4396  CD1 ILE A 290      13.389   9.703  44.657  1.00  0.00           C  
ATOM   4397  H   ILE A 290      11.959   5.846  46.717  1.00  0.00           H  
ATOM   4398  HA  ILE A 290      14.654   6.896  47.480  1.00  0.00           H  
ATOM   4399  HB  ILE A 290      12.197   8.552  46.785  1.00  0.00           H  
ATOM   4400 1HG1 ILE A 290      14.907   8.445  45.443  1.00  0.00           H  
ATOM   4401 2HG1 ILE A 290      13.483   7.593  44.866  1.00  0.00           H  
ATOM   4402 1HG2 ILE A 290      13.652  10.486  47.239  1.00  0.00           H  
ATOM   4403 2HG2 ILE A 290      13.440   9.489  48.697  1.00  0.00           H  
ATOM   4404 3HG2 ILE A 290      14.952   9.390  47.765  1.00  0.00           H  
ATOM   4405 1HD1 ILE A 290      13.812   9.675  43.653  1.00  0.00           H  
ATOM   4406 2HD1 ILE A 290      12.300   9.730  44.592  1.00  0.00           H  
ATOM   4407 3HD1 ILE A 290      13.743  10.593  45.175  1.00  0.00           H  
ATOM   4408  N   SER A 291      13.906   6.904  49.877  1.00  0.00           N  
ATOM   4409  CA  SER A 291      13.571   6.742  51.281  1.00  0.00           C  
ATOM   4410  C   SER A 291      14.018   7.912  52.160  1.00  0.00           C  
ATOM   4411  O   SER A 291      15.134   8.424  52.021  1.00  0.00           O  
ATOM   4412  CB  SER A 291      14.191   5.458  51.797  1.00  0.00           C  
ATOM   4413  OG  SER A 291      13.657   4.342  51.140  1.00  0.00           O  
ATOM   4414  H   SER A 291      14.876   6.983  49.609  1.00  0.00           H  
ATOM   4415  HA  SER A 291      12.486   6.679  51.373  1.00  0.00           H  
ATOM   4416 1HB  SER A 291      15.270   5.490  51.647  1.00  0.00           H  
ATOM   4417 2HB  SER A 291      14.013   5.373  52.868  1.00  0.00           H  
ATOM   4418  HG  SER A 291      14.398   3.907  50.712  1.00  0.00           H  
ATOM   4419  N   LEU A 292      13.140   8.308  53.084  1.00  0.00           N  
ATOM   4420  CA  LEU A 292      13.459   9.312  54.089  1.00  0.00           C  
ATOM   4421  C   LEU A 292      13.358   8.643  55.469  1.00  0.00           C  
ATOM   4422  O   LEU A 292      12.316   8.077  55.802  1.00  0.00           O  
ATOM   4423  CB  LEU A 292      12.503  10.508  53.993  1.00  0.00           C  
ATOM   4424  CG  LEU A 292      12.736  11.452  52.806  1.00  0.00           C  
ATOM   4425  CD1 LEU A 292      12.247  10.789  51.526  1.00  0.00           C  
ATOM   4426  CD2 LEU A 292      12.011  12.766  53.053  1.00  0.00           C  
ATOM   4427  H   LEU A 292      12.220   7.891  53.080  1.00  0.00           H  
ATOM   4428  HA  LEU A 292      14.474   9.667  53.913  1.00  0.00           H  
ATOM   4429 1HB  LEU A 292      11.484  10.132  53.922  1.00  0.00           H  
ATOM   4430 2HB  LEU A 292      12.589  11.096  54.906  1.00  0.00           H  
ATOM   4431  HG  LEU A 292      13.804  11.642  52.697  1.00  0.00           H  
ATOM   4432 1HD1 LEU A 292      12.413  11.460  50.682  1.00  0.00           H  
ATOM   4433 2HD1 LEU A 292      12.796   9.861  51.364  1.00  0.00           H  
ATOM   4434 3HD1 LEU A 292      11.183  10.571  51.612  1.00  0.00           H  
ATOM   4435 1HD2 LEU A 292      12.177  13.438  52.210  1.00  0.00           H  
ATOM   4436 2HD2 LEU A 292      10.942  12.578  53.162  1.00  0.00           H  
ATOM   4437 3HD2 LEU A 292      12.392  13.227  53.964  1.00  0.00           H  
ATOM   4438  N   TYR A 293      14.450   8.718  56.235  1.00  0.00           N  
ATOM   4439  CA  TYR A 293      14.527   8.225  57.610  1.00  0.00           C  
ATOM   4440  C   TYR A 293      14.233   9.349  58.617  1.00  0.00           C  
ATOM   4441  O   TYR A 293      14.806  10.436  58.552  1.00  0.00           O  
ATOM   4442  CB  TYR A 293      15.903   7.611  57.880  1.00  0.00           C  
ATOM   4443  CG  TYR A 293      16.160   6.330  57.118  1.00  0.00           C  
ATOM   4444  CD1 TYR A 293      16.352   6.367  55.744  1.00  0.00           C  
ATOM   4445  CD2 TYR A 293      16.204   5.119  57.792  1.00  0.00           C  
ATOM   4446  CE1 TYR A 293      16.587   5.197  55.048  1.00  0.00           C  
ATOM   4447  CE2 TYR A 293      16.439   3.949  57.096  1.00  0.00           C  
ATOM   4448  CZ  TYR A 293      16.630   3.986  55.730  1.00  0.00           C  
ATOM   4449  OH  TYR A 293      16.864   2.821  55.037  1.00  0.00           O  
ATOM   4450  H   TYR A 293      15.265   9.146  55.820  1.00  0.00           H  
ATOM   4451  HA  TYR A 293      13.768   7.454  57.744  1.00  0.00           H  
ATOM   4452 1HB  TYR A 293      16.680   8.329  57.613  1.00  0.00           H  
ATOM   4453 2HB  TYR A 293      16.004   7.400  58.944  1.00  0.00           H  
ATOM   4454  HD1 TYR A 293      16.317   7.319  55.214  1.00  0.00           H  
ATOM   4455  HD2 TYR A 293      16.052   5.090  58.871  1.00  0.00           H  
ATOM   4456  HE1 TYR A 293      16.737   5.226  53.969  1.00  0.00           H  
ATOM   4457  HE2 TYR A 293      16.473   2.997  57.626  1.00  0.00           H  
ATOM   4458  HH  TYR A 293      16.974   3.021  54.104  1.00  0.00           H  
ATOM   4459  N   LEU A 294      13.316   9.066  59.526  1.00  0.00           N  
ATOM   4460  CA  LEU A 294      12.909  10.029  60.534  1.00  0.00           C  
ATOM   4461  C   LEU A 294      13.145   9.414  61.917  1.00  0.00           C  
ATOM   4462  O   LEU A 294      12.982   8.199  62.083  1.00  0.00           O  
ATOM   4463  CB  LEU A 294      11.434  10.410  60.358  1.00  0.00           C  
ATOM   4464  CG  LEU A 294      11.108  11.253  59.119  1.00  0.00           C  
ATOM   4465  CD1 LEU A 294      11.016  10.348  57.898  1.00  0.00           C  
ATOM   4466  CD2 LEU A 294       9.803  12.003  59.343  1.00  0.00           C  
ATOM   4467  H   LEU A 294      12.887   8.152  59.517  1.00  0.00           H  
ATOM   4468  HA  LEU A 294      13.514  10.927  60.418  1.00  0.00           H  
ATOM   4469 1HB  LEU A 294      10.843   9.497  60.302  1.00  0.00           H  
ATOM   4470 2HB  LEU A 294      11.113  10.972  61.235  1.00  0.00           H  
ATOM   4471  HG  LEU A 294      11.912  11.969  58.943  1.00  0.00           H  
ATOM   4472 1HD1 LEU A 294      10.785  10.947  57.017  1.00  0.00           H  
ATOM   4473 2HD1 LEU A 294      11.969   9.840  57.749  1.00  0.00           H  
ATOM   4474 3HD1 LEU A 294      10.230   9.610  58.050  1.00  0.00           H  
ATOM   4475 1HD2 LEU A 294       9.572  12.603  58.462  1.00  0.00           H  
ATOM   4476 2HD2 LEU A 294       8.998  11.288  59.517  1.00  0.00           H  
ATOM   4477 3HD2 LEU A 294       9.902  12.655  60.210  1.00  0.00           H  
ATOM   4478  N   MET A 295      13.491  10.238  62.903  1.00  0.00           N  
ATOM   4479  CA  MET A 295      13.651   9.717  64.267  1.00  0.00           C  
ATOM   4480  C   MET A 295      12.314   9.292  64.852  1.00  0.00           C  
ATOM   4481  O   MET A 295      11.295   9.968  64.670  1.00  0.00           O  
ATOM   4482  CB  MET A 295      14.311  10.763  65.163  1.00  0.00           C  
ATOM   4483  CG  MET A 295      15.761  11.067  64.814  1.00  0.00           C  
ATOM   4484  SD  MET A 295      16.508  12.269  65.932  1.00  0.00           S  
ATOM   4485  CE  MET A 295      18.151  12.406  65.233  1.00  0.00           C  
ATOM   4486  H   MET A 295      13.647  11.221  62.730  1.00  0.00           H  
ATOM   4487  HA  MET A 295      14.292   8.837  64.228  1.00  0.00           H  
ATOM   4488 1HB  MET A 295      13.751  11.695  65.107  1.00  0.00           H  
ATOM   4489 2HB  MET A 295      14.281  10.425  66.200  1.00  0.00           H  
ATOM   4490 1HG  MET A 295      16.345  10.149  64.854  1.00  0.00           H  
ATOM   4491 2HG  MET A 295      15.815  11.461  63.799  1.00  0.00           H  
ATOM   4492 1HE  MET A 295      18.737  13.116  65.817  1.00  0.00           H  
ATOM   4493 2HE  MET A 295      18.638  11.429  65.253  1.00  0.00           H  
ATOM   4494 3HE  MET A 295      18.080  12.755  64.202  1.00  0.00           H  
ATOM   4495  N   GLY A 296      12.302   8.123  65.491  1.00  0.00           N  
ATOM   4496  CA  GLY A 296      11.162   7.685  66.285  1.00  0.00           C  
ATOM   4497  C   GLY A 296      11.031   8.513  67.577  1.00  0.00           C  
ATOM   4498  O   GLY A 296      11.990   9.147  68.011  1.00  0.00           O  
ATOM   4499  H   GLY A 296      13.112   7.523  65.420  1.00  0.00           H  
ATOM   4500 1HA  GLY A 296      10.250   7.778  65.695  1.00  0.00           H  
ATOM   4501 2HA  GLY A 296      11.276   6.631  66.535  1.00  0.00           H  
ATOM   4502  N   GLU A 297       9.865   8.474  68.209  1.00  0.00           N  
ATOM   4503  CA  GLU A 297       9.694   9.076  69.547  1.00  0.00           C  
ATOM   4504  C   GLU A 297      10.727   8.462  70.515  1.00  0.00           C  
ATOM   4505  O   GLU A 297      11.285   9.138  71.385  1.00  0.00           O  
ATOM   4506  CB  GLU A 297       8.274   8.851  70.071  1.00  0.00           C  
ATOM   4507  CG  GLU A 297       7.200   9.639  69.335  1.00  0.00           C  
ATOM   4508  CD  GLU A 297       5.813   9.347  69.836  1.00  0.00           C  
ATOM   4509  OE1 GLU A 297       5.416   9.940  70.810  1.00  0.00           O  
ATOM   4510  OE2 GLU A 297       5.149   8.529  69.244  1.00  0.00           O  
ATOM   4511  H   GLU A 297       9.076   8.024  67.768  1.00  0.00           H  
ATOM   4512  HA  GLU A 297       9.866  10.150  69.468  1.00  0.00           H  
ATOM   4513 1HB  GLU A 297       8.022   7.793  69.998  1.00  0.00           H  
ATOM   4514 2HB  GLU A 297       8.227   9.127  71.125  1.00  0.00           H  
ATOM   4515 1HG  GLU A 297       7.399  10.704  69.453  1.00  0.00           H  
ATOM   4516 2HG  GLU A 297       7.255   9.403  68.273  1.00  0.00           H  
ATOM   4517  N   VAL A 298      11.024   7.188  70.295  1.00  0.00           N  
ATOM   4518  CA  VAL A 298      12.175   6.546  70.915  1.00  0.00           C  
ATOM   4519  C   VAL A 298      13.458   7.011  70.221  1.00  0.00           C  
ATOM   4520  O   VAL A 298      13.722   6.637  69.076  1.00  0.00           O  
ATOM   4521  CB  VAL A 298      12.056   5.013  70.823  1.00  0.00           C  
ATOM   4522  CG1 VAL A 298      13.288   4.347  71.417  1.00  0.00           C  
ATOM   4523  CG2 VAL A 298      10.795   4.548  71.535  1.00  0.00           C  
ATOM   4524  H   VAL A 298      10.433   6.649  69.679  1.00  0.00           H  
ATOM   4525  HA  VAL A 298      12.204   6.830  71.968  1.00  0.00           H  
ATOM   4526  HB  VAL A 298      12.009   4.724  69.773  1.00  0.00           H  
ATOM   4527 1HG1 VAL A 298      13.187   3.263  71.344  1.00  0.00           H  
ATOM   4528 2HG1 VAL A 298      14.174   4.666  70.869  1.00  0.00           H  
ATOM   4529 3HG1 VAL A 298      13.385   4.631  72.465  1.00  0.00           H  
ATOM   4530 1HG2 VAL A 298      10.716   3.464  71.465  1.00  0.00           H  
ATOM   4531 2HG2 VAL A 298      10.839   4.843  72.584  1.00  0.00           H  
ATOM   4532 3HG2 VAL A 298       9.923   5.005  71.067  1.00  0.00           H  
ATOM   4533  N   THR A 299      14.246   7.820  70.918  1.00  0.00           N  
ATOM   4534  CA  THR A 299      15.459   8.440  70.360  1.00  0.00           C  
ATOM   4535  C   THR A 299      16.507   7.484  69.775  1.00  0.00           C  
ATOM   4536  O   THR A 299      17.257   7.858  68.863  1.00  0.00           O  
ATOM   4537  CB  THR A 299      16.142   9.303  71.437  1.00  0.00           C  
ATOM   4538  OG1 THR A 299      16.480   8.484  72.565  1.00  0.00           O  
ATOM   4539  CG2 THR A 299      15.218  10.423  71.888  1.00  0.00           C  
ATOM   4540  H   THR A 299      13.991   8.012  71.876  1.00  0.00           H  
ATOM   4541  HA  THR A 299      15.169   9.078  69.525  1.00  0.00           H  
ATOM   4542  HB  THR A 299      17.057   9.734  71.032  1.00  0.00           H  
ATOM   4543  HG1 THR A 299      17.411   8.253  72.524  1.00  0.00           H  
ATOM   4544 1HG2 THR A 299      15.717  11.023  72.649  1.00  0.00           H  
ATOM   4545 2HG2 THR A 299      14.968  11.054  71.035  1.00  0.00           H  
ATOM   4546 3HG2 THR A 299      14.305   9.997  72.304  1.00  0.00           H  
ATOM   4547  N   ASN A 300      16.568   6.265  70.311  1.00  0.00           N  
ATOM   4548  CA  ASN A 300      17.496   5.240  69.808  1.00  0.00           C  
ATOM   4549  C   ASN A 300      17.009   4.576  68.506  1.00  0.00           C  
ATOM   4550  O   ASN A 300      17.751   3.813  67.878  1.00  0.00           O  
ATOM   4551  CB  ASN A 300      17.737   4.188  70.875  1.00  0.00           C  
ATOM   4552  CG  ASN A 300      18.564   4.704  72.019  1.00  0.00           C  
ATOM   4553  OD1 ASN A 300      19.388   5.609  71.846  1.00  0.00           O  
ATOM   4554  ND2 ASN A 300      18.362   4.145  73.185  1.00  0.00           N  
ATOM   4555  H   ASN A 300      15.959   6.040  71.085  1.00  0.00           H  
ATOM   4556  HA  ASN A 300      18.445   5.721  69.567  1.00  0.00           H  
ATOM   4557 1HB  ASN A 300      16.779   3.838  71.263  1.00  0.00           H  
ATOM   4558 2HB  ASN A 300      18.244   3.330  70.433  1.00  0.00           H  
ATOM   4559 1HD2 ASN A 300      18.884   4.448  73.983  1.00  0.00           H  
ATOM   4560 2HD2 ASN A 300      17.685   3.416  73.279  1.00  0.00           H  
ATOM   4561  N   GLN A 301      15.778   4.885  68.094  1.00  0.00           N  
ATOM   4562  CA  GLN A 301      15.157   4.260  66.915  1.00  0.00           C  
ATOM   4563  C   GLN A 301      14.768   5.235  65.776  1.00  0.00           C  
ATOM   4564  O   GLN A 301      14.635   6.454  65.981  1.00  0.00           O  
ATOM   4565  CB  GLN A 301      13.914   3.483  67.356  1.00  0.00           C  
ATOM   4566  CG  GLN A 301      14.203   2.330  68.301  1.00  0.00           C  
ATOM   4567  CD  GLN A 301      12.945   1.587  68.710  1.00  0.00           C  
ATOM   4568  OE1 GLN A 301      11.846   2.148  68.704  1.00  0.00           O  
ATOM   4569  NE2 GLN A 301      13.099   0.317  69.069  1.00  0.00           N  
ATOM   4570  H   GLN A 301      15.258   5.575  68.616  1.00  0.00           H  
ATOM   4571  HA  GLN A 301      15.874   3.570  66.471  1.00  0.00           H  
ATOM   4572 1HB  GLN A 301      13.219   4.160  67.853  1.00  0.00           H  
ATOM   4573 2HB  GLN A 301      13.407   3.080  66.479  1.00  0.00           H  
ATOM   4574 1HG  GLN A 301      14.870   1.625  67.805  1.00  0.00           H  
ATOM   4575 2HG  GLN A 301      14.676   2.722  69.202  1.00  0.00           H  
ATOM   4576 1HE2 GLN A 301      12.305  -0.224  69.348  1.00  0.00           H  
ATOM   4577 2HE2 GLN A 301      14.008  -0.099  69.059  1.00  0.00           H  
ATOM   4578  N   SER A 302      14.606   4.681  64.575  1.00  0.00           N  
ATOM   4579  CA  SER A 302      14.134   5.441  63.412  1.00  0.00           C  
ATOM   4580  C   SER A 302      13.237   4.590  62.529  1.00  0.00           C  
ATOM   4581  O   SER A 302      13.229   3.353  62.606  1.00  0.00           O  
ATOM   4582  CB  SER A 302      15.310   5.951  62.603  1.00  0.00           C  
ATOM   4583  OG  SER A 302      16.032   4.890  62.042  1.00  0.00           O  
ATOM   4584  H   SER A 302      14.818   3.699  64.468  1.00  0.00           H  
ATOM   4585  HA  SER A 302      13.557   6.296  63.768  1.00  0.00           H  
ATOM   4586 1HB  SER A 302      14.950   6.608  61.811  1.00  0.00           H  
ATOM   4587 2HB  SER A 302      15.964   6.541  63.244  1.00  0.00           H  
ATOM   4588  HG  SER A 302      16.592   4.550  62.744  1.00  0.00           H  
ATOM   4589  N   PHE A 303      12.479   5.262  61.681  1.00  0.00           N  
ATOM   4590  CA  PHE A 303      11.708   4.575  60.683  1.00  0.00           C  
ATOM   4591  C   PHE A 303      11.919   5.266  59.345  1.00  0.00           C  
ATOM   4592  O   PHE A 303      12.511   6.353  59.282  1.00  0.00           O  
ATOM   4593  CB  PHE A 303      10.224   4.562  61.054  1.00  0.00           C  
ATOM   4594  CG  PHE A 303       9.593   5.925  61.076  1.00  0.00           C  
ATOM   4595  CD1 PHE A 303       8.987   6.443  59.941  1.00  0.00           C  
ATOM   4596  CD2 PHE A 303       9.604   6.692  62.231  1.00  0.00           C  
ATOM   4597  CE1 PHE A 303       8.406   7.698  59.961  1.00  0.00           C  
ATOM   4598  CE2 PHE A 303       9.024   7.945  62.254  1.00  0.00           C  
ATOM   4599  CZ  PHE A 303       8.424   8.448  61.117  1.00  0.00           C  
ATOM   4600  H   PHE A 303      12.436   6.270  61.728  1.00  0.00           H  
ATOM   4601  HA  PHE A 303      12.058   3.543  60.624  1.00  0.00           H  
ATOM   4602 1HB  PHE A 303       9.677   3.946  60.342  1.00  0.00           H  
ATOM   4603 2HB  PHE A 303      10.099   4.113  62.038  1.00  0.00           H  
ATOM   4604  HD1 PHE A 303       8.972   5.849  59.027  1.00  0.00           H  
ATOM   4605  HD2 PHE A 303      10.078   6.295  63.130  1.00  0.00           H  
ATOM   4606  HE1 PHE A 303       7.934   8.093  59.062  1.00  0.00           H  
ATOM   4607  HE2 PHE A 303       9.039   8.538  63.169  1.00  0.00           H  
ATOM   4608  HZ  PHE A 303       7.968   9.437  61.133  1.00  0.00           H  
ATOM   4609  N   ARG A 304      11.504   4.601  58.274  1.00  0.00           N  
ATOM   4610  CA  ARG A 304      11.631   5.188  56.938  1.00  0.00           C  
ATOM   4611  C   ARG A 304      10.316   5.157  56.165  1.00  0.00           C  
ATOM   4612  O   ARG A 304       9.553   4.166  56.193  1.00  0.00           O  
ATOM   4613  CB  ARG A 304      12.695   4.453  56.136  1.00  0.00           C  
ATOM   4614  CG  ARG A 304      12.374   2.999  55.830  1.00  0.00           C  
ATOM   4615  CD  ARG A 304      13.480   2.336  55.093  1.00  0.00           C  
ATOM   4616  NE  ARG A 304      13.169   0.951  54.778  1.00  0.00           N  
ATOM   4617  CZ  ARG A 304      14.025   0.087  54.198  1.00  0.00           C  
ATOM   4618  NH1 ARG A 304      15.238   0.479  53.878  1.00  0.00           N  
ATOM   4619  NH2 ARG A 304      13.646  -1.155  53.953  1.00  0.00           N  
ATOM   4620  H   ARG A 304      11.096   3.682  58.371  1.00  0.00           H  
ATOM   4621  HA  ARG A 304      11.932   6.231  57.045  1.00  0.00           H  
ATOM   4622 1HB  ARG A 304      12.851   4.963  55.186  1.00  0.00           H  
ATOM   4623 2HB  ARG A 304      13.640   4.476  56.679  1.00  0.00           H  
ATOM   4624 1HG  ARG A 304      12.211   2.458  56.762  1.00  0.00           H  
ATOM   4625 2HG  ARG A 304      11.474   2.946  55.217  1.00  0.00           H  
ATOM   4626 1HD  ARG A 304      13.663   2.865  54.158  1.00  0.00           H  
ATOM   4627 2HD  ARG A 304      14.384   2.352  55.701  1.00  0.00           H  
ATOM   4628  HE  ARG A 304      12.245   0.613  55.010  1.00  0.00           H  
ATOM   4629 1HH1 ARG A 304      15.529   1.428  54.066  1.00  0.00           H  
ATOM   4630 2HH1 ARG A 304      15.880  -0.168  53.444  1.00  0.00           H  
ATOM   4631 1HH2 ARG A 304      12.713  -1.456  54.199  1.00  0.00           H  
ATOM   4632 2HH2 ARG A 304      14.287  -1.802  53.519  1.00  0.00           H  
ATOM   4633  N   ILE A 305      10.039   6.286  55.527  1.00  0.00           N  
ATOM   4634  CA  ILE A 305       8.977   6.381  54.569  1.00  0.00           C  
ATOM   4635  C   ILE A 305       9.653   6.322  53.206  1.00  0.00           C  
ATOM   4636  O   ILE A 305      10.735   6.917  52.977  1.00  0.00           O  
ATOM   4637  CB  ILE A 305       8.161   7.677  54.732  1.00  0.00           C  
ATOM   4638  CG1 ILE A 305       9.063   8.901  54.557  1.00  0.00           C  
ATOM   4639  CG2 ILE A 305       7.476   7.706  56.090  1.00  0.00           C  
ATOM   4640  CD1 ILE A 305       8.310  10.210  54.492  1.00  0.00           C  
ATOM   4641  H   ILE A 305      10.597   7.104  55.725  1.00  0.00           H  
ATOM   4642  HA  ILE A 305       8.301   5.540  54.718  1.00  0.00           H  
ATOM   4643  HB  ILE A 305       7.403   7.730  53.952  1.00  0.00           H  
ATOM   4644 1HG1 ILE A 305       9.769   8.954  55.385  1.00  0.00           H  
ATOM   4645 2HG1 ILE A 305       9.644   8.797  53.640  1.00  0.00           H  
ATOM   4646 1HG2 ILE A 305       6.905   8.629  56.189  1.00  0.00           H  
ATOM   4647 2HG2 ILE A 305       6.805   6.853  56.177  1.00  0.00           H  
ATOM   4648 3HG2 ILE A 305       8.228   7.659  56.878  1.00  0.00           H  
ATOM   4649 1HD1 ILE A 305       9.017  11.031  54.367  1.00  0.00           H  
ATOM   4650 2HD1 ILE A 305       7.621  10.192  53.647  1.00  0.00           H  
ATOM   4651 3HD1 ILE A 305       7.749  10.353  55.415  1.00  0.00           H  
ATOM   4652  N   THR A 306       9.047   5.543  52.327  1.00  0.00           N  
ATOM   4653  CA  THR A 306       9.630   5.269  51.040  1.00  0.00           C  
ATOM   4654  C   THR A 306       8.607   5.581  49.964  1.00  0.00           C  
ATOM   4655  O   THR A 306       7.435   5.226  50.091  1.00  0.00           O  
ATOM   4656  CB  THR A 306      10.098   3.806  50.929  1.00  0.00           C  
ATOM   4657  OG1 THR A 306      11.077   3.537  51.941  1.00  0.00           O  
ATOM   4658  CG2 THR A 306      10.703   3.541  49.559  1.00  0.00           C  
ATOM   4659  H   THR A 306       8.156   5.130  52.561  1.00  0.00           H  
ATOM   4660  HA  THR A 306      10.500   5.913  50.910  1.00  0.00           H  
ATOM   4661  HB  THR A 306       9.248   3.140  51.080  1.00  0.00           H  
ATOM   4662  HG1 THR A 306      11.930   3.874  51.657  1.00  0.00           H  
ATOM   4663 1HG2 THR A 306      11.027   2.503  49.499  1.00  0.00           H  
ATOM   4664 2HG2 THR A 306       9.957   3.734  48.789  1.00  0.00           H  
ATOM   4665 3HG2 THR A 306      11.559   4.198  49.407  1.00  0.00           H  
ATOM   4666  N   ILE A 307       9.059   6.229  48.898  1.00  0.00           N  
ATOM   4667  CA  ILE A 307       8.189   6.478  47.762  1.00  0.00           C  
ATOM   4668  C   ILE A 307       8.754   5.748  46.536  1.00  0.00           C  
ATOM   4669  O   ILE A 307       9.958   5.732  46.335  1.00  0.00           O  
ATOM   4670  CB  ILE A 307       8.060   7.985  47.475  1.00  0.00           C  
ATOM   4671  CG1 ILE A 307       9.434   8.592  47.178  1.00  0.00           C  
ATOM   4672  CG2 ILE A 307       7.404   8.696  48.649  1.00  0.00           C  
ATOM   4673  CD1 ILE A 307       9.378  10.021  46.689  1.00  0.00           C  
ATOM   4674  H   ILE A 307      10.014   6.556  48.867  1.00  0.00           H  
ATOM   4675  HA  ILE A 307       7.198   6.089  47.994  1.00  0.00           H  
ATOM   4676  HB  ILE A 307       7.450   8.135  46.585  1.00  0.00           H  
ATOM   4677 1HG1 ILE A 307      10.047   8.563  48.079  1.00  0.00           H  
ATOM   4678 2HG1 ILE A 307       9.940   7.993  46.421  1.00  0.00           H  
ATOM   4679 1HG2 ILE A 307       7.321   9.760  48.430  1.00  0.00           H  
ATOM   4680 2HG2 ILE A 307       6.410   8.281  48.815  1.00  0.00           H  
ATOM   4681 3HG2 ILE A 307       8.010   8.556  49.544  1.00  0.00           H  
ATOM   4682 1HD1 ILE A 307      10.389  10.381  46.499  1.00  0.00           H  
ATOM   4683 2HD1 ILE A 307       8.798  10.067  45.766  1.00  0.00           H  
ATOM   4684 3HD1 ILE A 307       8.907  10.646  47.446  1.00  0.00           H  
ATOM   4685  N   LEU A 308       7.893   5.103  45.759  1.00  0.00           N  
ATOM   4686  CA  LEU A 308       8.341   4.508  44.490  1.00  0.00           C  
ATOM   4687  C   LEU A 308       8.283   5.541  43.384  1.00  0.00           C  
ATOM   4688  O   LEU A 308       7.660   6.604  43.590  1.00  0.00           O  
ATOM   4689  CB  LEU A 308       7.472   3.301  44.116  1.00  0.00           C  
ATOM   4690  CG  LEU A 308       7.819   1.986  44.825  1.00  0.00           C  
ATOM   4691  CD1 LEU A 308       7.550   2.126  46.317  1.00  0.00           C  
ATOM   4692  CD2 LEU A 308       6.999   0.853  44.225  1.00  0.00           C  
ATOM   4693  H   LEU A 308       6.924   5.014  46.029  1.00  0.00           H  
ATOM   4694  HA  LEU A 308       9.369   4.168  44.611  1.00  0.00           H  
ATOM   4695 1HB  LEU A 308       6.434   3.536  44.344  1.00  0.00           H  
ATOM   4696 2HB  LEU A 308       7.556   3.131  43.042  1.00  0.00           H  
ATOM   4697  HG  LEU A 308       8.881   1.772  44.696  1.00  0.00           H  
ATOM   4698 1HD1 LEU A 308       7.797   1.191  46.820  1.00  0.00           H  
ATOM   4699 2HD1 LEU A 308       8.164   2.929  46.723  1.00  0.00           H  
ATOM   4700 3HD1 LEU A 308       6.497   2.356  46.476  1.00  0.00           H  
ATOM   4701 1HD2 LEU A 308       7.247  -0.082  44.728  1.00  0.00           H  
ATOM   4702 2HD2 LEU A 308       5.937   1.065  44.354  1.00  0.00           H  
ATOM   4703 3HD2 LEU A 308       7.225   0.764  43.162  1.00  0.00           H  
ATOM   4704  N   PRO A 309       8.899   5.226  42.202  1.00  0.00           N  
ATOM   4705  CA  PRO A 309       8.878   6.079  41.026  1.00  0.00           C  
ATOM   4706  C   PRO A 309       7.476   6.509  40.666  1.00  0.00           C  
ATOM   4707  O   PRO A 309       7.303   7.622  40.197  1.00  0.00           O  
ATOM   4708  CB  PRO A 309       9.484   5.182  39.942  1.00  0.00           C  
ATOM   4709  CG  PRO A 309      10.403   4.276  40.687  1.00  0.00           C  
ATOM   4710  CD  PRO A 309       9.670   3.969  41.966  1.00  0.00           C  
ATOM   4711  HA  PRO A 309       9.510   6.961  41.207  1.00  0.00           H  
ATOM   4712 1HB  PRO A 309       8.686   4.640  39.413  1.00  0.00           H  
ATOM   4713 2HB  PRO A 309      10.005   5.797  39.193  1.00  0.00           H  
ATOM   4714 1HG  PRO A 309      10.613   3.375  40.093  1.00  0.00           H  
ATOM   4715 2HG  PRO A 309      11.368   4.775  40.862  1.00  0.00           H  
ATOM   4716 1HD  PRO A 309       9.003   3.109  41.809  1.00  0.00           H  
ATOM   4717 2HD  PRO A 309      10.397   3.756  42.764  1.00  0.00           H  
ATOM   4718  N   GLN A 310       6.488   5.640  40.896  1.00  0.00           N  
ATOM   4719  CA  GLN A 310       5.078   5.995  40.661  1.00  0.00           C  
ATOM   4720  C   GLN A 310       4.707   7.353  41.256  1.00  0.00           C  
ATOM   4721  O   GLN A 310       3.913   8.108  40.676  1.00  0.00           O  
ATOM   4722  CB  GLN A 310       4.157   4.917  41.238  1.00  0.00           C  
ATOM   4723  CG  GLN A 310       4.243   3.578  40.526  1.00  0.00           C  
ATOM   4724  CD  GLN A 310       5.375   2.715  41.051  1.00  0.00           C  
ATOM   4725  OE1 GLN A 310       6.497   3.191  41.249  1.00  0.00           O  
ATOM   4726  NE2 GLN A 310       5.088   1.439  41.280  1.00  0.00           N  
ATOM   4727  H   GLN A 310       6.712   4.717  41.239  1.00  0.00           H  
ATOM   4728  HA  GLN A 310       4.912   6.059  39.586  1.00  0.00           H  
ATOM   4729 1HB  GLN A 310       4.399   4.756  42.289  1.00  0.00           H  
ATOM   4730 2HB  GLN A 310       3.123   5.258  41.190  1.00  0.00           H  
ATOM   4731 1HG  GLN A 310       3.307   3.039  40.672  1.00  0.00           H  
ATOM   4732 2HG  GLN A 310       4.412   3.753  39.464  1.00  0.00           H  
ATOM   4733 1HE2 GLN A 310       5.795   0.821  41.627  1.00  0.00           H  
ATOM   4734 2HE2 GLN A 310       4.165   1.094  41.106  1.00  0.00           H  
ATOM   4735  N   GLN A 311       5.304   7.665  42.397  1.00  0.00           N  
ATOM   4736  CA  GLN A 311       4.975   8.867  43.118  1.00  0.00           C  
ATOM   4737  C   GLN A 311       5.742  10.089  42.654  1.00  0.00           C  
ATOM   4738  O   GLN A 311       5.202  11.195  42.729  1.00  0.00           O  
ATOM   4739  CB  GLN A 311       5.218   8.650  44.614  1.00  0.00           C  
ATOM   4740  CG  GLN A 311       4.781   9.811  45.490  1.00  0.00           C  
ATOM   4741  CD  GLN A 311       3.284  10.047  45.435  1.00  0.00           C  
ATOM   4742  OE1 GLN A 311       2.555   9.724  46.378  1.00  0.00           O  
ATOM   4743  NE2 GLN A 311       2.815  10.613  44.329  1.00  0.00           N  
ATOM   4744  H   GLN A 311       6.008   7.044  42.771  1.00  0.00           H  
ATOM   4745  HA  GLN A 311       3.920   9.089  42.957  1.00  0.00           H  
ATOM   4746 1HB  GLN A 311       4.682   7.760  44.944  1.00  0.00           H  
ATOM   4747 2HB  GLN A 311       6.279   8.477  44.789  1.00  0.00           H  
ATOM   4748 1HG  GLN A 311       5.056   9.597  46.523  1.00  0.00           H  
ATOM   4749 2HG  GLN A 311       5.283  10.718  45.151  1.00  0.00           H  
ATOM   4750 1HE2 GLN A 311       1.835  10.794  44.235  1.00  0.00           H  
ATOM   4751 2HE2 GLN A 311       3.442  10.859  43.589  1.00  0.00           H  
ATOM   4752  N   TYR A 312       6.973   9.915  42.166  1.00  0.00           N  
ATOM   4753  CA  TYR A 312       7.787  11.090  41.813  1.00  0.00           C  
ATOM   4754  C   TYR A 312       8.006  11.259  40.347  1.00  0.00           C  
ATOM   4755  O   TYR A 312       8.630  12.231  39.941  1.00  0.00           O  
ATOM   4756  CB  TYR A 312       9.147  11.025  42.511  1.00  0.00           C  
ATOM   4757  CG  TYR A 312       9.973   9.818  42.128  1.00  0.00           C  
ATOM   4758  CD1 TYR A 312      10.465   9.695  40.836  1.00  0.00           C  
ATOM   4759  CD2 TYR A 312      10.240   8.833  43.067  1.00  0.00           C  
ATOM   4760  CE1 TYR A 312      11.219   8.592  40.486  1.00  0.00           C  
ATOM   4761  CE2 TYR A 312      10.994   7.730  42.717  1.00  0.00           C  
ATOM   4762  CZ  TYR A 312      11.483   7.608  41.433  1.00  0.00           C  
ATOM   4763  OH  TYR A 312      12.234   6.509  41.084  1.00  0.00           O  
ATOM   4764  H   TYR A 312       7.359   8.991  42.033  1.00  0.00           H  
ATOM   4765  HA  TYR A 312       7.264  11.986  42.148  1.00  0.00           H  
ATOM   4766 1HB  TYR A 312       9.722  11.921  42.272  1.00  0.00           H  
ATOM   4767 2HB  TYR A 312       9.002  11.009  43.591  1.00  0.00           H  
ATOM   4768  HD1 TYR A 312      10.255  10.469  40.098  1.00  0.00           H  
ATOM   4769  HD2 TYR A 312       9.853   8.929  44.082  1.00  0.00           H  
ATOM   4770  HE1 TYR A 312      11.605   8.496  39.472  1.00  0.00           H  
ATOM   4771  HE2 TYR A 312      11.203   6.956  43.456  1.00  0.00           H  
ATOM   4772  HH  TYR A 312      12.324   5.930  41.844  1.00  0.00           H  
ATOM   4773  N   LEU A 313       7.549  10.282  39.563  1.00  0.00           N  
ATOM   4774  CA  LEU A 313       7.503  10.414  38.096  1.00  0.00           C  
ATOM   4775  C   LEU A 313       6.013  10.453  37.749  1.00  0.00           C  
ATOM   4776  O   LEU A 313       5.341   9.416  37.629  1.00  0.00           O  
ATOM   4777  CB  LEU A 313       8.205   9.247  37.390  1.00  0.00           C  
ATOM   4778  CG  LEU A 313       8.199   9.296  35.857  1.00  0.00           C  
ATOM   4779  CD1 LEU A 313       8.939  10.541  35.386  1.00  0.00           C  
ATOM   4780  CD2 LEU A 313       8.846   8.034  35.306  1.00  0.00           C  
ATOM   4781  H   LEU A 313       7.225   9.426  39.990  1.00  0.00           H  
ATOM   4782  HA  LEU A 313       8.017  11.332  37.815  1.00  0.00           H  
ATOM   4783 1HB  LEU A 313       9.243   9.217  37.717  1.00  0.00           H  
ATOM   4784 2HB  LEU A 313       7.723   8.317  37.694  1.00  0.00           H  
ATOM   4785  HG  LEU A 313       7.172   9.363  35.499  1.00  0.00           H  
ATOM   4786 1HD1 LEU A 313       8.935  10.576  34.297  1.00  0.00           H  
ATOM   4787 2HD1 LEU A 313       8.443  11.429  35.779  1.00  0.00           H  
ATOM   4788 3HD1 LEU A 313       9.967  10.510  35.744  1.00  0.00           H  
ATOM   4789 1HD2 LEU A 313       8.842   8.069  34.216  1.00  0.00           H  
ATOM   4790 2HD2 LEU A 313       9.875   7.967  35.663  1.00  0.00           H  
ATOM   4791 3HD2 LEU A 313       8.287   7.161  35.644  1.00  0.00           H  
ATOM   4792  N   ARG A 314       5.511  11.679  37.629  1.00  0.00           N  
ATOM   4793  CA  ARG A 314       4.093  11.964  37.809  1.00  0.00           C  
ATOM   4794  C   ARG A 314       3.388  12.228  36.488  1.00  0.00           C  
ATOM   4795  O   ARG A 314       3.803  13.100  35.746  1.00  0.00           O  
ATOM   4796  CB  ARG A 314       3.907  13.168  38.721  1.00  0.00           C  
ATOM   4797  CG  ARG A 314       2.460  13.512  39.039  1.00  0.00           C  
ATOM   4798  CD  ARG A 314       2.362  14.655  39.981  1.00  0.00           C  
ATOM   4799  NE  ARG A 314       0.980  15.025  40.244  1.00  0.00           N  
ATOM   4800  CZ  ARG A 314       0.217  14.491  41.217  1.00  0.00           C  
ATOM   4801  NH1 ARG A 314       0.715  13.568  42.010  1.00  0.00           N  
ATOM   4802  NH2 ARG A 314      -1.031  14.895  41.375  1.00  0.00           N  
ATOM   4803  H   ARG A 314       6.140  12.436  37.405  1.00  0.00           H  
ATOM   4804  HA  ARG A 314       3.622  11.097  38.273  1.00  0.00           H  
ATOM   4805 1HB  ARG A 314       4.418  12.990  39.666  1.00  0.00           H  
ATOM   4806 2HB  ARG A 314       4.361  14.046  38.262  1.00  0.00           H  
ATOM   4807 1HG  ARG A 314       1.939  13.779  38.119  1.00  0.00           H  
ATOM   4808 2HG  ARG A 314       1.972  12.649  39.494  1.00  0.00           H  
ATOM   4809 1HD  ARG A 314       2.829  14.387  40.928  1.00  0.00           H  
ATOM   4810 2HD  ARG A 314       2.871  15.520  39.558  1.00  0.00           H  
ATOM   4811  HE  ARG A 314       0.562  15.732  39.654  1.00  0.00           H  
ATOM   4812 1HH1 ARG A 314       1.669  13.259  41.890  1.00  0.00           H  
ATOM   4813 2HH1 ARG A 314       0.143  13.168  42.740  1.00  0.00           H  
ATOM   4814 1HH2 ARG A 314      -1.414  15.605  40.765  1.00  0.00           H  
ATOM   4815 2HH2 ARG A 314      -1.602  14.495  42.105  1.00  0.00           H  
ATOM   4816  N   PRO A 315       2.317  11.478  36.208  1.00  0.00           N  
ATOM   4817  CA  PRO A 315       1.533  11.607  34.961  1.00  0.00           C  
ATOM   4818  C   PRO A 315       0.882  12.999  34.836  1.00  0.00           C  
ATOM   4819  O   PRO A 315       0.516  13.588  35.857  1.00  0.00           O  
ATOM   4820  CB  PRO A 315       0.478  10.505  35.105  1.00  0.00           C  
ATOM   4821  CG  PRO A 315       0.393  10.270  36.574  1.00  0.00           C  
ATOM   4822  CD  PRO A 315       1.788  10.530  37.077  1.00  0.00           C  
ATOM   4823  HA  PRO A 315       2.189  11.415  34.099  1.00  0.00           H  
ATOM   4824 1HB  PRO A 315      -0.475  10.838  34.670  1.00  0.00           H  
ATOM   4825 2HB  PRO A 315       0.791   9.610  34.547  1.00  0.00           H  
ATOM   4826 1HG  PRO A 315      -0.351  10.944  37.024  1.00  0.00           H  
ATOM   4827 2HG  PRO A 315       0.055   9.243  36.776  1.00  0.00           H  
ATOM   4828 1HD  PRO A 315       1.741  10.945  38.094  1.00  0.00           H  
ATOM   4829 2HD  PRO A 315       2.363   9.592  37.067  1.00  0.00           H  
ATOM   4830  N   VAL A 316       0.720  13.497  33.607  1.00  0.00           N  
ATOM   4831  CA  VAL A 316       0.462  14.928  33.344  1.00  0.00           C  
ATOM   4832  C   VAL A 316      -0.732  15.272  32.446  1.00  0.00           C  
ATOM   4833  O   VAL A 316      -1.077  16.455  32.314  1.00  0.00           O  
ATOM   4834  CB  VAL A 316       1.720  15.549  32.708  1.00  0.00           C  
ATOM   4835  CG1 VAL A 316       2.899  15.462  33.666  1.00  0.00           C  
ATOM   4836  CG2 VAL A 316       2.037  14.848  31.396  1.00  0.00           C  
ATOM   4837  H   VAL A 316       0.779  12.856  32.828  1.00  0.00           H  
ATOM   4838  HA  VAL A 316       0.253  15.422  34.293  1.00  0.00           H  
ATOM   4839  HB  VAL A 316       1.536  16.607  32.521  1.00  0.00           H  
ATOM   4840 1HG1 VAL A 316       3.779  15.906  33.200  1.00  0.00           H  
ATOM   4841 2HG1 VAL A 316       2.663  16.001  34.583  1.00  0.00           H  
ATOM   4842 3HG1 VAL A 316       3.101  14.417  33.899  1.00  0.00           H  
ATOM   4843 1HG2 VAL A 316       2.927  15.293  30.952  1.00  0.00           H  
ATOM   4844 2HG2 VAL A 316       2.215  13.789  31.583  1.00  0.00           H  
ATOM   4845 3HG2 VAL A 316       1.196  14.959  30.712  1.00  0.00           H  
ATOM   4846  N   GLU A 317      -1.331  14.288  31.782  1.00  0.00           N  
ATOM   4847  CA  GLU A 317      -2.254  14.634  30.695  1.00  0.00           C  
ATOM   4848  C   GLU A 317      -3.703  14.619  31.137  1.00  0.00           C  
ATOM   4849  O   GLU A 317      -4.069  13.884  32.056  1.00  0.00           O  
ATOM   4850  CB  GLU A 317      -2.075  13.670  29.520  1.00  0.00           C  
ATOM   4851  CG  GLU A 317      -0.690  13.697  28.890  1.00  0.00           C  
ATOM   4852  CD  GLU A 317      -0.396  14.987  28.177  1.00  0.00           C  
ATOM   4853  OE1 GLU A 317      -1.299  15.542  27.597  1.00  0.00           O  
ATOM   4854  OE2 GLU A 317       0.732  15.419  28.211  1.00  0.00           O  
ATOM   4855  H   GLU A 317      -1.172  13.315  32.001  1.00  0.00           H  
ATOM   4856  HA  GLU A 317      -2.026  15.645  30.356  1.00  0.00           H  
ATOM   4857 1HB  GLU A 317      -2.272  12.651  29.852  1.00  0.00           H  
ATOM   4858 2HB  GLU A 317      -2.801  13.906  28.742  1.00  0.00           H  
ATOM   4859 1HG  GLU A 317       0.056  13.549  29.671  1.00  0.00           H  
ATOM   4860 2HG  GLU A 317      -0.606  12.871  28.185  1.00  0.00           H  
ATOM   4861  N   ASP A 318      -4.529  15.425  30.469  1.00  0.00           N  
ATOM   4862  CA  ASP A 318      -5.976  15.314  30.609  1.00  0.00           C  
ATOM   4863  C   ASP A 318      -6.407  13.918  30.193  1.00  0.00           C  
ATOM   4864  O   ASP A 318      -5.621  13.152  29.612  1.00  0.00           O  
ATOM   4865  CB  ASP A 318      -6.696  16.365  29.760  1.00  0.00           C  
ATOM   4866  CG  ASP A 318      -6.552  17.775  30.316  1.00  0.00           C  
ATOM   4867  OD1 ASP A 318      -6.190  17.908  31.461  1.00  0.00           O  
ATOM   4868  OD2 ASP A 318      -6.807  18.706  29.590  1.00  0.00           O  
ATOM   4869  H   ASP A 318      -4.147  16.128  29.853  1.00  0.00           H  
ATOM   4870  HA  ASP A 318      -6.236  15.481  31.655  1.00  0.00           H  
ATOM   4871 1HB  ASP A 318      -6.299  16.347  28.745  1.00  0.00           H  
ATOM   4872 2HB  ASP A 318      -7.757  16.120  29.701  1.00  0.00           H  
ATOM   4873  N   ALA A 320      -7.658  13.576  30.483  1.00  0.00           N  
ATOM   4874  CA  ALA A 320      -8.161  12.240  30.203  1.00  0.00           C  
ATOM   4875  C   ALA A 320      -8.364  12.022  28.702  1.00  0.00           C  
ATOM   4876  O   ALA A 320      -8.347  12.982  27.913  1.00  0.00           O  
ATOM   4877  CB  ALA A 320      -9.462  12.001  30.955  1.00  0.00           C  
ATOM   4878  H   ALA A 320      -8.015  14.078  31.283  1.00  0.00           H  
ATOM   4879  HA  ALA A 320      -7.417  11.520  30.543  1.00  0.00           H  
ATOM   4880 1HB  ALA A 320      -9.829  10.998  30.738  1.00  0.00           H  
ATOM   4881 2HB  ALA A 320      -9.286  12.099  32.027  1.00  0.00           H  
ATOM   4882 3HB  ALA A 320     -10.203  12.735  30.641  1.00  0.00           H  
ATOM   4883  N   THR A 321      -8.497  10.750  28.317  1.00  0.00           N  
ATOM   4884  CA  THR A 321      -8.869  10.377  26.963  1.00  0.00           C  
ATOM   4885  C   THR A 321      -7.766  10.184  25.938  1.00  0.00           C  
ATOM   4886  O   THR A 321      -8.036  10.256  24.744  1.00  0.00           O  
ATOM   4887  CB  THR A 321      -9.850  11.425  26.406  1.00  0.00           C  
ATOM   4888  OG1 THR A 321      -9.177  12.682  26.258  1.00  0.00           O  
ATOM   4889  CG2 THR A 321     -11.036  11.597  27.343  1.00  0.00           C  
ATOM   4890  H   THR A 321      -8.331  10.024  28.999  1.00  0.00           H  
ATOM   4891  HA  THR A 321      -9.359   9.404  26.995  1.00  0.00           H  
ATOM   4892  HB  THR A 321     -10.210  11.104  25.429  1.00  0.00           H  
ATOM   4893  HG1 THR A 321      -9.614  13.344  26.799  1.00  0.00           H  
ATOM   4894 1HG2 THR A 321     -11.719  12.341  26.933  1.00  0.00           H  
ATOM   4895 2HG2 THR A 321     -11.557  10.645  27.449  1.00  0.00           H  
ATOM   4896 3HG2 THR A 321     -10.683  11.927  28.319  1.00  0.00           H  
ATOM   4897  N   SER A 322      -6.532   9.932  26.381  1.00  0.00           N  
ATOM   4898  CA  SER A 322      -5.432   9.731  25.436  1.00  0.00           C  
ATOM   4899  C   SER A 322      -4.928   8.308  25.522  1.00  0.00           C  
ATOM   4900  O   SER A 322      -5.216   7.620  26.488  1.00  0.00           O  
ATOM   4901  CB  SER A 322      -4.298  10.697  25.719  1.00  0.00           C  
ATOM   4902  OG  SER A 322      -3.712  10.432  26.964  1.00  0.00           O  
ATOM   4903  H   SER A 322      -6.345   9.878  27.372  1.00  0.00           H  
ATOM   4904  HA  SER A 322      -5.803   9.918  24.428  1.00  0.00           H  
ATOM   4905 1HB  SER A 322      -3.546  10.616  24.935  1.00  0.00           H  
ATOM   4906 2HB  SER A 322      -4.678  11.718  25.704  1.00  0.00           H  
ATOM   4907  HG  SER A 322      -2.790  10.229  26.784  1.00  0.00           H  
ATOM   4908  N   GLN A 323      -4.200   7.854  24.506  1.00  0.00           N  
ATOM   4909  CA  GLN A 323      -3.535   6.558  24.599  1.00  0.00           C  
ATOM   4910  C   GLN A 323      -1.997   6.704  24.757  1.00  0.00           C  
ATOM   4911  O   GLN A 323      -1.230   5.770  24.516  1.00  0.00           O  
ATOM   4912  CB  GLN A 323      -3.861   5.716  23.362  1.00  0.00           C  
ATOM   4913  CG  GLN A 323      -5.339   5.409  23.191  1.00  0.00           C  
ATOM   4914  CD  GLN A 323      -5.895   4.580  24.333  1.00  0.00           C  
ATOM   4915  OE1 GLN A 323      -5.337   3.539  24.692  1.00  0.00           O  
ATOM   4916  NE2 GLN A 323      -6.999   5.037  24.913  1.00  0.00           N  
ATOM   4917  H   GLN A 323      -4.100   8.399  23.662  1.00  0.00           H  
ATOM   4918  HA  GLN A 323      -3.904   6.043  25.485  1.00  0.00           H  
ATOM   4919 1HB  GLN A 323      -3.520   6.236  22.468  1.00  0.00           H  
ATOM   4920 2HB  GLN A 323      -3.325   4.769  23.415  1.00  0.00           H  
ATOM   4921 1HG  GLN A 323      -5.892   6.348  23.149  1.00  0.00           H  
ATOM   4922 2HG  GLN A 323      -5.479   4.852  22.265  1.00  0.00           H  
ATOM   4923 1HE2 GLN A 323      -7.412   4.533  25.672  1.00  0.00           H  
ATOM   4924 2HE2 GLN A 323      -7.418   5.886  24.591  1.00  0.00           H  
ATOM   4925  N   ASP A 324      -1.559   7.895  25.144  1.00  0.00           N  
ATOM   4926  CA  ASP A 324      -0.178   8.082  25.611  1.00  0.00           C  
ATOM   4927  C   ASP A 324      -0.191   8.904  26.879  1.00  0.00           C  
ATOM   4928  O   ASP A 324      -1.198   9.549  27.188  1.00  0.00           O  
ATOM   4929  CB  ASP A 324       0.682   8.774  24.551  1.00  0.00           C  
ATOM   4930  CG  ASP A 324       0.222  10.194  24.249  1.00  0.00           C  
ATOM   4931  OD1 ASP A 324      -0.683  10.656  24.902  1.00  0.00           O  
ATOM   4932  OD2 ASP A 324       0.780  10.803  23.367  1.00  0.00           O  
ATOM   4933  H   ASP A 324      -2.182   8.690  25.119  1.00  0.00           H
[truncated: 84,727 more chars]
