# Supplementary material for: A new benchmark illustrates that integration of geometric constraints inferred from enzyme reaction chemistry can increase enzyme active site modeling accuracy
Source: PLoS One. 2019 Apr 4;14(4):e0214126. doi: 10.1371/journal.pone.0214126 (PMC6448891; doi:10.1371/journal.pone.0214126)
Supplement: S1 Files — (GZ) [file pone.0214126.s008.gz › benchmark-lite/templates/3veu/4aa9.pdb]

HEADER    HYDROLASE                               30-NOV-11   4AA9              
TITLE     CAMEL CHYMOSIN AT 1.6A RESOLUTION                                     
COMPND    MOL_ID: 1;                                                            
COMPND   2 MOLECULE: CHYMOSIN;                                                  
COMPND   3 CHAIN: A;                                                            
COMPND   4 EC: 3.4.23.4;                                                        
COMPND   5 ENGINEERED: YES                                                      
SOURCE    MOL_ID: 1;                                                            
SOURCE   2 ORGANISM_SCIENTIFIC: CAMELUS DROMEDARIUS;                            
SOURCE   3 ORGANISM_COMMON: ARABIAN CAMEL;                                      
SOURCE   4 ORGANISM_TAXID: 9838;                                                
SOURCE   5 EXPRESSION_SYSTEM: ASPERGILLUS NIGER;                                
SOURCE   6 EXPRESSION_SYSTEM_TAXID: 5061                                        
KEYWDS    HYDROLASE, ASPARTIC PEPTIDASE, RENNET                                 
EXPDTA    X-RAY DIFFRACTION                                                     
AUTHOR    J.LANGHOLM JENSEN,A.MOLGAARD,J.C.NAVARRO POULSEN,J.M.VAN DEN BRINK,   
AUTHOR   2 M.HARBOE,J.B.SIMONSEN,K.B.QVIST,S.LARSEN                             
REVDAT   3   15-MAY-13 4AA9    1       JRNL                                     
REVDAT   2   01-MAY-13 4AA9    1       JRNL                                     
REVDAT   1   12-DEC-12 4AA9    0                                                
JRNL        AUTH   J.LANGHOLM JENSEN,A.MOLGAARD,J.C.NAVARRO POULSEN,M.K.HARBOE, 
JRNL        AUTH 2 J.B.SIMONSEN,A.M.LORENTZEN,K.HJERNO,J.M.VAN DEN BRINK,       
JRNL        AUTH 3 K.B.QVIST,S.LARSEN                                           
JRNL        TITL   CAMEL AND BOVINE CHYMOSIN: THE RELATIONSHIP BETWEEN THEIR    
JRNL        TITL 2 STRUCTURES AND CHEESE-MAKING PROPERTIES.                     
JRNL        REF    ACTA CRYSTALLOGR.,SECT.D      V.  69   901 2013              
JRNL        REFN                   ISSN 0907-4449                               
JRNL        PMID   23633601                                                     
JRNL        DOI    10.1107/S0907444913003260                                    
REMARK   2                                                                      
REMARK   2 RESOLUTION.    1.60 ANGSTROMS.                                       
REMARK   3                                                                      
REMARK   3 REFINEMENT.                                                          
REMARK   3   PROGRAM     : PHENIX (PHENIX.REFINE)                               
REMARK   3   AUTHORS     : PAUL ADAMS,PAVEL AFONINE,VICENT CHEN,IAN             
REMARK   3               : DAVIS,KRESHNA GOPAL,RALF GROSSE-KUNSTLEVE,           
REMARK   3               : LI-WEI HUNG,ROBERT IMMORMINO,TOM IOERGER,            
REMARK   3               : AIRLIE MCCOY,ERIK MCKEE,NIGEL MORIARTY,              
REMARK   3               : REETAL PAI,RANDY READ,JANE RICHARDSON,               
REMARK   3               : DAVID RICHARDSON,TOD ROMO,JIM SACCHETTINI,           
REMARK   3               : NICHOLAS SAUTER,JACOB SMITH,LAURENT                  
REMARK   3               : STORONI,TOM TERWILLIGER,PETER ZWART                  
REMARK   3                                                                      
REMARK   3    REFINEMENT TARGET : ML                                            
REMARK   3                                                                      
REMARK   3  DATA USED IN REFINEMENT.                                            
REMARK   3   RESOLUTION RANGE HIGH (ANGSTROMS) : 1.600                          
REMARK   3   RESOLUTION RANGE LOW  (ANGSTROMS) : 24.795                         
REMARK   3   MIN(FOBS/SIGMA_FOBS)              : 2.00                           
REMARK   3   COMPLETENESS FOR RANGE        (%) : 99.32                          
REMARK   3   NUMBER OF REFLECTIONS             : 62748                          
REMARK   3                                                                      
REMARK   3  FIT TO DATA USED IN REFINEMENT.                                     
REMARK   3   R VALUE     (WORKING + TEST SET) : 0.1874                          
REMARK   3   R VALUE            (WORKING SET) : 0.1862                          
REMARK   3   FREE R VALUE                     : 0.2084                          
REMARK   3   FREE R VALUE TEST SET SIZE   (%) : 5.1                             
REMARK   3   FREE R VALUE TEST SET COUNT      : 3182                            
REMARK   3                                                                      
REMARK   3  FIT TO DATA USED IN REFINEMENT (IN BINS).                           
REMARK   3   BIN  RESOLUTION RANGE  COMPL.    NWORK NFREE   RWORK  RFREE        
REMARK   3     1 24.7983 -  4.5413    0.94     2653   147  0.2080 0.2070        
REMARK   3     2  4.5413 -  3.6081    0.99     2659   145  0.1536 0.1651        
REMARK   3     3  3.6081 -  3.1531    1.00     2611   167  0.1690 0.1927        
REMARK   3     4  3.1531 -  2.8652    1.00     2643   153  0.1955 0.2209        
REMARK   3     5  2.8652 -  2.6601    1.00     2603   146  0.1967 0.2501        
REMARK   3     6  2.6601 -  2.5034    1.00     2638   126  0.1884 0.1867        
REMARK   3     7  2.5034 -  2.3782    1.00     2646   112  0.1817 0.2081        
REMARK   3     8  2.3782 -  2.2747    1.00     2603   137  0.1780 0.2041        
REMARK   3     9  2.2747 -  2.1872    1.00     2601   128  0.1801 0.1977        
REMARK   3    10  2.1872 -  2.1118    1.00     2600   142  0.1737 0.2003        
REMARK   3    11  2.1118 -  2.0458    1.00     2601   134  0.1730 0.1914        
REMARK   3    12  2.0458 -  1.9873    1.00     2568   154  0.1794 0.2135        
REMARK   3    13  1.9873 -  1.9350    1.00     2581   136  0.1769 0.2134        
REMARK   3    14  1.9350 -  1.8878    1.00     2562   140  0.1751 0.2143        
REMARK   3    15  1.8878 -  1.8449    1.00     2551   144  0.1831 0.2057        
REMARK   3    16  1.8449 -  1.8057    1.00     2638   130  0.1898 0.2469        
REMARK   3    17  1.8057 -  1.7696    1.00     2562   139  0.1952 0.2154        
REMARK   3    18  1.7696 -  1.7362    1.00     2571   127  0.2106 0.2583        
REMARK   3    19  1.7362 -  1.7052    1.00     2582   151  0.2255 0.2462        
REMARK   3    20  1.7052 -  1.6763    1.00     2552   125  0.2256 0.2730        
REMARK   3    21  1.6763 -  1.6493    0.99     2557   139  0.2458 0.2855        
REMARK   3    22  1.6493 -  1.6239    1.00     2573   139  0.2720 0.3355        
REMARK   3    23  1.6239 -  1.6000    0.94     2411   121  0.2932 0.3237        
REMARK   3                                                                      
REMARK   3  BULK SOLVENT MODELLING.                                             
REMARK   3   METHOD USED        : FLAT BULK SOLVENT MODEL                       
REMARK   3   SOLVENT RADIUS     : 1.20                                          
REMARK   3   SHRINKAGE RADIUS   : 0.95                                          
REMARK   3   K_SOL              : 0.424                                         
REMARK   3   B_SOL              : 47.012                                        
REMARK   3                                                                      
REMARK   3  ERROR ESTIMATES.                                                    
REMARK   3   COORDINATE ERROR (MAXIMUM-LIKELIHOOD BASED)     : 0.20             
REMARK   3   PHASE ERROR (DEGREES, MAXIMUM-LIKELIHOOD BASED) : 18.70            
REMARK   3                                                                      
REMARK   3  B VALUES.                                                           
REMARK   3   FROM WILSON PLOT           (A**2) : 19.66                          
REMARK   3   MEAN B VALUE      (OVERALL, A**2) : NULL                           
REMARK   3   OVERALL ANISOTROPIC B VALUE.                                       
REMARK   3    B11 (A**2) : 2.5168                                               
REMARK   3    B22 (A**2) : 1.1275                                               
REMARK   3    B33 (A**2) : -3.6443                                              
REMARK   3    B12 (A**2) : 0.0000                                               
REMARK   3    B13 (A**2) : 0.0000                                               
REMARK   3    B23 (A**2) : 0.0000                                               
REMARK   3                                                                      
REMARK   3  TWINNING INFORMATION.                                               
REMARK   3   FRACTION: NULL                                                     
REMARK   3   OPERATOR: NULL                                                     
REMARK   3                                                                      
REMARK   3  DEVIATIONS FROM IDEAL VALUES.                                       
REMARK   3                 RMSD          COUNT                                  
REMARK   3   BOND      :  0.007           2587                                  
REMARK   3   ANGLE     :  1.061           3528                                  
REMARK   3   CHIRALITY :  0.075            381                                  
REMARK   3   PLANARITY :  0.005            451                                  
REMARK   3   DIHEDRAL  : 11.984            909                                  
REMARK   3                                                                      
REMARK   3  TLS DETAILS                                                         
REMARK   3   NUMBER OF TLS GROUPS  : NULL                                       
REMARK   3                                                                      
REMARK   3  NCS DETAILS                                                         
REMARK   3   NUMBER OF NCS GROUPS : NULL                                        
REMARK   3                                                                      
REMARK   3  OTHER REFINEMENT REMARKS: DISORDERED LOOP 159-162 WAS MODELLED      
REMARK   3   STEREOCHEMICALLY. VM CALCULATED USING A TOTAL MASS OF 40 KDA       
REMARK   3   (DETERMINED USING MASS SPECTROMETRY) DUE TO TWO GLYCOSYLATIONS).   
REMARK   4                                                                      
REMARK   4 4AA9 COMPLIES WITH FORMAT V. 3.30, 13-JUL-11                         
REMARK 100                                                                      
REMARK 100 THIS ENTRY HAS BEEN PROCESSED BY PDBE ON 30-NOV-11.                  
REMARK 100 THE PDBE ID CODE IS EBI-48910.                                       
REMARK 200                                                                      
REMARK 200 EXPERIMENTAL DETAILS                                                 
REMARK 200  EXPERIMENT TYPE                : X-RAY DIFFRACTION                  
REMARK 200  DATE OF DATA COLLECTION        : 03-DEC-11                          
REMARK 200  TEMPERATURE           (KELVIN) : 100                                
REMARK 200  PH                             : 5.5                                
REMARK 200  NUMBER OF CRYSTALS USED        : 1                                  
REMARK 200                                                                      
REMARK 200  SYNCHROTRON              (Y/N) : Y                                  
REMARK 200  RADIATION SOURCE               : MAX II                             
REMARK 200  BEAMLINE                       : I911-2                             
REMARK 200  X-RAY GENERATOR MODEL          : NULL                               
REMARK 200  MONOCHROMATIC OR LAUE    (M/L) : M                                  
REMARK 200  WAVELENGTH OR RANGE        (A) : 1.04                               
REMARK 200  MONOCHROMATOR                  : BENT SI (111) CRYSTAL,             
REMARK 200                                   HORIZONTALLY FOCUSING.             
REMARK 200  OPTICS                         : MULTILAYER MIRROR, CURVED          
REMARK 200                                   TO FOCUS IN THE VERTICAL (         
REMARK 200                                   R 400 M).                          
REMARK 200                                                                      
REMARK 200  DETECTOR TYPE                  : CCD (MAR165)                       
REMARK 200  DETECTOR MANUFACTURER          : MARRESEARCH                        
REMARK 200  INTENSITY-INTEGRATION SOFTWARE : XDS                                
REMARK 200  DATA SCALING SOFTWARE          : XSCALE                             
REMARK 200                                                                      
REMARK 200  NUMBER OF UNIQUE REFLECTIONS   : 62765                              
REMARK 200  RESOLUTION RANGE HIGH      (A) : 1.60                               
REMARK 200  RESOLUTION RANGE LOW       (A) : 30.00                              
REMARK 200  REJECTION CRITERIA  (SIGMA(I)) : 15.0                               
REMARK 200                                                                      
REMARK 200 OVERALL.                                                             
REMARK 200  COMPLETENESS FOR RANGE     (%) : 99.0                               
REMARK 200  DATA REDUNDANCY                : 8.6                                
REMARK 200  R MERGE                    (I) : 0.04                               
REMARK 200  R SYM                      (I) : NULL                               
REMARK 200  <I/SIGMA(I)> FOR THE DATA SET  : 31.00                              
REMARK 200                                                                      
REMARK 200 IN THE HIGHEST RESOLUTION SHELL.                                     
REMARK 200  HIGHEST RESOLUTION SHELL, RANGE HIGH (A) : 1.60                     
REMARK 200  HIGHEST RESOLUTION SHELL, RANGE LOW  (A) : 1.70                     
REMARK 200  COMPLETENESS FOR SHELL     (%) : 23.0                               
REMARK 200  DATA REDUNDANCY IN SHELL       : 9.6                                
REMARK 200  R MERGE FOR SHELL          (I) : 0.14                               
REMARK 200  R SYM FOR SHELL            (I) : NULL                               
REMARK 200  <I/SIGMA(I)> FOR SHELL         : 6.00                               
REMARK 200                                                                      
REMARK 200 DIFFRACTION PROTOCOL: SINGLE WAVELENGTH                              
REMARK 200 METHOD USED TO DETERMINE THE STRUCTURE: MOLECULAR REPLACEMENT        
REMARK 200 SOFTWARE USED: PHENIX                                                
REMARK 200 STARTING MODEL: PDB ENTRY 1CMS                                       
REMARK 200                                                                      
REMARK 200 REMARK: NONE                                                         
REMARK 280                                                                      
REMARK 280 CRYSTAL                                                              
REMARK 280 SOLVENT CONTENT, VS   (%): 58                                        
REMARK 280 MATTHEWS COEFFICIENT, VM (ANGSTROMS**3/DA): 3                        
REMARK 280                                                                      
REMARK 280 CRYSTALLIZATION CONDITIONS: RESERVOIR: 2 M (NH4)2SO4, 100 MM         
REMARK 280  BIS-TRIS, PH 5.5. SAMPLE: 30 MG/ML PROTEIN IN 50 MM                 
REMARK 280  BIS-TRIS, PH 6.0.                                                   
REMARK 290                                                                      
REMARK 290 CRYSTALLOGRAPHIC SYMMETRY                                            
REMARK 290 SYMMETRY OPERATORS FOR SPACE GROUP: P 21 21 21                       
REMARK 290                                                                      
REMARK 290      SYMOP   SYMMETRY                                                
REMARK 290     NNNMMM   OPERATOR                                                
REMARK 290       1555   X,Y,Z                                                   
REMARK 290       2555   -X+1/2,-Y,Z+1/2                                         
REMARK 290       3555   -X,Y+1/2,-Z+1/2                                         
REMARK 290       4555   X+1/2,-Y+1/2,-Z                                         
REMARK 290                                                                      
REMARK 290     WHERE NNN -> OPERATOR NUMBER                                     
REMARK 290           MMM -> TRANSLATION VECTOR                                  
REMARK 290                                                                      
REMARK 290 CRYSTALLOGRAPHIC SYMMETRY TRANSFORMATIONS                            
REMARK 290 THE FOLLOWING TRANSFORMATIONS OPERATE ON THE ATOM/HETATM             
REMARK 290 RECORDS IN THIS ENTRY TO PRODUCE CRYSTALLOGRAPHICALLY                
REMARK 290 RELATED MOLECULES.                                                   
REMARK 290   SMTRY1   1  1.000000  0.000000  0.000000        0.00000            
REMARK 290   SMTRY2   1  0.000000  1.000000  0.000000        0.00000            
REMARK 290   SMTRY3   1  0.000000  0.000000  1.000000        0.00000            
REMARK 290   SMTRY1   2 -1.000000  0.000000  0.000000       26.65500            
REMARK 290   SMTRY2   2  0.000000 -1.000000  0.000000        0.00000            
REMARK 290   SMTRY3   2  0.000000  0.000000  1.000000       66.87000            
REMARK 290   SMTRY1   3 -1.000000  0.000000  0.000000        0.00000            
REMARK 290   SMTRY2   3  0.000000  1.000000  0.000000       33.05500            
REMARK 290   SMTRY3   3  0.000000  0.000000 -1.000000       66.87000            
REMARK 290   SMTRY1   4  1.000000  0.000000  0.000000       26.65500            
REMARK 290   SMTRY2   4  0.000000 -1.000000  0.000000       33.05500            
REMARK 290   SMTRY3   4  0.000000  0.000000 -1.000000        0.00000            
REMARK 290                                                                      
REMARK 290 REMARK: NULL                                                         
REMARK 300                                                                      
REMARK 300 BIOMOLECULE: 1                                                       
REMARK 300 SEE REMARK 350 FOR THE AUTHOR PROVIDED AND/OR PROGRAM                
REMARK 300 GENERATED ASSEMBLY INFORMATION FOR THE STRUCTURE IN                  
REMARK 300 THIS ENTRY. THE REMARK MAY ALSO PROVIDE INFORMATION ON               
REMARK 300 BURIED SURFACE AREA.                                                 
REMARK 350                                                                      
REMARK 350 COORDINATES FOR A COMPLETE MULTIMER REPRESENTING THE KNOWN           
REMARK 350 BIOLOGICALLY SIGNIFICANT OLIGOMERIZATION STATE OF THE                
REMARK 350 MOLECULE CAN BE GENERATED BY APPLYING BIOMT TRANSFORMATIONS          
REMARK 350 GIVEN BELOW.  BOTH NON-CRYSTALLOGRAPHIC AND                          
REMARK 350 CRYSTALLOGRAPHIC OPERATIONS ARE GIVEN.                               
REMARK 350                                                                      
REMARK 350 BIOMOLECULE: 1                                                       
REMARK 350 AUTHOR DETERMINED BIOLOGICAL UNIT: MONOMERIC                         
REMARK 350 SOFTWARE DETERMINED QUATERNARY STRUCTURE: MONOMERIC                  
REMARK 350 SOFTWARE USED: PISA                                                  
REMARK 350 APPLY THE FOLLOWING TO CHAINS: A                                     
REMARK 350   BIOMT1   1  1.000000  0.000000  0.000000        0.00000            
REMARK 350   BIOMT2   1  0.000000  1.000000  0.000000        0.00000            
REMARK 350   BIOMT3   1  0.000000  0.000000  1.000000        0.00000            
REMARK 465                                                                      
REMARK 465 MISSING RESIDUES                                                     
REMARK 465 THE FOLLOWING RESIDUES WERE NOT LOCATED IN THE                       
REMARK 465 EXPERIMENT. (M=MODEL NUMBER; RES=RESIDUE NAME; C=CHAIN               
REMARK 465 IDENTIFIER; SSSEQ=SEQUENCE NUMBER; I=INSERTION CODE.)                
REMARK 465                                                                      
REMARK 465   M RES C SSSEQI                                                     
REMARK 465     ALA A     4                                                      
REMARK 465     ARG A     5                                                      
REMARK 465     GLU A     6                                                      
REMARK 465     PRO A     7                                                      
REMARK 465     LEU A     8                                                      
REMARK 465     THR A     9                                                      
REMARK 465     SER A    10                                                      
REMARK 500                                                                      
REMARK 500 GEOMETRY AND STEREOCHEMISTRY                                         
REMARK 500 SUBTOPIC: CLOSE CONTACTS IN SAME ASYMMETRIC UNIT                     
REMARK 500                                                                      
REMARK 500 THE FOLLOWING ATOMS ARE IN CLOSE CONTACT.                            
REMARK 500                                                                      
REMARK 500  ATM1  RES C  SSEQI   ATM2  RES C  SSEQI           DISTANCE          
REMARK 500   ND2  ASN A   100     O5   NAG A   500              1.96            
REMARK 500                                                                      
REMARK 500 REMARK: NULL                                                         
REMARK 500                                                                      
REMARK 500 GEOMETRY AND STEREOCHEMISTRY                                         
REMARK 500 SUBTOPIC: TORSION ANGLES                                             
REMARK 500                                                                      
REMARK 500 TORSION ANGLES OUTSIDE THE EXPECTED RAMACHANDRAN REGIONS:            
REMARK 500 (M=MODEL NUMBER; RES=RESIDUE NAME; C=CHAIN IDENTIFIER;               
REMARK 500 SSEQ=SEQUENCE NUMBER; I=INSERTION CODE).                             
REMARK 500                                                                      
REMARK 500 STANDARD TABLE:                                                      
REMARK 500 FORMAT:(10X,I3,1X,A3,1X,A1,I4,A1,4X,F7.2,3X,F7.2)                    
REMARK 500                                                                      
REMARK 500 EXPECTED VALUES: GJ KLEYWEGT AND TA JONES (1996). PHI/PSI-           
REMARK 500 CHOLOGY: RAMACHANDRAN REVISITED. STRUCTURE 4, 1395 - 1400            
REMARK 500                                                                      
REMARK 500  M RES CSSEQI        PSI       PHI                                   
REMARK 500    TYR A 134       -1.63     75.06                                   
REMARK 500    GLN A 162       87.58     35.88                                   
REMARK 500    SER A 164      -37.03   -164.42                                   
REMARK 500    GLN A 189      -76.98   -138.32                                   
REMARK 500                                                                      
REMARK 500 REMARK: GLN A 162 AND SER A 164 ARE IN POORLY DEFINED REGIONS.       
REMARK 700                                                                      
REMARK 700 SHEET                                                                
REMARK 700 DETERMINATION METHOD: DSSP                                           
REMARK 700 THE SHEETS PRESENTED AS "AA" IN EACH CHAIN ON SHEET RECORDS          
REMARK 700 BELOW IS ACTUALLY AN  6-STRANDED BARREL THIS IS REPRESENTED BY       
REMARK 700 A  7-STRANDED SHEET IN WHICH THE FIRST AND LAST STRANDS              
REMARK 700 ARE IDENTICAL.                                                       
REMARK 800                                                                      
REMARK 800 SITE                                                                 
REMARK 800 SITE_IDENTIFIER: AC1                                                 
REMARK 800 EVIDENCE_CODE: SOFTWARE                                              
REMARK 800 SITE_DESCRIPTION: BINDING SITE FOR RESIDUE SO4 A1324                 
REMARK 800                                                                      
REMARK 800 SITE_IDENTIFIER: AC2                                                 
REMARK 800 EVIDENCE_CODE: SOFTWARE                                              
REMARK 800 SITE_DESCRIPTION: BINDING SITE FOR RESIDUE SO4 A1325                 
REMARK 800                                                                      
REMARK 800 SITE_IDENTIFIER: AC3                                                 
REMARK 800 EVIDENCE_CODE: SOFTWARE                                              
REMARK 800 SITE_DESCRIPTION: BINDING SITE FOR RESIDUE SO4 A1326                 
REMARK 800                                                                      
REMARK 800 SITE_IDENTIFIER: AC4                                                 
REMARK 800 EVIDENCE_CODE: SOFTWARE                                              
REMARK 800 SITE_DESCRIPTION: BINDING SITE FOR RESIDUE SO4 A1327                 
REMARK 800                                                                      
REMARK 800 SITE_IDENTIFIER: AC5                                                 
REMARK 800 EVIDENCE_CODE: SOFTWARE                                              
REMARK 800 SITE_DESCRIPTION: BINDING SITE FOR RESIDUE SO4 A1328                 
REMARK 800                                                                      
REMARK 800 SITE_IDENTIFIER: AC6                                                 
REMARK 800 EVIDENCE_CODE: SOFTWARE                                              
REMARK 800 SITE_DESCRIPTION: BINDING SITE FOR RESIDUE SO4 A1329                 
REMARK 800                                                                      
REMARK 800 SITE_IDENTIFIER: AC7                                                 
REMARK 800 EVIDENCE_CODE: SOFTWARE                                              
REMARK 800 SITE_DESCRIPTION: BINDING SITE FOR RESIDUE SO4 A1330                 
REMARK 800                                                                      
REMARK 800 SITE_IDENTIFIER: AC8                                                 
REMARK 800 EVIDENCE_CODE: SOFTWARE                                              
REMARK 800 SITE_DESCRIPTION: BINDING SITE FOR RESIDUE SO4 A1331                 
REMARK 800                                                                      
REMARK 800 SITE_IDENTIFIER: AC9                                                 
REMARK 800 EVIDENCE_CODE: SOFTWARE                                              
REMARK 800 SITE_DESCRIPTION: BINDING SITE FOR RESIDUE SO4 A1332                 
REMARK 800                                                                      
REMARK 800 SITE_IDENTIFIER: BC1                                                 
REMARK 800 EVIDENCE_CODE: SOFTWARE                                              
REMARK 800 SITE_DESCRIPTION: BINDING SITE FOR RESIDUE SO4 A1333                 
REMARK 800                                                                      
REMARK 800 SITE_IDENTIFIER: BC2                                                 
REMARK 800 EVIDENCE_CODE: SOFTWARE                                              
REMARK 800 SITE_DESCRIPTION: BINDING SITE FOR RESIDUE GOL A1334                 
REMARK 800                                                                      
REMARK 800 SITE_IDENTIFIER: BC3                                                 
REMARK 800 EVIDENCE_CODE: SOFTWARE                                              
REMARK 800 SITE_DESCRIPTION: BINDING SITE FOR MONO-SACCHARIDE                   
REMARK 800   NAG A 500 BOUND TO ASN A 100                                       
DBREF  4AA9 A    4   323  UNP    Q9GK11   Q9GK11_CAMDR    62    381             
SEQRES   1 A  320  ALA ARG GLU PRO LEU THR SER TYR LEU ASP SER GLN TYR          
SEQRES   2 A  320  PHE GLY LYS ILE TYR ILE GLY THR PRO PRO GLN GLU PHE          
SEQRES   3 A  320  THR VAL VAL PHE ASP THR GLY SER SER ASP LEU TRP VAL          
SEQRES   4 A  320  PRO SER ILE TYR CYS LYS SER ASN VAL CYS LYS ASN HIS          
SEQRES   5 A  320  HIS ARG PHE ASP PRO ARG LYS SER SER THR PHE ARG ASN          
SEQRES   6 A  320  LEU GLY LYS PRO LEU SER ILE HIS TYR GLY THR GLY SER          
SEQRES   7 A  320  MET GLU GLY PHE LEU GLY TYR ASP THR VAL THR VAL SER          
SEQRES   8 A  320  ASN ILE VAL ASP PRO ASN GLN THR VAL GLY LEU SER THR          
SEQRES   9 A  320  GLU GLN PRO GLY GLU VAL PHE THR TYR SER GLU PHE ASP          
SEQRES  10 A  320  GLY ILE LEU GLY LEU ALA TYR PRO SER LEU ALA SER GLU          
SEQRES  11 A  320  TYR SER VAL PRO VAL PHE ASP ASN MET MET ASP ARG HIS          
SEQRES  12 A  320  LEU VAL ALA ARG ASP LEU PHE SER VAL TYR MET ASP ARG          
SEQRES  13 A  320  ASN GLY GLN GLY SER MET LEU THR LEU GLY ALA ILE ASP          
SEQRES  14 A  320  PRO SER TYR TYR THR GLY SER LEU HIS TRP VAL PRO VAL          
SEQRES  15 A  320  THR LEU GLN GLN TYR TRP GLN PHE THR VAL ASP SER VAL          
SEQRES  16 A  320  THR ILE ASN GLY VAL ALA VAL ALA CYS VAL GLY GLY CYS          
SEQRES  17 A  320  GLN ALA ILE LEU ASP THR GLY THR SER VAL LEU PHE GLY          
SEQRES  18 A  320  PRO SER SER ASP ILE LEU LYS ILE GLN MET ALA ILE GLY          
SEQRES  19 A  320  ALA THR GLU ASN ARG TYR GLY GLU PHE ASP VAL ASN CYS          
SEQRES  20 A  320  GLY ASN LEU ARG SER MET PRO THR VAL VAL PHE GLU ILE          
SEQRES  21 A  320  ASN GLY ARG ASP TYR PRO LEU SER PRO SER ALA TYR THR          
SEQRES  22 A  320  SER LYS ASP GLN GLY PHE CYS THR SER GLY PHE GLN GLY          
SEQRES  23 A  320  ASP ASN ASN SER GLU LEU TRP ILE LEU GLY ASP VAL PHE          
SEQRES  24 A  320  ILE ARG GLU TYR TYR SER VAL PHE ASP ARG ALA ASN ASN          
SEQRES  25 A  320  ARG VAL GLY LEU ALA LYS ALA ILE                              
HET    NAG  A 500      14                                                       
HET    SO4  A1324       5                                                       
HET    SO4  A1325       5                                                       
HET    SO4  A1326       5                                                       
HET    SO4  A1327       5                                                       
HET    SO4  A1328       5                                                       
HET    SO4  A1329       5                                                       
HET    SO4  A1330       5                                                       
HET    SO4  A1331       5                                                       
HET    SO4  A1332       5                                                       
HET    SO4  A1333       5                                                       
HET    GOL  A1334       6                                                       
HETNAM     NAG N-ACETYL-D-GLUCOSAMINE                                           
HETNAM     SO4 SULFATE ION                                                      
HETNAM     GOL GLYCEROL                                                         
HETSYN     GOL GLYCERIN; PROPANE-1,2,3-TRIOL                                    
FORMUL   2  NAG    C8 H15 N O6                                                  
FORMUL   3  SO4    10(O4 S 2-)                                                  
FORMUL   4  GOL    C3 H8 O3                                                     
FORMUL   5  HOH   *442(H2 O)                                                    
HELIX    1   1 SER A   49  ASN A   54  1                                   6    
HELIX    2   2 ASP A   59  SER A   63  5                                   5    
HELIX    3   3 GLY A  111  TYR A  116  1                                   6    
HELIX    4   4 TYR A  127  ALA A  131  5                                   5    
HELIX    5   5 PRO A  137  ARG A  145  1                                   9    
HELIX    6   6 ASP A  172  SER A  174  5                                   3    
HELIX    7   7 SER A  226  ILE A  236  1                                  11    
HELIX    8   8 ASN A  249  MET A  256  5                                   8    
HELIX    9   9 SER A  271  TYR A  275  1                                   5    
HELIX   10  10 GLY A  299  ARG A  304  1                                   6    
SHEET    1  AA 8 PHE A  17  ILE A  22  0                                        
SHEET    2  AA 8 GLN A  27  ASP A  34 -1  O  GLN A  27   N  ILE A  22           
SHEET    3  AA 8 GLY A 121  GLY A 124  1  O  GLY A 121   N  VAL A  32           
SHEET    4  AA 8 LEU A  40  PRO A  43 -1  O  TRP A  41   N  ILE A 122           
SHEET    5  AA 8 ILE A  96  GLU A 108  1  O  GLY A 104   N  VAL A  42           
SHEET    6  AA 8 GLY A  80  VAL A  93 -1  O  GLU A  83   N  THR A 107           
SHEET    7  AA 8 PHE A  17  ILE A  22  0                                        
SHEET    1  AB 5 MET A 165  LEU A 168  0                                        
SHEET    2  AB 5 LEU A 152  TYR A 156 -1  O  SER A 154   N  THR A 167           
SHEET    3  AB 5 TYR A 306  ASP A 311 -1  O  SER A 308   N  VAL A 155           
SHEET    4  AB 5 ARG A 316  ALA A 322 -1  O  ARG A 316   N  ASP A 311           
SHEET    5  AB 5 TYR A 176  PRO A 184 -1  O  THR A 177   N  LYS A 321           
SHEET    1  AC 5 GLN A 192  VAL A 195  0                                        
SHEET    2  AC 5 CYS A 211  LEU A 215 -1  O  CYS A 211   N  VAL A 195           
SHEET    3  AC 5 TRP A 296  LEU A 298  1  O  TRP A 296   N  ILE A 214           
SHEET    4  AC 5 LEU A 222  PRO A 225 -1  O  PHE A 223   N  ILE A 297           
SHEET    5  AC 5 PHE A 287  ASP A 290  1  O  GLN A 288   N  GLY A 224           
SHEET    1  AD 4 VAL A 203  ALA A 206  0                                        
SHEET    2  AD 4 SER A 197  ILE A 200 -1  O  VAL A 198   N  VAL A 205           
SHEET    3  AD 4 VAL A 259  ILE A 263 -1  O  VAL A 260   N  THR A 199           
SHEET    4  AD 4 ARG A 266  LEU A 270 -1  O  ARG A 266   N  ILE A 263           
SHEET    1  AE 4 THR A 239  GLU A 240  0                                        
SHEET    2  AE 4 PHE A 246  VAL A 248 -1  O  ASP A 247   N  THR A 239           
SHEET    3  AE 4 PHE A 282  SER A 285 -1  O  CYS A 283   N  VAL A 248           
SHEET    4  AE 4 THR A 276  ASP A 279 -1  O  SER A 277   N  THR A 284           
SSBOND   1 CYS A   47    CYS A   52                          1555   1555  2.06  
SSBOND   2 CYS A  207    CYS A  211                          1555   1555  2.04  
SSBOND   3 CYS A  250    CYS A  283                          1555   1555  2.03  
LINK         ND2 ASN A 100                 C1  NAG A 500     1555   1555  1.61  
CISPEP   1 THR A   24    PRO A   25          0        -0.86                     
CISPEP   2 GLY A  163    SER A  164          0         2.49                     
SITE     1 AC1  5 ILE A  45  ARG A  57  HOH A2096  HOH A2105                    
SITE     2 AC1  5 HOH A2106                                                     
SITE     1 AC2  3 LYS A  48  LYS A  53  ARG A  57                               
SITE     1 AC3  5 HIS A 181  TRP A 182  ARG A 266  HOH A2281                    
SITE     2 AC3  5 HOH A2377                                                     
SITE     1 AC4  5 ARG A 150  ASN A 314  HOH A2256  HOH A2424                    
SITE     2 AC4  5 HOH A2437                                                     
SITE     1 AC5  4 LYS A  48  ARG A  61  HOH A2438  HOH A2439                    
SITE     1 AC6  3 THR A 177  GLY A 178  HOH A2279                               
SITE     1 AC7  5 GLY A 178  SER A 179  HIS A 181  HOH A2440                    
SITE     2 AC7  5 HOH A2441                                                     
SITE     1 AC8  7 SER A 132  GLU A 133  SO4 A1332  HOH A2152                    
SITE     2 AC8  7 HOH A2220  HOH A2222  HOH A2225                               
SITE     1 AC9  6 SER A  74  ILE A  75  HIS A  76  SO4 A1331                    
SITE     2 AC9  6 HOH A2152  HOH A2442                                          
SITE     1 BC1  3 ARG A 266  ASP A 267  HOH A2378                               
SITE     1 BC2  6 TYR A  11  TYR A 190  ASP A 216  ILE A 297                    
SITE     2 BC2  6 HOH A2063  HOH A2296                                          
SITE     1 BC3  6 GLU A  83  ASN A 100  HOH A2137  HOH A2155                    
SITE     2 BC3  6 HOH A2156  HOH A2201                                          
CRYST1   53.310   66.110  133.740  90.00  90.00  90.00 P 21 21 21    4          
ORIGX1      1.000000  0.000000  0.000000        0.00000                         
ORIGX2      0.000000  1.000000  0.000000        0.00000                         
ORIGX3      0.000000  0.000000  1.000000        0.00000                         
SCALE1      0.018758  0.000000  0.000000        0.00000                         
SCALE2      0.000000  0.015126  0.000000        0.00000                         
SCALE3      0.000000  0.000000  0.007477        0.00000                         
ATOM      1  N   TYR A  11      -4.048 -18.658 -24.448  1.00 37.38           N  
ATOM      2  CA  TYR A  11      -2.744 -18.000 -24.393  1.00 30.34           C  
ATOM      3  C   TYR A  11      -1.817 -18.745 -23.447  1.00 27.37           C  
ATOM      4  O   TYR A  11      -0.913 -18.157 -22.843  1.00 22.75           O  
ATOM      5  CB  TYR A  11      -2.895 -16.542 -23.963  1.00 30.44           C  
ATOM      6  CG  TYR A  11      -3.799 -15.759 -24.882  1.00 34.12           C  
ATOM      7  CD1 TYR A  11      -3.312 -15.213 -26.062  1.00 32.11           C  
ATOM      8  CD2 TYR A  11      -5.145 -15.583 -24.582  1.00 43.15           C  
ATOM      9  CE1 TYR A  11      -4.139 -14.504 -26.916  1.00 34.46           C  
ATOM     10  CE2 TYR A  11      -5.980 -14.874 -25.432  1.00 49.59           C  
ATOM     11  CZ  TYR A  11      -5.468 -14.337 -26.598  1.00 38.44           C  
ATOM     12  OH  TYR A  11      -6.287 -13.629 -27.450  1.00 48.86           O  
ATOM     13  N   LEU A  12      -2.044 -20.049 -23.330  1.00 25.00           N  
ATOM     14  CA  LEU A  12      -1.251 -20.879 -22.431  1.00 25.18           C  
ATOM     15  C   LEU A  12      -0.796 -22.171 -23.098  1.00 26.44           C  
ATOM     16  O   LEU A  12      -0.585 -23.186 -22.429  1.00 26.22           O  
ATOM     17  CB  LEU A  12      -2.047 -21.185 -21.161  1.00 21.78           C  
ATOM     18  CG  LEU A  12      -2.248 -19.967 -20.259  1.00 23.68           C  
ATOM     19  CD1 LEU A  12      -3.285 -20.243 -19.192  1.00 23.68           C  
ATOM     20  CD2 LEU A  12      -0.917 -19.531 -19.645  1.00 24.51           C  
ATOM     21  N   ASP A  13      -0.626 -22.131 -24.415  1.00 25.53           N  
ATOM     22  CA  ASP A  13      -0.324 -23.343 -25.162  1.00 21.27           C  
ATOM     23  C   ASP A  13       1.140 -23.460 -25.554  1.00 28.42           C  
ATOM     24  O   ASP A  13       1.523 -24.361 -26.301  1.00 28.00           O  
ATOM     25  CB  ASP A  13      -1.218 -23.443 -26.400  1.00 26.40           C  
ATOM     26  CG  ASP A  13      -0.978 -22.321 -27.394  1.00 34.23           C  
ATOM     27  OD1 ASP A  13      -0.473 -21.246 -26.997  1.00 27.03           O  
ATOM     28  OD2 ASP A  13      -1.310 -22.518 -28.583  1.00 35.32           O  
ATOM     29  N   SER A  14       1.972 -22.560 -25.047  1.00 21.32           N  
ATOM     30  CA  SER A  14       3.370 -22.631 -25.397  1.00 24.52           C  
ATOM     31  C   SER A  14       3.958 -23.837 -24.676  1.00 31.66           C  
ATOM     32  O   SER A  14       3.298 -24.454 -23.842  1.00 33.94           O  
ATOM     33  CB  SER A  14       4.086 -21.339 -25.010  1.00 29.04           C  
ATOM     34  OG  SER A  14       4.560 -21.393 -23.687  1.00 25.42           O  
ATOM     35  N   GLN A  15       5.188 -24.194 -25.005  1.00 31.53           N  
ATOM     36  CA  GLN A  15       5.822 -25.289 -24.292  1.00 33.57           C  
ATOM     37  C   GLN A  15       6.909 -24.739 -23.381  1.00 31.13           C  
ATOM     38  O   GLN A  15       7.812 -25.461 -22.969  1.00 31.35           O  
ATOM     39  CB  GLN A  15       6.383 -26.318 -25.272  1.00 47.23           C  
ATOM     40  CG  GLN A  15       5.337 -26.926 -26.207  1.00 46.88           C  
ATOM     41  CD  GLN A  15       4.314 -27.788 -25.480  1.00 52.08           C  
ATOM     42  OE1 GLN A  15       4.401 -29.019 -25.493  1.00 54.99           O  
ATOM     43  NE2 GLN A  15       3.334 -27.145 -24.850  1.00 45.94           N  
ATOM     44  N   TYR A  16       6.811 -23.450 -23.065  1.00 27.70           N  
ATOM     45  CA  TYR A  16       7.797 -22.810 -22.200  1.00 21.62           C  
ATOM     46  C   TYR A  16       7.484 -23.140 -20.743  1.00 20.94           C  
ATOM     47  O   TYR A  16       6.956 -22.295 -20.011  1.00 20.16           O  
ATOM     48  CB  TYR A  16       7.828 -21.298 -22.442  1.00 25.11           C  
ATOM     49  CG  TYR A  16       9.035 -20.586 -21.864  1.00 19.78           C  
ATOM     50  CD1 TYR A  16      10.329 -20.940 -22.242  1.00 20.40           C  
ATOM     51  CD2 TYR A  16       8.880 -19.543 -20.950  1.00 14.37           C  
ATOM     52  CE1 TYR A  16      11.436 -20.281 -21.715  1.00 19.02           C  
ATOM     53  CE2 TYR A  16       9.969 -18.884 -20.426  1.00 18.96           C  
ATOM     54  CZ  TYR A  16      11.245 -19.253 -20.806  1.00 18.80           C  
ATOM     55  OH  TYR A  16      12.323 -18.584 -20.273  1.00 19.27           O  
ATOM     56  N   PHE A  17       7.809 -24.381 -20.367  1.00 23.78           N  
ATOM     57  CA  PHE A  17       7.617 -24.939 -19.022  1.00 22.94           C  
ATOM     58  C   PHE A  17       8.915 -24.964 -18.256  1.00 26.95           C  
ATOM     59  O   PHE A  17      10.006 -24.836 -18.814  1.00 33.20           O  
ATOM     60  CB  PHE A  17       7.226 -26.420 -19.078  1.00 33.07           C  
ATOM     61  CG  PHE A  17       5.938 -26.707 -19.767  1.00 26.92           C  
ATOM     62  CD1 PHE A  17       4.996 -25.719 -19.967  1.00 31.84           C  
ATOM     63  CD2 PHE A  17       5.665 -27.991 -20.205  1.00 38.60           C  
ATOM     64  CE1 PHE A  17       3.806 -26.009 -20.606  1.00 31.30           C  
ATOM     65  CE2 PHE A  17       4.481 -28.284 -20.845  1.00 41.38           C  
ATOM     66  CZ  PHE A  17       3.550 -27.293 -21.045  1.00 37.18           C  
ATOM     67  N   GLY A  18       8.793 -25.213 -16.964  1.00 20.73           N  
ATOM     68  CA  GLY A  18       9.953 -25.499 -16.150  1.00 25.36           C  
ATOM     69  C   GLY A  18       9.490 -26.217 -14.908  1.00 21.28           C  
ATOM     70  O   GLY A  18       8.321 -26.119 -14.534  1.00 16.15           O  
ATOM     71  N   LYS A  19      10.400 -26.949 -14.280  1.00 17.28           N  
ATOM     72  CA  LYS A  19      10.136 -27.517 -12.968  1.00 15.10           C  
ATOM     73  C   LYS A  19      10.421 -26.486 -11.890  1.00 17.13           C  
ATOM     74  O   LYS A  19      11.426 -25.780 -11.938  1.00 22.04           O  
ATOM     75  CB  LYS A  19      11.009 -28.748 -12.735  1.00 18.37           C  
ATOM     76  CG  LYS A  19      10.644 -29.927 -13.615  1.00 24.31           C  
ATOM     77  CD  LYS A  19      11.656 -31.049 -13.447  1.00 35.50           C  
ATOM     78  CE  LYS A  19      11.407 -32.172 -14.439  1.00 42.78           C  
ATOM     79  NZ  LYS A  19      12.470 -33.213 -14.352  1.00 52.25           N  
ATOM     80  N   ILE A  20       9.518 -26.397 -10.923  1.00 13.44           N  
ATOM     81  CA  ILE A  20       9.767 -25.633  -9.708  1.00 12.52           C  
ATOM     82  C   ILE A  20       9.508 -26.512  -8.494  1.00 12.90           C  
ATOM     83  O   ILE A  20       8.928 -27.596  -8.601  1.00 13.98           O  
ATOM     84  CB  ILE A  20       8.890 -24.372  -9.618  1.00 12.64           C  
ATOM     85  CG1 ILE A  20       7.402 -24.725  -9.473  1.00 13.39           C  
ATOM     86  CG2 ILE A  20       9.139 -23.452 -10.822  1.00 15.03           C  
ATOM     87  CD1 ILE A  20       6.525 -23.504  -9.165  1.00 13.58           C  
ATOM     88  N   TYR A  21       9.970 -26.048  -7.339  1.00 13.82           N  
ATOM     89  CA  TYR A  21       9.861 -26.834  -6.120  1.00 14.30           C  
ATOM     90  C   TYR A  21       9.287 -25.972  -5.025  1.00 15.29           C  
ATOM     91  O   TYR A  21       9.700 -24.833  -4.858  1.00 16.52           O  
ATOM     92  CB  TYR A  21      11.244 -27.385  -5.736  1.00 15.04           C  
ATOM     93  CG  TYR A  21      11.822 -28.212  -6.857  1.00 16.75           C  
ATOM     94  CD1 TYR A  21      12.493 -27.603  -7.913  1.00 21.21           C  
ATOM     95  CD2 TYR A  21      11.643 -29.588  -6.892  1.00 21.43           C  
ATOM     96  CE1 TYR A  21      12.992 -28.352  -8.975  1.00 22.38           C  
ATOM     97  CE2 TYR A  21      12.143 -30.344  -7.941  1.00 27.61           C  
ATOM     98  CZ  TYR A  21      12.813 -29.719  -8.977  1.00 25.01           C  
ATOM     99  OH  TYR A  21      13.311 -30.465 -10.026  1.00 33.65           O  
ATOM    100  N   ILE A  22       8.303 -26.509  -4.307  1.00 12.34           N  
ATOM    101  CA  ILE A  22       7.593 -25.741  -3.301  1.00 11.79           C  
ATOM    102  C   ILE A  22       7.546 -26.539  -2.008  1.00 12.41           C  
ATOM    103  O   ILE A  22       7.233 -27.731  -2.020  1.00 14.53           O  
ATOM    104  CB  ILE A  22       6.139 -25.464  -3.736  1.00 11.74           C  
ATOM    105  CG1 ILE A  22       6.111 -24.826  -5.128  1.00 12.73           C  
ATOM    106  CG2 ILE A  22       5.455 -24.565  -2.714  1.00 15.17           C  
ATOM    107  CD1 ILE A  22       4.696 -24.525  -5.624  1.00 15.07           C  
ATOM    108  N   GLY A  23       7.878 -25.878  -0.905  1.00 11.80           N  
ATOM    109  CA  GLY A  23       7.693 -26.464   0.417  1.00 13.11           C  
ATOM    110  C   GLY A  23       8.904 -27.162   0.996  1.00 17.91           C  
ATOM    111  O   GLY A  23       9.947 -27.270   0.346  1.00 15.90           O  
ATOM    112  N   THR A  24       8.748 -27.642   2.232  1.00 16.68           N  
ATOM    113  CA  THR A  24       9.827 -28.315   2.947  1.00 17.42           C  
ATOM    114  C   THR A  24       9.327 -29.632   3.545  1.00 15.92           C  
ATOM    115  O   THR A  24       8.527 -29.615   4.488  1.00 18.69           O  
ATOM    116  CB  THR A  24      10.333 -27.427   4.086  1.00 16.74           C  
ATOM    117  OG1 THR A  24      10.664 -26.125   3.588  1.00 20.73           O  
ATOM    118  CG2 THR A  24      11.558 -28.044   4.745  1.00 22.60           C  
ATOM    119  N   PRO A  25       9.766 -30.777   2.998  1.00 17.80           N  
ATOM    120  CA  PRO A  25      10.675 -30.929   1.859  1.00 19.41           C  
ATOM    121  C   PRO A  25      10.003 -30.508   0.561  1.00 17.22           C  
ATOM    122  O   PRO A  25       8.783 -30.359   0.523  1.00 19.10           O  
ATOM    123  CB  PRO A  25      10.949 -32.439   1.832  1.00 20.55           C  
ATOM    124  CG  PRO A  25       9.752 -33.044   2.449  1.00 22.45           C  
ATOM    125  CD  PRO A  25       9.319 -32.087   3.510  1.00 18.97           C  
ATOM    126  N   PRO A  26      10.789 -30.340  -0.501  1.00 20.40           N  
ATOM    127  CA  PRO A  26      10.215 -29.801  -1.735  1.00 16.57           C  
ATOM    128  C   PRO A  26       9.255 -30.746  -2.447  1.00 18.69           C  
ATOM    129  O   PRO A  26       9.490 -31.952  -2.555  1.00 19.95           O  
ATOM    130  CB  PRO A  26      11.451 -29.518  -2.599  1.00 20.10           C  
ATOM    131  CG  PRO A  26      12.506 -30.442  -2.055  1.00 26.84           C  
ATOM    132  CD  PRO A  26      12.251 -30.495  -0.584  1.00 22.78           C  
ATOM    133  N   GLN A  27       8.152 -30.176  -2.922  1.00 16.47           N  
ATOM    134  CA  GLN A  27       7.235 -30.879  -3.789  1.00 14.61           C  
ATOM    135  C   GLN A  27       7.399 -30.272  -5.180  1.00 15.76           C  
ATOM    136  O   GLN A  27       7.441 -29.056  -5.320  1.00 15.97           O  
ATOM    137  CB  GLN A  27       5.795 -30.723  -3.284  1.00 14.56           C  
ATOM    138  CG  GLN A  27       5.566 -31.377  -1.907  1.00 15.03           C  
ATOM    139  CD  GLN A  27       4.180 -31.131  -1.352  1.00 14.96           C  
ATOM    140  OE1 GLN A  27       3.182 -31.285  -2.051  1.00 17.19           O  
ATOM    141  NE2 GLN A  27       4.114 -30.763  -0.077  1.00 16.28           N  
ATOM    142  N   GLU A  28       7.521 -31.117  -6.196  1.00 15.82           N  
ATOM    143  CA  GLU A  28       7.827 -30.657  -7.547  1.00 14.49           C  
ATOM    144  C   GLU A  28       6.583 -30.402  -8.386  1.00 15.21           C  
ATOM    145  O   GLU A  28       5.605 -31.147  -8.305  1.00 15.88           O  
ATOM    146  CB  GLU A  28       8.690 -31.699  -8.251  1.00 17.51           C  
ATOM    147  CG  GLU A  28       9.119 -31.290  -9.643  1.00 22.19           C  
ATOM    148  CD  GLU A  28       9.746 -32.438 -10.407  1.00 38.06           C  
ATOM    149  OE1 GLU A  28      10.425 -33.274  -9.769  1.00 37.90           O  
ATOM    150  OE2 GLU A  28       9.548 -32.508 -11.641  1.00 45.49           O  
ATOM    151  N   PHE A  29       6.637 -29.344  -9.191  1.00 13.10           N  
ATOM    152  CA  PHE A  29       5.574 -29.006 -10.134  1.00 12.43           C  
ATOM    153  C   PHE A  29       6.153 -28.546 -11.451  1.00 13.02           C  
ATOM    154  O   PHE A  29       7.240 -27.970 -11.485  1.00 16.65           O  
ATOM    155  CB  PHE A  29       4.706 -27.888  -9.561  1.00 13.36           C  
ATOM    156  CG  PHE A  29       4.072 -28.279  -8.287  1.00 13.59           C  
ATOM    157  CD1 PHE A  29       4.737 -28.106  -7.089  1.00 13.59           C  
ATOM    158  CD2 PHE A  29       2.852 -28.922  -8.296  1.00 13.36           C  
ATOM    159  CE1 PHE A  29       4.164 -28.529  -5.908  1.00 15.29           C  
ATOM    160  CE2 PHE A  29       2.282 -29.355  -7.121  1.00 14.06           C  
ATOM    161  CZ  PHE A  29       2.937 -29.157  -5.924  1.00 16.03           C  
ATOM    162  N   THR A  30       5.415 -28.795 -12.530  1.00 13.34           N  
ATOM    163  CA  THR A  30       5.723 -28.212 -13.824  1.00 14.58           C  
ATOM    164  C   THR A  30       4.820 -27.009 -14.015  1.00 14.99           C  
ATOM    165  O   THR A  30       3.606 -27.103 -13.841  1.00 14.38           O  
ATOM    166  CB  THR A  30       5.466 -29.211 -14.960  1.00 17.02           C  
ATOM    167  OG1 THR A  30       6.380 -30.305 -14.827  1.00 22.83           O  
ATOM    168  CG2 THR A  30       5.681 -28.544 -16.315  1.00 20.41           C  
ATOM    169  N   VAL A  31       5.408 -25.870 -14.358  1.00 13.53           N  
ATOM    170  CA  VAL A  31       4.609 -24.672 -14.574  1.00 13.24           C  
ATOM    171  C   VAL A  31       4.970 -24.019 -15.891  1.00 12.67           C  
ATOM    172  O   VAL A  31       6.098 -24.136 -16.362  1.00 15.48           O  
ATOM    173  CB  VAL A  31       4.794 -23.628 -13.443  1.00 11.39           C  
ATOM    174  CG1 VAL A  31       4.245 -24.163 -12.122  1.00 12.59           C  
ATOM    175  CG2 VAL A  31       6.271 -23.211 -13.303  1.00 12.91           C  
ATOM    176  N   VAL A  32       3.996 -23.360 -16.501  1.00 11.74           N  
ATOM    177  C   VAL A  32       4.838 -21.162 -17.094  1.00 14.06           C  
ATOM    178  O   VAL A  32       4.264 -20.563 -16.188  1.00 13.02           O  
ATOM    179  CA AVAL A  32       4.314 -22.496 -17.627  0.80 12.68           C  
ATOM    180  CB AVAL A  32       3.128 -22.344 -18.615  0.80 15.14           C  
ATOM    181  CG1AVAL A  32       1.863 -21.921 -17.914  0.80 15.35           C  
ATOM    182  CG2AVAL A  32       3.480 -21.362 -19.727  0.80 14.27           C  
ATOM    183  CA BVAL A  32       4.275 -22.472 -17.624  0.20 12.79           C  
ATOM    184  CB BVAL A  32       3.003 -22.162 -18.432  0.20 14.85           C  
ATOM    185  CG1BVAL A  32       2.673 -23.307 -19.355  0.20 16.09           C  
ATOM    186  CG2BVAL A  32       1.837 -21.867 -17.505  0.20 16.05           C  
ATOM    187  N   PHE A  33       5.967 -20.720 -17.632  1.00 11.61           N  
ATOM    188  CA  PHE A  33       6.513 -19.423 -17.237  1.00 11.15           C  
ATOM    189  C   PHE A  33       5.871 -18.397 -18.160  1.00 14.13           C  
ATOM    190  O   PHE A  33       6.135 -18.396 -19.361  1.00 15.81           O  
ATOM    191  CB  PHE A  33       8.036 -19.395 -17.401  1.00 12.00           C  
ATOM    192  CG  PHE A  33       8.761 -20.369 -16.514  1.00 15.16           C  
ATOM    193  CD1 PHE A  33       8.645 -20.292 -15.137  1.00 15.43           C  
ATOM    194  CD2 PHE A  33       9.573 -21.348 -17.062  1.00 20.72           C  
ATOM    195  CE1 PHE A  33       9.322 -21.195 -14.308  1.00 17.12           C  
ATOM    196  CE2 PHE A  33      10.247 -22.250 -16.247  1.00 25.64           C  
ATOM    197  CZ  PHE A  33      10.117 -22.171 -14.869  1.00 22.68           C  
ATOM    198  N   ASP A  34       5.017 -17.548 -17.600  1.00  9.90           N  
ATOM    199  CA  ASP A  34       4.079 -16.745 -18.389  1.00  9.94           C  
ATOM    200  C   ASP A  34       4.290 -15.248 -18.218  1.00 10.46           C  
ATOM    201  O   ASP A  34       3.884 -14.665 -17.218  1.00 11.31           O  
ATOM    202  CB  ASP A  34       2.653 -17.112 -17.957  1.00 12.09           C  
ATOM    203  CG  ASP A  34       1.593 -16.402 -18.750  1.00 13.19           C  
ATOM    204  OD1 ASP A  34       1.879 -15.950 -19.885  1.00 15.60           O  
ATOM    205  OD2 ASP A  34       0.451 -16.331 -18.240  1.00 14.99           O  
ATOM    206  N   THR A  35       4.904 -14.611 -19.215  1.00  9.39           N  
ATOM    207  CA  THR A  35       5.109 -13.176 -19.108  1.00 10.65           C  
ATOM    208  C   THR A  35       3.826 -12.402 -19.363  1.00 10.34           C  
ATOM    209  O   THR A  35       3.826 -11.180 -19.294  1.00 11.96           O  
ATOM    210  CB  THR A  35       6.228 -12.668 -20.048  1.00 11.08           C  
ATOM    211  OG1 THR A  35       5.916 -13.020 -21.403  1.00 11.99           O  
ATOM    212  CG2 THR A  35       7.578 -13.283 -19.680  1.00 12.44           C  
ATOM    213  N   GLY A  36       2.747 -13.117 -19.675  1.00 11.41           N  
ATOM    214  CA  GLY A  36       1.439 -12.495 -19.854  1.00 12.77           C  
ATOM    215  C   GLY A  36       0.547 -12.470 -18.620  1.00 13.85           C  
ATOM    216  O   GLY A  36      -0.613 -12.074 -18.700  1.00 15.53           O  
ATOM    217  N   SER A  37       1.075 -12.884 -17.465  1.00 10.34           N  
ATOM    218  CA  SER A  37       0.310 -12.858 -16.223  1.00  9.65           C  
ATOM    219  C   SER A  37       1.262 -12.713 -15.056  1.00 10.39           C  
ATOM    220  O   SER A  37       2.476 -12.694 -15.269  1.00 10.49           O  
ATOM    221  CB  SER A  37      -0.551 -14.109 -16.046  1.00 13.00           C  
ATOM    222  OG  SER A  37       0.231 -15.286 -15.918  1.00 13.94           O  
ATOM    223  N   SER A  38       0.729 -12.632 -13.834  1.00 10.58           N  
ATOM    224  CA  SER A  38       1.580 -12.265 -12.696  1.00  9.11           C  
ATOM    225  C   SER A  38       1.463 -13.134 -11.461  1.00 10.44           C  
ATOM    226  O   SER A  38       2.207 -12.934 -10.500  1.00 12.34           O  
ATOM    227  CB  SER A  38       1.342 -10.804 -12.318  1.00 10.90           C  
ATOM    228  OG  SER A  38       1.609  -9.979 -13.451  1.00 11.87           O  
ATOM    229  N   ASP A  39       0.522 -14.069 -11.458  1.00 11.01           N  
ATOM    230  CA  ASP A  39       0.308 -14.907 -10.278  1.00 10.80           C  
ATOM    231  C   ASP A  39       1.034 -16.239 -10.375  1.00  9.60           C  
ATOM    232  O   ASP A  39       1.230 -16.788 -11.472  1.00 12.01           O  
ATOM    233  CB  ASP A  39      -1.191 -15.217 -10.132  1.00 12.08           C  
ATOM    234  CG  ASP A  39      -2.019 -13.999  -9.769  1.00 12.84           C  
ATOM    235  OD1 ASP A  39      -1.543 -13.119  -9.031  1.00 14.90           O  
ATOM    236  OD2 ASP A  39      -3.178 -13.924 -10.239  1.00 15.76           O  
ATOM    237  N   LEU A  40       1.429 -16.768  -9.218  1.00  9.83           N  
ATOM    238  CA  LEU A  40       1.890 -18.149  -9.126  1.00  8.94           C  
ATOM    239  C   LEU A  40       0.812 -19.012  -8.498  1.00 10.12           C  
ATOM    240  O   LEU A  40       0.327 -18.701  -7.404  1.00 11.00           O  
ATOM    241  CB  LEU A  40       3.157 -18.256  -8.258  1.00 10.92           C  
ATOM    242  CG  LEU A  40       3.570 -19.691  -7.879  1.00 11.45           C  
ATOM    243  CD1 LEU A  40       4.033 -20.517  -9.083  1.00 11.90           C  
ATOM    244  CD2 LEU A  40       4.655 -19.686  -6.784  1.00 12.71           C  
ATOM    245  N   TRP A  41       0.431 -20.089  -9.173  1.00 10.52           N  
ATOM    246  CA  TRP A  41      -0.440 -21.074  -8.523  1.00 11.35           C  
ATOM    247  C   TRP A  41      -0.181 -22.479  -9.040  1.00 11.50           C  
ATOM    248  O   TRP A  41       0.275 -22.667 -10.179  1.00 11.38           O  
ATOM    249  CB  TRP A  41      -1.927 -20.692  -8.674  1.00 11.14           C  
ATOM    250  CG  TRP A  41      -2.485 -20.765 -10.082  1.00 11.08           C  
ATOM    251  CD1 TRP A  41      -2.602 -19.735 -10.960  1.00 12.09           C  
ATOM    252  CD2 TRP A  41      -3.018 -21.924 -10.747  1.00 11.56           C  
ATOM    253  NE1 TRP A  41      -3.173 -20.170 -12.133  1.00 14.80           N  
ATOM    254  CE2 TRP A  41      -3.433 -21.512 -12.027  1.00 13.65           C  
ATOM    255  CE3 TRP A  41      -3.191 -23.259 -10.376  1.00 13.49           C  
ATOM    256  CZ2 TRP A  41      -4.000 -22.392 -12.947  1.00 18.09           C  
ATOM    257  CZ3 TRP A  41      -3.746 -24.137 -11.287  1.00 15.58           C  
ATOM    258  CH2 TRP A  41      -4.150 -23.700 -12.558  1.00 18.92           C  
ATOM    259  N   VAL A  42      -0.477 -23.464  -8.197  1.00 10.07           N  
ATOM    260  CA  VAL A  42      -0.423 -24.870  -8.599  1.00 10.54           C  
ATOM    261  C   VAL A  42      -1.647 -25.563  -8.014  1.00 10.03           C  
ATOM    262  O   VAL A  42      -2.319 -24.998  -7.158  1.00 12.32           O  
ATOM    263  CB  VAL A  42       0.870 -25.576  -8.103  1.00 11.10           C  
ATOM    264  CG1 VAL A  42       2.090 -24.936  -8.732  1.00 14.04           C  
ATOM    265  CG2 VAL A  42       0.976 -25.563  -6.560  1.00 11.17           C  
ATOM    266  N   PRO A  43      -1.948 -26.781  -8.480  1.00 10.82           N  
ATOM    267  CA  PRO A  43      -3.094 -27.472  -7.872  1.00 13.66           C  
ATOM    268  C   PRO A  43      -2.804 -27.903  -6.444  1.00 13.84           C  
ATOM    269  O   PRO A  43      -1.664 -28.214  -6.108  1.00 11.96           O  
ATOM    270  CB  PRO A  43      -3.254 -28.726  -8.750  1.00 12.79           C  
ATOM    271  CG  PRO A  43      -2.464 -28.434 -10.012  1.00 14.44           C  
ATOM    272  CD  PRO A  43      -1.315 -27.580  -9.541  1.00 12.43           C  
ATOM    273  N   SER A  44      -3.836 -27.925  -5.610  1.00 11.86           N  
ATOM    274  CA  SER A  44      -3.695 -28.447  -4.252  1.00 11.75           C  
ATOM    275  C   SER A  44      -4.317 -29.833  -4.113  1.00 15.16           C  
ATOM    276  O   SER A  44      -5.107 -30.266  -4.949  1.00 15.58           O  
ATOM    277  CB  SER A  44      -4.316 -27.499  -3.226  1.00 14.25           C  
ATOM    278  OG  SER A  44      -5.692 -27.790  -3.018  1.00 14.72           O  
ATOM    279  N   ILE A  45      -3.945 -30.514  -3.041  1.00 14.40           N  
ATOM    280  CA  ILE A  45      -4.450 -31.841  -2.748  1.00 15.94           C  
ATOM    281  C   ILE A  45      -5.964 -31.809  -2.527  1.00 19.73           C  
ATOM    282  O   ILE A  45      -6.630 -32.848  -2.579  1.00 20.26           O  
ATOM    283  CB  ILE A  45      -3.727 -32.417  -1.505  1.00 18.19           C  
ATOM    284  CG1 ILE A  45      -4.037 -33.904  -1.320  1.00 25.30           C  
ATOM    285  CG2 ILE A  45      -4.072 -31.615  -0.254  1.00 16.94           C  
ATOM    286  CD1 ILE A  45      -3.612 -34.768  -2.483  1.00 26.16           C  
ATOM    287  N   TYR A  46      -6.504 -30.617  -2.281  1.00 17.96           N  
ATOM    288  CA  TYR A  46      -7.939 -30.467  -2.036  1.00 17.70           C  
ATOM    289  C   TYR A  46      -8.772 -30.294  -3.303  1.00 21.19           C  
ATOM    290  O   TYR A  46     -10.004 -30.259  -3.234  1.00 24.60           O  
ATOM    291  CB  TYR A  46      -8.208 -29.336  -1.049  1.00 16.78           C  
ATOM    292  CG  TYR A  46      -7.409 -29.492   0.216  1.00 17.57           C  
ATOM    293  CD1 TYR A  46      -7.622 -30.578   1.056  1.00 20.27           C  
ATOM    294  CD2 TYR A  46      -6.437 -28.565   0.571  1.00 15.59           C  
ATOM    295  CE1 TYR A  46      -6.897 -30.733   2.214  1.00 20.19           C  
ATOM    296  CE2 TYR A  46      -5.704 -28.711   1.729  1.00 17.90           C  
ATOM    297  CZ  TYR A  46      -5.939 -29.797   2.544  1.00 21.68           C  
ATOM    298  OH  TYR A  46      -5.208 -29.937   3.695  1.00 22.17           O  
ATOM    299  N   CYS A  47      -8.108 -30.180  -4.450  1.00 17.18           N  
ATOM    300  CA  CYS A  47      -8.793 -30.289  -5.726  1.00 18.44           C  
ATOM    301  C   CYS A  47      -8.867 -31.767  -6.103  1.00 21.78           C  
ATOM    302  O   CYS A  47      -7.840 -32.413  -6.309  1.00 20.75           O  
ATOM    303  CB  CYS A  47      -8.038 -29.509  -6.797  1.00 18.50           C  
ATOM    304  SG  CYS A  47      -8.852 -29.533  -8.408  1.00 24.68           S  
ATOM    305  N   LYS A  48     -10.085 -32.298  -6.210  1.00 23.86           N  
ATOM    306  CA  LYS A  48     -10.272 -33.742  -6.355  1.00 28.14           C  
ATOM    307  C   LYS A  48     -10.793 -34.184  -7.722  1.00 32.87           C  
ATOM    308  O   LYS A  48     -11.172 -35.341  -7.895  1.00 31.10           O  
ATOM    309  CB  LYS A  48     -11.224 -34.260  -5.273  1.00 34.53           C  
ATOM    310  CG  LYS A  48     -10.784 -33.972  -3.846  1.00 33.50           C  
ATOM    311  CD  LYS A  48      -9.521 -34.729  -3.480  1.00 33.02           C  
ATOM    312  CE  LYS A  48      -9.226 -34.609  -1.986  1.00 35.64           C  
ATOM    313  NZ  LYS A  48      -7.842 -35.060  -1.636  1.00 31.85           N  
ATOM    314  N   SER A  49     -10.815 -33.269  -8.683  1.00 25.92           N  
ATOM    315  CA  SER A  49     -11.275 -33.584 -10.032  1.00 30.16           C  
ATOM    316  C   SER A  49     -10.273 -34.482 -10.755  1.00 29.47           C  
ATOM    317  O   SER A  49      -9.136 -34.638 -10.309  1.00 25.00           O  
ATOM    318  CB  SER A  49     -11.480 -32.291 -10.823  1.00 31.58           C  
ATOM    319  OG  SER A  49     -10.254 -31.586 -10.948  1.00 26.76           O  
ATOM    320  N   ASN A  50     -10.688 -35.074 -11.873  1.00 27.66           N  
ATOM    321  CA  ASN A  50      -9.782 -35.901 -12.659  1.00 27.61           C  
ATOM    322  C   ASN A  50      -8.568 -35.131 -13.145  1.00 25.07           C  
ATOM    323  O   ASN A  50      -7.448 -35.638 -13.104  1.00 26.25           O  
ATOM    324  CB  ASN A  50     -10.504 -36.515 -13.862  1.00 33.83           C  
ATOM    325  CG  ASN A  50     -11.311 -37.734 -13.490  1.00 36.23           C  
ATOM    326  OD1 ASN A  50     -10.960 -38.464 -12.561  1.00 39.65           O  
ATOM    327  ND2 ASN A  50     -12.404 -37.964 -14.211  1.00 41.41           N  
ATOM    328  N   VAL A  51      -8.789 -33.913 -13.629  1.00 25.09           N  
ATOM    329  CA  VAL A  51      -7.676 -33.120 -14.116  1.00 23.54           C  
ATOM    330  C   VAL A  51      -6.673 -32.932 -12.977  1.00 20.91           C  
ATOM    331  O   VAL A  51      -5.478 -33.144 -13.160  1.00 23.79           O  
ATOM    332  CB  VAL A  51      -8.127 -31.766 -14.722  1.00 25.03           C  
ATOM    333  CG1 VAL A  51      -8.695 -30.840 -13.655  1.00 28.74           C  
ATOM    334  CG2 VAL A  51      -6.974 -31.102 -15.453  1.00 29.88           C  
ATOM    335  N   CYS A  52      -7.168 -32.571 -11.796  1.00 21.39           N  
ATOM    336  CA  CYS A  52      -6.292 -32.343 -10.646  1.00 19.87           C  
ATOM    337  C   CYS A  52      -5.632 -33.627 -10.144  1.00 21.26           C  
ATOM    338  O   CYS A  52      -4.424 -33.655  -9.877  1.00 20.56           O  
ATOM    339  CB  CYS A  52      -7.051 -31.657  -9.505  1.00 20.47           C  
ATOM    340  SG  CYS A  52      -7.351 -29.883  -9.771  1.00 23.05           S  
ATOM    341  N   LYS A  53      -6.422 -34.689 -10.028  1.00 21.58           N  
ATOM    342  CA  LYS A  53      -5.904 -35.959  -9.521  1.00 25.05           C  
ATOM    343  C   LYS A  53      -4.781 -36.506 -10.397  1.00 21.35           C  
ATOM    344  O   LYS A  53      -3.913 -37.233  -9.922  1.00 25.34           O  
ATOM    345  CB  LYS A  53      -7.025 -36.994  -9.398  1.00 25.84           C  
ATOM    346  CG  LYS A  53      -7.960 -36.773  -8.212  1.00 32.64           C  
ATOM    347  CD  LYS A  53      -8.988 -37.897  -8.110  1.00 41.37           C  
ATOM    348  CE  LYS A  53      -9.896 -37.725  -6.900  1.00 42.97           C  
ATOM    349  NZ  LYS A  53     -10.975 -38.748  -6.855  1.00 54.16           N  
ATOM    350  N   ASN A  54      -4.796 -36.159 -11.683  1.00 21.92           N  
ATOM    351  CA  ASN A  54      -3.798 -36.680 -12.606  1.00 22.07           C  
ATOM    352  C   ASN A  54      -2.704 -35.670 -12.941  1.00 22.86           C  
ATOM    353  O   ASN A  54      -1.942 -35.840 -13.892  1.00 24.92           O  
ATOM    354  CB  ASN A  54      -4.473 -37.229 -13.864  1.00 25.27           C  
ATOM    355  CG  ASN A  54      -5.265 -38.492 -13.583  1.00 25.20           C  
ATOM    356  OD1 ASN A  54      -4.705 -39.584 -13.544  1.00 29.09           O  
ATOM    357  ND2 ASN A  54      -6.563 -38.344 -13.354  1.00 25.74           N  
ATOM    358  N   HIS A  55      -2.640 -34.620 -12.128  1.00 19.79           N  
ATOM    359  CA  HIS A  55      -1.519 -33.690 -12.125  1.00 22.84           C  
ATOM    360  C   HIS A  55      -0.834 -33.738 -10.764  1.00 19.97           C  
ATOM    361  O   HIS A  55      -1.306 -34.411  -9.851  1.00 21.48           O  
ATOM    362  CB  HIS A  55      -2.005 -32.269 -12.412  1.00 18.76           C  
ATOM    363  CG  HIS A  55      -2.059 -31.944 -13.872  1.00 19.41           C  
ATOM    364  ND1 HIS A  55      -3.192 -32.119 -14.637  1.00 29.01           N  
ATOM    365  CD2 HIS A  55      -1.104 -31.480 -14.712  1.00 21.14           C  
ATOM    366  CE1 HIS A  55      -2.935 -31.767 -15.885  1.00 22.54           C  
ATOM    367  NE2 HIS A  55      -1.675 -31.376 -15.957  1.00 25.97           N  
ATOM    368  N   HIS A  56       0.294 -33.052 -10.631  1.00 17.47           N  
ATOM    369  CA  HIS A  56       0.913 -32.910  -9.310  1.00 17.71           C  
ATOM    370  C   HIS A  56       0.083 -31.971  -8.451  1.00 16.49           C  
ATOM    371  O   HIS A  56      -0.342 -30.915  -8.920  1.00 15.44           O  
ATOM    372  CB  HIS A  56       2.338 -32.380  -9.418  1.00 17.61           C  
ATOM    373  CG  HIS A  56       3.290 -33.337 -10.061  1.00 22.76           C  
ATOM    374  ND1 HIS A  56       4.237 -32.936 -10.978  1.00 35.20           N  
ATOM    375  CD2 HIS A  56       3.431 -34.678  -9.935  1.00 32.91           C  
ATOM    376  CE1 HIS A  56       4.928 -33.989 -11.383  1.00 38.18           C  
ATOM    377  NE2 HIS A  56       4.457 -35.058 -10.767  1.00 28.37           N  
ATOM    378  N   ARG A  57      -0.128 -32.350  -7.191  1.00 15.76           N  
ATOM    379  CA  ARG A  57      -0.919 -31.554  -6.262  1.00 14.38           C  
ATOM    380  C   ARG A  57      -0.142 -31.255  -4.981  1.00 16.19           C  
ATOM    381  O   ARG A  57       0.419 -32.158  -4.356  1.00 17.96           O  
ATOM    382  CB  ARG A  57      -2.210 -32.290  -5.889  1.00 17.41           C  
ATOM    383  CG  ARG A  57      -3.186 -32.452  -7.041  1.00 15.49           C  
ATOM    384  CD  ARG A  57      -4.474 -33.113  -6.576  1.00 18.29           C  
ATOM    385  NE  ARG A  57      -4.238 -34.509  -6.216  1.00 18.72           N  
ATOM    386  CZ  ARG A  57      -5.161 -35.313  -5.709  1.00 23.49           C  
ATOM    387  NH1 ARG A  57      -6.387 -34.861  -5.486  1.00 23.93           N  
ATOM    388  NH2 ARG A  57      -4.849 -36.572  -5.422  1.00 24.89           N  
ATOM    389  N   PHE A  58      -0.135 -29.989  -4.581  1.00 13.33           N  
ATOM    390  CA  PHE A  58       0.587 -29.579  -3.389  1.00 12.52           C  
ATOM    391  C   PHE A  58      -0.202 -29.938  -2.132  1.00 14.53           C  
ATOM    392  O   PHE A  58      -1.378 -29.578  -1.989  1.00 15.30           O  
ATOM    393  CB  PHE A  58       0.843 -28.075  -3.427  1.00 12.71           C  
ATOM    394  CG  PHE A  58       1.652 -27.570  -2.270  1.00 12.06           C  
ATOM    395  CD1 PHE A  58       3.030 -27.768  -2.238  1.00 13.68           C  
ATOM    396  CD2 PHE A  58       1.039 -26.897  -1.218  1.00 12.41           C  
ATOM    397  CE1 PHE A  58       3.777 -27.307  -1.172  1.00 13.98           C  
ATOM    398  CE2 PHE A  58       1.781 -26.425  -0.143  1.00 13.53           C  
ATOM    399  CZ  PHE A  58       3.158 -26.631  -0.124  1.00 13.24           C  
ATOM    400  N   ASP A  59       0.444 -30.651  -1.217  1.00 14.38           N  
ATOM    401  CA  ASP A  59      -0.184 -30.959   0.065  1.00 16.07           C  
ATOM    402  C   ASP A  59       0.461 -30.101   1.150  1.00 16.91           C  
ATOM    403  O   ASP A  59       1.590 -30.360   1.563  1.00 15.82           O  
ATOM    404  CB  ASP A  59      -0.011 -32.439   0.395  1.00 16.04           C  
ATOM    405  CG  ASP A  59      -0.796 -32.849   1.617  1.00 17.59           C  
ATOM    406  OD1 ASP A  59      -1.147 -31.964   2.422  1.00 17.69           O  
ATOM    407  OD2 ASP A  59      -1.070 -34.059   1.755  1.00 25.59           O  
ATOM    408  N   PRO A  60      -0.238 -29.054   1.609  1.00 14.58           N  
ATOM    409  CA  PRO A  60       0.377 -28.162   2.598  1.00 14.66           C  
ATOM    410  C   PRO A  60       0.687 -28.852   3.927  1.00 16.31           C  
ATOM    411  O   PRO A  60       1.570 -28.401   4.660  1.00 16.48           O  
ATOM    412  CB  PRO A  60      -0.689 -27.073   2.816  1.00 17.31           C  
ATOM    413  CG  PRO A  60      -1.620 -27.178   1.650  1.00 15.95           C  
ATOM    414  CD  PRO A  60      -1.602 -28.632   1.240  1.00 15.51           C  
ATOM    415  N   ARG A  61      -0.044 -29.916   4.240  1.00 16.47           N  
ATOM    416  CA  ARG A  61       0.167 -30.613   5.506  1.00 18.41           C  
ATOM    417  C   ARG A  61       1.562 -31.222   5.584  1.00 20.84           C  
ATOM    418  O   ARG A  61       2.082 -31.459   6.681  1.00 22.90           O  
ATOM    419  CB  ARG A  61      -0.894 -31.697   5.685  1.00 21.93           C  
ATOM    420  CG  ARG A  61      -2.302 -31.135   5.740  1.00 22.77           C  
ATOM    421  CD  ARG A  61      -3.349 -32.213   5.554  1.00 23.65           C  
ATOM    422  NE  ARG A  61      -3.239 -32.870   4.256  1.00 24.31           N  
ATOM    423  CZ  ARG A  61      -4.221 -33.562   3.688  1.00 30.92           C  
ATOM    424  NH1 ARG A  61      -5.392 -33.683   4.302  1.00 32.78           N  
ATOM    425  NH2 ARG A  61      -4.036 -34.132   2.506  1.00 27.70           N  
ATOM    426  N   LYS A  62       2.156 -31.475   4.421  1.00 17.48           N  
ATOM    427  CA  LYS A  62       3.471 -32.105   4.312  1.00 18.14           C  
ATOM    428  C   LYS A  62       4.632 -31.105   4.282  1.00 20.02           C  
ATOM    429  O   LYS A  62       5.795 -31.507   4.212  1.00 18.90           O  
ATOM    430  CB  LYS A  62       3.533 -33.010   3.080  1.00 20.38           C  
ATOM    431  CG  LYS A  62       2.529 -34.164   3.105  1.00 22.10           C  
ATOM    432  CD  LYS A  62       2.730 -35.100   1.924  1.00 26.88           C  
ATOM    433  CE  LYS A  62       1.756 -36.274   1.982  1.00 32.05           C  
ATOM    434  NZ  LYS A  62       1.903 -37.197   0.817  1.00 37.98           N  
ATOM    435  N   SER A  63       4.319 -29.810   4.333  1.00 15.65           N  
ATOM    436  CA  SER A  63       5.347 -28.773   4.311  1.00 15.34           C  
ATOM    437  C   SER A  63       5.458 -28.010   5.621  1.00 16.00           C  
ATOM    438  O   SER A  63       4.511 -27.345   6.053  1.00 17.21           O  
ATOM    439  CB  SER A  63       5.107 -27.766   3.173  1.00 14.82           C  
ATOM    440  OG  SER A  63       6.079 -26.734   3.267  1.00 14.83           O  
ATOM    441  N   SER A  64       6.633 -28.075   6.242  1.00 16.42           N  
ATOM    442  CA  SER A  64       6.829 -27.425   7.535  1.00 19.95           C  
ATOM    443  C   SER A  64       6.917 -25.904   7.446  1.00 17.68           C  
ATOM    444  O   SER A  64       6.772 -25.211   8.448  1.00 22.33           O  
ATOM    445  CB  SER A  64       8.072 -27.980   8.231  1.00 21.47           C  
ATOM    446  OG  SER A  64       9.216 -27.863   7.403  1.00 22.08           O  
ATOM    447  N   THR A  65       7.147 -25.386   6.240  1.00 16.04           N  
ATOM    448  CA  THR A  65       7.287 -23.951   6.053  1.00 15.24           C  
ATOM    449  C   THR A  65       6.007 -23.291   5.525  1.00 15.05           C  
ATOM    450  O   THR A  65       5.958 -22.076   5.357  1.00 18.53           O  
ATOM    451  CB  THR A  65       8.444 -23.649   5.083  1.00 16.39           C  
ATOM    452  OG1 THR A  65       8.459 -24.639   4.058  1.00 16.55           O  
ATOM    453  CG2 THR A  65       9.768 -23.704   5.813  1.00 21.26           C  
ATOM    454  N   PHE A  66       4.974 -24.091   5.277  1.00 16.36           N  
ATOM    455  CA  PHE A  66       3.716 -23.541   4.770  1.00 15.92           C  
ATOM    456  C   PHE A  66       2.999 -22.683   5.800  1.00 16.65           C  
ATOM    457  O   PHE A  66       2.906 -23.057   6.975  1.00 15.54           O  
ATOM    458  CB  PHE A  66       2.781 -24.665   4.332  1.00 14.04           C  
ATOM    459  CG  PHE A  66       1.441 -24.181   3.873  1.00 16.06           C  
ATOM    460  CD1 PHE A  66       1.265 -23.728   2.578  1.00 16.87           C  
ATOM    461  CD2 PHE A  66       0.362 -24.161   4.745  1.00 19.16           C  
ATOM    462  CE1 PHE A  66       0.020 -23.271   2.159  1.00 20.21           C  
ATOM    463  CE2 PHE A  66      -0.874 -23.707   4.324  1.00 24.36           C  
ATOM    464  CZ  PHE A  66      -1.038 -23.265   3.034  1.00 21.68           C  
ATOM    465  N   ARG A  67       2.481 -21.541   5.367  1.00 13.58           N  
ATOM    466  CA  ARG A  67       1.625 -20.727   6.226  1.00 15.35           C  
ATOM    467  C   ARG A  67       0.402 -20.302   5.433  1.00 15.79           C  
ATOM    468  O   ARG A  67       0.523 -19.806   4.323  1.00 19.11           O  
ATOM    469  CB  ARG A  67       2.357 -19.497   6.761  1.00 16.68           C  
ATOM    470  CG  ARG A  67       3.622 -19.823   7.560  1.00 22.70           C  
ATOM    471  CD  ARG A  67       3.309 -20.621   8.820  1.00 29.32           C  
ATOM    472  NE  ARG A  67       4.487 -20.781   9.675  1.00 30.45           N  
ATOM    473  CZ  ARG A  67       5.273 -21.855   9.685  1.00 33.99           C  
ATOM    474  NH1 ARG A  67       5.014 -22.886   8.889  1.00 29.69           N  
ATOM    475  NH2 ARG A  67       6.322 -21.901  10.500  1.00 39.16           N  
ATOM    476  N   ASN A  68      -0.778 -20.504   6.008  1.00 14.54           N  
ATOM    477  CA  ASN A  68      -2.024 -20.146   5.335  1.00 14.10           C  
ATOM    478  C   ASN A  68      -2.258 -18.645   5.458  1.00 16.86           C  
ATOM    479  O   ASN A  68      -2.194 -18.098   6.556  1.00 22.12           O  
ATOM    480  CB  ASN A  68      -3.182 -20.931   5.963  1.00 15.80           C  
ATOM    481  CG  ASN A  68      -4.425 -20.928   5.104  1.00 13.76           C  
ATOM    482  OD1 ASN A  68      -4.928 -19.874   4.731  1.00 16.60           O  
ATOM    483  ND2 ASN A  68      -4.901 -22.107   4.757  1.00 17.73           N  
ATOM    484  N   LEU A  69      -2.520 -17.971   4.341  1.00 12.82           N  
ATOM    485  CA  LEU A  69      -2.680 -16.519   4.347  1.00 12.07           C  
ATOM    486  C   LEU A  69      -4.091 -16.068   4.751  1.00 14.69           C  
ATOM    487  O   LEU A  69      -4.304 -14.896   5.068  1.00 15.14           O  
ATOM    488  CB  LEU A  69      -2.334 -15.931   2.977  1.00 18.43           C  
ATOM    489  CG  LEU A  69      -0.872 -15.503   2.873  1.00 23.85           C  
ATOM    490  CD1 LEU A  69      -0.305 -15.710   1.481  1.00 24.60           C  
ATOM    491  CD2 LEU A  69      -0.762 -14.058   3.311  1.00 34.27           C  
ATOM    492  N   GLY A  70      -5.043 -16.987   4.684  1.00 14.39           N  
ATOM    493  CA  GLY A  70      -6.442 -16.624   4.895  1.00 14.35           C  
ATOM    494  C   GLY A  70      -6.991 -15.703   3.815  1.00 15.19           C  
ATOM    495  O   GLY A  70      -7.788 -14.800   4.103  1.00 14.01           O  
ATOM    496  N   LYS A  71      -6.566 -15.926   2.571  1.00 13.82           N  
ATOM    497  CA  LYS A  71      -6.975 -15.112   1.430  1.00 12.71           C  
ATOM    498  C   LYS A  71      -7.277 -16.017   0.244  1.00 11.63           C  
ATOM    499  O   LYS A  71      -6.555 -16.991  -0.013  1.00 12.59           O  
ATOM    500  CB  LYS A  71      -5.860 -14.133   1.025  1.00 13.52           C  
ATOM    501  CG  LYS A  71      -5.370 -13.204   2.124  1.00 14.11           C  
ATOM    502  CD  LYS A  71      -6.466 -12.268   2.619  1.00 13.79           C  
ATOM    503  CE  LYS A  71      -5.942 -11.304   3.657  1.00 18.71           C  
ATOM    504  NZ  LYS A  71      -5.672 -12.024   4.931  1.00 22.81           N  
ATOM    505  N   PRO A  72      -8.358 -15.714  -0.488  1.00 11.66           N  
ATOM    506  CA  PRO A  72      -8.732 -16.526  -1.639  1.00 11.94           C  
ATOM    507  C   PRO A  72      -8.062 -16.047  -2.917  1.00 13.85           C  
ATOM    508  O   PRO A  72      -7.517 -14.950  -2.959  1.00 14.76           O  
ATOM    509  CB  PRO A  72     -10.240 -16.271  -1.750  1.00 15.66           C  
ATOM    510  CG  PRO A  72     -10.382 -14.846  -1.317  1.00 15.21           C  
ATOM    511  CD  PRO A  72      -9.341 -14.649  -0.211  1.00 13.53           C  
ATOM    512  N   LEU A  73      -8.143 -16.882  -3.940  1.00 14.37           N  
ATOM    513  CA  LEU A  73      -7.682 -16.556  -5.279  1.00 15.13           C  
ATOM    514  C   LEU A  73      -8.722 -17.052  -6.281  1.00 13.89           C  
ATOM    515  O   LEU A  73      -9.248 -18.153  -6.151  1.00 15.60           O  
ATOM    516  CB  LEU A  73      -6.323 -17.232  -5.528  1.00 15.70           C  
ATOM    517  CG  LEU A  73      -5.627 -16.983  -6.863  1.00 14.78           C  
ATOM    518  CD1 LEU A  73      -5.393 -15.505  -7.026  1.00 18.69           C  
ATOM    519  CD2 LEU A  73      -4.298 -17.739  -6.970  1.00 18.02           C  
ATOM    520  N   SER A  74      -9.020 -16.238  -7.290  1.00 15.47           N  
ATOM    521  CA  SER A  74      -9.904 -16.668  -8.363  1.00 17.61           C  
ATOM    522  C   SER A  74      -9.413 -16.046  -9.651  1.00 13.46           C  
ATOM    523  O   SER A  74      -9.248 -14.830  -9.722  1.00 16.98           O  
ATOM    524  CB  SER A  74     -11.334 -16.197  -8.088  1.00 19.54           C  
ATOM    525  OG  SER A  74     -12.179 -16.442  -9.196  1.00 32.49           O  
ATOM    526  N   ILE A  75      -9.155 -16.876 -10.655  1.00 14.45           N  
ATOM    527  CA  ILE A  75      -8.656 -16.371 -11.933  1.00 16.11           C  
ATOM    528  C   ILE A  75      -9.472 -16.963 -13.063  1.00 15.60           C  
ATOM    529  O   ILE A  75      -9.734 -18.159 -13.083  1.00 18.78           O  
ATOM    530  CB  ILE A  75      -7.183 -16.741 -12.145  1.00 15.46           C  
ATOM    531  CG1 ILE A  75      -6.334 -16.251 -10.968  1.00 14.80           C  
ATOM    532  CG2 ILE A  75      -6.679 -16.149 -13.471  1.00 17.37           C  
ATOM    533  CD1 ILE A  75      -4.919 -16.856 -10.953  1.00 16.75           C  
ATOM    534  N   HIS A  76      -9.886 -16.132 -14.011  1.00 20.28           N  
ATOM    535  CA  HIS A  76     -10.630 -16.662 -15.138  1.00 24.20           C  
ATOM    536  C   HIS A  76      -9.777 -16.678 -16.391  1.00 23.80           C  
ATOM    537  O   HIS A  76      -8.994 -15.763 -16.640  1.00 28.56           O  
ATOM    538  CB  HIS A  76     -11.935 -15.886 -15.326  1.00 33.06           C  
ATOM    539  CG  HIS A  76     -12.825 -15.939 -14.123  1.00 37.55           C  
ATOM    540  ND1 HIS A  76     -12.572 -15.212 -12.980  1.00 41.01           N  
ATOM    541  CD2 HIS A  76     -13.940 -16.663 -13.869  1.00 43.88           C  
ATOM    542  CE1 HIS A  76     -13.506 -15.468 -12.081  1.00 43.09           C  
ATOM    543  NE2 HIS A  76     -14.348 -16.347 -12.595  1.00 44.26           N  
ATOM    544  N   TYR A  77      -9.913 -17.751 -17.159  1.00 25.82           N  
ATOM    545  CA  TYR A  77      -9.222 -17.868 -18.434  1.00 28.62           C  
ATOM    546  C   TYR A  77     -10.251 -17.940 -19.555  1.00 34.49           C  
ATOM    547  O   TYR A  77     -11.441 -18.118 -19.296  1.00 39.36           O  
ATOM    548  CB  TYR A  77      -8.294 -19.082 -18.416  1.00 29.71           C  
ATOM    549  CG  TYR A  77      -7.270 -18.984 -17.302  1.00 25.86           C  
ATOM    550  CD1 TYR A  77      -6.105 -18.251 -17.474  1.00 27.94           C  
ATOM    551  CD2 TYR A  77      -7.488 -19.591 -16.069  1.00 24.47           C  
ATOM    552  CE1 TYR A  77      -5.172 -18.141 -16.459  1.00 22.43           C  
ATOM    553  CE2 TYR A  77      -6.558 -19.478 -15.041  1.00 26.40           C  
ATOM    554  CZ  TYR A  77      -5.404 -18.756 -15.252  1.00 22.73           C  
ATOM    555  OH  TYR A  77      -4.474 -18.624 -14.254  1.00 20.38           O  
ATOM    556  N   GLY A  78      -9.802 -17.768 -20.791  1.00 39.13           N  
ATOM    557  CA  GLY A  78     -10.708 -17.805 -21.924  1.00 44.13           C  
ATOM    558  C   GLY A  78     -11.547 -19.067 -21.901  1.00 48.79           C  
ATOM    559  O   GLY A  78     -12.767 -19.026 -22.074  1.00 50.86           O  
ATOM    560  N   THR A  79     -10.885 -20.194 -21.667  1.00 41.22           N  
ATOM    561  CA  THR A  79     -11.556 -21.485 -21.674  1.00 40.55           C  
ATOM    562  C   THR A  79     -11.399 -22.222 -20.347  1.00 42.81           C  
ATOM    563  O   THR A  79     -11.101 -23.416 -20.322  1.00 38.68           O  
ATOM    564  CB  THR A  79     -11.041 -22.367 -22.822  1.00 46.65           C  
ATOM    565  OG1 THR A  79      -9.607 -22.383 -22.805  1.00 43.97           O  
ATOM    566  CG2 THR A  79     -11.516 -21.817 -24.161  1.00 49.31           C  
ATOM    567  N   GLY A  80     -11.603 -21.503 -19.246  1.00 38.93           N  
ATOM    568  CA  GLY A  80     -11.615 -22.118 -17.932  1.00 34.57           C  
ATOM    569  C   GLY A  80     -11.396 -21.120 -16.814  1.00 32.66           C  
ATOM    570  O   GLY A  80     -11.272 -19.921 -17.050  1.00 32.57           O  
ATOM    571  N   SER A  81     -11.353 -21.621 -15.587  1.00 26.74           N  
ATOM    572  CA  SER A  81     -11.090 -20.773 -14.433  1.00 23.23           C  
ATOM    573  C   SER A  81     -10.497 -21.608 -13.319  1.00 21.97           C  
ATOM    574  O   SER A  81     -10.535 -22.838 -13.356  1.00 22.63           O  
ATOM    575  CB  SER A  81     -12.365 -20.070 -13.949  1.00 27.60           C  
ATOM    576  OG  SER A  81     -13.381 -20.997 -13.610  1.00 31.62           O  
ATOM    577  N   MET A  82      -9.930 -20.931 -12.335  1.00 19.76           N  
ATOM    578  CA  MET A  82      -9.433 -21.619 -11.164  1.00 20.21           C  
ATOM    579  C   MET A  82      -9.903 -20.873  -9.932  1.00 18.40           C  
ATOM    580  O   MET A  82      -9.981 -19.643  -9.926  1.00 21.49           O  
ATOM    581  CB  MET A  82      -7.902 -21.739 -11.205  1.00 21.16           C  
ATOM    582  CG  MET A  82      -7.131 -20.436 -11.001  1.00 24.16           C  
ATOM    583  SD  MET A  82      -7.004 -19.924  -9.276  1.00 29.77           S  
ATOM    584  CE  MET A  82      -6.620 -21.502  -8.546  1.00 11.38           C  
ATOM    585  N   GLU A  83     -10.250 -21.622  -8.893  1.00 15.60           N  
ATOM    586  CA  GLU A  83     -10.494 -21.028  -7.593  1.00 14.67           C  
ATOM    587  C   GLU A  83      -9.573 -21.725  -6.627  1.00 15.31           C  
ATOM    588  O   GLU A  83      -9.262 -22.894  -6.808  1.00 17.49           O  
ATOM    589  CB  GLU A  83     -11.941 -21.233  -7.132  1.00 24.56           C  
ATOM    590  CG  GLU A  83     -12.951 -20.436  -7.928  1.00 26.32           C  
ATOM    591  CD  GLU A  83     -14.369 -20.644  -7.445  1.00 38.41           C  
ATOM    592  OE1 GLU A  83     -14.550 -21.243  -6.362  1.00 33.35           O  
ATOM    593  OE2 GLU A  83     -15.300 -20.207  -8.156  1.00 45.06           O  
ATOM    594  N   GLY A  84      -9.147 -21.005  -5.603  1.00 14.52           N  
ATOM    595  CA  GLY A  84      -8.228 -21.584  -4.640  1.00 15.88           C  
ATOM    596  C   GLY A  84      -7.944 -20.673  -3.476  1.00 14.21           C  
ATOM    597  O   GLY A  84      -8.631 -19.670  -3.245  1.00 14.16           O  
ATOM    598  N   PHE A  85      -6.899 -21.023  -2.736  1.00 11.17           N  
ATOM    599  CA  PHE A  85      -6.537 -20.284  -1.542  1.00 12.45           C  
ATOM    600  C   PHE A  85      -5.058 -19.938  -1.607  1.00 11.12           C  
ATOM    601  O   PHE A  85      -4.322 -20.580  -2.343  1.00 13.70           O  
ATOM    602  CB  PHE A  85      -6.885 -21.085  -0.262  1.00 13.65           C  
ATOM    603  CG  PHE A  85      -6.193 -22.434  -0.144  1.00 10.70           C  
ATOM    604  CD1 PHE A  85      -6.632 -23.539  -0.865  1.00 12.88           C  
ATOM    605  CD2 PHE A  85      -5.117 -22.590   0.728  1.00 14.10           C  
ATOM    606  CE1 PHE A  85      -6.000 -24.778  -0.745  1.00 12.56           C  
ATOM    607  CE2 PHE A  85      -4.483 -23.823   0.867  1.00 13.17           C  
ATOM    608  CZ  PHE A  85      -4.921 -24.918   0.140  1.00 13.46           C  
ATOM    609  N   LEU A  86      -4.647 -18.914  -0.869  1.00 12.69           N  
ATOM    610  CA  LEU A  86      -3.249 -18.484  -0.882  1.00 10.93           C  
ATOM    611  C   LEU A  86      -2.504 -18.934   0.364  1.00 13.37           C  
ATOM    612  O   LEU A  86      -3.022 -18.837   1.478  1.00 12.69           O  
ATOM    613  CB  LEU A  86      -3.162 -16.963  -0.997  1.00 11.72           C  
ATOM    614  CG  LEU A  86      -3.476 -16.432  -2.401  1.00 12.30           C  
ATOM    615  CD1 LEU A  86      -3.870 -14.964  -2.359  1.00 15.16           C  
ATOM    616  CD2 LEU A  86      -2.264 -16.640  -3.321  1.00 12.66           C  
ATOM    617  N   GLY A  87      -1.276 -19.406   0.185  1.00 12.42           N  
ATOM    618  CA  GLY A  87      -0.406 -19.698   1.315  1.00 15.21           C  
ATOM    619  C   GLY A  87       0.970 -19.097   1.057  1.00 13.93           C  
ATOM    620  O   GLY A  87       1.238 -18.660  -0.050  1.00 18.14           O  
ATOM    621  N   TYR A  88       1.814 -19.023   2.088  1.00 16.10           N  
ATOM    622  CA  TYR A  88       3.224 -18.677   1.924  1.00 16.33           C  
ATOM    623  C   TYR A  88       4.009 -19.961   1.991  1.00 12.18           C  
ATOM    624  O   TYR A  88       3.755 -20.795   2.855  1.00 12.69           O  
ATOM    625  CB  TYR A  88       3.757 -17.833   3.096  1.00 18.28           C  
ATOM    626  CG  TYR A  88       3.271 -16.428   3.197  1.00 18.52           C  
ATOM    627  CD1 TYR A  88       3.561 -15.490   2.213  1.00 17.77           C  
ATOM    628  CD2 TYR A  88       2.549 -16.016   4.309  1.00 23.31           C  
ATOM    629  CE1 TYR A  88       3.122 -14.184   2.324  1.00 24.52           C  
ATOM    630  CE2 TYR A  88       2.108 -14.723   4.430  1.00 26.49           C  
ATOM    631  CZ  TYR A  88       2.394 -13.808   3.445  1.00 29.40           C  
ATOM    632  OH  TYR A  88       1.933 -12.517   3.595  1.00 33.74           O  
ATOM    633  N   ASP A  89       5.023 -20.090   1.143  1.00 10.70           N  
ATOM    634  CA  ASP A  89       5.982 -21.174   1.304  1.00 12.18           C  
ATOM    635  C   ASP A  89       7.248 -20.816   0.556  1.00 12.79           C  
ATOM    636  O   ASP A  89       7.322 -19.763  -0.073  1.00 14.48           O  
ATOM    637  CB  ASP A  89       5.411 -22.516   0.839  1.00 12.82           C  
ATOM    638  CG  ASP A  89       5.933 -23.688   1.659  1.00 15.39           C  
ATOM    639  OD1 ASP A  89       7.116 -23.671   2.062  1.00 15.09           O  
ATOM    640  OD2 ASP A  89       5.164 -24.640   1.894  1.00 15.45           O  
ATOM    641  N   THR A  90       8.254 -21.669   0.671  1.00 11.95           N  
ATOM    642  CA  THR A  90       9.489 -21.493  -0.090  1.00 12.42           C  
ATOM    643  C   THR A  90       9.354 -22.098  -1.476  1.00 11.72           C  
ATOM    644  O   THR A  90       8.950 -23.247  -1.630  1.00 13.29           O  
ATOM    645  CB  THR A  90      10.666 -22.102   0.671  1.00 14.27           C  
ATOM    646  OG1 THR A  90      10.746 -21.465   1.949  1.00 18.06           O  
ATOM    647  CG2 THR A  90      11.991 -21.876  -0.074  1.00 13.20           C  
ATOM    648  N   VAL A  91       9.702 -21.311  -2.487  1.00 10.74           N  
ATOM    649  CA  VAL A  91       9.634 -21.745  -3.880  1.00 11.64           C  
ATOM    650  C   VAL A  91      11.014 -21.638  -4.496  1.00 12.14           C  
ATOM    651  O   VAL A  91      11.650 -20.601  -4.394  1.00 12.47           O  
ATOM    652  CB  VAL A  91       8.677 -20.855  -4.682  1.00 12.08           C  
ATOM    653  CG1 VAL A  91       8.615 -21.292  -6.147  1.00 13.34           C  
ATOM    654  CG2 VAL A  91       7.280 -20.922  -4.069  1.00 12.34           C  
ATOM    655  N   THR A  92      11.452 -22.707  -5.144  1.00 12.32           N  
ATOM    656  CA  THR A  92      12.738 -22.690  -5.846  1.00 12.38           C  
ATOM    657  C   THR A  92      12.520 -22.719  -7.348  1.00 12.81           C  
ATOM    658  O   THR A  92      11.818 -23.595  -7.854  1.00 13.60           O  
ATOM    659  CB  THR A  92      13.595 -23.885  -5.426  1.00 14.24           C  
ATOM    660  OG1 THR A  92      13.780 -23.854  -4.001  1.00 16.46           O  
ATOM    661  CG2 THR A  92      14.956 -23.836  -6.113  1.00 17.39           C  
ATOM    662  N   VAL A  93      13.128 -21.754  -8.041  1.00 13.15           N  
ATOM    663  CA  VAL A  93      13.007 -21.625  -9.497  1.00 15.21           C  
ATOM    664  C   VAL A  93      14.367 -21.284 -10.086  1.00 21.88           C  
ATOM    665  O   VAL A  93      14.995 -20.329  -9.657  1.00 20.09           O  
ATOM    666  CB  VAL A  93      12.126 -20.426  -9.898  1.00 17.79           C  
ATOM    667  CG1 VAL A  93      11.893 -20.438 -11.431  1.00 20.31           C  
ATOM    668  CG2 VAL A  93      10.827 -20.405  -9.148  1.00 18.06           C  
ATOM    669  N   SER A  94      14.797 -22.003 -11.116  1.00 25.97           N  
ATOM    670  CA  SER A  94      16.028 -21.609 -11.812  1.00 22.15           C  
ATOM    671  C   SER A  94      17.154 -21.269 -10.837  1.00 28.14           C  
ATOM    672  O   SER A  94      17.796 -20.226 -10.989  1.00 27.44           O  
ATOM    673  CB  SER A  94      15.788 -20.368 -12.691  1.00 28.78           C  
ATOM    674  OG  SER A  94      14.897 -20.610 -13.768  1.00 29.13           O  
ATOM    675  N   ASN A  95      17.381 -22.122  -9.837  1.00 24.99           N  
ATOM    676  CA  ASN A  95      18.480 -21.933  -8.876  1.00 29.41           C  
ATOM    677  C   ASN A  95      18.357 -20.752  -7.895  1.00 25.02           C  
ATOM    678  O   ASN A  95      19.298 -20.424  -7.170  1.00 26.33           O  
ATOM    679  CB  ASN A  95      19.822 -21.891  -9.605  1.00 40.04           C  
ATOM    680  CG  ASN A  95      20.073 -23.147 -10.418  1.00 43.63           C  
ATOM    681  OD1 ASN A  95      19.865 -24.263  -9.937  1.00 45.73           O  
ATOM    682  ND2 ASN A  95      20.501 -22.972 -11.666  1.00 48.31           N  
ATOM    683  N   ILE A  96      17.197 -20.112  -7.875  1.00 16.96           N  
ATOM    684  CA  ILE A  96      16.922 -19.071  -6.896  1.00 13.71           C  
ATOM    685  C   ILE A  96      15.965 -19.645  -5.865  1.00 14.46           C  
ATOM    686  O   ILE A  96      14.927 -20.199  -6.225  1.00 15.67           O  
ATOM    687  CB  ILE A  96      16.241 -17.851  -7.547  1.00 12.67           C  
ATOM    688  CG1 ILE A  96      17.030 -17.375  -8.776  1.00 15.21           C  
ATOM    689  CG2 ILE A  96      16.028 -16.743  -6.517  1.00 13.77           C  
ATOM    690  CD1 ILE A  96      18.378 -16.758  -8.444  1.00 17.88           C  
ATOM    691  N   VAL A  97      16.312 -19.539  -4.588  1.00 12.70           N  
ATOM    692  CA  VAL A  97      15.427 -20.013  -3.518  1.00 11.09           C  
ATOM    693  C   VAL A  97      14.687 -18.816  -2.944  1.00 12.71           C  
ATOM    694  O   VAL A  97      15.297 -17.890  -2.406  1.00 13.62           O  
ATOM    695  CB  VAL A  97      16.218 -20.749  -2.428  1.00 11.35           C  
ATOM    696  CG1 VAL A  97      15.317 -21.109  -1.271  1.00 12.07           C  
ATOM    697  CG2 VAL A  97      16.852 -22.008  -3.011  1.00 13.87           C  
ATOM    698  N   ASP A  98      13.359 -18.835  -3.086  1.00 11.59           N  
ATOM    699  CA  ASP A  98      12.499 -17.686  -2.843  1.00 11.94           C  
ATOM    700  C   ASP A  98      11.579 -17.977  -1.648  1.00 12.30           C  
ATOM    701  O   ASP A  98      10.577 -18.675  -1.777  1.00 12.14           O  
ATOM    702  CB  ASP A  98      11.676 -17.485  -4.131  1.00 12.64           C  
ATOM    703  CG  ASP A  98      10.588 -16.452  -4.002  1.00 12.17           C  
ATOM    704  OD1 ASP A  98      10.687 -15.537  -3.170  1.00 12.23           O  
ATOM    705  OD2 ASP A  98       9.625 -16.548  -4.811  1.00 12.80           O  
ATOM    706  N   PRO A  99      11.929 -17.467  -0.461  1.00 12.87           N  
ATOM    707  CA  PRO A  99      11.157 -17.779   0.740  1.00 12.10           C  
ATOM    708  C   PRO A  99       9.948 -16.871   0.912  1.00 13.21           C  
ATOM    709  O   PRO A  99       9.881 -15.800   0.303  1.00 13.67           O  
ATOM    710  CB  PRO A  99      12.159 -17.458   1.855  1.00 15.79           C  
ATOM    711  CG  PRO A  99      12.875 -16.270   1.323  1.00 15.35           C  
ATOM    712  CD  PRO A  99      12.985 -16.473  -0.192  1.00 14.77           C  
ATOM    713  N   ASN A 100       9.006 -17.287   1.761  1.00 14.63           N  
ATOM    714  CA  ASN A 100       7.877 -16.419   2.107  1.00 16.88           C  
ATOM    715  C   ASN A 100       7.172 -15.923   0.836  1.00 12.39           C  
ATOM    716  O   ASN A 100       6.830 -14.740   0.725  1.00 13.66           O  
ATOM    717  CB  ASN A 100       8.337 -15.198   2.918  1.00 21.52           C  
ATOM    718  CG  ASN A 100       9.074 -15.567   4.201  1.00 36.91           C  
ATOM    719  OD1 ASN A 100      10.278 -15.825   4.189  1.00 38.72           O  
ATOM    720  ND2 ASN A 100       8.363 -15.543   5.319  1.00 37.01           N  
ATOM    721  N   GLN A 101       6.996 -16.835  -0.114  1.00 12.47           N  
ATOM    722  CA  GLN A 101       6.408 -16.527  -1.423  1.00 11.05           C  
ATOM    723  C   GLN A 101       4.927 -16.880  -1.398  1.00 12.41           C  
ATOM    724  O   GLN A 101       4.566 -17.979  -1.001  1.00 11.91           O  
ATOM    725  CB  GLN A 101       7.096 -17.368  -2.492  1.00 11.60           C  
ATOM    726  CG  GLN A 101       6.465 -17.295  -3.894  1.00  9.92           C  
ATOM    727  CD  GLN A 101       6.403 -15.878  -4.416  1.00 11.17           C  
ATOM    728  OE1 GLN A 101       7.419 -15.182  -4.486  1.00 12.14           O  
ATOM    729  NE2 GLN A 101       5.197 -15.427  -4.787  1.00 11.45           N  
ATOM    730  N   THR A 102       4.064 -15.966  -1.830  1.00 11.13           N  
ATOM    731  CA  THR A 102       2.660 -16.351  -1.953  1.00 12.23           C  
ATOM    732  C   THR A 102       2.492 -17.396  -3.050  1.00 12.47           C  
ATOM    733  O   THR A 102       3.021 -17.254  -4.166  1.00 13.15           O  
ATOM    734  CB  THR A 102       1.725 -15.157  -2.243  1.00 11.56           C  
ATOM    735  OG1 THR A 102       2.051 -14.590  -3.517  1.00 12.47           O  
ATOM    736  CG2 THR A 102       1.808 -14.098  -1.163  1.00 12.54           C  
ATOM    737  N   VAL A 103       1.755 -18.453  -2.733  1.00 10.33           N  
ATOM    738  CA  VAL A 103       1.450 -19.496  -3.706  1.00  9.90           C  
ATOM    739  C   VAL A 103      -0.056 -19.709  -3.739  1.00 11.58           C  
ATOM    740  O   VAL A 103      -0.658 -20.020  -2.704  1.00 12.43           O  
ATOM    741  CB  VAL A 103       2.102 -20.838  -3.306  1.00 13.16           C  
ATOM    742  CG1 VAL A 103       1.851 -21.912  -4.361  1.00 13.21           C  
ATOM    743  CG2 VAL A 103       3.602 -20.644  -3.067  1.00 14.17           C  
ATOM    744  N   GLY A 104      -0.654 -19.565  -4.919  1.00 10.80           N  
ATOM    745  CA  GLY A 104      -2.052 -19.933  -5.090  1.00 11.69           C  
ATOM    746  C   GLY A 104      -2.181 -21.444  -5.128  1.00 11.70           C  
ATOM    747  O   GLY A 104      -1.363 -22.145  -5.728  1.00 11.72           O  
ATOM    748  N   LEU A 105      -3.237 -21.955  -4.501  1.00 10.19           N  
ATOM    749  CA  LEU A 105      -3.409 -23.395  -4.395  1.00 10.30           C  
ATOM    750  C   LEU A 105      -4.831 -23.750  -4.800  1.00 13.12           C  
ATOM    751  O   LEU A 105      -5.781 -23.397  -4.108  1.00 13.71           O  
ATOM    752  CB  LEU A 105      -3.118 -23.857  -2.956  1.00 11.16           C  
ATOM    753  CG  LEU A 105      -1.649 -23.647  -2.561  1.00 13.23           C  
ATOM    754  CD1 LEU A 105      -1.475 -23.876  -1.072  1.00 13.52           C  
ATOM    755  CD2 LEU A 105      -0.740 -24.576  -3.340  1.00 12.40           C  
ATOM    756  N   SER A 106      -4.974 -24.423  -5.935  1.00 11.46           N  
ATOM    757  CA  SER A 106      -6.312 -24.607  -6.504  1.00 12.90           C  
ATOM    758  C   SER A 106      -7.156 -25.595  -5.704  1.00 15.56           C  
ATOM    759  O   SER A 106      -6.657 -26.615  -5.226  1.00 15.52           O  
ATOM    760  CB  SER A 106      -6.253 -25.053  -7.971  1.00 14.60           C  
ATOM    761  OG  SER A 106      -6.023 -26.449  -8.070  1.00 16.05           O  
ATOM    762  N   THR A 107      -8.448 -25.289  -5.599  1.00 15.70           N  
ATOM    763  CA  THR A 107      -9.432 -26.229  -5.061  1.00 18.27           C  
ATOM    764  C   THR A 107     -10.425 -26.629  -6.151  1.00 23.23           C  
ATOM    765  O   THR A 107     -11.076 -27.674  -6.057  1.00 23.77           O  
ATOM    766  CB  THR A 107     -10.164 -25.660  -3.829  1.00 17.96           C  
ATOM    767  OG1 THR A 107     -10.668 -24.345  -4.110  1.00 21.07           O  
ATOM    768  CG2 THR A 107      -9.211 -25.579  -2.664  1.00 17.62           C  
ATOM    769  N   GLU A 108     -10.525 -25.802  -7.188  1.00 19.08           N  
ATOM    770  CA  GLU A 108     -11.231 -26.200  -8.405  1.00 22.74           C  
ATOM    771  C   GLU A 108     -10.592 -25.629  -9.673  1.00 21.58           C  
ATOM    772  O   GLU A 108     -10.025 -24.532  -9.657  1.00 19.88           O  
ATOM    773  CB  GLU A 108     -12.720 -25.857  -8.329  1.00 26.14           C  
ATOM    774  CG  GLU A 108     -13.077 -24.423  -8.622  1.00 33.31           C  
ATOM    775  CD  GLU A 108     -14.560 -24.263  -8.925  1.00 41.86           C  
ATOM    776  OE1 GLU A 108     -15.366 -25.034  -8.356  1.00 42.56           O  
ATOM    777  OE2 GLU A 108     -14.917 -23.386  -9.743  1.00 40.52           O  
ATOM    778  N   GLN A 109     -10.661 -26.390 -10.762  1.00 20.74           N  
ATOM    779  CA  GLN A 109     -10.087 -25.959 -12.035  1.00 19.60           C  
ATOM    780  C   GLN A 109     -10.943 -26.351 -13.230  1.00 24.35           C  
ATOM    781  O   GLN A 109     -10.492 -27.106 -14.085  1.00 28.04           O  
ATOM    782  CB  GLN A 109      -8.708 -26.580 -12.252  1.00 24.56           C  
ATOM    783  CG  GLN A 109      -7.641 -26.077 -11.330  1.00 24.15           C  
ATOM    784  CD  GLN A 109      -6.327 -26.783 -11.544  1.00 19.36           C  
ATOM    785  OE1 GLN A 109      -5.613 -27.061 -10.598  1.00 20.32           O  
ATOM    786  NE2 GLN A 109      -5.998 -27.074 -12.798  1.00 20.77           N  
ATOM    787  N   PRO A 110     -12.169 -25.827 -13.305  1.00 25.57           N  
ATOM    788  CA  PRO A 110     -12.997 -26.145 -14.478  1.00 29.29           C  
ATOM    789  C   PRO A 110     -12.430 -25.573 -15.780  1.00 31.60           C  
ATOM    790  O   PRO A 110     -11.809 -24.510 -15.782  1.00 27.67           O  
ATOM    791  CB  PRO A 110     -14.330 -25.467 -14.148  1.00 30.95           C  
ATOM    792  CG  PRO A 110     -13.975 -24.371 -13.202  1.00 29.98           C  
ATOM    793  CD  PRO A 110     -12.848 -24.912 -12.374  1.00 24.91           C  
ATOM    794  N   GLY A 111     -12.644 -26.273 -16.891  1.00 31.13           N  
ATOM    795  CA  GLY A 111     -12.310 -25.712 -18.187  1.00 34.10           C  
ATOM    796  C   GLY A 111     -11.385 -26.548 -19.040  1.00 33.75           C  
ATOM    797  O   GLY A 111     -10.504 -27.250 -18.542  1.00 35.60           O  
ATOM    798  N   GLU A 112     -11.580 -26.461 -20.349  1.00 36.32           N  
ATOM    799  CA  GLU A 112     -10.789 -27.242 -21.279  1.00 31.05           C  
ATOM    800  C   GLU A 112      -9.318 -26.855 -21.257  1.00 29.71           C  
ATOM    801  O   GLU A 112      -8.457 -27.663 -21.603  1.00 32.36           O  
ATOM    802  CB  GLU A 112     -11.352 -27.116 -22.694  1.00 41.52           C  
ATOM    803  CG  GLU A 112     -12.689 -27.810 -22.867  1.00 40.16           C  
ATOM    804  CD  GLU A 112     -13.229 -27.682 -24.274  1.00 48.72           C  
ATOM    805  OE1 GLU A 112     -12.685 -26.866 -25.048  1.00 53.61           O  
ATOM    806  OE2 GLU A 112     -14.197 -28.400 -24.605  1.00 56.52           O  
ATOM    807  N   VAL A 113      -9.014 -25.627 -20.851  1.00 25.15           N  
ATOM    808  CA  VAL A 113      -7.623 -25.206 -20.876  1.00 26.86           C  
ATOM    809  C   VAL A 113      -6.764 -26.177 -20.062  1.00 26.32           C  
ATOM    810  O   VAL A 113      -5.665 -26.544 -20.481  1.00 26.02           O  
ATOM    811  CB  VAL A 113      -7.433 -23.756 -20.380  1.00 30.76           C  
ATOM    812  CG1 VAL A 113      -7.853 -23.627 -18.925  1.00 31.64           C  
ATOM    813  CG2 VAL A 113      -5.984 -23.319 -20.578  1.00 35.34           C  
ATOM    814  N   PHE A 114      -7.273 -26.617 -18.917  1.00 24.52           N  
ATOM    815  CA  PHE A 114      -6.475 -27.468 -18.037  1.00 21.34           C  
ATOM    816  C   PHE A 114      -6.469 -28.918 -18.498  1.00 26.31           C  
ATOM    817  O   PHE A 114      -5.493 -29.641 -18.282  1.00 23.55           O  
ATOM    818  CB  PHE A 114      -6.924 -27.322 -16.575  1.00 21.87           C  
ATOM    819  CG  PHE A 114      -6.903 -25.904 -16.105  1.00 23.91           C  
ATOM    820  CD1 PHE A 114      -5.716 -25.186 -16.118  1.00 21.95           C  
ATOM    821  CD2 PHE A 114      -8.064 -25.268 -15.706  1.00 28.03           C  
ATOM    822  CE1 PHE A 114      -5.687 -23.861 -15.720  1.00 27.61           C  
ATOM    823  CE2 PHE A 114      -8.040 -23.946 -15.297  1.00 24.38           C  
ATOM    824  CZ  PHE A 114      -6.852 -23.245 -15.307  1.00 26.05           C  
ATOM    825  N   THR A 115      -7.548 -29.328 -19.155  1.00 24.02           N  
ATOM    826  CA  THR A 115      -7.640 -30.678 -19.699  1.00 22.90           C  
ATOM    827  C   THR A 115      -6.568 -30.896 -20.752  1.00 22.51           C  
ATOM    828  O   THR A 115      -5.991 -31.980 -20.862  1.00 25.95           O  
ATOM    829  CB  THR A 115      -9.007 -30.903 -20.367  1.00 28.92           C  
ATOM    830  OG1 THR A 115     -10.036 -30.832 -19.377  1.00 28.47           O  
ATOM    831  CG2 THR A 115      -9.056 -32.265 -21.052  1.00 31.45           C  
ATOM    832  N   TYR A 116      -6.309 -29.862 -21.542  1.00 23.00           N  
ATOM    833  CA  TYR A 116      -5.449 -30.017 -22.705  1.00 23.89           C  
ATOM    834  C   TYR A 116      -4.042 -29.452 -22.532  1.00 26.38           C  
ATOM    835  O   TYR A 116      -3.246 -29.459 -23.470  1.00 26.21           O  
ATOM    836  CB  TYR A 116      -6.146 -29.443 -23.939  1.00 25.28           C  
ATOM    837  CG  TYR A 116      -7.472 -30.121 -24.194  1.00 28.30           C  
ATOM    838  CD1 TYR A 116      -7.518 -31.442 -24.627  1.00 23.28           C  
ATOM    839  CD2 TYR A 116      -8.675 -29.460 -23.980  1.00 29.03           C  
ATOM    840  CE1 TYR A 116      -8.722 -32.081 -24.849  1.00 23.94           C  
ATOM    841  CE2 TYR A 116      -9.888 -30.095 -24.205  1.00 32.23           C  
ATOM    842  CZ  TYR A 116      -9.899 -31.410 -24.640  1.00 28.16           C  
ATOM    843  OH  TYR A 116     -11.087 -32.065 -24.867  1.00 29.55           O  
ATOM    844  N   SER A 117      -3.736 -28.983 -21.323  1.00 26.48           N  
ATOM    845  CA  SER A 117      -2.421 -28.433 -21.024  1.00 26.28           C  
ATOM    846  C   SER A 117      -1.598 -29.408 -20.191  1.00 24.40           C  
ATOM    847  O   SER A 117      -2.122 -30.047 -19.285  1.00 24.81           O  
ATOM    848  CB  SER A 117      -2.568 -27.112 -20.266  1.00 27.54           C  
ATOM    849  OG  SER A 117      -3.175 -26.129 -21.085  1.00 34.69           O  
ATOM    850  N   GLU A 118      -0.305 -29.507 -20.484  1.00 22.27           N  
ATOM    851  CA  GLU A 118       0.542 -30.463 -19.778  1.00 25.40           C  
ATOM    852  C   GLU A 118       1.066 -29.926 -18.443  1.00 25.41           C  
ATOM    853  O   GLU A 118       1.455 -30.691 -17.558  1.00 25.13           O  
ATOM    854  CB  GLU A 118       1.702 -30.906 -20.670  1.00 29.89           C  
ATOM    855  CG  GLU A 118       2.241 -32.281 -20.336  1.00 41.55           C  
ATOM    856  CD  GLU A 118       2.775 -33.007 -21.557  1.00 46.58           C  
ATOM    857  OE1 GLU A 118       3.434 -32.354 -22.396  1.00 41.11           O  
ATOM    858  OE2 GLU A 118       2.529 -34.229 -21.680  1.00 48.21           O  
ATOM    859  N   PHE A 119       1.062 -28.611 -18.284  1.00 21.27           N  
ATOM    860  CA  PHE A 119       1.563 -28.030 -17.039  1.00 16.58           C  
ATOM    861  C   PHE A 119       0.645 -28.296 -15.847  1.00 16.26           C  
ATOM    862  O   PHE A 119      -0.561 -28.478 -15.999  1.00 16.81           O  
ATOM    863  CB  PHE A 119       1.805 -26.517 -17.201  1.00 19.29           C  
ATOM    864  CG  PHE A 119       0.580 -25.736 -17.596  1.00 18.85           C  
ATOM    865  CD1 PHE A 119      -0.373 -25.383 -16.658  1.00 17.93           C  
ATOM    866  CD2 PHE A 119       0.386 -25.348 -18.917  1.00 22.69           C  
ATOM    867  CE1 PHE A 119      -1.502 -24.664 -17.018  1.00 19.07           C  
ATOM    868  CE2 PHE A 119      -0.730 -24.622 -19.278  1.00 22.69           C  
ATOM    869  CZ  PHE A 119      -1.679 -24.287 -18.338  1.00 21.76           C  
ATOM    870  N   ASP A 120       1.228 -28.290 -14.651  1.00 13.79           N  
ATOM    871  CA  ASP A 120       0.448 -28.367 -13.423  1.00 13.42           C  
ATOM    872  C   ASP A 120      -0.113 -26.986 -13.083  1.00 13.89           C  
ATOM    873  O   ASP A 120      -1.283 -26.846 -12.754  1.00 13.44           O  
ATOM    874  CB  ASP A 120       1.331 -28.828 -12.261  1.00 14.37           C  
ATOM    875  CG  ASP A 120       1.879 -30.236 -12.449  1.00 16.92           C  
ATOM    876  OD1 ASP A 120       1.094 -31.140 -12.806  1.00 18.77           O  
ATOM    877  OD2 ASP A 120       3.094 -30.437 -12.229  1.00 16.62           O  
ATOM    878  N   GLY A 121       0.737 -25.963 -13.166  1.00 13.48           N  
ATOM    879  CA  GLY A 121       0.339 -24.629 -12.746  1.00 12.78           C  
ATOM    880  C   GLY A 121       0.983 -23.549 -13.592  1.00 11.40           C  
ATOM    881  O   GLY A 121       1.564 -23.840 -14.640  1.00 12.00           O  
ATOM    882  N   ILE A 122       0.887 -22.305 -13.121  1.00 10.83           N  
ATOM    883  CA  ILE A 122       1.356 -21.152 -13.889  1.00 12.35           C  
ATOM    884  C   ILE A 122       2.217 -20.286 -12.994  1.00 11.43           C  
ATOM    885  O   ILE A 122       1.881 -20.073 -11.828  1.00 10.83           O  
ATOM    886  CB  ILE A 122       0.168 -20.304 -14.407  1.00 12.58           C  
ATOM    887  CG1 ILE A 122      -0.730 -21.171 -15.294  1.00 16.04           C  
ATOM    888  CG2 ILE A 122       0.663 -19.052 -15.155  1.00 12.53           C  
ATOM    889  CD1 ILE A 122      -1.986 -20.478 -15.763  1.00 19.14           C  
ATOM    890  N   LEU A 123       3.334 -19.802 -13.534  1.00 10.99           N  
ATOM    891  CA  LEU A 123       4.154 -18.839 -12.817  1.00  9.76           C  
ATOM    892  C   LEU A 123       4.234 -17.562 -13.654  1.00 10.94           C  
ATOM    893  O   LEU A 123       4.931 -17.516 -14.674  1.00 10.37           O  
ATOM    894  CB  LEU A 123       5.544 -19.422 -12.539  1.00 11.38           C  
ATOM    895  CG  LEU A 123       6.427 -18.639 -11.554  1.00 11.37           C  
ATOM    896  CD1 LEU A 123       7.497 -19.538 -10.947  1.00 13.67           C  
ATOM    897  CD2 LEU A 123       7.056 -17.413 -12.202  1.00 12.44           C  
ATOM    898  N   GLY A 124       3.501 -16.536 -13.230  1.00  8.72           N  
ATOM    899  CA  GLY A 124       3.440 -15.280 -13.974  1.00  9.46           C  
ATOM    900  C   GLY A 124       4.671 -14.421 -13.748  1.00 10.63           C  
ATOM    901  O   GLY A 124       5.211 -14.365 -12.643  1.00 11.10           O  
ATOM    902  N   LEU A 125       5.110 -13.748 -14.803  1.00 10.70           N  
ATOM    903  CA  LEU A 125       6.332 -12.938 -14.788  1.00 10.84           C  
ATOM    904  C   LEU A 125       6.067 -11.488 -15.206  1.00 10.99           C  
ATOM    905  O   LEU A 125       7.009 -10.745 -15.480  1.00 12.03           O  
ATOM    906  CB  LEU A 125       7.377 -13.571 -15.716  1.00 11.10           C  
ATOM    907  CG  LEU A 125       7.957 -14.883 -15.177  1.00  9.34           C  
ATOM    908  CD1 LEU A 125       8.705 -15.619 -16.301  1.00 11.75           C  
ATOM    909  CD2 LEU A 125       8.883 -14.581 -14.011  1.00 11.63           C  
ATOM    910  N   ALA A 126       4.793 -11.089 -15.276  1.00 10.92           N  
ATOM    911  CA  ALA A 126       4.454  -9.699 -15.603  1.00 10.17           C  
ATOM    912  C   ALA A 126       4.445  -8.786 -14.363  1.00 11.48           C  
ATOM    913  O   ALA A 126       4.925  -9.172 -13.287  1.00 11.24           O  
ATOM    914  CB  ALA A 126       3.129  -9.626 -16.377  1.00  9.63           C  
ATOM    915  N   TYR A 127       3.947  -7.560 -14.521  1.00 11.33           N  
ATOM    916  CA  TYR A 127       4.036  -6.564 -13.446  1.00 11.96           C  
ATOM    917  C   TYR A 127       3.023  -6.804 -12.340  1.00 10.77           C  
ATOM    918  O   TYR A 127       1.998  -7.430 -12.563  1.00 13.07           O  
ATOM    919  CB  TYR A 127       3.818  -5.161 -14.009  1.00 11.92           C  
ATOM    920  CG  TYR A 127       5.002  -4.554 -14.732  1.00 11.54           C  
ATOM    921  CD1 TYR A 127       5.258  -4.846 -16.067  1.00 11.95           C  
ATOM    922  CD2 TYR A 127       5.845  -3.663 -14.073  1.00 11.88           C  
ATOM    923  CE1 TYR A 127       6.339  -4.261 -16.734  1.00 12.60           C  
ATOM    924  CE2 TYR A 127       6.913  -3.080 -14.713  1.00 12.81           C  
ATOM    925  CZ  TYR A 127       7.162  -3.376 -16.042  1.00 11.65           C  
ATOM    926  OH  TYR A 127       8.218  -2.789 -16.708  1.00 13.83           O  
ATOM    927  N   PRO A 128       3.300  -6.292 -11.133  1.00 11.84           N  
ATOM    928  CA  PRO A 128       2.389  -6.556 -10.012  1.00 11.27           C  
ATOM    929  C   PRO A 128       1.005  -5.941 -10.195  1.00 12.98           C  
ATOM    930  O   PRO A 128       0.068  -6.385  -9.530  1.00 16.39           O  
ATOM    931  CB  PRO A 128       3.119  -5.942  -8.805  1.00 16.13           C  
ATOM    932  CG  PRO A 128       4.196  -5.069  -9.375  1.00 15.37           C  
ATOM    933  CD  PRO A 128       4.563  -5.670 -10.695  1.00 12.71           C  
ATOM    934  N   SER A 129       0.874  -4.965 -11.087  1.00 14.06           N  
ATOM    935  CA  SER A 129      -0.432  -4.382 -11.388  1.00 15.78           C  
ATOM    936  C   SER A 129      -1.413  -5.431 -11.906  1.00 18.87           C  
ATOM    937  O   SER A 129      -2.630  -5.262 -11.781  1.00 19.58           O  
ATOM    938  CB  SER A 129      -0.280  -3.250 -12.399  1.00 15.74           C  
ATOM    939  OG  SER A 129       0.439  -3.710 -13.529  1.00 16.57           O  
ATOM    940  N   LEU A 130      -0.899  -6.518 -12.484  1.00 14.00           N  
ATOM    941  CA  LEU A 130      -1.772  -7.587 -12.965  1.00 15.24           C  
ATOM    942  C   LEU A 130      -1.945  -8.733 -11.971  1.00 14.10           C  
ATOM    943  O   LEU A 130      -2.679  -9.685 -12.234  1.00 16.43           O  
ATOM    944  CB  LEU A 130      -1.271  -8.154 -14.292  1.00 14.85           C  
ATOM    945  CG  LEU A 130      -1.275  -7.208 -15.493  1.00 18.76           C  
ATOM    946  CD1 LEU A 130      -0.849  -7.980 -16.730  1.00 19.21           C  
ATOM    947  CD2 LEU A 130      -2.659  -6.592 -15.694  1.00 19.87           C  
ATOM    948  N   ALA A 131      -1.278  -8.651 -10.827  1.00 13.87           N  
ATOM    949  CA  ALA A 131      -1.401  -9.716  -9.842  1.00 13.23           C  
ATOM    950  C   ALA A 131      -2.775  -9.664  -9.202  1.00 14.24           C  
ATOM    951  O   ALA A 131      -3.368  -8.590  -9.062  1.00 16.46           O  
ATOM    952  CB  ALA A 131      -0.334  -9.583  -8.785  1.00 15.06           C  
ATOM    953  N   SER A 132      -3.269 -10.825  -8.805  1.00 13.64           N  
ATOM    954  CA  SER A 132      -4.521 -10.867  -8.057  1.00 13.07           C  
ATOM    955  C   SER A 132      -4.342 -10.230  -6.691  1.00 18.39           C  
ATOM    956  O   SER A 132      -3.225 -10.116  -6.174  1.00 13.04           O  
ATOM    957  CB  SER A 132      -4.996 -12.316  -7.902  1.00 16.08           C  
ATOM    958  OG  SER A 132      -5.282 -12.891  -9.171  1.00 18.83           O  
ATOM    959  N   GLU A 133      -5.442  -9.824  -6.075  1.00 13.93           N  
ATOM    960  CA  GLU A 133      -5.339  -9.252  -4.746  1.00 15.31           C  
ATOM    961  C   GLU A 133      -4.670 -10.281  -3.818  1.00 15.16           C  
ATOM    962  O   GLU A 133      -4.931 -11.485  -3.916  1.00 17.26           O  
ATOM    963  CB  GLU A 133      -6.726  -8.829  -4.224  1.00 16.88           C  
ATOM    964  CG  GLU A 133      -6.662  -7.869  -3.056  1.00 21.60           C  
ATOM    965  CD  GLU A 133      -8.032  -7.377  -2.617  1.00 28.37           C  
ATOM    966  OE1 GLU A 133      -9.051  -7.899  -3.116  1.00 27.56           O  
ATOM    967  OE2 GLU A 133      -8.077  -6.468  -1.769  1.00 32.04           O  
ATOM    968  N   TYR A 134      -3.770  -9.799  -2.972  1.00 15.21           N  
ATOM    969  CA  TYR A 134      -3.081 -10.607  -1.959  1.00 16.00           C  
ATOM    970  C   TYR A 134      -1.992 -11.514  -2.524  1.00 14.80           C  
ATOM    971  O   TYR A 134      -1.327 -12.229  -1.771  1.00 15.05           O  
ATOM    972  CB  TYR A 134      -4.063 -11.441  -1.118  1.00 15.03           C  
ATOM    973  CG  TYR A 134      -5.258 -10.660  -0.607  1.00 13.96           C  
ATOM    974  CD1 TYR A 134      -5.097  -9.629   0.305  1.00 18.95           C  
ATOM    975  CD2 TYR A 134      -6.543 -10.971  -1.038  1.00 16.17           C  
ATOM    976  CE1 TYR A 134      -6.185  -8.914   0.773  1.00 18.68           C  
ATOM    977  CE2 TYR A 134      -7.637 -10.262  -0.570  1.00 18.11           C  
ATOM    978  CZ  TYR A 134      -7.446  -9.236   0.334  1.00 20.39           C  
ATOM    979  OH  TYR A 134      -8.535  -8.521   0.808  1.00 21.77           O  
ATOM    980  N   SER A 135      -1.827 -11.487  -3.845  1.00 13.70           N  
ATOM    981  CA  SER A 135      -0.820 -12.304  -4.528  1.00 13.75           C  
ATOM    982  C   SER A 135       0.387 -11.441  -4.874  1.00 15.22           C  
ATOM    983  O   SER A 135       0.243 -10.332  -5.388  1.00 16.24           O  
ATOM    984  CB  SER A 135      -1.415 -12.909  -5.804  1.00 14.12           C  
ATOM    985  OG  SER A 135      -0.438 -13.619  -6.560  1.00 16.73           O  
ATOM    986  N   VAL A 136       1.579 -11.945  -4.575  1.00 12.91           N  
ATOM    987  CA  VAL A 136       2.814 -11.246  -4.902  1.00 13.27           C  
ATOM    988  C   VAL A 136       3.564 -12.009  -6.003  1.00 11.44           C  
ATOM    989  O   VAL A 136       3.851 -13.194  -5.851  1.00 12.33           O  
ATOM    990  CB  VAL A 136       3.708 -11.152  -3.653  1.00 12.23           C  
ATOM    991  CG1 VAL A 136       5.033 -10.500  -4.006  1.00 14.91           C  
ATOM    992  CG2 VAL A 136       3.001 -10.362  -2.571  1.00 14.74           C  
ATOM    993  N   PRO A 137       3.861 -11.345  -7.130  1.00 11.22           N  
ATOM    994  CA  PRO A 137       4.539 -12.092  -8.198  1.00  9.84           C  
ATOM    995  C   PRO A 137       5.889 -12.626  -7.727  1.00 11.42           C  
ATOM    996  O   PRO A 137       6.557 -11.952  -6.956  1.00 10.59           O  
ATOM    997  CB  PRO A 137       4.725 -11.037  -9.300  1.00 11.90           C  
ATOM    998  CG  PRO A 137       3.634 -10.019  -9.032  1.00 11.45           C  
ATOM    999  CD  PRO A 137       3.539  -9.962  -7.523  1.00  9.87           C  
ATOM   1000  N   VAL A 138       6.253 -13.817  -8.182  1.00 10.25           N  
ATOM   1001  CA  VAL A 138       7.515 -14.440  -7.790  1.00 10.56           C  
ATOM   1002  C   VAL A 138       8.715 -13.533  -8.013  1.00  9.93           C  
ATOM   1003  O   VAL A 138       9.529 -13.349  -7.104  1.00  9.72           O  
ATOM   1004  CB  VAL A 138       7.717 -15.773  -8.510  1.00 10.48           C  
ATOM   1005  CG1 VAL A 138       9.148 -16.285  -8.332  1.00 11.59           C  
ATOM   1006  CG2 VAL A 138       6.686 -16.804  -8.020  1.00 12.98           C  
ATOM   1007  N   PHE A 139       8.839 -12.949  -9.203  1.00 10.61           N  
ATOM   1008  CA  PHE A 139      10.023 -12.128  -9.464  1.00  9.97           C  
ATOM   1009  C   PHE A 139      10.048 -10.864  -8.609  1.00 10.41           C  
ATOM   1010  O   PHE A 139      11.109 -10.387  -8.212  1.00 11.49           O  
ATOM   1011  CB  PHE A 139      10.170 -11.793 -10.952  1.00 10.46           C  
ATOM   1012  CG  PHE A 139      11.542 -11.297 -11.312  1.00  9.55           C  
ATOM   1013  CD1 PHE A 139      12.615 -12.156 -11.250  1.00 12.14           C  
ATOM   1014  CD2 PHE A 139      11.743  -9.985 -11.704  1.00 12.49           C  
ATOM   1015  CE1 PHE A 139      13.898 -11.706 -11.558  1.00 12.37           C  
ATOM   1016  CE2 PHE A 139      13.027  -9.530 -12.028  1.00 13.29           C  
ATOM   1017  CZ  PHE A 139      14.093 -10.401 -11.948  1.00 13.60           C  
ATOM   1018  N   ASP A 140       8.882 -10.313  -8.310  1.00  9.81           N  
ATOM   1019  CA  ASP A 140       8.808  -9.209  -7.366  1.00 10.41           C  
ATOM   1020  C   ASP A 140       9.312  -9.582  -5.974  1.00 11.03           C  
ATOM   1021  O   ASP A 140      10.063  -8.812  -5.373  1.00 12.77           O  
ATOM   1022  CB  ASP A 140       7.386  -8.646  -7.307  1.00 11.12           C  
ATOM   1023  CG  ASP A 140       7.089  -7.744  -8.481  1.00 12.11           C  
ATOM   1024  OD1 ASP A 140       6.775  -8.282  -9.555  1.00 13.34           O  
ATOM   1025  OD2 ASP A 140       7.185  -6.508  -8.324  1.00 14.79           O  
ATOM   1026  N   ASN A 141       8.908 -10.742  -5.464  1.00 10.52           N  
ATOM   1027  CA  ASN A 141       9.381 -11.174  -4.158  1.00 10.63           C  
ATOM   1028  C   ASN A 141      10.891 -11.359  -4.209  1.00 13.04           C  
ATOM   1029  O   ASN A 141      11.599 -10.965  -3.274  1.00 13.07           O  
ATOM   1030  CB  ASN A 141       8.697 -12.464  -3.709  1.00 11.94           C  
ATOM   1031  CG  ASN A 141       8.655 -12.598  -2.202  1.00 13.57           C  
ATOM   1032  OD1 ASN A 141       8.254 -11.666  -1.491  1.00 20.24           O  
ATOM   1033  ND2 ASN A 141       9.067 -13.752  -1.700  1.00 14.28           N  
ATOM   1034  N   MET A 142      11.391 -11.919  -5.309  1.00 10.89           N  
ATOM   1035  CA  MET A 142      12.842 -12.118  -5.440  1.00 10.97           C  
ATOM   1036  C   MET A 142      13.583 -10.786  -5.455  1.00 14.50           C  
ATOM   1037  O   MET A 142      14.628 -10.647  -4.802  1.00 13.50           O  
ATOM   1038  CB  MET A 142      13.189 -12.915  -6.699  1.00 10.53           C  
ATOM   1039  CG  MET A 142      12.743 -14.365  -6.651  1.00 13.82           C  
ATOM   1040  SD  MET A 142      12.992 -15.153  -8.257  1.00 12.56           S  
ATOM   1041  CE  MET A 142      12.615 -16.840  -7.820  1.00 12.23           C  
ATOM   1042  N   MET A 143      13.059  -9.804  -6.193  1.00 11.73           N  
ATOM   1043  CA  MET A 143      13.680  -8.483  -6.206  1.00 12.83           C  
ATOM   1044  C   MET A 143      13.637  -7.844  -4.829  1.00 13.22           C  
ATOM   1045  O   MET A 143      14.628  -7.253  -4.392  1.00 15.03           O  
ATOM   1046  CB  MET A 143      13.017  -7.559  -7.229  1.00 12.52           C  
ATOM   1047  CG  MET A 143      13.311  -7.952  -8.663  1.00 12.86           C  
ATOM   1048  SD  MET A 143      12.714  -6.704  -9.821  1.00 15.55           S  
ATOM   1049  CE  MET A 143      10.941  -6.943  -9.650  1.00 13.50           C  
ATOM   1050  N   ASP A 144      12.489  -7.956  -4.158  1.00 12.90           N  
ATOM   1051  CA  ASP A 144      12.285  -7.318  -2.862  1.00 13.83           C  
ATOM   1052  C   ASP A 144      13.239  -7.859  -1.806  1.00 15.02           C  
ATOM   1053  O   ASP A 144      13.663  -7.125  -0.903  1.00 18.14           O  
ATOM   1054  CB  ASP A 144      10.852  -7.534  -2.374  1.00 14.42           C  
ATOM   1055  CG  ASP A 144       9.825  -6.786  -3.198  1.00 19.94           C  
ATOM   1056  OD1 ASP A 144      10.190  -5.869  -3.955  1.00 22.45           O  
ATOM   1057  OD2 ASP A 144       8.630  -7.116  -3.061  1.00 23.81           O  
ATOM   1058  N   ARG A 145      13.544  -9.145  -1.905  1.00 12.13           N  
ATOM   1059  CA  ARG A 145      14.432  -9.809  -0.949  1.00 12.57           C  
ATOM   1060  C   ARG A 145      15.885  -9.794  -1.408  1.00 15.96           C  
ATOM   1061  O   ARG A 145      16.753 -10.303  -0.711  1.00 15.06           O  
ATOM   1062  CB  ARG A 145      13.970 -11.247  -0.699  1.00 14.85           C  
ATOM   1063  CG  ARG A 145      12.569 -11.306  -0.062  1.00 19.00           C  
ATOM   1064  CD  ARG A 145      12.200 -12.703   0.392  1.00 21.07           C  
ATOM   1065  NE  ARG A 145      12.815 -12.998   1.677  1.00 39.20           N  
ATOM   1066  CZ  ARG A 145      12.220 -12.818   2.851  1.00 26.67           C  
ATOM   1067  NH1 ARG A 145      10.975 -12.355   2.914  1.00 37.00           N  
ATOM   1068  NH2 ARG A 145      12.874 -13.103   3.956  1.00 30.72           N  
ATOM   1069  N   HIS A 146      16.134  -9.231  -2.585  1.00 13.57           N  
ATOM   1070  CA  HIS A 146      17.487  -9.101  -3.131  1.00 13.62           C  
ATOM   1071  C   HIS A 146      18.161 -10.426  -3.423  1.00 15.37           C  
ATOM   1072  O   HIS A 146      19.358 -10.614  -3.170  1.00 16.39           O  
ATOM   1073  CB  HIS A 146      18.342  -8.187  -2.241  1.00 14.00           C  
ATOM   1074  CG  HIS A 146      17.755  -6.821  -2.104  1.00 14.57           C  
ATOM   1075  ND1 HIS A 146      17.972  -5.828  -3.033  1.00 19.14           N  
ATOM   1076  CD2 HIS A 146      16.890  -6.311  -1.197  1.00 19.13           C  
ATOM   1077  CE1 HIS A 146      17.296  -4.748  -2.681  1.00 18.94           C  
ATOM   1078  NE2 HIS A 146      16.626  -5.016  -1.578  1.00 22.42           N  
ATOM   1079  N   LEU A 147      17.393 -11.337  -4.014  1.00 13.26           N  
ATOM   1080  CA  LEU A 147      17.866 -12.685  -4.300  1.00 12.46           C  
ATOM   1081  C   LEU A 147      18.347 -12.861  -5.741  1.00 11.95           C  
ATOM   1082  O   LEU A 147      18.754 -13.949  -6.137  1.00 14.55           O  
ATOM   1083  CB  LEU A 147      16.761 -13.697  -3.993  1.00 12.51           C  
ATOM   1084  CG  LEU A 147      16.323 -13.751  -2.525  1.00 14.05           C  
ATOM   1085  CD1 LEU A 147      14.990 -14.478  -2.320  1.00 15.81           C  
ATOM   1086  CD2 LEU A 147      17.407 -14.417  -1.710  1.00 15.68           C  
ATOM   1087  N   VAL A 148      18.268 -11.787  -6.520  1.00 12.87           N  
ATOM   1088  CA  VAL A 148      18.725 -11.793  -7.908  1.00 14.68           C  
ATOM   1089  C   VAL A 148      19.835 -10.772  -8.140  1.00 12.81           C  
ATOM   1090  O   VAL A 148      19.830  -9.683  -7.566  1.00 17.84           O  
ATOM   1091  CB  VAL A 148      17.545 -11.572  -8.902  1.00 14.79           C  
ATOM   1092  CG1 VAL A 148      16.700 -12.836  -9.008  1.00 14.20           C  
ATOM   1093  CG2 VAL A 148      16.697 -10.365  -8.493  1.00 16.45           C  
ATOM   1094  N   ALA A 149      20.783 -11.128  -9.000  1.00 15.36           N  
ATOM   1095  CA  ALA A 149      21.948 -10.282  -9.223  1.00 17.67           C  
ATOM   1096  C   ALA A 149      21.562  -8.938  -9.846  1.00 19.37           C  
ATOM   1097  O   ALA A 149      22.087  -7.885  -9.459  1.00 20.41           O  
ATOM   1098  CB  ALA A 149      22.962 -11.009 -10.071  1.00 18.19           C  
ATOM   1099  N   ARG A 150      20.630  -8.976 -10.801  1.00 17.20           N  
ATOM   1100  CA  ARG A 150      20.092  -7.765 -11.416  1.00 15.04           C  
ATOM   1101  C   ARG A 150      18.582  -7.916 -11.465  1.00 14.54           C  
ATOM   1102  O   ARG A 150      18.084  -9.041 -11.454  1.00 15.17           O  
ATOM   1103  CB  ARG A 150      20.626  -7.595 -12.844  1.00 17.51           C  
ATOM   1104  CG  ARG A 150      22.145  -7.550 -12.917  1.00 23.17           C  
ATOM   1105  CD  ARG A 150      22.648  -7.732 -14.340  1.00 25.56           C  
ATOM   1106  NE  ARG A 150      22.377  -6.563 -15.164  1.00 27.89           N  
ATOM   1107  CZ  ARG A 150      22.720  -6.460 -16.448  1.00 28.35           C  
ATOM   1108  NH1 ARG A 150      23.344  -7.460 -17.057  1.00 29.15           N  
ATOM   1109  NH2 ARG A 150      22.433  -5.359 -17.120  1.00 29.11           N  
ATOM   1110  N   ASP A 151      17.868  -6.794 -11.532  1.00 15.44           N  
ATOM   1111  CA  ASP A 151      16.403  -6.816 -11.538  1.00 13.41           C  
ATOM   1112  C   ASP A 151      15.889  -7.033 -12.961  1.00 14.76           C  
ATOM   1113  O   ASP A 151      15.147  -6.208 -13.506  1.00 14.06           O  
ATOM   1114  CB  ASP A 151      15.835  -5.527 -10.932  1.00 14.57           C  
ATOM   1115  CG  ASP A 151      15.999  -5.466  -9.413  1.00 17.75           C  
ATOM   1116  OD1 ASP A 151      16.388  -6.493  -8.811  1.00 17.63           O  
ATOM   1117  OD2 ASP A 151      15.708  -4.399  -8.822  1.00 21.45           O  
ATOM   1118  N   LEU A 152      16.300  -8.145 -13.555  1.00 12.43           N  
ATOM   1119  CA  LEU A 152      15.868  -8.528 -14.889  1.00 11.79           C  
ATOM   1120  C   LEU A 152      15.878 -10.043 -15.004  1.00 11.02           C  
ATOM   1121  O   LEU A 152      16.480 -10.740 -14.177  1.00 12.90           O  
ATOM   1122  CB  LEU A 152      16.737  -7.872 -15.984  1.00 13.37           C  
ATOM   1123  CG  LEU A 152      18.257  -8.089 -15.947  1.00 16.15           C  
ATOM   1124  CD1 LEU A 152      18.636  -9.484 -16.398  1.00 16.27           C  
ATOM   1125  CD2 LEU A 152      18.936  -7.060 -16.845  1.00 16.58           C  
ATOM   1126  N   PHE A 153      15.181 -10.560 -16.008  1.00 10.81           N  
ATOM   1127  CA  PHE A 153      15.297 -11.969 -16.342  1.00 11.44           C  
ATOM   1128  C   PHE A 153      15.305 -12.125 -17.855  1.00 12.06           C  
ATOM   1129  O   PHE A 153      14.840 -11.235 -18.583  1.00 12.37           O  
ATOM   1130  CB  PHE A 153      14.175 -12.806 -15.697  1.00 11.55           C  
ATOM   1131  CG  PHE A 153      12.777 -12.379 -16.093  1.00 10.55           C  
ATOM   1132  CD1 PHE A 153      12.174 -12.917 -17.221  1.00 11.49           C  
ATOM   1133  CD2 PHE A 153      12.074 -11.456 -15.324  1.00 12.38           C  
ATOM   1134  CE1 PHE A 153      10.890 -12.526 -17.593  1.00 11.24           C  
ATOM   1135  CE2 PHE A 153      10.791 -11.066 -15.690  1.00 12.44           C  
ATOM   1136  CZ  PHE A 153      10.208 -11.601 -16.833  1.00 11.04           C  
ATOM   1137  N   SER A 154      15.832 -13.253 -18.318  1.00 12.11           N  
ATOM   1138  CA  SER A 154      16.061 -13.462 -19.743  1.00 12.23           C  
ATOM   1139  C   SER A 154      15.485 -14.787 -20.210  1.00 14.52           C  
ATOM   1140  O   SER A 154      15.548 -15.804 -19.495  1.00 14.83           O  
ATOM   1141  CB  SER A 154      17.561 -13.398 -20.036  1.00 16.13           C  
ATOM   1142  OG  SER A 154      18.075 -12.159 -19.611  1.00 16.57           O  
ATOM   1143  N   VAL A 155      14.915 -14.762 -21.414  1.00 13.21           N  
ATOM   1144  CA  VAL A 155      14.170 -15.887 -21.954  1.00 14.83           C  
ATOM   1145  C   VAL A 155      14.756 -16.346 -23.284  1.00 16.11           C  
ATOM   1146  O   VAL A 155      14.851 -15.564 -24.242  1.00 15.03           O  
ATOM   1147  CB  VAL A 155      12.687 -15.504 -22.184  1.00 13.87           C  
ATOM   1148  CG1 VAL A 155      11.976 -16.567 -23.002  1.00 14.74           C  
ATOM   1149  CG2 VAL A 155      11.973 -15.263 -20.844  1.00 14.35           C  
ATOM   1150  N   TYR A 156      15.158 -17.612 -23.328  1.00 15.80           N  
ATOM   1151  CA  TYR A 156      15.556 -18.264 -24.568  1.00 19.37           C  
ATOM   1152  C   TYR A 156      14.603 -19.406 -24.876  1.00 21.59           C  
ATOM   1153  O   TYR A 156      14.347 -20.258 -24.024  1.00 20.04           O  
ATOM   1154  CB  TYR A 156      16.980 -18.816 -24.453  1.00 18.64           C  
ATOM   1155  CG  TYR A 156      17.383 -19.676 -25.636  1.00 23.70           C  
ATOM   1156  CD1 TYR A 156      17.661 -19.107 -26.870  1.00 21.90           C  
ATOM   1157  CD2 TYR A 156      17.480 -21.054 -25.515  1.00 25.94           C  
ATOM   1158  CE1 TYR A 156      18.028 -19.893 -27.955  1.00 26.56           C  
ATOM   1159  CE2 TYR A 156      17.843 -21.847 -26.595  1.00 27.55           C  
ATOM   1160  CZ  TYR A 156      18.117 -21.262 -27.806  1.00 27.80           C  
ATOM   1161  OH  TYR A 156      18.482 -22.051 -28.879  1.00 31.24           O  
ATOM   1162  N   MET A 157      14.079 -19.424 -26.098  1.00 20.57           N  
ATOM   1163  CA  MET A 157      13.276 -20.547 -26.550  1.00 23.38           C  
ATOM   1164  C   MET A 157      13.950 -21.164 -27.769  1.00 29.39           C  
ATOM   1165  O   MET A 157      14.172 -20.474 -28.766  1.00 27.96           O  
ATOM   1166  CB  MET A 157      11.865 -20.086 -26.903  1.00 24.79           C  
ATOM   1167  CG  MET A 157      11.133 -19.418 -25.759  1.00 26.18           C  
ATOM   1168  SD  MET A 157       9.401 -19.191 -26.173  1.00 27.59           S  
ATOM   1169  CE  MET A 157       8.928 -17.930 -25.017  1.00 29.38           C  
ATOM   1170  N   ASP A 158      14.294 -22.448 -27.693  1.00 34.52           N  
ATOM   1171  CA  ASP A 158      14.972 -23.089 -28.822  1.00 40.81           C  
ATOM   1172  C   ASP A 158      14.017 -23.309 -29.993  1.00 45.29           C  
ATOM   1173  O   ASP A 158      12.924 -23.845 -29.827  1.00 46.51           O  
ATOM   1174  CB  ASP A 158      15.688 -24.388 -28.414  1.00 47.95           C  
ATOM   1175  CG  ASP A 158      14.746 -25.436 -27.854  1.00 55.66           C  
ATOM   1176  OD1 ASP A 158      13.536 -25.387 -28.153  1.00 57.65           O  
ATOM   1177  OD2 ASP A 158      15.225 -26.323 -27.114  1.00 59.71           O  
ATOM   1178  N   ARG A 159      14.434 -22.871 -31.176  1.00 45.17           N  
ATOM   1179  CA  ARG A 159      13.576 -22.929 -32.356  1.00 49.53           C  
ATOM   1180  C   ARG A 159      13.069 -24.337 -32.642  1.00 59.13           C  
ATOM   1181  O   ARG A 159      11.994 -24.512 -33.220  1.00 56.81           O  
ATOM   1182  CB  ARG A 159      14.298 -22.354 -33.578  1.00 46.59           C  
ATOM   1183  CG  ARG A 159      14.382 -20.839 -33.559  1.00 43.24           C  
ATOM   1184  CD  ARG A 159      15.821 -20.348 -33.540  1.00 48.78           C  
ATOM   1185  NE  ARG A 159      16.311 -20.055 -34.884  1.00 49.91           N  
ATOM   1186  CZ  ARG A 159      16.972 -18.949 -35.209  1.00 50.05           C  
ATOM   1187  NH1 ARG A 159      17.228 -18.030 -34.286  1.00 44.05           N  
ATOM   1188  NH2 ARG A 159      17.383 -18.761 -36.457  1.00 58.61           N  
ATOM   1189  N   ASN A 160      13.841 -25.337 -32.227  1.00 58.22           N  
ATOM   1190  CA  ASN A 160      13.476 -26.726 -32.474  1.00 64.17           C  
ATOM   1191  C   ASN A 160      13.197 -27.540 -31.215  1.00 65.81           C  
ATOM   1192  O   ASN A 160      14.112 -28.081 -30.591  1.00 65.98           O  
ATOM   1193  CB  ASN A 160      14.537 -27.423 -33.329  1.00 66.79           C  
ATOM   1194  CG  ASN A 160      14.270 -27.282 -34.816  1.00 71.58           C  
ATOM   1195  OD1 ASN A 160      13.541 -28.081 -35.405  1.00 76.82           O  
ATOM   1196  ND2 ASN A 160      14.860 -26.262 -35.431  1.00 65.69           N  
ATOM   1197  N   GLY A 161      11.922 -27.618 -30.849  1.00 66.11           N  
ATOM   1198  CA  GLY A 161      11.480 -28.532 -29.813  1.00 64.85           C  
ATOM   1199  C   GLY A 161      11.598 -28.031 -28.389  1.00 66.62           C  
ATOM   1200  O   GLY A 161      12.654 -28.144 -27.767  1.00 67.60           O  
ATOM   1201  N   GLN A 162      10.503 -27.475 -27.879  1.00 66.18           N  
ATOM   1202  CA  GLN A 162      10.358 -27.160 -26.459  1.00 61.83           C  
ATOM   1203  C   GLN A 162      11.651 -26.689 -25.795  1.00 61.73           C  
ATOM   1204  O   GLN A 162      12.401 -27.487 -25.229  1.00 59.45           O  
ATOM   1205  CB  GLN A 162       9.795 -28.373 -25.709  1.00 63.76           C  
ATOM   1206  CG  GLN A 162       8.361 -28.733 -26.081  1.00 62.54           C  
ATOM   1207  CD  GLN A 162       8.139 -28.808 -27.582  1.00 68.10           C  
ATOM   1208  OE1 GLN A 162       8.505 -29.792 -28.228  1.00 69.45           O  
ATOM   1209  NE2 GLN A 162       7.544 -27.761 -28.146  1.00 63.93           N  
ATOM   1210  N   GLY A 163      11.902 -25.387 -25.862  1.00 61.53           N  
ATOM   1211  CA  GLY A 163      13.079 -24.811 -25.240  1.00 50.24           C  
ATOM   1212  C   GLY A 163      12.810 -23.439 -24.659  1.00 41.67           C  
ATOM   1213  O   GLY A 163      11.856 -22.767 -25.048  1.00 51.54           O  
ATOM   1214  N   SER A 164      13.659 -23.010 -23.733  1.00 39.41           N  
ATOM   1215  CA  SER A 164      14.818 -23.785 -23.333  1.00 30.93           C  
ATOM   1216  C   SER A 164      15.381 -23.259 -22.026  1.00 25.25           C  
ATOM   1217  O   SER A 164      15.830 -24.040 -21.197  1.00 27.97           O  
ATOM   1218  CB  SER A 164      15.901 -23.760 -24.416  1.00 45.07           C  
ATOM   1219  OG  SER A 164      17.050 -24.494 -24.022  1.00 36.89           O  
ATOM   1220  N   MET A 165      15.357 -21.941 -21.833  1.00 19.20           N  
ATOM   1221  CA  MET A 165      15.968 -21.378 -20.634  1.00 20.34           C  
ATOM   1222  C   MET A 165      15.286 -20.124 -20.070  1.00 18.32           C  
ATOM   1223  O   MET A 165      14.906 -19.216 -20.813  1.00 19.50           O  
ATOM   1224  CB  MET A 165      17.453 -21.098 -20.887  1.00 23.77           C  
ATOM   1225  CG  MET A 165      18.241 -20.679 -19.657  1.00 25.34           C  
ATOM   1226  SD  MET A 165      18.309 -21.952 -18.375  1.00 37.00           S  
ATOM   1227  CE  MET A 165      18.904 -23.332 -19.354  1.00 33.62           C  
ATOM   1228  N   LEU A 166      15.126 -20.103 -18.749  1.00 18.42           N  
ATOM   1229  CA  LEU A 166      14.743 -18.906 -18.007  1.00 15.59           C  
ATOM   1230  C   LEU A 166      15.889 -18.561 -17.084  1.00 18.01           C  
ATOM   1231  O   LEU A 166      16.218 -19.340 -16.181  1.00 23.19           O  
ATOM   1232  CB  LEU A 166      13.493 -19.149 -17.165  1.00 16.13           C  
ATOM   1233  CG  LEU A 166      13.078 -17.997 -16.245  1.00 13.09           C  
ATOM   1234  CD1 LEU A 166      12.726 -16.752 -17.058  1.00 17.21           C  
ATOM   1235  CD2 LEU A 166      11.912 -18.402 -15.353  1.00 15.57           C  
ATOM   1236  N   THR A 167      16.490 -17.398 -17.291  1.00 13.33           N  
ATOM   1237  CA  THR A 167      17.614 -16.973 -16.455  1.00 13.53           C  
ATOM   1238  C   THR A 167      17.175 -15.826 -15.562  1.00 12.93           C  
ATOM   1239  O   THR A 167      16.877 -14.739 -16.038  1.00 13.76           O  
ATOM   1240  CB  THR A 167      18.809 -16.546 -17.315  1.00 15.38           C  
ATOM   1241  OG1 THR A 167      19.147 -17.610 -18.208  1.00 18.83           O  
ATOM   1242  CG2 THR A 167      20.016 -16.213 -16.436  1.00 19.19           C  
ATOM   1243  N   LEU A 168      17.123 -16.067 -14.256  1.00 14.10           N  
ATOM   1244  CA  LEU A 168      16.641 -15.054 -13.341  1.00 12.82           C  
ATOM   1245  C   LEU A 168      17.786 -14.202 -12.804  1.00 16.81           C  
ATOM   1246  O   LEU A 168      18.691 -14.712 -12.132  1.00 18.79           O  
ATOM   1247  CB  LEU A 168      15.883 -15.697 -12.174  1.00 14.94           C  
ATOM   1248  CG  LEU A 168      14.634 -16.493 -12.542  1.00 16.38           C  
ATOM   1249  CD1 LEU A 168      14.086 -17.162 -11.278  1.00 15.81           C  
ATOM   1250  CD2 LEU A 168      13.580 -15.601 -13.181  1.00 19.21           C  
ATOM   1251  N   GLY A 169      17.762 -12.912 -13.128  1.00 13.55           N  
ATOM   1252  CA  GLY A 169      18.715 -11.973 -12.555  1.00 14.30           C  
ATOM   1253  C   GLY A 169      19.968 -11.795 -13.388  1.00 15.37           C  
ATOM   1254  O   GLY A 169      20.912 -11.132 -12.954  1.00 17.81           O  
ATOM   1255  N   ALA A 170      19.969 -12.356 -14.593  1.00 14.53           N  
ATOM   1256  CA  ALA A 170      21.113 -12.244 -15.494  1.00 17.54           C  
ATOM   1257  C   ALA A 170      20.723 -12.358 -16.959  1.00 18.23           C  
ATOM   1258  O   ALA A 170      19.638 -12.848 -17.305  1.00 16.85           O  
ATOM   1259  CB  ALA A 170      22.154 -13.294 -15.164  1.00 18.86           C  
ATOM   1260  N   ILE A 171      21.644 -11.902 -17.803  1.00 18.69           N  
ATOM   1261  CA  ILE A 171      21.580 -12.048 -19.249  1.00 18.88           C  
ATOM   1262  C   ILE A 171      22.665 -13.043 -19.622  1.00 24.17           C  
ATOM   1263  O   ILE A 171      23.797 -12.922 -19.163  1.00 25.90           O  
ATOM   1264  CB  ILE A 171      21.881 -10.713 -19.950  1.00 18.28           C  
ATOM   1265  CG1 ILE A 171      20.884  -9.640 -19.518  1.00 19.52           C  
ATOM   1266  CG2 ILE A 171      21.881 -10.887 -21.471  1.00 21.22           C  
ATOM   1267  CD1 ILE A 171      21.146  -8.276 -20.115  1.00 19.74           C  
ATOM   1268  N   ASP A 172      22.319 -14.036 -20.430  1.00 20.99           N  
ATOM   1269  CA  ASP A 172      23.277 -15.063 -20.832  1.00 27.34           C  
ATOM   1270  C   ASP A 172      23.650 -14.876 -22.301  1.00 27.11           C  
ATOM   1271  O   ASP A 172      22.896 -15.257 -23.197  1.00 27.03           O  
ATOM   1272  CB  ASP A 172      22.693 -16.456 -20.590  1.00 29.50           C  
ATOM   1273  CG  ASP A 172      23.724 -17.558 -20.738  1.00 36.31           C  
ATOM   1274  OD1 ASP A 172      24.704 -17.360 -21.488  1.00 33.00           O  
ATOM   1275  OD2 ASP A 172      23.547 -18.625 -20.107  1.00 36.23           O  
ATOM   1276  N   PRO A 173      24.822 -14.280 -22.555  1.00 27.27           N  
ATOM   1277  CA  PRO A 173      25.216 -13.914 -23.921  1.00 29.89           C  
ATOM   1278  C   PRO A 173      25.392 -15.116 -24.849  1.00 31.78           C  
ATOM   1279  O   PRO A 173      25.458 -14.934 -26.064  1.00 34.40           O  
ATOM   1280  CB  PRO A 173      26.557 -13.196 -23.721  1.00 38.74           C  
ATOM   1281  CG  PRO A 173      26.577 -12.800 -22.279  1.00 37.16           C  
ATOM   1282  CD  PRO A 173      25.832 -13.875 -21.564  1.00 34.17           C  
ATOM   1283  N   SER A 174      25.458 -16.320 -24.291  1.00 32.38           N  
ATOM   1284  CA  SER A 174      25.648 -17.515 -25.106  1.00 34.40           C  
ATOM   1285  C   SER A 174      24.431 -17.800 -25.983  1.00 33.85           C  
ATOM   1286  O   SER A 174      24.512 -18.571 -26.939  1.00 34.96           O  
ATOM   1287  CB  SER A 174      25.974 -18.731 -24.230  1.00 33.01           C  
ATOM   1288  OG  SER A 174      24.830 -19.190 -23.530  1.00 39.31           O  
ATOM   1289  N   TYR A 175      23.307 -17.160 -25.673  1.00 28.28           N  
ATOM   1290  CA  TYR A 175      22.062 -17.455 -26.374  1.00 27.15           C  
ATOM   1291  C   TYR A 175      21.740 -16.495 -27.515  1.00 22.09           C  
ATOM   1292  O   TYR A 175      20.710 -16.638 -28.178  1.00 23.85           O  
ATOM   1293  CB  TYR A 175      20.893 -17.496 -25.389  1.00 23.53           C  
ATOM   1294  CG  TYR A 175      20.937 -18.669 -24.449  1.00 25.93           C  
ATOM   1295  CD1 TYR A 175      20.817 -19.966 -24.923  1.00 27.90           C  
ATOM   1296  CD2 TYR A 175      21.084 -18.476 -23.080  1.00 33.15           C  
ATOM   1297  CE1 TYR A 175      20.851 -21.045 -24.058  1.00 34.11           C  
ATOM   1298  CE2 TYR A 175      21.119 -19.544 -22.210  1.00 33.40           C  
ATOM   1299  CZ  TYR A 175      21.003 -20.826 -22.702  1.00 34.86           C  
ATOM   1300  OH  TYR A 175      21.035 -21.889 -21.830  1.00 40.65           O  
ATOM   1301  N   TYR A 176      22.599 -15.511 -27.750  1.00 21.87           N  
ATOM   1302  CA  TYR A 176      22.349 -14.592 -28.852  1.00 24.67           C  
ATOM   1303  C   TYR A 176      23.608 -14.180 -29.600  1.00 28.44           C  
ATOM   1304  O   TYR A 176      24.725 -14.365 -29.113  1.00 29.07           O  
ATOM   1305  CB  TYR A 176      21.554 -13.361 -28.389  1.00 23.42           C  
ATOM   1306  CG  TYR A 176      22.278 -12.404 -27.464  1.00 25.33           C  
ATOM   1307  CD1 TYR A 176      23.036 -11.357 -27.968  1.00 25.05           C  
ATOM   1308  CD2 TYR A 176      22.165 -12.521 -26.085  1.00 25.20           C  
ATOM   1309  CE1 TYR A 176      23.682 -10.467 -27.128  1.00 24.54           C  
ATOM   1310  CE2 TYR A 176      22.808 -11.634 -25.236  1.00 26.79           C  
ATOM   1311  CZ  TYR A 176      23.564 -10.611 -25.764  1.00 31.31           C  
ATOM   1312  OH  TYR A 176      24.207  -9.726 -24.927  1.00 34.13           O  
ATOM   1313  N   THR A 177      23.403 -13.637 -30.795  1.00 27.33           N  
ATOM   1314  CA  THR A 177      24.480 -13.053 -31.581  1.00 29.86           C  
ATOM   1315  C   THR A 177      24.156 -11.589 -31.813  1.00 34.27           C  
ATOM   1316  O   THR A 177      23.027 -11.156 -31.586  1.00 28.28           O  
ATOM   1317  CB  THR A 177      24.659 -13.772 -32.935  1.00 32.50           C  
ATOM   1318  OG1 THR A 177      23.446 -13.689 -33.693  1.00 28.42           O  
ATOM   1319  CG2 THR A 177      25.008 -15.233 -32.713  1.00 35.88           C  
ATOM   1320  N   GLY A 178      25.144 -10.820 -32.256  1.00 35.15           N  
ATOM   1321  CA  GLY A 178      24.944  -9.400 -32.466  1.00 33.68           C  
ATOM   1322  C   GLY A 178      24.780  -8.677 -31.146  1.00 33.15           C  
ATOM   1323  O   GLY A 178      25.236  -9.156 -30.106  1.00 33.07           O  
ATOM   1324  N   SER A 179      24.118  -7.528 -31.174  1.00 33.31           N  
ATOM   1325  CA  SER A 179      23.968  -6.739 -29.960  1.00 32.25           C  
ATOM   1326  C   SER A 179      22.533  -6.755 -29.441  1.00 25.97           C  
ATOM   1327  O   SER A 179      21.592  -7.012 -30.188  1.00 28.09           O  
ATOM   1328  CB  SER A 179      24.429  -5.301 -30.192  1.00 40.68           C  
ATOM   1329  OG  SER A 179      24.506  -4.595 -28.965  1.00 49.03           O  
ATOM   1330  N   LEU A 180      22.395  -6.492 -28.149  1.00 27.58           N  
ATOM   1331  CA  LEU A 180      21.098  -6.361 -27.502  1.00 22.42           C  
ATOM   1332  C   LEU A 180      20.600  -4.942 -27.727  1.00 25.20           C  
ATOM   1333  O   LEU A 180      21.340  -3.980 -27.530  1.00 26.65           O  
ATOM   1334  CB  LEU A 180      21.258  -6.627 -26.005  1.00 28.43           C  
ATOM   1335  CG  LEU A 180      20.104  -7.105 -25.129  1.00 31.18           C  
ATOM   1336  CD1 LEU A 180      19.502  -8.391 -25.649  1.00 24.66           C  
ATOM   1337  CD2 LEU A 180      20.621  -7.305 -23.702  1.00 29.03           C  
ATOM   1338  N   HIS A 181      19.353  -4.807 -28.163  1.00 20.50           N  
ATOM   1339  CA  HIS A 181      18.758  -3.492 -28.320  1.00 23.14           C  
ATOM   1340  C   HIS A 181      17.512  -3.360 -27.466  1.00 21.64           C  
ATOM   1341  O   HIS A 181      16.741  -4.309 -27.326  1.00 21.17           O  
ATOM   1342  CB  HIS A 181      18.473  -3.190 -29.792  1.00 25.02           C  
ATOM   1343  CG  HIS A 181      19.718  -3.070 -30.619  1.00 28.24           C  
ATOM   1344  ND1 HIS A 181      20.145  -4.065 -31.471  1.00 38.14           N  
ATOM   1345  CD2 HIS A 181      20.647  -2.089 -30.690  1.00 35.59           C  
ATOM   1346  CE1 HIS A 181      21.275  -3.694 -32.047  1.00 35.13           C  
ATOM   1347  NE2 HIS A 181      21.601  -2.498 -31.591  1.00 39.54           N  
ATOM   1348  N   TRP A 182      17.327  -2.172 -26.905  1.00 19.46           N  
ATOM   1349  CA  TRP A 182      16.336  -1.949 -25.855  1.00 19.85           C  
ATOM   1350  C   TRP A 182      15.123  -1.153 -26.326  1.00 24.60           C  
ATOM   1351  O   TRP A 182      15.240  -0.235 -27.141  1.00 23.21           O  
ATOM   1352  CB  TRP A 182      16.994  -1.242 -24.672  1.00 20.68           C  
ATOM   1353  CG  TRP A 182      18.092  -2.040 -24.044  1.00 23.59           C  
ATOM   1354  CD1 TRP A 182      19.433  -1.895 -24.252  1.00 24.38           C  
ATOM   1355  CD2 TRP A 182      17.946  -3.118 -23.111  1.00 21.58           C  
ATOM   1356  NE1 TRP A 182      20.131  -2.810 -23.502  1.00 28.53           N  
ATOM   1357  CE2 TRP A 182      19.241  -3.574 -22.794  1.00 24.74           C  
ATOM   1358  CE3 TRP A 182      16.845  -3.742 -22.512  1.00 17.77           C  
ATOM   1359  CZ2 TRP A 182      19.465  -4.622 -21.905  1.00 26.34           C  
ATOM   1360  CZ3 TRP A 182      17.071  -4.781 -21.635  1.00 19.72           C  
ATOM   1361  CH2 TRP A 182      18.370  -5.210 -21.334  1.00 22.21           C  
ATOM   1362  N   VAL A 183      13.957  -1.512 -25.795  1.00 17.37           N  
ATOM   1363  CA  VAL A 183      12.701  -0.852 -26.129  1.00 17.76           C  
ATOM   1364  C   VAL A 183      11.972  -0.513 -24.827  1.00 16.57           C  
ATOM   1365  O   VAL A 183      11.777  -1.385 -23.980  1.00 14.28           O  
ATOM   1366  CB  VAL A 183      11.799  -1.779 -26.954  1.00 19.85           C  
ATOM   1367  CG1 VAL A 183      10.603  -0.993 -27.477  1.00 24.24           C  
ATOM   1368  CG2 VAL A 183      12.589  -2.417 -28.094  1.00 25.65           C  
ATOM   1369  N   PRO A 184      11.584   0.754 -24.634  1.00 15.41           N  
ATOM   1370  CA  PRO A 184      10.937   1.107 -23.367  1.00 15.43           C  
ATOM   1371  C   PRO A 184       9.555   0.484 -23.228  1.00 13.77           C  
ATOM   1372  O   PRO A 184       8.813   0.409 -24.194  1.00 16.28           O  
ATOM   1373  CB  PRO A 184      10.810   2.634 -23.451  1.00 18.02           C  
ATOM   1374  CG  PRO A 184      11.820   3.047 -24.486  1.00 19.04           C  
ATOM   1375  CD  PRO A 184      11.815   1.934 -25.486  1.00 17.02           C  
ATOM   1376  N   VAL A 185       9.218   0.036 -22.026  1.00 13.85           N  
ATOM   1377  CA  VAL A 185       7.857  -0.404 -21.754  1.00 13.55           C  
ATOM   1378  C   VAL A 185       6.927   0.807 -21.759  1.00 14.60           C  
ATOM   1379  O   VAL A 185       7.246   1.853 -21.177  1.00 14.74           O  
ATOM   1380  CB  VAL A 185       7.786  -1.133 -20.391  1.00 14.10           C  
ATOM   1381  CG1 VAL A 185       6.356  -1.324 -19.929  1.00 14.48           C  
ATOM   1382  CG2 VAL A 185       8.485  -2.486 -20.499  1.00 13.99           C  
ATOM   1383  N   THR A 186       5.773   0.673 -22.409  1.00 14.15           N  
ATOM   1384  CA  THR A 186       4.829   1.791 -22.471  1.00 14.42           C  
ATOM   1385  C   THR A 186       3.811   1.806 -21.339  1.00 16.70           C  
ATOM   1386  O   THR A 186       3.504   2.864 -20.784  1.00 22.44           O  
ATOM   1387  CB  THR A 186       4.072   1.796 -23.801  1.00 14.47           C  
ATOM   1388  OG1 THR A 186       3.532   0.485 -24.030  1.00 14.16           O  
ATOM   1389  CG2 THR A 186       5.011   2.161 -24.931  1.00 16.55           C  
ATOM   1390  N   LEU A 187       3.276   0.632 -21.013  1.00 16.85           N  
ATOM   1391  CA  LEU A 187       2.310   0.478 -19.940  1.00 15.25           C  
ATOM   1392  C   LEU A 187       2.773  -0.691 -19.090  1.00 13.62           C  
ATOM   1393  O   LEU A 187       2.904  -1.798 -19.598  1.00 14.77           O  
ATOM   1394  CB  LEU A 187       0.916   0.187 -20.510  1.00 15.84           C  
ATOM   1395  CG  LEU A 187      -0.198  -0.104 -19.503  1.00 16.82           C  
ATOM   1396  CD1 LEU A 187      -0.474   1.087 -18.608  1.00 22.96           C  
ATOM   1397  CD2 LEU A 187      -1.471  -0.528 -20.219  1.00 20.58           C  
ATOM   1398  N   GLN A 188       3.044  -0.427 -17.815  1.00 13.60           N  
ATOM   1399  CA  GLN A 188       3.634  -1.418 -16.914  1.00 13.83           C  
ATOM   1400  C   GLN A 188       2.567  -2.319 -16.300  1.00 12.82           C  
ATOM   1401  O   GLN A 188       2.188  -2.167 -15.131  1.00 14.27           O  
ATOM   1402  CB  GLN A 188       4.473  -0.719 -15.830  1.00 12.37           C  
ATOM   1403  CG  GLN A 188       5.724  -0.038 -16.414  1.00 15.57           C  
ATOM   1404  CD  GLN A 188       6.431   0.875 -15.422  1.00 17.63           C  
ATOM   1405  OE1 GLN A 188       7.105   1.835 -15.815  1.00 20.98           O  
ATOM   1406  NE2 GLN A 188       6.298   0.575 -14.147  1.00 15.87           N  
ATOM   1407  N   GLN A 189       2.074  -3.246 -17.113  1.00 13.51           N  
ATOM   1408  CA  GLN A 189       1.098  -4.245 -16.684  1.00 12.83           C  
ATOM   1409  C   GLN A 189       1.547  -5.548 -17.329  1.00 13.05           C  
ATOM   1410  O   GLN A 189       2.159  -6.395 -16.675  1.00 12.25           O  
ATOM   1411  CB  GLN A 189      -0.328  -3.853 -17.106  1.00 14.23           C  
ATOM   1412  CG  GLN A 189      -0.839  -2.612 -16.371  1.00 17.78           C  
ATOM   1413  CD  GLN A 189      -2.269  -2.237 -16.727  1.00 25.00           C  
ATOM   1414  OE1 GLN A 189      -2.705  -1.116 -16.458  1.00 37.79           O  
ATOM   1415  NE2 GLN A 189      -3.002  -3.168 -17.318  1.00 19.98           N  
ATOM   1416  N   TYR A 190       1.280  -5.696 -18.625  1.00 12.91           N  
ATOM   1417  CA  TYR A 190       2.008  -6.659 -19.446  1.00 11.78           C  
ATOM   1418  C   TYR A 190       3.371  -6.047 -19.763  1.00  9.83           C  
ATOM   1419  O   TYR A 190       3.649  -4.885 -19.411  1.00 12.19           O  
ATOM   1420  CB  TYR A 190       1.260  -6.954 -20.765  1.00 11.12           C  
ATOM   1421  CG  TYR A 190      -0.158  -7.411 -20.544  1.00 14.06           C  
ATOM   1422  CD1 TYR A 190      -0.431  -8.696 -20.116  1.00 14.71           C  
ATOM   1423  CD2 TYR A 190      -1.224  -6.547 -20.747  1.00 21.77           C  
ATOM   1424  CE1 TYR A 190      -1.725  -9.116 -19.875  1.00 18.23           C  
ATOM   1425  CE2 TYR A 190      -2.527  -6.957 -20.514  1.00 23.75           C  
ATOM   1426  CZ  TYR A 190      -2.768  -8.244 -20.084  1.00 23.40           C  
ATOM   1427  OH  TYR A 190      -4.057  -8.664 -19.854  1.00 29.22           O  
ATOM   1428  N   TRP A 191       4.233  -6.839 -20.384  1.00 10.79           N  
ATOM   1429  CA  TRP A 191       5.478  -6.327 -20.941  1.00  9.97           C  
ATOM   1430  C   TRP A 191       5.107  -5.732 -22.300  1.00 12.26           C  
ATOM   1431  O   TRP A 191       5.268  -6.353 -23.347  1.00 12.48           O  
ATOM   1432  CB  TRP A 191       6.530  -7.443 -21.041  1.00 11.63           C  
ATOM   1433  CG  TRP A 191       7.070  -7.797 -19.673  1.00 10.09           C  
ATOM   1434  CD1 TRP A 191       6.646  -8.800 -18.843  1.00 10.40           C  
ATOM   1435  CD2 TRP A 191       8.122  -7.114 -18.981  1.00 11.59           C  
ATOM   1436  NE1 TRP A 191       7.377  -8.776 -17.664  1.00 11.38           N  
ATOM   1437  CE2 TRP A 191       8.294  -7.754 -17.735  1.00 11.41           C  
ATOM   1438  CE3 TRP A 191       8.943  -6.021 -19.301  1.00 12.13           C  
ATOM   1439  CZ2 TRP A 191       9.256  -7.345 -16.811  1.00 12.18           C  
ATOM   1440  CZ3 TRP A 191       9.904  -5.610 -18.376  1.00 12.11           C  
ATOM   1441  CH2 TRP A 191      10.045  -6.269 -17.143  1.00 11.27           C  
ATOM   1442  N   GLN A 192       4.592  -4.507 -22.243  1.00 11.18           N  
ATOM   1443  CA  GLN A 192       3.975  -3.865 -23.401  1.00 11.84           C  
ATOM   1444  C   GLN A 192       4.851  -2.746 -23.947  1.00 13.43           C  
ATOM   1445  O   GLN A 192       5.467  -1.995 -23.179  1.00 13.69           O  
ATOM   1446  CB  GLN A 192       2.623  -3.303 -22.985  1.00 11.69           C  
ATOM   1447  CG  GLN A 192       1.770  -2.759 -24.139  1.00 11.40           C  
ATOM   1448  CD  GLN A 192       0.365  -2.408 -23.685  1.00 17.43           C  
ATOM   1449  OE1 GLN A 192      -0.243  -3.127 -22.896  1.00 15.58           O  
ATOM   1450  NE2 GLN A 192      -0.156  -1.290 -24.176  1.00 13.96           N  
ATOM   1451  N   PHE A 193       4.879  -2.619 -25.268  1.00 12.68           N  
ATOM   1452  CA  PHE A 193       5.678  -1.580 -25.908  1.00 13.31           C  
ATOM   1453  C   PHE A 193       5.086  -1.240 -27.262  1.00 15.44           C  
ATOM   1454  O   PHE A 193       4.142  -1.878 -27.716  1.00 14.46           O  
ATOM   1455  CB  PHE A 193       7.118  -2.051 -26.075  1.00 14.56           C  
ATOM   1456  CG  PHE A 193       7.231  -3.418 -26.674  1.00 14.49           C  
ATOM   1457  CD1 PHE A 193       7.287  -3.586 -28.048  1.00 15.99           C  
ATOM   1458  CD2 PHE A 193       7.229  -4.544 -25.859  1.00 17.02           C  
ATOM   1459  CE1 PHE A 193       7.373  -4.852 -28.602  1.00 18.61           C  
ATOM   1460  CE2 PHE A 193       7.308  -5.802 -26.406  1.00 19.70           C  
ATOM   1461  CZ  PHE A 193       7.379  -5.959 -27.778  1.00 19.34           C  
ATOM   1462  N   THR A 194       5.654  -0.227 -27.908  1.00 15.03           N  
ATOM   1463  CA  THR A 194       5.187   0.186 -29.218  1.00 16.23           C  
ATOM   1464  C   THR A 194       5.916  -0.551 -30.334  1.00 15.55           C  
ATOM   1465  O   THR A 194       7.138  -0.666 -30.325  1.00 16.22           O  
ATOM   1466  CB  THR A 194       5.410   1.687 -29.388  1.00 12.77           C  
ATOM   1467  OG1 THR A 194       4.645   2.385 -28.404  1.00 16.12           O  
ATOM   1468  CG2 THR A 194       5.003   2.143 -30.806  1.00 18.45           C  
ATOM   1469  N   VAL A 195       5.143  -1.055 -31.293  1.00 15.83           N  
ATOM   1470  CA  VAL A 195       5.681  -1.563 -32.544  1.00 14.23           C  
ATOM   1471  C   VAL A 195       5.373  -0.482 -33.582  1.00 15.29           C  
ATOM   1472  O   VAL A 195       4.257   0.038 -33.631  1.00 18.56           O  
ATOM   1473  CB  VAL A 195       5.043  -2.905 -32.934  1.00 16.91           C  
ATOM   1474  CG1 VAL A 195       5.377  -3.280 -34.379  1.00 16.91           C  
ATOM   1475  CG2 VAL A 195       5.505  -4.012 -31.958  1.00 17.49           C  
ATOM   1476  N   ASP A 196       6.374  -0.117 -34.367  1.00 16.96           N  
ATOM   1477  CA  ASP A 196       6.244   1.029 -35.278  1.00 17.18           C  
ATOM   1478  C   ASP A 196       5.534   0.687 -36.585  1.00 22.84           C  
ATOM   1479  O   ASP A 196       4.792   1.509 -37.133  1.00 20.91           O  
ATOM   1480  CB  ASP A 196       7.618   1.625 -35.588  1.00 18.34           C  
ATOM   1481  CG  ASP A 196       8.304   2.201 -34.364  1.00 20.70           C  
ATOM   1482  OD1 ASP A 196       7.611   2.717 -33.460  1.00 24.13           O  
ATOM   1483  OD2 ASP A 196       9.548   2.142 -34.317  1.00 27.95           O  
ATOM   1484  N   SER A 197       5.759  -0.527 -37.073  1.00 18.59           N  
ATOM   1485  CA  SER A 197       5.205  -0.961 -38.347  1.00 17.30           C  
ATOM   1486  C   SER A 197       5.432  -2.444 -38.528  1.00 19.27           C  
ATOM   1487  O   SER A 197       6.321  -3.031 -37.907  1.00 19.03           O  
ATOM   1488  CB  SER A 197       5.909  -0.238 -39.494  1.00 21.11           C  
ATOM   1489  OG  SER A 197       7.253  -0.661 -39.593  1.00 20.95           O  
ATOM   1490  N   VAL A 198       4.624  -3.042 -39.393  1.00 18.89           N  
ATOM   1491  CA  VAL A 198       4.856  -4.396 -39.859  1.00 16.86           C  
ATOM   1492  C   VAL A 198       4.840  -4.320 -41.379  1.00 18.80           C  
ATOM   1493  O   VAL A 198       3.796  -4.096 -41.987  1.00 25.29           O  
ATOM   1494  CB  VAL A 198       3.765  -5.356 -39.394  1.00 19.54           C  
ATOM   1495  CG1 VAL A 198       3.965  -6.723 -40.035  1.00 26.05           C  
ATOM   1496  CG2 VAL A 198       3.761  -5.459 -37.870  1.00 19.85           C  
ATOM   1497  N   THR A 199       6.000  -4.489 -41.982  1.00 15.72           N  
ATOM   1498  CA  THR A 199       6.098  -4.397 -43.440  1.00 20.07           C  
ATOM   1499  C   THR A 199       6.446  -5.739 -44.078  1.00 24.80           C  
ATOM   1500  O   THR A 199       7.128  -6.573 -43.483  1.00 20.39           O  
ATOM   1501  CB  THR A 199       7.128  -3.346 -43.852  1.00 24.54           C  
ATOM   1502  OG1 THR A 199       8.412  -3.717 -43.339  1.00 22.53           O  
ATOM   1503  CG2 THR A 199       6.738  -1.978 -43.297  1.00 24.72           C  
ATOM   1504  N   ILE A 200       5.969  -5.941 -45.303  1.00 21.23           N  
ATOM   1505  CA  ILE A 200       6.256  -7.161 -46.042  1.00 20.86           C  
ATOM   1506  C   ILE A 200       6.530  -6.737 -47.473  1.00 24.02           C  
ATOM   1507  O   ILE A 200       5.749  -5.979 -48.043  1.00 22.44           O  
ATOM   1508  CB  ILE A 200       5.060  -8.130 -46.000  1.00 19.53           C  
ATOM   1509  CG1 ILE A 200       4.639  -8.404 -44.548  1.00 21.14           C  
ATOM   1510  CG2 ILE A 200       5.392  -9.438 -46.720  1.00 23.38           C  
ATOM   1511  CD1 ILE A 200       3.445  -9.333 -44.425  1.00 23.87           C  
ATOM   1512  N   ASN A 201       7.646  -7.198 -48.035  1.00 24.13           N  
ATOM   1513  CA  ASN A 201       8.043  -6.796 -49.382  1.00 27.45           C  
ATOM   1514  C   ASN A 201       8.226  -5.284 -49.487  1.00 28.97           C  
ATOM   1515  O   ASN A 201       8.005  -4.698 -50.546  1.00 28.15           O  
ATOM   1516  CB  ASN A 201       7.025  -7.287 -50.424  1.00 26.50           C  
ATOM   1517  CG  ASN A 201       7.206  -8.758 -50.780  1.00 25.10           C  
ATOM   1518  OD1 ASN A 201       8.330  -9.244 -50.900  1.00 31.80           O  
ATOM   1519  ND2 ASN A 201       6.096  -9.468 -50.952  1.00 30.49           N  
ATOM   1520  N   GLY A 202       8.614  -4.655 -48.381  1.00 29.06           N  
ATOM   1521  CA  GLY A 202       8.928  -3.235 -48.380  1.00 29.66           C  
ATOM   1522  C   GLY A 202       7.743  -2.285 -48.407  1.00 29.54           C  
ATOM   1523  O   GLY A 202       7.902  -1.095 -48.697  1.00 27.62           O  
ATOM   1524  N   VAL A 203       6.554  -2.798 -48.113  1.00 23.21           N  
ATOM   1525  CA  VAL A 203       5.367  -1.951 -48.034  1.00 23.60           C  
ATOM   1526  C   VAL A 203       4.613  -2.170 -46.731  1.00 25.76           C  
ATOM   1527  O   VAL A 203       4.697  -3.238 -46.115  1.00 21.18           O  
ATOM   1528  CB  VAL A 203       4.402  -2.139 -49.232  1.00 26.28           C  
ATOM   1529  CG1 VAL A 203       5.063  -1.687 -50.527  1.00 26.58           C  
ATOM   1530  CG2 VAL A 203       3.924  -3.583 -49.332  1.00 25.44           C  
ATOM   1531  N   ALA A 204       3.880  -1.141 -46.322  1.00 22.18           N  
ATOM   1532  CA  ALA A 204       3.107  -1.174 -45.093  1.00 25.29           C  
ATOM   1533  C   ALA A 204       1.969  -2.167 -45.228  1.00 26.49           C  
ATOM   1534  O   ALA A 204       1.176  -2.095 -46.167  1.00 27.02           O  
ATOM   1535  CB  ALA A 204       2.555   0.214 -44.794  1.00 28.17           C  
ATOM   1536  N   VAL A 205       1.880  -3.105 -44.291  1.00 19.26           N  
ATOM   1537  CA  VAL A 205       0.777  -4.055 -44.335  1.00 20.19           C  
ATOM   1538  C   VAL A 205      -0.083  -4.001 -43.082  1.00 20.99           C  
ATOM   1539  O   VAL A 205      -1.308  -3.942 -43.163  1.00 24.71           O  
ATOM   1540  CB  VAL A 205       1.269  -5.486 -44.604  1.00 22.48           C  
ATOM   1541  CG1 VAL A 205       0.105  -6.456 -44.548  1.00 20.81           C  
ATOM   1542  CG2 VAL A 205       1.966  -5.556 -45.957  1.00 23.61           C  
ATOM   1543  N   ALA A 206       0.565  -3.990 -41.921  1.00 18.69           N  
ATOM   1544  CA  ALA A 206      -0.145  -4.009 -40.650  1.00 18.28           C  
ATOM   1545  C   ALA A 206       0.533  -3.059 -39.682  1.00 15.75           C  
ATOM   1546  O   ALA A 206       1.652  -2.599 -39.932  1.00 18.36           O  
ATOM   1547  CB  ALA A 206      -0.178  -5.433 -40.061  1.00 20.13           C  
ATOM   1548  N   CYS A 207      -0.139  -2.772 -38.574  1.00 19.88           N  
ATOM   1549  C   CYS A 207       0.802  -0.561 -38.274  1.00 21.22           C  
ATOM   1550  O   CYS A 207       1.872   0.000 -38.003  1.00 22.21           O  
ATOM   1551  CA ACYS A 207       0.399  -1.854 -37.588  0.81 19.82           C  
ATOM   1552  CB ACYS A 207       1.615  -2.469 -36.913  0.81 21.13           C  
ATOM   1553  SG ACYS A 207       2.124  -1.558 -35.460  0.81 18.38           S  
ATOM   1554  CA BCYS A 207       0.420  -1.858 -37.588  0.19 19.87           C  
ATOM   1555  CB BCYS A 207       1.670  -2.459 -36.943  0.19 21.04           C  
ATOM   1556  SG BCYS A 207       1.364  -3.550 -35.546  0.19 21.89           S  
ATOM   1557  N   VAL A 208      -0.054  -0.103 -39.176  1.00 21.63           N  
ATOM   1558  CA  VAL A 208       0.247   1.113 -39.917  1.00 20.84           C  
ATOM   1559  C   VAL A 208       0.041   2.321 -39.022  1.00 19.29           C  
ATOM   1560  O   VAL A 208      -1.055   2.567 -38.515  1.00 21.97           O  
ATOM   1561  CB  VAL A 208      -0.598   1.220 -41.189  1.00 22.98           C  
ATOM   1562  CG1 VAL A 208      -0.238   2.486 -41.945  1.00 24.62           C  
ATOM   1563  CG2 VAL A 208      -0.372  -0.001 -42.058  1.00 23.21           C  
ATOM   1564  N   GLY A 209       1.120   3.059 -38.804  1.00 22.02           N  
ATOM   1565  CA  GLY A 209       1.085   4.194 -37.904  1.00 23.38           C  
ATOM   1566  C   GLY A 209       1.456   3.791 -36.491  1.00 25.90           C  
ATOM   1567  O   GLY A 209       1.377   4.597 -35.568  1.00 26.13           O  
ATOM   1568  N   GLY A 210       1.867   2.535 -36.329  1.00 19.42           N  
ATOM   1569  CA  GLY A 210       2.243   2.014 -35.020  1.00 19.95           C  
ATOM   1570  C   GLY A 210       1.107   1.345 -34.266  1.00 19.50           C  
ATOM   1571  O   GLY A 210      -0.071   1.530 -34.575  1.00 22.17           O  
ATOM   1572  N   CYS A 211       1.465   0.561 -33.251  1.00 18.17           N  
ATOM   1573  CA  CYS A 211       0.494  -0.201 -32.485  1.00 15.27           C  
ATOM   1574  C   CYS A 211       1.134  -0.644 -31.179  1.00 15.16           C  
ATOM   1575  O   CYS A 211       2.344  -0.502 -31.001  1.00 17.32           O  
ATOM   1576  CB  CYS A 211       0.057  -1.447 -33.259  1.00 18.45           C  
ATOM   1577  SG  CYS A 211       1.419  -2.503 -33.799  1.00 20.41           S  
ATOM   1578  N   GLN A 212       0.315  -1.196 -30.289  1.00 15.20           N  
ATOM   1579  CA  GLN A 212       0.802  -1.722 -29.006  1.00 14.50           C  
ATOM   1580  C   GLN A 212       0.954  -3.241 -29.072  1.00 17.29           C  
ATOM   1581  O   GLN A 212       0.089  -3.931 -29.620  1.00 15.77           O  
ATOM   1582  CB  GLN A 212      -0.160  -1.332 -27.889  1.00 14.68           C  
ATOM   1583  CG  GLN A 212      -0.152   0.167 -27.573  1.00 13.95           C  
ATOM   1584  CD  GLN A 212       1.197   0.633 -27.072  1.00 15.36           C  
ATOM   1585  OE1 GLN A 212       1.598   0.313 -25.951  1.00 16.08           O  
ATOM   1586  NE2 GLN A 212       1.921   1.374 -27.910  1.00 16.52           N  
ATOM   1587  N   ALA A 213       2.058  -3.748 -28.519  1.00 13.20           N  
ATOM   1588  CA  ALA A 213       2.328  -5.182 -28.493  1.00 11.18           C  
ATOM   1589  C   ALA A 213       2.813  -5.594 -27.114  1.00 13.34           C  
ATOM   1590  O   ALA A 213       3.301  -4.764 -26.344  1.00 14.67           O  
ATOM   1591  CB  ALA A 213       3.394  -5.524 -29.493  1.00 12.35           C  
ATOM   1592  N   ILE A 214       2.688  -6.882 -26.818  1.00 13.82           N  
ATOM   1593  CA  ILE A 214       3.306  -7.446 -25.617  1.00 12.60           C  
ATOM   1594  C   ILE A 214       4.157  -8.649 -25.989  1.00 12.31           C  
ATOM   1595  O   ILE A 214       3.924  -9.300 -27.010  1.00 13.87           O  
ATOM   1596  CB  ILE A 214       2.266  -7.850 -24.554  1.00 12.42           C  
ATOM   1597  CG1 ILE A 214       1.419  -9.049 -25.009  1.00 13.55           C  
ATOM   1598  CG2 ILE A 214       1.402  -6.646 -24.184  1.00 16.05           C  
ATOM   1599  CD1 ILE A 214       0.542  -9.609 -23.890  1.00 14.91           C  
ATOM   1600  N   LEU A 215       5.177  -8.932 -25.186  1.00 12.21           N  
ATOM   1601  CA  LEU A 215       5.908 -10.180 -25.342  1.00 12.83           C  
ATOM   1602  C   LEU A 215       5.308 -11.193 -24.373  1.00 13.60           C  
ATOM   1603  O   LEU A 215       5.350 -10.986 -23.154  1.00 15.26           O  
ATOM   1604  CB  LEU A 215       7.383  -9.980 -24.996  1.00 16.79           C  
ATOM   1605  CG  LEU A 215       8.341  -9.444 -26.035  1.00 22.01           C  
ATOM   1606  CD1 LEU A 215       9.750  -9.604 -25.518  1.00 16.95           C  
ATOM   1607  CD2 LEU A 215       8.169 -10.199 -27.340  1.00 21.82           C  
ATOM   1608  N   ASP A 216       4.749 -12.275 -24.912  1.00 12.87           N  
ATOM   1609  CA  ASP A 216       3.985 -13.227 -24.106  1.00 12.81           C  
ATOM   1610  C   ASP A 216       4.472 -14.669 -24.278  1.00 13.43           C  
ATOM   1611  O   ASP A 216       4.120 -15.366 -25.244  1.00 14.28           O  
ATOM   1612  CB  ASP A 216       2.491 -13.122 -24.430  1.00 15.06           C  
ATOM   1613  CG  ASP A 216       1.639 -14.007 -23.542  1.00 19.92           C  
ATOM   1614  OD1 ASP A 216       2.202 -14.725 -22.698  1.00 20.46           O  
ATOM   1615  OD2 ASP A 216       0.404 -13.982 -23.677  1.00 23.53           O  
ATOM   1616  N   THR A 217       5.275 -15.121 -23.320  1.00 12.58           N  
ATOM   1617  CA  THR A 217       5.871 -16.446 -23.393  1.00 11.30           C  
ATOM   1618  C   THR A 217       4.863 -17.580 -23.258  1.00 16.35           C  
ATOM   1619  O   THR A 217       5.181 -18.726 -23.567  1.00 17.63           O  
ATOM   1620  CB  THR A 217       6.926 -16.632 -22.274  1.00 11.56           C  
ATOM   1621  OG1 THR A 217       6.323 -16.324 -21.012  1.00 12.69           O  
ATOM   1622  CG2 THR A 217       8.077 -15.703 -22.472  1.00 12.78           C  
ATOM   1623  N   GLY A 218       3.661 -17.268 -22.783  1.00 15.01           N  
ATOM   1624  CA  GLY A 218       2.629 -18.276 -22.604  1.00 14.50           C  
ATOM   1625  C   GLY A 218       1.948 -18.696 -23.900  1.00 19.75           C  
ATOM   1626  O   GLY A 218       1.334 -19.759 -23.970  1.00 20.04           O  
ATOM   1627  N   THR A 219       2.083 -17.861 -24.929  1.00 16.85           N  
ATOM   1628  CA  THR A 219       1.350 -18.023 -26.190  1.00 17.14           C  
ATOM   1629  C   THR A 219       2.257 -18.619 -27.260  1.00 18.65           C  
ATOM   1630  O   THR A 219       3.397 -18.187 -27.426  1.00 18.45           O  
ATOM   1631  CB  THR A 219       0.843 -16.646 -26.694  1.00 19.59           C  
ATOM   1632  OG1 THR A 219      -0.029 -16.054 -25.719  1.00 25.24           O  
ATOM   1633  CG2 THR A 219       0.090 -16.798 -28.009  1.00 25.97           C  
ATOM   1634  N   SER A 220       1.762 -19.600 -28.010  1.00 18.20           N  
ATOM   1635  CA  SER A 220       2.591 -20.185 -29.050  1.00 20.30           C  
ATOM   1636  C   SER A 220       2.637 -19.332 -30.314  1.00 22.23           C  
ATOM   1637  O   SER A 220       3.666 -19.291 -30.983  1.00 24.46           O  
ATOM   1638  CB  SER A 220       2.153 -21.618 -29.382  1.00 28.11           C  
ATOM   1639  OG  SER A 220       0.825 -21.647 -29.872  1.00 32.76           O  
ATOM   1640  N   VAL A 221       1.538 -18.647 -30.628  1.00 17.84           N  
ATOM   1641  CA  VAL A 221       1.415 -17.977 -31.925  1.00 19.37           C  
ATOM   1642  C   VAL A 221       1.627 -16.471 -31.832  1.00 17.99           C  
ATOM   1643  O   VAL A 221       1.996 -15.947 -30.776  1.00 17.40           O  
ATOM   1644  CB  VAL A 221       0.053 -18.266 -32.596  1.00 24.22           C  
ATOM   1645  CG1 VAL A 221      -0.154 -19.768 -32.756  1.00 29.31           C  
ATOM   1646  CG2 VAL A 221      -1.073 -17.646 -31.807  1.00 21.76           C  
ATOM   1647  N   LEU A 222       1.413 -15.778 -32.944  1.00 16.52           N  
ATOM   1648  CA  LEU A 222       1.527 -14.333 -32.966  1.00 14.10           C  
ATOM   1649  C   LEU A 222       0.142 -13.779 -33.277  1.00 17.44           C  
ATOM   1650  O   LEU A 222      -0.365 -13.956 -34.391  1.00 17.77           O  
ATOM   1651  CB  LEU A 222       2.555 -13.896 -34.014  1.00 15.90           C  
ATOM   1652  CG  LEU A 222       3.165 -12.506 -33.829  1.00 18.33           C  
ATOM   1653  CD1 LEU A 222       4.460 -12.375 -34.616  1.00 17.15           C  
ATOM   1654  CD2 LEU A 222       2.173 -11.419 -34.227  1.00 17.43           C  
ATOM   1655  N   PHE A 223      -0.475 -13.139 -32.286  1.00 15.97           N  
ATOM   1656  CA  PHE A 223      -1.823 -12.575 -32.429  1.00 16.66           C  
ATOM   1657  C   PHE A 223      -1.793 -11.108 -32.812  1.00 18.88           C  
ATOM   1658  O   PHE A 223      -0.905 -10.368 -32.397  1.00 16.69           O  
ATOM   1659  CB  PHE A 223      -2.603 -12.665 -31.117  1.00 17.55           C  
ATOM   1660  CG  PHE A 223      -3.176 -14.018 -30.818  1.00 22.12           C  
ATOM   1661  CD1 PHE A 223      -4.402 -14.397 -31.332  1.00 25.05           C  
ATOM   1662  CD2 PHE A 223      -2.506 -14.893 -29.979  1.00 25.35           C  
ATOM   1663  CE1 PHE A 223      -4.938 -15.636 -31.035  1.00 29.72           C  
ATOM   1664  CE2 PHE A 223      -3.039 -16.134 -29.678  1.00 29.32           C  
ATOM   1665  CZ  PHE A 223      -4.255 -16.503 -30.210  1.00 27.46           C  
ATOM   1666  N   GLY A 224      -2.790 -10.691 -33.592  1.00 18.65           N  
ATOM   1667  CA  GLY A 224      -3.003  -9.283 -33.879  1.00 19.19           C  
ATOM   1668  C   GLY A 224      -4.462  -9.058 -34.228  1.00 20.92           C  
ATOM   1669  O   GLY A 224      -5.217 -10.021 -34.371  1.00 19.05           O  
ATOM   1670  N   PRO A 225      -4.871  -7.785 -34.350  1.00 19.43           N  
ATOM   1671  CA  PRO A 225      -6.236  -7.484 -34.801  1.00 21.49           C  
ATOM   1672  C   PRO A 225      -6.541  -8.212 -36.115  1.00 20.08           C  
ATOM   1673  O   PRO A 225      -5.703  -8.242 -37.015  1.00 19.46           O  
ATOM   1674  CB  PRO A 225      -6.224  -5.957 -34.979  1.00 24.02           C  
ATOM   1675  CG  PRO A 225      -4.774  -5.546 -34.934  1.00 22.04           C  
ATOM   1676  CD  PRO A 225      -4.079  -6.569 -34.101  1.00 21.28           C  
ATOM   1677  N   SER A 226      -7.741  -8.780 -36.223  1.00 23.26           N  
ATOM   1678  C   SER A 226      -7.887  -8.917 -38.726  1.00 22.28           C  
ATOM   1679  O   SER A 226      -7.356  -9.523 -39.651  1.00 23.51           O  
ATOM   1680  CA ASER A 226      -8.117  -9.597 -37.380  0.64 24.81           C  
ATOM   1681  CB ASER A 226      -9.581 -10.034 -37.275  0.64 28.33           C  
ATOM   1682  OG ASER A 226      -9.773 -10.916 -36.187  0.64 30.65           O  
ATOM   1683  CA BSER A 226      -8.110  -9.600 -37.376  0.36 24.83           C  
ATOM   1684  CB BSER A 226      -9.564 -10.060 -37.253  0.36 28.36           C  
ATOM   1685  OG BSER A 226     -10.415  -8.961 -36.986  0.36 30.17           O  
ATOM   1686  N   SER A 227      -8.292  -7.657 -38.845  1.00 26.44           N  
ATOM   1687  CA  SER A 227      -8.136  -6.975 -40.127  1.00 25.90           C  
ATOM   1688  C   SER A 227      -6.676  -6.934 -40.570  1.00 19.97           C  
ATOM   1689  O   SER A 227      -6.358  -7.234 -41.719  1.00 25.62           O  
ATOM   1690  CB  SER A 227      -8.737  -5.566 -40.084  1.00 29.18           C  
ATOM   1691  OG  SER A 227      -8.062  -4.747 -39.151  1.00 37.80           O  
ATOM   1692  N   ASP A 228      -5.777  -6.579 -39.652  1.00 20.98           N  
ATOM   1693  CA  ASP A 228      -4.359  -6.515 -39.979  1.00 18.38           C  
ATOM   1694  C   ASP A 228      -3.800  -7.897 -40.284  1.00 15.00           C  
ATOM   1695  O   ASP A 228      -2.958  -8.053 -41.161  1.00 17.67           O  
ATOM   1696  CB  ASP A 228      -3.538  -5.948 -38.808  1.00 19.82           C  
ATOM   1697  CG  ASP A 228      -3.800  -4.478 -38.544  1.00 28.63           C  
ATOM   1698  OD1 ASP A 228      -4.974  -4.057 -38.609  1.00 35.03           O  
ATOM   1699  OD2 ASP A 228      -2.821  -3.752 -38.235  1.00 23.10           O  
ATOM   1700  N   ILE A 229      -4.222  -8.884 -39.494  1.00 19.46           N  
ATOM   1701  CA  ILE A 229      -3.694 -10.232 -39.643  1.00 18.47           C  
ATOM   1702  C   ILE A 229      -4.098 -10.811 -40.990  1.00 16.75           C  
ATOM   1703  O   ILE A 229      -3.291 -11.449 -41.661  1.00 19.00           O  
ATOM   1704  CB  ILE A 229      -4.128 -11.165 -38.497  1.00 17.59           C  
ATOM   1705  CG1 ILE A 229      -3.422 -10.763 -37.198  1.00 19.88           C  
ATOM   1706  CG2 ILE A 229      -3.803 -12.622 -38.851  1.00 19.67           C  
ATOM   1707  CD1 ILE A 229      -1.961 -11.136 -37.175  1.00 19.45           C  
ATOM   1708  N   LEU A 230      -5.336 -10.555 -41.397  1.00 21.65           N  
ATOM   1709  CA  LEU A 230      -5.798 -11.031 -42.698  1.00 23.24           C  
ATOM   1710  C   LEU A 230      -4.959 -10.447 -43.828  1.00 22.21           C  
ATOM   1711  O   LEU A 230      -4.662 -11.133 -44.805  1.00 23.56           O  
ATOM   1712  CB  LEU A 230      -7.282 -10.728 -42.907  1.00 23.83           C  
ATOM   1713  CG  LEU A 230      -7.843 -11.228 -44.245  1.00 32.07           C  
ATOM   1714  CD1 LEU A 230      -7.547 -12.712 -44.443  1.00 35.00           C  
ATOM   1715  CD2 LEU A 230      -9.336 -10.962 -44.337  1.00 31.76           C  
ATOM   1716  N   LYS A 231      -4.557  -9.188 -43.686  1.00 20.17           N  
ATOM   1717  CA  LYS A 231      -3.670  -8.580 -44.669  1.00 21.06           C  
ATOM   1718  C   LYS A 231      -2.320  -9.281 -44.697  1.00 19.76           C  
ATOM   1719  O   LYS A 231      -1.721  -9.450 -45.745  1.00 21.60           O  
ATOM   1720  CB  LYS A 231      -3.504  -7.074 -44.414  1.00 23.71           C  
ATOM   1721  CG  LYS A 231      -4.799  -6.287 -44.582  1.00 28.21           C  
ATOM   1722  CD  LYS A 231      -4.613  -4.808 -44.263  1.00 35.42           C  
ATOM   1723  CE  LYS A 231      -5.952  -4.078 -44.265  1.00 44.70           C  
ATOM   1724  NZ  LYS A 231      -5.842  -2.666 -43.784  1.00 45.47           N  
ATOM   1725  N   ILE A 232      -1.831  -9.695 -43.532  1.00 19.43           N  
ATOM   1726  CA  ILE A 232      -0.587 -10.440 -43.494  1.00 15.26           C  
ATOM   1727  C   ILE A 232      -0.727 -11.816 -44.158  1.00 17.15           C  
ATOM   1728  O   ILE A 232       0.140 -12.220 -44.933  1.00 18.62           O  
ATOM   1729  CB  ILE A 232      -0.073 -10.618 -42.036  1.00 16.42           C  
ATOM   1730  CG1 ILE A 232       0.316  -9.258 -41.448  1.00 18.25           C  
ATOM   1731  CG2 ILE A 232       1.116 -11.553 -42.017  1.00 19.20           C  
ATOM   1732  CD1 ILE A 232       0.795  -9.327 -39.988  1.00 17.44           C  
ATOM   1733  N   GLN A 233      -1.813 -12.527 -43.855  1.00 19.44           N  
ATOM   1734  CA  GLN A 233      -2.023 -13.851 -44.441  1.00 17.31           C  
ATOM   1735  C   GLN A 233      -2.009 -13.739 -45.962  1.00 21.64           C  
ATOM   1736  O   GLN A 233      -1.370 -14.535 -46.643  1.00 19.20           O  
ATOM   1737  CB  GLN A 233      -3.346 -14.479 -43.989  1.00 17.76           C  
ATOM   1738  CG  GLN A 233      -3.593 -14.532 -42.477  1.00 16.99           C  
ATOM   1739  CD  GLN A 233      -2.696 -15.513 -41.731  1.00 14.72           C  
ATOM   1740  OE1 GLN A 233      -1.606 -15.868 -42.186  1.00 18.97           O  
ATOM   1741  NE2 GLN A 233      -3.154 -15.936 -40.560  1.00 19.47           N  
ATOM   1742  N   MET A 234      -2.691 -12.728 -46.484  1.00 22.17           N  
ATOM   1743  CA  MET A 234      -2.746 -12.543 -47.930  1.00 22.17           C  
ATOM   1744  C   MET A 234      -1.373 -12.201 -48.498  1.00 20.68           C  
ATOM   1745  O   MET A 234      -0.975 -12.723 -49.543  1.00 23.17           O  
ATOM   1746  CB  MET A 234      -3.771 -11.470 -48.296  1.00 22.51           C  
ATOM   1747  CG  MET A 234      -5.210 -11.876 -48.006  1.00 35.16           C  
ATOM   1748  SD  MET A 234      -5.714 -13.434 -48.788  1.00 42.18           S  
ATOM   1749  CE  MET A 234      -5.377 -14.654 -47.509  1.00 26.23           C  
ATOM   1750  N   ALA A 235      -0.643 -11.332 -47.800  1.00 20.65           N  
ATOM   1751  CA  ALA A 235       0.684 -10.934 -48.249  1.00 21.36           C  
ATOM   1752  C   ALA A 235       1.704 -12.064 -48.236  1.00 23.96           C  
ATOM   1753  O   ALA A 235       2.666 -12.032 -48.996  1.00 24.48           O  
ATOM   1754  CB  ALA A 235       1.197  -9.739 -47.450  1.00 23.14           C  
ATOM   1755  N   ILE A 236       1.516 -13.057 -47.368  1.00 21.12           N  
ATOM   1756  CA  ILE A 236       2.457 -14.173 -47.326  1.00 17.68           C  
ATOM   1757  C   ILE A 236       2.018 -15.336 -48.213  1.00 22.93           C  
ATOM   1758  O   ILE A 236       2.708 -16.352 -48.311  1.00 24.88           O  
ATOM   1759  CB  ILE A 236       2.723 -14.671 -45.871  1.00 19.92           C  
ATOM   1760  CG1 ILE A 236       1.459 -15.270 -45.264  1.00 18.44           C  
ATOM   1761  CG2 ILE A 236       3.271 -13.527 -45.020  1.00 22.73           C  
ATOM   1762  CD1 ILE A 236       1.674 -15.899 -43.879  1.00 21.98           C  
ATOM   1763  N   GLY A 237       0.868 -15.174 -48.862  1.00 23.76           N  
ATOM   1764  CA  GLY A 237       0.386 -16.172 -49.804  1.00 24.21           C  
ATOM   1765  C   GLY A 237      -0.296 -17.344 -49.130  1.00 26.89           C  
ATOM   1766  O   GLY A 237      -0.382 -18.438 -49.702  1.00 28.54           O  
ATOM   1767  N   ALA A 238      -0.771 -17.122 -47.907  1.00 23.63           N  
ATOM   1768  CA  ALA A 238      -1.504 -18.152 -47.184  1.00 23.81           C  
ATOM   1769  C   ALA A 238      -2.978 -18.144 -47.565  1.00 28.18           C  
ATOM   1770  O   ALA A 238      -3.526 -17.114 -47.968  1.00 30.18           O  
ATOM   1771  CB  ALA A 238      -1.340 -17.972 -45.682  1.00 22.32           C  
ATOM   1772  N   THR A 239      -3.614 -19.303 -47.430  1.00 24.92           N  
ATOM   1773  CA  THR A 239      -5.014 -19.474 -47.787  1.00 26.53           C  
ATOM   1774  C   THR A 239      -5.778 -20.076 -46.614  1.00 25.23           C  
ATOM   1775  O   THR A 239      -5.294 -21.008 -45.971  1.00 23.66           O  
ATOM   1776  CB  THR A 239      -5.147 -20.416 -49.014  1.00 24.64           C  
ATOM   1777  OG1 THR A 239      -4.411 -19.867 -50.117  1.00 35.13           O  
ATOM   1778  CG2 THR A 239      -6.597 -20.578 -49.414  1.00 33.70           C  
ATOM   1779  N   GLU A 240      -6.968 -19.551 -46.334  1.00 22.47           N  
ATOM   1780  CA  GLU A 240      -7.792 -20.080 -45.259  1.00 23.21           C  
ATOM   1781  C   GLU A 240      -8.245 -21.507 -45.556  1.00 26.21           C  
ATOM   1782  O   GLU A 240      -8.614 -21.832 -46.688  1.00 28.63           O  
ATOM   1783  CB  GLU A 240      -9.010 -19.195 -45.001  1.00 28.31           C  
ATOM   1784  CG  GLU A 240      -9.758 -19.572 -43.733  1.00 31.91           C  
ATOM   1785  CD  GLU A 240     -10.899 -18.626 -43.412  1.00 40.36           C  
ATOM   1786  OE1 GLU A 240     -11.135 -17.680 -44.192  1.00 41.41           O  
ATOM   1787  OE2 GLU A 240     -11.559 -18.836 -42.375  1.00 38.22           O  
ATOM   1788  N   ASN A 241      -8.205 -22.359 -44.538  1.00 21.33           N  
ATOM   1789  CA  ASN A 241      -8.722 -23.719 -44.683  1.00 18.99           C  
ATOM   1790  C   ASN A 241      -9.971 -23.950 -43.839  1.00 23.71           C  
ATOM   1791  O   ASN A 241     -10.434 -23.050 -43.135  1.00 23.00           O  
ATOM   1792  CB  ASN A 241      -7.639 -24.772 -44.399  1.00 19.96           C  
ATOM   1793  CG  ASN A 241      -7.186 -24.793 -42.946  1.00 21.32           C  
ATOM   1794  OD1 ASN A 241      -7.960 -24.518 -42.029  1.00 21.64           O  
ATOM   1795  ND2 ASN A 241      -5.920 -25.138 -42.734  1.00 22.35           N  
ATOM   1796  N   ARG A 242     -10.525 -25.156 -43.907  1.00 21.82           N  
ATOM   1797  CA  ARG A 242     -11.771 -25.438 -43.201  1.00 22.42           C  
ATOM   1798  C   ARG A 242     -11.638 -25.526 -41.680  1.00 24.11           C  
ATOM   1799  O   ARG A 242     -12.651 -25.592 -40.974  1.00 31.22           O  
ATOM   1800  CB  ARG A 242     -12.422 -26.705 -43.758  1.00 24.43           C  
ATOM   1801  CG  ARG A 242     -13.090 -26.479 -45.086  1.00 23.74           C  
ATOM   1802  CD  ARG A 242     -13.396 -27.803 -45.740  1.00 25.16           C  
ATOM   1803  NE  ARG A 242     -12.198 -28.427 -46.297  1.00 23.06           N  
ATOM   1804  CZ  ARG A 242     -12.177 -29.672 -46.766  1.00 24.29           C  
ATOM   1805  NH1 ARG A 242     -13.278 -30.407 -46.710  1.00 23.89           N  
ATOM   1806  NH2 ARG A 242     -11.061 -30.182 -47.277  1.00 18.96           N  
ATOM   1807  N   TYR A 243     -10.407 -25.524 -41.171  1.00 21.00           N  
ATOM   1808  CA  TYR A 243     -10.200 -25.515 -39.723  1.00 24.31           C  
ATOM   1809  C   TYR A 243     -10.197 -24.079 -39.208  1.00 27.96           C  
ATOM   1810  O   TYR A 243     -10.151 -23.842 -37.997  1.00 27.58           O  
ATOM   1811  CB  TYR A 243      -8.865 -26.145 -39.349  1.00 25.56           C  
ATOM   1812  CG  TYR A 243      -8.715 -27.630 -39.597  1.00 23.12           C  
ATOM   1813  CD1 TYR A 243      -8.272 -28.104 -40.828  1.00 19.88           C  
ATOM   1814  CD2 TYR A 243      -8.944 -28.552 -38.580  1.00 19.65           C  
ATOM   1815  CE1 TYR A 243      -8.100 -29.456 -41.047  1.00 18.47           C  
ATOM   1816  CE2 TYR A 243      -8.772 -29.913 -38.793  1.00 23.43           C  
ATOM   1817  CZ  TYR A 243      -8.349 -30.352 -40.031  1.00 22.57           C  
ATOM   1818  OH  TYR A 243      -8.170 -31.700 -40.247  1.00 17.06           O  
ATOM   1819  N   GLY A 244     -10.208 -23.126 -40.133  1.00 24.79           N  
ATOM   1820  CA  GLY A 244     -10.176 -21.719 -39.771  1.00 27.31           C  
ATOM   1821  C   GLY A 244      -8.763 -21.183 -39.655  1.00 29.87           C  
ATOM   1822  O   GLY A 244      -8.554 -20.020 -39.302  1.00 28.83           O  
ATOM   1823  N   GLU A 245      -7.785 -22.034 -39.943  1.00 23.04           N  
ATOM   1824  CA  GLU A 245      -6.394 -21.613 -39.953  1.00 25.33           C  
ATOM   1825  C   GLU A 245      -5.979 -21.268 -41.378  1.00 22.87           C  
ATOM   1826  O   GLU A 245      -6.775 -21.391 -42.312  1.00 23.70           O  
ATOM   1827  CB  GLU A 245      -5.492 -22.695 -39.348  1.00 30.79           C  
ATOM   1828  CG  GLU A 245      -5.762 -22.936 -37.860  1.00 34.84           C  
ATOM   1829  CD  GLU A 245      -4.763 -23.879 -37.201  1.00 41.41           C  
ATOM   1830  OE1 GLU A 245      -4.153 -24.714 -37.904  1.00 34.77           O  
ATOM   1831  OE2 GLU A 245      -4.589 -23.780 -35.966  1.00 47.00           O  
ATOM   1832  N   PHE A 246      -4.736 -20.830 -41.539  1.00 20.48           N  
ATOM   1833  CA  PHE A 246      -4.229 -20.428 -42.841  1.00 22.70           C  
ATOM   1834  C   PHE A 246      -3.019 -21.262 -43.183  1.00 25.13           C  
ATOM   1835  O   PHE A 246      -2.088 -21.377 -42.380  1.00 26.48           O  
ATOM   1836  CB  PHE A 246      -3.883 -18.931 -42.844  1.00 21.63           C  
ATOM   1837  CG  PHE A 246      -5.087 -18.042 -42.929  1.00 21.20           C  
ATOM   1838  CD1 PHE A 246      -5.935 -17.894 -41.847  1.00 23.24           C  
ATOM   1839  CD2 PHE A 246      -5.384 -17.376 -44.105  1.00 22.83           C  
ATOM   1840  CE1 PHE A 246      -7.054 -17.091 -41.928  1.00 26.41           C  
ATOM   1841  CE2 PHE A 246      -6.501 -16.565 -44.193  1.00 23.48           C  
ATOM   1842  CZ  PHE A 246      -7.339 -16.426 -43.108  1.00 24.03           C  
ATOM   1843  N   ASP A 247      -3.034 -21.875 -44.360  1.00 21.19           N  
ATOM   1844  CA  ASP A 247      -1.912 -22.717 -44.743  1.00 19.18           C  
ATOM   1845  C   ASP A 247      -1.232 -22.291 -46.034  1.00 23.16           C  
ATOM   1846  O   ASP A 247      -1.755 -21.487 -46.804  1.00 24.21           O  
ATOM   1847  CB  ASP A 247      -2.287 -24.214 -44.747  1.00 22.55           C  
ATOM   1848  CG  ASP A 247      -3.480 -24.525 -45.623  1.00 28.14           C  
ATOM   1849  OD1 ASP A 247      -3.502 -24.055 -46.777  1.00 29.16           O  
ATOM   1850  OD2 ASP A 247      -4.394 -25.243 -45.155  1.00 23.79           O  
ATOM   1851  N   VAL A 248      -0.031 -22.809 -46.229  1.00 21.10           N  
ATOM   1852  CA  VAL A 248       0.755 -22.529 -47.413  1.00 25.94           C  
ATOM   1853  C   VAL A 248       1.356 -23.831 -47.897  1.00 25.94           C  
ATOM   1854  O   VAL A 248       1.501 -24.784 -47.133  1.00 24.45           O  
ATOM   1855  CB  VAL A 248       1.900 -21.524 -47.126  1.00 26.67           C  
ATOM   1856  CG1 VAL A 248       1.341 -20.165 -46.720  1.00 27.87           C  
ATOM   1857  CG2 VAL A 248       2.851 -22.059 -46.060  1.00 23.63           C  
ATOM   1858  N   ASN A 249       1.705 -23.872 -49.174  1.00 26.77           N  
ATOM   1859  CA  ASN A 249       2.446 -24.993 -49.711  1.00 28.38           C  
ATOM   1860  C   ASN A 249       3.856 -24.956 -49.144  1.00 29.44           C  
ATOM   1861  O   ASN A 249       4.555 -23.954 -49.282  1.00 27.39           O  
ATOM   1862  CB  ASN A 249       2.483 -24.895 -51.238  1.00 29.72           C  
ATOM   1863  CG  ASN A 249       3.006 -26.155 -51.892  1.00 36.35           C  
ATOM   1864  OD1 ASN A 249       3.896 -26.825 -51.365  1.00 35.03           O  
ATOM   1865  ND2 ASN A 249       2.452 -26.487 -53.055  1.00 41.54           N  
ATOM   1866  N   CYS A 250       4.270 -26.036 -48.487  1.00 25.20           N  
ATOM   1867  CA  CYS A 250       5.603 -26.094 -47.898  1.00 26.52           C  
ATOM   1868  C   CYS A 250       6.695 -25.798 -48.925  1.00 30.46           C  
ATOM   1869  O   CYS A 250       7.757 -25.284 -48.582  1.00 27.52           O  
ATOM   1870  CB  CYS A 250       5.850 -27.454 -47.233  1.00 28.30           C  
ATOM   1871  SG  CYS A 250       4.847 -27.773 -45.773  1.00 29.74           S  
ATOM   1872  N   GLY A 251       6.426 -26.117 -50.187  1.00 28.15           N  
ATOM   1873  CA  GLY A 251       7.393 -25.892 -51.248  1.00 28.85           C  
ATOM   1874  C   GLY A 251       7.599 -24.423 -51.563  1.00 31.72           C  
ATOM   1875  O   GLY A 251       8.534 -24.056 -52.279  1.00 36.56           O  
ATOM   1876  N   ASN A 252       6.728 -23.576 -51.026  1.00 27.41           N  
ATOM   1877  CA  ASN A 252       6.813 -22.137 -51.268  1.00 27.74           C  
ATOM   1878  C   ASN A 252       7.580 -21.369 -50.196  1.00 31.58           C  
ATOM   1879  O   ASN A 252       7.788 -20.162 -50.322  1.00 28.33           O  
ATOM   1880  CB  ASN A 252       5.414 -21.539 -51.424  1.00 27.25           C  
ATOM   1881  CG  ASN A 252       4.763 -21.931 -52.733  1.00 31.66           C  
ATOM   1882  OD1 ASN A 252       5.446 -22.296 -53.689  1.00 39.25           O  
ATOM   1883  ND2 ASN A 252       3.441 -21.859 -52.783  1.00 32.47           N  
ATOM   1884  N   LEU A 253       7.997 -22.063 -49.142  1.00 26.67           N  
ATOM   1885  CA  LEU A 253       8.694 -21.398 -48.045  1.00 26.42           C  
ATOM   1886  C   LEU A 253       9.952 -20.694 -48.534  1.00 30.09           C  
ATOM   1887  O   LEU A 253      10.281 -19.601 -48.074  1.00 27.69           O  
ATOM   1888  CB  LEU A 253       9.034 -22.391 -46.930  1.00 27.05           C  
ATOM   1889  CG  LEU A 253       7.839 -22.893 -46.115  1.00 26.93           C  
ATOM   1890  CD1 LEU A 253       8.293 -23.933 -45.098  1.00 32.63           C  
ATOM   1891  CD2 LEU A 253       7.124 -21.749 -45.420  1.00 27.47           C  
ATOM   1892  N   ARG A 254      10.642 -21.320 -49.482  1.00 30.66           N  
ATOM   1893  CA  ARG A 254      11.878 -20.771 -50.029  1.00 33.53           C  
ATOM   1894  C   ARG A 254      11.661 -19.432 -50.727  1.00 31.26           C  
ATOM   1895  O   ARG A 254      12.557 -18.590 -50.764  1.00 37.17           O  
ATOM   1896  CB  ARG A 254      12.505 -21.757 -51.017  1.00 34.26           C  
ATOM   1897  CG  ARG A 254      12.817 -23.120 -50.430  1.00 55.83           C  
ATOM   1898  CD  ARG A 254      13.350 -24.067 -51.497  1.00 67.20           C  
ATOM   1899  NE  ARG A 254      13.514 -25.426 -50.988  1.00 75.21           N  
ATOM   1900  CZ  ARG A 254      13.884 -26.462 -51.734  1.00 78.21           C  
ATOM   1901  NH1 ARG A 254      14.132 -26.295 -53.027  1.00 80.77           N  
ATOM   1902  NH2 ARG A 254      14.007 -27.664 -51.188  1.00 81.64           N  
ATOM   1903  N   SER A 255      10.469 -19.238 -51.279  1.00 30.97           N  
ATOM   1904  CA  SER A 255      10.195 -18.060 -52.093  1.00 31.26           C  
ATOM   1905  C   SER A 255       9.256 -17.065 -51.414  1.00 32.25           C  
ATOM   1906  O   SER A 255       8.883 -16.049 -52.003  1.00 29.84           O  
ATOM   1907  CB  SER A 255       9.628 -18.481 -53.454  1.00 31.73           C  
ATOM   1908  OG  SER A 255       8.402 -19.173 -53.306  1.00 34.28           O  
ATOM   1909  N   MET A 256       8.878 -17.354 -50.172  1.00 25.51           N  
ATOM   1910  CA  MET A 256       7.967 -16.484 -49.434  1.00 26.32           C  
ATOM   1911  C   MET A 256       8.682 -15.280 -48.819  1.00 19.74           C  
ATOM   1912  O   MET A 256       9.900 -15.301 -48.629  1.00 23.13           O  
ATOM   1913  CB  MET A 256       7.222 -17.284 -48.361  1.00 23.06           C  
ATOM   1914  CG  MET A 256       5.989 -17.984 -48.902  1.00 22.34           C  
ATOM   1915  SD  MET A 256       5.420 -19.309 -47.829  1.00 22.53           S  
ATOM   1916  CE  MET A 256       5.064 -18.408 -46.313  1.00 21.04           C  
ATOM   1917  N   PRO A 257       7.921 -14.223 -48.504  1.00 18.10           N  
ATOM   1918  CA  PRO A 257       8.554 -12.994 -48.020  1.00 20.92           C  
ATOM   1919  C   PRO A 257       8.838 -12.985 -46.526  1.00 26.41           C  
ATOM   1920  O   PRO A 257       8.228 -13.718 -45.751  1.00 23.09           O  
ATOM   1921  CB  PRO A 257       7.509 -11.931 -48.342  1.00 24.38           C  
ATOM   1922  CG  PRO A 257       6.217 -12.650 -48.195  1.00 23.15           C  
ATOM   1923  CD  PRO A 257       6.473 -14.053 -48.704  1.00 20.35           C  
ATOM   1924  N   THR A 258       9.778 -12.137 -46.135  1.00 21.81           N  
ATOM   1925  CA  THR A 258      10.065 -11.902 -44.732  1.00 23.70           C  
ATOM   1926  C   THR A 258       9.028 -10.932 -44.183  1.00 23.26           C  
ATOM   1927  O   THR A 258       8.611 -10.008 -44.884  1.00 23.64           O  
ATOM   1928  CB  THR A 258      11.477 -11.329 -44.577  1.00 32.29           C  
ATOM   1929  OG1 THR A 258      12.429 -12.283 -45.069  1.00 36.37           O  
ATOM   1930  CG2 THR A 258      11.775 -11.036 -43.136  1.00 26.65           C  
ATOM   1931  N   VAL A 259       8.586 -11.149 -42.943  1.00 18.93           N  
ATOM   1932  CA  VAL A 259       7.677 -10.211 -42.303  1.00 18.91           C  
ATOM   1933  C   VAL A 259       8.488  -9.428 -41.286  1.00 21.55           C  
ATOM   1934  O   VAL A 259       9.069 -10.007 -40.372  1.00 20.95           O  
ATOM   1935  CB  VAL A 259       6.494 -10.919 -41.607  1.00 17.49           C  
ATOM   1936  CG1 VAL A 259       5.616  -9.913 -40.868  1.00 18.91           C  
ATOM   1937  CG2 VAL A 259       5.668 -11.705 -42.631  1.00 20.83           C  
ATOM   1938  N   VAL A 260       8.546  -8.113 -41.460  1.00 18.22           N  
ATOM   1939  CA  VAL A 260       9.436  -7.286 -40.647  1.00 20.80           C  
ATOM   1940  C   VAL A 260       8.690  -6.489 -39.586  1.00 18.27           C  
ATOM   1941  O   VAL A 260       7.886  -5.605 -39.902  1.00 17.34           O  
ATOM   1942  CB  VAL A 260      10.246  -6.318 -41.542  1.00 19.66           C  
ATOM   1943  CG1 VAL A 260      11.242  -5.530 -40.707  1.00 20.11           C  
ATOM   1944  CG2 VAL A 260      10.961  -7.092 -42.634  1.00 21.56           C  
ATOM   1945  N   PHE A 261       8.934  -6.826 -38.316  1.00 16.60           N  
ATOM   1946  CA  PHE A 261       8.443  -6.022 -37.211  1.00 17.75           C  
ATOM   1947  C   PHE A 261       9.452  -4.931 -36.910  1.00 16.89           C  
ATOM   1948  O   PHE A 261      10.616  -5.221 -36.628  1.00 18.97           O  
ATOM   1949  CB  PHE A 261       8.215  -6.891 -35.969  1.00 17.05           C  
ATOM   1950  CG  PHE A 261       6.942  -7.679 -36.020  1.00 16.92           C  
ATOM   1951  CD1 PHE A 261       6.847  -8.813 -36.808  1.00 23.40           C  
ATOM   1952  CD2 PHE A 261       5.831  -7.268 -35.306  1.00 16.89           C  
ATOM   1953  CE1 PHE A 261       5.659  -9.532 -36.878  1.00 20.24           C  
ATOM   1954  CE2 PHE A 261       4.640  -7.983 -35.369  1.00 19.59           C  
ATOM   1955  CZ  PHE A 261       4.558  -9.116 -36.152  1.00 18.89           C  
ATOM   1956  N   GLU A 262       9.011  -3.678 -36.986  1.00 16.31           N  
ATOM   1957  CA  GLU A 262       9.881  -2.566 -36.625  1.00 20.33           C  
ATOM   1958  C   GLU A 262       9.595  -2.137 -35.193  1.00 16.97           C  
ATOM   1959  O   GLU A 262       8.464  -1.814 -34.847  1.00 18.72           O  
ATOM   1960  CB  GLU A 262       9.697  -1.386 -37.577  1.00 20.69           C  
ATOM   1961  CG  GLU A 262      10.543  -0.181 -37.184  1.00 20.47           C  
ATOM   1962  CD  GLU A 262      10.347   1.004 -38.111  1.00 27.10           C  
ATOM   1963  OE1 GLU A 262       9.244   1.147 -38.678  1.00 26.48           O  
ATOM   1964  OE2 GLU A 262      11.303   1.792 -38.260  1.00 31.58           O  
ATOM   1965  N   ILE A 263      10.624  -2.169 -34.352  1.00 16.52           N  
ATOM   1966  CA  ILE A 263      10.466  -1.842 -32.949  1.00 18.01           C  
ATOM   1967  C   ILE A 263      11.556  -0.871 -32.540  1.00 20.31           C  
ATOM   1968  O   ILE A 263      12.746  -1.157 -32.702  1.00 17.62           O  
ATOM   1969  CB  ILE A 263      10.550  -3.103 -32.084  1.00 18.69           C  
ATOM   1970  CG1 ILE A 263       9.551  -4.146 -32.580  1.00 17.99           C  
ATOM   1971  CG2 ILE A 263      10.288  -2.761 -30.624  1.00 19.75           C  
ATOM   1972  CD1 ILE A 263       9.713  -5.510 -31.925  1.00 15.68           C  
ATOM   1973  N   ASN A 264      11.129   0.274 -32.012  1.00 19.49           N  
ATOM   1974  CA  ASN A 264      12.023   1.371 -31.657  1.00 19.91           C  
ATOM   1975  C   ASN A 264      12.993   1.668 -32.789  1.00 22.59           C  
ATOM   1976  O   ASN A 264      14.189   1.856 -32.573  1.00 23.70           O  
ATOM   1977  CB  ASN A 264      12.780   1.065 -30.366  1.00 19.28           C  
ATOM   1978  CG  ASN A 264      13.294   2.314 -29.696  1.00 28.35           C  
ATOM   1979  OD1 ASN A 264      12.802   3.416 -29.951  1.00 25.02           O  
ATOM   1980  ND2 ASN A 264      14.284   2.154 -28.829  1.00 29.20           N  
ATOM   1981  N   GLY A 265      12.464   1.668 -34.008  1.00 21.97           N  
ATOM   1982  CA  GLY A 265      13.232   2.054 -35.177  1.00 24.77           C  
ATOM   1983  C   GLY A 265      14.186   1.016 -35.736  1.00 26.83           C  
ATOM   1984  O   GLY A 265      14.913   1.305 -36.682  1.00 29.62           O  
ATOM   1985  N   ARG A 266      14.200  -0.184 -35.160  1.00 22.35           N  
ATOM   1986  CA  ARG A 266      15.050  -1.252 -35.671  1.00 19.80           C  
ATOM   1987  C   ARG A 266      14.196  -2.382 -36.218  1.00 20.18           C  
ATOM   1988  O   ARG A 266      13.043  -2.547 -35.808  1.00 20.69           O  
ATOM   1989  CB  ARG A 266      15.978  -1.789 -34.580  1.00 21.29           C  
ATOM   1990  CG  ARG A 266      16.916  -0.748 -34.012  1.00 29.75           C  
ATOM   1991  CD  ARG A 266      17.929  -1.387 -33.086  1.00 34.56           C  
ATOM   1992  NE  ARG A 266      18.914  -0.419 -32.619  1.00 43.01           N  
ATOM   1993  CZ  ARG A 266      20.073  -0.183 -33.224  1.00 42.19           C  
ATOM   1994  NH1 ARG A 266      20.396  -0.848 -34.325  1.00 42.43           N  
ATOM   1995  NH2 ARG A 266      20.912   0.714 -32.724  1.00 48.23           N  
ATOM   1996  N   ASP A 267      14.769  -3.152 -37.137  1.00 20.84           N  
ATOM   1997  CA  ASP A 267      14.038  -4.208 -37.832  1.00 19.45           C  
ATOM   1998  C   ASP A 267      14.202  -5.578 -37.175  1.00 21.29           C  
ATOM   1999  O   ASP A 267      15.314  -6.003 -36.840  1.00 21.84           O  
ATOM   2000  CB  ASP A 267      14.469  -4.280 -39.307  1.00 22.17           C  
ATOM   2001  CG  ASP A 267      14.036  -3.064 -40.106  1.00 22.48           C  
ATOM   2002  OD1 ASP A 267      13.149  -2.315 -39.645  1.00 23.02           O  
ATOM   2003  OD2 ASP A 267      14.581  -2.868 -41.215  1.00 31.08           O  
ATOM   2004  N   TYR A 268      13.075  -6.266 -37.006  1.00 19.39           N  
ATOM   2005  CA  TYR A 268      13.050  -7.625 -36.467  1.00 17.57           C  
ATOM   2006  C   TYR A 268      12.324  -8.521 -37.457  1.00 18.34           C  
ATOM   2007  O   TYR A 268      11.116  -8.708 -37.366  1.00 20.29           O  
ATOM   2008  CB  TYR A 268      12.376  -7.633 -35.086  1.00 15.93           C  
ATOM   2009  CG  TYR A 268      13.189  -6.834 -34.100  1.00 16.02           C  
ATOM   2010  CD1 TYR A 268      14.229  -7.426 -33.395  1.00 16.75           C  
ATOM   2011  CD2 TYR A 268      12.978  -5.469 -33.939  1.00 16.49           C  
ATOM   2012  CE1 TYR A 268      15.008  -6.691 -32.516  1.00 17.82           C  
ATOM   2013  CE2 TYR A 268      13.763  -4.723 -33.066  1.00 19.74           C  
ATOM   2014  CZ  TYR A 268      14.771  -5.345 -32.364  1.00 18.49           C  
ATOM   2015  OH  TYR A 268      15.551  -4.614 -31.501  1.00 19.39           O  
ATOM   2016  N   PRO A 269      13.064  -9.038 -38.445  1.00 20.88           N  
ATOM   2017  CA  PRO A 269      12.452  -9.873 -39.481  1.00 17.80           C  
ATOM   2018  C   PRO A 269      12.104 -11.263 -38.966  1.00 18.16           C  
ATOM   2019  O   PRO A 269      12.810 -11.830 -38.133  1.00 20.18           O  
ATOM   2020  CB  PRO A 269      13.551  -9.967 -40.539  1.00 18.74           C  
ATOM   2021  CG  PRO A 269      14.812  -9.768 -39.795  1.00 19.31           C  
ATOM   2022  CD  PRO A 269      14.483  -8.763 -38.728  1.00 20.69           C  
ATOM   2023  N   LEU A 270      10.996 -11.790 -39.465  1.00 17.00           N  
ATOM   2024  CA  LEU A 270      10.658 -13.191 -39.301  1.00 17.22           C  
ATOM   2025  C   LEU A 270      10.654 -13.838 -40.680  1.00 19.15           C  
ATOM   2026  O   LEU A 270       9.882 -13.443 -41.559  1.00 20.16           O  
ATOM   2027  CB  LEU A 270       9.272 -13.333 -38.677  1.00 16.98           C  
ATOM   2028  CG  LEU A 270       9.070 -12.742 -37.279  1.00 18.31           C  
ATOM   2029  CD1 LEU A 270       7.613 -12.839 -36.868  1.00 20.59           C  
ATOM   2030  CD2 LEU A 270       9.975 -13.434 -36.254  1.00 18.68           C  
ATOM   2031  N   SER A 271      11.533 -14.817 -40.861  1.00 18.77           N  
ATOM   2032  CA  SER A 271      11.599 -15.606 -42.093  1.00 21.28           C  
ATOM   2033  C   SER A 271      10.365 -16.495 -42.232  1.00 21.81           C  
ATOM   2034  O   SER A 271       9.661 -16.735 -41.265  1.00 20.46           O  
ATOM   2035  CB  SER A 271      12.835 -16.496 -42.061  1.00 23.61           C  
ATOM   2036  OG  SER A 271      12.720 -17.446 -41.009  1.00 23.29           O  
ATOM   2037  N   PRO A 272      10.091 -16.991 -43.446  1.00 20.45           N  
ATOM   2038  CA  PRO A 272       8.964 -17.917 -43.594  1.00 18.15           C  
ATOM   2039  C   PRO A 272       9.070 -19.134 -42.667  1.00 19.30           C  
ATOM   2040  O   PRO A 272       8.057 -19.582 -42.126  1.00 19.91           O  
ATOM   2041  CB  PRO A 272       9.058 -18.335 -45.067  1.00 22.20           C  
ATOM   2042  CG  PRO A 272       9.631 -17.106 -45.733  1.00 25.10           C  
ATOM   2043  CD  PRO A 272      10.635 -16.565 -44.751  1.00 21.31           C  
ATOM   2044  N   SER A 273      10.271 -19.660 -42.474  1.00 21.71           N  
ATOM   2045  CA  SER A 273      10.420 -20.804 -41.583  1.00 23.26           C  
ATOM   2046  C   SER A 273      10.064 -20.423 -40.145  1.00 23.35           C  
ATOM   2047  O   SER A 273       9.528 -21.238 -39.393  1.00 23.71           O  
ATOM   2048  CB  SER A 273      11.831 -21.389 -41.662  1.00 29.72           C  
ATOM   2049  OG  SER A 273      12.803 -20.433 -41.280  1.00 41.58           O  
ATOM   2050  N   ALA A 274      10.347 -19.181 -39.768  1.00 21.03           N  
ATOM   2051  CA  ALA A 274      10.040 -18.717 -38.418  1.00 20.26           C  
ATOM   2052  C   ALA A 274       8.543 -18.473 -38.187  1.00 21.76           C  
ATOM   2053  O   ALA A 274       8.027 -18.751 -37.102  1.00 19.51           O  
ATOM   2054  CB  ALA A 274      10.852 -17.464 -38.088  1.00 20.43           C  
ATOM   2055  N   TYR A 275       7.834 -17.965 -39.194  1.00 17.18           N  
ATOM   2056  CA  TYR A 275       6.434 -17.600 -38.980  1.00 16.35           C  
ATOM   2057  C   TYR A 275       5.433 -18.651 -39.453  1.00 17.98           C  
ATOM   2058  O   TYR A 275       4.228 -18.431 -39.380  1.00 18.57           O  
ATOM   2059  CB  TYR A 275       6.094 -16.195 -39.537  1.00 16.77           C  
ATOM   2060  CG  TYR A 275       6.172 -16.010 -41.046  1.00 18.23           C  
ATOM   2061  CD1 TYR A 275       5.257 -16.629 -41.896  1.00 19.07           C  
ATOM   2062  CD2 TYR A 275       7.121 -15.169 -41.607  1.00 17.86           C  
ATOM   2063  CE1 TYR A 275       5.319 -16.445 -43.274  1.00 19.11           C  
ATOM   2064  CE2 TYR A 275       7.184 -14.971 -42.978  1.00 19.87           C  
ATOM   2065  CZ  TYR A 275       6.284 -15.614 -43.801  1.00 17.68           C  
ATOM   2066  OH  TYR A 275       6.353 -15.415 -45.173  1.00 19.10           O  
ATOM   2067  N   THR A 276       5.941 -19.783 -39.925  1.00 19.18           N  
ATOM   2068  CA  THR A 276       5.083 -20.927 -40.226  1.00 22.06           C  
ATOM   2069  C   THR A 276       5.476 -22.134 -39.386  1.00 22.59           C  
ATOM   2070  O   THR A 276       6.599 -22.227 -38.894  1.00 24.60           O  
ATOM   2071  CB  THR A 276       5.160 -21.344 -41.704  1.00 20.61           C  
ATOM   2072  OG1 THR A 276       6.487 -21.786 -42.010  1.00 21.98           O  
ATOM   2073  CG2 THR A 276       4.779 -20.178 -42.626  1.00 21.68           C  
ATOM   2074  N   SER A 277       4.535 -23.053 -39.214  1.00 20.42           N  
ATOM   2075  CA  SER A 277       4.846 -24.338 -38.621  1.00 19.71           C  
ATOM   2076  C   SER A 277       4.782 -25.395 -39.709  1.00 22.31           C  
ATOM   2077  O   SER A 277       3.872 -25.384 -40.528  1.00 23.72           O  
ATOM   2078  CB  SER A 277       3.851 -24.666 -37.515  1.00 26.08           C  
ATOM   2079  OG  SER A 277       4.234 -25.848 -36.834  1.00 36.98           O  
ATOM   2080  N   LYS A 278       5.762 -26.289 -39.729  1.00 19.77           N  
ATOM   2081  CA  LYS A 278       5.763 -27.390 -40.684  1.00 19.51           C  
ATOM   2082  C   LYS A 278       5.664 -28.714 -39.929  1.00 23.54           C  
ATOM   2083  O   LYS A 278       6.561 -29.070 -39.162  1.00 25.94           O  
ATOM   2084  CB  LYS A 278       7.026 -27.351 -41.541  1.00 23.74           C  
ATOM   2085  CG  LYS A 278       7.065 -28.409 -42.621  1.00 27.53           C  
ATOM   2086  CD  LYS A 278       8.331 -28.315 -43.462  1.00 32.10           C  
ATOM   2087  CE  LYS A 278       8.429 -29.493 -44.419  1.00 40.50           C  
ATOM   2088  NZ  LYS A 278       9.704 -29.491 -45.184  1.00 48.62           N  
ATOM   2089  N   ASP A 279       4.568 -29.439 -40.142  1.00 18.56           N  
ATOM   2090  CA  ASP A 279       4.320 -30.675 -39.408  1.00 18.56           C  
ATOM   2091  C   ASP A 279       3.961 -31.744 -40.431  1.00 20.37           C  
ATOM   2092  O   ASP A 279       2.884 -31.701 -41.022  1.00 18.62           O  
ATOM   2093  CB  ASP A 279       3.170 -30.484 -38.414  1.00 19.65           C  
ATOM   2094  CG  ASP A 279       2.992 -31.669 -37.466  1.00 28.41           C  
ATOM   2095  OD1 ASP A 279       3.538 -32.760 -37.745  1.00 29.92           O  
ATOM   2096  OD2 ASP A 279       2.281 -31.509 -36.439  1.00 26.04           O  
ATOM   2097  N   GLN A 280       4.888 -32.673 -40.656  1.00 18.91           N  
ATOM   2098  CA  GLN A 280       4.687 -33.779 -41.594  1.00 18.75           C  
ATOM   2099  C   GLN A 280       4.136 -33.298 -42.925  1.00 20.95           C  
ATOM   2100  O   GLN A 280       3.133 -33.829 -43.432  1.00 17.85           O  
ATOM   2101  CB  GLN A 280       3.775 -34.843 -40.979  1.00 19.73           C  
ATOM   2102  CG  GLN A 280       4.325 -35.441 -39.686  1.00 22.61           C  
ATOM   2103  CD  GLN A 280       5.659 -36.129 -39.897  1.00 29.14           C  
ATOM   2104  OE1 GLN A 280       5.799 -36.975 -40.780  1.00 32.69           O  
ATOM   2105  NE2 GLN A 280       6.653 -35.759 -39.096  1.00 35.02           N  
ATOM   2106  N   GLY A 281       4.785 -32.278 -43.478  1.00 16.34           N  
ATOM   2107  CA  GLY A 281       4.480 -31.787 -44.812  1.00 18.10           C  
ATOM   2108  C   GLY A 281       3.312 -30.823 -44.914  1.00 19.01           C  
ATOM   2109  O   GLY A 281       2.968 -30.380 -46.006  1.00 20.42           O  
ATOM   2110  N   PHE A 282       2.706 -30.498 -43.779  1.00 17.82           N  
ATOM   2111  CA  PHE A 282       1.577 -29.581 -43.727  1.00 17.86           C  
ATOM   2112  C   PHE A 282       2.047 -28.290 -43.061  1.00 16.14           C  
ATOM   2113  O   PHE A 282       2.460 -28.305 -41.904  1.00 17.30           O  
ATOM   2114  CB  PHE A 282       0.445 -30.220 -42.923  1.00 15.19           C  
ATOM   2115  CG  PHE A 282      -0.759 -29.339 -42.749  1.00 15.41           C  
ATOM   2116  CD1 PHE A 282      -1.343 -28.723 -43.842  1.00 19.11           C  
ATOM   2117  CD2 PHE A 282      -1.308 -29.136 -41.497  1.00 17.22           C  
ATOM   2118  CE1 PHE A 282      -2.458 -27.913 -43.683  1.00 20.57           C  
ATOM   2119  CE2 PHE A 282      -2.427 -28.330 -41.336  1.00 20.61           C  
ATOM   2120  CZ  PHE A 282      -2.998 -27.722 -42.437  1.00 21.04           C  
ATOM   2121  N   CYS A 283       1.987 -27.183 -43.798  1.00 17.19           N  
ATOM   2122  C   CYS A 283       1.443 -24.901 -43.001  1.00 20.28           C  
ATOM   2123  O   CYS A 283       0.612 -24.590 -43.847  1.00 20.04           O  
ATOM   2124  CA ACYS A 283       2.534 -25.915 -43.303  0.67 19.96           C  
ATOM   2125  CB ACYS A 283       3.537 -25.332 -44.302  0.67 19.15           C  
ATOM   2126  SG ACYS A 283       5.078 -26.253 -44.441  0.67 20.25           S  
ATOM   2127  CA BCYS A 283       2.538 -25.913 -43.327  0.33 19.95           C  
ATOM   2128  CB BCYS A 283       3.467 -25.341 -44.395  0.33 19.24           C  
ATOM   2129  SG BCYS A 283       4.541 -24.020 -43.842  0.33 21.50           S  
ATOM   2130  N   THR A 284       1.451 -24.375 -41.778  1.00 17.51           N  
ATOM   2131  CA  THR A 284       0.432 -23.422 -41.368  1.00 20.40           C  
ATOM   2132  C   THR A 284       1.037 -22.095 -40.917  1.00 19.60           C  
ATOM   2133  O   THR A 284       2.168 -22.047 -40.433  1.00 20.64           O  
ATOM   2134  CB  THR A 284      -0.435 -23.967 -40.221  1.00 22.10           C  
ATOM   2135  OG1 THR A 284       0.405 -24.407 -39.151  1.00 23.77           O  
ATOM   2136  CG2 THR A 284      -1.282 -25.145 -40.689  1.00 21.88           C  
ATOM   2137  N   SER A 285       0.268 -21.029 -41.100  1.00 17.66           N  
ATOM   2138  CA  SER A 285       0.689 -19.700 -40.674  1.00 18.18           C  
ATOM   2139  C   SER A 285       0.644 -19.595 -39.164  1.00 19.08           C  
ATOM   2140  O   SER A 285      -0.332 -20.007 -38.538  1.00 18.66           O  
ATOM   2141  CB  SER A 285      -0.225 -18.635 -41.275  1.00 20.97           C  
ATOM   2142  OG  SER A 285       0.051 -17.354 -40.724  1.00 19.68           O  
ATOM   2143  N   GLY A 286       1.702 -19.023 -38.594  1.00 15.96           N  
ATOM   2144  CA  GLY A 286       1.755 -18.741 -37.166  1.00 16.64           C  
ATOM   2145  C   GLY A 286       1.065 -17.446 -36.746  1.00 19.13           C  
ATOM   2146  O   GLY A 286       1.049 -17.100 -35.569  1.00 17.32           O  
ATOM   2147  N   PHE A 287       0.500 -16.708 -37.699  1.00 16.12           N  
ATOM   2148  CA  PHE A 287      -0.289 -15.529 -37.352  1.00 16.26           C  
ATOM   2149  C   PHE A 287      -1.737 -15.905 -37.102  1.00 16.56           C  
ATOM   2150  O   PHE A 287      -2.315 -16.711 -37.840  1.00 21.81           O  
ATOM   2151  CB  PHE A 287      -0.235 -14.490 -38.481  1.00 14.79           C  
ATOM   2152  CG  PHE A 287       1.149 -14.005 -38.792  1.00 14.65           C  
ATOM   2153  CD1 PHE A 287       1.706 -12.963 -38.070  1.00 17.90           C  
ATOM   2154  CD2 PHE A 287       1.890 -14.581 -39.813  1.00 16.64           C  
ATOM   2155  CE1 PHE A 287       2.990 -12.518 -38.349  1.00 18.72           C  
ATOM   2156  CE2 PHE A 287       3.170 -14.147 -40.103  1.00 15.50           C  
ATOM   2157  CZ  PHE A 287       3.729 -13.106 -39.360  1.00 17.88           C  
ATOM   2158  N   GLN A 288      -2.336 -15.297 -36.090  1.00 15.94           N  
ATOM   2159  CA  GLN A 288      -3.738 -15.537 -35.770  1.00 17.69           C  
ATOM   2160  C   GLN A 288      -4.453 -14.232 -35.468  1.00 21.94           C  
ATOM   2161  O   GLN A 288      -3.949 -13.386 -34.739  1.00 17.41           O  
ATOM   2162  CB  GLN A 288      -3.883 -16.502 -34.585  1.00 20.56           C  
ATOM   2163  CG  GLN A 288      -5.327 -16.847 -34.265  1.00 28.20           C  
ATOM   2164  CD  GLN A 288      -5.449 -18.052 -33.347  1.00 32.39           C  
ATOM   2165  OE1 GLN A 288      -4.542 -18.880 -33.271  1.00 36.63           O  
ATOM   2166  NE2 GLN A 288      -6.573 -18.154 -32.648  1.00 39.93           N  
ATOM   2167  N   GLY A 289      -5.641 -14.071 -36.029  1.00 24.47           N  
ATOM   2168  CA  GLY A 289      -6.392 -12.851 -35.841  1.00 22.59           C  
ATOM   2169  C   GLY A 289      -7.316 -12.885 -34.646  1.00 26.44           C  
ATOM   2170  O   GLY A 289      -7.834 -13.940 -34.259  1.00 30.76           O  
ATOM   2171  N   ASP A 290      -7.517 -11.719 -34.047  1.00 25.48           N  
ATOM   2172  CA  ASP A 290      -8.469 -11.567 -32.961  1.00 28.78           C  
ATOM   2173  C   ASP A 290      -9.447 -10.441 -33.280  1.00 31.23           C  
ATOM   2174  O   ASP A 290      -9.042  -9.307 -33.512  1.00 26.64           O  
ATOM   2175  CB  ASP A 290      -7.738 -11.274 -31.655  1.00 30.14           C  
ATOM   2176  CG  ASP A 290      -8.648 -11.361 -30.452  1.00 41.06           C  
ATOM   2177  OD1 ASP A 290      -9.871 -11.157 -30.611  1.00 43.51           O  
ATOM   2178  OD2 ASP A 290      -8.140 -11.637 -29.346  1.00 39.78           O  
ATOM   2179  N   ASN A 291     -10.738 -10.760 -33.295  1.00 37.38           N  
ATOM   2180  CA  ASN A 291     -11.763  -9.790 -33.671  1.00 38.04           C  
ATOM   2181  C   ASN A 291     -12.121  -8.795 -32.572  1.00 41.89           C  
ATOM   2182  O   ASN A 291     -12.767  -7.782 -32.838  1.00 41.39           O  
ATOM   2183  CB  ASN A 291     -13.036 -10.508 -34.135  1.00 41.27           C  
ATOM   2184  CG  ASN A 291     -12.849 -11.240 -35.450  1.00 47.13           C  
ATOM   2185  OD1 ASN A 291     -12.919 -10.639 -36.524  1.00 50.24           O  
ATOM   2186  ND2 ASN A 291     -12.621 -12.547 -35.374  1.00 50.68           N  
ATOM   2187  N   ASN A 292     -11.704  -9.081 -31.343  1.00 38.73           N  
ATOM   2188  CA  ASN A 292     -12.098  -8.263 -30.199  1.00 42.79           C  
ATOM   2189  C   ASN A 292     -10.938  -7.606 -29.452  1.00 40.67           C  
ATOM   2190  O   ASN A 292     -11.080  -7.225 -28.288  1.00 42.59           O  
ATOM   2191  CB  ASN A 292     -12.940  -9.088 -29.224  1.00 46.61           C  
ATOM   2192  CG  ASN A 292     -14.175  -9.673 -29.876  1.00 52.75           C  
ATOM   2193  OD1 ASN A 292     -15.168  -8.975 -30.090  1.00 55.72           O  
ATOM   2194  ND2 ASN A 292     -14.121 -10.962 -30.197  1.00 49.12           N  
ATOM   2195  N   SER A 293      -9.796  -7.469 -30.118  1.00 38.00           N  
ATOM   2196  CA  SER A 293      -8.633  -6.852 -29.488  1.00 36.36           C  
ATOM   2197  C   SER A 293      -7.646  -6.281 -30.498  1.00 28.10           C  
ATOM   2198  O   SER A 293      -7.318  -6.920 -31.498  1.00 33.97           O  
ATOM   2199  CB  SER A 293      -7.914  -7.854 -28.584  1.00 35.48           C  
ATOM   2200  OG  SER A 293      -6.793  -7.247 -27.968  1.00 31.79           O  
ATOM   2201  N   GLU A 294      -7.161  -5.077 -30.214  1.00 24.74           N  
ATOM   2202  CA  GLU A 294      -6.163  -4.435 -31.053  1.00 25.33           C  
ATOM   2203  C   GLU A 294      -4.741  -4.661 -30.543  1.00 21.40           C  
ATOM   2204  O   GLU A 294      -3.785  -4.145 -31.126  1.00 22.30           O  
ATOM   2205  CB  GLU A 294      -6.440  -2.934 -31.134  1.00 28.09           C  
ATOM   2206  CG  GLU A 294      -7.764  -2.582 -31.785  1.00 39.92           C  
ATOM   2207  CD  GLU A 294      -7.736  -2.780 -33.283  1.00 40.44           C  
ATOM   2208  OE1 GLU A 294      -6.686  -2.501 -33.901  1.00 42.00           O  
ATOM   2209  OE2 GLU A 294      -8.761  -3.218 -33.842  1.00 45.03           O  
ATOM   2210  N   LEU A 295      -4.602  -5.434 -29.468  1.00 19.73           N  
ATOM   2211  CA  LEU A 295      -3.288  -5.688 -28.889  1.00 20.32           C  
ATOM   2212  C   LEU A 295      -2.566  -6.788 -29.653  1.00 21.07           C  
ATOM   2213  O   LEU A 295      -3.111  -7.876 -29.847  1.00 27.66           O  
ATOM   2214  CB  LEU A 295      -3.418  -6.075 -27.417  1.00 19.66           C  
ATOM   2215  CG  LEU A 295      -2.093  -6.211 -26.658  1.00 21.41           C  
ATOM   2216  CD1 LEU A 295      -1.424  -4.857 -26.460  1.00 19.78           C  
ATOM   2217  CD2 LEU A 295      -2.312  -6.892 -25.318  1.00 23.18           C  
ATOM   2218  N   TRP A 296      -1.347  -6.507 -30.096  1.00 16.99           N  
ATOM   2219  CA  TRP A 296      -0.521  -7.531 -30.717  1.00 14.58           C  
ATOM   2220  C   TRP A 296       0.146  -8.376 -29.643  1.00 14.42           C  
ATOM   2221  O   TRP A 296       0.650  -7.846 -28.648  1.00 16.47           O  
ATOM   2222  CB  TRP A 296       0.540  -6.905 -31.599  1.00 15.95           C  
ATOM   2223  CG  TRP A 296      -0.042  -6.269 -32.819  1.00 14.58           C  
ATOM   2224  CD1 TRP A 296      -0.701  -5.076 -32.894  1.00 18.65           C  
ATOM   2225  CD2 TRP A 296      -0.034  -6.813 -34.134  1.00 17.50           C  
ATOM   2226  NE1 TRP A 296      -1.105  -4.842 -34.193  1.00 18.17           N  
ATOM   2227  CE2 TRP A 296      -0.695  -5.892 -34.972  1.00 15.68           C  
ATOM   2228  CE3 TRP A 296       0.471  -7.989 -34.688  1.00 17.54           C  
ATOM   2229  CZ2 TRP A 296      -0.863  -6.116 -36.333  1.00 17.50           C  
ATOM   2230  CZ3 TRP A 296       0.311  -8.207 -36.040  1.00 20.30           C  
ATOM   2231  CH2 TRP A 296      -0.351  -7.272 -36.847  1.00 18.01           C  
ATOM   2232  N   ILE A 297       0.138  -9.690 -29.838  1.00 14.41           N  
ATOM   2233  CA  ILE A 297       0.736 -10.590 -28.859  1.00 15.98           C  
ATOM   2234  C   ILE A 297       1.873 -11.349 -29.516  1.00 15.02           C  
ATOM   2235  O   ILE A 297       1.658 -12.216 -30.374  1.00 15.97           O  
ATOM   2236  CB  ILE A 297      -0.292 -11.575 -28.297  1.00 15.55           C  
ATOM   2237  CG1 ILE A 297      -1.491 -10.797 -27.753  1.00 17.50           C  
ATOM   2238  CG2 ILE A 297       0.358 -12.438 -27.200  1.00 15.71           C  
ATOM   2239  CD1 ILE A 297      -2.561 -11.654 -27.132  1.00 28.12           C  
ATOM   2240  N   LEU A 298       3.092 -11.015 -29.121  1.00 13.74           N  
ATOM   2241  CA  LEU A 298       4.251 -11.649 -29.702  1.00 12.98           C  
ATOM   2242  C   LEU A 298       4.614 -12.843 -28.845  1.00 14.55           C  
ATOM   2243  O   LEU A 298       5.246 -12.700 -27.792  1.00 14.55           O  
ATOM   2244  CB  LEU A 298       5.419 -10.670 -29.803  1.00 14.55           C  
ATOM   2245  CG  LEU A 298       5.107  -9.361 -30.539  1.00 19.18           C  
ATOM   2246  CD1 LEU A 298       6.365  -8.543 -30.748  1.00 19.03           C  
ATOM   2247  CD2 LEU A 298       4.423  -9.627 -31.867  1.00 18.47           C  
ATOM   2248  N   GLY A 299       4.184 -14.013 -29.297  1.00 15.45           N  
ATOM   2249  CA  GLY A 299       4.368 -15.238 -28.550  1.00 15.42           C  
ATOM   2250  C   GLY A 299       5.608 -15.962 -29.011  1.00 15.69           C  
ATOM   2251  O   GLY A 299       6.566 -15.347 -29.492  1.00 15.89           O  
ATOM   2252  N   ASP A 300       5.597 -17.283 -28.870  1.00 16.65           N  
ATOM   2253  CA  ASP A 300       6.789 -18.063 -29.155  1.00 17.92           C  
ATOM   2254  C   ASP A 300       7.279 -17.917 -30.599  1.00 19.51           C  
ATOM   2255  O   ASP A 300       8.476 -17.992 -30.853  1.00 23.33           O  
ATOM   2256  CB  ASP A 300       6.570 -19.534 -28.786  1.00 23.94           C  
ATOM   2257  CG  ASP A 300       6.110 -19.716 -27.339  1.00 32.42           C  
ATOM   2258  OD1 ASP A 300       6.280 -18.796 -26.501  1.00 32.21           O  
ATOM   2259  OD2 ASP A 300       5.573 -20.798 -27.036  1.00 34.17           O  
ATOM   2260  N   VAL A 301       6.365 -17.683 -31.540  1.00 18.00           N  
ATOM   2261  CA  VAL A 301       6.761 -17.466 -32.933  1.00 19.65           C  
ATOM   2262  C   VAL A 301       7.849 -16.393 -32.990  1.00 18.95           C  
ATOM   2263  O   VAL A 301       8.850 -16.536 -33.697  1.00 21.40           O  
ATOM   2264  CB  VAL A 301       5.568 -17.032 -33.811  1.00 21.28           C  
ATOM   2265  CG1 VAL A 301       6.049 -16.539 -35.200  1.00 21.46           C  
ATOM   2266  CG2 VAL A 301       4.564 -18.174 -33.958  1.00 22.64           C  
ATOM   2267  N   PHE A 302       7.653 -15.320 -32.230  1.00 16.64           N  
ATOM   2268  CA  PHE A 302       8.604 -14.219 -32.214  1.00 14.90           C  
ATOM   2269  C   PHE A 302       9.791 -14.485 -31.293  1.00 16.11           C  
ATOM   2270  O   PHE A 302      10.939 -14.275 -31.660  1.00 15.87           O  
ATOM   2271  CB  PHE A 302       7.898 -12.925 -31.801  1.00 15.31           C  
ATOM   2272  CG  PHE A 302       8.766 -11.702 -31.889  1.00 15.03           C  
ATOM   2273  CD1 PHE A 302       8.822 -10.954 -33.062  1.00 15.91           C  
ATOM   2274  CD2 PHE A 302       9.518 -11.288 -30.802  1.00 16.19           C  
ATOM   2275  CE1 PHE A 302       9.619  -9.822 -33.139  1.00 17.75           C  
ATOM   2276  CE2 PHE A 302      10.317 -10.153 -30.877  1.00 16.81           C  
ATOM   2277  CZ  PHE A 302      10.364  -9.420 -32.054  1.00 15.96           C  
ATOM   2278  N   ILE A 303       9.509 -14.959 -30.084  1.00 15.83           N  
ATOM   2279  CA  ILE A 303      10.561 -15.118 -29.093  1.00 17.47           C  
ATOM   2280  C   ILE A 303      11.598 -16.188 -29.473  1.00 17.72           C  
ATOM   2281  O   ILE A 303      12.778 -16.063 -29.142  1.00 18.36           O  
ATOM   2282  CB  ILE A 303       9.954 -15.344 -27.690  1.00 17.78           C  
ATOM   2283  CG1 ILE A 303       9.074 -14.145 -27.321  1.00 15.69           C  
ATOM   2284  CG2 ILE A 303      11.057 -15.578 -26.660  1.00 17.27           C  
ATOM   2285  CD1 ILE A 303       8.246 -14.355 -26.027  1.00 18.97           C  
ATOM   2286  N   ARG A 304      11.172 -17.218 -30.201  1.00 18.86           N  
ATOM   2287  CA  ARG A 304      12.112 -18.212 -30.720  1.00 19.76           C  
ATOM   2288  C   ARG A 304      13.194 -17.575 -31.595  1.00 21.22           C  
ATOM   2289  O   ARG A 304      14.331 -18.050 -31.641  1.00 22.49           O  
ATOM   2290  CB  ARG A 304      11.367 -19.282 -31.520  1.00 21.18           C  
ATOM   2291  CG  ARG A 304      10.954 -20.470 -30.702  1.00 26.40           C  
ATOM   2292  CD  ARG A 304      10.208 -21.464 -31.566  1.00 31.79           C  
ATOM   2293  NE  ARG A 304       8.770 -21.269 -31.461  1.00 42.63           N  
ATOM   2294  CZ  ARG A 304       7.925 -22.194 -31.021  1.00 44.93           C  
ATOM   2295  NH1 ARG A 304       8.376 -23.390 -30.659  1.00 47.59           N  
ATOM   2296  NH2 ARG A 304       6.629 -21.928 -30.954  1.00 46.76           N  
ATOM   2297  N   GLU A 305      12.837 -16.497 -32.285  1.00 18.03           N  
ATOM   2298  CA  GLU A 305      13.782 -15.804 -33.158  1.00 21.28           C  
ATOM   2299  C   GLU A 305      14.595 -14.762 -32.410  1.00 19.09           C  
ATOM   2300  O   GLU A 305      15.721 -14.457 -32.788  1.00 19.41           O  
ATOM   2301  CB  GLU A 305      13.049 -15.139 -34.321  1.00 21.32           C  
ATOM   2302  CG  GLU A 305      12.621 -16.112 -35.384  1.00 25.30           C  
ATOM   2303  CD  GLU A 305      13.801 -16.857 -35.979  1.00 23.26           C  
ATOM   2304  OE1 GLU A 305      14.646 -16.212 -36.640  1.00 30.78           O  
ATOM   2305  OE2 GLU A 305      13.880 -18.084 -35.788  1.00 29.88           O  
ATOM   2306  N   TYR A 306      14.030 -14.220 -31.338  1.00 16.43           N  
ATOM   2307  CA  TYR A 306      14.690 -13.139 -30.617  1.00 15.66           C  
ATOM   2308  C   TYR A 306      14.779 -13.401 -29.114  1.00 16.04           C  
ATOM   2309  O   TYR A 306      13.768 -13.375 -28.402  1.00 17.28           O  
ATOM   2310  CB  TYR A 306      14.006 -11.803 -30.923  1.00 16.70           C  
ATOM   2311  CG  TYR A 306      14.134 -11.485 -32.391  1.00 15.17           C  
ATOM   2312  CD1 TYR A 306      15.347 -11.051 -32.904  1.00 20.23           C  
ATOM   2313  CD2 TYR A 306      13.076 -11.688 -33.271  1.00 16.83           C  
ATOM   2314  CE1 TYR A 306      15.502 -10.798 -34.248  1.00 18.42           C  
ATOM   2315  CE2 TYR A 306      13.228 -11.439 -34.628  1.00 18.05           C  
ATOM   2316  CZ  TYR A 306      14.441 -10.989 -35.098  1.00 19.57           C  
ATOM   2317  OH  TYR A 306      14.608 -10.735 -36.442  1.00 19.68           O  
ATOM   2318  N   TYR A 307      15.995 -13.692 -28.659  1.00 15.11           N  
ATOM   2319  CA  TYR A 307      16.307 -13.766 -27.231  1.00 15.14           C  
ATOM   2320  C   TYR A 307      15.767 -12.519 -26.561  1.00 14.39           C  
ATOM   2321  O   TYR A 307      15.994 -11.399 -27.032  1.00 15.57           O  
ATOM   2322  CB  TYR A 307      17.820 -13.856 -27.055  1.00 15.88           C  
ATOM   2323  CG  TYR A 307      18.308 -14.071 -25.642  1.00 15.81           C  
ATOM   2324  CD1 TYR A 307      18.141 -15.294 -25.007  1.00 19.13           C  
ATOM   2325  CD2 TYR A 307      18.967 -13.063 -24.956  1.00 19.34           C  
ATOM   2326  CE1 TYR A 307      18.597 -15.499 -23.719  1.00 21.71           C  
ATOM   2327  CE2 TYR A 307      19.436 -13.263 -23.669  1.00 21.07           C  
ATOM   2328  CZ  TYR A 307      19.251 -14.488 -23.057  1.00 19.05           C  
ATOM   2329  OH  TYR A 307      19.717 -14.705 -21.767  1.00 19.78           O  
ATOM   2330  N   SER A 308      15.056 -12.698 -25.446  1.00 13.51           N  
ATOM   2331  CA  SER A 308      14.296 -11.593 -24.878  1.00 14.24           C  
ATOM   2332  C   SER A 308      14.666 -11.338 -23.423  1.00 13.41           C  
ATOM   2333  O   SER A 308      14.646 -12.257 -22.610  1.00 14.54           O  
ATOM   2334  CB  SER A 308      12.798 -11.882 -24.983  1.00 13.96           C  
ATOM   2335  OG  SER A 308      12.383 -11.955 -26.347  1.00 14.56           O  
ATOM   2336  N   VAL A 309      14.991 -10.087 -23.122  1.00 12.18           N  
ATOM   2337  CA  VAL A 309      15.353  -9.664 -21.774  1.00 12.17           C  
ATOM   2338  C   VAL A 309      14.273  -8.748 -21.213  1.00 13.51           C  
ATOM   2339  O   VAL A 309      13.830  -7.793 -21.863  1.00 13.95           O  
ATOM   2340  CB  VAL A 309      16.717  -8.970 -21.748  1.00 14.58           C  
ATOM   2341  CG1 VAL A 309      17.086  -8.572 -20.322  1.00 15.15           C  
ATOM   2342  CG2 VAL A 309      17.784  -9.889 -22.326  1.00 17.54           C  
ATOM   2343  N   PHE A 310      13.845  -9.049 -19.994  1.00 10.76           N  
ATOM   2344  CA  PHE A 310      12.757  -8.325 -19.344  1.00 12.00           C  
ATOM   2345  C   PHE A 310      13.345  -7.596 -18.151  1.00 12.44           C  
ATOM   2346  O   PHE A 310      13.664  -8.214 -17.140  1.00 13.11           O  
ATOM   2347  CB  PHE A 310      11.681  -9.328 -18.907  1.00 12.56           C  
ATOM   2348  CG  PHE A 310      11.063 -10.086 -20.065  1.00 11.02           C  
ATOM   2349  CD1 PHE A 310      11.719 -11.169 -20.647  1.00 12.28           C  
ATOM   2350  CD2 PHE A 310       9.825  -9.701 -20.575  1.00 11.09           C  
ATOM   2351  CE1 PHE A 310      11.151 -11.858 -21.728  1.00 11.35           C  
ATOM   2352  CE2 PHE A 310       9.252 -10.395 -21.658  1.00 11.41           C  
ATOM   2353  CZ  PHE A 310       9.915 -11.469 -22.219  1.00 11.59           C  
ATOM   2354  N   ASP A 311      13.504  -6.284 -18.276  1.00 12.15           N  
ATOM   2355  CA  ASP A 311      14.267  -5.499 -17.309  1.00 14.29           C  
ATOM   2356  C   ASP A 311      13.333  -4.631 -16.481  1.00 13.93           C  
ATOM   2357  O   ASP A 311      12.783  -3.642 -16.971  1.00 14.42           O  
ATOM   2358  CB  ASP A 311      15.290  -4.653 -18.085  1.00 13.67           C  
ATOM   2359  CG  ASP A 311      16.171  -3.785 -17.191  1.00 16.43           C  
ATOM   2360  OD1 ASP A 311      15.944  -3.703 -15.973  1.00 16.02           O  
ATOM   2361  OD2 ASP A 311      17.106  -3.164 -17.742  1.00 18.43           O  
ATOM   2362  N   ARG A 312      13.136  -5.011 -15.218  1.00 12.17           N  
ATOM   2363  CA  ARG A 312      12.282  -4.251 -14.319  1.00 13.23           C  
ATOM   2364  C   ARG A 312      12.949  -2.989 -13.750  1.00 16.66           C  
ATOM   2365  O   ARG A 312      12.268  -2.014 -13.443  1.00 17.75           O  
ATOM   2366  CB  ARG A 312      11.791  -5.142 -13.160  1.00 12.11           C  
ATOM   2367  CG  ARG A 312      10.756  -6.190 -13.573  1.00 12.84           C  
ATOM   2368  CD  ARG A 312       9.380  -5.555 -13.823  1.00 11.77           C  
ATOM   2369  NE  ARG A 312       8.874  -4.903 -12.618  1.00 13.02           N  
ATOM   2370  CZ  ARG A 312       8.212  -5.524 -11.648  1.00 12.30           C  
ATOM   2371  NH1 ARG A 312       7.948  -6.829 -11.738  1.00 11.82           N  
ATOM   2372  NH2 ARG A 312       7.819  -4.843 -10.577  1.00 13.52           N  
ATOM   2373  N   ALA A 313      14.270  -3.016 -13.585  1.00 14.65           N  
ATOM   2374  CA  ALA A 313      14.955  -1.864 -13.010  1.00 18.34           C  
ATOM   2375  C   ALA A 313      14.793  -0.658 -13.913  1.00 18.03           C  
ATOM   2376  O   ALA A 313      14.592   0.471 -13.445  1.00 19.03           O  
ATOM   2377  CB  ALA A 313      16.432  -2.169 -12.792  1.00 15.80           C  
ATOM   2378  N   ASN A 314      14.856  -0.914 -15.217  1.00 17.50           N  
ATOM   2379  CA  ASN A 314      14.797   0.134 -16.217  1.00 17.14           C  
ATOM   2380  C   ASN A 314      13.545   0.073 -17.088  1.00 20.24           C  
ATOM   2381  O   ASN A 314      13.464   0.776 -18.089  1.00 20.65           O  
ATOM   2382  CB  ASN A 314      16.047   0.069 -17.098  1.00 18.00           C  
ATOM   2383  CG  ASN A 314      17.324   0.170 -16.287  1.00 20.09           C  
ATOM   2384  OD1 ASN A 314      17.563   1.183 -15.632  1.00 23.45           O  
ATOM   2385  ND2 ASN A 314      18.141  -0.872 -16.321  1.00 21.46           N  
ATOM   2386  N   ASN A 315      12.575  -0.759 -16.702  1.00 15.01           N  
ATOM   2387  CA  ASN A 315      11.302  -0.872 -17.444  1.00 14.74           C  
ATOM   2388  C   ASN A 315      11.470  -0.865 -18.942  1.00 15.09           C  
ATOM   2389  O   ASN A 315      10.986   0.025 -19.644  1.00 15.74           O  
ATOM   2390  CB  ASN A 315      10.324   0.201 -16.995  1.00 13.76           C  
ATOM   2391  CG  ASN A 315       9.984   0.059 -15.542  1.00 16.40           C  
ATOM   2392  OD1 ASN A 315       9.399  -0.943 -15.142  1.00 14.93           O  
ATOM   2393  ND2 ASN A 315      10.388   1.029 -14.731  1.00 16.79           N  
ATOM   2394  N   ARG A 316      12.146  -1.893 -19.422  1.00 13.29           N  
ATOM   2395  CA  ARG A 316      12.439  -2.010 -20.831  1.00 11.76           C  
ATOM   2396  C   ARG A 316      12.597  -3.472 -21.184  1.00 14.56           C  
ATOM   2397  O   ARG A 316      12.834  -4.328 -20.307  1.00 13.38           O  
ATOM   2398  CB  ARG A 316      13.722  -1.243 -21.174  1.00 14.96           C  
ATOM   2399  CG  ARG A 316      14.945  -1.738 -20.414  1.00 15.19           C  
ATOM   2400  CD  ARG A 316      16.188  -0.914 -20.730  1.00 17.92           C  
ATOM   2401  NE  ARG A 316      17.362  -1.480 -20.078  1.00 19.29           N  
ATOM   2402  CZ  ARG A 316      18.607  -1.078 -20.308  1.00 26.27           C  
ATOM   2403  NH1 ARG A 316      18.837  -0.092 -21.163  1.00 27.69           N  
ATOM   2404  NH2 ARG A 316      19.615  -1.656 -19.672  1.00 32.70           N  
ATOM   2405  N   VAL A 317      12.428  -3.749 -22.469  1.00 13.86           N  
ATOM   2406  C   VAL A 317      13.851  -5.047 -23.937  1.00 16.01           C  
ATOM   2407  O   VAL A 317      14.023  -4.102 -24.708  1.00 17.36           O  
ATOM   2408  CA AVAL A 317      12.622  -5.072 -23.032  0.58 11.69           C  
ATOM   2409  CB AVAL A 317      11.386  -5.479 -23.853  0.58 14.09           C  
ATOM   2410  CG1AVAL A 317      11.633  -6.780 -24.589  0.58 14.75           C  
ATOM   2411  CG2AVAL A 317      10.159  -5.591 -22.947  0.58 13.92           C  
ATOM   2412  CA BVAL A 317      12.679  -5.085 -22.980  0.42 11.74           C  
ATOM   2413  CB BVAL A 317      11.453  -5.697 -23.675  0.42 14.33           C  
ATOM   2414  CG1BVAL A 317      10.358  -6.006 -22.654  0.42 11.81           C  
ATOM   2415  CG2BVAL A 317      10.954  -4.780 -24.771  0.42 14.91           C  
ATOM   2416  N   GLY A 318      14.688  -6.066 -23.845  1.00 14.01           N  
ATOM   2417  CA  GLY A 318      15.863  -6.158 -24.692  1.00 14.69           C  
ATOM   2418  C   GLY A 318      15.691  -7.283 -25.677  1.00 16.15           C  
ATOM   2419  O   GLY A 318      15.200  -8.350 -25.328  1.00 14.79           O  
ATOM   2420  N   LEU A 319      16.068  -7.040 -26.931  1.00 14.86           N  
ATOM   2421  CA  LEU A 319      15.946  -8.058 -27.964  1.00 15.26           C  
ATOM   2422  C   LEU A 319      17.273  -8.250 -28.690  1.00 18.19           C  
ATOM   2423  O   LEU A 319      17.964  -7.280 -28.992  1.00 21.27           O  
ATOM   2424  CB  LEU A 319      14.865  -7.668 -28.983  1.00 15.43           C  
ATOM   2425  CG  LEU A 319      13.430  -7.501 -28.469  1.00 15.86           C  
ATOM   2426  CD1 LEU A 319      12.545  -6.884 -29.552  1.00 18.41           C  
ATOM   2427  CD2 LEU A 319      12.870  -8.832 -27.997  1.00 17.39           C  
ATOM   2428  N   ALA A 320      17.618  -9.508 -28.947  1.00 16.41           N  
ATOM   2429  CA  ALA A 320      18.780  -9.849 -29.774  1.00 19.51           C  
ATOM   2430  C   ALA A 320      18.483 -11.108 -30.577  1.00 18.63           C  
ATOM   2431  O   ALA A 320      17.659 -11.933 -30.176  1.00 18.48           O  
ATOM   2432  CB  ALA A 320      20.012 -10.057 -28.900  1.00 21.53           C  
ATOM   2433  N   LYS A 321      19.139 -11.259 -31.723  1.00 20.10           N  
ATOM   2434  CA  LYS A 321      18.929 -12.445 -32.542  1.00 20.11           C  
ATOM   2435  C   LYS A 321      19.358 -13.700 -31.788  1.00 20.64           C  
ATOM   2436  O   LYS A 321      20.507 -13.814 -31.345  1.00 22.05           O  
ATOM   2437  CB  LYS A 321      19.695 -12.326 -33.871  1.00 24.61           C  
ATOM   2438  CG  LYS A 321      19.474 -13.499 -34.815  1.00 27.06           C  
ATOM   2439  CD  LYS A 321      20.366 -13.380 -36.049  1.00 38.98           C  
ATOM   2440  CE  LYS A 321      20.231 -14.595 -36.951  1.00 45.43           C  
ATOM   2441  NZ  LYS A 321      21.104 -14.476 -38.153  1.00 51.48           N  
ATOM   2442  N   ALA A 322      18.430 -14.641 -31.632  1.00 19.40           N  
ATOM   2443  CA  ALA A 322      18.709 -15.868 -30.894  1.00 20.88           C  
ATOM   2444  C   ALA A 322      19.630 -16.796 -31.681  1.00 25.16           C  
ATOM   2445  O   ALA A 322      19.585 -16.825 -32.915  1.00 28.03           O  
ATOM   2446  CB  ALA A 322      17.418 -16.590 -30.561  1.00 21.33           C  
ATOM   2447  N   ILE A 323      20.452 -17.560 -30.967  1.00 28.35           N  
ATOM   2448  CA  ILE A 323      21.223 -18.626 -31.597  1.00 34.63           C  
ATOM   2449  C   ILE A 323      20.272 -19.691 -32.125  1.00 38.72           C  
ATOM   2450  O   ILE A 323      19.101 -19.726 -31.743  1.00 41.05           O  
ATOM   2451  CB  ILE A 323      22.195 -19.300 -30.613  1.00 28.67           C  
ATOM   2452  CG1 ILE A 323      21.421 -19.962 -29.467  1.00 31.82           C  
ATOM   2453  CG2 ILE A 323      23.212 -18.299 -30.092  1.00 33.28           C  
ATOM   2454  CD1 ILE A 323      22.293 -20.802 -28.545  1.00 31.96           C  
ATOM   2455  OXT ILE A 323      20.645 -20.544 -32.932  1.00 42.23           O  
TER    2456      ILE A 323                                                      
HETATM 2457  C1  NAG A 500       8.653 -14.989   6.806  1.00 45.22           C  
HETATM 2458  C2  NAG A 500       7.948 -13.943   7.669  1.00 48.39           C  
HETATM 2459  C3  NAG A 500       7.965 -14.305   9.153  1.00 50.84           C  
HETATM 2460  C4  NAG A 500       7.561 -15.757   9.368  1.00 47.13           C  
HETATM 2461  C5  NAG A 500       8.399 -16.657   8.471  1.00 45.09           C  
HETATM 2462  C6  NAG A 500       8.009 -18.117   8.642  1.00 44.99           C  
HETATM 2463  C7  NAG A 500       7.875 -11.605   6.971  1.00 52.45           C  
HETATM 2464  C8  NAG A 500       8.586 -10.281   6.942  1.00 49.00           C  
HETATM 2465  N2  NAG A 500       8.558 -12.638   7.466  1.00 47.81           N  
HETATM 2466  O3  NAG A 500       7.077 -13.463   9.852  1.00 55.77           O  
HETATM 2467  O4  NAG A 500       7.753 -16.124  10.719  1.00 54.59           O  
HETATM 2468  O5  NAG A 500       8.219 -16.296   7.118  1.00 33.10           O  
HETATM 2469  O6  NAG A 500       8.557 -18.856   7.573  1.00 44.68           O  
HETATM 2470  O7  NAG A 500       6.721 -11.699   6.554  1.00 53.71           O  
HETATM 2471  S   SO4 A1324      -1.277 -37.231  -4.507  1.00 43.15           S  
HETATM 2472  O1  SO4 A1324      -0.251 -38.106  -5.074  1.00 49.84           O  
HETATM 2473  O2  SO4 A1324      -2.597 -37.787  -4.794  1.00 43.39           O  
HETATM 2474  O3  SO4 A1324      -1.099 -37.142  -3.056  1.00 48.63           O  
HETATM 2475  O4  SO4 A1324      -1.163 -35.903  -5.101  1.00 44.98           O  
HETATM 2476  S   SO4 A1325      -7.647 -38.172  -3.726  1.00 44.02           S  
HETATM 2477  O1  SO4 A1325      -6.377 -38.678  -4.239  1.00 40.61           O  
HETATM 2478  O2  SO4 A1325      -8.176 -37.153  -4.627  1.00 43.54           O  
HETATM 2479  O3  SO4 A1325      -8.606 -39.268  -3.627  1.00 53.46           O  
HETATM 2480  O4  SO4 A1325      -7.440 -37.595  -2.403  1.00 46.36           O  
HETATM 2481  S   SO4 A1326      19.493   0.773 -28.944  1.00 61.67           S  
HETATM 2482  O1  SO4 A1326      19.279   0.106 -27.654  1.00 32.62           O  
HETATM 2483  O2  SO4 A1326      18.895   2.108 -28.931  1.00 57.26           O  
HETATM 2484  O3  SO4 A1326      20.926   0.887 -29.205  1.00 61.44           O  
HETATM 2485  O4  SO4 A1326      18.875   0.000 -30.018  1.00 46.00           O  
HETATM 2486  S   SO4 A1327      21.503  -1.937 -15.367  1.00 52.47           S  
HETATM 2487  O1  SO4 A1327      22.272  -1.256 -16.410  1.00 53.68           O  
HETATM 2488  O2  SO4 A1327      20.796  -3.073 -15.964  1.00 39.01           O  
HETATM 2489  O3  SO4 A1327      22.405  -2.420 -14.320  1.00 50.18           O  
HETATM 2490  O4  SO4 A1327      20.552  -1.002 -14.769  1.00 42.84           O  
HETATM 2491  S   SO4 A1328      -7.030 -36.478   2.057  1.00 65.88           S  
HETATM 2492  O1  SO4 A1328      -6.019 -36.280   1.017  1.00 50.16           O  
HETATM 2493  O2  SO4 A1328      -7.907 -35.311   2.101  1.00 53.79           O  
HETATM 2494  O3  SO4 A1328      -7.812 -37.674   1.753  1.00 64.19           O  
HETATM 2495  O4  SO4 A1328      -6.383 -36.650   3.357  1.00 57.08           O  
HETATM 2496  S   SO4 A1329      28.719 -12.051 -32.446  1.00 69.91           S  
HETATM 2497  O1  SO4 A1329      30.139 -11.955 -32.116  1.00 72.64           O  
HETATM 2498  O2  SO4 A1329      28.554 -12.718 -33.735  1.00 59.82           O  
HETATM 2499  O3  SO4 A1329      28.041 -12.822 -31.407  1.00 54.25           O  
HETATM 2500  O4  SO4 A1329      28.152 -10.706 -32.520  1.00 58.17           O  
HETATM 2501  S   SO4 A1330      23.865  -5.929 -34.520  1.00 73.32           S  
HETATM 2502  O1  SO4 A1330      25.038  -6.736 -34.851  1.00 62.78           O  
HETATM 2503  O2  SO4 A1330      23.291  -5.377 -35.745  1.00 76.51           O  
HETATM 2504  O3  SO4 A1330      22.865  -6.763 -33.860  1.00 56.22           O  
HETATM 2505  O4  SO4 A1330      24.257  -4.837 -33.629  1.00 54.80           O  
HETATM 2506  S   SO4 A1331      -8.530  -9.474  -8.441  1.00 38.97           S  
HETATM 2507  O1  SO4 A1331      -7.579  -8.597  -9.117  1.00 44.44           O  
HETATM 2508  O2  SO4 A1331      -8.942 -10.553  -9.334  1.00 46.29           O  
HETATM 2509  O3  SO4 A1331      -7.915 -10.052  -7.262  1.00 28.60           O  
HETATM 2510  O4  SO4 A1331      -9.708  -8.699  -8.050  1.00 49.69           O  
HETATM 2511  S   SO4 A1332      -9.843 -12.465 -13.348  1.00 41.34           S  
HETATM 2512  O1  SO4 A1332      -9.077 -13.472 -14.071  1.00 34.87           O  
HETATM 2513  O2  SO4 A1332     -10.659 -11.702 -14.292  1.00 52.50           O  
HETATM 2514  O3  SO4 A1332     -10.703 -13.115 -12.362  1.00 44.71           O  
HETATM 2515  O4  SO4 A1332      -8.927 -11.553 -12.666  1.00 53.89           O  
HETATM 2516  S   SO4 A1333      18.827  -2.058 -37.585  1.00 63.47           S  
HETATM 2517  O1  SO4 A1333      19.871  -2.332 -38.571  1.00 68.72           O  
HETATM 2518  O2  SO4 A1333      17.540  -2.519 -38.097  1.00 37.52           O  
HETATM 2519  O3  SO4 A1333      19.141  -2.753 -36.336  1.00 55.96           O  
HETATM 2520  O4  SO4 A1333      18.757  -0.618 -37.340  1.00 54.97           O  
HETATM 2521  C1  GOL A1334      -4.812 -10.623 -22.934  1.00 45.06           C  
HETATM 2522  O1  GOL A1334      -3.933  -9.544 -23.156  1.00 43.76           O  
HETATM 2523  C2  GOL A1334      -4.052 -11.911 -23.204  1.00 42.91           C  
HETATM 2524  O2  GOL A1334      -4.373 -12.357 -24.503  1.00 43.82           O  
HETATM 2525  C3  GOL A1334      -2.562 -11.596 -23.118  1.00 41.98           C  
HETATM 2526  O3  GOL A1334      -1.811 -12.641 -23.685  1.00 31.03           O  
HETATM 2527  O   HOH A2001      -2.920 -19.040 -27.229  1.00 40.40           O  
HETATM 2528  O   HOH A2002      -0.255 -15.592 -21.530  1.00 20.82           O  
HETATM 2529  O   HOH A2003      -5.527 -11.606 -29.089  1.00 34.75           O  
HETATM 2530  O   HOH A2004       1.365 -25.162 -22.223  1.00 31.82           O  
HETATM 2531  O   HOH A2005       0.395 -26.951 -26.340  1.00 42.64           O  
HETATM 2532  O   HOH A2006      -1.458 -19.687 -29.111  1.00 38.90           O  
HETATM 2533  O   HOH A2007      -1.741 -25.118 -29.591  1.00 44.75           O  
HETATM 2534  O   HOH A2008       7.712 -22.814 -26.452  1.00 41.38           O  
HETATM 2535  O   HOH A2009       9.745 -23.538 -25.214  1.00 33.49           O  
HETATM 2536  O   HOH A2010       3.262 -30.137 -23.261  1.00 41.50           O  
HETATM 2537  O   HOH A2011       0.635 -27.781 -22.625  1.00 31.06           O  
HETATM 2538  O   HOH A2012      15.489 -26.957 -12.252  1.00 41.67           O  
HETATM 2539  O   HOH A2013      12.357 -22.915 -19.664  1.00 37.08           O  
HETATM 2540  O   HOH A2014       9.990 -28.793 -20.320  1.00 44.75           O  
HETATM 2541  O   HOH A2015      14.658 -26.217  -0.553  1.00 38.43           O  
HETATM 2542  O   HOH A2016      14.305 -27.986  -2.251  1.00 43.91           O  
HETATM 2543  O   HOH A2017       9.892 -29.237 -17.495  1.00 42.37           O  
HETATM 2544  O   HOH A2018      13.282 -27.505 -15.540  1.00 35.40           O  
HETATM 2545  O   HOH A2019      12.544 -24.589 -14.663  1.00 34.43           O  
HETATM 2546  O   HOH A2020      13.759 -25.442 -10.858  1.00 35.44           O  
HETATM 2547  O   HOH A2021      12.697 -23.605 -12.448  1.00 36.79           O  
HETATM 2548  O   HOH A2022       9.002 -34.444   6.731  1.00 47.67           O  
HETATM 2549  O   HOH A2023       6.400 -33.728   0.675  1.00 24.79           O  
HETATM 2550  O   HOH A2024      13.550 -32.214  -5.026  1.00 44.85           O  
HETATM 2551  O   HOH A2025      10.994 -35.887  -3.728  1.00 52.32           O  
HETATM 2552  O   HOH A2026       6.075 -34.887  -3.546  1.00 41.65           O  
HETATM 2553  O   HOH A2027       4.579 -35.923  -7.163  1.00 44.02           O  
HETATM 2554  O   HOH A2028      11.507 -24.631  -2.488  1.00 22.57           O  
HETATM 2555  O   HOH A2029      13.480 -33.337  -9.661  1.00 44.17           O  
HETATM 2556  O   HOH A2030      14.840 -29.381 -12.068  1.00 38.21           O  
HETATM 2557  O   HOH A2031      12.145 -25.865  -0.207  1.00 30.90           O  
HETATM 2558  O   HOH A2032      -3.953 -14.754 -16.532  1.00 32.09           O  
HETATM 2559  O   HOH A2033      -4.426 -16.856 -20.532  1.00 38.14           O  
HETATM 2560  O   HOH A2034       7.794 -31.254   6.623  1.00 25.22           O  
HETATM 2561  O   HOH A2035      12.944 -25.180   2.247  1.00 37.80           O  
HETATM 2562  O   HOH A2036       6.516 -31.021   1.533  1.00 19.75           O  
HETATM 2563  O   HOH A2037      10.938 -32.617  -5.156  1.00 35.59           O  
HETATM 2564  O   HOH A2038       8.343 -34.117  -1.177  1.00 32.53           O  
HETATM 2565  O   HOH A2039      11.228 -33.948  -1.616  1.00 37.67           O  
HETATM 2566  O   HOH A2040       3.071 -33.098  -4.181  1.00 22.22           O  
HETATM 2567  O   HOH A2041     -13.443 -29.543  -8.678  1.00 40.83           O  
HETATM 2568  O   HOH A2042      -1.541 -27.540   6.745  1.00 31.60           O  
HETATM 2569  O   HOH A2043       4.515 -32.971  -6.552  1.00 20.57           O  
HETATM 2570  O   HOH A2044       7.592 -33.998  -5.589  1.00 25.71           O  
HETATM 2571  O   HOH A2045     -13.817 -29.788 -12.749  1.00 42.98           O  
HETATM 2572  O   HOH A2046       3.506 -31.893 -16.240  1.00 40.71           O  
HETATM 2573  O   HOH A2047      -0.874 -38.934 -17.221  1.00 33.10           O  
HETATM 2574  O   HOH A2048       2.020 -36.652  -7.831  1.00 44.75           O  
HETATM 2575  O   HOH A2049       0.815 -34.916   6.534  1.00 39.35           O  
HETATM 2576  O   HOH A2050      -1.872 -32.993   9.233  1.00 48.23           O  
HETATM 2577  O   HOH A2051      -1.390 -29.450   9.093  1.00 36.96           O  
HETATM 2578  O   HOH A2052      -5.932 -34.443   8.034  1.00 49.38           O  
HETATM 2579  O   HOH A2053      -4.124 -31.507   8.998  1.00 46.37           O  
HETATM 2580  O   HOH A2054      -2.248 -15.791 -19.096  1.00 33.67           O  
HETATM 2581  O   HOH A2055       6.929 -35.414   2.666  1.00 31.65           O  
HETATM 2582  O   HOH A2056       4.611 -34.801  -1.165  1.00 31.08           O  
HETATM 2583  O   HOH A2057      12.335 -31.974   5.651  1.00 42.51           O  
HETATM 2584  O   HOH A2058      10.911 -27.649  10.955  1.00 43.44           O  
HETATM 2585  O   HOH A2059      12.944 -24.662   7.660  1.00 41.02           O  
HETATM 2586  O   HOH A2060       3.548  -9.521 -21.441  1.00 13.04           O  
HETATM 2587  O   HOH A2061      -3.586 -18.431  11.376  1.00 34.42           O  
HETATM 2588  O   HOH A2062       1.614 -15.902   8.546  1.00 46.90           O  
HETATM 2589  O   HOH A2063      -2.277 -13.315 -20.780  1.00 39.42           O  
HETATM 2590  O   HOH A2064      -2.986 -12.001 -17.229  1.00 31.43           O  
HETATM 2591  O   HOH A2065      -2.309 -10.887   2.596  1.00 27.12           O  
HETATM 2592  O   HOH A2066      -0.471 -16.053 -13.462  1.00 12.07           O  
HETATM 2593  O   HOH A2067      -5.277  -7.388   4.552  1.00 46.87           O  
HETATM 2594  O   HOH A2068      -9.679 -11.462  -4.089  1.00 27.81           O  
HETATM 2595  O   HOH A2069      -3.144  -8.430   3.389  1.00 40.33           O  
HETATM 2596  O   HOH A2070      -2.048 -12.077 -13.581  1.00 18.20           O  
HETATM 2597  O   HOH A2071       4.292 -15.036 -10.062  1.00 10.59           O  
HETATM 2598  O   HOH A2072     -11.193 -12.621  -6.571  1.00 41.85           O  
HETATM 2599  O   HOH A2073      -6.106 -14.705 -19.867  1.00 41.10           O  
HETATM 2600  O   HOH A2074     -17.187 -13.726 -12.335  1.00 50.16           O  
HETATM 2601  O   HOH A2075      -3.737 -13.985 -12.923  1.00 20.45           O  
HETATM 2602  O   HOH A2076      -1.296 -16.557  -6.922  1.00 28.86           O  
HETATM 2603  O   HOH A2077       1.874 -15.027  -6.858  1.00 16.50           O  
HETATM 2604  O   HOH A2078       2.223  -8.535   3.243  1.00 51.06           O  
HETATM 2605  O   HOH A2079       4.450 -11.193   0.725  1.00 25.22           O  
HETATM 2606  O   HOH A2080       2.773  -7.373   0.144  1.00 47.49           O  
HETATM 2607  O   HOH A2081      15.176 -21.990   2.109  1.00 32.19           O  
HETATM 2608  O   HOH A2082      13.092 -22.128   6.010  1.00 42.74           O  
HETATM 2609  O   HOH A2083      14.794 -28.702  -4.775  1.00 40.13           O  
HETATM 2610  O   HOH A2084      16.413 -27.525  -6.348  1.00 45.88           O  
HETATM 2611  O   HOH A2085     -11.445 -31.764  -1.256  1.00 36.88           O  
HETATM 2612  O   HOH A2086     -12.476 -30.411  -5.920  1.00 40.32           O  
HETATM 2613  O   HOH A2087      -3.717 -27.574   4.759  1.00 20.04           O  
HETATM 2614  O   HOH A2088       9.956  -8.588   1.469  1.00 39.97           O  
HETATM 2615  O   HOH A2089      14.041 -16.976   4.931  1.00 36.88           O  
HETATM 2616  O   HOH A2090       4.249 -16.062   7.559  1.00 36.72           O  
HETATM 2617  O   HOH A2091     -11.800 -29.070 -10.862  1.00 30.13           O  
HETATM 2618  O   HOH A2092      -8.350 -40.643 -12.581  1.00 40.61           O  
HETATM 2619  O   HOH A2093      -4.596 -29.950 -11.872  1.00 32.33           O  
HETATM 2620  O   HOH A2094      -1.034 -37.506 -10.564  1.00 36.92           O  
HETATM 2621  O   HOH A2095      -3.061 -38.751  -7.706  1.00 40.82           O  
HETATM 2622  O   HOH A2096      -2.073 -35.753  -7.522  1.00 27.03           O  
HETATM 2623  O   HOH A2097      -0.519 -38.222 -14.721  1.00 41.08           O  
HETATM 2624  O   HOH A2098      -0.545 -34.846 -15.974  1.00 33.47           O  
HETATM 2625  O   HOH A2099       0.996 -36.441 -12.228  1.00 40.96           O  
HETATM 2626  O   HOH A2100      -2.140 -40.097 -13.853  1.00 42.33           O  
HETATM 2627  O   HOH A2101      -3.825 -31.840 -18.558  1.00 25.23           O  
HETATM 2628  O   HOH A2102      -3.407 -28.294 -16.591  1.00 23.03           O  
HETATM 2629  O   HOH A2103       4.695 -37.809 -12.196  1.00 49.24           O  
HETATM 2630  O   HOH A2104       1.894  -1.831  -9.036  1.00 35.65           O  
HETATM 2631  O   HOH A2105       0.895 -34.941  -6.285  1.00 26.39           O  
HETATM 2632  O   HOH A2106       0.006 -34.411  -2.846  1.00 28.66           O  
HETATM 2633  O   HOH A2107     -10.726  -3.762   0.368  1.00 46.92           O  
HETATM 2634  O   HOH A2108      -0.102  -8.496  -0.538  1.00 35.31           O  
HETATM 2635  O   HOH A2109       2.046  -6.265  -2.917  1.00 42.70           O  
HETATM 2636  O   HOH A2110       3.977  -7.136  -5.272  1.00 28.52           O  
HETATM 2637  O   HOH A2111      -0.887 -35.986  -0.073  1.00 31.75           O  
HETATM 2638  O   HOH A2112      -1.117 -35.492   4.037  1.00 30.83           O  
HETATM 2639  O   HOH A2113      10.353  -3.094  -7.614  1.00 41.82           O  
HETATM 2640  O   HOH A2114       3.846  -3.622  -6.075  1.00 33.14           O  
HETATM 2641  O   HOH A2115       5.533  -8.705   0.149  1.00 31.33           O  
HETATM 2642  O   HOH A2116       1.773 -27.580   7.368  1.00 28.08           O  
HETATM 2643  O   HOH A2117       5.251 -31.318   7.667  1.00 33.37           O  
HETATM 2644  O   HOH A2118       1.258 -31.617   9.178  1.00 41.74           O  
HETATM 2645  O   HOH A2119       3.944 -29.412   8.792  1.00 38.82           O  
HETATM 2646  O   HOH A2120      -6.727 -32.598   6.570  1.00 43.09           O  
HETATM 2647  O   HOH A2121       4.308  -6.587  -1.906  1.00 45.16           O  
HETATM 2648  O   HOH A2122       3.815 -34.756   7.186  1.00 43.44           O  
HETATM 2649  O   HOH A2123       6.876 -34.167   5.172  1.00 35.99           O  
HETATM 2650  O   HOH A2124       0.000 -39.221   1.725  1.00 50.38           O  
HETATM 2651  O   HOH A2125       4.555 -38.356   1.070  1.00 52.43           O  
HETATM 2652  O   HOH A2126       1.991 -35.503  -1.513  1.00 36.97           O  
HETATM 2653  O   HOH A2127      25.426  -9.083 -12.369  1.00 29.92           O  
HETATM 2654  O   HOH A2128      23.599  -5.715 -21.786  1.00 40.72           O  
HETATM 2655  O   HOH A2129      19.379  -2.187 -10.316  1.00 38.98           O  
HETATM 2656  O   HOH A2130      11.301  -2.910 -10.028  1.00 37.27           O  
HETATM 2657  O   HOH A2131       9.273 -23.349   9.782  1.00 41.40           O  
HETATM 2658  O   HOH A2132      10.709 -30.198   7.762  1.00 36.83           O  
HETATM 2659  O   HOH A2133      10.641 -25.846   8.632  1.00 31.80           O  
HETATM 2660  O   HOH A2134       6.626 -19.720   4.323  1.00 25.40           O  
HETATM 2661  O   HOH A2135      17.593 -15.796 -39.744  1.00 48.19           O  
HETATM 2662  O   HOH A2136       2.308 -25.163   8.430  1.00 29.80           O  
HETATM 2663  O   HOH A2137       8.988 -21.208   8.114  1.00 44.60           O  
HETATM 2664  O   HOH A2138      23.470 -17.179 -16.041  1.00 46.56           O  
HETATM 2665  O   HOH A2139      -0.712 -22.129   8.439  1.00 25.17           O  
HETATM 2666  O   HOH A2140      -1.132 -18.604   9.015  1.00 38.74           O  
HETATM 2667  O   HOH A2141      -5.666 -18.879   2.373  1.00 14.94           O  
HETATM 2668  O   HOH A2142      -3.852 -24.542   6.135  1.00 27.51           O  
HETATM 2669  O   HOH A2143      -4.253 -16.051   8.379  1.00 39.81           O  
HETATM 2670  O   HOH A2144      23.134 -16.543 -13.382  1.00 46.81           O  
HETATM 2671  O   HOH A2145      24.912 -12.966 -12.676  1.00 32.17           O  
HETATM 2672  O   HOH A2146      -2.857 -12.465   4.877  1.00 28.69           O  
HETATM 2673  O   HOH A2147      -4.796  -9.441   6.735  1.00 41.36           O  
HETATM 2674  O   HOH A2148      18.552  -7.625 -34.065  1.00 41.15           O  
HETATM 2675  O   HOH A2149      -7.235 -12.744  -4.482  1.00 18.36           O  
HETATM 2676  O   HOH A2150     -11.289 -14.077  -4.507  1.00 37.65           O  
HETATM 2677  O   HOH A2151      -8.496 -13.353  -6.914  1.00 18.76           O  
HETATM 2678  O   HOH A2152      -7.666 -12.559 -10.266  1.00 27.40           O  
HETATM 2679  O   HOH A2153     -14.840 -17.251  -8.917  1.00 35.30           O  
HETATM 2680  O   HOH A2154      -6.612 -14.558 -16.917  1.00 37.29           O  
HETATM 2681  O   HOH A2155     -16.575 -15.813 -10.878  1.00 46.39           O  
HETATM 2682  O   HOH A2156     -16.960 -18.238 -12.096  1.00 47.05           O  
HETATM 2683  O   HOH A2157       0.743   4.142 -16.897  1.00 39.10           O  
HETATM 2684  O   HOH A2158       2.712   2.536 -13.991  1.00 33.44           O  
HETATM 2685  O   HOH A2159       0.592   0.221 -10.188  1.00 48.57           O  
HETATM 2686  O   HOH A2160       9.914   5.442 -16.006  1.00 46.46           O  
HETATM 2687  O   HOH A2161      -2.420  -0.191 -12.468  1.00 48.25           O  
HETATM 2688  O   HOH A2162      -1.246   2.986 -15.441  1.00 47.26           O  
HETATM 2689  O   HOH A2163      -5.554  -1.270 -19.321  1.00 43.60           O  
HETATM 2690  O   HOH A2164      -3.074 -16.214 -14.393  1.00 22.42           O  
HETATM 2691  O   HOH A2165       6.465   5.878 -30.560  1.00 32.04           O  
HETATM 2692  O   HOH A2166       2.993   4.502 -32.131  1.00 37.08           O  
HETATM 2693  O   HOH A2167      13.076   6.016 -33.410  1.00 50.50           O  
HETATM 2694  O   HOH A2168       5.177 -15.600 -51.674  1.00 39.64           O  
HETATM 2695  O   HOH A2169       6.628 -11.233 -54.487  1.00 50.73           O  
HETATM 2696  O   HOH A2170     -13.380 -21.588 -11.124  1.00 33.58           O  
HETATM 2697  O   HOH A2171      12.142  -1.468 -47.950  1.00 50.85           O  
HETATM 2698  O   HOH A2172      -2.134  -5.195 -47.622  1.00 40.83           O  
HETATM 2699  O   HOH A2173     -13.364 -23.830  -4.727  1.00 36.90           O  
HETATM 2700  O   HOH A2174       0.672   5.035 -28.916  1.00 34.10           O  
HETATM 2701  O   HOH A2175       1.969 -10.879   1.552  1.00 28.93           O  
HETATM 2702  O   HOH A2176      -0.305 -11.850   5.467  1.00 42.80           O  
HETATM 2703  O   HOH A2177       5.460 -11.935   3.234  1.00 43.23           O  
HETATM 2704  O   HOH A2178      -6.529 -14.315 -40.377  1.00 36.84           O  
HETATM 2705  O   HOH A2179     -10.717  -7.576 -42.951  1.00 41.66           O  
HETATM 2706  O   HOH A2180       9.282 -19.638   3.393  1.00 19.65           O  
HETATM 2707  O   HOH A2181      12.795 -22.213   3.503  1.00 22.94           O  
HETATM 2708  O   HOH A2182      -7.242  -8.415 -46.443  1.00 41.86           O  
HETATM 2709  O   HOH A2183      -5.197  -8.017 -48.480  1.00 36.46           O  
HETATM 2710  O   HOH A2184      -1.123  -8.264 -50.185  1.00 38.93           O  
HETATM 2711  O   HOH A2185      15.469 -25.920  -3.209  1.00 31.90           O  
HETATM 2712  O   HOH A2186       1.374 -14.042 -52.831  1.00 44.85           O  
HETATM 2713  O   HOH A2187       3.777 -18.064 -51.850  1.00 39.25           O  
HETATM 2714  O   HOH A2188      15.776 -24.834  -9.673  1.00 30.81           O  
HETATM 2715  O   HOH A2189      20.018 -19.158 -10.859  1.00 41.20           O  
HETATM 2716  O   HOH A2190      18.300 -18.441 -13.068  1.00 22.22           O  
HETATM 2717  O   HOH A2191      21.526 -19.309  -7.811  1.00 35.52           O  
HETATM 2718  O   HOH A2192      18.025 -25.963  -7.503  1.00 49.62           O  
HETATM 2719  O   HOH A2193      18.663 -23.819  -6.025  1.00 28.87           O  
HETATM 2720  O   HOH A2194      -6.960 -16.655 -50.350  1.00 48.49           O  
HETATM 2721  O   HOH A2195     -14.000 -24.383 -48.337  1.00 43.77           O  
HETATM 2722  O   HOH A2196     -15.782 -23.508 -46.504  1.00 51.34           O  
HETATM 2723  O   HOH A2197       3.817 -30.498 -50.733  1.00 45.75           O  
HETATM 2724  O   HOH A2198       5.351 -13.240  -1.156  1.00 17.57           O  
HETATM 2725  O   HOH A2199       8.622 -11.637   1.164  1.00 31.10           O  
HETATM 2726  O   HOH A2200      12.587 -15.353   5.651  1.00 34.65           O  
HETATM 2727  O   HOH A2201       5.747 -14.007   4.850  1.00 37.75           O  
HETATM 2728  O   HOH A2202       5.528 -17.216   5.524  1.00 36.86           O  
HETATM 2729  O   HOH A2203      17.071  -6.821 -40.853  1.00 38.77           O  
HETATM 2730  O   HOH A2204      14.647  -6.837 -41.861  1.00 32.84           O  
HETATM 2731  O   HOH A2205      14.524  -8.701 -43.779  1.00 37.70           O  
HETATM 2732  O   HOH A2206      15.782 -14.012 -40.711  1.00 38.75           O  
HETATM 2733  O   HOH A2207      10.245 -25.009 -42.141  1.00 43.02           O  
HETATM 2734  O   HOH A2208     -10.234 -28.856 -16.381  1.00 32.32           O  
HETATM 2735  O   HOH A2209      -3.420 -28.290 -13.771  1.00 21.09           O  
HETATM 2736  O   HOH A2210      -8.214 -10.194 -25.069  1.00 54.78           O  
HETATM 2737  O   HOH A2211      -3.526 -31.350 -25.244  1.00 33.29           O  
HETATM 2738  O   HOH A2212      -2.117 -27.289 -25.140  1.00 39.08           O  
HETATM 2739  O   HOH A2213       1.942 -33.347 -14.077  1.00 33.86           O  
HETATM 2740  O   HOH A2214       7.031 -12.797 -11.338  1.00 11.26           O  
HETATM 2741  O   HOH A2215       8.531  -9.031 -13.641  1.00 12.64           O  
HETATM 2742  O   HOH A2216       6.854 -10.074 -11.638  1.00 12.10           O  
HETATM 2743  O   HOH A2217      -2.404  -6.023  -8.035  1.00 31.40           O  
HETATM 2744  O   HOH A2218       2.918  -2.657 -11.649  1.00 19.43           O  
HETATM 2745  O   HOH A2219      -4.229  -4.005  -9.515  1.00 45.56           O  
HETATM 2746  O   HOH A2220      -5.574  -7.671 -10.446  1.00 41.34           O  
HETATM 2747  O   HOH A2221      -1.551  -7.876  -5.547  1.00 27.21           O  
HETATM 2748  O   HOH A2222     -10.344  -9.325  -5.345  1.00 35.60           O  
HETATM 2749  O   HOH A2223     -10.759  -8.767  -0.745  1.00 32.76           O  
HETATM 2750  O   HOH A2224     -11.686  -6.586  -3.444  1.00 39.22           O  
HETATM 2751  O   HOH A2225      -9.190  -6.395  -6.293  1.00 43.89           O  
HETATM 2752  O   HOH A2226     -10.496  -5.627  -1.206  1.00 43.99           O  
HETATM 2753  O   HOH A2227      -5.919  -5.422  -0.521  1.00 39.33           O  
HETATM 2754  O   HOH A2228      -0.461 -11.075   0.540  1.00 24.82           O  
HETATM 2755  O   HOH A2229      -8.651  -7.694   3.602  1.00 31.84           O  
HETATM 2756  O   HOH A2230       1.351  -7.454  -5.964  1.00 34.32           O  
HETATM 2757  O   HOH A2231      -0.001  -7.939  -2.993  1.00 33.66           O  
HETATM 2758  O   HOH A2232       9.389  -5.428  -6.609  1.00 27.23           O  
HETATM 2759  O   HOH A2233       5.612  -5.451  -6.170  1.00 30.10           O  
HETATM 2760  O   HOH A2234       7.700  -8.963  -1.375  1.00 24.28           O  
HETATM 2761  O   HOH A2235      16.641  -6.342  -6.127  1.00 22.27           O  
HETATM 2762  O   HOH A2236      14.260  -4.393  -4.157  1.00 33.39           O  
HETATM 2763  O   HOH A2237      11.758  -3.969  -4.366  1.00 39.19           O  
HETATM 2764  O   HOH A2238       6.521  -5.960  -3.735  1.00 40.72           O  
HETATM 2765  O   HOH A2239      10.307  -5.839   0.913  1.00 47.14           O  
HETATM 2766  O   HOH A2240      16.479 -10.784   1.953  1.00 17.24           O  
HETATM 2767  O   HOH A2241      15.282 -13.385   2.055  1.00 28.67           O  
HETATM 2768  O   HOH A2242       7.826 -10.812   3.335  1.00 39.64           O  
HETATM 2769  O   HOH A2243      15.114 -14.500   4.438  1.00 34.41           O  
HETATM 2770  O   HOH A2244      18.765  -8.417  -5.825  1.00 32.29           O  
HETATM 2771  O   HOH A2245      19.884  -6.330  -4.972  1.00 28.45           O  
HETATM 2772  O   HOH A2246      14.858  -3.080  -0.761  1.00 37.15           O  
HETATM 2773  O   HOH A2247      21.158 -14.610  -7.704  1.00 19.47           O  
HETATM 2774  O   HOH A2248      19.016  -6.916  -8.269  1.00 28.31           O  
HETATM 2775  O   HOH A2249      20.653 -13.781 -10.183  1.00 17.82           O  
HETATM 2776  O   HOH A2250      23.287  -5.004 -10.598  1.00 41.11           O  
HETATM 2777  O   HOH A2251      21.054  -4.805  -8.177  1.00 44.75           O  
HETATM 2778  O   HOH A2252      25.299  -6.963 -10.676  1.00 35.90           O  
HETATM 2779  O   HOH A2253      24.418  -7.742  -7.827  1.00 37.29           O  
HETATM 2780  O   HOH A2254      23.936 -10.391 -16.546  1.00 23.01           O  
HETATM 2781  O   HOH A2255      24.738  -6.669 -19.627  1.00 39.45           O  
HETATM 2782  O   HOH A2256      19.786  -3.756 -18.363  1.00 36.92           O  
HETATM 2783  O   HOH A2257      19.317  -4.290 -11.783  1.00 29.08           O  
HETATM 2784  O   HOH A2258      13.892  -2.508  -9.866  1.00 27.80           O  
HETATM 2785  O   HOH A2259      17.503  -2.378  -8.791  1.00 39.22           O  
HETATM 2786  O   HOH A2260      18.297 -16.991 -20.685  1.00 23.05           O  
HETATM 2787  O   HOH A2261      17.624 -21.680 -31.195  1.00 46.36           O  
HETATM 2788  O   HOH A2262      15.016 -17.461 -28.026  1.00 25.92           O  
HETATM 2789  O   HOH A2263       9.780 -23.289 -28.246  1.00 43.05           O  
HETATM 2790  O   HOH A2264      17.033 -26.893 -24.755  1.00 50.05           O  
HETATM 2791  O   HOH A2265      16.696 -14.853 -35.354  1.00 38.48           O  
HETATM 2792  O   HOH A2266      15.968 -17.689 -38.598  1.00 45.16           O  
HETATM 2793  O   HOH A2267      20.038 -24.436 -23.053  1.00 42.50           O  
HETATM 2794  O   HOH A2268      19.098 -20.472 -15.140  1.00 40.83           O  
HETATM 2795  O   HOH A2269      14.301 -22.901 -17.568  1.00 35.28           O  
HETATM 2796  O   HOH A2270      21.517 -18.931 -17.932  1.00 38.63           O  
HETATM 2797  O   HOH A2271      20.707 -16.815 -12.416  1.00 32.03           O  
HETATM 2798  O   HOH A2272      23.526 -10.570 -13.567  1.00 23.91           O  
HETATM 2799  O   HOH A2273      25.055 -15.051 -17.550  1.00 40.22           O  
HETATM 2800  O   HOH A2274      27.485 -17.650 -20.822  1.00 48.28           O  
HETATM 2801  O   HOH A2275      26.728 -12.719 -27.371  1.00 41.11           O  
HETATM 2802  O   HOH A2276      21.215  -9.306 -32.275  1.00 28.47           O  
HETATM 2803  O   HOH A2277      21.979 -15.950 -34.382  1.00 38.12           O  
HETATM 2804  O   HOH A2278      23.571 -11.565 -35.427  1.00 44.01           O  
HETATM 2805  O   HOH A2279      26.999 -11.079 -29.331  1.00 43.46           O  
HETATM 2806  O   HOH A2280      18.456  -6.267 -31.491  1.00 33.51           O  
HETATM 2807  O   HOH A2281      16.073  -0.194 -29.709  1.00 23.23           O  
HETATM 2808  O   HOH A2282       7.623   4.419 -22.124  1.00 22.28           O  
HETATM 2809  O   HOH A2283       7.362   2.686 -18.582  1.00 21.51           O  
HETATM 2810  O   HOH A2284       4.904   4.001 -17.755  1.00 28.59           O  
HETATM 2811  O   HOH A2285       1.619   4.631 -19.468  1.00 27.13           O  
HETATM 2812  O   HOH A2286       0.644  -3.414 -20.288  1.00 14.95           O  
HETATM 2813  O   HOH A2287       2.790   2.454 -16.736  1.00 20.77           O  
HETATM 2814  O   HOH A2288       1.603  -0.147 -13.480  1.00 30.59           O  
HETATM 2815  O   HOH A2289       8.237   3.923 -14.010  1.00 31.47           O  
HETATM 2816  O   HOH A2290       4.971  -0.892 -12.164  1.00 27.55           O  
HETATM 2817  O   HOH A2291       8.299   0.454 -12.191  1.00 28.30           O  
HETATM 2818  O   HOH A2292      -1.077   0.458 -14.809  1.00 37.11           O  
HETATM 2819  O   HOH A2293      -3.970  -3.546 -19.832  1.00 27.81           O  
HETATM 2820  O   HOH A2294      -5.460  -3.898 -16.357  1.00 38.80           O  
HETATM 2821  O   HOH A2295      -4.778 -10.056 -17.192  1.00 41.68           O  
HETATM 2822  O   HOH A2296      -4.437 -11.866 -20.203  1.00 47.83           O  
HETATM 2823  O   HOH A2297      -5.755  -5.869 -19.083  1.00 43.35           O  
HETATM 2824  O   HOH A2298      -2.928  -3.282 -22.316  1.00 19.83           O  
HETATM 2825  O   HOH A2299       8.740   1.340 -31.127  1.00 21.71           O  
HETATM 2826  O   HOH A2300       5.591   4.883 -28.164  1.00 27.85           O  
HETATM 2827  O   HOH A2301       3.623   2.670 -39.302  1.00 28.86           O  
HETATM 2828  O   HOH A2302       4.836   4.189 -36.341  1.00 30.76           O  
HETATM 2829  O   HOH A2303       5.258   4.221 -33.667  1.00 31.93           O  
HETATM 2830  O   HOH A2304      10.910   4.620 -34.042  1.00 42.49           O  
HETATM 2831  O   HOH A2305       8.564  -2.864 -40.562  1.00 21.36           O  
HETATM 2832  O   HOH A2306       3.287  -1.262 -41.831  1.00 29.45           O  
HETATM 2833  O   HOH A2307       9.436  -5.132 -45.541  1.00 33.64           O  
HETATM 2834  O   HOH A2308       3.267  -7.009 -49.101  1.00 26.45           O  
HETATM 2835  O   HOH A2309       9.886  -8.280 -46.473  1.00 32.07           O  
HETATM 2836  O   HOH A2310      10.516  -7.821 -51.431  1.00 40.71           O  
HETATM 2837  O   HOH A2311      10.600 -11.441 -50.877  1.00 40.40           O  
HETATM 2838  O   HOH A2312       3.413  -9.564 -50.290  1.00 31.97           O  
HETATM 2839  O   HOH A2313       6.204 -12.279 -52.087  1.00 34.70           O  
HETATM 2840  O   HOH A2314      11.720  -6.286 -49.341  1.00 44.66           O  
HETATM 2841  O   HOH A2315      10.412   0.082 -49.154  1.00 35.85           O  
HETATM 2842  O   HOH A2316       0.204  -3.677 -48.460  1.00 39.51           O  
HETATM 2843  O   HOH A2317       0.900  -0.581 -48.458  1.00 29.97           O  
HETATM 2844  O   HOH A2318      -2.888  -1.143 -39.562  1.00 25.82           O  
HETATM 2845  O   HOH A2319       0.429   5.293 -33.067  1.00 41.52           O  
HETATM 2846  O   HOH A2320      -2.170   0.047 -35.746  1.00 34.18           O  
HETATM 2847  O   HOH A2321       0.465   2.676 -30.300  1.00 23.51           O  
HETATM 2848  O   HOH A2322       4.473 -21.653 -32.346  1.00 42.15           O  
HETATM 2849  O   HOH A2323       1.265 -23.159 -32.543  1.00 42.30           O  
HETATM 2850  O   HOH A2324      -4.934  -9.133 -31.168  1.00 32.10           O  
HETATM 2851  O   HOH A2325      -9.717  -6.690 -34.190  1.00 32.66           O  
HETATM 2852  O   HOH A2326      -9.452  -5.934 -36.895  1.00 30.70           O  
HETATM 2853  O   HOH A2327      -7.698 -12.623 -38.973  1.00 32.43           O  
HETATM 2854  O   HOH A2328     -12.187 -10.713 -39.334  1.00 45.16           O  
HETATM 2855  O   HOH A2329     -11.091  -8.673 -40.558  1.00 43.26           O  
HETATM 2856  O   HOH A2330     -12.191  -6.303 -37.811  1.00 43.11           O  
HETATM 2857  O   HOH A2331      -8.228  -7.106 -43.813  1.00 31.64           O  
HETATM 2858  O   HOH A2332      -8.686  -3.290 -36.661  1.00 41.77           O  
HETATM 2859  O   HOH A2333      -6.344  -3.295 -40.925  1.00 38.03           O  
HETATM 2860  O   HOH A2334      -5.955  -2.159 -36.667  1.00 41.97           O  
HETATM 2861  O   HOH A2335      -2.459  -2.648 -35.634  1.00 24.42           O  
HETATM 2862  O   HOH A2336      -2.367  -7.913 -47.953  1.00 27.64           O  
HETATM 2863  O   HOH A2337      -5.824 -15.687 -38.785  1.00 30.94           O  
HETATM 2864  O   HOH A2338      -2.202 -14.033 -51.534  1.00 37.39           O  
HETATM 2865  O   HOH A2339      -4.228 -12.378 -51.113  1.00 42.16           O  
HETATM 2866  O   HOH A2340       3.795 -13.444 -51.099  1.00 36.09           O  
HETATM 2867  O   HOH A2341       2.821 -19.024 -49.615  1.00 28.60           O  
HETATM 2868  O   HOH A2342      -1.790 -20.871 -50.109  1.00 30.55           O  
HETATM 2869  O   HOH A2343      -0.907 -18.586 -52.384  1.00 40.90           O  
HETATM 2870  O   HOH A2344       1.703 -21.240 -50.615  1.00 34.48           O  
HETATM 2871  O   HOH A2345      -6.096 -23.714 -47.567  1.00 31.10           O  
HETATM 2872  O   HOH A2346      -8.198 -17.259 -47.809  1.00 32.27           O  
HETATM 2873  O   HOH A2347     -11.214 -23.374 -47.305  1.00 41.79           O  
HETATM 2874  O   HOH A2348     -10.044 -15.880 -46.158  1.00 43.03           O  
HETATM 2875  O   HOH A2349     -10.638 -17.982 -39.519  1.00 43.56           O  
HETATM 2876  O   HOH A2350      -4.931 -25.827 -40.027  1.00 26.43           O  
HETATM 2877  O   HOH A2351      -9.265 -28.393 -48.570  1.00 31.92           O  
HETATM 2878  O   HOH A2352     -16.329 -29.907 -45.674  1.00 41.09           O  
HETATM 2879  O   HOH A2353     -14.990 -31.245 -43.762  1.00 34.92           O  
HETATM 2880  O   HOH A2354      -9.613 -22.053 -36.020  1.00 43.33           O  
HETATM 2881  O   HOH A2355      -6.640 -18.464 -37.873  1.00 35.25           O  
HETATM 2882  O   HOH A2356      -2.912 -27.352 -37.172  1.00 37.13           O  
HETATM 2883  O   HOH A2357      -2.965 -20.476 -39.349  1.00 27.29           O  
HETATM 2884  O   HOH A2358      -2.259 -23.440 -49.065  1.00 34.29           O  
HETATM 2885  O   HOH A2359      -5.430 -27.634 -46.045  1.00 27.62           O  
HETATM 2886  O   HOH A2360       0.697 -27.270 -46.380  1.00 21.85           O  
HETATM 2887  O   HOH A2361      -0.840 -28.649 -53.999  1.00 48.28           O  
HETATM 2888  O   HOH A2362       2.463 -28.448 -48.395  1.00 28.18           O  
HETATM 2889  O   HOH A2363      10.186 -24.371 -49.575  1.00 32.83           O  
HETATM 2890  O   HOH A2364      12.498 -18.755 -46.930  1.00 34.14           O  
HETATM 2891  O   HOH A2365      12.223 -15.538 -50.390  1.00 39.46           O  
HETATM 2892  O   HOH A2366       8.742 -13.268 -51.768  1.00 36.96           O  
HETATM 2893  O   HOH A2367       6.189 -17.992 -52.913  1.00 42.95           O  
HETATM 2894  O   HOH A2368      10.201 -14.727 -54.319  1.00 47.52           O  
HETATM 2895  O   HOH A2369      12.403 -14.724 -47.330  1.00 37.10           O  
HETATM 2896  O   HOH A2370      11.381 -10.824 -48.280  1.00 30.51           O  
HETATM 2897  O   HOH A2371      15.915 -10.983 -43.479  1.00 44.33           O  
HETATM 2898  O   HOH A2372       8.051   3.587 -39.103  1.00 35.80           O  
HETATM 2899  O   HOH A2373      10.296   4.625 -39.765  1.00 51.17           O  
HETATM 2900  O   HOH A2374      13.816   0.374 -39.407  1.00 36.64           O  
HETATM 2901  O   HOH A2375      14.734  -2.131 -31.037  1.00 21.99           O  
HETATM 2902  O   HOH A2376      10.890   5.245 -31.206  1.00 39.48           O  
HETATM 2903  O   HOH A2377      16.983   4.277 -28.835  1.00 49.97           O  
HETATM 2904  O   HOH A2378      16.480  -0.112 -39.206  1.00 43.65           O  
HETATM 2905  O   HOH A2379      14.752   3.694 -38.310  1.00 45.58           O  
HETATM 2906  O   HOH A2380      17.702  -6.906 -38.218  1.00 44.57           O  
HETATM 2907  O   HOH A2381      17.443  -5.548 -35.022  1.00 41.13           O  
HETATM 2908  O   HOH A2382      10.945  -1.584 -41.199  1.00 24.68           O  
HETATM 2909  O   HOH A2383      13.965  -4.514 -43.436  1.00 37.71           O  
HETATM 2910  O   HOH A2384      14.621  -0.290 -42.659  1.00 42.73           O  
HETATM 2911  O   HOH A2385      13.624 -14.577 -38.727  1.00 26.89           O  
HETATM 2912  O   HOH A2386      12.683 -19.332 -44.154  1.00 27.93           O  
HETATM 2913  O   HOH A2387       7.982 -23.794 -41.051  1.00 35.94           O  
HETATM 2914  O   HOH A2388       9.716 -22.405 -36.712  1.00 42.00           O  
HETATM 2915  O   HOH A2389       9.484 -18.895 -34.766  1.00 21.75           O  
HETATM 2916  O   HOH A2390       6.620 -21.020 -36.125  1.00 35.88           O  
HETATM 2917  O   HOH A2391       3.878 -21.191 -36.157  1.00 36.79           O  
HETATM 2918  O   HOH A2392       1.435 -27.181 -39.528  1.00 21.61           O  
HETATM 2919  O   HOH A2393       5.933 -24.802 -34.652  1.00 44.42           O  
HETATM 2920  O   HOH A2394       7.951 -25.968 -37.885  1.00 35.32           O  
HETATM 2921  O   HOH A2395       9.249 -29.007 -38.961  1.00 45.83           O  
HETATM 2922  O   HOH A2396       7.295 -31.012 -47.203  1.00 41.06           O  
HETATM 2923  O   HOH A2397       2.482 -34.454 -35.983  1.00 24.52           O  
HETATM 2924  O   HOH A2398       5.603 -31.981 -35.827  1.00 33.93           O  
HETATM 2925  O   HOH A2399       6.179 -33.364 -37.855  1.00 39.95           O  
HETATM 2926  O   HOH A2400       7.576 -32.038 -42.647  1.00 27.46           O  
HETATM 2927  O   HOH A2401       7.858 -32.439 -39.958  1.00 33.82           O  
HETATM 2928  O   HOH A2402       4.887 -37.782 -43.383  1.00 31.53           O  
HETATM 2929  O   HOH A2403       9.345 -36.598 -38.435  1.00 39.35           O  
HETATM 2930  O   HOH A2404       4.453 -31.211 -48.194  1.00 30.46           O  
HETATM 2931  O   HOH A2405       1.486 -22.555 -37.185  1.00 31.37           O  
HETATM 2932  O   HOH A2406      -1.039 -20.864 -35.966  1.00 37.27           O  
HETATM 2933  O   HOH A2407      -4.143 -18.708 -37.702  1.00 31.67           O  
HETATM 2934  O   HOH A2408      -3.551 -20.329 -35.218  1.00 29.85           O  
HETATM 2935  O   HOH A2409      -3.990 -20.445 -30.414  1.00 43.88           O  
HETATM 2936  O   HOH A2410      -7.541 -16.060 -37.053  1.00 38.97           O  
HETATM 2937  O   HOH A2411      -9.875 -10.952 -26.966  1.00 49.09           O  
HETATM 2938  O   HOH A2412     -11.496 -13.412 -33.097  1.00 45.29           O  
HETATM 2939  O   HOH A2413     -14.255 -13.820 -37.256  1.00 50.34           O  
HETATM 2940  O   HOH A2414     -11.078  -8.706 -25.822  1.00 50.95           O  
HETATM 2941  O   HOH A2415     -11.629  -5.012 -30.507  1.00 47.12           O  
HETATM 2942  O   HOH A2416      -7.550  -6.202 -25.802  1.00 43.24           O  
HETATM 2943  O   HOH A2417      -5.142  -9.369 -27.338  1.00 41.88           O  
HETATM 2944  O   HOH A2418      -3.643  -2.383 -33.220  1.00 35.12           O  
HETATM 2945  O   HOH A2419     -10.613  -4.714 -32.762  1.00 44.05           O  
HETATM 2946  O   HOH A2420       7.806 -20.820 -33.738  1.00 36.32           O  
HETATM 2947  O   HOH A2421      11.889 -19.802 -35.118  1.00 29.39           O  
HETATM 2948  O   HOH A2422      16.949 -12.228 -37.367  1.00 37.21           O  
HETATM 2949  O   HOH A2423      17.903  -9.636 -37.417  1.00 45.42           O  
HETATM 2950  O   HOH A2424      18.423  -4.252 -14.708  1.00 26.54           O  
HETATM 2951  O   HOH A2425       9.704  -2.148 -12.430  1.00 16.31           O  
HETATM 2952  O   HOH A2426      12.046   0.298 -11.761  1.00 26.22           O  
HETATM 2953  O   HOH A2427       6.905  -1.950 -10.297  1.00 33.00           O  
HETATM 2954  O   HOH A2428      13.051   3.476 -13.445  1.00 43.58           O  
HETATM 2955  O   HOH A2429      16.658   1.787 -11.168  1.00 42.22           O  
HETATM 2956  O   HOH A2430      15.006   0.361  -9.939  1.00 43.88           O  
HETATM 2957  O   HOH A2431      18.354   1.661 -12.970  1.00 43.22           O  
HETATM 2958  O   HOH A2432      10.285   3.333 -12.051  1.00 47.71           O  
HETATM 2959  O   HOH A2433      11.584   3.568 -15.787  1.00 31.02           O  
HETATM 2960  O   HOH A2434      17.559   1.668 -22.664  1.00 34.48           O  
HETATM 2961  O   HOH A2435      11.082 -19.803   5.439  1.00 36.69           O  
HETATM 2962  O   HOH A2436      19.449   2.241 -24.765  1.00 47.82           O  
HETATM 2963  O   HOH A2437      20.178  -0.517 -12.213  1.00 48.34           O  
HETATM 2964  O   HOH A2438      -4.266 -38.521   3.043  1.00 53.59           O  
HETATM 2965  O   HOH A2439      -3.384 -37.449   0.286  1.00 48.05           O  
HETATM 2966  O   HOH A2440      27.195  -6.503 -33.341  1.00 54.68           O  
HETATM 2967  O   HOH A2441      21.967  -9.337 -35.012  1.00 44.77           O  
HETATM 2968  O   HOH A2442      -6.075 -12.448 -13.061  1.00 27.89           O  
CONECT  304  340                                                                
CONECT  340  304                                                                
CONECT  720 2457                                                                
CONECT 1553 1577                                                                
CONECT 1556 1577                                                                
CONECT 1577 1553 1556                                                           
CONECT 1871 2126                                                                
CONECT 2126 1871                                                                
CONECT 2457  720 2458 2468                                                      
CONECT 2458 2457 2459 2465                                                      
CONECT 2459 2458 2460 2466                                                      
CONECT 2460 2459 2461 2467                                                      
CONECT 2461 2460 2462 2468                                                      
CONECT 2462 2461 2469                                                           
CONECT 2463 2464 2465 2470                                                      
CONECT 2464 2463                                                                
CONECT 2465 2458 2463                                                           
CONECT 2466 2459                                                                
CONECT 2467 2460                                                                
CONECT 2468 2457 2461                                                           
CONECT 2469 2462                                                                
CONECT 2470 2463                                                                
CONECT 2471 2472 2473 2474 2475                                                 
CONECT 2472 2471                                                                
CONECT 2473 2471                                                                
CONECT 2474 2471                                                                
CONECT 2475 2471                                                                
CONECT 2476 2477 2478 2479 2480                                                 
CONECT 2477 2476                                                                
CONECT 2478 2476                                                                
CONECT 2479 2476                                                                
CONECT 2480 2476                                                                
CONECT 2481 2482 2483 2484 2485                                                 
CONECT 2482 2481                                                                
CONECT 2483 2481                                                                
CONECT 2484 2481                                                                
CONECT 2485 2481                                                                
CONECT 2486 2487 2488 2489 2490                                                 
CONECT 2487 2486                                                                
CONECT 2488 2486                                                                
CONECT 2489 2486                                                                
CONECT 2490 2486                                                                
CONECT 2491 2492 2493 2494 2495                                                 
CONECT 2492 2491                                                                
CONECT 2493 2491                                                                
CONECT 2494 2491                                                                
CONECT 2495 2491                                                                
CONECT 2496 2497 2498 2499 2500                                                 
CONECT 2497 2496                                                                
CONECT 2498 2496                                                                
CONECT 2499 2496                                                                
CONECT 2500 2496                                                                
CONECT 2501 2502 2503 2504 2505                                                 
CONECT 2502 2501                                                                
CONECT 2503 2501                                                                
CONECT 2504 2501                                                                
CONECT 2505 2501                                                                
CONECT 2506 2507 2508 2509 2510                                                 
CONECT 2507 2506                                                                
CONECT 2508 2506                                                                
CONECT 2509 2506                                                                
CONECT 2510 2506                                                                
CONECT 2511 2512 2513 2514 2515                                                 
CONECT 2512 2511                                                                
CONECT 2513 2511                                                                
CONECT 2514 2511                                                                
CONECT 2515 2511                                                                
CONECT 2516 2517 2518 2519 2520                                                 
CONECT 2517 2516                                                                
CONECT 2518 2516                                                                
CONECT 2519 2516                                                                
CONECT 2520 2516                                                                
CONECT 2521 2522 2523                                                           
CONECT 2522 2521                                                                
CONECT 2523 2521 2524 2525                                                      
CONECT 2524 2523                                                                
CONECT 2525 2523 2526                                                           
CONECT 2526 2525                                                                
MASTER      319    0   12   10   25    0   20    6 2967    1   78   25          
END                                                                             
