# Supplementary material for: A new benchmark illustrates that integration of geometric constraints inferred from enzyme reaction chemistry can increase enzyme active site modeling accuracy
Source: PLoS One. 2019 Apr 4;14(4):e0214126. doi: 10.1371/journal.pone.0214126 (PMC6448891; doi:10.1371/journal.pone.0214126)
Supplement: S1 Files — (GZ) [file pone.0214126.s008.gz › benchmark-lite/templates/3veu/4aa9.pdb.clean2]

ATOM      1  N   TYR A  11      -4.048 -18.658 -24.448  1.00 37.38           N  
ATOM      2  CA  TYR A  11      -2.744 -18.000 -24.393  1.00 30.34           C  
ATOM      3  C   TYR A  11      -1.817 -18.745 -23.447  1.00 27.37           C  
ATOM      4  O   TYR A  11      -0.913 -18.157 -22.843  1.00 22.75           O  
ATOM      5  CB  TYR A  11      -2.895 -16.542 -23.963  1.00 30.44           C  
ATOM      6  CG  TYR A  11      -3.799 -15.759 -24.882  1.00 34.12           C  
ATOM      7  CD1 TYR A  11      -3.312 -15.213 -26.062  1.00 32.11           C  
ATOM      8  CD2 TYR A  11      -5.145 -15.583 -24.582  1.00 43.15           C  
ATOM      9  CE1 TYR A  11      -4.139 -14.504 -26.916  1.00 34.46           C  
ATOM     10  CE2 TYR A  11      -5.980 -14.874 -25.432  1.00 49.59           C  
ATOM     11  CZ  TYR A  11      -5.468 -14.337 -26.598  1.00 38.44           C  
ATOM     12  OH  TYR A  11      -6.287 -13.629 -27.450  1.00 48.86           O  
ATOM     13 1H   TYR A  11      -4.648 -18.159 -25.073  1.00  0.00           H  
ATOM     14 2H   TYR A  11      -3.935 -19.597 -24.774  1.00  0.00           H  
ATOM     15 3H   TYR A  11      -4.455 -18.670 -23.535  1.00  0.00           H  
ATOM     16  HA  TYR A  11      -2.302 -18.024 -25.389  1.00  0.00           H  
ATOM     17 1HB  TYR A  11      -3.300 -16.501 -22.951  1.00  0.00           H  
ATOM     18 2HB  TYR A  11      -1.915 -16.065 -23.943  1.00  0.00           H  
ATOM     19  HD1 TYR A  11      -2.263 -15.340 -26.329  1.00  0.00           H  
ATOM     20  HD2 TYR A  11      -5.559 -16.005 -23.666  1.00  0.00           H  
ATOM     21  HE1 TYR A  11      -3.738 -14.083 -27.838  1.00  0.00           H  
ATOM     22  HE2 TYR A  11      -7.032 -14.743 -25.178  1.00  0.00           H  
ATOM     23  HH  TYR A  11      -7.176 -13.602 -27.089  1.00  0.00           H  
ATOM     24  N   LEU A  12      -2.044 -20.049 -23.330  1.00 25.00           N  
ATOM     25  CA  LEU A  12      -1.251 -20.879 -22.431  1.00 25.18           C  
ATOM     26  C   LEU A  12      -0.796 -22.171 -23.098  1.00 26.44           C  
ATOM     27  O   LEU A  12      -0.585 -23.186 -22.429  1.00 26.22           O  
ATOM     28  CB  LEU A  12      -2.047 -21.185 -21.161  1.00 21.78           C  
ATOM     29  CG  LEU A  12      -2.248 -19.967 -20.259  1.00 23.68           C  
ATOM     30  CD1 LEU A  12      -3.285 -20.243 -19.192  1.00 23.68           C  
ATOM     31  CD2 LEU A  12      -0.917 -19.531 -19.645  1.00 24.51           C  
ATOM     32  H   LEU A  12      -2.780 -20.477 -23.874  1.00  0.00           H  
ATOM     33  HA  LEU A  12      -0.350 -20.330 -22.158  1.00  0.00           H  
ATOM     34 1HB  LEU A  12      -3.022 -21.575 -21.448  1.00  0.00           H  
ATOM     35 2HB  LEU A  12      -1.521 -21.957 -20.599  1.00  0.00           H  
ATOM     36  HG  LEU A  12      -2.654 -19.143 -20.846  1.00  0.00           H  
ATOM     37 1HD1 LEU A  12      -3.407 -19.359 -18.566  1.00  0.00           H  
ATOM     38 2HD1 LEU A  12      -4.237 -20.486 -19.664  1.00  0.00           H  
ATOM     39 3HD1 LEU A  12      -2.960 -21.081 -18.577  1.00  0.00           H  
ATOM     40 1HD2 LEU A  12      -1.078 -18.662 -19.006  1.00  0.00           H  
ATOM     41 2HD2 LEU A  12      -0.506 -20.347 -19.051  1.00  0.00           H  
ATOM     42 3HD2 LEU A  12      -0.217 -19.272 -20.440  1.00  0.00           H  
ATOM     43  N   ASP A  13      -0.626 -22.131 -24.415  1.00 25.53           N  
ATOM     44  CA  ASP A  13      -0.324 -23.343 -25.162  1.00 21.27           C  
ATOM     45  C   ASP A  13       1.140 -23.460 -25.554  1.00 28.42           C  
ATOM     46  O   ASP A  13       1.523 -24.361 -26.301  1.00 28.00           O  
ATOM     47  CB  ASP A  13      -1.218 -23.443 -26.400  1.00 26.40           C  
ATOM     48  CG  ASP A  13      -0.978 -22.321 -27.394  1.00 34.23           C  
ATOM     49  OD1 ASP A  13      -0.473 -21.246 -26.997  1.00 27.03           O  
ATOM     50  OD2 ASP A  13      -1.310 -22.518 -28.583  1.00 35.32           O  
ATOM     51  H   ASP A  13      -0.705 -21.255 -24.911  1.00  0.00           H  
ATOM     52  HA  ASP A  13      -0.519 -24.203 -24.520  1.00  0.00           H  
ATOM     53 1HB  ASP A  13      -1.042 -24.396 -26.900  1.00  0.00           H  
ATOM     54 2HB  ASP A  13      -2.265 -23.422 -26.096  1.00  0.00           H  
ATOM     55  N   SER A  14       1.972 -22.560 -25.047  1.00 21.32           N  
ATOM     56  CA  SER A  14       3.370 -22.631 -25.397  1.00 24.52           C  
ATOM     57  C   SER A  14       3.958 -23.837 -24.676  1.00 31.66           C  
ATOM     58  O   SER A  14       3.298 -24.454 -23.842  1.00 33.94           O  
ATOM     59  CB  SER A  14       4.086 -21.339 -25.010  1.00 29.04           C  
ATOM     60  OG  SER A  14       4.560 -21.393 -23.687  1.00 25.42           O  
ATOM     61  H   SER A  14       1.657 -21.829 -24.425  1.00  0.00           H  
ATOM     62  HA  SER A  14       3.450 -22.763 -26.477  1.00  0.00           H  
ATOM     63 1HB  SER A  14       4.922 -21.169 -25.689  1.00  0.00           H  
ATOM     64 2HB  SER A  14       3.402 -20.498 -25.116  1.00  0.00           H  
ATOM     65  HG  SER A  14       4.306 -22.255 -23.350  1.00  0.00           H  
ATOM     66  N   GLN A  15       5.188 -24.194 -25.005  1.00 31.53           N  
ATOM     67  CA  GLN A  15       5.822 -25.289 -24.292  1.00 33.57           C  
ATOM     68  C   GLN A  15       6.909 -24.739 -23.381  1.00 31.13           C  
ATOM     69  O   GLN A  15       7.812 -25.461 -22.969  1.00 31.35           O  
ATOM     70  CB  GLN A  15       6.383 -26.318 -25.272  1.00 47.23           C  
ATOM     71  CG  GLN A  15       5.337 -26.926 -26.207  1.00 46.88           C  
ATOM     72  CD  GLN A  15       4.314 -27.788 -25.480  1.00 52.08           C  
ATOM     73  OE1 GLN A  15       4.401 -29.019 -25.493  1.00 54.99           O  
ATOM     74  NE2 GLN A  15       3.334 -27.145 -24.850  1.00 45.94           N  
ATOM     75  H   GLN A  15       5.698 -23.725 -25.740  1.00  0.00           H  
ATOM     76  HA  GLN A  15       5.072 -25.776 -23.669  1.00  0.00           H  
ATOM     77 1HB  GLN A  15       7.154 -25.853 -25.886  1.00  0.00           H  
ATOM     78 2HB  GLN A  15       6.852 -27.131 -24.717  1.00  0.00           H  
ATOM     79 1HG  GLN A  15       4.801 -26.120 -26.709  1.00  0.00           H  
ATOM     80 2HG  GLN A  15       5.842 -27.553 -26.942  1.00  0.00           H  
ATOM     81 1HE2 GLN A  15       2.633 -27.661 -24.355  1.00  0.00           H  
ATOM     82 2HE2 GLN A  15       3.297 -26.146 -24.870  1.00  0.00           H  
ATOM     83  N   TYR A  16       6.811 -23.450 -23.065  1.00 27.70           N  
ATOM     84  CA  TYR A  16       7.797 -22.810 -22.200  1.00 21.62           C  
ATOM     85  C   TYR A  16       7.484 -23.140 -20.743  1.00 20.94           C  
ATOM     86  O   TYR A  16       6.956 -22.295 -20.011  1.00 20.16           O  
ATOM     87  CB  TYR A  16       7.828 -21.298 -22.442  1.00 25.11           C  
ATOM     88  CG  TYR A  16       9.035 -20.586 -21.864  1.00 19.78           C  
ATOM     89  CD1 TYR A  16      10.329 -20.940 -22.242  1.00 20.40           C  
ATOM     90  CD2 TYR A  16       8.880 -19.543 -20.950  1.00 14.37           C  
ATOM     91  CE1 TYR A  16      11.436 -20.281 -21.715  1.00 19.02           C  
ATOM     92  CE2 TYR A  16       9.969 -18.884 -20.426  1.00 18.96           C  
ATOM     93  CZ  TYR A  16      11.245 -19.253 -20.806  1.00 18.80           C  
ATOM     94  OH  TYR A  16      12.323 -18.584 -20.273  1.00 19.27           O  
ATOM     95  H   TYR A  16       6.044 -22.901 -23.427  1.00  0.00           H  
ATOM     96  HA  TYR A  16       8.780 -23.219 -22.434  1.00  0.00           H  
ATOM     97 1HB  TYR A  16       7.810 -21.100 -23.515  1.00  0.00           H  
ATOM     98 2HB  TYR A  16       6.937 -20.842 -22.010  1.00  0.00           H  
ATOM     99  HD1 TYR A  16      10.486 -21.744 -22.961  1.00  0.00           H  
ATOM    100  HD2 TYR A  16       7.882 -19.236 -20.637  1.00  0.00           H  
ATOM    101  HE1 TYR A  16      12.440 -20.571 -22.022  1.00  0.00           H  
ATOM    102  HE2 TYR A  16       9.824 -18.073 -19.712  1.00  0.00           H  
ATOM    103  HH  TYR A  16      12.011 -17.906 -19.669  1.00  0.00           H  
ATOM    104  N   PHE A  17       7.809 -24.381 -20.367  1.00 23.78           N  
ATOM    105  CA  PHE A  17       7.617 -24.939 -19.022  1.00 22.94           C  
ATOM    106  C   PHE A  17       8.915 -24.964 -18.256  1.00 26.95           C  
ATOM    107  O   PHE A  17      10.006 -24.836 -18.814  1.00 33.20           O  
ATOM    108  CB  PHE A  17       7.226 -26.420 -19.078  1.00 33.07           C  
ATOM    109  CG  PHE A  17       5.938 -26.707 -19.767  1.00 26.92           C  
ATOM    110  CD1 PHE A  17       4.996 -25.719 -19.967  1.00 31.84           C  
ATOM    111  CD2 PHE A  17       5.665 -27.991 -20.205  1.00 38.60           C  
ATOM    112  CE1 PHE A  17       3.806 -26.009 -20.606  1.00 31.30           C  
ATOM    113  CE2 PHE A  17       4.481 -28.284 -20.845  1.00 41.38           C  
ATOM    114  CZ  PHE A  17       3.550 -27.293 -21.045  1.00 37.18           C  
ATOM    115  H   PHE A  17       8.218 -24.960 -21.086  1.00  0.00           H  
ATOM    116  HA  PHE A  17       6.809 -24.393 -18.533  1.00  0.00           H  
ATOM    117 1HB  PHE A  17       8.005 -26.982 -19.592  1.00  0.00           H  
ATOM    118 2HB  PHE A  17       7.151 -26.815 -18.066  1.00  0.00           H  
ATOM    119  HD1 PHE A  17       5.202 -24.708 -19.616  1.00  0.00           H  
ATOM    120  HD2 PHE A  17       6.406 -28.775 -20.044  1.00  0.00           H  
ATOM    121  HE1 PHE A  17       3.068 -25.223 -20.764  1.00  0.00           H  
ATOM    122  HE2 PHE A  17       4.280 -29.297 -21.192  1.00  0.00           H  
ATOM    123  HZ  PHE A  17       2.611 -27.521 -21.548  1.00  0.00           H  
ATOM    124  N   GLY A  18       8.793 -25.213 -16.964  1.00 20.73           N  
ATOM    125  CA  GLY A  18       9.953 -25.499 -16.150  1.00 25.36           C  
ATOM    126  C   GLY A  18       9.490 -26.217 -14.908  1.00 21.28           C  
ATOM    127  O   GLY A  18       8.321 -26.119 -14.534  1.00 16.15           O  
ATOM    128  H   GLY A  18       7.880 -25.205 -16.533  1.00  0.00           H  
ATOM    129 1HA  GLY A  18      10.656 -26.107 -16.719  1.00  0.00           H  
ATOM    130 2HA  GLY A  18      10.461 -24.568 -15.902  1.00  0.00           H  
ATOM    131  N   LYS A  19      10.400 -26.949 -14.280  1.00 17.28           N  
ATOM    132  CA  LYS A  19      10.136 -27.517 -12.968  1.00 15.10           C  
ATOM    133  C   LYS A  19      10.421 -26.486 -11.890  1.00 17.13           C  
ATOM    134  O   LYS A  19      11.426 -25.780 -11.938  1.00 22.04           O  
ATOM    135  CB  LYS A  19      11.009 -28.748 -12.735  1.00 18.37           C  
ATOM    136  CG  LYS A  19      10.644 -29.927 -13.615  1.00 24.31           C  
ATOM    137  CD  LYS A  19      11.656 -31.049 -13.447  1.00 35.50           C  
ATOM    138  CE  LYS A  19      11.407 -32.172 -14.439  1.00 42.78           C  
ATOM    139  NZ  LYS A  19      12.470 -33.213 -14.352  1.00 52.25           N  
ATOM    140  H   LYS A  19      11.294 -27.117 -14.718  1.00  0.00           H  
ATOM    141  HA  LYS A  19       9.089 -27.819 -12.926  1.00  0.00           H  
ATOM    142 1HB  LYS A  19      12.053 -28.494 -12.920  1.00  0.00           H  
ATOM    143 2HB  LYS A  19      10.927 -29.060 -11.694  1.00  0.00           H  
ATOM    144 1HG  LYS A  19       9.652 -30.290 -13.344  1.00  0.00           H  
ATOM    145 2HG  LYS A  19      10.624 -29.610 -14.657  1.00  0.00           H  
ATOM    146 1HD  LYS A  19      12.663 -30.657 -13.599  1.00  0.00           H  
ATOM    147 2HD  LYS A  19      11.590 -31.450 -12.436  1.00  0.00           H  
ATOM    148 1HE  LYS A  19      10.440 -32.629 -14.235  1.00  0.00           H  
ATOM    149 2HE  LYS A  19      11.386 -31.766 -15.450  1.00  0.00           H  
ATOM    150 1HZ  LYS A  19      12.280 -33.946 -15.021  1.00  0.00           H  
ATOM    151 2HZ  LYS A  19      13.368 -32.796 -14.555  1.00  0.00           H  
ATOM    152 3HZ  LYS A  19      12.484 -33.604 -13.421  1.00  0.00           H  
ATOM    153  N   ILE A  20       9.518 -26.397 -10.923  1.00 13.44           N  
ATOM    154  CA  ILE A  20       9.767 -25.633  -9.708  1.00 12.52           C  
ATOM    155  C   ILE A  20       9.508 -26.512  -8.494  1.00 12.90           C  
ATOM    156  O   ILE A  20       8.928 -27.596  -8.601  1.00 13.98           O  
ATOM    157  CB  ILE A  20       8.890 -24.372  -9.618  1.00 12.64           C  
ATOM    158  CG1 ILE A  20       7.402 -24.725  -9.473  1.00 13.39           C  
ATOM    159  CG2 ILE A  20       9.139 -23.452 -10.822  1.00 15.03           C  
ATOM    160  CD1 ILE A  20       6.525 -23.504  -9.165  1.00 13.58           C  
ATOM    161  H   ILE A  20       8.634 -26.872 -11.033  1.00  0.00           H  
ATOM    162  HA  ILE A  20      10.808 -25.313  -9.708  1.00  0.00           H  
ATOM    163  HB  ILE A  20       9.127 -23.828  -8.704  1.00  0.00           H  
ATOM    164 1HG1 ILE A  20       7.047 -25.188 -10.393  1.00  0.00           H  
ATOM    165 2HG1 ILE A  20       7.277 -25.454  -8.672  1.00  0.00           H  
ATOM    166 1HG2 ILE A  20       8.509 -22.567 -10.740  1.00  0.00           H  
ATOM    167 2HG2 ILE A  20      10.186 -23.152 -10.840  1.00  0.00           H  
ATOM    168 3HG2 ILE A  20       8.898 -23.984 -11.743  1.00  0.00           H  
ATOM    169 1HD1 ILE A  20       5.485 -23.817  -9.073  1.00  0.00           H  
ATOM    170 2HD1 ILE A  20       6.851 -23.049  -8.229  1.00  0.00           H  
ATOM    171 3HD1 ILE A  20       6.615 -22.779  -9.972  1.00  0.00           H  
ATOM    172  N   TYR A  21       9.970 -26.048  -7.339  1.00 13.82           N  
ATOM    173  CA  TYR A  21       9.861 -26.834  -6.120  1.00 14.30           C  
ATOM    174  C   TYR A  21       9.287 -25.972  -5.025  1.00 15.29           C  
ATOM    175  O   TYR A  21       9.700 -24.833  -4.858  1.00 16.52           O  
ATOM    176  CB  TYR A  21      11.244 -27.385  -5.736  1.00 15.04           C  
ATOM    177  CG  TYR A  21      11.822 -28.212  -6.857  1.00 16.75           C  
ATOM    178  CD1 TYR A  21      12.493 -27.603  -7.913  1.00 21.21           C  
ATOM    179  CD2 TYR A  21      11.643 -29.588  -6.892  1.00 21.43           C  
ATOM    180  CE1 TYR A  21      12.992 -28.352  -8.975  1.00 22.38           C  
ATOM    181  CE2 TYR A  21      12.143 -30.344  -7.941  1.00 27.61           C  
ATOM    182  CZ  TYR A  21      12.813 -29.719  -8.977  1.00 25.01           C  
ATOM    183  OH  TYR A  21      13.311 -30.465 -10.026  1.00 33.65           O  
ATOM    184  H   TYR A  21      10.404 -25.137  -7.300  1.00  0.00           H  
ATOM    185  HA  TYR A  21       9.184 -27.668  -6.306  1.00  0.00           H  
ATOM    186 1HB  TYR A  21      11.915 -26.556  -5.506  1.00  0.00           H  
ATOM    187 2HB  TYR A  21      11.156 -27.994  -4.837  1.00  0.00           H  
ATOM    188  HD1 TYR A  21      12.635 -26.522  -7.918  1.00  0.00           H  
ATOM    189  HD2 TYR A  21      11.102 -30.088  -6.088  1.00  0.00           H  
ATOM    190  HE1 TYR A  21      13.515 -27.857  -9.793  1.00  0.00           H  
ATOM    191  HE2 TYR A  21      12.006 -31.426  -7.947  1.00  0.00           H  
ATOM    192  HH  TYR A  21      13.108 -31.393  -9.882  1.00  0.00           H  
ATOM    193  N   ILE A  22       8.303 -26.509  -4.307  1.00 12.34           N  
ATOM    194  CA  ILE A  22       7.593 -25.741  -3.301  1.00 11.79           C  
ATOM    195  C   ILE A  22       7.546 -26.539  -2.008  1.00 12.41           C  
ATOM    196  O   ILE A  22       7.233 -27.731  -2.020  1.00 14.53           O  
ATOM    197  CB  ILE A  22       6.139 -25.464  -3.736  1.00 11.74           C  
ATOM    198  CG1 ILE A  22       6.111 -24.826  -5.128  1.00 12.73           C  
ATOM    199  CG2 ILE A  22       5.455 -24.565  -2.714  1.00 15.17           C  
ATOM    200  CD1 ILE A  22       4.696 -24.525  -5.624  1.00 15.07           C  
ATOM    201  H   ILE A  22       8.043 -27.472  -4.465  1.00  0.00           H  
ATOM    202  HA  ILE A  22       8.100 -24.785  -3.174  1.00  0.00           H  
ATOM    203  HB  ILE A  22       5.595 -26.405  -3.807  1.00  0.00           H  
ATOM    204 1HG1 ILE A  22       6.679 -23.897  -5.114  1.00  0.00           H  
ATOM    205 2HG1 ILE A  22       6.594 -25.492  -5.843  1.00  0.00           H  
ATOM    206 1HG2 ILE A  22       4.429 -24.373  -3.027  1.00  0.00           H  
ATOM    207 2HG2 ILE A  22       5.451 -25.057  -1.742  1.00  0.00           H  
ATOM    208 3HG2 ILE A  22       5.995 -23.621  -2.641  1.00  0.00           H  
ATOM    209 1HD1 ILE A  22       4.746 -24.075  -6.616  1.00  0.00           H  
ATOM    210 2HD1 ILE A  22       4.123 -25.452  -5.675  1.00  0.00           H  
ATOM    211 3HD1 ILE A  22       4.209 -23.834  -4.937  1.00  0.00           H  
ATOM    212  N   GLY A  23       7.878 -25.878  -0.905  1.00 11.80           N  
ATOM    213  CA  GLY A  23       7.693 -26.464   0.417  1.00 13.11           C  
ATOM    214  C   GLY A  23       8.904 -27.162   0.996  1.00 17.91           C  
ATOM    215  O   GLY A  23       9.947 -27.270   0.346  1.00 15.90           O  
ATOM    216  H   GLY A  23       8.267 -24.949  -0.981  1.00  0.00           H  
ATOM    217 1HA  GLY A  23       7.397 -25.687   1.121  1.00  0.00           H  
ATOM    218 2HA  GLY A  23       6.883 -27.192   0.382  1.00  0.00           H  
ATOM    219  N   THR A  24       8.748 -27.642   2.232  1.00 16.68           N  
ATOM    220  CA  THR A  24       9.827 -28.315   2.947  1.00 17.42           C  
ATOM    221  C   THR A  24       9.327 -29.632   3.545  1.00 15.92           C  
ATOM    222  O   THR A  24       8.527 -29.615   4.488  1.00 18.69           O  
ATOM    223  CB  THR A  24      10.333 -27.427   4.086  1.00 16.74           C  
ATOM    224  OG1 THR A  24      10.664 -26.125   3.588  1.00 20.73           O  
ATOM    225  CG2 THR A  24      11.558 -28.044   4.745  1.00 22.60           C  
ATOM    226  H   THR A  24       7.851 -27.533   2.684  1.00  0.00           H  
ATOM    227  HA  THR A  24      10.645 -28.494   2.249  1.00  0.00           H  
ATOM    228  HB  THR A  24       9.548 -27.310   4.833  1.00  0.00           H  
ATOM    229  HG1 THR A  24      10.496 -26.092   2.643  1.00  0.00           H  
ATOM    230 1HG2 THR A  24      11.901 -27.397   5.552  1.00  0.00           H  
ATOM    231 2HG2 THR A  24      11.300 -29.023   5.149  1.00  0.00           H  
ATOM    232 3HG2 THR A  24      12.351 -28.154   4.007  1.00  0.00           H  
ATOM    233  N   PRO A  25       9.766 -30.777   2.998  1.00 17.80           N  
ATOM    234  CA  PRO A  25      10.675 -30.929   1.859  1.00 19.41           C  
ATOM    235  C   PRO A  25      10.003 -30.508   0.561  1.00 17.22           C  
ATOM    236  O   PRO A  25       8.783 -30.359   0.523  1.00 19.10           O  
ATOM    237  CB  PRO A  25      10.949 -32.439   1.832  1.00 20.55           C  
ATOM    238  CG  PRO A  25       9.752 -33.044   2.449  1.00 22.45           C  
ATOM    239  CD  PRO A  25       9.319 -32.087   3.510  1.00 18.97           C  
ATOM    240  HA  PRO A  25      11.599 -30.365   2.056  1.00  0.00           H  
ATOM    241 1HB  PRO A  25      11.107 -32.774   0.796  1.00  0.00           H  
ATOM    242 2HB  PRO A  25      11.872 -32.664   2.387  1.00  0.00           H  
ATOM    243 1HG  PRO A  25       8.971 -33.200   1.690  1.00  0.00           H  
ATOM    244 2HG  PRO A  25       9.996 -34.034   2.861  1.00  0.00           H  
ATOM    245 1HD  PRO A  25       8.225 -32.126   3.615  1.00  0.00           H  
ATOM    246 2HD  PRO A  25       9.810 -32.345   4.460  1.00  0.00           H  
ATOM    247  N   PRO A  26      10.789 -30.340  -0.501  1.00 20.40           N  
ATOM    248  CA  PRO A  26      10.215 -29.801  -1.735  1.00 16.57           C  
ATOM    249  C   PRO A  26       9.255 -30.746  -2.447  1.00 18.69           C  
ATOM    250  O   PRO A  26       9.490 -31.952  -2.555  1.00 19.95           O  
ATOM    251  CB  PRO A  26      11.451 -29.518  -2.599  1.00 20.10           C  
ATOM    252  CG  PRO A  26      12.506 -30.442  -2.055  1.00 26.84           C  
ATOM    253  CD  PRO A  26      12.251 -30.495  -0.584  1.00 22.78           C  
ATOM    254  HA  PRO A  26       9.674 -28.871  -1.506  1.00  0.00           H  
ATOM    255 1HB  PRO A  26      11.222 -29.710  -3.658  1.00  0.00           H  
ATOM    256 2HB  PRO A  26      11.732 -28.457  -2.518  1.00  0.00           H  
ATOM    257 1HG  PRO A  26      12.426 -31.431  -2.530  1.00  0.00           H  
ATOM    258 2HG  PRO A  26      13.508 -30.056  -2.292  1.00  0.00           H  
ATOM    259 1HD  PRO A  26      12.582 -31.467  -0.189  1.00  0.00           H  
ATOM    260 2HD  PRO A  26      12.786 -29.671  -0.089  1.00  0.00           H  
ATOM    261  N   GLN A  27       8.152 -30.176  -2.922  1.00 16.47           N  
ATOM    262  CA  GLN A  27       7.235 -30.879  -3.789  1.00 14.61           C  
ATOM    263  C   GLN A  27       7.399 -30.272  -5.180  1.00 15.76           C  
ATOM    264  O   GLN A  27       7.441 -29.056  -5.320  1.00 15.97           O  
ATOM    265  CB  GLN A  27       5.795 -30.723  -3.284  1.00 14.56           C  
ATOM    266  CG  GLN A  27       5.566 -31.377  -1.907  1.00 15.03           C  
ATOM    267  CD  GLN A  27       4.180 -31.131  -1.352  1.00 14.96           C  
ATOM    268  OE1 GLN A  27       3.182 -31.285  -2.051  1.00 17.19           O  
ATOM    269  NE2 GLN A  27       4.114 -30.763  -0.077  1.00 16.28           N  
ATOM    270  H   GLN A  27       7.952 -29.220  -2.666  1.00  0.00           H  
ATOM    271  HA  GLN A  27       7.495 -31.937  -3.782  1.00  0.00           H  
ATOM    272 1HB  GLN A  27       5.547 -29.664  -3.212  1.00  0.00           H  
ATOM    273 2HB  GLN A  27       5.107 -31.172  -4.001  1.00  0.00           H  
ATOM    274 1HG  GLN A  27       5.702 -32.454  -2.001  1.00  0.00           H  
ATOM    275 2HG  GLN A  27       6.287 -30.970  -1.198  1.00  0.00           H  
ATOM    276 1HE2 GLN A  27       3.225 -30.586   0.348  1.00  0.00           H  
ATOM    277 2HE2 GLN A  27       4.952 -30.663   0.459  1.00  0.00           H  
ATOM    278  N   GLU A  28       7.521 -31.117  -6.196  1.00 15.82           N  
ATOM    279  CA  GLU A  28       7.827 -30.657  -7.547  1.00 14.49           C  
ATOM    280  C   GLU A  28       6.583 -30.402  -8.386  1.00 15.21           C  
ATOM    281  O   GLU A  28       5.605 -31.147  -8.305  1.00 15.88           O  
ATOM    282  CB  GLU A  28       8.690 -31.699  -8.251  1.00 17.51           C  
ATOM    283  CG  GLU A  28       9.119 -31.290  -9.643  1.00 22.19           C  
ATOM    284  CD  GLU A  28       9.746 -32.438 -10.407  1.00 38.06           C  
ATOM    285  OE1 GLU A  28      10.425 -33.274  -9.769  1.00 37.90           O  
ATOM    286  OE2 GLU A  28       9.548 -32.508 -11.641  1.00 45.49           O  
ATOM    287  H   GLU A  28       7.399 -32.106  -6.029  1.00  0.00           H  
ATOM    288  HA  GLU A  28       8.381 -29.720  -7.476  1.00  0.00           H  
ATOM    289 1HB  GLU A  28       9.585 -31.890  -7.659  1.00  0.00           H  
ATOM    290 2HB  GLU A  28       8.140 -32.637  -8.324  1.00  0.00           H  
ATOM    291 1HG  GLU A  28       8.248 -30.929 -10.189  1.00  0.00           H  
ATOM    292 2HG  GLU A  28       9.831 -30.470  -9.566  1.00  0.00           H  
ATOM    293  N   PHE A  29       6.637 -29.344  -9.191  1.00 13.10           N  
ATOM    294  CA  PHE A  29       5.574 -29.006 -10.134  1.00 12.43           C  
ATOM    295  C   PHE A  29       6.153 -28.546 -11.451  1.00 13.02           C  
ATOM    296  O   PHE A  29       7.240 -27.970 -11.485  1.00 16.65           O  
ATOM    297  CB  PHE A  29       4.706 -27.888  -9.561  1.00 13.36           C  
ATOM    298  CG  PHE A  29       4.072 -28.279  -8.287  1.00 13.59           C  
ATOM    299  CD1 PHE A  29       4.737 -28.106  -7.089  1.00 13.59           C  
ATOM    300  CD2 PHE A  29       2.852 -28.922  -8.296  1.00 13.36           C  
ATOM    301  CE1 PHE A  29       4.164 -28.529  -5.908  1.00 15.29           C  
ATOM    302  CE2 PHE A  29       2.282 -29.355  -7.121  1.00 14.06           C  
ATOM    303  CZ  PHE A  29       2.937 -29.157  -5.924  1.00 16.03           C  
ATOM    304  H   PHE A  29       7.455 -28.754  -9.140  1.00  0.00           H  
ATOM    305  HA  PHE A  29       4.954 -29.890 -10.289  1.00  0.00           H  
ATOM    306 1HB  PHE A  29       5.316 -27.001  -9.399  1.00  0.00           H  
ATOM    307 2HB  PHE A  29       3.931 -27.625 -10.280  1.00  0.00           H  
ATOM    308  HD1 PHE A  29       5.718 -27.631  -7.089  1.00  0.00           H  
ATOM    309  HD2 PHE A  29       2.334 -29.079  -9.243  1.00  0.00           H  
ATOM    310  HE1 PHE A  29       4.682 -28.366  -4.963  1.00  0.00           H  
ATOM    311  HE2 PHE A  29       1.314 -29.855  -7.135  1.00  0.00           H  
ATOM    312  HZ  PHE A  29       2.486 -29.498  -4.993  1.00  0.00           H  
ATOM    313  N   THR A  30       5.415 -28.795 -12.530  1.00 13.34           N  
ATOM    314  CA  THR A  30       5.723 -28.212 -13.824  1.00 14.58           C  
ATOM    315  C   THR A  30       4.820 -27.009 -14.015  1.00 14.99           C  
ATOM    316  O   THR A  30       3.606 -27.103 -13.841  1.00 14.38           O  
ATOM    317  CB  THR A  30       5.466 -29.211 -14.960  1.00 17.02           C  
ATOM    318  OG1 THR A  30       6.380 -30.305 -14.827  1.00 22.83           O  
ATOM    319  CG2 THR A  30       5.681 -28.544 -16.315  1.00 20.41           C  
ATOM    320  H   THR A  30       4.617 -29.408 -12.444  1.00  0.00           H  
ATOM    321  HA  THR A  30       6.779 -27.942 -13.839  1.00  0.00           H  
ATOM    322  HB  THR A  30       4.441 -29.576 -14.899  1.00  0.00           H  
ATOM    323  HG1 THR A  30       6.941 -30.161 -14.061  1.00  0.00           H  
ATOM    324 1HG2 THR A  30       5.494 -29.266 -17.110  1.00  0.00           H  
ATOM    325 2HG2 THR A  30       4.995 -27.703 -16.420  1.00  0.00           H  
ATOM    326 3HG2 THR A  30       6.707 -28.185 -16.385  1.00  0.00           H  
ATOM    327  N   VAL A  31       5.408 -25.870 -14.358  1.00 13.53           N  
ATOM    328  CA  VAL A  31       4.609 -24.672 -14.574  1.00 13.24           C  
ATOM    329  C   VAL A  31       4.970 -24.019 -15.891  1.00 12.67           C  
ATOM    330  O   VAL A  31       6.098 -24.136 -16.362  1.00 15.48           O  
ATOM    331  CB  VAL A  31       4.794 -23.628 -13.443  1.00 11.39           C  
ATOM    332  CG1 VAL A  31       4.245 -24.163 -12.122  1.00 12.59           C  
ATOM    333  CG2 VAL A  31       6.271 -23.211 -13.303  1.00 12.91           C  
ATOM    334  H   VAL A  31       6.410 -25.820 -14.473  1.00  0.00           H  
ATOM    335  HA  VAL A  31       3.556 -24.957 -14.594  1.00  0.00           H  
ATOM    336  HB  VAL A  31       4.200 -22.744 -13.676  1.00  0.00           H  
ATOM    337 1HG1 VAL A  31       4.384 -23.415 -11.341  1.00  0.00           H  
ATOM    338 2HG1 VAL A  31       3.183 -24.380 -12.231  1.00  0.00           H  
ATOM    339 3HG1 VAL A  31       4.777 -25.074 -11.850  1.00  0.00           H  
ATOM    340 1HG2 VAL A  31       6.368 -22.478 -12.503  1.00  0.00           H  
ATOM    341 2HG2 VAL A  31       6.876 -24.087 -13.068  1.00  0.00           H  
ATOM    342 3HG2 VAL A  31       6.616 -22.773 -14.240  1.00  0.00           H  
ATOM    343  N   VAL A  32       3.996 -23.360 -16.501  1.00 11.74           N  
ATOM    344  CA  VAL A  32       4.314 -22.496 -17.627  1.00 12.68           C  
ATOM    345  C   VAL A  32       4.838 -21.162 -17.094  1.00 14.06           C  
ATOM    346  O   VAL A  32       4.264 -20.563 -16.188  1.00 13.02           O  
ATOM    347  CB  VAL A  32       3.128 -22.344 -18.615  1.00 15.14           C  
ATOM    348  CG1 VAL A  32       1.863 -21.921 -17.914  1.00 15.35           C  
ATOM    349  CG2 VAL A  32       3.480 -21.362 -19.727  1.00 14.27           C  
ATOM    350  H   VAL A  32       3.035 -23.444 -16.201  1.00  0.00           H  
ATOM    351  HA  VAL A  32       5.147 -22.936 -18.177  1.00  0.00           H  
ATOM    352  HB  VAL A  32       2.905 -23.317 -19.053  1.00  0.00           H  
ATOM    353 1HG1 VAL A  32       1.057 -21.827 -18.643  1.00  0.00           H  
ATOM    354 2HG1 VAL A  32       1.592 -22.669 -17.169  1.00  0.00           H  
ATOM    355 3HG1 VAL A  32       2.022 -20.961 -17.424  1.00  0.00           H  
ATOM    356 1HG2 VAL A  32       2.637 -21.269 -20.410  1.00  0.00           H  
ATOM    357 2HG2 VAL A  32       3.706 -20.387 -19.294  1.00  0.00           H  
ATOM    358 3HG2 VAL A  32       4.350 -21.727 -20.273  1.00  0.00           H  
ATOM    359  N   PHE A  33       5.967 -20.720 -17.632  1.00 11.61           N  
ATOM    360  CA  PHE A  33       6.513 -19.423 -17.237  1.00 11.15           C  
ATOM    361  C   PHE A  33       5.871 -18.397 -18.160  1.00 14.13           C  
ATOM    362  O   PHE A  33       6.135 -18.396 -19.361  1.00 15.81           O  
ATOM    363  CB  PHE A  33       8.036 -19.395 -17.401  1.00 12.00           C  
ATOM    364  CG  PHE A  33       8.761 -20.369 -16.514  1.00 15.16           C  
ATOM    365  CD1 PHE A  33       8.645 -20.292 -15.137  1.00 15.43           C  
ATOM    366  CD2 PHE A  33       9.573 -21.348 -17.062  1.00 20.72           C  
ATOM    367  CE1 PHE A  33       9.322 -21.195 -14.308  1.00 17.12           C  
ATOM    368  CE2 PHE A  33      10.247 -22.250 -16.247  1.00 25.64           C  
ATOM    369  CZ  PHE A  33      10.117 -22.171 -14.869  1.00 22.68           C  
ATOM    370  H   PHE A  33       6.460 -21.273 -18.318  1.00  0.00           H  
ATOM    371  HA  PHE A  33       6.277 -19.254 -16.185  1.00  0.00           H  
ATOM    372 1HB  PHE A  33       8.295 -19.620 -18.435  1.00  0.00           H  
ATOM    373 2HB  PHE A  33       8.407 -18.395 -17.181  1.00  0.00           H  
ATOM    374  HD1 PHE A  33       8.016 -19.517 -14.698  1.00  0.00           H  
ATOM    375  HD2 PHE A  33       9.676 -21.411 -18.146  1.00  0.00           H  
ATOM    376  HE1 PHE A  33       9.218 -21.123 -13.226  1.00  0.00           H  
ATOM    377  HE2 PHE A  33      10.879 -23.019 -16.691  1.00  0.00           H  
ATOM    378  HZ  PHE A  33      10.644 -22.879 -14.231  1.00  0.00           H  
ATOM    379  N   ASP A  34       5.017 -17.548 -17.600  1.00  9.90           N  
ATOM    380  CA  ASP A  34       4.079 -16.745 -18.389  1.00  9.94           C  
ATOM    381  C   ASP A  34       4.290 -15.248 -18.218  1.00 10.46           C  
ATOM    382  O   ASP A  34       3.884 -14.665 -17.218  1.00 11.31           O  
ATOM    383  CB  ASP A  34       2.653 -17.112 -17.957  1.00 12.09           C  
ATOM    384  CG  ASP A  34       1.593 -16.402 -18.750  1.00 13.19           C  
ATOM    385  OD1 ASP A  34       1.879 -15.950 -19.885  1.00 15.60           O  
ATOM    386  OD2 ASP A  34       0.451 -16.331 -18.240  1.00 14.99           O  
ATOM    387  H   ASP A  34       5.018 -17.456 -16.594  1.00  0.00           H  
ATOM    388  HA  ASP A  34       4.218 -16.987 -19.443  1.00  0.00           H  
ATOM    389 1HB  ASP A  34       2.505 -18.187 -18.066  1.00  0.00           H  
ATOM    390 2HB  ASP A  34       2.518 -16.868 -16.903  1.00  0.00           H  
ATOM    391  N   THR A  35       4.904 -14.611 -19.215  1.00  9.39           N  
ATOM    392  CA  THR A  35       5.109 -13.176 -19.108  1.00 10.65           C  
ATOM    393  C   THR A  35       3.826 -12.402 -19.363  1.00 10.34           C  
ATOM    394  O   THR A  35       3.826 -11.180 -19.294  1.00 11.96           O  
ATOM    395  CB  THR A  35       6.228 -12.668 -20.048  1.00 11.08           C  
ATOM    396  OG1 THR A  35       5.916 -13.020 -21.403  1.00 11.99           O  
ATOM    397  CG2 THR A  35       7.578 -13.283 -19.680  1.00 12.44           C  
ATOM    398  H   THR A  35       5.230 -15.094 -20.040  1.00  0.00           H  
ATOM    399  HA  THR A  35       5.405 -12.944 -18.085  1.00  0.00           H  
ATOM    400  HB  THR A  35       6.303 -11.583 -19.972  1.00  0.00           H  
ATOM    401  HG1 THR A  35       5.081 -13.493 -21.426  1.00  0.00           H  
ATOM    402 1HG2 THR A  35       8.345 -12.908 -20.357  1.00  0.00           H  
ATOM    403 2HG2 THR A  35       7.834 -13.013 -18.656  1.00  0.00           H  
ATOM    404 3HG2 THR A  35       7.519 -14.367 -19.765  1.00  0.00           H  
ATOM    405  N   GLY A  36       2.747 -13.117 -19.675  1.00 11.41           N  
ATOM    406  CA  GLY A  36       1.439 -12.495 -19.854  1.00 12.77           C  
ATOM    407  C   GLY A  36       0.547 -12.470 -18.620  1.00 13.85           C  
ATOM    408  O   GLY A  36      -0.613 -12.074 -18.700  1.00 15.53           O  
ATOM    409  H   GLY A  36       2.837 -14.116 -19.791  1.00  0.00           H  
ATOM    410 1HA  GLY A  36       1.568 -11.464 -20.183  1.00  0.00           H  
ATOM    411 2HA  GLY A  36       0.893 -13.016 -20.639  1.00  0.00           H  
ATOM    412  N   SER A  37       1.075 -12.884 -17.465  1.00 10.34           N  
ATOM    413  CA  SER A  37       0.310 -12.858 -16.223  1.00  9.65           C  
ATOM    414  C   SER A  37       1.262 -12.713 -15.056  1.00 10.39           C  
ATOM    415  O   SER A  37       2.476 -12.694 -15.269  1.00 10.49           O  
ATOM    416  CB  SER A  37      -0.551 -14.109 -16.046  1.00 13.00           C  
ATOM    417  OG  SER A  37       0.231 -15.286 -15.918  1.00 13.94           O  
ATOM    418  H   SER A  37       2.026 -13.223 -17.450  1.00  0.00           H  
ATOM    419  HA  SER A  37      -0.357 -11.995 -16.245  1.00  0.00           H  
ATOM    420 1HB  SER A  37      -1.174 -13.999 -15.159  1.00  0.00           H  
ATOM    421 2HB  SER A  37      -1.216 -14.217 -16.902  1.00  0.00           H  
ATOM    422  HG  SER A  37       1.147 -15.003 -15.975  1.00  0.00           H  
ATOM    423  N   SER A  38       0.729 -12.632 -13.834  1.00 10.58           N  
ATOM    424  CA  SER A  38       1.580 -12.265 -12.696  1.00  9.11           C  
ATOM    425  C   SER A  38       1.463 -13.134 -11.461  1.00 10.44           C  
ATOM    426  O   SER A  38       2.207 -12.934 -10.500  1.00 12.34           O  
ATOM    427  CB  SER A  38       1.342 -10.804 -12.318  1.00 10.90           C  
ATOM    428  OG  SER A  38       1.609  -9.979 -13.451  1.00 11.87           O  
ATOM    429  H   SER A  38      -0.251 -12.819 -13.676  1.00  0.00           H  
ATOM    430  HA  SER A  38       2.623 -12.389 -12.990  1.00  0.00           H  
ATOM    431 1HB  SER A  38       0.312 -10.677 -11.985  1.00  0.00           H  
ATOM    432 2HB  SER A  38       1.990 -10.534 -11.485  1.00  0.00           H  
ATOM    433  HG  SER A  38       1.871 -10.575 -14.157  1.00  0.00           H  
ATOM    434  N   ASP A  39       0.522 -14.069 -11.458  1.00 11.01           N  
ATOM    435  CA  ASP A  39       0.308 -14.907 -10.278  1.00 10.80           C  
ATOM    436  C   ASP A  39       1.034 -16.239 -10.375  1.00  9.60           C  
ATOM    437  O   ASP A  39       1.230 -16.788 -11.472  1.00 12.01           O  
ATOM    438  CB  ASP A  39      -1.191 -15.217 -10.132  1.00 12.08           C  
ATOM    439  CG  ASP A  39      -2.019 -13.999  -9.769  1.00 12.84           C  
ATOM    440  OD1 ASP A  39      -1.543 -13.119  -9.031  1.00 14.90           O  
ATOM    441  OD2 ASP A  39      -3.178 -13.924 -10.239  1.00 15.76           O  
ATOM    442  H   ASP A  39      -0.057 -14.211 -12.274  1.00  0.00           H  
ATOM    443  HA  ASP A  39       0.646 -14.359  -9.398  1.00  0.00           H  
ATOM    444 1HB  ASP A  39      -1.571 -15.628 -11.068  1.00  0.00           H  
ATOM    445 2HB  ASP A  39      -1.333 -15.975  -9.361  1.00  0.00           H  
ATOM    446  N   LEU A  40       1.429 -16.768  -9.218  1.00  9.83           N  
ATOM    447  CA  LEU A  40       1.890 -18.149  -9.126  1.00  8.94           C  
ATOM    448  C   LEU A  40       0.812 -19.012  -8.498  1.00 10.12           C  
ATOM    449  O   LEU A  40       0.327 -18.701  -7.404  1.00 11.00           O  
ATOM    450  CB  LEU A  40       3.157 -18.256  -8.258  1.00 10.92           C  
ATOM    451  CG  LEU A  40       3.570 -19.691  -7.879  1.00 11.45           C  
ATOM    452  CD1 LEU A  40       4.033 -20.517  -9.083  1.00 11.90           C  
ATOM    453  CD2 LEU A  40       4.655 -19.686  -6.784  1.00 12.71           C  
ATOM    454  H   LEU A  40       1.409 -16.199  -8.384  1.00  0.00           H  
ATOM    455  HA  LEU A  40       2.131 -18.500 -10.129  1.00  0.00           H  
ATOM    456 1HB  LEU A  40       3.986 -17.798  -8.795  1.00  0.00           H  
ATOM    457 2HB  LEU A  40       2.995 -17.697  -7.336  1.00  0.00           H  
ATOM    458  HG  LEU A  40       2.701 -20.233  -7.506  1.00  0.00           H  
ATOM    459 1HD1 LEU A  40       4.310 -21.518  -8.752  1.00  0.00           H  
ATOM    460 2HD1 LEU A  40       3.223 -20.587  -9.809  1.00  0.00           H  
ATOM    461 3HD1 LEU A  40       4.895 -20.036  -9.544  1.00  0.00           H  
ATOM    462 1HD2 LEU A  40       4.927 -20.713  -6.536  1.00  0.00           H  
ATOM    463 2HD2 LEU A  40       5.536 -19.155  -7.147  1.00  0.00           H  
ATOM    464 3HD2 LEU A  40       4.271 -19.187  -5.894  1.00  0.00           H  
ATOM    465  N   TRP A  41       0.431 -20.089  -9.173  1.00 10.52           N  
ATOM    466  CA  TRP A  41      -0.440 -21.074  -8.523  1.00 11.35           C  
ATOM    467  C   TRP A  41      -0.181 -22.479  -9.040  1.00 11.50           C  
ATOM    468  O   TRP A  41       0.275 -22.667 -10.179  1.00 11.38           O  
ATOM    469  CB  TRP A  41      -1.927 -20.692  -8.674  1.00 11.14           C  
ATOM    470  CG  TRP A  41      -2.485 -20.765 -10.082  1.00 11.08           C  
ATOM    471  CD1 TRP A  41      -2.602 -19.735 -10.960  1.00 12.09           C  
ATOM    472  CD2 TRP A  41      -3.018 -21.924 -10.747  1.00 11.56           C  
ATOM    473  NE1 TRP A  41      -3.173 -20.170 -12.133  1.00 14.80           N  
ATOM    474  CE2 TRP A  41      -3.433 -21.512 -12.027  1.00 13.65           C  
ATOM    475  CE3 TRP A  41      -3.191 -23.259 -10.376  1.00 13.49           C  
ATOM    476  CZ2 TRP A  41      -4.000 -22.392 -12.947  1.00 18.09           C  
ATOM    477  CZ3 TRP A  41      -3.746 -24.137 -11.287  1.00 15.58           C  
ATOM    478  CH2 TRP A  41      -4.150 -23.700 -12.558  1.00 18.92           C  
ATOM    479  H   TRP A  41       0.727 -20.247 -10.126  1.00  0.00           H  
ATOM    480  HA  TRP A  41      -0.200 -21.100  -7.460  1.00  0.00           H  
ATOM    481 1HB  TRP A  41      -2.536 -21.348  -8.052  1.00  0.00           H  
ATOM    482 2HB  TRP A  41      -2.078 -19.672  -8.320  1.00  0.00           H  
ATOM    483  HD1 TRP A  41      -2.289 -18.711 -10.764  1.00  0.00           H  
ATOM    484  HE1 TRP A  41      -3.370 -19.596 -12.940  1.00  0.00           H  
ATOM    485  HE3 TRP A  41      -2.891 -23.601  -9.386  1.00  0.00           H  
ATOM    486  HZ2 TRP A  41      -4.315 -22.069 -13.940  1.00  0.00           H  
ATOM    487  HZ3 TRP A  41      -3.863 -25.180 -10.993  1.00  0.00           H  
ATOM    488  HH2 TRP A  41      -4.593 -24.417 -13.250  1.00  0.00           H  
ATOM    489  N   VAL A  42      -0.477 -23.464  -8.197  1.00 10.07           N  
ATOM    490  CA  VAL A  42      -0.423 -24.870  -8.599  1.00 10.54           C  
ATOM    491  C   VAL A  42      -1.647 -25.563  -8.014  1.00 10.03           C  
ATOM    492  O   VAL A  42      -2.319 -24.998  -7.158  1.00 12.32           O  
ATOM    493  CB  VAL A  42       0.870 -25.576  -8.103  1.00 11.10           C  
ATOM    494  CG1 VAL A  42       2.090 -24.936  -8.732  1.00 14.04           C  
ATOM    495  CG2 VAL A  42       0.976 -25.563  -6.560  1.00 11.17           C  
ATOM    496  H   VAL A  42      -0.747 -23.233  -7.252  1.00  0.00           H  
ATOM    497  HA  VAL A  42      -0.432 -24.919  -9.689  1.00  0.00           H  
ATOM    498  HB  VAL A  42       0.860 -26.612  -8.441  1.00  0.00           H  
ATOM    499 1HG1 VAL A  42       2.989 -25.440  -8.377  1.00  0.00           H  
ATOM    500 2HG1 VAL A  42       2.029 -25.025  -9.816  1.00  0.00           H  
ATOM    501 3HG1 VAL A  42       2.132 -23.883  -8.455  1.00  0.00           H  
ATOM    502 1HG2 VAL A  42       1.893 -26.067  -6.254  1.00  0.00           H  
ATOM    503 2HG2 VAL A  42       0.992 -24.532  -6.205  1.00  0.00           H  
ATOM    504 3HG2 VAL A  42       0.118 -26.081  -6.132  1.00  0.00           H  
ATOM    505  N   PRO A  43      -1.948 -26.781  -8.480  1.00 10.82           N  
ATOM    506  CA  PRO A  43      -3.094 -27.472  -7.872  1.00 13.66           C  
ATOM    507  C   PRO A  43      -2.804 -27.903  -6.444  1.00 13.84           C  
ATOM    508  O   PRO A  43      -1.664 -28.214  -6.108  1.00 11.96           O  
ATOM    509  CB  PRO A  43      -3.254 -28.726  -8.750  1.00 12.79           C  
ATOM    510  CG  PRO A  43      -2.464 -28.434 -10.012  1.00 14.44           C  
ATOM    511  CD  PRO A  43      -1.315 -27.580  -9.541  1.00 12.43           C  
ATOM    512  HA  PRO A  43      -3.983 -26.828  -7.942  1.00  0.00           H  
ATOM    513 1HB  PRO A  43      -2.876 -29.610  -8.216  1.00  0.00           H  
ATOM    514 2HB  PRO A  43      -4.319 -28.907  -8.957  1.00  0.00           H  
ATOM    515 1HG  PRO A  43      -2.132 -29.373 -10.478  1.00  0.00           H  
ATOM    516 2HG  PRO A  43      -3.100 -27.921 -10.748  1.00  0.00           H  
ATOM    517 1HD  PRO A  43      -0.512 -28.225  -9.154  1.00  0.00           H  
ATOM    518 2HD  PRO A  43      -0.949 -26.964 -10.376  1.00  0.00           H  
ATOM    519  N   SER A  44      -3.836 -27.925  -5.610  1.00 11.86           N  
ATOM    520  CA  SER A  44      -3.695 -28.447  -4.252  1.00 11.75           C  
ATOM    521  C   SER A  44      -4.317 -29.833  -4.113  1.00 15.16           C  
ATOM    522  O   SER A  44      -5.107 -30.266  -4.949  1.00 15.58           O  
ATOM    523  CB  SER A  44      -4.316 -27.499  -3.226  1.00 14.25           C  
ATOM    524  OG  SER A  44      -5.692 -27.790  -3.018  1.00 14.72           O  
ATOM    525  H   SER A  44      -4.735 -27.577  -5.913  1.00  0.00           H  
ATOM    526  HA  SER A  44      -2.632 -28.545  -4.027  1.00  0.00           H  
ATOM    527 1HB  SER A  44      -3.780 -27.584  -2.281  1.00  0.00           H  
ATOM    528 2HB  SER A  44      -4.211 -26.471  -3.570  1.00  0.00           H  
ATOM    529  HG  SER A  44      -5.895 -28.533  -3.592  1.00  0.00           H  
ATOM    530  N   ILE A  45      -3.945 -30.514  -3.041  1.00 14.40           N  
ATOM    531  CA  ILE A  45      -4.450 -31.841  -2.748  1.00 15.94           C  
ATOM    532  C   ILE A  45      -5.964 -31.809  -2.527  1.00 19.73           C  
ATOM    533  O   ILE A  45      -6.630 -32.848  -2.579  1.00 20.26           O  
ATOM    534  CB  ILE A  45      -3.727 -32.417  -1.505  1.00 18.19           C  
ATOM    535  CG1 ILE A  45      -4.037 -33.904  -1.320  1.00 25.30           C  
ATOM    536  CG2 ILE A  45      -4.072 -31.615  -0.254  1.00 16.94           C  
ATOM    537  CD1 ILE A  45      -3.612 -34.768  -2.483  1.00 26.16           C  
ATOM    538  H   ILE A  45      -3.284 -30.088  -2.407  1.00  0.00           H  
ATOM    539  HA  ILE A  45      -4.249 -32.484  -3.604  1.00  0.00           H  
ATOM    540  HB  ILE A  45      -2.649 -32.377  -1.660  1.00  0.00           H  
ATOM    541 1HG1 ILE A  45      -3.538 -34.271  -0.424  1.00  0.00           H  
ATOM    542 2HG1 ILE A  45      -5.109 -34.037  -1.174  1.00  0.00           H  
ATOM    543 1HG2 ILE A  45      -3.553 -32.039   0.605  1.00  0.00           H  
ATOM    544 2HG2 ILE A  45      -3.763 -30.579  -0.389  1.00  0.00           H  
ATOM    545 3HG2 ILE A  45      -5.148 -31.653  -0.083  1.00  0.00           H  
ATOM    546 1HD1 ILE A  45      -3.866 -35.808  -2.276  1.00  0.00           H  
ATOM    547 2HD1 ILE A  45      -4.128 -34.441  -3.387  1.00  0.00           H  
ATOM    548 3HD1 ILE A  45      -2.536 -34.680  -2.627  1.00  0.00           H  
ATOM    549  N   TYR A  46      -6.504 -30.617  -2.281  1.00 17.96           N  
ATOM    550  CA  TYR A  46      -7.939 -30.467  -2.036  1.00 17.70           C  
ATOM    551  C   TYR A  46      -8.772 -30.294  -3.303  1.00 21.19           C  
ATOM    552  O   TYR A  46     -10.004 -30.259  -3.234  1.00 24.60           O  
ATOM    553  CB  TYR A  46      -8.208 -29.336  -1.049  1.00 16.78           C  
ATOM    554  CG  TYR A  46      -7.409 -29.492   0.216  1.00 17.57           C  
ATOM    555  CD1 TYR A  46      -7.622 -30.578   1.056  1.00 20.27           C  
ATOM    556  CD2 TYR A  46      -6.437 -28.565   0.571  1.00 15.59           C  
ATOM    557  CE1 TYR A  46      -6.897 -30.733   2.214  1.00 20.19           C  
ATOM    558  CE2 TYR A  46      -5.704 -28.711   1.729  1.00 17.90           C  
ATOM    559  CZ  TYR A  46      -5.939 -29.797   2.544  1.00 21.68           C  
ATOM    560  OH  TYR A  46      -5.208 -29.937   3.695  1.00 22.17           O  
ATOM    561  H   TYR A  46      -5.913 -29.798  -2.263  1.00  0.00           H  
ATOM    562  HA  TYR A  46      -8.316 -31.396  -1.607  1.00  0.00           H  
ATOM    563 1HB  TYR A  46      -7.960 -28.381  -1.514  1.00  0.00           H  
ATOM    564 2HB  TYR A  46      -9.269 -29.314  -0.801  1.00  0.00           H  
ATOM    565  HD1 TYR A  46      -8.374 -31.325   0.801  1.00  0.00           H  
ATOM    566  HD2 TYR A  46      -6.245 -27.705  -0.070  1.00  0.00           H  
ATOM    567  HE1 TYR A  46      -7.079 -31.592   2.860  1.00  0.00           H  
ATOM    568  HE2 TYR A  46      -4.948 -27.971   1.993  1.00  0.00           H  
ATOM    569  HH  TYR A  46      -4.592 -29.204   3.773  1.00  0.00           H  
ATOM    570  N   CYS A  47      -8.108 -30.180  -4.450  1.00 17.18           N  
ATOM    571  CA  CYS A  47      -8.793 -30.289  -5.726  1.00 18.44           C  
ATOM    572  C   CYS A  47      -8.867 -31.767  -6.103  1.00 21.78           C  
ATOM    573  O   CYS A  47      -7.840 -32.413  -6.309  1.00 20.75           O  
ATOM    574  CB  CYS A  47      -8.038 -29.509  -6.797  1.00 18.50           C  
ATOM    575  SG  CYS A  47      -8.852 -29.533  -8.408  1.00 24.68           S  
ATOM    576  H   CYS A  47      -7.112 -30.015  -4.439  1.00  0.00           H  
ATOM    577  HA  CYS A  47      -9.791 -29.864  -5.620  1.00  0.00           H  
ATOM    578 1HB  CYS A  47      -7.928 -28.471  -6.482  1.00  0.00           H  
ATOM    579 2HB  CYS A  47      -7.037 -29.924  -6.911  1.00  0.00           H  
ATOM    580  N   LYS A  48     -10.085 -32.298  -6.210  1.00 23.86           N  
ATOM    581  CA  LYS A  48     -10.272 -33.742  -6.355  1.00 28.14           C  
ATOM    582  C   LYS A  48     -10.793 -34.184  -7.722  1.00 32.87           C  
ATOM    583  O   LYS A  48     -11.172 -35.341  -7.895  1.00 31.10           O  
ATOM    584  CB  LYS A  48     -11.224 -34.260  -5.273  1.00 34.53           C  
ATOM    585  CG  LYS A  48     -10.784 -33.972  -3.846  1.00 33.50           C  
ATOM    586  CD  LYS A  48      -9.521 -34.729  -3.480  1.00 33.02           C  
ATOM    587  CE  LYS A  48      -9.226 -34.609  -1.986  1.00 35.64           C  
ATOM    588  NZ  LYS A  48      -7.842 -35.060  -1.636  1.00 31.85           N  
ATOM    589  H   LYS A  48     -10.896 -31.696  -6.191  1.00  0.00           H  
ATOM    590  HA  LYS A  48      -9.304 -34.230  -6.235  1.00  0.00           H  
ATOM    591 1HB  LYS A  48     -12.209 -33.815  -5.412  1.00  0.00           H  
ATOM    592 2HB  LYS A  48     -11.336 -35.340  -5.373  1.00  0.00           H  
ATOM    593 1HG  LYS A  48     -10.597 -32.904  -3.731  1.00  0.00           H  
ATOM    594 2HG  LYS A  48     -11.576 -34.260  -3.156  1.00  0.00           H  
ATOM    595 1HD  LYS A  48      -9.640 -35.782  -3.739  1.00  0.00           H  
ATOM    596 2HD  LYS A  48      -8.679 -34.327  -4.044  1.00  0.00           H  
ATOM    597 1HE  LYS A  48      -9.340 -33.572  -1.675  1.00  0.00           H  
ATOM    598 2HE  LYS A  48      -9.938 -35.214  -1.425  1.00  0.00           H  
ATOM    599 1HZ  LYS A  48      -7.697 -34.962  -0.641  1.00  0.00           H  
ATOM    600 2HZ  LYS A  48      -7.726 -36.029  -1.899  1.00  0.00           H  
ATOM    601 3HZ  LYS A  48      -7.168 -34.494  -2.131  1.00  0.00           H  
ATOM    602  N   SER A  49     -10.815 -33.269  -8.683  1.00 25.92           N  
ATOM    603  CA  SER A  49     -11.275 -33.584 -10.032  1.00 30.16           C  
ATOM    604  C   SER A  49     -10.273 -34.482 -10.755  1.00 29.47           C  
ATOM    605  O   SER A  49      -9.136 -34.638 -10.309  1.00 25.00           O  
ATOM    606  CB  SER A  49     -11.480 -32.291 -10.823  1.00 31.58           C  
ATOM    607  OG  SER A  49     -10.254 -31.586 -10.948  1.00 26.76           O  
ATOM    608  H   SER A  49     -10.505 -32.330  -8.475  1.00  0.00           H  
ATOM    609  HA  SER A  49     -12.228 -34.110  -9.959  1.00  0.00           H  
ATOM    610 1HB  SER A  49     -11.875 -32.528 -11.811  1.00  0.00           H  
ATOM    611 2HB  SER A  49     -12.216 -31.668 -10.317  1.00  0.00           H  
ATOM    612  HG  SER A  49      -9.596 -32.116 -10.492  1.00  0.00           H  
ATOM    613  N   ASN A  50     -10.688 -35.074 -11.873  1.00 27.66           N  
ATOM    614  CA  ASN A  50      -9.782 -35.901 -12.659  1.00 27.61           C  
ATOM    615  C   ASN A  50      -8.568 -35.131 -13.145  1.00 25.07           C  
ATOM    616  O   ASN A  50      -7.448 -35.638 -13.104  1.00 26.25           O  
ATOM    617  CB  ASN A  50     -10.504 -36.515 -13.862  1.00 33.83           C  
ATOM    618  CG  ASN A  50     -11.311 -37.734 -13.490  1.00 36.23           C  
ATOM    619  OD1 ASN A  50     -10.960 -38.464 -12.561  1.00 39.65           O  
ATOM    620  ND2 ASN A  50     -12.404 -37.964 -14.211  1.00 41.41           N  
ATOM    621  H   ASN A  50     -11.641 -34.953 -12.186  1.00  0.00           H  
ATOM    622  HA  ASN A  50      -9.416 -36.711 -12.026  1.00  0.00           H  
ATOM    623 1HB  ASN A  50     -11.170 -35.773 -14.305  1.00  0.00           H  
ATOM    624 2HB  ASN A  50      -9.773 -36.794 -14.621  1.00  0.00           H  
ATOM    625 1HD2 ASN A  50     -12.978 -38.758 -14.010  1.00  0.00           H  
ATOM    626 2HD2 ASN A  50     -12.652 -37.344 -14.954  1.00  0.00           H  
ATOM    627  N   VAL A  51      -8.789 -33.913 -13.629  1.00 25.09           N  
ATOM    628  CA  VAL A  51      -7.676 -33.120 -14.116  1.00 23.54           C  
ATOM    629  C   VAL A  51      -6.673 -32.932 -12.977  1.00 20.91           C  
ATOM    630  O   VAL A  51      -5.478 -33.144 -13.160  1.00 23.79           O  
ATOM    631  CB  VAL A  51      -8.127 -31.766 -14.722  1.00 25.03           C  
ATOM    632  CG1 VAL A  51      -8.695 -30.840 -13.655  1.00 28.74           C  
ATOM    633  CG2 VAL A  51      -6.974 -31.102 -15.453  1.00 29.88           C  
ATOM    634  H   VAL A  51      -9.721 -33.526 -13.665  1.00  0.00           H  
ATOM    635  HA  VAL A  51      -7.170 -33.681 -14.903  1.00  0.00           H  
ATOM    636  HB  VAL A  51      -8.942 -31.946 -15.424  1.00  0.00           H  
ATOM    637 1HG1 VAL A  51      -9.002 -29.900 -14.115  1.00  0.00           H  
ATOM    638 2HG1 VAL A  51      -9.558 -31.312 -13.185  1.00  0.00           H  
ATOM    639 3HG1 VAL A  51      -7.933 -30.643 -12.901  1.00  0.00           H  
ATOM    640 1HG2 VAL A  51      -7.308 -30.153 -15.873  1.00  0.00           H  
ATOM    641 2HG2 VAL A  51      -6.156 -30.923 -14.755  1.00  0.00           H  
ATOM    642 3HG2 VAL A  51      -6.629 -31.753 -16.257  1.00  0.00           H  
ATOM    643  N   CYS A  52      -7.168 -32.571 -11.796  1.00 21.39           N  
ATOM    644  CA  CYS A  52      -6.292 -32.343 -10.646  1.00 19.87           C  
ATOM    645  C   CYS A  52      -5.632 -33.627 -10.144  1.00 21.26           C  
ATOM    646  O   CYS A  52      -4.424 -33.655  -9.877  1.00 20.56           O  
ATOM    647  CB  CYS A  52      -7.051 -31.657  -9.505  1.00 20.47           C  
ATOM    648  SG  CYS A  52      -7.351 -29.883  -9.771  1.00 23.05           S  
ATOM    649  H   CYS A  52      -8.165 -32.451 -11.687  1.00  0.00           H  
ATOM    650  HA  CYS A  52      -5.476 -31.691 -10.957  1.00  0.00           H  
ATOM    651 1HB  CYS A  52      -8.016 -32.144  -9.365  1.00  0.00           H  
ATOM    652 2HB  CYS A  52      -6.491 -31.768  -8.577  1.00  0.00           H  
ATOM    653  N   LYS A  53      -6.422 -34.689 -10.028  1.00 21.58           N  
ATOM    654  CA  LYS A  53      -5.904 -35.959  -9.521  1.00 25.05           C  
ATOM    655  C   LYS A  53      -4.781 -36.506 -10.397  1.00 21.35           C  
ATOM    656  O   LYS A  53      -3.913 -37.233  -9.922  1.00 25.34           O  
ATOM    657  CB  LYS A  53      -7.025 -36.994  -9.398  1.00 25.84           C  
ATOM    658  CG  LYS A  53      -7.960 -36.773  -8.212  1.00 32.64           C  
ATOM    659  CD  LYS A  53      -8.988 -37.897  -8.110  1.00 41.37           C  
ATOM    660  CE  LYS A  53      -9.896 -37.725  -6.900  1.00 42.97           C  
ATOM    661  NZ  LYS A  53     -10.975 -38.748  -6.855  1.00 54.16           N  
ATOM    662  H   LYS A  53      -7.395 -34.625 -10.292  1.00  0.00           H  
ATOM    663  HA  LYS A  53      -5.480 -35.789  -8.531  1.00  0.00           H  
ATOM    664 1HB  LYS A  53      -7.629 -36.986 -10.306  1.00  0.00           H  
ATOM    665 2HB  LYS A  53      -6.592 -37.990  -9.301  1.00  0.00           H  
ATOM    666 1HG  LYS A  53      -7.377 -36.736  -7.291  1.00  0.00           H  
ATOM    667 2HG  LYS A  53      -8.479 -35.823  -8.331  1.00  0.00           H  
ATOM    668 1HD  LYS A  53      -9.603 -37.911  -9.011  1.00  0.00           H  
ATOM    669 2HD  LYS A  53      -8.473 -38.854  -8.027  1.00  0.00           H  
ATOM    670 1HE  LYS A  53      -9.305 -37.802  -5.988  1.00  0.00           H  
ATOM    671 2HE  LYS A  53     -10.355 -36.737  -6.927  1.00  0.00           H  
ATOM    672 1HZ  LYS A  53     -11.551 -38.595  -6.039  1.00  0.00           H  
ATOM    673 2HZ  LYS A  53     -11.544 -38.675  -7.687  1.00  0.00           H  
ATOM    674 3HZ  LYS A  53     -10.564 -39.669  -6.809  1.00  0.00           H  
ATOM    675  N   ASN A  54      -4.796 -36.159 -11.683  1.00 21.92           N  
ATOM    676  CA  ASN A  54      -3.798 -36.680 -12.606  1.00 22.07           C  
ATOM    677  C   ASN A  54      -2.704 -35.670 -12.941  1.00 22.86           C  
ATOM    678  O   ASN A  54      -1.942 -35.840 -13.892  1.00 24.92           O  
ATOM    679  CB  ASN A  54      -4.473 -37.229 -13.864  1.00 25.27           C  
ATOM    680  CG  ASN A  54      -5.265 -38.492 -13.583  1.00 25.20           C  
ATOM    681  OD1 ASN A  54      -4.705 -39.584 -13.544  1.00 29.09           O  
ATOM    682  ND2 ASN A  54      -6.563 -38.344 -13.354  1.00 25.74           N  
ATOM    683  H   ASN A  54      -5.504 -35.528 -12.029  1.00  0.00           H  
ATOM    684  HA  ASN A  54      -3.262 -37.493 -12.113  1.00  0.00           H  
ATOM    685 1HB  ASN A  54      -5.142 -36.473 -14.277  1.00  0.00           H  
ATOM    686 2HB  ASN A  54      -3.716 -37.444 -14.619  1.00  0.00           H  
ATOM    687 1HD2 ASN A  54      -7.132 -39.145 -13.163  1.00  0.00           H  
ATOM    688 2HD2 ASN A  54      -6.973 -37.433 -13.372  1.00  0.00           H  
ATOM    689  N   HIS A  55      -2.640 -34.620 -12.128  1.00 19.79           N  
ATOM    690  CA  HIS A  55      -1.519 -33.690 -12.125  1.00 22.84           C  
ATOM    691  C   HIS A  55      -0.834 -33.738 -10.764  1.00 19.97           C  
ATOM    692  O   HIS A  55      -1.306 -34.411  -9.851  1.00 21.48           O  
ATOM    693  CB  HIS A  55      -2.005 -32.269 -12.412  1.00 18.76           C  
ATOM    694  CG  HIS A  55      -2.059 -31.944 -13.872  1.00 19.41           C  
ATOM    695  ND1 HIS A  55      -3.192 -32.119 -14.637  1.00 29.01           N  
ATOM    696  CD2 HIS A  55      -1.104 -31.480 -14.712  1.00 21.14           C  
ATOM    697  CE1 HIS A  55      -2.935 -31.767 -15.885  1.00 22.54           C  
ATOM    698  NE2 HIS A  55      -1.675 -31.376 -15.957  1.00 25.97           N  
ATOM    699  H   HIS A  55      -3.407 -34.469 -11.488  1.00  0.00           H  
ATOM    700  HA  HIS A  55      -0.811 -33.971 -12.904  1.00  0.00           H  
ATOM    701 1HB  HIS A  55      -3.002 -32.133 -11.992  1.00  0.00           H  
ATOM    702 2HB  HIS A  55      -1.344 -31.553 -11.924  1.00  0.00           H  
ATOM    703  HD2 HIS A  55      -0.075 -31.232 -14.449  1.00  0.00           H  
ATOM    704  HE1 HIS A  55      -3.642 -31.794 -16.714  1.00  0.00           H  
ATOM    705  HE2 HIS A  55      -1.203 -31.052 -16.790  1.00  0.00           H  
ATOM    706  N   HIS A  56       0.294 -33.052 -10.631  1.00 17.47           N  
ATOM    707  CA  HIS A  56       0.913 -32.910  -9.310  1.00 17.71           C  
ATOM    708  C   HIS A  56       0.083 -31.971  -8.451  1.00 16.49           C  
ATOM    709  O   HIS A  56      -0.342 -30.915  -8.920  1.00 15.44           O  
ATOM    710  CB  HIS A  56       2.338 -32.380  -9.418  1.00 17.61           C  
ATOM    711  CG  HIS A  56       3.290 -33.337 -10.061  1.00 22.76           C  
ATOM    712  ND1 HIS A  56       4.237 -32.936 -10.978  1.00 35.20           N  
ATOM    713  CD2 HIS A  56       3.431 -34.678  -9.935  1.00 32.91           C  
ATOM    714  CE1 HIS A  56       4.928 -33.989 -11.383  1.00 38.18           C  
ATOM    715  NE2 HIS A  56       4.457 -35.058 -10.767  1.00 28.37           N  
ATOM    716  H   HIS A  56       0.737 -32.623 -11.431  1.00  0.00           H  
ATOM    717  HA  HIS A  56       0.958 -33.884  -8.823  1.00  0.00           H  
ATOM    718 1HB  HIS A  56       2.340 -31.456  -9.998  1.00  0.00           H  
ATOM    719 2HB  HIS A  56       2.714 -32.143  -8.423  1.00  0.00           H  
ATOM    720  HD2 HIS A  56       2.842 -35.334  -9.293  1.00  0.00           H  
ATOM    721  HE1 HIS A  56       5.747 -33.976 -12.102  1.00  0.00           H  
ATOM    722  HE2 HIS A  56       4.793 -36.003 -10.884  1.00  0.00           H  
ATOM    723  N   ARG A  57      -0.128 -32.350  -7.191  1.00 15.76           N  
ATOM    724  CA  ARG A  57      -0.919 -31.554  -6.262  1.00 14.38           C  
ATOM    725  C   ARG A  57      -0.142 -31.255  -4.981  1.00 16.19           C  
ATOM    726  O   ARG A  57       0.419 -32.158  -4.356  1.00 17.96           O  
ATOM    727  CB  ARG A  57      -2.210 -32.290  -5.889  1.00 17.41           C  
ATOM    728  CG  ARG A  57      -3.186 -32.452  -7.041  1.00 15.49           C  
ATOM    729  CD  ARG A  57      -4.474 -33.113  -6.576  1.00 18.29           C  
ATOM    730  NE  ARG A  57      -4.238 -34.509  -6.216  1.00 18.72           N  
ATOM    731  CZ  ARG A  57      -5.161 -35.313  -5.709  1.00 23.49           C  
ATOM    732  NH1 ARG A  57      -6.387 -34.861  -5.486  1.00 23.93           N  
ATOM    733  NH2 ARG A  57      -4.849 -36.572  -5.422  1.00 24.89           N  
ATOM    734  H   ARG A  57       0.276 -33.219  -6.873  1.00  0.00           H  
ATOM    735  HA  ARG A  57      -1.182 -30.614  -6.749  1.00  0.00           H  
ATOM    736 1HB  ARG A  57      -1.967 -33.282  -5.511  1.00  0.00           H  
ATOM    737 2HB  ARG A  57      -2.718 -31.751  -5.089  1.00  0.00           H  
ATOM    738 1HG  ARG A  57      -3.426 -31.472  -7.455  1.00  0.00           H  
ATOM    739 2HG  ARG A  57      -2.735 -33.073  -7.816  1.00  0.00           H  
ATOM    740 1HD  ARG A  57      -4.859 -32.585  -5.704  1.00  0.00           H  
ATOM    741 2HD  ARG A  57      -5.211 -33.076  -7.377  1.00  0.00           H  
ATOM    742  HE  ARG A  57      -3.310 -34.882  -6.365  1.00  0.00           H  
ATOM    743 1HH1 ARG A  57      -6.619 -33.902  -5.703  1.00  0.00           H  
ATOM    744 2HH1 ARG A  57      -7.089 -35.475  -5.100  1.00  0.00           H  
ATOM    745 1HH2 ARG A  57      -3.912 -36.912  -5.591  1.00  0.00           H  
ATOM    746 2HH2 ARG A  57      -5.547 -37.189  -5.036  1.00  0.00           H  
ATOM    747  N   PHE A  58      -0.135 -29.989  -4.581  1.00 13.33           N  
ATOM    748  CA  PHE A  58       0.587 -29.579  -3.389  1.00 12.52           C  
ATOM    749  C   PHE A  58      -0.202 -29.938  -2.132  1.00 14.53           C  
ATOM    750  O   PHE A  58      -1.378 -29.578  -1.989  1.00 15.30           O  
ATOM    751  CB  PHE A  58       0.843 -28.075  -3.427  1.00 12.71           C  
ATOM    752  CG  PHE A  58       1.652 -27.570  -2.270  1.00 12.06           C  
ATOM    753  CD1 PHE A  58       3.030 -27.768  -2.238  1.00 13.68           C  
ATOM    754  CD2 PHE A  58       1.039 -26.897  -1.218  1.00 12.41           C  
ATOM    755  CE1 PHE A  58       3.777 -27.307  -1.172  1.00 13.98           C  
ATOM    756  CE2 PHE A  58       1.781 -26.425  -0.143  1.00 13.53           C  
ATOM    757  CZ  PHE A  58       3.158 -26.631  -0.124  1.00 13.24           C  
ATOM    758  H   PHE A  58      -0.640 -29.295  -5.113  1.00  0.00           H  
ATOM    759  HA  PHE A  58       1.545 -30.100  -3.368  1.00  0.00           H  
ATOM    760 1HB  PHE A  58       1.368 -27.819  -4.346  1.00  0.00           H  
ATOM    761 2HB  PHE A  58      -0.108 -27.544  -3.434  1.00  0.00           H  
ATOM    762  HD1 PHE A  58       3.512 -28.291  -3.065  1.00  0.00           H  
ATOM    763  HD2 PHE A  58      -0.040 -26.743  -1.245  1.00  0.00           H  
ATOM    764  HE1 PHE A  58       4.854 -27.472  -1.150  1.00  0.00           H  
ATOM    765  HE2 PHE A  58       1.298 -25.899   0.680  1.00  0.00           H  
ATOM    766  HZ  PHE A  58       3.749 -26.263   0.713  1.00  0.00           H  
ATOM    767  N   ASP A  59       0.444 -30.651  -1.217  1.00 14.38           N  
ATOM    768  CA  ASP A  59      -0.184 -30.959   0.065  1.00 16.07           C  
ATOM    769  C   ASP A  59       0.461 -30.101   1.150  1.00 16.91           C  
ATOM    770  O   ASP A  59       1.590 -30.360   1.563  1.00 15.82           O  
ATOM    771  CB  ASP A  59      -0.011 -32.439   0.395  1.00 16.04           C  
ATOM    772  CG  ASP A  59      -0.796 -32.849   1.617  1.00 17.59           C  
ATOM    773  OD1 ASP A  59      -1.147 -31.964   2.422  1.00 17.69           O  
ATOM    774  OD2 ASP A  59      -1.070 -34.059   1.755  1.00 25.59           O  
ATOM    775  H   ASP A  59       1.378 -30.988  -1.401  1.00  0.00           H  
ATOM    776  HA  ASP A  59      -1.249 -30.738  -0.010  1.00  0.00           H  
ATOM    777 1HB  ASP A  59      -0.336 -33.041  -0.454  1.00  0.00           H  
ATOM    778 2HB  ASP A  59       1.045 -32.653   0.564  1.00  0.00           H  
ATOM    779  N   PRO A  60      -0.238 -29.054   1.609  1.00 14.58           N  
ATOM    780  CA  PRO A  60       0.377 -28.162   2.598  1.00 14.66           C  
ATOM    781  C   PRO A  60       0.687 -28.852   3.927  1.00 16.31           C  
ATOM    782  O   PRO A  60       1.570 -28.401   4.660  1.00 16.48           O  
ATOM    783  CB  PRO A  60      -0.689 -27.073   2.816  1.00 17.31           C  
ATOM    784  CG  PRO A  60      -1.620 -27.178   1.650  1.00 15.95           C  
ATOM    785  CD  PRO A  60      -1.602 -28.632   1.240  1.00 15.51           C  
ATOM    786  HA  PRO A  60       1.294 -27.729   2.173  1.00  0.00           H  
ATOM    787 1HB  PRO A  60      -1.205 -27.238   3.773  1.00  0.00           H  
ATOM    788 2HB  PRO A  60      -0.210 -26.084   2.875  1.00  0.00           H  
ATOM    789 1HG  PRO A  60      -2.628 -26.844   1.937  1.00  0.00           H  
ATOM    790 2HG  PRO A  60      -1.286 -26.517   0.837  1.00  0.00           H  
ATOM    791 1HD  PRO A  60      -2.369 -29.182   1.805  1.00  0.00           H  
ATOM    792 2HD  PRO A  60      -1.786 -28.711   0.158  1.00  0.00           H  
ATOM    793  N   ARG A  61      -0.044 -29.916   4.240  1.00 16.47           N  
ATOM    794  CA  ARG A  61       0.167 -30.613   5.506  1.00 18.41           C  
ATOM    795  C   ARG A  61       1.562 -31.222   5.584  1.00 20.84           C  
ATOM    796  O   ARG A  61       2.082 -31.459   6.681  1.00 22.90           O  
ATOM    797  CB  ARG A  61      -0.894 -31.697   5.685  1.00 21.93           C  
ATOM    798  CG  ARG A  61      -2.302 -31.135   5.740  1.00 22.77           C  
ATOM    799  CD  ARG A  61      -3.349 -32.213   5.554  1.00 23.65           C  
ATOM    800  NE  ARG A  61      -3.239 -32.870   4.256  1.00 24.31           N  
ATOM    801  CZ  ARG A  61      -4.221 -33.562   3.688  1.00 30.92           C  
ATOM    802  NH1 ARG A  61      -5.392 -33.683   4.302  1.00 32.78           N  
ATOM    803  NH2 ARG A  61      -4.036 -34.132   2.506  1.00 27.70           N  
ATOM    804  H   ARG A  61      -0.753 -30.253   3.605  1.00  0.00           H  
ATOM    805  HA  ARG A  61       0.076 -29.891   6.318  1.00  0.00           H  
ATOM    806 1HB  ARG A  61      -0.832 -32.406   4.861  1.00  0.00           H  
ATOM    807 2HB  ARG A  61      -0.700 -32.247   6.606  1.00  0.00           H  
ATOM    808 1HG  ARG A  61      -2.468 -30.663   6.709  1.00  0.00           H  
ATOM    809 2HG  ARG A  61      -2.430 -30.395   4.949  1.00  0.00           H  
ATOM    810 1HD  ARG A  61      -3.232 -32.971   6.328  1.00  0.00           H  
ATOM    811 2HD  ARG A  61      -4.342 -31.772   5.626  1.00  0.00           H  
ATOM    812  HE  ARG A  61      -2.360 -32.791   3.762  1.00  0.00           H  
ATOM    813 1HH1 ARG A  61      -5.537 -33.249   5.202  1.00  0.00           H  
ATOM    814 2HH1 ARG A  61      -6.137 -34.209   3.869  1.00  0.00           H  
ATOM    815 1HH2 ARG A  61      -3.146 -34.041   2.035  1.00  0.00           H  
ATOM    816 2HH2 ARG A  61      -4.783 -34.657   2.077  1.00  0.00           H  
ATOM    817  N   LYS A  62       2.156 -31.475   4.421  1.00 17.48           N  
ATOM    818  CA  LYS A  62       3.471 -32.105   4.312  1.00 18.14           C  
ATOM    819  C   LYS A  62       4.632 -31.105   4.282  1.00 20.02           C  
ATOM    820  O   LYS A  62       5.795 -31.507   4.212  1.00 18.90           O  
ATOM    821  CB  LYS A  62       3.533 -33.010   3.080  1.00 20.38           C  
ATOM    822  CG  LYS A  62       2.529 -34.164   3.105  1.00 22.10           C  
ATOM    823  CD  LYS A  62       2.730 -35.100   1.924  1.00 26.88           C  
ATOM    824  CE  LYS A  62       1.756 -36.274   1.982  1.00 32.05           C  
ATOM    825  NZ  LYS A  62       1.903 -37.197   0.817  1.00 37.98           N  
ATOM    826  H   LYS A  62       1.664 -31.214   3.578  1.00  0.00           H  
ATOM    827  HA  LYS A  62       3.637 -32.715   5.200  1.00  0.00           H  
ATOM    828 1HB  LYS A  62       3.346 -32.418   2.184  1.00  0.00           H  
ATOM    829 2HB  LYS A  62       4.533 -33.434   2.990  1.00  0.00           H  
ATOM    830 1HG  LYS A  62       2.648 -34.730   4.030  1.00  0.00           H  
ATOM    831 2HG  LYS A  62       1.516 -33.765   3.072  1.00  0.00           H  
ATOM    832 1HD  LYS A  62       2.574 -34.551   0.994  1.00  0.00           H  
ATOM    833 2HD  LYS A  62       3.750 -35.483   1.933  1.00  0.00           H  
ATOM    834 1HE  LYS A  62       1.924 -36.841   2.896  1.00  0.00           H  
ATOM    835 2HE  LYS A  62       0.733 -35.898   1.997  1.00  0.00           H  
ATOM    836 1HZ  LYS A  62       1.239 -37.954   0.901  1.00  0.00           H  
ATOM    837 2HZ  LYS A  62       1.728 -36.690  -0.039  1.00  0.00           H  
ATOM    838 3HZ  LYS A  62       2.840 -37.572   0.800  1.00  0.00           H  
ATOM    839  N   SER A  63       4.319 -29.810   4.333  1.00 15.65           N  
ATOM    840  CA  SER A  63       5.347 -28.773   4.311  1.00 15.34           C  
ATOM    841  C   SER A  63       5.458 -28.010   5.621  1.00 16.00           C  
ATOM    842  O   SER A  63       4.511 -27.345   6.053  1.00 17.21           O  
ATOM    843  CB  SER A  63       5.107 -27.766   3.173  1.00 14.82           C  
ATOM    844  OG  SER A  63       6.079 -26.734   3.267  1.00 14.83           O  
ATOM    845  H   SER A  63       3.348 -29.539   4.388  1.00  0.00           H  
ATOM    846  HA  SER A  63       6.315 -29.248   4.146  1.00  0.00           H  
ATOM    847 1HB  SER A  63       5.176 -28.278   2.214  1.00  0.00           H  
ATOM    848 2HB  SER A  63       4.100 -27.359   3.254  1.00  0.00           H  
ATOM    849  HG  SER A  63       6.625 -26.953   4.026  1.00  0.00           H  
ATOM    850  N   SER A  64       6.633 -28.075   6.242  1.00 16.42           N  
ATOM    851  CA  SER A  64       6.829 -27.425   7.535  1.00 19.95           C  
ATOM    852  C   SER A  64       6.917 -25.904   7.446  1.00 17.68           C  
ATOM    853  O   SER A  64       6.772 -25.211   8.448  1.00 22.33           O  
ATOM    854  CB  SER A  64       8.072 -27.980   8.231  1.00 21.47           C  
ATOM    855  OG  SER A  64       9.216 -27.863   7.403  1.00 22.08           O  
ATOM    856  H   SER A  64       7.402 -28.577   5.822  1.00  0.00           H  
ATOM    857  HA  SER A  64       5.959 -27.629   8.161  1.00  0.00           H  
ATOM    858 1HB  SER A  64       8.239 -27.440   9.163  1.00  0.00           H  
ATOM    859 2HB  SER A  64       7.910 -29.027   8.484  1.00  0.00           H  
ATOM    860  HG  SER A  64       8.913 -27.453   6.590  1.00  0.00           H  
ATOM    861  N   THR A  65       7.147 -25.386   6.240  1.00 16.04           N  
ATOM    862  CA  THR A  65       7.287 -23.951   6.053  1.00 15.24           C  
ATOM    863  C   THR A  65       6.007 -23.291   5.525  1.00 15.05           C  
ATOM    864  O   THR A  65       5.958 -22.076   5.357  1.00 18.53           O  
ATOM    865  CB  THR A  65       8.444 -23.649   5.083  1.00 16.39           C  
ATOM    866  OG1 THR A  65       8.459 -24.639   4.058  1.00 16.55           O  
ATOM    867  CG2 THR A  65       9.768 -23.704   5.813  1.00 21.26           C  
ATOM    868  H   THR A  65       7.226 -25.997   5.439  1.00  0.00           H  
ATOM    869  HA  THR A  65       7.512 -23.497   7.018  1.00  0.00           H  
ATOM    870  HB  THR A  65       8.310 -22.656   4.655  1.00  0.00           H  
ATOM    871  HG1 THR A  65       7.746 -25.265   4.208  1.00  0.00           H  
ATOM    872 1HG2 THR A  65      10.577 -23.488   5.116  1.00  0.00           H  
ATOM    873 2HG2 THR A  65       9.773 -22.965   6.614  1.00  0.00           H  
ATOM    874 3HG2 THR A  65       9.909 -24.698   6.235  1.00  0.00           H  
ATOM    875  N   PHE A  66       4.974 -24.091   5.277  1.00 16.36           N  
ATOM    876  CA  PHE A  66       3.716 -23.541   4.770  1.00 15.92           C  
ATOM    877  C   PHE A  66       2.999 -22.683   5.800  1.00 16.65           C  
ATOM    878  O   PHE A  66       2.906 -23.057   6.975  1.00 15.54           O  
ATOM    879  CB  PHE A  66       2.781 -24.665   4.332  1.00 14.04           C  
ATOM    880  CG  PHE A  66       1.441 -24.181   3.873  1.00 16.06           C  
ATOM    881  CD1 PHE A  66       1.265 -23.728   2.578  1.00 16.87           C  
ATOM    882  CD2 PHE A  66       0.362 -24.161   4.745  1.00 19.16           C  
ATOM    883  CE1 PHE A  66       0.020 -23.271   2.159  1.00 20.21           C  
ATOM    884  CE2 PHE A  66      -0.874 -23.707   4.324  1.00 24.36           C  
ATOM    885  CZ  PHE A  66      -1.038 -23.265   3.034  1.00 21.68           C  
ATOM    886  H   PHE A  66       5.047 -25.086   5.436  1.00  0.00           H  
ATOM    887  HA  PHE A  66       3.936 -22.913   3.905  1.00  0.00           H  
ATOM    888 1HB  PHE A  66       3.241 -25.224   3.518  1.00  0.00           H  
ATOM    889 2HB  PHE A  66       2.631 -25.356   5.160  1.00  0.00           H  
ATOM    890  HD1 PHE A  66       2.112 -23.734   1.892  1.00  0.00           H  
ATOM    891  HD2 PHE A  66       0.494 -24.512   5.769  1.00  0.00           H  
ATOM    892  HE1 PHE A  66      -0.115 -22.918   1.137  1.00  0.00           H  
ATOM    893  HE2 PHE A  66      -1.718 -23.698   5.014  1.00  0.00           H  
ATOM    894  HZ  PHE A  66      -2.014 -22.907   2.708  1.00  0.00           H  
ATOM    895  N   ARG A  67       2.481 -21.541   5.367  1.00 13.58           N  
ATOM    896  CA  ARG A  67       1.625 -20.727   6.226  1.00 15.35           C  
ATOM    897  C   ARG A  67       0.402 -20.302   5.433  1.00 15.79           C  
ATOM    898  O   ARG A  67       0.523 -19.806   4.323  1.00 19.11           O  
ATOM    899  CB  ARG A  67       2.357 -19.497   6.761  1.00 16.68           C  
ATOM    900  CG  ARG A  67       3.622 -19.823   7.560  1.00 22.70           C  
ATOM    901  CD  ARG A  67       3.309 -20.621   8.820  1.00 29.32           C  
ATOM    902  NE  ARG A  67       4.487 -20.781   9.675  1.00 30.45           N  
ATOM    903  CZ  ARG A  67       5.273 -21.855   9.685  1.00 33.99           C  
ATOM    904  NH1 ARG A  67       5.014 -22.886   8.889  1.00 29.69           N  
ATOM    905  NH2 ARG A  67       6.322 -21.901  10.500  1.00 39.16           N  
ATOM    906  H   ARG A  67       2.679 -21.225   4.428  1.00  0.00           H  
ATOM    907  HA  ARG A  67       1.316 -21.331   7.079  1.00  0.00           H  
ATOM    908 1HB  ARG A  67       2.639 -18.852   5.930  1.00  0.00           H  
ATOM    909 2HB  ARG A  67       1.688 -18.927   7.405  1.00  0.00           H  
ATOM    910 1HG  ARG A  67       4.300 -20.413   6.943  1.00  0.00           H  
ATOM    911 2HG  ARG A  67       4.114 -18.896   7.857  1.00  0.00           H  
ATOM    912 1HD  ARG A  67       2.539 -20.106   9.395  1.00  0.00           H  
ATOM    913 2HD  ARG A  67       2.953 -21.613   8.543  1.00  0.00           H  
ATOM    914  HE  ARG A  67       4.720 -20.022  10.302  1.00  0.00           H  
ATOM    915 1HH1 ARG A  67       4.216 -22.858   8.270  1.00  0.00           H  
ATOM    916 2HH1 ARG A  67       5.615 -23.697   8.902  1.00  0.00           H  
ATOM    917 1HH2 ARG A  67       6.522 -21.121  11.111  1.00  0.00           H  
ATOM    918 2HH2 ARG A  67       6.919 -22.715  10.509  1.00  0.00           H  
ATOM    919  N   ASN A  68      -0.778 -20.504   6.008  1.00 14.54           N  
ATOM    920  CA  ASN A  68      -2.024 -20.146   5.335  1.00 14.10           C  
ATOM    921  C   ASN A  68      -2.258 -18.645   5.458  1.00 16.86           C  
ATOM    922  O   ASN A  68      -2.194 -18.098   6.556  1.00 22.12           O  
ATOM    923  CB  ASN A  68      -3.182 -20.931   5.963  1.00 15.80           C  
ATOM    924  CG  ASN A  68      -4.425 -20.928   5.104  1.00 13.76           C  
ATOM    925  OD1 ASN A  68      -4.928 -19.874   4.731  1.00 16.60           O  
ATOM    926  ND2 ASN A  68      -4.901 -22.107   4.757  1.00 17.73           N  
ATOM    927  H   ASN A  68      -0.817 -20.914   6.930  1.00  0.00           H  
ATOM    928  HA  ASN A  68      -1.938 -20.415   4.281  1.00  0.00           H  
ATOM    929 1HB  ASN A  68      -2.874 -21.964   6.129  1.00  0.00           H  
ATOM    930 2HB  ASN A  68      -3.427 -20.502   6.935  1.00  0.00           H  
ATOM    931 1HD2 ASN A  68      -5.722 -22.167   4.189  1.00  0.00           H  
ATOM    932 2HD2 ASN A  68      -4.442 -22.941   5.062  1.00  0.00           H  
ATOM    933  N   LEU A  69      -2.520 -17.971   4.341  1.00 12.82           N  
ATOM    934  CA  LEU A  69      -2.680 -16.519   4.347  1.00 12.07           C  
ATOM    935  C   LEU A  69      -4.091 -16.068   4.751  1.00 14.69           C  
ATOM    936  O   LEU A  69      -4.304 -14.896   5.068  1.00 15.14           O  
ATOM    937  CB  LEU A  69      -2.334 -15.931   2.977  1.00 18.43           C  
ATOM    938  CG  LEU A  69      -0.872 -15.503   2.873  1.00 23.85           C  
ATOM    939  CD1 LEU A  69      -0.305 -15.710   1.481  1.00 24.60           C  
ATOM    940  CD2 LEU A  69      -0.762 -14.058   3.311  1.00 34.27           C  
ATOM    941  H   LEU A  69      -2.611 -18.472   3.469  1.00  0.00           H  
ATOM    942  HA  LEU A  69      -1.999 -16.099   5.086  1.00  0.00           H  
ATOM    943 1HB  LEU A  69      -2.545 -16.679   2.215  1.00  0.00           H  
ATOM    944 2HB  LEU A  69      -2.975 -15.068   2.797  1.00  0.00           H  
ATOM    945  HG  LEU A  69      -0.261 -16.135   3.518  1.00  0.00           H  
ATOM    946 1HD1 LEU A  69       0.737 -15.390   1.461  1.00  0.00           H  
ATOM    947 2HD1 LEU A  69      -0.365 -16.766   1.217  1.00  0.00           H  
ATOM    948 3HD1 LEU A  69      -0.878 -15.123   0.764  1.00  0.00           H  
ATOM    949 1HD2 LEU A  69       0.277 -13.735   3.244  1.00  0.00           H  
ATOM    950 2HD2 LEU A  69      -1.378 -13.434   2.664  1.00  0.00           H  
ATOM    951 3HD2 LEU A  69      -1.105 -13.963   4.341  1.00  0.00           H  
ATOM    952  N   GLY A  70      -5.043 -16.987   4.684  1.00 14.39           N  
ATOM    953  CA  GLY A  70      -6.442 -16.624   4.895  1.00 14.35           C  
ATOM    954  C   GLY A  70      -6.991 -15.703   3.815  1.00 15.19           C  
ATOM    955  O   GLY A  70      -7.788 -14.800   4.103  1.00 14.01           O  
ATOM    956  H   GLY A  70      -4.809 -17.949   4.486  1.00  0.00           H  
ATOM    957 1HA  GLY A  70      -7.052 -17.527   4.926  1.00  0.00           H  
ATOM    958 2HA  GLY A  70      -6.548 -16.131   5.861  1.00  0.00           H  
ATOM    959  N   LYS A  71      -6.566 -15.926   2.571  1.00 13.82           N  
ATOM    960  CA  LYS A  71      -6.975 -15.112   1.430  1.00 12.71           C  
ATOM    961  C   LYS A  71      -7.277 -16.017   0.244  1.00 11.63           C  
ATOM    962  O   LYS A  71      -6.555 -16.991  -0.013  1.00 12.59           O  
ATOM    963  CB  LYS A  71      -5.860 -14.133   1.025  1.00 13.52           C  
ATOM    964  CG  LYS A  71      -5.370 -13.204   2.124  1.00 14.11           C  
ATOM    965  CD  LYS A  71      -6.466 -12.268   2.619  1.00 13.79           C  
ATOM    966  CE  LYS A  71      -5.942 -11.304   3.657  1.00 18.71           C  
ATOM    967  NZ  LYS A  71      -5.672 -12.024   4.931  1.00 22.81           N  
ATOM    968  H   LYS A  71      -5.931 -16.697   2.423  1.00  0.00           H  
ATOM    969  HA  LYS A  71      -7.854 -14.534   1.715  1.00  0.00           H  
ATOM    970 1HB  LYS A  71      -4.996 -14.693   0.667  1.00  0.00           H  
ATOM    971 2HB  LYS A  71      -6.207 -13.506   0.203  1.00  0.00           H  
ATOM    972 1HG  LYS A  71      -5.012 -13.795   2.968  1.00  0.00           H  
ATOM    973 2HG  LYS A  71      -4.543 -12.601   1.749  1.00  0.00           H  
ATOM    974 1HD  LYS A  71      -6.867 -11.700   1.778  1.00  0.00           H  
ATOM    975 2HD  LYS A  71      -7.274 -12.854   3.057  1.00  0.00           H  
ATOM    976 1HE  LYS A  71      -5.026 -10.841   3.294  1.00  0.00           H  
ATOM    977 2HE  LYS A  71      -6.677 -10.518   3.827  1.00  0.00           H  
ATOM    978 1HZ  LYS A  71      -5.323 -11.372   5.619  1.00  0.00           H  
ATOM    979 2HZ  LYS A  71      -6.527 -12.444   5.269  1.00  0.00           H  
ATOM    980 3HZ  LYS A  71      -4.983 -12.745   4.771  1.00  0.00           H  
ATOM    981  N   PRO A  72      -8.358 -15.714  -0.488  1.00 11.66           N  
ATOM    982  CA  PRO A  72      -8.732 -16.526  -1.639  1.00 11.94           C  
ATOM    983  C   PRO A  72      -8.062 -16.047  -2.917  1.00 13.85           C  
ATOM    984  O   PRO A  72      -7.517 -14.950  -2.959  1.00 14.76           O  
ATOM    985  CB  PRO A  72     -10.240 -16.271  -1.750  1.00 15.66           C  
ATOM    986  CG  PRO A  72     -10.382 -14.846  -1.317  1.00 15.21           C  
ATOM    987  CD  PRO A  72      -9.341 -14.649  -0.211  1.00 13.53           C  
ATOM    988  HA  PRO A  72      -8.523 -17.583  -1.419  1.00  0.00           H  
ATOM    989 1HB  PRO A  72     -10.576 -16.447  -2.783  1.00  0.00           H  
ATOM    990 2HB  PRO A  72     -10.789 -16.976  -1.109  1.00  0.00           H  
ATOM    991 1HG  PRO A  72     -10.213 -14.171  -2.169  1.00  0.00           H  
ATOM    992 2HG  PRO A  72     -11.405 -14.658  -0.961  1.00  0.00           H  
ATOM    993 1HD  PRO A  72      -8.894 -13.648  -0.302  1.00  0.00           H  
ATOM    994 2HD  PRO A  72      -9.821 -14.772   0.771  1.00  0.00           H  
ATOM    995  N   LEU A  73      -8.143 -16.882  -3.940  1.00 14.37           N  
ATOM    996  CA  LEU A  73      -7.682 -16.556  -5.279  1.00 15.13           C  
ATOM    997  C   LEU A  73      -8.722 -17.052  -6.281  1.00 13.89           C  
ATOM    998  O   LEU A  73      -9.248 -18.153  -6.151  1.00 15.60           O  
ATOM    999  CB  LEU A  73      -6.323 -17.232  -5.528  1.00 15.70           C  
ATOM   1000  CG  LEU A  73      -5.627 -16.983  -6.863  1.00 14.78           C  
ATOM   1001  CD1 LEU A  73      -5.393 -15.505  -7.026  1.00 18.69           C  
ATOM   1002  CD2 LEU A  73      -4.298 -17.739  -6.970  1.00 18.02           C  
ATOM   1003  H   LEU A  73      -8.549 -17.791  -3.767  1.00  0.00           H  
ATOM   1004  HA  LEU A  73      -7.563 -15.475  -5.350  1.00  0.00           H  
ATOM   1005 1HB  LEU A  73      -5.628 -16.909  -4.755  1.00  0.00           H  
ATOM   1006 2HB  LEU A  73      -6.451 -18.311  -5.445  1.00  0.00           H  
ATOM   1007  HG  LEU A  73      -6.272 -17.314  -7.677  1.00  0.00           H  
ATOM   1008 1HD1 LEU A  73      -4.896 -15.318  -7.978  1.00  0.00           H  
ATOM   1009 2HD1 LEU A  73      -6.349 -14.981  -7.008  1.00  0.00           H  
ATOM   1010 3HD1 LEU A  73      -4.765 -15.144  -6.212  1.00  0.00           H  
ATOM   1011 1HD2 LEU A  73      -3.839 -17.532  -7.937  1.00  0.00           H  
ATOM   1012 2HD2 LEU A  73      -3.629 -17.413  -6.173  1.00  0.00           H  
ATOM   1013 3HD2 LEU A  73      -4.480 -18.810  -6.876  1.00  0.00           H  
ATOM   1014  N   SER A  74      -9.020 -16.238  -7.290  1.00 15.47           N  
ATOM   1015  CA  SER A  74      -9.904 -16.668  -8.363  1.00 17.61           C  
ATOM   1016  C   SER A  74      -9.413 -16.046  -9.651  1.00 13.46           C  
ATOM   1017  O   SER A  74      -9.248 -14.830  -9.722  1.00 16.98           O  
ATOM   1018  CB  SER A  74     -11.334 -16.197  -8.088  1.00 19.54           C  
ATOM   1019  OG  SER A  74     -12.179 -16.442  -9.196  1.00 32.49           O  
ATOM   1020  H   SER A  74      -8.630 -15.307  -7.317  1.00  0.00           H  
ATOM   1021  HA  SER A  74      -9.894 -17.758  -8.404  1.00  0.00           H  
ATOM   1022 1HB  SER A  74     -11.725 -16.714  -7.212  1.00  0.00           H  
ATOM   1023 2HB  SER A  74     -11.329 -15.131  -7.864  1.00  0.00           H  
ATOM   1024  HG  SER A  74     -11.627 -16.855  -9.864  1.00  0.00           H  
ATOM   1025  N   ILE A  75      -9.155 -16.876 -10.655  1.00 14.45           N  
ATOM   1026  CA  ILE A  75      -8.656 -16.371 -11.933  1.00 16.11           C  
ATOM   1027  C   ILE A  75      -9.472 -16.963 -13.063  1.00 15.60           C  
ATOM   1028  O   ILE A  75      -9.734 -18.159 -13.083  1.00 18.78           O  
ATOM   1029  CB  ILE A  75      -7.183 -16.741 -12.145  1.00 15.46           C  
ATOM   1030  CG1 ILE A  75      -6.334 -16.251 -10.968  1.00 14.80           C  
ATOM   1031  CG2 ILE A  75      -6.679 -16.149 -13.471  1.00 17.37           C  
ATOM   1032  CD1 ILE A  75      -4.919 -16.856 -10.953  1.00 16.75           C  
ATOM   1033  H   ILE A  75      -9.303 -17.869 -10.542  1.00  0.00           H  
ATOM   1034  HA  ILE A  75      -8.737 -15.285 -11.931  1.00  0.00           H  
ATOM   1035  HB  ILE A  75      -7.081 -17.825 -12.175  1.00  0.00           H  
ATOM   1036 1HG1 ILE A  75      -6.249 -15.166 -11.008  1.00  0.00           H  
ATOM   1037 2HG1 ILE A  75      -6.830 -16.505 -10.031  1.00  0.00           H  
ATOM   1038 1HG2 ILE A  75      -5.632 -16.416 -13.614  1.00  0.00           H  
ATOM   1039 2HG2 ILE A  75      -7.270 -16.547 -14.295  1.00  0.00           H  
ATOM   1040 3HG2 ILE A  75      -6.777 -15.064 -13.445  1.00  0.00           H  
ATOM   1041 1HD1 ILE A  75      -4.367 -16.470 -10.095  1.00  0.00           H  
ATOM   1042 2HD1 ILE A  75      -4.988 -17.942 -10.881  1.00  0.00           H  
ATOM   1043 3HD1 ILE A  75      -4.398 -16.585 -11.870  1.00  0.00           H  
ATOM   1044  N   HIS A  76      -9.886 -16.132 -14.011  1.00 20.28           N  
ATOM   1045  CA  HIS A  76     -10.630 -16.662 -15.138  1.00 24.20           C  
ATOM   1046  C   HIS A  76      -9.777 -16.678 -16.391  1.00 23.80           C  
ATOM   1047  O   HIS A  76      -8.994 -15.763 -16.640  1.00 28.56           O  
ATOM   1048  CB  HIS A  76     -11.935 -15.886 -15.326  1.00 33.06           C  
ATOM   1049  CG  HIS A  76     -12.825 -15.939 -14.123  1.00 37.55           C  
ATOM   1050  ND1 HIS A  76     -12.572 -15.212 -12.980  1.00 41.01           N  
ATOM   1051  CD2 HIS A  76     -13.940 -16.663 -13.869  1.00 43.88           C  
ATOM   1052  CE1 HIS A  76     -13.506 -15.468 -12.081  1.00 43.09           C  
ATOM   1053  NE2 HIS A  76     -14.348 -16.347 -12.595  1.00 44.26           N  
ATOM   1054  H   HIS A  76      -9.697 -15.141 -13.969  1.00  0.00           H  
ATOM   1055  HA  HIS A  76     -10.879 -17.706 -14.951  1.00  0.00           H  
ATOM   1056 1HB  HIS A  76     -11.709 -14.842 -15.546  1.00  0.00           H  
ATOM   1057 2HB  HIS A  76     -12.479 -16.290 -16.179  1.00  0.00           H  
ATOM   1058  HD2 HIS A  76     -14.428 -17.360 -14.551  1.00  0.00           H  
ATOM   1059  HE1 HIS A  76     -13.570 -15.029 -11.086  1.00  0.00           H  
ATOM   1060  HE2 HIS A  76     -15.161 -16.728 -12.131  1.00  0.00           H  
ATOM   1061  N   TYR A  77      -9.913 -17.751 -17.159  1.00 25.82           N  
ATOM   1062  CA  TYR A  77      -9.222 -17.868 -18.434  1.00 28.62           C  
ATOM   1063  C   TYR A  77     -10.251 -17.940 -19.555  1.00 34.49           C  
ATOM   1064  O   TYR A  77     -11.441 -18.118 -19.296  1.00 39.36           O  
ATOM   1065  CB  TYR A  77      -8.294 -19.082 -18.416  1.00 29.71           C  
ATOM   1066  CG  TYR A  77      -7.270 -18.984 -17.302  1.00 25.86           C  
ATOM   1067  CD1 TYR A  77      -6.105 -18.251 -17.474  1.00 27.94           C  
ATOM   1068  CD2 TYR A  77      -7.488 -19.591 -16.069  1.00 24.47           C  
ATOM   1069  CE1 TYR A  77      -5.172 -18.141 -16.459  1.00 22.43           C  
ATOM   1070  CE2 TYR A  77      -6.558 -19.478 -15.041  1.00 26.40           C  
ATOM   1071  CZ  TYR A  77      -5.404 -18.756 -15.252  1.00 22.73           C  
ATOM   1072  OH  TYR A  77      -4.474 -18.624 -14.254  1.00 20.38           O  
ATOM   1073  H   TYR A  77     -10.510 -18.505 -16.852  1.00  0.00           H  
ATOM   1074  HA  TYR A  77      -8.624 -16.969 -18.587  1.00  0.00           H  
ATOM   1075 1HB  TYR A  77      -8.885 -19.990 -18.286  1.00  0.00           H  
ATOM   1076 2HB  TYR A  77      -7.780 -19.161 -19.373  1.00  0.00           H  
ATOM   1077  HD1 TYR A  77      -5.912 -17.749 -18.422  1.00  0.00           H  
ATOM   1078  HD2 TYR A  77      -8.398 -20.166 -15.898  1.00  0.00           H  
ATOM   1079  HE1 TYR A  77      -4.263 -17.560 -16.615  1.00  0.00           H  
ATOM   1080  HE2 TYR A  77      -6.746 -19.959 -14.081  1.00  0.00           H  
ATOM   1081  HH  TYR A  77      -4.776 -19.093 -13.472  1.00  0.00           H  
ATOM   1082  N   GLY A  78      -9.802 -17.768 -20.791  1.00 39.13           N  
ATOM   1083  CA  GLY A  78     -10.708 -17.805 -21.924  1.00 44.13           C  
ATOM   1084  C   GLY A  78     -11.547 -19.067 -21.901  1.00 48.79           C  
ATOM   1085  O   GLY A  78     -12.767 -19.026 -22.074  1.00 50.86           O  
ATOM   1086  H   GLY A  78      -8.818 -17.609 -20.953  1.00  0.00           H  
ATOM   1087 1HA  GLY A  78     -11.355 -16.928 -21.901  1.00  0.00           H  
ATOM   1088 2HA  GLY A  78     -10.135 -17.757 -22.849  1.00  0.00           H  
ATOM   1089  N   THR A  79     -10.885 -20.194 -21.667  1.00 41.22           N  
ATOM   1090  CA  THR A  79     -11.556 -21.485 -21.674  1.00 40.55           C  
ATOM   1091  C   THR A  79     -11.399 -22.222 -20.347  1.00 42.81           C  
ATOM   1092  O   THR A  79     -11.101 -23.416 -20.322  1.00 38.68           O  
ATOM   1093  CB  THR A  79     -11.041 -22.367 -22.822  1.00 46.65           C  
ATOM   1094  OG1 THR A  79      -9.607 -22.383 -22.805  1.00 43.97           O  
ATOM   1095  CG2 THR A  79     -11.516 -21.817 -24.161  1.00 49.31           C  
ATOM   1096  H   THR A  79      -9.893 -20.156 -21.480  1.00  0.00           H  
ATOM   1097  HA  THR A  79     -12.624 -21.319 -21.820  1.00  0.00           H  
ATOM   1098  HB  THR A  79     -11.415 -23.383 -22.696  1.00  0.00           H  
ATOM   1099  HG1 THR A  79      -9.290 -21.839 -22.080  1.00  0.00           H  
ATOM   1100 1HG2 THR A  79     -11.145 -22.450 -24.967  1.00  0.00           H  
ATOM   1101 2HG2 THR A  79     -12.606 -21.803 -24.182  1.00  0.00           H  
ATOM   1102 3HG2 THR A  79     -11.137 -20.804 -24.293  1.00  0.00           H  
ATOM   1103  N   GLY A  80     -11.603 -21.503 -19.246  1.00 38.93           N  
ATOM   1104  CA  GLY A  80     -11.615 -22.118 -17.932  1.00 34.57           C  
ATOM   1105  C   GLY A  80     -11.396 -21.120 -16.814  1.00 32.66           C  
ATOM   1106  O   GLY A  80     -11.272 -19.921 -17.050  1.00 32.57           O  
ATOM   1107  H   GLY A  80     -11.753 -20.507 -19.325  1.00  0.00           H  
ATOM   1108 1HA  GLY A  80     -12.570 -22.620 -17.774  1.00  0.00           H  
ATOM   1109 2HA  GLY A  80     -10.839 -22.880 -17.880  1.00  0.00           H  
ATOM   1110  N   SER A  81     -11.353 -21.621 -15.587  1.00 26.74           N  
ATOM   1111  CA  SER A  81     -11.090 -20.773 -14.433  1.00 23.23           C  
ATOM   1112  C   SER A  81     -10.497 -21.608 -13.319  1.00 21.97           C  
ATOM   1113  O   SER A  81     -10.535 -22.838 -13.356  1.00 22.63           O  
ATOM   1114  CB  SER A  81     -12.365 -20.070 -13.949  1.00 27.60           C  
ATOM   1115  OG  SER A  81     -13.381 -20.997 -13.610  1.00 31.62           O  
ATOM   1116  H   SER A  81     -11.505 -22.610 -15.447  1.00  0.00           H  
ATOM   1117  HA  SER A  81     -10.369 -20.007 -14.723  1.00  0.00           H  
ATOM   1118 1HB  SER A  81     -12.134 -19.457 -13.079  1.00  0.00           H  
ATOM   1119 2HB  SER A  81     -12.732 -19.405 -14.730  1.00  0.00           H  
ATOM   1120  HG  SER A  81     -13.010 -21.868 -13.772  1.00  0.00           H  
ATOM   1121  N   MET A  82      -9.930 -20.931 -12.335  1.00 19.76           N  
ATOM   1122  CA  MET A  82      -9.433 -21.619 -11.164  1.00 20.21           C  
ATOM   1123  C   MET A  82      -9.903 -20.873  -9.932  1.00 18.40           C  
ATOM   1124  O   MET A  82      -9.981 -19.643  -9.926  1.00 21.49           O  
ATOM   1125  CB  MET A  82      -7.902 -21.739 -11.205  1.00 21.16           C  
ATOM   1126  CG  MET A  82      -7.131 -20.436 -11.001  1.00 24.16           C  
ATOM   1127  SD  MET A  82      -7.004 -19.924  -9.276  1.00 29.77           S  
ATOM   1128  CE  MET A  82      -6.620 -21.502  -8.546  1.00 11.38           C  
ATOM   1129  H   MET A  82      -9.838 -19.927 -12.391  1.00  0.00           H  
ATOM   1130  HA  MET A  82      -9.856 -22.623 -11.147  1.00  0.00           H  
ATOM   1131 1HB  MET A  82      -7.571 -22.433 -10.434  1.00  0.00           H  
ATOM   1132 2HB  MET A  82      -7.595 -22.148 -12.168  1.00  0.00           H  
ATOM   1133 1HG  MET A  82      -6.120 -20.547 -11.391  1.00  0.00           H  
ATOM   1134 2HG  MET A  82      -7.622 -19.633 -11.551  1.00  0.00           H  
ATOM   1135 1HE  MET A  82      -6.503 -21.386  -7.468  1.00  0.00           H  
ATOM   1136 2HE  MET A  82      -7.429 -22.204  -8.750  1.00  0.00           H  
ATOM   1137 3HE  MET A  82      -5.692 -21.884  -8.972  1.00  0.00           H  
ATOM   1138  N   GLU A  83     -10.250 -21.622  -8.893  1.00 15.60           N  
ATOM   1139  CA  GLU A  83     -10.494 -21.028  -7.593  1.00 14.67           C  
ATOM   1140  C   GLU A  83      -9.573 -21.725  -6.627  1.00 15.31           C  
ATOM   1141  O   GLU A  83      -9.262 -22.894  -6.808  1.00 17.49           O  
ATOM   1142  CB  GLU A  83     -11.941 -21.233  -7.132  1.00 24.56           C  
ATOM   1143  CG  GLU A  83     -12.951 -20.436  -7.928  1.00 26.32           C  
ATOM   1144  CD  GLU A  83     -14.369 -20.644  -7.445  1.00 38.41           C  
ATOM   1145  OE1 GLU A  83     -14.550 -21.243  -6.362  1.00 33.35           O  
ATOM   1146  OE2 GLU A  83     -15.300 -20.207  -8.156  1.00 45.06           O  
ATOM   1147  H   GLU A  83     -10.347 -22.621  -9.003  1.00  0.00           H  
ATOM   1148  HA  GLU A  83     -10.313 -19.955  -7.663  1.00  0.00           H  
ATOM   1149 1HB  GLU A  83     -12.202 -22.289  -7.210  1.00  0.00           H  
ATOM   1150 2HB  GLU A  83     -12.032 -20.950  -6.083  1.00  0.00           H  
ATOM   1151 1HG  GLU A  83     -12.703 -19.377  -7.853  1.00  0.00           H  
ATOM   1152 2HG  GLU A  83     -12.881 -20.724  -8.976  1.00  0.00           H  
ATOM   1153  N   GLY A  84      -9.147 -21.005  -5.603  1.00 14.52           N  
ATOM   1154  CA  GLY A  84      -8.228 -21.584  -4.640  1.00 15.88           C  
ATOM   1155  C   GLY A  84      -7.944 -20.673  -3.476  1.00 14.21           C  
ATOM   1156  O   GLY A  84      -8.631 -19.670  -3.245  1.00 14.16           O  
ATOM   1157  H   GLY A  84      -9.453 -20.051  -5.479  1.00  0.00           H  
ATOM   1158 1HA  GLY A  84      -8.640 -22.519  -4.261  1.00  0.00           H  
ATOM   1159 2HA  GLY A  84      -7.287 -21.825  -5.134  1.00  0.00           H  
ATOM   1160  N   PHE A  85      -6.899 -21.023  -2.736  1.00 11.17           N  
ATOM   1161  CA  PHE A  85      -6.537 -20.284  -1.542  1.00 12.45           C  
ATOM   1162  C   PHE A  85      -5.058 -19.938  -1.607  1.00 11.12           C  
ATOM   1163  O   PHE A  85      -4.322 -20.580  -2.343  1.00 13.70           O  
ATOM   1164  CB  PHE A  85      -6.885 -21.085  -0.262  1.00 13.65           C  
ATOM   1165  CG  PHE A  85      -6.193 -22.434  -0.144  1.00 10.70           C  
ATOM   1166  CD1 PHE A  85      -6.632 -23.539  -0.865  1.00 12.88           C  
ATOM   1167  CD2 PHE A  85      -5.117 -22.590   0.728  1.00 14.10           C  
ATOM   1168  CE1 PHE A  85      -6.000 -24.778  -0.745  1.00 12.56           C  
ATOM   1169  CE2 PHE A  85      -4.483 -23.823   0.867  1.00 13.17           C  
ATOM   1170  CZ  PHE A  85      -4.921 -24.918   0.140  1.00 13.46           C  
ATOM   1171  H   PHE A  85      -6.343 -21.821  -3.008  1.00  0.00           H  
ATOM   1172  HA  PHE A  85      -7.103 -19.351  -1.527  1.00  0.00           H  
ATOM   1173 1HB  PHE A  85      -6.618 -20.500   0.617  1.00  0.00           H  
ATOM   1174 2HB  PHE A  85      -7.959 -21.261  -0.224  1.00  0.00           H  
ATOM   1175  HD1 PHE A  85      -7.485 -23.433  -1.536  1.00  0.00           H  
ATOM   1176  HD2 PHE A  85      -4.769 -21.731   1.302  1.00  0.00           H  
ATOM   1177  HE1 PHE A  85      -6.346 -25.625  -1.336  1.00  0.00           H  
ATOM   1178  HE2 PHE A  85      -3.641 -23.925   1.551  1.00  0.00           H  
ATOM   1179  HZ  PHE A  85      -4.431 -25.884   0.255  1.00  0.00           H  
ATOM   1180  N   LEU A  86      -4.647 -18.914  -0.869  1.00 12.69           N  
ATOM   1181  CA  LEU A  86      -3.249 -18.484  -0.882  1.00 10.93           C  
ATOM   1182  C   LEU A  86      -2.504 -18.934   0.364  1.00 13.37           C  
ATOM   1183  O   LEU A  86      -3.022 -18.837   1.478  1.00 12.69           O  
ATOM   1184  CB  LEU A  86      -3.162 -16.963  -0.997  1.00 11.72           C  
ATOM   1185  CG  LEU A  86      -3.476 -16.432  -2.401  1.00 12.30           C  
ATOM   1186  CD1 LEU A  86      -3.870 -14.964  -2.359  1.00 15.16           C  
ATOM   1187  CD2 LEU A  86      -2.264 -16.640  -3.321  1.00 12.66           C  
ATOM   1188  H   LEU A  86      -5.308 -18.420  -0.287  1.00  0.00           H  
ATOM   1189  HA  LEU A  86      -2.759 -18.928  -1.747  1.00  0.00           H  
ATOM   1190 1HB  LEU A  86      -3.863 -16.521  -0.291  1.00  0.00           H  
ATOM   1191 2HB  LEU A  86      -2.155 -16.651  -0.722  1.00  0.00           H  
ATOM   1192  HG  LEU A  86      -4.333 -16.968  -2.809  1.00  0.00           H  
ATOM   1193 1HD1 LEU A  86      -4.087 -14.616  -3.369  1.00  0.00           H  
ATOM   1194 2HD1 LEU A  86      -4.757 -14.843  -1.736  1.00  0.00           H  
ATOM   1195 3HD1 LEU A  86      -3.051 -14.379  -1.942  1.00  0.00           H  
ATOM   1196 1HD2 LEU A  86      -2.494 -16.261  -4.317  1.00  0.00           H  
ATOM   1197 2HD2 LEU A  86      -1.405 -16.103  -2.918  1.00  0.00           H  
ATOM   1198 3HD2 LEU A  86      -2.032 -17.703  -3.382  1.00  0.00           H  
ATOM   1199  N   GLY A  87      -1.276 -19.406   0.185  1.00 12.42           N  
ATOM   1200  CA  GLY A  87      -0.406 -19.698   1.315  1.00 15.21           C  
ATOM   1201  C   GLY A  87       0.970 -19.097   1.057  1.00 13.93           C  
ATOM   1202  O   GLY A  87       1.238 -18.660  -0.050  1.00 18.14           O  
ATOM   1203  H   GLY A  87      -0.936 -19.567  -0.752  1.00  0.00           H  
ATOM   1204 1HA  GLY A  87      -0.842 -19.287   2.226  1.00  0.00           H  
ATOM   1205 2HA  GLY A  87      -0.336 -20.777   1.451  1.00  0.00           H  
ATOM   1206  N   TYR A  88       1.814 -19.023   2.088  1.00 16.10           N  
ATOM   1207  CA  TYR A  88       3.224 -18.677   1.924  1.00 16.33           C  
ATOM   1208  C   TYR A  88       4.009 -19.961   1.991  1.00 12.18           C  
ATOM   1209  O   TYR A  88       3.755 -20.795   2.855  1.00 12.69           O  
ATOM   1210  CB  TYR A  88       3.757 -17.833   3.096  1.00 18.28           C  
ATOM   1211  CG  TYR A  88       3.271 -16.428   3.197  1.00 18.52           C  
ATOM   1212  CD1 TYR A  88       3.561 -15.490   2.213  1.00 17.77           C  
ATOM   1213  CD2 TYR A  88       2.549 -16.016   4.309  1.00 23.31           C  
ATOM   1214  CE1 TYR A  88       3.122 -14.184   2.324  1.00 24.52           C  
ATOM   1215  CE2 TYR A  88       2.108 -14.723   4.430  1.00 26.49           C  
ATOM   1216  CZ  TYR A  88       2.394 -13.808   3.445  1.00 29.40           C  
ATOM   1217  OH  TYR A  88       1.933 -12.517   3.595  1.00 33.74           O  
ATOM   1218  H   TYR A  88       1.459 -19.214   3.014  1.00  0.00           H  
ATOM   1219  HA  TYR A  88       3.332 -18.088   1.013  1.00  0.00           H  
ATOM   1220 1HB  TYR A  88       3.500 -18.317   4.040  1.00  0.00           H  
ATOM   1221 2HB  TYR A  88       4.844 -17.780   3.041  1.00  0.00           H  
ATOM   1222  HD1 TYR A  88       4.143 -15.780   1.338  1.00  0.00           H  
ATOM   1223  HD2 TYR A  88       2.324 -16.725   5.106  1.00  0.00           H  
ATOM   1224  HE1 TYR A  88       3.358 -13.462   1.543  1.00  0.00           H  
ATOM   1225  HE2 TYR A  88       1.533 -14.423   5.306  1.00  0.00           H  
ATOM   1226  HH  TYR A  88       1.448 -12.445   4.421  1.00  0.00           H  
ATOM   1227  N   ASP A  89       5.023 -20.090   1.143  1.00 10.70           N  
ATOM   1228  CA  ASP A  89       5.982 -21.174   1.304  1.00 12.18           C  
ATOM   1229  C   ASP A  89       7.248 -20.816   0.556  1.00 12.79           C  
ATOM   1230  O   ASP A  89       7.322 -19.763  -0.073  1.00 14.48           O  
ATOM   1231  CB  ASP A  89       5.411 -22.516   0.839  1.00 12.82           C  
ATOM   1232  CG  ASP A  89       5.933 -23.688   1.659  1.00 15.39           C  
ATOM   1233  OD1 ASP A  89       7.116 -23.671   2.062  1.00 15.09           O  
ATOM   1234  OD2 ASP A  89       5.164 -24.640   1.894  1.00 15.45           O  
ATOM   1235  H   ASP A  89       5.140 -19.439   0.379  1.00  0.00           H  
ATOM   1236  HA  ASP A  89       6.229 -21.263   2.362  1.00  0.00           H  
ATOM   1237 1HB  ASP A  89       4.323 -22.493   0.910  1.00  0.00           H  
ATOM   1238 2HB  ASP A  89       5.667 -22.677  -0.209  1.00  0.00           H  
ATOM   1239  N   THR A  90       8.254 -21.669   0.671  1.00 11.95           N  
ATOM   1240  CA  THR A  90       9.489 -21.493  -0.090  1.00 12.42           C  
ATOM   1241  C   THR A  90       9.354 -22.098  -1.476  1.00 11.72           C  
ATOM   1242  O   THR A  90       8.950 -23.247  -1.630  1.00 13.29           O  
ATOM   1243  CB  THR A  90      10.666 -22.102   0.671  1.00 14.27           C  
ATOM   1244  OG1 THR A  90      10.746 -21.465   1.949  1.00 18.06           O  
ATOM   1245  CG2 THR A  90      11.991 -21.876  -0.074  1.00 13.20           C  
ATOM   1246  H   THR A  90       8.169 -22.458   1.296  1.00  0.00           H  
ATOM   1247  HA  THR A  90       9.667 -20.425  -0.218  1.00  0.00           H  
ATOM   1248  HB  THR A  90      10.508 -23.174   0.788  1.00  0.00           H  
ATOM   1249  HG1 THR A  90      10.047 -20.811   2.024  1.00  0.00           H  
ATOM   1250 1HG2 THR A  90      12.808 -22.321   0.493  1.00  0.00           H  
ATOM   1251 2HG2 THR A  90      11.938 -22.339  -1.059  1.00  0.00           H  
ATOM   1252 3HG2 THR A  90      12.168 -20.807  -0.185  1.00  0.00           H  
ATOM   1253  N   VAL A  91       9.702 -21.311  -2.487  1.00 10.74           N  
ATOM   1254  CA  VAL A  91       9.634 -21.745  -3.880  1.00 11.64           C  
ATOM   1255  C   VAL A  91      11.014 -21.638  -4.496  1.00 12.14           C  
ATOM   1256  O   VAL A  91      11.650 -20.601  -4.394  1.00 12.47           O  
ATOM   1257  CB  VAL A  91       8.677 -20.855  -4.682  1.00 12.08           C  
ATOM   1258  CG1 VAL A  91       8.615 -21.292  -6.147  1.00 13.34           C  
ATOM   1259  CG2 VAL A  91       7.280 -20.922  -4.069  1.00 12.34           C  
ATOM   1260  H   VAL A  91      10.025 -20.377  -2.278  1.00  0.00           H  
ATOM   1261  HA  VAL A  91       9.258 -22.768  -3.906  1.00  0.00           H  
ATOM   1262  HB  VAL A  91       9.041 -19.828  -4.654  1.00  0.00           H  
ATOM   1263 1HG1 VAL A  91       7.929 -20.643  -6.692  1.00  0.00           H  
ATOM   1264 2HG1 VAL A  91       9.608 -21.222  -6.590  1.00  0.00           H  
ATOM   1265 3HG1 VAL A  91       8.262 -22.321  -6.205  1.00  0.00           H  
ATOM   1266 1HG2 VAL A  91       6.602 -20.288  -4.640  1.00  0.00           H  
ATOM   1267 2HG2 VAL A  91       6.922 -21.951  -4.092  1.00  0.00           H  
ATOM   1268 3HG2 VAL A  91       7.319 -20.574  -3.037  1.00  0.00           H  
ATOM   1269  N   THR A  92      11.452 -22.707  -5.144  1.00 12.32           N  
ATOM   1270  CA  THR A  92      12.738 -22.690  -5.846  1.00 12.38           C  
ATOM   1271  C   THR A  92      12.520 -22.719  -7.348  1.00 12.81           C  
ATOM   1272  O   THR A  92      11.818 -23.595  -7.854  1.00 13.60           O  
ATOM   1273  CB  THR A  92      13.595 -23.885  -5.426  1.00 14.24           C  
ATOM   1274  OG1 THR A  92      13.780 -23.854  -4.001  1.00 16.46           O  
ATOM   1275  CG2 THR A  92      14.956 -23.836  -6.113  1.00 17.39           C  
ATOM   1276  H   THR A  92      10.895 -23.549  -5.158  1.00  0.00           H  
ATOM   1277  HA  THR A  92      13.265 -21.773  -5.580  1.00  0.00           H  
ATOM   1278  HB  THR A  92      13.089 -24.810  -5.701  1.00  0.00           H  
ATOM   1279  HG1 THR A  92      13.324 -23.091  -3.636  1.00  0.00           H  
ATOM   1280 1HG2 THR A  92      15.551 -24.694  -5.802  1.00  0.00           H  
ATOM   1281 2HG2 THR A  92      14.819 -23.861  -7.194  1.00  0.00           H  
ATOM   1282 3HG2 THR A  92      15.471 -22.918  -5.834  1.00  0.00           H  
ATOM   1283  N   VAL A  93      13.128 -21.754  -8.041  1.00 13.15           N  
ATOM   1284  CA  VAL A  93      13.007 -21.625  -9.497  1.00 15.21           C  
ATOM   1285  C   VAL A  93      14.367 -21.284 -10.086  1.00 21.88           C  
ATOM   1286  O   VAL A  93      14.995 -20.329  -9.657  1.00 20.09           O  
ATOM   1287  CB  VAL A  93      12.126 -20.426  -9.898  1.00 17.79           C  
ATOM   1288  CG1 VAL A  93      11.893 -20.438 -11.431  1.00 20.31           C  
ATOM   1289  CG2 VAL A  93      10.827 -20.405  -9.148  1.00 18.06           C  
ATOM   1290  H   VAL A  93      13.693 -21.089  -7.533  1.00  0.00           H  
ATOM   1291  HA  VAL A  93      12.540 -22.530  -9.887  1.00  0.00           H  
ATOM   1292  HB  VAL A  93      12.664 -19.503  -9.681  1.00  0.00           H  
ATOM   1293 1HG1 VAL A  93      11.270 -19.588 -11.711  1.00  0.00           H  
ATOM   1294 2HG1 VAL A  93      12.851 -20.369 -11.945  1.00  0.00           H  
ATOM   1295 3HG1 VAL A  93      11.393 -21.363 -11.716  1.00  0.00           H  
ATOM   1296 1HG2 VAL A  93      10.239 -19.543  -9.462  1.00  0.00           H  
ATOM   1297 2HG2 VAL A  93      10.271 -21.319  -9.357  1.00  0.00           H  
ATOM   1298 3HG2 VAL A  93      11.026 -20.338  -8.078  1.00  0.00           H  
ATOM   1299  N   SER A  94      14.797 -22.003 -11.116  1.00 25.97           N  
ATOM   1300  CA  SER A  94      16.028 -21.609 -11.812  1.00 22.15           C  
ATOM   1301  C   SER A  94      17.154 -21.269 -10.837  1.00 28.14           C  
ATOM   1302  O   SER A  94      17.796 -20.226 -10.989  1.00 27.44           O  
ATOM   1303  CB  SER A  94      15.788 -20.368 -12.691  1.00 28.78           C  
ATOM   1304  OG  SER A  94      14.897 -20.610 -13.768  1.00 29.13           O  
ATOM   1305  H   SER A  94      14.293 -22.819 -11.432  1.00  0.00           H  
ATOM   1306  HA  SER A  94      16.341 -22.433 -12.455  1.00  0.00           H  
ATOM   1307 1HB  SER A  94      15.381 -19.563 -12.080  1.00  0.00           H  
ATOM   1308 2HB  SER A  94      16.737 -20.022 -13.099  1.00  0.00           H  
ATOM   1309  HG  SER A  94      14.639 -21.532 -13.696  1.00  0.00           H  
ATOM   1310  N   ASN A  95      17.381 -22.122  -9.837  1.00 24.99           N  
ATOM   1311  CA  ASN A  95      18.480 -21.933  -8.876  1.00 29.41           C  
ATOM   1312  C   ASN A  95      18.357 -20.752  -7.895  1.00 25.02           C  
ATOM   1313  O   ASN A  95      19.298 -20.424  -7.170  1.00 26.33           O  
ATOM   1314  CB  ASN A  95      19.822 -21.891  -9.605  1.00 40.04           C  
ATOM   1315  CG  ASN A  95      20.073 -23.147 -10.418  1.00 43.63           C  
ATOM   1316  OD1 ASN A  95      19.865 -24.263  -9.937  1.00 45.73           O  
ATOM   1317  ND2 ASN A  95      20.501 -22.972 -11.666  1.00 48.31           N  
ATOM   1318  H   ASN A  95      16.775 -22.924  -9.740  1.00  0.00           H  
ATOM   1319  HA  ASN A  95      18.484 -22.777  -8.184  1.00  0.00           H  
ATOM   1320 1HB  ASN A  95      19.848 -21.026 -10.270  1.00  0.00           H  
ATOM   1321 2HB  ASN A  95      20.627 -21.771  -8.879  1.00  0.00           H  
ATOM   1322 1HD2 ASN A  95      20.683 -23.765 -12.248  1.00  0.00           H  
ATOM   1323 2HD2 ASN A  95      20.641 -22.048 -12.022  1.00  0.00           H  
ATOM   1324  N   ILE A  96      17.197 -20.112  -7.875  1.00 16.96           N  
ATOM   1325  CA  ILE A  96      16.922 -19.071  -6.896  1.00 13.71           C  
ATOM   1326  C   ILE A  96      15.965 -19.645  -5.865  1.00 14.46           C  
ATOM   1327  O   ILE A  96      14.927 -20.199  -6.225  1.00 15.67           O  
ATOM   1328  CB  ILE A  96      16.241 -17.851  -7.547  1.00 12.67           C  
ATOM   1329  CG1 ILE A  96      17.030 -17.375  -8.776  1.00 15.21           C  
ATOM   1330  CG2 ILE A  96      16.028 -16.743  -6.517  1.00 13.77           C  
ATOM   1331  CD1 ILE A  96      18.378 -16.758  -8.444  1.00 17.88           C  
ATOM   1332  H   ILE A  96      16.487 -20.350  -8.553  1.00  0.00           H  
ATOM   1333  HA  ILE A  96      17.867 -18.743  -6.465  1.00  0.00           H  
ATOM   1334  HB  ILE A  96      15.274 -18.147  -7.952  1.00  0.00           H  
ATOM   1335 1HG1 ILE A  96      17.198 -18.216  -9.449  1.00  0.00           H  
ATOM   1336 2HG1 ILE A  96      16.444 -16.634  -9.320  1.00  0.00           H  
ATOM   1337 1HG2 ILE A  96      15.547 -15.890  -6.995  1.00  0.00           H  
ATOM   1338 2HG2 ILE A  96      15.395 -17.112  -5.711  1.00  0.00           H  
ATOM   1339 3HG2 ILE A  96      16.991 -16.435  -6.109  1.00  0.00           H  
ATOM   1340 1HD1 ILE A  96      18.873 -16.447  -9.365  1.00  0.00           H  
ATOM   1341 2HD1 ILE A  96      18.232 -15.890  -7.799  1.00  0.00           H  
ATOM   1342 3HD1 ILE A  96      18.997 -17.492  -7.931  1.00  0.00           H  
ATOM   1343  N   VAL A  97      16.312 -19.539  -4.588  1.00 12.70           N  
ATOM   1344  CA  VAL A  97      15.427 -20.013  -3.518  1.00 11.09           C  
ATOM   1345  C   VAL A  97      14.687 -18.816  -2.944  1.00 12.71           C  
ATOM   1346  O   VAL A  97      15.297 -17.890  -2.406  1.00 13.62           O  
ATOM   1347  CB  VAL A  97      16.218 -20.749  -2.428  1.00 11.35           C  
ATOM   1348  CG1 VAL A  97      15.317 -21.109  -1.271  1.00 12.07           C  
ATOM   1349  CG2 VAL A  97      16.852 -22.008  -3.011  1.00 13.87           C  
ATOM   1350  H   VAL A  97      17.201 -19.125  -4.344  1.00  0.00           H  
ATOM   1351  HA  VAL A  97      14.707 -20.710  -3.948  1.00  0.00           H  
ATOM   1352  HB  VAL A  97      16.999 -20.089  -2.050  1.00  0.00           H  
ATOM   1353 1HG1 VAL A  97      15.895 -21.630  -0.508  1.00  0.00           H  
ATOM   1354 2HG1 VAL A  97      14.891 -20.201  -0.846  1.00  0.00           H  
ATOM   1355 3HG1 VAL A  97      14.515 -21.757  -1.623  1.00  0.00           H  
ATOM   1356 1HG2 VAL A  97      17.413 -22.526  -2.234  1.00  0.00           H  
ATOM   1357 2HG2 VAL A  97      16.071 -22.665  -3.395  1.00  0.00           H  
ATOM   1358 3HG2 VAL A  97      17.526 -21.734  -3.823  1.00  0.00           H  
ATOM   1359  N   ASP A  98      13.359 -18.835  -3.086  1.00 11.59           N  
ATOM   1360  CA  ASP A  98      12.499 -17.686  -2.843  1.00 11.94           C  
ATOM   1361  C   ASP A  98      11.579 -17.977  -1.648  1.00 12.30           C  
ATOM   1362  O   ASP A  98      10.577 -18.675  -1.777  1.00 12.14           O  
ATOM   1363  CB  ASP A  98      11.676 -17.485  -4.131  1.00 12.64           C  
ATOM   1364  CG  ASP A  98      10.588 -16.452  -4.002  1.00 12.17           C  
ATOM   1365  OD1 ASP A  98      10.687 -15.537  -3.170  1.00 12.23           O  
ATOM   1366  OD2 ASP A  98       9.625 -16.548  -4.811  1.00 12.80           O  
ATOM   1367  H   ASP A  98      12.943 -19.707  -3.380  1.00  0.00           H  
ATOM   1368  HA  ASP A  98      13.129 -16.817  -2.649  1.00  0.00           H  
ATOM   1369 1HB  ASP A  98      12.338 -17.182  -4.942  1.00  0.00           H  
ATOM   1370 2HB  ASP A  98      11.215 -18.430  -4.420  1.00  0.00           H  
ATOM   1371  N   PRO A  99      11.929 -17.467  -0.461  1.00 12.87           N  
ATOM   1372  CA  PRO A  99      11.157 -17.779   0.740  1.00 12.10           C  
ATOM   1373  C   PRO A  99       9.948 -16.871   0.912  1.00 13.21           C  
ATOM   1374  O   PRO A  99       9.881 -15.800   0.303  1.00 13.67           O  
ATOM   1375  CB  PRO A  99      12.159 -17.458   1.855  1.00 15.79           C  
ATOM   1376  CG  PRO A  99      12.875 -16.270   1.323  1.00 15.35           C  
ATOM   1377  CD  PRO A  99      12.985 -16.473  -0.192  1.00 14.77           C  
ATOM   1378  HA  PRO A  99      10.892 -18.847   0.733  1.00  0.00           H  
ATOM   1379 1HB  PRO A  99      11.625 -17.263   2.796  1.00  0.00           H  
ATOM   1380 2HB  PRO A  99      12.815 -18.323   2.032  1.00  0.00           H  
ATOM   1381 1HG  PRO A  99      12.323 -15.351   1.570  1.00  0.00           H  
ATOM   1382 2HG  PRO A  99      13.865 -16.181   1.793  1.00  0.00           H  
ATOM   1383 1HD  PRO A  99      12.792 -15.519  -0.705  1.00  0.00           H  
ATOM   1384 2HD  PRO A  99      13.988 -16.851  -0.440  1.00  0.00           H  
ATOM   1385  N   ASN A 100       9.006 -17.287   1.761  1.00 14.63           N  
ATOM   1386  CA  ASN A 100       7.877 -16.419   2.107  1.00 16.88           C  
ATOM   1387  C   ASN A 100       7.172 -15.923   0.836  1.00 12.39           C  
ATOM   1388  O   ASN A 100       6.830 -14.740   0.725  1.00 13.66           O  
ATOM   1389  CB  ASN A 100       8.337 -15.198   2.918  1.00 21.52           C  
ATOM   1390  CG  ASN A 100       9.074 -15.567   4.201  1.00 36.91           C  
ATOM   1391  OD1 ASN A 100      10.278 -15.825   4.189  1.00 38.72           O  
ATOM   1392  ND2 ASN A 100       8.363 -15.543   5.319  1.00 37.01           N  
ATOM   1393  H   ASN A 100       9.064 -18.207   2.174  1.00  0.00           H  
ATOM   1394  HA  ASN A 100       7.176 -16.990   2.718  1.00  0.00           H  
ATOM   1395 1HB  ASN A 100       8.998 -14.582   2.306  1.00  0.00           H  
ATOM   1396 2HB  ASN A 100       7.472 -14.589   3.181  1.00  0.00           H  
ATOM   1397 1HD2 ASN A 100       8.794 -15.776   6.191  1.00  0.00           H  
ATOM   1398 2HD2 ASN A 100       7.396 -15.292   5.291  1.00  0.00           H  
ATOM   1399  N   GLN A 101       6.996 -16.835  -0.114  1.00 12.47           N  
ATOM   1400  CA  GLN A 101       6.408 -16.527  -1.423  1.00 11.05           C  
ATOM   1401  C   GLN A 101       4.927 -16.880  -1.398  1.00 12.41           C  
ATOM   1402  O   GLN A 101       4.566 -17.979  -1.001  1.00 11.91           O  
ATOM   1403  CB  GLN A 101       7.096 -17.368  -2.492  1.00 11.60           C  
ATOM   1404  CG  GLN A 101       6.465 -17.295  -3.894  1.00  9.92           C  
ATOM   1405  CD  GLN A 101       6.403 -15.878  -4.416  1.00 11.17           C  
ATOM   1406  OE1 GLN A 101       7.419 -15.182  -4.486  1.00 12.14           O  
ATOM   1407  NE2 GLN A 101       5.197 -15.427  -4.787  1.00 11.45           N  
ATOM   1408  H   GLN A 101       7.284 -17.782   0.085  1.00  0.00           H  
ATOM   1409  HA  GLN A 101       6.572 -15.471  -1.636  1.00  0.00           H  
ATOM   1410 1HB  GLN A 101       8.136 -17.056  -2.587  1.00  0.00           H  
ATOM   1411 2HB  GLN A 101       7.094 -18.415  -2.188  1.00  0.00           H  
ATOM   1412 1HG  GLN A 101       7.065 -17.890  -4.582  1.00  0.00           H  
ATOM   1413 2HG  GLN A 101       5.450 -17.690  -3.845  1.00  0.00           H  
ATOM   1414 1HE2 GLN A 101       5.097 -14.496  -5.140  1.00  0.00           H  
ATOM   1415 2HE2 GLN A 101       4.396 -16.020  -4.711  1.00  0.00           H  
ATOM   1416  N   THR A 102       4.064 -15.966  -1.830  1.00 11.13           N  
ATOM   1417  CA  THR A 102       2.660 -16.351  -1.953  1.00 12.23           C  
ATOM   1418  C   THR A 102       2.492 -17.396  -3.050  1.00 12.47           C  
ATOM   1419  O   THR A 102       3.021 -17.254  -4.166  1.00 13.15           O  
ATOM   1420  CB  THR A 102       1.725 -15.157  -2.243  1.00 11.56           C  
ATOM   1421  OG1 THR A 102       2.051 -14.590  -3.517  1.00 12.47           O  
ATOM   1422  CG2 THR A 102       1.808 -14.098  -1.163  1.00 12.54           C  
ATOM   1423  H   THR A 102       4.339 -15.025  -2.074  1.00  0.00           H  
ATOM   1424  HA  THR A 102       2.339 -16.793  -1.010  1.00  0.00           H  
ATOM   1425  HB  THR A 102       0.695 -15.508  -2.303  1.00  0.00           H  
ATOM   1426  HG1 THR A 102       2.779 -15.079  -3.907  1.00  0.00           H  
ATOM   1427 1HG2 THR A 102       1.134 -13.277  -1.406  1.00  0.00           H  
ATOM   1428 2HG2 THR A 102       1.521 -14.532  -0.205  1.00  0.00           H  
ATOM   1429 3HG2 THR A 102       2.829 -13.723  -1.099  1.00  0.00           H  
ATOM   1430  N   VAL A 103       1.755 -18.453  -2.733  1.00 10.33           N  
ATOM   1431  CA  VAL A 103       1.450 -19.496  -3.706  1.00  9.90           C  
ATOM   1432  C   VAL A 103      -0.056 -19.709  -3.739  1.00 11.58           C  
ATOM   1433  O   VAL A 103      -0.658 -20.020  -2.704  1.00 12.43           O  
ATOM   1434  CB  VAL A 103       2.102 -20.838  -3.306  1.00 13.16           C  
ATOM   1435  CG1 VAL A 103       1.851 -21.912  -4.361  1.00 13.21           C  
ATOM   1436  CG2 VAL A 103       3.602 -20.644  -3.067  1.00 14.17           C  
ATOM   1437  H   VAL A 103       1.396 -18.537  -1.793  1.00  0.00           H  
ATOM   1438  HA  VAL A 103       1.852 -19.194  -4.674  1.00  0.00           H  
ATOM   1439  HB  VAL A 103       1.633 -21.201  -2.391  1.00  0.00           H  
ATOM   1440 1HG1 VAL A 103       2.322 -22.845  -4.050  1.00  0.00           H  
ATOM   1441 2HG1 VAL A 103       0.778 -22.068  -4.473  1.00  0.00           H  
ATOM   1442 3HG1 VAL A 103       2.274 -21.593  -5.313  1.00  0.00           H  
ATOM   1443 1HG2 VAL A 103       4.051 -21.596  -2.785  1.00  0.00           H  
ATOM   1444 2HG2 VAL A 103       4.071 -20.277  -3.980  1.00  0.00           H  
ATOM   1445 3HG2 VAL A 103       3.752 -19.920  -2.266  1.00  0.00           H  
ATOM   1446  N   GLY A 104      -0.654 -19.565  -4.919  1.00 10.80           N  
ATOM   1447  CA  GLY A 104      -2.052 -19.933  -5.090  1.00 11.69           C  
ATOM   1448  C   GLY A 104      -2.181 -21.444  -5.128  1.00 11.70           C  
ATOM   1449  O   GLY A 104      -1.363 -22.145  -5.728  1.00 11.72           O  
ATOM   1450  H   GLY A 104      -0.142 -19.198  -5.708  1.00  0.00           H  
ATOM   1451 1HA  GLY A 104      -2.640 -19.520  -4.270  1.00  0.00           H  
ATOM   1452 2HA  GLY A 104      -2.433 -19.494  -6.011  1.00  0.00           H  
ATOM   1453  N   LEU A 105      -3.237 -21.955  -4.501  1.00 10.19           N  
ATOM   1454  CA  LEU A 105      -3.409 -23.395  -4.395  1.00 10.30           C  
ATOM   1455  C   LEU A 105      -4.831 -23.750  -4.800  1.00 13.12           C  
ATOM   1456  O   LEU A 105      -5.781 -23.397  -4.108  1.00 13.71           O  
ATOM   1457  CB  LEU A 105      -3.118 -23.857  -2.956  1.00 11.16           C  
ATOM   1458  CG  LEU A 105      -1.649 -23.647  -2.561  1.00 13.23           C  
ATOM   1459  CD1 LEU A 105      -1.475 -23.876  -1.072  1.00 13.52           C  
ATOM   1460  CD2 LEU A 105      -0.740 -24.576  -3.340  1.00 12.40           C  
ATOM   1461  H   LEU A 105      -3.931 -21.345  -4.092  1.00  0.00           H  
ATOM   1462  HA  LEU A 105      -2.703 -23.878  -5.069  1.00  0.00           H  
ATOM   1463 1HB  LEU A 105      -3.759 -23.299  -2.276  1.00  0.00           H  
ATOM   1464 2HB  LEU A 105      -3.368 -24.915  -2.873  1.00  0.00           H  
ATOM   1465  HG  LEU A 105      -1.359 -22.617  -2.771  1.00  0.00           H  
ATOM   1466 1HD1 LEU A 105      -0.430 -23.725  -0.800  1.00  0.00           H  
ATOM   1467 2HD1 LEU A 105      -2.098 -23.172  -0.520  1.00  0.00           H  
ATOM   1468 3HD1 LEU A 105      -1.770 -24.895  -0.824  1.00  0.00           H  
ATOM   1469 1HD2 LEU A 105       0.295 -24.407  -3.042  1.00  0.00           H  
ATOM   1470 2HD2 LEU A 105      -1.013 -25.611  -3.132  1.00  0.00           H  
ATOM   1471 3HD2 LEU A 105      -0.847 -24.380  -4.407  1.00  0.00           H  
ATOM   1472  N   SER A 106      -4.974 -24.423  -5.935  1.00 11.46           N  
ATOM   1473  CA  SER A 106      -6.312 -24.607  -6.504  1.00 12.90           C  
ATOM   1474  C   SER A 106      -7.156 -25.595  -5.704  1.00 15.56           C  
ATOM   1475  O   SER A 106      -6.657 -26.615  -5.226  1.00 15.52           O  
ATOM   1476  CB  SER A 106      -6.253 -25.053  -7.971  1.00 14.60           C  
ATOM   1477  OG  SER A 106      -6.023 -26.449  -8.070  1.00 16.05           O  
ATOM   1478  H   SER A 106      -4.177 -24.813  -6.417  1.00  0.00           H  
ATOM   1479  HA  SER A 106      -6.840 -23.653  -6.463  1.00  0.00           H  
ATOM   1480 1HB  SER A 106      -7.190 -24.800  -8.466  1.00  0.00           H  
ATOM   1481 2HB  SER A 106      -5.457 -24.514  -8.483  1.00  0.00           H  
ATOM   1482  HG  SER A 106      -5.961 -26.772  -7.168  1.00  0.00           H  
ATOM   1483  N   THR A 107      -8.448 -25.289  -5.599  1.00 15.70           N  
ATOM   1484  CA  THR A 107      -9.432 -26.229  -5.061  1.00 18.27           C  
ATOM   1485  C   THR A 107     -10.425 -26.629  -6.151  1.00 23.23           C  
ATOM   1486  O   THR A 107     -11.076 -27.674  -6.057  1.00 23.77           O  
ATOM   1487  CB  THR A 107     -10.164 -25.660  -3.829  1.00 17.96           C  
ATOM   1488  OG1 THR A 107     -10.668 -24.345  -4.110  1.00 21.07           O  
ATOM   1489  CG2 THR A 107      -9.211 -25.579  -2.664  1.00 17.62           C  
ATOM   1490  H   THR A 107      -8.755 -24.376  -5.902  1.00  0.00           H  
ATOM   1491  HA  THR A 107      -8.911 -27.135  -4.751  1.00  0.00           H  
ATOM   1492  HB  THR A 107     -11.001 -26.309  -3.572  1.00  0.00           H  
ATOM   1493  HG1 THR A 107     -10.440 -24.101  -5.010  1.00  0.00           H  
ATOM   1494 1HG2 THR A 107      -9.732 -25.177  -1.795  1.00  0.00           H  
ATOM   1495 2HG2 THR A 107      -8.834 -26.575  -2.433  1.00  0.00           H  
ATOM   1496 3HG2 THR A 107      -8.377 -24.926  -2.921  1.00  0.00           H  
ATOM   1497  N   GLU A 108     -10.525 -25.802  -7.188  1.00 19.08           N  
ATOM   1498  CA  GLU A 108     -11.231 -26.200  -8.405  1.00 22.74           C  
ATOM   1499  C   GLU A 108     -10.592 -25.629  -9.673  1.00 21.58           C  
ATOM   1500  O   GLU A 108     -10.025 -24.532  -9.657  1.00 19.88           O  
ATOM   1501  CB  GLU A 108     -12.720 -25.857  -8.329  1.00 26.14           C  
ATOM   1502  CG  GLU A 108     -13.077 -24.423  -8.622  1.00 33.31           C  
ATOM   1503  CD  GLU A 108     -14.560 -24.263  -8.925  1.00 41.86           C  
ATOM   1504  OE1 GLU A 108     -15.366 -25.034  -8.356  1.00 42.56           O  
ATOM   1505  OE2 GLU A 108     -14.917 -23.386  -9.743  1.00 40.52           O  
ATOM   1506  H   GLU A 108     -10.108 -24.883  -7.139  1.00  0.00           H  
ATOM   1507  HA  GLU A 108     -11.137 -27.280  -8.522  1.00  0.00           H  
ATOM   1508 1HB  GLU A 108     -13.273 -26.477  -9.035  1.00  0.00           H  
ATOM   1509 2HB  GLU A 108     -13.095 -26.084  -7.331  1.00  0.00           H  
ATOM   1510 1HG  GLU A 108     -12.815 -23.811  -7.760  1.00  0.00           H  
ATOM   1511 2HG  GLU A 108     -12.487 -24.079  -9.470  1.00  0.00           H  
ATOM   1512  N   GLN A 109     -10.661 -26.390 -10.762  1.00 20.74           N  
ATOM   1513  CA  GLN A 109     -10.087 -25.959 -12.035  1.00 19.60           C  
ATOM   1514  C   GLN A 109     -10.943 -26.351 -13.230  1.00 24.35           C  
ATOM   1515  O   GLN A 109     -10.492 -27.106 -14.085  1.00 28.04           O  
ATOM   1516  CB  GLN A 109      -8.708 -26.580 -12.252  1.00 24.56           C  
ATOM   1517  CG  GLN A 109      -7.641 -26.077 -11.330  1.00 24.15           C  
ATOM   1518  CD  GLN A 109      -6.327 -26.783 -11.544  1.00 19.36           C  
ATOM   1519  OE1 GLN A 109      -5.613 -27.061 -10.598  1.00 20.32           O  
ATOM   1520  NE2 GLN A 109      -5.998 -27.074 -12.798  1.00 20.77           N  
ATOM   1521  H   GLN A 109     -11.121 -27.288 -10.709  1.00  0.00           H  
ATOM   1522  HA  GLN A 109      -9.977 -24.875 -12.015  1.00  0.00           H  
ATOM   1523 1HB  GLN A 109      -8.772 -27.661 -12.126  1.00  0.00           H  
ATOM   1524 2HB  GLN A 109      -8.380 -26.389 -13.273  1.00  0.00           H  
ATOM   1525 1HG  GLN A 109      -7.493 -25.012 -11.509  1.00  0.00           H  
ATOM   1526 2HG  GLN A 109      -7.957 -26.242 -10.300  1.00  0.00           H  
ATOM   1527 1HE2 GLN A 109      -5.135 -27.543 -12.994  1.00  0.00           H  
ATOM   1528 2HE2 GLN A 109      -6.612 -26.825 -13.547  1.00  0.00           H  
ATOM   1529  N   PRO A 110     -12.169 -25.827 -13.305  1.00 25.57           N  
ATOM   1530  CA  PRO A 110     -12.997 -26.145 -14.478  1.00 29.29           C  
ATOM   1531  C   PRO A 110     -12.430 -25.573 -15.780  1.00 31.60           C  
ATOM   1532  O   PRO A 110     -11.809 -24.510 -15.782  1.00 27.67           O  
ATOM   1533  CB  PRO A 110     -14.330 -25.467 -14.148  1.00 30.95           C  
ATOM   1534  CG  PRO A 110     -13.975 -24.371 -13.202  1.00 29.98           C  
ATOM   1535  CD  PRO A 110     -12.848 -24.912 -12.374  1.00 24.91           C  
ATOM   1536  HA  PRO A 110     -13.116 -27.236 -14.552  1.00  0.00           H  
ATOM   1537 1HB  PRO A 110     -14.800 -25.093 -15.069  1.00  0.00           H  
ATOM   1538 2HB  PRO A 110     -15.024 -26.197 -13.706  1.00  0.00           H  
ATOM   1539 1HG  PRO A 110     -13.685 -23.468 -13.759  1.00  0.00           H  
ATOM   1540 2HG  PRO A 110     -14.848 -24.100 -12.590  1.00  0.00           H  
ATOM   1541 1HD  PRO A 110     -12.192 -24.086 -12.062  1.00  0.00           H  
ATOM   1542 2HD  PRO A 110     -13.255 -25.437 -11.497  1.00  0.00           H  
ATOM   1543  N   GLY A 111     -12.644 -26.273 -16.891  1.00 31.13           N  
ATOM   1544  CA  GLY A 111     -12.310 -25.712 -18.187  1.00 34.10           C  
ATOM   1545  C   GLY A 111     -11.385 -26.548 -19.040  1.00 33.75           C  
ATOM   1546  O   GLY A 111     -10.504 -27.250 -18.542  1.00 35.60           O  
ATOM   1547  H   GLY A 111     -13.041 -27.201 -16.844  1.00  0.00           H  
ATOM   1548 1HA  GLY A 111     -13.223 -25.549 -18.759  1.00  0.00           H  
ATOM   1549 2HA  GLY A 111     -11.838 -24.739 -18.052  1.00  0.00           H  
ATOM   1550  N   GLU A 112     -11.580 -26.461 -20.349  1.00 36.32           N  
ATOM   1551  CA  GLU A 112     -10.789 -27.242 -21.279  1.00 31.05           C  
ATOM   1552  C   GLU A 112      -9.318 -26.855 -21.257  1.00 29.71           C  
ATOM   1553  O   GLU A 112      -8.457 -27.663 -21.603  1.00 32.36           O  
ATOM   1554  CB  GLU A 112     -11.352 -27.116 -22.694  1.00 41.52           C  
ATOM   1555  CG  GLU A 112     -12.689 -27.810 -22.867  1.00 40.16           C  
ATOM   1556  CD  GLU A 112     -13.229 -27.682 -24.274  1.00 48.72           C  
ATOM   1557  OE1 GLU A 112     -12.685 -26.866 -25.048  1.00 53.61           O  
ATOM   1558  OE2 GLU A 112     -14.197 -28.400 -24.605  1.00 56.52           O  
ATOM   1559  H   GLU A 112     -12.291 -25.841 -20.708  1.00  0.00           H  
ATOM   1560  HA  GLU A 112     -10.834 -28.289 -20.977  1.00  0.00           H  
ATOM   1561 1HB  GLU A 112     -11.474 -26.062 -22.945  1.00  0.00           H  
ATOM   1562 2HB  GLU A 112     -10.645 -27.543 -23.406  1.00  0.00           H  
ATOM   1563 1HG  GLU A 112     -12.572 -28.866 -22.625  1.00  0.00           H  
ATOM   1564 2HG  GLU A 112     -13.402 -27.382 -22.164  1.00  0.00           H  
ATOM   1565  N   VAL A 113      -9.014 -25.627 -20.851  1.00 25.15           N  
ATOM   1566  CA  VAL A 113      -7.623 -25.206 -20.876  1.00 26.86           C  
ATOM   1567  C   VAL A 113      -6.764 -26.177 -20.062  1.00 26.32           C  
ATOM   1568  O   VAL A 113      -5.665 -26.544 -20.481  1.00 26.02           O  
ATOM   1569  CB  VAL A 113      -7.433 -23.756 -20.380  1.00 30.76           C  
ATOM   1570  CG1 VAL A 113      -7.853 -23.627 -18.925  1.00 31.64           C  
ATOM   1571  CG2 VAL A 113      -5.984 -23.319 -20.578  1.00 35.34           C  
ATOM   1572  H   VAL A 113      -9.718 -24.980 -20.527  1.00  0.00           H  
ATOM   1573  HA  VAL A 113      -7.266 -25.252 -21.906  1.00  0.00           H  
ATOM   1574  HB  VAL A 113      -8.091 -23.098 -20.948  1.00  0.00           H  
ATOM   1575 1HG1 VAL A 113      -7.711 -22.597 -18.595  1.00  0.00           H  
ATOM   1576 2HG1 VAL A 113      -8.904 -23.899 -18.824  1.00  0.00           H  
ATOM   1577 3HG1 VAL A 113      -7.245 -24.291 -18.311  1.00  0.00           H  
ATOM   1578 1HG2 VAL A 113      -5.861 -22.295 -20.226  1.00  0.00           H  
ATOM   1579 2HG2 VAL A 113      -5.325 -23.979 -20.014  1.00  0.00           H  
ATOM   1580 3HG2 VAL A 113      -5.730 -23.371 -21.637  1.00  0.00           H  
ATOM   1581  N   PHE A 114      -7.273 -26.617 -18.917  1.00 24.52           N  
ATOM   1582  CA  PHE A 114      -6.475 -27.468 -18.037  1.00 21.34           C  
ATOM   1583  C   PHE A 114      -6.469 -28.918 -18.498  1.00 26.31           C  
ATOM   1584  O   PHE A 114      -5.493 -29.641 -18.282  1.00 23.55           O  
ATOM   1585  CB  PHE A 114      -6.924 -27.322 -16.575  1.00 21.87           C  
ATOM   1586  CG  PHE A 114      -6.903 -25.904 -16.105  1.00 23.91           C  
ATOM   1587  CD1 PHE A 114      -5.716 -25.186 -16.118  1.00 21.95           C  
ATOM   1588  CD2 PHE A 114      -8.064 -25.268 -15.706  1.00 28.03           C  
ATOM   1589  CE1 PHE A 114      -5.687 -23.861 -15.720  1.00 27.61           C  
ATOM   1590  CE2 PHE A 114      -8.040 -23.946 -15.297  1.00 24.38           C  
ATOM   1591  CZ  PHE A 114      -6.852 -23.245 -15.307  1.00 26.05           C  
ATOM   1592  H   PHE A 114      -8.213 -26.370 -18.642  1.00  0.00           H  
ATOM   1593  HA  PHE A 114      -5.431 -27.159 -18.109  1.00  0.00           H  
ATOM   1594 1HB  PHE A 114      -7.934 -27.713 -16.464  1.00  0.00           H  
ATOM   1595 2HB  PHE A 114      -6.272 -27.914 -15.934  1.00  0.00           H  
ATOM   1596  HD1 PHE A 114      -4.800 -25.677 -16.447  1.00  0.00           H  
ATOM   1597  HD2 PHE A 114      -9.002 -25.824 -15.698  1.00  0.00           H  
ATOM   1598  HE1 PHE A 114      -4.748 -23.309 -15.734  1.00  0.00           H  
ATOM   1599  HE2 PHE A 114      -8.957 -23.458 -14.967  1.00  0.00           H  
ATOM   1600  HZ  PHE A 114      -6.835 -22.204 -14.987  1.00  0.00           H  
ATOM   1601  N   THR A 115      -7.548 -29.328 -19.155  1.00 24.02           N  
ATOM   1602  CA  THR A 115      -7.640 -30.678 -19.699  1.00 22.90           C  
ATOM   1603  C   THR A 115      -6.568 -30.896 -20.752  1.00 22.51           C  
ATOM   1604  O   THR A 115      -5.991 -31.980 -20.862  1.00 25.95           O  
ATOM   1605  CB  THR A 115      -9.007 -30.903 -20.367  1.00 28.92           C  
ATOM   1606  OG1 THR A 115     -10.036 -30.832 -19.377  1.00 28.47           O  
ATOM   1607  CG2 THR A 115      -9.056 -32.265 -21.052  1.00 31.45           C  
ATOM   1608  H   THR A 115      -8.323 -28.693 -19.282  1.00  0.00           H  
ATOM   1609  HA  THR A 115      -7.533 -31.389 -18.880  1.00  0.00           H  
ATOM   1610  HB  THR A 115      -9.181 -30.125 -21.110  1.00  0.00           H  
ATOM   1611  HG1 THR A 115      -9.642 -30.660 -18.518  1.00  0.00           H  
ATOM   1612 1HG2 THR A 115     -10.031 -32.403 -21.518  1.00  0.00           H  
ATOM   1613 2HG2 THR A 115      -8.279 -32.317 -21.814  1.00  0.00           H  
ATOM   1614 3HG2 THR A 115      -8.893 -33.049 -20.314  1.00  0.00           H  
ATOM   1615  N   TYR A 116      -6.309 -29.862 -21.542  1.00 23.00           N  
ATOM   1616  CA  TYR A 116      -5.449 -30.017 -22.705  1.00 23.89           C  
ATOM   1617  C   TYR A 116      -4.042 -29.452 -22.532  1.00 26.38           C  
ATOM   1618  O   TYR A 116      -3.246 -29.459 -23.470  1.00 26.21           O  
ATOM   1619  CB  TYR A 116      -6.146 -29.443 -23.939  1.00 25.28           C  
ATOM   1620  CG  TYR A 116      -7.472 -30.121 -24.194  1.00 28.30           C  
ATOM   1621  CD1 TYR A 116      -7.518 -31.442 -24.627  1.00 23.28           C  
ATOM   1622  CD2 TYR A 116      -8.675 -29.460 -23.980  1.00 29.03           C  
ATOM   1623  CE1 TYR A 116      -8.722 -32.081 -24.849  1.00 23.94           C  
ATOM   1624  CE2 TYR A 116      -9.888 -30.095 -24.205  1.00 32.23           C  
ATOM   1625  CZ  TYR A 116      -9.899 -31.410 -24.640  1.00 28.16           C  
ATOM   1626  OH  TYR A 116     -11.087 -32.065 -24.867  1.00 29.55           O  
ATOM   1627  H   TYR A 116      -6.708 -28.956 -21.342  1.00  0.00           H  
ATOM   1628  HA  TYR A 116      -5.267 -31.081 -22.861  1.00  0.00           H  
ATOM   1629 1HB  TYR A 116      -6.308 -28.373 -23.801  1.00  0.00           H  
ATOM   1630 2HB  TYR A 116      -5.504 -29.567 -24.810  1.00  0.00           H  
ATOM   1631  HD1 TYR A 116      -6.592 -31.992 -24.797  1.00  0.00           H  
ATOM   1632  HD2 TYR A 116      -8.675 -28.427 -23.631  1.00  0.00           H  
ATOM   1633  HE1 TYR A 116      -8.735 -33.116 -25.188  1.00  0.00           H  
ATOM   1634  HE2 TYR A 116     -10.823 -29.559 -24.040  1.00  0.00           H  
ATOM   1635  HH  TYR A 116     -11.819 -31.473 -24.678  1.00  0.00           H  
ATOM   1636  N   SER A 117      -3.736 -28.983 -21.323  1.00 26.48           N  
ATOM   1637  CA  SER A 117      -2.421 -28.433 -21.024  1.00 26.28           C  
ATOM   1638  C   SER A 117      -1.598 -29.408 -20.191  1.00 24.40           C  
ATOM   1639  O   SER A 117      -2.122 -30.047 -19.285  1.00 24.81           O  
ATOM   1640  CB  SER A 117      -2.568 -27.112 -20.266  1.00 27.54           C  
ATOM   1641  OG  SER A 117      -3.175 -26.129 -21.085  1.00 34.69           O  
ATOM   1642  H   SER A 117      -4.435 -29.010 -20.595  1.00  0.00           H  
ATOM   1643  HA  SER A 117      -1.902 -28.245 -21.965  1.00  0.00           H  
ATOM   1644 1HB  SER A 117      -3.171 -27.271 -19.372  1.00  0.00           H  
ATOM   1645 2HB  SER A 117      -1.587 -26.768 -19.942  1.00  0.00           H  
ATOM   1646  HG  SER A 117      -3.343 -26.555 -21.929  1.00  0.00           H  
ATOM   1647  N   GLU A 118      -0.305 -29.507 -20.484  1.00 22.27           N  
ATOM   1648  CA  GLU A 118       0.542 -30.463 -19.778  1.00 25.40           C  
ATOM   1649  C   GLU A 118       1.066 -29.926 -18.443  1.00 25.41           C  
ATOM   1650  O   GLU A 118       1.455 -30.691 -17.558  1.00 25.13           O  
ATOM   1651  CB  GLU A 118       1.702 -30.906 -20.670  1.00 29.89           C  
ATOM   1652  CG  GLU A 118       2.241 -32.281 -20.336  1.00 41.55           C  
ATOM   1653  CD  GLU A 118       2.775 -33.007 -21.557  1.00 46.58           C  
ATOM   1654  OE1 GLU A 118       3.434 -32.354 -22.396  1.00 41.11           O  
ATOM   1655  OE2 GLU A 118       2.529 -34.229 -21.680  1.00 48.21           O  
ATOM   1656  H   GLU A 118       0.104 -28.921 -21.198  1.00  0.00           H  
ATOM   1657  HA  GLU A 118      -0.059 -31.337 -19.526  1.00  0.00           H  
ATOM   1658 1HB  GLU A 118       1.379 -30.912 -21.711  1.00  0.00           H  
ATOM   1659 2HB  GLU A 118       2.520 -30.191 -20.585  1.00  0.00           H  
ATOM   1660 1HG  GLU A 118       3.042 -32.178 -19.605  1.00  0.00           H  
ATOM   1661 2HG  GLU A 118       1.446 -32.871 -19.882  1.00  0.00           H  
ATOM   1662  N   PHE A 119       1.062 -28.611 -18.284  1.00 21.27           N  
ATOM   1663  CA  PHE A 119       1.563 -28.030 -17.039  1.00 16.58           C  
ATOM   1664  C   PHE A 119       0.645 -28.296 -15.847  1.00 16.26           C  
ATOM   1665  O   PHE A 119      -0.561 -28.478 -15.999  1.00 16.81           O  
ATOM   1666  CB  PHE A 119       1.805 -26.517 -17.201  1.00 19.29           C  
ATOM   1667  CG  PHE A 119       0.580 -25.736 -17.596  1.00 18.85           C  
ATOM   1668  CD1 PHE A 119      -0.373 -25.383 -16.658  1.00 17.93           C  
ATOM   1669  CD2 PHE A 119       0.386 -25.348 -18.917  1.00 22.69           C  
ATOM   1670  CE1 PHE A 119      -1.502 -24.664 -17.018  1.00 19.07           C  
ATOM   1671  CE2 PHE A 119      -0.730 -24.622 -19.278  1.00 22.69           C  
ATOM   1672  CZ  PHE A 119      -1.679 -24.287 -18.338  1.00 21.76           C  
ATOM   1673  H   PHE A 119       0.718 -27.998 -19.009  1.00  0.00           H  
ATOM   1674  HA  PHE A 119       2.512 -28.508 -16.791  1.00  0.00           H  
ATOM   1675 1HB  PHE A 119       2.178 -26.106 -16.264  1.00  0.00           H  
ATOM   1676 2HB  PHE A 119       2.569 -26.350 -17.959  1.00  0.00           H  
ATOM   1677  HD1 PHE A 119      -0.230 -25.676 -15.618  1.00  0.00           H  
ATOM   1678  HD2 PHE A 119       1.132 -25.609 -19.668  1.00  0.00           H  
ATOM   1679  HE1 PHE A 119      -2.242 -24.399 -16.263  1.00  0.00           H  
ATOM   1680  HE2 PHE A 119      -0.859 -24.314 -20.315  1.00  0.00           H  
ATOM   1681  HZ  PHE A 119      -2.567 -23.729 -18.632  1.00  0.00           H  
ATOM   1682  N   ASP A 120       1.228 -28.290 -14.651  1.00 13.79           N  
ATOM   1683  CA  ASP A 120       0.448 -28.367 -13.423  1.00 13.42           C  
ATOM   1684  C   ASP A 120      -0.113 -26.986 -13.083  1.00 13.89           C  
ATOM   1685  O   ASP A 120      -1.283 -26.846 -12.754  1.00 13.44           O  
ATOM   1686  CB  ASP A 120       1.331 -28.828 -12.261  1.00 14.37           C  
ATOM   1687  CG  ASP A 120       1.879 -30.236 -12.449  1.00 16.92           C  
ATOM   1688  OD1 ASP A 120       1.094 -31.140 -12.806  1.00 18.77           O  
ATOM   1689  OD2 ASP A 120       3.094 -30.437 -12.229  1.00 16.62           O  
ATOM   1690  H   ASP A 120       2.235 -28.231 -14.592  1.00  0.00           H  
ATOM   1691  HA  ASP A 120      -0.351 -29.095 -13.566  1.00  0.00           H  
ATOM   1692 1HB  ASP A 120       2.170 -28.142 -12.147  1.00  0.00           H  
ATOM   1693 2HB  ASP A 120       0.757 -28.800 -11.334  1.00  0.00           H  
ATOM   1694  N   GLY A 121       0.737 -25.963 -13.166  1.00 13.48           N  
ATOM   1695  CA  GLY A 121       0.339 -24.629 -12.746  1.00 12.78           C  
ATOM   1696  C   GLY A 121       0.983 -23.549 -13.592  1.00 11.40           C  
ATOM   1697  O   GLY A 121       1.564 -23.840 -14.640  1.00 12.00           O  
ATOM   1698  H   GLY A 121       1.670 -26.108 -13.524  1.00  0.00           H  
ATOM   1699 1HA  GLY A 121      -0.745 -24.536 -12.809  1.00  0.00           H  
ATOM   1700 2HA  GLY A 121       0.614 -24.479 -11.703  1.00  0.00           H  
ATOM   1701  N   ILE A 122       0.887 -22.305 -13.121  1.00 10.83           N  
ATOM   1702  CA  ILE A 122       1.356 -21.152 -13.889  1.00 12.35           C  
ATOM   1703  C   ILE A 122       2.217 -20.286 -12.994  1.00 11.43           C  
ATOM   1704  O   ILE A 122       1.881 -20.073 -11.828  1.00 10.83           O  
ATOM   1705  CB  ILE A 122       0.168 -20.304 -14.407  1.00 12.58           C  
ATOM   1706  CG1 ILE A 122      -0.730 -21.171 -15.294  1.00 16.04           C  
ATOM   1707  CG2 ILE A 122       0.663 -19.052 -15.155  1.00 12.53           C  
ATOM   1708  CD1 ILE A 122      -1.986 -20.478 -15.763  1.00 19.14           C  
ATOM   1709  H   ILE A 122       0.479 -22.156 -12.209  1.00  0.00           H  
ATOM   1710  HA  ILE A 122       1.918 -21.515 -14.749  1.00  0.00           H  
ATOM   1711  HB  ILE A 122      -0.446 -19.986 -13.565  1.00  0.00           H  
ATOM   1712 1HG1 ILE A 122      -0.172 -21.492 -16.173  1.00  0.00           H  
ATOM   1713 2HG1 ILE A 122      -1.023 -22.068 -14.748  1.00  0.00           H  
ATOM   1714 1HG2 ILE A 122      -0.193 -18.477 -15.508  1.00  0.00           H  
ATOM   1715 2HG2 ILE A 122       1.260 -18.438 -14.482  1.00  0.00           H  
ATOM   1716 3HG2 ILE A 122       1.273 -19.354 -16.007  1.00  0.00           H  
ATOM   1717 1HD1 ILE A 122      -2.567 -21.159 -16.385  1.00  0.00           H  
ATOM   1718 2HD1 ILE A 122      -2.581 -20.179 -14.899  1.00  0.00           H  
ATOM   1719 3HD1 ILE A 122      -1.719 -19.596 -16.344  1.00  0.00           H  
ATOM   1720  N   LEU A 123       3.334 -19.802 -13.534  1.00 10.99           N  
ATOM   1721  CA  LEU A 123       4.154 -18.839 -12.817  1.00  9.76           C  
ATOM   1722  C   LEU A 123       4.234 -17.562 -13.654  1.00 10.94           C  
ATOM   1723  O   LEU A 123       4.931 -17.516 -14.674  1.00 10.37           O  
ATOM   1724  CB  LEU A 123       5.544 -19.422 -12.539  1.00 11.38           C  
ATOM   1725  CG  LEU A 123       6.427 -18.639 -11.554  1.00 11.37           C  
ATOM   1726  CD1 LEU A 123       7.497 -19.538 -10.947  1.00 13.67           C  
ATOM   1727  CD2 LEU A 123       7.056 -17.413 -12.202  1.00 12.44           C  
ATOM   1728  H   LEU A 123       3.621 -20.104 -14.454  1.00  0.00           H  
ATOM   1729  HA  LEU A 123       3.673 -18.616 -11.865  1.00  0.00           H  
ATOM   1730 1HB  LEU A 123       5.425 -20.428 -12.140  1.00  0.00           H  
ATOM   1731 2HB  LEU A 123       6.088 -19.489 -13.481  1.00  0.00           H  
ATOM   1732  HG  LEU A 123       5.823 -18.305 -10.710  1.00  0.00           H  
ATOM   1733 1HD1 LEU A 123       8.108 -18.960 -10.254  1.00  0.00           H  
ATOM   1734 2HD1 LEU A 123       7.021 -20.360 -10.411  1.00  0.00           H  
ATOM   1735 3HD1 LEU A 123       8.128 -19.938 -11.740  1.00  0.00           H  
ATOM   1736 1HD2 LEU A 123       7.671 -16.889 -11.469  1.00  0.00           H  
ATOM   1737 2HD2 LEU A 123       7.678 -17.724 -13.042  1.00  0.00           H  
ATOM   1738 3HD2 LEU A 123       6.271 -16.747 -12.559  1.00  0.00           H  
ATOM   1739  N   GLY A 124       3.501 -16.536 -13.230  1.00  8.72           N  
ATOM   1740  CA  GLY A 124       3.440 -15.280 -13.974  1.00  9.46           C  
ATOM   1741  C   GLY A 124       4.671 -14.421 -13.748  1.00 10.63           C  
ATOM   1742  O   GLY A 124       5.211 -14.365 -12.643  1.00 11.10           O  
ATOM   1743  H   GLY A 124       2.974 -16.626 -12.373  1.00  0.00           H  
ATOM   1744 1HA  GLY A 124       3.341 -15.492 -15.039  1.00  0.00           H  
ATOM   1745 2HA  GLY A 124       2.554 -14.722 -13.674  1.00  0.00           H  
ATOM   1746  N   LEU A 125       5.110 -13.748 -14.803  1.00 10.70           N  
ATOM   1747  CA  LEU A 125       6.332 -12.938 -14.788  1.00 10.84           C  
ATOM   1748  C   LEU A 125       6.067 -11.488 -15.206  1.00 10.99           C  
ATOM   1749  O   LEU A 125       7.009 -10.745 -15.480  1.00 12.03           O  
ATOM   1750  CB  LEU A 125       7.377 -13.571 -15.716  1.00 11.10           C  
ATOM   1751  CG  LEU A 125       7.957 -14.883 -15.177  1.00  9.34           C  
ATOM   1752  CD1 LEU A 125       8.705 -15.619 -16.301  1.00 11.75           C  
ATOM   1753  CD2 LEU A 125       8.883 -14.581 -14.011  1.00 11.63           C  
ATOM   1754  H   LEU A 125       4.567 -13.804 -15.653  1.00  0.00           H  
ATOM   1755  HA  LEU A 125       6.722 -12.920 -13.771  1.00  0.00           H  
ATOM   1756 1HB  LEU A 125       6.913 -13.762 -16.682  1.00  0.00           H  
ATOM   1757 2HB  LEU A 125       8.190 -12.860 -15.861  1.00  0.00           H  
ATOM   1758  HG  LEU A 125       7.145 -15.529 -14.840  1.00  0.00           H  
ATOM   1759 1HD1 LEU A 125       9.116 -16.552 -15.915  1.00  0.00           H  
ATOM   1760 2HD1 LEU A 125       8.014 -15.838 -17.115  1.00  0.00           H  
ATOM   1761 3HD1 LEU A 125       9.515 -14.991 -16.670  1.00  0.00           H  
ATOM   1762 1HD2 LEU A 125       9.297 -15.513 -13.624  1.00  0.00           H  
ATOM   1763 2HD2 LEU A 125       9.694 -13.936 -14.348  1.00  0.00           H  
ATOM   1764 3HD2 LEU A 125       8.323 -14.078 -13.223  1.00  0.00           H  
ATOM   1765  N   ALA A 126       4.793 -11.089 -15.276  1.00 10.92           N  
ATOM   1766  CA  ALA A 126       4.454  -9.699 -15.603  1.00 10.17           C  
ATOM   1767  C   ALA A 126       4.445  -8.786 -14.363  1.00 11.48           C  
ATOM   1768  O   ALA A 126       4.925  -9.172 -13.287  1.00 11.24           O  
ATOM   1769  CB  ALA A 126       3.129  -9.626 -16.377  1.00  9.63           C  
ATOM   1770  H   ALA A 126       4.049 -11.749 -15.102  1.00  0.00           H  
ATOM   1771  HA  ALA A 126       5.248  -9.296 -16.232  1.00  0.00           H  
ATOM   1772 1HB  ALA A 126       2.899  -8.586 -16.608  1.00  0.00           H  
ATOM   1773 2HB  ALA A 126       3.218 -10.192 -17.304  1.00  0.00           H  
ATOM   1774 3HB  ALA A 126       2.330 -10.048 -15.770  1.00  0.00           H  
ATOM   1775  N   TYR A 127       3.947  -7.560 -14.521  1.00 11.33           N  
ATOM   1776  CA  TYR A 127       4.036  -6.564 -13.446  1.00 11.96           C  
ATOM   1777  C   TYR A 127       3.023  -6.804 -12.340  1.00 10.77           C  
ATOM   1778  O   TYR A 127       1.998  -7.430 -12.563  1.00 13.07           O  
ATOM   1779  CB  TYR A 127       3.818  -5.161 -14.009  1.00 11.92           C  
ATOM   1780  CG  TYR A 127       5.002  -4.554 -14.732  1.00 11.54           C  
ATOM   1781  CD1 TYR A 127       5.258  -4.846 -16.067  1.00 11.95           C  
ATOM   1782  CD2 TYR A 127       5.845  -3.663 -14.073  1.00 11.88           C  
ATOM   1783  CE1 TYR A 127       6.339  -4.261 -16.734  1.00 12.60           C  
ATOM   1784  CE2 TYR A 127       6.913  -3.080 -14.713  1.00 12.81           C  
ATOM   1785  CZ  TYR A 127       7.162  -3.376 -16.042  1.00 11.65           C  
ATOM   1786  OH  TYR A 127       8.218  -2.789 -16.708  1.00 13.83           O  
ATOM   1787  H   TYR A 127       3.501  -7.306 -15.391  1.00  0.00           H  
ATOM   1788  HA  TYR A 127       5.033  -6.616 -13.008  1.00  0.00           H  
ATOM   1789 1HB  TYR A 127       2.984  -5.176 -14.712  1.00  0.00           H  
ATOM   1790 2HB  TYR A 127       3.552  -4.482 -13.200  1.00  0.00           H  
ATOM   1791  HD1 TYR A 127       4.612  -5.539 -16.607  1.00  0.00           H  
ATOM   1792  HD2 TYR A 127       5.665  -3.415 -13.027  1.00  0.00           H  
ATOM   1793  HE1 TYR A 127       6.527  -4.499 -17.780  1.00  0.00           H  
ATOM   1794  HE2 TYR A 127       7.560  -2.388 -14.174  1.00  0.00           H  
ATOM   1795  HH  TYR A 127       8.684  -2.199 -16.110  1.00  0.00           H  
ATOM   1796  N   PRO A 128       3.300  -6.292 -11.133  1.00 11.84           N  
ATOM   1797  CA  PRO A 128       2.389  -6.556 -10.012  1.00 11.27           C  
ATOM   1798  C   PRO A 128       1.005  -5.941 -10.195  1.00 12.98           C  
ATOM   1799  O   PRO A 128       0.068  -6.385  -9.530  1.00 16.39           O  
ATOM   1800  CB  PRO A 128       3.119  -5.942  -8.805  1.00 16.13           C  
ATOM   1801  CG  PRO A 128       4.196  -5.069  -9.375  1.00 15.37           C  
ATOM   1802  CD  PRO A 128       4.563  -5.670 -10.695  1.00 12.71           C  
ATOM   1803  HA  PRO A 128       2.275  -7.643  -9.887  1.00  0.00           H  
ATOM   1804 1HB  PRO A 128       2.410  -5.371  -8.187  1.00  0.00           H  
ATOM   1805 2HB  PRO A 128       3.530  -6.739  -8.168  1.00  0.00           H  
ATOM   1806 1HG  PRO A 128       3.831  -4.037  -9.484  1.00  0.00           H  
ATOM   1807 2HG  PRO A 128       5.056  -5.031  -8.690  1.00  0.00           H  
ATOM   1808 1HD  PRO A 128       4.887  -4.875 -11.383  1.00  0.00           H  
ATOM   1809 2HD  PRO A 128       5.364  -6.410 -10.551  1.00  0.00           H  
ATOM   1810  N   SER A 129       0.874  -4.965 -11.087  1.00 14.06           N  
ATOM   1811  CA  SER A 129      -0.432  -4.382 -11.388  1.00 15.78           C  
ATOM   1812  C   SER A 129      -1.413  -5.431 -11.906  1.00 18.87           C  
ATOM   1813  O   SER A 129      -2.630  -5.262 -11.781  1.00 19.58           O  
ATOM   1814  CB  SER A 129      -0.280  -3.250 -12.399  1.00 15.74           C  
ATOM   1815  OG  SER A 129       0.439  -3.710 -13.529  1.00 16.57           O  
ATOM   1816  H   SER A 129       1.691  -4.617 -11.568  1.00  0.00           H  
ATOM   1817  HA  SER A 129      -0.851  -3.977 -10.466  1.00  0.00           H  
ATOM   1818 1HB  SER A 129      -1.266  -2.894 -12.698  1.00  0.00           H  
ATOM   1819 2HB  SER A 129       0.242  -2.415 -11.934  1.00  0.00           H  
ATOM   1820  HG  SER A 129       0.644  -4.632 -13.355  1.00  0.00           H  
ATOM   1821  N   LEU A 130      -0.899  -6.518 -12.484  1.00 14.00           N  
ATOM   1822  CA  LEU A 130      -1.772  -7.587 -12.965  1.00 15.24           C  
ATOM   1823  C   LEU A 130      -1.945  -8.733 -11.971  1.00 14.10           C  
ATOM   1824  O   LEU A 130      -2.679  -9.685 -12.234  1.00 16.43           O  
ATOM   1825  CB  LEU A 130      -1.271  -8.154 -14.292  1.00 14.85           C  
ATOM   1826  CG  LEU A 130      -1.275  -7.208 -15.493  1.00 18.76           C  
ATOM   1827  CD1 LEU A 130      -0.849  -7.980 -16.730  1.00 19.21           C  
ATOM   1828  CD2 LEU A 130      -2.659  -6.592 -15.694  1.00 19.87           C  
ATOM   1829  H   LEU A 130       0.101  -6.612 -12.595  1.00  0.00           H  
ATOM   1830  HA  LEU A 130      -2.768  -7.175 -13.123  1.00  0.00           H  
ATOM   1831 1HB  LEU A 130      -0.246  -8.497 -14.158  1.00  0.00           H  
ATOM   1832 2HB  LEU A 130      -1.888  -9.012 -14.558  1.00  0.00           H  
ATOM   1833  HG  LEU A 130      -0.555  -6.407 -15.327  1.00  0.00           H  
ATOM   1834 1HD1 LEU A 130      -0.848  -7.314 -17.593  1.00  0.00           H  
ATOM   1835 2HD1 LEU A 130       0.154  -8.381 -16.581  1.00  0.00           H  
ATOM   1836 3HD1 LEU A 130      -1.545  -8.799 -16.905  1.00  0.00           H  
ATOM   1837 1HD2 LEU A 130      -2.638  -5.922 -16.554  1.00  0.00           H  
ATOM   1838 2HD2 LEU A 130      -3.388  -7.384 -15.869  1.00  0.00           H  
ATOM   1839 3HD2 LEU A 130      -2.940  -6.030 -14.803  1.00  0.00           H  
ATOM   1840  N   ALA A 131      -1.278  -8.651 -10.827  1.00 13.87           N  
ATOM   1841  CA  ALA A 131      -1.401  -9.716  -9.842  1.00 13.23           C  
ATOM   1842  C   ALA A 131      -2.775  -9.664  -9.202  1.00 14.24           C  
ATOM   1843  O   ALA A 131      -3.368  -8.590  -9.062  1.00 16.46           O  
ATOM   1844  CB  ALA A 131      -0.334  -9.583  -8.785  1.00 15.06           C  
ATOM   1845  H   ALA A 131      -0.683  -7.860 -10.625  1.00  0.00           H  
ATOM   1846  HA  ALA A 131      -1.271 -10.669 -10.355  1.00  0.00           H  
ATOM   1847 1HB  ALA A 131      -0.441 -10.387  -8.057  1.00  0.00           H  
ATOM   1848 2HB  ALA A 131       0.650  -9.644  -9.251  1.00  0.00           H  
ATOM   1849 3HB  ALA A 131      -0.438  -8.623  -8.282  1.00  0.00           H  
ATOM   1850  N   SER A 132      -3.269 -10.825  -8.805  1.00 13.64           N  
ATOM   1851  CA  SER A 132      -4.521 -10.867  -8.057  1.00 13.07           C  
ATOM   1852  C   SER A 132      -4.342 -10.230  -6.691  1.00 18.39           C  
ATOM   1853  O   SER A 132      -3.225 -10.116  -6.174  1.00 13.04           O  
ATOM   1854  CB  SER A 132      -4.996 -12.316  -7.902  1.00 16.08           C  
ATOM   1855  OG  SER A 132      -5.282 -12.891  -9.171  1.00 18.83           O  
ATOM   1856  H   SER A 132      -2.791 -11.690  -9.012  1.00  0.00           H  
ATOM   1857  HA  SER A 132      -5.275 -10.308  -8.613  1.00  0.00           H  
ATOM   1858 1HB  SER A 132      -4.226 -12.899  -7.398  1.00  0.00           H  
ATOM   1859 2HB  SER A 132      -5.887 -12.341  -7.277  1.00  0.00           H  
ATOM   1860  HG  SER A 132      -5.100 -12.206  -9.819  1.00  0.00           H  
ATOM   1861  N   GLU A 133      -5.442  -9.824  -6.075  1.00 13.93           N  
ATOM   1862  CA  GLU A 133      -5.339  -9.252  -4.746  1.00 15.31           C  
ATOM   1863  C   GLU A 133      -4.670 -10.281  -3.818  1.00 15.16           C  
ATOM   1864  O   GLU A 133      -4.931 -11.485  -3.916  1.00 17.26           O  
ATOM   1865  CB  GLU A 133      -6.726  -8.829  -4.224  1.00 16.88           C  
ATOM   1866  CG  GLU A 133      -6.662  -7.869  -3.056  1.00 21.60           C  
ATOM   1867  CD  GLU A 133      -8.032  -7.377  -2.617  1.00 28.37           C  
ATOM   1868  OE1 GLU A 133      -9.051  -7.899  -3.116  1.00 27.56           O  
ATOM   1869  OE2 GLU A 133      -8.077  -6.468  -1.769  1.00 32.04           O  
ATOM   1870  H   GLU A 133      -6.351  -9.903  -6.508  1.00  0.00           H  
ATOM   1871  HA  GLU A 133      -4.704  -8.367  -4.799  1.00  0.00           H  
ATOM   1872 1HB  GLU A 133      -7.288  -8.355  -5.028  1.00  0.00           H  
ATOM   1873 2HB  GLU A 133      -7.283  -9.713  -3.912  1.00  0.00           H  
ATOM   1874 1HG  GLU A 133      -6.182  -8.368  -2.215  1.00  0.00           H  
ATOM   1875 2HG  GLU A 133      -6.047  -7.014  -3.335  1.00  0.00           H  
ATOM   1876  N   TYR A 134      -3.770  -9.799  -2.972  1.00 15.21           N  
ATOM   1877  CA  TYR A 134      -3.081 -10.607  -1.959  1.00 16.00           C  
ATOM   1878  C   TYR A 134      -1.992 -11.514  -2.524  1.00 14.80           C  
ATOM   1879  O   TYR A 134      -1.327 -12.229  -1.771  1.00 15.05           O  
ATOM   1880  CB  TYR A 134      -4.063 -11.441  -1.118  1.00 15.03           C  
ATOM   1881  CG  TYR A 134      -5.258 -10.660  -0.607  1.00 13.96           C  
ATOM   1882  CD1 TYR A 134      -5.097  -9.629   0.305  1.00 18.95           C  
ATOM   1883  CD2 TYR A 134      -6.543 -10.971  -1.038  1.00 16.17           C  
ATOM   1884  CE1 TYR A 134      -6.185  -8.914   0.773  1.00 18.68           C  
ATOM   1885  CE2 TYR A 134      -7.637 -10.262  -0.570  1.00 18.11           C  
ATOM   1886  CZ  TYR A 134      -7.446  -9.236   0.334  1.00 20.39           C  
ATOM   1887  OH  TYR A 134      -8.535  -8.521   0.808  1.00 21.77           O  
ATOM   1888  H   TYR A 134      -3.558  -8.814  -3.043  1.00  0.00           H  
ATOM   1889  HA  TYR A 134      -2.549  -9.936  -1.284  1.00  0.00           H  
ATOM   1890 1HB  TYR A 134      -4.435 -12.276  -1.714  1.00  0.00           H  
ATOM   1891 2HB  TYR A 134      -3.541 -11.860  -0.258  1.00  0.00           H  
ATOM   1892  HD1 TYR A 134      -4.101  -9.370   0.665  1.00  0.00           H  
ATOM   1893  HD2 TYR A 134      -6.698 -11.781  -1.751  1.00  0.00           H  
ATOM   1894  HE1 TYR A 134      -6.039  -8.107   1.490  1.00  0.00           H  
ATOM   1895  HE2 TYR A 134      -8.640 -10.516  -0.915  1.00  0.00           H  
ATOM   1896  HH  TYR A 134      -9.339  -8.864   0.411  1.00  0.00           H  
ATOM   1897  N   SER A 135      -1.827 -11.487  -3.845  1.00 13.70           N  
ATOM   1898  CA  SER A 135      -0.820 -12.304  -4.528  1.00 13.75           C  
ATOM   1899  C   SER A 135       0.387 -11.441  -4.874  1.00 15.22           C  
ATOM   1900  O   SER A 135       0.243 -10.332  -5.388  1.00 16.24           O  
ATOM   1901  CB  SER A 135      -1.415 -12.909  -5.804  1.00 14.12           C  
ATOM   1902  OG  SER A 135      -0.438 -13.619  -6.560  1.00 16.73           O  
ATOM   1903  H   SER A 135      -2.420 -10.879  -4.391  1.00  0.00           H  
ATOM   1904  HA  SER A 135      -0.520 -13.113  -3.860  1.00  0.00           H  
ATOM   1905 1HB  SER A 135      -2.227 -13.587  -5.541  1.00  0.00           H  
ATOM   1906 2HB  SER A 135      -1.838 -12.116  -6.420  1.00  0.00           H  
ATOM   1907  HG  SER A 135       0.383 -13.543  -6.069  1.00  0.00           H  
ATOM   1908  N   VAL A 136       1.579 -11.945  -4.575  1.00 12.91           N  
ATOM   1909  CA  VAL A 136       2.814 -11.246  -4.902  1.00 13.27           C  
ATOM   1910  C   VAL A 136       3.564 -12.009  -6.003  1.00 11.44           C  
ATOM   1911  O   VAL A 136       3.851 -13.194  -5.851  1.00 12.33           O  
ATOM   1912  CB  VAL A 136       3.708 -11.152  -3.653  1.00 12.23           C  
ATOM   1913  CG1 VAL A 136       5.033 -10.500  -4.006  1.00 14.91           C  
ATOM   1914  CG2 VAL A 136       3.001 -10.362  -2.571  1.00 14.74           C  
ATOM   1915  H   VAL A 136       1.629 -12.839  -4.107  1.00  0.00           H  
ATOM   1916  HA  VAL A 136       2.563 -10.238  -5.235  1.00  0.00           H  
ATOM   1917  HB  VAL A 136       3.918 -12.159  -3.291  1.00  0.00           H  
ATOM   1918 1HG1 VAL A 136       5.658 -10.439  -3.114  1.00  0.00           H  
ATOM   1919 2HG1 VAL A 136       5.541 -11.096  -4.764  1.00  0.00           H  
ATOM   1920 3HG1 VAL A 136       4.853  -9.497  -4.391  1.00  0.00           H  
ATOM   1921 1HG2 VAL A 136       3.639 -10.300  -1.690  1.00  0.00           H  
ATOM   1922 2HG2 VAL A 136       2.786  -9.357  -2.935  1.00  0.00           H  
ATOM   1923 3HG2 VAL A 136       2.067 -10.860  -2.308  1.00  0.00           H  
ATOM   1924  N   PRO A 137       3.861 -11.345  -7.130  1.00 11.22           N  
ATOM   1925  CA  PRO A 137       4.539 -12.092  -8.198  1.00  9.84           C  
ATOM   1926  C   PRO A 137       5.889 -12.626  -7.727  1.00 11.42           C  
ATOM   1927  O   PRO A 137       6.557 -11.952  -6.956  1.00 10.59           O  
ATOM   1928  CB  PRO A 137       4.725 -11.037  -9.300  1.00 11.90           C  
ATOM   1929  CG  PRO A 137       3.634 -10.019  -9.032  1.00 11.45           C  
ATOM   1930  CD  PRO A 137       3.539  -9.962  -7.523  1.00  9.87           C  
ATOM   1931  HA  PRO A 137       3.884 -12.907  -8.541  1.00  0.00           H  
ATOM   1932 1HB  PRO A 137       5.735 -10.605  -9.240  1.00  0.00           H  
ATOM   1933 2HB  PRO A 137       4.635 -11.507 -10.290  1.00  0.00           H  
ATOM   1934 1HG  PRO A 137       3.901  -9.049  -9.477  1.00  0.00           H  
ATOM   1935 2HG  PRO A 137       2.693 -10.337  -9.505  1.00  0.00           H  
ATOM   1936 1HD  PRO A 137       4.275  -9.243  -7.136  1.00  0.00           H  
ATOM   1937 2HD  PRO A 137       2.520  -9.670  -7.230  1.00  0.00           H  
ATOM   1938  N   VAL A 138       6.253 -13.817  -8.182  1.00 10.25           N  
ATOM   1939  CA  VAL A 138       7.515 -14.440  -7.790  1.00 10.56           C  
ATOM   1940  C   VAL A 138       8.715 -13.533  -8.013  1.00  9.93           C  
ATOM   1941  O   VAL A 138       9.529 -13.349  -7.104  1.00  9.72           O  
ATOM   1942  CB  VAL A 138       7.717 -15.773  -8.510  1.00 10.48           C  
ATOM   1943  CG1 VAL A 138       9.148 -16.285  -8.332  1.00 11.59           C  
ATOM   1944  CG2 VAL A 138       6.686 -16.804  -8.020  1.00 12.98           C  
ATOM   1945  H   VAL A 138       5.639 -14.306  -8.818  1.00  0.00           H  
ATOM   1946  HA  VAL A 138       7.488 -14.630  -6.716  1.00  0.00           H  
ATOM   1947  HB  VAL A 138       7.592 -15.619  -9.582  1.00  0.00           H  
ATOM   1948 1HG1 VAL A 138       9.262 -17.235  -8.855  1.00  0.00           H  
ATOM   1949 2HG1 VAL A 138       9.848 -15.558  -8.743  1.00  0.00           H  
ATOM   1950 3HG1 VAL A 138       9.354 -16.429  -7.271  1.00  0.00           H  
ATOM   1951 1HG2 VAL A 138       6.840 -17.748  -8.541  1.00  0.00           H  
ATOM   1952 2HG2 VAL A 138       6.806 -16.957  -6.947  1.00  0.00           H  
ATOM   1953 3HG2 VAL A 138       5.680 -16.438  -8.224  1.00  0.00           H  
ATOM   1954  N   PHE A 139       8.839 -12.949  -9.203  1.00 10.61           N  
ATOM   1955  CA  PHE A 139      10.023 -12.128  -9.464  1.00  9.97           C  
ATOM   1956  C   PHE A 139      10.048 -10.864  -8.609  1.00 10.41           C  
ATOM   1957  O   PHE A 139      11.109 -10.387  -8.212  1.00 11.49           O  
ATOM   1958  CB  PHE A 139      10.170 -11.793 -10.952  1.00 10.46           C  
ATOM   1959  CG  PHE A 139      11.542 -11.297 -11.312  1.00  9.55           C  
ATOM   1960  CD1 PHE A 139      12.615 -12.156 -11.250  1.00 12.14           C  
ATOM   1961  CD2 PHE A 139      11.743  -9.985 -11.704  1.00 12.49           C  
ATOM   1962  CE1 PHE A 139      13.898 -11.706 -11.558  1.00 12.37           C  
ATOM   1963  CE2 PHE A 139      13.027  -9.530 -12.028  1.00 13.29           C  
ATOM   1964  CZ  PHE A 139      14.093 -10.401 -11.948  1.00 13.60           C  
ATOM   1965  H   PHE A 139       8.144 -13.055  -9.928  1.00  0.00           H  
ATOM   1966  HA  PHE A 139      10.907 -12.688  -9.157  1.00  0.00           H  
ATOM   1967 1HB  PHE A 139       9.955 -12.679 -11.547  1.00  0.00           H  
ATOM   1968 2HB  PHE A 139       9.443 -11.030 -11.227  1.00  0.00           H  
ATOM   1969  HD1 PHE A 139      12.450 -13.193 -10.958  1.00  0.00           H  
ATOM   1970  HD2 PHE A 139      10.893  -9.305 -11.763  1.00  0.00           H  
ATOM   1971  HE1 PHE A 139      14.745 -12.388 -11.490  1.00  0.00           H  
ATOM   1972  HE2 PHE A 139      13.189  -8.499 -12.340  1.00  0.00           H  
ATOM   1973  HZ  PHE A 139      15.094 -10.049 -12.195  1.00  0.00           H  
ATOM   1974  N   ASP A 140       8.882 -10.313  -8.310  1.00  9.81           N  
ATOM   1975  CA  ASP A 140       8.808  -9.209  -7.366  1.00 10.41           C  
ATOM   1976  C   ASP A 140       9.312  -9.582  -5.974  1.00 11.03           C  
ATOM   1977  O   ASP A 140      10.063  -8.812  -5.373  1.00 12.77           O  
ATOM   1978  CB  ASP A 140       7.386  -8.646  -7.307  1.00 11.12           C  
ATOM   1979  CG  ASP A 140       7.089  -7.744  -8.481  1.00 12.11           C  
ATOM   1980  OD1 ASP A 140       6.775  -8.282  -9.555  1.00 13.34           O  
ATOM   1981  OD2 ASP A 140       7.185  -6.508  -8.324  1.00 14.79           O  
ATOM   1982  H   ASP A 140       8.032 -10.655  -8.735  1.00  0.00           H  
ATOM   1983  HA  ASP A 140       9.481  -8.420  -7.703  1.00  0.00           H  
ATOM   1984 1HB  ASP A 140       6.669  -9.468  -7.296  1.00  0.00           H  
ATOM   1985 2HB  ASP A 140       7.255  -8.085  -6.381  1.00  0.00           H  
ATOM   1986  N   ASN A 141       8.908 -10.742  -5.464  1.00 10.52           N  
ATOM   1987  CA  ASN A 141       9.381 -11.174  -4.158  1.00 10.63           C  
ATOM   1988  C   ASN A 141      10.891 -11.359  -4.209  1.00 13.04           C  
ATOM   1989  O   ASN A 141      11.599 -10.965  -3.274  1.00 13.07           O  
ATOM   1990  CB  ASN A 141       8.697 -12.464  -3.709  1.00 11.94           C  
ATOM   1991  CG  ASN A 141       8.655 -12.598  -2.202  1.00 13.57           C  
ATOM   1992  OD1 ASN A 141       8.254 -11.666  -1.491  1.00 20.24           O  
ATOM   1993  ND2 ASN A 141       9.067 -13.752  -1.700  1.00 14.28           N  
ATOM   1994  H   ASN A 141       8.270 -11.334  -5.977  1.00  0.00           H  
ATOM   1995  HA  ASN A 141       9.147 -10.396  -3.430  1.00  0.00           H  
ATOM   1996 1HB  ASN A 141       7.677 -12.489  -4.096  1.00  0.00           H  
ATOM   1997 2HB  ASN A 141       9.226 -13.321  -4.126  1.00  0.00           H  
ATOM   1998 1HD2 ASN A 141       9.061 -13.897  -0.710  1.00  0.00           H  
ATOM   1999 2HD2 ASN A 141       9.384 -14.478  -2.310  1.00  0.00           H  
ATOM   2000  N   MET A 142      11.391 -11.919  -5.309  1.00 10.89           N  
ATOM   2001  CA  MET A 142      12.842 -12.118  -5.440  1.00 10.97           C  
ATOM   2002  C   MET A 142      13.583 -10.786  -5.455  1.00 14.50           C  
ATOM   2003  O   MET A 142      14.628 -10.647  -4.802  1.00 13.50           O  
ATOM   2004  CB  MET A 142      13.189 -12.915  -6.699  1.00 10.53           C  
ATOM   2005  CG  MET A 142      12.743 -14.365  -6.651  1.00 13.82           C  
ATOM   2006  SD  MET A 142      12.992 -15.153  -8.257  1.00 12.56           S  
ATOM   2007  CE  MET A 142      12.615 -16.840  -7.820  1.00 12.23           C  
ATOM   2008  H   MET A 142      10.784 -12.212  -6.062  1.00  0.00           H  
ATOM   2009  HA  MET A 142      13.193 -12.681  -4.575  1.00  0.00           H  
ATOM   2010 1HB  MET A 142      12.725 -12.446  -7.565  1.00  0.00           H  
ATOM   2011 2HB  MET A 142      14.268 -12.897  -6.856  1.00  0.00           H  
ATOM   2012 1HG  MET A 142      13.314 -14.896  -5.890  1.00  0.00           H  
ATOM   2013 2HG  MET A 142      11.688 -14.412  -6.380  1.00  0.00           H  
ATOM   2014 1HE  MET A 142      12.718 -17.476  -8.700  1.00  0.00           H  
ATOM   2015 2HE  MET A 142      13.304 -17.178  -7.044  1.00  0.00           H  
ATOM   2016 3HE  MET A 142      11.592 -16.900  -7.447  1.00  0.00           H  
ATOM   2017  N   MET A 143      13.059  -9.804  -6.193  1.00 11.73           N  
ATOM   2018  CA  MET A 143      13.680  -8.483  -6.206  1.00 12.83           C  
ATOM   2019  C   MET A 143      13.637  -7.844  -4.829  1.00 13.22           C  
ATOM   2020  O   MET A 143      14.628  -7.253  -4.392  1.00 15.03           O  
ATOM   2021  CB  MET A 143      13.017  -7.559  -7.229  1.00 12.52           C  
ATOM   2022  CG  MET A 143      13.311  -7.952  -8.663  1.00 12.86           C  
ATOM   2023  SD  MET A 143      12.714  -6.704  -9.821  1.00 15.55           S  
ATOM   2024  CE  MET A 143      10.941  -6.943  -9.650  1.00 13.50           C  
ATOM   2025  H   MET A 143      12.231  -9.964  -6.748  1.00  0.00           H  
ATOM   2026  HA  MET A 143      14.728  -8.596  -6.482  1.00  0.00           H  
ATOM   2027 1HB  MET A 143      11.938  -7.568  -7.081  1.00  0.00           H  
ATOM   2028 2HB  MET A 143      13.361  -6.536  -7.072  1.00  0.00           H  
ATOM   2029 1HG  MET A 143      14.386  -8.075  -8.793  1.00  0.00           H  
ATOM   2030 2HG  MET A 143      12.830  -8.904  -8.885  1.00  0.00           H  
ATOM   2031 1HE  MET A 143      10.415  -6.245 -10.302  1.00  0.00           H  
ATOM   2032 2HE  MET A 143      10.683  -7.966  -9.928  1.00  0.00           H  
ATOM   2033 3HE  MET A 143      10.648  -6.763  -8.615  1.00  0.00           H  
ATOM   2034  N   ASP A 144      12.489  -7.956  -4.158  1.00 12.90           N  
ATOM   2035  CA  ASP A 144      12.285  -7.318  -2.862  1.00 13.83           C  
ATOM   2036  C   ASP A 144      13.239  -7.859  -1.806  1.00 15.02           C  
ATOM   2037  O   ASP A 144      13.663  -7.125  -0.903  1.00 18.14           O  
ATOM   2038  CB  ASP A 144      10.852  -7.534  -2.374  1.00 14.42           C  
ATOM   2039  CG  ASP A 144       9.825  -6.786  -3.198  1.00 19.94           C  
ATOM   2040  OD1 ASP A 144      10.190  -5.869  -3.955  1.00 22.45           O  
ATOM   2041  OD2 ASP A 144       8.630  -7.116  -3.061  1.00 23.81           O  
ATOM   2042  H   ASP A 144      11.740  -8.500  -4.562  1.00  0.00           H  
ATOM   2043  HA  ASP A 144      12.456  -6.247  -2.973  1.00  0.00           H  
ATOM   2044 1HB  ASP A 144      10.614  -8.597  -2.404  1.00  0.00           H  
ATOM   2045 2HB  ASP A 144      10.768  -7.209  -1.337  1.00  0.00           H  
ATOM   2046  N   ARG A 145      13.544  -9.145  -1.905  1.00 12.13           N  
ATOM   2047  CA  ARG A 145      14.432  -9.809  -0.949  1.00 12.57           C  
ATOM   2048  C   ARG A 145      15.885  -9.794  -1.408  1.00 15.96           C  
ATOM   2049  O   ARG A 145      16.753 -10.303  -0.711  1.00 15.06           O  
ATOM   2050  CB  ARG A 145      13.970 -11.247  -0.699  1.00 14.85           C  
ATOM   2051  CG  ARG A 145      12.569 -11.306  -0.062  1.00 19.00           C  
ATOM   2052  CD  ARG A 145      12.200 -12.703   0.392  1.00 21.07           C  
ATOM   2053  NE  ARG A 145      12.815 -12.998   1.677  1.00 39.20           N  
ATOM   2054  CZ  ARG A 145      12.220 -12.818   2.851  1.00 26.67           C  
ATOM   2055  NH1 ARG A 145      10.975 -12.355   2.914  1.00 37.00           N  
ATOM   2056  NH2 ARG A 145      12.874 -13.103   3.956  1.00 30.72           N  
ATOM   2057  H   ARG A 145      13.150  -9.681  -2.665  1.00  0.00           H  
ATOM   2058  HA  ARG A 145      14.396  -9.262  -0.006  1.00  0.00           H  
ATOM   2059 1HB  ARG A 145      13.955 -11.793  -1.641  1.00  0.00           H  
ATOM   2060 2HB  ARG A 145      14.680 -11.748  -0.042  1.00  0.00           H  
ATOM   2061 1HG  ARG A 145      12.537 -10.650   0.808  1.00  0.00           H  
ATOM   2062 2HG  ARG A 145      11.824 -10.981  -0.789  1.00  0.00           H  
ATOM   2063 1HD  ARG A 145      11.118 -12.779   0.491  1.00  0.00           H  
ATOM   2064 2HD  ARG A 145      12.549 -13.428  -0.342  1.00  0.00           H  
ATOM   2065  HE  ARG A 145      13.758 -13.364   1.674  1.00  0.00           H  
ATOM   2066 1HH1 ARG A 145      10.474 -12.137   2.064  1.00  0.00           H  
ATOM   2067 2HH1 ARG A 145      10.531 -12.221   3.811  1.00  0.00           H  
ATOM   2068 1HH2 ARG A 145      13.820 -13.455   3.907  1.00  0.00           H  
ATOM   2069 2HH2 ARG A 145      12.431 -12.970   4.853  1.00  0.00           H  
ATOM   2070  N   HIS A 146      16.134  -9.231  -2.585  1.00 13.57           N  
ATOM   2071  CA  HIS A 146      17.487  -9.101  -3.131  1.00 13.62           C  
ATOM   2072  C   HIS A 146      18.161 -10.426  -3.423  1.00 15.37           C  
ATOM   2073  O   HIS A 146      19.358 -10.614  -3.170  1.00 16.39           O  
ATOM   2074  CB  HIS A 146      18.342  -8.187  -2.241  1.00 14.00           C  
ATOM   2075  CG  HIS A 146      17.755  -6.821  -2.104  1.00 14.57           C  
ATOM   2076  ND1 HIS A 146      17.972  -5.828  -3.033  1.00 19.14           N  
ATOM   2077  CD2 HIS A 146      16.890  -6.311  -1.197  1.00 19.13           C  
ATOM   2078  CE1 HIS A 146      17.296  -4.748  -2.681  1.00 18.94           C  
ATOM   2079  NE2 HIS A 146      16.626  -5.016  -1.578  1.00 22.42           N  
ATOM   2080  H   HIS A 146      15.352  -8.880  -3.120  1.00  0.00           H  
ATOM   2081  HA  HIS A 146      17.437  -8.656  -4.124  1.00  0.00           H  
ATOM   2082 1HB  HIS A 146      18.440  -8.632  -1.250  1.00  0.00           H  
ATOM   2083 2HB  HIS A 146      19.343  -8.102  -2.662  1.00  0.00           H  
ATOM   2084  HD2 HIS A 146      16.485  -6.824  -0.325  1.00  0.00           H  
ATOM   2085  HE1 HIS A 146      17.292  -3.797  -3.213  1.00  0.00           H  
ATOM   2086  HE2 HIS A 146      16.016  -4.378  -1.088  1.00  0.00           H  
ATOM   2087  N   LEU A 147      17.393 -11.337  -4.014  1.00 13.26           N  
ATOM   2088  CA  LEU A 147      17.866 -12.685  -4.300  1.00 12.46           C  
ATOM   2089  C   LEU A 147      18.347 -12.861  -5.741  1.00 11.95           C  
ATOM   2090  O   LEU A 147      18.754 -13.949  -6.137  1.00 14.55           O  
ATOM   2091  CB  LEU A 147      16.761 -13.697  -3.993  1.00 12.51           C  
ATOM   2092  CG  LEU A 147      16.323 -13.751  -2.525  1.00 14.05           C  
ATOM   2093  CD1 LEU A 147      14.990 -14.478  -2.320  1.00 15.81           C  
ATOM   2094  CD2 LEU A 147      17.407 -14.417  -1.710  1.00 15.68           C  
ATOM   2095  H   LEU A 147      16.450 -11.081  -4.272  1.00  0.00           H  
ATOM   2096  HA  LEU A 147      18.724 -12.893  -3.662  1.00  0.00           H  
ATOM   2097 1HB  LEU A 147      15.889 -13.453  -4.597  1.00  0.00           H  
ATOM   2098 2HB  LEU A 147      17.109 -14.689  -4.279  1.00  0.00           H  
ATOM   2099  HG  LEU A 147      16.158 -12.738  -2.157  1.00  0.00           H  
ATOM   2100 1HD1 LEU A 147      14.737 -14.481  -1.260  1.00  0.00           H  
ATOM   2101 2HD1 LEU A 147      14.206 -13.965  -2.878  1.00  0.00           H  
ATOM   2102 3HD1 LEU A 147      15.077 -15.504  -2.675  1.00  0.00           H  
ATOM   2103 1HD2 LEU A 147      17.102 -14.458  -0.664  1.00  0.00           H  
ATOM   2104 2HD2 LEU A 147      17.571 -15.429  -2.080  1.00  0.00           H  
ATOM   2105 3HD2 LEU A 147      18.331 -13.845  -1.797  1.00  0.00           H  
ATOM   2106  N   VAL A 148      18.268 -11.787  -6.520  1.00 12.87           N  
ATOM   2107  CA  VAL A 148      18.725 -11.793  -7.908  1.00 14.68           C  
ATOM   2108  C   VAL A 148      19.835 -10.772  -8.140  1.00 12.81           C  
ATOM   2109  O   VAL A 148      19.830  -9.683  -7.566  1.00 17.84           O  
ATOM   2110  CB  VAL A 148      17.545 -11.572  -8.902  1.00 14.79           C  
ATOM   2111  CG1 VAL A 148      16.700 -12.836  -9.008  1.00 14.20           C  
ATOM   2112  CG2 VAL A 148      16.697 -10.365  -8.493  1.00 16.45           C  
ATOM   2113  H   VAL A 148      17.878 -10.939  -6.134  1.00  0.00           H  
ATOM   2114  HA  VAL A 148      19.170 -12.766  -8.122  1.00  0.00           H  
ATOM   2115  HB  VAL A 148      17.950 -11.397  -9.899  1.00  0.00           H  
ATOM   2116 1HG1 VAL A 148      15.879 -12.668  -9.706  1.00  0.00           H  
ATOM   2117 2HG1 VAL A 148      17.319 -13.658  -9.368  1.00  0.00           H  
ATOM   2118 3HG1 VAL A 148      16.296 -13.087  -8.027  1.00  0.00           H  
ATOM   2119 1HG2 VAL A 148      15.882 -10.235  -9.205  1.00  0.00           H  
ATOM   2120 2HG2 VAL A 148      16.286 -10.530  -7.497  1.00  0.00           H  
ATOM   2121 3HG2 VAL A 148      17.318  -9.469  -8.486  1.00  0.00           H  
ATOM   2122  N   ALA A 149      20.783 -11.128  -9.000  1.00 15.36           N  
ATOM   2123  CA  ALA A 149      21.948 -10.282  -9.223  1.00 17.67           C  
ATOM   2124  C   ALA A 149      21.562  -8.938  -9.846  1.00 19.37           C  
ATOM   2125  O   ALA A 149      22.087  -7.885  -9.459  1.00 20.41           O  
ATOM   2126  CB  ALA A 149      22.962 -11.009 -10.071  1.00 18.19           C  
ATOM   2127  H   ALA A 149      20.701 -11.996  -9.509  1.00  0.00           H  
ATOM   2128  HA  ALA A 149      22.392 -10.055  -8.254  1.00  0.00           H  
ATOM   2129 1HB  ALA A 149      23.829 -10.368 -10.232  1.00  0.00           H  
ATOM   2130 2HB  ALA A 149      23.275 -11.921  -9.562  1.00  0.00           H  
ATOM   2131 3HB  ALA A 149      22.517 -11.264 -11.031  1.00  0.00           H  
ATOM   2132  N   ARG A 150      20.630  -8.976 -10.801  1.00 17.20           N  
ATOM   2133  CA  ARG A 150      20.092  -7.765 -11.416  1.00 15.04           C  
ATOM   2134  C   ARG A 150      18.582  -7.916 -11.465  1.00 14.54           C  
ATOM   2135  O   ARG A 150      18.084  -9.041 -11.454  1.00 15.17           O  
ATOM   2136  CB  ARG A 150      20.626  -7.595 -12.844  1.00 17.51           C  
ATOM   2137  CG  ARG A 150      22.145  -7.550 -12.917  1.00 23.17           C  
ATOM   2138  CD  ARG A 150      22.648  -7.732 -14.340  1.00 25.56           C  
ATOM   2139  NE  ARG A 150      22.377  -6.563 -15.164  1.00 27.89           N  
ATOM   2140  CZ  ARG A 150      22.720  -6.460 -16.448  1.00 28.35           C  
ATOM   2141  NH1 ARG A 150      23.344  -7.460 -17.057  1.00 29.15           N  
ATOM   2142  NH2 ARG A 150      22.433  -5.359 -17.120  1.00 29.11           N  
ATOM   2143  H   ARG A 150      20.288  -9.876 -11.106  1.00  0.00           H  
ATOM   2144  HA  ARG A 150      20.409  -6.906 -10.824  1.00  0.00           H  
ATOM   2145 1HB  ARG A 150      20.275  -8.419 -13.464  1.00  0.00           H  
ATOM   2146 2HB  ARG A 150      20.233  -6.673 -13.272  1.00  0.00           H  
ATOM   2147 1HG  ARG A 150      22.499  -6.586 -12.550  1.00  0.00           H  
ATOM   2148 2HG  ARG A 150      22.563  -8.348 -12.302  1.00  0.00           H  
ATOM   2149 1HD  ARG A 150      23.725  -7.898 -14.327  1.00  0.00           H  
ATOM   2150 2HD  ARG A 150      22.154  -8.591 -14.793  1.00  0.00           H  
ATOM   2151  HE  ARG A 150      21.899  -5.784 -14.732  1.00  0.00           H  
ATOM   2152 1HH1 ARG A 150      23.561  -8.305 -16.547  1.00  0.00           H  
ATOM   2153 2HH1 ARG A 150      23.602  -7.377 -18.030  1.00  0.00           H  
ATOM   2154 1HH2 ARG A 150      21.954  -4.597 -16.660  1.00  0.00           H  
ATOM   2155 2HH2 ARG A 150      22.692  -5.279 -18.092  1.00  0.00           H  
ATOM   2156  N   ASP A 151      17.868  -6.794 -11.532  1.00 15.44           N  
ATOM   2157  CA  ASP A 151      16.403  -6.816 -11.538  1.00 13.41           C  
ATOM   2158  C   ASP A 151      15.889  -7.033 -12.961  1.00 14.76           C  
ATOM   2159  O   ASP A 151      15.147  -6.208 -13.506  1.00 14.06           O  
ATOM   2160  CB  ASP A 151      15.835  -5.527 -10.932  1.00 14.57           C  
ATOM   2161  CG  ASP A 151      15.999  -5.466  -9.413  1.00 17.75           C  
ATOM   2162  OD1 ASP A 151      16.388  -6.493  -8.811  1.00 17.63           O  
ATOM   2163  OD2 ASP A 151      15.708  -4.399  -8.822  1.00 21.45           O  
ATOM   2164  H   ASP A 151      18.347  -5.906 -11.580  1.00  0.00           H  
ATOM   2165  HA  ASP A 151      16.067  -7.659 -10.933  1.00  0.00           H  
ATOM   2166 1HB  ASP A 151      16.337  -4.666 -11.373  1.00  0.00           H  
ATOM   2167 2HB  ASP A 151      14.775  -5.448 -11.173  1.00  0.00           H  
ATOM   2168  N   LEU A 152      16.300  -8.145 -13.555  1.00 12.43           N  
ATOM   2169  CA  LEU A 152      15.868  -8.528 -14.889  1.00 11.79           C  
ATOM   2170  C   LEU A 152      15.878 -10.043 -15.004  1.00 11.02           C  
ATOM   2171  O   LEU A 152      16.480 -10.740 -14.177  1.00 12.90           O  
ATOM   2172  CB  LEU A 152      16.737  -7.872 -15.984  1.00 13.37           C  
ATOM   2173  CG  LEU A 152      18.257  -8.089 -15.947  1.00 16.15           C  
ATOM   2174  CD1 LEU A 152      18.636  -9.484 -16.398  1.00 16.27           C  
ATOM   2175  CD2 LEU A 152      18.936  -7.060 -16.845  1.00 16.58           C  
ATOM   2176  H   LEU A 152      16.939  -8.745 -13.054  1.00  0.00           H  
ATOM   2177  HA  LEU A 152      14.841  -8.193 -15.029  1.00  0.00           H  
ATOM   2178 1HB  LEU A 152      16.403  -8.234 -16.955  1.00  0.00           H  
ATOM   2179 2HB  LEU A 152      16.584  -6.793 -15.949  1.00  0.00           H  
ATOM   2180  HG  LEU A 152      18.616  -7.974 -14.924  1.00  0.00           H  
ATOM   2181 1HD1 LEU A 152      19.719  -9.598 -16.357  1.00  0.00           H  
ATOM   2182 2HD1 LEU A 152      18.170 -10.218 -15.741  1.00  0.00           H  
ATOM   2183 3HD1 LEU A 152      18.293  -9.642 -17.420  1.00  0.00           H  
ATOM   2184 1HD2 LEU A 152      20.016  -7.211 -16.820  1.00  0.00           H  
ATOM   2185 2HD2 LEU A 152      18.577  -7.176 -17.868  1.00  0.00           H  
ATOM   2186 3HD2 LEU A 152      18.702  -6.056 -16.490  1.00  0.00           H  
ATOM   2187  N   PHE A 153      15.181 -10.560 -16.008  1.00 10.81           N  
ATOM   2188  CA  PHE A 153      15.297 -11.969 -16.342  1.00 11.44           C  
ATOM   2189  C   PHE A 153      15.305 -12.125 -17.855  1.00 12.06           C  
ATOM   2190  O   PHE A 153      14.840 -11.235 -18.583  1.00 12.37           O  
ATOM   2191  CB  PHE A 153      14.175 -12.806 -15.697  1.00 11.55           C  
ATOM   2192  CG  PHE A 153      12.777 -12.379 -16.093  1.00 10.55           C  
ATOM   2193  CD1 PHE A 153      12.174 -12.917 -17.221  1.00 11.49           C  
ATOM   2194  CD2 PHE A 153      12.074 -11.456 -15.324  1.00 12.38           C  
ATOM   2195  CE1 PHE A 153      10.890 -12.526 -17.593  1.00 11.24           C  
ATOM   2196  CE2 PHE A 153      10.791 -11.066 -15.690  1.00 12.44           C  
ATOM   2197  CZ  PHE A 153      10.208 -11.601 -16.833  1.00 11.04           C  
ATOM   2198  H   PHE A 153      14.561  -9.975 -16.550  1.00  0.00           H  
ATOM   2199  HA  PHE A 153      16.252 -12.337 -15.963  1.00  0.00           H  
ATOM   2200 1HB  PHE A 153      14.298 -13.853 -15.973  1.00  0.00           H  
ATOM   2201 2HB  PHE A 153      14.252 -12.742 -14.612  1.00  0.00           H  
ATOM   2202  HD1 PHE A 153      12.717 -13.652 -17.816  1.00  0.00           H  
ATOM   2203  HD2 PHE A 153      12.536 -11.039 -14.428  1.00  0.00           H  
ATOM   2204  HE1 PHE A 153      10.428 -12.952 -18.483  1.00  0.00           H  
ATOM   2205  HE2 PHE A 153      10.242 -10.344 -15.086  1.00  0.00           H  
ATOM   2206  HZ  PHE A 153       9.208 -11.284 -17.126  1.00  0.00           H  
ATOM   2207  N   SER A 154      15.832 -13.253 -18.318  1.00 12.11           N  
ATOM   2208  CA  SER A 154      16.061 -13.462 -19.743  1.00 12.23           C  
ATOM   2209  C   SER A 154      15.485 -14.787 -20.210  1.00 14.52           C  
ATOM   2210  O   SER A 154      15.548 -15.804 -19.495  1.00 14.83           O  
ATOM   2211  CB  SER A 154      17.561 -13.398 -20.036  1.00 16.13           C  
ATOM   2212  OG  SER A 154      18.075 -12.159 -19.611  1.00 16.57           O  
ATOM   2213  H   SER A 154      16.080 -13.984 -17.667  1.00  0.00           H  
ATOM   2214  HA  SER A 154      15.556 -12.668 -20.295  1.00  0.00           H  
ATOM   2215 1HB  SER A 154      18.067 -14.214 -19.521  1.00  0.00           H  
ATOM   2216 2HB  SER A 154      17.729 -13.531 -21.104  1.00  0.00           H  
ATOM   2217  HG  SER A 154      17.331 -11.676 -19.243  1.00  0.00           H  
ATOM   2218  N   VAL A 155      14.915 -14.762 -21.414  1.00 13.21           N  
ATOM   2219  CA  VAL A 155      14.170 -15.887 -21.954  1.00 14.83           C  
ATOM   2220  C   VAL A 155      14.756 -16.346 -23.284  1.00 16.11           C  
ATOM   2221  O   VAL A 155      14.851 -15.564 -24.242  1.00 15.03           O  
ATOM   2222  CB  VAL A 155      12.687 -15.504 -22.184  1.00 13.87           C  
ATOM   2223  CG1 VAL A 155      11.976 -16.567 -23.002  1.00 14.74           C  
ATOM   2224  CG2 VAL A 155      11.973 -15.263 -20.844  1.00 14.35           C  
ATOM   2225  H   VAL A 155      15.009 -13.923 -21.968  1.00  0.00           H  
ATOM   2226  HA  VAL A 155      14.209 -16.705 -21.234  1.00  0.00           H  
ATOM   2227  HB  VAL A 155      12.645 -14.592 -22.780  1.00  0.00           H  
ATOM   2228 1HG1 VAL A 155      10.936 -16.276 -23.151  1.00  0.00           H  
ATOM   2229 2HG1 VAL A 155      12.466 -16.669 -23.970  1.00  0.00           H  
ATOM   2230 3HG1 VAL A 155      12.013 -17.519 -22.473  1.00  0.00           H  
ATOM   2231 1HG2 VAL A 155      10.933 -14.995 -21.029  1.00  0.00           H  
ATOM   2232 2HG2 VAL A 155      12.012 -16.171 -20.242  1.00  0.00           H  
ATOM   2233 3HG2 VAL A 155      12.467 -14.452 -20.309  1.00  0.00           H  
ATOM   2234  N   TYR A 156      15.158 -17.612 -23.328  1.00 15.80           N  
ATOM   2235  CA  TYR A 156      15.556 -18.264 -24.568  1.00 19.37           C  
ATOM   2236  C   TYR A 156      14.603 -19.406 -24.876  1.00 21.59           C  
ATOM   2237  O   TYR A 156      14.347 -20.258 -24.024  1.00 20.04           O  
ATOM   2238  CB  TYR A 156      16.980 -18.816 -24.453  1.00 18.64           C  
ATOM   2239  CG  TYR A 156      17.383 -19.676 -25.636  1.00 23.70           C  
ATOM   2240  CD1 TYR A 156      17.661 -19.107 -26.870  1.00 21.90           C  
ATOM   2241  CD2 TYR A 156      17.480 -21.054 -25.515  1.00 25.94           C  
ATOM   2242  CE1 TYR A 156      18.028 -19.893 -27.955  1.00 26.56           C  
ATOM   2243  CE2 TYR A 156      17.843 -21.847 -26.595  1.00 27.55           C  
ATOM   2244  CZ  TYR A 156      18.117 -21.262 -27.806  1.00 27.80           C  
ATOM   2245  OH  TYR A 156      18.482 -22.051 -28.879  1.00 31.24           O  
ATOM   2246  H   TYR A 156      15.186 -18.136 -22.465  1.00  0.00           H  
ATOM   2247  HA  TYR A 156      15.533 -17.526 -25.370  1.00  0.00           H  
ATOM   2248 1HB  TYR A 156      17.686 -17.988 -24.369  1.00  0.00           H  
ATOM   2249 2HB  TYR A 156      17.067 -19.413 -23.545  1.00  0.00           H  
ATOM   2250  HD1 TYR A 156      17.593 -18.027 -27.000  1.00  0.00           H  
ATOM   2251  HD2 TYR A 156      17.269 -21.533 -24.559  1.00  0.00           H  
ATOM   2252  HE1 TYR A 156      18.243 -19.428 -28.917  1.00  0.00           H  
ATOM   2253  HE2 TYR A 156      17.909 -22.929 -26.479  1.00  0.00           H  
ATOM   2254  HH  TYR A 156      18.495 -22.972 -28.608  1.00  0.00           H  
ATOM   2255  N   MET A 157      14.079 -19.424 -26.098  1.00 20.57           N  
ATOM   2256  CA  MET A 157      13.276 -20.547 -26.550  1.00 23.38           C  
ATOM   2257  C   MET A 157      13.950 -21.164 -27.769  1.00 29.39           C  
ATOM   2258  O   MET A 157      14.172 -20.474 -28.766  1.00 27.96           O  
ATOM   2259  CB  MET A 157      11.865 -20.086 -26.903  1.00 24.79           C  
ATOM   2260  CG  MET A 157      11.133 -19.418 -25.759  1.00 26.18           C  
ATOM   2261  SD  MET A 157       9.401 -19.191 -26.173  1.00 27.59           S  
ATOM   2262  CE  MET A 157       8.928 -17.930 -25.017  1.00 29.38           C  
ATOM   2263  H   MET A 157      14.238 -18.649 -26.726  1.00  0.00           H  
ATOM   2264  HA  MET A 157      13.213 -21.275 -25.741  1.00  0.00           H  
ATOM   2265 1HB  MET A 157      11.909 -19.383 -27.733  1.00  0.00           H  
ATOM   2266 2HB  MET A 157      11.273 -20.942 -27.230  1.00  0.00           H  
ATOM   2267 1HG  MET A 157      11.218 -20.034 -24.864  1.00  0.00           H  
ATOM   2268 2HG  MET A 157      11.589 -18.450 -25.551  1.00  0.00           H  
ATOM   2269 1HE  MET A 157       7.875 -17.685 -25.156  1.00  0.00           H  
ATOM   2270 2HE  MET A 157       9.087 -18.291 -24.000  1.00  0.00           H  
ATOM   2271 3HE  MET A 157       9.533 -17.038 -25.184  1.00  0.00           H  
ATOM   2272  N   ASP A 158      14.294 -22.448 -27.693  1.00 34.52           N  
ATOM   2273  CA  ASP A 158      14.972 -23.089 -28.822  1.00 40.81           C  
ATOM   2274  C   ASP A 158      14.017 -23.309 -29.993  1.00 45.29           C  
ATOM   2275  O   ASP A 158      12.924 -23.845 -29.827  1.00 46.51           O  
ATOM   2276  CB  ASP A 158      15.688 -24.388 -28.414  1.00 47.95           C  
ATOM   2277  CG  ASP A 158      14.746 -25.436 -27.854  1.00 55.66           C  
ATOM   2278  OD1 ASP A 158      13.536 -25.387 -28.153  1.00 57.65           O  
ATOM   2279  OD2 ASP A 158      15.225 -26.323 -27.114  1.00 59.71           O  
ATOM   2280  H   ASP A 158      14.095 -22.992 -26.866  1.00  0.00           H  
ATOM   2281  HA  ASP A 158      15.725 -22.402 -29.208  1.00  0.00           H  
ATOM   2282 1HB  ASP A 158      16.200 -24.809 -29.280  1.00  0.00           H  
ATOM   2283 2HB  ASP A 158      16.446 -24.165 -27.662  1.00  0.00           H  
ATOM   2284  N   ARG A 159      14.434 -22.871 -31.176  1.00 45.17           N  
ATOM   2285  CA  ARG A 159      13.576 -22.929 -32.356  1.00 49.53           C  
ATOM   2286  C   ARG A 159      13.069 -24.337 -32.642  1.00 59.13           C  
ATOM   2287  O   ARG A 159      11.994 -24.512 -33.220  1.00 56.81           O  
ATOM   2288  CB  ARG A 159      14.298 -22.354 -33.578  1.00 46.59           C  
ATOM   2289  CG  ARG A 159      14.382 -20.839 -33.559  1.00 43.24           C  
ATOM   2290  CD  ARG A 159      15.821 -20.348 -33.540  1.00 48.78           C  
ATOM   2291  NE  ARG A 159      16.311 -20.055 -34.884  1.00 49.91           N  
ATOM   2292  CZ  ARG A 159      16.972 -18.949 -35.209  1.00 50.05           C  
ATOM   2293  NH1 ARG A 159      17.228 -18.030 -34.286  1.00 44.05           N  
ATOM   2294  NH2 ARG A 159      17.383 -18.761 -36.457  1.00 58.61           N  
ATOM   2295  H   ARG A 159      15.365 -22.489 -31.263  1.00  0.00           H  
ATOM   2296  HA  ARG A 159      12.685 -22.330 -32.166  1.00  0.00           H  
ATOM   2297 1HB  ARG A 159      15.308 -22.757 -33.626  1.00  0.00           H  
ATOM   2298 2HB  ARG A 159      13.779 -22.662 -34.486  1.00  0.00           H  
ATOM   2299 1HG  ARG A 159      13.897 -20.436 -34.449  1.00  0.00           H  
ATOM   2300 2HG  ARG A 159      13.881 -20.458 -32.669  1.00  0.00           H  
ATOM   2301 1HD  ARG A 159      15.887 -19.437 -32.946  1.00  0.00           H  
ATOM   2302 2HD  ARG A 159      16.461 -21.113 -33.102  1.00  0.00           H  
ATOM   2303  HE  ARG A 159      16.134 -20.738 -35.608  1.00  0.00           H  
ATOM   2304 1HH1 ARG A 159      16.920 -18.171 -33.334  1.00  0.00           H  
ATOM   2305 2HH1 ARG A 159      17.730 -17.190 -34.535  1.00  0.00           H  
ATOM   2306 1HH2 ARG A 159      17.193 -19.460 -37.162  1.00  0.00           H  
ATOM   2307 2HH2 ARG A 159      17.885 -17.920 -36.702  1.00  0.00           H  
ATOM   2308  N   ASN A 160      13.841 -25.337 -32.227  1.00 58.22           N  
ATOM   2309  CA  ASN A 160      13.476 -26.726 -32.474  1.00 64.17           C  
ATOM   2310  C   ASN A 160      13.197 -27.540 -31.215  1.00 65.81           C  
ATOM   2311  O   ASN A 160      14.112 -28.081 -30.591  1.00 65.98           O  
ATOM   2312  CB  ASN A 160      14.537 -27.423 -33.329  1.00 66.79           C  
ATOM   2313  CG  ASN A 160      14.270 -27.282 -34.816  1.00 71.58           C  
ATOM   2314  OD1 ASN A 160      13.541 -28.081 -35.405  1.00 76.82           O  
ATOM   2315  ND2 ASN A 160      14.860 -26.262 -35.431  1.00 65.69           N  
ATOM   2316  H   ASN A 160      14.697 -25.134 -31.731  1.00  0.00           H  
ATOM   2317  HA  ASN A 160      12.529 -26.744 -33.015  1.00  0.00           H  
ATOM   2318 1HB  ASN A 160      15.518 -27.003 -33.106  1.00  0.00           H  
ATOM   2319 2HB  ASN A 160      14.570 -28.483 -33.076  1.00  0.00           H  
ATOM   2320 1HD2 ASN A 160      14.720 -26.120 -36.411  1.00  0.00           H  
ATOM   2321 2HD2 ASN A 160      15.444 -25.637 -34.914  1.00  0.00           H  
ATOM   2322  N   GLY A 161      11.922 -27.618 -30.849  1.00 66.11           N  
ATOM   2323  CA  GLY A 161      11.480 -28.532 -29.813  1.00 64.85           C  
ATOM   2324  C   GLY A 161      11.598 -28.031 -28.389  1.00 66.62           C  
ATOM   2325  O   GLY A 161      12.654 -28.144 -27.767  1.00 67.60           O  
ATOM   2326  H   GLY A 161      11.243 -27.025 -31.304  1.00  0.00           H  
ATOM   2327 1HA  GLY A 161      10.433 -28.789 -29.977  1.00  0.00           H  
ATOM   2328 2HA  GLY A 161      12.052 -29.457 -29.876  1.00  0.00           H  
ATOM   2329  N   GLN A 162      10.503 -27.475 -27.879  1.00 66.18           N  
ATOM   2330  CA  GLN A 162      10.358 -27.160 -26.459  1.00 61.83           C  
ATOM   2331  C   GLN A 162      11.651 -26.689 -25.795  1.00 61.73           C  
ATOM   2332  O   GLN A 162      12.401 -27.487 -25.229  1.00 59.45           O  
ATOM   2333  CB  GLN A 162       9.795 -28.373 -25.709  1.00 63.76           C  
ATOM   2334  CG  GLN A 162       8.361 -28.733 -26.081  1.00 62.54           C  
ATOM   2335  CD  GLN A 162       8.139 -28.808 -27.582  1.00 68.10           C  
ATOM   2336  OE1 GLN A 162       8.505 -29.792 -28.228  1.00 69.45           O  
ATOM   2337  NE2 GLN A 162       7.544 -27.761 -28.146  1.00 63.93           N  
ATOM   2338  H   GLN A 162       9.743 -27.265 -28.510  1.00  0.00           H  
ATOM   2339  HA  GLN A 162       9.661 -26.328 -26.359  1.00  0.00           H  
ATOM   2340 1HB  GLN A 162      10.420 -29.244 -25.905  1.00  0.00           H  
ATOM   2341 2HB  GLN A 162       9.825 -28.183 -24.636  1.00  0.00           H  
ATOM   2342 1HG  GLN A 162       8.120 -29.707 -25.656  1.00  0.00           H  
ATOM   2343 2HG  GLN A 162       7.691 -27.973 -25.679  1.00  0.00           H  
ATOM   2344 1HE2 GLN A 162       7.371 -27.754 -29.132  1.00  0.00           H  
ATOM   2345 2HE2 GLN A 162       7.269 -26.980 -27.586  1.00  0.00           H  
ATOM   2346  N   GLY A 163      11.902 -25.387 -25.862  1.00 61.53           N  
ATOM   2347  CA  GLY A 163      13.079 -24.811 -25.240  1.00 50.24           C  
ATOM   2348  C   GLY A 163      12.810 -23.439 -24.659  1.00 41.67           C  
ATOM   2349  O   GLY A 163      11.856 -22.767 -25.048  1.00 51.54           O  
ATOM   2350  H   GLY A 163      11.261 -24.783 -26.356  1.00  0.00           H  
ATOM   2351 1HA  GLY A 163      13.432 -25.471 -24.447  1.00  0.00           H  
ATOM   2352 2HA  GLY A 163      13.879 -24.736 -25.975  1.00  0.00           H  
ATOM   2353  N   SER A 164      13.659 -23.010 -23.733  1.00 39.41           N  
ATOM   2354  CA  SER A 164      14.818 -23.785 -23.333  1.00 30.93           C  
ATOM   2355  C   SER A 164      15.381 -23.259 -22.026  1.00 25.25           C  
ATOM   2356  O   SER A 164      15.830 -24.040 -21.197  1.00 27.97           O  
ATOM   2357  CB  SER A 164      15.901 -23.760 -24.416  1.00 45.07           C  
ATOM   2358  OG  SER A 164      17.050 -24.494 -24.022  1.00 36.89           O  
ATOM   2359  H   SER A 164      13.490 -22.116 -23.295  1.00  0.00           H  
ATOM   2360  HA  SER A 164      14.507 -24.820 -23.183  1.00  0.00           H  
ATOM   2361 1HB  SER A 164      15.502 -24.181 -25.339  1.00  0.00           H  
ATOM   2362 2HB  SER A 164      16.185 -22.729 -24.623  1.00  0.00           H  
ATOM   2363  HG  SER A 164      16.858 -24.836 -23.146  1.00  0.00           H  
ATOM   2364  N   MET A 165      15.357 -21.941 -21.833  1.00 19.20           N  
ATOM   2365  CA  MET A 165      15.968 -21.378 -20.634  1.00 20.34           C  
ATOM   2366  C   MET A 165      15.286 -20.124 -20.070  1.00 18.32           C  
ATOM   2367  O   MET A 165      14.906 -19.216 -20.813  1.00 19.50           O  
ATOM   2368  CB  MET A 165      17.453 -21.098 -20.887  1.00 23.77           C  
ATOM   2369  CG  MET A 165      18.241 -20.679 -19.657  1.00 25.34           C  
ATOM   2370  SD  MET A 165      18.309 -21.952 -18.375  1.00 37.00           S  
ATOM   2371  CE  MET A 165      18.904 -23.332 -19.354  1.00 33.62           C  
ATOM   2372  H   MET A 165      14.923 -21.321 -22.502  1.00  0.00           H  
ATOM   2373  HA  MET A 165      15.878 -22.104 -19.826  1.00  0.00           H  
ATOM   2374 1HB  MET A 165      17.927 -21.990 -21.295  1.00  0.00           H  
ATOM   2375 2HB  MET A 165      17.553 -20.305 -21.630  1.00  0.00           H  
ATOM   2376 1HG  MET A 165      19.263 -20.437 -19.945  1.00  0.00           H  
ATOM   2377 2HG  MET A 165      17.789 -19.788 -19.222  1.00  0.00           H  
ATOM   2378 1HE  MET A 165      19.006 -24.212 -18.718  1.00  0.00           H  
ATOM   2379 2HE  MET A 165      18.195 -23.543 -20.155  1.00  0.00           H  
ATOM   2380 3HE  MET A 165      19.874 -23.081 -19.785  1.00  0.00           H  
ATOM   2381  N   LEU A 166      15.126 -20.103 -18.749  1.00 18.42           N  
ATOM   2382  CA  LEU A 166      14.743 -18.906 -18.007  1.00 15.59           C  
ATOM   2383  C   LEU A 166      15.889 -18.561 -17.084  1.00 18.01           C  
ATOM   2384  O   LEU A 166      16.218 -19.340 -16.181  1.00 23.19           O  
ATOM   2385  CB  LEU A 166      13.493 -19.149 -17.165  1.00 16.13           C  
ATOM   2386  CG  LEU A 166      13.078 -17.997 -16.245  1.00 13.09           C  
ATOM   2387  CD1 LEU A 166      12.726 -16.752 -17.058  1.00 17.21           C  
ATOM   2388  CD2 LEU A 166      11.912 -18.402 -15.353  1.00 15.57           C  
ATOM   2389  H   LEU A 166      15.280 -20.965 -18.246  1.00  0.00           H  
ATOM   2390  HA  LEU A 166      14.524 -18.112 -18.720  1.00  0.00           H  
ATOM   2391 1HB  LEU A 166      12.659 -19.356 -17.833  1.00  0.00           H  
ATOM   2392 2HB  LEU A 166      13.659 -20.028 -16.542  1.00  0.00           H  
ATOM   2393  HG  LEU A 166      13.920 -17.715 -15.612  1.00  0.00           H  
ATOM   2394 1HD1 LEU A 166      12.435 -15.947 -16.383  1.00  0.00           H  
ATOM   2395 2HD1 LEU A 166      13.593 -16.440 -17.640  1.00  0.00           H  
ATOM   2396 3HD1 LEU A 166      11.899 -16.978 -17.730  1.00  0.00           H  
ATOM   2397 1HD2 LEU A 166      11.638 -17.565 -14.709  1.00  0.00           H  
ATOM   2398 2HD2 LEU A 166      11.058 -18.678 -15.973  1.00  0.00           H  
ATOM   2399 3HD2 LEU A 166      12.203 -19.253 -14.737  1.00  0.00           H  
ATOM   2400  N   THR A 167      16.490 -17.398 -17.291  1.00 13.33           N  
ATOM   2401  CA  THR A 167      17.614 -16.973 -16.455  1.00 13.53           C  
ATOM   2402  C   THR A 167      17.175 -15.826 -15.562  1.00 12.93           C  
ATOM   2403  O   THR A 167      16.877 -14.739 -16.038  1.00 13.76           O  
ATOM   2404  CB  THR A 167      18.809 -16.546 -17.315  1.00 15.38           C  
ATOM   2405  OG1 THR A 167      19.147 -17.610 -18.208  1.00 18.83           O  
ATOM   2406  CG2 THR A 167      20.016 -16.213 -16.436  1.00 19.19           C  
ATOM   2407  H   THR A 167      16.173 -16.792 -18.034  1.00  0.00           H  
ATOM   2408  HA  THR A 167      17.921 -17.815 -15.834  1.00  0.00           H  
ATOM   2409  HB  THR A 167      18.541 -15.666 -17.900  1.00  0.00           H  
ATOM   2410  HG1 THR A 167      18.550 -18.348 -18.066  1.00  0.00           H  
ATOM   2411 1HG2 THR A 167      20.853 -15.912 -17.066  1.00  0.00           H  
ATOM   2412 2HG2 THR A 167      19.759 -15.398 -15.759  1.00  0.00           H  
ATOM   2413 3HG2 THR A 167      20.297 -17.091 -15.856  1.00  0.00           H  
ATOM   2414  N   LEU A 168      17.123 -16.067 -14.256  1.00 14.10           N  
ATOM   2415  CA  LEU A 168      16.641 -15.054 -13.341  1.00 12.82           C  
ATOM   2416  C   LEU A 168      17.786 -14.202 -12.804  1.00 16.81           C  
ATOM   2417  O   LEU A 168      18.691 -14.712 -12.132  1.00 18.79           O  
ATOM   2418  CB  LEU A 168      15.883 -15.697 -12.174  1.00 14.94           C  
ATOM   2419  CG  LEU A 168      14.634 -16.493 -12.542  1.00 16.38           C  
ATOM   2420  CD1 LEU A 168      14.086 -17.162 -11.278  1.00 15.81           C  
ATOM   2421  CD2 LEU A 168      13.580 -15.601 -13.181  1.00 19.21           C  
ATOM   2422  H   LEU A 168      17.420 -16.960 -13.889  1.00  0.00           H  
ATOM   2423  HA  LEU A 168      15.957 -14.399 -13.880  1.00  0.00           H  
ATOM   2424 1HB  LEU A 168      16.559 -16.372 -11.651  1.00  0.00           H  
ATOM   2425 2HB  LEU A 168      15.579 -14.912 -11.482  1.00  0.00           H  
ATOM   2426  HG  LEU A 168      14.899 -17.279 -13.250  1.00  0.00           H  
ATOM   2427 1HD1 LEU A 168      13.193 -17.735 -11.528  1.00  0.00           H  
ATOM   2428 2HD1 LEU A 168      14.841 -17.831 -10.864  1.00  0.00           H  
ATOM   2429 3HD1 LEU A 168      13.834 -16.399 -10.543  1.00  0.00           H  
ATOM   2430 1HD2 LEU A 168      12.702 -16.197 -13.433  1.00  0.00           H  
ATOM   2431 2HD2 LEU A 168      13.296 -14.815 -12.481  1.00  0.00           H  
ATOM   2432 3HD2 LEU A 168      13.985 -15.151 -14.088  1.00  0.00           H  
ATOM   2433  N   GLY A 169      17.762 -12.912 -13.128  1.00 13.55           N  
ATOM   2434  CA  GLY A 169      18.715 -11.973 -12.555  1.00 14.30           C  
ATOM   2435  C   GLY A 169      19.968 -11.795 -13.388  1.00 15.37           C  
ATOM   2436  O   GLY A 169      20.912 -11.132 -12.954  1.00 17.81           O  
ATOM   2437  H   GLY A 169      17.072 -12.574 -13.783  1.00  0.00           H  
ATOM   2438 1HA  GLY A 169      18.239 -10.999 -12.435  1.00  0.00           H  
ATOM   2439 2HA  GLY A 169      19.007 -12.312 -11.562  1.00  0.00           H  
ATOM   2440  N   ALA A 170      19.969 -12.356 -14.593  1.00 14.53           N  
ATOM   2441  CA  ALA A 170      21.113 -12.244 -15.494  1.00 17.54           C  
ATOM   2442  C   ALA A 170      20.723 -12.358 -16.959  1.00 18.23           C  
ATOM   2443  O   ALA A 170      19.638 -12.848 -17.305  1.00 16.85           O  
ATOM   2444  CB  ALA A 170      22.154 -13.294 -15.164  1.00 18.86           C  
ATOM   2445  H   ALA A 170      19.155 -12.874 -14.893  1.00  0.00           H  
ATOM   2446  HA  ALA A 170      21.555 -11.257 -15.359  1.00  0.00           H  
ATOM   2447 1HB  ALA A 170      22.999 -13.195 -15.845  1.00  0.00           H  
ATOM   2448 2HB  ALA A 170      22.497 -13.157 -14.138  1.00  0.00           H  
ATOM   2449 3HB  ALA A 170      21.717 -14.285 -15.270  1.00  0.00           H  
ATOM   2450  N   ILE A 171      21.644 -11.902 -17.803  1.00 18.69           N  
ATOM   2451  CA  ILE A 171      21.580 -12.048 -19.249  1.00 18.88           C  
ATOM   2452  C   ILE A 171      22.665 -13.043 -19.622  1.00 24.17           C  
ATOM   2453  O   ILE A 171      23.797 -12.922 -19.163  1.00 25.90           O  
ATOM   2454  CB  ILE A 171      21.881 -10.713 -19.950  1.00 18.28           C  
ATOM   2455  CG1 ILE A 171      20.884  -9.640 -19.518  1.00 19.52           C  
ATOM   2456  CG2 ILE A 171      21.881 -10.887 -21.471  1.00 21.22           C  
ATOM   2457  CD1 ILE A 171      21.146  -8.276 -20.115  1.00 19.74           C  
ATOM   2458  H   ILE A 171      22.433 -11.425 -17.391  1.00  0.00           H  
ATOM   2459  HA  ILE A 171      20.572 -12.360 -19.521  1.00  0.00           H  
ATOM   2460  HB  ILE A 171      22.860 -10.351 -19.638  1.00  0.00           H  
ATOM   2461 1HG1 ILE A 171      19.877  -9.945 -19.800  1.00  0.00           H  
ATOM   2462 2HG1 ILE A 171      20.903  -9.542 -18.432  1.00  0.00           H  
ATOM   2463 1HG2 ILE A 171      22.095  -9.930 -21.947  1.00  0.00           H  
ATOM   2464 2HG2 ILE A 171      22.643 -11.612 -21.754  1.00  0.00           H  
ATOM   2465 3HG2 ILE A 171      20.903 -11.243 -21.797  1.00  0.00           H  
ATOM   2466 1HD1 ILE A 171      20.394  -7.572 -19.758  1.00  0.00           H  
ATOM   2467 2HD1 ILE A 171      22.137  -7.932 -19.816  1.00  0.00           H  
ATOM   2468 3HD1 ILE A 171      21.096  -8.339 -21.201  1.00  0.00           H  
ATOM   2469  N   ASP A 172      22.319 -14.036 -20.430  1.00 20.99           N  
ATOM   2470  CA  ASP A 172      23.277 -15.063 -20.832  1.00 27.34           C  
ATOM   2471  C   ASP A 172      23.650 -14.876 -22.301  1.00 27.11           C  
ATOM   2472  O   ASP A 172      22.896 -15.257 -23.197  1.00 27.03           O  
ATOM   2473  CB  ASP A 172      22.693 -16.456 -20.590  1.00 29.50           C  
ATOM   2474  CG  ASP A 172      23.724 -17.558 -20.738  1.00 36.31           C  
ATOM   2475  OD1 ASP A 172      24.704 -17.360 -21.488  1.00 33.00           O  
ATOM   2476  OD2 ASP A 172      23.547 -18.625 -20.107  1.00 36.23           O  
ATOM   2477  H   ASP A 172      21.371 -14.085 -20.776  1.00  0.00           H  
ATOM   2478  HA  ASP A 172      24.178 -14.951 -20.228  1.00  0.00           H  
ATOM   2479 1HB  ASP A 172      22.271 -16.504 -19.586  1.00  0.00           H  
ATOM   2480 2HB  ASP A 172      21.882 -16.638 -21.296  1.00  0.00           H  
ATOM   2481  N   PRO A 173      24.822 -14.280 -22.555  1.00 27.27           N  
ATOM   2482  CA  PRO A 173      25.216 -13.914 -23.921  1.00 29.89           C  
ATOM   2483  C   PRO A 173      25.392 -15.116 -24.849  1.00 31.78           C  
ATOM   2484  O   PRO A 173      25.458 -14.934 -26.064  1.00 34.40           O  
ATOM   2485  CB  PRO A 173      26.557 -13.196 -23.721  1.00 38.74           C  
ATOM   2486  CG  PRO A 173      26.577 -12.800 -22.279  1.00 37.16           C  
ATOM   2487  CD  PRO A 173      25.832 -13.875 -21.564  1.00 34.17           C  
ATOM   2488  HA  PRO A 173      24.465 -13.230 -24.343  1.00  0.00           H  
ATOM   2489 1HB  PRO A 173      27.387 -13.869 -23.982  1.00  0.00           H  
ATOM   2490 2HB  PRO A 173      26.623 -12.329 -24.394  1.00  0.00           H  
ATOM   2491 1HG  PRO A 173      27.614 -12.708 -21.925  1.00  0.00           H  
ATOM   2492 2HG  PRO A 173      26.108 -11.813 -22.150  1.00  0.00           H  
ATOM   2493 1HD  PRO A 173      26.520 -14.698 -21.319  1.00  0.00           H  
ATOM   2494 2HD  PRO A 173      25.379 -13.463 -20.650  1.00  0.00           H  
ATOM   2495  N   SER A 174      25.458 -16.320 -24.291  1.00 32.38           N  
ATOM   2496  CA  SER A 174      25.648 -17.515 -25.106  1.00 34.40           C  
ATOM   2497  C   SER A 174      24.431 -17.800 -25.983  1.00 33.85           C  
ATOM   2498  O   SER A 174      24.512 -18.571 -26.939  1.00 34.96           O  
ATOM   2499  CB  SER A 174      25.974 -18.731 -24.230  1.00 33.01           C  
ATOM   2500  OG  SER A 174      24.830 -19.190 -23.530  1.00 39.31           O  
ATOM   2501  H   SER A 174      25.376 -16.416 -23.289  1.00  0.00           H  
ATOM   2502  HA  SER A 174      26.487 -17.343 -25.782  1.00  0.00           H  
ATOM   2503 1HB  SER A 174      26.363 -19.535 -24.854  1.00  0.00           H  
ATOM   2504 2HB  SER A 174      26.752 -18.466 -23.516  1.00  0.00           H  
ATOM   2505  HG  SER A 174      24.111 -18.607 -23.786  1.00  0.00           H  
ATOM   2506  N   TYR A 175      23.307 -17.160 -25.673  1.00 28.28           N  
ATOM   2507  CA  TYR A 175      22.062 -17.455 -26.374  1.00 27.15           C  
ATOM   2508  C   TYR A 175      21.740 -16.495 -27.515  1.00 22.09           C  
ATOM   2509  O   TYR A 175      20.710 -16.638 -28.178  1.00 23.85           O  
ATOM   2510  CB  TYR A 175      20.893 -17.496 -25.389  1.00 23.53           C  
ATOM   2511  CG  TYR A 175      20.937 -18.669 -24.449  1.00 25.93           C  
ATOM   2512  CD1 TYR A 175      20.817 -19.966 -24.923  1.00 27.90           C  
ATOM   2513  CD2 TYR A 175      21.084 -18.476 -23.080  1.00 33.15           C  
ATOM   2514  CE1 TYR A 175      20.851 -21.045 -24.058  1.00 34.11           C  
ATOM   2515  CE2 TYR A 175      21.119 -19.544 -22.210  1.00 33.40           C  
ATOM   2516  CZ  TYR A 175      21.003 -20.826 -22.702  1.00 34.86           C  
ATOM   2517  OH  TYR A 175      21.035 -21.889 -21.830  1.00 40.65           O  
ATOM   2518  H   TYR A 175      23.308 -16.460 -24.945  1.00  0.00           H  
ATOM   2519  HA  TYR A 175      22.155 -18.433 -26.847  1.00  0.00           H  
ATOM   2520 1HB  TYR A 175      20.886 -16.581 -24.794  1.00  0.00           H  
ATOM   2521 2HB  TYR A 175      19.954 -17.535 -25.940  1.00  0.00           H  
ATOM   2522  HD1 TYR A 175      20.694 -20.147 -25.991  1.00  0.00           H  
ATOM   2523  HD2 TYR A 175      21.173 -17.467 -22.678  1.00  0.00           H  
ATOM   2524  HE1 TYR A 175      20.755 -22.058 -24.447  1.00  0.00           H  
ATOM   2525  HE2 TYR A 175      21.237 -19.372 -21.140  1.00  0.00           H  
ATOM   2526  HH  TYR A 175      21.142 -21.563 -20.933  1.00  0.00           H  
ATOM   2527  N   TYR A 176      22.599 -15.511 -27.750  1.00 21.87           N  
ATOM   2528  CA  TYR A 176      22.349 -14.592 -28.852  1.00 24.67           C  
ATOM   2529  C   TYR A 176      23.608 -14.180 -29.600  1.00 28.44           C  
ATOM   2530  O   TYR A 176      24.725 -14.365 -29.113  1.00 29.07           O  
ATOM   2531  CB  TYR A 176      21.554 -13.361 -28.389  1.00 23.42           C  
ATOM   2532  CG  TYR A 176      22.278 -12.404 -27.464  1.00 25.33           C  
ATOM   2533  CD1 TYR A 176      23.036 -11.357 -27.968  1.00 25.05           C  
ATOM   2534  CD2 TYR A 176      22.165 -12.521 -26.085  1.00 25.20           C  
ATOM   2535  CE1 TYR A 176      23.682 -10.467 -27.128  1.00 24.54           C  
ATOM   2536  CE2 TYR A 176      22.808 -11.634 -25.236  1.00 26.79           C  
ATOM   2537  CZ  TYR A 176      23.564 -10.611 -25.764  1.00 31.31           C  
ATOM   2538  OH  TYR A 176      24.207  -9.726 -24.927  1.00 34.13           O  
ATOM   2539  H   TYR A 176      23.424 -15.384 -27.181  1.00  0.00           H  
ATOM   2540  HA  TYR A 176      21.761 -15.111 -29.609  1.00  0.00           H  
ATOM   2541 1HB  TYR A 176      21.239 -12.783 -29.259  1.00  0.00           H  
ATOM   2542 2HB  TYR A 176      20.654 -13.685 -27.867  1.00  0.00           H  
ATOM   2543  HD1 TYR A 176      23.132 -11.223 -29.046  1.00  0.00           H  
ATOM   2544  HD2 TYR A 176      21.564 -13.321 -25.653  1.00  0.00           H  
ATOM   2545  HE1 TYR A 176      24.272  -9.652 -27.547  1.00  0.00           H  
ATOM   2546  HE2 TYR A 176      22.715 -11.748 -24.156  1.00  0.00           H  
ATOM   2547  HH  TYR A 176      24.026  -9.962 -24.014  1.00  0.00           H  
ATOM   2548  N   THR A 177      23.403 -13.637 -30.795  1.00 27.33           N  
ATOM   2549  CA  THR A 177      24.480 -13.053 -31.581  1.00 29.86           C  
ATOM   2550  C   THR A 177      24.156 -11.589 -31.813  1.00 34.27           C  
ATOM   2551  O   THR A 177      23.027 -11.156 -31.586  1.00 28.28           O  
ATOM   2552  CB  THR A 177      24.659 -13.772 -32.935  1.00 32.50           C  
ATOM   2553  OG1 THR A 177      23.446 -13.689 -33.693  1.00 28.42           O  
ATOM   2554  CG2 THR A 177      25.008 -15.233 -32.713  1.00 35.88           C  
ATOM   2555  H   THR A 177      22.464 -13.632 -31.167  1.00  0.00           H  
ATOM   2556  HA  THR A 177      25.410 -13.153 -31.021  1.00  0.00           H  
ATOM   2557  HB  THR A 177      25.459 -13.292 -33.499  1.00  0.00           H  
ATOM   2558  HG1 THR A 177      22.788 -13.203 -33.190  1.00  0.00           H  
ATOM   2559 1HG2 THR A 177      25.132 -15.728 -33.676  1.00  0.00           H  
ATOM   2560 2HG2 THR A 177      25.936 -15.303 -32.147  1.00  0.00           H  
ATOM   2561 3HG2 THR A 177      24.207 -15.718 -32.157  1.00  0.00           H  
ATOM   2562  N   GLY A 178      25.144 -10.820 -32.256  1.00 35.15           N  
ATOM   2563  CA  GLY A 178      24.944  -9.400 -32.466  1.00 33.68           C  
ATOM   2564  C   GLY A 178      24.780  -8.677 -31.146  1.00 33.15           C  
ATOM   2565  O   GLY A 178      25.236  -9.156 -30.106  1.00 33.07           O  
ATOM   2566  H   GLY A 178      26.049 -11.223 -32.451  1.00  0.00           H  
ATOM   2567 1HA  GLY A 178      25.795  -8.989 -33.010  1.00  0.00           H  
ATOM   2568 2HA  GLY A 178      24.061  -9.245 -33.085  1.00  0.00           H  
ATOM   2569  N   SER A 179      24.118  -7.528 -31.174  1.00 33.31           N  
ATOM   2570  CA  SER A 179      23.968  -6.739 -29.960  1.00 32.25           C  
ATOM   2571  C   SER A 179      22.533  -6.755 -29.441  1.00 25.97           C  
ATOM   2572  O   SER A 179      21.592  -7.012 -30.188  1.00 28.09           O  
ATOM   2573  CB  SER A 179      24.429  -5.301 -30.192  1.00 40.68           C  
ATOM   2574  OG  SER A 179      24.506  -4.595 -28.965  1.00 49.03           O  
ATOM   2575  H   SER A 179      23.712  -7.189 -32.034  1.00  0.00           H  
ATOM   2576  HA  SER A 179      24.590  -7.182 -29.180  1.00  0.00           H  
ATOM   2577 1HB  SER A 179      25.405  -5.306 -30.677  1.00  0.00           H  
ATOM   2578 2HB  SER A 179      23.733  -4.800 -30.863  1.00  0.00           H  
ATOM   2579  HG  SER A 179      24.242  -5.218 -28.284  1.00  0.00           H  
ATOM   2580  N   LEU A 180      22.395  -6.492 -28.149  1.00 27.58           N  
ATOM   2581  CA  LEU A 180      21.098  -6.361 -27.502  1.00 22.42           C  
ATOM   2582  C   LEU A 180      20.600  -4.942 -27.727  1.00 25.20           C  
ATOM   2583  O   LEU A 180      21.340  -3.980 -27.530  1.00 26.65           O  
ATOM   2584  CB  LEU A 180      21.258  -6.627 -26.005  1.00 28.43           C  
ATOM   2585  CG  LEU A 180      20.104  -7.105 -25.129  1.00 31.18           C  
ATOM   2586  CD1 LEU A 180      19.502  -8.391 -25.649  1.00 24.66           C  
ATOM   2587  CD2 LEU A 180      20.621  -7.305 -23.702  1.00 29.03           C  
ATOM   2588  H   LEU A 180      23.234  -6.379 -27.597  1.00  0.00           H  
ATOM   2589  HA  LEU A 180      20.422  -7.101 -27.930  1.00  0.00           H  
ATOM   2590 1HB  LEU A 180      22.026  -7.386 -25.867  1.00  0.00           H  
ATOM   2591 2HB  LEU A 180      21.593  -5.709 -25.523  1.00  0.00           H  
ATOM   2592  HG  LEU A 180      19.310  -6.358 -25.134  1.00  0.00           H  
ATOM   2593 1HD1 LEU A 180      18.683  -8.699 -24.998  1.00  0.00           H  
ATOM   2594 2HD1 LEU A 180      19.122  -8.233 -26.658  1.00  0.00           H  
ATOM   2595 3HD1 LEU A 180      20.264  -9.169 -25.665  1.00  0.00           H  
ATOM   2596 1HD2 LEU A 180      19.805  -7.646 -23.064  1.00  0.00           H  
ATOM   2597 2HD2 LEU A 180      21.416  -8.051 -23.704  1.00  0.00           H  
ATOM   2598 3HD2 LEU A 180      21.010  -6.361 -23.320  1.00  0.00           H  
ATOM   2599  N   HIS A 181      19.353  -4.807 -28.163  1.00 20.50           N  
ATOM   2600  CA  HIS A 181      18.758  -3.492 -28.320  1.00 23.14           C  
ATOM   2601  C   HIS A 181      17.512  -3.360 -27.466  1.00 21.64           C  
ATOM   2602  O   HIS A 181      16.741  -4.309 -27.326  1.00 21.17           O  
ATOM   2603  CB  HIS A 181      18.473  -3.190 -29.792  1.00 25.02           C  
ATOM   2604  CG  HIS A 181      19.718  -3.070 -30.619  1.00 28.24           C  
ATOM   2605  ND1 HIS A 181      20.145  -4.065 -31.471  1.00 38.14           N  
ATOM   2606  CD2 HIS A 181      20.647  -2.089 -30.690  1.00 35.59           C  
ATOM   2607  CE1 HIS A 181      21.275  -3.694 -32.047  1.00 35.13           C  
ATOM   2608  NE2 HIS A 181      21.601  -2.498 -31.591  1.00 39.54           N  
ATOM   2609  H   HIS A 181      18.806  -5.625 -28.390  1.00  0.00           H  
ATOM   2610  HA  HIS A 181      19.448  -2.734 -27.951  1.00  0.00           H  
ATOM   2611 1HB  HIS A 181      17.852  -3.982 -30.212  1.00  0.00           H  
ATOM   2612 2HB  HIS A 181      17.913  -2.258 -29.870  1.00  0.00           H  
ATOM   2613  HD2 HIS A 181      20.636  -1.146 -30.143  1.00  0.00           H  
ATOM   2614  HE1 HIS A 181      21.841  -4.276 -32.774  1.00  0.00           H  
ATOM   2615  HE2 HIS A 181      22.417  -1.966 -31.858  1.00  0.00           H  
ATOM   2616  N   TRP A 182      17.327  -2.172 -26.905  1.00 19.46           N  
ATOM   2617  CA  TRP A 182      16.336  -1.949 -25.855  1.00 19.85           C  
ATOM   2618  C   TRP A 182      15.123  -1.153 -26.326  1.00 24.60           C  
ATOM   2619  O   TRP A 182      15.240  -0.235 -27.141  1.00 23.21           O  
ATOM   2620  CB  TRP A 182      16.994  -1.242 -24.672  1.00 20.68           C  
ATOM   2621  CG  TRP A 182      18.092  -2.040 -24.044  1.00 23.59           C  
ATOM   2622  CD1 TRP A 182      19.433  -1.895 -24.252  1.00 24.38           C  
ATOM   2623  CD2 TRP A 182      17.946  -3.118 -23.111  1.00 21.58           C  
ATOM   2624  NE1 TRP A 182      20.131  -2.810 -23.502  1.00 28.53           N  
ATOM   2625  CE2 TRP A 182      19.241  -3.574 -22.794  1.00 24.74           C  
ATOM   2626  CE3 TRP A 182      16.845  -3.742 -22.512  1.00 17.77           C  
ATOM   2627  CZ2 TRP A 182      19.465  -4.622 -21.905  1.00 26.34           C  
ATOM   2628  CZ3 TRP A 182      17.071  -4.781 -21.635  1.00 19.72           C  
ATOM   2629  CH2 TRP A 182      18.370  -5.210 -21.334  1.00 22.21           C  
ATOM   2630  H   TRP A 182      17.894  -1.397 -27.219  1.00  0.00           H  
ATOM   2631  HA  TRP A 182      15.957  -2.916 -25.526  1.00  0.00           H  
ATOM   2632 1HB  TRP A 182      17.405  -0.288 -25.001  1.00  0.00           H  
ATOM   2633 2HB  TRP A 182      16.243  -1.030 -23.912  1.00  0.00           H  
ATOM   2634  HD1 TRP A 182      19.884  -1.160 -24.916  1.00  0.00           H  
ATOM   2635  HE1 TRP A 182      21.136  -2.906 -23.476  1.00  0.00           H  
ATOM   2636  HE3 TRP A 182      15.831  -3.411 -22.733  1.00  0.00           H  
ATOM   2637  HZ2 TRP A 182      20.469  -4.971 -21.662  1.00  0.00           H  
ATOM   2638  HZ3 TRP A 182      16.206  -5.263 -21.180  1.00  0.00           H  
ATOM   2639  HH2 TRP A 182      18.509  -6.031 -20.630  1.00  0.00           H  
ATOM   2640  N   VAL A 183      13.957  -1.512 -25.795  1.00 17.37           N  
ATOM   2641  CA  VAL A 183      12.701  -0.852 -26.129  1.00 17.76           C  
ATOM   2642  C   VAL A 183      11.972  -0.513 -24.827  1.00 16.57           C  
ATOM   2643  O   VAL A 183      11.777  -1.385 -23.980  1.00 14.28           O  
ATOM   2644  CB  VAL A 183      11.799  -1.779 -26.954  1.00 19.85           C  
ATOM   2645  CG1 VAL A 183      10.603  -0.993 -27.477  1.00 24.24           C  
ATOM   2646  CG2 VAL A 183      12.589  -2.417 -28.094  1.00 25.65           C  
ATOM   2647  H   VAL A 183      13.951  -2.275 -25.133  1.00  0.00           H  
ATOM   2648  HA  VAL A 183      12.923   0.034 -26.725  1.00  0.00           H  
ATOM   2649  HB  VAL A 183      11.409  -2.563 -26.305  1.00  0.00           H  
ATOM   2650 1HG1 VAL A 183       9.962  -1.652 -28.063  1.00  0.00           H  
ATOM   2651 2HG1 VAL A 183      10.037  -0.590 -26.637  1.00  0.00           H  
ATOM   2652 3HG1 VAL A 183      10.952  -0.175 -28.106  1.00  0.00           H  
ATOM   2653 1HG2 VAL A 183      11.934  -3.072 -28.668  1.00  0.00           H  
ATOM   2654 2HG2 VAL A 183      12.984  -1.636 -28.745  1.00  0.00           H  
ATOM   2655 3HG2 VAL A 183      13.414  -2.999 -27.684  1.00  0.00           H  
ATOM   2656  N   PRO A 184      11.584   0.754 -24.634  1.00 15.41           N  
ATOM   2657  CA  PRO A 184      10.937   1.107 -23.367  1.00 15.43           C  
ATOM   2658  C   PRO A 184       9.555   0.484 -23.228  1.00 13.77           C  
ATOM   2659  O   PRO A 184       8.813   0.409 -24.194  1.00 16.28           O  
ATOM   2660  CB  PRO A 184      10.810   2.634 -23.451  1.00 18.02           C  
ATOM   2661  CG  PRO A 184      11.820   3.047 -24.486  1.00 19.04           C  
ATOM   2662  CD  PRO A 184      11.815   1.934 -25.486  1.00 17.02           C  
ATOM   2663  HA  PRO A 184      11.591   0.813 -22.533  1.00  0.00           H  
ATOM   2664 1HB  PRO A 184       9.783   2.911 -23.730  1.00  0.00           H  
ATOM   2665 2HB  PRO A 184      11.008   3.083 -22.466  1.00  0.00           H  
ATOM   2666 1HG  PRO A 184      11.536   4.013 -24.929  1.00  0.00           H  
ATOM   2667 2HG  PRO A 184      12.806   3.189 -24.019  1.00  0.00           H  
ATOM   2668 1HD  PRO A 184      10.999   2.091 -26.206  1.00  0.00           H  
ATOM   2669 2HD  PRO A 184      12.786   1.899 -26.001  1.00  0.00           H  
ATOM   2670  N   VAL A 185       9.218   0.036 -22.026  1.00 13.85           N  
ATOM   2671  CA  VAL A 185       7.857  -0.404 -21.754  1.00 13.55           C  
ATOM   2672  C   VAL A 185       6.927   0.807 -21.759  1.00 14.60           C  
ATOM   2673  O   VAL A 185       7.246   1.853 -21.177  1.00 14.74           O  
ATOM   2674  CB  VAL A 185       7.786  -1.133 -20.391  1.00 14.10           C  
ATOM   2675  CG1 VAL A 185       6.356  -1.324 -19.929  1.00 14.48           C  
ATOM   2676  CG2 VAL A 185       8.485  -2.486 -20.499  1.00 13.99           C  
ATOM   2677  H   VAL A 185       9.905  -0.004 -21.287  1.00  0.00           H  
ATOM   2678  HA  VAL A 185       7.555  -1.100 -22.538  1.00  0.00           H  
ATOM   2679  HB  VAL A 185       8.282  -0.522 -19.636  1.00  0.00           H  
ATOM   2680 1HG1 VAL A 185       6.350  -1.839 -18.968  1.00  0.00           H  
ATOM   2681 2HG1 VAL A 185       5.875  -0.352 -19.822  1.00  0.00           H  
ATOM   2682 3HG1 VAL A 185       5.813  -1.920 -20.663  1.00  0.00           H  
ATOM   2683 1HG2 VAL A 185       8.435  -2.999 -19.539  1.00  0.00           H  
ATOM   2684 2HG2 VAL A 185       7.991  -3.091 -21.260  1.00  0.00           H  
ATOM   2685 3HG2 VAL A 185       9.529  -2.335 -20.776  1.00  0.00           H  
ATOM   2686  N   THR A 186       5.773   0.673 -22.409  1.00 14.15           N  
ATOM   2687  CA  THR A 186       4.829   1.791 -22.471  1.00 14.42           C  
ATOM   2688  C   THR A 186       3.811   1.806 -21.339  1.00 16.70           C  
ATOM   2689  O   THR A 186       3.504   2.864 -20.784  1.00 22.44           O  
ATOM   2690  CB  THR A 186       4.072   1.796 -23.801  1.00 14.47           C  
ATOM   2691  OG1 THR A 186       3.532   0.485 -24.030  1.00 14.16           O  
ATOM   2692  CG2 THR A 186       5.011   2.161 -24.931  1.00 16.55           C  
ATOM   2693  H   THR A 186       5.536  -0.197 -22.865  1.00  0.00           H  
ATOM   2694  HA  THR A 186       5.390   2.722 -22.391  1.00  0.00           H  
ATOM   2695  HB  THR A 186       3.261   2.522 -23.755  1.00  0.00           H  
ATOM   2696  HG1 THR A 186       3.769  -0.090 -23.299  1.00  0.00           H  
ATOM   2697 1HG2 THR A 186       4.463   2.162 -25.873  1.00  0.00           H  
ATOM   2698 2HG2 THR A 186       5.428   3.152 -24.752  1.00  0.00           H  
ATOM   2699 3HG2 THR A 186       5.819   1.432 -24.983  1.00  0.00           H  
ATOM   2700  N   LEU A 187       3.276   0.632 -21.013  1.00 16.85           N  
ATOM   2701  CA  LEU A 187       2.310   0.478 -19.940  1.00 15.25           C  
ATOM   2702  C   LEU A 187       2.773  -0.691 -19.090  1.00 13.62           C  
ATOM   2703  O   LEU A 187       2.904  -1.798 -19.598  1.00 14.77           O  
ATOM   2704  CB  LEU A 187       0.916   0.187 -20.510  1.00 15.84           C  
ATOM   2705  CG  LEU A 187      -0.198  -0.104 -19.503  1.00 16.82           C  
ATOM   2706  CD1 LEU A 187      -0.474   1.087 -18.608  1.00 22.96           C  
ATOM   2707  CD2 LEU A 187      -1.471  -0.528 -20.219  1.00 20.58           C  
ATOM   2708  H   LEU A 187       3.560  -0.182 -21.540  1.00  0.00           H  
ATOM   2709  HA  LEU A 187       2.268   1.409 -19.376  1.00  0.00           H  
ATOM   2710 1HB  LEU A 187       0.596   1.044 -21.101  1.00  0.00           H  
ATOM   2711 2HB  LEU A 187       0.984  -0.678 -21.170  1.00  0.00           H  
ATOM   2712  HG  LEU A 187       0.115  -0.907 -18.836  1.00  0.00           H  
ATOM   2713 1HD1 LEU A 187      -1.271   0.839 -17.907  1.00  0.00           H  
ATOM   2714 2HD1 LEU A 187       0.429   1.342 -18.053  1.00  0.00           H  
ATOM   2715 3HD1 LEU A 187      -0.779   1.937 -19.217  1.00  0.00           H  
ATOM   2716 1HD2 LEU A 187      -2.251  -0.731 -19.485  1.00  0.00           H  
ATOM   2717 2HD2 LEU A 187      -1.798   0.272 -20.884  1.00  0.00           H  
ATOM   2718 3HD2 LEU A 187      -1.278  -1.429 -20.802  1.00  0.00           H  
ATOM   2719  N   GLN A 188       3.044  -0.427 -17.815  1.00 13.60           N  
ATOM   2720  CA  GLN A 188       3.634  -1.418 -16.914  1.00 13.83           C  
ATOM   2721  C   GLN A 188       2.567  -2.319 -16.300  1.00 12.82           C  
ATOM   2722  O   GLN A 188       2.188  -2.167 -15.131  1.00 14.27           O  
ATOM   2723  CB  GLN A 188       4.473  -0.719 -15.830  1.00 12.37           C  
ATOM   2724  CG  GLN A 188       5.724  -0.038 -16.414  1.00 15.57           C  
ATOM   2725  CD  GLN A 188       6.431   0.875 -15.422  1.00 17.63           C  
ATOM   2726  OE1 GLN A 188       7.105   1.835 -15.815  1.00 20.98           O  
ATOM   2727  NE2 GLN A 188       6.298   0.575 -14.147  1.00 15.87           N  
ATOM   2728  H   GLN A 188       2.832   0.495 -17.461  1.00  0.00           H  
ATOM   2729  HA  GLN A 188       4.286  -2.070 -17.496  1.00  0.00           H  
ATOM   2730 1HB  GLN A 188       3.863   0.030 -15.325  1.00  0.00           H  
ATOM   2731 2HB  GLN A 188       4.782  -1.449 -15.082  1.00  0.00           H  
ATOM   2732 1HG  GLN A 188       6.432  -0.806 -16.724  1.00  0.00           H  
ATOM   2733 2HG  GLN A 188       5.429   0.566 -17.272  1.00  0.00           H  
ATOM   2734 1HE2 GLN A 188       6.741   1.141 -13.450  1.00  0.00           H  
ATOM   2735 2HE2 GLN A 188       5.754  -0.218 -13.874  1.00  0.00           H  
ATOM   2736  N   GLN A 189       2.074  -3.246 -17.113  1.00 13.51           N  
ATOM   2737  CA  GLN A 189       1.098  -4.245 -16.684  1.00 12.83           C  
ATOM   2738  C   GLN A 189       1.547  -5.548 -17.329  1.00 13.05           C  
ATOM   2739  O   GLN A 189       2.159  -6.395 -16.675  1.00 12.25           O  
ATOM   2740  CB  GLN A 189      -0.328  -3.853 -17.106  1.00 14.23           C  
ATOM   2741  CG  GLN A 189      -0.839  -2.612 -16.371  1.00 17.78           C  
ATOM   2742  CD  GLN A 189      -2.269  -2.237 -16.727  1.00 25.00           C  
ATOM   2743  OE1 GLN A 189      -2.705  -1.116 -16.458  1.00 37.79           O  
ATOM   2744  NE2 GLN A 189      -3.002  -3.168 -17.318  1.00 19.98           N  
ATOM   2745  H   GLN A 189       2.395  -3.252 -18.070  1.00  0.00           H  
ATOM   2746  HA  GLN A 189       1.125  -4.311 -15.596  1.00  0.00           H  
ATOM   2747 1HB  GLN A 189      -0.350  -3.660 -18.179  1.00  0.00           H  
ATOM   2748 2HB  GLN A 189      -1.007  -4.683 -16.909  1.00  0.00           H  
ATOM   2749 1HG  GLN A 189      -0.804  -2.798 -15.298  1.00  0.00           H  
ATOM   2750 2HG  GLN A 189      -0.202  -1.764 -16.624  1.00  0.00           H  
ATOM   2751 1HE2 GLN A 189      -3.950  -2.972 -17.573  1.00  0.00           H  
ATOM   2752 2HE2 GLN A 189      -2.609  -4.067 -17.510  1.00  0.00           H  
ATOM   2753  N   TYR A 190       1.280  -5.696 -18.625  1.00 12.91           N  
ATOM   2754  CA  TYR A 190       2.008  -6.659 -19.446  1.00 11.78           C  
ATOM   2755  C   TYR A 190       3.371  -6.047 -19.763  1.00  9.83           C  
ATOM   2756  O   TYR A 190       3.649  -4.885 -19.411  1.00 12.19           O  
ATOM   2757  CB  TYR A 190       1.260  -6.954 -20.765  1.00 11.12           C  
ATOM   2758  CG  TYR A 190      -0.158  -7.411 -20.544  1.00 14.06           C  
ATOM   2759  CD1 TYR A 190      -0.431  -8.696 -20.116  1.00 14.71           C  
ATOM   2760  CD2 TYR A 190      -1.224  -6.547 -20.747  1.00 21.77           C  
ATOM   2761  CE1 TYR A 190      -1.725  -9.116 -19.875  1.00 18.23           C  
ATOM   2762  CE2 TYR A 190      -2.527  -6.957 -20.514  1.00 23.75           C  
ATOM   2763  CZ  TYR A 190      -2.768  -8.244 -20.084  1.00 23.40           C  
ATOM   2764  OH  TYR A 190      -4.057  -8.664 -19.854  1.00 29.22           O  
ATOM   2765  H   TYR A 190       0.559  -5.131 -19.051  1.00  0.00           H  
ATOM   2766  HA  TYR A 190       2.096  -7.592 -18.889  1.00  0.00           H  
ATOM   2767 1HB  TYR A 190       1.245  -6.056 -21.384  1.00  0.00           H  
ATOM   2768 2HB  TYR A 190       1.793  -7.725 -21.321  1.00  0.00           H  
ATOM   2769  HD1 TYR A 190       0.384  -9.404 -19.961  1.00  0.00           H  
ATOM   2770  HD2 TYR A 190      -1.043  -5.530 -21.095  1.00  0.00           H  
ATOM   2771  HE1 TYR A 190      -1.913 -10.135 -19.538  1.00  0.00           H  
ATOM   2772  HE2 TYR A 190      -3.353  -6.263 -20.672  1.00  0.00           H  
ATOM   2773  HH  TYR A 190      -4.665  -7.944 -20.039  1.00  0.00           H  
ATOM   2774  N   TRP A 191       4.233  -6.839 -20.384  1.00 10.79           N  
ATOM   2775  CA  TRP A 191       5.478  -6.327 -20.941  1.00  9.97           C  
ATOM   2776  C   TRP A 191       5.107  -5.732 -22.300  1.00 12.26           C  
ATOM   2777  O   TRP A 191       5.268  -6.353 -23.347  1.00 12.48           O  
ATOM   2778  CB  TRP A 191       6.530  -7.443 -21.041  1.00 11.63           C  
ATOM   2779  CG  TRP A 191       7.070  -7.797 -19.673  1.00 10.09           C  
ATOM   2780  CD1 TRP A 191       6.646  -8.800 -18.843  1.00 10.40           C  
ATOM   2781  CD2 TRP A 191       8.122  -7.114 -18.981  1.00 11.59           C  
ATOM   2782  NE1 TRP A 191       7.377  -8.776 -17.664  1.00 11.38           N  
ATOM   2783  CE2 TRP A 191       8.294  -7.754 -17.735  1.00 11.41           C  
ATOM   2784  CE3 TRP A 191       8.943  -6.021 -19.301  1.00 12.13           C  
ATOM   2785  CZ2 TRP A 191       9.256  -7.345 -16.811  1.00 12.18           C  
ATOM   2786  CZ3 TRP A 191       9.904  -5.610 -18.376  1.00 12.11           C  
ATOM   2787  CH2 TRP A 191      10.045  -6.269 -17.143  1.00 11.27           C  
ATOM   2788  H   TRP A 191       4.022  -7.823 -20.474  1.00  0.00           H  
ATOM   2789  HA  TRP A 191       5.860  -5.550 -20.279  1.00  0.00           H  
ATOM   2790 1HB  TRP A 191       6.082  -8.325 -21.500  1.00  0.00           H  
ATOM   2791 2HB  TRP A 191       7.346  -7.117 -21.686  1.00  0.00           H  
ATOM   2792  HD1 TRP A 191       5.853  -9.508 -19.077  1.00  0.00           H  
ATOM   2793  HE1 TRP A 191       7.255  -9.405 -16.883  1.00  0.00           H  
ATOM   2794  HE3 TRP A 191       8.833  -5.506 -20.255  1.00  0.00           H  
ATOM   2795  HZ2 TRP A 191       9.393  -7.850 -15.855  1.00  0.00           H  
ATOM   2796  HZ3 TRP A 191      10.543  -4.765 -18.632  1.00  0.00           H  
ATOM   2797  HH2 TRP A 191      10.796  -5.917 -16.435  1.00  0.00           H  
ATOM   2798  N   GLN A 192       4.592  -4.507 -22.243  1.00 11.18           N  
ATOM   2799  CA  GLN A 192       3.975  -3.865 -23.401  1.00 11.84           C  
ATOM   2800  C   GLN A 192       4.851  -2.746 -23.947  1.00 13.43           C  
ATOM   2801  O   GLN A 192       5.467  -1.995 -23.179  1.00 13.69           O  
ATOM   2802  CB  GLN A 192       2.623  -3.303 -22.985  1.00 11.69           C  
ATOM   2803  CG  GLN A 192       1.770  -2.759 -24.139  1.00 11.40           C  
ATOM   2804  CD  GLN A 192       0.365  -2.408 -23.685  1.00 17.43           C  
ATOM   2805  OE1 GLN A 192      -0.243  -3.127 -22.896  1.00 15.58           O  
ATOM   2806  NE2 GLN A 192      -0.156  -1.290 -24.176  1.00 13.96           N  
ATOM   2807  H   GLN A 192       4.631  -4.007 -21.366  1.00  0.00           H  
ATOM   2808  HA  GLN A 192       3.833  -4.616 -24.178  1.00  0.00           H  
ATOM   2809 1HB  GLN A 192       2.045  -4.079 -22.484  1.00  0.00           H  
ATOM   2810 2HB  GLN A 192       2.770  -2.492 -22.272  1.00  0.00           H  
ATOM   2811 1HG  GLN A 192       2.242  -1.860 -24.534  1.00  0.00           H  
ATOM   2812 2HG  GLN A 192       1.704  -3.519 -24.918  1.00  0.00           H  
ATOM   2813 1HE2 GLN A 192      -1.080  -1.009 -23.911  1.00  0.00           H  
ATOM   2814 2HE2 GLN A 192       0.374  -0.728 -24.811  1.00  0.00           H  
ATOM   2815  N   PHE A 193       4.879  -2.619 -25.268  1.00 12.68           N  
ATOM   2816  CA  PHE A 193       5.678  -1.580 -25.908  1.00 13.31           C  
ATOM   2817  C   PHE A 193       5.086  -1.240 -27.262  1.00 15.44           C  
ATOM   2818  O   PHE A 193       4.142  -1.878 -27.716  1.00 14.46           O  
ATOM   2819  CB  PHE A 193       7.118  -2.051 -26.075  1.00 14.56           C  
ATOM   2820  CG  PHE A 193       7.231  -3.418 -26.674  1.00 14.49           C  
ATOM   2821  CD1 PHE A 193       7.287  -3.586 -28.048  1.00 15.99           C  
ATOM   2822  CD2 PHE A 193       7.229  -4.544 -25.859  1.00 17.02           C  
ATOM   2823  CE1 PHE A 193       7.373  -4.852 -28.602  1.00 18.61           C  
ATOM   2824  CE2 PHE A 193       7.308  -5.802 -26.406  1.00 19.70           C  
ATOM   2825  CZ  PHE A 193       7.379  -5.959 -27.778  1.00 19.34           C  
ATOM   2826  H   PHE A 193       4.340  -3.250 -25.844  1.00  0.00           H  
ATOM   2827  HA  PHE A 193       5.670  -0.695 -25.270  1.00  0.00           H  
ATOM   2828 1HB  PHE A 193       7.658  -1.351 -26.712  1.00  0.00           H  
ATOM   2829 2HB  PHE A 193       7.613  -2.059 -25.105  1.00  0.00           H  
ATOM   2830  HD1 PHE A 193       7.263  -2.707 -28.693  1.00  0.00           H  
ATOM   2831  HD2 PHE A 193       7.173  -4.423 -24.777  1.00  0.00           H  
ATOM   2832  HE1 PHE A 193       7.436  -4.970 -29.684  1.00  0.00           H  
ATOM   2833  HE2 PHE A 193       7.314  -6.677 -25.757  1.00  0.00           H  
ATOM   2834  HZ  PHE A 193       7.438  -6.958 -28.207  1.00  0.00           H  
ATOM   2835  N   THR A 194       5.654  -0.227 -27.908  1.00 15.03           N  
ATOM   2836  CA  THR A 194       5.187   0.186 -29.218  1.00 16.23           C  
ATOM   2837  C   THR A 194       5.916  -0.551 -30.334  1.00 15.55           C  
ATOM   2838  O   THR A 194       7.138  -0.666 -30.325  1.00 16.22           O  
ATOM   2839  CB  THR A 194       5.410   1.687 -29.388  1.00 12.77           C  
ATOM   2840  OG1 THR A 194       4.645   2.385 -28.404  1.00 16.12           O  
ATOM   2841  CG2 THR A 194       5.003   2.143 -30.806  1.00 18.45           C  
ATOM   2842  H   THR A 194       6.425   0.267 -27.482  1.00  0.00           H  
ATOM   2843  HA  THR A 194       4.120  -0.027 -29.288  1.00  0.00           H  
ATOM   2844  HB  THR A 194       6.463   1.919 -29.228  1.00  0.00           H  
ATOM   2845  HG1 THR A 194       4.167   1.752 -27.863  1.00  0.00           H  
ATOM   2846 1HG2 THR A 194       5.170   3.215 -30.905  1.00  0.00           H  
ATOM   2847 2HG2 THR A 194       5.602   1.612 -31.545  1.00  0.00           H  
ATOM   2848 3HG2 THR A 194       3.949   1.924 -30.970  1.00  0.00           H  
ATOM   2849  N   VAL A 195       5.143  -1.055 -31.293  1.00 15.83           N  
ATOM   2850  CA  VAL A 195       5.681  -1.563 -32.544  1.00 14.23           C  
ATOM   2851  C   VAL A 195       5.373  -0.482 -33.582  1.00 15.29           C  
ATOM   2852  O   VAL A 195       4.257   0.038 -33.631  1.00 18.56           O  
ATOM   2853  CB  VAL A 195       5.043  -2.905 -32.934  1.00 16.91           C  
ATOM   2854  CG1 VAL A 195       5.377  -3.280 -34.379  1.00 16.91           C  
ATOM   2855  CG2 VAL A 195       5.505  -4.012 -31.958  1.00 17.49           C  
ATOM   2856  H   VAL A 195       4.145  -1.083 -31.139  1.00  0.00           H  
ATOM   2857  HA  VAL A 195       6.753  -1.722 -32.421  1.00  0.00           H  
ATOM   2858  HB  VAL A 195       3.958  -2.808 -32.887  1.00  0.00           H  
ATOM   2859 1HG1 VAL A 195       4.911  -4.235 -34.624  1.00  0.00           H  
ATOM   2860 2HG1 VAL A 195       5.000  -2.509 -35.051  1.00  0.00           H  
ATOM   2861 3HG1 VAL A 195       6.458  -3.365 -34.492  1.00  0.00           H  
ATOM   2862 1HG2 VAL A 195       5.048  -4.960 -32.241  1.00  0.00           H  
ATOM   2863 2HG2 VAL A 195       6.590  -4.105 -32.001  1.00  0.00           H  
ATOM   2864 3HG2 VAL A 195       5.203  -3.752 -30.943  1.00  0.00           H  
ATOM   2865  N   ASP A 196       6.374  -0.117 -34.367  1.00 16.96           N  
ATOM   2866  CA  ASP A 196       6.244   1.029 -35.278  1.00 17.18           C  
ATOM   2867  C   ASP A 196       5.534   0.687 -36.585  1.00 22.84           C  
ATOM   2868  O   ASP A 196       4.792   1.509 -37.133  1.00 20.91           O  
ATOM   2869  CB  ASP A 196       7.618   1.625 -35.588  1.00 18.34           C  
ATOM   2870  CG  ASP A 196       8.304   2.201 -34.364  1.00 20.70           C  
ATOM   2871  OD1 ASP A 196       7.611   2.717 -33.460  1.00 24.13           O  
ATOM   2872  OD2 ASP A 196       9.548   2.142 -34.317  1.00 27.95           O  
ATOM   2873  H   ASP A 196       7.243  -0.631 -34.344  1.00  0.00           H  
ATOM   2874  HA  ASP A 196       5.635   1.791 -34.791  1.00  0.00           H  
ATOM   2875 1HB  ASP A 196       8.260   0.855 -36.017  1.00  0.00           H  
ATOM   2876 2HB  ASP A 196       7.513   2.415 -36.332  1.00  0.00           H  
ATOM   2877  N   SER A 197       5.759  -0.527 -37.073  1.00 18.59           N  
ATOM   2878  CA  SER A 197       5.205  -0.961 -38.347  1.00 17.30           C  
ATOM   2879  C   SER A 197       5.432  -2.444 -38.528  1.00 19.27           C  
ATOM   2880  O   SER A 197       6.321  -3.031 -37.907  1.00 19.03           O  
ATOM   2881  CB  SER A 197       5.909  -0.238 -39.494  1.00 21.11           C  
ATOM   2882  OG  SER A 197       7.253  -0.661 -39.593  1.00 20.95           O  
ATOM   2883  H   SER A 197       6.332  -1.167 -36.542  1.00  0.00           H  
ATOM   2884  HA  SER A 197       4.144  -0.708 -38.367  1.00  0.00           H  
ATOM   2885 1HB  SER A 197       5.386  -0.441 -40.428  1.00  0.00           H  
ATOM   2886 2HB  SER A 197       5.870   0.837 -39.325  1.00  0.00           H  
ATOM   2887  HG  SER A 197       7.378  -1.310 -38.896  1.00  0.00           H  
ATOM   2888  N   VAL A 198       4.624  -3.042 -39.393  1.00 18.89           N  
ATOM   2889  CA  VAL A 198       4.856  -4.396 -39.859  1.00 16.86           C  
ATOM   2890  C   VAL A 198       4.840  -4.320 -41.379  1.00 18.80           C  
ATOM   2891  O   VAL A 198       3.796  -4.096 -41.987  1.00 25.29           O  
ATOM   2892  CB  VAL A 198       3.765  -5.356 -39.394  1.00 19.54           C  
ATOM   2893  CG1 VAL A 198       3.965  -6.723 -40.035  1.00 26.05           C  
ATOM   2894  CG2 VAL A 198       3.761  -5.459 -37.870  1.00 19.85           C  
ATOM   2895  H   VAL A 198       3.821  -2.534 -39.736  1.00  0.00           H  
ATOM   2896  HA  VAL A 198       5.805  -4.745 -39.451  1.00  0.00           H  
ATOM   2897  HB  VAL A 198       2.798  -4.984 -39.732  1.00  0.00           H  
ATOM   2898 1HG1 VAL A 198       3.181  -7.402 -39.697  1.00  0.00           H  
ATOM   2899 2HG1 VAL A 198       3.918  -6.627 -41.120  1.00  0.00           H  
ATOM   2900 3HG1 VAL A 198       4.938  -7.121 -39.747  1.00  0.00           H  
ATOM   2901 1HG2 VAL A 198       2.977  -6.147 -37.554  1.00  0.00           H  
ATOM   2902 2HG2 VAL A 198       4.728  -5.828 -37.528  1.00  0.00           H  
ATOM   2903 3HG2 VAL A 198       3.575  -4.475 -37.439  1.00  0.00           H  
ATOM   2904  N   THR A 199       6.000  -4.489 -41.982  1.00 15.72           N  
ATOM   2905  CA  THR A 199       6.098  -4.397 -43.440  1.00 20.07           C  
ATOM   2906  C   THR A 199       6.446  -5.739 -44.078  1.00 24.80           C  
ATOM   2907  O   THR A 199       7.128  -6.573 -43.483  1.00 20.39           O  
ATOM   2908  CB  THR A 199       7.128  -3.346 -43.852  1.00 24.54           C  
ATOM   2909  OG1 THR A 199       8.412  -3.717 -43.339  1.00 22.53           O  
ATOM   2910  CG2 THR A 199       6.738  -1.978 -43.297  1.00 24.72           C  
ATOM   2911  H   THR A 199       6.833  -4.684 -41.444  1.00  0.00           H  
ATOM   2912  HA  THR A 199       5.126  -4.100 -43.834  1.00  0.00           H  
ATOM   2913  HB  THR A 199       7.178  -3.293 -44.939  1.00  0.00           H  
ATOM   2914  HG1 THR A 199       8.336  -4.541 -42.853  1.00  0.00           H  
ATOM   2915 1HG2 THR A 199       7.480  -1.238 -43.598  1.00  0.00           H  
ATOM   2916 2HG2 THR A 199       5.761  -1.692 -43.687  1.00  0.00           H  
ATOM   2917 3HG2 THR A 199       6.695  -2.026 -42.210  1.00  0.00           H  
ATOM   2918  N   ILE A 200       5.969  -5.941 -45.303  1.00 21.23           N  
ATOM   2919  CA  ILE A 200       6.256  -7.161 -46.042  1.00 20.86           C  
ATOM   2920  C   ILE A 200       6.530  -6.737 -47.473  1.00 24.02           C  
ATOM   2921  O   ILE A 200       5.749  -5.979 -48.043  1.00 22.44           O  
ATOM   2922  CB  ILE A 200       5.060  -8.130 -46.000  1.00 19.53           C  
ATOM   2923  CG1 ILE A 200       4.639  -8.404 -44.548  1.00 21.14           C  
ATOM   2924  CG2 ILE A 200       5.392  -9.438 -46.720  1.00 23.38           C  
ATOM   2925  CD1 ILE A 200       3.445  -9.333 -44.425  1.00 23.87           C  
ATOM   2926  H   ILE A 200       5.393  -5.230 -45.731  1.00  0.00           H  
ATOM   2927  HA  ILE A 200       7.111  -7.652 -45.579  1.00  0.00           H  
ATOM   2928  HB  ILE A 200       4.202  -7.670 -46.488  1.00  0.00           H  
ATOM   2929 1HG1 ILE A 200       5.474  -8.845 -44.004  1.00  0.00           H  
ATOM   2930 2HG1 ILE A 200       4.391  -7.463 -44.057  1.00  0.00           H  
ATOM   2931 1HG2 ILE A 200       4.532 -10.106 -46.676  1.00  0.00           H  
ATOM   2932 2HG2 ILE A 200       5.636  -9.228 -47.761  1.00  0.00           H  
ATOM   2933 3HG2 ILE A 200       6.245  -9.913 -46.236  1.00  0.00           H  
ATOM   2934 1HD1 ILE A 200       3.205  -9.480 -43.372  1.00  0.00           H  
ATOM   2935 2HD1 ILE A 200       2.587  -8.893 -44.934  1.00  0.00           H  
ATOM   2936 3HD1 ILE A 200       3.683 -10.294 -44.879  1.00  0.00           H  
ATOM   2937  N   ASN A 201       7.646  -7.198 -48.035  1.00 24.13           N  
ATOM   2938  CA  ASN A 201       8.043  -6.796 -49.382  1.00 27.45           C  
ATOM   2939  C   ASN A 201       8.226  -5.284 -49.487  1.00 28.97           C  
ATOM   2940  O   ASN A 201       8.005  -4.698 -50.546  1.00 28.15           O  
ATOM   2941  CB  ASN A 201       7.025  -7.287 -50.424  1.00 26.50           C  
ATOM   2942  CG  ASN A 201       7.206  -8.758 -50.780  1.00 25.10           C  
ATOM   2943  OD1 ASN A 201       8.330  -9.244 -50.900  1.00 31.80           O  
ATOM   2944  ND2 ASN A 201       6.096  -9.468 -50.952  1.00 30.49           N  
ATOM   2945  H   ASN A 201       8.232  -7.840 -47.520  1.00  0.00           H  
ATOM   2946  HA  ASN A 201       9.011  -7.247 -49.607  1.00  0.00           H  
ATOM   2947 1HB  ASN A 201       6.014  -7.142 -50.042  1.00  0.00           H  
ATOM   2948 2HB  ASN A 201       7.120  -6.693 -51.333  1.00  0.00           H  
ATOM   2949 1HD2 ASN A 201       6.154 -10.439 -51.187  1.00  0.00           H  
ATOM   2950 2HD2 ASN A 201       5.203  -9.032 -50.847  1.00  0.00           H  
ATOM   2951  N   GLY A 202       8.614  -4.655 -48.381  1.00 29.06           N  
ATOM   2952  CA  GLY A 202       8.928  -3.235 -48.380  1.00 29.66           C  
ATOM   2953  C   GLY A 202       7.743  -2.285 -48.407  1.00 29.54           C  
ATOM   2954  O   GLY A 202       7.902  -1.095 -48.697  1.00 27.62           O  
ATOM   2955  H   GLY A 202       8.693  -5.177 -47.520  1.00  0.00           H  
ATOM   2956 1HA  GLY A 202       9.512  -2.992 -47.492  1.00  0.00           H  
ATOM   2957 2HA  GLY A 202       9.546  -2.999 -49.245  1.00  0.00           H  
ATOM   2958  N   VAL A 203       6.554  -2.798 -48.113  1.00 23.21           N  
ATOM   2959  CA  VAL A 203       5.367  -1.951 -48.034  1.00 23.60           C  
ATOM   2960  C   VAL A 203       4.613  -2.170 -46.731  1.00 25.76           C  
ATOM   2961  O   VAL A 203       4.697  -3.238 -46.115  1.00 21.18           O  
ATOM   2962  CB  VAL A 203       4.402  -2.139 -49.232  1.00 26.28           C  
ATOM   2963  CG1 VAL A 203       5.063  -1.687 -50.527  1.00 26.58           C  
ATOM   2964  CG2 VAL A 203       3.924  -3.583 -49.332  1.00 25.44           C  
ATOM   2965  H   VAL A 203       6.464  -3.789 -47.940  1.00  0.00           H  
ATOM   2966  HA  VAL A 203       5.686  -0.908 -48.034  1.00  0.00           H  
ATOM   2967  HB  VAL A 203       3.537  -1.490 -49.095  1.00  0.00           H  
ATOM   2968 1HG1 VAL A 203       4.370  -1.826 -51.357  1.00  0.00           H  
ATOM   2969 2HG1 VAL A 203       5.330  -0.633 -50.451  1.00  0.00           H  
ATOM   2970 3HG1 VAL A 203       5.962  -2.278 -50.702  1.00  0.00           H  
ATOM   2971 1HG2 VAL A 203       3.248  -3.684 -50.181  1.00  0.00           H  
ATOM   2972 2HG2 VAL A 203       4.782  -4.242 -49.470  1.00  0.00           H  
ATOM   2973 3HG2 VAL A 203       3.400  -3.857 -48.416  1.00  0.00           H  
ATOM   2974  N   ALA A 204       3.880  -1.141 -46.322  1.00 22.18           N  
ATOM   2975  CA  ALA A 204       3.107  -1.174 -45.093  1.00 25.29           C  
ATOM   2976  C   ALA A 204       1.969  -2.167 -45.228  1.00 26.49           C  
ATOM   2977  O   ALA A 204       1.176  -2.095 -46.167  1.00 27.02           O  
ATOM   2978  CB  ALA A 204       2.555   0.214 -44.794  1.00 28.17           C  
ATOM   2979  H   ALA A 204       3.864  -0.307 -46.891  1.00  0.00           H  
ATOM   2980  HA  ALA A 204       3.771  -1.477 -44.283  1.00  0.00           H  
ATOM   2981 1HB  ALA A 204       1.976   0.184 -43.871  1.00  0.00           H  
ATOM   2982 2HB  ALA A 204       3.380   0.917 -44.682  1.00  0.00           H  
ATOM   2983 3HB  ALA A 204       1.914   0.535 -45.614  1.00  0.00           H  
ATOM   2984  N   VAL A 205       1.880  -3.105 -44.291  1.00 19.26           N  
ATOM   2985  CA  VAL A 205       0.777  -4.055 -44.335  1.00 20.19           C  
ATOM   2986  C   VAL A 205      -0.083  -4.001 -43.082  1.00 20.99           C  
ATOM   2987  O   VAL A 205      -1.308  -3.942 -43.163  1.00 24.71           O  
ATOM   2988  CB  VAL A 205       1.269  -5.486 -44.604  1.00 22.48           C  
ATOM   2989  CG1 VAL A 205       0.105  -6.456 -44.548  1.00 20.81           C  
ATOM   2990  CG2 VAL A 205       1.966  -5.556 -45.957  1.00 23.61           C  
ATOM   2991  H   VAL A 205       2.560  -3.175 -43.548  1.00  0.00           H  
ATOM   2992  HA  VAL A 205       0.107  -3.770 -45.147  1.00  0.00           H  
ATOM   2993  HB  VAL A 205       1.971  -5.772 -43.820  1.00  0.00           H  
ATOM   2994 1HG1 VAL A 205       0.464  -7.467 -44.740  1.00  0.00           H  
ATOM   2995 2HG1 VAL A 205      -0.355  -6.416 -43.561  1.00  0.00           H  
ATOM   2996 3HG1 VAL A 205      -0.632  -6.184 -45.304  1.00  0.00           H  
ATOM   2997 1HG2 VAL A 205       2.311  -6.574 -46.136  1.00  0.00           H  
ATOM   2998 2HG2 VAL A 205       1.267  -5.266 -46.742  1.00  0.00           H  
ATOM   2999 3HG2 VAL A 205       2.820  -4.878 -45.962  1.00  0.00           H  
ATOM   3000  N   ALA A 206       0.565  -3.990 -41.921  1.00 18.69           N  
ATOM   3001  CA  ALA A 206      -0.145  -4.009 -40.650  1.00 18.28           C  
ATOM   3002  C   ALA A 206       0.533  -3.059 -39.682  1.00 15.75           C  
ATOM   3003  O   ALA A 206       1.652  -2.599 -39.932  1.00 18.36           O  
ATOM   3004  CB  ALA A 206      -0.178  -5.433 -40.061  1.00 20.13           C  
ATOM   3005  H   ALA A 206       1.575  -3.968 -41.920  1.00  0.00           H  
ATOM   3006  HA  ALA A 206      -1.169  -3.682 -40.829  1.00  0.00           H  
ATOM   3007 1HB  ALA A 206      -0.714  -5.422 -39.112  1.00  0.00           H  
ATOM   3008 2HB  ALA A 206      -0.685  -6.103 -40.756  1.00  0.00           H  
ATOM   3009 3HB  ALA A 206       0.840  -5.783 -39.899  1.00  0.00           H  
ATOM   3010  N   CYS A 207      -0.139  -2.772 -38.574  1.00 19.88           N  
ATOM   3011  CA  CYS A 207       0.399  -1.854 -37.588  1.00 19.82           C  
ATOM   3012  C   CYS A 207       0.802  -0.561 -38.274  1.00 21.22           C  
ATOM   3013  O   CYS A 207       1.872   0.000 -38.003  1.00 22.21           O  
ATOM   3014  CB  CYS A 207       1.615  -2.469 -36.913  1.00 21.13           C  
ATOM   3015  SG  CYS A 207       2.124  -1.558 -35.460  1.00 18.38           S  
ATOM   3016  H   CYS A 207      -1.040  -3.197 -38.410  1.00  0.00           H  
ATOM   3017  HA  CYS A 207      -0.366  -1.668 -36.834  1.00  0.00           H  
ATOM   3018 1HB  CYS A 207       1.391  -3.496 -36.625  1.00  0.00           H  
ATOM   3019 2HB  CYS A 207       2.445  -2.501 -37.618  1.00  0.00           H  
ATOM   3020  N   VAL A 208      -0.054  -0.103 -39.176  1.00 21.63           N  
ATOM   3021  CA  VAL A 208       0.247   1.113 -39.917  1.00 20.84           C  
ATOM   3022  C   VAL A 208       0.041   2.321 -39.022  1.00 19.29           C  
ATOM   3023  O   VAL A 208      -1.055   2.567 -38.515  1.00 21.97           O  
ATOM   3024  CB  VAL A 208      -0.598   1.220 -41.189  1.00 22.98           C  
ATOM   3025  CG1 VAL A 208      -0.238   2.486 -41.945  1.00 24.62           C  
ATOM   3026  CG2 VAL A 208      -0.372  -0.001 -42.058  1.00 23.21           C  
ATOM   3027  H   VAL A 208      -0.920  -0.589 -39.359  1.00  0.00           H  
ATOM   3028  HA  VAL A 208       1.298   1.089 -40.209  1.00  0.00           H  
ATOM   3029  HB  VAL A 208      -1.650   1.281 -40.911  1.00  0.00           H  
ATOM   3030 1HG1 VAL A 208      -0.844   2.555 -42.849  1.00  0.00           H  
ATOM   3031 2HG1 VAL A 208      -0.429   3.354 -41.314  1.00  0.00           H  
ATOM   3032 3HG1 VAL A 208       0.817   2.459 -42.218  1.00  0.00           H  
ATOM   3033 1HG2 VAL A 208      -0.976   0.079 -42.962  1.00  0.00           H  
ATOM   3034 2HG2 VAL A 208       0.682  -0.064 -42.330  1.00  0.00           H  
ATOM   3035 3HG2 VAL A 208      -0.659  -0.897 -41.508  1.00  0.00           H  
ATOM   3036  N   GLY A 209       1.120   3.059 -38.804  1.00 22.02           N  
ATOM   3037  CA  GLY A 209       1.085   4.194 -37.904  1.00 23.38           C  
ATOM   3038  C   GLY A 209       1.456   3.791 -36.491  1.00 25.90           C  
ATOM   3039  O   GLY A 209       1.377   4.597 -35.568  1.00 26.13           O  
ATOM   3040  H   GLY A 209       1.985   2.829 -39.272  1.00  0.00           H  
ATOM   3041 1HA  GLY A 209       1.774   4.961 -38.258  1.00  0.00           H  
ATOM   3042 2HA  GLY A 209       0.087   4.632 -37.909  1.00  0.00           H  
ATOM   3043  N   GLY A 210       1.867   2.535 -36.329  1.00 19.42           N  
ATOM   3044  CA  GLY A 210       2.243   2.014 -35.020  1.00 19.95           C  
ATOM   3045  C   GLY A 210       1.107   1.345 -34.266  1.00 19.50           C  
ATOM   3046  O   GLY A 210      -0.071   1.530 -34.575  1.00 22.17           O  
ATOM   3047  H   GLY A 210       1.920   1.927 -37.134  1.00  0.00           H  
ATOM   3048 1HA  GLY A 210       3.048   1.288 -35.135  1.00  0.00           H  
ATOM   3049 2HA  GLY A 210       2.628   2.825 -34.403  1.00  0.00           H  
ATOM   3050  N   CYS A 211       1.465   0.561 -33.251  1.00 18.17           N  
ATOM   3051  CA  CYS A 211       0.494  -0.201 -32.485  1.00 15.27           C  
ATOM   3052  C   CYS A 211       1.134  -0.644 -31.179  1.00 15.16           C  
ATOM   3053  O   CYS A 211       2.344  -0.502 -31.001  1.00 17.32           O  
ATOM   3054  CB  CYS A 211       0.057  -1.447 -33.259  1.00 18.45           C  
ATOM   3055  SG  CYS A 211       1.419  -2.503 -33.799  1.00 20.41           S  
ATOM   3056  H   CYS A 211       2.443   0.496 -33.008  1.00  0.00           H  
ATOM   3057  HA  CYS A 211      -0.381   0.426 -32.314  1.00  0.00           H  
ATOM   3058 1HB  CYS A 211      -0.607  -2.048 -32.637  1.00  0.00           H  
ATOM   3059 2HB  CYS A 211      -0.506  -1.147 -34.143  1.00  0.00           H  
ATOM   3060  N   GLN A 212       0.315  -1.196 -30.289  1.00 15.20           N  
ATOM   3061  CA  GLN A 212       0.802  -1.722 -29.006  1.00 14.50           C  
ATOM   3062  C   GLN A 212       0.954  -3.241 -29.072  1.00 17.29           C  
ATOM   3063  O   GLN A 212       0.089  -3.931 -29.620  1.00 15.77           O  
ATOM   3064  CB  GLN A 212      -0.160  -1.332 -27.889  1.00 14.68           C  
ATOM   3065  CG  GLN A 212      -0.152   0.167 -27.573  1.00 13.95           C  
ATOM   3066  CD  GLN A 212       1.197   0.633 -27.072  1.00 15.36           C  
ATOM   3067  OE1 GLN A 212       1.598   0.313 -25.951  1.00 16.08           O  
ATOM   3068  NE2 GLN A 212       1.921   1.374 -27.910  1.00 16.52           N  
ATOM   3069  H   GLN A 212      -0.670  -1.255 -30.503  1.00  0.00           H  
ATOM   3070  HA  GLN A 212       1.779  -1.284 -28.801  1.00  0.00           H  
ATOM   3071 1HB  GLN A 212      -1.174  -1.619 -28.166  1.00  0.00           H  
ATOM   3072 2HB  GLN A 212       0.098  -1.876 -26.980  1.00  0.00           H  
ATOM   3073 1HG  GLN A 212      -0.394   0.720 -28.480  1.00  0.00           H  
ATOM   3074 2HG  GLN A 212      -0.896   0.369 -26.802  1.00  0.00           H  
ATOM   3075 1HE2 GLN A 212       2.822   1.710 -27.631  1.00  0.00           H  
ATOM   3076 2HE2 GLN A 212       1.565   1.595 -28.818  1.00  0.00           H  
ATOM   3077  N   ALA A 213       2.058  -3.748 -28.519  1.00 13.20           N  
ATOM   3078  CA  ALA A 213       2.328  -5.182 -28.493  1.00 11.18           C  
ATOM   3079  C   ALA A 213       2.813  -5.594 -27.114  1.00 13.34           C  
ATOM   3080  O   ALA A 213       3.301  -4.764 -26.344  1.00 14.67           O  
ATOM   3081  CB  ALA A 213       3.394  -5.524 -29.493  1.00 12.35           C  
ATOM   3082  H   ALA A 213       2.727  -3.114 -28.106  1.00  0.00           H  
ATOM   3083  HA  ALA A 213       1.409  -5.704 -28.760  1.00  0.00           H  
ATOM   3084 1HB  ALA A 213       3.588  -6.596 -29.466  1.00  0.00           H  
ATOM   3085 2HB  ALA A 213       3.061  -5.241 -30.491  1.00  0.00           H  
ATOM   3086 3HB  ALA A 213       4.308  -4.984 -29.249  1.00  0.00           H  
ATOM   3087  N   ILE A 214       2.688  -6.882 -26.818  1.00 13.82           N  
ATOM   3088  CA  ILE A 214       3.306  -7.446 -25.617  1.00 12.60           C  
ATOM   3089  C   ILE A 214       4.157  -8.649 -25.989  1.00 12.31           C  
ATOM   3090  O   ILE A 214       3.924  -9.300 -27.010  1.00 13.87           O  
ATOM   3091  CB  ILE A 214       2.266  -7.850 -24.554  1.00 12.42           C  
ATOM   3092  CG1 ILE A 214       1.419  -9.049 -25.009  1.00 13.55           C  
ATOM   3093  CG2 ILE A 214       1.402  -6.646 -24.184  1.00 16.05           C  
ATOM   3094  CD1 ILE A 214       0.542  -9.609 -23.890  1.00 14.91           C  
ATOM   3095  H   ILE A 214       2.158  -7.487 -27.429  1.00  0.00           H  
ATOM   3096  HA  ILE A 214       3.955  -6.691 -25.175  1.00  0.00           H  
ATOM   3097  HB  ILE A 214       2.778  -8.211 -23.663  1.00  0.00           H  
ATOM   3098 1HG1 ILE A 214       0.781  -8.749 -25.840  1.00  0.00           H  
ATOM   3099 2HG1 ILE A 214       2.075  -9.841 -25.371  1.00  0.00           H  
ATOM   3100 1HG2 ILE A 214       0.670  -6.941 -23.433  1.00  0.00           H  
ATOM   3101 2HG2 ILE A 214       2.034  -5.854 -23.783  1.00  0.00           H  
ATOM   3102 3HG2 ILE A 214       0.885  -6.283 -25.072  1.00  0.00           H  
ATOM   3103 1HD1 ILE A 214      -0.034 -10.454 -24.267  1.00  0.00           H  
ATOM   3104 2HD1 ILE A 214       1.173  -9.940 -23.064  1.00  0.00           H  
ATOM   3105 3HD1 ILE A 214      -0.139  -8.835 -23.540  1.00  0.00           H  
ATOM   3106  N   LEU A 215       5.177  -8.932 -25.186  1.00 12.21           N  
ATOM   3107  CA  LEU A 215       5.908 -10.180 -25.342  1.00 12.83           C  
ATOM   3108  C   LEU A 215       5.308 -11.193 -24.373  1.00 13.60           C  
ATOM   3109  O   LEU A 215       5.350 -10.986 -23.154  1.00 15.26           O  
ATOM   3110  CB  LEU A 215       7.383  -9.980 -24.996  1.00 16.79           C  
ATOM   3111  CG  LEU A 215       8.341  -9.444 -26.035  1.00 22.01           C  
ATOM   3112  CD1 LEU A 215       9.750  -9.604 -25.518  1.00 16.95           C  
ATOM   3113  CD2 LEU A 215       8.169 -10.199 -27.340  1.00 21.82           C  
ATOM   3114  H   LEU A 215       5.455  -8.286 -24.461  1.00  0.00           H  
ATOM   3115  HA  LEU A 215       5.833 -10.497 -26.382  1.00  0.00           H  
ATOM   3116 1HB  LEU A 215       7.452  -9.289 -24.157  1.00  0.00           H  
ATOM   3117 2HB  LEU A 215       7.800 -10.938 -24.686  1.00  0.00           H  
ATOM   3118  HG  LEU A 215       8.140  -8.386 -26.204  1.00  0.00           H  
ATOM   3119 1HD1 LEU A 215      10.454  -9.221 -26.257  1.00  0.00           H  
ATOM   3120 2HD1 LEU A 215       9.862  -9.046 -24.588  1.00  0.00           H  
ATOM   3121 3HD1 LEU A 215       9.953 -10.659 -25.336  1.00  0.00           H  
ATOM   3122 1HD2 LEU A 215       8.863  -9.805 -28.083  1.00  0.00           H  
ATOM   3123 2HD2 LEU A 215       8.374 -11.257 -27.178  1.00  0.00           H  
ATOM   3124 3HD2 LEU A 215       7.147 -10.078 -27.699  1.00  0.00           H  
ATOM   3125  N   ASP A 216       4.749 -12.275 -24.912  1.00 12.87           N  
ATOM   3126  CA  ASP A 216       3.985 -13.227 -24.106  1.00 12.81           C  
ATOM   3127  C   ASP A 216       4.472 -14.669 -24.278  1.00 13.43           C  
ATOM   3128  O   ASP A 216       4.120 -15.366 -25.244  1.00 14.28           O  
ATOM   3129  CB  ASP A 216       2.491 -13.122 -24.430  1.00 15.06           C  
ATOM   3130  CG  ASP A 216       1.639 -14.007 -23.542  1.00 19.92           C  
ATOM   3131  OD1 ASP A 216       2.202 -14.725 -22.698  1.00 20.46           O  
ATOM   3132  OD2 ASP A 216       0.404 -13.982 -23.677  1.00 23.53           O  
ATOM   3133  H   ASP A 216       4.855 -12.443 -25.902  1.00  0.00           H  
ATOM   3134  HA  ASP A 216       4.132 -12.985 -23.053  1.00  0.00           H  
ATOM   3135 1HB  ASP A 216       2.165 -12.088 -24.313  1.00  0.00           H  
ATOM   3136 2HB  ASP A 216       2.324 -13.402 -25.470  1.00  0.00           H  
ATOM   3137  N   THR A 217       5.275 -15.121 -23.320  1.00 12.58           N  
ATOM   3138  CA  THR A 217       5.871 -16.446 -23.393  1.00 11.30           C  
ATOM   3139  C   THR A 217       4.863 -17.580 -23.258  1.00 16.35           C  
ATOM   3140  O   THR A 217       5.181 -18.726 -23.567  1.00 17.63           O  
ATOM   3141  CB  THR A 217       6.926 -16.632 -22.274  1.00 11.56           C  
ATOM   3142  OG1 THR A 217       6.323 -16.324 -21.012  1.00 12.69           O  
ATOM   3143  CG2 THR A 217       8.077 -15.703 -22.472  1.00 12.78           C  
ATOM   3144  H   THR A 217       5.477 -14.534 -22.523  1.00  0.00           H  
ATOM   3145  HA  THR A 217       6.367 -16.550 -24.358  1.00  0.00           H  
ATOM   3146  HB  THR A 217       7.292 -17.659 -22.286  1.00  0.00           H  
ATOM   3147  HG1 THR A 217       5.406 -16.074 -21.149  1.00  0.00           H  
ATOM   3148 1HG2 THR A 217       8.805 -15.851 -21.675  1.00  0.00           H  
ATOM   3149 2HG2 THR A 217       8.546 -15.905 -23.435  1.00  0.00           H  
ATOM   3150 3HG2 THR A 217       7.721 -14.674 -22.451  1.00  0.00           H  
ATOM   3151  N   GLY A 218       3.661 -17.268 -22.783  1.00 15.01           N  
ATOM   3152  CA  GLY A 218       2.629 -18.276 -22.604  1.00 14.50           C  
ATOM   3153  C   GLY A 218       1.948 -18.696 -23.900  1.00 19.75           C  
ATOM   3154  O   GLY A 218       1.334 -19.759 -23.970  1.00 20.04           O  
ATOM   3155  H   GLY A 218       3.459 -16.309 -22.540  1.00  0.00           H  
ATOM   3156 1HA  GLY A 218       3.063 -19.163 -22.142  1.00  0.00           H  
ATOM   3157 2HA  GLY A 218       1.867 -17.899 -21.923  1.00  0.00           H  
ATOM   3158  N   THR A 219       2.083 -17.861 -24.929  1.00 16.85           N  
ATOM   3159  CA  THR A 219       1.350 -18.023 -26.190  1.00 17.14           C  
ATOM   3160  C   THR A 219       2.257 -18.619 -27.260  1.00 18.65           C  
ATOM   3161  O   THR A 219       3.397 -18.187 -27.426  1.00 18.45           O  
ATOM   3162  CB  THR A 219       0.843 -16.646 -26.694  1.00 19.59           C  
ATOM   3163  OG1 THR A 219      -0.029 -16.054 -25.719  1.00 25.24           O  
ATOM   3164  CG2 THR A 219       0.090 -16.798 -28.009  1.00 25.97           C  
ATOM   3165  H   THR A 219       2.721 -17.085 -24.827  1.00  0.00           H  
ATOM   3166  HA  THR A 219       0.491 -18.670 -26.010  1.00  0.00           H  
ATOM   3167  HB  THR A 219       1.691 -15.979 -26.845  1.00  0.00           H  
ATOM   3168  HG1 THR A 219      -0.109 -16.642 -24.964  1.00  0.00           H  
ATOM   3169 1HG2 THR A 219      -0.256 -15.821 -28.345  1.00  0.00           H  
ATOM   3170 2HG2 THR A 219       0.753 -17.226 -28.760  1.00  0.00           H  
ATOM   3171 3HG2 THR A 219      -0.766 -17.456 -27.864  1.00  0.00           H  
ATOM   3172  N   SER A 220       1.762 -19.600 -28.010  1.00 18.20           N  
ATOM   3173  CA  SER A 220       2.591 -20.185 -29.050  1.00 20.30           C  
ATOM   3174  C   SER A 220       2.637 -19.332 -30.314  1.00 22.23           C  
ATOM   3175  O   SER A 220       3.666 -19.291 -30.983  1.00 24.46           O  
ATOM   3176  CB  SER A 220       2.153 -21.618 -29.382  1.00 28.11           C  
ATOM   3177  OG  SER A 220       0.825 -21.647 -29.872  1.00 32.76           O  
ATOM   3178  H   SER A 220       0.824 -19.949 -27.875  1.00  0.00           H  
ATOM   3179  HA  SER A 220       3.621 -20.220 -28.693  1.00  0.00           H  
ATOM   3180 1HB  SER A 220       2.826 -22.041 -30.128  1.00  0.00           H  
ATOM   3181 2HB  SER A 220       2.225 -22.237 -28.488  1.00  0.00           H  
ATOM   3182  HG  SER A 220       0.523 -20.735 -29.873  1.00  0.00           H  
ATOM   3183  N   VAL A 221       1.538 -18.647 -30.628  1.00 17.84           N  
ATOM   3184  CA  VAL A 221       1.415 -17.977 -31.925  1.00 19.37           C  
ATOM   3185  C   VAL A 221       1.627 -16.471 -31.832  1.00 17.99           C  
ATOM   3186  O   VAL A 221       1.996 -15.947 -30.776  1.00 17.40           O  
ATOM   3187  CB  VAL A 221       0.053 -18.266 -32.596  1.00 24.22           C  
ATOM   3188  CG1 VAL A 221      -0.154 -19.768 -32.756  1.00 29.31           C  
ATOM   3189  CG2 VAL A 221      -1.073 -17.646 -31.807  1.00 21.76           C  
ATOM   3190  H   VAL A 221       0.776 -18.585 -29.968  1.00  0.00           H  
ATOM   3191  HA  VAL A 221       2.200 -18.351 -32.583  1.00  0.00           H  
ATOM   3192  HB  VAL A 221       0.057 -17.846 -33.602  1.00  0.00           H  
ATOM   3193 1HG1 VAL A 221      -1.118 -19.954 -33.230  1.00  0.00           H  
ATOM   3194 2HG1 VAL A 221       0.641 -20.181 -33.377  1.00  0.00           H  
ATOM   3195 3HG1 VAL A 221      -0.135 -20.244 -31.776  1.00  0.00           H  
ATOM   3196 1HG2 VAL A 221      -2.022 -17.861 -32.297  1.00  0.00           H  
ATOM   3197 2HG2 VAL A 221      -1.083 -18.061 -30.799  1.00  0.00           H  
ATOM   3198 3HG2 VAL A 221      -0.929 -16.567 -31.754  1.00  0.00           H  
ATOM   3199  N   LEU A 222       1.413 -15.778 -32.944  1.00 16.52           N  
ATOM   3200  CA  LEU A 222       1.527 -14.333 -32.966  1.00 14.10           C  
ATOM   3201  C   LEU A 222       0.142 -13.779 -33.277  1.00 17.44           C  
ATOM   3202  O   LEU A 222      -0.365 -13.956 -34.391  1.00 17.77           O  
ATOM   3203  CB  LEU A 222       2.555 -13.896 -34.014  1.00 15.90           C  
ATOM   3204  CG  LEU A 222       3.165 -12.506 -33.829  1.00 18.33           C  
ATOM   3205  CD1 LEU A 222       4.460 -12.375 -34.616  1.00 17.15           C  
ATOM   3206  CD2 LEU A 222       2.173 -11.419 -34.227  1.00 17.43           C  
ATOM   3207  H   LEU A 222       1.166 -16.265 -33.794  1.00  0.00           H  
ATOM   3208  HA  LEU A 222       1.863 -13.998 -31.985  1.00  0.00           H  
ATOM   3209 1HB  LEU A 222       3.375 -14.613 -34.016  1.00  0.00           H  
ATOM   3210 2HB  LEU A 222       2.081 -13.915 -34.995  1.00  0.00           H  
ATOM   3211  HG  LEU A 222       3.438 -12.365 -32.783  1.00  0.00           H  
ATOM   3212 1HD1 LEU A 222       4.876 -11.378 -34.469  1.00  0.00           H  
ATOM   3213 2HD1 LEU A 222       5.175 -13.120 -34.267  1.00  0.00           H  
ATOM   3214 3HD1 LEU A 222       4.259 -12.531 -35.675  1.00  0.00           H  
ATOM   3215 1HD2 LEU A 222       2.630 -10.439 -34.086  1.00  0.00           H  
ATOM   3216 2HD2 LEU A 222       1.898 -11.543 -35.275  1.00  0.00           H  
ATOM   3217 3HD2 LEU A 222       1.280 -11.496 -33.606  1.00  0.00           H  
ATOM   3218  N   PHE A 223      -0.475 -13.139 -32.286  1.00 15.97           N  
ATOM   3219  CA  PHE A 223      -1.823 -12.575 -32.429  1.00 16.66           C  
ATOM   3220  C   PHE A 223      -1.793 -11.108 -32.812  1.00 18.88           C  
ATOM   3221  O   PHE A 223      -0.905 -10.368 -32.397  1.00 16.69           O  
ATOM   3222  CB  PHE A 223      -2.603 -12.665 -31.117  1.00 17.55           C  
ATOM   3223  CG  PHE A 223      -3.176 -14.018 -30.818  1.00 22.12           C  
ATOM   3224  CD1 PHE A 223      -4.402 -14.397 -31.332  1.00 25.05           C  
ATOM   3225  CD2 PHE A 223      -2.506 -14.893 -29.979  1.00 25.35           C  
ATOM   3226  CE1 PHE A 223      -4.938 -15.636 -31.035  1.00 29.72           C  
ATOM   3227  CE2 PHE A 223      -3.039 -16.134 -29.678  1.00 29.32           C  
ATOM   3228  CZ  PHE A 223      -4.255 -16.503 -30.210  1.00 27.46           C  
ATOM   3229  H   PHE A 223       0.008 -13.041 -31.405  1.00  0.00           H  
ATOM   3230  HA  PHE A 223      -2.360 -13.148 -33.186  1.00  0.00           H  
ATOM   3231 1HB  PHE A 223      -1.952 -12.391 -30.288  1.00  0.00           H  
ATOM   3232 2HB  PHE A 223      -3.427 -11.953 -31.135  1.00  0.00           H  
ATOM   3233  HD1 PHE A 223      -4.945 -13.707 -31.978  1.00  0.00           H  
ATOM   3234  HD2 PHE A 223      -1.544 -14.597 -29.560  1.00  0.00           H  
ATOM   3235  HE1 PHE A 223      -5.901 -15.927 -31.454  1.00  0.00           H  
ATOM   3236  HE2 PHE A 223      -2.502 -16.819 -29.022  1.00  0.00           H  
ATOM   3237  HZ  PHE A 223      -4.676 -17.480 -29.976  1.00  0.00           H  
ATOM   3238  N   GLY A 224      -2.790 -10.691 -33.592  1.00 18.65           N  
ATOM   3239  CA  GLY A 224      -3.003  -9.283 -33.879  1.00 19.19           C  
ATOM   3240  C   GLY A 224      -4.462  -9.058 -34.228  1.00 20.92           C  
ATOM   3241  O   GLY A 224      -5.217 -10.021 -34.371  1.00 19.05           O  
ATOM   3242  H   GLY A 224      -3.415 -11.375 -33.994  1.00  0.00           H  
ATOM   3243 1HA  GLY A 224      -2.718  -8.688 -33.011  1.00  0.00           H  
ATOM   3244 2HA  GLY A 224      -2.359  -8.978 -34.703  1.00  0.00           H  
ATOM   3245  N   PRO A 225      -4.871  -7.785 -34.350  1.00 19.43           N  
ATOM   3246  CA  PRO A 225      -6.236  -7.484 -34.801  1.00 21.49           C  
ATOM   3247  C   PRO A 225      -6.541  -8.212 -36.115  1.00 20.08           C  
ATOM   3248  O   PRO A 225      -5.703  -8.242 -37.015  1.00 19.46           O  
ATOM   3249  CB  PRO A 225      -6.224  -5.957 -34.979  1.00 24.02           C  
ATOM   3250  CG  PRO A 225      -4.774  -5.546 -34.934  1.00 22.04           C  
ATOM   3251  CD  PRO A 225      -4.079  -6.569 -34.101  1.00 21.28           C  
ATOM   3252  HA  PRO A 225      -6.949  -7.780 -34.018  1.00  0.00           H  
ATOM   3253 1HB  PRO A 225      -6.699  -5.686 -35.933  1.00  0.00           H  
ATOM   3254 2HB  PRO A 225      -6.812  -5.481 -34.181  1.00  0.00           H  
ATOM   3255 1HG  PRO A 225      -4.361  -5.499 -35.952  1.00  0.00           H  
ATOM   3256 2HG  PRO A 225      -4.678  -4.537 -34.506  1.00  0.00           H  
ATOM   3257 1HD  PRO A 225      -3.040  -6.680 -34.446  1.00  0.00           H  
ATOM   3258 2HD  PRO A 225      -4.107  -6.263 -33.045  1.00  0.00           H  
ATOM   3259  N   SER A 226      -7.741  -8.780 -36.223  1.00 23.26           N  
ATOM   3260  CA  SER A 226      -8.117  -9.597 -37.380  1.00 24.81           C  
ATOM   3261  C   SER A 226      -7.887  -8.917 -38.726  1.00 22.28           C  
ATOM   3262  O   SER A 226      -7.356  -9.523 -39.651  1.00 23.51           O  
ATOM   3263  CB  SER A 226      -9.581 -10.034 -37.275  1.00 28.33           C  
ATOM   3264  OG  SER A 226      -9.773 -10.916 -36.187  1.00 30.65           O  
ATOM   3265  H   SER A 226      -8.411  -8.641 -35.481  1.00  0.00           H  
ATOM   3266  HA  SER A 226      -7.487 -10.488 -37.394  1.00  0.00           H  
ATOM   3267 1HB  SER A 226     -10.215  -9.156 -37.150  1.00  0.00           H  
ATOM   3268 2HB  SER A 226      -9.881 -10.525 -38.200  1.00  0.00           H  
ATOM   3269  HG  SER A 226      -8.911 -11.021 -35.777  1.00  0.00           H  
ATOM   3270  N   SER A 227      -8.292  -7.657 -38.845  1.00 26.44           N  
ATOM   3271  CA  SER A 227      -8.136  -6.975 -40.127  1.00 25.90           C  
ATOM   3272  C   SER A 227      -6.676  -6.934 -40.570  1.00 19.97           C  
ATOM   3273  O   SER A 227      -6.358  -7.234 -41.719  1.00 25.62           O  
ATOM   3274  CB  SER A 227      -8.737  -5.566 -40.084  1.00 29.18           C  
ATOM   3275  OG  SER A 227      -8.062  -4.747 -39.151  1.00 37.80           O  
ATOM   3276  H   SER A 227      -8.706  -7.159 -38.070  1.00  0.00           H  
ATOM   3277  HA  SER A 227      -8.663  -7.548 -40.891  1.00  0.00           H  
ATOM   3278 1HB  SER A 227      -8.677  -5.114 -41.074  1.00  0.00           H  
ATOM   3279 2HB  SER A 227      -9.791  -5.628 -39.817  1.00  0.00           H  
ATOM   3280  HG  SER A 227      -7.375  -5.296 -38.766  1.00  0.00           H  
ATOM   3281  N   ASP A 228      -5.777  -6.579 -39.652  1.00 20.98           N  
ATOM   3282  CA  ASP A 228      -4.359  -6.515 -39.979  1.00 18.38           C  
ATOM   3283  C   ASP A 228      -3.800  -7.897 -40.284  1.00 15.00           C  
ATOM   3284  O   ASP A 228      -2.958  -8.053 -41.161  1.00 17.67           O  
ATOM   3285  CB  ASP A 228      -3.538  -5.948 -38.808  1.00 19.82           C  
ATOM   3286  CG  ASP A 228      -3.800  -4.478 -38.544  1.00 28.63           C  
ATOM   3287  OD1 ASP A 228      -4.974  -4.057 -38.609  1.00 35.03           O  
ATOM   3288  OD2 ASP A 228      -2.821  -3.752 -38.235  1.00 23.10           O  
ATOM   3289  H   ASP A 228      -6.077  -6.350 -38.715  1.00  0.00           H  
ATOM   3290  HA  ASP A 228      -4.231  -5.853 -40.836  1.00  0.00           H  
ATOM   3291 1HB  ASP A 228      -3.766  -6.506 -37.900  1.00  0.00           H  
ATOM   3292 2HB  ASP A 228      -2.475  -6.076 -39.013  1.00  0.00           H  
ATOM   3293  N   ILE A 229      -4.222  -8.884 -39.494  1.00 19.46           N  
ATOM   3294  CA  ILE A 229      -3.694 -10.232 -39.643  1.00 18.47           C  
ATOM   3295  C   ILE A 229      -4.098 -10.811 -40.990  1.00 16.75           C  
ATOM   3296  O   ILE A 229      -3.291 -11.449 -41.661  1.00 19.00           O  
ATOM   3297  CB  ILE A 229      -4.128 -11.165 -38.497  1.00 17.59           C  
ATOM   3298  CG1 ILE A 229      -3.422 -10.763 -37.198  1.00 19.88           C  
ATOM   3299  CG2 ILE A 229      -3.803 -12.622 -38.851  1.00 19.67           C  
ATOM   3300  CD1 ILE A 229      -1.961 -11.136 -37.175  1.00 19.45           C  
ATOM   3301  H   ILE A 229      -4.915  -8.703 -38.782  1.00  0.00           H  
ATOM   3302  HA  ILE A 229      -2.606 -10.180 -39.633  1.00  0.00           H  
ATOM   3303  HB  ILE A 229      -5.201 -11.068 -38.335  1.00  0.00           H  
ATOM   3304 1HG1 ILE A 229      -3.508  -9.686 -37.056  1.00  0.00           H  
ATOM   3305 2HG1 ILE A 229      -3.915 -11.244 -36.352  1.00  0.00           H  
ATOM   3306 1HG2 ILE A 229      -4.113 -13.273 -38.034  1.00  0.00           H  
ATOM   3307 2HG2 ILE A 229      -4.334 -12.902 -39.760  1.00  0.00           H  
ATOM   3308 3HG2 ILE A 229      -2.730 -12.727 -39.011  1.00  0.00           H  
ATOM   3309 1HD1 ILE A 229      -1.521 -10.824 -36.228  1.00  0.00           H  
ATOM   3310 2HD1 ILE A 229      -1.859 -12.216 -37.284  1.00  0.00           H  
ATOM   3311 3HD1 ILE A 229      -1.446 -10.638 -37.995  1.00  0.00           H  
ATOM   3312  N   LEU A 230      -5.336 -10.555 -41.397  1.00 21.65           N  
ATOM   3313  CA  LEU A 230      -5.798 -11.031 -42.698  1.00 23.24           C  
ATOM   3314  C   LEU A 230      -4.959 -10.447 -43.828  1.00 22.21           C  
ATOM   3315  O   LEU A 230      -4.662 -11.133 -44.805  1.00 23.56           O  
ATOM   3316  CB  LEU A 230      -7.282 -10.728 -42.907  1.00 23.83           C  
ATOM   3317  CG  LEU A 230      -7.843 -11.228 -44.245  1.00 32.07           C  
ATOM   3318  CD1 LEU A 230      -7.547 -12.712 -44.443  1.00 35.00           C  
ATOM   3319  CD2 LEU A 230      -9.336 -10.962 -44.337  1.00 31.76           C  
ATOM   3320  H   LEU A 230      -5.970 -10.029 -40.812  1.00  0.00           H  
ATOM   3321  HA  LEU A 230      -5.662 -12.111 -42.739  1.00  0.00           H  
ATOM   3322 1HB  LEU A 230      -7.848 -11.191 -42.100  1.00  0.00           H  
ATOM   3323 2HB  LEU A 230      -7.428  -9.649 -42.852  1.00  0.00           H  
ATOM   3324  HG  LEU A 230      -7.343 -10.712 -45.065  1.00  0.00           H  
ATOM   3325 1HD1 LEU A 230      -7.955 -13.040 -45.399  1.00  0.00           H  
ATOM   3326 2HD1 LEU A 230      -6.469 -12.872 -44.436  1.00  0.00           H  
ATOM   3327 3HD1 LEU A 230      -8.005 -13.285 -43.637  1.00  0.00           H  
ATOM   3328 1HD2 LEU A 230      -9.712 -11.324 -45.294  1.00  0.00           H  
ATOM   3329 2HD2 LEU A 230      -9.849 -11.480 -43.526  1.00  0.00           H  
ATOM   3330 3HD2 LEU A 230      -9.520  -9.891 -44.257  1.00  0.00           H  
ATOM   3331  N   LYS A 231      -4.557  -9.188 -43.686  1.00 20.17           N  
ATOM   3332  CA  LYS A 231      -3.670  -8.580 -44.669  1.00 21.06           C  
ATOM   3333  C   LYS A 231      -2.320  -9.281 -44.697  1.00 19.76           C  
ATOM   3334  O   LYS A 231      -1.721  -9.450 -45.745  1.00 21.60           O  
ATOM   3335  CB  LYS A 231      -3.504  -7.074 -44.414  1.00 23.71           C  
ATOM   3336  CG  LYS A 231      -4.799  -6.287 -44.582  1.00 28.21           C  
ATOM   3337  CD  LYS A 231      -4.613  -4.808 -44.263  1.00 35.42           C  
ATOM   3338  CE  LYS A 231      -5.952  -4.078 -44.265  1.00 44.70           C  
ATOM   3339  NZ  LYS A 231      -5.842  -2.666 -43.784  1.00 45.47           N  
ATOM   3340  H   LYS A 231      -4.863  -8.641 -42.894  1.00  0.00           H  
ATOM   3341  HA  LYS A 231      -4.108  -8.713 -45.659  1.00  0.00           H  
ATOM   3342 1HB  LYS A 231      -3.133  -6.915 -43.401  1.00  0.00           H  
ATOM   3343 2HB  LYS A 231      -2.762  -6.668 -45.102  1.00  0.00           H  
ATOM   3344 1HG  LYS A 231      -5.151  -6.380 -45.610  1.00  0.00           H  
ATOM   3345 2HG  LYS A 231      -5.561  -6.694 -43.918  1.00  0.00           H  
ATOM   3346 1HD  LYS A 231      -4.148  -4.703 -43.282  1.00  0.00           H  
ATOM   3347 2HD  LYS A 231      -3.958  -4.355 -45.007  1.00  0.00           H  
ATOM   3348 1HE  LYS A 231      -6.358  -4.066 -45.275  1.00  0.00           H  
ATOM   3349 2HE  LYS A 231      -6.655  -4.606 -43.621  1.00  0.00           H  
ATOM   3350 1HZ  LYS A 231      -6.753  -2.231 -43.805  1.00  0.00           H  
ATOM   3351 2HZ  LYS A 231      -5.487  -2.659 -42.838  1.00  0.00           H  
ATOM   3352 3HZ  LYS A 231      -5.211  -2.154 -44.384  1.00  0.00           H  
ATOM   3353  N   ILE A 232      -1.831  -9.695 -43.532  1.00 19.43           N  
ATOM   3354  CA  ILE A 232      -0.587 -10.440 -43.494  1.00 15.26           C  
ATOM   3355  C   ILE A 232      -0.727 -11.816 -44.158  1.00 17.15           C  
ATOM   3356  O   ILE A 232       0.140 -12.220 -44.933  1.00 18.62           O  
ATOM   3357  CB  ILE A 232      -0.073 -10.618 -42.036  1.00 16.42           C  
ATOM   3358  CG1 ILE A 232       0.316  -9.258 -41.448  1.00 18.25           C  
ATOM   3359  CG2 ILE A 232       1.116 -11.553 -42.017  1.00 19.20           C  
ATOM   3360  CD1 ILE A 232       0.795  -9.327 -39.988  1.00 17.44           C  
ATOM   3361  H   ILE A 232      -2.314  -9.499 -42.667  1.00  0.00           H  
ATOM   3362  HA  ILE A 232       0.165  -9.885 -44.054  1.00  0.00           H  
ATOM   3363  HB  ILE A 232      -0.867 -11.036 -41.419  1.00  0.00           H  
ATOM   3364 1HG1 ILE A 232       1.111  -8.816 -42.048  1.00  0.00           H  
ATOM   3365 2HG1 ILE A 232      -0.540  -8.584 -41.494  1.00  0.00           H  
ATOM   3366 1HG2 ILE A 232       1.469 -11.671 -40.993  1.00  0.00           H  
ATOM   3367 2HG2 ILE A 232       0.821 -12.524 -42.413  1.00  0.00           H  
ATOM   3368 3HG2 ILE A 232       1.915 -11.138 -42.631  1.00  0.00           H  
ATOM   3369 1HD1 ILE A 232       1.052  -8.326 -39.642  1.00  0.00           H  
ATOM   3370 2HD1 ILE A 232      -0.000  -9.734 -39.363  1.00  0.00           H  
ATOM   3371 3HD1 ILE A 232       1.672  -9.969 -39.923  1.00  0.00           H  
ATOM   3372  N   GLN A 233      -1.813 -12.527 -43.855  1.00 19.44           N  
ATOM   3373  CA  GLN A 233      -2.023 -13.851 -44.441  1.00 17.31           C  
ATOM   3374  C   GLN A 233      -2.009 -13.739 -45.962  1.00 21.64           C  
ATOM   3375  O   GLN A 233      -1.370 -14.535 -46.643  1.00 19.20           O  
ATOM   3376  CB  GLN A 233      -3.346 -14.479 -43.989  1.00 17.76           C  
ATOM   3377  CG  GLN A 233      -3.593 -14.532 -42.477  1.00 16.99           C  
ATOM   3378  CD  GLN A 233      -2.696 -15.513 -41.731  1.00 14.72           C  
ATOM   3379  OE1 GLN A 233      -1.606 -15.868 -42.186  1.00 18.97           O  
ATOM   3380  NE2 GLN A 233      -3.154 -15.936 -40.560  1.00 19.47           N  
ATOM   3381  H   GLN A 233      -2.502 -12.157 -43.216  1.00  0.00           H  
ATOM   3382  HA  GLN A 233      -1.214 -14.505 -44.116  1.00  0.00           H  
ATOM   3383 1HB  GLN A 233      -4.179 -13.927 -44.425  1.00  0.00           H  
ATOM   3384 2HB  GLN A 233      -3.406 -15.504 -44.354  1.00  0.00           H  
ATOM   3385 1HG  GLN A 233      -3.415 -13.543 -42.055  1.00  0.00           H  
ATOM   3386 2HG  GLN A 233      -4.625 -14.834 -42.298  1.00  0.00           H  
ATOM   3387 1HE2 GLN A 233      -2.617 -16.582 -40.016  1.00  0.00           H  
ATOM   3388 2HE2 GLN A 233      -4.036 -15.610 -40.220  1.00  0.00           H  
ATOM   3389  N   MET A 234      -2.691 -12.728 -46.484  1.00 22.17           N  
ATOM   3390  CA  MET A 234      -2.746 -12.543 -47.930  1.00 22.17           C  
ATOM   3391  C   MET A 234      -1.373 -12.201 -48.498  1.00 20.68           C  
ATOM   3392  O   MET A 234      -0.975 -12.723 -49.543  1.00 23.17           O  
ATOM   3393  CB  MET A 234      -3.771 -11.470 -48.296  1.00 22.51           C  
ATOM   3394  CG  MET A 234      -5.210 -11.876 -48.006  1.00 35.16           C  
ATOM   3395  SD  MET A 234      -5.714 -13.434 -48.788  1.00 42.18           S  
ATOM   3396  CE  MET A 234      -5.377 -14.654 -47.509  1.00 26.23           C  
ATOM   3397  H   MET A 234      -3.179 -12.077 -45.886  1.00  0.00           H  
ATOM   3398  HA  MET A 234      -3.050 -13.484 -48.388  1.00  0.00           H  
ATOM   3399 1HB  MET A 234      -3.555 -10.557 -47.742  1.00  0.00           H  
ATOM   3400 2HB  MET A 234      -3.689 -11.236 -49.358  1.00  0.00           H  
ATOM   3401 1HG  MET A 234      -5.347 -11.986 -46.931  1.00  0.00           H  
ATOM   3402 2HG  MET A 234      -5.886 -11.097 -48.357  1.00  0.00           H  
ATOM   3403 1HE  MET A 234      -5.646 -15.646 -47.872  1.00  0.00           H  
ATOM   3404 2HE  MET A 234      -4.316 -14.634 -47.257  1.00  0.00           H  
ATOM   3405 3HE  MET A 234      -5.965 -14.422 -46.620  1.00  0.00           H  
ATOM   3406  N   ALA A 235      -0.643 -11.332 -47.800  1.00 20.65           N  
ATOM   3407  CA  ALA A 235       0.684 -10.934 -48.249  1.00 21.36           C  
ATOM   3408  C   ALA A 235       1.704 -12.064 -48.236  1.00 23.96           C  
ATOM   3409  O   ALA A 235       2.666 -12.032 -48.996  1.00 24.48           O  
ATOM   3410  CB  ALA A 235       1.197  -9.739 -47.450  1.00 23.14           C  
ATOM   3411  H   ALA A 235      -1.011 -10.940 -46.945  1.00  0.00           H  
ATOM   3412  HA  ALA A 235       0.614 -10.646 -49.298  1.00  0.00           H  
ATOM   3413 1HB  ALA A 235       2.190  -9.463 -47.806  1.00  0.00           H  
ATOM   3414 2HB  ALA A 235       0.518  -8.896 -47.579  1.00  0.00           H  
ATOM   3415 3HB  ALA A 235       1.251 -10.003 -46.395  1.00  0.00           H  
ATOM   3416  N   ILE A 236       1.516 -13.057 -47.368  1.00 21.12           N  
ATOM   3417  CA  ILE A 236       2.457 -14.173 -47.326  1.00 17.68           C  
ATOM   3418  C   ILE A 236       2.018 -15.336 -48.213  1.00 22.93           C  
ATOM   3419  O   ILE A 236       2.708 -16.352 -48.311  1.00 24.88           O  
ATOM   3420  CB  ILE A 236       2.723 -14.671 -45.871  1.00 19.92           C  
ATOM   3421  CG1 ILE A 236       1.459 -15.270 -45.264  1.00 18.44           C  
ATOM   3422  CG2 ILE A 236       3.271 -13.527 -45.020  1.00 22.73           C  
ATOM   3423  CD1 ILE A 236       1.674 -15.899 -43.879  1.00 21.98           C  
ATOM   3424  H   ILE A 236       0.730 -13.052 -46.734  1.00  0.00           H  
ATOM   3425  HA  ILE A 236       3.407 -13.840 -47.741  1.00  0.00           H  
ATOM   3426  HB  ILE A 236       3.450 -15.482 -45.891  1.00  0.00           H  
ATOM   3427 1HG1 ILE A 236       0.697 -14.496 -45.173  1.00  0.00           H  
ATOM   3428 2HG1 ILE A 236       1.065 -16.039 -45.929  1.00  0.00           H  
ATOM   3429 1HG2 ILE A 236       3.453 -13.883 -44.006  1.00  0.00           H  
ATOM   3430 2HG2 ILE A 236       4.204 -13.168 -45.451  1.00  0.00           H  
ATOM   3431 3HG2 ILE A 236       2.546 -12.713 -44.994  1.00  0.00           H  
ATOM   3432 1HD1 ILE A 236       0.730 -16.304 -43.513  1.00  0.00           H  
ATOM   3433 2HD1 ILE A 236       2.409 -16.702 -43.954  1.00  0.00           H  
ATOM   3434 3HD1 ILE A 236       2.035 -15.140 -43.187  1.00  0.00           H  
ATOM   3435  N   GLY A 237       0.868 -15.174 -48.862  1.00 23.76           N  
ATOM   3436  CA  GLY A 237       0.386 -16.172 -49.804  1.00 24.21           C  
ATOM   3437  C   GLY A 237      -0.296 -17.344 -49.130  1.00 26.89           C  
ATOM   3438  O   GLY A 237      -0.382 -18.438 -49.702  1.00 28.54           O  
ATOM   3439  H   GLY A 237       0.317 -14.343 -48.700  1.00  0.00           H  
ATOM   3440 1HA  GLY A 237      -0.317 -15.709 -50.497  1.00  0.00           H  
ATOM   3441 2HA  GLY A 237       1.220 -16.546 -50.396  1.00  0.00           H  
ATOM   3442  N   ALA A 238      -0.771 -17.122 -47.907  1.00 23.63           N  
ATOM   3443  CA  ALA A 238      -1.504 -18.152 -47.184  1.00 23.81           C  
ATOM   3444  C   ALA A 238      -2.978 -18.144 -47.565  1.00 28.18           C  
ATOM   3445  O   ALA A 238      -3.526 -17.114 -47.968  1.00 30.18           O  
ATOM   3446  CB  ALA A 238      -1.340 -17.972 -45.682  1.00 22.32           C  
ATOM   3447  H   ALA A 238      -0.623 -16.224 -47.469  1.00  0.00           H  
ATOM   3448  HA  ALA A 238      -1.095 -19.122 -47.468  1.00  0.00           H  
ATOM   3449 1HB  ALA A 238      -1.895 -18.751 -45.159  1.00  0.00           H  
ATOM   3450 2HB  ALA A 238      -0.284 -18.041 -45.420  1.00  0.00           H  
ATOM   3451 3HB  ALA A 238      -1.723 -16.996 -45.389  1.00  0.00           H  
ATOM   3452  N   THR A 239      -3.614 -19.303 -47.430  1.00 24.92           N  
ATOM   3453  CA  THR A 239      -5.014 -19.474 -47.787  1.00 26.53           C  
ATOM   3454  C   THR A 239      -5.778 -20.076 -46.614  1.00 25.23           C  
ATOM   3455  O   THR A 239      -5.294 -21.008 -45.971  1.00 23.66           O  
ATOM   3456  CB  THR A 239      -5.147 -20.416 -49.014  1.00 24.64           C  
ATOM   3457  OG1 THR A 239      -4.411 -19.867 -50.117  1.00 35.13           O  
ATOM   3458  CG2 THR A 239      -6.597 -20.578 -49.414  1.00 33.70           C  
ATOM   3459  H   THR A 239      -3.100 -20.092 -47.065  1.00  0.00           H  
ATOM   3460  HA  THR A 239      -5.426 -18.499 -48.048  1.00  0.00           H  
ATOM   3461  HB  THR A 239      -4.736 -21.395 -48.768  1.00  0.00           H  
ATOM   3462  HG1 THR A 239      -4.002 -19.041 -49.848  1.00  0.00           H  
ATOM   3463 1HG2 THR A 239      -6.665 -21.242 -50.275  1.00  0.00           H  
ATOM   3464 2HG2 THR A 239      -7.159 -21.003 -48.582  1.00  0.00           H  
ATOM   3465 3HG2 THR A 239      -7.014 -19.605 -49.673  1.00  0.00           H  
ATOM   3466  N   GLU A 240      -6.968 -19.551 -46.334  1.00 22.47           N  
ATOM   3467  CA  GLU A 240      -7.792 -20.080 -45.259  1.00 23.21           C  
ATOM   3468  C   GLU A 240      -8.245 -21.507 -45.556  1.00 26.21           C  
ATOM   3469  O   GLU A 240      -8.614 -21.832 -46.688  1.00 28.63           O  
ATOM   3470  CB  GLU A 240      -9.010 -19.195 -45.001  1.00 28.31           C  
ATOM   3471  CG  GLU A 240      -9.758 -19.572 -43.733  1.00 31.91           C  
ATOM   3472  CD  GLU A 240     -10.899 -18.626 -43.412  1.00 40.36           C  
ATOM   3473  OE1 GLU A 240     -11.135 -17.680 -44.192  1.00 41.41           O  
ATOM   3474  OE2 GLU A 240     -11.559 -18.836 -42.375  1.00 38.22           O  
ATOM   3475  H   GLU A 240      -7.309 -18.770 -46.876  1.00  0.00           H  
ATOM   3476  HA  GLU A 240      -7.194 -20.110 -44.347  1.00  0.00           H  
ATOM   3477 1HB  GLU A 240      -8.694 -18.155 -44.923  1.00  0.00           H  
ATOM   3478 2HB  GLU A 240      -9.697 -19.266 -45.845  1.00  0.00           H  
ATOM   3479 1HG  GLU A 240     -10.159 -20.579 -43.846  1.00  0.00           H  
ATOM   3480 2HG  GLU A 240      -9.057 -19.581 -42.900  1.00  0.00           H  
ATOM   3481  N   ASN A 241      -8.205 -22.359 -44.538  1.00 21.33           N  
ATOM   3482  CA  ASN A 241      -8.722 -23.719 -44.683  1.00 18.99           C  
ATOM   3483  C   ASN A 241      -9.971 -23.950 -43.839  1.00 23.71           C  
ATOM   3484  O   ASN A 241     -10.434 -23.050 -43.135  1.00 23.00           O  
ATOM   3485  CB  ASN A 241      -7.639 -24.772 -44.399  1.00 19.96           C  
ATOM   3486  CG  ASN A 241      -7.186 -24.793 -42.946  1.00 21.32           C  
ATOM   3487  OD1 ASN A 241      -7.960 -24.518 -42.029  1.00 21.64           O  
ATOM   3488  ND2 ASN A 241      -5.920 -25.138 -42.734  1.00 22.35           N  
ATOM   3489  H   ASN A 241      -7.815 -22.073 -43.651  1.00  0.00           H  
ATOM   3490  HA  ASN A 241      -9.062 -23.852 -45.711  1.00  0.00           H  
ATOM   3491 1HB  ASN A 241      -8.017 -25.762 -44.657  1.00  0.00           H  
ATOM   3492 2HB  ASN A 241      -6.770 -24.579 -45.028  1.00  0.00           H  
ATOM   3493 1HD2 ASN A 241      -5.560 -25.171 -41.801  1.00  0.00           H  
ATOM   3494 2HD2 ASN A 241      -5.328 -25.364 -43.507  1.00  0.00           H  
ATOM   3495  N   ARG A 242     -10.525 -25.156 -43.907  1.00 21.82           N  
ATOM   3496  CA  ARG A 242     -11.771 -25.438 -43.201  1.00 22.42           C  
ATOM   3497  C   ARG A 242     -11.638 -25.526 -41.680  1.00 24.11           C  
ATOM   3498  O   ARG A 242     -12.651 -25.592 -40.974  1.00 31.22           O  
ATOM   3499  CB  ARG A 242     -12.422 -26.705 -43.758  1.00 24.43           C  
ATOM   3500  CG  ARG A 242     -13.090 -26.479 -45.086  1.00 23.74           C  
ATOM   3501  CD  ARG A 242     -13.396 -27.803 -45.740  1.00 25.16           C  
ATOM   3502  NE  ARG A 242     -12.198 -28.427 -46.297  1.00 23.06           N  
ATOM   3503  CZ  ARG A 242     -12.177 -29.672 -46.766  1.00 24.29           C  
ATOM   3504  NH1 ARG A 242     -13.278 -30.407 -46.710  1.00 23.89           N  
ATOM   3505  NH2 ARG A 242     -11.061 -30.182 -47.277  1.00 18.96           N  
ATOM   3506  H   ARG A 242     -10.089 -25.889 -44.448  1.00  0.00           H  
ATOM   3507  HA  ARG A 242     -12.452 -24.599 -43.352  1.00  0.00           H  
ATOM   3508 1HB  ARG A 242     -11.667 -27.481 -43.874  1.00  0.00           H  
ATOM   3509 2HB  ARG A 242     -13.165 -27.074 -43.050  1.00  0.00           H  
ATOM   3510 1HG  ARG A 242     -14.020 -25.929 -44.937  1.00  0.00           H  
ATOM   3511 2HG  ARG A 242     -12.428 -25.903 -45.733  1.00  0.00           H  
ATOM   3512 1HD  ARG A 242     -13.822 -28.483 -45.003  1.00  0.00           H  
ATOM   3513 2HD  ARG A 242     -14.109 -27.652 -46.550  1.00  0.00           H  
ATOM   3514  HE  ARG A 242     -11.350 -27.877 -46.322  1.00  0.00           H  
ATOM   3515 1HH1 ARG A 242     -14.123 -30.021 -46.314  1.00  0.00           H  
ATOM   3516 2HH1 ARG A 242     -13.272 -31.353 -47.063  1.00  0.00           H  
ATOM   3517 1HH2 ARG A 242     -10.219 -29.623 -47.312  1.00  0.00           H  
ATOM   3518 2HH2 ARG A 242     -11.054 -31.127 -47.631  1.00  0.00           H  
ATOM   3519  N   TYR A 243     -10.407 -25.524 -41.171  1.00 21.00           N  
ATOM   3520  CA  TYR A 243     -10.200 -25.515 -39.723  1.00 24.31           C  
ATOM   3521  C   TYR A 243     -10.197 -24.079 -39.208  1.00 27.96           C  
ATOM   3522  O   TYR A 243     -10.151 -23.842 -37.997  1.00 27.58           O  
ATOM   3523  CB  TYR A 243      -8.865 -26.145 -39.349  1.00 25.56           C  
ATOM   3524  CG  TYR A 243      -8.715 -27.630 -39.597  1.00 23.12           C  
ATOM   3525  CD1 TYR A 243      -8.272 -28.104 -40.828  1.00 19.88           C  
ATOM   3526  CD2 TYR A 243      -8.944 -28.552 -38.580  1.00 19.65           C  
ATOM   3527  CE1 TYR A 243      -8.100 -29.456 -41.047  1.00 18.47           C  
ATOM   3528  CE2 TYR A 243      -8.772 -29.913 -38.793  1.00 23.43           C  
ATOM   3529  CZ  TYR A 243      -8.349 -30.352 -40.031  1.00 22.57           C  
ATOM   3530  OH  TYR A 243      -8.170 -31.700 -40.247  1.00 17.06           O  
ATOM   3531  H   TYR A 243      -9.603 -25.529 -41.783  1.00  0.00           H  
ATOM   3532  HA  TYR A 243     -10.994 -26.098 -39.256  1.00  0.00           H  
ATOM   3533 1HB  TYR A 243      -8.063 -25.655 -39.904  1.00  0.00           H  
ATOM   3534 2HB  TYR A 243      -8.673 -25.987 -38.288  1.00  0.00           H  
ATOM   3535  HD1 TYR A 243      -8.056 -27.404 -41.636  1.00  0.00           H  
ATOM   3536  HD2 TYR A 243      -9.265 -28.210 -37.596  1.00  0.00           H  
ATOM   3537  HE1 TYR A 243      -7.752 -29.811 -42.017  1.00  0.00           H  
ATOM   3538  HE2 TYR A 243      -8.971 -30.620 -37.988  1.00  0.00           H  
ATOM   3539  HH  TYR A 243      -8.381 -32.182 -39.444  1.00  0.00           H  
ATOM   3540  N   GLY A 244     -10.208 -23.126 -40.133  1.00 24.79           N  
ATOM   3541  CA  GLY A 244     -10.176 -21.719 -39.771  1.00 27.31           C  
ATOM   3542  C   GLY A 244      -8.763 -21.183 -39.655  1.00 29.87           C  
ATOM   3543  O   GLY A 244      -8.554 -20.020 -39.302  1.00 28.83           O  
ATOM   3544  H   GLY A 244     -10.239 -23.382 -41.109  1.00  0.00           H  
ATOM   3545 1HA  GLY A 244     -10.716 -21.138 -40.519  1.00  0.00           H  
ATOM   3546 2HA  GLY A 244     -10.690 -21.576 -38.821  1.00  0.00           H  
ATOM   3547  N   GLU A 245      -7.785 -22.034 -39.943  1.00 23.04           N  
ATOM   3548  CA  GLU A 245      -6.394 -21.613 -39.953  1.00 25.33           C  
ATOM   3549  C   GLU A 245      -5.979 -21.268 -41.378  1.00 22.87           C  
ATOM   3550  O   GLU A 245      -6.775 -21.391 -42.312  1.00 23.70           O  
ATOM   3551  CB  GLU A 245      -5.492 -22.695 -39.348  1.00 30.79           C  
ATOM   3552  CG  GLU A 245      -5.762 -22.936 -37.860  1.00 34.84           C  
ATOM   3553  CD  GLU A 245      -4.763 -23.879 -37.201  1.00 41.41           C  
ATOM   3554  OE1 GLU A 245      -4.153 -24.714 -37.904  1.00 34.77           O  
ATOM   3555  OE2 GLU A 245      -4.589 -23.780 -35.966  1.00 47.00           O  
ATOM   3556  H   GLU A 245      -8.010 -22.994 -40.160  1.00  0.00           H  
ATOM   3557  HA  GLU A 245      -6.302 -20.709 -39.350  1.00  0.00           H  
ATOM   3558 1HB  GLU A 245      -5.639 -23.633 -39.884  1.00  0.00           H  
ATOM   3559 2HB  GLU A 245      -4.447 -22.408 -39.470  1.00  0.00           H  
ATOM   3560 1HG  GLU A 245      -5.731 -21.981 -37.336  1.00  0.00           H  
ATOM   3561 2HG  GLU A 245      -6.763 -23.349 -37.746  1.00  0.00           H  
ATOM   3562  N   PHE A 246      -4.736 -20.830 -41.539  1.00 20.48           N  
ATOM   3563  CA  PHE A 246      -4.229 -20.428 -42.841  1.00 22.70           C  
ATOM   3564  C   PHE A 246      -3.019 -21.262 -43.183  1.00 25.13           C  
ATOM   3565  O   PHE A 246      -2.088 -21.377 -42.380  1.00 26.48           O  
ATOM   3566  CB  PHE A 246      -3.883 -18.931 -42.844  1.00 21.63           C  
ATOM   3567  CG  PHE A 246      -5.087 -18.042 -42.929  1.00 21.20           C  
ATOM   3568  CD1 PHE A 246      -5.935 -17.894 -41.847  1.00 23.24           C  
ATOM   3569  CD2 PHE A 246      -5.384 -17.376 -44.105  1.00 22.83           C  
ATOM   3570  CE1 PHE A 246      -7.054 -17.091 -41.928  1.00 26.41           C  
ATOM   3571  CE2 PHE A 246      -6.501 -16.565 -44.193  1.00 23.48           C  
ATOM   3572  CZ  PHE A 246      -7.339 -16.426 -43.108  1.00 24.03           C  
ATOM   3573  H   PHE A 246      -4.127 -20.775 -40.735  1.00  0.00           H  
ATOM   3574  HA  PHE A 246      -5.006 -20.608 -43.586  1.00  0.00           H  
ATOM   3575 1HB  PHE A 246      -3.336 -18.683 -41.936  1.00  0.00           H  
ATOM   3576 2HB  PHE A 246      -3.232 -18.710 -43.689  1.00  0.00           H  
ATOM   3577  HD1 PHE A 246      -5.711 -18.421 -40.919  1.00  0.00           H  
ATOM   3578  HD2 PHE A 246      -4.721 -17.486 -44.964  1.00  0.00           H  
ATOM   3579  HE1 PHE A 246      -7.710 -16.982 -41.064  1.00  0.00           H  
ATOM   3580  HE2 PHE A 246      -6.719 -16.036 -45.121  1.00  0.00           H  
ATOM   3581  HZ  PHE A 246      -8.224 -15.796 -43.179  1.00  0.00           H  
ATOM   3582  N   ASP A 247      -3.034 -21.875 -44.360  1.00 21.19           N  
ATOM   3583  CA  ASP A 247      -1.912 -22.717 -44.743  1.00 19.18           C  
ATOM   3584  C   ASP A 247      -1.232 -22.291 -46.034  1.00 23.16           C  
ATOM   3585  O   ASP A 247      -1.755 -21.487 -46.804  1.00 24.21           O  
ATOM   3586  CB  ASP A 247      -2.287 -24.214 -44.747  1.00 22.55           C  
ATOM   3587  CG  ASP A 247      -3.480 -24.525 -45.623  1.00 28.14           C  
ATOM   3588  OD1 ASP A 247      -3.502 -24.055 -46.777  1.00 29.16           O  
ATOM   3589  OD2 ASP A 247      -4.394 -25.243 -45.155  1.00 23.79           O  
ATOM   3590  H   ASP A 247      -3.810 -21.769 -44.998  1.00  0.00           H  
ATOM   3591  HA  ASP A 247      -1.109 -22.575 -44.019  1.00  0.00           H  
ATOM   3592 1HB  ASP A 247      -1.438 -24.801 -45.097  1.00  0.00           H  
ATOM   3593 2HB  ASP A 247      -2.511 -24.536 -43.729  1.00  0.00           H  
ATOM   3594  N   VAL A 248      -0.031 -22.809 -46.229  1.00 21.10           N  
ATOM   3595  CA  VAL A 248       0.755 -22.529 -47.413  1.00 25.94           C  
ATOM   3596  C   VAL A 248       1.356 -23.831 -47.897  1.00 25.94           C  
ATOM   3597  O   VAL A 248       1.501 -24.784 -47.133  1.00 24.45           O  
ATOM   3598  CB  VAL A 248       1.900 -21.524 -47.126  1.00 26.67           C  
ATOM   3599  CG1 VAL A 248       1.341 -20.165 -46.720  1.00 27.87           C  
ATOM   3600  CG2 VAL A 248       2.851 -22.059 -46.060  1.00 23.63           C  
ATOM   3601  H   VAL A 248       0.347 -23.423 -45.521  1.00  0.00           H  
ATOM   3602  HA  VAL A 248       0.101 -22.086 -48.166  1.00  0.00           H  
ATOM   3603  HB  VAL A 248       2.461 -21.354 -48.045  1.00  0.00           H  
ATOM   3604 1HG1 VAL A 248       2.164 -19.477 -46.524  1.00  0.00           H  
ATOM   3605 2HG1 VAL A 248       0.723 -19.770 -47.526  1.00  0.00           H  
ATOM   3606 3HG1 VAL A 248       0.738 -20.274 -45.819  1.00  0.00           H  
ATOM   3607 1HG2 VAL A 248       3.643 -21.332 -45.881  1.00  0.00           H  
ATOM   3608 2HG2 VAL A 248       2.301 -22.231 -45.135  1.00  0.00           H  
ATOM   3609 3HG2 VAL A 248       3.290 -22.997 -46.401  1.00  0.00           H  
ATOM   3610  N   ASN A 249       1.705 -23.872 -49.174  1.00 26.77           N  
ATOM   3611  CA  ASN A 249       2.446 -24.993 -49.711  1.00 28.38           C  
ATOM   3612  C   ASN A 249       3.856 -24.956 -49.144  1.00 29.44           C  
ATOM   3613  O   ASN A 249       4.555 -23.954 -49.282  1.00 27.39           O  
ATOM   3614  CB  ASN A 249       2.483 -24.895 -51.238  1.00 29.72           C  
ATOM   3615  CG  ASN A 249       3.006 -26.155 -51.892  1.00 36.35           C  
ATOM   3616  OD1 ASN A 249       3.896 -26.825 -51.365  1.00 35.03           O  
ATOM   3617  ND2 ASN A 249       2.452 -26.487 -53.055  1.00 41.54           N  
ATOM   3618  H   ASN A 249       1.452 -23.110 -49.787  1.00  0.00           H  
ATOM   3619  HA  ASN A 249       1.937 -25.914 -49.424  1.00  0.00           H  
ATOM   3620 1HB  ASN A 249       1.479 -24.695 -51.614  1.00  0.00           H  
ATOM   3621 2HB  ASN A 249       3.116 -24.058 -51.534  1.00  0.00           H  
ATOM   3622 1HD2 ASN A 249       2.755 -27.310 -53.537  1.00  0.00           H  
ATOM   3623 2HD2 ASN A 249       1.733 -25.915 -53.447  1.00  0.00           H  
ATOM   3624  N   CYS A 250       4.270 -26.036 -48.487  1.00 25.20           N  
ATOM   3625  CA  CYS A 250       5.603 -26.094 -47.898  1.00 26.52           C  
ATOM   3626  C   CYS A 250       6.695 -25.798 -48.925  1.00 30.46           C  
ATOM   3627  O   CYS A 250       7.757 -25.284 -48.582  1.00 27.52           O  
ATOM   3628  CB  CYS A 250       5.850 -27.454 -47.233  1.00 28.30           C  
ATOM   3629  SG  CYS A 250       4.847 -27.773 -45.773  1.00 29.74           S  
ATOM   3630  H   CYS A 250       3.655 -26.831 -48.392  1.00  0.00           H  
ATOM   3631  HA  CYS A 250       5.678 -25.319 -47.135  1.00  0.00           H  
ATOM   3632 1HB  CYS A 250       5.653 -28.251 -47.950  1.00  0.00           H  
ATOM   3633 2HB  CYS A 250       6.896 -27.530 -46.938  1.00  0.00           H  
ATOM   3634  N   GLY A 251       6.426 -26.117 -50.187  1.00 28.15           N  
ATOM   3635  CA  GLY A 251       7.393 -25.892 -51.248  1.00 28.85           C  
ATOM   3636  C   GLY A 251       7.599 -24.423 -51.563  1.00 31.72           C  
ATOM   3637  O   GLY A 251       8.534 -24.056 -52.279  1.00 36.56           O  
ATOM   3638  H   GLY A 251       5.531 -26.525 -50.416  1.00  0.00           H  
ATOM   3639 1HA  GLY A 251       8.352 -26.327 -50.965  1.00  0.00           H  
ATOM   3640 2HA  GLY A 251       7.064 -26.401 -52.153  1.00  0.00           H  
ATOM   3641  N   ASN A 252       6.728 -23.576 -51.026  1.00 27.41           N  
ATOM   3642  CA  ASN A 252       6.813 -22.137 -51.268  1.00 27.74           C  
ATOM   3643  C   ASN A 252       7.580 -21.369 -50.196  1.00 31.58           C  
ATOM   3644  O   ASN A 252       7.788 -20.162 -50.322  1.00 28.33           O  
ATOM   3645  CB  ASN A 252       5.414 -21.539 -51.424  1.00 27.25           C  
ATOM   3646  CG  ASN A 252       4.763 -21.931 -52.733  1.00 31.66           C  
ATOM   3647  OD1 ASN A 252       5.446 -22.296 -53.689  1.00 39.25           O  
ATOM   3648  ND2 ASN A 252       3.441 -21.859 -52.783  1.00 32.47           N  
ATOM   3649  H   ASN A 252       5.989 -23.933 -50.437  1.00  0.00           H  
ATOM   3650  HA  ASN A 252       7.368 -21.974 -52.193  1.00  0.00           H  
ATOM   3651 1HB  ASN A 252       4.782 -21.872 -50.600  1.00  0.00           H  
ATOM   3652 2HB  ASN A 252       5.475 -20.452 -51.371  1.00  0.00           H  
ATOM   3653 1HD2 ASN A 252       2.958 -22.106 -53.624  1.00  0.00           H  
ATOM   3654 2HD2 ASN A 252       2.926 -21.558 -51.981  1.00  0.00           H  
ATOM   3655  N   LEU A 253       7.997 -22.063 -49.142  1.00 26.67           N  
ATOM   3656  CA  LEU A 253       8.694 -21.398 -48.045  1.00 26.42           C  
ATOM   3657  C   LEU A 253       9.952 -20.694 -48.534  1.00 30.09           C  
ATOM   3658  O   LEU A 253      10.281 -19.601 -48.074  1.00 27.69           O  
ATOM   3659  CB  LEU A 253       9.034 -22.391 -46.930  1.00 27.05           C  
ATOM   3660  CG  LEU A 253       7.839 -22.893 -46.115  1.00 26.93           C  
ATOM   3661  CD1 LEU A 253       8.293 -23.933 -45.098  1.00 32.63           C  
ATOM   3662  CD2 LEU A 253       7.124 -21.749 -45.420  1.00 27.47           C  
ATOM   3663  H   LEU A 253       7.835 -23.059 -49.090  1.00  0.00           H  
ATOM   3664  HA  LEU A 253       8.039 -20.630 -47.634  1.00  0.00           H  
ATOM   3665 1HB  LEU A 253       9.525 -23.256 -47.373  1.00  0.00           H  
ATOM   3666 2HB  LEU A 253       9.733 -21.915 -46.242  1.00  0.00           H  
ATOM   3667  HG  LEU A 253       7.131 -23.392 -46.777  1.00  0.00           H  
ATOM   3668 1HD1 LEU A 253       7.433 -24.282 -44.525  1.00  0.00           H  
ATOM   3669 2HD1 LEU A 253       8.748 -24.776 -45.618  1.00  0.00           H  
ATOM   3670 3HD1 LEU A 253       9.022 -23.487 -44.422  1.00  0.00           H  
ATOM   3671 1HD2 LEU A 253       6.280 -22.140 -44.851  1.00  0.00           H  
ATOM   3672 2HD2 LEU A 253       7.815 -21.245 -44.744  1.00  0.00           H  
ATOM   3673 3HD2 LEU A 253       6.762 -21.040 -46.165  1.00  0.00           H  
ATOM   3674  N   ARG A 254      10.642 -21.320 -49.482  1.00 30.66           N  
ATOM   3675  CA  ARG A 254      11.878 -20.771 -50.029  1.00 33.53           C  
ATOM   3676  C   ARG A 254      11.661 -19.432 -50.727  1.00 31.26           C  
ATOM   3677  O   ARG A 254      12.557 -18.590 -50.764  1.00 37.17           O  
ATOM   3678  CB  ARG A 254      12.505 -21.757 -51.017  1.00 34.26           C  
ATOM   3679  CG  ARG A 254      12.817 -23.120 -50.430  1.00 55.83           C  
ATOM   3680  CD  ARG A 254      13.350 -24.067 -51.497  1.00 67.20           C  
ATOM   3681  NE  ARG A 254      13.514 -25.426 -50.988  1.00 75.21           N  
ATOM   3682  CZ  ARG A 254      13.884 -26.462 -51.734  1.00 78.21           C  
ATOM   3683  NH1 ARG A 254      14.132 -26.295 -53.027  1.00 80.77           N  
ATOM   3684  NH2 ARG A 254      14.007 -27.664 -51.188  1.00 81.64           N  
ATOM   3685  H   ARG A 254      10.298 -22.203 -49.833  1.00  0.00           H  
ATOM   3686  HA  ARG A 254      12.576 -20.606 -49.208  1.00  0.00           H  
ATOM   3687 1HB  ARG A 254      11.833 -21.903 -51.861  1.00  0.00           H  
ATOM   3688 2HB  ARG A 254      13.434 -21.340 -51.407  1.00  0.00           H  
ATOM   3689 1HG  ARG A 254      13.570 -23.016 -49.649  1.00  0.00           H  
ATOM   3690 2HG  ARG A 254      11.909 -23.550 -50.004  1.00  0.00           H  
ATOM   3691 1HD  ARG A 254      12.655 -24.099 -52.335  1.00  0.00           H  
ATOM   3692 2HD  ARG A 254      14.320 -23.714 -51.844  1.00  0.00           H  
ATOM   3693  HE  ARG A 254      13.334 -25.585 -50.006  1.00  0.00           H  
ATOM   3694 1HH1 ARG A 254      14.040 -25.380 -53.445  1.00  0.00           H  
ATOM   3695 2HH1 ARG A 254      14.413 -27.083 -53.593  1.00  0.00           H  
ATOM   3696 1HH2 ARG A 254      13.819 -27.793 -50.203  1.00  0.00           H  
ATOM   3697 2HH2 ARG A 254      14.288 -28.450 -51.756  1.00  0.00           H  
ATOM   3698  N   SER A 255      10.469 -19.238 -51.279  1.00 30.97           N  
ATOM   3699  CA  SER A 255      10.195 -18.060 -52.093  1.00 31.26           C  
ATOM   3700  C   SER A 255       9.256 -17.065 -51.414  1.00 32.25           C  
ATOM   3701  O   SER A 255       8.883 -16.049 -52.003  1.00 29.84           O  
ATOM   3702  CB  SER A 255       9.628 -18.481 -53.454  1.00 31.73           C  
ATOM   3703  OG  SER A 255       8.402 -19.173 -53.306  1.00 34.28           O  
ATOM   3704  H   SER A 255       9.736 -19.917 -51.134  1.00  0.00           H  
ATOM   3705  HA  SER A 255      11.132 -17.524 -52.252  1.00  0.00           H  
ATOM   3706 1HB  SER A 255       9.475 -17.598 -54.074  1.00  0.00           H  
ATOM   3707 2HB  SER A 255      10.347 -19.119 -53.966  1.00  0.00           H  
ATOM   3708  HG  SER A 255       8.229 -19.206 -52.362  1.00  0.00           H  
ATOM   3709  N   MET A 256       8.878 -17.354 -50.172  1.00 25.51           N  
ATOM   3710  CA  MET A 256       7.967 -16.484 -49.434  1.00 26.32           C  
ATOM   3711  C   MET A 256       8.682 -15.280 -48.819  1.00 19.74           C  
ATOM   3712  O   MET A 256       9.900 -15.301 -48.629  1.00 23.13           O  
ATOM   3713  CB  MET A 256       7.222 -17.284 -48.361  1.00 23.06           C  
ATOM   3714  CG  MET A 256       5.989 -17.984 -48.902  1.00 22.34           C  
ATOM   3715  SD  MET A 256       5.420 -19.309 -47.829  1.00 22.53           S  
ATOM   3716  CE  MET A 256       5.064 -18.408 -46.313  1.00 21.04           C  
ATOM   3717  H   MET A 256       9.227 -18.191 -49.728  1.00  0.00           H  
ATOM   3718  HA  MET A 256       7.239 -16.073 -50.133  1.00  0.00           H  
ATOM   3719 1HB  MET A 256       7.890 -18.031 -47.935  1.00  0.00           H  
ATOM   3720 2HB  MET A 256       6.920 -16.616 -47.553  1.00  0.00           H  
ATOM   3721 1HG  MET A 256       5.182 -17.262 -49.017  1.00  0.00           H  
ATOM   3722 2HG  MET A 256       6.211 -18.405 -49.882  1.00  0.00           H  
ATOM   3723 1HE  MET A 256       4.701 -19.102 -45.554  1.00  0.00           H  
ATOM   3724 2HE  MET A 256       5.973 -17.922 -45.956  1.00  0.00           H  
ATOM   3725 3HE  MET A 256       4.302 -17.653 -46.509  1.00  0.00           H  
ATOM   3726  N   PRO A 257       7.921 -14.223 -48.504  1.00 18.10           N  
ATOM   3727  CA  PRO A 257       8.554 -12.994 -48.020  1.00 20.92           C  
ATOM   3728  C   PRO A 257       8.838 -12.985 -46.526  1.00 26.41           C  
ATOM   3729  O   PRO A 257       8.228 -13.718 -45.751  1.00 23.09           O  
ATOM   3730  CB  PRO A 257       7.509 -11.931 -48.342  1.00 24.38           C  
ATOM   3731  CG  PRO A 257       6.217 -12.650 -48.195  1.00 23.15           C  
ATOM   3732  CD  PRO A 257       6.473 -14.053 -48.704  1.00 20.35           C  
ATOM   3733  HA  PRO A 257       9.483 -12.820 -48.582  1.00  0.00           H  
ATOM   3734 1HB  PRO A 257       7.611 -11.082 -47.650  1.00  0.00           H  
ATOM   3735 2HB  PRO A 257       7.671 -11.540 -49.357  1.00  0.00           H  
ATOM   3736 1HG  PRO A 257       5.897 -12.644 -47.143  1.00  0.00           H  
ATOM   3737 2HG  PRO A 257       5.430 -12.139 -48.770  1.00  0.00           H  
ATOM   3738 1HD  PRO A 257       5.894 -14.772 -48.106  1.00  0.00           H  
ATOM   3739 2HD  PRO A 257       6.192 -14.115 -49.766  1.00  0.00           H  
ATOM   3740  N   THR A 258       9.778 -12.137 -46.135  1.00 21.81           N  
ATOM   3741  CA  THR A 258      10.065 -11.902 -44.732  1.00 23.70           C  
ATOM   3742  C   THR A 258       9.028 -10.932 -44.183  1.00 23.26           C  
ATOM   3743  O   THR A 258       8.611 -10.008 -44.884  1.00 23.64           O  
ATOM   3744  CB  THR A 258      11.477 -11.329 -44.577  1.00 32.29           C  
ATOM   3745  OG1 THR A 258      12.429 -12.283 -45.069  1.00 36.37           O  
ATOM   3746  CG2 THR A 258      11.775 -11.036 -43.136  1.00 26.65           C  
ATOM   3747  H   THR A 258      10.309 -11.640 -46.836  1.00  0.00           H  
ATOM   3748  HA  THR A 258      10.010 -12.854 -44.203  1.00  0.00           H  
ATOM   3749  HB  THR A 258      11.561 -10.407 -45.153  1.00  0.00           H  
ATOM   3750  HG1 THR A 258      11.966 -13.063 -45.383  1.00  0.00           H  
ATOM   3751 1HG2 THR A 258      12.782 -10.630 -43.048  1.00  0.00           H  
ATOM   3752 2HG2 THR A 258      11.056 -10.310 -42.756  1.00  0.00           H  
ATOM   3753 3HG2 THR A 258      11.703 -11.955 -42.556  1.00  0.00           H  
ATOM   3754  N   VAL A 259       8.586 -11.149 -42.943  1.00 18.93           N  
ATOM   3755  CA  VAL A 259       7.677 -10.211 -42.303  1.00 18.91           C  
ATOM   3756  C   VAL A 259       8.488  -9.428 -41.286  1.00 21.55           C  
ATOM   3757  O   VAL A 259       9.069 -10.007 -40.372  1.00 20.95           O  
ATOM   3758  CB  VAL A 259       6.494 -10.919 -41.607  1.00 17.49           C  
ATOM   3759  CG1 VAL A 259       5.616  -9.913 -40.868  1.00 18.91           C  
ATOM   3760  CG2 VAL A 259       5.668 -11.705 -42.631  1.00 20.83           C  
ATOM   3761  H   VAL A 259       8.881 -11.971 -42.436  1.00  0.00           H  
ATOM   3762  HA  VAL A 259       7.265  -9.552 -43.068  1.00  0.00           H  
ATOM   3763  HB  VAL A 259       6.885 -11.605 -40.855  1.00  0.00           H  
ATOM   3764 1HG1 VAL A 259       4.790 -10.436 -40.386  1.00  0.00           H  
ATOM   3765 2HG1 VAL A 259       6.209  -9.398 -40.112  1.00  0.00           H  
ATOM   3766 3HG1 VAL A 259       5.220  -9.186 -41.577  1.00  0.00           H  
ATOM   3767 1HG2 VAL A 259       4.838 -12.199 -42.127  1.00  0.00           H  
ATOM   3768 2HG2 VAL A 259       5.279 -11.022 -43.386  1.00  0.00           H  
ATOM   3769 3HG2 VAL A 259       6.299 -12.454 -43.110  1.00  0.00           H  
ATOM   3770  N   VAL A 260       8.546  -8.113 -41.460  1.00 18.22           N  
ATOM   3771  CA  VAL A 260       9.436  -7.286 -40.647  1.00 20.80           C  
ATOM   3772  C   VAL A 260       8.690  -6.489 -39.586  1.00 18.27           C  
ATOM   3773  O   VAL A 260       7.886  -5.605 -39.902  1.00 17.34           O  
ATOM   3774  CB  VAL A 260      10.246  -6.318 -41.542  1.00 19.66           C  
ATOM   3775  CG1 VAL A 260      11.242  -5.530 -40.707  1.00 20.11           C  
ATOM   3776  CG2 VAL A 260      10.961  -7.092 -42.634  1.00 21.56           C  
ATOM   3777  H   VAL A 260       7.970  -7.672 -42.162  1.00  0.00           H  
ATOM   3778  HA  VAL A 260      10.133  -7.940 -40.122  1.00  0.00           H  
ATOM   3779  HB  VAL A 260       9.563  -5.599 -41.995  1.00  0.00           H  
ATOM   3780 1HG1 VAL A 260      11.803  -4.854 -41.352  1.00  0.00           H  
ATOM   3781 2HG1 VAL A 260      10.708  -4.952 -39.953  1.00  0.00           H  
ATOM   3782 3HG1 VAL A 260      11.931  -6.218 -40.217  1.00  0.00           H  
ATOM   3783 1HG2 VAL A 260      11.527  -6.401 -43.258  1.00  0.00           H  
ATOM   3784 2HG2 VAL A 260      11.641  -7.814 -42.182  1.00  0.00           H  
ATOM   3785 3HG2 VAL A 260      10.228  -7.617 -43.247  1.00  0.00           H  
ATOM   3786  N   PHE A 261       8.934  -6.826 -38.316  1.00 16.60           N  
ATOM   3787  CA  PHE A 261       8.443  -6.022 -37.211  1.00 17.75           C  
ATOM   3788  C   PHE A 261       9.452  -4.931 -36.910  1.00 16.89           C  
ATOM   3789  O   PHE A 261      10.616  -5.221 -36.628  1.00 18.97           O  
ATOM   3790  CB  PHE A 261       8.215  -6.891 -35.969  1.00 17.05           C  
ATOM   3791  CG  PHE A 261       6.942  -7.679 -36.020  1.00 16.92           C  
ATOM   3792  CD1 PHE A 261       6.847  -8.813 -36.808  1.00 23.40           C  
ATOM   3793  CD2 PHE A 261       5.831  -7.268 -35.306  1.00 16.89           C  
ATOM   3794  CE1 PHE A 261       5.659  -9.532 -36.878  1.00 20.24           C  
ATOM   3795  CE2 PHE A 261       4.640  -7.983 -35.369  1.00 19.59           C  
ATOM   3796  CZ  PHE A 261       4.558  -9.116 -36.152  1.00 18.89           C  
ATOM   3797  H   PHE A 261       9.472  -7.658 -38.118  1.00  0.00           H  
ATOM   3798  HA  PHE A 261       7.491  -5.577 -37.503  1.00  0.00           H  
ATOM   3799 1HB  PHE A 261       9.045  -7.586 -35.854  1.00  0.00           H  
ATOM   3800 2HB  PHE A 261       8.193  -6.259 -35.082  1.00  0.00           H  
ATOM   3801  HD1 PHE A 261       7.718  -9.141 -37.377  1.00  0.00           H  
ATOM   3802  HD2 PHE A 261       5.897  -6.372 -34.688  1.00  0.00           H  
ATOM   3803  HE1 PHE A 261       5.597 -10.422 -37.504  1.00  0.00           H  
ATOM   3804  HE2 PHE A 261       3.771  -7.649 -34.802  1.00  0.00           H  
ATOM   3805  HZ  PHE A 261       3.628  -9.681 -36.199  1.00  0.00           H  
ATOM   3806  N   GLU A 262       9.011  -3.678 -36.986  1.00 16.31           N  
ATOM   3807  CA  GLU A 262       9.881  -2.566 -36.625  1.00 20.33           C  
ATOM   3808  C   GLU A 262       9.595  -2.137 -35.193  1.00 16.97           C  
ATOM   3809  O   GLU A 262       8.464  -1.814 -34.847  1.00 18.72           O  
ATOM   3810  CB  GLU A 262       9.697  -1.386 -37.577  1.00 20.69           C  
ATOM   3811  CG  GLU A 262      10.543  -0.181 -37.184  1.00 20.47           C  
ATOM   3812  CD  GLU A 262      10.347   1.004 -38.111  1.00 27.10           C  
ATOM   3813  OE1 GLU A 262       9.244   1.147 -38.678  1.00 26.48           O  
ATOM   3814  OE2 GLU A 262      11.303   1.792 -38.260  1.00 31.58           O  
ATOM   3815  H   GLU A 262       8.069  -3.485 -37.295  1.00  0.00           H  
ATOM   3816  HA  GLU A 262      10.917  -2.901 -36.692  1.00  0.00           H  
ATOM   3817 1HB  GLU A 262       9.965  -1.690 -38.589  1.00  0.00           H  
ATOM   3818 2HB  GLU A 262       8.648  -1.090 -37.591  1.00  0.00           H  
ATOM   3819 1HG  GLU A 262      10.281   0.118 -36.169  1.00  0.00           H  
ATOM   3820 2HG  GLU A 262      11.593  -0.471 -37.188  1.00  0.00           H  
ATOM   3821  N   ILE A 263      10.624  -2.169 -34.352  1.00 16.52           N  
ATOM   3822  CA  ILE A 263      10.466  -1.842 -32.949  1.00 18.01           C  
ATOM   3823  C   ILE A 263      11.556  -0.871 -32.540  1.00 20.31           C  
ATOM   3824  O   ILE A 263      12.746  -1.157 -32.702  1.00 17.62           O  
ATOM   3825  CB  ILE A 263      10.550  -3.103 -32.084  1.00 18.69           C  
ATOM   3826  CG1 ILE A 263       9.551  -4.146 -32.580  1.00 17.99           C  
ATOM   3827  CG2 ILE A 263      10.288  -2.761 -30.624  1.00 19.75           C  
ATOM   3828  CD1 ILE A 263       9.713  -5.510 -31.925  1.00 15.68           C  
ATOM   3829  H   ILE A 263      11.537  -2.427 -34.697  1.00  0.00           H  
ATOM   3830  HA  ILE A 263       9.485  -1.391 -32.808  1.00  0.00           H  
ATOM   3831  HB  ILE A 263      11.544  -3.540 -32.174  1.00  0.00           H  
ATOM   3832 1HG1 ILE A 263       8.536  -3.795 -32.394  1.00  0.00           H  
ATOM   3833 2HG1 ILE A 263       9.660  -4.271 -33.658  1.00  0.00           H  
ATOM   3834 1HG2 ILE A 263      10.350  -3.667 -30.021  1.00  0.00           H  
ATOM   3835 2HG2 ILE A 263      11.032  -2.044 -30.279  1.00  0.00           H  
ATOM   3836 3HG2 ILE A 263       9.293  -2.327 -30.525  1.00  0.00           H  
ATOM   3837 1HD1 ILE A 263       8.969  -6.198 -32.328  1.00  0.00           H  
ATOM   3838 2HD1 ILE A 263      10.712  -5.896 -32.129  1.00  0.00           H  
ATOM   3839 3HD1 ILE A 263       9.573  -5.416 -30.849  1.00  0.00           H  
ATOM   3840  N   ASN A 264      11.129   0.274 -32.012  1.00 19.49           N  
ATOM   3841  CA  ASN A 264      12.023   1.371 -31.657  1.00 19.91           C  
ATOM   3842  C   ASN A 264      12.993   1.668 -32.789  1.00 22.59           C  
ATOM   3843  O   ASN A 264      14.189   1.856 -32.573  1.00 23.70           O  
ATOM   3844  CB  ASN A 264      12.780   1.065 -30.366  1.00 19.28           C  
ATOM   3845  CG  ASN A 264      13.294   2.314 -29.696  1.00 28.35           C  
ATOM   3846  OD1 ASN A 264      12.802   3.416 -29.951  1.00 25.02           O  
ATOM   3847  ND2 ASN A 264      14.284   2.154 -28.829  1.00 29.20           N  
ATOM   3848  H   ASN A 264      10.137   0.377 -31.854  1.00  0.00           H  
ATOM   3849  HA  ASN A 264      11.424   2.269 -31.500  1.00  0.00           H  
ATOM   3850 1HB  ASN A 264      12.122   0.536 -29.675  1.00  0.00           H  
ATOM   3851 2HB  ASN A 264      13.622   0.408 -30.585  1.00  0.00           H  
ATOM   3852 1HD2 ASN A 264      14.666   2.947 -28.354  1.00  0.00           H  
ATOM   3853 2HD2 ASN A 264      14.649   1.241 -28.650  1.00  0.00           H  
ATOM   3854  N   GLY A 265      12.464   1.668 -34.008  1.00 21.97           N  
ATOM   3855  CA  GLY A 265      13.232   2.054 -35.177  1.00 24.77           C  
ATOM   3856  C   GLY A 265      14.186   1.016 -35.736  1.00 26.83           C  
ATOM   3857  O   GLY A 265      14.913   1.305 -36.682  1.00 29.62           O  
ATOM   3858  H   GLY A 265      11.499   1.391 -34.122  1.00  0.00           H  
ATOM   3859 1HA  GLY A 265      12.553   2.326 -35.985  1.00  0.00           H  
ATOM   3860 2HA  GLY A 265      13.827   2.937 -34.946  1.00  0.00           H  
ATOM   3861  N   ARG A 266      14.200  -0.184 -35.160  1.00 22.35           N  
ATOM   3862  CA  ARG A 266      15.050  -1.252 -35.671  1.00 19.80           C  
ATOM   3863  C   ARG A 266      14.196  -2.382 -36.218  1.00 20.18           C  
ATOM   3864  O   ARG A 266      13.043  -2.547 -35.808  1.00 20.69           O  
ATOM   3865  CB  ARG A 266      15.978  -1.789 -34.580  1.00 21.29           C  
ATOM   3866  CG  ARG A 266      16.916  -0.748 -34.012  1.00 29.75           C  
ATOM   3867  CD  ARG A 266      17.929  -1.387 -33.086  1.00 34.56           C  
ATOM   3868  NE  ARG A 266      18.914  -0.419 -32.619  1.00 43.01           N  
ATOM   3869  CZ  ARG A 266      20.073  -0.183 -33.224  1.00 42.19           C  
ATOM   3870  NH1 ARG A 266      20.396  -0.848 -34.325  1.00 42.43           N  
ATOM   3871  NH2 ARG A 266      20.912   0.714 -32.724  1.00 48.23           N  
ATOM   3872  H   ARG A 266      13.615  -0.363 -34.356  1.00  0.00           H  
ATOM   3873  HA  ARG A 266      15.665  -0.849 -36.476  1.00  0.00           H  
ATOM   3874 1HB  ARG A 266      15.382  -2.193 -33.763  1.00  0.00           H  
ATOM   3875 2HB  ARG A 266      16.578  -2.605 -34.982  1.00  0.00           H  
ATOM   3876 1HG  ARG A 266      17.447  -0.253 -34.826  1.00  0.00           H  
ATOM   3877 2HG  ARG A 266      16.343  -0.009 -33.450  1.00  0.00           H  
ATOM   3878 1HD  ARG A 266      17.417  -1.803 -32.218  1.00  0.00           H  
ATOM   3879 2HD  ARG A 266      18.453  -2.183 -33.614  1.00  0.00           H  
ATOM   3880  HE  ARG A 266      18.698   0.104 -31.781  1.00  0.00           H  
ATOM   3881 1HH1 ARG A 266      19.760  -1.535 -34.705  1.00  0.00           H  
ATOM   3882 2HH1 ARG A 266      21.277  -0.667 -34.784  1.00  0.00           H  
ATOM   3883 1HH2 ARG A 266      20.670   1.219 -31.882  1.00  0.00           H  
ATOM   3884 2HH2 ARG A 266      21.792   0.893 -33.184  1.00  0.00           H  
ATOM   3885  N   ASP A 267      14.769  -3.152 -37.137  1.00 20.84           N  
ATOM   3886  CA  ASP A 267      14.038  -4.208 -37.832  1.00 19.45           C  
ATOM   3887  C   ASP A 267      14.202  -5.578 -37.175  1.00 21.29           C  
ATOM   3888  O   ASP A 267      15.314  -6.003 -36.840  1.00 21.84           O  
ATOM   3889  CB  ASP A 267      14.469  -4.280 -39.307  1.00 22.17           C  
ATOM   3890  CG  ASP A 267      14.036  -3.064 -40.106  1.00 22.48           C  
ATOM   3891  OD1 ASP A 267      13.149  -2.315 -39.645  1.00 23.02           O  
ATOM   3892  OD2 ASP A 267      14.581  -2.868 -41.215  1.00 31.08           O  
ATOM   3893  H   ASP A 267      15.742  -2.999 -37.359  1.00  0.00           H  
ATOM   3894  HA  ASP A 267      12.973  -3.976 -37.791  1.00  0.00           H  
ATOM   3895 1HB  ASP A 267      15.554  -4.369 -39.365  1.00  0.00           H  
ATOM   3896 2HB  ASP A 267      14.042  -5.172 -39.768  1.00  0.00           H  
ATOM   3897  N   TYR A 268      13.075  -6.266 -37.006  1.00 19.39           N  
ATOM   3898  CA  TYR A 268      13.050  -7.625 -36.467  1.00 17.57           C  
ATOM   3899  C   TYR A 268      12.324  -8.521 -37.457  1.00 18.34           C  
ATOM   3900  O   TYR A 268      11.116  -8.708 -37.366  1.00 20.29           O  
ATOM   3901  CB  TYR A 268      12.376  -7.633 -35.086  1.00 15.93           C  
ATOM   3902  CG  TYR A 268      13.189  -6.834 -34.100  1.00 16.02           C  
ATOM   3903  CD1 TYR A 268      14.229  -7.426 -33.395  1.00 16.75           C  
ATOM   3904  CD2 TYR A 268      12.978  -5.469 -33.939  1.00 16.49           C  
ATOM   3905  CE1 TYR A 268      15.008  -6.691 -32.516  1.00 17.82           C  
ATOM   3906  CE2 TYR A 268      13.763  -4.723 -33.066  1.00 19.74           C  
ATOM   3907  CZ  TYR A 268      14.771  -5.345 -32.364  1.00 18.49           C  
ATOM   3908  OH  TYR A 268      15.551  -4.614 -31.501  1.00 19.39           O  
ATOM   3909  H   TYR A 268      12.205  -5.823 -37.264  1.00  0.00           H  
ATOM   3910  HA  TYR A 268      14.078  -7.973 -36.359  1.00  0.00           H  
ATOM   3911 1HB  TYR A 268      11.372  -7.213 -35.168  1.00  0.00           H  
ATOM   3912 2HB  TYR A 268      12.273  -8.660 -34.737  1.00  0.00           H  
ATOM   3913  HD1 TYR A 268      14.444  -8.486 -33.529  1.00  0.00           H  
ATOM   3914  HD2 TYR A 268      12.188  -4.970 -34.500  1.00  0.00           H  
ATOM   3915  HE1 TYR A 268      15.819  -7.174 -31.972  1.00  0.00           H  
ATOM   3916  HE2 TYR A 268      13.577  -3.656 -32.942  1.00  0.00           H  
ATOM   3917  HH  TYR A 268      15.262  -3.698 -31.508  1.00  0.00           H  
ATOM   3918  N   PRO A 269      13.064  -9.038 -38.445  1.00 20.88           N  
ATOM   3919  CA  PRO A 269      12.452  -9.873 -39.481  1.00 17.80           C  
ATOM   3920  C   PRO A 269      12.104 -11.263 -38.966  1.00 18.16           C  
ATOM   3921  O   PRO A 269      12.810 -11.830 -38.133  1.00 20.18           O  
ATOM   3922  CB  PRO A 269      13.551  -9.967 -40.539  1.00 18.74           C  
ATOM   3923  CG  PRO A 269      14.812  -9.768 -39.795  1.00 19.31           C  
ATOM   3924  CD  PRO A 269      14.483  -8.763 -38.728  1.00 20.69           C  
ATOM   3925  HA  PRO A 269      11.564  -9.361 -39.880  1.00  0.00           H  
ATOM   3926 1HB  PRO A 269      13.508 -10.945 -41.040  1.00  0.00           H  
ATOM   3927 2HB  PRO A 269      13.394  -9.202 -41.314  1.00  0.00           H  
ATOM   3928 1HG  PRO A 269      15.160 -10.723 -39.375  1.00  0.00           H  
ATOM   3929 2HG  PRO A 269      15.601  -9.413 -40.474  1.00  0.00           H  
ATOM   3930 1HD  PRO A 269      15.117  -8.942 -37.847  1.00  0.00           H  
ATOM   3931 2HD  PRO A 269      14.640  -7.747 -39.120  1.00  0.00           H  
ATOM   3932  N   LEU A 270      10.996 -11.790 -39.465  1.00 17.00           N  
ATOM   3933  CA  LEU A 270      10.658 -13.191 -39.301  1.00 17.22           C  
ATOM   3934  C   LEU A 270      10.654 -13.838 -40.680  1.00 19.15           C  
ATOM   3935  O   LEU A 270       9.882 -13.443 -41.559  1.00 20.16           O  
ATOM   3936  CB  LEU A 270       9.272 -13.333 -38.677  1.00 16.98           C  
ATOM   3937  CG  LEU A 270       9.070 -12.742 -37.279  1.00 18.31           C  
ATOM   3938  CD1 LEU A 270       7.613 -12.839 -36.868  1.00 20.59           C  
ATOM   3939  CD2 LEU A 270       9.975 -13.434 -36.254  1.00 18.68           C  
ATOM   3940  H   LEU A 270      10.367 -11.189 -39.978  1.00  0.00           H  
ATOM   3941  HA  LEU A 270      11.390 -13.647 -38.635  1.00  0.00           H  
ATOM   3942 1HB  LEU A 270       8.546 -12.854 -39.331  1.00  0.00           H  
ATOM   3943 2HB  LEU A 270       9.027 -14.393 -38.611  1.00  0.00           H  
ATOM   3944  HG  LEU A 270       9.310 -11.679 -37.295  1.00  0.00           H  
ATOM   3945 1HD1 LEU A 270       7.487 -12.414 -35.872  1.00  0.00           H  
ATOM   3946 2HD1 LEU A 270       6.997 -12.287 -37.578  1.00  0.00           H  
ATOM   3947 3HD1 LEU A 270       7.307 -13.884 -36.858  1.00  0.00           H  
ATOM   3948 1HD2 LEU A 270       9.812 -12.995 -35.269  1.00  0.00           H  
ATOM   3949 2HD2 LEU A 270       9.739 -14.498 -36.220  1.00  0.00           H  
ATOM   3950 3HD2 LEU A 270      11.018 -13.302 -36.542  1.00  0.00           H  
ATOM   3951  N   SER A 271      11.533 -14.817 -40.861  1.00 18.77           N  
ATOM   3952  CA  SER A 271      11.599 -15.606 -42.093  1.00 21.28           C  
ATOM   3953  C   SER A 271      10.365 -16.495 -42.232  1.00 21.81           C  
ATOM   3954  O   SER A 271       9.661 -16.735 -41.265  1.00 20.46           O  
ATOM   3955  CB  SER A 271      12.835 -16.496 -42.061  1.00 23.61           C  
ATOM   3956  OG  SER A 271      12.720 -17.446 -41.009  1.00 23.29           O  
ATOM   3957  H   SER A 271      12.180 -15.019 -40.112  1.00  0.00           H  
ATOM   3958  HA  SER A 271      11.674 -14.921 -42.939  1.00  0.00           H  
ATOM   3959 1HB  SER A 271      12.941 -17.005 -43.018  1.00  0.00           H  
ATOM   3960 2HB  SER A 271      13.722 -15.881 -41.917  1.00  0.00           H  
ATOM   3961  HG  SER A 271      11.875 -17.272 -40.587  1.00  0.00           H  
ATOM   3962  N   PRO A 272      10.091 -16.991 -43.446  1.00 20.45           N  
ATOM   3963  CA  PRO A 272       8.964 -17.917 -43.594  1.00 18.15           C  
ATOM   3964  C   PRO A 272       9.070 -19.134 -42.667  1.00 19.30           C  
ATOM   3965  O   PRO A 272       8.057 -19.582 -42.126  1.00 19.91           O  
ATOM   3966  CB  PRO A 272       9.058 -18.335 -45.067  1.00 22.20           C  
ATOM   3967  CG  PRO A 272       9.631 -17.106 -45.733  1.00 25.10           C  
ATOM   3968  CD  PRO A 272      10.635 -16.565 -44.751  1.00 21.31           C  
ATOM   3969  HA  PRO A 272       8.025 -17.379 -43.395  1.00  0.00           H  
ATOM   3970 1HB  PRO A 272       9.698 -19.224 -45.166  1.00  0.00           H  
ATOM   3971 2HB  PRO A 272       8.062 -18.612 -45.444  1.00  0.00           H  
ATOM   3972 1HG  PRO A 272      10.090 -17.375 -46.696  1.00  0.00           H  
ATOM   3973 2HG  PRO A 272       8.830 -16.385 -45.953  1.00  0.00           H  
ATOM   3974 1HD  PRO A 272      11.620 -17.015 -44.947  1.00  0.00           H  
ATOM   3975 2HD  PRO A 272      10.684 -15.470 -44.841  1.00  0.00           H  
ATOM   3976  N   SER A 273      10.271 -19.660 -42.474  1.00 21.71           N  
ATOM   3977  CA  SER A 273      10.420 -20.804 -41.583  1.00 23.26           C  
ATOM   3978  C   SER A 273      10.064 -20.423 -40.145  1.00 23.35           C  
ATOM   3979  O   SER A 273       9.528 -21.238 -39.393  1.00 23.71           O  
ATOM   3980  CB  SER A 273      11.831 -21.389 -41.662  1.00 29.72           C  
ATOM   3981  OG  SER A 273      12.803 -20.433 -41.280  1.00 41.58           O  
ATOM   3982  H   SER A 273      11.088 -19.284 -42.933  1.00  0.00           H  
ATOM   3983  HA  SER A 273       9.712 -21.576 -41.889  1.00  0.00           H  
ATOM   3984 1HB  SER A 273      11.901 -22.260 -41.011  1.00  0.00           H  
ATOM   3985 2HB  SER A 273      12.029 -21.724 -42.679  1.00  0.00           H  
ATOM   3986  HG  SER A 273      12.317 -19.634 -41.061  1.00  0.00           H  
ATOM   3987  N   ALA A 274      10.347 -19.181 -39.768  1.00 21.03           N  
ATOM   3988  CA  ALA A 274      10.040 -18.717 -38.418  1.00 20.26           C  
ATOM   3989  C   ALA A 274       8.543 -18.473 -38.187  1.00 21.76           C  
ATOM   3990  O   ALA A 274       8.027 -18.751 -37.102  1.00 19.51           O  
ATOM   3991  CB  ALA A 274      10.852 -17.464 -38.088  1.00 20.43           C  
ATOM   3992  H   ALA A 274      10.781 -18.544 -40.420  1.00  0.00           H  
ATOM   3993  HA  ALA A 274      10.311 -19.508 -37.718  1.00  0.00           H  
ATOM   3994 1HB  ALA A 274      10.612 -17.130 -37.078  1.00  0.00           H  
ATOM   3995 2HB  ALA A 274      11.916 -17.693 -38.151  1.00  0.00           H  
ATOM   3996 3HB  ALA A 274      10.608 -16.675 -38.798  1.00  0.00           H  
ATOM   3997  N   TYR A 275       7.834 -17.965 -39.194  1.00 17.18           N  
ATOM   3998  CA  TYR A 275       6.434 -17.600 -38.980  1.00 16.35           C  
ATOM   3999  C   TYR A 275       5.433 -18.651 -39.453  1.00 17.98           C  
ATOM   4000  O   TYR A 275       4.228 -18.431 -39.380  1.00 18.57           O  
ATOM   4001  CB  TYR A 275       6.094 -16.195 -39.537  1.00 16.77           C  
ATOM   4002  CG  TYR A 275       6.172 -16.010 -41.046  1.00 18.23           C  
ATOM   4003  CD1 TYR A 275       5.257 -16.629 -41.896  1.00 19.07           C  
ATOM   4004  CD2 TYR A 275       7.121 -15.169 -41.607  1.00 17.86           C  
ATOM   4005  CE1 TYR A 275       5.319 -16.445 -43.274  1.00 19.11           C  
ATOM   4006  CE2 TYR A 275       7.184 -14.971 -42.978  1.00 19.87           C  
ATOM   4007  CZ  TYR A 275       6.284 -15.614 -43.801  1.00 17.68           C  
ATOM   4008  OH  TYR A 275       6.353 -15.415 -45.173  1.00 19.10           O  
ATOM   4009  H   TYR A 275       8.245 -17.826 -40.106  1.00  0.00           H  
ATOM   4010  HA  TYR A 275       6.240 -17.585 -37.907  1.00  0.00           H  
ATOM   4011 1HB  TYR A 275       5.079 -15.923 -39.245  1.00  0.00           H  
ATOM   4012 2HB  TYR A 275       6.768 -15.458 -39.101  1.00  0.00           H  
ATOM   4013  HD1 TYR A 275       4.477 -17.269 -41.484  1.00  0.00           H  
ATOM   4014  HD2 TYR A 275       7.836 -14.650 -40.968  1.00  0.00           H  
ATOM   4015  HE1 TYR A 275       4.595 -16.937 -43.923  1.00  0.00           H  
ATOM   4016  HE2 TYR A 275       7.943 -14.311 -43.399  1.00  0.00           H  
ATOM   4017  HH  TYR A 275       7.073 -14.811 -45.372  1.00  0.00           H  
ATOM   4018  N   THR A 276       5.941 -19.783 -39.925  1.00 19.18           N  
ATOM   4019  CA  THR A 276       5.083 -20.927 -40.226  1.00 22.06           C  
ATOM   4020  C   THR A 276       5.476 -22.134 -39.386  1.00 22.59           C  
ATOM   4021  O   THR A 276       6.599 -22.227 -38.894  1.00 24.60           O  
ATOM   4022  CB  THR A 276       5.160 -21.344 -41.704  1.00 20.61           C  
ATOM   4023  OG1 THR A 276       6.487 -21.786 -42.010  1.00 21.98           O  
ATOM   4024  CG2 THR A 276       4.779 -20.178 -42.626  1.00 21.68           C  
ATOM   4025  H   THR A 276       6.936 -19.860 -40.080  1.00  0.00           H  
ATOM   4026  HA  THR A 276       4.050 -20.650 -40.013  1.00  0.00           H  
ATOM   4027  HB  THR A 276       4.477 -22.174 -41.884  1.00  0.00           H  
ATOM   4028  HG1 THR A 276       7.034 -21.723 -41.223  1.00  0.00           H  
ATOM   4029 1HG2 THR A 276       4.842 -20.500 -43.665  1.00  0.00           H  
ATOM   4030 2HG2 THR A 276       3.761 -19.858 -42.406  1.00  0.00           H  
ATOM   4031 3HG2 THR A 276       5.464 -19.347 -42.463  1.00  0.00           H  
ATOM   4032  N   SER A 277       4.535 -23.053 -39.214  1.00 20.42           N  
ATOM   4033  CA  SER A 277       4.846 -24.338 -38.621  1.00 19.71           C  
ATOM   4034  C   SER A 277       4.782 -25.395 -39.709  1.00 22.31           C  
ATOM   4035  O   SER A 277       3.872 -25.384 -40.528  1.00 23.72           O  
ATOM   4036  CB  SER A 277       3.851 -24.666 -37.515  1.00 26.08           C  
ATOM   4037  OG  SER A 277       4.234 -25.848 -36.834  1.00 36.98           O  
ATOM   4038  H   SER A 277       3.586 -22.860 -39.499  1.00  0.00           H  
ATOM   4039  HA  SER A 277       5.846 -24.286 -38.188  1.00  0.00           H  
ATOM   4040 1HB  SER A 277       3.800 -23.834 -36.813  1.00  0.00           H  
ATOM   4041 2HB  SER A 277       2.858 -24.792 -37.945  1.00  0.00           H  
ATOM   4042  HG  SER A 277       5.043 -26.146 -37.256  1.00  0.00           H  
ATOM   4043  N   LYS A 278       5.762 -26.289 -39.729  1.00 19.77           N  
ATOM   4044  CA  LYS A 278       5.763 -27.390 -40.684  1.00 19.51           C  
ATOM   4045  C   LYS A 278       5.664 -28.714 -39.929  1.00 23.54           C  
ATOM   4046  O   LYS A 278       6.561 -29.070 -39.162  1.00 25.94           O  
ATOM   4047  CB  LYS A 278       7.026 -27.351 -41.541  1.00 23.74           C  
ATOM   4048  CG  LYS A 278       7.065 -28.409 -42.621  1.00 27.53           C  
ATOM   4049  CD  LYS A 278       8.331 -28.315 -43.462  1.00 32.10           C  
ATOM   4050  CE  LYS A 278       8.429 -29.493 -44.419  1.00 40.50           C  
ATOM   4051  NZ  LYS A 278       9.704 -29.491 -45.184  1.00 48.62           N  
ATOM   4052  H   LYS A 278       6.524 -26.208 -39.071  1.00  0.00           H  
ATOM   4053  HA  LYS A 278       4.895 -27.283 -41.336  1.00  0.00           H  
ATOM   4054 1HB  LYS A 278       7.112 -26.375 -42.019  1.00  0.00           H  
ATOM   4055 2HB  LYS A 278       7.902 -27.482 -40.905  1.00  0.00           H  
ATOM   4056 1HG  LYS A 278       7.022 -29.398 -42.163  1.00  0.00           H  
ATOM   4057 2HG  LYS A 278       6.201 -28.293 -43.275  1.00  0.00           H  
ATOM   4058 1HD  LYS A 278       8.321 -27.385 -44.033  1.00  0.00           H  
ATOM   4059 2HD  LYS A 278       9.203 -28.309 -42.808  1.00  0.00           H  
ATOM   4060 1HE  LYS A 278       8.360 -30.424 -43.858  1.00  0.00           H  
ATOM   4061 2HE  LYS A 278       7.599 -29.458 -45.125  1.00  0.00           H  
ATOM   4062 1HZ  LYS A 278       9.726 -30.287 -45.805  1.00  0.00           H  
ATOM   4063 2HZ  LYS A 278       9.771 -28.640 -45.725  1.00  0.00           H  
ATOM   4064 3HZ  LYS A 278      10.482 -29.544 -44.542  1.00  0.00           H  
ATOM   4065  N   ASP A 279       4.568 -29.439 -40.142  1.00 18.56           N  
ATOM   4066  CA  ASP A 279       4.320 -30.675 -39.408  1.00 18.56           C  
ATOM   4067  C   ASP A 279       3.961 -31.744 -40.431  1.00 20.37           C  
ATOM   4068  O   ASP A 279       2.884 -31.701 -41.022  1.00 18.62           O  
ATOM   4069  CB  ASP A 279       3.170 -30.484 -38.414  1.00 19.65           C  
ATOM   4070  CG  ASP A 279       2.992 -31.669 -37.466  1.00 28.41           C  
ATOM   4071  OD1 ASP A 279       3.538 -32.760 -37.745  1.00 29.92           O  
ATOM   4072  OD2 ASP A 279       2.281 -31.509 -36.439  1.00 26.04           O  
ATOM   4073  H   ASP A 279       3.892 -29.129 -40.826  1.00  0.00           H  
ATOM   4074  HA  ASP A 279       5.222 -30.935 -38.853  1.00  0.00           H  
ATOM   4075 1HB  ASP A 279       3.348 -29.588 -37.819  1.00  0.00           H  
ATOM   4076 2HB  ASP A 279       2.238 -30.334 -38.960  1.00  0.00           H  
ATOM   4077  N   GLN A 280       4.888 -32.673 -40.656  1.00 18.91           N  
ATOM   4078  CA  GLN A 280       4.687 -33.779 -41.594  1.00 18.75           C  
ATOM   4079  C   GLN A 280       4.136 -33.298 -42.925  1.00 20.95           C  
ATOM   4080  O   GLN A 280       3.133 -33.829 -43.432  1.00 17.85           O  
ATOM   4081  CB  GLN A 280       3.775 -34.843 -40.979  1.00 19.73           C  
ATOM   4082  CG  GLN A 280       4.325 -35.441 -39.686  1.00 22.61           C  
ATOM   4083  CD  GLN A 280       5.659 -36.129 -39.897  1.00 29.14           C  
ATOM   4084  OE1 GLN A 280       5.799 -36.975 -40.780  1.00 32.69           O  
ATOM   4085  NE2 GLN A 280       6.653 -35.759 -39.096  1.00 35.02           N  
ATOM   4086  H   GLN A 280       5.763 -32.605 -40.156  1.00  0.00           H  
ATOM   4087  HA  GLN A 280       5.655 -34.231 -41.808  1.00  0.00           H  
ATOM   4088 1HB  GLN A 280       2.798 -34.407 -40.768  1.00  0.00           H  
ATOM   4089 2HB  GLN A 280       3.625 -35.651 -41.695  1.00  0.00           H  
ATOM   4090 1HG  GLN A 280       4.461 -34.642 -38.957  1.00  0.00           H  
ATOM   4091 2HG  GLN A 280       3.615 -36.176 -39.307  1.00  0.00           H  
ATOM   4092 1HE2 GLN A 280       7.556 -36.180 -39.191  1.00  0.00           H  
ATOM   4093 2HE2 GLN A 280       6.499 -35.059 -38.398  1.00  0.00           H  
ATOM   4094  N   GLY A 281       4.785 -32.278 -43.478  1.00 16.34           N  
ATOM   4095  CA  GLY A 281       4.480 -31.787 -44.812  1.00 18.10           C  
ATOM   4096  C   GLY A 281       3.312 -30.823 -44.914  1.00 19.01           C  
ATOM   4097  O   GLY A 281       2.968 -30.380 -46.006  1.00 20.42           O  
ATOM   4098  H   GLY A 281       5.517 -31.831 -42.945  1.00  0.00           H  
ATOM   4099 1HA  GLY A 281       5.354 -31.279 -45.221  1.00  0.00           H  
ATOM   4100 2HA  GLY A 281       4.261 -32.629 -45.468  1.00  0.00           H  
ATOM   4101  N   PHE A 282       2.706 -30.498 -43.779  1.00 17.82           N  
ATOM   4102  CA  PHE A 282       1.577 -29.581 -43.727  1.00 17.86           C  
ATOM   4103  C   PHE A 282       2.047 -28.290 -43.061  1.00 16.14           C  
ATOM   4104  O   PHE A 282       2.460 -28.305 -41.904  1.00 17.30           O  
ATOM   4105  CB  PHE A 282       0.445 -30.220 -42.923  1.00 15.19           C  
ATOM   4106  CG  PHE A 282      -0.759 -29.339 -42.749  1.00 15.41           C  
ATOM   4107  CD1 PHE A 282      -1.343 -28.723 -43.842  1.00 19.11           C  
ATOM   4108  CD2 PHE A 282      -1.308 -29.136 -41.497  1.00 17.22           C  
ATOM   4109  CE1 PHE A 282      -2.458 -27.913 -43.683  1.00 20.57           C  
ATOM   4110  CE2 PHE A 282      -2.427 -28.330 -41.336  1.00 20.61           C  
ATOM   4111  CZ  PHE A 282      -2.998 -27.722 -42.437  1.00 21.04           C  
ATOM   4112  H   PHE A 282       3.047 -30.907 -42.921  1.00  0.00           H  
ATOM   4113  HA  PHE A 282       1.234 -29.396 -44.746  1.00  0.00           H  
ATOM   4114 1HB  PHE A 282       0.123 -31.137 -43.414  1.00  0.00           H  
ATOM   4115 2HB  PHE A 282       0.810 -30.490 -41.933  1.00  0.00           H  
ATOM   4116  HD1 PHE A 282      -0.917 -28.882 -44.833  1.00  0.00           H  
ATOM   4117  HD2 PHE A 282      -0.854 -29.617 -40.630  1.00  0.00           H  
ATOM   4118  HE1 PHE A 282      -2.906 -27.428 -44.550  1.00  0.00           H  
ATOM   4119  HE2 PHE A 282      -2.855 -28.175 -40.346  1.00  0.00           H  
ATOM   4120  HZ  PHE A 282      -3.876 -27.090 -42.314  1.00  0.00           H  
ATOM   4121  N   CYS A 283       1.987 -27.183 -43.798  1.00 17.19           N  
ATOM   4122  CA  CYS A 283       2.534 -25.915 -43.303  1.00 19.96           C  
ATOM   4123  C   CYS A 283       1.443 -24.901 -43.001  1.00 20.28           C  
ATOM   4124  O   CYS A 283       0.612 -24.590 -43.847  1.00 20.04           O  
ATOM   4125  CB  CYS A 283       3.537 -25.332 -44.302  1.00 19.15           C  
ATOM   4126  SG  CYS A 283       5.078 -26.253 -44.441  1.00 20.25           S  
ATOM   4127  H   CYS A 283       1.559 -27.211 -44.713  1.00  0.00           H  
ATOM   4128  HA  CYS A 283       3.052 -26.105 -42.363  1.00  0.00           H  
ATOM   4129 1HB  CYS A 283       3.083 -25.292 -45.292  1.00  0.00           H  
ATOM   4130 2HB  CYS A 283       3.785 -24.310 -44.014  1.00  0.00           H  
ATOM   4131  N   THR A 284       1.451 -24.375 -41.778  1.00 17.51           N  
ATOM   4132  CA  THR A 284       0.432 -23.422 -41.368  1.00 20.40           C  
ATOM   4133  C   THR A 284       1.037 -22.095 -40.917  1.00 19.60           C  
ATOM   4134  O   THR A 284       2.168 -22.047 -40.433  1.00 20.64           O  
ATOM   4135  CB  THR A 284      -0.435 -23.967 -40.221  1.00 22.10           C  
ATOM   4136  OG1 THR A 284       0.405 -24.407 -39.151  1.00 23.77           O  
ATOM   4137  CG2 THR A 284      -1.282 -25.145 -40.689  1.00 21.88           C  
ATOM   4138  H   THR A 284       2.172 -24.637 -41.121  1.00  0.00           H  
ATOM   4139  HA  THR A 284      -0.221 -23.226 -42.219  1.00  0.00           H  
ATOM   4140  HB  THR A 284      -1.095 -23.179 -39.858  1.00  0.00           H  
ATOM   4141  HG1 THR A 284       1.325 -24.264 -39.387  1.00  0.00           H  
ATOM   4142 1HG2 THR A 284      -1.886 -25.511 -39.859  1.00  0.00           H  
ATOM   4143 2HG2 THR A 284      -1.936 -24.824 -41.500  1.00  0.00           H  
ATOM   4144 3HG2 THR A 284      -0.631 -25.943 -41.043  1.00  0.00           H  
ATOM   4145  N   SER A 285       0.268 -21.029 -41.100  1.00 17.66           N  
ATOM   4146  CA  SER A 285       0.689 -19.700 -40.674  1.00 18.18           C  
ATOM   4147  C   SER A 285       0.644 -19.595 -39.164  1.00 19.08           C  
ATOM   4148  O   SER A 285      -0.332 -20.007 -38.538  1.00 18.66           O  
ATOM   4149  CB  SER A 285      -0.225 -18.635 -41.275  1.00 20.97           C  
ATOM   4150  OG  SER A 285       0.051 -17.354 -40.724  1.00 19.68           O  
ATOM   4151  H   SER A 285      -0.631 -21.141 -41.546  1.00  0.00           H  
ATOM   4152  HA  SER A 285       1.706 -19.529 -41.029  1.00  0.00           H  
ATOM   4153 1HB  SER A 285      -0.088 -18.605 -42.356  1.00  0.00           H  
ATOM   4154 2HB  SER A 285      -1.265 -18.898 -41.085  1.00  0.00           H  
ATOM   4155  HG  SER A 285       0.764 -17.485 -40.094  1.00  0.00           H  
ATOM   4156  N   GLY A 286       1.702 -19.023 -38.594  1.00 15.96           N  
ATOM   4157  CA  GLY A 286       1.755 -18.741 -37.166  1.00 16.64           C  
ATOM   4158  C   GLY A 286       1.065 -17.446 -36.746  1.00 19.13           C  
ATOM   4159  O   GLY A 286       1.049 -17.100 -35.569  1.00 17.32           O  
ATOM   4160  H   GLY A 286       2.492 -18.778 -39.174  1.00  0.00           H  
ATOM   4161 1HA  GLY A 286       1.292 -19.560 -36.616  1.00  0.00           H  
ATOM   4162 2HA  GLY A 286       2.794 -18.685 -36.845  1.00  0.00           H  
ATOM   4163  N   PHE A 287       0.500 -16.708 -37.699  1.00 16.12           N  
ATOM   4164  CA  PHE A 287      -0.289 -15.529 -37.352  1.00 16.26           C  
ATOM   4165  C   PHE A 287      -1.737 -15.905 -37.102  1.00 16.56           C  
ATOM   4166  O   PHE A 287      -2.315 -16.711 -37.840  1.00 21.81           O  
ATOM   4167  CB  PHE A 287      -0.235 -14.490 -38.481  1.00 14.79           C  
ATOM   4168  CG  PHE A 287       1.149 -14.005 -38.792  1.00 14.65           C  
ATOM   4169  CD1 PHE A 287       1.706 -12.963 -38.070  1.00 17.90           C  
ATOM   4170  CD2 PHE A 287       1.890 -14.581 -39.813  1.00 16.64           C  
ATOM   4171  CE1 PHE A 287       2.990 -12.518 -38.349  1.00 18.72           C  
ATOM   4172  CE2 PHE A 287       3.170 -14.147 -40.103  1.00 15.50           C  
ATOM   4173  CZ  PHE A 287       3.729 -13.106 -39.360  1.00 17.88           C  
ATOM   4174  H   PHE A 287       0.612 -16.956 -38.672  1.00  0.00           H  
ATOM   4175  HA  PHE A 287       0.133 -15.084 -36.450  1.00  0.00           H  
ATOM   4176 1HB  PHE A 287      -0.657 -14.918 -39.389  1.00  0.00           H  
ATOM   4177 2HB  PHE A 287      -0.844 -13.628 -38.212  1.00  0.00           H  
ATOM   4178  HD1 PHE A 287       1.124 -12.494 -37.276  1.00  0.00           H  
ATOM   4179  HD2 PHE A 287       1.446 -15.394 -40.390  1.00  0.00           H  
ATOM   4180  HE1 PHE A 287       3.421 -11.701 -37.770  1.00  0.00           H  
ATOM   4181  HE2 PHE A 287       3.742 -14.611 -40.906  1.00  0.00           H  
ATOM   4182  HZ  PHE A 287       4.738 -12.756 -39.573  1.00  0.00           H  
ATOM   4183  N   GLN A 288      -2.336 -15.297 -36.090  1.00 15.94           N  
ATOM   4184  CA  GLN A 288      -3.738 -15.537 -35.770  1.00 17.69           C  
ATOM   4185  C   GLN A 288      -4.453 -14.232 -35.468  1.00 21.94           C  
ATOM   4186  O   GLN A 288      -3.949 -13.386 -34.739  1.00 17.41           O  
ATOM   4187  CB  GLN A 288      -3.883 -16.502 -34.585  1.00 20.56           C  
ATOM   4188  CG  GLN A 288      -5.327 -16.847 -34.265  1.00 28.20           C  
ATOM   4189  CD  GLN A 288      -5.449 -18.052 -33.347  1.00 32.39           C  
ATOM   4190  OE1 GLN A 288      -4.542 -18.880 -33.271  1.00 36.63           O  
ATOM   4191  NE2 GLN A 288      -6.573 -18.154 -32.648  1.00 39.93           N  
ATOM   4192  H   GLN A 288      -1.806 -14.649 -35.525  1.00  0.00           H  
ATOM   4193  HA  GLN A 288      -4.218 -15.988 -36.638  1.00  0.00           H  
ATOM   4194 1HB  GLN A 288      -3.347 -17.426 -34.801  1.00  0.00           H  
ATOM   4195 2HB  GLN A 288      -3.429 -16.060 -33.698  1.00  0.00           H  
ATOM   4196 1HG  GLN A 288      -5.793 -15.994 -33.771  1.00  0.00           H  
ATOM   4197 2HG  GLN A 288      -5.850 -17.072 -35.194  1.00  0.00           H  
ATOM   4198 1HE2 GLN A 288      -6.708 -18.927 -32.027  1.00  0.00           H  
ATOM   4199 2HE2 GLN A 288      -7.285 -17.458 -32.741  1.00  0.00           H  
ATOM   4200  N   GLY A 289      -5.641 -14.071 -36.029  1.00 24.47           N  
ATOM   4201  CA  GLY A 289      -6.392 -12.851 -35.841  1.00 22.59           C  
ATOM   4202  C   GLY A 289      -7.316 -12.885 -34.646  1.00 26.44           C  
ATOM   4203  O   GLY A 289      -7.834 -13.940 -34.259  1.00 30.76           O  
ATOM   4204  H   GLY A 289      -6.034 -14.808 -36.598  1.00  0.00           H  
ATOM   4205 1HA  GLY A 289      -5.703 -12.015 -35.720  1.00  0.00           H  
ATOM   4206 2HA  GLY A 289      -6.988 -12.650 -36.731  1.00  0.00           H  
ATOM   4207  N   ASP A 290      -7.517 -11.719 -34.047  1.00 25.48           N  
ATOM   4208  CA  ASP A 290      -8.469 -11.567 -32.961  1.00 28.78           C  
ATOM   4209  C   ASP A 290      -9.447 -10.441 -33.280  1.00 31.23           C  
ATOM   4210  O   ASP A 290      -9.042  -9.307 -33.512  1.00 26.64           O  
ATOM   4211  CB  ASP A 290      -7.738 -11.274 -31.655  1.00 30.14           C  
ATOM   4212  CG  ASP A 290      -8.648 -11.361 -30.452  1.00 41.06           C  
ATOM   4213  OD1 ASP A 290      -9.871 -11.157 -30.611  1.00 43.51           O  
ATOM   4214  OD2 ASP A 290      -8.140 -11.637 -29.346  1.00 39.78           O  
ATOM   4215  H   ASP A 290      -6.991 -10.914 -34.357  1.00  0.00           H  
ATOM   4216  HA  ASP A 290      -9.021 -12.501 -32.852  1.00  0.00           H  
ATOM   4217 1HB  ASP A 290      -6.919 -11.982 -31.530  1.00  0.00           H  
ATOM   4218 2HB  ASP A 290      -7.303 -10.275 -31.697  1.00  0.00           H  
ATOM   4219  N   ASN A 291     -10.738 -10.760 -33.295  1.00 37.38           N  
ATOM   4220  CA  ASN A 291     -11.763  -9.790 -33.671  1.00 38.04           C  
ATOM   4221  C   ASN A 291     -12.121  -8.795 -32.572  1.00 41.89           C  
ATOM   4222  O   ASN A 291     -12.767  -7.782 -32.838  1.00 41.39           O  
ATOM   4223  CB  ASN A 291     -13.036 -10.508 -34.135  1.00 41.27           C  
ATOM   4224  CG  ASN A 291     -12.849 -11.240 -35.450  1.00 47.13           C  
ATOM   4225  OD1 ASN A 291     -12.919 -10.639 -36.524  1.00 50.24           O  
ATOM   4226  ND2 ASN A 291     -12.621 -12.547 -35.374  1.00 50.68           N  
ATOM   4227  H   ASN A 291     -11.017 -11.697 -33.040  1.00  0.00           H  
ATOM   4228  HA  ASN A 291     -11.382  -9.186 -34.496  1.00  0.00           H  
ATOM   4229 1HB  ASN A 291     -13.347 -11.226 -33.375  1.00  0.00           H  
ATOM   4230 2HB  ASN A 291     -13.842  -9.783 -34.249  1.00  0.00           H  
ATOM   4231 1HD2 ASN A 291     -12.490 -13.081 -36.210  1.00  0.00           H  
ATOM   4232 2HD2 ASN A 291     -12.580 -12.996 -34.482  1.00  0.00           H  
ATOM   4233  N   ASN A 292     -11.704  -9.081 -31.343  1.00 38.73           N  
ATOM   4234  CA  ASN A 292     -12.098  -8.263 -30.199  1.00 42.79           C  
ATOM   4235  C   ASN A 292     -10.938  -7.606 -29.452  1.00 40.67           C  
ATOM   4236  O   ASN A 292     -11.080  -7.225 -28.288  1.00 42.59           O  
ATOM   4237  CB  ASN A 292     -12.940  -9.088 -29.224  1.00 46.61           C  
ATOM   4238  CG  ASN A 292     -14.175  -9.673 -29.876  1.00 52.75           C  
ATOM   4239  OD1 ASN A 292     -15.168  -8.975 -30.090  1.00 55.72           O  
ATOM   4240  ND2 ASN A 292     -14.121 -10.962 -30.197  1.00 49.12           N  
ATOM   4241  H   ASN A 292     -11.103  -9.879 -31.194  1.00  0.00           H  
ATOM   4242  HA  ASN A 292     -12.699  -7.427 -30.561  1.00  0.00           H  
ATOM   4243 1HB  ASN A 292     -12.336  -9.901 -28.819  1.00  0.00           H  
ATOM   4244 2HB  ASN A 292     -13.247  -8.460 -28.387  1.00  0.00           H  
ATOM   4245 1HD2 ASN A 292     -14.908 -11.403 -30.630  1.00  0.00           H  
ATOM   4246 2HD2 ASN A 292     -13.295 -11.491 -30.005  1.00  0.00           H  
ATOM   4247  N   SER A 293      -9.796  -7.469 -30.118  1.00 38.00           N  
ATOM   4248  CA  SER A 293      -8.633  -6.852 -29.488  1.00 36.36           C  
ATOM   4249  C   SER A 293      -7.646  -6.281 -30.498  1.00 28.10           C  
ATOM   4250  O   SER A 293      -7.318  -6.920 -31.498  1.00 33.97           O  
ATOM   4251  CB  SER A 293      -7.914  -7.854 -28.584  1.00 35.48           C  
ATOM   4252  OG  SER A 293      -6.793  -7.247 -27.968  1.00 31.79           O  
ATOM   4253  H   SER A 293      -9.725  -7.793 -31.072  1.00  0.00           H  
ATOM   4254  HA  SER A 293      -8.974  -6.015 -28.877  1.00  0.00           H  
ATOM   4255 1HB  SER A 293      -8.604  -8.218 -27.824  1.00  0.00           H  
ATOM   4256 2HB  SER A 293      -7.595  -8.712 -29.174  1.00  0.00           H  
ATOM   4257  HG  SER A 293      -6.775  -6.341 -28.286  1.00  0.00           H  
ATOM   4258  N   GLU A 294      -7.161  -5.077 -30.214  1.00 24.74           N  
ATOM   4259  CA  GLU A 294      -6.163  -4.435 -31.053  1.00 25.33           C  
ATOM   4260  C   GLU A 294      -4.741  -4.661 -30.543  1.00 21.40           C  
ATOM   4261  O   GLU A 294      -3.785  -4.145 -31.126  1.00 22.30           O  
ATOM   4262  CB  GLU A 294      -6.440  -2.934 -31.134  1.00 28.09           C  
ATOM   4263  CG  GLU A 294      -7.764  -2.582 -31.785  1.00 39.92           C  
ATOM   4264  CD  GLU A 294      -7.736  -2.780 -33.283  1.00 40.44           C  
ATOM   4265  OE1 GLU A 294      -6.686  -2.501 -33.901  1.00 42.00           O  
ATOM   4266  OE2 GLU A 294      -8.761  -3.218 -33.842  1.00 45.03           O  
ATOM   4267  H   GLU A 294      -7.496  -4.595 -29.392  1.00  0.00           H  
ATOM   4268  HA  GLU A 294      -6.227  -4.861 -32.055  1.00  0.00           H  
ATOM   4269 1HB  GLU A 294      -6.434  -2.508 -30.130  1.00  0.00           H  
ATOM   4270 2HB  GLU A 294      -5.646  -2.448 -31.701  1.00  0.00           H  
ATOM   4271 1HG  GLU A 294      -8.546  -3.208 -31.356  1.00  0.00           H  
ATOM   4272 2HG  GLU A 294      -8.003  -1.544 -31.559  1.00  0.00           H  
ATOM   4273  N   LEU A 295      -4.602  -5.434 -29.468  1.00 19.73           N  
ATOM   4274  CA  LEU A 295      -3.288  -5.688 -28.889  1.00 20.32           C  
ATOM   4275  C   LEU A 295      -2.566  -6.788 -29.653  1.00 21.07           C  
ATOM   4276  O   LEU A 295      -3.111  -7.876 -29.847  1.00 27.66           O  
ATOM   4277  CB  LEU A 295      -3.418  -6.075 -27.417  1.00 19.66           C  
ATOM   4278  CG  LEU A 295      -2.093  -6.211 -26.658  1.00 21.41           C  
ATOM   4279  CD1 LEU A 295      -1.424  -4.857 -26.460  1.00 19.78           C  
ATOM   4280  CD2 LEU A 295      -2.312  -6.892 -25.318  1.00 23.18           C  
ATOM   4281  H   LEU A 295      -5.416  -5.854 -29.043  1.00  0.00           H  
ATOM   4282  HA  LEU A 295      -2.697  -4.775 -28.958  1.00  0.00           H  
ATOM   4283 1HB  LEU A 295      -4.019  -5.321 -26.911  1.00  0.00           H  
ATOM   4284 2HB  LEU A 295      -3.941  -7.029 -27.353  1.00  0.00           H  
ATOM   4285  HG  LEU A 295      -1.396  -6.807 -27.247  1.00  0.00           H  
ATOM   4286 1HD1 LEU A 295      -0.487  -4.990 -25.919  1.00  0.00           H  
ATOM   4287 2HD1 LEU A 295      -1.220  -4.406 -27.431  1.00  0.00           H  
ATOM   4288 3HD1 LEU A 295      -2.084  -4.206 -25.888  1.00  0.00           H  
ATOM   4289 1HD2 LEU A 295      -1.359  -6.980 -24.794  1.00  0.00           H  
ATOM   4290 2HD2 LEU A 295      -3.003  -6.300 -24.717  1.00  0.00           H  
ATOM   4291 3HD2 LEU A 295      -2.731  -7.885 -25.479  1.00  0.00           H  
ATOM   4292  N   TRP A 296      -1.347  -6.507 -30.096  1.00 16.99           N  
ATOM   4293  CA  TRP A 296      -0.521  -7.531 -30.717  1.00 14.58           C  
ATOM   4294  C   TRP A 296       0.146  -8.376 -29.643  1.00 14.42           C  
ATOM   4295  O   TRP A 296       0.650  -7.846 -28.648  1.00 16.47           O  
ATOM   4296  CB  TRP A 296       0.540  -6.905 -31.599  1.00 15.95           C  
ATOM   4297  CG  TRP A 296      -0.042  -6.269 -32.819  1.00 14.58           C  
ATOM   4298  CD1 TRP A 296      -0.701  -5.076 -32.894  1.00 18.65           C  
ATOM   4299  CD2 TRP A 296      -0.034  -6.813 -34.134  1.00 17.50           C  
ATOM   4300  NE1 TRP A 296      -1.105  -4.842 -34.193  1.00 18.17           N  
ATOM   4301  CE2 TRP A 296      -0.695  -5.892 -34.972  1.00 15.68           C  
ATOM   4302  CE3 TRP A 296       0.471  -7.989 -34.688  1.00 17.54           C  
ATOM   4303  CZ2 TRP A 296      -0.863  -6.116 -36.333  1.00 17.50           C  
ATOM   4304  CZ3 TRP A 296       0.311  -8.207 -36.040  1.00 20.30           C  
ATOM   4305  CH2 TRP A 296      -0.351  -7.272 -36.847  1.00 18.01           C  
ATOM   4306  H   TRP A 296      -0.982  -5.570 -30.003  1.00  0.00           H  
ATOM   4307  HA  TRP A 296      -1.159  -8.161 -31.337  1.00  0.00           H  
ATOM   4308 1HB  TRP A 296       1.086  -6.151 -31.032  1.00  0.00           H  
ATOM   4309 2HB  TRP A 296       1.256  -7.668 -31.904  1.00  0.00           H  
ATOM   4310  HD1 TRP A 296      -0.880  -4.410 -32.052  1.00  0.00           H  
ATOM   4311  HE1 TRP A 296      -1.617  -4.033 -34.513  1.00  0.00           H  
ATOM   4312  HE3 TRP A 296       0.984  -8.720 -34.064  1.00  0.00           H  
ATOM   4313  HZ2 TRP A 296      -1.380  -5.405 -36.978  1.00  0.00           H  
ATOM   4314  HZ3 TRP A 296       0.712  -9.126 -36.467  1.00  0.00           H  
ATOM   4315  HH2 TRP A 296      -0.458  -7.478 -37.912  1.00  0.00           H  
ATOM   4316  N   ILE A 297       0.138  -9.690 -29.838  1.00 14.41           N  
ATOM   4317  CA  ILE A 297       0.736 -10.590 -28.859  1.00 15.98           C  
ATOM   4318  C   ILE A 297       1.873 -11.349 -29.516  1.00 15.02           C  
ATOM   4319  O   ILE A 297       1.658 -12.216 -30.374  1.00 15.97           O  
ATOM   4320  CB  ILE A 297      -0.292 -11.575 -28.297  1.00 15.55           C  
ATOM   4321  CG1 ILE A 297      -1.491 -10.797 -27.753  1.00 17.50           C  
ATOM   4322  CG2 ILE A 297       0.358 -12.438 -27.200  1.00 15.71           C  
ATOM   4323  CD1 ILE A 297      -2.561 -11.654 -27.132  1.00 28.12           C  
ATOM   4324  H   ILE A 297      -0.284 -10.078 -30.669  1.00  0.00           H  
ATOM   4325  HA  ILE A 297       1.121  -9.995 -28.032  1.00  0.00           H  
ATOM   4326  HB  ILE A 297      -0.652 -12.221 -29.097  1.00  0.00           H  
ATOM   4327 1HG1 ILE A 297      -1.152 -10.086 -27.000  1.00  0.00           H  
ATOM   4328 2HG1 ILE A 297      -1.949 -10.224 -28.559  1.00  0.00           H  
ATOM   4329 1HG2 ILE A 297      -0.378 -13.137 -26.803  1.00  0.00           H  
ATOM   4330 2HG2 ILE A 297       1.194 -12.993 -27.622  1.00  0.00           H  
ATOM   4331 3HG2 ILE A 297       0.718 -11.795 -26.397  1.00  0.00           H  
ATOM   4332 1HD1 ILE A 297      -3.373 -11.020 -26.774  1.00  0.00           H  
ATOM   4333 2HD1 ILE A 297      -2.947 -12.351 -27.877  1.00  0.00           H  
ATOM   4334 3HD1 ILE A 297      -2.141 -12.211 -26.296  1.00  0.00           H  
ATOM   4335  N   LEU A 298       3.092 -11.015 -29.121  1.00 13.74           N  
ATOM   4336  CA  LEU A 298       4.251 -11.649 -29.702  1.00 12.98           C  
ATOM   4337  C   LEU A 298       4.614 -12.843 -28.845  1.00 14.55           C  
ATOM   4338  O   LEU A 298       5.246 -12.700 -27.792  1.00 14.55           O  
ATOM   4339  CB  LEU A 298       5.419 -10.670 -29.803  1.00 14.55           C  
ATOM   4340  CG  LEU A 298       5.107  -9.361 -30.539  1.00 19.18           C  
ATOM   4341  CD1 LEU A 298       6.365  -8.543 -30.748  1.00 19.03           C  
ATOM   4342  CD2 LEU A 298       4.423  -9.627 -31.867  1.00 18.47           C  
ATOM   4343  H   LEU A 298       3.222 -10.312 -28.408  1.00  0.00           H  
ATOM   4344  HA  LEU A 298       3.995 -11.983 -30.707  1.00  0.00           H  
ATOM   4345 1HB  LEU A 298       5.751 -10.420 -28.797  1.00  0.00           H  
ATOM   4346 2HB  LEU A 298       6.241 -11.162 -30.323  1.00  0.00           H  
ATOM   4347  HG  LEU A 298       4.447  -8.747 -29.925  1.00  0.00           H  
ATOM   4348 1HD1 LEU A 298       6.116  -7.620 -31.272  1.00  0.00           H  
ATOM   4349 2HD1 LEU A 298       6.807  -8.303 -29.781  1.00  0.00           H  
ATOM   4350 3HD1 LEU A 298       7.077  -9.116 -31.341  1.00  0.00           H  
ATOM   4351 1HD2 LEU A 298       4.214  -8.680 -32.365  1.00  0.00           H  
ATOM   4352 2HD2 LEU A 298       5.075 -10.232 -32.497  1.00  0.00           H  
ATOM   4353 3HD2 LEU A 298       3.488 -10.160 -31.694  1.00  0.00           H  
ATOM   4354  N   GLY A 299       4.184 -14.013 -29.297  1.00 15.45           N  
ATOM   4355  CA  GLY A 299       4.368 -15.238 -28.550  1.00 15.42           C  
ATOM   4356  C   GLY A 299       5.608 -15.962 -29.011  1.00 15.69           C  
ATOM   4357  O   GLY A 299       6.566 -15.347 -29.492  1.00 15.89           O  
ATOM   4358  H   GLY A 299       3.714 -14.047 -30.190  1.00  0.00           H  
ATOM   4359 1HA  GLY A 299       4.445 -15.008 -27.487  1.00  0.00           H  
ATOM   4360 2HA  GLY A 299       3.495 -15.877 -28.678  1.00  0.00           H  
ATOM   4361  N   ASP A 300       5.597 -17.283 -28.870  1.00 16.65           N  
ATOM   4362  CA  ASP A 300       6.789 -18.063 -29.155  1.00 17.92           C  
ATOM   4363  C   ASP A 300       7.279 -17.917 -30.599  1.00 19.51           C  
ATOM   4364  O   ASP A 300       8.476 -17.992 -30.853  1.00 23.33           O  
ATOM   4365  CB  ASP A 300       6.570 -19.534 -28.786  1.00 23.94           C  
ATOM   4366  CG  ASP A 300       6.110 -19.716 -27.339  1.00 32.42           C  
ATOM   4367  OD1 ASP A 300       6.280 -18.796 -26.501  1.00 32.21           O  
ATOM   4368  OD2 ASP A 300       5.573 -20.798 -27.036  1.00 34.17           O  
ATOM   4369  H   ASP A 300       4.760 -17.758 -28.563  1.00  0.00           H  
ATOM   4370  HA  ASP A 300       7.610 -17.672 -28.554  1.00  0.00           H  
ATOM   4371 1HB  ASP A 300       5.822 -19.968 -29.450  1.00  0.00           H  
ATOM   4372 2HB  ASP A 300       7.498 -20.088 -28.932  1.00  0.00           H  
ATOM   4373  N   VAL A 301       6.365 -17.683 -31.540  1.00 18.00           N  
ATOM   4374  CA  VAL A 301       6.761 -17.466 -32.933  1.00 19.65           C  
ATOM   4375  C   VAL A 301       7.849 -16.393 -32.990  1.00 18.95           C  
ATOM   4376  O   VAL A 301       8.850 -16.536 -33.697  1.00 21.40           O  
ATOM   4377  CB  VAL A 301       5.568 -17.032 -33.811  1.00 21.28           C  
ATOM   4378  CG1 VAL A 301       6.049 -16.539 -35.200  1.00 21.46           C  
ATOM   4379  CG2 VAL A 301       4.564 -18.174 -33.958  1.00 22.64           C  
ATOM   4380  H   VAL A 301       5.385 -17.654 -31.297  1.00  0.00           H  
ATOM   4381  HA  VAL A 301       7.148 -18.404 -33.333  1.00  0.00           H  
ATOM   4382  HB  VAL A 301       5.075 -16.180 -33.342  1.00  0.00           H  
ATOM   4383 1HG1 VAL A 301       5.188 -16.239 -35.798  1.00  0.00           H  
ATOM   4384 2HG1 VAL A 301       6.716 -15.687 -35.073  1.00  0.00           H  
ATOM   4385 3HG1 VAL A 301       6.580 -17.344 -35.708  1.00  0.00           H  
ATOM   4386 1HG2 VAL A 301       3.731 -17.848 -34.579  1.00  0.00           H  
ATOM   4387 2HG2 VAL A 301       5.052 -19.030 -34.425  1.00  0.00           H  
ATOM   4388 3HG2 VAL A 301       4.192 -18.461 -32.974  1.00  0.00           H  
ATOM   4389  N   PHE A 302       7.653 -15.320 -32.230  1.00 16.64           N  
ATOM   4390  CA  PHE A 302       8.604 -14.219 -32.214  1.00 14.90           C  
ATOM   4391  C   PHE A 302       9.791 -14.485 -31.293  1.00 16.11           C  
ATOM   4392  O   PHE A 302      10.939 -14.275 -31.660  1.00 15.87           O  
ATOM   4393  CB  PHE A 302       7.898 -12.925 -31.801  1.00 15.31           C  
ATOM   4394  CG  PHE A 302       8.766 -11.702 -31.889  1.00 15.03           C  
ATOM   4395  CD1 PHE A 302       8.822 -10.954 -33.062  1.00 15.91           C  
ATOM   4396  CD2 PHE A 302       9.518 -11.288 -30.802  1.00 16.19           C  
ATOM   4397  CE1 PHE A 302       9.619  -9.822 -33.139  1.00 17.75           C  
ATOM   4398  CE2 PHE A 302      10.317 -10.153 -30.877  1.00 16.81           C  
ATOM   4399  CZ  PHE A 302      10.364  -9.420 -32.054  1.00 15.96           C  
ATOM   4400  H   PHE A 302       6.827 -15.265 -31.651  1.00  0.00           H  
ATOM   4401  HA  PHE A 302       9.008 -14.096 -33.220  1.00  0.00           H  
ATOM   4402 1HB  PHE A 302       7.026 -12.768 -32.435  1.00  0.00           H  
ATOM   4403 2HB  PHE A 302       7.544 -13.016 -30.775  1.00  0.00           H  
ATOM   4404  HD1 PHE A 302       8.230 -11.268 -33.922  1.00  0.00           H  
ATOM   4405  HD2 PHE A 302       9.479 -11.867 -29.879  1.00  0.00           H  
ATOM   4406  HE1 PHE A 302       9.657  -9.245 -34.063  1.00  0.00           H  
ATOM   4407  HE2 PHE A 302      10.906  -9.838 -30.016  1.00  0.00           H  
ATOM   4408  HZ  PHE A 302      10.989  -8.531 -32.120  1.00  0.00           H  
ATOM   4409  N   ILE A 303       9.509 -14.959 -30.084  1.00 15.83           N  
ATOM   4410  CA  ILE A 303      10.561 -15.118 -29.093  1.00 17.47           C  
ATOM   4411  C   ILE A 303      11.598 -16.188 -29.473  1.00 17.72           C  
ATOM   4412  O   ILE A 303      12.778 -16.063 -29.142  1.00 18.36           O  
ATOM   4413  CB  ILE A 303       9.954 -15.344 -27.690  1.00 17.78           C  
ATOM   4414  CG1 ILE A 303       9.074 -14.145 -27.321  1.00 15.69           C  
ATOM   4415  CG2 ILE A 303      11.057 -15.578 -26.660  1.00 17.27           C  
ATOM   4416  CD1 ILE A 303       8.246 -14.355 -26.027  1.00 18.97           C  
ATOM   4417  H   ILE A 303       8.562 -15.213 -29.841  1.00  0.00           H  
ATOM   4418  HA  ILE A 303      11.156 -14.206 -29.072  1.00  0.00           H  
ATOM   4419  HB  ILE A 303       9.301 -16.216 -27.712  1.00  0.00           H  
ATOM   4420 1HG1 ILE A 303       9.699 -13.262 -27.189  1.00  0.00           H  
ATOM   4421 2HG1 ILE A 303       8.383 -13.936 -28.138  1.00  0.00           H  
ATOM   4422 1HG2 ILE A 303      10.611 -15.735 -25.678  1.00  0.00           H  
ATOM   4423 2HG2 ILE A 303      11.635 -16.458 -26.940  1.00  0.00           H  
ATOM   4424 3HG2 ILE A 303      11.713 -14.708 -26.626  1.00  0.00           H  
ATOM   4425 1HD1 ILE A 303       7.648 -13.465 -25.829  1.00  0.00           H  
ATOM   4426 2HD1 ILE A 303       7.587 -15.215 -26.152  1.00  0.00           H  
ATOM   4427 3HD1 ILE A 303       8.919 -14.532 -25.189  1.00  0.00           H  
ATOM   4428  N   ARG A 304      11.172 -17.218 -30.201  1.00 18.86           N  
ATOM   4429  CA  ARG A 304      12.112 -18.212 -30.720  1.00 19.76           C  
ATOM   4430  C   ARG A 304      13.194 -17.575 -31.595  1.00 21.22           C  
ATOM   4431  O   ARG A 304      14.331 -18.050 -31.641  1.00 22.49           O  
ATOM   4432  CB  ARG A 304      11.367 -19.282 -31.520  1.00 21.18           C  
ATOM   4433  CG  ARG A 304      10.954 -20.470 -30.702  1.00 26.40           C  
ATOM   4434  CD  ARG A 304      10.208 -21.464 -31.566  1.00 31.79           C  
ATOM   4435  NE  ARG A 304       8.770 -21.269 -31.461  1.00 42.63           N  
ATOM   4436  CZ  ARG A 304       7.925 -22.194 -31.021  1.00 44.93           C  
ATOM   4437  NH1 ARG A 304       8.376 -23.390 -30.659  1.00 47.59           N  
ATOM   4438  NH2 ARG A 304       6.629 -21.928 -30.954  1.00 46.76           N  
ATOM   4439  H   ARG A 304      10.187 -17.320 -30.401  1.00  0.00           H  
ATOM   4440  HA  ARG A 304      12.611 -18.690 -29.876  1.00  0.00           H  
ATOM   4441 1HB  ARG A 304      10.473 -18.847 -31.964  1.00  0.00           H  
ATOM   4442 2HB  ARG A 304      12.000 -19.633 -32.335  1.00  0.00           H  
ATOM   4443 1HG  ARG A 304      11.840 -20.952 -30.287  1.00  0.00           H  
ATOM   4444 2HG  ARG A 304      10.304 -20.144 -29.889  1.00  0.00           H  
ATOM   4445 1HD  ARG A 304      10.503 -21.335 -32.607  1.00  0.00           H  
ATOM   4446 2HD  ARG A 304      10.448 -22.477 -31.245  1.00  0.00           H  
ATOM   4447  HE  ARG A 304       8.395 -20.372 -31.741  1.00  0.00           H  
ATOM   4448 1HH1 ARG A 304       9.363 -23.597 -30.718  1.00  0.00           H  
ATOM   4449 2HH1 ARG A 304       7.732 -24.092 -30.325  1.00  0.00           H  
ATOM   4450 1HH2 ARG A 304       6.284 -21.021 -31.238  1.00  0.00           H  
ATOM   4451 2HH2 ARG A 304       5.986 -22.631 -30.620  1.00  0.00           H  
ATOM   4452  N   GLU A 305      12.837 -16.497 -32.285  1.00 18.03           N  
ATOM   4453  CA  GLU A 305      13.782 -15.804 -33.158  1.00 21.28           C  
ATOM   4454  C   GLU A 305      14.595 -14.762 -32.410  1.00 19.09           C  
ATOM   4455  O   GLU A 305      15.721 -14.457 -32.788  1.00 19.41           O  
ATOM   4456  CB  GLU A 305      13.049 -15.139 -34.321  1.00 21.32           C  
ATOM   4457  CG  GLU A 305      12.621 -16.112 -35.384  1.00 25.30           C  
ATOM   4458  CD  GLU A 305      13.801 -16.857 -35.979  1.00 23.26           C  
ATOM   4459  OE1 GLU A 305      14.646 -16.212 -36.640  1.00 30.78           O  
ATOM   4460  OE2 GLU A 305      13.880 -18.084 -35.788  1.00 29.88           O  
ATOM   4461  H   GLU A 305      11.893 -16.147 -32.206  1.00  0.00           H  
ATOM   4462  HA  GLU A 305      14.482 -16.537 -33.561  1.00  0.00           H  
ATOM   4463 1HB  GLU A 305      12.164 -14.624 -33.947  1.00  0.00           H  
ATOM   4464 2HB  GLU A 305      13.695 -14.389 -34.778  1.00  0.00           H  
ATOM   4465 1HG  GLU A 305      11.925 -16.828 -34.948  1.00  0.00           H  
ATOM   4466 2HG  GLU A 305      12.096 -15.569 -36.168  1.00  0.00           H  
ATOM   4467  N   TYR A 306      14.030 -14.220 -31.338  1.00 16.43           N  
ATOM   4468  CA  TYR A 306      14.690 -13.139 -30.617  1.00 15.66           C  
ATOM   4469  C   TYR A 306      14.779 -13.401 -29.114  1.00 16.04           C  
ATOM   4470  O   TYR A 306      13.768 -13.375 -28.402  1.00 17.28           O  
ATOM   4471  CB  TYR A 306      14.006 -11.803 -30.923  1.00 16.70           C  
ATOM   4472  CG  TYR A 306      14.134 -11.485 -32.391  1.00 15.17           C  
ATOM   4473  CD1 TYR A 306      15.347 -11.051 -32.904  1.00 20.23           C  
ATOM   4474  CD2 TYR A 306      13.076 -11.688 -33.271  1.00 16.83           C  
ATOM   4475  CE1 TYR A 306      15.502 -10.798 -34.248  1.00 18.42           C  
ATOM   4476  CE2 TYR A 306      13.228 -11.439 -34.628  1.00 18.05           C  
ATOM   4477  CZ  TYR A 306      14.441 -10.989 -35.098  1.00 19.57           C  
ATOM   4478  OH  TYR A 306      14.608 -10.735 -36.442  1.00 19.68           O  
ATOM   4479  H   TYR A 306      13.134 -14.554 -31.012  1.00  0.00           H  
ATOM   4480  HA  TYR A 306      15.728 -13.086 -30.948  1.00  0.00           H  
ATOM   4481 1HB  TYR A 306      12.954 -11.859 -30.640  1.00  0.00           H  
ATOM   4482 2HB  TYR A 306      14.464 -11.015 -30.326  1.00  0.00           H  
ATOM   4483  HD1 TYR A 306      16.199 -10.905 -32.239  1.00  0.00           H  
ATOM   4484  HD2 TYR A 306      12.116 -12.045 -32.897  1.00  0.00           H  
ATOM   4485  HE1 TYR A 306      16.464 -10.458 -34.631  1.00  0.00           H  
ATOM   4486  HE2 TYR A 306      12.392 -11.599 -35.309  1.00  0.00           H  
ATOM   4487  HH  TYR A 306      13.788 -10.922 -36.906  1.00  0.00           H  
ATOM   4488  N   TYR A 307      15.995 -13.692 -28.659  1.00 15.11           N  
ATOM   4489  CA  TYR A 307      16.307 -13.766 -27.231  1.00 15.14           C  
ATOM   4490  C   TYR A 307      15.767 -12.519 -26.561  1.00 14.39           C  
ATOM   4491  O   TYR A 307      15.994 -11.399 -27.032  1.00 15.57           O  
ATOM   4492  CB  TYR A 307      17.820 -13.856 -27.055  1.00 15.88           C  
ATOM   4493  CG  TYR A 307      18.308 -14.071 -25.642  1.00 15.81           C  
ATOM   4494  CD1 TYR A 307      18.141 -15.294 -25.007  1.00 19.13           C  
ATOM   4495  CD2 TYR A 307      18.967 -13.063 -24.956  1.00 19.34           C  
ATOM   4496  CE1 TYR A 307      18.597 -15.499 -23.719  1.00 21.71           C  
ATOM   4497  CE2 TYR A 307      19.436 -13.263 -23.669  1.00 21.07           C  
ATOM   4498  CZ  TYR A 307      19.251 -14.488 -23.057  1.00 19.05           C  
ATOM   4499  OH  TYR A 307      19.717 -14.705 -21.767  1.00 19.78           O  
ATOM   4500  H   TYR A 307      16.727 -13.868 -29.332  1.00  0.00           H  
ATOM   4501  HA  TYR A 307      15.842 -14.663 -26.821  1.00  0.00           H  
ATOM   4502 1HB  TYR A 307      18.208 -14.679 -27.657  1.00  0.00           H  
ATOM   4503 2HB  TYR A 307      18.284 -12.939 -27.417  1.00  0.00           H  
ATOM   4504  HD1 TYR A 307      17.643 -16.114 -25.525  1.00  0.00           H  
ATOM   4505  HD2 TYR A 307      19.122 -12.093 -25.429  1.00  0.00           H  
ATOM   4506  HE1 TYR A 307      18.456 -16.467 -23.239  1.00  0.00           H  
ATOM   4507  HE2 TYR A 307      19.947 -12.456 -23.144  1.00  0.00           H  
ATOM   4508  HH  TYR A 307      20.142 -13.907 -21.443  1.00  0.00           H  
ATOM   4509  N   SER A 308      15.056 -12.698 -25.446  1.00 13.51           N  
ATOM   4510  CA  SER A 308      14.296 -11.593 -24.878  1.00 14.24           C  
ATOM   4511  C   SER A 308      14.666 -11.338 -23.423  1.00 13.41           C  
ATOM   4512  O   SER A 308      14.646 -12.257 -22.610  1.00 14.54           O  
ATOM   4513  CB  SER A 308      12.798 -11.882 -24.983  1.00 13.96           C  
ATOM   4514  OG  SER A 308      12.383 -11.955 -26.347  1.00 14.56           O  
ATOM   4515  H   SER A 308      15.037 -13.597 -24.985  1.00  0.00           H  
ATOM   4516  HA  SER A 308      14.522 -10.689 -25.446  1.00  0.00           H  
ATOM   4517 1HB  SER A 308      12.573 -12.823 -24.482  1.00  0.00           H  
ATOM   4518 2HB  SER A 308      12.240 -11.098 -24.473  1.00  0.00           H  
ATOM   4519  HG  SER A 308      13.172 -11.800 -26.872  1.00  0.00           H  
ATOM   4520  N   VAL A 309      14.991 -10.087 -23.122  1.00 12.18           N  
ATOM   4521  CA  VAL A 309      15.353  -9.664 -21.774  1.00 12.17           C  
ATOM   4522  C   VAL A 309      14.273  -8.748 -21.213  1.00 13.51           C  
ATOM   4523  O   VAL A 309      13.830  -7.793 -21.863  1.00 13.95           O  
ATOM   4524  CB  VAL A 309      16.717  -8.970 -21.748  1.00 14.58           C  
ATOM   4525  CG1 VAL A 309      17.086  -8.572 -20.322  1.00 15.15           C  
ATOM   4526  CG2 VAL A 309      17.784  -9.889 -22.326  1.00 17.54           C  
ATOM   4527  H   VAL A 309      14.984  -9.405 -23.867  1.00  0.00           H  
ATOM   4528  HA  VAL A 309      15.411 -10.548 -21.138  1.00  0.00           H  
ATOM   4529  HB  VAL A 309      16.662  -8.059 -22.344  1.00  0.00           H  
ATOM   4530 1HG1 VAL A 309      18.059  -8.079 -20.322  1.00  0.00           H  
ATOM   4531 2HG1 VAL A 309      16.334  -7.888 -19.929  1.00  0.00           H  
ATOM   4532 3HG1 VAL A 309      17.131  -9.463 -19.696  1.00  0.00           H  
ATOM   4533 1HG2 VAL A 309      18.750  -9.385 -22.303  1.00  0.00           H  
ATOM   4534 2HG2 VAL A 309      17.837 -10.803 -21.734  1.00  0.00           H  
ATOM   4535 3HG2 VAL A 309      17.530 -10.139 -23.356  1.00  0.00           H  
ATOM   4536  N   PHE A 310      13.845  -9.049 -19.994  1.00 10.76           N  
ATOM   4537  CA  PHE A 310      12.757  -8.325 -19.344  1.00 12.00           C  
ATOM   4538  C   PHE A 310      13.345  -7.596 -18.151  1.00 12.44           C  
ATOM   4539  O   PHE A 310      13.664  -8.214 -17.140  1.00 13.11           O  
ATOM   4540  CB  PHE A 310      11.681  -9.328 -18.907  1.00 12.56           C  
ATOM   4541  CG  PHE A 310      11.063 -10.086 -20.065  1.00 11.02           C  
ATOM   4542  CD1 PHE A 310      11.719 -11.169 -20.647  1.00 12.28           C  
ATOM   4543  CD2 PHE A 310       9.825  -9.701 -20.575  1.00 11.09           C  
ATOM   4544  CE1 PHE A 310      11.151 -11.858 -21.728  1.00 11.35           C  
ATOM   4545  CE2 PHE A 310       9.252 -10.395 -21.658  1.00 11.41           C  
ATOM   4546  CZ  PHE A 310       9.915 -11.469 -22.219  1.00 11.59           C  
ATOM   4547  H   PHE A 310      14.293  -9.809 -19.502  1.00  0.00           H  
ATOM   4548  HA  PHE A 310      12.329  -7.625 -20.063  1.00  0.00           H  
ATOM   4549 1HB  PHE A 310      12.115 -10.049 -18.215  1.00  0.00           H  
ATOM   4550 2HB  PHE A 310      10.888  -8.802 -18.376  1.00  0.00           H  
ATOM   4551  HD1 PHE A 310      12.686 -11.481 -20.252  1.00  0.00           H  
ATOM   4552  HD2 PHE A 310       9.301  -8.853 -20.133  1.00  0.00           H  
ATOM   4553  HE1 PHE A 310      11.682 -12.696 -22.179  1.00  0.00           H  
ATOM   4554  HE2 PHE A 310       8.286 -10.084 -22.055  1.00  0.00           H  
ATOM   4555  HZ  PHE A 310       9.463 -12.009 -23.050  1.00  0.00           H  
ATOM   4556  N   ASP A 311      13.504  -6.284 -18.276  1.00 12.15           N  
ATOM   4557  CA  ASP A 311      14.267  -5.499 -17.309  1.00 14.29           C  
ATOM   4558  C   ASP A 311      13.333  -4.631 -16.481  1.00 13.93           C  
ATOM   4559  O   ASP A 311      12.783  -3.642 -16.971  1.00 14.42           O  
ATOM   4560  CB  ASP A 311      15.290  -4.653 -18.085  1.00 13.67           C  
ATOM   4561  CG  ASP A 311      16.171  -3.785 -17.191  1.00 16.43           C  
ATOM   4562  OD1 ASP A 311      15.944  -3.703 -15.973  1.00 16.02           O  
ATOM   4563  OD2 ASP A 311      17.106  -3.164 -17.742  1.00 18.43           O  
ATOM   4564  H   ASP A 311      13.083  -5.817 -19.066  1.00  0.00           H  
ATOM   4565  HA  ASP A 311      14.786  -6.185 -16.639  1.00  0.00           H  
ATOM   4566 1HB  ASP A 311      15.937  -5.309 -18.669  1.00  0.00           H  
ATOM   4567 2HB  ASP A 311      14.767  -4.001 -18.785  1.00  0.00           H  
ATOM   4568  N   ARG A 312      13.136  -5.011 -15.218  1.00 12.17           N  
ATOM   4569  CA  ARG A 312      12.282  -4.251 -14.319  1.00 13.23           C  
ATOM   4570  C   ARG A 312      12.949  -2.989 -13.750  1.00 16.66           C  
ATOM   4571  O   ARG A 312      12.268  -2.014 -13.443  1.00 17.75           O  
ATOM   4572  CB  ARG A 312      11.791  -5.142 -13.160  1.00 12.11           C  
ATOM   4573  CG  ARG A 312      10.756  -6.190 -13.573  1.00 12.84           C  
ATOM   4574  CD  ARG A 312       9.380  -5.555 -13.823  1.00 11.77           C  
ATOM   4575  NE  ARG A 312       8.874  -4.903 -12.618  1.00 13.02           N  
ATOM   4576  CZ  ARG A 312       8.212  -5.524 -11.648  1.00 12.30           C  
ATOM   4577  NH1 ARG A 312       7.948  -6.829 -11.738  1.00 11.82           N  
ATOM   4578  NH2 ARG A 312       7.819  -4.843 -10.577  1.00 13.52           N  
ATOM   4579  H   ARG A 312      13.590  -5.846 -14.877  1.00  0.00           H  
ATOM   4580  HA  ARG A 312      11.415  -3.899 -14.880  1.00  0.00           H  
ATOM   4581 1HB  ARG A 312      12.639  -5.662 -12.717  1.00  0.00           H  
ATOM   4582 2HB  ARG A 312      11.348  -4.518 -12.384  1.00  0.00           H  
ATOM   4583 1HG  ARG A 312      11.081  -6.680 -14.491  1.00  0.00           H  
ATOM   4584 2HG  ARG A 312      10.654  -6.933 -12.781  1.00  0.00           H  
ATOM   4585 1HD  ARG A 312       9.462  -4.810 -14.614  1.00  0.00           H  
ATOM   4586 2HD  ARG A 312       8.673  -6.327 -14.124  1.00  0.00           H  
ATOM   4587  HE  ARG A 312       9.039  -3.911 -12.516  1.00  0.00           H  
ATOM   4588 1HH1 ARG A 312       8.252  -7.351 -12.548  1.00  0.00           H  
ATOM   4589 2HH1 ARG A 312       7.444  -7.294 -10.997  1.00  0.00           H  
ATOM   4590 1HH2 ARG A 312       8.024  -3.856 -10.502  1.00  0.00           H  
ATOM   4591 2HH2 ARG A 312       7.316  -5.311  -9.838  1.00  0.00           H  
ATOM   4592  N   ALA A 313      14.270  -3.016 -13.585  1.00 14.65           N  
ATOM   4593  CA  ALA A 313      14.955  -1.864 -13.010  1.00 18.34           C  
ATOM   4594  C   ALA A 313      14.793  -0.658 -13.913  1.00 18.03           C  
ATOM   4595  O   ALA A 313      14.592   0.471 -13.445  1.00 19.03           O  
ATOM   4596  CB  ALA A 313      16.432  -2.169 -12.792  1.00 15.80           C  
ATOM   4597  H   ALA A 313      14.810  -3.826 -13.853  1.00  0.00           H  
ATOM   4598  HA  ALA A 313      14.497  -1.644 -12.046  1.00  0.00           H  
ATOM   4599 1HB  ALA A 313      16.924  -1.296 -12.362  1.00  0.00           H  
ATOM   4600 2HB  ALA A 313      16.532  -3.014 -12.111  1.00  0.00           H  
ATOM   4601 3HB  ALA A 313      16.897  -2.415 -13.745  1.00  0.00           H  
ATOM   4602  N   ASN A 314      14.856  -0.914 -15.217  1.00 17.50           N  
ATOM   4603  CA  ASN A 314      14.797   0.134 -16.217  1.00 17.14           C  
ATOM   4604  C   ASN A 314      13.545   0.073 -17.088  1.00 20.24           C  
ATOM   4605  O   ASN A 314      13.464   0.776 -18.089  1.00 20.65           O  
ATOM   4606  CB  ASN A 314      16.047   0.069 -17.098  1.00 18.00           C  
ATOM   4607  CG  ASN A 314      17.324   0.170 -16.287  1.00 20.09           C  
ATOM   4608  OD1 ASN A 314      17.563   1.183 -15.632  1.00 23.45           O  
ATOM   4609  ND2 ASN A 314      18.141  -0.872 -16.321  1.00 21.46           N  
ATOM   4610  H   ASN A 314      14.948  -1.874 -15.516  1.00  0.00           H  
ATOM   4611  HA  ASN A 314      14.769   1.098 -15.707  1.00  0.00           H  
ATOM   4612 1HB  ASN A 314      16.052  -0.869 -17.654  1.00  0.00           H  
ATOM   4613 2HB  ASN A 314      16.022   0.881 -17.825  1.00  0.00           H  
ATOM   4614 1HD2 ASN A 314      18.996  -0.854 -15.803  1.00  0.00           H  
ATOM   4615 2HD2 ASN A 314      17.903  -1.676 -16.865  1.00  0.00           H  
ATOM   4616  N   ASN A 315      12.575  -0.759 -16.702  1.00 15.01           N  
ATOM   4617  CA  ASN A 315      11.302  -0.872 -17.444  1.00 14.74           C  
ATOM   4618  C   ASN A 315      11.470  -0.865 -18.942  1.00 15.09           C  
ATOM   4619  O   ASN A 315      10.986   0.025 -19.644  1.00 15.74           O  
ATOM   4620  CB  ASN A 315      10.324   0.201 -16.995  1.00 13.76           C  
ATOM   4621  CG  ASN A 315       9.984   0.059 -15.542  1.00 16.40           C  
ATOM   4622  OD1 ASN A 315       9.399  -0.943 -15.142  1.00 14.93           O  
ATOM   4623  ND2 ASN A 315      10.388   1.029 -14.731  1.00 16.79           N  
ATOM   4624  H   ASN A 315      12.717  -1.327 -15.879  1.00  0.00           H  
ATOM   4625  HA  ASN A 315      10.865  -1.850 -17.235  1.00  0.00           H  
ATOM   4626 1HB  ASN A 315      10.758   1.186 -17.171  1.00  0.00           H  
ATOM   4627 2HB  ASN A 315       9.412   0.134 -17.589  1.00  0.00           H  
ATOM   4628 1HD2 ASN A 315      10.185   0.980 -13.753  1.00  0.00           H  
ATOM   4629 2HD2 ASN A 315      10.895   1.809 -15.098  1.00  0.00           H  
ATOM   4630  N   ARG A 316      12.146  -1.893 -19.422  1.00 13.29           N  
ATOM   4631  CA  ARG A 316      12.439  -2.010 -20.831  1.00 11.76           C  
ATOM   4632  C   ARG A 316      12.597  -3.472 -21.184  1.00 14.56           C  
ATOM   4633  O   ARG A 316      12.834  -4.328 -20.307  1.00 13.38           O  
ATOM   4634  CB  ARG A 316      13.722  -1.243 -21.174  1.00 14.96           C  
ATOM   4635  CG  ARG A 316      14.945  -1.738 -20.414  1.00 15.19           C  
ATOM   4636  CD  ARG A 316      16.188  -0.914 -20.730  1.00 17.92           C  
ATOM   4637  NE  ARG A 316      17.362  -1.480 -20.078  1.00 19.29           N  
ATOM   4638  CZ  ARG A 316      18.607  -1.078 -20.308  1.00 26.27           C  
ATOM   4639  NH1 ARG A 316      18.837  -0.092 -21.163  1.00 27.69           N  
ATOM   4640  NH2 ARG A 316      19.615  -1.656 -19.672  1.00 32.70           N  
ATOM   4641  H   ARG A 316      12.466  -2.614 -18.791  1.00  0.00           H  
ATOM   4642  HA  ARG A 316      11.611  -1.577 -21.394  1.00  0.00           H  
ATOM   4643 1HB  ARG A 316      13.923  -1.329 -22.241  1.00  0.00           H  
ATOM   4644 2HB  ARG A 316      13.584  -0.185 -20.951  1.00  0.00           H  
ATOM   4645 1HG  ARG A 316      14.758  -1.673 -19.342  1.00  0.00           H  
ATOM   4646 2HG  ARG A 316      15.147  -2.775 -20.685  1.00  0.00           H  
ATOM   4647 1HD  ARG A 316      16.354  -0.905 -21.807  1.00  0.00           H  
ATOM   4648 2HD  ARG A 316      16.047   0.107 -20.376  1.00  0.00           H  
ATOM   4649  HE  ARG A 316      17.215  -2.225 -19.410  1.00  0.00           H  
ATOM   4650 1HH1 ARG A 316      18.066   0.354 -21.640  1.00  0.00           H  
ATOM   4651 2HH1 ARG A 316      19.783   0.214 -21.338  1.00  0.00           H  
ATOM   4652 1HH2 ARG A 316      19.436  -2.401 -19.013  1.00  0.00           H  
ATOM   4653 2HH2 ARG A 316      20.562  -1.352 -19.845  1.00  0.00           H  
ATOM   4654  N   VAL A 317      12.428  -3.749 -22.469  1.00 13.86           N  
ATOM   4655  CA  VAL A 317      12.622  -5.072 -23.032  1.00 11.69           C  
ATOM   4656  C   VAL A 317      13.851  -5.047 -23.937  1.00 16.01           C  
ATOM   4657  O   VAL A 317      14.023  -4.102 -24.708  1.00 17.36           O  
ATOM   4658  CB  VAL A 317      11.386  -5.479 -23.853  1.00 14.09           C  
ATOM   4659  CG1 VAL A 317      11.633  -6.780 -24.589  1.00 14.75           C  
ATOM   4660  CG2 VAL A 317      10.159  -5.591 -22.947  1.00 13.92           C  
ATOM   4661  H   VAL A 317      12.150  -2.992 -23.077  1.00  0.00           H  
ATOM   4662  HA  VAL A 317      12.752  -5.781 -22.213  1.00  0.00           H  
ATOM   4663  HB  VAL A 317      11.203  -4.722 -24.616  1.00  0.00           H  
ATOM   4664 1HG1 VAL A 317      10.745  -7.048 -25.163  1.00  0.00           H  
ATOM   4665 2HG1 VAL A 317      12.479  -6.660 -25.265  1.00  0.00           H  
ATOM   4666 3HG1 VAL A 317      11.851  -7.569 -23.870  1.00  0.00           H  
ATOM   4667 1HG2 VAL A 317       9.293  -5.879 -23.542  1.00  0.00           H  
ATOM   4668 2HG2 VAL A 317      10.340  -6.345 -22.181  1.00  0.00           H  
ATOM   4669 3HG2 VAL A 317       9.969  -4.629 -22.471  1.00  0.00           H  
ATOM   4670  N   GLY A 318      14.688  -6.066 -23.845  1.00 14.01           N  
ATOM   4671  CA  GLY A 318      15.863  -6.158 -24.692  1.00 14.69           C  
ATOM   4672  C   GLY A 318      15.691  -7.283 -25.677  1.00 16.15           C  
ATOM   4673  O   GLY A 318      15.200  -8.350 -25.328  1.00 14.79           O  
ATOM   4674  H   GLY A 318      14.508  -6.797 -23.172  1.00  0.00           H  
ATOM   4675 1HA  GLY A 318      16.010  -5.213 -25.214  1.00  0.00           H  
ATOM   4676 2HA  GLY A 318      16.745  -6.324 -24.074  1.00  0.00           H  
ATOM   4677  N   LEU A 319      16.068  -7.040 -26.931  1.00 14.86           N  
ATOM   4678  CA  LEU A 319      15.946  -8.058 -27.964  1.00 15.26           C  
ATOM   4679  C   LEU A 319      17.273  -8.250 -28.690  1.00 18.19           C  
ATOM   4680  O   LEU A 319      17.964  -7.280 -28.992  1.00 21.27           O  
ATOM   4681  CB  LEU A 319      14.865  -7.668 -28.983  1.00 15.43           C  
ATOM   4682  CG  LEU A 319      13.430  -7.501 -28.469  1.00 15.86           C  
ATOM   4683  CD1 LEU A 319      12.545  -6.884 -29.552  1.00 18.41           C  
ATOM   4684  CD2 LEU A 319      12.870  -8.832 -27.997  1.00 17.39           C  
ATOM   4685  H   LEU A 319      16.446  -6.135 -27.174  1.00  0.00           H  
ATOM   4686  HA  LEU A 319      15.656  -8.996 -27.492  1.00  0.00           H  
ATOM   4687 1HB  LEU A 319      15.145  -6.721 -29.441  1.00  0.00           H  
ATOM   4688 2HB  LEU A 319      14.831  -8.429 -29.763  1.00  0.00           H  
ATOM   4689  HG  LEU A 319      13.422  -6.800 -27.634  1.00  0.00           H  
ATOM   4690 1HD1 LEU A 319      11.530  -6.772 -29.172  1.00  0.00           H  
ATOM   4691 2HD1 LEU A 319      12.938  -5.906 -29.829  1.00  0.00           H  
ATOM   4692 3HD1 LEU A 319      12.535  -7.533 -30.427  1.00  0.00           H  
ATOM   4693 1HD2 LEU A 319      11.851  -8.691 -27.636  1.00  0.00           H  
ATOM   4694 2HD2 LEU A 319      12.866  -9.540 -28.826  1.00  0.00           H  
ATOM   4695 3HD2 LEU A 319      13.490  -9.222 -27.190  1.00  0.00           H  
ATOM   4696  N   ALA A 320      17.618  -9.508 -28.947  1.00 16.41           N  
ATOM   4697  CA  ALA A 320      18.780  -9.849 -29.774  1.00 19.51           C  
ATOM   4698  C   ALA A 320      18.483 -11.108 -30.577  1.00 18.63           C  
ATOM   4699  O   ALA A 320      17.659 -11.933 -30.176  1.00 18.48           O  
ATOM   4700  CB  ALA A 320      20.012 -10.057 -28.900  1.00 21.53           C  
ATOM   4701  H   ALA A 320      17.057 -10.251 -28.557  1.00  0.00           H  
ATOM   4702  HA  ALA A 320      18.967  -9.018 -30.455  1.00  0.00           H  
ATOM   4703 1HB  ALA A 320      20.866 -10.309 -29.529  1.00  0.00           H  
ATOM   4704 2HB  ALA A 320      20.226  -9.141 -28.348  1.00  0.00           H  
ATOM   4705 3HB  ALA A 320      19.827 -10.868 -28.198  1.00  0.00           H  
ATOM   4706  N   LYS A 321      19.139 -11.259 -31.723  1.00 20.10           N  
ATOM   4707  CA  LYS A 321      18.929 -12.445 -32.542  1.00 20.11           C  
ATOM   4708  C   LYS A 321      19.358 -13.700 -31.788  1.00 20.64           C  
ATOM   4709  O   LYS A 321      20.507 -13.814 -31.345  1.00 22.05           O  
ATOM   4710  CB  LYS A 321      19.695 -12.326 -33.871  1.00 24.61           C  
ATOM   4711  CG  LYS A 321      19.474 -13.499 -34.815  1.00 27.06           C  
ATOM   4712  CD  LYS A 321      20.366 -13.380 -36.049  1.00 38.98           C  
ATOM   4713  CE  LYS A 321      20.231 -14.595 -36.951  1.00 45.43           C  
ATOM   4714  NZ  LYS A 321      21.104 -14.476 -38.153  1.00 51.48           N  
ATOM   4715  H   LYS A 321      19.789 -10.553 -32.037  1.00  0.00           H  
ATOM   4716  HA  LYS A 321      17.864 -12.530 -32.761  1.00  0.00           H  
ATOM   4717 1HB  LYS A 321      19.392 -11.414 -34.385  1.00  0.00           H  
ATOM   4718 2HB  LYS A 321      20.764 -12.248 -33.669  1.00  0.00           H  
ATOM   4719 1HG  LYS A 321      19.701 -14.431 -34.297  1.00  0.00           H  
ATOM   4720 2HG  LYS A 321      18.431 -13.523 -35.128  1.00  0.00           H  
ATOM   4721 1HD  LYS A 321      20.091 -12.488 -36.613  1.00  0.00           H  
ATOM   4722 2HD  LYS A 321      21.406 -13.285 -35.738  1.00  0.00           H  
ATOM   4723 1HE  LYS A 321      20.506 -15.491 -36.397  1.00  0.00           H  
ATOM   4724 2HE  LYS A 321      19.194 -14.697 -37.272  1.00  0.00           H  
ATOM   4725 1HZ  LYS A 321      20.993 -15.296 -38.733  1.00  0.00           H  
ATOM   4726 2HZ  LYS A 321      20.843 -13.654 -38.679  1.00  0.00           H  
ATOM   4727 3HZ  LYS A 321      22.068 -14.397 -37.863  1.00  0.00           H  
ATOM   4728  N   ALA A 322      18.430 -14.641 -31.632  1.00 19.40           N  
ATOM   4729  CA  ALA A 322      18.709 -15.868 -30.894  1.00 20.88           C  
ATOM   4730  C   ALA A 322      19.630 -16.796 -31.681  1.00 25.16           C  
ATOM   4731  O   ALA A 322      19.585 -16.825 -32.915  1.00 28.03           O  
ATOM   4732  CB  ALA A 322      17.418 -16.590 -30.561  1.00 21.33           C  
ATOM   4733  H   ALA A 322      17.513 -14.505 -32.032  1.00  0.00           H  
ATOM   4734  HA  ALA A 322      19.212 -15.598 -29.965  1.00  0.00           H  
ATOM   4735 1HB  ALA A 322      17.643 -17.503 -30.010  1.00  0.00           H  
ATOM   4736 2HB  ALA A 322      16.787 -15.944 -29.950  1.00  0.00           H  
ATOM   4737 3HB  ALA A 322      16.894 -16.842 -31.482  1.00  0.00           H  
ATOM   4738  N   ILE A 323      20.452 -17.560 -30.967  1.00 28.35           N  
ATOM   4739  CA  ILE A 323      21.223 -18.626 -31.597  1.00 34.63           C  
ATOM   4740  C   ILE A 323      20.272 -19.691 -32.125  1.00 38.72           C  
ATOM   4741  O   ILE A 323      19.101 -19.726 -31.743  1.00 41.05           O  
ATOM   4742  OXT ILE A 323      20.645 -20.544 -32.932  1.00 42.23           O  
ATOM   4743  CB  ILE A 323      22.195 -19.300 -30.613  1.00 28.67           C  
ATOM   4744  CG1 ILE A 323      21.421 -19.962 -29.467  1.00 31.82           C  
ATOM   4745  CG2 ILE A 323      23.212 -18.299 -30.092  1.00 33.28           C  
ATOM   4746  CD1 ILE A 323      22.293 -20.802 -28.545  1.00 31.96           C  
ATOM   4747  H   ILE A 323      20.548 -17.405 -29.974  1.00  0.00           H  
ATOM   4748  HA  ILE A 323      21.813 -18.195 -32.405  1.00  0.00           H  
ATOM   4749  HB  ILE A 323      22.723 -20.107 -31.119  1.00  0.00           H  
ATOM   4750 1HG1 ILE A 323      20.930 -19.195 -28.869  1.00  0.00           H  
ATOM   4751 2HG1 ILE A 323      20.641 -20.604 -29.878  1.00  0.00           H  
ATOM   4752 1HG2 ILE A 323      23.889 -18.796 -29.398  1.00  0.00           H  
ATOM   4753 2HG2 ILE A 323      23.782 -17.893 -30.926  1.00  0.00           H  
ATOM   4754 3HG2 ILE A 323      22.695 -17.489 -29.577  1.00  0.00           H  
ATOM   4755 1HD1 ILE A 323      21.676 -21.239 -27.759  1.00  0.00           H  
ATOM   4756 2HD1 ILE A 323      22.768 -21.599 -29.119  1.00  0.00           H  
ATOM   4757 3HD1 ILE A 323      23.059 -20.172 -28.096  1.00  0.00           H  
TER                                                                             
