# Supplementary material for: A new benchmark illustrates that integration of geometric constraints inferred from enzyme reaction chemistry can increase enzyme active site modeling accuracy
Source: PLoS One. 2019 Apr 4;14(4):e0214126. doi: 10.1371/journal.pone.0214126 (PMC6448891; doi:10.1371/journal.pone.0214126)
Supplement: S1 Files — (GZ) [file pone.0214126.s008.gz › benchmark-lite/templates/3veu/4aa9.pdb.pdb]

REMARK query_anchored_aln -------EMV-NLRGKSGQGYYVEMTVGSPPQTLNILVDTGSSNFAVGAAPHPFLHRYYQRQLSSTYRDLRKGVYVPYTQGKWEGELGTDLVSIPH--NVTVRANIAAITESDKFFINGSNWEGILGLAYAEIARP--SLEPFFDSLVKQTHVPNLFSLQLC------NQS-----VGGSMIIGGIDHSLYTGSLWYTPIRREWYYEVIIVRVEINGQDLKMDCK----DKSIVDSGTTNLRLPKKVFEAAVKSIKA-------PDGFW-GEQLVCW----TPWNIFPVISLYLM------SFRITILPQQYLRPVE-------DCYKFAISQSSTGTVMGAVIMEGFYVVFDRARKRIGFAVSA----------------------------
ATOM      1  N   LYS A  16      -4.048 -18.658 -24.448  1.00  0.00           N  
ATOM      2  CA  LYS A  16      -2.744 -18.000 -24.393  1.00  0.00           C  
ATOM      3  C   LYS A  16      -1.817 -18.745 -23.447  1.00  0.00           C  
ATOM      4  O   LYS A  16      -0.913 -18.157 -22.843  1.00  0.00           O  
ATOM      5  CB  LYS A  16      -2.888 -16.542 -23.954  1.00  0.00           C  
ATOM      6  CG  LYS A  16      -3.772 -15.696 -24.860  1.00  0.00           C  
ATOM      7  CD  LYS A  16      -3.788 -14.241 -24.415  1.00  0.00           C  
ATOM      8  CE  LYS A  16      -4.705 -13.403 -25.294  1.00  0.00           C  
ATOM      9  NZ  LYS A  16      -4.756 -11.984 -24.850  1.00  0.00           N  
ATOM     10  H   LYS A  16      -4.294 -19.194 -25.268  1.00  0.00           H  
ATOM     11  HA  LYS A  16      -2.305 -18.018 -25.391  1.00  0.00           H  
ATOM     12 1HB  LYS A  16      -3.306 -16.505 -22.948  1.00  0.00           H  
ATOM     13 2HB  LYS A  16      -1.903 -16.075 -23.916  1.00  0.00           H  
ATOM     14 1HG  LYS A  16      -3.402 -15.750 -25.884  1.00  0.00           H  
ATOM     15 2HG  LYS A  16      -4.790 -16.084 -24.840  1.00  0.00           H  
ATOM     16 1HD  LYS A  16      -4.132 -14.180 -23.382  1.00  0.00           H  
ATOM     17 2HD  LYS A  16      -2.778 -13.834 -24.468  1.00  0.00           H  
ATOM     18 1HE  LYS A  16      -4.352 -13.436 -26.323  1.00  0.00           H  
ATOM     19 2HE  LYS A  16      -5.713 -13.816 -25.265  1.00  0.00           H  
ATOM     20 1HZ  LYS A  16      -5.374 -11.463 -25.456  1.00  0.00           H  
ATOM     21 2HZ  LYS A  16      -5.101 -11.939 -23.901  1.00  0.00           H  
ATOM     22 3HZ  LYS A  16      -3.830 -11.584 -24.890  1.00  0.00           H  
ATOM     23  N   SER A  17      -2.044 -20.049 -23.330  1.00  0.00           N  
ATOM     24  CA  SER A  17      -1.251 -20.879 -22.431  1.00  0.00           C  
ATOM     25  C   SER A  17      -0.796 -22.171 -23.098  1.00  0.00           C  
ATOM     26  O   SER A  17      -0.585 -23.186 -22.429  1.00  0.00           O  
ATOM     27  CB  SER A  17      -2.053 -21.204 -21.186  1.00  0.00           C  
ATOM     28  OG  SER A  17      -2.389 -20.037 -20.487  1.00  0.00           O  
ATOM     29  H   SER A  17      -2.780 -20.477 -23.874  1.00  0.00           H  
ATOM     30  HA  SER A  17      -0.359 -20.322 -22.142  1.00  0.00           H  
ATOM     31 1HB  SER A  17      -2.961 -21.736 -21.467  1.00  0.00           H  
ATOM     32 2HB  SER A  17      -1.474 -21.863 -20.541  1.00  0.00           H  
ATOM     33  HG  SER A  17      -1.773 -19.363 -20.785  1.00  0.00           H  
ATOM     34  N   GLY A  18      -0.626 -22.131 -24.415  1.00  0.00           N  
ATOM     35  CA  GLY A  18      -0.324 -23.343 -25.162  1.00  0.00           C  
ATOM     36  C   GLY A  18       1.140 -23.460 -25.554  1.00  0.00           C  
ATOM     37  O   GLY A  18       1.523 -24.361 -26.301  1.00  0.00           O  
ATOM     38  H   GLY A  18      -0.705 -21.255 -24.911  1.00  0.00           H  
ATOM     39 1HA  GLY A  18      -0.595 -24.215 -24.566  1.00  0.00           H  
ATOM     40 2HA  GLY A  18      -0.929 -23.372 -26.067  1.00  0.00           H  
ATOM     41  N   GLN A  19       1.972 -22.560 -25.047  1.00  0.00           N  
ATOM     42  CA  GLN A  19       3.370 -22.631 -25.397  1.00  0.00           C  
ATOM     43  C   GLN A  19       3.958 -23.837 -24.676  1.00  0.00           C  
ATOM     44  O   GLN A  19       3.298 -24.454 -23.842  1.00  0.00           O  
ATOM     45  CB  GLN A  19       4.107 -21.345 -25.014  1.00  0.00           C  
ATOM     46  CG  GLN A  19       5.584 -21.345 -25.369  1.00  0.00           C  
ATOM     47  CD  GLN A  19       5.819 -21.327 -26.867  1.00  0.00           C  
ATOM     48  OE1 GLN A  19       4.957 -20.900 -27.640  1.00  0.00           O  
ATOM     49  NE2 GLN A  19       6.990 -21.792 -27.287  1.00  0.00           N  
ATOM     50  H   GLN A  19       1.657 -21.829 -24.425  1.00  0.00           H  
ATOM     51  HA  GLN A  19       3.450 -22.761 -26.476  1.00  0.00           H  
ATOM     52 1HB  GLN A  19       3.641 -20.496 -25.513  1.00  0.00           H  
ATOM     53 2HB  GLN A  19       4.019 -21.182 -23.940  1.00  0.00           H  
ATOM     54 1HG  GLN A  19       6.050 -20.458 -24.939  1.00  0.00           H  
ATOM     55 2HG  GLN A  19       6.046 -22.244 -24.961  1.00  0.00           H  
ATOM     56 1HE2 GLN A  19       7.202 -21.805 -28.265  1.00  0.00           H  
ATOM     57 2HE2 GLN A  19       7.661 -22.129 -26.626  1.00  0.00           H  
ATOM     58  N   GLY A  20       5.188 -24.194 -25.005  1.00  0.00           N  
ATOM     59  CA  GLY A  20       5.822 -25.289 -24.292  1.00  0.00           C  
ATOM     60  C   GLY A  20       6.909 -24.739 -23.381  1.00  0.00           C  
ATOM     61  O   GLY A  20       7.812 -25.461 -22.969  1.00  0.00           O  
ATOM     62  H   GLY A  20       5.698 -23.725 -25.740  1.00  0.00           H  
ATOM     63 1HA  GLY A  20       5.072 -25.828 -23.712  1.00  0.00           H  
ATOM     64 2HA  GLY A  20       6.243 -25.994 -25.008  1.00  0.00           H  
ATOM     65  N   TYR A  21       6.811 -23.450 -23.065  1.00  0.00           N  
ATOM     66  CA  TYR A  21       7.797 -22.810 -22.200  1.00  0.00           C  
ATOM     67  C   TYR A  21       7.484 -23.140 -20.743  1.00  0.00           C  
ATOM     68  O   TYR A  21       6.956 -22.295 -20.011  1.00  0.00           O  
ATOM     69  CB  TYR A  21       7.818 -21.296 -22.421  1.00  0.00           C  
ATOM     70  CG  TYR A  21       8.995 -20.601 -21.773  1.00  0.00           C  
ATOM     71  CD1 TYR A  21      10.281 -21.082 -21.974  1.00  0.00           C  
ATOM     72  CD2 TYR A  21       8.789 -19.483 -20.978  1.00  0.00           C  
ATOM     73  CE1 TYR A  21      11.356 -20.447 -21.382  1.00  0.00           C  
ATOM     74  CE2 TYR A  21       9.864 -18.849 -20.386  1.00  0.00           C  
ATOM     75  CZ  TYR A  21      11.143 -19.327 -20.586  1.00  0.00           C  
ATOM     76  OH  TYR A  21      12.214 -18.695 -19.997  1.00  0.00           O  
ATOM     77  H   TYR A  21       6.044 -22.901 -23.427  1.00  0.00           H  
ATOM     78  HA  TYR A  21       8.782 -23.208 -22.445  1.00  0.00           H  
ATOM     79 1HB  TYR A  21       7.844 -21.084 -23.491  1.00  0.00           H  
ATOM     80 2HB  TYR A  21       6.904 -20.857 -22.023  1.00  0.00           H  
ATOM     81  HD1 TYR A  21      10.443 -21.960 -22.599  1.00  0.00           H  
ATOM     82  HD2 TYR A  21       7.779 -19.106 -20.819  1.00  0.00           H  
ATOM     83  HE1 TYR A  21      12.366 -20.824 -21.540  1.00  0.00           H  
ATOM     84  HE2 TYR A  21       9.702 -17.971 -19.760  1.00  0.00           H  
ATOM     85  HH  TYR A  21      13.025 -19.151 -20.236  1.00  0.00           H  
ATOM     86  N   TYR A  22       7.809 -24.381 -20.367  1.00  0.00           N  
ATOM     87  CA  TYR A  22       7.617 -24.939 -19.022  1.00  0.00           C  
ATOM     88  C   TYR A  22       8.915 -24.964 -18.256  1.00  0.00           C  
ATOM     89  O   TYR A  22      10.006 -24.836 -18.814  1.00  0.00           O  
ATOM     90  CB  TYR A  22       7.027 -26.349 -19.095  1.00  0.00           C  
ATOM     91  CG  TYR A  22       7.911 -27.344 -19.814  1.00  0.00           C  
ATOM     92  CD1 TYR A  22       9.124 -27.723 -19.258  1.00  0.00           C  
ATOM     93  CD2 TYR A  22       7.508 -27.878 -21.029  1.00  0.00           C  
ATOM     94  CE1 TYR A  22       9.931 -28.632 -19.915  1.00  0.00           C  
ATOM     95  CE2 TYR A  22       8.315 -28.786 -21.686  1.00  0.00           C  
ATOM     96  CZ  TYR A  22       9.522 -29.163 -21.133  1.00  0.00           C  
ATOM     97  OH  TYR A  22      10.326 -30.068 -21.787  1.00  0.00           O  
ATOM     98  H   TYR A  22       8.218 -24.960 -21.086  1.00  0.00           H  
ATOM     99  HA  TYR A  22       6.919 -24.301 -18.479  1.00  0.00           H  
ATOM    100 1HB  TYR A  22       6.847 -26.721 -18.085  1.00  0.00           H  
ATOM    101 2HB  TYR A  22       6.066 -26.316 -19.607  1.00  0.00           H  
ATOM    102  HD1 TYR A  22       9.441 -27.304 -18.303  1.00  0.00           H  
ATOM    103  HD2 TYR A  22       6.555 -27.579 -21.466  1.00  0.00           H  
ATOM    104  HE1 TYR A  22      10.884 -28.929 -19.478  1.00  0.00           H  
ATOM    105  HE2 TYR A  22       7.999 -29.205 -22.641  1.00  0.00           H  
ATOM    106  HH  TYR A  22      11.121 -30.220 -21.271  1.00  0.00           H  
ATOM    107  N   VAL A  23       8.793 -25.213 -16.964  1.00  0.00           N  
ATOM    108  CA  VAL A  23       9.953 -25.499 -16.150  1.00  0.00           C  
ATOM    109  C   VAL A  23       9.490 -26.217 -14.908  1.00  0.00           C  
ATOM    110  O   VAL A  23       8.321 -26.119 -14.534  1.00  0.00           O  
ATOM    111  CB  VAL A  23      10.696 -24.206 -15.767  1.00  0.00           C  
ATOM    112  CG1 VAL A  23       9.832 -23.344 -14.858  1.00  0.00           C  
ATOM    113  CG2 VAL A  23      12.016 -24.548 -15.091  1.00  0.00           C  
ATOM    114  H   VAL A  23       7.880 -25.205 -16.533  1.00  0.00           H  
ATOM    115  HA  VAL A  23      10.634 -26.127 -16.726  1.00  0.00           H  
ATOM    116  HB  VAL A  23      10.889 -23.627 -16.670  1.00  0.00           H  
ATOM    117 1HG1 VAL A  23      10.373 -22.434 -14.597  1.00  0.00           H  
ATOM    118 2HG1 VAL A  23       8.910 -23.082 -15.374  1.00  0.00           H  
ATOM    119 3HG1 VAL A  23       9.596 -23.898 -13.949  1.00  0.00           H  
ATOM    120 1HG2 VAL A  23      12.536 -23.628 -14.824  1.00  0.00           H  
ATOM    121 2HG2 VAL A  23      11.823 -25.131 -14.191  1.00  0.00           H  
ATOM    122 3HG2 VAL A  23      12.635 -25.129 -15.775  1.00  0.00           H  
ATOM    123  N   GLU A  24      10.400 -26.949 -14.280  1.00  0.00           N  
ATOM    124  CA  GLU A  24      10.136 -27.517 -12.968  1.00  0.00           C  
ATOM    125  C   GLU A  24      10.421 -26.486 -11.890  1.00  0.00           C  
ATOM    126  O   GLU A  24      11.426 -25.780 -11.938  1.00  0.00           O  
ATOM    127  CB  GLU A  24      10.985 -28.769 -12.738  1.00  0.00           C  
ATOM    128  CG  GLU A  24      10.709 -29.484 -11.423  1.00  0.00           C  
ATOM    129  CD  GLU A  24      11.532 -30.729 -11.250  1.00  0.00           C  
ATOM    130  OE1 GLU A  24      12.287 -31.048 -12.137  1.00  0.00           O  
ATOM    131  OE2 GLU A  24      11.407 -31.363 -10.228  1.00  0.00           O  
ATOM    132  H   GLU A  24      11.294 -27.117 -14.718  1.00  0.00           H  
ATOM    133  HA  GLU A  24       9.084 -27.799 -12.918  1.00  0.00           H  
ATOM    134 1HB  GLU A  24      10.814 -29.479 -13.547  1.00  0.00           H  
ATOM    135 2HB  GLU A  24      12.042 -28.501 -12.757  1.00  0.00           H  
ATOM    136 1HG  GLU A  24      10.922 -28.803 -10.600  1.00  0.00           H  
ATOM    137 2HG  GLU A  24       9.652 -29.744 -11.379  1.00  0.00           H  
ATOM    138  N   MET A  25       9.518 -26.397 -10.923  1.00  0.00           N  
ATOM    139  CA  MET A  25       9.767 -25.633  -9.708  1.00  0.00           C  
ATOM    140  C   MET A  25       9.508 -26.512  -8.494  1.00  0.00           C  
ATOM    141  O   MET A  25       8.928 -27.596  -8.601  1.00  0.00           O  
ATOM    142  CB  MET A  25       8.893 -24.381  -9.669  1.00  0.00           C  
ATOM    143  CG  MET A  25       9.150 -23.398 -10.802  1.00  0.00           C  
ATOM    144  SD  MET A  25       8.114 -21.925 -10.694  1.00  0.00           S  
ATOM    145  CE  MET A  25       8.866 -21.085  -9.303  1.00  0.00           C  
ATOM    146  H   MET A  25       8.634 -26.872 -11.033  1.00  0.00           H  
ATOM    147  HA  MET A  25      10.813 -25.326  -9.701  1.00  0.00           H  
ATOM    148 1HB  MET A  25       7.844 -24.668  -9.707  1.00  0.00           H  
ATOM    149 2HB  MET A  25       9.054 -23.854  -8.727  1.00  0.00           H  
ATOM    150 1HG  MET A  25      10.194 -23.087 -10.785  1.00  0.00           H  
ATOM    151 2HG  MET A  25       8.955 -23.886 -11.757  1.00  0.00           H  
ATOM    152 1HE  MET A  25       8.335 -20.152  -9.110  1.00  0.00           H  
ATOM    153 2HE  MET A  25       8.812 -21.723  -8.419  1.00  0.00           H  
ATOM    154 3HE  MET A  25       9.910 -20.868  -9.530  1.00  0.00           H  
ATOM    155  N   THR A  26       9.970 -26.048  -7.339  1.00  0.00           N  
ATOM    156  CA  THR A  26       9.861 -26.834  -6.120  1.00  0.00           C  
ATOM    157  C   THR A  26       9.287 -25.972  -5.025  1.00  0.00           C  
ATOM    158  O   THR A  26       9.700 -24.833  -4.858  1.00  0.00           O  
ATOM    159  CB  THR A  26      11.223 -27.403  -5.681  1.00  0.00           C  
ATOM    160  OG1 THR A  26      12.139 -26.327  -5.440  1.00  0.00           O  
ATOM    161  CG2 THR A  26      11.791 -28.316  -6.758  1.00  0.00           C  
ATOM    162  H   THR A  26      10.404 -25.137  -7.300  1.00  0.00           H  
ATOM    163  HA  THR A  26       9.190 -27.673  -6.308  1.00  0.00           H  
ATOM    164  HB  THR A  26      11.100 -27.971  -4.759  1.00  0.00           H  
ATOM    165  HG1 THR A  26      12.987 -26.685  -5.167  1.00  0.00           H  
ATOM    166 1HG2 THR A  26      12.753 -28.709  -6.430  1.00  0.00           H  
ATOM    167 2HG2 THR A  26      11.102 -29.142  -6.935  1.00  0.00           H  
ATOM    168 3HG2 THR A  26      11.925 -27.751  -7.679  1.00  0.00           H  
ATOM    169  N   VAL A  27       8.303 -26.509  -4.307  1.00  0.00           N  
ATOM    170  CA  VAL A  27       7.593 -25.741  -3.301  1.00  0.00           C  
ATOM    171  C   VAL A  27       7.546 -26.539  -2.008  1.00  0.00           C  
ATOM    172  O   VAL A  27       7.233 -27.731  -2.020  1.00  0.00           O  
ATOM    173  CB  VAL A  27       6.162 -25.415  -3.769  1.00  0.00           C  
ATOM    174  CG1 VAL A  27       5.412 -24.645  -2.693  1.00  0.00           C  
ATOM    175  CG2 VAL A  27       6.210 -24.622  -5.066  1.00  0.00           C  
ATOM    176  H   VAL A  27       8.043 -27.472  -4.465  1.00  0.00           H  
ATOM    177  HA  VAL A  27       8.126 -24.803  -3.141  1.00  0.00           H  
ATOM    178  HB  VAL A  27       5.622 -26.348  -3.933  1.00  0.00           H  
ATOM    179 1HG1 VAL A  27       4.403 -24.424  -3.041  1.00  0.00           H  
ATOM    180 2HG1 VAL A  27       5.359 -25.247  -1.786  1.00  0.00           H  
ATOM    181 3HG1 VAL A  27       5.935 -23.713  -2.481  1.00  0.00           H  
ATOM    182 1HG2 VAL A  27       5.195 -24.395  -5.392  1.00  0.00           H  
ATOM    183 2HG2 VAL A  27       6.755 -23.692  -4.904  1.00  0.00           H  
ATOM    184 3HG2 VAL A  27       6.715 -25.209  -5.834  1.00  0.00           H  
ATOM    185  N   GLY A  28       7.878 -25.878  -0.905  1.00  0.00           N  
ATOM    186  CA  GLY A  28       7.693 -26.464   0.417  1.00  0.00           C  
ATOM    187  C   GLY A  28       8.904 -27.162   0.996  1.00  0.00           C  
ATOM    188  O   GLY A  28       9.947 -27.270   0.346  1.00  0.00           O  
ATOM    189  H   GLY A  28       8.267 -24.949  -0.981  1.00  0.00           H  
ATOM    190 1HA  GLY A  28       7.397 -25.687   1.121  1.00  0.00           H  
ATOM    191 2HA  GLY A  28       6.883 -27.192   0.382  1.00  0.00           H  
ATOM    192  N   SER A  29       8.748 -27.642   2.232  1.00  0.00           N  
ATOM    193  CA  SER A  29       9.827 -28.315   2.947  1.00  0.00           C  
ATOM    194  C   SER A  29       9.327 -29.632   3.545  1.00  0.00           C  
ATOM    195  O   SER A  29       8.527 -29.615   4.488  1.00  0.00           O  
ATOM    196  CB  SER A  29      10.373 -27.418   4.041  1.00  0.00           C  
ATOM    197  OG  SER A  29      11.372 -28.072   4.774  1.00  0.00           O  
ATOM    198  H   SER A  29       7.851 -27.533   2.684  1.00  0.00           H  
ATOM    199  HA  SER A  29      10.629 -28.532   2.240  1.00  0.00           H  
ATOM    200 1HB  SER A  29      10.779 -26.509   3.598  1.00  0.00           H  
ATOM    201 2HB  SER A  29       9.563 -27.124   4.707  1.00  0.00           H  
ATOM    202  HG  SER A  29      12.165 -27.541   4.672  1.00  0.00           H  
ATOM    203  N   PRO A  30       9.766 -30.777   2.998  1.00  0.00           N  
ATOM    204  CA  PRO A  30      10.675 -30.929   1.859  1.00  0.00           C  
ATOM    205  C   PRO A  30      10.003 -30.508   0.561  1.00  0.00           C  
ATOM    206  O   PRO A  30       8.783 -30.359   0.523  1.00  0.00           O  
ATOM    207  CB  PRO A  30      10.995 -32.427   1.866  1.00  0.00           C  
ATOM    208  CG  PRO A  30       9.793 -33.055   2.484  1.00  0.00           C  
ATOM    209  CD  PRO A  30       9.338 -32.058   3.516  1.00  0.00           C  
ATOM    210  HA  PRO A  30      11.582 -30.333   2.038  1.00  0.00           H  
ATOM    211 1HB  PRO A  30      11.181 -32.777   0.840  1.00  0.00           H  
ATOM    212 2HB  PRO A  30      11.916 -32.612   2.440  1.00  0.00           H  
ATOM    213 1HG  PRO A  30       9.029 -33.248   1.716  1.00  0.00           H  
ATOM    214 2HG  PRO A  30      10.056 -34.029   2.922  1.00  0.00           H  
ATOM    215 1HD  PRO A  30       8.242 -32.093   3.602  1.00  0.00           H  
ATOM    216 2HD  PRO A  30       9.811 -32.289   4.482  1.00  0.00           H  
ATOM    217  N   PRO A  31      10.789 -30.340  -0.501  1.00  0.00           N  
ATOM    218  CA  PRO A  31      10.215 -29.801  -1.735  1.00  0.00           C  
ATOM    219  C   PRO A  31       9.255 -30.746  -2.447  1.00  0.00           C  
ATOM    220  O   PRO A  31       9.490 -31.952  -2.555  1.00  0.00           O  
ATOM    221  CB  PRO A  31      11.462 -29.542  -2.587  1.00  0.00           C  
ATOM    222  CG  PRO A  31      12.576 -29.491  -1.598  1.00  0.00           C  
ATOM    223  CD  PRO A  31      12.173 -30.470  -0.528  1.00  0.00           C  
ATOM    224  HA  PRO A  31       9.684 -28.865  -1.508  1.00  0.00           H  
ATOM    225 1HB  PRO A  31      11.585 -30.346  -3.328  1.00  0.00           H  
ATOM    226 2HB  PRO A  31      11.345 -28.603  -3.148  1.00  0.00           H  
ATOM    227 1HG  PRO A  31      13.526 -29.760  -2.083  1.00  0.00           H  
ATOM    228 2HG  PRO A  31      12.695 -28.467  -1.213  1.00  0.00           H  
ATOM    229 1HD  PRO A  31      12.498 -31.481  -0.815  1.00  0.00           H  
ATOM    230 2HD  PRO A  31      12.625 -30.174   0.430  1.00  0.00           H  
ATOM    231  N   GLN A  32       8.152 -30.176  -2.922  1.00  0.00           N  
ATOM    232  CA  GLN A  32       7.235 -30.879  -3.789  1.00  0.00           C  
ATOM    233  C   GLN A  32       7.399 -30.272  -5.180  1.00  0.00           C  
ATOM    234  O   GLN A  32       7.441 -29.056  -5.320  1.00  0.00           O  
ATOM    235  CB  GLN A  32       5.791 -30.760  -3.296  1.00  0.00           C  
ATOM    236  CG  GLN A  32       5.539 -31.407  -1.945  1.00  0.00           C  
ATOM    237  CD  GLN A  32       4.098 -31.264  -1.494  1.00  0.00           C  
ATOM    238  OE1 GLN A  32       3.172 -31.278  -2.310  1.00  0.00           O  
ATOM    239  NE2 GLN A  32       3.898 -31.125  -0.188  1.00  0.00           N  
ATOM    240  H   GLN A  32       7.952 -29.220  -2.666  1.00  0.00           H  
ATOM    241  HA  GLN A  32       7.505 -31.935  -3.795  1.00  0.00           H  
ATOM    242 1HB  GLN A  32       5.517 -29.707  -3.220  1.00  0.00           H  
ATOM    243 2HB  GLN A  32       5.119 -31.221  -4.020  1.00  0.00           H  
ATOM    244 1HG  GLN A  32       5.771 -32.470  -2.014  1.00  0.00           H  
ATOM    245 2HG  GLN A  32       6.179 -30.933  -1.201  1.00  0.00           H  
ATOM    246 1HE2 GLN A  32       2.968 -31.026   0.169  1.00  0.00           H  
ATOM    247 2HE2 GLN A  32       4.677 -31.118   0.439  1.00  0.00           H  
ATOM    248  N   THR A  33       7.521 -31.117  -6.196  1.00  0.00           N  
ATOM    249  CA  THR A  33       7.827 -30.657  -7.547  1.00  0.00           C  
ATOM    250  C   THR A  33       6.583 -30.402  -8.386  1.00  0.00           C  
ATOM    251  O   THR A  33       5.605 -31.147  -8.305  1.00  0.00           O  
ATOM    252  CB  THR A  33       8.726 -31.673  -8.275  1.00  0.00           C  
ATOM    253  OG1 THR A  33       8.053 -32.936  -8.361  1.00  0.00           O  
ATOM    254  CG2 THR A  33      10.040 -31.853  -7.530  1.00  0.00           C  
ATOM    255  H   THR A  33       7.399 -32.106  -6.029  1.00  0.00           H  
ATOM    256  HA  THR A  33       8.360 -29.709  -7.477  1.00  0.00           H  
ATOM    257  HB  THR A  33       8.934 -31.318  -9.284  1.00  0.00           H  
ATOM    258  HG1 THR A  33       8.615 -33.568  -8.815  1.00  0.00           H  
ATOM    259 1HG2 THR A  33      10.663 -32.574  -8.059  1.00  0.00           H  
ATOM    260 2HG2 THR A  33      10.560 -30.897  -7.473  1.00  0.00           H  
ATOM    261 3HG2 THR A  33       9.840 -32.217  -6.523  1.00  0.00           H  
ATOM    262  N   LEU A  34       6.637 -29.344  -9.191  1.00  0.00           N  
ATOM    263  CA  LEU A  34       5.574 -29.006 -10.134  1.00  0.00           C  
ATOM    264  C   LEU A  34       6.153 -28.546 -11.451  1.00  0.00           C  
ATOM    265  O   LEU A  34       7.240 -27.970 -11.485  1.00  0.00           O  
ATOM    266  CB  LEU A  34       4.671 -27.908  -9.557  1.00  0.00           C  
ATOM    267  CG  LEU A  34       3.898 -28.282  -8.286  1.00  0.00           C  
ATOM    268  CD1 LEU A  34       3.241 -27.037  -7.706  1.00  0.00           C  
ATOM    269  CD2 LEU A  34       2.861 -29.345  -8.617  1.00  0.00           C  
ATOM    270  H   LEU A  34       7.455 -28.754  -9.140  1.00  0.00           H  
ATOM    271  HA  LEU A  34       4.971 -29.896 -10.308  1.00  0.00           H  
ATOM    272 1HB  LEU A  34       5.285 -27.039  -9.328  1.00  0.00           H  
ATOM    273 2HB  LEU A  34       3.943 -27.623 -10.316  1.00  0.00           H  
ATOM    274  HG  LEU A  34       4.591 -28.671  -7.540  1.00  0.00           H  
ATOM    275 1HD1 LEU A  34       2.692 -27.303  -6.803  1.00  0.00           H  
ATOM    276 2HD1 LEU A  34       4.007 -26.302  -7.461  1.00  0.00           H  
ATOM    277 3HD1 LEU A  34       2.553 -26.615  -8.438  1.00  0.00           H  
ATOM    278 1HD2 LEU A  34       2.312 -29.611  -7.713  1.00  0.00           H  
ATOM    279 2HD2 LEU A  34       2.166 -28.956  -9.362  1.00  0.00           H  
ATOM    280 3HD2 LEU A  34       3.359 -30.229  -9.013  1.00  0.00           H  
ATOM    281  N   ASN A  35       5.415 -28.795 -12.530  1.00  0.00           N  
ATOM    282  CA  ASN A  35       5.723 -28.212 -13.824  1.00  0.00           C  
ATOM    283  C   ASN A  35       4.820 -27.009 -14.015  1.00  0.00           C  
ATOM    284  O   ASN A  35       3.606 -27.103 -13.841  1.00  0.00           O  
ATOM    285  CB  ASN A  35       5.552 -29.219 -14.946  1.00  0.00           C  
ATOM    286  CG  ASN A  35       6.544 -30.346 -14.868  1.00  0.00           C  
ATOM    287  OD1 ASN A  35       7.675 -30.228 -15.353  1.00  0.00           O  
ATOM    288  ND2 ASN A  35       6.143 -31.437 -14.267  1.00  0.00           N  
ATOM    289  H   ASN A  35       4.617 -29.408 -12.444  1.00  0.00           H  
ATOM    290  HA  ASN A  35       6.764 -27.886 -13.818  1.00  0.00           H  
ATOM    291 1HB  ASN A  35       4.544 -29.635 -14.912  1.00  0.00           H  
ATOM    292 2HB  ASN A  35       5.665 -28.717 -15.907  1.00  0.00           H  
ATOM    293 1HD2 ASN A  35       6.761 -32.219 -14.185  1.00  0.00           H  
ATOM    294 2HD2 ASN A  35       5.219 -31.489 -13.890  1.00  0.00           H  
ATOM    295  N   ILE A  36       5.408 -25.870 -14.358  1.00  0.00           N  
ATOM    296  CA  ILE A  36       4.609 -24.672 -14.574  1.00  0.00           C  
ATOM    297  C   ILE A  36       4.970 -24.019 -15.891  1.00  0.00           C  
ATOM    298  O   ILE A  36       6.098 -24.136 -16.362  1.00  0.00           O  
ATOM    299  CB  ILE A  36       4.802 -23.661 -13.429  1.00  0.00           C  
ATOM    300  CG1 ILE A  36       6.261 -23.203 -13.361  1.00  0.00           C  
ATOM    301  CG2 ILE A  36       4.370 -24.270 -12.104  1.00  0.00           C  
ATOM    302  CD1 ILE A  36       6.555 -21.976 -14.194  1.00  0.00           C  
ATOM    303  H   ILE A  36       6.410 -25.820 -14.473  1.00  0.00           H  
ATOM    304  HA  ILE A  36       3.558 -24.958 -14.605  1.00  0.00           H  
ATOM    305  HB  ILE A  36       4.201 -22.773 -13.622  1.00  0.00           H  
ATOM    306 1HG1 ILE A  36       6.527 -22.986 -12.327  1.00  0.00           H  
ATOM    307 2HG1 ILE A  36       6.912 -24.008 -13.703  1.00  0.00           H  
ATOM    308 1HG2 ILE A  36       4.514 -23.543 -11.305  1.00  0.00           H  
ATOM    309 2HG2 ILE A  36       3.319 -24.548 -12.156  1.00  0.00           H  
ATOM    310 3HG2 ILE A  36       4.970 -25.157 -11.898  1.00  0.00           H  
ATOM    311 1HD1 ILE A  36       7.608 -21.712 -14.095  1.00  0.00           H  
ATOM    312 2HD1 ILE A  36       6.329 -22.183 -15.240  1.00  0.00           H  
ATOM    313 3HD1 ILE A  36       5.940 -21.146 -13.847  1.00  0.00           H  
ATOM    314  N   LEU A  37       3.996 -23.360 -16.501  1.00  0.00           N  
ATOM    315  CA  LEU A  37       4.314 -22.496 -17.627  1.00  0.00           C  
ATOM    316  C   LEU A  37       4.838 -21.162 -17.094  1.00  0.00           C  
ATOM    317  O   LEU A  37       4.264 -20.563 -16.188  1.00  0.00           O  
ATOM    318  CB  LEU A  37       3.077 -22.273 -18.506  1.00  0.00           C  
ATOM    319  CG  LEU A  37       3.291 -21.392 -19.744  1.00  0.00           C  
ATOM    320  CD1 LEU A  37       4.241 -22.091 -20.707  1.00  0.00           C  
ATOM    321  CD2 LEU A  37       1.950 -21.111 -20.406  1.00  0.00           C  
ATOM    322  H   LEU A  37       3.035 -23.444 -16.201  1.00  0.00           H  
ATOM    323  HA  LEU A  37       5.083 -22.980 -18.228  1.00  0.00           H  
ATOM    324 1HB  LEU A  37       2.714 -23.241 -18.848  1.00  0.00           H  
ATOM    325 2HB  LEU A  37       2.299 -21.809 -17.900  1.00  0.00           H  
ATOM    326  HG  LEU A  37       3.753 -20.451 -19.446  1.00  0.00           H  
ATOM    327 1HD1 LEU A  37       4.393 -21.466 -21.587  1.00  0.00           H  
ATOM    328 2HD1 LEU A  37       5.198 -22.263 -20.215  1.00  0.00           H  
ATOM    329 3HD1 LEU A  37       3.812 -23.046 -21.011  1.00  0.00           H  
ATOM    330 1HD2 LEU A  37       2.103 -20.484 -21.285  1.00  0.00           H  
ATOM    331 2HD2 LEU A  37       1.488 -22.051 -20.706  1.00  0.00           H  
ATOM    332 3HD2 LEU A  37       1.298 -20.595 -19.701  1.00  0.00           H  
ATOM    333  N   VAL A  38       5.967 -20.720 -17.632  1.00  0.00           N  
ATOM    334  CA  VAL A  38       6.513 -19.423 -17.237  1.00  0.00           C  
ATOM    335  C   VAL A  38       5.871 -18.397 -18.160  1.00  0.00           C  
ATOM    336  O   VAL A  38       6.135 -18.396 -19.361  1.00  0.00           O  
ATOM    337  CB  VAL A  38       8.047 -19.385 -17.370  1.00  0.00           C  
ATOM    338  CG1 VAL A  38       8.580 -18.011 -16.990  1.00  0.00           C  
ATOM    339  CG2 VAL A  38       8.669 -20.465 -16.498  1.00  0.00           C  
ATOM    340  H   VAL A  38       6.460 -21.273 -18.318  1.00  0.00           H  
ATOM    341  HA  VAL A  38       6.260 -19.245 -16.191  1.00  0.00           H  
ATOM    342  HB  VAL A  38       8.317 -19.557 -18.412  1.00  0.00           H  
ATOM    343 1HG1 VAL A  38       9.666 -18.002 -17.089  1.00  0.00           H  
ATOM    344 2HG1 VAL A  38       8.149 -17.258 -17.649  1.00  0.00           H  
ATOM    345 3HG1 VAL A  38       8.310 -17.789 -15.958  1.00  0.00           H  
ATOM    346 1HG2 VAL A  38       9.754 -20.432 -16.597  1.00  0.00           H  
ATOM    347 2HG2 VAL A  38       8.394 -20.296 -15.457  1.00  0.00           H  
ATOM    348 3HG2 VAL A  38       8.305 -21.442 -16.815  1.00  0.00           H  
ATOM    349  N   ASP A  39       5.017 -17.548 -17.600  1.00  0.00           N  
ATOM    350  CA  ASP A  39       4.079 -16.745 -18.389  1.00  0.00           C  
ATOM    351  C   ASP A  39       4.290 -15.248 -18.218  1.00  0.00           C  
ATOM    352  O   ASP A  39       3.884 -14.665 -17.218  1.00  0.00           O  
ATOM    353  CB  ASP A  39       2.638 -17.095 -18.011  1.00  0.00           C  
ATOM    354  CG  ASP A  39       1.608 -16.340 -18.841  1.00  0.00           C  
ATOM    355  OD1 ASP A  39       1.957 -15.862 -19.894  1.00  0.00           O  
ATOM    356  OD2 ASP A  39       0.482 -16.249 -18.414  1.00  0.00           O  
ATOM    357  H   ASP A  39       5.018 -17.456 -16.594  1.00  0.00           H  
ATOM    358  HA  ASP A  39       4.231 -16.973 -19.444  1.00  0.00           H  
ATOM    359 1HB  ASP A  39       2.476 -18.165 -18.143  1.00  0.00           H  
ATOM    360 2HB  ASP A  39       2.472 -16.866 -16.958  1.00  0.00           H  
ATOM    361  N   THR A  40       4.904 -14.611 -19.215  1.00  0.00           N  
ATOM    362  CA  THR A  40       5.109 -13.176 -19.108  1.00  0.00           C  
ATOM    363  C   THR A  40       3.826 -12.402 -19.363  1.00  0.00           C  
ATOM    364  O   THR A  40       3.826 -11.180 -19.294  1.00  0.00           O  
ATOM    365  CB  THR A  40       6.198 -12.702 -20.088  1.00  0.00           C  
ATOM    366  OG1 THR A  40       5.805 -13.011 -21.431  1.00  0.00           O  
ATOM    367  CG2 THR A  40       7.524 -13.383 -19.782  1.00  0.00           C  
ATOM    368  H   THR A  40       5.230 -15.094 -20.040  1.00  0.00           H  
ATOM    369  HA  THR A  40       5.435 -12.948 -18.093  1.00  0.00           H  
ATOM    370  HB  THR A  40       6.322 -11.623 -19.999  1.00  0.00           H  
ATOM    371  HG1 THR A  40       5.747 -12.200 -21.942  1.00  0.00           H  
ATOM    372 1HG2 THR A  40       8.282 -13.036 -20.484  1.00  0.00           H  
ATOM    373 2HG2 THR A  40       7.832 -13.141 -18.765  1.00  0.00           H  
ATOM    374 3HG2 THR A  40       7.408 -14.462 -19.878  1.00  0.00           H  
ATOM    375  N   GLY A  41       2.747 -13.117 -19.675  1.00  0.00           N  
ATOM    376  CA  GLY A  41       1.439 -12.495 -19.854  1.00  0.00           C  
ATOM    377  C   GLY A  41       0.547 -12.470 -18.620  1.00  0.00           C  
ATOM    378  O   GLY A  41      -0.613 -12.074 -18.700  1.00  0.00           O  
ATOM    379  H   GLY A  41       2.837 -14.116 -19.791  1.00  0.00           H  
ATOM    380 1HA  GLY A  41       1.568 -11.464 -20.183  1.00  0.00           H  
ATOM    381 2HA  GLY A  41       0.893 -13.016 -20.639  1.00  0.00           H  
ATOM    382  N   SER A  42       1.075 -12.884 -17.465  1.00  0.00           N  
ATOM    383  CA  SER A  42       0.310 -12.858 -16.223  1.00  0.00           C  
ATOM    384  C   SER A  42       1.262 -12.713 -15.056  1.00  0.00           C  
ATOM    385  O   SER A  42       2.476 -12.694 -15.269  1.00  0.00           O  
ATOM    386  CB  SER A  42      -0.516 -14.121 -16.071  1.00  0.00           C  
ATOM    387  OG  SER A  42       0.307 -15.238 -15.874  1.00  0.00           O  
ATOM    388  H   SER A  42       2.026 -13.223 -17.450  1.00  0.00           H  
ATOM    389  HA  SER A  42      -0.368 -12.004 -16.252  1.00  0.00           H  
ATOM    390 1HB  SER A  42      -1.194 -14.012 -15.225  1.00  0.00           H  
ATOM    391 2HB  SER A  42      -1.125 -14.266 -16.962  1.00  0.00           H  
ATOM    392  HG  SER A  42       0.368 -15.674 -16.727  1.00  0.00           H  
ATOM    393  N   SER A  43       0.729 -12.632 -13.834  1.00  0.00           N  
ATOM    394  CA  SER A  43       1.580 -12.265 -12.696  1.00  0.00           C  
ATOM    395  C   SER A  43       1.463 -13.134 -11.461  1.00  0.00           C  
ATOM    396  O   SER A  43       2.207 -12.934 -10.500  1.00  0.00           O  
ATOM    397  CB  SER A  43       1.281 -10.833 -12.299  1.00  0.00           C  
ATOM    398  OG  SER A  43      -0.042 -10.701 -11.854  1.00  0.00           O  
ATOM    399  H   SER A  43      -0.251 -12.819 -13.676  1.00  0.00           H  
ATOM    400  HA  SER A  43       2.623 -12.344 -13.004  1.00  0.00           H  
ATOM    401 1HB  SER A  43       1.965 -10.523 -11.509  1.00  0.00           H  
ATOM    402 2HB  SER A  43       1.447 -10.176 -13.152  1.00  0.00           H  
ATOM    403  HG  SER A  43      -0.515 -11.460 -12.203  1.00  0.00           H  
ATOM    404  N   ASN A  44       0.522 -14.069 -11.458  1.00  0.00           N  
ATOM    405  CA  ASN A  44       0.308 -14.907 -10.278  1.00  0.00           C  
ATOM    406  C   ASN A  44       1.034 -16.239 -10.375  1.00  0.00           C  
ATOM    407  O   ASN A  44       1.230 -16.788 -11.472  1.00  0.00           O  
ATOM    408  CB  ASN A  44      -1.176 -15.135 -10.053  1.00  0.00           C  
ATOM    409  CG  ASN A  44      -1.817 -15.910 -11.170  1.00  0.00           C  
ATOM    410  OD1 ASN A  44      -1.684 -15.553 -12.347  1.00  0.00           O  
ATOM    411  ND2 ASN A  44      -2.510 -16.965 -10.826  1.00  0.00           N  
ATOM    412  H   ASN A  44      -0.057 -14.211 -12.274  1.00  0.00           H  
ATOM    413  HA  ASN A  44       0.718 -14.392  -9.408  1.00  0.00           H  
ATOM    414 1HB  ASN A  44      -1.323 -15.677  -9.119  1.00  0.00           H  
ATOM    415 2HB  ASN A  44      -1.681 -14.173  -9.957  1.00  0.00           H  
ATOM    416 1HD2 ASN A  44      -2.959 -17.519 -11.527  1.00  0.00           H  
ATOM    417 2HD2 ASN A  44      -2.591 -17.217  -9.862  1.00  0.00           H  
ATOM    418  N   PHE A  45       1.429 -16.768  -9.218  1.00  0.00           N  
ATOM    419  CA  PHE A  45       1.890 -18.149  -9.126  1.00  0.00           C  
ATOM    420  C   PHE A  45       0.812 -19.012  -8.498  1.00  0.00           C  
ATOM    421  O   PHE A  45       0.327 -18.701  -7.404  1.00  0.00           O  
ATOM    422  CB  PHE A  45       3.176 -18.242  -8.303  1.00  0.00           C  
ATOM    423  CG  PHE A  45       3.709 -19.640  -8.167  1.00  0.00           C  
ATOM    424  CD1 PHE A  45       3.351 -20.625  -9.075  1.00  0.00           C  
ATOM    425  CD2 PHE A  45       4.568 -19.973  -7.130  1.00  0.00           C  
ATOM    426  CE1 PHE A  45       3.841 -21.912  -8.950  1.00  0.00           C  
ATOM    427  CE2 PHE A  45       5.060 -21.257  -7.004  1.00  0.00           C  
ATOM    428  CZ  PHE A  45       4.695 -22.228  -7.915  1.00  0.00           C  
ATOM    429  H   PHE A  45       1.409 -16.199  -8.384  1.00  0.00           H  
ATOM    430  HA  PHE A  45       2.098 -18.512 -10.133  1.00  0.00           H  
ATOM    431 1HB  PHE A  45       3.948 -17.627  -8.765  1.00  0.00           H  
ATOM    432 2HB  PHE A  45       2.998 -17.847  -7.304  1.00  0.00           H  
ATOM    433  HD1 PHE A  45       2.677 -20.375  -9.894  1.00  0.00           H  
ATOM    434  HD2 PHE A  45       4.855 -19.206  -6.410  1.00  0.00           H  
ATOM    435  HE1 PHE A  45       3.552 -22.676  -9.671  1.00  0.00           H  
ATOM    436  HE2 PHE A  45       5.734 -21.505  -6.185  1.00  0.00           H  
ATOM    437  HZ  PHE A  45       5.080 -23.242  -7.816  1.00  0.00           H  
ATOM    438  N   ALA A  46       0.431 -20.089  -9.173  1.00  0.00           N  
ATOM    439  CA  ALA A  46      -0.440 -21.074  -8.523  1.00  0.00           C  
ATOM    440  C   ALA A  46      -0.181 -22.479  -9.040  1.00  0.00           C  
ATOM    441  O   ALA A  46       0.275 -22.667 -10.179  1.00  0.00           O  
ATOM    442  CB  ALA A  46      -1.903 -20.706  -8.725  1.00  0.00           C  
ATOM    443  H   ALA A  46       0.727 -20.247 -10.126  1.00  0.00           H  
ATOM    444  HA  ALA A  46      -0.220 -21.069  -7.455  1.00  0.00           H  
ATOM    445 1HB  ALA A  46      -2.535 -21.447  -8.237  1.00  0.00           H  
ATOM    446 2HB  ALA A  46      -2.094 -19.723  -8.293  1.00  0.00           H  
ATOM    447 3HB  ALA A  46      -2.127 -20.682  -9.790  1.00  0.00           H  
ATOM    448  N   VAL A  47      -0.477 -23.464  -8.197  1.00  0.00           N  
ATOM    449  CA  VAL A  47      -0.423 -24.870  -8.599  1.00  0.00           C  
ATOM    450  C   VAL A  47      -1.647 -25.563  -8.014  1.00  0.00           C  
ATOM    451  O   VAL A  47      -2.319 -24.998  -7.158  1.00  0.00           O  
ATOM    452  CB  VAL A  47       0.864 -25.549  -8.094  1.00  0.00           C  
ATOM    453  CG1 VAL A  47       2.091 -24.868  -8.681  1.00  0.00           C  
ATOM    454  CG2 VAL A  47       0.904 -25.517  -6.574  1.00  0.00           C  
ATOM    455  H   VAL A  47      -0.747 -23.233  -7.252  1.00  0.00           H  
ATOM    456  HA  VAL A  47      -0.429 -24.919  -9.689  1.00  0.00           H  
ATOM    457  HB  VAL A  47       0.876 -26.584  -8.437  1.00  0.00           H  
ATOM    458 1HG1 VAL A  47       2.992 -25.361  -8.314  1.00  0.00           H  
ATOM    459 2HG1 VAL A  47       2.059 -24.935  -9.768  1.00  0.00           H  
ATOM    460 3HG1 VAL A  47       2.104 -23.820  -8.381  1.00  0.00           H  
ATOM    461 1HG2 VAL A  47       1.816 -25.999  -6.224  1.00  0.00           H  
ATOM    462 2HG2 VAL A  47       0.886 -24.482  -6.232  1.00  0.00           H  
ATOM    463 3HG2 VAL A  47       0.039 -26.046  -6.175  1.00  0.00           H  
ATOM    464  N   GLY A  48      -1.948 -26.781  -8.480  1.00  0.00           N  
ATOM    465  CA  GLY A  48      -3.094 -27.472  -7.872  1.00  0.00           C  
ATOM    466  C   GLY A  48      -2.804 -27.903  -6.444  1.00  0.00           C  
ATOM    467  O   GLY A  48      -1.664 -28.214  -6.108  1.00  0.00           O  
ATOM    468  H   GLY A  48      -1.432 -27.239  -9.218  1.00  0.00           H  
ATOM    469 1HA  GLY A  48      -3.963 -26.813  -7.881  1.00  0.00           H  
ATOM    470 2HA  GLY A  48      -3.349 -28.347  -8.468  1.00  0.00           H  
ATOM    471  N   ALA A  49      -3.836 -27.925  -5.610  1.00  0.00           N  
ATOM    472  CA  ALA A  49      -3.695 -28.447  -4.252  1.00  0.00           C  
ATOM    473  C   ALA A  49      -4.317 -29.833  -4.113  1.00  0.00           C  
ATOM    474  O   ALA A  49      -5.107 -30.266  -4.949  1.00  0.00           O  
ATOM    475  CB  ALA A  49      -4.322 -27.487  -3.251  1.00  0.00           C  
ATOM    476  H   ALA A  49      -4.735 -27.577  -5.913  1.00  0.00           H  
ATOM    477  HA  ALA A  49      -2.631 -28.541  -4.034  1.00  0.00           H  
ATOM    478 1HB  ALA A  49      -4.210 -27.888  -2.244  1.00  0.00           H  
ATOM    479 2HB  ALA A  49      -3.824 -26.520  -3.314  1.00  0.00           H  
ATOM    480 3HB  ALA A  49      -5.380 -27.366  -3.477  1.00  0.00           H  
ATOM    481  N   ALA A  50      -3.945 -30.514  -3.041  1.00  0.00           N  
ATOM    482  CA  ALA A  50      -4.450 -31.841  -2.748  1.00  0.00           C  
ATOM    483  C   ALA A  50      -5.964 -31.809  -2.527  1.00  0.00           C  
ATOM    484  O   ALA A  50      -6.630 -32.848  -2.579  1.00  0.00           O  
ATOM    485  CB  ALA A  50      -3.741 -32.418  -1.531  1.00  0.00           C  
ATOM    486  H   ALA A  50      -3.284 -30.088  -2.407  1.00  0.00           H  
ATOM    487  HA  ALA A  50      -4.249 -32.478  -3.610  1.00  0.00           H  
ATOM    488 1HB  ALA A  50      -4.130 -33.415  -1.322  1.00  0.00           H  
ATOM    489 2HB  ALA A  50      -2.671 -32.480  -1.729  1.00  0.00           H  
ATOM    490 3HB  ALA A  50      -3.914 -31.774  -0.671  1.00  0.00           H  
ATOM    491  N   PRO A  51      -6.504 -30.617  -2.281  1.00  0.00           N  
ATOM    492  CA  PRO A  51      -7.939 -30.467  -2.036  1.00  0.00           C  
ATOM    493  C   PRO A  51      -8.772 -30.294  -3.303  1.00  0.00           C  
ATOM    494  O   PRO A  51     -10.004 -30.259  -3.234  1.00  0.00           O  
ATOM    495  CB  PRO A  51      -7.991 -29.206  -1.167  1.00  0.00           C  
ATOM    496  CG  PRO A  51      -6.891 -28.352  -1.696  1.00  0.00           C  
ATOM    497  CD  PRO A  51      -5.799 -29.325  -2.054  1.00  0.00           C  
ATOM    498  HA  PRO A  51      -8.306 -31.347  -1.487  1.00  0.00           H  
ATOM    499 1HB  PRO A  51      -8.979 -28.731  -1.252  1.00  0.00           H  
ATOM    500 2HB  PRO A  51      -7.853 -29.473  -0.109  1.00  0.00           H  
ATOM    501 1HG  PRO A  51      -7.242 -27.773  -2.563  1.00  0.00           H  
ATOM    502 2HG  PRO A  51      -6.575 -27.623  -0.934  1.00  0.00           H  
ATOM    503 1HD  PRO A  51      -5.294 -28.989  -2.971  1.00  0.00           H  
ATOM    504 2HD  PRO A  51      -5.084 -29.398  -1.221  1.00  0.00           H  
ATOM    505  N   HIS A  52      -8.789 -33.913 -13.629  1.00  0.00           N  
ATOM    506  CA  HIS A  52      -7.676 -33.120 -14.116  1.00  0.00           C  
ATOM    507  C   HIS A  52      -6.673 -32.932 -12.977  1.00  0.00           C  
ATOM    508  O   HIS A  52      -5.478 -33.144 -13.160  1.00  0.00           O  
ATOM    509  CB  HIS A  52      -8.151 -31.762 -14.643  1.00  0.00           C  
ATOM    510  CG  HIS A  52      -9.013 -31.858 -15.863  1.00  0.00           C  
ATOM    511  ND1 HIS A  52     -10.146 -31.090 -16.036  1.00  0.00           N  
ATOM    512  CD2 HIS A  52      -8.909 -32.631 -16.969  1.00  0.00           C  
ATOM    513  CE1 HIS A  52     -10.701 -31.387 -17.198  1.00  0.00           C  
ATOM    514  NE2 HIS A  52      -9.971 -32.319 -17.783  1.00  0.00           N  
ATOM    515  H   HIS A  52      -9.260 -34.542 -14.264  1.00  0.00           H  
ATOM    516  HA  HIS A  52      -7.189 -33.643 -14.938  1.00  0.00           H  
ATOM    517 1HB  HIS A  52      -8.717 -31.248 -13.865  1.00  0.00           H  
ATOM    518 2HB  HIS A  52      -7.288 -31.142 -14.883  1.00  0.00           H  
ATOM    519  HD2 HIS A  52      -8.130 -33.365 -17.176  1.00  0.00           H  
ATOM    520  HE1 HIS A  52     -11.607 -30.939 -17.605  1.00  0.00           H  
ATOM    521  HE2 HIS A  52     -10.157 -32.738 -18.683  1.00  0.00           H  
ATOM    522  N   PRO A  53      -7.168 -32.571 -11.796  1.00  0.00           N  
ATOM    523  CA  PRO A  53      -6.292 -32.343 -10.646  1.00  0.00           C  
ATOM    524  C   PRO A  53      -5.632 -33.627 -10.144  1.00  0.00           C  
ATOM    525  O   PRO A  53      -4.424 -33.655  -9.877  1.00  0.00           O  
ATOM    526  CB  PRO A  53      -7.253 -31.765  -9.602  1.00  0.00           C  
ATOM    527  CG  PRO A  53      -8.328 -31.123 -10.411  1.00  0.00           C  
ATOM    528  CD  PRO A  53      -8.515 -32.046 -11.586  1.00  0.00           C  
ATOM    529  HA  PRO A  53      -5.518 -31.611 -10.920  1.00  0.00           H  
ATOM    530 1HB  PRO A  53      -7.630 -32.569  -8.953  1.00  0.00           H  
ATOM    531 2HB  PRO A  53      -6.722 -31.052  -8.956  1.00  0.00           H  
ATOM    532 1HG  PRO A  53      -9.243 -31.014  -9.809  1.00  0.00           H  
ATOM    533 2HG  PRO A  53      -8.023 -30.110 -10.713  1.00  0.00           H  
ATOM    534 1HD  PRO A  53      -9.225 -32.842 -11.319  1.00  0.00           H  
ATOM    535 2HD  PRO A  53      -8.882 -31.472 -12.450  1.00  0.00           H  
ATOM    536  N   PHE A  54      -6.422 -34.689 -10.028  1.00  0.00           N  
ATOM    537  CA  PHE A  54      -5.904 -35.959  -9.521  1.00  0.00           C  
ATOM    538  C   PHE A  54      -4.781 -36.506 -10.397  1.00  0.00           C  
ATOM    539  O   PHE A  54      -3.913 -37.233  -9.922  1.00  0.00           O  
ATOM    540  CB  PHE A  54      -7.029 -36.992  -9.430  1.00  0.00           C  
ATOM    541  CG  PHE A  54      -7.984 -36.750  -8.296  1.00  0.00           C  
ATOM    542  CD1 PHE A  54      -9.179 -36.078  -8.509  1.00  0.00           C  
ATOM    543  CD2 PHE A  54      -7.690 -37.192  -7.015  1.00  0.00           C  
ATOM    544  CE1 PHE A  54     -10.058 -35.854  -7.466  1.00  0.00           C  
ATOM    545  CE2 PHE A  54      -8.567 -36.971  -5.972  1.00  0.00           C  
ATOM    546  CZ  PHE A  54      -9.753 -36.301  -6.198  1.00  0.00           C  
ATOM    547  H   PHE A  54      -7.395 -34.625 -10.292  1.00  0.00           H  
ATOM    548  HA  PHE A  54      -5.499 -35.793  -8.522  1.00  0.00           H  
ATOM    549 1HB  PHE A  54      -7.597 -36.993 -10.359  1.00  0.00           H  
ATOM    550 2HB  PHE A  54      -6.601 -37.986  -9.307  1.00  0.00           H  
ATOM    551  HD1 PHE A  54      -9.421 -35.726  -9.512  1.00  0.00           H  
ATOM    552  HD2 PHE A  54      -6.753 -37.721  -6.837  1.00  0.00           H  
ATOM    553  HE1 PHE A  54     -10.993 -35.325  -7.647  1.00  0.00           H  
ATOM    554  HE2 PHE A  54      -8.324 -37.324  -4.970  1.00  0.00           H  
ATOM    555  HZ  PHE A  54     -10.445 -36.124  -5.376  1.00  0.00           H  
ATOM    556  N   LEU A  55      -4.796 -36.159 -11.683  1.00  0.00           N  
ATOM    557  CA  LEU A  55      -3.798 -36.680 -12.606  1.00  0.00           C  
ATOM    558  C   LEU A  55      -2.704 -35.670 -12.941  1.00  0.00           C  
ATOM    559  O   LEU A  55      -1.942 -35.840 -13.892  1.00  0.00           O  
ATOM    560  CB  LEU A  55      -4.483 -37.134 -13.901  1.00  0.00           C  
ATOM    561  CG  LEU A  55      -5.508 -38.265 -13.751  1.00  0.00           C  
ATOM    562  CD1 LEU A  55      -6.155 -38.548 -15.100  1.00  0.00           C  
ATOM    563  CD2 LEU A  55      -4.818 -39.506 -13.204  1.00  0.00           C  
ATOM    564  H   LEU A  55      -5.504 -35.528 -12.029  1.00  0.00           H  
ATOM    565  HA  LEU A  55      -3.312 -37.537 -12.141  1.00  0.00           H  
ATOM    566 1HB  LEU A  55      -4.995 -36.279 -14.341  1.00  0.00           H  
ATOM    567 2HB  LEU A  55      -3.718 -37.471 -14.600  1.00  0.00           H  
ATOM    568  HG  LEU A  55      -6.295 -37.954 -13.063  1.00  0.00           H  
ATOM    569 1HD1 LEU A  55      -6.883 -39.352 -14.993  1.00  0.00           H  
ATOM    570 2HD1 LEU A  55      -6.657 -37.650 -15.458  1.00  0.00           H  
ATOM    571 3HD1 LEU A  55      -5.389 -38.846 -15.815  1.00  0.00           H  
ATOM    572 1HD2 LEU A  55      -5.547 -40.310 -13.096  1.00  0.00           H  
ATOM    573 2HD2 LEU A  55      -4.032 -39.818 -13.892  1.00  0.00           H  
ATOM    574 3HD2 LEU A  55      -4.380 -39.280 -12.232  1.00  0.00           H  
ATOM    575  N   HIS A  56      -2.640 -34.620 -12.128  1.00  0.00           N  
ATOM    576  CA  HIS A  56      -1.519 -33.690 -12.125  1.00  0.00           C  
ATOM    577  C   HIS A  56      -0.834 -33.738 -10.764  1.00  0.00           C  
ATOM    578  O   HIS A  56      -1.306 -34.411  -9.851  1.00  0.00           O  
ATOM    579  CB  HIS A  56      -1.981 -32.263 -12.436  1.00  0.00           C  
ATOM    580  CG  HIS A  56      -2.562 -32.104 -13.807  1.00  0.00           C  
ATOM    581  ND1 HIS A  56      -3.252 -30.975 -14.196  1.00  0.00           N  
ATOM    582  CD2 HIS A  56      -2.558 -32.931 -14.878  1.00  0.00           C  
ATOM    583  CE1 HIS A  56      -3.646 -31.114 -15.450  1.00  0.00           C  
ATOM    584  NE2 HIS A  56      -3.238 -32.292 -15.886  1.00  0.00           N  
ATOM    585  H   HIS A  56      -3.407 -34.469 -11.488  1.00  0.00           H  
ATOM    586  HA  HIS A  56      -0.802 -33.982 -12.892  1.00  0.00           H  
ATOM    587 1HB  HIS A  56      -2.734 -31.957 -11.709  1.00  0.00           H  
ATOM    588 2HB  HIS A  56      -1.138 -31.579 -12.342  1.00  0.00           H  
ATOM    589  HD2 HIS A  56      -2.101 -33.919 -14.932  1.00  0.00           H  
ATOM    590  HE1 HIS A  56      -4.211 -30.382 -16.026  1.00  0.00           H  
ATOM    591  HE2 HIS A  56      -3.397 -32.667 -16.810  1.00  0.00           H  
ATOM    592  N   ARG A  57       0.294 -33.052 -10.631  1.00  0.00           N  
ATOM    593  CA  ARG A  57       0.913 -32.910  -9.310  1.00  0.00           C  
ATOM    594  C   ARG A  57       0.083 -31.971  -8.451  1.00  0.00           C  
ATOM    595  O   ARG A  57      -0.342 -30.915  -8.920  1.00  0.00           O  
ATOM    596  CB  ARG A  57       2.333 -32.374  -9.423  1.00  0.00           C  
ATOM    597  CG  ARG A  57       3.291 -33.263 -10.200  1.00  0.00           C  
ATOM    598  CD  ARG A  57       3.648 -34.486  -9.437  1.00  0.00           C  
ATOM    599  NE  ARG A  57       4.648 -35.284 -10.127  1.00  0.00           N  
ATOM    600  CZ  ARG A  57       5.141 -36.453  -9.673  1.00  0.00           C  
ATOM    601  NH1 ARG A  57       4.717 -36.946  -8.531  1.00  0.00           N  
ATOM    602  NH2 ARG A  57       6.051 -37.104 -10.377  1.00  0.00           N  
ATOM    603  H   ARG A  57       0.737 -32.623 -11.431  1.00  0.00           H  
ATOM    604  HA  ARG A  57       0.954 -33.893  -8.840  1.00  0.00           H  
ATOM    605 1HB  ARG A  57       2.316 -31.401  -9.912  1.00  0.00           H  
ATOM    606 2HB  ARG A  57       2.749 -32.233  -8.426  1.00  0.00           H  
ATOM    607 1HG  ARG A  57       2.826 -33.567 -11.138  1.00  0.00           H  
ATOM    608 2HG  ARG A  57       4.208 -32.711 -10.412  1.00  0.00           H  
ATOM    609 1HD  ARG A  57       4.049 -34.203  -8.464  1.00  0.00           H  
ATOM    610 2HD  ARG A  57       2.759 -35.100  -9.298  1.00  0.00           H  
ATOM    611  HE  ARG A  57       4.999 -34.937 -11.010  1.00  0.00           H  
ATOM    612 1HH1 ARG A  57       4.021 -36.448  -7.993  1.00  0.00           H  
ATOM    613 2HH1 ARG A  57       5.086 -37.822  -8.191  1.00  0.00           H  
ATOM    614 1HH2 ARG A  57       6.377 -36.725 -11.255  1.00  0.00           H  
ATOM    615 2HH2 ARG A  57       6.420 -37.979 -10.037  1.00  0.00           H  
ATOM    616  N   TYR A  58      -0.128 -32.350  -7.191  1.00  0.00           N  
ATOM    617  CA  TYR A  58      -0.919 -31.554  -6.262  1.00  0.00           C  
ATOM    618  C   TYR A  58      -0.142 -31.255  -4.981  1.00  0.00           C  
ATOM    619  O   TYR A  58       0.419 -32.158  -4.356  1.00  0.00           O  
ATOM    620  CB  TYR A  58      -2.231 -32.270  -5.933  1.00  0.00           C  
ATOM    621  CG  TYR A  58      -3.140 -32.457  -7.127  1.00  0.00           C  
ATOM    622  CD1 TYR A  58      -3.086 -31.565  -8.187  1.00  0.00           C  
ATOM    623  CD2 TYR A  58      -4.029 -33.521  -7.161  1.00  0.00           C  
ATOM    624  CE1 TYR A  58      -3.916 -31.736  -9.278  1.00  0.00           C  
ATOM    625  CE2 TYR A  58      -4.860 -33.693  -8.252  1.00  0.00           C  
ATOM    626  CZ  TYR A  58      -4.805 -32.805  -9.307  1.00  0.00           C  
ATOM    627  OH  TYR A  58      -5.632 -32.976 -10.393  1.00  0.00           O  
ATOM    628  H   TYR A  58       0.276 -33.219  -6.873  1.00  0.00           H  
ATOM    629  HA  TYR A  58      -1.150 -30.599  -6.735  1.00  0.00           H  
ATOM    630 1HB  TYR A  58      -2.014 -33.253  -5.512  1.00  0.00           H  
ATOM    631 2HB  TYR A  58      -2.774 -31.703  -5.177  1.00  0.00           H  
ATOM    632  HD1 TYR A  58      -2.387 -30.728  -8.160  1.00  0.00           H  
ATOM    633  HD2 TYR A  58      -4.073 -34.222  -6.327  1.00  0.00           H  
ATOM    634  HE1 TYR A  58      -3.873 -31.035 -10.111  1.00  0.00           H  
ATOM    635  HE2 TYR A  58      -5.559 -34.529  -8.278  1.00  0.00           H  
ATOM    636  HH  TYR A  58      -5.468 -32.278 -11.031  1.00  0.00           H  
ATOM    637  N   TYR A  59      -0.135 -29.989  -4.581  1.00  0.00           N  
ATOM    638  CA  TYR A  59       0.587 -29.579  -3.389  1.00  0.00           C  
ATOM    639  C   TYR A  59      -0.202 -29.938  -2.132  1.00  0.00           C  
ATOM    640  O   TYR A  59      -1.378 -29.578  -1.989  1.00  0.00           O  
ATOM    641  CB  TYR A  59       0.880 -28.077  -3.429  1.00  0.00           C  
ATOM    642  CG  TYR A  59       1.650 -27.573  -2.230  1.00  0.00           C  
ATOM    643  CD1 TYR A  59       3.015 -27.803  -2.135  1.00  0.00           C  
ATOM    644  CD2 TYR A  59       0.992 -26.881  -1.223  1.00  0.00           C  
ATOM    645  CE1 TYR A  59       3.719 -27.342  -1.040  1.00  0.00           C  
ATOM    646  CE2 TYR A  59       1.696 -26.421  -0.128  1.00  0.00           C  
ATOM    647  CZ  TYR A  59       3.054 -26.649  -0.034  1.00  0.00           C  
ATOM    648  OH  TYR A  59       3.755 -26.191   1.057  1.00  0.00           O  
ATOM    649  H   TYR A  59      -0.640 -29.295  -5.113  1.00  0.00           H  
ATOM    650  HA  TYR A  59       1.534 -30.118  -3.356  1.00  0.00           H  
ATOM    651 1HB  TYR A  59       1.454 -27.842  -4.327  1.00  0.00           H  
ATOM    652 2HB  TYR A  59      -0.058 -27.526  -3.488  1.00  0.00           H  
ATOM    653  HD1 TYR A  59       3.532 -28.346  -2.926  1.00  0.00           H  
ATOM    654  HD2 TYR A  59      -0.080 -26.702  -1.297  1.00  0.00           H  
ATOM    655  HE1 TYR A  59       4.791 -27.522  -0.966  1.00  0.00           H  
ATOM    656  HE2 TYR A  59       1.179 -25.878   0.664  1.00  0.00           H  
ATOM    657  HH  TYR A  59       4.680 -26.432   0.967  1.00  0.00           H  
ATOM    658  N   GLN A  60       0.444 -30.651  -1.217  1.00  0.00           N  
ATOM    659  CA  GLN A  60      -0.184 -30.959   0.065  1.00  0.00           C  
ATOM    660  C   GLN A  60       0.461 -30.101   1.150  1.00  0.00           C  
ATOM    661  O   GLN A  60       1.590 -30.360   1.563  1.00  0.00           O  
ATOM    662  CB  GLN A  60      -0.047 -32.446   0.404  1.00  0.00           C  
ATOM    663  CG  GLN A  60      -0.649 -32.837   1.743  1.00  0.00           C  
ATOM    664  CD  GLN A  60      -2.158 -32.682   1.766  1.00  0.00           C  
ATOM    665  OE1 GLN A  60      -2.889 -33.499   1.199  1.00  0.00           O  
ATOM    666  NE2 GLN A  60      -2.634 -31.632   2.425  1.00  0.00           N  
ATOM    667  H   GLN A  60       1.378 -30.988  -1.401  1.00  0.00           H  
ATOM    668  HA  GLN A  60      -1.245 -30.719  -0.003  1.00  0.00           H  
ATOM    669 1HB  GLN A  60      -0.532 -33.041  -0.370  1.00  0.00           H  
ATOM    670 2HB  GLN A  60       1.007 -32.721   0.416  1.00  0.00           H  
ATOM    671 1HG  GLN A  60      -0.409 -33.881   1.946  1.00  0.00           H  
ATOM    672 2HG  GLN A  60      -0.228 -32.199   2.519  1.00  0.00           H  
ATOM    673 1HE2 GLN A  60      -3.622 -31.478   2.475  1.00  0.00           H  
ATOM    674 2HE2 GLN A  60      -2.006 -30.994   2.871  1.00  0.00           H  
ATOM    675  N   ARG A  61      -0.238 -29.054   1.609  1.00  0.00           N  
ATOM    676  CA  ARG A  61       0.377 -28.162   2.598  1.00  0.00           C  
ATOM    677  C   ARG A  61       0.687 -28.852   3.927  1.00  0.00           C  
ATOM    678  O   ARG A  61       1.570 -28.401   4.660  1.00  0.00           O  
ATOM    679  CB  ARG A  61      -0.534 -26.973   2.865  1.00  0.00           C  
ATOM    680  CG  ARG A  61      -1.842 -27.312   3.561  1.00  0.00           C  
ATOM    681  CD  ARG A  61      -2.712 -26.117   3.709  1.00  0.00           C  
ATOM    682  NE  ARG A  61      -3.967 -26.439   4.369  1.00  0.00           N  
ATOM    683  CZ  ARG A  61      -4.938 -25.546   4.642  1.00  0.00           C  
ATOM    684  NH1 ARG A  61      -4.784 -24.284   4.307  1.00  0.00           N  
ATOM    685  NH2 ARG A  61      -6.046 -25.938   5.247  1.00  0.00           N  
ATOM    686  H   ARG A  61      -1.178 -28.863   1.291  1.00  0.00           H  
ATOM    687  HA  ARG A  61       1.323 -27.798   2.195  1.00  0.00           H  
ATOM    688 1HB  ARG A  61      -0.010 -26.246   3.484  1.00  0.00           H  
ATOM    689 2HB  ARG A  61      -0.779 -26.483   1.922  1.00  0.00           H  
ATOM    690 1HG  ARG A  61      -2.382 -28.059   2.977  1.00  0.00           H  
ATOM    691 2HG  ARG A  61      -1.633 -27.710   4.555  1.00  0.00           H  
ATOM    692 1HD  ARG A  61      -2.197 -25.364   4.305  1.00  0.00           H  
ATOM    693 2HD  ARG A  61      -2.939 -25.708   2.726  1.00  0.00           H  
ATOM    694  HE  ARG A  61      -4.122 -27.400   4.642  1.00  0.00           H  
ATOM    695 1HH1 ARG A  61      -3.938 -23.984   3.844  1.00  0.00           H  
ATOM    696 2HH1 ARG A  61      -5.512 -23.615   4.511  1.00  0.00           H  
ATOM    697 1HH2 ARG A  61      -6.164 -26.909   5.504  1.00  0.00           H  
ATOM    698 2HH2 ARG A  61      -6.773 -25.270   5.451  1.00  0.00           H  
ATOM    699  N   GLN A  62      -0.044 -29.916   4.240  1.00  0.00           N  
ATOM    700  CA  GLN A  62       0.167 -30.613   5.506  1.00  0.00           C  
ATOM    701  C   GLN A  62       1.562 -31.222   5.584  1.00  0.00           C  
ATOM    702  O   GLN A  62       2.082 -31.459   6.681  1.00  0.00           O  
ATOM    703  CB  GLN A  62      -0.889 -31.706   5.697  1.00  0.00           C  
ATOM    704  CG  GLN A  62      -2.294 -31.179   5.930  1.00  0.00           C  
ATOM    705  CD  GLN A  62      -3.315 -32.293   6.065  1.00  0.00           C  
ATOM    706  OE1 GLN A  62      -3.120 -33.398   5.551  1.00  0.00           O  
ATOM    707  NE2 GLN A  62      -4.410 -32.010   6.761  1.00  0.00           N  
ATOM    708  H   GLN A  62      -0.753 -30.253   3.605  1.00  0.00           H  
ATOM    709  HA  GLN A  62       0.073 -29.892   6.318  1.00  0.00           H  
ATOM    710 1HB  GLN A  62      -0.911 -32.347   4.816  1.00  0.00           H  
ATOM    711 2HB  GLN A  62      -0.617 -32.329   6.549  1.00  0.00           H  
ATOM    712 1HG  GLN A  62      -2.304 -30.593   6.848  1.00  0.00           H  
ATOM    713 2HG  GLN A  62      -2.582 -30.554   5.084  1.00  0.00           H  
ATOM    714 1HE2 GLN A  62      -5.119 -32.706   6.884  1.00  0.00           H  
ATOM    715 2HE2 GLN A  62      -4.527 -31.101   7.161  1.00  0.00           H  
ATOM    716  N   LEU A  63       2.156 -31.475   4.421  1.00  0.00           N  
ATOM    717  CA  LEU A  63       3.471 -32.105   4.312  1.00  0.00           C  
ATOM    718  C   LEU A  63       4.632 -31.105   4.282  1.00  0.00           C  
ATOM    719  O   LEU A  63       5.795 -31.507   4.212  1.00  0.00           O  
ATOM    720  CB  LEU A  63       3.519 -32.971   3.047  1.00  0.00           C  
ATOM    721  CG  LEU A  63       2.534 -34.147   3.008  1.00  0.00           C  
ATOM    722  CD1 LEU A  63       2.630 -34.845   1.658  1.00  0.00           C  
ATOM    723  CD2 LEU A  63       2.847 -35.109   4.144  1.00  0.00           C  
ATOM    724  H   LEU A  63       1.664 -31.214   3.578  1.00  0.00           H  
ATOM    725  HA  LEU A  63       3.624 -32.739   5.185  1.00  0.00           H  
ATOM    726 1HB  LEU A  63       3.313 -32.338   2.185  1.00  0.00           H  
ATOM    727 2HB  LEU A  63       4.525 -33.377   2.941  1.00  0.00           H  
ATOM    728  HG  LEU A  63       1.516 -33.773   3.118  1.00  0.00           H  
ATOM    729 1HD1 LEU A  63       1.930 -35.680   1.630  1.00  0.00           H  
ATOM    730 2HD1 LEU A  63       2.382 -34.139   0.865  1.00  0.00           H  
ATOM    731 3HD1 LEU A  63       3.644 -35.216   1.511  1.00  0.00           H  
ATOM    732 1HD2 LEU A  63       2.147 -35.944   4.117  1.00  0.00           H  
ATOM    733 2HD2 LEU A  63       3.865 -35.484   4.033  1.00  0.00           H  
ATOM    734 3HD2 LEU A  63       2.754 -34.588   5.097  1.00  0.00           H  
ATOM    735  N   SER A  64       4.319 -29.810   4.333  1.00  0.00           N  
ATOM    736  CA  SER A  64       5.347 -28.773   4.311  1.00  0.00           C  
ATOM    737  C   SER A  64       5.458 -28.010   5.621  1.00  0.00           C  
ATOM    738  O   SER A  64       4.511 -27.345   6.053  1.00  0.00           O  
ATOM    739  CB  SER A  64       5.062 -27.797   3.187  1.00  0.00           C  
ATOM    740  OG  SER A  64       5.979 -26.738   3.196  1.00  0.00           O  
ATOM    741  H   SER A  64       3.348 -29.539   4.388  1.00  0.00           H  
ATOM    742  HA  SER A  64       6.313 -29.247   4.134  1.00  0.00           H  
ATOM    743 1HB  SER A  64       5.113 -28.317   2.231  1.00  0.00           H  
ATOM    744 2HB  SER A  64       4.050 -27.406   3.292  1.00  0.00           H  
ATOM    745  HG  SER A  64       5.569 -26.027   2.698  1.00  0.00           H  
ATOM    746  N   SER A  65       6.633 -28.075   6.242  1.00  0.00           N  
ATOM    747  CA  SER A  65       6.829 -27.425   7.535  1.00  0.00           C  
ATOM    748  C   SER A  65       6.917 -25.904   7.446  1.00  0.00           C  
ATOM    749  O   SER A  65       6.772 -25.211   8.448  1.00  0.00           O  
ATOM    750  CB  SER A  65       8.090 -27.962   8.184  1.00  0.00           C  
ATOM    751  OG  SER A  65       9.229 -27.567   7.471  1.00  0.00           O  
ATOM    752  H   SER A  65       7.402 -28.577   5.822  1.00  0.00           H  
ATOM    753  HA  SER A  65       5.973 -27.655   8.171  1.00  0.00           H  
ATOM    754 1HB  SER A  65       8.155 -27.597   9.209  1.00  0.00           H  
ATOM    755 2HB  SER A  65       8.042 -29.049   8.226  1.00  0.00           H  
ATOM    756  HG  SER A  65       9.294 -28.166   6.723  1.00  0.00           H  
ATOM    757  N   THR A  66       7.147 -25.386   6.240  1.00  0.00           N  
ATOM    758  CA  THR A  66       7.287 -23.951   6.053  1.00  0.00           C  
ATOM    759  C   THR A  66       6.007 -23.291   5.525  1.00  0.00           C  
ATOM    760  O   THR A  66       5.958 -22.076   5.357  1.00  0.00           O  
ATOM    761  CB  THR A  66       8.453 -23.646   5.095  1.00  0.00           C  
ATOM    762  OG1 THR A  66       8.192 -24.239   3.816  1.00  0.00           O  
ATOM    763  CG2 THR A  66       9.757 -24.199   5.649  1.00  0.00           C  
ATOM    764  H   THR A  66       7.226 -25.997   5.439  1.00  0.00           H  
ATOM    765  HA  THR A  66       7.501 -23.495   7.020  1.00  0.00           H  
ATOM    766  HB  THR A  66       8.547 -22.568   4.968  1.00  0.00           H  
ATOM    767  HG1 THR A  66       7.860 -23.568   3.215  1.00  0.00           H  
ATOM    768 1HG2 THR A  66      10.570 -23.974   4.959  1.00  0.00           H  
ATOM    769 2HG2 THR A  66       9.965 -23.741   6.616  1.00  0.00           H  
ATOM    770 3HG2 THR A  66       9.673 -25.278   5.770  1.00  0.00           H  
ATOM    771  N   TYR A  67       4.974 -24.091   5.277  1.00  0.00           N  
ATOM    772  CA  TYR A  67       3.716 -23.541   4.770  1.00  0.00           C  
ATOM    773  C   TYR A  67       2.999 -22.683   5.800  1.00  0.00           C  
ATOM    774  O   TYR A  67       2.906 -23.057   6.975  1.00  0.00           O  
ATOM    775  CB  TYR A  67       2.795 -24.670   4.304  1.00  0.00           C  
ATOM    776  CG  TYR A  67       1.478 -24.189   3.735  1.00  0.00           C  
ATOM    777  CD1 TYR A  67       1.294 -24.135   2.361  1.00  0.00           C  
ATOM    778  CD2 TYR A  67       0.455 -23.800   4.587  1.00  0.00           C  
ATOM    779  CE1 TYR A  67       0.092 -23.695   1.842  1.00  0.00           C  
ATOM    780  CE2 TYR A  67      -0.747 -23.360   4.068  1.00  0.00           C  
ATOM    781  CZ  TYR A  67      -0.930 -23.307   2.701  1.00  0.00           C  
ATOM    782  OH  TYR A  67      -2.127 -22.869   2.184  1.00  0.00           O  
ATOM    783  H   TYR A  67       5.047 -25.086   5.436  1.00  0.00           H  
ATOM    784  HA  TYR A  67       3.938 -22.896   3.920  1.00  0.00           H  
ATOM    785 1HB  TYR A  67       3.301 -25.261   3.538  1.00  0.00           H  
ATOM    786 2HB  TYR A  67       2.581 -25.334   5.141  1.00  0.00           H  
ATOM    787  HD1 TYR A  67       2.098 -24.441   1.691  1.00  0.00           H  
ATOM    788  HD2 TYR A  67       0.600 -23.841   5.667  1.00  0.00           H  
ATOM    789  HE1 TYR A  67      -0.053 -23.654   0.762  1.00  0.00           H  
ATOM    790  HE2 TYR A  67      -1.551 -23.054   4.738  1.00  0.00           H  
ATOM    791  HH  TYR A  67      -2.088 -22.894   1.225  1.00  0.00           H  
ATOM    792  N   ARG A  68       2.481 -21.541   5.367  1.00  0.00           N  
ATOM    793  CA  ARG A  68       1.625 -20.727   6.226  1.00  0.00           C  
ATOM    794  C   ARG A  68       0.402 -20.302   5.433  1.00  0.00           C  
ATOM    795  O   ARG A  68       0.523 -19.806   4.323  1.00  0.00           O  
ATOM    796  CB  ARG A  68       2.361 -19.498   6.739  1.00  0.00           C  
ATOM    797  CG  ARG A  68       3.549 -19.794   7.641  1.00  0.00           C  
ATOM    798  CD  ARG A  68       3.118 -20.330   8.958  1.00  0.00           C  
ATOM    799  NE  ARG A  68       4.247 -20.558   9.846  1.00  0.00           N  
ATOM    800  CZ  ARG A  68       4.979 -21.689   9.877  1.00  0.00           C  
ATOM    801  NH1 ARG A  68       4.690 -22.682   9.066  1.00  0.00           N  
ATOM    802  NH2 ARG A  68       5.989 -21.799  10.723  1.00  0.00           N  
ATOM    803  H   ARG A  68       2.679 -21.225   4.428  1.00  0.00           H  
ATOM    804  HA  ARG A  68       1.325 -21.328   7.085  1.00  0.00           H  
ATOM    805 1HB  ARG A  68       2.726 -18.914   5.895  1.00  0.00           H  
ATOM    806 2HB  ARG A  68       1.671 -18.868   7.299  1.00  0.00           H  
ATOM    807 1HG  ARG A  68       4.193 -20.534   7.164  1.00  0.00           H  
ATOM    808 2HG  ARG A  68       4.114 -18.877   7.812  1.00  0.00           H  
ATOM    809 1HD  ARG A  68       2.446 -19.619   9.437  1.00  0.00           H  
ATOM    810 2HD  ARG A  68       2.601 -21.278   8.813  1.00  0.00           H  
ATOM    811  HE  ARG A  68       4.500 -19.816  10.484  1.00  0.00           H  
ATOM    812 1HH1 ARG A  68       3.918 -22.598   8.420  1.00  0.00           H  
ATOM    813 2HH1 ARG A  68       5.239 -23.529   9.090  1.00  0.00           H  
ATOM    814 1HH2 ARG A  68       6.211 -21.035  11.347  1.00  0.00           H  
ATOM    815 2HH2 ARG A  68       6.537 -22.646  10.747  1.00  0.00           H  
ATOM    816  N   ASP A  69      -0.778 -20.504   6.008  1.00  0.00           N  
ATOM    817  CA  ASP A  69      -2.024 -20.146   5.335  1.00  0.00           C  
ATOM    818  C   ASP A  69      -2.258 -18.645   5.458  1.00  0.00           C  
ATOM    819  O   ASP A  69      -2.194 -18.098   6.556  1.00  0.00           O  
ATOM    820  CB  ASP A  69      -3.208 -20.913   5.929  1.00  0.00           C  
ATOM    821  CG  ASP A  69      -4.510 -20.666   5.178  1.00  0.00           C  
ATOM    822  OD1 ASP A  69      -4.707 -19.567   4.716  1.00  0.00           O  
ATOM    823  OD2 ASP A  69      -5.295 -21.578   5.075  1.00  0.00           O  
ATOM    824  H   ASP A  69      -0.817 -20.914   6.930  1.00  0.00           H  
ATOM    825  HA  ASP A  69      -1.936 -20.411   4.281  1.00  0.00           H  
ATOM    826 1HB  ASP A  69      -2.994 -21.982   5.913  1.00  0.00           H  
ATOM    827 2HB  ASP A  69      -3.345 -20.622   6.970  1.00  0.00           H  
ATOM    828  N   LEU A  70      -2.520 -17.971   4.341  1.00  0.00           N  
ATOM    829  CA  LEU A  70      -2.680 -16.519   4.347  1.00  0.00           C  
ATOM    830  C   LEU A  70      -4.091 -16.068   4.751  1.00  0.00           C  
ATOM    831  O   LEU A  70      -4.304 -14.896   5.068  1.00  0.00           O  
ATOM    832  CB  LEU A  70      -2.346 -15.961   2.958  1.00  0.00           C  
ATOM    833  CG  LEU A  70      -2.303 -14.432   2.848  1.00  0.00           C  
ATOM    834  CD1 LEU A  70      -1.254 -13.882   3.805  1.00  0.00           C  
ATOM    835  CD2 LEU A  70      -1.995 -14.034   1.412  1.00  0.00           C  
ATOM    836  H   LEU A  70      -2.611 -18.472   3.469  1.00  0.00           H  
ATOM    837  HA  LEU A  70      -1.989 -16.098   5.076  1.00  0.00           H  
ATOM    838 1HB  LEU A  70      -1.372 -16.342   2.656  1.00  0.00           H  
ATOM    839 2HB  LEU A  70      -3.091 -16.324   2.249  1.00  0.00           H  
ATOM    840  HG  LEU A  70      -3.269 -14.018   3.140  1.00  0.00           H  
ATOM    841 1HD1 LEU A  70      -1.223 -12.796   3.727  1.00  0.00           H  
ATOM    842 2HD1 LEU A  70      -1.509 -14.165   4.826  1.00  0.00           H  
ATOM    843 3HD1 LEU A  70      -0.277 -14.292   3.547  1.00  0.00           H  
ATOM    844 1HD2 LEU A  70      -1.966 -12.947   1.334  1.00  0.00           H  
ATOM    845 2HD2 LEU A  70      -1.029 -14.445   1.120  1.00  0.00           H  
ATOM    846 3HD2 LEU A  70      -2.770 -14.424   0.752  1.00  0.00           H  
ATOM    847  N   ARG A  71      -5.043 -16.987   4.684  1.00  0.00           N  
ATOM    848  CA  ARG A  71      -6.442 -16.624   4.895  1.00  0.00           C  
ATOM    849  C   ARG A  71      -6.991 -15.703   3.815  1.00  0.00           C  
ATOM    850  O   ARG A  71      -7.788 -14.800   4.103  1.00  0.00           O  
ATOM    851  CB  ARG A  71      -6.609 -15.947   6.248  1.00  0.00           C  
ATOM    852  CG  ARG A  71      -6.217 -16.802   7.443  1.00  0.00           C  
ATOM    853  CD  ARG A  71      -6.478 -16.102   8.727  1.00  0.00           C  
ATOM    854  NE  ARG A  71      -6.098 -16.913   9.873  1.00  0.00           N  
ATOM    855  CZ  ARG A  71      -6.156 -16.501  11.154  1.00  0.00           C  
ATOM    856  NH1 ARG A  71      -6.579 -15.288  11.436  1.00  0.00           N  
ATOM    857  NH2 ARG A  71      -5.787 -17.315  12.128  1.00  0.00           N  
ATOM    858  H   ARG A  71      -4.809 -17.949   4.486  1.00  0.00           H  
ATOM    859  HA  ARG A  71      -7.042 -17.535   4.881  1.00  0.00           H  
ATOM    860 1HB  ARG A  71      -6.005 -15.042   6.278  1.00  0.00           H  
ATOM    861 2HB  ARG A  71      -7.649 -15.651   6.381  1.00  0.00           H  
ATOM    862 1HG  ARG A  71      -6.793 -17.727   7.433  1.00  0.00           H  
ATOM    863 2HG  ARG A  71      -5.153 -17.035   7.390  1.00  0.00           H  
ATOM    864 1HD  ARG A  71      -5.905 -15.176   8.760  1.00  0.00           H  
ATOM    865 2HD  ARG A  71      -7.540 -15.875   8.807  1.00  0.00           H  
ATOM    866  HE  ARG A  71      -5.768 -17.852   9.696  1.00  0.00           H  
ATOM    867 1HH1 ARG A  71      -6.861 -14.666  10.692  1.00  0.00           H  
ATOM    868 2HH1 ARG A  71      -6.622 -14.979  12.397  1.00  0.00           H  
ATOM    869 1HH2 ARG A  71      -5.462 -18.247  11.911  1.00  0.00           H  
ATOM    870 2HH2 ARG A  71      -5.831 -17.006  13.087  1.00  0.00           H  
ATOM    871  N   LYS A  72      -6.566 -15.926   2.571  1.00  0.00           N  
ATOM    872  CA  LYS A  72      -6.975 -15.112   1.430  1.00  0.00           C  
ATOM    873  C   LYS A  72      -7.277 -16.017   0.244  1.00  0.00           C  
ATOM    874  O   LYS A  72      -6.555 -16.991  -0.013  1.00  0.00           O  
ATOM    875  CB  LYS A  72      -5.893 -14.094   1.065  1.00  0.00           C  
ATOM    876  CG  LYS A  72      -5.563 -13.102   2.173  1.00  0.00           C  
ATOM    877  CD  LYS A  72      -6.707 -12.124   2.398  1.00  0.00           C  
ATOM    878  CE  LYS A  72      -6.350 -11.086   3.451  1.00  0.00           C  
ATOM    879  NZ  LYS A  72      -7.483 -10.163   3.729  1.00  0.00           N  
ATOM    880  H   LYS A  72      -5.931 -16.697   2.423  1.00  0.00           H  
ATOM    881  HA  LYS A  72      -7.881 -14.569   1.700  1.00  0.00           H  
ATOM    882 1HB  LYS A  72      -4.974 -14.618   0.801  1.00  0.00           H  
ATOM    883 2HB  LYS A  72      -6.209 -13.525   0.190  1.00  0.00           H  
ATOM    884 1HG  LYS A  72      -5.372 -13.643   3.101  1.00  0.00           H  
ATOM    885 2HG  LYS A  72      -4.666 -12.544   1.907  1.00  0.00           H  
ATOM    886 1HD  LYS A  72      -6.940 -11.615   1.461  1.00  0.00           H  
ATOM    887 2HD  LYS A  72      -7.593 -12.669   2.724  1.00  0.00           H  
ATOM    888 1HE  LYS A  72      -6.071 -11.588   4.376  1.00  0.00           H  
ATOM    889 2HE  LYS A  72      -5.496 -10.500   3.110  1.00  0.00           H  
ATOM    890 1HZ  LYS A  72      -7.206  -9.491   4.431  1.00  0.00           H  
ATOM    891 2HZ  LYS A  72      -7.739  -9.677   2.881  1.00  0.00           H  
ATOM    892 3HZ  LYS A  72      -8.275 -10.693   4.065  1.00  0.00           H  
ATOM    893  N   GLY A  73      -8.358 -15.714  -0.488  1.00  0.00           N  
ATOM    894  CA  GLY A  73      -8.732 -16.526  -1.639  1.00  0.00           C  
ATOM    895  C   GLY A  73      -8.062 -16.047  -2.917  1.00  0.00           C  
ATOM    896  O   GLY A  73      -7.517 -14.950  -2.959  1.00  0.00           O  
ATOM    897  H   GLY A  73      -8.925 -14.914  -0.245  1.00  0.00           H  
ATOM    898 1HA  GLY A  73      -8.457 -17.565  -1.456  1.00  0.00           H  
ATOM    899 2HA  GLY A  73      -9.813 -16.498  -1.768  1.00  0.00           H  
ATOM    900  N   VAL A  74      -8.143 -16.882  -3.940  1.00  0.00           N  
ATOM    901  CA  VAL A  74      -7.682 -16.556  -5.279  1.00  0.00           C  
ATOM    902  C   VAL A  74      -8.722 -17.052  -6.281  1.00  0.00           C  
ATOM    903  O   VAL A  74      -9.248 -18.153  -6.151  1.00  0.00           O  
ATOM    904  CB  VAL A  74      -6.316 -17.208  -5.565  1.00  0.00           C  
ATOM    905  CG1 VAL A  74      -6.414 -18.722  -5.453  1.00  0.00           C  
ATOM    906  CG2 VAL A  74      -5.827 -16.799  -6.946  1.00  0.00           C  
ATOM    907  H   VAL A  74      -8.549 -17.791  -3.767  1.00  0.00           H  
ATOM    908  HA  VAL A  74      -7.570 -15.474  -5.352  1.00  0.00           H  
ATOM    909  HB  VAL A  74      -5.601 -16.875  -4.813  1.00  0.00           H  
ATOM    910 1HG1 VAL A  74      -5.440 -19.166  -5.658  1.00  0.00           H  
ATOM    911 2HG1 VAL A  74      -6.731 -18.992  -4.446  1.00  0.00           H  
ATOM    912 3HG1 VAL A  74      -7.141 -19.093  -6.176  1.00  0.00           H  
ATOM    913 1HG2 VAL A  74      -4.860 -17.263  -7.142  1.00  0.00           H  
ATOM    914 2HG2 VAL A  74      -6.545 -17.126  -7.698  1.00  0.00           H  
ATOM    915 3HG2 VAL A  74      -5.724 -15.715  -6.990  1.00  0.00           H  
ATOM    916  N   TYR A  75      -9.020 -16.238  -7.290  1.00  0.00           N  
ATOM    917  CA  TYR A  75      -9.904 -16.668  -8.363  1.00  0.00           C  
ATOM    918  C   TYR A  75      -9.413 -16.046  -9.651  1.00  0.00           C  
ATOM    919  O   TYR A  75      -9.248 -14.830  -9.722  1.00  0.00           O  
ATOM    920  CB  TYR A  75     -11.357 -16.276  -8.084  1.00  0.00           C  
ATOM    921  CG  TYR A  75     -12.327 -16.727  -9.153  1.00  0.00           C  
ATOM    922  CD1 TYR A  75     -13.133 -17.835  -8.936  1.00  0.00           C  
ATOM    923  CD2 TYR A  75     -12.411 -16.033 -10.351  1.00  0.00           C  
ATOM    924  CE1 TYR A  75     -14.019 -18.247  -9.912  1.00  0.00           C  
ATOM    925  CE2 TYR A  75     -13.297 -16.445 -11.328  1.00  0.00           C  
ATOM    926  CZ  TYR A  75     -14.098 -17.547 -11.111  1.00  0.00           C  
ATOM    927  OH  TYR A  75     -14.981 -17.958 -12.084  1.00  0.00           O  
ATOM    928  H   TYR A  75      -8.630 -15.307  -7.317  1.00  0.00           H  
ATOM    929  HA  TYR A  75      -9.854 -17.755  -8.438  1.00  0.00           H  
ATOM    930 1HB  TYR A  75     -11.674 -16.706  -7.133  1.00  0.00           H  
ATOM    931 2HB  TYR A  75     -11.430 -15.192  -7.994  1.00  0.00           H  
ATOM    932  HD1 TYR A  75     -13.067 -18.380  -7.994  1.00  0.00           H  
ATOM    933  HD2 TYR A  75     -11.777 -15.163 -10.523  1.00  0.00           H  
ATOM    934  HE1 TYR A  75     -14.652 -19.117  -9.741  1.00  0.00           H  
ATOM    935  HE2 TYR A  75     -13.362 -15.900 -12.270  1.00  0.00           H  
ATOM    936  HH  TYR A  75     -14.913 -17.374 -12.843  1.00  0.00           H  
ATOM    937  N   VAL A  76      -9.155 -16.876 -10.655  1.00  0.00           N  
ATOM    938  CA  VAL A  76      -8.656 -16.371 -11.933  1.00  0.00           C  
ATOM    939  C   VAL A  76      -9.472 -16.963 -13.063  1.00  0.00           C  
ATOM    940  O   VAL A  76      -9.734 -18.159 -13.083  1.00  0.00           O  
ATOM    941  CB  VAL A  76      -7.171 -16.730 -12.125  1.00  0.00           C  
ATOM    942  CG1 VAL A  76      -6.674 -16.236 -13.476  1.00  0.00           C  
ATOM    943  CG2 VAL A  76      -6.344 -16.135 -10.996  1.00  0.00           C  
ATOM    944  H   VAL A  76      -9.303 -17.869 -10.542  1.00  0.00           H  
ATOM    945  HA  VAL A  76      -8.751 -15.285 -11.937  1.00  0.00           H  
ATOM    946  HB  VAL A  76      -7.065 -17.815 -12.121  1.00  0.00           H  
ATOM    947 1HG1 VAL A  76      -5.622 -16.499 -13.595  1.00  0.00           H  
ATOM    948 2HG1 VAL A  76      -7.256 -16.702 -14.270  1.00  0.00           H  
ATOM    949 3HG1 VAL A  76      -6.785 -15.153 -13.530  1.00  0.00           H  
ATOM    950 1HG2 VAL A  76      -5.295 -16.394 -11.137  1.00  0.00           H  
ATOM    951 2HG2 VAL A  76      -6.454 -15.051 -10.996  1.00  0.00           H  
ATOM    952 3HG2 VAL A  76      -6.690 -16.535 -10.042  1.00  0.00           H  
ATOM    953  N   PRO A  77      -9.886 -16.132 -14.011  1.00  0.00           N  
ATOM    954  CA  PRO A  77     -10.630 -16.662 -15.138  1.00  0.00           C  
ATOM    955  C   PRO A  77      -9.777 -16.678 -16.391  1.00  0.00           C  
ATOM    956  O   PRO A  77      -8.994 -15.763 -16.640  1.00  0.00           O  
ATOM    957  CB  PRO A  77     -11.806 -15.688 -15.266  1.00  0.00           C  
ATOM    958  CG  PRO A  77     -11.257 -14.388 -14.785  1.00  0.00           C  
ATOM    959  CD  PRO A  77     -10.290 -14.769 -13.696  1.00  0.00           C  
ATOM    960  HA  PRO A  77     -10.983 -17.675 -14.894  1.00  0.00           H  
ATOM    961 1HB  PRO A  77     -12.148 -15.647 -16.310  1.00  0.00           H  
ATOM    962 2HB  PRO A  77     -12.655 -16.042 -14.663  1.00  0.00           H  
ATOM    963 1HG  PRO A  77     -10.772 -13.851 -15.613  1.00  0.00           H  
ATOM    964 2HG  PRO A  77     -12.071 -13.744 -14.421  1.00  0.00           H  
ATOM    965 1HD  PRO A  77      -9.418 -14.100 -13.729  1.00  0.00           H  
ATOM    966 2HD  PRO A  77     -10.792 -14.706 -12.720  1.00  0.00           H  
ATOM    967  N   TYR A  78      -9.913 -17.751 -17.159  1.00  0.00           N  
ATOM    968  CA  TYR A  78      -9.222 -17.868 -18.434  1.00  0.00           C  
ATOM    969  C   TYR A  78     -10.251 -17.940 -19.555  1.00  0.00           C  
ATOM    970  O   TYR A  78     -11.441 -18.118 -19.296  1.00  0.00           O  
ATOM    971  CB  TYR A  78      -8.309 -19.096 -18.453  1.00  0.00           C  
ATOM    972  CG  TYR A  78      -7.182 -19.034 -17.446  1.00  0.00           C  
ATOM    973  CD1 TYR A  78      -7.454 -19.161 -16.092  1.00  0.00           C  
ATOM    974  CD2 TYR A  78      -5.876 -18.851 -17.877  1.00  0.00           C  
ATOM    975  CE1 TYR A  78      -6.424 -19.104 -15.172  1.00  0.00           C  
ATOM    976  CE2 TYR A  78      -4.847 -18.795 -16.957  1.00  0.00           C  
ATOM    977  CZ  TYR A  78      -5.118 -18.921 -15.610  1.00  0.00           C  
ATOM    978  OH  TYR A  78      -4.092 -18.865 -14.694  1.00  0.00           O  
ATOM    979  H   TYR A  78     -10.510 -18.505 -16.852  1.00  0.00           H  
ATOM    980  HA  TYR A  78      -8.606 -16.980 -18.577  1.00  0.00           H  
ATOM    981 1HB  TYR A  78      -8.899 -19.991 -18.250  1.00  0.00           H  
ATOM    982 2HB  TYR A  78      -7.873 -19.210 -19.445  1.00  0.00           H  
ATOM    983  HD1 TYR A  78      -8.480 -19.305 -15.753  1.00  0.00           H  
ATOM    984  HD2 TYR A  78      -5.663 -18.751 -18.941  1.00  0.00           H  
ATOM    985  HE1 TYR A  78      -6.638 -19.204 -14.108  1.00  0.00           H  
ATOM    986  HE2 TYR A  78      -3.821 -18.650 -17.296  1.00  0.00           H  
ATOM    987  HH  TYR A  78      -3.260 -18.735 -15.155  1.00  0.00           H  
ATOM    988  N   THR A  79      -9.802 -17.768 -20.791  1.00  0.00           N  
ATOM    989  CA  THR A  79     -10.708 -17.805 -21.924  1.00  0.00           C  
ATOM    990  C   THR A  79     -11.547 -19.067 -21.901  1.00  0.00           C  
ATOM    991  O   THR A  79     -12.767 -19.026 -22.074  1.00  0.00           O  
ATOM    992  CB  THR A  79      -9.939 -17.716 -23.255  1.00  0.00           C  
ATOM    993  OG1 THR A  79      -9.213 -16.481 -23.309  1.00  0.00           O  
ATOM    994  CG2 THR A  79     -10.901 -17.786 -24.432  1.00  0.00           C  
ATOM    995  H   THR A  79      -8.818 -17.609 -20.953  1.00  0.00           H  
ATOM    996  HA  THR A  79     -11.379 -16.948 -21.859  1.00  0.00           H  
ATOM    997  HB  THR A  79      -9.231 -18.542 -23.323  1.00  0.00           H  
ATOM    998  HG1 THR A  79      -9.511 -15.968 -24.064  1.00  0.00           H  
ATOM    999 1HG2 THR A  79     -10.340 -17.722 -25.364  1.00  0.00           H  
ATOM   1000 2HG2 THR A  79     -11.446 -18.729 -24.400  1.00  0.00           H  
ATOM   1001 3HG2 THR A  79     -11.606 -16.958 -24.376  1.00  0.00           H  
ATOM   1002  N   GLN A  80     -10.885 -20.194 -21.667  1.00  0.00           N  
ATOM   1003  CA  GLN A  80     -11.556 -21.485 -21.674  1.00  0.00           C  
ATOM   1004  C   GLN A  80     -11.399 -22.222 -20.347  1.00  0.00           C  
ATOM   1005  O   GLN A  80     -11.101 -23.416 -20.322  1.00  0.00           O  
ATOM   1006  CB  GLN A  80     -11.019 -22.352 -22.816  1.00  0.00           C  
ATOM   1007  CG  GLN A  80     -11.282 -21.789 -24.202  1.00  0.00           C  
ATOM   1008  CD  GLN A  80     -10.726 -22.674 -25.301  1.00  0.00           C  
ATOM   1009  OE1 GLN A  80     -10.206 -23.762 -25.039  1.00  0.00           O  
ATOM   1010  NE2 GLN A  80     -10.831 -22.211 -26.542  1.00  0.00           N  
ATOM   1011  H   GLN A  80      -9.893 -20.156 -21.480  1.00  0.00           H  
ATOM   1012  HA  GLN A  80     -12.622 -21.320 -21.830  1.00  0.00           H  
ATOM   1013 1HB  GLN A  80      -9.942 -22.477 -22.702  1.00  0.00           H  
ATOM   1014 2HB  GLN A  80     -11.470 -23.343 -22.764  1.00  0.00           H  
ATOM   1015 1HG  GLN A  80     -12.358 -21.698 -24.348  1.00  0.00           H  
ATOM   1016 2HG  GLN A  80     -10.811 -20.809 -24.280  1.00  0.00           H  
ATOM   1017 1HE2 GLN A  80     -10.481 -22.751 -27.309  1.00  0.00           H  
ATOM   1018 2HE2 GLN A  80     -11.259 -21.323 -26.710  1.00  0.00           H  
ATOM   1019  N   GLY A  81     -11.603 -21.503 -19.246  1.00  0.00           N  
ATOM   1020  CA  GLY A  81     -11.615 -22.118 -17.932  1.00  0.00           C  
ATOM   1021  C   GLY A  81     -11.396 -21.120 -16.814  1.00  0.00           C  
ATOM   1022  O   GLY A  81     -11.272 -19.921 -17.050  1.00  0.00           O  
ATOM   1023  H   GLY A  81     -11.753 -20.507 -19.325  1.00  0.00           H  
ATOM   1024 1HA  GLY A  81     -12.570 -22.620 -17.774  1.00  0.00           H  
ATOM   1025 2HA  GLY A  81     -10.839 -22.880 -17.880  1.00  0.00           H  
ATOM   1026  N   LYS A  82     -11.353 -21.621 -15.587  1.00  0.00           N  
ATOM   1027  CA  LYS A  82     -11.090 -20.773 -14.433  1.00  0.00           C  
ATOM   1028  C   LYS A  82     -10.497 -21.608 -13.319  1.00  0.00           C  
ATOM   1029  O   LYS A  82     -10.535 -22.838 -13.356  1.00  0.00           O  
ATOM   1030  CB  LYS A  82     -12.367 -20.078 -13.958  1.00  0.00           C  
ATOM   1031  CG  LYS A  82     -13.442 -21.023 -13.440  1.00  0.00           C  
ATOM   1032  CD  LYS A  82     -14.690 -20.262 -13.017  1.00  0.00           C  
ATOM   1033  CE  LYS A  82     -15.794 -21.210 -12.574  1.00  0.00           C  
ATOM   1034  NZ  LYS A  82     -15.429 -21.950 -11.335  1.00  0.00           N  
ATOM   1035  H   LYS A  82     -11.505 -22.610 -15.447  1.00  0.00           H  
ATOM   1036  HA  LYS A  82     -10.370 -20.007 -14.723  1.00  0.00           H  
ATOM   1037 1HB  LYS A  82     -12.124 -19.377 -13.158  1.00  0.00           H  
ATOM   1038 2HB  LYS A  82     -12.795 -19.502 -14.779  1.00  0.00           H  
ATOM   1039 1HG  LYS A  82     -13.709 -21.735 -14.222  1.00  0.00           H  
ATOM   1040 2HG  LYS A  82     -13.058 -21.578 -12.584  1.00  0.00           H  
ATOM   1041 1HD  LYS A  82     -14.446 -19.592 -12.192  1.00  0.00           H  
ATOM   1042 2HD  LYS A  82     -15.052 -19.664 -13.853  1.00  0.00           H  
ATOM   1043 1HE  LYS A  82     -16.707 -20.645 -12.390  1.00  0.00           H  
ATOM   1044 2HE  LYS A  82     -15.994 -21.932 -13.367  1.00  0.00           H  
ATOM   1045 1HZ  LYS A  82     -16.186 -22.567 -11.076  1.00  0.00           H  
ATOM   1046 2HZ  LYS A  82     -14.594 -22.493 -11.501  1.00  0.00           H  
ATOM   1047 3HZ  LYS A  82     -15.260 -21.292 -10.588  1.00  0.00           H  
ATOM   1048  N   TRP A  83      -9.930 -20.931 -12.335  1.00  0.00           N  
ATOM   1049  CA  TRP A  83      -9.433 -21.619 -11.164  1.00  0.00           C  
ATOM   1050  C   TRP A  83      -9.903 -20.873  -9.932  1.00  0.00           C  
ATOM   1051  O   TRP A  83      -9.981 -19.643  -9.926  1.00  0.00           O  
ATOM   1052  CB  TRP A  83      -7.906 -21.705 -11.183  1.00  0.00           C  
ATOM   1053  CG  TRP A  83      -7.367 -22.523 -12.317  1.00  0.00           C  
ATOM   1054  CD1 TRP A  83      -7.729 -23.794 -12.651  1.00  0.00           C  
ATOM   1055  CD2 TRP A  83      -6.359 -22.128 -13.280  1.00  0.00           C  
ATOM   1056  NE1 TRP A  83      -7.020 -24.216 -13.748  1.00  0.00           N  
ATOM   1057  CE2 TRP A  83      -6.178 -23.208 -14.147  1.00  0.00           C  
ATOM   1058  CE3 TRP A  83      -5.609 -20.961 -13.472  1.00  0.00           C  
ATOM   1059  CZ2 TRP A  83      -5.274 -23.163 -15.196  1.00  0.00           C  
ATOM   1060  CZ3 TRP A  83      -4.703 -20.916 -14.525  1.00  0.00           C  
ATOM   1061  CH2 TRP A  83      -4.540 -21.989 -15.365  1.00  0.00           C  
ATOM   1062  H   TRP A  83      -9.838 -19.927 -12.391  1.00  0.00           H  
ATOM   1063  HA  TRP A  83      -9.834 -22.632 -11.162  1.00  0.00           H  
ATOM   1064 1HB  TRP A  83      -7.485 -20.702 -11.254  1.00  0.00           H  
ATOM   1065 2HB  TRP A  83      -7.554 -22.142 -10.248  1.00  0.00           H  
ATOM   1066  HD1 TRP A  83      -8.474 -24.388 -12.123  1.00  0.00           H  
ATOM   1067  HE1 TRP A  83      -7.103 -25.120 -14.190  1.00  0.00           H  
ATOM   1068  HE3 TRP A  83      -5.736 -20.105 -12.810  1.00  0.00           H  
ATOM   1069  HZ2 TRP A  83      -5.130 -24.005 -15.874  1.00  0.00           H  
ATOM   1070  HZ3 TRP A  83      -4.122 -20.004 -14.667  1.00  0.00           H  
ATOM   1071  HH2 TRP A  83      -3.821 -21.919 -16.181  1.00  0.00           H  
ATOM   1072  N   GLU A  84     -10.250 -21.622  -8.893  1.00  0.00           N  
ATOM   1073  CA  GLU A  84     -10.494 -21.028  -7.593  1.00  0.00           C  
ATOM   1074  C   GLU A  84      -9.573 -21.725  -6.627  1.00  0.00           C  
ATOM   1075  O   GLU A  84      -9.262 -22.894  -6.808  1.00  0.00           O  
ATOM   1076  CB  GLU A  84     -11.954 -21.180  -7.162  1.00  0.00           C  
ATOM   1077  CG  GLU A  84     -12.289 -20.521  -5.831  1.00  0.00           C  
ATOM   1078  CD  GLU A  84     -13.742 -20.646  -5.466  1.00  0.00           C  
ATOM   1079  OE1 GLU A  84     -14.483 -21.209  -6.236  1.00  0.00           O  
ATOM   1080  OE2 GLU A  84     -14.112 -20.177  -4.415  1.00  0.00           O  
ATOM   1081  H   GLU A  84     -10.347 -22.621  -9.003  1.00  0.00           H  
ATOM   1082  HA  GLU A  84     -10.270 -19.962  -7.652  1.00  0.00           H  
ATOM   1083 1HB  GLU A  84     -12.605 -20.748  -7.922  1.00  0.00           H  
ATOM   1084 2HB  GLU A  84     -12.202 -22.239  -7.083  1.00  0.00           H  
ATOM   1085 1HG  GLU A  84     -11.689 -20.983  -5.048  1.00  0.00           H  
ATOM   1086 2HG  GLU A  84     -12.022 -19.467  -5.883  1.00  0.00           H  
ATOM   1087  N   GLY A  85      -9.147 -21.005  -5.603  1.00  0.00           N  
ATOM   1088  CA  GLY A  85      -8.228 -21.584  -4.640  1.00  0.00           C  
ATOM   1089  C   GLY A  85      -7.944 -20.673  -3.476  1.00  0.00           C  
ATOM   1090  O   GLY A  85      -8.631 -19.670  -3.245  1.00  0.00           O  
ATOM   1091  H   GLY A  85      -9.453 -20.051  -5.479  1.00  0.00           H  
ATOM   1092 1HA  GLY A  85      -8.640 -22.519  -4.261  1.00  0.00           H  
ATOM   1093 2HA  GLY A  85      -7.287 -21.825  -5.134  1.00  0.00           H  
ATOM   1094  N   GLU A  86      -6.899 -21.023  -2.736  1.00  0.00           N  
ATOM   1095  CA  GLU A  86      -6.537 -20.284  -1.542  1.00  0.00           C  
ATOM   1096  C   GLU A  86      -5.058 -19.938  -1.607  1.00  0.00           C  
ATOM   1097  O   GLU A  86      -4.322 -20.580  -2.343  1.00  0.00           O  
ATOM   1098  CB  GLU A  86      -6.843 -21.096  -0.281  1.00  0.00           C  
ATOM   1099  CG  GLU A  86      -8.318 -21.414  -0.080  1.00  0.00           C  
ATOM   1100  CD  GLU A  86      -8.582 -22.198   1.175  1.00  0.00           C  
ATOM   1101  OE1 GLU A  86      -7.637 -22.587   1.819  1.00  0.00           O  
ATOM   1102  OE2 GLU A  86      -9.729 -22.407   1.490  1.00  0.00           O  
ATOM   1103  H   GLU A  86      -6.343 -21.821  -3.008  1.00  0.00           H  
ATOM   1104  HA  GLU A  86      -7.125 -19.366  -1.511  1.00  0.00           H  
ATOM   1105 1HB  GLU A  86      -6.299 -22.040  -0.316  1.00  0.00           H  
ATOM   1106 2HB  GLU A  86      -6.496 -20.550   0.596  1.00  0.00           H  
ATOM   1107 1HG  GLU A  86      -8.877 -20.480  -0.036  1.00  0.00           H  
ATOM   1108 2HG  GLU A  86      -8.677 -21.980  -0.939  1.00  0.00           H  
ATOM   1109  N   LEU A  87      -4.647 -18.914  -0.869  1.00  0.00           N  
ATOM   1110  CA  LEU A  87      -3.249 -18.484  -0.882  1.00  0.00           C  
ATOM   1111  C   LEU A  87      -2.504 -18.934   0.364  1.00  0.00           C  
ATOM   1112  O   LEU A  87      -3.022 -18.837   1.478  1.00  0.00           O  
ATOM   1113  CB  LEU A  87      -3.168 -16.957  -1.001  1.00  0.00           C  
ATOM   1114  CG  LEU A  87      -3.805 -16.353  -2.259  1.00  0.00           C  
ATOM   1115  CD1 LEU A  87      -3.715 -14.834  -2.194  1.00  0.00           C  
ATOM   1116  CD2 LEU A  87      -3.097 -16.890  -3.494  1.00  0.00           C  
ATOM   1117  H   LEU A  87      -5.308 -18.420  -0.287  1.00  0.00           H  
ATOM   1118  HA  LEU A  87      -2.758 -18.930  -1.746  1.00  0.00           H  
ATOM   1119 1HB  LEU A  87      -3.660 -16.515  -0.136  1.00  0.00           H  
ATOM   1120 2HB  LEU A  87      -2.119 -16.662  -0.986  1.00  0.00           H  
ATOM   1121  HG  LEU A  87      -4.860 -16.623  -2.298  1.00  0.00           H  
ATOM   1122 1HD1 LEU A  87      -4.168 -14.404  -3.088  1.00  0.00           H  
ATOM   1123 2HD1 LEU A  87      -4.246 -14.475  -1.312  1.00  0.00           H  
ATOM   1124 3HD1 LEU A  87      -2.670 -14.533  -2.137  1.00  0.00           H  
ATOM   1125 1HD2 LEU A  87      -3.551 -16.461  -4.388  1.00  0.00           H  
ATOM   1126 2HD2 LEU A  87      -2.042 -16.618  -3.456  1.00  0.00           H  
ATOM   1127 3HD2 LEU A  87      -3.192 -17.975  -3.524  1.00  0.00           H  
ATOM   1128  N   GLY A  88      -1.276 -19.406   0.185  1.00  0.00           N  
ATOM   1129  CA  GLY A  88      -0.406 -19.698   1.315  1.00  0.00           C  
ATOM   1130  C   GLY A  88       0.970 -19.097   1.057  1.00  0.00           C  
ATOM   1131  O   GLY A  88       1.238 -18.660  -0.050  1.00  0.00           O  
ATOM   1132  H   GLY A  88      -0.936 -19.567  -0.752  1.00  0.00           H  
ATOM   1133 1HA  GLY A  88      -0.842 -19.287   2.226  1.00  0.00           H  
ATOM   1134 2HA  GLY A  88      -0.336 -20.777   1.451  1.00  0.00           H  
ATOM   1135  N   THR A  89       1.814 -19.023   2.088  1.00  0.00           N  
ATOM   1136  CA  THR A  89       3.224 -18.677   1.924  1.00  0.00           C  
ATOM   1137  C   THR A  89       4.009 -19.961   1.991  1.00  0.00           C  
ATOM   1138  O   THR A  89       3.755 -20.795   2.855  1.00  0.00           O  
ATOM   1139  CB  THR A  89       3.717 -17.691   2.999  1.00  0.00           C  
ATOM   1140  OG1 THR A  89       3.557 -18.276   4.298  1.00  0.00           O  
ATOM   1141  CG2 THR A  89       2.930 -16.391   2.932  1.00  0.00           C  
ATOM   1142  H   THR A  89       1.459 -19.214   3.014  1.00  0.00           H  
ATOM   1143  HA  THR A  89       3.352 -18.199   0.953  1.00  0.00           H  
ATOM   1144  HB  THR A  89       4.774 -17.477   2.839  1.00  0.00           H  
ATOM   1145  HG1 THR A  89       4.414 -18.339   4.727  1.00  0.00           H  
ATOM   1146 1HG2 THR A  89       3.293 -15.706   3.698  1.00  0.00           H  
ATOM   1147 2HG2 THR A  89       3.059 -15.938   1.949  1.00  0.00           H  
ATOM   1148 3HG2 THR A  89       1.874 -16.596   3.100  1.00  0.00           H  
ATOM   1149  N   ASP A  90       5.023 -20.090   1.143  1.00  0.00           N  
ATOM   1150  CA  ASP A  90       5.982 -21.174   1.304  1.00  0.00           C  
ATOM   1151  C   ASP A  90       7.248 -20.816   0.556  1.00  0.00           C  
ATOM   1152  O   ASP A  90       7.322 -19.763  -0.073  1.00  0.00           O  
ATOM   1153  CB  ASP A  90       5.417 -22.499   0.785  1.00  0.00           C  
ATOM   1154  CG  ASP A  90       6.068 -23.714   1.433  1.00  0.00           C  
ATOM   1155  OD1 ASP A  90       7.232 -23.644   1.746  1.00  0.00           O  
ATOM   1156  OD2 ASP A  90       5.393 -24.700   1.608  1.00  0.00           O  
ATOM   1157  H   ASP A  90       5.140 -19.439   0.379  1.00  0.00           H  
ATOM   1158  HA  ASP A  90       6.199 -21.289   2.366  1.00  0.00           H  
ATOM   1159 1HB  ASP A  90       4.344 -22.536   0.973  1.00  0.00           H  
ATOM   1160 2HB  ASP A  90       5.563 -22.559  -0.294  1.00  0.00           H  
ATOM   1161  N   LEU A  91       8.254 -21.669   0.671  1.00  0.00           N  
ATOM   1162  CA  LEU A  91       9.489 -21.493  -0.090  1.00  0.00           C  
ATOM   1163  C   LEU A  91       9.354 -22.098  -1.476  1.00  0.00           C  
ATOM   1164  O   LEU A  91       8.950 -23.247  -1.630  1.00  0.00           O  
ATOM   1165  CB  LEU A  91      10.670 -22.140   0.645  1.00  0.00           C  
ATOM   1166  CG  LEU A  91      11.277 -21.313   1.785  1.00  0.00           C  
ATOM   1167  CD1 LEU A  91      10.249 -21.148   2.897  1.00  0.00           C  
ATOM   1168  CD2 LEU A  91      12.532 -22.002   2.299  1.00  0.00           C  
ATOM   1169  H   LEU A  91       8.169 -22.458   1.296  1.00  0.00           H  
ATOM   1170  HA  LEU A  91       9.684 -20.426  -0.190  1.00  0.00           H  
ATOM   1171 1HB  LEU A  91      10.340 -23.090   1.064  1.00  0.00           H  
ATOM   1172 2HB  LEU A  91      11.461 -22.340  -0.077  1.00  0.00           H  
ATOM   1173  HG  LEU A  91      11.533 -20.319   1.418  1.00  0.00           H  
ATOM   1174 1HD1 LEU A  91      10.681 -20.561   3.707  1.00  0.00           H  
ATOM   1175 2HD1 LEU A  91       9.370 -20.636   2.506  1.00  0.00           H  
ATOM   1176 3HD1 LEU A  91       9.961 -22.129   3.274  1.00  0.00           H  
ATOM   1177 1HD2 LEU A  91      12.965 -21.414   3.109  1.00  0.00           H  
ATOM   1178 2HD2 LEU A  91      12.277 -22.996   2.668  1.00  0.00           H  
ATOM   1179 3HD2 LEU A  91      13.256 -22.091   1.489  1.00  0.00           H  
ATOM   1180  N   VAL A  92       9.702 -21.311  -2.487  1.00  0.00           N  
ATOM   1181  CA  VAL A  92       9.634 -21.745  -3.880  1.00  0.00           C  
ATOM   1182  C   VAL A  92      11.014 -21.638  -4.496  1.00  0.00           C  
ATOM   1183  O   VAL A  92      11.650 -20.601  -4.394  1.00  0.00           O  
ATOM   1184  CB  VAL A  92       8.638 -20.885  -4.680  1.00  0.00           C  
ATOM   1185  CG1 VAL A  92       8.616 -21.314  -6.140  1.00  0.00           C  
ATOM   1186  CG2 VAL A  92       7.251 -20.992  -4.066  1.00  0.00           C  
ATOM   1187  H   VAL A  92      10.025 -20.377  -2.278  1.00  0.00           H  
ATOM   1188  HA  VAL A  92       9.290 -22.780  -3.904  1.00  0.00           H  
ATOM   1189  HB  VAL A  92       8.968 -19.846  -4.656  1.00  0.00           H  
ATOM   1190 1HG1 VAL A  92       7.908 -20.695  -6.691  1.00  0.00           H  
ATOM   1191 2HG1 VAL A  92       9.611 -21.195  -6.569  1.00  0.00           H  
ATOM   1192 3HG1 VAL A  92       8.314 -22.359  -6.207  1.00  0.00           H  
ATOM   1193 1HG2 VAL A  92       6.552 -20.380  -4.636  1.00  0.00           H  
ATOM   1194 2HG2 VAL A  92       6.924 -22.031  -4.085  1.00  0.00           H  
ATOM   1195 3HG2 VAL A  92       7.282 -20.640  -3.034  1.00  0.00           H  
ATOM   1196  N   SER A  93      11.452 -22.707  -5.144  1.00  0.00           N  
ATOM   1197  CA  SER A  93      12.738 -22.690  -5.846  1.00  0.00           C  
ATOM   1198  C   SER A  93      12.520 -22.719  -7.348  1.00  0.00           C  
ATOM   1199  O   SER A  93      11.818 -23.595  -7.854  1.00  0.00           O  
ATOM   1200  CB  SER A  93      13.590 -23.872  -5.426  1.00  0.00           C  
ATOM   1201  OG  SER A  93      14.779 -23.922  -6.165  1.00  0.00           O  
ATOM   1202  H   SER A  93      10.895 -23.549  -5.158  1.00  0.00           H  
ATOM   1203  HA  SER A  93      13.264 -21.771  -5.583  1.00  0.00           H  
ATOM   1204 1HB  SER A  93      13.821 -23.795  -4.364  1.00  0.00           H  
ATOM   1205 2HB  SER A  93      13.029 -24.794  -5.573  1.00  0.00           H  
ATOM   1206  HG  SER A  93      14.907 -23.039  -6.520  1.00  0.00           H  
ATOM   1207  N   ILE A  94      13.128 -21.754  -8.041  1.00  0.00           N  
ATOM   1208  CA  ILE A  94      13.007 -21.625  -9.497  1.00  0.00           C  
ATOM   1209  C   ILE A  94      14.367 -21.284 -10.086  1.00  0.00           C  
ATOM   1210  O   ILE A  94      14.995 -20.329  -9.657  1.00  0.00           O  
ATOM   1211  CB  ILE A  94      11.983 -20.543  -9.887  1.00  0.00           C  
ATOM   1212  CG1 ILE A  94      11.813 -20.492 -11.408  1.00  0.00           C  
ATOM   1213  CG2 ILE A  94      12.412 -19.186  -9.350  1.00  0.00           C  
ATOM   1214  CD1 ILE A  94      10.609 -19.699 -11.861  1.00  0.00           C  
ATOM   1215  H   ILE A  94      13.693 -21.089  -7.533  1.00  0.00           H  
ATOM   1216  HA  ILE A  94      12.664 -22.577  -9.901  1.00  0.00           H  
ATOM   1217  HB  ILE A  94      11.009 -20.797  -9.470  1.00  0.00           H  
ATOM   1218 1HG1 ILE A  94      12.702 -20.052 -11.858  1.00  0.00           H  
ATOM   1219 2HG1 ILE A  94      11.719 -21.506 -11.797  1.00  0.00           H  
ATOM   1220 1HG2 ILE A  94      11.678 -18.434  -9.636  1.00  0.00           H  
ATOM   1221 2HG2 ILE A  94      12.483 -19.231  -8.264  1.00  0.00           H  
ATOM   1222 3HG2 ILE A  94      13.384 -18.921  -9.767  1.00  0.00           H  
ATOM   1223 1HD1 ILE A  94      10.556 -19.709 -12.950  1.00  0.00           H  
ATOM   1224 2HD1 ILE A  94       9.703 -20.145 -11.449  1.00  0.00           H  
ATOM   1225 3HD1 ILE A  94      10.699 -18.671 -11.513  1.00  0.00           H  
ATOM   1226  N   PRO A  95      14.797 -22.003 -11.116  1.00  0.00           N  
ATOM   1227  CA  PRO A  95      16.028 -21.609 -11.812  1.00  0.00           C  
ATOM   1228  C   PRO A  95      17.154 -21.269 -10.837  1.00  0.00           C  
ATOM   1229  O   PRO A  95      17.796 -20.226 -10.989  1.00  0.00           O  
ATOM   1230  CB  PRO A  95      15.589 -20.378 -12.611  1.00  0.00           C  
ATOM   1231  CG  PRO A  95      14.121 -20.564 -12.793  1.00  0.00           C  
ATOM   1232  CD  PRO A  95      13.662 -21.197 -11.506  1.00  0.00           C  
ATOM   1233  HA  PRO A  95      16.341 -22.423 -12.482  1.00  0.00           H  
ATOM   1234 1HB  PRO A  95      15.837 -19.461 -12.055  1.00  0.00           H  
ATOM   1235 2HB  PRO A  95      16.135 -20.333 -13.564  1.00  0.00           H  
ATOM   1236 1HG  PRO A  95      13.636 -19.596 -12.985  1.00  0.00           H  
ATOM   1237 2HG  PRO A  95      13.925 -21.198 -13.670  1.00  0.00           H  
ATOM   1238 1HD  PRO A  95      13.443 -20.411 -10.768  1.00  0.00           H  
ATOM   1239 2HD  PRO A  95      12.768 -21.809 -11.697  1.00  0.00           H  
ATOM   1240  N   HIS A  96      17.381 -22.122  -9.837  1.00  0.00           N  
ATOM   1241  CA  HIS A  96      18.480 -21.933  -8.876  1.00  0.00           C  
ATOM   1242  C   HIS A  96      18.357 -20.752  -7.895  1.00  0.00           C  
ATOM   1243  O   HIS A  96      19.298 -20.424  -7.170  1.00  0.00           O  
ATOM   1244  CB  HIS A  96      19.795 -21.781  -9.647  1.00  0.00           C  
ATOM   1245  CG  HIS A  96      20.107 -22.943 -10.539  1.00  0.00           C  
ATOM   1246  ND1 HIS A  96      20.494 -24.173 -10.049  1.00  0.00           N  
ATOM   1247  CD2 HIS A  96      20.091 -23.062 -11.887  1.00  0.00           C  
ATOM   1248  CE1 HIS A  96      20.701 -24.999 -11.060  1.00  0.00           C  
ATOM   1249  NE2 HIS A  96      20.464 -24.350 -12.185  1.00  0.00           N  
ATOM   1250  H   HIS A  96      16.775 -22.924  -9.740  1.00  0.00           H  
ATOM   1251  HA  HIS A  96      18.550 -22.806  -8.227  1.00  0.00           H  
ATOM   1252 1HB  HIS A  96      19.755 -20.881 -10.261  1.00  0.00           H  
ATOM   1253 2HB  HIS A  96      20.618 -21.661  -8.943  1.00  0.00           H  
ATOM   1254  HD2 HIS A  96      19.831 -22.282 -12.603  1.00  0.00           H  
ATOM   1255  HE1 HIS A  96      21.014 -26.040 -10.979  1.00  0.00           H  
ATOM   1256  HE2 HIS A  96      20.542 -24.732 -13.116  1.00  0.00           H  
ATOM   1257  N   ASN A  99      17.197 -20.112  -7.875  1.00  0.00           N  
ATOM   1258  CA  ASN A  99      16.922 -19.071  -6.896  1.00  0.00           C  
ATOM   1259  C   ASN A  99      15.965 -19.645  -5.865  1.00  0.00           C  
ATOM   1260  O   ASN A  99      14.927 -20.199  -6.225  1.00  0.00           O  
ATOM   1261  CB  ASN A  99      16.352 -17.825  -7.550  1.00  0.00           C  
ATOM   1262  CG  ASN A  99      17.344 -17.138  -8.446  1.00  0.00           C  
ATOM   1263  OD1 ASN A  99      17.390 -17.396  -9.655  1.00  0.00           O  
ATOM   1264  ND2 ASN A  99      18.140 -16.268  -7.878  1.00  0.00           N  
ATOM   1265  H   ASN A  99      18.111 -20.542  -7.892  1.00  0.00           H  
ATOM   1266  HA  ASN A  99      17.859 -18.799  -6.407  1.00  0.00           H  
ATOM   1267 1HB  ASN A  99      15.473 -18.092  -8.137  1.00  0.00           H  
ATOM   1268 2HB  ASN A  99      16.030 -17.125  -6.779  1.00  0.00           H  
ATOM   1269 1HD2 ASN A  99      18.820 -15.780  -8.426  1.00  0.00           H  
ATOM   1270 2HD2 ASN A  99      18.067 -16.091  -6.897  1.00  0.00           H  
ATOM   1271  N   VAL A 100      16.312 -19.539  -4.588  1.00  0.00           N  
ATOM   1272  CA  VAL A 100      15.427 -20.013  -3.518  1.00  0.00           C  
ATOM   1273  C   VAL A 100      14.687 -18.816  -2.944  1.00  0.00           C  
ATOM   1274  O   VAL A 100      15.297 -17.890  -2.406  1.00  0.00           O  
ATOM   1275  CB  VAL A 100      16.224 -20.719  -2.405  1.00  0.00           C  
ATOM   1276  CG1 VAL A 100      15.294 -21.174  -1.291  1.00  0.00           C  
ATOM   1277  CG2 VAL A 100      16.990 -21.898  -2.985  1.00  0.00           C  
ATOM   1278  H   VAL A 100      17.201 -19.125  -4.344  1.00  0.00           H  
ATOM   1279  HA  VAL A 100      14.724 -20.731  -3.943  1.00  0.00           H  
ATOM   1280  HB  VAL A 100      16.926 -20.009  -1.968  1.00  0.00           H  
ATOM   1281 1HG1 VAL A 100      15.875 -21.671  -0.512  1.00  0.00           H  
ATOM   1282 2HG1 VAL A 100      14.784 -20.310  -0.866  1.00  0.00           H  
ATOM   1283 3HG1 VAL A 100      14.558 -21.870  -1.693  1.00  0.00           H  
ATOM   1284 1HG2 VAL A 100      17.552 -22.392  -2.193  1.00  0.00           H  
ATOM   1285 2HG2 VAL A 100      16.288 -22.605  -3.428  1.00  0.00           H  
ATOM   1286 3HG2 VAL A 100      17.679 -21.544  -3.752  1.00  0.00           H  
ATOM   1287  N   THR A 101      13.359 -18.835  -3.086  1.00  0.00           N  
ATOM   1288  CA  THR A 101      12.499 -17.686  -2.843  1.00  0.00           C  
ATOM   1289  C   THR A 101      11.579 -17.977  -1.648  1.00  0.00           C  
ATOM   1290  O   THR A 101      10.577 -18.675  -1.777  1.00  0.00           O  
ATOM   1291  CB  THR A 101      11.662 -17.338  -4.088  1.00  0.00           C  
ATOM   1292  OG1 THR A 101      12.535 -17.055  -5.190  1.00  0.00           O  
ATOM   1293  CG2 THR A 101      10.783 -16.127  -3.819  1.00  0.00           C  
ATOM   1294  H   THR A 101      12.943 -19.707  -3.380  1.00  0.00           H  
ATOM   1295  HA  THR A 101      13.128 -16.828  -2.604  1.00  0.00           H  
ATOM   1296  HB  THR A 101      11.031 -18.187  -4.351  1.00  0.00           H  
ATOM   1297  HG1 THR A 101      13.409 -16.837  -4.857  1.00  0.00           H  
ATOM   1298 1HG2 THR A 101      10.199 -15.896  -4.709  1.00  0.00           H  
ATOM   1299 2HG2 THR A 101      10.110 -16.343  -2.989  1.00  0.00           H  
ATOM   1300 3HG2 THR A 101      11.409 -15.272  -3.564  1.00  0.00           H  
ATOM   1301  N   VAL A 102      11.929 -17.467  -0.461  1.00  0.00           N  
ATOM   1302  CA  VAL A 102      11.157 -17.779   0.740  1.00  0.00           C  
ATOM   1303  C   VAL A 102       9.948 -16.871   0.912  1.00  0.00           C  
ATOM   1304  O   VAL A 102       9.881 -15.800   0.303  1.00  0.00           O  
ATOM   1305  CB  VAL A 102      12.053 -17.659   1.987  1.00  0.00           C  
ATOM   1306  CG1 VAL A 102      13.217 -18.635   1.902  1.00  0.00           C  
ATOM   1307  CG2 VAL A 102      12.556 -16.231   2.128  1.00  0.00           C  
ATOM   1308  H   VAL A 102      12.733 -16.860  -0.385  1.00  0.00           H  
ATOM   1309  HA  VAL A 102      10.796 -18.805   0.662  1.00  0.00           H  
ATOM   1310  HB  VAL A 102      11.471 -17.929   2.869  1.00  0.00           H  
ATOM   1311 1HG1 VAL A 102      13.840 -18.537   2.792  1.00  0.00           H  
ATOM   1312 2HG1 VAL A 102      12.834 -19.654   1.839  1.00  0.00           H  
ATOM   1313 3HG1 VAL A 102      13.813 -18.415   1.017  1.00  0.00           H  
ATOM   1314 1HG2 VAL A 102      13.188 -16.153   3.012  1.00  0.00           H  
ATOM   1315 2HG2 VAL A 102      13.133 -15.959   1.244  1.00  0.00           H  
ATOM   1316 3HG2 VAL A 102      11.707 -15.554   2.229  1.00  0.00           H  
ATOM   1317  N   ARG A 103       9.006 -17.287   1.761  1.00  0.00           N  
ATOM   1318  CA  ARG A 103       7.877 -16.419   2.107  1.00  0.00           C  
ATOM   1319  C   ARG A 103       7.172 -15.923   0.836  1.00  0.00           C  
ATOM   1320  O   ARG A 103       6.830 -14.740   0.725  1.00  0.00           O  
ATOM   1321  CB  ARG A 103       8.346 -15.227   2.929  1.00  0.00           C  
ATOM   1322  CG  ARG A 103       8.991 -15.582   4.259  1.00  0.00           C  
ATOM   1323  CD  ARG A 103       9.352 -14.368   5.035  1.00  0.00           C  
ATOM   1324  NE  ARG A 103       9.976 -14.702   6.305  1.00  0.00           N  
ATOM   1325  CZ  ARG A 103      10.467 -13.800   7.178  1.00  0.00           C  
ATOM   1326  NH1 ARG A 103      10.397 -12.516   6.904  1.00  0.00           N  
ATOM   1327  NH2 ARG A 103      11.017 -14.206   8.309  1.00  0.00           N  
ATOM   1328  H   ARG A 103       9.064 -18.207   2.174  1.00  0.00           H  
ATOM   1329  HA  ARG A 103       7.169 -16.994   2.704  1.00  0.00           H  
ATOM   1330 1HB  ARG A 103       9.069 -14.651   2.354  1.00  0.00           H  
ATOM   1331 2HB  ARG A 103       7.499 -14.574   3.137  1.00  0.00           H  
ATOM   1332 1HG  ARG A 103       8.297 -16.176   4.854  1.00  0.00           H  
ATOM   1333 2HG  ARG A 103       9.900 -16.158   4.080  1.00  0.00           H  
ATOM   1334 1HD  ARG A 103      10.052 -13.763   4.460  1.00  0.00           H  
ATOM   1335 2HD  ARG A 103       8.454 -13.787   5.240  1.00  0.00           H  
ATOM   1336  HE  ARG A 103      10.048 -15.681   6.551  1.00  0.00           H  
ATOM   1337 1HH1 ARG A 103       9.977 -12.206   6.039  1.00  0.00           H  
ATOM   1338 2HH1 ARG A 103      10.765 -11.840   7.558  1.00  0.00           H  
ATOM   1339 1HH2 ARG A 103      11.070 -15.193   8.519  1.00  0.00           H  
ATOM   1340 2HH2 ARG A 103      11.384 -13.530   8.962  1.00  0.00           H  
ATOM   1341  N   ALA A 104       6.996 -16.835  -0.114  1.00  0.00           N  
ATOM   1342  CA  ALA A 104       6.408 -16.527  -1.423  1.00  0.00           C  
ATOM   1343  C   ALA A 104       4.927 -16.880  -1.398  1.00  0.00           C  
ATOM   1344  O   ALA A 104       4.566 -17.979  -1.001  1.00  0.00           O  
ATOM   1345  CB  ALA A 104       7.122 -17.279  -2.536  1.00  0.00           C  
ATOM   1346  H   ALA A 104       7.284 -17.782   0.085  1.00  0.00           H  
ATOM   1347  HA  ALA A 104       6.519 -15.457  -1.601  1.00  0.00           H  
ATOM   1348 1HB  ALA A 104       6.665 -17.032  -3.494  1.00  0.00           H  
ATOM   1349 2HB  ALA A 104       8.174 -16.994  -2.552  1.00  0.00           H  
ATOM   1350 3HB  ALA A 104       7.040 -18.351  -2.362  1.00  0.00           H  
ATOM   1351  N   ASN A 105       4.064 -15.966  -1.830  1.00  0.00           N  
ATOM   1352  CA  ASN A 105       2.660 -16.351  -1.953  1.00  0.00           C  
ATOM   1353  C   ASN A 105       2.492 -17.396  -3.050  1.00  0.00           C  
ATOM   1354  O   ASN A 105       3.021 -17.254  -4.166  1.00  0.00           O  
ATOM   1355  CB  ASN A 105       1.788 -15.139  -2.225  1.00  0.00           C  
ATOM   1356  CG  ASN A 105       1.714 -14.205  -1.050  1.00  0.00           C  
ATOM   1357  OD1 ASN A 105       2.288 -14.476   0.012  1.00  0.00           O  
ATOM   1358  ND2 ASN A 105       1.018 -13.109  -1.217  1.00  0.00           N  
ATOM   1359  H   ASN A 105       4.339 -15.025  -2.074  1.00  0.00           H  
ATOM   1360  HA  ASN A 105       2.341 -16.801  -1.012  1.00  0.00           H  
ATOM   1361 1HB  ASN A 105       2.182 -14.593  -3.084  1.00  0.00           H  
ATOM   1362 2HB  ASN A 105       0.780 -15.465  -2.479  1.00  0.00           H  
ATOM   1363 1HD2 ASN A 105       0.934 -12.450  -0.469  1.00  0.00           H  
ATOM   1364 2HD2 ASN A 105       0.571 -12.930  -2.093  1.00  0.00           H  
ATOM   1365  N   ILE A 106       1.755 -18.453  -2.733  1.00  0.00           N  
ATOM   1366  CA  ILE A 106       1.450 -19.496  -3.706  1.00  0.00           C  
ATOM   1367  C   ILE A 106      -0.056 -19.709  -3.739  1.00  0.00           C  
ATOM   1368  O   ILE A 106      -0.658 -20.020  -2.704  1.00  0.00           O  
ATOM   1369  CB  ILE A 106       2.163 -20.817  -3.364  1.00  0.00           C  
ATOM   1370  CG1 ILE A 106       1.862 -21.877  -4.427  1.00  0.00           C  
ATOM   1371  CG2 ILE A 106       1.746 -21.306  -1.986  1.00  0.00           C  
ATOM   1372  CD1 ILE A 106       2.765 -23.087  -4.355  1.00  0.00           C  
ATOM   1373  H   ILE A 106       1.396 -18.537  -1.793  1.00  0.00           H  
ATOM   1374  HA  ILE A 106       1.797 -19.168  -4.685  1.00  0.00           H  
ATOM   1375  HB  ILE A 106       3.242 -20.661  -3.373  1.00  0.00           H  
ATOM   1376 1HG1 ILE A 106       0.831 -22.214  -4.322  1.00  0.00           H  
ATOM   1377 2HG1 ILE A 106       1.961 -21.437  -5.419  1.00  0.00           H  
ATOM   1378 1HG2 ILE A 106       2.259 -22.241  -1.761  1.00  0.00           H  
ATOM   1379 2HG2 ILE A 106       2.010 -20.558  -1.239  1.00  0.00           H  
ATOM   1380 3HG2 ILE A 106       0.668 -21.470  -1.969  1.00  0.00           H  
ATOM   1381 1HD1 ILE A 106       2.490 -23.793  -5.139  1.00  0.00           H  
ATOM   1382 2HD1 ILE A 106       3.801 -22.777  -4.493  1.00  0.00           H  
ATOM   1383 3HD1 ILE A 106       2.655 -23.566  -3.383  1.00  0.00           H  
ATOM   1384  N   ALA A 107      -0.654 -19.565  -4.919  1.00  0.00           N  
ATOM   1385  CA  ALA A 107      -2.052 -19.933  -5.090  1.00  0.00           C  
ATOM   1386  C   ALA A 107      -2.181 -21.444  -5.128  1.00  0.00           C  
ATOM   1387  O   ALA A 107      -1.363 -22.145  -5.728  1.00  0.00           O  
ATOM   1388  CB  ALA A 107      -2.625 -19.313  -6.356  1.00  0.00           C  
ATOM   1389  H   ALA A 107      -0.142 -19.198  -5.708  1.00  0.00           H  
ATOM   1390  HA  ALA A 107      -2.609 -19.554  -4.233  1.00  0.00           H  
ATOM   1391 1HB  ALA A 107      -3.671 -19.602  -6.462  1.00  0.00           H  
ATOM   1392 2HB  ALA A 107      -2.554 -18.227  -6.294  1.00  0.00           H  
ATOM   1393 3HB  ALA A 107      -2.062 -19.664  -7.220  1.00  0.00           H  
ATOM   1394  N   ALA A 108      -3.237 -21.955  -4.501  1.00  0.00           N  
ATOM   1395  CA  ALA A 108      -3.409 -23.395  -4.395  1.00  0.00           C  
ATOM   1396  C   ALA A 108      -4.831 -23.750  -4.800  1.00  0.00           C  
ATOM   1397  O   ALA A 108      -5.781 -23.397  -4.108  1.00  0.00           O  
ATOM   1398  CB  ALA A 108      -3.108 -23.879  -2.984  1.00  0.00           C  
ATOM   1399  H   ALA A 108      -3.931 -21.345  -4.092  1.00  0.00           H  
ATOM   1400  HA  ALA A 108      -2.709 -23.871  -5.082  1.00  0.00           H  
ATOM   1401 1HB  ALA A 108      -3.244 -24.959  -2.933  1.00  0.00           H  
ATOM   1402 2HB  ALA A 108      -2.078 -23.631  -2.726  1.00  0.00           H  
ATOM   1403 3HB  ALA A 108      -3.784 -23.394  -2.282  1.00  0.00           H  
ATOM   1404  N   ILE A 109      -4.974 -24.423  -5.935  1.00  0.00           N  
ATOM   1405  CA  ILE A 109      -6.312 -24.607  -6.504  1.00  0.00           C  
ATOM   1406  C   ILE A 109      -7.156 -25.595  -5.704  1.00  0.00           C  
ATOM   1407  O   ILE A 109      -6.657 -26.615  -5.226  1.00  0.00           O  
ATOM   1408  CB  ILE A 109      -6.219 -25.090  -7.963  1.00  0.00           C  
ATOM   1409  CG1 ILE A 109      -5.565 -24.019  -8.839  1.00  0.00           C  
ATOM   1410  CG2 ILE A 109      -7.598 -25.448  -8.494  1.00  0.00           C  
ATOM   1411  CD1 ILE A 109      -5.212 -24.499 -10.229  1.00  0.00           C  
ATOM   1412  H   ILE A 109      -4.177 -24.813  -6.417  1.00  0.00           H  
ATOM   1413  HA  ILE A 109      -6.829 -23.648  -6.488  1.00  0.00           H  
ATOM   1414  HB  ILE A 109      -5.581 -25.972  -8.014  1.00  0.00           H  
ATOM   1415 1HG1 ILE A 109      -6.236 -23.166  -8.933  1.00  0.00           H  
ATOM   1416 2HG1 ILE A 109      -4.652 -23.664  -8.360  1.00  0.00           H  
ATOM   1417 1HG2 ILE A 109      -7.514 -25.786  -9.526  1.00  0.00           H  
ATOM   1418 2HG2 ILE A 109      -8.028 -26.242  -7.885  1.00  0.00           H  
ATOM   1419 3HG2 ILE A 109      -8.243 -24.570  -8.452  1.00  0.00           H  
ATOM   1420 1HD1 ILE A 109      -4.752 -23.684 -10.789  1.00  0.00           H  
ATOM   1421 2HD1 ILE A 109      -4.511 -25.332 -10.159  1.00  0.00           H  
ATOM   1422 3HD1 ILE A 109      -6.115 -24.826 -10.741  1.00  0.00           H  
ATOM   1423  N   THR A 110      -8.448 -25.289  -5.599  1.00  0.00           N  
ATOM   1424  CA  THR A 110      -9.432 -26.229  -5.061  1.00  0.00           C  
ATOM   1425  C   THR A 110     -10.425 -26.629  -6.151  1.00  0.00           C  
ATOM   1426  O   THR A 110     -11.076 -27.674  -6.057  1.00  0.00           O  
ATOM   1427  CB  THR A 110     -10.186 -25.629  -3.860  1.00  0.00           C  
ATOM   1428  OG1 THR A 110     -10.894 -24.454  -4.276  1.00  0.00           O  
ATOM   1429  CG2 THR A 110      -9.214 -25.263  -2.748  1.00  0.00           C  
ATOM   1430  H   THR A 110      -8.755 -24.376  -5.902  1.00  0.00           H  
ATOM   1431  HA  THR A 110      -8.907 -27.122  -4.721  1.00  0.00           H  
ATOM   1432  HB  THR A 110     -10.905 -26.355  -3.482  1.00  0.00           H  
ATOM   1433  HG1 THR A 110     -11.818 -24.672  -4.419  1.00  0.00           H  
ATOM   1434 1HG2 THR A 110      -9.764 -24.841  -1.908  1.00  0.00           H  
ATOM   1435 2HG2 THR A 110      -8.682 -26.157  -2.422  1.00  0.00           H  
ATOM   1436 3HG2 THR A 110      -8.498 -24.530  -3.118  1.00  0.00           H  
ATOM   1437  N   GLU A 111     -10.525 -25.802  -7.188  1.00  0.00           N  
ATOM   1438  CA  GLU A 111     -11.231 -26.200  -8.405  1.00  0.00           C  
ATOM   1439  C   GLU A 111     -10.592 -25.629  -9.673  1.00  0.00           C  
ATOM   1440  O   GLU A 111     -10.025 -24.532  -9.657  1.00  0.00           O  
ATOM   1441  CB  GLU A 111     -12.694 -25.759  -8.327  1.00  0.00           C  
ATOM   1442  CG  GLU A 111     -13.549 -26.205  -9.505  1.00  0.00           C  
ATOM   1443  CD  GLU A 111     -14.994 -25.816  -9.359  1.00  0.00           C  
ATOM   1444  OE1 GLU A 111     -15.343 -24.736  -9.770  1.00  0.00           O  
ATOM   1445  OE2 GLU A 111     -15.750 -26.601  -8.835  1.00  0.00           O  
ATOM   1446  H   GLU A 111     -10.108 -24.883  -7.139  1.00  0.00           H  
ATOM   1447  HA  GLU A 111     -11.193 -27.287  -8.487  1.00  0.00           H  
ATOM   1448 1HB  GLU A 111     -13.146 -26.155  -7.417  1.00  0.00           H  
ATOM   1449 2HB  GLU A 111     -12.744 -24.671  -8.270  1.00  0.00           H  
ATOM   1450 1HG  GLU A 111     -13.155 -25.757 -10.417  1.00  0.00           H  
ATOM   1451 2HG  GLU A 111     -13.477 -27.287  -9.603  1.00  0.00           H  
ATOM   1452  N   SER A 112     -10.661 -26.390 -10.762  1.00  0.00           N  
ATOM   1453  CA  SER A 112     -10.087 -25.959 -12.035  1.00  0.00           C  
ATOM   1454  C   SER A 112     -10.943 -26.351 -13.230  1.00  0.00           C  
ATOM   1455  O   SER A 112     -10.492 -27.106 -14.085  1.00  0.00           O  
ATOM   1456  CB  SER A 112      -8.699 -26.547 -12.197  1.00  0.00           C  
ATOM   1457  OG  SER A 112      -8.727 -27.942 -12.074  1.00  0.00           O  
ATOM   1458  H   SER A 112     -11.121 -27.288 -10.709  1.00  0.00           H  
ATOM   1459  HA  SER A 112     -10.013 -24.871 -12.031  1.00  0.00           H  
ATOM   1460 1HB  SER A 112      -8.299 -26.273 -13.173  1.00  0.00           H  
ATOM   1461 2HB  SER A 112      -8.036 -26.126 -11.442  1.00  0.00           H  
ATOM   1462  HG  SER A 112      -9.308 -28.257 -12.770  1.00  0.00           H  
ATOM   1463  N   ASP A 113     -12.169 -25.827 -13.305  1.00  0.00           N  
ATOM   1464  CA  ASP A 113     -12.997 -26.145 -14.478  1.00  0.00           C  
ATOM   1465  C   ASP A 113     -12.430 -25.573 -15.780  1.00  0.00           C  
ATOM   1466  O   ASP A 113     -11.809 -24.510 -15.782  1.00  0.00           O  
ATOM   1467  CB  ASP A 113     -14.421 -25.620 -14.275  1.00  0.00           C  
ATOM   1468  CG  ASP A 113     -15.198 -26.405 -13.228  1.00  0.00           C  
ATOM   1469  OD1 ASP A 113     -14.782 -27.490 -12.897  1.00  0.00           O  
ATOM   1470  OD2 ASP A 113     -16.201 -25.913 -12.769  1.00  0.00           O  
ATOM   1471  H   ASP A 113     -12.544 -25.223 -12.587  1.00  0.00           H  
ATOM   1472  HA  ASP A 113     -13.035 -27.229 -14.591  1.00  0.00           H  
ATOM   1473 1HB  ASP A 113     -14.383 -24.574 -13.970  1.00  0.00           H  
ATOM   1474 2HB  ASP A 113     -14.963 -25.666 -15.220  1.00  0.00           H  
ATOM   1475  N   LYS A 114     -12.644 -26.273 -16.891  1.00  0.00           N  
ATOM   1476  CA  LYS A 114     -12.310 -25.712 -18.187  1.00  0.00           C  
ATOM   1477  C   LYS A 114     -11.385 -26.548 -19.040  1.00  0.00           C  
ATOM   1478  O   LYS A 114     -10.504 -27.250 -18.542  1.00  0.00           O  
ATOM   1479  CB  LYS A 114     -11.691 -24.327 -17.994  1.00  0.00           C  
ATOM   1480  CG  LYS A 114     -10.352 -24.332 -17.269  1.00  0.00           C  
ATOM   1481  CD  LYS A 114      -9.820 -22.919 -17.081  1.00  0.00           C  
ATOM   1482  CE  LYS A 114      -8.467 -22.924 -16.384  1.00  0.00           C  
ATOM   1483  NZ  LYS A 114      -7.936 -21.548 -16.189  1.00  0.00           N  
ATOM   1484  H   LYS A 114     -13.041 -27.201 -16.844  1.00  0.00           H  
ATOM   1485  HA  LYS A 114     -13.227 -25.617 -18.770  1.00  0.00           H  
ATOM   1486 1HB  LYS A 114     -11.542 -23.856 -18.967  1.00  0.00           H  
ATOM   1487 2HB  LYS A 114     -12.376 -23.697 -17.427  1.00  0.00           H  
ATOM   1488 1HG  LYS A 114     -10.470 -24.800 -16.290  1.00  0.00           H  
ATOM   1489 2HG  LYS A 114      -9.629 -24.910 -17.843  1.00  0.00           H  
ATOM   1490 1HD  LYS A 114      -9.716 -22.437 -18.054  1.00  0.00           H  
ATOM   1491 2HD  LYS A 114     -10.524 -22.342 -16.482  1.00  0.00           H  
ATOM   1492 1HE  LYS A 114      -8.561 -23.405 -15.412  1.00  0.00           H  
ATOM   1493 2HE  LYS A 114      -7.753 -23.494 -16.979  1.00  0.00           H  
ATOM   1494 1HZ  LYS A 114      -7.040 -21.595 -15.726  1.00  0.00           H  
ATOM   1495 2HZ  LYS A 114      -7.827 -21.098 -17.088  1.00  0.00           H  
ATOM   1496 3HZ  LYS A 114      -8.580 -21.015 -15.623  1.00  0.00           H  
ATOM   1497  N   PHE A 115     -11.580 -26.461 -20.349  1.00  0.00           N  
ATOM   1498  CA  PHE A 115     -10.789 -27.242 -21.279  1.00  0.00           C  
ATOM   1499  C   PHE A 115      -9.318 -26.855 -21.257  1.00  0.00           C  
ATOM   1500  O   PHE A 115      -8.457 -27.663 -21.603  1.00  0.00           O  
ATOM   1501  CB  PHE A 115     -11.338 -27.079 -22.698  1.00  0.00           C  
ATOM   1502  CG  PHE A 115     -10.701 -27.996 -23.703  1.00  0.00           C  
ATOM   1503  CD1 PHE A 115     -11.050 -29.337 -23.759  1.00  0.00           C  
ATOM   1504  CD2 PHE A 115      -9.751 -27.520 -24.594  1.00  0.00           C  
ATOM   1505  CE1 PHE A 115     -10.464 -30.182 -24.683  1.00  0.00           C  
ATOM   1506  CE2 PHE A 115      -9.165 -28.361 -25.520  1.00  0.00           C  
ATOM   1507  CZ  PHE A 115      -9.522 -29.694 -25.563  1.00  0.00           C  
ATOM   1508  H   PHE A 115     -12.291 -25.841 -20.708  1.00  0.00           H  
ATOM   1509  HA  PHE A 115     -10.856 -28.293 -20.993  1.00  0.00           H  
ATOM   1510 1HB  PHE A 115     -12.411 -27.269 -22.696  1.00  0.00           H  
ATOM   1511 2HB  PHE A 115     -11.188 -26.053 -23.030  1.00  0.00           H  
ATOM   1512  HD1 PHE A 115     -11.795 -29.723 -23.063  1.00  0.00           H  
ATOM   1513  HD2 PHE A 115      -9.469 -26.467 -24.559  1.00  0.00           H  
ATOM   1514  HE1 PHE A 115     -10.747 -31.233 -24.716  1.00  0.00           H  
ATOM   1515  HE2 PHE A 115      -8.420 -27.974 -26.215  1.00  0.00           H  
ATOM   1516  HZ  PHE A 115      -9.059 -30.358 -26.291  1.00  0.00           H  
ATOM   1517  N   PHE A 116      -9.014 -25.627 -20.851  1.00  0.00           N  
ATOM   1518  CA  PHE A 116      -7.623 -25.206 -20.876  1.00  0.00           C  
ATOM   1519  C   PHE A 116      -6.764 -26.177 -20.062  1.00  0.00           C  
ATOM   1520  O   PHE A 116      -5.665 -26.544 -20.481  1.00  0.00           O  
ATOM   1521  CB  PHE A 116      -7.481 -23.787 -20.323  1.00  0.00           C  
ATOM   1522  CG  PHE A 116      -6.070 -23.271 -20.333  1.00  0.00           C  
ATOM   1523  CD1 PHE A 116      -5.316 -23.293 -21.497  1.00  0.00           C  
ATOM   1524  CD2 PHE A 116      -5.493 -22.764 -19.178  1.00  0.00           C  
ATOM   1525  CE1 PHE A 116      -4.018 -22.819 -21.507  1.00  0.00           C  
ATOM   1526  CE2 PHE A 116      -4.196 -22.288 -19.186  1.00  0.00           C  
ATOM   1527  CZ  PHE A 116      -3.458 -22.316 -20.352  1.00  0.00           C  
ATOM   1528  H   PHE A 116      -9.718 -24.980 -20.527  1.00  0.00           H  
ATOM   1529  HA  PHE A 116      -7.278 -25.212 -21.911  1.00  0.00           H  
ATOM   1530 1HB  PHE A 116      -8.096 -23.105 -20.908  1.00  0.00           H  
ATOM   1531 2HB  PHE A 116      -7.846 -23.758 -19.297  1.00  0.00           H  
ATOM   1532  HD1 PHE A 116      -5.760 -23.690 -22.411  1.00  0.00           H  
ATOM   1533  HD2 PHE A 116      -6.076 -22.742 -18.257  1.00  0.00           H  
ATOM   1534  HE1 PHE A 116      -3.437 -22.843 -22.429  1.00  0.00           H  
ATOM   1535  HE2 PHE A 116      -3.755 -21.891 -18.272  1.00  0.00           H  
ATOM   1536  HZ  PHE A 116      -2.435 -21.943 -20.359  1.00  0.00           H  
ATOM   1537  N   ILE A 117      -7.273 -26.617 -18.917  1.00  0.00           N  
ATOM   1538  CA  ILE A 117      -6.475 -27.468 -18.037  1.00  0.00           C  
ATOM   1539  C   ILE A 117      -6.469 -28.918 -18.498  1.00  0.00           C  
ATOM   1540  O   ILE A 117      -5.493 -29.641 -18.282  1.00  0.00           O  
ATOM   1541  CB  ILE A 117      -6.997 -27.398 -16.590  1.00  0.00           C  
ATOM   1542  CG1 ILE A 117      -5.960 -27.969 -15.620  1.00  0.00           C  
ATOM   1543  CG2 ILE A 117      -8.316 -28.145 -16.464  1.00  0.00           C  
ATOM   1544  CD1 ILE A 117      -4.676 -27.174 -15.562  1.00  0.00           C  
ATOM   1545  H   ILE A 117      -8.213 -26.370 -18.642  1.00  0.00           H  
ATOM   1546  HA  ILE A 117      -5.446 -27.111 -18.051  1.00  0.00           H  
ATOM   1547  HB  ILE A 117      -7.152 -26.357 -16.309  1.00  0.00           H  
ATOM   1548 1HG1 ILE A 117      -6.383 -28.008 -14.617  1.00  0.00           H  
ATOM   1549 2HG1 ILE A 117      -5.713 -28.991 -15.910  1.00  0.00           H  
ATOM   1550 1HG2 ILE A 117      -8.671 -28.086 -15.436  1.00  0.00           H  
ATOM   1551 2HG2 ILE A 117      -9.053 -27.696 -17.128  1.00  0.00           H  
ATOM   1552 3HG2 ILE A 117      -8.170 -29.190 -16.739  1.00  0.00           H  
ATOM   1553 1HD1 ILE A 117      -3.990 -27.640 -14.853  1.00  0.00           H  
ATOM   1554 2HD1 ILE A 117      -4.216 -27.151 -16.550  1.00  0.00           H  
ATOM   1555 3HD1 ILE A 117      -4.893 -26.156 -15.239  1.00  0.00           H  
ATOM   1556  N   ASN A 118      -7.548 -29.328 -19.155  1.00  0.00           N  
ATOM   1557  CA  ASN A 118      -7.640 -30.678 -19.699  1.00  0.00           C  
ATOM   1558  C   ASN A 118      -6.568 -30.896 -20.752  1.00  0.00           C  
ATOM   1559  O   ASN A 118      -5.991 -31.980 -20.862  1.00  0.00           O  
ATOM   1560  CB  ASN A 118      -9.020 -30.938 -20.275  1.00  0.00           C  
ATOM   1561  CG  ASN A 118      -9.208 -32.367 -20.702  1.00  0.00           C  
ATOM   1562  OD1 ASN A 118      -9.039 -33.295 -19.902  1.00  0.00           O  
ATOM   1563  ND2 ASN A 118      -9.555 -32.563 -21.949  1.00  0.00           N  
ATOM   1564  H   ASN A 118      -8.323 -28.693 -19.282  1.00  0.00           H  
ATOM   1565  HA  ASN A 118      -7.464 -31.390 -18.891  1.00  0.00           H  
ATOM   1566 1HB  ASN A 118      -9.778 -30.691 -19.530  1.00  0.00           H  
ATOM   1567 2HB  ASN A 118      -9.183 -30.289 -21.135  1.00  0.00           H  
ATOM   1568 1HD2 ASN A 118      -9.694 -33.494 -22.289  1.00  0.00           H  
ATOM   1569 2HD2 ASN A 118      -9.681 -31.783 -22.561  1.00  0.00           H  
ATOM   1570  N   GLY A 119      -6.309 -29.862 -21.542  1.00  0.00           N  
ATOM   1571  CA  GLY A 119      -5.449 -30.017 -22.705  1.00  0.00           C  
ATOM   1572  C   GLY A 119      -4.042 -29.452 -22.532  1.00  0.00           C  
ATOM   1573  O   GLY A 119      -3.246 -29.459 -23.470  1.00  0.00           O  
ATOM   1574  H   GLY A 119      -6.708 -28.956 -21.342  1.00  0.00           H  
ATOM   1575 1HA  GLY A 119      -5.358 -31.075 -22.952  1.00  0.00           H  
ATOM   1576 2HA  GLY A 119      -5.905 -29.525 -23.563  1.00  0.00           H  
ATOM   1577  N   SER A 120      -3.736 -28.983 -21.323  1.00  0.00           N  
ATOM   1578  CA  SER A 120      -2.421 -28.433 -21.024  1.00  0.00           C  
ATOM   1579  C   SER A 120      -1.598 -29.408 -20.191  1.00  0.00           C  
ATOM   1580  O   SER A 120      -2.122 -30.047 -19.285  1.00  0.00           O  
ATOM   1581  CB  SER A 120      -2.561 -27.115 -20.288  1.00  0.00           C  
ATOM   1582  OG  SER A 120      -3.183 -26.153 -21.095  1.00  0.00           O  
ATOM   1583  H   SER A 120      -4.435 -29.010 -20.595  1.00  0.00           H  
ATOM   1584  HA  SER A 120      -1.898 -28.256 -21.965  1.00  0.00           H  
ATOM   1585 1HB  SER A 120      -3.145 -27.265 -19.381  1.00  0.00           H  
ATOM   1586 2HB  SER A 120      -1.576 -26.760 -19.988  1.00  0.00           H  
ATOM   1587  HG  SER A 120      -4.123 -26.339 -21.052  1.00  0.00           H  
ATOM   1588  N   ASN A 121      -0.305 -29.507 -20.484  1.00  0.00           N  
ATOM   1589  CA  ASN A 121       0.542 -30.463 -19.778  1.00  0.00           C  
ATOM   1590  C   ASN A 121       1.066 -29.926 -18.443  1.00  0.00           C  
ATOM   1591  O   ASN A 121       1.455 -30.691 -17.558  1.00  0.00           O  
ATOM   1592  CB  ASN A 121       1.699 -30.884 -20.665  1.00  0.00           C  
ATOM   1593  CG  ASN A 121       1.261 -31.748 -21.815  1.00  0.00           C  
ATOM   1594  OD1 ASN A 121       0.260 -32.467 -21.721  1.00  0.00           O  
ATOM   1595  ND2 ASN A 121       1.991 -31.691 -22.900  1.00  0.00           N  
ATOM   1596  H   ASN A 121       0.104 -28.921 -21.198  1.00  0.00           H  
ATOM   1597  HA  ASN A 121      -0.056 -31.343 -19.536  1.00  0.00           H  
ATOM   1598 1HB  ASN A 121       2.196 -29.998 -21.061  1.00  0.00           H  
ATOM   1599 2HB  ASN A 121       2.431 -31.433 -20.073  1.00  0.00           H  
ATOM   1600 1HD2 ASN A 121       1.747 -32.244 -23.697  1.00  0.00           H  
ATOM   1601 2HD2 ASN A 121       2.792 -31.095 -22.932  1.00  0.00           H  
ATOM   1602  N   TRP A 122       1.062 -28.611 -18.284  1.00  0.00           N  
ATOM   1603  CA  TRP A 122       1.563 -28.030 -17.039  1.00  0.00           C  
ATOM   1604  C   TRP A 122       0.645 -28.296 -15.847  1.00  0.00           C  
ATOM   1605  O   TRP A 122      -0.561 -28.478 -15.999  1.00  0.00           O  
ATOM   1606  CB  TRP A 122       1.747 -26.520 -17.205  1.00  0.00           C  
ATOM   1607  CG  TRP A 122       2.852 -26.152 -18.148  1.00  0.00           C  
ATOM   1608  CD1 TRP A 122       4.115 -26.662 -18.162  1.00  0.00           C  
ATOM   1609  CD2 TRP A 122       2.797 -25.187 -19.227  1.00  0.00           C  
ATOM   1610  NE1 TRP A 122       4.848 -26.084 -19.169  1.00  0.00           N  
ATOM   1611  CE2 TRP A 122       4.057 -25.180 -19.832  1.00  0.00           C  
ATOM   1612  CE3 TRP A 122       1.795 -24.343 -19.720  1.00  0.00           C  
ATOM   1613  CZ2 TRP A 122       4.349 -24.358 -20.908  1.00  0.00           C  
ATOM   1614  CZ3 TRP A 122       2.087 -23.519 -20.801  1.00  0.00           C  
ATOM   1615  CH2 TRP A 122       3.331 -23.528 -21.380  1.00  0.00           C  
ATOM   1616  H   TRP A 122       0.718 -27.998 -19.009  1.00  0.00           H  
ATOM   1617  HA  TRP A 122       2.529 -28.480 -16.811  1.00  0.00           H  
ATOM   1618 1HB  TRP A 122       0.820 -26.080 -17.574  1.00  0.00           H  
ATOM   1619 2HB  TRP A 122       1.960 -26.071 -16.236  1.00  0.00           H  
ATOM   1620  HD1 TRP A 122       4.489 -27.419 -17.475  1.00  0.00           H  
ATOM   1621  HE1 TRP A 122       5.813 -26.289 -19.387  1.00  0.00           H  
ATOM   1622  HE3 TRP A 122       0.804 -24.334 -19.266  1.00  0.00           H  
ATOM   1623  HZ2 TRP A 122       5.331 -24.350 -21.382  1.00  0.00           H  
ATOM   1624  HZ3 TRP A 122       1.302 -22.864 -21.179  1.00  0.00           H  
ATOM   1625  HH2 TRP A 122       3.527 -22.869 -22.226  1.00  0.00           H  
ATOM   1626  N   GLU A 123       1.228 -28.290 -14.651  1.00  0.00           N  
ATOM   1627  CA  GLU A 123       0.448 -28.367 -13.423  1.00  0.00           C  
ATOM   1628  C   GLU A 123      -0.113 -26.986 -13.083  1.00  0.00           C  
ATOM   1629  O   GLU A 123      -1.283 -26.846 -12.754  1.00  0.00           O  
ATOM   1630  CB  GLU A 123       1.305 -28.892 -12.269  1.00  0.00           C  
ATOM   1631  CG  GLU A 123       1.749 -30.340 -12.423  1.00  0.00           C  
ATOM   1632  CD  GLU A 123       2.936 -30.493 -13.333  1.00  0.00           C  
ATOM   1633  OE1 GLU A 123       3.124 -29.653 -14.180  1.00  0.00           O  
ATOM   1634  OE2 GLU A 123       3.656 -31.452 -13.180  1.00  0.00           O  
ATOM   1635  H   GLU A 123       2.235 -28.231 -14.592  1.00  0.00           H  
ATOM   1636  HA  GLU A 123      -0.380 -29.058 -13.582  1.00  0.00           H  
ATOM   1637 1HB  GLU A 123       2.199 -28.276 -12.170  1.00  0.00           H  
ATOM   1638 2HB  GLU A 123       0.747 -28.811 -11.336  1.00  0.00           H  
ATOM   1639 1HG  GLU A 123       2.004 -30.737 -11.442  1.00  0.00           H  
ATOM   1640 2HG  GLU A 123       0.918 -30.924 -12.817  1.00  0.00           H  
ATOM   1641  N   GLY A 124       0.737 -25.963 -13.166  1.00  0.00           N  
ATOM   1642  CA  GLY A 124       0.339 -24.629 -12.746  1.00  0.00           C  
ATOM   1643  C   GLY A 124       0.983 -23.549 -13.592  1.00  0.00           C  
ATOM   1644  O   GLY A 124       1.564 -23.840 -14.640  1.00  0.00           O  
ATOM   1645  H   GLY A 124       1.670 -26.108 -13.524  1.00  0.00           H  
ATOM   1646 1HA  GLY A 124      -0.745 -24.536 -12.809  1.00  0.00           H  
ATOM   1647 2HA  GLY A 124       0.614 -24.479 -11.703  1.00  0.00           H  
ATOM   1648  N   ILE A 125       0.887 -22.305 -13.121  1.00  0.00           N  
ATOM   1649  CA  ILE A 125       1.356 -21.152 -13.889  1.00  0.00           C  
ATOM   1650  C   ILE A 125       2.217 -20.286 -12.994  1.00  0.00           C  
ATOM   1651  O   ILE A 125       1.881 -20.073 -11.828  1.00  0.00           O  
ATOM   1652  CB  ILE A 125       0.185 -20.325 -14.449  1.00  0.00           C  
ATOM   1653  CG1 ILE A 125      -0.697 -21.191 -15.353  1.00  0.00           C  
ATOM   1654  CG2 ILE A 125       0.704 -19.114 -15.209  1.00  0.00           C  
ATOM   1655  CD1 ILE A 125      -0.009 -21.649 -16.619  1.00  0.00           C  
ATOM   1656  H   ILE A 125       0.479 -22.156 -12.209  1.00  0.00           H  
ATOM   1657  HA  ILE A 125       1.946 -21.514 -14.730  1.00  0.00           H  
ATOM   1658  HB  ILE A 125      -0.445 -19.984 -13.628  1.00  0.00           H  
ATOM   1659 1HG1 ILE A 125      -1.024 -22.073 -14.804  1.00  0.00           H  
ATOM   1660 2HG1 ILE A 125      -1.590 -20.632 -15.634  1.00  0.00           H  
ATOM   1661 1HG2 ILE A 125      -0.137 -18.541 -15.599  1.00  0.00           H  
ATOM   1662 2HG2 ILE A 125       1.290 -18.487 -14.538  1.00  0.00           H  
ATOM   1663 3HG2 ILE A 125       1.332 -19.446 -16.037  1.00  0.00           H  
ATOM   1664 1HD1 ILE A 125      -0.697 -22.257 -17.207  1.00  0.00           H  
ATOM   1665 2HD1 ILE A 125       0.296 -20.780 -17.202  1.00  0.00           H  
ATOM   1666 3HD1 ILE A 125       0.868 -22.241 -16.362  1.00  0.00           H  
ATOM   1667  N   LEU A 126       3.334 -19.802 -13.534  1.00  0.00           N  
ATOM   1668  CA  LEU A 126       4.154 -18.839 -12.817  1.00  0.00           C  
ATOM   1669  C   LEU A 126       4.234 -17.562 -13.654  1.00  0.00           C  
ATOM   1670  O   LEU A 126       4.931 -17.516 -14.674  1.00  0.00           O  
ATOM   1671  CB  LEU A 126       5.557 -19.401 -12.556  1.00  0.00           C  
ATOM   1672  CG  LEU A 126       6.442 -18.571 -11.618  1.00  0.00           C  
ATOM   1673  CD1 LEU A 126       6.836 -17.273 -12.308  1.00  0.00           C  
ATOM   1674  CD2 LEU A 126       5.693 -18.297 -10.322  1.00  0.00           C  
ATOM   1675  H   LEU A 126       3.621 -20.104 -14.454  1.00  0.00           H  
ATOM   1676  HA  LEU A 126       3.682 -18.630 -11.857  1.00  0.00           H  
ATOM   1677 1HB  LEU A 126       5.457 -20.396 -12.124  1.00  0.00           H  
ATOM   1678 2HB  LEU A 126       6.078 -19.493 -13.509  1.00  0.00           H  
ATOM   1679  HG  LEU A 126       7.357 -19.123 -11.398  1.00  0.00           H  
ATOM   1680 1HD1 LEU A 126       7.466 -16.683 -11.641  1.00  0.00           H  
ATOM   1681 2HD1 LEU A 126       7.388 -17.498 -13.220  1.00  0.00           H  
ATOM   1682 3HD1 LEU A 126       5.940 -16.706 -12.555  1.00  0.00           H  
ATOM   1683 1HD2 LEU A 126       6.322 -17.708  -9.655  1.00  0.00           H  
ATOM   1684 2HD2 LEU A 126       4.779 -17.744 -10.541  1.00  0.00           H  
ATOM   1685 3HD2 LEU A 126       5.439 -19.242  -9.842  1.00  0.00           H  
ATOM   1686  N   GLY A 127       3.501 -16.536 -13.230  1.00  0.00           N  
ATOM   1687  CA  GLY A 127       3.440 -15.280 -13.974  1.00  0.00           C  
ATOM   1688  C   GLY A 127       4.671 -14.421 -13.748  1.00  0.00           C  
ATOM   1689  O   GLY A 127       5.211 -14.365 -12.643  1.00  0.00           O  
ATOM   1690  H   GLY A 127       2.974 -16.626 -12.373  1.00  0.00           H  
ATOM   1691 1HA  GLY A 127       3.341 -15.492 -15.039  1.00  0.00           H  
ATOM   1692 2HA  GLY A 127       2.554 -14.722 -13.674  1.00  0.00           H  
ATOM   1693  N   LEU A 128       5.110 -13.748 -14.803  1.00  0.00           N  
ATOM   1694  CA  LEU A 128       6.332 -12.938 -14.788  1.00  0.00           C  
ATOM   1695  C   LEU A 128       6.067 -11.488 -15.206  1.00  0.00           C  
ATOM   1696  O   LEU A 128       7.009 -10.745 -15.480  1.00  0.00           O  
ATOM   1697  CB  LEU A 128       7.381 -13.556 -15.720  1.00  0.00           C  
ATOM   1698  CG  LEU A 128       7.874 -14.956 -15.332  1.00  0.00           C  
ATOM   1699  CD1 LEU A 128       8.766 -15.506 -16.437  1.00  0.00           C  
ATOM   1700  CD2 LEU A 128       8.623 -14.883 -14.010  1.00  0.00           C  
ATOM   1701  H   LEU A 128       4.567 -13.804 -15.653  1.00  0.00           H  
ATOM   1702  HA  LEU A 128       6.726 -12.926 -13.772  1.00  0.00           H  
ATOM   1703 1HB  LEU A 128       6.961 -13.619 -16.723  1.00  0.00           H  
ATOM   1704 2HB  LEU A 128       8.249 -12.897 -15.753  1.00  0.00           H  
ATOM   1705  HG  LEU A 128       7.020 -15.627 -15.229  1.00  0.00           H  
ATOM   1706 1HD1 LEU A 128       9.116 -16.500 -16.162  1.00  0.00           H  
ATOM   1707 2HD1 LEU A 128       8.199 -15.566 -17.366  1.00  0.00           H  
ATOM   1708 3HD1 LEU A 128       9.622 -14.846 -16.575  1.00  0.00           H  
ATOM   1709 1HD2 LEU A 128       8.973 -15.878 -13.734  1.00  0.00           H  
ATOM   1710 2HD2 LEU A 128       9.478 -14.214 -14.113  1.00  0.00           H  
ATOM   1711 3HD2 LEU A 128       7.957 -14.504 -13.235  1.00  0.00           H  
ATOM   1712  N   ALA A 129       4.793 -11.089 -15.276  1.00  0.00           N  
ATOM   1713  CA  ALA A 129       4.454  -9.699 -15.603  1.00  0.00           C  
ATOM   1714  C   ALA A 129       4.445  -8.786 -14.363  1.00  0.00           C  
ATOM   1715  O   ALA A 129       4.925  -9.172 -13.287  1.00  0.00           O  
ATOM   1716  CB  ALA A 129       3.103  -9.646 -16.301  1.00  0.00           C  
ATOM   1717  H   ALA A 129       4.049 -11.749 -15.102  1.00  0.00           H  
ATOM   1718  HA  ALA A 129       5.219  -9.313 -16.277  1.00  0.00           H  
ATOM   1719 1HB  ALA A 129       2.857  -8.612 -16.541  1.00  0.00           H  
ATOM   1720 2HB  ALA A 129       3.145 -10.232 -17.220  1.00  0.00           H  
ATOM   1721 3HB  ALA A 129       2.338 -10.057 -15.644  1.00  0.00           H  
ATOM   1722  N   TYR A 130       3.947  -7.560 -14.521  1.00  0.00           N  
ATOM   1723  CA  TYR A 130       4.036  -6.564 -13.446  1.00  0.00           C  
ATOM   1724  C   TYR A 130       3.023  -6.804 -12.340  1.00  0.00           C  
ATOM   1725  O   TYR A 130       1.998  -7.430 -12.563  1.00  0.00           O  
ATOM   1726  CB  TYR A 130       3.855  -5.154 -14.013  1.00  0.00           C  
ATOM   1727  CG  TYR A 130       5.011  -4.689 -14.872  1.00  0.00           C  
ATOM   1728  CD1 TYR A 130       4.791  -4.327 -16.193  1.00  0.00           C  
ATOM   1729  CD2 TYR A 130       6.289  -4.624 -14.339  1.00  0.00           C  
ATOM   1730  CE1 TYR A 130       5.846  -3.903 -16.977  1.00  0.00           C  
ATOM   1731  CE2 TYR A 130       7.344  -4.200 -15.123  1.00  0.00           C  
ATOM   1732  CZ  TYR A 130       7.125  -3.840 -16.437  1.00  0.00           C  
ATOM   1733  OH  TYR A 130       8.176  -3.417 -17.218  1.00  0.00           O  
ATOM   1734  H   TYR A 130       3.501  -7.306 -15.391  1.00  0.00           H  
ATOM   1735  HA  TYR A 130       5.024  -6.634 -12.990  1.00  0.00           H  
ATOM   1736 1HB  TYR A 130       2.947  -5.118 -14.616  1.00  0.00           H  
ATOM   1737 2HB  TYR A 130       3.734  -4.446 -13.194  1.00  0.00           H  
ATOM   1738  HD1 TYR A 130       3.786  -4.378 -16.612  1.00  0.00           H  
ATOM   1739  HD2 TYR A 130       6.462  -4.910 -13.301  1.00  0.00           H  
ATOM   1740  HE1 TYR A 130       5.673  -3.618 -18.015  1.00  0.00           H  
ATOM   1741  HE2 TYR A 130       8.349  -4.150 -14.704  1.00  0.00           H  
ATOM   1742  HH  TYR A 130       8.985  -3.431 -16.700  1.00  0.00           H  
ATOM   1743  N   ALA A 131       3.300  -6.292 -11.133  1.00  0.00           N  
ATOM   1744  CA  ALA A 131       2.389  -6.556 -10.012  1.00  0.00           C  
ATOM   1745  C   ALA A 131       1.005  -5.941 -10.195  1.00  0.00           C  
ATOM   1746  O   ALA A 131       0.068  -6.385  -9.530  1.00  0.00           O  
ATOM   1747  CB  ALA A 131       3.005  -6.051  -8.716  1.00  0.00           C  
ATOM   1748  H   ALA A 131       4.123  -5.727 -10.976  1.00  0.00           H  
ATOM   1749  HA  ALA A 131       2.242  -7.634  -9.942  1.00  0.00           H  
ATOM   1750 1HB  ALA A 131       2.325  -6.249  -7.888  1.00  0.00           H  
ATOM   1751 2HB  ALA A 131       3.951  -6.563  -8.539  1.00  0.00           H  
ATOM   1752 3HB  ALA A 131       3.182  -4.979  -8.791  1.00  0.00           H  
ATOM   1753  N   GLU A 132       0.874  -4.965 -11.087  1.00  0.00           N  
ATOM   1754  CA  GLU A 132      -0.432  -4.382 -11.388  1.00  0.00           C  
ATOM   1755  C   GLU A 132      -1.413  -5.431 -11.906  1.00  0.00           C  
ATOM   1756  O   GLU A 132      -2.630  -5.262 -11.781  1.00  0.00           O  
ATOM   1757  CB  GLU A 132      -0.286  -3.259 -12.417  1.00  0.00           C  
ATOM   1758  CG  GLU A 132       0.433  -2.021 -11.899  1.00  0.00           C  
ATOM   1759  CD  GLU A 132      -0.319  -1.326 -10.798  1.00  0.00           C  
ATOM   1760  OE1 GLU A 132      -1.524  -1.285 -10.860  1.00  0.00           O  
ATOM   1761  OE2 GLU A 132       0.314  -0.835  -9.892  1.00  0.00           O  
ATOM   1762  H   GLU A 132       1.691  -4.617 -11.568  1.00  0.00           H  
ATOM   1763  HA  GLU A 132      -0.845  -3.964 -10.469  1.00  0.00           H  
ATOM   1764 1HB  GLU A 132       0.264  -3.627 -13.283  1.00  0.00           H  
ATOM   1765 2HB  GLU A 132      -1.273  -2.952 -12.763  1.00  0.00           H  
ATOM   1766 1HG  GLU A 132       1.414  -2.313 -11.525  1.00  0.00           H  
ATOM   1767 2HG  GLU A 132       0.581  -1.327 -12.725  1.00  0.00           H  
ATOM   1768  N   ILE A 133      -0.899  -6.518 -12.484  1.00  0.00           N  
ATOM   1769  CA  ILE A 133      -1.772  -7.587 -12.965  1.00  0.00           C  
ATOM   1770  C   ILE A 133      -1.945  -8.733 -11.971  1.00  0.00           C  
ATOM   1771  O   ILE A 133      -2.679  -9.685 -12.234  1.00  0.00           O  
ATOM   1772  CB  ILE A 133      -1.235  -8.155 -14.291  1.00  0.00           C  
ATOM   1773  CG1 ILE A 133      -2.345  -8.892 -15.045  1.00  0.00           C  
ATOM   1774  CG2 ILE A 133      -0.056  -9.082 -14.034  1.00  0.00           C  
ATOM   1775  CD1 ILE A 133      -3.477  -7.996 -15.493  1.00  0.00           C  
ATOM   1776  H   ILE A 133       0.101  -6.612 -12.595  1.00  0.00           H  
ATOM   1777  HA  ILE A 133      -2.764  -7.172 -13.138  1.00  0.00           H  
ATOM   1778  HB  ILE A 133      -0.908  -7.337 -14.932  1.00  0.00           H  
ATOM   1779 1HG1 ILE A 133      -1.926  -9.379 -15.925  1.00  0.00           H  
ATOM   1780 2HG1 ILE A 133      -2.761  -9.673 -14.408  1.00  0.00           H  
ATOM   1781 1HG2 ILE A 133       0.311  -9.475 -14.982  1.00  0.00           H  
ATOM   1782 2HG2 ILE A 133       0.740  -8.528 -13.538  1.00  0.00           H  
ATOM   1783 3HG2 ILE A 133      -0.374  -9.907 -13.397  1.00  0.00           H  
ATOM   1784 1HD1 ILE A 133      -4.225  -8.590 -16.019  1.00  0.00           H  
ATOM   1785 2HD1 ILE A 133      -3.935  -7.525 -14.622  1.00  0.00           H  
ATOM   1786 3HD1 ILE A 133      -3.090  -7.227 -16.160  1.00  0.00           H  
ATOM   1787  N   ALA A 134      -1.278  -8.651 -10.827  1.00  0.00           N  
ATOM   1788  CA  ALA A 134      -1.401  -9.716  -9.842  1.00  0.00           C  
ATOM   1789  C   ALA A 134      -2.775  -9.664  -9.202  1.00  0.00           C  
ATOM   1790  O   ALA A 134      -3.368  -8.590  -9.062  1.00  0.00           O  
ATOM   1791  CB  ALA A 134      -0.312  -9.605  -8.785  1.00  0.00           C  
ATOM   1792  H   ALA A 134      -0.683  -7.860 -10.625  1.00  0.00           H  
ATOM   1793  HA  ALA A 134      -1.290 -10.669 -10.359  1.00  0.00           H  
ATOM   1794 1HB  ALA A 134      -0.425 -10.412  -8.060  1.00  0.00           H  
ATOM   1795 2HB  ALA A 134       0.666  -9.679  -9.261  1.00  0.00           H  
ATOM   1796 3HB  ALA A 134      -0.396  -8.646  -8.276  1.00  0.00           H  
ATOM   1797  N   ARG A 135      -3.269 -10.825  -8.805  1.00  0.00           N  
ATOM   1798  CA  ARG A 135      -4.521 -10.867  -8.057  1.00  0.00           C  
ATOM   1799  C   ARG A 135      -4.342 -10.230  -6.691  1.00  0.00           C  
ATOM   1800  O   ARG A 135      -3.225 -10.116  -6.174  1.00  0.00           O  
ATOM   1801  CB  ARG A 135      -5.006 -12.299  -7.889  1.00  0.00           C  
ATOM   1802  CG  ARG A 135      -5.286 -13.037  -9.189  1.00  0.00           C  
ATOM   1803  CD  ARG A 135      -6.442 -12.451  -9.914  1.00  0.00           C  
ATOM   1804  NE  ARG A 135      -7.672 -12.550  -9.145  1.00  0.00           N  
ATOM   1805  CZ  ARG A 135      -8.843 -11.987  -9.499  1.00  0.00           C  
ATOM   1806  NH1 ARG A 135      -8.928 -11.289 -10.610  1.00  0.00           N  
ATOM   1807  NH2 ARG A 135      -9.907 -12.135  -8.729  1.00  0.00           N  
ATOM   1808  H   ARG A 135      -2.791 -11.690  -9.012  1.00  0.00           H  
ATOM   1809  HA  ARG A 135      -5.276 -10.311  -8.614  1.00  0.00           H  
ATOM   1810 1HB  ARG A 135      -4.261 -12.873  -7.339  1.00  0.00           H  
ATOM   1811 2HB  ARG A 135      -5.924 -12.306  -7.301  1.00  0.00           H  
ATOM   1812 1HG  ARG A 135      -4.410 -12.979  -9.836  1.00  0.00           H  
ATOM   1813 2HG  ARG A 135      -5.510 -14.082  -8.973  1.00  0.00           H  
ATOM   1814 1HD  ARG A 135      -6.250 -11.397 -10.115  1.00  0.00           H  
ATOM   1815 2HD  ARG A 135      -6.586 -12.979 -10.856  1.00  0.00           H  
ATOM   1816  HE  ARG A 135      -7.646 -13.079  -8.283  1.00  0.00           H  
ATOM   1817 1HH1 ARG A 135      -8.115 -11.175 -11.198  1.00  0.00           H  
ATOM   1818 2HH1 ARG A 135      -9.806 -10.867 -10.875  1.00  0.00           H  
ATOM   1819 1HH2 ARG A 135      -9.842 -12.672  -7.875  1.00  0.00           H  
ATOM   1820 2HH2 ARG A 135     -10.785 -11.713  -8.994  1.00  0.00           H  
ATOM   1821  N   PRO A 136      -5.442  -9.824  -6.075  1.00  0.00           N  
ATOM   1822  CA  PRO A 136      -5.339  -9.252  -4.746  1.00  0.00           C  
ATOM   1823  C   PRO A 136      -4.670 -10.281  -3.818  1.00  0.00           C  
ATOM   1824  O   PRO A 136      -4.931 -11.485  -3.916  1.00  0.00           O  
ATOM   1825  CB  PRO A 136      -6.797  -8.982  -4.362  1.00  0.00           C  
ATOM   1826  CG  PRO A 136      -7.500  -8.846  -5.670  1.00  0.00           C  
ATOM   1827  CD  PRO A 136      -6.812  -9.836  -6.570  1.00  0.00           C  
ATOM   1828  HA  PRO A 136      -4.769  -8.313  -4.800  1.00  0.00           H  
ATOM   1829 1HB  PRO A 136      -7.186  -9.812  -3.754  1.00  0.00           H  
ATOM   1830 2HB  PRO A 136      -6.862  -8.074  -3.746  1.00  0.00           H  
ATOM   1831 1HG  PRO A 136      -8.573  -9.058  -5.548  1.00  0.00           H  
ATOM   1832 2HG  PRO A 136      -7.420  -7.812  -6.038  1.00  0.00           H  
ATOM   1833 1HD  PRO A 136      -7.283 -10.824  -6.458  1.00  0.00           H  
ATOM   1834 2HD  PRO A 136      -6.877  -9.492  -7.613  1.00  0.00           H  
ATOM   1835  N   SER A 139      -3.770  -9.799  -2.972  1.00  0.00           N  
ATOM   1836  CA  SER A 139      -3.081 -10.607  -1.959  1.00  0.00           C  
ATOM   1837  C   SER A 139      -1.992 -11.514  -2.524  1.00  0.00           C  
ATOM   1838  O   SER A 139      -1.327 -12.229  -1.771  1.00  0.00           O  
ATOM   1839  CB  SER A 139      -4.094 -11.455  -1.215  1.00  0.00           C  
ATOM   1840  OG  SER A 139      -5.004 -10.652  -0.515  1.00  0.00           O  
ATOM   1841  H   SER A 139      -4.460 -10.237  -3.565  1.00  0.00           H  
ATOM   1842  HA  SER A 139      -2.591  -9.934  -1.254  1.00  0.00           H  
ATOM   1843 1HB  SER A 139      -4.631 -12.086  -1.923  1.00  0.00           H  
ATOM   1844 2HB  SER A 139      -3.576 -12.113  -0.519  1.00  0.00           H  
ATOM   1845  HG  SER A 139      -5.871 -10.866  -0.868  1.00  0.00           H  
ATOM   1846  N   LEU A 140      -1.827 -11.487  -3.845  1.00  0.00           N  
ATOM   1847  CA  LEU A 140      -0.820 -12.304  -4.528  1.00  0.00           C  
ATOM   1848  C   LEU A 140       0.387 -11.441  -4.874  1.00  0.00           C  
ATOM   1849  O   LEU A 140       0.243 -10.332  -5.388  1.00  0.00           O  
ATOM   1850  CB  LEU A 140      -1.400 -12.931  -5.802  1.00  0.00           C  
ATOM   1851  CG  LEU A 140      -2.298 -14.156  -5.591  1.00  0.00           C  
ATOM   1852  CD1 LEU A 140      -3.550 -13.744  -4.828  1.00  0.00           C  
ATOM   1853  CD2 LEU A 140      -2.656 -14.762  -6.940  1.00  0.00           C  
ATOM   1854  H   LEU A 140      -2.420 -10.879  -4.391  1.00  0.00           H  
ATOM   1855  HA  LEU A 140      -0.513 -13.106  -3.858  1.00  0.00           H  
ATOM   1856 1HB  LEU A 140      -1.987 -12.176  -6.324  1.00  0.00           H  
ATOM   1857 2HB  LEU A 140      -0.576 -13.231  -6.448  1.00  0.00           H  
ATOM   1858  HG  LEU A 140      -1.769 -14.896  -4.990  1.00  0.00           H  
ATOM   1859 1HD1 LEU A 140      -4.188 -14.615  -4.678  1.00  0.00           H  
ATOM   1860 2HD1 LEU A 140      -3.266 -13.332  -3.859  1.00  0.00           H  
ATOM   1861 3HD1 LEU A 140      -4.092 -12.991  -5.398  1.00  0.00           H  
ATOM   1862 1HD2 LEU A 140      -3.293 -15.634  -6.791  1.00  0.00           H  
ATOM   1863 2HD2 LEU A 140      -3.186 -14.024  -7.542  1.00  0.00           H  
ATOM   1864 3HD2 LEU A 140      -1.744 -15.064  -7.457  1.00  0.00           H  
ATOM   1865  N   GLU A 141       1.579 -11.945  -4.575  1.00  0.00           N  
ATOM   1866  CA  GLU A 141       2.814 -11.246  -4.902  1.00  0.00           C  
ATOM   1867  C   GLU A 141       3.564 -12.009  -6.003  1.00  0.00           C  
ATOM   1868  O   GLU A 141       3.851 -13.194  -5.851  1.00  0.00           O  
ATOM   1869  CB  GLU A 141       3.695 -11.098  -3.660  1.00  0.00           C  
ATOM   1870  CG  GLU A 141       4.999 -10.351  -3.899  1.00  0.00           C  
ATOM   1871  CD  GLU A 141       5.821 -10.193  -2.650  1.00  0.00           C  
ATOM   1872  OE1 GLU A 141       6.165 -11.188  -2.059  1.00  0.00           O  
ATOM   1873  OE2 GLU A 141       6.106  -9.076  -2.287  1.00  0.00           O  
ATOM   1874  H   GLU A 141       1.629 -12.839  -4.107  1.00  0.00           H  
ATOM   1875  HA  GLU A 141       2.561 -10.251  -5.269  1.00  0.00           H  
ATOM   1876 1HB  GLU A 141       3.143 -10.567  -2.883  1.00  0.00           H  
ATOM   1877 2HB  GLU A 141       3.942 -12.085  -3.269  1.00  0.00           H  
ATOM   1878 1HG  GLU A 141       5.586 -10.893  -4.640  1.00  0.00           H  
ATOM   1879 2HG  GLU A 141       4.772  -9.366  -4.306  1.00  0.00           H  
ATOM   1880  N   PRO A 142       3.861 -11.345  -7.130  1.00  0.00           N  
ATOM   1881  CA  PRO A 142       4.539 -12.092  -8.198  1.00  0.00           C  
ATOM   1882  C   PRO A 142       5.889 -12.626  -7.727  1.00  0.00           C  
ATOM   1883  O   PRO A 142       6.557 -11.952  -6.956  1.00  0.00           O  
ATOM   1884  CB  PRO A 142       4.703 -11.045  -9.304  1.00  0.00           C  
ATOM   1885  CG  PRO A 142       3.631 -10.047  -9.025  1.00  0.00           C  
ATOM   1886  CD  PRO A 142       3.548  -9.997  -7.523  1.00  0.00           C  
ATOM   1887  HA  PRO A 142       3.891 -12.916  -8.530  1.00  0.00           H  
ATOM   1888 1HB  PRO A 142       5.713 -10.610  -9.263  1.00  0.00           H  
ATOM   1889 2HB  PRO A 142       4.598 -11.520 -10.291  1.00  0.00           H  
ATOM   1890 1HG  PRO A 142       3.893  -9.075  -9.468  1.00  0.00           H  
ATOM   1891 2HG  PRO A 142       2.687 -10.364  -9.491  1.00  0.00           H  
ATOM   1892 1HD  PRO A 142       4.283  -9.274  -7.139  1.00  0.00           H  
ATOM   1893 2HD  PRO A 142       2.530  -9.713  -7.221  1.00  0.00           H  
ATOM   1894  N   PHE A 143       6.253 -13.817  -8.182  1.00  0.00           N  
ATOM   1895  CA  PHE A 143       7.515 -14.440  -7.790  1.00  0.00           C  
ATOM   1896  C   PHE A 143       8.715 -13.533  -8.013  1.00  0.00           C  
ATOM   1897  O   PHE A 143       9.529 -13.349  -7.104  1.00  0.00           O  
ATOM   1898  CB  PHE A 143       7.720 -15.744  -8.564  1.00  0.00           C  
ATOM   1899  CG  PHE A 143       9.029 -16.421  -8.274  1.00  0.00           C  
ATOM   1900  CD1 PHE A 143       9.088 -17.508  -7.415  1.00  0.00           C  
ATOM   1901  CD2 PHE A 143      10.203 -15.973  -8.860  1.00  0.00           C  
ATOM   1902  CE1 PHE A 143      10.292 -18.133  -7.147  1.00  0.00           C  
ATOM   1903  CE2 PHE A 143      11.407 -16.596  -8.595  1.00  0.00           C  
ATOM   1904  CZ  PHE A 143      11.451 -17.677  -7.738  1.00  0.00           C  
ATOM   1905  H   PHE A 143       5.639 -14.306  -8.818  1.00  0.00           H  
ATOM   1906  HA  PHE A 143       7.473 -14.666  -6.724  1.00  0.00           H  
ATOM   1907 1HB  PHE A 143       6.916 -16.439  -8.324  1.00  0.00           H  
ATOM   1908 2HB  PHE A 143       7.670 -15.543  -9.634  1.00  0.00           H  
ATOM   1909  HD1 PHE A 143       8.170 -17.869  -6.949  1.00  0.00           H  
ATOM   1910  HD2 PHE A 143      10.168 -15.119  -9.537  1.00  0.00           H  
ATOM   1911  HE1 PHE A 143      10.324 -18.986  -6.470  1.00  0.00           H  
ATOM   1912  HE2 PHE A 143      12.323 -16.234  -9.062  1.00  0.00           H  
ATOM   1913  HZ  PHE A 143      12.400 -18.168  -7.527  1.00  0.00           H  
ATOM   1914  N   PHE A 144       8.839 -12.949  -9.203  1.00  0.00           N  
ATOM   1915  CA  PHE A 144      10.023 -12.128  -9.464  1.00  0.00           C  
ATOM   1916  C   PHE A 144      10.048 -10.864  -8.609  1.00  0.00           C  
ATOM   1917  O   PHE A 144      11.109 -10.387  -8.212  1.00  0.00           O  
ATOM   1918  CB  PHE A 144      10.083 -11.741 -10.943  1.00  0.00           C  
ATOM   1919  CG  PHE A 144      11.346 -11.028 -11.332  1.00  0.00           C  
ATOM   1920  CD1 PHE A 144      12.531 -11.728 -11.503  1.00  0.00           C  
ATOM   1921  CD2 PHE A 144      11.352  -9.655 -11.528  1.00  0.00           C  
ATOM   1922  CE1 PHE A 144      13.694 -11.073 -11.861  1.00  0.00           C  
ATOM   1923  CE2 PHE A 144      12.513  -8.997 -11.887  1.00  0.00           C  
ATOM   1924  CZ  PHE A 144      13.685  -9.708 -12.053  1.00  0.00           C  
ATOM   1925  H   PHE A 144       8.144 -13.055  -9.928  1.00  0.00           H  
ATOM   1926  HA  PHE A 144      10.911 -12.712  -9.218  1.00  0.00           H  
ATOM   1927 1HB  PHE A 144       9.995 -12.637 -11.557  1.00  0.00           H  
ATOM   1928 2HB  PHE A 144       9.239 -11.096 -11.184  1.00  0.00           H  
ATOM   1929  HD1 PHE A 144      12.537 -12.808 -11.351  1.00  0.00           H  
ATOM   1930  HD2 PHE A 144      10.427  -9.094 -11.397  1.00  0.00           H  
ATOM   1931  HE1 PHE A 144      14.618 -11.635 -11.991  1.00  0.00           H  
ATOM   1932  HE2 PHE A 144      12.504  -7.918 -12.039  1.00  0.00           H  
ATOM   1933  HZ  PHE A 144      14.601  -9.190 -12.335  1.00  0.00           H  
ATOM   1934  N   ASP A 145       8.882 -10.313  -8.310  1.00  0.00           N  
ATOM   1935  CA  ASP A 145       8.808  -9.209  -7.366  1.00  0.00           C  
ATOM   1936  C   ASP A 145       9.312  -9.582  -5.974  1.00  0.00           C  
ATOM   1937  O   ASP A 145      10.063  -8.812  -5.373  1.00  0.00           O  
ATOM   1938  CB  ASP A 145       7.366  -8.704  -7.266  1.00  0.00           C  
ATOM   1939  CG  ASP A 145       6.914  -7.952  -8.511  1.00  0.00           C  
ATOM   1940  OD1 ASP A 145       7.757  -7.559  -9.282  1.00  0.00           O  
ATOM   1941  OD2 ASP A 145       5.731  -7.778  -8.678  1.00  0.00           O  
ATOM   1942  H   ASP A 145       8.032 -10.655  -8.735  1.00  0.00           H  
ATOM   1943  HA  ASP A 145       9.442  -8.400  -7.730  1.00  0.00           H  
ATOM   1944 1HB  ASP A 145       6.696  -9.548  -7.106  1.00  0.00           H  
ATOM   1945 2HB  ASP A 145       7.272  -8.042  -6.405  1.00  0.00           H  
ATOM   1946  N   SER A 146       8.908 -10.742  -5.464  1.00  0.00           N  
ATOM   1947  CA  SER A 146       9.381 -11.174  -4.158  1.00  0.00           C  
ATOM   1948  C   SER A 146      10.891 -11.359  -4.209  1.00  0.00           C  
ATOM   1949  O   SER A 146      11.599 -10.965  -3.274  1.00  0.00           O  
ATOM   1950  CB  SER A 146       8.705 -12.466  -3.744  1.00  0.00           C  
ATOM   1951  OG  SER A 146       9.154 -12.888  -2.486  1.00  0.00           O  
ATOM   1952  H   SER A 146       8.270 -11.334  -5.977  1.00  0.00           H  
ATOM   1953  HA  SER A 146       9.132 -10.403  -3.427  1.00  0.00           H  
ATOM   1954 1HB  SER A 146       7.625 -12.320  -3.718  1.00  0.00           H  
ATOM   1955 2HB  SER A 146       8.912 -13.238  -4.484  1.00  0.00           H  
ATOM   1956  HG  SER A 146       8.476 -12.620  -1.860  1.00  0.00           H  
ATOM   1957  N   LEU A 147      11.391 -11.919  -5.309  1.00  0.00           N  
ATOM   1958  CA  LEU A 147      12.842 -12.118  -5.440  1.00  0.00           C  
ATOM   1959  C   LEU A 147      13.583 -10.786  -5.455  1.00  0.00           C  
ATOM   1960  O   LEU A 147      14.628 -10.647  -4.802  1.00  0.00           O  
ATOM   1961  CB  LEU A 147      13.161 -12.897  -6.723  1.00  0.00           C  
ATOM   1962  CG  LEU A 147      13.174 -14.425  -6.587  1.00  0.00           C  
ATOM   1963  CD1 LEU A 147      11.819 -14.902  -6.084  1.00  0.00           C  
ATOM   1964  CD2 LEU A 147      13.510 -15.051  -7.933  1.00  0.00           C  
ATOM   1965  H   LEU A 147      10.784 -12.212  -6.062  1.00  0.00           H  
ATOM   1966  HA  LEU A 147      13.190 -12.696  -4.585  1.00  0.00           H  
ATOM   1967 1HB  LEU A 147      12.421 -12.638  -7.479  1.00  0.00           H  
ATOM   1968 2HB  LEU A 147      14.142 -12.587  -7.083  1.00  0.00           H  
ATOM   1969  HG  LEU A 147      13.925 -14.718  -5.853  1.00  0.00           H  
ATOM   1970 1HD1 LEU A 147      11.829 -15.988  -5.988  1.00  0.00           H  
ATOM   1971 2HD1 LEU A 147      11.613 -14.455  -5.112  1.00  0.00           H  
ATOM   1972 3HD1 LEU A 147      11.044 -14.608  -6.791  1.00  0.00           H  
ATOM   1973 1HD2 LEU A 147      13.520 -16.137  -7.836  1.00  0.00           H  
ATOM   1974 2HD2 LEU A 147      12.759 -14.759  -8.667  1.00  0.00           H  
ATOM   1975 3HD2 LEU A 147      14.491 -14.706  -8.260  1.00  0.00           H  
ATOM   1976  N   VAL A 148      13.059  -9.804  -6.193  1.00  0.00           N  
ATOM   1977  CA  VAL A 148      13.680  -8.483  -6.206  1.00  0.00           C  
ATOM   1978  C   VAL A 148      13.637  -7.844  -4.829  1.00  0.00           C  
ATOM   1979  O   VAL A 148      14.628  -7.253  -4.392  1.00  0.00           O  
ATOM   1980  CB  VAL A 148      12.967  -7.564  -7.215  1.00  0.00           C  
ATOM   1981  CG1 VAL A 148      13.479  -6.137  -7.091  1.00  0.00           C  
ATOM   1982  CG2 VAL A 148      13.171  -8.089  -8.628  1.00  0.00           C  
ATOM   1983  H   VAL A 148      12.231  -9.964  -6.748  1.00  0.00           H  
ATOM   1984  HA  VAL A 148      14.722  -8.593  -6.510  1.00  0.00           H  
ATOM   1985  HB  VAL A 148      11.901  -7.544  -6.985  1.00  0.00           H  
ATOM   1986 1HG1 VAL A 148      12.964  -5.501  -7.812  1.00  0.00           H  
ATOM   1987 2HG1 VAL A 148      13.290  -5.769  -6.083  1.00  0.00           H  
ATOM   1988 3HG1 VAL A 148      14.550  -6.116  -7.291  1.00  0.00           H  
ATOM   1989 1HG2 VAL A 148      12.664  -7.435  -9.337  1.00  0.00           H  
ATOM   1990 2HG2 VAL A 148      14.237  -8.115  -8.856  1.00  0.00           H  
ATOM   1991 3HG2 VAL A 148      12.760  -9.096  -8.705  1.00  0.00           H  
ATOM   1992  N   LYS A 149      12.489  -7.956  -4.158  1.00  0.00           N  
ATOM   1993  CA  LYS A 149      12.285  -7.318  -2.862  1.00  0.00           C  
ATOM   1994  C   LYS A 149      13.239  -7.859  -1.806  1.00  0.00           C  
ATOM   1995  O   LYS A 149      13.663  -7.125  -0.903  1.00  0.00           O  
ATOM   1996  CB  LYS A 149      10.838  -7.503  -2.401  1.00  0.00           C  
ATOM   1997  CG  LYS A 149       9.816  -6.708  -3.202  1.00  0.00           C  
ATOM   1998  CD  LYS A 149       8.403  -6.955  -2.695  1.00  0.00           C  
ATOM   1999  CE  LYS A 149       7.380  -6.167  -3.499  1.00  0.00           C  
ATOM   2000  NZ  LYS A 149       5.989  -6.429  -3.039  1.00  0.00           N  
ATOM   2001  H   LYS A 149      11.740  -8.500  -4.562  1.00  0.00           H  
ATOM   2002  HA  LYS A 149      12.486  -6.251  -2.966  1.00  0.00           H  
ATOM   2003 1HB  LYS A 149      10.568  -8.557  -2.465  1.00  0.00           H  
ATOM   2004 2HB  LYS A 149      10.749  -7.206  -1.356  1.00  0.00           H  
ATOM   2005 1HG  LYS A 149      10.040  -5.643  -3.123  1.00  0.00           H  
ATOM   2006 2HG  LYS A 149       9.873  -6.996  -4.251  1.00  0.00           H  
ATOM   2007 1HD  LYS A 149       8.171  -8.019  -2.770  1.00  0.00           H  
ATOM   2008 2HD  LYS A 149       8.335  -6.659  -1.649  1.00  0.00           H  
ATOM   2009 1HE  LYS A 149       7.586  -5.102  -3.405  1.00  0.00           H  
ATOM   2010 2HE  LYS A 149       7.457  -6.438  -4.552  1.00  0.00           H  
ATOM   2011 1HZ  LYS A 149       5.342  -5.889  -3.597  1.00  0.00           H  
ATOM   2012 2HZ  LYS A 149       5.780  -7.413  -3.140  1.00  0.00           H  
ATOM   2013 3HZ  LYS A 149       5.899  -6.164  -2.069  1.00  0.00           H  
ATOM   2014  N   GLN A 150      13.544  -9.145  -1.905  1.00  0.00           N  
ATOM   2015  CA  GLN A 150      14.432  -9.809  -0.949  1.00  0.00           C  
ATOM   2016  C   GLN A 150      15.885  -9.794  -1.408  1.00  0.00           C  
ATOM   2017  O   GLN A 150      16.753 -10.303  -0.711  1.00  0.00           O  
ATOM   2018  CB  GLN A 150      13.980 -11.254  -0.719  1.00  0.00           C  
ATOM   2019  CG  GLN A 150      12.586 -11.383  -0.130  1.00  0.00           C  
ATOM   2020  CD  GLN A 150      12.470 -10.729   1.233  1.00  0.00           C  
ATOM   2021  OE1 GLN A 150      13.274 -10.990   2.133  1.00  0.00           O  
ATOM   2022  NE2 GLN A 150      11.468  -9.873   1.395  1.00  0.00           N  
ATOM   2023  H   GLN A 150      13.150  -9.681  -2.665  1.00  0.00           H  
ATOM   2024  HA  GLN A 150      14.384  -9.272  -0.002  1.00  0.00           H  
ATOM   2025 1HB  GLN A 150      13.998 -11.795  -1.665  1.00  0.00           H  
ATOM   2026 2HB  GLN A 150      14.678 -11.750  -0.045  1.00  0.00           H  
ATOM   2027 1HG  GLN A 150      11.873 -10.904  -0.801  1.00  0.00           H  
ATOM   2028 2HG  GLN A 150      12.345 -12.441  -0.023  1.00  0.00           H  
ATOM   2029 1HE2 GLN A 150      11.341  -9.410   2.273  1.00  0.00           H  
ATOM   2030 2HE2 GLN A 150      10.839  -9.690   0.639  1.00  0.00           H  
ATOM   2031  N   THR A 151      16.134  -9.231  -2.585  1.00  0.00           N  
ATOM   2032  CA  THR A 151      17.487  -9.101  -3.131  1.00  0.00           C  
ATOM   2033  C   THR A 151      18.161 -10.426  -3.423  1.00  0.00           C  
ATOM   2034  O   THR A 151      19.358 -10.614  -3.170  1.00  0.00           O  
ATOM   2035  CB  THR A 151      18.382  -8.293  -2.173  1.00  0.00           C  
ATOM   2036  OG1 THR A 151      17.657  -7.158  -1.682  1.00  0.00           O  
ATOM   2037  CG2 THR A 151      19.637  -7.818  -2.888  1.00  0.00           C  
ATOM   2038  H   THR A 151      15.352  -8.880  -3.120  1.00  0.00           H  
ATOM   2039  HA  THR A 151      17.427  -8.570  -4.081  1.00  0.00           H  
ATOM   2040  HB  THR A 151      18.667  -8.918  -1.327  1.00  0.00           H  
ATOM   2041  HG1 THR A 151      16.921  -6.970  -2.269  1.00  0.00           H  
ATOM   2042 1HG2 THR A 151      20.257  -7.249  -2.196  1.00  0.00           H  
ATOM   2043 2HG2 THR A 151      20.196  -8.680  -3.253  1.00  0.00           H  
ATOM   2044 3HG2 THR A 151      19.359  -7.184  -3.729  1.00  0.00           H  
ATOM   2045  N   HIS A 152      17.393 -11.337  -4.014  1.00  0.00           N  
ATOM   2046  CA  HIS A 152      17.866 -12.685  -4.300  1.00  0.00           C  
ATOM   2047  C   HIS A 152      18.347 -12.861  -5.741  1.00  0.00           C  
ATOM   2048  O   HIS A 152      18.754 -13.949  -6.137  1.00  0.00           O  
ATOM   2049  CB  HIS A 152      16.758 -13.702  -4.008  1.00  0.00           C  
ATOM   2050  CG  HIS A 152      16.375 -13.776  -2.562  1.00  0.00           C  
ATOM   2051  ND1 HIS A 152      15.237 -14.422  -2.127  1.00  0.00           N  
ATOM   2052  CD2 HIS A 152      16.977 -13.285  -1.454  1.00  0.00           C  
ATOM   2053  CE1 HIS A 152      15.157 -14.326  -0.811  1.00  0.00           C  
ATOM   2054  NE2 HIS A 152      16.200 -13.640  -0.379  1.00  0.00           N  
ATOM   2055  H   HIS A 152      16.450 -11.081  -4.272  1.00  0.00           H  
ATOM   2056  HA  HIS A 152      18.719 -12.914  -3.662  1.00  0.00           H  
ATOM   2057 1HB  HIS A 152      15.868 -13.447  -4.584  1.00  0.00           H  
ATOM   2058 2HB  HIS A 152      17.081 -14.693  -4.326  1.00  0.00           H  
ATOM   2059  HD2 HIS A 152      17.905 -12.713  -1.421  1.00  0.00           H  
ATOM   2060  HE1 HIS A 152      14.365 -14.741  -0.188  1.00  0.00           H  
ATOM   2061  HE2 HIS A 152      16.399 -13.412   0.584  1.00  0.00           H  
ATOM   2062  N   VAL A 153      18.268 -11.787  -6.520  1.00  0.00           N  
ATOM   2063  CA  VAL A 153      18.725 -11.793  -7.908  1.00  0.00           C  
ATOM   2064  C   VAL A 153      19.835 -10.772  -8.140  1.00  0.00           C  
ATOM   2065  O   VAL A 153      19.830  -9.683  -7.566  1.00  0.00           O  
ATOM   2066  CB  VAL A 153      17.550 -11.489  -8.856  1.00  0.00           C  
ATOM   2067  CG1 VAL A 153      16.470 -12.553  -8.724  1.00  0.00           C  
ATOM   2068  CG2 VAL A 153      16.986 -10.108  -8.555  1.00  0.00           C  
ATOM   2069  H   VAL A 153      17.878 -10.939  -6.134  1.00  0.00           H  
ATOM   2070  HA  VAL A 153      19.115 -12.785  -8.140  1.00  0.00           H  
ATOM   2071  HB  VAL A 153      17.907 -11.520  -9.885  1.00  0.00           H  
ATOM   2072 1HG1 VAL A 153      15.647 -12.322  -9.401  1.00  0.00           H  
ATOM   2073 2HG1 VAL A 153      16.887 -13.527  -8.979  1.00  0.00           H  
ATOM   2074 3HG1 VAL A 153      16.101 -12.571  -7.699  1.00  0.00           H  
ATOM   2075 1HG2 VAL A 153      16.156  -9.899  -9.229  1.00  0.00           H  
ATOM   2076 2HG2 VAL A 153      16.634 -10.076  -7.524  1.00  0.00           H  
ATOM   2077 3HG2 VAL A 153      17.765  -9.359  -8.696  1.00  0.00           H  
ATOM   2078  N   PRO A 154      20.630  -8.976 -10.801  1.00  0.00           N  
ATOM   2079  CA  PRO A 154      20.092  -7.765 -11.416  1.00  0.00           C  
ATOM   2080  C   PRO A 154      18.582  -7.916 -11.465  1.00  0.00           C  
ATOM   2081  O   PRO A 154      18.084  -9.041 -11.454  1.00  0.00           O  
ATOM   2082  CB  PRO A 154      20.720  -7.745 -12.813  1.00  0.00           C  
ATOM   2083  CG  PRO A 154      21.979  -8.527 -12.660  1.00  0.00           C  
ATOM   2084  CD  PRO A 154      21.625  -9.620 -11.687  1.00  0.00           C  
ATOM   2085  HA  PRO A 154      20.417  -6.889 -10.835  1.00  0.00           H  
ATOM   2086 1HB  PRO A 154      20.028  -8.190 -13.543  1.00  0.00           H  
ATOM   2087 2HB  PRO A 154      20.898  -6.707 -13.131  1.00  0.00           H  
ATOM   2088 1HG  PRO A 154      22.306  -8.917 -13.635  1.00  0.00           H  
ATOM   2089 2HG  PRO A 154      22.787  -7.878 -12.291  1.00  0.00           H  
ATOM   2090 1HD  PRO A 154      21.196 -10.473 -12.234  1.00  0.00           H  
ATOM   2091 2HD  PRO A 154      22.525  -9.927 -11.135  1.00  0.00           H  
ATOM   2092  N   ASN A 155      17.868  -6.794 -11.532  1.00  0.00           N  
ATOM   2093  CA  ASN A 155      16.403  -6.816 -11.538  1.00  0.00           C  
ATOM   2094  C   ASN A 155      15.889  -7.033 -12.961  1.00  0.00           C  
ATOM   2095  O   ASN A 155      15.147  -6.208 -13.506  1.00  0.00           O  
ATOM   2096  CB  ASN A 155      15.838  -5.537 -10.948  1.00  0.00           C  
ATOM   2097  CG  ASN A 155      16.134  -5.397  -9.481  1.00  0.00           C  
ATOM   2098  OD1 ASN A 155      16.239  -6.395  -8.758  1.00  0.00           O  
ATOM   2099  ND2 ASN A 155      16.270  -4.178  -9.026  1.00  0.00           N  
ATOM   2100  H   ASN A 155      18.347  -5.906 -11.580  1.00  0.00           H  
ATOM   2101  HA  ASN A 155      16.067  -7.655 -10.927  1.00  0.00           H  
ATOM   2102 1HB  ASN A 155      16.255  -4.678 -11.474  1.00  0.00           H  
ATOM   2103 2HB  ASN A 155      14.758  -5.516 -11.092  1.00  0.00           H  
ATOM   2104 1HD2 ASN A 155      16.468  -4.025  -8.057  1.00  0.00           H  
ATOM   2105 2HD2 ASN A 155      16.177  -3.400  -9.646  1.00  0.00           H  
ATOM   2106  N   LEU A 156      16.300  -8.145 -13.555  1.00  0.00           N  
ATOM   2107  CA  LEU A 156      15.868  -8.528 -14.889  1.00  0.00           C  
ATOM   2108  C   LEU A 156      15.878 -10.043 -15.004  1.00  0.00           C  
ATOM   2109  O   LEU A 156      16.480 -10.740 -14.177  1.00  0.00           O  
ATOM   2110  CB  LEU A 156      16.782  -7.910 -15.954  1.00  0.00           C  
ATOM   2111  CG  LEU A 156      18.261  -8.310 -15.876  1.00  0.00           C  
ATOM   2112  CD1 LEU A 156      18.458  -9.662 -16.548  1.00  0.00           C  
ATOM   2113  CD2 LEU A 156      19.113  -7.239 -16.541  1.00  0.00           C  
ATOM   2114  H   LEU A 156      16.939  -8.745 -13.054  1.00  0.00           H  
ATOM   2115  HA  LEU A 156      14.856  -8.157 -15.044  1.00  0.00           H  
ATOM   2116 1HB  LEU A 156      16.413  -8.197 -16.938  1.00  0.00           H  
ATOM   2117 2HB  LEU A 156      16.728  -6.824 -15.872  1.00  0.00           H  
ATOM   2118  HG  LEU A 156      18.555  -8.412 -14.831  1.00  0.00           H  
ATOM   2119 1HD1 LEU A 156      19.509  -9.947 -16.492  1.00  0.00           H  
ATOM   2120 2HD1 LEU A 156      17.852 -10.413 -16.041  1.00  0.00           H  
ATOM   2121 3HD1 LEU A 156      18.155  -9.596 -17.593  1.00  0.00           H  
ATOM   2122 1HD2 LEU A 156      20.164  -7.524 -16.484  1.00  0.00           H  
ATOM   2123 2HD2 LEU A 156      18.820  -7.138 -17.586  1.00  0.00           H  
ATOM   2124 3HD2 LEU A 156      18.966  -6.288 -16.029  1.00  0.00           H  
ATOM   2125  N   PHE A 157      15.181 -10.560 -16.008  1.00  0.00           N  
ATOM   2126  CA  PHE A 157      15.297 -11.969 -16.342  1.00  0.00           C  
ATOM   2127  C   PHE A 157      15.305 -12.125 -17.855  1.00  0.00           C  
ATOM   2128  O   PHE A 157      14.840 -11.235 -18.583  1.00  0.00           O  
ATOM   2129  CB  PHE A 157      14.146 -12.772 -15.734  1.00  0.00           C  
ATOM   2130  CG  PHE A 157      12.798 -12.421 -16.296  1.00  0.00           C  
ATOM   2131  CD1 PHE A 157      12.287 -13.107 -17.388  1.00  0.00           C  
ATOM   2132  CD2 PHE A 157      12.039 -11.405 -15.736  1.00  0.00           C  
ATOM   2133  CE1 PHE A 157      11.047 -12.784 -17.907  1.00  0.00           C  
ATOM   2134  CE2 PHE A 157      10.799 -11.081 -16.252  1.00  0.00           C  
ATOM   2135  CZ  PHE A 157      10.303 -11.772 -17.339  1.00  0.00           C  
ATOM   2136  H   PHE A 157      14.561  -9.975 -16.550  1.00  0.00           H  
ATOM   2137  HA  PHE A 157      16.235 -12.346 -15.932  1.00  0.00           H  
ATOM   2138 1HB  PHE A 157      14.317 -13.835 -15.899  1.00  0.00           H  
ATOM   2139 2HB  PHE A 157      14.118 -12.609 -14.657  1.00  0.00           H  
ATOM   2140  HD1 PHE A 157      12.874 -13.908 -17.837  1.00  0.00           H  
ATOM   2141  HD2 PHE A 157      12.432 -10.859 -14.877  1.00  0.00           H  
ATOM   2142  HE1 PHE A 157      10.657 -13.331 -18.766  1.00  0.00           H  
ATOM   2143  HE2 PHE A 157      10.213 -10.281 -15.801  1.00  0.00           H  
ATOM   2144  HZ  PHE A 157       9.326 -11.517 -17.748  1.00  0.00           H  
ATOM   2145  N   SER A 158      15.832 -13.253 -18.318  1.00  0.00           N  
ATOM   2146  CA  SER A 158      16.061 -13.462 -19.743  1.00  0.00           C  
ATOM   2147  C   SER A 158      15.485 -14.787 -20.210  1.00  0.00           C  
ATOM   2148  O   SER A 158      15.548 -15.804 -19.495  1.00  0.00           O  
ATOM   2149  CB  SER A 158      17.546 -13.415 -20.045  1.00  0.00           C  
ATOM   2150  OG  SER A 158      18.223 -14.458 -19.398  1.00  0.00           O  
ATOM   2151  H   SER A 158      16.080 -13.984 -17.667  1.00  0.00           H  
ATOM   2152  HA  SER A 158      15.565 -12.662 -20.294  1.00  0.00           H  
ATOM   2153 1HB  SER A 158      17.701 -13.490 -21.121  1.00  0.00           H  
ATOM   2154 2HB  SER A 158      17.953 -12.458 -19.722  1.00  0.00           H  
ATOM   2155  HG  SER A 158      18.635 -14.977 -20.093  1.00  0.00           H  
ATOM   2156  N   LEU A 159      14.915 -14.762 -21.414  1.00  0.00           N  
ATOM   2157  CA  LEU A 159      14.170 -15.887 -21.954  1.00  0.00           C  
ATOM   2158  C   LEU A 159      14.756 -16.346 -23.284  1.00  0.00           C  
ATOM   2159  O   LEU A 159      14.851 -15.564 -24.242  1.00  0.00           O  
ATOM   2160  CB  LEU A 159      12.696 -15.505 -22.139  1.00  0.00           C  
ATOM   2161  CG  LEU A 159      11.948 -15.102 -20.862  1.00  0.00           C  
ATOM   2162  CD1 LEU A 159      10.553 -14.611 -21.224  1.00  0.00           C  
ATOM   2163  CD2 LEU A 159      11.880 -16.293 -19.917  1.00  0.00           C  
ATOM   2164  H   LEU A 159      15.009 -13.923 -21.968  1.00  0.00           H  
ATOM   2165  HA  LEU A 159      14.232 -16.714 -21.247  1.00  0.00           H  
ATOM   2166 1HB  LEU A 159      12.639 -14.668 -22.834  1.00  0.00           H  
ATOM   2167 2HB  LEU A 159      12.170 -16.352 -22.579  1.00  0.00           H  
ATOM   2168  HG  LEU A 159      12.474 -14.282 -20.375  1.00  0.00           H  
ATOM   2169 1HD1 LEU A 159      10.021 -14.325 -20.317  1.00  0.00           H  
ATOM   2170 2HD1 LEU A 159      10.631 -13.747 -21.885  1.00  0.00           H  
ATOM   2171 3HD1 LEU A 159      10.006 -15.407 -21.729  1.00  0.00           H  
ATOM   2172 1HD2 LEU A 159      11.348 -16.006 -19.009  1.00  0.00           H  
ATOM   2173 2HD2 LEU A 159      11.352 -17.114 -20.403  1.00  0.00           H  
ATOM   2174 3HD2 LEU A 159      12.890 -16.612 -19.661  1.00  0.00           H  
ATOM   2175  N   GLN A 160      15.158 -17.612 -23.328  1.00  0.00           N  
ATOM   2176  CA  GLN A 160      15.556 -18.264 -24.568  1.00  0.00           C  
ATOM   2177  C   GLN A 160      14.603 -19.406 -24.876  1.00  0.00           C  
ATOM   2178  O   GLN A 160      14.347 -20.258 -24.024  1.00  0.00           O  
ATOM   2179  CB  GLN A 160      16.994 -18.782 -24.477  1.00  0.00           C  
ATOM   2180  CG  GLN A 160      17.465 -19.532 -25.711  1.00  0.00           C  
ATOM   2181  CD  GLN A 160      17.650 -18.618 -26.908  1.00  0.00           C  
ATOM   2182  OE1 GLN A 160      16.860 -17.697 -27.132  1.00  0.00           O  
ATOM   2183  NE2 GLN A 160      18.699 -18.867 -27.684  1.00  0.00           N  
ATOM   2184  H   GLN A 160      15.186 -18.136 -22.465  1.00  0.00           H  
ATOM   2185  HA  GLN A 160      15.504 -17.533 -25.375  1.00  0.00           H  
ATOM   2186 1HB  GLN A 160      17.672 -17.945 -24.312  1.00  0.00           H  
ATOM   2187 2HB  GLN A 160      17.086 -19.451 -23.621  1.00  0.00           H  
ATOM   2188 1HG  GLN A 160      18.421 -20.007 -25.492  1.00  0.00           H  
ATOM   2189 2HG  GLN A 160      16.723 -20.287 -25.970  1.00  0.00           H  
ATOM   2190 1HE2 GLN A 160      18.873 -18.297 -28.488  1.00  0.00           H  
ATOM   2191 2HE2 GLN A 160      19.315 -19.624 -27.466  1.00  0.00           H  
ATOM   2192  N   LEU A 161      14.079 -19.424 -26.098  1.00  0.00           N  
ATOM   2193  CA  LEU A 161      13.276 -20.547 -26.550  1.00  0.00           C  
ATOM   2194  C   LEU A 161      13.950 -21.164 -27.769  1.00  0.00           C  
ATOM   2195  O   LEU A 161      14.172 -20.474 -28.766  1.00  0.00           O  
ATOM   2196  CB  LEU A 161      11.851 -20.096 -26.896  1.00  0.00           C  
ATOM   2197  CG  LEU A 161      10.949 -19.767 -25.700  1.00  0.00           C  
ATOM   2198  CD1 LEU A 161      11.340 -18.412 -25.126  1.00  0.00           C  
ATOM   2199  CD2 LEU A 161       9.494 -19.774 -26.144  1.00  0.00           C  
ATOM   2200  H   LEU A 161      14.238 -18.649 -26.726  1.00  0.00           H  
ATOM   2201  HA  LEU A 161      13.220 -21.279 -25.745  1.00  0.00           H  
ATOM   2202 1HB  LEU A 161      11.910 -19.207 -27.521  1.00  0.00           H  
ATOM   2203 2HB  LEU A 161      11.366 -20.886 -27.469  1.00  0.00           H  
ATOM   2204  HG  LEU A 161      11.093 -20.514 -24.918  1.00  0.00           H  
ATOM   2205 1HD1 LEU A 161      10.698 -18.178 -24.276  1.00  0.00           H  
ATOM   2206 2HD1 LEU A 161      12.379 -18.441 -24.798  1.00  0.00           H  
ATOM   2207 3HD1 LEU A 161      11.221 -17.645 -25.891  1.00  0.00           H  
ATOM   2208 1HD2 LEU A 161       8.852 -19.541 -25.294  1.00  0.00           H  
ATOM   2209 2HD2 LEU A 161       9.348 -19.027 -26.924  1.00  0.00           H  
ATOM   2210 3HD2 LEU A 161       9.237 -20.760 -26.533  1.00  0.00           H  
ATOM   2211  N   CYS A 162      14.294 -22.448 -27.693  1.00  0.00           N  
ATOM   2212  CA  CYS A 162      14.972 -23.089 -28.822  1.00  0.00           C  
ATOM   2213  C   CYS A 162      14.017 -23.309 -29.993  1.00  0.00           C  
ATOM   2214  O   CYS A 162      12.924 -23.845 -29.827  1.00  0.00           O  
ATOM   2215  CB  CYS A 162      15.567 -24.433 -28.400  1.00  0.00           C  
ATOM   2216  SG  CYS A 162      16.910 -24.300 -27.196  1.00  0.00           S  
ATOM   2217  H   CYS A 162      14.095 -22.992 -26.866  1.00  0.00           H  
ATOM   2218  HA  CYS A 162      15.782 -22.439 -29.153  1.00  0.00           H  
ATOM   2219 1HB  CYS A 162      14.785 -25.056 -27.966  1.00  0.00           H  
ATOM   2220 2HB  CYS A 162      15.951 -24.953 -29.277  1.00  0.00           H  
ATOM   2221  HG  CYS A 162      17.137 -25.606 -27.097  1.00  0.00           H  
ATOM   2222  N   ASN A 169      14.434 -22.871 -31.176  1.00  0.00           N  
ATOM   2223  CA  ASN A 169      13.576 -22.929 -32.356  1.00  0.00           C  
ATOM   2224  C   ASN A 169      13.069 -24.337 -32.642  1.00  0.00           C  
ATOM   2225  O   ASN A 169      11.994 -24.512 -33.220  1.00  0.00           O  
ATOM   2226  CB  ASN A 169      14.310 -22.380 -33.566  1.00  0.00           C  
ATOM   2227  CG  ASN A 169      14.611 -20.912 -33.441  1.00  0.00           C  
ATOM   2228  OD1 ASN A 169      13.771 -20.064 -33.761  1.00  0.00           O  
ATOM   2229  ND2 ASN A 169      15.796 -20.596 -32.982  1.00  0.00           N  
ATOM   2230  H   ASN A 169      15.344 -23.308 -31.207  1.00  0.00           H  
ATOM   2231  HA  ASN A 169      12.693 -22.315 -32.172  1.00  0.00           H  
ATOM   2232 1HB  ASN A 169      15.247 -22.922 -33.700  1.00  0.00           H  
ATOM   2233 2HB  ASN A 169      13.708 -22.541 -34.460  1.00  0.00           H  
ATOM   2234 1HD2 ASN A 169      16.052 -19.635 -32.878  1.00  0.00           H  
ATOM   2235 2HD2 ASN A 169      16.444 -21.316 -32.736  1.00  0.00           H  
ATOM   2236  N   GLN A 170      13.841 -25.337 -32.227  1.00  0.00           N  
ATOM   2237  CA  GLN A 170      13.476 -26.726 -32.474  1.00  0.00           C  
ATOM   2238  C   GLN A 170      13.197 -27.540 -31.215  1.00  0.00           C  
ATOM   2239  O   GLN A 170      14.112 -28.081 -30.591  1.00  0.00           O  
ATOM   2240  CB  GLN A 170      14.584 -27.410 -33.280  1.00  0.00           C  
ATOM   2241  CG  GLN A 170      14.823 -26.801 -34.651  1.00  0.00           C  
ATOM   2242  CD  GLN A 170      13.650 -27.011 -35.590  1.00  0.00           C  
ATOM   2243  OE1 GLN A 170      13.165 -28.133 -35.759  1.00  0.00           O  
ATOM   2244  NE2 GLN A 170      13.187 -25.930 -36.206  1.00  0.00           N  
ATOM   2245  H   GLN A 170      14.697 -25.134 -31.731  1.00  0.00           H  
ATOM   2246  HA  GLN A 170      12.552 -26.743 -33.052  1.00  0.00           H  
ATOM   2247 1HB  GLN A 170      15.520 -27.364 -32.723  1.00  0.00           H  
ATOM   2248 2HB  GLN A 170      14.337 -28.463 -33.417  1.00  0.00           H  
ATOM   2249 1HG  GLN A 170      14.983 -25.729 -34.538  1.00  0.00           H  
ATOM   2250 2HG  GLN A 170      15.703 -27.266 -35.095  1.00  0.00           H  
ATOM   2251 1HE2 GLN A 170      12.414 -26.006 -36.838  1.00  0.00           H  
ATOM   2252 2HE2 GLN A 170      13.609 -25.039 -36.040  1.00  0.00           H  
ATOM   2253  N   SER A 171      11.922 -27.618 -30.849  1.00  0.00           N  
ATOM   2254  CA  SER A 171      11.480 -28.532 -29.813  1.00  0.00           C  
ATOM   2255  C   SER A 171      11.598 -28.031 -28.389  1.00  0.00           C  
ATOM   2256  O   SER A 171      12.654 -28.144 -27.767  1.00  0.00           O  
ATOM   2257  CB  SER A 171      12.262 -29.825 -29.937  1.00  0.00           C  
ATOM   2258  OG  SER A 171      12.028 -30.436 -31.176  1.00  0.00           O  
ATOM   2259  H   SER A 171      11.243 -27.025 -31.304  1.00  0.00           H  
ATOM   2260  HA  SER A 171      10.418 -28.734 -29.960  1.00  0.00           H  
ATOM   2261 1HB  SER A 171      13.326 -29.619 -29.825  1.00  0.00           H  
ATOM   2262 2HB  SER A 171      11.974 -30.503 -29.135  1.00  0.00           H  
ATOM   2263  HG  SER A 171      12.884 -30.494 -31.609  1.00  0.00           H  
ATOM   2264  N   VAL A 177      10.503 -27.475 -27.879  1.00  0.00           N  
ATOM   2265  CA  VAL A 177      10.358 -27.160 -26.459  1.00  0.00           C  
ATOM   2266  C   VAL A 177      11.651 -26.689 -25.795  1.00  0.00           C  
ATOM   2267  O   VAL A 177      12.401 -27.487 -25.229  1.00  0.00           O  
ATOM   2268  CB  VAL A 177       9.840 -28.400 -25.707  1.00  0.00           C  
ATOM   2269  CG1 VAL A 177       9.659 -28.089 -24.228  1.00  0.00           C  
ATOM   2270  CG2 VAL A 177       8.530 -28.870 -26.323  1.00  0.00           C  
ATOM   2271  H   VAL A 177      10.630 -28.437 -28.159  1.00  0.00           H  
ATOM   2272  HA  VAL A 177       9.633 -26.351 -26.356  1.00  0.00           H  
ATOM   2273  HB  VAL A 177      10.582 -29.195 -25.780  1.00  0.00           H  
ATOM   2274 1HG1 VAL A 177       9.293 -28.977 -23.712  1.00  0.00           H  
ATOM   2275 2HG1 VAL A 177      10.616 -27.790 -23.800  1.00  0.00           H  
ATOM   2276 3HG1 VAL A 177       8.940 -27.279 -24.112  1.00  0.00           H  
ATOM   2277 1HG2 VAL A 177       8.170 -29.747 -25.786  1.00  0.00           H  
ATOM   2278 2HG2 VAL A 177       7.790 -28.073 -26.255  1.00  0.00           H  
ATOM   2279 3HG2 VAL A 177       8.692 -29.126 -27.370  1.00  0.00           H  
ATOM   2280  N   GLY A 178      11.902 -25.387 -25.862  1.00  0.00           N  
ATOM   2281  CA  GLY A 178      13.079 -24.811 -25.240  1.00  0.00           C  
ATOM   2282  C   GLY A 178      12.810 -23.439 -24.659  1.00  0.00           C  
ATOM   2283  O   GLY A 178      11.856 -22.767 -25.048  1.00  0.00           O  
ATOM   2284  H   GLY A 178      11.261 -24.783 -26.356  1.00  0.00           H  
ATOM   2285 1HA  GLY A 178      13.432 -25.471 -24.447  1.00  0.00           H  
ATOM   2286 2HA  GLY A 178      13.879 -24.736 -25.975  1.00  0.00           H  
ATOM   2287  N   GLY A 179      13.659 -23.010 -23.733  1.00  0.00           N  
ATOM   2288  CA  GLY A 179      14.818 -23.785 -23.333  1.00  0.00           C  
ATOM   2289  C   GLY A 179      15.381 -23.259 -22.026  1.00  0.00           C  
ATOM   2290  O   GLY A 179      15.830 -24.040 -21.197  1.00  0.00           O  
ATOM   2291  H   GLY A 179      13.490 -22.116 -23.295  1.00  0.00           H  
ATOM   2292 1HA  GLY A 179      14.536 -24.832 -23.225  1.00  0.00           H  
ATOM   2293 2HA  GLY A 179      15.576 -23.736 -24.114  1.00  0.00           H  
ATOM   2294  N   SER A 180      15.357 -21.941 -21.833  1.00  0.00           N  
ATOM   2295  CA  SER A 180      15.968 -21.378 -20.634  1.00  0.00           C  
ATOM   2296  C   SER A 180      15.286 -20.124 -20.070  1.00  0.00           C  
ATOM   2297  O   SER A 180      14.906 -19.216 -20.813  1.00  0.00           O  
ATOM   2298  CB  SER A 180      17.419 -21.056 -20.933  1.00  0.00           C  
ATOM   2299  OG  SER A 180      18.045 -20.479 -19.820  1.00  0.00           O  
ATOM   2300  H   SER A 180      14.923 -21.321 -22.502  1.00  0.00           H  
ATOM   2301  HA  SER A 180      15.916 -22.122 -19.837  1.00  0.00           H  
ATOM   2302 1HB  SER A 180      17.943 -21.969 -21.215  1.00  0.00           H  
ATOM   2303 2HB  SER A 180      17.474 -20.373 -21.779  1.00  0.00           H  
ATOM   2304  HG  SER A 180      17.718 -20.958 -19.054  1.00  0.00           H  
ATOM   2305  N   MET A 181      15.126 -20.103 -18.749  1.00  0.00           N  
ATOM   2306  CA  MET A 181      14.743 -18.906 -18.007  1.00  0.00           C  
ATOM   2307  C   MET A 181      15.889 -18.561 -17.084  1.00  0.00           C  
ATOM   2308  O   MET A 181      16.218 -19.340 -16.181  1.00  0.00           O  
ATOM   2309  CB  MET A 181      13.449 -19.123 -17.224  1.00  0.00           C  
ATOM   2310  CG  MET A 181      12.997 -17.920 -16.409  1.00  0.00           C  
ATOM   2311  SD  MET A 181      11.427 -18.200 -15.568  1.00  0.00           S  
ATOM   2312  CE  MET A 181      11.234 -16.654 -14.686  1.00  0.00           C  
ATOM   2313  H   MET A 181      15.280 -20.965 -18.246  1.00  0.00           H  
ATOM   2314  HA  MET A 181      14.578 -18.097 -18.718  1.00  0.00           H  
ATOM   2315 1HB  MET A 181      12.646 -19.380 -17.913  1.00  0.00           H  
ATOM   2316 2HB  MET A 181      13.575 -19.963 -16.540  1.00  0.00           H  
ATOM   2317 1HG  MET A 181      13.752 -17.684 -15.660  1.00  0.00           H  
ATOM   2318 2HG  MET A 181      12.887 -17.056 -17.065  1.00  0.00           H  
ATOM   2319 1HE  MET A 181      10.305 -16.673 -14.116  1.00  0.00           H  
ATOM   2320 2HE  MET A 181      12.075 -16.516 -14.005  1.00  0.00           H  
ATOM   2321 3HE  MET A 181      11.205 -15.829 -15.399  1.00  0.00           H  
ATOM   2322  N   ILE A 182      16.490 -17.398 -17.291  1.00  0.00           N  
ATOM   2323  CA  ILE A 182      17.614 -16.973 -16.455  1.00  0.00           C  
ATOM   2324  C   ILE A 182      17.175 -15.826 -15.562  1.00  0.00           C  
ATOM   2325  O   ILE A 182      16.877 -14.739 -16.038  1.00  0.00           O  
ATOM   2326  CB  ILE A 182      18.820 -16.538 -17.308  1.00  0.00           C  
ATOM   2327  CG1 ILE A 182      19.220 -17.654 -18.276  1.00  0.00           C  
ATOM   2328  CG2 ILE A 182      19.992 -16.157 -16.416  1.00  0.00           C  
ATOM   2329  CD1 ILE A 182      19.609 -18.945 -17.593  1.00  0.00           C  
ATOM   2330  H   ILE A 182      16.173 -16.792 -18.034  1.00  0.00           H  
ATOM   2331  HA  ILE A 182      17.923 -17.815 -15.837  1.00  0.00           H  
ATOM   2332  HB  ILE A 182      18.543 -15.677 -17.916  1.00  0.00           H  
ATOM   2333 1HG1 ILE A 182      18.392 -17.862 -18.953  1.00  0.00           H  
ATOM   2334 2HG1 ILE A 182      20.062 -17.323 -18.884  1.00  0.00           H  
ATOM   2335 1HG2 ILE A 182      20.836 -15.852 -17.035  1.00  0.00           H  
ATOM   2336 2HG2 ILE A 182      19.702 -15.332 -15.767  1.00  0.00           H  
ATOM   2337 3HG2 ILE A 182      20.279 -17.014 -15.807  1.00  0.00           H  
ATOM   2338 1HD1 ILE A 182      19.880 -19.687 -18.344  1.00  0.00           H  
ATOM   2339 2HD1 ILE A 182      20.461 -18.766 -16.936  1.00  0.00           H  
ATOM   2340 3HD1 ILE A 182      18.769 -19.313 -17.006  1.00  0.00           H  
ATOM   2341  N   ILE A 183      17.123 -16.067 -14.256  1.00  0.00           N  
ATOM   2342  CA  ILE A 183      16.641 -15.054 -13.341  1.00  0.00           C  
ATOM   2343  C   ILE A 183      17.786 -14.202 -12.804  1.00  0.00           C  
ATOM   2344  O   ILE A 183      18.691 -14.712 -12.132  1.00  0.00           O  
ATOM   2345  CB  ILE A 183      15.881 -15.699 -12.168  1.00  0.00           C  
ATOM   2346  CG1 ILE A 183      14.671 -16.483 -12.682  1.00  0.00           C  
ATOM   2347  CG2 ILE A 183      15.446 -14.637 -11.169  1.00  0.00           C  
ATOM   2348  CD1 ILE A 183      14.000 -17.333 -11.627  1.00  0.00           C  
ATOM   2349  H   ILE A 183      17.420 -16.960 -13.889  1.00  0.00           H  
ATOM   2350  HA  ILE A 183      15.957 -14.399 -13.879  1.00  0.00           H  
ATOM   2351  HB  ILE A 183      16.529 -16.415 -11.664  1.00  0.00           H  
ATOM   2352 1HG1 ILE A 183      13.931 -15.790 -13.083  1.00  0.00           H  
ATOM   2353 2HG1 ILE A 183      14.981 -17.136 -13.498  1.00  0.00           H  
ATOM   2354 1HG2 ILE A 183      14.909 -15.110 -10.346  1.00  0.00           H  
ATOM   2355 2HG2 ILE A 183      16.323 -14.122 -10.781  1.00  0.00           H  
ATOM   2356 3HG2 ILE A 183      14.792 -13.919 -11.663  1.00  0.00           H  
ATOM   2357 1HD1 ILE A 183      13.152 -17.858 -12.067  1.00  0.00           H  
ATOM   2358 2HD1 ILE A 183      14.714 -18.059 -11.237  1.00  0.00           H  
ATOM   2359 3HD1 ILE A 183      13.650 -16.696 -10.816  1.00  0.00           H  
ATOM   2360  N   GLY A 184      17.762 -12.912 -13.128  1.00  0.00           N  
ATOM   2361  CA  GLY A 184      18.715 -11.973 -12.555  1.00  0.00           C  
ATOM   2362  C   GLY A 184      19.968 -11.795 -13.388  1.00  0.00           C  
ATOM   2363  O   GLY A 184      20.912 -11.132 -12.954  1.00  0.00           O  
ATOM   2364  H   GLY A 184      17.072 -12.574 -13.783  1.00  0.00           H  
ATOM   2365 1HA  GLY A 184      18.239 -10.999 -12.435  1.00  0.00           H  
ATOM   2366 2HA  GLY A 184      19.007 -12.312 -11.562  1.00  0.00           H  
ATOM   2367  N   GLY A 185      19.969 -12.356 -14.593  1.00  0.00           N  
ATOM   2368  CA  GLY A 185      21.113 -12.244 -15.494  1.00  0.00           C  
ATOM   2369  C   GLY A 185      20.723 -12.358 -16.959  1.00  0.00           C  
ATOM   2370  O   GLY A 185      19.638 -12.848 -17.305  1.00  0.00           O  
ATOM   2371  H   GLY A 185      19.155 -12.874 -14.893  1.00  0.00           H  
ATOM   2372 1HA  GLY A 185      21.609 -11.286 -15.335  1.00  0.00           H  
ATOM   2373 2HA  GLY A 185      21.837 -13.024 -15.261  1.00  0.00           H  
ATOM   2374  N   ILE A 186      21.644 -11.902 -17.803  1.00  0.00           N  
ATOM   2375  CA  ILE A 186      21.580 -12.048 -19.249  1.00  0.00           C  
ATOM   2376  C   ILE A 186      22.665 -13.043 -19.622  1.00  0.00           C  
ATOM   2377  O   ILE A 186      23.797 -12.922 -19.163  1.00  0.00           O  
ATOM   2378  CB  ILE A 186      21.791 -10.710 -19.982  1.00  0.00           C  
ATOM   2379  CG1 ILE A 186      20.694  -9.713 -19.599  1.00  0.00           C  
ATOM   2380  CG2 ILE A 186      21.817 -10.927 -21.487  1.00  0.00           C  
ATOM   2381  CD1 ILE A 186      20.955  -8.304 -20.081  1.00  0.00           C  
ATOM   2382  H   ILE A 186      22.433 -11.425 -17.391  1.00  0.00           H  
ATOM   2383  HA  ILE A 186      20.591 -12.420 -19.515  1.00  0.00           H  
ATOM   2384  HB  ILE A 186      22.739 -10.271 -19.671  1.00  0.00           H  
ATOM   2385 1HG1 ILE A 186      19.742 -10.044 -20.012  1.00  0.00           H  
ATOM   2386 2HG1 ILE A 186      20.588  -9.687 -18.514  1.00  0.00           H  
ATOM   2387 1HG2 ILE A 186      21.966  -9.971 -21.989  1.00  0.00           H  
ATOM   2388 2HG2 ILE A 186      22.632 -11.603 -21.743  1.00  0.00           H  
ATOM   2389 3HG2 ILE A 186      20.870 -11.362 -21.808  1.00  0.00           H  
ATOM   2390 1HD1 ILE A 186      20.135  -7.656 -19.771  1.00  0.00           H  
ATOM   2391 2HD1 ILE A 186      21.888  -7.939 -19.650  1.00  0.00           H  
ATOM   2392 3HD1 ILE A 186      21.030  -8.299 -21.167  1.00  0.00           H  
ATOM   2393  N   ASP A 187      22.319 -14.036 -20.430  1.00  0.00           N  
ATOM   2394  CA  ASP A 187      23.277 -15.063 -20.832  1.00  0.00           C  
ATOM   2395  C   ASP A 187      23.650 -14.876 -22.301  1.00  0.00           C  
ATOM   2396  O   ASP A 187      22.896 -15.257 -23.197  1.00  0.00           O  
ATOM   2397  CB  ASP A 187      22.701 -16.464 -20.610  1.00  0.00           C  
ATOM   2398  CG  ASP A 187      23.685 -17.571 -20.962  1.00  0.00           C  
ATOM   2399  OD1 ASP A 187      24.734 -17.266 -21.478  1.00  0.00           O  
ATOM   2400  OD2 ASP A 187      23.379 -18.712 -20.710  1.00  0.00           O  
ATOM   2401  H   ASP A 187      21.371 -14.085 -20.776  1.00  0.00           H  
ATOM   2402  HA  ASP A 187      24.174 -14.958 -20.220  1.00  0.00           H  
ATOM   2403 1HB  ASP A 187      22.408 -16.576 -19.566  1.00  0.00           H  
ATOM   2404 2HB  ASP A 187      21.804 -16.589 -21.218  1.00  0.00           H  
ATOM   2405  N   HIS A 188      24.822 -14.280 -22.555  1.00  0.00           N  
ATOM   2406  CA  HIS A 188      25.216 -13.914 -23.921  1.00  0.00           C  
ATOM   2407  C   HIS A 188      25.392 -15.116 -24.849  1.00  0.00           C  
ATOM   2408  O   HIS A 188      25.458 -14.934 -26.064  1.00  0.00           O  
ATOM   2409  CB  HIS A 188      26.519 -13.108 -23.895  1.00  0.00           C  
ATOM   2410  CG  HIS A 188      27.708 -13.901 -23.447  1.00  0.00           C  
ATOM   2411  ND1 HIS A 188      27.959 -14.179 -22.120  1.00  0.00           N  
ATOM   2412  CD2 HIS A 188      28.713 -14.474 -24.149  1.00  0.00           C  
ATOM   2413  CE1 HIS A 188      29.069 -14.891 -22.026  1.00  0.00           C  
ATOM   2414  NE2 HIS A 188      29.545 -15.082 -23.242  1.00  0.00           N  
ATOM   2415  H   HIS A 188      25.450 -14.077 -21.791  1.00  0.00           H  
ATOM   2416  HA  HIS A 188      24.440 -13.295 -24.370  1.00  0.00           H  
ATOM   2417 1HB  HIS A 188      26.725 -12.717 -24.892  1.00  0.00           H  
ATOM   2418 2HB  HIS A 188      26.406 -12.256 -23.226  1.00  0.00           H  
ATOM   2419  HD1 HIS A 188      27.364 -13.960 -21.347  1.00  0.00           H  
ATOM   2420  HD2 HIS A 188      28.940 -14.520 -25.215  1.00  0.00           H  
ATOM   2421  HE1 HIS A 188      29.440 -15.214 -21.054  1.00  0.00           H  
ATOM   2422  N   SER A 189      25.458 -16.320 -24.291  1.00  0.00           N  
ATOM   2423  CA  SER A 189      25.648 -17.515 -25.106  1.00  0.00           C  
ATOM   2424  C   SER A 189      24.431 -17.800 -25.983  1.00  0.00           C  
ATOM   2425  O   SER A 189      24.512 -18.571 -26.939  1.00  0.00           O  
ATOM   2426  CB  SER A 189      25.929 -18.710 -24.215  1.00  0.00           C  
ATOM   2427  OG  SER A 189      24.803 -19.040 -23.449  1.00  0.00           O  
ATOM   2428  H   SER A 189      25.376 -16.416 -23.289  1.00  0.00           H  
ATOM   2429  HA  SER A 189      26.505 -17.354 -25.762  1.00  0.00           H  
ATOM   2430 1HB  SER A 189      26.217 -19.562 -24.830  1.00  0.00           H  
ATOM   2431 2HB  SER A 189      26.766 -18.483 -23.557  1.00  0.00           H  
ATOM   2432  HG  SER A 189      24.956 -18.665 -22.578  1.00  0.00           H  
ATOM   2433  N   LEU A 190      23.307 -17.160 -25.673  1.00  0.00           N  
ATOM   2434  CA  LEU A 190      22.062 -17.455 -26.374  1.00  0.00           C  
ATOM   2435  C   LEU A 190      21.740 -16.495 -27.515  1.00  0.00           C  
ATOM   2436  O   LEU A 190      20.710 -16.638 -28.178  1.00  0.00           O  
ATOM   2437  CB  LEU A 190      20.901 -17.445 -25.372  1.00  0.00           C  
ATOM   2438  CG  LEU A 190      20.980 -18.490 -24.251  1.00  0.00           C  
ATOM   2439  CD1 LEU A 190      19.809 -18.301 -23.296  1.00  0.00           C  
ATOM   2440  CD2 LEU A 190      20.972 -19.885 -24.857  1.00  0.00           C  
ATOM   2441  H   LEU A 190      23.308 -16.460 -24.945  1.00  0.00           H  
ATOM   2442  HA  LEU A 190      22.142 -18.446 -26.819  1.00  0.00           H  
ATOM   2443 1HB  LEU A 190      20.854 -16.462 -24.905  1.00  0.00           H  
ATOM   2444 2HB  LEU A 190      19.971 -17.611 -25.915  1.00  0.00           H  
ATOM   2445  HG  LEU A 190      21.900 -18.346 -23.684  1.00  0.00           H  
ATOM   2446 1HD1 LEU A 190      19.866 -19.043 -22.500  1.00  0.00           H  
ATOM   2447 2HD1 LEU A 190      19.851 -17.301 -22.863  1.00  0.00           H  
ATOM   2448 3HD1 LEU A 190      18.873 -18.422 -23.840  1.00  0.00           H  
ATOM   2449 1HD2 LEU A 190      21.029 -20.628 -24.061  1.00  0.00           H  
ATOM   2450 2HD2 LEU A 190      20.052 -20.030 -25.424  1.00  0.00           H  
ATOM   2451 3HD2 LEU A 190      21.829 -19.999 -25.521  1.00  0.00           H  
ATOM   2452  N   TYR A 191      22.599 -15.511 -27.750  1.00  0.00           N  
ATOM   2453  CA  TYR A 191      22.349 -14.592 -28.852  1.00  0.00           C  
ATOM   2454  C   TYR A 191      23.608 -14.180 -29.600  1.00  0.00           C  
ATOM   2455  O   TYR A 191      24.725 -14.365 -29.113  1.00  0.00           O  
ATOM   2456  CB  TYR A 191      21.627 -13.346 -28.334  1.00  0.00           C  
ATOM   2457  CG  TYR A 191      22.460 -12.507 -27.390  1.00  0.00           C  
ATOM   2458  CD1 TYR A 191      23.562 -11.813 -27.868  1.00  0.00           C  
ATOM   2459  CD2 TYR A 191      22.121 -12.431 -26.047  1.00  0.00           C  
ATOM   2460  CE1 TYR A 191      24.322 -11.046 -27.006  1.00  0.00           C  
ATOM   2461  CE2 TYR A 191      22.882 -11.664 -25.186  1.00  0.00           C  
ATOM   2462  CZ  TYR A 191      23.978 -10.974 -25.661  1.00  0.00           C  
ATOM   2463  OH  TYR A 191      24.735 -10.210 -24.803  1.00  0.00           O  
ATOM   2464  H   TYR A 191      23.424 -15.384 -27.181  1.00  0.00           H  
ATOM   2465  HA  TYR A 191      21.713 -15.092 -29.582  1.00  0.00           H  
ATOM   2466 1HB  TYR A 191      21.332 -12.719 -29.176  1.00  0.00           H  
ATOM   2467 2HB  TYR A 191      20.718 -13.643 -27.812  1.00  0.00           H  
ATOM   2468  HD1 TYR A 191      23.828 -11.873 -28.923  1.00  0.00           H  
ATOM   2469  HD2 TYR A 191      21.256 -12.977 -25.672  1.00  0.00           H  
ATOM   2470  HE1 TYR A 191      25.188 -10.501 -27.381  1.00  0.00           H  
ATOM   2471  HE2 TYR A 191      22.616 -11.605 -24.130  1.00  0.00           H  
ATOM   2472  HH  TYR A 191      25.454  -9.800 -25.290  1.00  0.00           H  
ATOM   2473  N   THR A 192      23.403 -13.637 -30.795  1.00  0.00           N  
ATOM   2474  CA  THR A 192      24.480 -13.053 -31.581  1.00  0.00           C  
ATOM   2475  C   THR A 192      24.156 -11.589 -31.813  1.00  0.00           C  
ATOM   2476  O   THR A 192      23.027 -11.156 -31.586  1.00  0.00           O  
ATOM   2477  CB  THR A 192      24.672 -13.779 -32.926  1.00  0.00           C  
ATOM   2478  OG1 THR A 192      23.496 -13.620 -33.729  1.00  0.00           O  
ATOM   2479  CG2 THR A 192      24.931 -15.260 -32.700  1.00  0.00           C  
ATOM   2480  H   THR A 192      22.464 -13.632 -31.167  1.00  0.00           H  
ATOM   2481  HA  THR A 192      25.408 -13.143 -31.016  1.00  0.00           H  
ATOM   2482  HB  THR A 192      25.519 -13.344 -33.456  1.00  0.00           H  
ATOM   2483  HG1 THR A 192      22.716 -13.696 -33.174  1.00  0.00           H  
ATOM   2484 1HG2 THR A 192      25.065 -15.757 -33.661  1.00  0.00           H  
ATOM   2485 2HG2 THR A 192      25.832 -15.385 -32.099  1.00  0.00           H  
ATOM   2486 3HG2 THR A 192      24.083 -15.702 -32.179  1.00  0.00           H  
ATOM   2487  N   GLY A 193      25.144 -10.820 -32.256  1.00  0.00           N  
ATOM   2488  CA  GLY A 193      24.944  -9.400 -32.466  1.00  0.00           C  
ATOM   2489  C   GLY A 193      24.780  -8.677 -31.146  1.00  0.00           C  
ATOM   2490  O   GLY A 193      25.236  -9.156 -30.106  1.00  0.00           O  
ATOM   2491  H   GLY A 193      26.049 -11.223 -32.451  1.00  0.00           H  
ATOM   2492 1HA  GLY A 193      25.795  -8.989 -33.010  1.00  0.00           H  
ATOM   2493 2HA  GLY A 193      24.061  -9.245 -33.085  1.00  0.00           H  
ATOM   2494  N   SER A 194      24.118  -7.528 -31.174  1.00  0.00           N  
ATOM   2495  CA  SER A 194      23.968  -6.739 -29.960  1.00  0.00           C  
ATOM   2496  C   SER A 194      22.533  -6.755 -29.441  1.00  0.00           C  
ATOM   2497  O   SER A 194      21.592  -7.012 -30.188  1.00  0.00           O  
ATOM   2498  CB  SER A 194      24.402  -5.310 -30.219  1.00  0.00           C  
ATOM   2499  OG  SER A 194      23.564  -4.692 -31.156  1.00  0.00           O  
ATOM   2500  H   SER A 194      23.712  -7.189 -32.034  1.00  0.00           H  
ATOM   2501  HA  SER A 194      24.606  -7.169 -29.187  1.00  0.00           H  
ATOM   2502 1HB  SER A 194      24.384  -4.749 -29.284  1.00  0.00           H  
ATOM   2503 2HB  SER A 194      25.428  -5.302 -30.584  1.00  0.00           H  
ATOM   2504  HG  SER A 194      23.178  -3.935 -30.707  1.00  0.00           H  
ATOM   2505  N   LEU A 195      22.395  -6.492 -28.149  1.00  0.00           N  
ATOM   2506  CA  LEU A 195      21.098  -6.361 -27.502  1.00  0.00           C  
ATOM   2507  C   LEU A 195      20.600  -4.942 -27.727  1.00  0.00           C  
ATOM   2508  O   LEU A 195      21.340  -3.980 -27.530  1.00  0.00           O  
ATOM   2509  CB  LEU A 195      21.197  -6.664 -26.002  1.00  0.00           C  
ATOM   2510  CG  LEU A 195      19.883  -6.566 -25.215  1.00  0.00           C  
ATOM   2511  CD1 LEU A 195      18.924  -7.649 -25.692  1.00  0.00           C  
ATOM   2512  CD2 LEU A 195      20.170  -6.706 -23.728  1.00  0.00           C  
ATOM   2513  H   LEU A 195      23.234  -6.379 -27.597  1.00  0.00           H  
ATOM   2514  HA  LEU A 195      20.413  -7.078 -27.952  1.00  0.00           H  
ATOM   2515 1HB  LEU A 195      21.583  -7.674 -25.876  1.00  0.00           H  
ATOM   2516 2HB  LEU A 195      21.904  -5.968 -25.552  1.00  0.00           H  
ATOM   2517  HG  LEU A 195      19.416  -5.599 -25.406  1.00  0.00           H  
ATOM   2518 1HD1 LEU A 195      17.990  -7.579 -25.133  1.00  0.00           H  
ATOM   2519 2HD1 LEU A 195      18.721  -7.513 -26.754  1.00  0.00           H  
ATOM   2520 3HD1 LEU A 195      19.371  -8.628 -25.529  1.00  0.00           H  
ATOM   2521 1HD2 LEU A 195      19.236  -6.635 -23.169  1.00  0.00           H  
ATOM   2522 2HD2 LEU A 195      20.635  -7.673 -23.536  1.00  0.00           H  
ATOM   2523 3HD2 LEU A 195      20.843  -5.909 -23.411  1.00  0.00           H  
ATOM   2524  N   TRP A 196      19.353  -4.807 -28.163  1.00  0.00           N  
ATOM   2525  CA  TRP A 196      18.758  -3.492 -28.320  1.00  0.00           C  
ATOM   2526  C   TRP A 196      17.512  -3.360 -27.466  1.00  0.00           C  
ATOM   2527  O   TRP A 196      16.741  -4.309 -27.326  1.00  0.00           O  
ATOM   2528  CB  TRP A 196      18.408  -3.233 -29.787  1.00  0.00           C  
ATOM   2529  CG  TRP A 196      19.608  -3.144 -30.681  1.00  0.00           C  
ATOM   2530  CD1 TRP A 196      20.137  -4.147 -31.437  1.00  0.00           C  
ATOM   2531  CD2 TRP A 196      20.437  -1.981 -30.920  1.00  0.00           C  
ATOM   2532  NE1 TRP A 196      21.235  -3.691 -32.125  1.00  0.00           N  
ATOM   2533  CE2 TRP A 196      21.431  -2.368 -31.822  1.00  0.00           C  
ATOM   2534  CE3 TRP A 196      20.414  -0.663 -30.448  1.00  0.00           C  
ATOM   2535  CZ2 TRP A 196      22.403  -1.484 -32.265  1.00  0.00           C  
ATOM   2536  CZ3 TRP A 196      21.388   0.223 -30.894  1.00  0.00           C  
ATOM   2537  CH2 TRP A 196      22.356  -0.178 -31.780  1.00  0.00           C  
ATOM   2538  H   TRP A 196      18.806  -5.625 -28.390  1.00  0.00           H  
ATOM   2539  HA  TRP A 196      19.482  -2.744 -27.998  1.00  0.00           H  
ATOM   2540 1HB  TRP A 196      17.765  -4.033 -30.154  1.00  0.00           H  
ATOM   2541 2HB  TRP A 196      17.850  -2.301 -29.868  1.00  0.00           H  
ATOM   2542  HD1 TRP A 196      19.747  -5.161 -31.487  1.00  0.00           H  
ATOM   2543  HE1 TRP A 196      21.805  -4.240 -32.752  1.00  0.00           H  
ATOM   2544  HE3 TRP A 196      19.646  -0.338 -29.747  1.00  0.00           H  
ATOM   2545  HZ2 TRP A 196      23.181  -1.784 -32.969  1.00  0.00           H  
ATOM   2546  HZ3 TRP A 196      21.364   1.248 -30.521  1.00  0.00           H  
ATOM   2547  HH2 TRP A 196      23.104   0.543 -32.109  1.00  0.00           H  
ATOM   2548  N   TYR A 197      17.327  -2.172 -26.905  1.00  0.00           N  
ATOM   2549  CA  TYR A 197      16.336  -1.949 -25.855  1.00  0.00           C  
ATOM   2550  C   TYR A 197      15.123  -1.153 -26.326  1.00  0.00           C  
ATOM   2551  O   TYR A 197      15.240  -0.235 -27.141  1.00  0.00           O  
ATOM   2552  CB  TYR A 197      16.989  -1.240 -24.666  1.00  0.00           C  
ATOM   2553  CG  TYR A 197      18.021  -2.079 -23.946  1.00  0.00           C  
ATOM   2554  CD1 TYR A 197      19.333  -1.639 -23.856  1.00  0.00           C  
ATOM   2555  CD2 TYR A 197      17.655  -3.290 -23.377  1.00  0.00           C  
ATOM   2556  CE1 TYR A 197      20.275  -2.406 -23.198  1.00  0.00           C  
ATOM   2557  CE2 TYR A 197      18.597  -4.057 -22.719  1.00  0.00           C  
ATOM   2558  CZ  TYR A 197      19.902  -3.618 -22.629  1.00  0.00           C  
ATOM   2559  OH  TYR A 197      20.841  -4.382 -21.974  1.00  0.00           O  
ATOM   2560  H   TYR A 197      17.894  -1.397 -27.219  1.00  0.00           H  
ATOM   2561  HA  TYR A 197      15.957  -2.917 -25.525  1.00  0.00           H  
ATOM   2562 1HB  TYR A 197      17.474  -0.325 -25.010  1.00  0.00           H  
ATOM   2563 2HB  TYR A 197      16.222  -0.953 -23.948  1.00  0.00           H  
ATOM   2564  HD1 TYR A 197      19.621  -0.687 -24.303  1.00  0.00           H  
ATOM   2565  HD2 TYR A 197      16.624  -3.637 -23.449  1.00  0.00           H  
ATOM   2566  HE1 TYR A 197      21.306  -2.060 -23.126  1.00  0.00           H  
ATOM   2567  HE2 TYR A 197      18.309  -5.009 -22.272  1.00  0.00           H  
ATOM   2568  HH  TYR A 197      21.691  -3.937 -22.002  1.00  0.00           H  
ATOM   2569  N   THR A 198      13.957  -1.512 -25.795  1.00  0.00           N  
ATOM   2570  CA  THR A 198      12.701  -0.852 -26.129  1.00  0.00           C  
ATOM   2571  C   THR A 198      11.972  -0.513 -24.827  1.00  0.00           C  
ATOM   2572  O   THR A 198      11.777  -1.385 -23.980  1.00  0.00           O  
ATOM   2573  CB  THR A 198      11.814  -1.733 -27.028  1.00  0.00           C  
ATOM   2574  OG1 THR A 198      10.603  -1.033 -27.342  1.00  0.00           O  
ATOM   2575  CG2 THR A 198      11.473  -3.039 -26.327  1.00  0.00           C  
ATOM   2576  H   THR A 198      13.951  -2.275 -25.133  1.00  0.00           H  
ATOM   2577  HA  THR A 198      12.926   0.066 -26.673  1.00  0.00           H  
ATOM   2578  HB  THR A 198      12.341  -1.952 -27.956  1.00  0.00           H  
ATOM   2579  HG1 THR A 198      10.295  -0.562 -26.564  1.00  0.00           H  
ATOM   2580 1HG2 THR A 198      10.846  -3.648 -26.977  1.00  0.00           H  
ATOM   2581 2HG2 THR A 198      12.392  -3.579 -26.097  1.00  0.00           H  
ATOM   2582 3HG2 THR A 198      10.937  -2.826 -25.403  1.00  0.00           H  
ATOM   2583  N   PRO A 199      11.584   0.754 -24.634  1.00  0.00           N  
ATOM   2584  CA  PRO A 199      10.937   1.107 -23.367  1.00  0.00           C  
ATOM   2585  C   PRO A 199       9.555   0.484 -23.228  1.00  0.00           C  
ATOM   2586  O   PRO A 199       8.813   0.409 -24.194  1.00  0.00           O  
ATOM   2587  CB  PRO A 199      10.854   2.635 -23.442  1.00  0.00           C  
ATOM   2588  CG  PRO A 199      11.874   3.007 -24.463  1.00  0.00           C  
ATOM   2589  CD  PRO A 199      11.855   1.866 -25.445  1.00  0.00           C  
ATOM   2590  HA  PRO A 199      11.578   0.787 -22.532  1.00  0.00           H  
ATOM   2591 1HB  PRO A 199       9.836   2.943 -23.725  1.00  0.00           H  
ATOM   2592 2HB  PRO A 199      11.059   3.072 -22.454  1.00  0.00           H  
ATOM   2593 1HG  PRO A 199      11.614   3.970 -24.927  1.00  0.00           H  
ATOM   2594 2HG  PRO A 199      12.857   3.139 -23.987  1.00  0.00           H  
ATOM   2595 1HD  PRO A 199      11.070   2.042 -26.196  1.00  0.00           H  
ATOM   2596 2HD  PRO A 199      12.840   1.779 -25.926  1.00  0.00           H  
ATOM   2597  N   ILE A 200       9.218   0.036 -22.026  1.00  0.00           N  
ATOM   2598  CA  ILE A 200       7.857  -0.404 -21.754  1.00  0.00           C  
ATOM   2599  C   ILE A 200       6.927   0.807 -21.759  1.00  0.00           C  
ATOM   2600  O   ILE A 200       7.246   1.853 -21.177  1.00  0.00           O  
ATOM   2601  CB  ILE A 200       7.763  -1.137 -20.403  1.00  0.00           C  
ATOM   2602  CG1 ILE A 200       8.660  -2.378 -20.406  1.00  0.00           C  
ATOM   2603  CG2 ILE A 200       6.322  -1.518 -20.104  1.00  0.00           C  
ATOM   2604  CD1 ILE A 200       8.294  -3.393 -21.466  1.00  0.00           C  
ATOM   2605  H   ILE A 200       9.905  -0.004 -21.287  1.00  0.00           H  
ATOM   2606  HA  ILE A 200       7.554  -1.096 -22.539  1.00  0.00           H  
ATOM   2607  HB  ILE A 200       8.130  -0.486 -19.610  1.00  0.00           H  
ATOM   2608 1HG1 ILE A 200       9.695  -2.079 -20.563  1.00  0.00           H  
ATOM   2609 2HG1 ILE A 200       8.606  -2.868 -19.434  1.00  0.00           H  
ATOM   2610 1HG2 ILE A 200       6.274  -2.036 -19.146  1.00  0.00           H  
ATOM   2611 2HG2 ILE A 200       5.709  -0.618 -20.061  1.00  0.00           H  
ATOM   2612 3HG2 ILE A 200       5.948  -2.174 -20.890  1.00  0.00           H  
ATOM   2613 1HD1 ILE A 200       8.973  -4.243 -21.404  1.00  0.00           H  
ATOM   2614 2HD1 ILE A 200       7.271  -3.733 -21.306  1.00  0.00           H  
ATOM   2615 3HD1 ILE A 200       8.375  -2.935 -22.451  1.00  0.00           H  
ATOM   2616  N   ARG A 201       5.773   0.673 -22.409  1.00  0.00           N  
ATOM   2617  CA  ARG A 201       4.829   1.791 -22.471  1.00  0.00           C  
ATOM   2618  C   ARG A 201       3.811   1.806 -21.339  1.00  0.00           C  
ATOM   2619  O   ARG A 201       3.504   2.864 -20.784  1.00  0.00           O  
ATOM   2620  CB  ARG A 201       4.079   1.764 -23.795  1.00  0.00           C  
ATOM   2621  CG  ARG A 201       4.943   2.001 -25.024  1.00  0.00           C  
ATOM   2622  CD  ARG A 201       5.506   3.375 -25.042  1.00  0.00           C  
ATOM   2623  NE  ARG A 201       4.470   4.384 -25.193  1.00  0.00           N  
ATOM   2624  CZ  ARG A 201       4.647   5.702 -24.972  1.00  0.00           C  
ATOM   2625  NH1 ARG A 201       5.822   6.152 -24.591  1.00  0.00           N  
ATOM   2626  NH2 ARG A 201       3.640   6.541 -25.138  1.00  0.00           N  
ATOM   2627  H   ARG A 201       5.536  -0.197 -22.865  1.00  0.00           H  
ATOM   2628  HA  ARG A 201       5.391   2.723 -22.402  1.00  0.00           H  
ATOM   2629 1HB  ARG A 201       3.592   0.798 -23.917  1.00  0.00           H  
ATOM   2630 2HB  ARG A 201       3.300   2.526 -23.787  1.00  0.00           H  
ATOM   2631 1HG  ARG A 201       5.770   1.291 -25.030  1.00  0.00           H  
ATOM   2632 2HG  ARG A 201       4.341   1.865 -25.923  1.00  0.00           H  
ATOM   2633 1HD  ARG A 201       6.033   3.565 -24.107  1.00  0.00           H  
ATOM   2634 2HD  ARG A 201       6.201   3.473 -25.875  1.00  0.00           H  
ATOM   2635  HE  ARG A 201       3.553   4.076 -25.486  1.00  0.00           H  
ATOM   2636 1HH1 ARG A 201       6.592   5.511 -24.464  1.00  0.00           H  
ATOM   2637 2HH1 ARG A 201       5.954   7.140 -24.425  1.00  0.00           H  
ATOM   2638 1HH2 ARG A 201       2.736   6.194 -25.432  1.00  0.00           H  
ATOM   2639 2HH2 ARG A 201       3.772   7.527 -24.973  1.00  0.00           H  
ATOM   2640  N   ARG A 202       3.276   0.632 -21.013  1.00  0.00           N  
ATOM   2641  CA  ARG A 202       2.310   0.478 -19.940  1.00  0.00           C  
ATOM   2642  C   ARG A 202       2.773  -0.691 -19.090  1.00  0.00           C  
ATOM   2643  O   ARG A 202       2.904  -1.798 -19.598  1.00  0.00           O  
ATOM   2644  CB  ARG A 202       0.909   0.222 -20.475  1.00  0.00           C  
ATOM   2645  CG  ARG A 202       0.316   1.364 -21.286  1.00  0.00           C  
ATOM   2646  CD  ARG A 202      -1.045   1.035 -21.783  1.00  0.00           C  
ATOM   2647  NE  ARG A 202      -2.004   0.913 -20.697  1.00  0.00           N  
ATOM   2648  CZ  ARG A 202      -2.507  -0.253 -20.248  1.00  0.00           C  
ATOM   2649  NH1 ARG A 202      -2.134  -1.386 -20.801  1.00  0.00           N  
ATOM   2650  NH2 ARG A 202      -3.376  -0.258 -19.253  1.00  0.00           N  
ATOM   2651  H   ARG A 202       3.560  -0.182 -21.540  1.00  0.00           H  
ATOM   2652  HA  ARG A 202       2.287   1.401 -19.360  1.00  0.00           H  
ATOM   2653 1HB  ARG A 202       0.918  -0.663 -21.109  1.00  0.00           H  
ATOM   2654 2HB  ARG A 202       0.233   0.023 -19.644  1.00  0.00           H  
ATOM   2655 1HG  ARG A 202       0.248   2.256 -20.664  1.00  0.00           H  
ATOM   2656 2HG  ARG A 202       0.955   1.569 -22.146  1.00  0.00           H  
ATOM   2657 1HD  ARG A 202      -1.387   1.823 -22.453  1.00  0.00           H  
ATOM   2658 2HD  ARG A 202      -1.017   0.089 -22.321  1.00  0.00           H  
ATOM   2659  HE  ARG A 202      -2.315   1.764 -20.247  1.00  0.00           H  
ATOM   2660 1HH1 ARG A 202      -1.470  -1.382 -21.562  1.00  0.00           H  
ATOM   2661 2HH1 ARG A 202      -2.512  -2.260 -20.465  1.00  0.00           H  
ATOM   2662 1HH2 ARG A 202      -3.663   0.613 -18.828  1.00  0.00           H  
ATOM   2663 2HH2 ARG A 202      -3.753  -1.132 -18.917  1.00  0.00           H  
ATOM   2664  N   GLU A 203       3.044  -0.427 -17.815  1.00  0.00           N  
ATOM   2665  CA  GLU A 203       3.634  -1.418 -16.914  1.00  0.00           C  
ATOM   2666  C   GLU A 203       2.567  -2.319 -16.300  1.00  0.00           C  
ATOM   2667  O   GLU A 203       2.188  -2.167 -15.131  1.00  0.00           O  
ATOM   2668  CB  GLU A 203       4.426  -0.724 -15.804  1.00  0.00           C  
ATOM   2669  CG  GLU A 203       5.197  -1.671 -14.895  1.00  0.00           C  
ATOM   2670  CD  GLU A 203       5.960  -0.955 -13.816  1.00  0.00           C  
ATOM   2671  OE1 GLU A 203       5.915   0.252 -13.783  1.00  0.00           O  
ATOM   2672  OE2 GLU A 203       6.589  -1.615 -13.022  1.00  0.00           O  
ATOM   2673  H   GLU A 203       2.832   0.495 -17.461  1.00  0.00           H  
ATOM   2674  HA  GLU A 203       4.315  -2.046 -17.489  1.00  0.00           H  
ATOM   2675 1HB  GLU A 203       5.140  -0.029 -16.246  1.00  0.00           H  
ATOM   2676 2HB  GLU A 203       3.746  -0.142 -15.181  1.00  0.00           H  
ATOM   2677 1HG  GLU A 203       4.495  -2.363 -14.430  1.00  0.00           H  
ATOM   2678 2HG  GLU A 203       5.891  -2.253 -15.499  1.00  0.00           H  
ATOM   2679  N   TRP A 204       2.074  -3.246 -17.113  1.00  0.00           N  
ATOM   2680  CA  TRP A 204       1.098  -4.245 -16.684  1.00  0.00           C  
ATOM   2681  C   TRP A 204       1.547  -5.548 -17.329  1.00  0.00           C  
ATOM   2682  O   TRP A 204       2.159  -6.395 -16.675  1.00  0.00           O  
ATOM   2683  CB  TRP A 204      -0.324  -3.882 -17.114  1.00  0.00           C  
ATOM   2684  CG  TRP A 204      -0.878  -2.685 -16.401  1.00  0.00           C  
ATOM   2685  CD1 TRP A 204      -0.537  -1.382 -16.610  1.00  0.00           C  
ATOM   2686  CD2 TRP A 204      -1.880  -2.675 -15.356  1.00  0.00           C  
ATOM   2687  NE1 TRP A 204      -1.252  -0.566 -15.770  1.00  0.00           N  
ATOM   2688  CE2 TRP A 204      -2.081  -1.340 -14.996  1.00  0.00           C  
ATOM   2689  CE3 TRP A 204      -2.612  -3.677 -14.707  1.00  0.00           C  
ATOM   2690  CZ2 TRP A 204      -2.984  -0.973 -14.012  1.00  0.00           C  
ATOM   2691  CZ3 TRP A 204      -3.520  -3.309 -13.721  1.00  0.00           C  
ATOM   2692  CH2 TRP A 204      -3.701  -1.992 -13.383  1.00  0.00           C  
ATOM   2693  H   TRP A 204       2.395  -3.252 -18.070  1.00  0.00           H  
ATOM   2694  HA  TRP A 204       1.114  -4.299 -15.596  1.00  0.00           H  
ATOM   2695 1HB  TRP A 204      -0.340  -3.680 -18.185  1.00  0.00           H  
ATOM   2696 2HB  TRP A 204      -0.987  -4.727 -16.930  1.00  0.00           H  
ATOM   2697  HD1 TRP A 204       0.197  -1.039 -17.337  1.00  0.00           H  
ATOM   2698  HE1 TRP A 204      -1.182   0.441 -15.726  1.00  0.00           H  
ATOM   2699  HE3 TRP A 204      -2.475  -4.724 -14.974  1.00  0.00           H  
ATOM   2700  HZ2 TRP A 204      -3.142   0.068 -13.729  1.00  0.00           H  
ATOM   2701  HZ3 TRP A 204      -4.085  -4.095 -13.220  1.00  0.00           H  
ATOM   2702  HH2 TRP A 204      -4.421  -1.738 -12.605  1.00  0.00           H  
ATOM   2703  N   TYR A 205       1.280  -5.696 -18.625  1.00  0.00           N  
ATOM   2704  CA  TYR A 205       2.008  -6.659 -19.446  1.00  0.00           C  
ATOM   2705  C   TYR A 205       3.371  -6.047 -19.763  1.00  0.00           C  
ATOM   2706  O   TYR A 205       3.649  -4.885 -19.411  1.00  0.00           O  
ATOM   2707  CB  TYR A 205       1.241  -7.001 -20.725  1.00  0.00           C  
ATOM   2708  CG  TYR A 205      -0.027  -7.790 -20.485  1.00  0.00           C  
ATOM   2709  CD1 TYR A 205      -1.117  -7.183 -19.878  1.00  0.00           C  
ATOM   2710  CD2 TYR A 205      -0.099  -9.120 -20.871  1.00  0.00           C  
ATOM   2711  CE1 TYR A 205      -2.275  -7.904 -19.659  1.00  0.00           C  
ATOM   2712  CE2 TYR A 205      -1.257  -9.841 -20.651  1.00  0.00           C  
ATOM   2713  CZ  TYR A 205      -2.342  -9.237 -20.048  1.00  0.00           C  
ATOM   2714  OH  TYR A 205      -3.495  -9.955 -19.829  1.00  0.00           O  
ATOM   2715  H   TYR A 205       0.559  -5.131 -19.051  1.00  0.00           H  
ATOM   2716  HA  TYR A 205       2.135  -7.577 -18.872  1.00  0.00           H  
ATOM   2717 1HB  TYR A 205       0.975  -6.080 -21.247  1.00  0.00           H  
ATOM   2718 2HB  TYR A 205       1.881  -7.580 -21.390  1.00  0.00           H  
ATOM   2719  HD1 TYR A 205      -1.060  -6.137 -19.575  1.00  0.00           H  
ATOM   2720  HD2 TYR A 205       0.758  -9.597 -21.346  1.00  0.00           H  
ATOM   2721  HE1 TYR A 205      -3.131  -7.427 -19.182  1.00  0.00           H  
ATOM   2722  HE2 TYR A 205      -1.314 -10.887 -20.954  1.00  0.00           H  
ATOM   2723  HH  TYR A 205      -4.146  -9.391 -19.404  1.00  0.00           H  
ATOM   2724  N   TYR A 206       4.233  -6.839 -20.384  1.00  0.00           N  
ATOM   2725  CA  TYR A 206       5.478  -6.327 -20.941  1.00  0.00           C  
ATOM   2726  C   TYR A 206       5.107  -5.732 -22.300  1.00  0.00           C  
ATOM   2727  O   TYR A 206       5.268  -6.353 -23.347  1.00  0.00           O  
ATOM   2728  CB  TYR A 206       6.540  -7.421 -21.071  1.00  0.00           C  
ATOM   2729  CG  TYR A 206       7.014  -7.973 -19.745  1.00  0.00           C  
ATOM   2730  CD1 TYR A 206       6.866  -9.323 -19.462  1.00  0.00           C  
ATOM   2731  CD2 TYR A 206       7.596  -7.129 -18.811  1.00  0.00           C  
ATOM   2732  CE1 TYR A 206       7.298  -9.827 -18.251  1.00  0.00           C  
ATOM   2733  CE2 TYR A 206       8.028  -7.633 -17.599  1.00  0.00           C  
ATOM   2734  CZ  TYR A 206       7.881  -8.976 -17.319  1.00  0.00           C  
ATOM   2735  OH  TYR A 206       8.312  -9.477 -16.112  1.00  0.00           O  
ATOM   2736  H   TYR A 206       4.022  -7.823 -20.474  1.00  0.00           H  
ATOM   2737  HA  TYR A 206       5.867  -5.560 -20.271  1.00  0.00           H  
ATOM   2738 1HB  TYR A 206       6.141  -8.248 -21.660  1.00  0.00           H  
ATOM   2739 2HB  TYR A 206       7.405  -7.027 -21.604  1.00  0.00           H  
ATOM   2740  HD1 TYR A 206       6.408  -9.987 -20.196  1.00  0.00           H  
ATOM   2741  HD2 TYR A 206       7.711  -6.068 -19.032  1.00  0.00           H  
ATOM   2742  HE1 TYR A 206       7.182 -10.887 -18.029  1.00  0.00           H  
ATOM   2743  HE2 TYR A 206       8.485  -6.969 -16.865  1.00  0.00           H  
ATOM   2744  HH  TYR A 206       8.687  -8.767 -15.587  1.00  0.00           H  
ATOM   2745  N   GLU A 207       4.592  -4.507 -22.243  1.00  0.00           N  
ATOM   2746  CA  GLU A 207       3.975  -3.865 -23.401  1.00  0.00           C  
ATOM   2747  C   GLU A 207       4.851  -2.746 -23.947  1.00  0.00           C  
ATOM   2748  O   GLU A 207       5.467  -1.995 -23.179  1.00  0.00           O  
ATOM   2749  CB  GLU A 207       2.597  -3.310 -23.032  1.00  0.00           C  
ATOM   2750  CG  GLU A 207       1.850  -2.662 -24.190  1.00  0.00           C  
ATOM   2751  CD  GLU A 207       0.487  -2.164 -23.800  1.00  0.00           C  
ATOM   2752  OE1 GLU A 207       0.114  -2.336 -22.664  1.00  0.00           O  
ATOM   2753  OE2 GLU A 207      -0.184  -1.610 -24.639  1.00  0.00           O  
ATOM   2754  H   GLU A 207       4.631  -4.007 -21.366  1.00  0.00           H  
ATOM   2755  HA  GLU A 207       3.852  -4.612 -24.186  1.00  0.00           H  
ATOM   2756 1HB  GLU A 207       1.974  -4.114 -22.641  1.00  0.00           H  
ATOM   2757 2HB  GLU A 207       2.704  -2.565 -22.244  1.00  0.00           H  
ATOM   2758 1HG  GLU A 207       2.438  -1.824 -24.564  1.00  0.00           H  
ATOM   2759 2HG  GLU A 207       1.750  -3.388 -24.995  1.00  0.00           H  
ATOM   2760  N   VAL A 208       4.879  -2.619 -25.268  1.00  0.00           N  
ATOM   2761  CA  VAL A 208       5.678  -1.580 -25.908  1.00  0.00           C  
ATOM   2762  C   VAL A 208       5.086  -1.240 -27.262  1.00  0.00           C  
ATOM   2763  O   VAL A 208       4.142  -1.878 -27.716  1.00  0.00           O  
ATOM   2764  CB  VAL A 208       7.137  -2.041 -26.083  1.00  0.00           C  
ATOM   2765  CG1 VAL A 208       7.776  -2.313 -24.729  1.00  0.00           C  
ATOM   2766  CG2 VAL A 208       7.186  -3.283 -26.961  1.00  0.00           C  
ATOM   2767  H   VAL A 208       4.340  -3.250 -25.844  1.00  0.00           H  
ATOM   2768  HA  VAL A 208       5.669  -0.695 -25.271  1.00  0.00           H  
ATOM   2769  HB  VAL A 208       7.708  -1.240 -26.553  1.00  0.00           H  
ATOM   2770 1HG1 VAL A 208       8.807  -2.638 -24.871  1.00  0.00           H  
ATOM   2771 2HG1 VAL A 208       7.762  -1.402 -24.131  1.00  0.00           H  
ATOM   2772 3HG1 VAL A 208       7.218  -3.095 -24.214  1.00  0.00           H  
ATOM   2773 1HG2 VAL A 208       8.220  -3.603 -27.081  1.00  0.00           H  
ATOM   2774 2HG2 VAL A 208       6.610  -4.082 -26.494  1.00  0.00           H  
ATOM   2775 3HG2 VAL A 208       6.761  -3.054 -27.939  1.00  0.00           H  
ATOM   2776  N   ILE A 209       5.654  -0.227 -27.908  1.00  0.00           N  
ATOM   2777  CA  ILE A 209       5.187   0.186 -29.218  1.00  0.00           C  
ATOM   2778  C   ILE A 209       5.916  -0.551 -30.334  1.00  0.00           C  
ATOM   2779  O   ILE A 209       7.138  -0.666 -30.325  1.00  0.00           O  
ATOM   2780  CB  ILE A 209       5.364   1.704 -29.404  1.00  0.00           C  
ATOM   2781  CG1 ILE A 209       4.705   2.163 -30.707  1.00  0.00           C  
ATOM   2782  CG2 ILE A 209       6.840   2.073 -29.391  1.00  0.00           C  
ATOM   2783  CD1 ILE A 209       4.548   3.662 -30.817  1.00  0.00           C  
ATOM   2784  H   ILE A 209       6.425   0.267 -27.482  1.00  0.00           H  
ATOM   2785  HA  ILE A 209       4.127  -0.052 -29.298  1.00  0.00           H  
ATOM   2786  HB  ILE A 209       4.861   2.231 -28.594  1.00  0.00           H  
ATOM   2787 1HG1 ILE A 209       5.297   1.819 -31.555  1.00  0.00           H  
ATOM   2788 2HG1 ILE A 209       3.717   1.711 -30.794  1.00  0.00           H  
ATOM   2789 1HG2 ILE A 209       6.947   3.149 -29.524  1.00  0.00           H  
ATOM   2790 2HG2 ILE A 209       7.279   1.780 -28.439  1.00  0.00           H  
ATOM   2791 3HG2 ILE A 209       7.351   1.554 -30.202  1.00  0.00           H  
ATOM   2792 1HD1 ILE A 209       4.074   3.910 -31.767  1.00  0.00           H  
ATOM   2793 2HD1 ILE A 209       3.928   4.025 -29.996  1.00  0.00           H  
ATOM   2794 3HD1 ILE A 209       5.528   4.135 -30.768  1.00  0.00           H  
ATOM   2795  N   ILE A 210       5.143  -1.055 -31.293  1.00  0.00           N  
ATOM   2796  CA  ILE A 210       5.681  -1.563 -32.544  1.00  0.00           C  
ATOM   2797  C   ILE A 210       5.373  -0.482 -33.582  1.00  0.00           C  
ATOM   2798  O   ILE A 210       4.257   0.038 -33.631  1.00  0.00           O  
ATOM   2799  CB  ILE A 210       5.059  -2.913 -32.946  1.00  0.00           C  
ATOM   2800  CG1 ILE A 210       5.363  -3.977 -31.888  1.00  0.00           C  
ATOM   2801  CG2 ILE A 210       5.572  -3.350 -34.309  1.00  0.00           C  
ATOM   2802  CD1 ILE A 210       4.587  -5.261 -32.074  1.00  0.00           C  
ATOM   2803  H   ILE A 210       4.145  -1.083 -31.139  1.00  0.00           H  
ATOM   2804  HA  ILE A 210       6.753  -1.716 -32.423  1.00  0.00           H  
ATOM   2805  HB  ILE A 210       3.974  -2.814 -32.991  1.00  0.00           H  
ATOM   2806 1HG1 ILE A 210       6.426  -4.214 -31.906  1.00  0.00           H  
ATOM   2807 2HG1 ILE A 210       5.133  -3.582 -30.898  1.00  0.00           H  
ATOM   2808 1HG2 ILE A 210       5.123  -4.306 -34.577  1.00  0.00           H  
ATOM   2809 2HG2 ILE A 210       5.306  -2.603 -35.055  1.00  0.00           H  
ATOM   2810 3HG2 ILE A 210       6.656  -3.457 -34.272  1.00  0.00           H  
ATOM   2811 1HD1 ILE A 210       4.856  -5.966 -31.286  1.00  0.00           H  
ATOM   2812 2HD1 ILE A 210       3.518  -5.052 -32.024  1.00  0.00           H  
ATOM   2813 3HD1 ILE A 210       4.828  -5.694 -33.044  1.00  0.00           H  
ATOM   2814  N   VAL A 211       6.374  -0.117 -34.367  1.00  0.00           N  
ATOM   2815  CA  VAL A 211       6.244   1.029 -35.278  1.00  0.00           C  
ATOM   2816  C   VAL A 211       5.534   0.687 -36.585  1.00  0.00           C  
ATOM   2817  O   VAL A 211       4.792   1.509 -37.133  1.00  0.00           O  
ATOM   2818  CB  VAL A 211       7.638   1.595 -35.608  1.00  0.00           C  
ATOM   2819  CG1 VAL A 211       7.534   2.686 -36.663  1.00  0.00           C  
ATOM   2820  CG2 VAL A 211       8.293   2.129 -34.343  1.00  0.00           C  
ATOM   2821  H   VAL A 211       7.243  -0.631 -34.344  1.00  0.00           H  
ATOM   2822  HA  VAL A 211       5.657   1.802 -34.781  1.00  0.00           H  
ATOM   2823  HB  VAL A 211       8.253   0.799 -36.028  1.00  0.00           H  
ATOM   2824 1HG1 VAL A 211       8.529   3.074 -36.884  1.00  0.00           H  
ATOM   2825 2HG1 VAL A 211       7.096   2.272 -37.572  1.00  0.00           H  
ATOM   2826 3HG1 VAL A 211       6.905   3.494 -36.290  1.00  0.00           H  
ATOM   2827 1HG2 VAL A 211       9.278   2.526 -34.583  1.00  0.00           H  
ATOM   2828 2HG2 VAL A 211       7.674   2.921 -33.920  1.00  0.00           H  
ATOM   2829 3HG2 VAL A 211       8.395   1.321 -33.617  1.00  0.00           H  
ATOM   2830  N   ARG A 212       5.759  -0.527 -37.073  1.00  0.00           N  
ATOM   2831  CA  ARG A 212       5.205  -0.961 -38.347  1.00  0.00           C  
ATOM   2832  C   ARG A 212       5.432  -2.444 -38.528  1.00  0.00           C  
ATOM   2833  O   ARG A 212       6.321  -3.031 -37.907  1.00  0.00           O  
ATOM   2834  CB  ARG A 212       5.838  -0.204 -39.506  1.00  0.00           C  
ATOM   2835  CG  ARG A 212       7.314  -0.493 -39.728  1.00  0.00           C  
ATOM   2836  CD  ARG A 212       7.906   0.422 -40.737  1.00  0.00           C  
ATOM   2837  NE  ARG A 212       7.989   1.789 -40.247  1.00  0.00           N  
ATOM   2838  CZ  ARG A 212       8.326   2.853 -41.001  1.00  0.00           C  
ATOM   2839  NH1 ARG A 212       8.608   2.693 -42.275  1.00  0.00           N  
ATOM   2840  NH2 ARG A 212       8.373   4.058 -40.460  1.00  0.00           N  
ATOM   2841  H   ARG A 212       6.332  -1.167 -36.542  1.00  0.00           H  
ATOM   2842  HA  ARG A 212       4.134  -0.755 -38.347  1.00  0.00           H  
ATOM   2843 1HB  ARG A 212       5.312  -0.446 -40.428  1.00  0.00           H  
ATOM   2844 2HB  ARG A 212       5.732   0.868 -39.340  1.00  0.00           H  
ATOM   2845 1HG  ARG A 212       7.855  -0.366 -38.790  1.00  0.00           H  
ATOM   2846 2HG  ARG A 212       7.435  -1.517 -40.082  1.00  0.00           H  
ATOM   2847 1HD  ARG A 212       8.913   0.088 -40.985  1.00  0.00           H  
ATOM   2848 2HD  ARG A 212       7.291   0.420 -41.636  1.00  0.00           H  
ATOM   2849  HE  ARG A 212       7.779   1.952 -39.271  1.00  0.00           H  
ATOM   2850 1HH1 ARG A 212       8.572   1.772 -42.688  1.00  0.00           H  
ATOM   2851 2HH1 ARG A 212       8.861   3.490 -42.840  1.00  0.00           H  
ATOM   2852 1HH2 ARG A 212       8.156   4.181 -39.481  1.00  0.00           H  
ATOM   2853 2HH2 ARG A 212       8.626   4.855 -41.025  1.00  0.00           H  
ATOM   2854  N   VAL A 213       4.624  -3.042 -39.393  1.00  0.00           N  
ATOM   2855  CA  VAL A 213       4.856  -4.396 -39.859  1.00  0.00           C  
ATOM   2856  C   VAL A 213       4.840  -4.320 -41.379  1.00  0.00           C  
ATOM   2857  O   VAL A 213       3.796  -4.096 -41.987  1.00  0.00           O  
ATOM   2858  CB  VAL A 213       3.774  -5.367 -39.349  1.00  0.00           C  
ATOM   2859  CG1 VAL A 213       4.040  -6.775 -39.859  1.00  0.00           C  
ATOM   2860  CG2 VAL A 213       3.731  -5.343 -37.829  1.00  0.00           C  
ATOM   2861  H   VAL A 213       3.821  -2.534 -39.736  1.00  0.00           H  
ATOM   2862  HA  VAL A 213       5.820  -4.733 -39.476  1.00  0.00           H  
ATOM   2863  HB  VAL A 213       2.807  -5.059 -39.746  1.00  0.00           H  
ATOM   2864 1HG1 VAL A 213       3.265  -7.448 -39.490  1.00  0.00           H  
ATOM   2865 2HG1 VAL A 213       4.030  -6.776 -40.949  1.00  0.00           H  
ATOM   2866 3HG1 VAL A 213       5.013  -7.114 -39.504  1.00  0.00           H  
ATOM   2867 1HG2 VAL A 213       2.964  -6.031 -37.476  1.00  0.00           H  
ATOM   2868 2HG2 VAL A 213       4.701  -5.645 -37.433  1.00  0.00           H  
ATOM   2869 3HG2 VAL A 213       3.499  -4.334 -37.488  1.00  0.00           H  
ATOM   2870  N   GLU A 214       6.000  -4.489 -41.982  1.00  0.00           N  
ATOM   2871  CA  GLU A 214       6.098  -4.397 -43.440  1.00  0.00           C  
ATOM   2872  C   GLU A 214       6.446  -5.739 -44.078  1.00  0.00           C  
ATOM   2873  O   GLU A 214       7.128  -6.573 -43.483  1.00  0.00           O  
ATOM   2874  CB  GLU A 214       7.147  -3.355 -43.834  1.00  0.00           C  
ATOM   2875  CG  GLU A 214       6.808  -1.932 -43.413  1.00  0.00           C  
ATOM   2876  CD  GLU A 214       7.856  -0.935 -43.825  1.00  0.00           C  
ATOM   2877  OE1 GLU A 214       9.013  -1.279 -43.816  1.00  0.00           O  
ATOM   2878  OE2 GLU A 214       7.498   0.173 -44.149  1.00  0.00           O  
ATOM   2879  H   GLU A 214       6.833  -4.684 -41.444  1.00  0.00           H  
ATOM   2880  HA  GLU A 214       5.129  -4.087 -43.833  1.00  0.00           H  
ATOM   2881 1HB  GLU A 214       8.106  -3.617 -43.388  1.00  0.00           H  
ATOM   2882 2HB  GLU A 214       7.277  -3.361 -44.916  1.00  0.00           H  
ATOM   2883 1HG  GLU A 214       5.857  -1.648 -43.861  1.00  0.00           H  
ATOM   2884 2HG  GLU A 214       6.692  -1.903 -42.330  1.00  0.00           H  
ATOM   2885  N   ILE A 215       5.969  -5.941 -45.303  1.00  0.00           N  
ATOM   2886  CA  ILE A 215       6.256  -7.161 -46.042  1.00  0.00           C  
ATOM   2887  C   ILE A 215       6.530  -6.737 -47.473  1.00  0.00           C  
ATOM   2888  O   ILE A 215       5.749  -5.979 -48.043  1.00  0.00           O  
ATOM   2889  CB  ILE A 215       5.091  -8.166 -45.986  1.00  0.00           C  
ATOM   2890  CG1 ILE A 215       5.471  -9.464 -46.704  1.00  0.00           C  
ATOM   2891  CG2 ILE A 215       3.837  -7.562 -46.598  1.00  0.00           C  
ATOM   2892  CD1 ILE A 215       4.529 -10.613 -46.426  1.00  0.00           C  
ATOM   2893  H   ILE A 215       5.393  -5.230 -45.731  1.00  0.00           H  
ATOM   2894  HA  ILE A 215       7.128  -7.638 -45.596  1.00  0.00           H  
ATOM   2895  HB  ILE A 215       4.887  -8.428 -44.948  1.00  0.00           H  
ATOM   2896 1HG1 ILE A 215       5.491  -9.292 -47.779  1.00  0.00           H  
ATOM   2897 2HG1 ILE A 215       6.474  -9.766 -46.403  1.00  0.00           H  
ATOM   2898 1HG2 ILE A 215       3.024  -8.286 -46.551  1.00  0.00           H  
ATOM   2899 2HG2 ILE A 215       3.558  -6.666 -46.046  1.00  0.00           H  
ATOM   2900 3HG2 ILE A 215       4.030  -7.301 -47.639  1.00  0.00           H  
ATOM   2901 1HD1 ILE A 215       4.863 -11.497 -46.969  1.00  0.00           H  
ATOM   2902 2HD1 ILE A 215       4.520 -10.826 -45.357  1.00  0.00           H  
ATOM   2903 3HD1 ILE A 215       3.524 -10.347 -46.752  1.00  0.00           H  
ATOM   2904  N   ASN A 216       7.646  -7.198 -48.035  1.00  0.00           N  
ATOM   2905  CA  ASN A 216       8.043  -6.796 -49.382  1.00  0.00           C  
ATOM   2906  C   ASN A 216       8.226  -5.284 -49.487  1.00  0.00           C  
ATOM   2907  O   ASN A 216       8.005  -4.698 -50.546  1.00  0.00           O  
ATOM   2908  CB  ASN A 216       7.028  -7.281 -50.401  1.00  0.00           C  
ATOM   2909  CG  ASN A 216       6.956  -8.781 -50.476  1.00  0.00           C  
ATOM   2910  OD1 ASN A 216       7.951  -9.475 -50.238  1.00  0.00           O  
ATOM   2911  ND2 ASN A 216       5.797  -9.294 -50.803  1.00  0.00           N  
ATOM   2912  H   ASN A 216       8.232  -7.840 -47.520  1.00  0.00           H  
ATOM   2913  HA  ASN A 216       9.009  -7.250 -49.608  1.00  0.00           H  
ATOM   2914 1HB  ASN A 216       6.041  -6.893 -50.145  1.00  0.00           H  
ATOM   2915 2HB  ASN A 216       7.287  -6.891 -51.386  1.00  0.00           H  
ATOM   2916 1HD2 ASN A 216       5.690 -10.286 -50.869  1.00  0.00           H  
ATOM   2917 2HD2 ASN A 216       5.019  -8.694 -50.987  1.00  0.00           H  
ATOM   2918  N   GLY A 217       8.614  -4.655 -48.381  1.00  0.00           N  
ATOM   2919  CA  GLY A 217       8.928  -3.235 -48.380  1.00  0.00           C  
ATOM   2920  C   GLY A 217       7.743  -2.285 -48.407  1.00  0.00           C  
ATOM   2921  O   GLY A 217       7.902  -1.095 -48.697  1.00  0.00           O  
ATOM   2922  H   GLY A 217       8.693  -5.177 -47.520  1.00  0.00           H  
ATOM   2923 1HA  GLY A 217       9.512  -2.992 -47.492  1.00  0.00           H  
ATOM   2924 2HA  GLY A 217       9.546  -2.999 -49.245  1.00  0.00           H  
ATOM   2925  N   GLN A 218       6.554  -2.798 -48.113  1.00  0.00           N  
ATOM   2926  CA  GLN A 218       5.367  -1.951 -48.034  1.00  0.00           C  
ATOM   2927  C   GLN A 218       4.613  -2.170 -46.731  1.00  0.00           C  
ATOM   2928  O   GLN A 218       4.697  -3.238 -46.115  1.00  0.00           O  
ATOM   2929  CB  GLN A 218       4.439  -2.217 -49.222  1.00  0.00           C  
ATOM   2930  CG  GLN A 218       5.067  -1.938 -50.577  1.00  0.00           C  
ATOM   2931  CD  GLN A 218       5.283  -0.457 -50.821  1.00  0.00           C  
ATOM   2932  OE1 GLN A 218       4.616   0.389 -50.220  1.00  0.00           O  
ATOM   2933  NE2 GLN A 218       6.219  -0.135 -51.707  1.00  0.00           N  
ATOM   2934  H   GLN A 218       6.464  -3.789 -47.940  1.00  0.00           H  
ATOM   2935  HA  GLN A 218       5.683  -0.909 -48.066  1.00  0.00           H  
ATOM   2936 1HB  GLN A 218       4.119  -3.259 -49.208  1.00  0.00           H  
ATOM   2937 2HB  GLN A 218       3.546  -1.599 -49.132  1.00  0.00           H  
ATOM   2938 1HG  GLN A 218       6.034  -2.438 -50.627  1.00  0.00           H  
ATOM   2939 2HG  GLN A 218       4.408  -2.321 -51.357  1.00  0.00           H  
ATOM   2940 1HE2 GLN A 218       6.407   0.827 -51.909  1.00  0.00           H  
ATOM   2941 2HE2 GLN A 218       6.737  -0.853 -52.172  1.00  0.00           H  
ATOM   2942  N   ASP A 219       3.880  -1.141 -46.322  1.00  0.00           N  
ATOM   2943  CA  ASP A 219       3.107  -1.174 -45.093  1.00  0.00           C  
ATOM   2944  C   ASP A 219       1.969  -2.167 -45.228  1.00  0.00           C  
ATOM   2945  O   ASP A 219       1.176  -2.095 -46.167  1.00  0.00           O  
ATOM   2946  CB  ASP A 219       2.555   0.214 -44.757  1.00  0.00           C  
ATOM   2947  CG  ASP A 219       3.639   1.195 -44.331  1.00  0.00           C  
ATOM   2948  OD1 ASP A 219       4.715   0.755 -44.001  1.00  0.00           O  
ATOM   2949  OD2 ASP A 219       3.381   2.375 -44.341  1.00  0.00           O  
ATOM   2950  H   ASP A 219       3.864  -0.307 -46.891  1.00  0.00           H  
ATOM   2951  HA  ASP A 219       3.762  -1.491 -44.281  1.00  0.00           H  
ATOM   2952 1HB  ASP A 219       2.038   0.620 -45.626  1.00  0.00           H  
ATOM   2953 2HB  ASP A 219       1.825   0.130 -43.951  1.00  0.00           H  
ATOM   2954  N   LEU A 220       1.880  -3.105 -44.291  1.00  0.00           N  
ATOM   2955  CA  LEU A 220       0.777  -4.055 -44.335  1.00  0.00           C  
ATOM   2956  C   LEU A 220      -0.083  -4.001 -43.082  1.00  0.00           C  
ATOM   2957  O   LEU A 220      -1.308  -3.942 -43.163  1.00  0.00           O  
ATOM   2958  CB  LEU A 220       1.320  -5.478 -44.520  1.00  0.00           C  
ATOM   2959  CG  LEU A 220       0.264  -6.573 -44.713  1.00  0.00           C  
ATOM   2960  CD1 LEU A 220       0.878  -7.744 -45.468  1.00  0.00           C  
ATOM   2961  CD2 LEU A 220      -0.265  -7.014 -43.357  1.00  0.00           C  
ATOM   2962  H   LEU A 220       2.560  -3.175 -43.548  1.00  0.00           H  
ATOM   2963  HA  LEU A 220       0.141  -3.807 -45.184  1.00  0.00           H  
ATOM   2964 1HB  LEU A 220       1.973  -5.489 -45.391  1.00  0.00           H  
ATOM   2965 2HB  LEU A 220       1.913  -5.740 -43.644  1.00  0.00           H  
ATOM   2966  HG  LEU A 220      -0.558  -6.184 -45.314  1.00  0.00           H  
ATOM   2967 1HD1 LEU A 220       0.128  -8.522 -45.606  1.00  0.00           H  
ATOM   2968 2HD1 LEU A 220       1.231  -7.404 -46.442  1.00  0.00           H  
ATOM   2969 3HD1 LEU A 220       1.716  -8.145 -44.898  1.00  0.00           H  
ATOM   2970 1HD2 LEU A 220      -1.016  -7.792 -43.494  1.00  0.00           H  
ATOM   2971 2HD2 LEU A 220       0.556  -7.405 -42.755  1.00  0.00           H  
ATOM   2972 3HD2 LEU A 220      -0.714  -6.162 -42.847  1.00  0.00           H  
ATOM   2973  N   LYS A 221       0.565  -3.990 -41.921  1.00  0.00           N  
ATOM   2974  CA  LYS A 221      -0.145  -4.009 -40.650  1.00  0.00           C  
ATOM   2975  C   LYS A 221       0.533  -3.059 -39.682  1.00  0.00           C  
ATOM   2976  O   LYS A 221       1.652  -2.599 -39.932  1.00  0.00           O  
ATOM   2977  CB  LYS A 221      -0.194  -5.423 -40.068  1.00  0.00           C  
ATOM   2978  CG  LYS A 221       1.164  -5.988 -39.673  1.00  0.00           C  
ATOM   2979  CD  LYS A 221       1.050  -7.439 -39.230  1.00  0.00           C  
ATOM   2980  CE  LYS A 221       0.339  -7.556 -37.891  1.00  0.00           C  
ATOM   2981  NZ  LYS A 221       0.340  -8.954 -37.380  1.00  0.00           N  
ATOM   2982  H   LYS A 221       1.575  -3.968 -41.920  1.00  0.00           H  
ATOM   2983  HA  LYS A 221      -1.168  -3.672 -40.820  1.00  0.00           H  
ATOM   2984 1HB  LYS A 221      -0.830  -5.429 -39.182  1.00  0.00           H  
ATOM   2985 2HB  LYS A 221      -0.640  -6.101 -40.796  1.00  0.00           H  
ATOM   2986 1HG  LYS A 221       1.844  -5.928 -40.523  1.00  0.00           H  
ATOM   2987 2HG  LYS A 221       1.579  -5.399 -38.855  1.00  0.00           H  
ATOM   2988 1HD  LYS A 221       0.495  -8.006 -39.979  1.00  0.00           H  
ATOM   2989 2HD  LYS A 221       2.047  -7.871 -39.140  1.00  0.00           H  
ATOM   2990 1HE  LYS A 221       0.830  -6.915 -37.161  1.00  0.00           H  
ATOM   2991 2HE  LYS A 221      -0.694  -7.224 -37.997  1.00  0.00           H  
ATOM   2992 1HZ  LYS A 221      -0.141  -8.990 -36.493  1.00  0.00           H  
ATOM   2993 2HZ  LYS A 221      -0.130  -9.556 -38.042  1.00  0.00           H  
ATOM   2994 3HZ  LYS A 221       1.293  -9.268 -37.259  1.00  0.00           H  
ATOM   2995  N   MET A 222      -0.139  -2.772 -38.574  1.00  0.00           N  
ATOM   2996  CA  MET A 222       0.399  -1.854 -37.588  1.00  0.00           C  
ATOM   2997  C   MET A 222       0.802  -0.561 -38.274  1.00  0.00           C  
ATOM   2998  O   MET A 222       1.872   0.000 -38.003  1.00  0.00           O  
ATOM   2999  CB  MET A 222       1.587  -2.479 -36.859  1.00  0.00           C  
ATOM   3000  CG  MET A 222       1.232  -3.670 -35.981  1.00  0.00           C  
ATOM   3001  SD  MET A 222       2.670  -4.377 -35.153  1.00  0.00           S  
ATOM   3002  CE  MET A 222       1.920  -5.755 -34.290  1.00  0.00           C  
ATOM   3003  H   MET A 222      -1.040  -3.197 -38.410  1.00  0.00           H  
ATOM   3004  HA  MET A 222      -0.380  -1.636 -36.857  1.00  0.00           H  
ATOM   3005 1HB  MET A 222       2.327  -2.810 -37.587  1.00  0.00           H  
ATOM   3006 2HB  MET A 222       2.063  -1.728 -36.227  1.00  0.00           H  
ATOM   3007 1HG  MET A 222       0.514  -3.361 -35.222  1.00  0.00           H  
ATOM   3008 2HG  MET A 222       0.769  -4.446 -36.590  1.00  0.00           H  
ATOM   3009 1HE  MET A 222       2.684  -6.293 -33.729  1.00  0.00           H  
ATOM   3010 2HE  MET A 222       1.159  -5.383 -33.602  1.00  0.00           H  
ATOM   3011 3HE  MET A 222       1.457  -6.429 -35.012  1.00  0.00           H  
ATOM   3012  N   ASP A 223      -0.054  -0.103 -39.176  1.00  0.00           N  
ATOM   3013  CA  ASP A 223       0.247   1.113 -39.917  1.00  0.00           C  
ATOM   3014  C   ASP A 223       0.041   2.321 -39.022  1.00  0.00           C  
ATOM   3015  O   ASP A 223      -1.055   2.567 -38.515  1.00  0.00           O  
ATOM   3016  CB  ASP A 223      -0.634   1.228 -41.164  1.00  0.00           C  
ATOM   3017  CG  ASP A 223      -0.286   2.434 -42.026  1.00  0.00           C  
ATOM   3018  OD1 ASP A 223       0.512   3.234 -41.599  1.00  0.00           O  
ATOM   3019  OD2 ASP A 223      -0.824   2.544 -43.102  1.00  0.00           O  
ATOM   3020  H   ASP A 223      -0.920  -0.589 -39.359  1.00  0.00           H  
ATOM   3021  HA  ASP A 223       1.290   1.076 -40.234  1.00  0.00           H  
ATOM   3022 1HB  ASP A 223      -0.528   0.326 -41.768  1.00  0.00           H  
ATOM   3023 2HB  ASP A 223      -1.680   1.301 -40.865  1.00  0.00           H  
ATOM   3024  N   CYS A 224       1.120   3.059 -38.804  1.00  0.00           N  
ATOM   3025  CA  CYS A 224       1.085   4.194 -37.904  1.00  0.00           C  
ATOM   3026  C   CYS A 224       1.456   3.791 -36.491  1.00  0.00           C  
ATOM   3027  O   CYS A 224       1.377   4.597 -35.568  1.00  0.00           O  
ATOM   3028  CB  CYS A 224      -0.305   4.830 -37.898  1.00  0.00           C  
ATOM   3029  SG  CYS A 224      -0.844   5.442 -39.512  1.00  0.00           S  
ATOM   3030  H   CYS A 224       1.985   2.829 -39.272  1.00  0.00           H  
ATOM   3031  HA  CYS A 224       1.805   4.934 -38.253  1.00  0.00           H  
ATOM   3032 1HB  CYS A 224      -1.038   4.101 -37.552  1.00  0.00           H  
ATOM   3033 2HB  CYS A 224      -0.320   5.666 -37.199  1.00  0.00           H  
ATOM   3034  HG  CYS A 224       0.153   6.307 -39.673  1.00  0.00           H  
ATOM   3035  N   LYS A 225       1.867   2.535 -36.329  1.00  0.00           N  
ATOM   3036  CA  LYS A 225       2.243   2.014 -35.020  1.00  0.00           C  
ATOM   3037  C   LYS A 225       1.107   1.345 -34.266  1.00  0.00           C  
ATOM   3038  O   LYS A 225      -0.071   1.530 -34.575  1.00  0.00           O  
ATOM   3039  CB  LYS A 225       2.823   3.141 -34.164  1.00  0.00           C  
ATOM   3040  CG  LYS A 225       3.360   2.691 -32.812  1.00  0.00           C  
ATOM   3041  CD  LYS A 225       3.883   3.870 -32.004  1.00  0.00           C  
ATOM   3042  CE  LYS A 225       5.168   4.424 -32.601  1.00  0.00           C  
ATOM   3043  NZ  LYS A 225       5.746   5.511 -31.765  1.00  0.00           N  
ATOM   3044  H   LYS A 225       1.920   1.927 -37.134  1.00  0.00           H  
ATOM   3045  HA  LYS A 225       3.004   1.246 -35.159  1.00  0.00           H  
ATOM   3046 1HB  LYS A 225       3.637   3.626 -34.703  1.00  0.00           H  
ATOM   3047 2HB  LYS A 225       2.055   3.894 -33.984  1.00  0.00           H  
ATOM   3048 1HG  LYS A 225       2.566   2.199 -32.249  1.00  0.00           H  
ATOM   3049 2HG  LYS A 225       4.170   1.977 -32.962  1.00  0.00           H  
ATOM   3050 1HD  LYS A 225       3.130   4.660 -31.985  1.00  0.00           H  
ATOM   3051 2HD  LYS A 225       4.077   3.552 -30.980  1.00  0.00           H  
ATOM   3052 1HE  LYS A 225       5.901   3.624 -32.692  1.00  0.00           H  
ATOM   3053 2HE  LYS A 225       4.967   4.818 -33.597  1.00  0.00           H  
ATOM   3054 1HZ  LYS A 225       6.595   5.852 -32.194  1.00  0.00           H  
ATOM   3055 2HZ  LYS A 225       5.081   6.268 -31.689  1.00  0.00           H  
ATOM   3056 3HZ  LYS A 225       5.955   5.153 -30.844  1.00  0.00           H  
ATOM   3057  N   ASP A 230       1.465   0.561 -33.251  1.00  0.00           N  
ATOM   3058  CA  ASP A 230       0.494  -0.201 -32.485  1.00  0.00           C  
ATOM   3059  C   ASP A 230       1.134  -0.644 -31.179  1.00  0.00           C  
ATOM   3060  O   ASP A 230       2.344  -0.502 -31.001  1.00  0.00           O  
ATOM   3061  CB  ASP A 230       0.000  -1.416 -33.274  1.00  0.00           C  
ATOM   3062  CG  ASP A 230      -1.143  -2.147 -32.583  1.00  0.00           C  
ATOM   3063  OD1 ASP A 230      -1.803  -1.543 -31.770  1.00  0.00           O  
ATOM   3064  OD2 ASP A 230      -1.346  -3.301 -32.874  1.00  0.00           O  
ATOM   3065  H   ASP A 230       1.376   0.601 -34.256  1.00  0.00           H  
ATOM   3066  HA  ASP A 230      -0.361   0.442 -32.274  1.00  0.00           H  
ATOM   3067 1HB  ASP A 230      -0.336  -1.097 -34.261  1.00  0.00           H  
ATOM   3068 2HB  ASP A 230       0.824  -2.116 -33.418  1.00  0.00           H  
ATOM   3069  N   LYS A 231       0.315  -1.196 -30.289  1.00  0.00           N  
ATOM   3070  CA  LYS A 231       0.802  -1.722 -29.006  1.00  0.00           C  
ATOM   3071  C   LYS A 231       0.954  -3.241 -29.072  1.00  0.00           C  
ATOM   3072  O   LYS A 231       0.089  -3.931 -29.620  1.00  0.00           O  
ATOM   3073  CB  LYS A 231      -0.143  -1.336 -27.867  1.00  0.00           C  
ATOM   3074  CG  LYS A 231      -0.354   0.164 -27.706  1.00  0.00           C  
ATOM   3075  CD  LYS A 231       0.939   0.865 -27.317  1.00  0.00           C  
ATOM   3076  CE  LYS A 231       0.701   2.337 -27.011  1.00  0.00           C  
ATOM   3077  NZ  LYS A 231       0.300   3.100 -28.223  1.00  0.00           N  
ATOM   3078  H   LYS A 231      -0.670  -1.255 -30.503  1.00  0.00           H  
ATOM   3079  HA  LYS A 231       1.782  -1.289 -28.804  1.00  0.00           H  
ATOM   3080 1HB  LYS A 231      -1.118  -1.795 -28.031  1.00  0.00           H  
ATOM   3081 2HB  LYS A 231       0.246  -1.722 -26.925  1.00  0.00           H  
ATOM   3082 1HG  LYS A 231      -0.716   0.584 -28.645  1.00  0.00           H  
ATOM   3083 2HG  LYS A 231      -1.102   0.345 -26.935  1.00  0.00           H  
ATOM   3084 1HD  LYS A 231       1.364   0.383 -26.435  1.00  0.00           H  
ATOM   3085 2HD  LYS A 231       1.656   0.786 -28.134  1.00  0.00           H  
ATOM   3086 1HE  LYS A 231      -0.084   2.430 -26.262  1.00  0.00           H  
ATOM   3087 2HE  LYS A 231       1.613   2.776 -26.606  1.00  0.00           H  
ATOM   3088 1HZ  LYS A 231       0.153   4.069 -27.979  1.00  0.00           H  
ATOM   3089 2HZ  LYS A 231       1.030   3.036 -28.919  1.00  0.00           H  
ATOM   3090 3HZ  LYS A 231      -0.555   2.714 -28.597  1.00  0.00           H  
ATOM   3091  N   SER A 232       2.058  -3.748 -28.519  1.00  0.00           N  
ATOM   3092  CA  SER A 232       2.328  -5.182 -28.493  1.00  0.00           C  
ATOM   3093  C   SER A 232       2.813  -5.594 -27.114  1.00  0.00           C  
ATOM   3094  O   SER A 232       3.301  -4.764 -26.344  1.00  0.00           O  
ATOM   3095  CB  SER A 232       3.363  -5.548 -29.539  1.00  0.00           C  
ATOM   3096  OG  SER A 232       4.597  -4.949 -29.255  1.00  0.00           O  
ATOM   3097  H   SER A 232       2.727  -3.114 -28.106  1.00  0.00           H  
ATOM   3098  HA  SER A 232       1.402  -5.713 -28.719  1.00  0.00           H  
ATOM   3099 1HB  SER A 232       3.480  -6.631 -29.571  1.00  0.00           H  
ATOM   3100 2HB  SER A 232       3.017  -5.227 -30.521  1.00  0.00           H  
ATOM   3101  HG  SER A 232       4.396  -4.063 -28.945  1.00  0.00           H  
ATOM   3102  N   ILE A 233       2.688  -6.882 -26.818  1.00  0.00           N  
ATOM   3103  CA  ILE A 233       3.306  -7.446 -25.617  1.00  0.00           C  
ATOM   3104  C   ILE A 233       4.157  -8.649 -25.989  1.00  0.00           C  
ATOM   3105  O   ILE A 233       3.924  -9.300 -27.010  1.00  0.00           O  
ATOM   3106  CB  ILE A 233       2.245  -7.861 -24.582  1.00  0.00           C  
ATOM   3107  CG1 ILE A 233       1.328  -8.942 -25.161  1.00  0.00           C  
ATOM   3108  CG2 ILE A 233       1.435  -6.654 -24.136  1.00  0.00           C  
ATOM   3109  CD1 ILE A 233       0.383  -9.548 -24.148  1.00  0.00           C  
ATOM   3110  H   ILE A 233       2.158  -7.487 -27.429  1.00  0.00           H  
ATOM   3111  HA  ILE A 233       3.942  -6.685 -25.166  1.00  0.00           H  
ATOM   3112  HB  ILE A 233       2.736  -8.298 -23.712  1.00  0.00           H  
ATOM   3113 1HG1 ILE A 233       0.735  -8.519 -25.971  1.00  0.00           H  
ATOM   3114 2HG1 ILE A 233       1.933  -9.744 -25.584  1.00  0.00           H  
ATOM   3115 1HG2 ILE A 233       0.689  -6.965 -23.405  1.00  0.00           H  
ATOM   3116 2HG2 ILE A 233       2.099  -5.917 -23.686  1.00  0.00           H  
ATOM   3117 3HG2 ILE A 233       0.935  -6.213 -24.999  1.00  0.00           H  
ATOM   3118 1HD1 ILE A 233      -0.233 -10.305 -24.633  1.00  0.00           H  
ATOM   3119 2HD1 ILE A 233       0.958 -10.009 -23.344  1.00  0.00           H  
ATOM   3120 3HD1 ILE A 233      -0.257  -8.769 -23.737  1.00  0.00           H  
ATOM   3121  N   VAL A 234       5.177  -8.932 -25.186  1.00  0.00           N  
ATOM   3122  CA  VAL A 234       5.908 -10.180 -25.342  1.00  0.00           C  
ATOM   3123  C   VAL A 234       5.308 -11.193 -24.373  1.00  0.00           C  
ATOM   3124  O   VAL A 234       5.350 -10.986 -23.154  1.00  0.00           O  
ATOM   3125  CB  VAL A 234       7.408  -9.987 -25.051  1.00  0.00           C  
ATOM   3126  CG1 VAL A 234       8.150 -11.309 -25.180  1.00  0.00           C  
ATOM   3127  CG2 VAL A 234       7.989  -8.948 -25.998  1.00  0.00           C  
ATOM   3128  H   VAL A 234       5.455  -8.286 -24.461  1.00  0.00           H  
ATOM   3129  HA  VAL A 234       5.800 -10.518 -26.373  1.00  0.00           H  
ATOM   3130  HB  VAL A 234       7.529  -9.649 -24.022  1.00  0.00           H  
ATOM   3131 1HG1 VAL A 234       9.209 -11.154 -24.971  1.00  0.00           H  
ATOM   3132 2HG1 VAL A 234       7.741 -12.026 -24.468  1.00  0.00           H  
ATOM   3133 3HG1 VAL A 234       8.034 -11.695 -26.192  1.00  0.00           H  
ATOM   3134 1HG2 VAL A 234       9.050  -8.816 -25.787  1.00  0.00           H  
ATOM   3135 2HG2 VAL A 234       7.863  -9.283 -27.028  1.00  0.00           H  
ATOM   3136 3HG2 VAL A 234       7.471  -7.999 -25.860  1.00  0.00           H  
ATOM   3137  N   ASP A 235       4.749 -12.275 -24.912  1.00  0.00           N  
ATOM   3138  CA  ASP A 235       3.985 -13.227 -24.106  1.00  0.00           C  
ATOM   3139  C   ASP A 235       4.472 -14.669 -24.278  1.00  0.00           C  
ATOM   3140  O   ASP A 235       4.120 -15.366 -25.244  1.00  0.00           O  
ATOM   3141  CB  ASP A 235       2.499 -13.146 -24.465  1.00  0.00           C  
ATOM   3142  CG  ASP A 235       1.633 -14.064 -23.614  1.00  0.00           C  
ATOM   3143  OD1 ASP A 235       2.179 -14.829 -22.855  1.00  0.00           O  
ATOM   3144  OD2 ASP A 235       0.433 -13.992 -23.731  1.00  0.00           O  
ATOM   3145  H   ASP A 235       4.855 -12.443 -25.902  1.00  0.00           H  
ATOM   3146  HA  ASP A 235       4.108 -12.967 -23.054  1.00  0.00           H  
ATOM   3147 1HB  ASP A 235       2.150 -12.121 -24.339  1.00  0.00           H  
ATOM   3148 2HB  ASP A 235       2.364 -13.411 -25.514  1.00  0.00           H  
ATOM   3149  N   SER A 236       5.275 -15.121 -23.320  1.00  0.00           N  
ATOM   3150  CA  SER A 236       5.871 -16.446 -23.393  1.00  0.00           C  
ATOM   3151  C   SER A 236       4.863 -17.580 -23.258  1.00  0.00           C  
ATOM   3152  O   SER A 236       5.181 -18.726 -23.567  1.00  0.00           O  
ATOM   3153  CB  SER A 236       6.926 -16.583 -22.312  1.00  0.00           C  
ATOM   3154  OG  SER A 236       6.343 -16.576 -21.038  1.00  0.00           O  
ATOM   3155  H   SER A 236       5.477 -14.534 -22.523  1.00  0.00           H  
ATOM   3156  HA  SER A 236       6.342 -16.560 -24.370  1.00  0.00           H  
ATOM   3157 1HB  SER A 236       7.477 -17.512 -22.458  1.00  0.00           H  
ATOM   3158 2HB  SER A 236       7.638 -15.763 -22.394  1.00  0.00           H  
ATOM   3159  HG  SER A 236       6.294 -17.495 -20.764  1.00  0.00           H  
ATOM   3160  N   GLY A 237       3.661 -17.268 -22.783  1.00  0.00           N  
ATOM   3161  CA  GLY A 237       2.629 -18.276 -22.604  1.00  0.00           C  
ATOM   3162  C   GLY A 237       1.948 -18.696 -23.900  1.00  0.00           C  
ATOM   3163  O   GLY A 237       1.334 -19.759 -23.970  1.00  0.00           O  
ATOM   3164  H   GLY A 237       3.459 -16.309 -22.540  1.00  0.00           H  
ATOM   3165 1HA  GLY A 237       3.063 -19.163 -22.142  1.00  0.00           H  
ATOM   3166 2HA  GLY A 237       1.867 -17.899 -21.923  1.00  0.00           H  
ATOM   3167  N   THR A 238       2.083 -17.861 -24.929  1.00  0.00           N  
ATOM   3168  CA  THR A 238       1.350 -18.023 -26.190  1.00  0.00           C  
ATOM   3169  C   THR A 238       2.257 -18.619 -27.260  1.00  0.00           C  
ATOM   3170  O   THR A 238       3.397 -18.187 -27.426  1.00  0.00           O  
ATOM   3171  CB  THR A 238       0.776 -16.682 -26.684  1.00  0.00           C  
ATOM   3172  OG1 THR A 238      -0.142 -16.165 -25.713  1.00  0.00           O  
ATOM   3173  CG2 THR A 238       0.055 -16.867 -28.011  1.00  0.00           C  
ATOM   3174  H   THR A 238       2.721 -17.085 -24.827  1.00  0.00           H  
ATOM   3175  HA  THR A 238       0.518 -18.707 -26.021  1.00  0.00           H  
ATOM   3176  HB  THR A 238       1.587 -15.966 -26.815  1.00  0.00           H  
ATOM   3177  HG1 THR A 238       0.295 -15.491 -25.187  1.00  0.00           H  
ATOM   3178 1HG2 THR A 238      -0.343 -15.909 -28.345  1.00  0.00           H  
ATOM   3179 2HG2 THR A 238       0.754 -17.249 -28.754  1.00  0.00           H  
ATOM   3180 3HG2 THR A 238      -0.763 -17.575 -27.884  1.00  0.00           H  
ATOM   3181  N   THR A 239       1.762 -19.600 -28.010  1.00  0.00           N  
ATOM   3182  CA  THR A 239       2.591 -20.185 -29.050  1.00  0.00           C  
ATOM   3183  C   THR A 239       2.637 -19.332 -30.314  1.00  0.00           C  
ATOM   3184  O   THR A 239       3.666 -19.291 -30.983  1.00  0.00           O  
ATOM   3185  CB  THR A 239       2.095 -21.599 -29.406  1.00  0.00           C  
ATOM   3186  OG1 THR A 239       2.150 -22.434 -28.242  1.00  0.00           O  
ATOM   3187  CG2 THR A 239       2.957 -22.206 -30.502  1.00  0.00           C  
ATOM   3188  H   THR A 239       0.824 -19.949 -27.875  1.00  0.00           H  
ATOM   3189  HA  THR A 239       3.613 -20.258 -28.677  1.00  0.00           H  
ATOM   3190  HB  THR A 239       1.063 -21.546 -29.750  1.00  0.00           H  
ATOM   3191  HG1 THR A 239       1.841 -23.315 -28.466  1.00  0.00           H  
ATOM   3192 1HG2 THR A 239       2.591 -23.205 -30.741  1.00  0.00           H  
ATOM   3193 2HG2 THR A 239       2.908 -21.579 -31.392  1.00  0.00           H  
ATOM   3194 3HG2 THR A 239       3.989 -22.270 -30.160  1.00  0.00           H  
ATOM   3195  N   ASN A 240       1.538 -18.647 -30.628  1.00  0.00           N  
ATOM   3196  CA  ASN A 240       1.415 -17.977 -31.925  1.00  0.00           C  
ATOM   3197  C   ASN A 240       1.627 -16.471 -31.832  1.00  0.00           C  
ATOM   3198  O   ASN A 240       1.996 -15.947 -30.776  1.00  0.00           O  
ATOM   3199  CB  ASN A 240       0.062 -18.276 -32.545  1.00  0.00           C  
ATOM   3200  CG  ASN A 240      -1.078 -17.716 -31.741  1.00  0.00           C  
ATOM   3201  OD1 ASN A 240      -0.970 -16.631 -31.159  1.00  0.00           O  
ATOM   3202  ND2 ASN A 240      -2.170 -18.436 -31.697  1.00  0.00           N  
ATOM   3203  H   ASN A 240       0.776 -18.585 -29.968  1.00  0.00           H  
ATOM   3204  HA  ASN A 240       2.196 -18.357 -32.586  1.00  0.00           H  
ATOM   3205 1HB  ASN A 240       0.022 -17.857 -33.551  1.00  0.00           H  
ATOM   3206 2HB  ASN A 240      -0.067 -19.355 -32.634  1.00  0.00           H  
ATOM   3207 1HD2 ASN A 240      -2.962 -18.113 -31.177  1.00  0.00           H  
ATOM   3208 2HD2 ASN A 240      -2.214 -19.308 -32.183  1.00  0.00           H  
ATOM   3209  N   LEU A 241       1.413 -15.778 -32.944  1.00  0.00           N  
ATOM   3210  CA  LEU A 241       1.527 -14.333 -32.966  1.00  0.00           C  
ATOM   3211  C   LEU A 241       0.142 -13.779 -33.277  1.00  0.00           C  
ATOM   3212  O   LEU A 241      -0.365 -13.956 -34.391  1.00  0.00           O  
ATOM   3213  CB  LEU A 241       2.547 -13.872 -34.014  1.00  0.00           C  
ATOM   3214  CG  LEU A 241       2.718 -12.354 -34.154  1.00  0.00           C  
ATOM   3215  CD1 LEU A 241       3.236 -11.777 -32.844  1.00  0.00           C  
ATOM   3216  CD2 LEU A 241       3.674 -12.054 -35.299  1.00  0.00           C  
ATOM   3217  H   LEU A 241       1.166 -16.265 -33.794  1.00  0.00           H  
ATOM   3218  HA  LEU A 241       1.868 -13.998 -31.987  1.00  0.00           H  
ATOM   3219 1HB  LEU A 241       3.519 -14.292 -33.761  1.00  0.00           H  
ATOM   3220 2HB  LEU A 241       2.248 -14.263 -34.987  1.00  0.00           H  
ATOM   3221  HG  LEU A 241       1.750 -11.897 -34.360  1.00  0.00           H  
ATOM   3222 1HD1 LEU A 241       3.356 -10.699 -32.943  1.00  0.00           H  
ATOM   3223 2HD1 LEU A 241       2.523 -11.990 -32.046  1.00  0.00           H  
ATOM   3224 3HD1 LEU A 241       4.197 -12.229 -32.602  1.00  0.00           H  
ATOM   3225 1HD2 LEU A 241       3.794 -10.975 -35.400  1.00  0.00           H  
ATOM   3226 2HD2 LEU A 241       4.642 -12.509 -35.094  1.00  0.00           H  
ATOM   3227 3HD2 LEU A 241       3.270 -12.461 -36.227  1.00  0.00           H  
ATOM   3228  N   ARG A 242      -0.475 -13.139 -32.286  1.00  0.00           N  
ATOM   3229  CA  ARG A 242      -1.823 -12.575 -32.429  1.00  0.00           C  
ATOM   3230  C   ARG A 242      -1.793 -11.108 -32.812  1.00  0.00           C  
ATOM   3231  O   ARG A 242      -0.905 -10.368 -32.397  1.00  0.00           O  
ATOM   3232  CB  ARG A 242      -2.607 -12.729 -31.134  1.00  0.00           C  
ATOM   3233  CG  ARG A 242      -2.902 -14.165 -30.731  1.00  0.00           C  
ATOM   3234  CD  ARG A 242      -3.685 -14.232 -29.471  1.00  0.00           C  
ATOM   3235  NE  ARG A 242      -3.932 -15.605 -29.059  1.00  0.00           N  
ATOM   3236  CZ  ARG A 242      -4.976 -16.351 -29.471  1.00  0.00           C  
ATOM   3237  NH1 ARG A 242      -5.858 -15.845 -30.304  1.00  0.00           N  
ATOM   3238  NH2 ARG A 242      -5.112 -17.592 -29.037  1.00  0.00           N  
ATOM   3239  H   ARG A 242       0.008 -13.041 -31.405  1.00  0.00           H  
ATOM   3240  HA  ARG A 242      -2.344 -13.119 -33.218  1.00  0.00           H  
ATOM   3241 1HB  ARG A 242      -2.056 -12.264 -30.318  1.00  0.00           H  
ATOM   3242 2HB  ARG A 242      -3.561 -12.208 -31.222  1.00  0.00           H  
ATOM   3243 1HG  ARG A 242      -3.476 -14.653 -31.519  1.00  0.00           H  
ATOM   3244 2HG  ARG A 242      -1.964 -14.701 -30.581  1.00  0.00           H  
ATOM   3245 1HD  ARG A 242      -3.137 -13.731 -28.675  1.00  0.00           H  
ATOM   3246 2HD  ARG A 242      -4.647 -13.741 -29.614  1.00  0.00           H  
ATOM   3247  HE  ARG A 242      -3.275 -16.029 -28.418  1.00  0.00           H  
ATOM   3248 1HH1 ARG A 242      -5.753 -14.897 -30.635  1.00  0.00           H  
ATOM   3249 2HH1 ARG A 242      -6.640 -16.405 -30.612  1.00  0.00           H  
ATOM   3250 1HH2 ARG A 242      -4.434 -17.981 -28.396  1.00  0.00           H  
ATOM   3251 2HH2 ARG A 242      -5.893 -18.151 -29.345  1.00  0.00           H  
ATOM   3252  N   LEU A 243      -2.790 -10.691 -33.592  1.00  0.00           N  
ATOM   3253  CA  LEU A 243      -3.003  -9.283 -33.879  1.00  0.00           C  
ATOM   3254  C   LEU A 243      -4.462  -9.058 -34.228  1.00  0.00           C  
ATOM   3255  O   LEU A 243      -5.217 -10.021 -34.371  1.00  0.00           O  
ATOM   3256  CB  LEU A 243      -2.105  -8.822 -35.034  1.00  0.00           C  
ATOM   3257  CG  LEU A 243      -2.275  -9.585 -36.354  1.00  0.00           C  
ATOM   3258  CD1 LEU A 243      -3.504  -9.065 -37.088  1.00  0.00           C  
ATOM   3259  CD2 LEU A 243      -1.022  -9.419 -37.201  1.00  0.00           C  
ATOM   3260  H   LEU A 243      -3.415 -11.375 -33.994  1.00  0.00           H  
ATOM   3261  HA  LEU A 243      -2.747  -8.707 -32.991  1.00  0.00           H  
ATOM   3262 1HB  LEU A 243      -2.306  -7.770 -35.231  1.00  0.00           H  
ATOM   3263 2HB  LEU A 243      -1.065  -8.920 -34.726  1.00  0.00           H  
ATOM   3264  HG  LEU A 243      -2.435 -10.643 -36.145  1.00  0.00           H  
ATOM   3265 1HD1 LEU A 243      -3.624  -9.607 -38.025  1.00  0.00           H  
ATOM   3266 2HD1 LEU A 243      -4.388  -9.213 -36.467  1.00  0.00           H  
ATOM   3267 3HD1 LEU A 243      -3.380  -8.003 -37.296  1.00  0.00           H  
ATOM   3268 1HD2 LEU A 243      -1.142  -9.963 -38.139  1.00  0.00           H  
ATOM   3269 2HD2 LEU A 243      -0.862  -8.362 -37.412  1.00  0.00           H  
ATOM   3270 3HD2 LEU A 243      -0.162  -9.815 -36.660  1.00  0.00           H  
ATOM   3271  N   PRO A 244      -4.871  -7.785 -34.350  1.00  0.00           N  
ATOM   3272  CA  PRO A 244      -6.236  -7.484 -34.801  1.00  0.00           C  
ATOM   3273  C   PRO A 244      -6.541  -8.212 -36.115  1.00  0.00           C  
ATOM   3274  O   PRO A 244      -5.703  -8.242 -37.015  1.00  0.00           O  
ATOM   3275  CB  PRO A 244      -6.216  -5.963 -34.986  1.00  0.00           C  
ATOM   3276  CG  PRO A 244      -4.771  -5.633 -35.144  1.00  0.00           C  
ATOM   3277  CD  PRO A 244      -4.060  -6.648 -34.289  1.00  0.00           C  
ATOM   3278  HA  PRO A 244      -6.949  -7.774 -34.015  1.00  0.00           H  
ATOM   3279 1HB  PRO A 244      -6.816  -5.683 -35.864  1.00  0.00           H  
ATOM   3280 2HB  PRO A 244      -6.673  -5.472 -34.114  1.00  0.00           H  
ATOM   3281 1HG  PRO A 244      -4.481  -5.694 -36.203  1.00  0.00           H  
ATOM   3282 2HG  PRO A 244      -4.580  -4.599 -34.821  1.00  0.00           H  
ATOM   3283 1HD  PRO A 244      -3.072  -6.865 -34.722  1.00  0.00           H  
ATOM   3284 2HD  PRO A 244      -3.958  -6.259 -33.265  1.00  0.00           H  
ATOM   3285  N   LYS A 245      -7.741  -8.780 -36.223  1.00  0.00           N  
ATOM   3286  CA  LYS A 245      -8.117  -9.597 -37.380  1.00  0.00           C  
ATOM   3287  C   LYS A 245      -7.887  -8.917 -38.726  1.00  0.00           C  
ATOM   3288  O   LYS A 245      -7.356  -9.523 -39.651  1.00  0.00           O  
ATOM   3289  CB  LYS A 245      -9.586 -10.008 -37.266  1.00  0.00           C  
ATOM   3290  CG  LYS A 245     -10.080 -10.897 -38.400  1.00  0.00           C  
ATOM   3291  CD  LYS A 245     -11.532 -11.300 -38.193  1.00  0.00           C  
ATOM   3292  CE  LYS A 245     -12.042 -12.149 -39.348  1.00  0.00           C  
ATOM   3293  NZ  LYS A 245     -13.462 -12.552 -39.160  1.00  0.00           N  
ATOM   3294  H   LYS A 245      -8.411  -8.641 -35.481  1.00  0.00           H  
ATOM   3295  HA  LYS A 245      -7.497 -10.494 -37.386  1.00  0.00           H  
ATOM   3296 1HB  LYS A 245      -9.743 -10.543 -36.329  1.00  0.00           H  
ATOM   3297 2HB  LYS A 245     -10.212  -9.116 -37.243  1.00  0.00           H  
ATOM   3298 1HG  LYS A 245      -9.991 -10.362 -39.347  1.00  0.00           H  
ATOM   3299 2HG  LYS A 245      -9.466 -11.795 -38.452  1.00  0.00           H  
ATOM   3300 1HD  LYS A 245     -11.624 -11.869 -37.267  1.00  0.00           H  
ATOM   3301 2HD  LYS A 245     -12.150 -10.406 -38.113  1.00  0.00           H  
ATOM   3302 1HE  LYS A 245     -11.956 -11.588 -40.278  1.00  0.00           H  
ATOM   3303 2HE  LYS A 245     -11.432 -13.048 -39.436  1.00  0.00           H  
ATOM   3304 1HZ  LYS A 245     -13.761 -13.112 -39.945  1.00  0.00           H  
ATOM   3305 2HZ  LYS A 245     -13.550 -13.090 -38.309  1.00  0.00           H  
ATOM   3306 3HZ  LYS A 245     -14.040 -11.726 -39.096  1.00  0.00           H  
ATOM   3307  N   LYS A 246      -8.292  -7.657 -38.845  1.00  0.00           N  
ATOM   3308  CA  LYS A 246      -8.136  -6.975 -40.127  1.00  0.00           C  
ATOM   3309  C   LYS A 246      -6.676  -6.934 -40.570  1.00  0.00           C  
ATOM   3310  O   LYS A 246      -6.358  -7.234 -41.719  1.00  0.00           O  
ATOM   3311  CB  LYS A 246      -8.698  -5.555 -40.046  1.00  0.00           C  
ATOM   3312  CG  LYS A 246      -8.618  -4.771 -41.349  1.00  0.00           C  
ATOM   3313  CD  LYS A 246      -9.245  -3.393 -41.205  1.00  0.00           C  
ATOM   3314  CE  LYS A 246      -9.132  -2.594 -42.495  1.00  0.00           C  
ATOM   3315  NZ  LYS A 246      -9.742  -1.243 -42.369  1.00  0.00           N  
ATOM   3316  H   LYS A 246      -8.706  -7.159 -38.070  1.00  0.00           H  
ATOM   3317  HA  LYS A 246      -8.693  -7.529 -40.884  1.00  0.00           H  
ATOM   3318 1HB  LYS A 246      -9.745  -5.594 -39.743  1.00  0.00           H  
ATOM   3319 2HB  LYS A 246      -8.158  -4.993 -39.284  1.00  0.00           H  
ATOM   3320 1HG  LYS A 246      -7.573  -4.657 -41.642  1.00  0.00           H  
ATOM   3321 2HG  LYS A 246      -9.138  -5.317 -42.135  1.00  0.00           H  
ATOM   3322 1HD  LYS A 246     -10.299  -3.498 -40.943  1.00  0.00           H  
ATOM   3323 2HD  LYS A 246      -8.743  -2.847 -40.406  1.00  0.00           H  
ATOM   3324 1HE  LYS A 246      -8.082  -2.482 -42.762  1.00  0.00           H  
ATOM   3325 2HE  LYS A 246      -9.633  -3.131 -43.300  1.00  0.00           H  
ATOM   3326 1HZ  LYS A 246      -9.647  -0.747 -43.243  1.00  0.00           H  
ATOM   3327 2HZ  LYS A 246     -10.721  -1.335 -42.139  1.00  0.00           H  
ATOM   3328 3HZ  LYS A 246      -9.272  -0.728 -41.638  1.00  0.00           H  
ATOM   3329  N   VAL A 247      -5.777  -6.579 -39.652  1.00  0.00           N  
ATOM   3330  CA  VAL A 247      -4.359  -6.515 -39.979  1.00  0.00           C  
ATOM   3331  C   VAL A 247      -3.800  -7.897 -40.284  1.00  0.00           C  
ATOM   3332  O   VAL A 247      -2.958  -8.053 -41.161  1.00  0.00           O  
ATOM   3333  CB  VAL A 247      -3.570  -5.892 -38.813  1.00  0.00           C  
ATOM   3334  CG1 VAL A 247      -2.073  -5.989 -39.070  1.00  0.00           C  
ATOM   3335  CG2 VAL A 247      -3.990  -4.443 -38.619  1.00  0.00           C  
ATOM   3336  H   VAL A 247      -6.077  -6.350 -38.715  1.00  0.00           H  
ATOM   3337  HA  VAL A 247      -4.235  -5.886 -40.861  1.00  0.00           H  
ATOM   3338  HB  VAL A 247      -3.777  -6.456 -37.903  1.00  0.00           H  
ATOM   3339 1HG1 VAL A 247      -1.531  -5.544 -38.235  1.00  0.00           H  
ATOM   3340 2HG1 VAL A 247      -1.789  -7.037 -39.169  1.00  0.00           H  
ATOM   3341 3HG1 VAL A 247      -1.826  -5.456 -39.987  1.00  0.00           H  
ATOM   3342 1HG2 VAL A 247      -3.429  -4.009 -37.792  1.00  0.00           H  
ATOM   3343 2HG2 VAL A 247      -3.788  -3.880 -39.530  1.00  0.00           H  
ATOM   3344 3HG2 VAL A 247      -5.056  -4.400 -38.395  1.00  0.00           H  
ATOM   3345  N   PHE A 248      -4.222  -8.884 -39.494  1.00  0.00           N  
ATOM   3346  CA  PHE A 248      -3.694 -10.232 -39.643  1.00  0.00           C  
ATOM   3347  C   PHE A 248      -4.098 -10.811 -40.990  1.00  0.00           C  
ATOM   3348  O   PHE A 248      -3.291 -11.449 -41.661  1.00  0.00           O  
ATOM   3349  CB  PHE A 248      -4.195 -11.137 -38.516  1.00  0.00           C  
ATOM   3350  CG  PHE A 248      -3.545 -10.868 -37.189  1.00  0.00           C  
ATOM   3351  CD1 PHE A 248      -4.310 -10.551 -36.076  1.00  0.00           C  
ATOM   3352  CD2 PHE A 248      -2.167 -10.932 -37.050  1.00  0.00           C  
ATOM   3353  CE1 PHE A 248      -3.713 -10.304 -34.855  1.00  0.00           C  
ATOM   3354  CE2 PHE A 248      -1.567 -10.686 -35.830  1.00  0.00           C  
ATOM   3355  CZ  PHE A 248      -2.342 -10.372 -34.731  1.00  0.00           C  
ATOM   3356  H   PHE A 248      -4.915  -8.703 -38.782  1.00  0.00           H  
ATOM   3357  HA  PHE A 248      -2.605 -10.185 -39.592  1.00  0.00           H  
ATOM   3358 1HB  PHE A 248      -5.271 -11.010 -38.399  1.00  0.00           H  
ATOM   3359 2HB  PHE A 248      -4.015 -12.178 -38.778  1.00  0.00           H  
ATOM   3360  HD1 PHE A 248      -5.395 -10.499 -36.174  1.00  0.00           H  
ATOM   3361  HD2 PHE A 248      -1.555 -11.179 -37.918  1.00  0.00           H  
ATOM   3362  HE1 PHE A 248      -4.327 -10.056 -33.989  1.00  0.00           H  
ATOM   3363  HE2 PHE A 248      -0.483 -10.740 -35.734  1.00  0.00           H  
ATOM   3364  HZ  PHE A 248      -1.870 -10.176 -33.769  1.00  0.00           H  
ATOM   3365  N   GLU A 249      -5.336 -10.555 -41.397  1.00  0.00           N  
ATOM   3366  CA  GLU A 249      -5.798 -11.031 -42.698  1.00  0.00           C  
ATOM   3367  C   GLU A 249      -4.959 -10.447 -43.828  1.00  0.00           C  
ATOM   3368  O   GLU A 249      -4.662 -11.133 -44.805  1.00  0.00           O  
ATOM   3369  CB  GLU A 249      -7.271 -10.672 -42.906  1.00  0.00           C  
ATOM   3370  CG  GLU A 249      -7.870 -11.199 -44.202  1.00  0.00           C  
ATOM   3371  CD  GLU A 249      -9.337 -10.899 -44.334  1.00  0.00           C  
ATOM   3372  OE1 GLU A 249      -9.887 -10.314 -43.432  1.00  0.00           O  
ATOM   3373  OE2 GLU A 249      -9.908 -11.254 -45.337  1.00  0.00           O  
ATOM   3374  H   GLU A 249      -5.970 -10.029 -40.812  1.00  0.00           H  
ATOM   3375  HA  GLU A 249      -5.696 -12.116 -42.725  1.00  0.00           H  
ATOM   3376 1HB  GLU A 249      -7.862 -11.066 -42.080  1.00  0.00           H  
ATOM   3377 2HB  GLU A 249      -7.385  -9.588 -42.902  1.00  0.00           H  
ATOM   3378 1HG  GLU A 249      -7.342 -10.750 -45.043  1.00  0.00           H  
ATOM   3379 2HG  GLU A 249      -7.719 -12.277 -44.248  1.00  0.00           H  
ATOM   3380  N   ALA A 250      -4.557  -9.188 -43.686  1.00  0.00           N  
ATOM   3381  CA  ALA A 250      -3.670  -8.580 -44.669  1.00  0.00           C  
ATOM   3382  C   ALA A 250      -2.320  -9.281 -44.697  1.00  0.00           C  
ATOM   3383  O   ALA A 250      -1.721  -9.450 -45.745  1.00  0.00           O  
ATOM   3384  CB  ALA A 250      -3.490  -7.097 -44.376  1.00  0.00           C  
ATOM   3385  H   ALA A 250      -4.863  -8.641 -42.894  1.00  0.00           H  
ATOM   3386  HA  ALA A 250      -4.126  -8.693 -45.652  1.00  0.00           H  
ATOM   3387 1HB  ALA A 250      -2.825  -6.658 -45.120  1.00  0.00           H  
ATOM   3388 2HB  ALA A 250      -4.459  -6.599 -44.416  1.00  0.00           H  
ATOM   3389 3HB  ALA A 250      -3.059  -6.972 -43.385  1.00  0.00           H  
ATOM   3390  N   ALA A 251      -1.831  -9.695 -43.532  1.00  0.00           N  
ATOM   3391  CA  ALA A 251      -0.587 -10.440 -43.494  1.00  0.00           C  
ATOM   3392  C   ALA A 251      -0.727 -11.816 -44.158  1.00  0.00           C  
ATOM   3393  O   ALA A 251       0.140 -12.220 -44.933  1.00  0.00           O  
ATOM   3394  CB  ALA A 251      -0.116 -10.589 -42.055  1.00  0.00           C  
ATOM   3395  H   ALA A 251      -2.314  -9.499 -42.667  1.00  0.00           H  
ATOM   3396  HA  ALA A 251       0.160  -9.881 -44.058  1.00  0.00           H  
ATOM   3397 1HB  ALA A 251       0.819 -11.149 -42.034  1.00  0.00           H  
ATOM   3398 2HB  ALA A 251       0.044  -9.602 -41.620  1.00  0.00           H  
ATOM   3399 3HB  ALA A 251      -0.870 -11.122 -41.478  1.00  0.00           H  
ATOM   3400  N   VAL A 252      -1.813 -12.527 -43.855  1.00  0.00           N  
ATOM   3401  CA  VAL A 252      -2.023 -13.851 -44.441  1.00  0.00           C  
ATOM   3402  C   VAL A 252      -2.009 -13.739 -45.962  1.00  0.00           C  
ATOM   3403  O   VAL A 252      -1.370 -14.535 -46.643  1.00  0.00           O  
ATOM   3404  CB  VAL A 252      -3.363 -14.450 -43.975  1.00  0.00           C  
ATOM   3405  CG1 VAL A 252      -3.675 -15.722 -44.749  1.00  0.00           C  
ATOM   3406  CG2 VAL A 252      -3.315 -14.727 -42.480  1.00  0.00           C  
ATOM   3407  H   VAL A 252      -2.502 -12.157 -43.216  1.00  0.00           H  
ATOM   3408  HA  VAL A 252      -1.217 -14.508 -44.110  1.00  0.00           H  
ATOM   3409  HB  VAL A 252      -4.162 -13.740 -44.189  1.00  0.00           H  
ATOM   3410 1HG1 VAL A 252      -4.626 -16.132 -44.408  1.00  0.00           H  
ATOM   3411 2HG1 VAL A 252      -3.741 -15.494 -45.813  1.00  0.00           H  
ATOM   3412 3HG1 VAL A 252      -2.885 -16.454 -44.582  1.00  0.00           H  
ATOM   3413 1HG2 VAL A 252      -4.266 -15.150 -42.158  1.00  0.00           H  
ATOM   3414 2HG2 VAL A 252      -2.512 -15.433 -42.266  1.00  0.00           H  
ATOM   3415 3HG2 VAL A 252      -3.132 -13.796 -41.944  1.00  0.00           H  
ATOM   3416  N   LYS A 253      -2.691 -12.728 -46.484  1.00  0.00           N  
ATOM   3417  CA  LYS A 253      -2.746 -12.543 -47.930  1.00  0.00           C  
ATOM   3418  C   LYS A 253      -1.373 -12.201 -48.498  1.00  0.00           C  
ATOM   3419  O   LYS A 253      -0.975 -12.723 -49.543  1.00  0.00           O  
ATOM   3420  CB  LYS A 253      -3.751 -11.448 -48.291  1.00  0.00           C  
ATOM   3421  CG  LYS A 253      -5.208 -11.832 -48.064  1.00  0.00           C  
ATOM   3422  CD  LYS A 253      -6.143 -10.689 -48.428  1.00  0.00           C  
ATOM   3423  CE  LYS A 253      -7.598 -11.067 -48.192  1.00  0.00           C  
ATOM   3424  NZ  LYS A 253      -8.523  -9.944 -48.507  1.00  0.00           N  
ATOM   3425  H   LYS A 253      -3.179 -12.077 -45.886  1.00  0.00           H  
ATOM   3426  HA  LYS A 253      -3.070 -13.479 -48.386  1.00  0.00           H  
ATOM   3427 1HB  LYS A 253      -3.545 -10.555 -47.700  1.00  0.00           H  
ATOM   3428 2HB  LYS A 253      -3.636 -11.180 -49.341  1.00  0.00           H  
ATOM   3429 1HG  LYS A 253      -5.455 -12.701 -48.676  1.00  0.00           H  
ATOM   3430 2HG  LYS A 253      -5.356 -12.093 -47.017  1.00  0.00           H  
ATOM   3431 1HD  LYS A 253      -5.901  -9.814 -47.823  1.00  0.00           H  
ATOM   3432 2HD  LYS A 253      -6.011 -10.430 -49.478  1.00  0.00           H  
ATOM   3433 1HE  LYS A 253      -7.858 -11.921 -48.815  1.00  0.00           H  
ATOM   3434 2HE  LYS A 253      -7.736 -11.352 -47.149  1.00  0.00           H  
ATOM   3435 1HZ  LYS A 253      -9.476 -10.235 -48.337  1.00  0.00           H  
ATOM   3436 2HZ  LYS A 253      -8.303  -9.152 -47.920  1.00  0.00           H  
ATOM   3437 3HZ  LYS A 253      -8.419  -9.684 -49.477  1.00  0.00           H  
ATOM   3438  N   SER A 254      -0.643 -11.332 -47.800  1.00  0.00           N  
ATOM   3439  CA  SER A 254       0.684 -10.934 -48.249  1.00  0.00           C  
ATOM   3440  C   SER A 254       1.704 -12.064 -48.236  1.00  0.00           C  
ATOM   3441  O   SER A 254       2.666 -12.032 -48.996  1.00  0.00           O  
ATOM   3442  CB  SER A 254       1.188  -9.798 -47.381  1.00  0.00           C  
ATOM   3443  OG  SER A 254       1.405 -10.229 -46.066  1.00  0.00           O  
ATOM   3444  H   SER A 254      -1.011 -10.940 -46.945  1.00  0.00           H  
ATOM   3445  HA  SER A 254       0.611 -10.591 -49.282  1.00  0.00           H  
ATOM   3446 1HB  SER A 254       2.117  -9.407 -47.797  1.00  0.00           H  
ATOM   3447 2HB  SER A 254       0.461  -8.987 -47.385  1.00  0.00           H  
ATOM   3448  HG  SER A 254       0.891 -11.033 -45.963  1.00  0.00           H  
ATOM   3449  N   ILE A 255       1.516 -13.057 -47.368  1.00  0.00           N  
ATOM   3450  CA  ILE A 255       2.457 -14.173 -47.326  1.00  0.00           C  
ATOM   3451  C   ILE A 255       2.018 -15.336 -48.213  1.00  0.00           C  
ATOM   3452  O   ILE A 255       2.708 -16.352 -48.311  1.00  0.00           O  
ATOM   3453  CB  ILE A 255       2.635 -14.676 -45.882  1.00  0.00           C  
ATOM   3454  CG1 ILE A 255       3.917 -15.504 -45.759  1.00  0.00           C  
ATOM   3455  CG2 ILE A 255       1.427 -15.493 -45.450  1.00  0.00           C  
ATOM   3456  CD1 ILE A 255       4.327 -15.786 -44.332  1.00  0.00           C  
ATOM   3457  H   ILE A 255       0.730 -13.052 -46.734  1.00  0.00           H  
ATOM   3458  HA  ILE A 255       3.421 -13.826 -47.695  1.00  0.00           H  
ATOM   3459  HB  ILE A 255       2.745 -13.824 -45.211  1.00  0.00           H  
ATOM   3460 1HG1 ILE A 255       3.786 -16.456 -46.271  1.00  0.00           H  
ATOM   3461 2HG1 ILE A 255       4.737 -14.980 -46.251  1.00  0.00           H  
ATOM   3462 1HG2 ILE A 255       1.570 -15.841 -44.427  1.00  0.00           H  
ATOM   3463 2HG2 ILE A 255       0.533 -14.873 -45.501  1.00  0.00           H  
ATOM   3464 3HG2 ILE A 255       1.312 -16.351 -46.113  1.00  0.00           H  
ATOM   3465 1HD1 ILE A 255       5.244 -16.376 -44.326  1.00  0.00           H  
ATOM   3466 2HD1 ILE A 255       4.499 -14.845 -43.809  1.00  0.00           H  
ATOM   3467 3HD1 ILE A 255       3.536 -16.341 -43.829  1.00  0.00           H  
ATOM   3468  N   LYS A 256       0.868 -15.174 -48.862  1.00  0.00           N  
ATOM   3469  CA  LYS A 256       0.386 -16.172 -49.804  1.00  0.00           C  
ATOM   3470  C   LYS A 256      -0.296 -17.344 -49.130  1.00  0.00           C  
ATOM   3471  O   LYS A 256      -0.382 -18.438 -49.702  1.00  0.00           O  
ATOM   3472  CB  LYS A 256       1.542 -16.680 -50.667  1.00  0.00           C  
ATOM   3473  CG  LYS A 256       2.252 -15.596 -51.468  1.00  0.00           C  
ATOM   3474  CD  LYS A 256       3.322 -16.190 -52.373  1.00  0.00           C  
ATOM   3475  CE  LYS A 256       4.062 -15.105 -53.141  1.00  0.00           C  
ATOM   3476  NZ  LYS A 256       5.134 -15.668 -54.006  1.00  0.00           N  
ATOM   3477  H   LYS A 256       0.317 -14.343 -48.700  1.00  0.00           H  
ATOM   3478  HA  LYS A 256      -0.358 -15.706 -50.451  1.00  0.00           H  
ATOM   3479 1HB  LYS A 256       2.283 -17.167 -50.033  1.00  0.00           H  
ATOM   3480 2HB  LYS A 256       1.171 -17.426 -51.370  1.00  0.00           H  
ATOM   3481 1HG  LYS A 256       1.526 -15.061 -52.081  1.00  0.00           H  
ATOM   3482 2HG  LYS A 256       2.718 -14.886 -50.786  1.00  0.00           H  
ATOM   3483 1HD  LYS A 256       4.038 -16.750 -51.771  1.00  0.00           H  
ATOM   3484 2HD  LYS A 256       2.859 -16.873 -53.084  1.00  0.00           H  
ATOM   3485 1HE  LYS A 256       3.358 -14.557 -53.766  1.00  0.00           H  
ATOM   3486 2HE  LYS A 256       4.511 -14.403 -52.438  1.00  0.00           H  
ATOM   3487 1HZ  LYS A 256       5.600 -14.918 -54.497  1.00  0.00           H  
ATOM   3488 2HZ  LYS A 256       5.804 -16.163 -53.433  1.00  0.00           H  
ATOM   3489 3HZ  LYS A 256       4.728 -16.306 -54.675  1.00  0.00           H  
ATOM   3490  N   ALA A 257      -0.771 -17.122 -47.907  1.00  0.00           N  
ATOM   3491  CA  ALA A 257      -1.504 -18.152 -47.184  1.00  0.00           C  
ATOM   3492  C   ALA A 257      -2.978 -18.144 -47.565  1.00  0.00           C  
ATOM   3493  O   ALA A 257      -3.526 -17.114 -47.968  1.00  0.00           O  
ATOM   3494  CB  ALA A 257      -1.343 -17.962 -45.683  1.00  0.00           C  
ATOM   3495  H   ALA A 257      -0.623 -16.224 -47.469  1.00  0.00           H  
ATOM   3496  HA  ALA A 257      -1.091 -19.121 -47.463  1.00  0.00           H  
ATOM   3497 1HB  ALA A 257      -1.897 -18.740 -45.156  1.00  0.00           H  
ATOM   3498 2HB  ALA A 257      -0.288 -18.027 -45.419  1.00  0.00           H  
ATOM   3499 3HB  ALA A 257      -1.730 -16.986 -45.396  1.00  0.00           H  
ATOM   3500  N   PRO A 265      -3.614 -19.303 -47.430  1.00  0.00           N  
ATOM   3501  CA  PRO A 265      -5.014 -19.474 -47.787  1.00  0.00           C  
ATOM   3502  C   PRO A 265      -5.778 -20.076 -46.614  1.00  0.00           C  
ATOM   3503  O   PRO A 265      -5.294 -21.008 -45.971  1.00  0.00           O  
ATOM   3504  CB  PRO A 265      -4.958 -20.428 -48.984  1.00  0.00           C  
ATOM   3505  CG  PRO A 265      -3.643 -20.138 -49.622  1.00  0.00           C  
ATOM   3506  CD  PRO A 265      -2.708 -19.910 -48.465  1.00  0.00           C  
ATOM   3507  HA  PRO A 265      -5.434 -18.501 -48.082  1.00  0.00           H  
ATOM   3508 1HB  PRO A 265      -5.045 -21.470 -48.639  1.00  0.00           H  
ATOM   3509 2HB  PRO A 265      -5.809 -20.240 -49.655  1.00  0.00           H  
ATOM   3510 1HG  PRO A 265      -3.334 -20.982 -50.257  1.00  0.00           H  
ATOM   3511 2HG  PRO A 265      -3.726 -19.260 -50.280  1.00  0.00           H  
ATOM   3512 1HD  PRO A 265      -2.298 -20.873 -48.129  1.00  0.00           H  
ATOM   3513 2HD  PRO A 265      -1.899 -19.231 -48.775  1.00  0.00           H  
ATOM   3514  N   ASP A 266      -6.968 -19.551 -46.334  1.00  0.00           N  
ATOM   3515  CA  ASP A 266      -7.792 -20.080 -45.259  1.00  0.00           C  
ATOM   3516  C   ASP A 266      -8.245 -21.507 -45.556  1.00  0.00           C  
ATOM   3517  O   ASP A 266      -8.614 -21.832 -46.688  1.00  0.00           O  
ATOM   3518  CB  ASP A 266      -9.013 -19.185 -45.034  1.00  0.00           C  
ATOM   3519  CG  ASP A 266      -8.658 -17.844 -44.407  1.00  0.00           C  
ATOM   3520  OD1 ASP A 266      -7.877 -17.830 -43.485  1.00  0.00           O  
ATOM   3521  OD2 ASP A 266      -9.171 -16.847 -44.855  1.00  0.00           O  
ATOM   3522  H   ASP A 266      -7.309 -18.770 -46.876  1.00  0.00           H  
ATOM   3523  HA  ASP A 266      -7.198 -20.097 -44.345  1.00  0.00           H  
ATOM   3524 1HB  ASP A 266      -9.512 -19.003 -45.987  1.00  0.00           H  
ATOM   3525 2HB  ASP A 266      -9.725 -19.697 -44.385  1.00  0.00           H  
ATOM   3526  N   GLY A 267      -8.205 -22.359 -44.538  1.00  0.00           N  
ATOM   3527  CA  GLY A 267      -8.722 -23.719 -44.683  1.00  0.00           C  
ATOM   3528  C   GLY A 267      -9.971 -23.950 -43.839  1.00  0.00           C  
ATOM   3529  O   GLY A 267     -10.434 -23.050 -43.135  1.00  0.00           O  
ATOM   3530  H   GLY A 267      -7.815 -22.073 -43.651  1.00  0.00           H  
ATOM   3531 1HA  GLY A 267      -8.956 -23.910 -45.731  1.00  0.00           H  
ATOM   3532 2HA  GLY A 267      -7.953 -24.433 -44.390  1.00  0.00           H  
ATOM   3533  N   PHE A 268     -10.525 -25.156 -43.907  1.00  0.00           N  
ATOM   3534  CA  PHE A 268     -11.771 -25.438 -43.201  1.00  0.00           C  
ATOM   3535  C   PHE A 268     -11.638 -25.526 -41.680  1.00  0.00           C  
ATOM   3536  O   PHE A 268     -12.651 -25.592 -40.974  1.00  0.00           O  
ATOM   3537  CB  PHE A 268     -12.364 -26.748 -43.722  1.00  0.00           C  
ATOM   3538  CG  PHE A 268     -12.918 -26.651 -45.115  1.00  0.00           C  
ATOM   3539  CD1 PHE A 268     -12.155 -27.035 -46.208  1.00  0.00           C  
ATOM   3540  CD2 PHE A 268     -14.201 -26.175 -45.336  1.00  0.00           C  
ATOM   3541  CE1 PHE A 268     -12.663 -26.946 -47.491  1.00  0.00           C  
ATOM   3542  CE2 PHE A 268     -14.712 -26.086 -46.617  1.00  0.00           C  
ATOM   3543  CZ  PHE A 268     -13.941 -26.472 -47.695  1.00  0.00           C  
ATOM   3544  H   PHE A 268     -10.089 -25.889 -44.448  1.00  0.00           H  
ATOM   3545  HA  PHE A 268     -12.471 -24.625 -43.397  1.00  0.00           H  
ATOM   3546 1HB  PHE A 268     -11.599 -27.523 -43.714  1.00  0.00           H  
ATOM   3547 2HB  PHE A 268     -13.166 -27.073 -43.060  1.00  0.00           H  
ATOM   3548  HD1 PHE A 268     -11.144 -27.410 -46.047  1.00  0.00           H  
ATOM   3549  HD2 PHE A 268     -14.810 -25.870 -44.484  1.00  0.00           H  
ATOM   3550  HE1 PHE A 268     -12.052 -27.250 -48.340  1.00  0.00           H  
ATOM   3551  HE2 PHE A 268     -15.723 -25.711 -46.776  1.00  0.00           H  
ATOM   3552  HZ  PHE A 268     -14.342 -26.400 -48.705  1.00  0.00           H  
ATOM   3553  N   TRP A 269     -10.407 -25.524 -41.171  1.00  0.00           N  
ATOM   3554  CA  TRP A 269     -10.200 -25.515 -39.723  1.00  0.00           C  
ATOM   3555  C   TRP A 269     -10.197 -24.079 -39.208  1.00  0.00           C  
ATOM   3556  O   TRP A 269     -10.151 -23.842 -37.997  1.00  0.00           O  
ATOM   3557  CB  TRP A 269      -8.883 -26.202 -39.358  1.00  0.00           C  
ATOM   3558  CG  TRP A 269      -8.876 -27.673 -39.642  1.00  0.00           C  
ATOM   3559  CD1 TRP A 269      -8.351 -28.290 -40.739  1.00  0.00           C  
ATOM   3560  CD2 TRP A 269      -9.423 -28.727 -38.814  1.00  0.00           C  
ATOM   3561  NE1 TRP A 269      -8.533 -29.648 -40.651  1.00  0.00           N  
ATOM   3562  CE2 TRP A 269      -9.186 -29.933 -39.478  1.00  0.00           C  
ATOM   3563  CE3 TRP A 269     -10.084 -28.744 -37.579  1.00  0.00           C  
ATOM   3564  CZ2 TRP A 269      -9.588 -31.152 -38.954  1.00  0.00           C  
ATOM   3565  CZ3 TRP A 269     -10.486 -29.965 -37.052  1.00  0.00           C  
ATOM   3566  CH2 TRP A 269     -10.243 -31.138 -37.722  1.00  0.00           C  
ATOM   3567  H   TRP A 269      -9.603 -25.529 -41.783  1.00  0.00           H  
ATOM   3568  HA  TRP A 269     -11.017 -26.063 -39.253  1.00  0.00           H  
ATOM   3569 1HB  TRP A 269      -8.066 -25.742 -39.915  1.00  0.00           H  
ATOM   3570 2HB  TRP A 269      -8.678 -26.057 -38.298  1.00  0.00           H  
ATOM   3571  HD1 TRP A 269      -7.858 -27.779 -41.564  1.00  0.00           H  
ATOM   3572  HE1 TRP A 269      -8.236 -30.327 -41.337  1.00  0.00           H  
ATOM   3573  HE3 TRP A 269     -10.277 -27.816 -37.041  1.00  0.00           H  
ATOM   3574  HZ2 TRP A 269      -9.405 -32.094 -39.471  1.00  0.00           H  
ATOM   3575  HZ3 TRP A 269     -11.001 -29.969 -36.091  1.00  0.00           H  
ATOM   3576  HH2 TRP A 269     -10.572 -32.079 -37.280  1.00  0.00           H  
ATOM   3577  N   GLY A 271     -10.208 -23.126 -40.133  1.00  0.00           N  
ATOM   3578  CA  GLY A 271     -10.176 -21.719 -39.771  1.00  0.00           C  
ATOM   3579  C   GLY A 271      -8.763 -21.183 -39.655  1.00  0.00           C  
ATOM   3580  O   GLY A 271      -8.554 -20.020 -39.302  1.00  0.00           O  
ATOM   3581  H   GLY A 271     -10.537 -23.391 -41.050  1.00  0.00           H  
ATOM   3582 1HA  GLY A 271     -10.716 -21.138 -40.519  1.00  0.00           H  
ATOM   3583 2HA  GLY A 271     -10.690 -21.576 -38.821  1.00  0.00           H  
ATOM   3584  N   GLU A 272      -7.785 -22.034 -39.943  1.00  0.00           N  
ATOM   3585  CA  GLU A 272      -6.394 -21.613 -39.953  1.00  0.00           C  
ATOM   3586  C   GLU A 272      -5.979 -21.268 -41.378  1.00  0.00           C  
ATOM   3587  O   GLU A 272      -6.775 -21.391 -42.312  1.00  0.00           O  
ATOM   3588  CB  GLU A 272      -5.490 -22.709 -39.385  1.00  0.00           C  
ATOM   3589  CG  GLU A 272      -5.745 -23.040 -37.922  1.00  0.00           C  
ATOM   3590  CD  GLU A 272      -4.826 -24.106 -37.394  1.00  0.00           C  
ATOM   3591  OE1 GLU A 272      -4.912 -25.219 -37.854  1.00  0.00           O  
ATOM   3592  OE2 GLU A 272      -4.037 -23.807 -36.529  1.00  0.00           O  
ATOM   3593  H   GLU A 272      -8.010 -22.994 -40.160  1.00  0.00           H  
ATOM   3594  HA  GLU A 272      -6.296 -20.726 -39.326  1.00  0.00           H  
ATOM   3595 1HB  GLU A 272      -5.621 -23.625 -39.963  1.00  0.00           H  
ATOM   3596 2HB  GLU A 272      -4.447 -22.408 -39.483  1.00  0.00           H  
ATOM   3597 1HG  GLU A 272      -5.613 -22.136 -37.328  1.00  0.00           H  
ATOM   3598 2HG  GLU A 272      -6.777 -23.368 -37.809  1.00  0.00           H  
ATOM   3599  N   GLN A 273      -4.736 -20.830 -41.539  1.00  0.00           N  
ATOM   3600  CA  GLN A 273      -4.229 -20.428 -42.841  1.00  0.00           C  
ATOM   3601  C   GLN A 273      -3.019 -21.262 -43.183  1.00  0.00           C  
ATOM   3602  O   GLN A 273      -2.088 -21.377 -42.380  1.00  0.00           O  
ATOM   3603  CB  GLN A 273      -3.871 -18.940 -42.860  1.00  0.00           C  
ATOM   3604  CG  GLN A 273      -5.052 -18.012 -42.632  1.00  0.00           C  
ATOM   3605  CD  GLN A 273      -5.389 -17.855 -41.161  1.00  0.00           C  
ATOM   3606  OE1 GLN A 273      -4.499 -17.705 -40.319  1.00  0.00           O  
ATOM   3607  NE2 GLN A 273      -6.678 -17.888 -40.843  1.00  0.00           N  
ATOM   3608  H   GLN A 273      -4.127 -20.775 -40.735  1.00  0.00           H  
ATOM   3609  HA  GLN A 273      -5.007 -20.602 -43.584  1.00  0.00           H  
ATOM   3610 1HB  GLN A 273      -3.128 -18.734 -42.089  1.00  0.00           H  
ATOM   3611 2HB  GLN A 273      -3.424 -18.685 -43.821  1.00  0.00           H  
ATOM   3612 1HG  GLN A 273      -4.812 -17.028 -43.034  1.00  0.00           H  
ATOM   3613 2HG  GLN A 273      -5.925 -18.421 -43.140  1.00  0.00           H  
ATOM   3614 1HE2 GLN A 273      -6.961 -17.790 -39.888  1.00  0.00           H  
ATOM   3615 2HE2 GLN A 273      -7.366 -18.012 -41.557  1.00  0.00           H  
ATOM   3616  N   LEU A 274      -3.034 -21.875 -44.360  1.00  0.00           N  
ATOM   3617  CA  LEU A 274      -1.912 -22.717 -44.743  1.00  0.00           C  
ATOM   3618  C   LEU A 274      -1.232 -22.291 -46.034  1.00  0.00           C  
ATOM   3619  O   LEU A 274      -1.755 -21.487 -46.804  1.00  0.00           O  
ATOM   3620  CB  LEU A 274      -2.389 -24.168 -44.884  1.00  0.00           C  
ATOM   3621  CG  LEU A 274      -3.467 -24.414 -45.947  1.00  0.00           C  
ATOM   3622  CD1 LEU A 274      -2.813 -24.519 -47.319  1.00  0.00           C  
ATOM   3623  CD2 LEU A 274      -4.234 -25.684 -45.608  1.00  0.00           C  
ATOM   3624  H   LEU A 274      -3.810 -21.769 -44.998  1.00  0.00           H  
ATOM   3625  HA  LEU A 274      -1.156 -22.663 -43.960  1.00  0.00           H  
ATOM   3626 1HB  LEU A 274      -1.531 -24.793 -45.131  1.00  0.00           H  
ATOM   3627 2HB  LEU A 274      -2.788 -24.498 -43.925  1.00  0.00           H  
ATOM   3628  HG  LEU A 274      -4.155 -23.569 -45.970  1.00  0.00           H  
ATOM   3629 1HD1 LEU A 274      -3.579 -24.694 -48.074  1.00  0.00           H  
ATOM   3630 2HD1 LEU A 274      -2.288 -23.591 -47.543  1.00  0.00           H  
ATOM   3631 3HD1 LEU A 274      -2.105 -25.347 -47.322  1.00  0.00           H  
ATOM   3632 1HD2 LEU A 274      -5.001 -25.858 -46.364  1.00  0.00           H  
ATOM   3633 2HD2 LEU A 274      -3.546 -26.529 -45.587  1.00  0.00           H  
ATOM   3634 3HD2 LEU A 274      -4.705 -25.574 -44.632  1.00  0.00           H  
ATOM   3635  N   VAL A 275      -0.031 -22.809 -46.229  1.00  0.00           N  
ATOM   3636  CA  VAL A 275       0.755 -22.529 -47.413  1.00  0.00           C  
ATOM   3637  C   VAL A 275       1.356 -23.831 -47.897  1.00  0.00           C  
ATOM   3638  O   VAL A 275       1.501 -24.784 -47.133  1.00  0.00           O  
ATOM   3639  CB  VAL A 275       1.870 -21.510 -47.112  1.00  0.00           C  
ATOM   3640  CG1 VAL A 275       1.274 -20.186 -46.658  1.00  0.00           C  
ATOM   3641  CG2 VAL A 275       2.810 -22.069 -46.054  1.00  0.00           C  
ATOM   3642  H   VAL A 275       0.347 -23.423 -45.521  1.00  0.00           H  
ATOM   3643  HA  VAL A 275       0.098 -22.103 -48.172  1.00  0.00           H  
ATOM   3644  HB  VAL A 275       2.428 -21.315 -48.028  1.00  0.00           H  
ATOM   3645 1HG1 VAL A 275       2.076 -19.478 -46.450  1.00  0.00           H  
ATOM   3646 2HG1 VAL A 275       0.633 -19.787 -47.445  1.00  0.00           H  
ATOM   3647 3HG1 VAL A 275       0.685 -20.343 -45.754  1.00  0.00           H  
ATOM   3648 1HG2 VAL A 275       3.596 -21.344 -45.847  1.00  0.00           H  
ATOM   3649 2HG2 VAL A 275       2.251 -22.270 -45.140  1.00  0.00           H  
ATOM   3650 3HG2 VAL A 275       3.257 -22.995 -46.417  1.00  0.00           H  
ATOM   3651  N   CYS A 276       1.705 -23.872 -49.174  1.00  0.00           N  
ATOM   3652  CA  CYS A 276       2.446 -24.993 -49.711  1.00  0.00           C  
ATOM   3653  C   CYS A 276       3.856 -24.956 -49.144  1.00  0.00           C  
ATOM   3654  O   CYS A 276       4.555 -23.954 -49.282  1.00  0.00           O  
ATOM   3655  CB  CYS A 276       2.494 -24.944 -51.238  1.00  0.00           C  
ATOM   3656  SG  CYS A 276       3.379 -26.329 -51.994  1.00  0.00           S  
ATOM   3657  H   CYS A 276       1.452 -23.110 -49.787  1.00  0.00           H  
ATOM   3658  HA  CYS A 276       1.944 -25.914 -49.414  1.00  0.00           H  
ATOM   3659 1HB  CYS A 276       1.478 -24.937 -51.634  1.00  0.00           H  
ATOM   3660 2HB  CYS A 276       2.976 -24.021 -51.558  1.00  0.00           H  
ATOM   3661  HG  CYS A 276       3.203 -25.937 -53.252  1.00  0.00           H  
ATOM   3662  N   TRP A 277       4.270 -26.036 -48.487  1.00  0.00           N  
ATOM   3663  CA  TRP A 277       5.603 -26.094 -47.898  1.00  0.00           C  
ATOM   3664  C   TRP A 277       6.695 -25.798 -48.925  1.00  0.00           C  
ATOM   3665  O   TRP A 277       7.757 -25.284 -48.582  1.00  0.00           O  
ATOM   3666  CB  TRP A 277       5.845 -27.472 -47.278  1.00  0.00           C  
ATOM   3667  CG  TRP A 277       7.165 -27.590 -46.579  1.00  0.00           C  
ATOM   3668  CD1 TRP A 277       7.857 -26.587 -45.969  1.00  0.00           C  
ATOM   3669  CD2 TRP A 277       7.964 -28.786 -46.413  1.00  0.00           C  
ATOM   3670  NE1 TRP A 277       9.026 -27.073 -45.438  1.00  0.00           N  
ATOM   3671  CE2 TRP A 277       9.107 -28.418 -45.699  1.00  0.00           C  
ATOM   3672  CE3 TRP A 277       7.802 -30.120 -46.807  1.00  0.00           C  
ATOM   3673  CZ2 TRP A 277      10.093 -29.334 -45.368  1.00  0.00           C  
ATOM   3674  CZ3 TRP A 277       8.790 -31.040 -46.474  1.00  0.00           C  
ATOM   3675  CH2 TRP A 277       9.905 -30.656 -45.772  1.00  0.00           C  
ATOM   3676  H   TRP A 277       3.655 -26.831 -48.392  1.00  0.00           H  
ATOM   3677  HA  TRP A 277       5.668 -25.340 -47.114  1.00  0.00           H  
ATOM   3678 1HB  TRP A 277       5.056 -27.691 -46.559  1.00  0.00           H  
ATOM   3679 2HB  TRP A 277       5.800 -28.233 -48.056  1.00  0.00           H  
ATOM   3680  HD1 TRP A 277       7.530 -25.550 -45.911  1.00  0.00           H  
ATOM   3681  HE1 TRP A 277       9.715 -26.531 -44.937  1.00  0.00           H  
ATOM   3682  HE3 TRP A 277       6.917 -30.431 -47.362  1.00  0.00           H  
ATOM   3683  HZ2 TRP A 277      10.986 -29.049 -44.812  1.00  0.00           H  
ATOM   3684  HZ3 TRP A 277       8.656 -32.076 -46.784  1.00  0.00           H  
ATOM   3685  HH2 TRP A 277      10.660 -31.403 -45.527  1.00  0.00           H  
ATOM   3686  N   THR A 282       6.426 -26.117 -50.187  1.00  0.00           N  
ATOM   3687  CA  THR A 282       7.393 -25.892 -51.248  1.00  0.00           C  
ATOM   3688  C   THR A 282       7.599 -24.423 -51.563  1.00  0.00           C  
ATOM   3689  O   THR A 282       8.534 -24.056 -52.279  1.00  0.00           O  
ATOM   3690  CB  THR A 282       6.969 -26.629 -52.532  1.00  0.00           C  
ATOM   3691  OG1 THR A 282       5.685 -26.153 -52.957  1.00  0.00           O  
ATOM   3692  CG2 THR A 282       6.894 -28.128 -52.287  1.00  0.00           C  
ATOM   3693  H   THR A 282       5.700 -26.807 -50.321  1.00  0.00           H  
ATOM   3694  HA  THR A 282       8.358 -26.283 -50.925  1.00  0.00           H  
ATOM   3695  HB  THR A 282       7.694 -26.431 -53.321  1.00  0.00           H  
ATOM   3696  HG1 THR A 282       5.735 -25.210 -53.131  1.00  0.00           H  
ATOM   3697 1HG2 THR A 282       6.594 -28.632 -53.206  1.00  0.00           H  
ATOM   3698 2HG2 THR A 282       7.872 -28.494 -51.975  1.00  0.00           H  
ATOM   3699 3HG2 THR A 282       6.164 -28.333 -51.506  1.00  0.00           H  
ATOM   3700  N   PRO A 283       6.728 -23.576 -51.026  1.00  0.00           N  
ATOM   3701  CA  PRO A 283       6.813 -22.137 -51.268  1.00  0.00           C  
ATOM   3702  C   PRO A 283       7.580 -21.369 -50.196  1.00  0.00           C  
ATOM   3703  O   PRO A 283       7.788 -20.162 -50.322  1.00  0.00           O  
ATOM   3704  CB  PRO A 283       5.338 -21.724 -51.292  1.00  0.00           C  
ATOM   3705  CG  PRO A 283       4.693 -22.612 -50.283  1.00  0.00           C  
ATOM   3706  CD  PRO A 283       5.409 -23.928 -50.431  1.00  0.00           C  
ATOM   3707  HA  PRO A 283       7.293 -21.962 -52.242  1.00  0.00           H  
ATOM   3708 1HB  PRO A 283       5.242 -20.656 -51.044  1.00  0.00           H  
ATOM   3709 2HB  PRO A 283       4.926 -21.857 -52.303  1.00  0.00           H  
ATOM   3710 1HG  PRO A 283       4.799 -22.182 -49.276  1.00  0.00           H  
ATOM   3711 2HG  PRO A 283       3.614 -22.692 -50.483  1.00  0.00           H  
ATOM   3712 1HD  PRO A 283       5.539 -24.388 -49.440  1.00  0.00           H  
ATOM   3713 2HD  PRO A 283       4.831 -24.589 -51.093  1.00  0.00           H  
ATOM   3714  N   TRP A 284       7.997 -22.063 -49.142  1.00  0.00           N  
ATOM   3715  CA  TRP A 284       8.694 -21.398 -48.045  1.00  0.00           C  
ATOM   3716  C   TRP A 284       9.952 -20.694 -48.534  1.00  0.00           C  
ATOM   3717  O   TRP A 284      10.281 -19.601 -48.074  1.00  0.00           O  
ATOM   3718  CB  TRP A 284       9.063 -22.408 -46.957  1.00  0.00           C  
ATOM   3719  CG  TRP A 284       7.885 -22.900 -46.173  1.00  0.00           C  
ATOM   3720  CD1 TRP A 284       6.572 -22.633 -46.420  1.00  0.00           C  
ATOM   3721  CD2 TRP A 284       7.907 -23.754 -45.003  1.00  0.00           C  
ATOM   3722  NE1 TRP A 284       5.778 -23.257 -45.489  1.00  0.00           N  
ATOM   3723  CE2 TRP A 284       6.578 -23.948 -44.615  1.00  0.00           C  
ATOM   3724  CE3 TRP A 284       8.932 -24.359 -44.266  1.00  0.00           C  
ATOM   3725  CZ2 TRP A 284       6.240 -24.723 -43.517  1.00  0.00           C  
ATOM   3726  CZ3 TRP A 284       8.593 -25.138 -43.165  1.00  0.00           C  
ATOM   3727  CH2 TRP A 284       7.282 -25.315 -42.802  1.00  0.00           C  
ATOM   3728  H   TRP A 284       7.835 -23.059 -49.090  1.00  0.00           H  
ATOM   3729  HA  TRP A 284       8.028 -20.650 -47.615  1.00  0.00           H  
ATOM   3730 1HB  TRP A 284       9.556 -23.268 -47.411  1.00  0.00           H  
ATOM   3731 2HB  TRP A 284       9.771 -21.954 -46.264  1.00  0.00           H  
ATOM   3732  HD1 TRP A 284       6.205 -22.015 -47.238  1.00  0.00           H  
ATOM   3733  HE1 TRP A 284       4.770 -23.214 -45.452  1.00  0.00           H  
ATOM   3734  HE3 TRP A 284       9.974 -24.224 -44.551  1.00  0.00           H  
ATOM   3735  HZ2 TRP A 284       5.205 -24.876 -43.212  1.00  0.00           H  
ATOM   3736  HZ3 TRP A 284       9.397 -25.605 -42.596  1.00  0.00           H  
ATOM   3737  HH2 TRP A 284       7.051 -25.933 -41.933  1.00  0.00           H  
ATOM   3738  N   ASN A 285      10.642 -21.320 -49.482  1.00  0.00           N  
ATOM   3739  CA  ASN A 285      11.878 -20.771 -50.029  1.00  0.00           C  
ATOM   3740  C   ASN A 285      11.661 -19.432 -50.727  1.00  0.00           C  
ATOM   3741  O   ASN A 285      12.557 -18.590 -50.764  1.00  0.00           O  
ATOM   3742  CB  ASN A 285      12.517 -21.765 -50.982  1.00  0.00           C  
ATOM   3743  CG  ASN A 285      13.143 -22.930 -50.268  1.00  0.00           C  
ATOM   3744  OD1 ASN A 285      13.555 -22.814 -49.108  1.00  0.00           O  
ATOM   3745  ND2 ASN A 285      13.222 -24.051 -50.938  1.00  0.00           N  
ATOM   3746  H   ASN A 285      10.298 -22.203 -49.833  1.00  0.00           H  
ATOM   3747  HA  ASN A 285      12.568 -20.582 -49.205  1.00  0.00           H  
ATOM   3748 1HB  ASN A 285      11.763 -22.140 -51.675  1.00  0.00           H  
ATOM   3749 2HB  ASN A 285      13.283 -21.262 -51.573  1.00  0.00           H  
ATOM   3750 1HD2 ASN A 285      13.629 -24.860 -50.512  1.00  0.00           H  
ATOM   3751 2HD2 ASN A 285      12.876 -24.100 -51.874  1.00  0.00           H  
ATOM   3752  N   ILE A 286      10.469 -19.238 -51.279  1.00  0.00           N  
ATOM   3753  CA  ILE A 286      10.195 -18.060 -52.093  1.00  0.00           C  
ATOM   3754  C   ILE A 286       9.256 -17.065 -51.414  1.00  0.00           C  
ATOM   3755  O   ILE A 286       8.883 -16.049 -52.003  1.00  0.00           O  
ATOM   3756  CB  ILE A 286       9.593 -18.476 -53.447  1.00  0.00           C  
ATOM   3757  CG1 ILE A 286       8.247 -19.175 -53.241  1.00  0.00           C  
ATOM   3758  CG2 ILE A 286      10.555 -19.380 -54.203  1.00  0.00           C  
ATOM   3759  CD1 ILE A 286       7.473 -19.401 -54.520  1.00  0.00           C  
ATOM   3760  H   ILE A 286       9.736 -19.917 -51.134  1.00  0.00           H  
ATOM   3761  HA  ILE A 286      11.134 -17.538 -52.273  1.00  0.00           H  
ATOM   3762  HB  ILE A 286       9.397 -17.587 -54.047  1.00  0.00           H  
ATOM   3763 1HG1 ILE A 286       8.408 -20.142 -52.765  1.00  0.00           H  
ATOM   3764 2HG1 ILE A 286       7.627 -18.580 -52.570  1.00  0.00           H  
ATOM   3765 1HG2 ILE A 286      10.114 -19.665 -55.157  1.00  0.00           H  
ATOM   3766 2HG2 ILE A 286      11.490 -18.849 -54.379  1.00  0.00           H  
ATOM   3767 3HG2 ILE A 286      10.753 -20.275 -53.612  1.00  0.00           H  
ATOM   3768 1HD1 ILE A 286       6.531 -19.900 -54.293  1.00  0.00           H  
ATOM   3769 2HD1 ILE A 286       7.270 -18.441 -54.997  1.00  0.00           H  
ATOM   3770 3HD1 ILE A 286       8.059 -20.024 -55.194  1.00  0.00           H  
ATOM   3771  N   PHE A 287       8.878 -17.354 -50.172  1.00  0.00           N  
ATOM   3772  CA  PHE A 287       7.967 -16.484 -49.434  1.00  0.00           C  
ATOM   3773  C   PHE A 287       8.682 -15.280 -48.819  1.00  0.00           C  
ATOM   3774  O   PHE A 287       9.900 -15.301 -48.629  1.00  0.00           O  
ATOM   3775  CB  PHE A 287       7.263 -17.276 -48.331  1.00  0.00           C  
ATOM   3776  CG  PHE A 287       6.268 -18.277 -48.844  1.00  0.00           C  
ATOM   3777  CD1 PHE A 287       5.639 -18.088 -50.066  1.00  0.00           C  
ATOM   3778  CD2 PHE A 287       5.957 -19.410 -48.107  1.00  0.00           C  
ATOM   3779  CE1 PHE A 287       4.723 -19.008 -50.539  1.00  0.00           C  
ATOM   3780  CE2 PHE A 287       5.043 -20.332 -48.578  1.00  0.00           C  
ATOM   3781  CZ  PHE A 287       4.425 -20.130 -49.796  1.00  0.00           C  
ATOM   3782  H   PHE A 287       9.227 -18.191 -49.728  1.00  0.00           H  
ATOM   3783  HA  PHE A 287       7.216 -16.102 -50.127  1.00  0.00           H  
ATOM   3784 1HB  PHE A 287       8.005 -17.809 -47.736  1.00  0.00           H  
ATOM   3785 2HB  PHE A 287       6.742 -16.589 -47.665  1.00  0.00           H  
ATOM   3786  HD1 PHE A 287       5.876 -17.201 -50.654  1.00  0.00           H  
ATOM   3787  HD2 PHE A 287       6.445 -19.569 -47.145  1.00  0.00           H  
ATOM   3788  HE1 PHE A 287       4.237 -18.847 -51.501  1.00  0.00           H  
ATOM   3789  HE2 PHE A 287       4.808 -21.218 -47.989  1.00  0.00           H  
ATOM   3790  HZ  PHE A 287       3.703 -20.855 -50.167  1.00  0.00           H  
ATOM   3791  N   PRO A 288       7.921 -14.223 -48.504  1.00  0.00           N  
ATOM   3792  CA  PRO A 288       8.554 -12.994 -48.020  1.00  0.00           C  
ATOM   3793  C   PRO A 288       8.838 -12.985 -46.526  1.00  0.00           C  
ATOM   3794  O   PRO A 288       8.228 -13.718 -45.751  1.00  0.00           O  
ATOM   3795  CB  PRO A 288       7.518 -11.926 -48.387  1.00  0.00           C  
ATOM   3796  CG  PRO A 288       6.209 -12.628 -48.261  1.00  0.00           C  
ATOM   3797  CD  PRO A 288       6.488 -14.028 -48.739  1.00  0.00           C  
ATOM   3798  HA  PRO A 288       9.499 -12.836 -48.561  1.00  0.00           H  
ATOM   3799 1HB  PRO A 288       7.608 -11.066 -47.707  1.00  0.00           H  
ATOM   3800 2HB  PRO A 288       7.707 -11.553 -49.404  1.00  0.00           H  
ATOM   3801 1HG  PRO A 288       5.861 -12.598 -47.218  1.00  0.00           H  
ATOM   3802 2HG  PRO A 288       5.445 -12.118 -48.866  1.00  0.00           H  
ATOM   3803 1HD  PRO A 288       5.894 -14.742 -48.150  1.00  0.00           H  
ATOM   3804 2HD  PRO A 288       6.240 -14.107 -49.808  1.00  0.00           H  
ATOM   3805  N   VAL A 289       9.778 -12.137 -46.135  1.00  0.00           N  
ATOM   3806  CA  VAL A 289      10.065 -11.902 -44.732  1.00  0.00           C  
ATOM   3807  C   VAL A 289       9.028 -10.932 -44.183  1.00  0.00           C  
ATOM   3808  O   VAL A 289       8.611 -10.008 -44.884  1.00  0.00           O  
ATOM   3809  CB  VAL A 289      11.481 -11.324 -44.548  1.00  0.00           C  
ATOM   3810  CG1 VAL A 289      12.525 -12.291 -45.085  1.00  0.00           C  
ATOM   3811  CG2 VAL A 289      11.584  -9.976 -45.247  1.00  0.00           C  
ATOM   3812  H   VAL A 289      10.309 -11.640 -46.836  1.00  0.00           H  
ATOM   3813  HA  VAL A 289      10.011 -12.854 -44.203  1.00  0.00           H  
ATOM   3814  HB  VAL A 289      11.676 -11.197 -43.483  1.00  0.00           H  
ATOM   3815 1HG1 VAL A 289      13.520 -11.867 -44.947  1.00  0.00           H  
ATOM   3816 2HG1 VAL A 289      12.456 -13.236 -44.546  1.00  0.00           H  
ATOM   3817 3HG1 VAL A 289      12.350 -12.464 -46.146  1.00  0.00           H  
ATOM   3818 1HG2 VAL A 289      12.587  -9.573 -45.113  1.00  0.00           H  
ATOM   3819 2HG2 VAL A 289      11.383 -10.102 -46.311  1.00  0.00           H  
ATOM   3820 3HG2 VAL A 289      10.856  -9.287 -44.819  1.00  0.00           H  
ATOM   3821  N   ILE A 290       8.586 -11.149 -42.943  1.00  0.00           N  
ATOM   3822  CA  ILE A 290       7.677 -10.211 -42.303  1.00  0.00           C  
ATOM   3823  C   ILE A 290       8.488  -9.428 -41.286  1.00  0.00           C  
ATOM   3824  O   ILE A 290       9.069 -10.007 -40.372  1.00  0.00           O  
ATOM   3825  CB  ILE A 290       6.497 -10.924 -41.618  1.00  0.00           C  
ATOM   3826  CG1 ILE A 290       5.687 -11.721 -42.644  1.00  0.00           C  
ATOM   3827  CG2 ILE A 290       5.611  -9.918 -40.901  1.00  0.00           C  
ATOM   3828  CD1 ILE A 290       4.647 -12.629 -42.029  1.00  0.00           C  
ATOM   3829  H   ILE A 290       8.881 -11.971 -42.436  1.00  0.00           H  
ATOM   3830  HA  ILE A 290       7.270  -9.549 -43.066  1.00  0.00           H  
ATOM   3831  HB  ILE A 290       6.877 -11.642 -40.892  1.00  0.00           H  
ATOM   3832 1HG1 ILE A 290       5.182 -11.034 -43.322  1.00  0.00           H  
ATOM   3833 2HG1 ILE A 290       6.361 -12.333 -43.244  1.00  0.00           H  
ATOM   3834 1HG2 ILE A 290       4.781 -10.439 -40.423  1.00  0.00           H  
ATOM   3835 2HG2 ILE A 290       6.194  -9.394 -40.145  1.00  0.00           H  
ATOM   3836 3HG2 ILE A 290       5.220  -9.198 -41.621  1.00  0.00           H  
ATOM   3837 1HD1 ILE A 290       4.114 -13.160 -42.819  1.00  0.00           H  
ATOM   3838 2HD1 ILE A 290       5.135 -13.350 -41.373  1.00  0.00           H  
ATOM   3839 3HD1 ILE A 290       3.940 -12.034 -41.453  1.00  0.00           H  
ATOM   3840  N   SER A 291       8.546  -8.113 -41.460  1.00  0.00           N  
ATOM   3841  CA  SER A 291       9.436  -7.286 -40.647  1.00  0.00           C  
ATOM   3842  C   SER A 291       8.690  -6.489 -39.586  1.00  0.00           C  
ATOM   3843  O   SER A 291       7.886  -5.605 -39.902  1.00  0.00           O  
ATOM   3844  CB  SER A 291      10.211  -6.335 -41.539  1.00  0.00           C  
ATOM   3845  OG  SER A 291      11.061  -7.038 -42.403  1.00  0.00           O  
ATOM   3846  H   SER A 291       7.970  -7.672 -42.162  1.00  0.00           H  
ATOM   3847  HA  SER A 291      10.140  -7.940 -40.130  1.00  0.00           H  
ATOM   3848 1HB  SER A 291       9.514  -5.733 -42.121  1.00  0.00           H  
ATOM   3849 2HB  SER A 291      10.796  -5.654 -40.923  1.00  0.00           H  
ATOM   3850  HG  SER A 291      10.609  -7.073 -43.249  1.00  0.00           H  
ATOM   3851  N   LEU A 292       8.934  -6.826 -38.316  1.00  0.00           N  
ATOM   3852  CA  LEU A 292       8.443  -6.022 -37.211  1.00  0.00           C  
ATOM   3853  C   LEU A 292       9.452  -4.931 -36.910  1.00  0.00           C  
ATOM   3854  O   LEU A 292      10.616  -5.221 -36.628  1.00  0.00           O  
ATOM   3855  CB  LEU A 292       8.210  -6.888 -35.967  1.00  0.00           C  
ATOM   3856  CG  LEU A 292       6.906  -7.696 -35.953  1.00  0.00           C  
ATOM   3857  CD1 LEU A 292       6.938  -8.730 -37.071  1.00  0.00           C  
ATOM   3858  CD2 LEU A 292       6.735  -8.363 -34.596  1.00  0.00           C  
ATOM   3859  H   LEU A 292       9.472  -7.658 -38.118  1.00  0.00           H  
ATOM   3860  HA  LEU A 292       7.493  -5.576 -37.504  1.00  0.00           H  
ATOM   3861 1HB  LEU A 292       9.036  -7.591 -35.873  1.00  0.00           H  
ATOM   3862 2HB  LEU A 292       8.208  -6.242 -35.089  1.00  0.00           H  
ATOM   3863  HG  LEU A 292       6.063  -7.030 -36.139  1.00  0.00           H  
ATOM   3864 1HD1 LEU A 292       6.011  -9.304 -37.061  1.00  0.00           H  
ATOM   3865 2HD1 LEU A 292       7.041  -8.225 -38.031  1.00  0.00           H  
ATOM   3866 3HD1 LEU A 292       7.782  -9.402 -36.921  1.00  0.00           H  
ATOM   3867 1HD2 LEU A 292       5.808  -8.936 -34.587  1.00  0.00           H  
ATOM   3868 2HD2 LEU A 292       7.577  -9.030 -34.410  1.00  0.00           H  
ATOM   3869 3HD2 LEU A 292       6.698  -7.600 -33.819  1.00  0.00           H  
ATOM   3870  N   TYR A 293       9.011  -3.678 -36.986  1.00  0.00           N  
ATOM   3871  CA  TYR A 293       9.881  -2.566 -36.625  1.00  0.00           C  
ATOM   3872  C   TYR A 293       9.595  -2.137 -35.193  1.00  0.00           C  
ATOM   3873  O   TYR A 293       8.464  -1.814 -34.847  1.00  0.00           O  
ATOM   3874  CB  TYR A 293       9.695  -1.391 -37.588  1.00  0.00           C  
ATOM   3875  CG  TYR A 293      10.175  -1.673 -38.995  1.00  0.00           C  
ATOM   3876  CD1 TYR A 293       9.475  -2.557 -39.802  1.00  0.00           C  
ATOM   3877  CD2 TYR A 293      11.316  -1.048 -39.476  1.00  0.00           C  
ATOM   3878  CE1 TYR A 293       9.913  -2.815 -41.087  1.00  0.00           C  
ATOM   3879  CE2 TYR A 293      11.754  -1.306 -40.761  1.00  0.00           C  
ATOM   3880  CZ  TYR A 293      11.058  -2.185 -41.564  1.00  0.00           C  
ATOM   3881  OH  TYR A 293      11.494  -2.442 -42.844  1.00  0.00           O  
ATOM   3882  H   TYR A 293       8.069  -3.485 -37.295  1.00  0.00           H  
ATOM   3883  HA  TYR A 293      10.916  -2.902 -36.687  1.00  0.00           H  
ATOM   3884 1HB  TYR A 293       8.639  -1.124 -37.636  1.00  0.00           H  
ATOM   3885 2HB  TYR A 293      10.236  -0.523 -37.212  1.00  0.00           H  
ATOM   3886  HD1 TYR A 293       8.578  -3.049 -39.424  1.00  0.00           H  
ATOM   3887  HD2 TYR A 293      11.867  -0.355 -38.841  1.00  0.00           H  
ATOM   3888  HE1 TYR A 293       9.363  -3.509 -41.722  1.00  0.00           H  
ATOM   3889  HE2 TYR A 293      12.651  -0.815 -41.139  1.00  0.00           H  
ATOM   3890  HH  TYR A 293      10.902  -3.070 -43.263  1.00  0.00           H  
ATOM   3891  N   LEU A 294      10.624  -2.169 -34.352  1.00  0.00           N  
ATOM   3892  CA  LEU A 294      10.466  -1.842 -32.949  1.00  0.00           C  
ATOM   3893  C   LEU A 294      11.556  -0.871 -32.540  1.00  0.00           C  
ATOM   3894  O   LEU A 294      12.746  -1.157 -32.702  1.00  0.00           O  
ATOM   3895  CB  LEU A 294      10.530  -3.108 -32.085  1.00  0.00           C  
ATOM   3896  CG  LEU A 294      10.443  -2.884 -30.570  1.00  0.00           C  
ATOM   3897  CD1 LEU A 294       9.082  -2.297 -30.220  1.00  0.00           C  
ATOM   3898  CD2 LEU A 294      10.672  -4.203 -29.847  1.00  0.00           C  
ATOM   3899  H   LEU A 294      11.537  -2.427 -34.697  1.00  0.00           H  
ATOM   3900  HA  LEU A 294       9.490  -1.378 -32.810  1.00  0.00           H  
ATOM   3901 1HB  LEU A 294       9.711  -3.765 -32.370  1.00  0.00           H  
ATOM   3902 2HB  LEU A 294      11.469  -3.622 -32.290  1.00  0.00           H  
ATOM   3903  HG  LEU A 294      11.204  -2.166 -30.264  1.00  0.00           H  
ATOM   3904 1HD1 LEU A 294       9.020  -2.138 -29.143  1.00  0.00           H  
ATOM   3905 2HD1 LEU A 294       8.953  -1.345 -30.735  1.00  0.00           H  
ATOM   3906 3HD1 LEU A 294       8.298  -2.987 -30.530  1.00  0.00           H  
ATOM   3907 1HD2 LEU A 294      10.611  -4.044 -28.770  1.00  0.00           H  
ATOM   3908 2HD2 LEU A 294       9.910  -4.921 -30.152  1.00  0.00           H  
ATOM   3909 3HD2 LEU A 294      11.659  -4.591 -30.101  1.00  0.00           H  
ATOM   3910  N   MET A 295      11.129   0.274 -32.012  1.00  0.00           N  
ATOM   3911  CA  MET A 295      12.023   1.371 -31.657  1.00  0.00           C  
ATOM   3912  C   MET A 295      12.993   1.668 -32.789  1.00  0.00           C  
ATOM   3913  O   MET A 295      14.189   1.856 -32.573  1.00  0.00           O  
ATOM   3914  CB  MET A 295      12.785   1.042 -30.374  1.00  0.00           C  
ATOM   3915  CG  MET A 295      11.910   0.929 -29.134  1.00  0.00           C  
ATOM   3916  SD  MET A 295      11.042   2.463 -28.752  1.00  0.00           S  
ATOM   3917  CE  MET A 295      12.408   3.511 -28.259  1.00  0.00           C  
ATOM   3918  H   MET A 295      10.137   0.377 -31.854  1.00  0.00           H  
ATOM   3919  HA  MET A 295      11.423   2.265 -31.488  1.00  0.00           H  
ATOM   3920 1HB  MET A 295      13.313   0.098 -30.498  1.00  0.00           H  
ATOM   3921 2HB  MET A 295      13.532   1.814 -30.187  1.00  0.00           H  
ATOM   3922 1HG  MET A 295      11.170   0.142 -29.281  1.00  0.00           H  
ATOM   3923 2HG  MET A 295      12.527   0.660 -28.277  1.00  0.00           H  
ATOM   3924 1HE  MET A 295      12.032   4.498 -27.992  1.00  0.00           H  
ATOM   3925 2HE  MET A 295      12.914   3.069 -27.399  1.00  0.00           H  
ATOM   3926 3HE  MET A 295      13.113   3.603 -29.086  1.00  0.00           H  
ATOM   3927  N   SER A 302      12.464   1.668 -34.008  1.00  0.00           N  
ATOM   3928  CA  SER A 302      13.232   2.054 -35.177  1.00  0.00           C  
ATOM   3929  C   SER A 302      14.186   1.016 -35.736  1.00  0.00           C  
ATOM   3930  O   SER A 302      14.913   1.305 -36.682  1.00  0.00           O  
ATOM   3931  CB  SER A 302      14.023   3.304 -34.844  1.00  0.00           C  
ATOM   3932  OG  SER A 302      14.991   3.041 -33.867  1.00  0.00           O  
ATOM   3933  H   SER A 302      11.727   0.984 -34.107  1.00  0.00           H  
ATOM   3934  HA  SER A 302      12.539   2.266 -35.992  1.00  0.00           H  
ATOM   3935 1HB  SER A 302      14.505   3.681 -35.746  1.00  0.00           H  
ATOM   3936 2HB  SER A 302      13.345   4.079 -34.488  1.00  0.00           H  
ATOM   3937  HG  SER A 302      15.129   2.090 -33.880  1.00  0.00           H  
ATOM   3938  N   PHE A 303      14.200  -0.184 -35.160  1.00  0.00           N  
ATOM   3939  CA  PHE A 303      15.050  -1.252 -35.671  1.00  0.00           C  
ATOM   3940  C   PHE A 303      14.196  -2.382 -36.218  1.00  0.00           C  
ATOM   3941  O   PHE A 303      13.043  -2.547 -35.808  1.00  0.00           O  
ATOM   3942  CB  PHE A 303      15.975  -1.783 -34.574  1.00  0.00           C  
ATOM   3943  CG  PHE A 303      16.972  -0.773 -34.081  1.00  0.00           C  
ATOM   3944  CD1 PHE A 303      16.695   0.011 -32.970  1.00  0.00           C  
ATOM   3945  CD2 PHE A 303      18.187  -0.604 -34.726  1.00  0.00           C  
ATOM   3946  CE1 PHE A 303      17.611   0.940 -32.515  1.00  0.00           C  
ATOM   3947  CE2 PHE A 303      19.105   0.323 -34.273  1.00  0.00           C  
ATOM   3948  CZ  PHE A 303      18.816   1.096 -33.166  1.00  0.00           C  
ATOM   3949  H   PHE A 303      13.615  -0.363 -34.356  1.00  0.00           H  
ATOM   3950  HA  PHE A 303      15.665  -0.849 -36.477  1.00  0.00           H  
ATOM   3951 1HB  PHE A 303      15.379  -2.115 -33.725  1.00  0.00           H  
ATOM   3952 2HB  PHE A 303      16.523  -2.647 -34.947  1.00  0.00           H  
ATOM   3953  HD1 PHE A 303      15.742  -0.114 -32.455  1.00  0.00           H  
ATOM   3954  HD2 PHE A 303      18.415  -1.215 -35.600  1.00  0.00           H  
ATOM   3955  HE1 PHE A 303      17.380   1.550 -31.642  1.00  0.00           H  
ATOM   3956  HE2 PHE A 303      20.058   0.446 -34.788  1.00  0.00           H  
ATOM   3957  HZ  PHE A 303      19.538   1.829 -32.809  1.00  0.00           H  
ATOM   3958  N   ARG A 304      14.769  -3.152 -37.137  1.00  0.00           N  
ATOM   3959  CA  ARG A 304      14.038  -4.208 -37.832  1.00  0.00           C  
ATOM   3960  C   ARG A 304      14.202  -5.578 -37.175  1.00  0.00           C  
ATOM   3961  O   ARG A 304      15.314  -6.003 -36.840  1.00  0.00           O  
ATOM   3962  CB  ARG A 304      14.498  -4.296 -39.280  1.00  0.00           C  
ATOM   3963  CG  ARG A 304      13.760  -5.322 -40.124  1.00  0.00           C  
ATOM   3964  CD  ARG A 304      14.229  -5.314 -41.534  1.00  0.00           C  
ATOM   3965  NE  ARG A 304      13.925  -4.057 -42.199  1.00  0.00           N  
ATOM   3966  CZ  ARG A 304      14.836  -3.113 -42.506  1.00  0.00           C  
ATOM   3967  NH1 ARG A 304      16.101  -3.297 -42.200  1.00  0.00           N  
ATOM   3968  NH2 ARG A 304      14.457  -2.002 -43.113  1.00  0.00           N  
ATOM   3969  H   ARG A 304      15.742  -2.999 -37.359  1.00  0.00           H  
ATOM   3970  HA  ARG A 304      12.976  -3.963 -37.815  1.00  0.00           H  
ATOM   3971 1HB  ARG A 304      14.377  -3.326 -39.759  1.00  0.00           H  
ATOM   3972 2HB  ARG A 304      15.559  -4.546 -39.310  1.00  0.00           H  
ATOM   3973 1HG  ARG A 304      13.925  -6.318 -39.714  1.00  0.00           H  
ATOM   3974 2HG  ARG A 304      12.692  -5.099 -40.117  1.00  0.00           H  
ATOM   3975 1HD  ARG A 304      15.309  -5.459 -41.558  1.00  0.00           H  
ATOM   3976 2HD  ARG A 304      13.743  -6.118 -42.084  1.00  0.00           H  
ATOM   3977  HE  ARG A 304      12.961  -3.880 -42.451  1.00  0.00           H  
ATOM   3978 1HH1 ARG A 304      16.390  -4.146 -41.735  1.00  0.00           H  
ATOM   3979 2HH1 ARG A 304      16.784  -2.589 -42.429  1.00  0.00           H  
ATOM   3980 1HH2 ARG A 304      13.484  -1.861 -43.348  1.00  0.00           H  
ATOM   3981 2HH2 ARG A 304      15.140  -1.295 -43.342  1.00  0.00           H  
ATOM   3982  N   ILE A 305      13.075  -6.266 -37.006  1.00  0.00           N  
ATOM   3983  CA  ILE A 305      13.050  -7.625 -36.467  1.00  0.00           C  
ATOM   3984  C   ILE A 305      12.324  -8.521 -37.457  1.00  0.00           C  
ATOM   3985  O   ILE A 305      11.116  -8.708 -37.366  1.00  0.00           O  
ATOM   3986  CB  ILE A 305      12.356  -7.683 -35.094  1.00  0.00           C  
ATOM   3987  CG1 ILE A 305      13.071  -6.769 -34.095  1.00  0.00           C  
ATOM   3988  CG2 ILE A 305      12.316  -9.113 -34.578  1.00  0.00           C  
ATOM   3989  CD1 ILE A 305      12.532  -5.357 -34.065  1.00  0.00           C  
ATOM   3990  H   ILE A 305      12.205  -5.823 -37.264  1.00  0.00           H  
ATOM   3991  HA  ILE A 305      14.077  -7.965 -36.340  1.00  0.00           H  
ATOM   3992  HB  ILE A 305      11.336  -7.311 -35.186  1.00  0.00           H  
ATOM   3993 1HG1 ILE A 305      12.987  -7.189 -33.093  1.00  0.00           H  
ATOM   3994 2HG1 ILE A 305      14.133  -6.722 -34.341  1.00  0.00           H  
ATOM   3995 1HG2 ILE A 305      11.823  -9.135 -33.606  1.00  0.00           H  
ATOM   3996 2HG2 ILE A 305      11.764  -9.737 -35.279  1.00  0.00           H  
ATOM   3997 3HG2 ILE A 305      13.333  -9.492 -34.477  1.00  0.00           H  
ATOM   3998 1HD1 ILE A 305      13.090  -4.770 -33.334  1.00  0.00           H  
ATOM   3999 2HD1 ILE A 305      12.640  -4.905 -35.051  1.00  0.00           H  
ATOM   4000 3HD1 ILE A 305      11.480  -5.376 -33.787  1.00  0.00           H  
ATOM   4001  N   THR A 306      13.064  -9.038 -38.445  1.00  0.00           N  
ATOM   4002  CA  THR A 306      12.452  -9.873 -39.481  1.00  0.00           C  
ATOM   4003  C   THR A 306      12.104 -11.263 -38.966  1.00  0.00           C  
ATOM   4004  O   THR A 306      12.810 -11.830 -38.133  1.00  0.00           O  
ATOM   4005  CB  THR A 306      13.379 -10.001 -40.704  1.00  0.00           C  
ATOM   4006  OG1 THR A 306      14.623 -10.591 -40.303  1.00  0.00           O  
ATOM   4007  CG2 THR A 306      13.644  -8.635 -41.318  1.00  0.00           C  
ATOM   4008  H   THR A 306      14.056  -8.855 -38.483  1.00  0.00           H  
ATOM   4009  HA  THR A 306      11.523  -9.401 -39.801  1.00  0.00           H  
ATOM   4010  HB  THR A 306      12.912 -10.644 -41.449  1.00  0.00           H  
ATOM   4011  HG1 THR A 306      14.621 -11.524 -40.528  1.00  0.00           H  
ATOM   4012 1HG2 THR A 306      14.301  -8.746 -42.181  1.00  0.00           H  
ATOM   4013 2HG2 THR A 306      12.701  -8.189 -41.634  1.00  0.00           H  
ATOM   4014 3HG2 THR A 306      14.121  -7.991 -40.580  1.00  0.00           H  
ATOM   4015  N   ILE A 307      10.996 -11.790 -39.465  1.00  0.00           N  
ATOM   4016  CA  ILE A 307      10.658 -13.191 -39.301  1.00  0.00           C  
ATOM   4017  C   ILE A 307      10.654 -13.838 -40.680  1.00  0.00           C  
ATOM   4018  O   ILE A 307       9.882 -13.443 -41.559  1.00  0.00           O  
ATOM   4019  CB  ILE A 307       9.289 -13.370 -38.619  1.00  0.00           C  
ATOM   4020  CG1 ILE A 307       9.260 -12.633 -37.278  1.00  0.00           C  
ATOM   4021  CG2 ILE A 307       8.981 -14.847 -38.425  1.00  0.00           C  
ATOM   4022  CD1 ILE A 307      10.278 -13.138 -36.281  1.00  0.00           C  
ATOM   4023  H   ILE A 307      10.367 -11.189 -39.978  1.00  0.00           H  
ATOM   4024  HA  ILE A 307      11.413 -13.657 -38.669  1.00  0.00           H  
ATOM   4025  HB  ILE A 307       8.512 -12.925 -39.241  1.00  0.00           H  
ATOM   4026 1HG1 ILE A 307       9.441 -11.571 -37.443  1.00  0.00           H  
ATOM   4027 2HG1 ILE A 307       8.270 -12.729 -36.831  1.00  0.00           H  
ATOM   4028 1HG2 ILE A 307       8.011 -14.956 -37.942  1.00  0.00           H  
ATOM   4029 2HG2 ILE A 307       8.961 -15.345 -39.394  1.00  0.00           H  
ATOM   4030 3HG2 ILE A 307       9.751 -15.300 -37.800  1.00  0.00           H  
ATOM   4031 1HD1 ILE A 307      10.195 -12.567 -35.356  1.00  0.00           H  
ATOM   4032 2HD1 ILE A 307      10.092 -14.193 -36.074  1.00  0.00           H  
ATOM   4033 3HD1 ILE A 307      11.279 -13.019 -36.692  1.00  0.00           H  
ATOM   4034  N   LEU A 308      11.533 -14.817 -40.861  1.00  0.00           N  
ATOM   4035  CA  LEU A 308      11.599 -15.606 -42.093  1.00  0.00           C  
ATOM   4036  C   LEU A 308      10.365 -16.495 -42.232  1.00  0.00           C  
ATOM   4037  O   LEU A 308       9.661 -16.735 -41.265  1.00  0.00           O  
ATOM   4038  CB  LEU A 308      12.866 -16.470 -42.107  1.00  0.00           C  
ATOM   4039  CG  LEU A 308      14.195 -15.703 -42.110  1.00  0.00           C  
ATOM   4040  CD1 LEU A 308      15.351 -16.688 -42.002  1.00  0.00           C  
ATOM   4041  CD2 LEU A 308      14.299 -14.874 -43.381  1.00  0.00           C  
ATOM   4042  H   LEU A 308      12.180 -15.019 -40.112  1.00  0.00           H  
ATOM   4043  HA  LEU A 308      11.634 -14.922 -42.940  1.00  0.00           H  
ATOM   4044 1HB  LEU A 308      12.857 -17.114 -41.229  1.00  0.00           H  
ATOM   4045 2HB  LEU A 308      12.846 -17.102 -42.995  1.00  0.00           H  
ATOM   4046  HG  LEU A 308      14.236 -15.044 -41.242  1.00  0.00           H  
ATOM   4047 1HD1 LEU A 308      16.295 -16.143 -42.004  1.00  0.00           H  
ATOM   4048 2HD1 LEU A 308      15.261 -17.254 -41.075  1.00  0.00           H  
ATOM   4049 3HD1 LEU A 308      15.325 -17.372 -42.850  1.00  0.00           H  
ATOM   4050 1HD2 LEU A 308      15.243 -14.328 -43.383  1.00  0.00           H  
ATOM   4051 2HD2 LEU A 308      14.259 -15.532 -44.249  1.00  0.00           H  
ATOM   4052 3HD2 LEU A 308      13.471 -14.166 -43.423  1.00  0.00           H  
ATOM   4053  N   PRO A 309      10.091 -16.991 -43.446  1.00  0.00           N  
ATOM   4054  CA  PRO A 309       8.964 -17.917 -43.594  1.00  0.00           C  
ATOM   4055  C   PRO A 309       9.070 -19.134 -42.667  1.00  0.00           C  
ATOM   4056  O   PRO A 309       8.057 -19.582 -42.126  1.00  0.00           O  
ATOM   4057  CB  PRO A 309       9.061 -18.327 -45.067  1.00  0.00           C  
ATOM   4058  CG  PRO A 309       9.698 -17.155 -45.732  1.00  0.00           C  
ATOM   4059  CD  PRO A 309      10.720 -16.671 -44.738  1.00  0.00           C  
ATOM   4060  HA  PRO A 309       8.026 -17.380 -43.392  1.00  0.00           H  
ATOM   4061 1HB  PRO A 309       9.656 -19.248 -45.162  1.00  0.00           H  
ATOM   4062 2HB  PRO A 309       8.059 -18.550 -45.462  1.00  0.00           H  
ATOM   4063 1HG  PRO A 309      10.148 -17.459 -46.688  1.00  0.00           H  
ATOM   4064 2HG  PRO A 309       8.941 -16.393 -45.965  1.00  0.00           H  
ATOM   4065 1HD  PRO A 309      11.660 -17.226 -44.877  1.00  0.00           H  
ATOM   4066 2HD  PRO A 309      10.883 -15.592 -44.875  1.00  0.00           H  
ATOM   4067  N   GLN A 310      10.271 -19.660 -42.474  1.00  0.00           N  
ATOM   4068  CA  GLN A 310      10.420 -20.804 -41.583  1.00  0.00           C  
ATOM   4069  C   GLN A 310      10.064 -20.423 -40.145  1.00  0.00           C  
ATOM   4070  O   GLN A 310       9.528 -21.238 -39.393  1.00  0.00           O  
ATOM   4071  CB  GLN A 310      11.849 -21.350 -41.646  1.00  0.00           C  
ATOM   4072  CG  GLN A 310      12.202 -22.020 -42.963  1.00  0.00           C  
ATOM   4073  CD  GLN A 310      13.644 -22.488 -43.005  1.00  0.00           C  
ATOM   4074  OE1 GLN A 310      14.508 -21.949 -42.308  1.00  0.00           O  
ATOM   4075  NE2 GLN A 310      13.914 -23.498 -43.825  1.00  0.00           N  
ATOM   4076  H   GLN A 310      11.088 -19.284 -42.933  1.00  0.00           H  
ATOM   4077  HA  GLN A 310       9.734 -21.586 -41.907  1.00  0.00           H  
ATOM   4078 1HB  GLN A 310      12.557 -20.537 -41.481  1.00  0.00           H  
ATOM   4079 2HB  GLN A 310      11.996 -22.078 -40.848  1.00  0.00           H  
ATOM   4080 1HG  GLN A 310      11.557 -22.887 -43.102  1.00  0.00           H  
ATOM   4081 2HG  GLN A 310      12.050 -21.307 -43.773  1.00  0.00           H  
ATOM   4082 1HE2 GLN A 310      14.848 -23.850 -43.896  1.00  0.00           H  
ATOM   4083 2HE2 GLN A 310      13.183 -23.906 -44.373  1.00  0.00           H  
ATOM   4084  N   GLN A 311      10.347 -19.181 -39.768  1.00  0.00           N  
ATOM   4085  CA  GLN A 311      10.040 -18.717 -38.418  1.00  0.00           C  
ATOM   4086  C   GLN A 311       8.543 -18.473 -38.187  1.00  0.00           C  
ATOM   4087  O   GLN A 311       8.027 -18.751 -37.102  1.00  0.00           O  
ATOM   4088  CB  GLN A 311      10.821 -17.434 -38.122  1.00  0.00           C  
ATOM   4089  CG  GLN A 311      12.322 -17.632 -38.000  1.00  0.00           C  
ATOM   4090  CD  GLN A 311      13.061 -16.328 -37.768  1.00  0.00           C  
ATOM   4091  OE1 GLN A 311      12.911 -15.369 -38.530  1.00  0.00           O  
ATOM   4092  NE2 GLN A 311      13.865 -16.285 -36.712  1.00  0.00           N  
ATOM   4093  H   GLN A 311      10.781 -18.544 -40.420  1.00  0.00           H  
ATOM   4094  HA  GLN A 311      10.343 -19.488 -37.710  1.00  0.00           H  
ATOM   4095 1HB  GLN A 311      10.640 -16.707 -38.914  1.00  0.00           H  
ATOM   4096 2HB  GLN A 311      10.463 -16.997 -37.189  1.00  0.00           H  
ATOM   4097 1HG  GLN A 311      12.524 -18.294 -37.158  1.00  0.00           H  
ATOM   4098 2HG  GLN A 311      12.695 -18.077 -38.923  1.00  0.00           H  
ATOM   4099 1HE2 GLN A 311      14.380 -15.451 -36.508  1.00  0.00           H  
ATOM   4100 2HE2 GLN A 311      13.957 -17.086 -36.120  1.00  0.00           H  
ATOM   4101  N   TYR A 312       7.834 -17.965 -39.194  1.00  0.00           N  
ATOM   4102  CA  TYR A 312       6.434 -17.600 -38.980  1.00  0.00           C  
ATOM   4103  C   TYR A 312       5.433 -18.651 -39.453  1.00  0.00           C  
ATOM   4104  O   TYR A 312       4.228 -18.431 -39.380  1.00  0.00           O  
ATOM   4105  CB  TYR A 312       6.139 -16.267 -39.671  1.00  0.00           C  
ATOM   4106  CG  TYR A 312       6.890 -15.094 -39.080  1.00  0.00           C  
ATOM   4107  CD1 TYR A 312       7.266 -15.112 -37.745  1.00  0.00           C  
ATOM   4108  CD2 TYR A 312       7.203 -14.000 -39.874  1.00  0.00           C  
ATOM   4109  CE1 TYR A 312       7.951 -14.041 -37.205  1.00  0.00           C  
ATOM   4110  CE2 TYR A 312       7.888 -12.929 -39.334  1.00  0.00           C  
ATOM   4111  CZ  TYR A 312       8.262 -12.947 -38.006  1.00  0.00           C  
ATOM   4112  OH  TYR A 312       8.945 -11.881 -37.468  1.00  0.00           O  
ATOM   4113  H   TYR A 312       8.245 -17.826 -40.106  1.00  0.00           H  
ATOM   4114  HA  TYR A 312       6.265 -17.491 -37.908  1.00  0.00           H  
ATOM   4115 1HB  TYR A 312       6.399 -16.339 -40.728  1.00  0.00           H  
ATOM   4116 2HB  TYR A 312       5.073 -16.053 -39.610  1.00  0.00           H  
ATOM   4117  HD1 TYR A 312       7.020 -15.972 -37.122  1.00  0.00           H  
ATOM   4118  HD2 TYR A 312       6.907 -13.985 -40.922  1.00  0.00           H  
ATOM   4119  HE1 TYR A 312       8.246 -14.056 -36.157  1.00  0.00           H  
ATOM   4120  HE2 TYR A 312       8.133 -12.069 -39.957  1.00  0.00           H  
ATOM   4121  HH  TYR A 312       9.079 -11.214 -38.146  1.00  0.00           H  
ATOM   4122  N   LEU A 313       5.941 -19.783 -39.925  1.00  0.00           N  
ATOM   4123  CA  LEU A 313       5.083 -20.927 -40.226  1.00  0.00           C  
ATOM   4124  C   LEU A 313       5.476 -22.134 -39.386  1.00  0.00           C  
ATOM   4125  O   LEU A 313       6.599 -22.227 -38.894  1.00  0.00           O  
ATOM   4126  CB  LEU A 313       5.169 -21.282 -41.716  1.00  0.00           C  
ATOM   4127  CG  LEU A 313       4.528 -20.274 -42.678  1.00  0.00           C  
ATOM   4128  CD1 LEU A 313       5.472 -19.098 -42.886  1.00  0.00           C  
ATOM   4129  CD2 LEU A 313       4.212 -20.962 -43.998  1.00  0.00           C  
ATOM   4130  H   LEU A 313       6.936 -19.860 -40.080  1.00  0.00           H  
ATOM   4131  HA  LEU A 313       4.054 -20.659 -39.990  1.00  0.00           H  
ATOM   4132 1HB  LEU A 313       6.219 -21.380 -41.989  1.00  0.00           H  
ATOM   4133 2HB  LEU A 313       4.683 -22.245 -41.872  1.00  0.00           H  
ATOM   4134  HG  LEU A 313       3.607 -19.889 -42.241  1.00  0.00           H  
ATOM   4135 1HD1 LEU A 313       5.016 -18.382 -43.570  1.00  0.00           H  
ATOM   4136 2HD1 LEU A 313       5.665 -18.613 -41.929  1.00  0.00           H  
ATOM   4137 3HD1 LEU A 313       6.411 -19.456 -43.308  1.00  0.00           H  
ATOM   4138 1HD2 LEU A 313       3.756 -20.246 -44.682  1.00  0.00           H  
ATOM   4139 2HD2 LEU A 313       5.133 -21.347 -44.437  1.00  0.00           H  
ATOM   4140 3HD2 LEU A 313       3.522 -21.787 -43.822  1.00  0.00           H  
ATOM   4141  N   ARG A 314       4.535 -23.053 -39.214  1.00  0.00           N  
ATOM   4142  CA  ARG A 314       4.846 -24.338 -38.621  1.00  0.00           C  
ATOM   4143  C   ARG A 314       4.782 -25.395 -39.709  1.00  0.00           C  
ATOM   4144  O   ARG A 314       3.872 -25.384 -40.528  1.00  0.00           O  
ATOM   4145  CB  ARG A 314       3.875 -24.680 -37.501  1.00  0.00           C  
ATOM   4146  CG  ARG A 314       3.849 -23.687 -36.351  1.00  0.00           C  
ATOM   4147  CD  ARG A 314       5.072 -23.785 -35.513  1.00  0.00           C  
ATOM   4148  NE  ARG A 314       5.028 -22.874 -34.380  1.00  0.00           N  
ATOM   4149  CZ  ARG A 314       6.008 -22.744 -33.465  1.00  0.00           C  
ATOM   4150  NH1 ARG A 314       7.098 -23.472 -33.561  1.00  0.00           N  
ATOM   4151  NH2 ARG A 314       5.872 -21.885 -32.469  1.00  0.00           N  
ATOM   4152  H   ARG A 314       3.586 -22.860 -39.499  1.00  0.00           H  
ATOM   4153  HA  ARG A 314       5.850 -24.290 -38.199  1.00  0.00           H  
ATOM   4154 1HB  ARG A 314       2.865 -24.745 -37.903  1.00  0.00           H  
ATOM   4155 2HB  ARG A 314       4.126 -25.657 -37.088  1.00  0.00           H  
ATOM   4156 1HG  ARG A 314       3.786 -22.673 -36.747  1.00  0.00           H  
ATOM   4157 2HG  ARG A 314       2.983 -23.884 -35.718  1.00  0.00           H  
ATOM   4158 1HD  ARG A 314       5.169 -24.800 -35.130  1.00  0.00           H  
ATOM   4159 2HD  ARG A 314       5.946 -23.539 -36.114  1.00  0.00           H  
ATOM   4160  HE  ARG A 314       4.204 -22.297 -34.273  1.00  0.00           H  
ATOM   4161 1HH1 ARG A 314       7.202 -24.128 -34.322  1.00  0.00           H  
ATOM   4162 2HH1 ARG A 314       7.832 -23.374 -32.875  1.00  0.00           H  
ATOM   4163 1HH2 ARG A 314       5.033 -21.326 -32.395  1.00  0.00           H  
ATOM   4164 2HH2 ARG A 314       6.606 -21.788 -31.783  1.00  0.00           H  
ATOM   4165  N   PRO A 315       5.762 -26.289 -39.729  1.00  0.00           N  
ATOM   4166  CA  PRO A 315       5.763 -27.390 -40.684  1.00  0.00           C  
ATOM   4167  C   PRO A 315       5.664 -28.714 -39.929  1.00  0.00           C  
ATOM   4168  O   PRO A 315       6.561 -29.070 -39.162  1.00  0.00           O  
ATOM   4169  CB  PRO A 315       7.107 -27.237 -41.402  1.00  0.00           C  
ATOM   4170  CG  PRO A 315       7.985 -26.572 -40.398  1.00  0.00           C  
ATOM   4171  CD  PRO A 315       7.060 -25.658 -39.639  1.00  0.00           C  
ATOM   4172  HA  PRO A 315       4.927 -27.259 -41.387  1.00  0.00           H  
ATOM   4173 1HB  PRO A 315       7.483 -28.223 -41.712  1.00  0.00           H  
ATOM   4174 2HB  PRO A 315       6.979 -26.641 -42.318  1.00  0.00           H  
ATOM   4175 1HG  PRO A 315       8.461 -27.325 -39.752  1.00  0.00           H  
ATOM   4176 2HG  PRO A 315       8.797 -26.029 -40.903  1.00  0.00           H  
ATOM   4177 1HD  PRO A 315       7.384 -25.598 -38.589  1.00  0.00           H  
ATOM   4178 2HD  PRO A 315       7.066 -24.662 -40.104  1.00  0.00           H  
ATOM   4179  N   VAL A 316       4.568 -29.439 -40.142  1.00  0.00           N  
ATOM   4180  CA  VAL A 316       4.320 -30.675 -39.408  1.00  0.00           C  
ATOM   4181  C   VAL A 316       3.961 -31.744 -40.431  1.00  0.00           C  
ATOM   4182  O   VAL A 316       2.884 -31.701 -41.022  1.00  0.00           O  
ATOM   4183  CB  VAL A 316       3.177 -30.504 -38.390  1.00  0.00           C  
ATOM   4184  CG1 VAL A 316       2.934 -31.805 -37.639  1.00  0.00           C  
ATOM   4185  CG2 VAL A 316       3.508 -29.377 -37.423  1.00  0.00           C  
ATOM   4186  H   VAL A 316       3.892 -29.129 -40.826  1.00  0.00           H  
ATOM   4187  HA  VAL A 316       5.226 -30.941 -38.862  1.00  0.00           H  
ATOM   4188  HB  VAL A 316       2.258 -30.266 -38.926  1.00  0.00           H  
ATOM   4189 1HG1 VAL A 316       2.123 -31.666 -36.924  1.00  0.00           H  
ATOM   4190 2HG1 VAL A 316       2.663 -32.588 -38.346  1.00  0.00           H  
ATOM   4191 3HG1 VAL A 316       3.841 -32.093 -37.107  1.00  0.00           H  
ATOM   4192 1HG2 VAL A 316       2.696 -29.262 -36.707  1.00  0.00           H  
ATOM   4193 2HG2 VAL A 316       4.430 -29.613 -36.892  1.00  0.00           H  
ATOM   4194 3HG2 VAL A 316       3.637 -28.448 -37.979  1.00  0.00           H  
ATOM   4195  N   GLU A 317       4.888 -32.673 -40.656  1.00  0.00           N  
ATOM   4196  CA  GLU A 317       4.687 -33.779 -41.594  1.00  0.00           C  
ATOM   4197  C   GLU A 317       4.136 -33.298 -42.925  1.00  0.00           C  
ATOM   4198  O   GLU A 317       3.133 -33.829 -43.432  1.00  0.00           O  
ATOM   4199  CB  GLU A 317       3.740 -34.821 -40.995  1.00  0.00           C  
ATOM   4200  CG  GLU A 317       4.303 -35.565 -39.793  1.00  0.00           C  
ATOM   4201  CD  GLU A 317       3.336 -36.560 -39.215  1.00  0.00           C  
ATOM   4202  OE1 GLU A 317       2.212 -36.593 -39.656  1.00  0.00           O  
ATOM   4203  OE2 GLU A 317       3.721 -37.289 -38.330  1.00  0.00           O  
ATOM   4204  H   GLU A 317       5.763 -32.605 -40.156  1.00  0.00           H  
ATOM   4205  HA  GLU A 317       5.651 -34.252 -41.783  1.00  0.00           H  
ATOM   4206 1HB  GLU A 317       2.815 -34.335 -40.683  1.00  0.00           H  
ATOM   4207 2HB  GLU A 317       3.482 -35.558 -41.755  1.00  0.00           H  
ATOM   4208 1HG  GLU A 317       5.209 -36.090 -40.096  1.00  0.00           H  
ATOM   4209 2HG  GLU A 317       4.575 -34.842 -39.025  1.00  0.00           H  
ATOM   4210  N   ASP A 325       4.785 -32.278 -43.478  1.00  0.00           N  
ATOM   4211  CA  ASP A 325       4.480 -31.787 -44.812  1.00  0.00           C  
ATOM   4212  C   ASP A 325       3.312 -30.823 -44.914  1.00  0.00           C  
ATOM   4213  O   ASP A 325       2.968 -30.380 -46.006  1.00  0.00           O  
ATOM   4214  CB  ASP A 325       4.210 -32.977 -45.736  1.00  0.00           C  
ATOM   4215  CG  ASP A 325       5.461 -33.791 -46.035  1.00  0.00           C  
ATOM   4216  OD1 ASP A 325       6.539 -33.290 -45.818  1.00  0.00           O  
ATOM   4217  OD2 ASP A 325       5.328 -34.907 -46.479  1.00  0.00           O  
ATOM   4218  H   ASP A 325       5.008 -33.255 -43.352  1.00  0.00           H  
ATOM   4219  HA  ASP A 325       5.343 -31.233 -45.182  1.00  0.00           H  
ATOM   4220 1HB  ASP A 325       3.468 -33.632 -45.278  1.00  0.00           H  
ATOM   4221 2HB  ASP A 325       3.793 -32.619 -46.678  1.00  0.00           H  
ATOM   4222  N   CYS A 326       2.706 -30.498 -43.779  1.00  0.00           N  
ATOM   4223  CA  CYS A 326       1.577 -29.581 -43.727  1.00  0.00           C  
ATOM   4224  C   CYS A 326       2.047 -28.290 -43.061  1.00  0.00           C  
ATOM   4225  O   CYS A 326       2.460 -28.305 -41.904  1.00  0.00           O  
ATOM   4226  CB  CYS A 326       0.407 -30.180 -42.946  1.00  0.00           C  
ATOM   4227  SG  CYS A 326      -1.048 -29.109 -42.857  1.00  0.00           S  
ATOM   4228  H   CYS A 326       3.047 -30.907 -42.921  1.00  0.00           H  
ATOM   4229  HA  CYS A 326       1.242 -29.386 -44.746  1.00  0.00           H  
ATOM   4230 1HB  CYS A 326       0.106 -31.121 -43.408  1.00  0.00           H  
ATOM   4231 2HB  CYS A 326       0.725 -30.403 -41.928  1.00  0.00           H  
ATOM   4232  HG  CYS A 326      -1.246 -29.036 -44.170  1.00  0.00           H  
ATOM   4233  N   TYR A 327       1.987 -27.183 -43.798  1.00  0.00           N  
ATOM   4234  CA  TYR A 327       2.534 -25.915 -43.303  1.00  0.00           C  
ATOM   4235  C   TYR A 327       1.443 -24.901 -43.001  1.00  0.00           C  
ATOM   4236  O   TYR A 327       0.612 -24.590 -43.847  1.00  0.00           O  
ATOM   4237  CB  TYR A 327       3.523 -25.329 -44.314  1.00  0.00           C  
ATOM   4238  CG  TYR A 327       4.771 -26.163 -44.500  1.00  0.00           C  
ATOM   4239  CD1 TYR A 327       4.698 -27.385 -45.154  1.00  0.00           C  
ATOM   4240  CD2 TYR A 327       5.988 -25.707 -44.018  1.00  0.00           C  
ATOM   4241  CE1 TYR A 327       5.838 -28.146 -45.324  1.00  0.00           C  
ATOM   4242  CE2 TYR A 327       7.128 -26.468 -44.188  1.00  0.00           C  
ATOM   4243  CZ  TYR A 327       7.056 -27.683 -44.838  1.00  0.00           C  
ATOM   4244  OH  TYR A 327       8.191 -28.442 -45.007  1.00  0.00           O  
ATOM   4245  H   TYR A 327       1.559 -27.211 -44.713  1.00  0.00           H  
ATOM   4246  HA  TYR A 327       3.062 -26.107 -42.369  1.00  0.00           H  
ATOM   4247 1HB  TYR A 327       3.034 -25.227 -45.284  1.00  0.00           H  
ATOM   4248 2HB  TYR A 327       3.824 -24.333 -43.992  1.00  0.00           H  
ATOM   4249  HD1 TYR A 327       3.741 -27.744 -45.533  1.00  0.00           H  
ATOM   4250  HD2 TYR A 327       6.046 -24.747 -43.503  1.00  0.00           H  
ATOM   4251  HE1 TYR A 327       5.781 -29.106 -45.837  1.00  0.00           H  
ATOM   4252  HE2 TYR A 327       8.085 -26.110 -43.808  1.00  0.00           H  
ATOM   4253  HH  TYR A 327       8.941 -27.985 -44.618  1.00  0.00           H  
ATOM   4254  N   LYS A 328       1.451 -24.375 -41.778  1.00  0.00           N  
ATOM   4255  CA  LYS A 328       0.432 -23.422 -41.368  1.00  0.00           C  
ATOM   4256  C   LYS A 328       1.037 -22.095 -40.917  1.00  0.00           C  
ATOM   4257  O   LYS A 328       2.168 -22.047 -40.433  1.00  0.00           O  
ATOM   4258  CB  LYS A 328      -0.423 -24.015 -40.247  1.00  0.00           C  
ATOM   4259  CG  LYS A 328      -1.235 -25.238 -40.655  1.00  0.00           C  
ATOM   4260  CD  LYS A 328      -2.095 -25.739 -39.504  1.00  0.00           C  
ATOM   4261  CE  LYS A 328      -2.901 -26.965 -39.908  1.00  0.00           C  
ATOM   4262  NZ  LYS A 328      -3.740 -27.472 -38.789  1.00  0.00           N  
ATOM   4263  H   LYS A 328       2.172 -24.637 -41.121  1.00  0.00           H  
ATOM   4264  HA  LYS A 328      -0.209 -23.210 -42.225  1.00  0.00           H  
ATOM   4265 1HB  LYS A 328       0.217 -24.302 -39.413  1.00  0.00           H  
ATOM   4266 2HB  LYS A 328      -1.119 -23.259 -39.881  1.00  0.00           H  
ATOM   4267 1HG  LYS A 328      -1.881 -24.982 -41.496  1.00  0.00           H  
ATOM   4268 2HG  LYS A 328      -0.560 -26.034 -40.967  1.00  0.00           H  
ATOM   4269 1HD  LYS A 328      -1.457 -25.996 -38.658  1.00  0.00           H  
ATOM   4270 2HD  LYS A 328      -2.781 -24.951 -39.193  1.00  0.00           H  
ATOM   4271 1HE  LYS A 328      -3.548 -26.714 -40.747  1.00  0.00           H  
ATOM   4272 2HE  LYS A 328      -2.223 -27.758 -40.224  1.00  0.00           H  
ATOM   4273 1HZ  LYS A 328      -4.257 -28.284 -39.096  1.00  0.00           H  
ATOM   4274 2HZ  LYS A 328      -3.148 -27.725 -38.010  1.00  0.00           H  
ATOM   4275 3HZ  LYS A 328      -4.386 -26.752 -38.499  1.00  0.00           H  
ATOM   4276  N   PHE A 329       0.268 -21.029 -41.100  1.00  0.00           N  
ATOM   4277  CA  PHE A 329       0.689 -19.700 -40.674  1.00  0.00           C  
ATOM   4278  C   PHE A 329       0.644 -19.595 -39.164  1.00  0.00           C  
ATOM   4279  O   PHE A 329      -0.332 -20.007 -38.538  1.00  0.00           O  
ATOM   4280  CB  PHE A 329      -0.201 -18.622 -41.295  1.00  0.00           C  
ATOM   4281  CG  PHE A 329       0.218 -17.220 -40.955  1.00  0.00           C  
ATOM   4282  CD1 PHE A 329       1.521 -16.799 -41.172  1.00  0.00           C  
ATOM   4283  CD2 PHE A 329      -0.690 -16.320 -40.417  1.00  0.00           C  
ATOM   4284  CE1 PHE A 329       1.908 -15.509 -40.859  1.00  0.00           C  
ATOM   4285  CE2 PHE A 329      -0.306 -15.030 -40.105  1.00  0.00           C  
ATOM   4286  CZ  PHE A 329       0.995 -14.625 -40.327  1.00  0.00           C  
ATOM   4287  H   PHE A 329      -0.631 -21.141 -41.546  1.00  0.00           H  
ATOM   4288  HA  PHE A 329       1.714 -19.537 -41.010  1.00  0.00           H  
ATOM   4289 1HB  PHE A 329      -0.195 -18.725 -42.379  1.00  0.00           H  
ATOM   4290 2HB  PHE A 329      -1.228 -18.761 -40.959  1.00  0.00           H  
ATOM   4291  HD1 PHE A 329       2.243 -17.498 -41.594  1.00  0.00           H  
ATOM   4292  HD2 PHE A 329      -1.717 -16.640 -40.242  1.00  0.00           H  
ATOM   4293  HE1 PHE A 329       2.936 -15.192 -41.035  1.00  0.00           H  
ATOM   4294  HE2 PHE A 329      -1.030 -14.332 -39.684  1.00  0.00           H  
ATOM   4295  HZ  PHE A 329       1.299 -13.609 -40.079  1.00  0.00           H  
ATOM   4296  N   ALA A 330       1.702 -19.023 -38.594  1.00  0.00           N  
ATOM   4297  CA  ALA A 330       1.755 -18.741 -37.166  1.00  0.00           C  
ATOM   4298  C   ALA A 330       1.065 -17.446 -36.746  1.00  0.00           C  
ATOM   4299  O   ALA A 330       1.049 -17.100 -35.569  1.00  0.00           O  
ATOM   4300  CB  ALA A 330       3.207 -18.714 -36.713  1.00  0.00           C  
ATOM   4301  H   ALA A 330       2.492 -18.778 -39.174  1.00  0.00           H  
ATOM   4302  HA  ALA A 330       1.227 -19.539 -36.643  1.00  0.00           H  
ATOM   4303 1HB  ALA A 330       3.251 -18.503 -35.644  1.00  0.00           H  
ATOM   4304 2HB  ALA A 330       3.669 -19.681 -36.911  1.00  0.00           H  
ATOM   4305 3HB  ALA A 330       3.744 -17.938 -37.257  1.00  0.00           H  
ATOM   4306  N   ILE A 331       0.500 -16.708 -37.699  1.00  0.00           N  
ATOM   4307  CA  ILE A 331      -0.289 -15.529 -37.352  1.00  0.00           C  
ATOM   4308  C   ILE A 331      -1.737 -15.905 -37.102  1.00  0.00           C  
ATOM   4309  O   ILE A 331      -2.315 -16.711 -37.840  1.00  0.00           O  
ATOM   4310  CB  ILE A 331      -0.219 -14.467 -38.464  1.00  0.00           C  
ATOM   4311  CG1 ILE A 331       1.233 -14.055 -38.719  1.00  0.00           C  
ATOM   4312  CG2 ILE A 331      -1.062 -13.256 -38.097  1.00  0.00           C  
ATOM   4313  CD1 ILE A 331       1.925 -13.474 -37.507  1.00  0.00           C  
ATOM   4314  H   ILE A 331       0.612 -16.956 -38.672  1.00  0.00           H  
ATOM   4315  HA  ILE A 331       0.119 -15.096 -36.439  1.00  0.00           H  
ATOM   4316  HB  ILE A 331      -0.595 -14.890 -39.395  1.00  0.00           H  
ATOM   4317 1HG1 ILE A 331       1.803 -14.921 -39.055  1.00  0.00           H  
ATOM   4318 2HG1 ILE A 331       1.266 -13.313 -39.518  1.00  0.00           H  
ATOM   4319 1HG2 ILE A 331      -1.001 -12.514 -38.893  1.00  0.00           H  
ATOM   4320 2HG2 ILE A 331      -2.099 -13.561 -37.964  1.00  0.00           H  
ATOM   4321 3HG2 ILE A 331      -0.691 -12.822 -37.168  1.00  0.00           H  
ATOM   4322 1HD1 ILE A 331       2.949 -13.206 -37.766  1.00  0.00           H  
ATOM   4323 2HD1 ILE A 331       1.390 -12.584 -37.175  1.00  0.00           H  
ATOM   4324 3HD1 ILE A 331       1.935 -14.212 -36.706  1.00  0.00           H  
ATOM   4325  N   SER A 332      -2.336 -15.297 -36.090  1.00  0.00           N  
ATOM   4326  CA  SER A 332      -3.738 -15.537 -35.770  1.00  0.00           C  
ATOM   4327  C   SER A 332      -4.453 -14.232 -35.468  1.00  0.00           C  
ATOM   4328  O   SER A 332      -3.949 -13.386 -34.739  1.00  0.00           O  
ATOM   4329  CB  SER A 332      -3.854 -16.475 -34.584  1.00  0.00           C  
ATOM   4330  OG  SER A 332      -5.196 -16.675 -34.232  1.00  0.00           O  
ATOM   4331  H   SER A 332      -1.806 -14.649 -35.525  1.00  0.00           H  
ATOM   4332  HA  SER A 332      -4.215 -16.003 -36.633  1.00  0.00           H  
ATOM   4333 1HB  SER A 332      -3.393 -17.431 -34.830  1.00  0.00           H  
ATOM   4334 2HB  SER A 332      -3.312 -16.058 -33.737  1.00  0.00           H  
ATOM   4335  HG  SER A 332      -5.623 -15.820 -34.321  1.00  0.00           H  
ATOM   4336  N   GLN A 333      -5.641 -14.071 -36.029  1.00  0.00           N  
ATOM   4337  CA  GLN A 333      -6.392 -12.851 -35.841  1.00  0.00           C  
ATOM   4338  C   GLN A 333      -7.316 -12.885 -34.646  1.00  0.00           C  
ATOM   4339  O   GLN A 333      -7.834 -13.940 -34.259  1.00  0.00           O  
ATOM   4340  CB  GLN A 333      -7.204 -12.544 -37.102  1.00  0.00           C  
ATOM   4341  CG  GLN A 333      -6.360 -12.246 -38.329  1.00  0.00           C  
ATOM   4342  CD  GLN A 333      -7.204 -11.937 -39.551  1.00  0.00           C  
ATOM   4343  OE1 GLN A 333      -8.353 -12.375 -39.656  1.00  0.00           O  
ATOM   4344  NE2 GLN A 333      -6.638 -11.179 -40.483  1.00  0.00           N  
ATOM   4345  H   GLN A 333      -6.034 -14.808 -36.598  1.00  0.00           H  
ATOM   4346  HA  GLN A 333      -5.690 -12.036 -35.664  1.00  0.00           H  
ATOM   4347 1HB  GLN A 333      -7.849 -13.391 -37.335  1.00  0.00           H  
ATOM   4348 2HB  GLN A 333      -7.848 -11.683 -36.920  1.00  0.00           H  
ATOM   4349 1HG  GLN A 333      -5.728 -11.382 -38.122  1.00  0.00           H  
ATOM   4350 2HG  GLN A 333      -5.742 -13.116 -38.552  1.00  0.00           H  
ATOM   4351 1HE2 GLN A 333      -7.147 -10.941 -41.312  1.00  0.00           H  
ATOM   4352 2HE2 GLN A 333      -5.704 -10.845 -40.358  1.00  0.00           H  
ATOM   4353  N   SER A 334      -7.517 -11.719 -34.047  1.00  0.00           N  
ATOM   4354  CA  SER A 334      -8.469 -11.567 -32.961  1.00  0.00           C  
ATOM   4355  C   SER A 334      -9.447 -10.441 -33.280  1.00  0.00           C  
ATOM   4356  O   SER A 334      -9.042  -9.307 -33.512  1.00  0.00           O  
ATOM   4357  CB  SER A 334      -7.745 -11.280 -31.660  1.00  0.00           C  
ATOM   4358  OG  SER A 334      -8.654 -11.063 -30.617  1.00  0.00           O  
ATOM   4359  H   SER A 334      -6.991 -10.914 -34.357  1.00  0.00           H  
ATOM   4360  HA  SER A 334      -9.024 -12.500 -32.854  1.00  0.00           H  
ATOM   4361 1HB  SER A 334      -7.096 -12.121 -31.412  1.00  0.00           H  
ATOM   4362 2HB  SER A 334      -7.111 -10.403 -31.783  1.00  0.00           H  
ATOM   4363  HG  SER A 334      -9.528 -11.153 -31.004  1.00  0.00           H  
ATOM   4364  N   SER A 335     -10.738 -10.760 -33.295  1.00  0.00           N  
ATOM   4365  CA  SER A 335     -11.763  -9.790 -33.671  1.00  0.00           C  
ATOM   4366  C   SER A 335     -12.121  -8.795 -32.572  1.00  0.00           C  
ATOM   4367  O   SER A 335     -12.767  -7.782 -32.838  1.00  0.00           O  
ATOM   4368  CB  SER A 335     -13.017 -10.528 -34.098  1.00  0.00           C  
ATOM   4369  OG  SER A 335     -13.469 -11.380 -33.081  1.00  0.00           O  
ATOM   4370  H   SER A 335     -11.017 -11.697 -33.040  1.00  0.00           H  
ATOM   4371  HA  SER A 335     -11.390  -9.200 -34.509  1.00  0.00           H  
ATOM   4372 1HB  SER A 335     -13.796  -9.808 -34.346  1.00  0.00           H  
ATOM   4373 2HB  SER A 335     -12.809 -11.108 -34.996  1.00  0.00           H  
ATOM   4374  HG  SER A 335     -14.426 -11.305 -33.079  1.00  0.00           H  
ATOM   4375  N   THR A 336      -7.161  -5.077 -30.214  1.00  0.00           N  
ATOM   4376  CA  THR A 336      -6.163  -4.435 -31.053  1.00  0.00           C  
ATOM   4377  C   THR A 336      -4.741  -4.661 -30.543  1.00  0.00           C  
ATOM   4378  O   THR A 336      -3.785  -4.145 -31.126  1.00  0.00           O  
ATOM   4379  CB  THR A 336      -6.436  -2.923 -31.160  1.00  0.00           C  
ATOM   4380  OG1 THR A 336      -6.384  -2.333 -29.854  1.00  0.00           O  
ATOM   4381  CG2 THR A 336      -7.804  -2.670 -31.773  1.00  0.00           C  
ATOM   4382  H   THR A 336      -7.110  -4.960 -29.212  1.00  0.00           H  
ATOM   4383  HA  THR A 336      -6.219  -4.869 -32.051  1.00  0.00           H  
ATOM   4384  HB  THR A 336      -5.672  -2.459 -31.784  1.00  0.00           H  
ATOM   4385  HG1 THR A 336      -5.468  -2.192 -29.603  1.00  0.00           H  
ATOM   4386 1HG2 THR A 336      -7.979  -1.596 -31.841  1.00  0.00           H  
ATOM   4387 2HG2 THR A 336      -7.842  -3.108 -32.770  1.00  0.00           H  
ATOM   4388 3HG2 THR A 336      -8.572  -3.123 -31.148  1.00  0.00           H  
ATOM   4389  N   GLY A 337      -4.602  -5.434 -29.468  1.00  0.00           N  
ATOM   4390  CA  GLY A 337      -3.288  -5.688 -28.889  1.00  0.00           C  
ATOM   4391  C   GLY A 337      -2.566  -6.788 -29.653  1.00  0.00           C  
ATOM   4392  O   GLY A 337      -3.111  -7.876 -29.847  1.00  0.00           O  
ATOM   4393  H   GLY A 337      -5.416  -5.854 -29.043  1.00  0.00           H  
ATOM   4394 1HA  GLY A 337      -2.698  -4.772 -28.910  1.00  0.00           H  
ATOM   4395 2HA  GLY A 337      -3.400  -5.974 -27.844  1.00  0.00           H  
ATOM   4396  N   THR A 338      -1.347  -6.507 -30.096  1.00  0.00           N  
ATOM   4397  CA  THR A 338      -0.521  -7.531 -30.717  1.00  0.00           C  
ATOM   4398  C   THR A 338       0.146  -8.376 -29.643  1.00  0.00           C  
ATOM   4399  O   THR A 338       0.650  -7.846 -28.648  1.00  0.00           O  
ATOM   4400  CB  THR A 338       0.546  -6.913 -31.639  1.00  0.00           C  
ATOM   4401  OG1 THR A 338      -0.094  -6.174 -32.688  1.00  0.00           O  
ATOM   4402  CG2 THR A 338       1.419  -7.999 -32.248  1.00  0.00           C  
ATOM   4403  H   THR A 338      -0.982  -5.570 -30.003  1.00  0.00           H  
ATOM   4404  HA  THR A 338      -1.162  -8.173 -31.322  1.00  0.00           H  
ATOM   4405  HB  THR A 338       1.173  -6.231 -31.064  1.00  0.00           H  
ATOM   4406  HG1 THR A 338      -0.630  -5.475 -32.305  1.00  0.00           H  
ATOM   4407 1HG2 THR A 338       2.168  -7.543 -32.896  1.00  0.00           H  
ATOM   4408 2HG2 THR A 338       1.916  -8.555 -31.454  1.00  0.00           H  
ATOM   4409 3HG2 THR A 338       0.799  -8.678 -32.833  1.00  0.00           H  
ATOM   4410  N   VAL A 339       0.138  -9.690 -29.838  1.00  0.00           N  
ATOM   4411  CA  VAL A 339       0.736 -10.590 -28.859  1.00  0.00           C  
ATOM   4412  C   VAL A 339       1.873 -11.349 -29.516  1.00  0.00           C  
ATOM   4413  O   VAL A 339       1.658 -12.216 -30.374  1.00  0.00           O  
ATOM   4414  CB  VAL A 339      -0.307 -11.583 -28.312  1.00  0.00           C  
ATOM   4415  CG1 VAL A 339       0.331 -12.522 -27.300  1.00  0.00           C  
ATOM   4416  CG2 VAL A 339      -1.467 -10.823 -27.687  1.00  0.00           C  
ATOM   4417  H   VAL A 339      -0.284 -10.078 -30.669  1.00  0.00           H  
ATOM   4418  HA  VAL A 339       1.114  -9.995 -28.027  1.00  0.00           H  
ATOM   4419  HB  VAL A 339      -0.675 -12.198 -29.134  1.00  0.00           H  
ATOM   4420 1HG1 VAL A 339      -0.420 -13.217 -26.924  1.00  0.00           H  
ATOM   4421 2HG1 VAL A 339       1.135 -13.081 -27.778  1.00  0.00           H  
ATOM   4422 3HG1 VAL A 339       0.735 -11.942 -26.470  1.00  0.00           H  
ATOM   4423 1HG2 VAL A 339      -2.201 -11.531 -27.304  1.00  0.00           H  
ATOM   4424 2HG2 VAL A 339      -1.098 -10.204 -26.870  1.00  0.00           H  
ATOM   4425 3HG2 VAL A 339      -1.935 -10.189 -28.440  1.00  0.00           H  
ATOM   4426  N   MET A 340       3.092 -11.015 -29.121  1.00  0.00           N  
ATOM   4427  CA  MET A 340       4.251 -11.649 -29.702  1.00  0.00           C  
ATOM   4428  C   MET A 340       4.614 -12.843 -28.845  1.00  0.00           C  
ATOM   4429  O   MET A 340       5.246 -12.700 -27.792  1.00  0.00           O  
ATOM   4430  CB  MET A 340       5.417 -10.668 -29.808  1.00  0.00           C  
ATOM   4431  CG  MET A 340       5.168  -9.494 -30.744  1.00  0.00           C  
ATOM   4432  SD  MET A 340       6.561  -8.349 -30.809  1.00  0.00           S  
ATOM   4433  CE  MET A 340       6.399  -7.528 -29.227  1.00  0.00           C  
ATOM   4434  H   MET A 340       3.222 -10.312 -28.408  1.00  0.00           H  
ATOM   4435  HA  MET A 340       3.994 -11.987 -30.706  1.00  0.00           H  
ATOM   4436 1HB  MET A 340       5.644 -10.266 -28.822  1.00  0.00           H  
ATOM   4437 2HB  MET A 340       6.305 -11.194 -30.160  1.00  0.00           H  
ATOM   4438 1HG  MET A 340       4.980  -9.865 -31.751  1.00  0.00           H  
ATOM   4439 2HG  MET A 340       4.287  -8.944 -30.414  1.00  0.00           H  
ATOM   4440 1HE  MET A 340       7.192  -6.788 -29.118  1.00  0.00           H  
ATOM   4441 2HE  MET A 340       5.429  -7.032 -29.172  1.00  0.00           H  
ATOM   4442 3HE  MET A 340       6.476  -8.264 -28.425  1.00  0.00           H  
ATOM   4443  N   GLY A 341       4.184 -14.013 -29.297  1.00  0.00           N  
ATOM   4444  CA  GLY A 341       4.368 -15.238 -28.550  1.00  0.00           C  
ATOM   4445  C   GLY A 341       5.608 -15.962 -29.011  1.00  0.00           C  
ATOM   4446  O   GLY A 341       6.566 -15.347 -29.492  1.00  0.00           O  
ATOM   4447  H   GLY A 341       3.714 -14.047 -30.190  1.00  0.00           H  
ATOM   4448 1HA  GLY A 341       4.445 -15.008 -27.487  1.00  0.00           H  
ATOM   4449 2HA  GLY A 341       3.495 -15.877 -28.678  1.00  0.00           H  
ATOM   4450  N   ALA A 342       5.597 -17.283 -28.870  1.00  0.00           N  
ATOM   4451  CA  ALA A 342       6.789 -18.063 -29.155  1.00  0.00           C  
ATOM   4452  C   ALA A 342       7.279 -17.917 -30.599  1.00  0.00           C  
ATOM   4453  O   ALA A 342       8.476 -17.992 -30.853  1.00  0.00           O  
ATOM   4454  CB  ALA A 342       6.525 -19.528 -28.840  1.00  0.00           C  
ATOM   4455  H   ALA A 342       4.760 -17.758 -28.563  1.00  0.00           H  
ATOM   4456  HA  ALA A 342       7.594 -17.697 -28.518  1.00  0.00           H  
ATOM   4457 1HB  ALA A 342       7.420 -20.113 -29.054  1.00  0.00           H  
ATOM   4458 2HB  ALA A 342       6.267 -19.633 -27.786  1.00  0.00           H  
ATOM   4459 3HB  ALA A 342       5.701 -19.889 -29.453  1.00  0.00           H  
ATOM   4460  N   VAL A 343       6.365 -17.683 -31.540  1.00  0.00           N  
ATOM   4461  CA  VAL A 343       6.761 -17.466 -32.933  1.00  0.00           C  
ATOM   4462  C   VAL A 343       7.849 -16.393 -32.990  1.00  0.00           C  
ATOM   4463  O   VAL A 343       8.850 -16.536 -33.697  1.00  0.00           O  
ATOM   4464  CB  VAL A 343       5.553 -17.030 -33.784  1.00  0.00           C  
ATOM   4465  CG1 VAL A 343       6.007 -16.594 -35.169  1.00  0.00           C  
ATOM   4466  CG2 VAL A 343       4.549 -18.168 -33.878  1.00  0.00           C  
ATOM   4467  H   VAL A 343       5.385 -17.654 -31.297  1.00  0.00           H  
ATOM   4468  HA  VAL A 343       7.145 -18.405 -33.334  1.00  0.00           H  
ATOM   4469  HB  VAL A 343       5.082 -16.167 -33.314  1.00  0.00           H  
ATOM   4470 1HG1 VAL A 343       5.141 -16.289 -35.757  1.00  0.00           H  
ATOM   4471 2HG1 VAL A 343       6.697 -15.756 -35.079  1.00  0.00           H  
ATOM   4472 3HG1 VAL A 343       6.507 -17.425 -35.666  1.00  0.00           H  
ATOM   4473 1HG2 VAL A 343       3.697 -17.853 -34.481  1.00  0.00           H  
ATOM   4474 2HG2 VAL A 343       5.022 -19.033 -34.343  1.00  0.00           H  
ATOM   4475 3HG2 VAL A 343       4.206 -18.435 -32.879  1.00  0.00           H  
ATOM   4476  N   ILE A 344       7.653 -15.320 -32.230  1.00  0.00           N  
ATOM   4477  CA  ILE A 344       8.604 -14.219 -32.214  1.00  0.00           C  
ATOM   4478  C   ILE A 344       9.791 -14.485 -31.293  1.00  0.00           C  
ATOM   4479  O   ILE A 344      10.939 -14.275 -31.660  1.00  0.00           O  
ATOM   4480  CB  ILE A 344       7.909 -12.915 -31.783  1.00  0.00           C  
ATOM   4481  CG1 ILE A 344       6.783 -12.562 -32.758  1.00  0.00           C  
ATOM   4482  CG2 ILE A 344       8.917 -11.779 -31.695  1.00  0.00           C  
ATOM   4483  CD1 ILE A 344       7.246 -12.378 -34.185  1.00  0.00           C  
ATOM   4484  H   ILE A 344       6.827 -15.265 -31.651  1.00  0.00           H  
ATOM   4485  HA  ILE A 344       8.998 -14.088 -33.221  1.00  0.00           H  
ATOM   4486  HB  ILE A 344       7.448 -13.054 -30.806  1.00  0.00           H  
ATOM   4487 1HG1 ILE A 344       6.029 -13.348 -32.742  1.00  0.00           H  
ATOM   4488 2HG1 ILE A 344       6.298 -11.640 -32.436  1.00  0.00           H  
ATOM   4489 1HG2 ILE A 344       8.409 -10.864 -31.390  1.00  0.00           H  
ATOM   4490 2HG2 ILE A 344       9.684 -12.029 -30.964  1.00  0.00           H  
ATOM   4491 3HG2 ILE A 344       9.380 -11.628 -32.670  1.00  0.00           H  
ATOM   4492 1HD1 ILE A 344       6.392 -12.130 -34.815  1.00  0.00           H  
ATOM   4493 2HD1 ILE A 344       7.977 -11.570 -34.229  1.00  0.00           H  
ATOM   4494 3HD1 ILE A 344       7.703 -13.300 -34.541  1.00  0.00           H  
ATOM   4495  N   MET A 345       9.509 -14.959 -30.084  1.00  0.00           N  
ATOM   4496  CA  MET A 345      10.561 -15.118 -29.093  1.00  0.00           C  
ATOM   4497  C   MET A 345      11.598 -16.188 -29.473  1.00  0.00           C  
ATOM   4498  O   MET A 345      12.778 -16.063 -29.142  1.00  0.00           O  
ATOM   4499  CB  MET A 345       9.934 -15.448 -27.740  1.00  0.00           C  
ATOM   4500  CG  MET A 345       9.154 -14.303 -27.111  1.00  0.00           C  
ATOM   4501  SD  MET A 345       8.358 -14.772 -25.561  1.00  0.00           S  
ATOM   4502  CE  MET A 345       9.781 -14.938 -24.487  1.00  0.00           C  
ATOM   4503  H   MET A 345       8.562 -15.213 -29.841  1.00  0.00           H  
ATOM   4504  HA  MET A 345      11.108 -14.178 -29.015  1.00  0.00           H  
ATOM   4505 1HB  MET A 345       9.256 -16.294 -27.850  1.00  0.00           H  
ATOM   4506 2HB  MET A 345      10.716 -15.745 -27.039  1.00  0.00           H  
ATOM   4507 1HG  MET A 345       9.827 -13.469 -26.914  1.00  0.00           H  
ATOM   4508 2HG  MET A 345       8.384 -13.964 -27.804  1.00  0.00           H  
ATOM   4509 1HE  MET A 345       9.452 -15.225 -23.489  1.00  0.00           H  
ATOM   4510 2HE  MET A 345      10.450 -15.703 -24.884  1.00  0.00           H  
ATOM   4511 3HE  MET A 345      10.311 -13.986 -24.435  1.00  0.00           H  
ATOM   4512  N   GLU A 346      11.172 -17.218 -30.201  1.00  0.00           N  
ATOM   4513  CA  GLU A 346      12.112 -18.212 -30.720  1.00  0.00           C  
ATOM   4514  C   GLU A 346      13.194 -17.575 -31.595  1.00  0.00           C  
ATOM   4515  O   GLU A 346      14.331 -18.050 -31.641  1.00  0.00           O  
ATOM   4516  CB  GLU A 346      11.362 -19.278 -31.522  1.00  0.00           C  
ATOM   4517  CG  GLU A 346      10.486 -20.196 -30.681  1.00  0.00           C  
ATOM   4518  CD  GLU A 346       9.723 -21.194 -31.508  1.00  0.00           C  
ATOM   4519  OE1 GLU A 346      10.130 -21.456 -32.614  1.00  0.00           O  
ATOM   4520  OE2 GLU A 346       8.731 -21.694 -31.032  1.00  0.00           O  
ATOM   4521  H   GLU A 346      10.187 -17.320 -30.401  1.00  0.00           H  
ATOM   4522  HA  GLU A 346      12.609 -18.692 -29.876  1.00  0.00           H  
ATOM   4523 1HB  GLU A 346      10.726 -18.796 -32.264  1.00  0.00           H  
ATOM   4524 2HB  GLU A 346      12.079 -19.900 -32.060  1.00  0.00           H  
ATOM   4525 1HG  GLU A 346      11.116 -20.735 -29.973  1.00  0.00           H  
ATOM   4526 2HG  GLU A 346       9.784 -19.590 -30.112  1.00  0.00           H  
ATOM   4527  N   GLY A 347      12.837 -16.497 -32.285  1.00  0.00           N  
ATOM   4528  CA  GLY A 347      13.782 -15.804 -33.158  1.00  0.00           C  
ATOM   4529  C   GLY A 347      14.595 -14.762 -32.410  1.00  0.00           C  
ATOM   4530  O   GLY A 347      15.721 -14.457 -32.788  1.00  0.00           O  
ATOM   4531  H   GLY A 347      11.893 -16.147 -32.206  1.00  0.00           H  
ATOM   4532 1HA  GLY A 347      14.458 -16.529 -33.611  1.00  0.00           H  
ATOM   4533 2HA  GLY A 347      13.240 -15.320 -33.970  1.00  0.00           H  
ATOM   4534  N   PHE A 348      14.030 -14.220 -31.338  1.00  0.00           N  
ATOM   4535  CA  PHE A 348      14.690 -13.139 -30.617  1.00  0.00           C  
ATOM   4536  C   PHE A 348      14.779 -13.401 -29.114  1.00  0.00           C  
ATOM   4537  O   PHE A 348      13.768 -13.375 -28.402  1.00  0.00           O  
ATOM   4538  CB  PHE A 348      13.950 -11.822 -30.860  1.00  0.00           C  
ATOM   4539  CG  PHE A 348      13.952 -11.382 -32.296  1.00  0.00           C  
ATOM   4540  CD1 PHE A 348      13.199 -12.058 -33.245  1.00  0.00           C  
ATOM   4541  CD2 PHE A 348      14.708 -10.292 -32.702  1.00  0.00           C  
ATOM   4542  CE1 PHE A 348      13.201 -11.653 -34.567  1.00  0.00           C  
ATOM   4543  CE2 PHE A 348      14.710  -9.885 -34.022  1.00  0.00           C  
ATOM   4544  CZ  PHE A 348      13.956 -10.567 -34.955  1.00  0.00           C  
ATOM   4545  H   PHE A 348      13.134 -14.554 -31.012  1.00  0.00           H  
ATOM   4546  HA  PHE A 348      15.710 -13.046 -30.991  1.00  0.00           H  
ATOM   4547 1HB  PHE A 348      12.915 -11.922 -30.536  1.00  0.00           H  
ATOM   4548 2HB  PHE A 348      14.406 -11.034 -30.262  1.00  0.00           H  
ATOM   4549  HD1 PHE A 348      12.601 -12.916 -32.937  1.00  0.00           H  
ATOM   4550  HD2 PHE A 348      15.304  -9.753 -31.965  1.00  0.00           H  
ATOM   4551  HE1 PHE A 348      12.604 -12.194 -35.302  1.00  0.00           H  
ATOM   4552  HE2 PHE A 348      15.308  -9.027 -34.327  1.00  0.00           H  
ATOM   4553  HZ  PHE A 348      13.958 -10.249 -35.997  1.00  0.00           H  
ATOM   4554  N   TYR A 349      15.995 -13.692 -28.659  1.00  0.00           N  
ATOM   4555  CA  TYR A 349      16.307 -13.766 -27.231  1.00  0.00           C  
ATOM   4556  C   TYR A 349      15.767 -12.519 -26.561  1.00  0.00           C  
ATOM   4557  O   TYR A 349      15.994 -11.399 -27.032  1.00  0.00           O  
ATOM   4558  CB  TYR A 349      17.812 -13.903 -26.992  1.00  0.00           C  
ATOM   4559  CG  TYR A 349      18.193 -13.992 -25.531  1.00  0.00           C  
ATOM   4560  CD1 TYR A 349      18.012 -15.180 -24.838  1.00  0.00           C  
ATOM   4561  CD2 TYR A 349      18.723 -12.886 -24.884  1.00  0.00           C  
ATOM   4562  CE1 TYR A 349      18.359 -15.261 -23.503  1.00  0.00           C  
ATOM   4563  CE2 TYR A 349      19.070 -12.967 -23.549  1.00  0.00           C  
ATOM   4564  CZ  TYR A 349      18.890 -14.149 -22.860  1.00  0.00           C  
ATOM   4565  OH  TYR A 349      19.236 -14.230 -21.531  1.00  0.00           O  
ATOM   4566  H   TYR A 349      16.727 -13.868 -29.332  1.00  0.00           H  
ATOM   4567  HA  TYR A 349      15.815 -14.646 -26.815  1.00  0.00           H  
ATOM   4568 1HB  TYR A 349      18.181 -14.799 -27.495  1.00  0.00           H  
ATOM   4569 2HB  TYR A 349      18.329 -13.048 -27.427  1.00  0.00           H  
ATOM   4570  HD1 TYR A 349      17.595 -16.050 -25.347  1.00  0.00           H  
ATOM   4571  HD2 TYR A 349      18.864 -11.952 -25.428  1.00  0.00           H  
ATOM   4572  HE1 TYR A 349      18.217 -16.195 -22.959  1.00  0.00           H  
ATOM   4573  HE2 TYR A 349      19.486 -12.097 -23.040  1.00  0.00           H  
ATOM   4574  HH  TYR A 349      19.585 -13.384 -21.240  1.00  0.00           H  
ATOM   4575  N   VAL A 350      15.056 -12.698 -25.446  1.00  0.00           N  
ATOM   4576  CA  VAL A 350      14.296 -11.593 -24.878  1.00  0.00           C  
ATOM   4577  C   VAL A 350      14.666 -11.338 -23.423  1.00  0.00           C  
ATOM   4578  O   VAL A 350      14.646 -12.257 -22.610  1.00  0.00           O  
ATOM   4579  CB  VAL A 350      12.787 -11.885 -24.973  1.00  0.00           C  
ATOM   4580  CG1 VAL A 350      11.985 -10.755 -24.344  1.00  0.00           C  
ATOM   4581  CG2 VAL A 350      12.389 -12.084 -26.428  1.00  0.00           C  
ATOM   4582  H   VAL A 350      15.037 -13.597 -24.985  1.00  0.00           H  
ATOM   4583  HA  VAL A 350      14.517 -10.691 -25.450  1.00  0.00           H  
ATOM   4584  HB  VAL A 350      12.565 -12.790 -24.408  1.00  0.00           H  
ATOM   4585 1HG1 VAL A 350      10.920 -10.978 -24.420  1.00  0.00           H  
ATOM   4586 2HG1 VAL A 350      12.260 -10.654 -23.294  1.00  0.00           H  
ATOM   4587 3HG1 VAL A 350      12.198  -9.823 -24.867  1.00  0.00           H  
ATOM   4588 1HG2 VAL A 350      11.320 -12.291 -26.487  1.00  0.00           H  
ATOM   4589 2HG2 VAL A 350      12.616 -11.181 -26.994  1.00  0.00           H  
ATOM   4590 3HG2 VAL A 350      12.944 -12.924 -26.845  1.00  0.00           H  
ATOM   4591  N   VAL A 351      14.991 -10.087 -23.122  1.00  0.00           N  
ATOM   4592  CA  VAL A 351      15.353  -9.664 -21.774  1.00  0.00           C  
ATOM   4593  C   VAL A 351      14.273  -8.748 -21.213  1.00  0.00           C  
ATOM   4594  O   VAL A 351      13.830  -7.793 -21.863  1.00  0.00           O  
ATOM   4595  CB  VAL A 351      16.706  -8.928 -21.779  1.00  0.00           C  
ATOM   4596  CG1 VAL A 351      17.052  -8.440 -20.381  1.00  0.00           C  
ATOM   4597  CG2 VAL A 351      17.793  -9.848 -22.314  1.00  0.00           C  
ATOM   4598  H   VAL A 351      14.984  -9.405 -23.867  1.00  0.00           H  
ATOM   4599  HA  VAL A 351      15.443 -10.551 -21.145  1.00  0.00           H  
ATOM   4600  HB  VAL A 351      16.628  -8.048 -22.417  1.00  0.00           H  
ATOM   4601 1HG1 VAL A 351      18.012  -7.922 -20.403  1.00  0.00           H  
ATOM   4602 2HG1 VAL A 351      16.279  -7.755 -20.033  1.00  0.00           H  
ATOM   4603 3HG1 VAL A 351      17.116  -9.291 -19.703  1.00  0.00           H  
ATOM   4604 1HG2 VAL A 351      18.747  -9.321 -22.316  1.00  0.00           H  
ATOM   4605 2HG2 VAL A 351      17.867 -10.731 -21.680  1.00  0.00           H  
ATOM   4606 3HG2 VAL A 351      17.545 -10.152 -23.331  1.00  0.00           H  
ATOM   4607  N   PHE A 352      13.845  -9.049 -19.994  1.00  0.00           N  
ATOM   4608  CA  PHE A 352      12.757  -8.325 -19.344  1.00  0.00           C  
ATOM   4609  C   PHE A 352      13.345  -7.596 -18.151  1.00  0.00           C  
ATOM   4610  O   PHE A 352      13.664  -8.214 -17.140  1.00  0.00           O  
ATOM   4611  CB  PHE A 352      11.640  -9.270 -18.897  1.00  0.00           C  
ATOM   4612  CG  PHE A 352      10.938  -9.958 -20.033  1.00  0.00           C  
ATOM   4613  CD1 PHE A 352      11.580 -10.944 -20.768  1.00  0.00           C  
ATOM   4614  CD2 PHE A 352       9.636  -9.622 -20.369  1.00  0.00           C  
ATOM   4615  CE1 PHE A 352      10.935 -11.579 -21.813  1.00  0.00           C  
ATOM   4616  CE2 PHE A 352       8.989 -10.255 -21.412  1.00  0.00           C  
ATOM   4617  CZ  PHE A 352       9.640 -11.234 -22.135  1.00  0.00           C  
ATOM   4618  H   PHE A 352      14.293  -9.809 -19.502  1.00  0.00           H  
ATOM   4619  HA  PHE A 352      12.336  -7.617 -20.059  1.00  0.00           H  
ATOM   4620 1HB  PHE A 352      12.051 -10.033 -18.238  1.00  0.00           H  
ATOM   4621 2HB  PHE A 352      10.898  -8.711 -18.328  1.00  0.00           H  
ATOM   4622  HD1 PHE A 352      12.604 -11.217 -20.512  1.00  0.00           H  
ATOM   4623  HD2 PHE A 352       9.121  -8.848 -19.798  1.00  0.00           H  
ATOM   4624  HE1 PHE A 352      11.452 -12.351 -22.382  1.00  0.00           H  
ATOM   4625  HE2 PHE A 352       7.965  -9.982 -21.666  1.00  0.00           H  
ATOM   4626  HZ  PHE A 352       9.132 -11.733 -22.959  1.00  0.00           H  
ATOM   4627  N   ASP A 353      13.504  -6.284 -18.276  1.00  0.00           N  
ATOM   4628  CA  ASP A 353      14.267  -5.499 -17.309  1.00  0.00           C  
ATOM   4629  C   ASP A 353      13.333  -4.631 -16.481  1.00  0.00           C  
ATOM   4630  O   ASP A 353      12.783  -3.642 -16.971  1.00  0.00           O  
ATOM   4631  CB  ASP A 353      15.303  -4.621 -18.016  1.00  0.00           C  
ATOM   4632  CG  ASP A 353      16.168  -3.828 -17.045  1.00  0.00           C  
ATOM   4633  OD1 ASP A 353      15.890  -3.859 -15.870  1.00  0.00           O  
ATOM   4634  OD2 ASP A 353      17.098  -3.198 -17.489  1.00  0.00           O  
ATOM   4635  H   ASP A 353      13.083  -5.817 -19.066  1.00  0.00           H  
ATOM   4636  HA  ASP A 353      14.792  -6.185 -16.644  1.00  0.00           H  
ATOM   4637 1HB  ASP A 353      15.951  -5.246 -18.630  1.00  0.00           H  
ATOM   4638 2HB  ASP A 353      14.795  -3.923 -18.681  1.00  0.00           H  
ATOM   4639  N   ARG A 354      13.136  -5.011 -15.218  1.00  0.00           N  
ATOM   4640  CA  ARG A 354      12.282  -4.251 -14.319  1.00  0.00           C  
ATOM   4641  C   ARG A 354      12.949  -2.989 -13.750  1.00  0.00           C  
ATOM   4642  O   ARG A 354      12.268  -2.014 -13.443  1.00  0.00           O  
ATOM   4643  CB  ARG A 354      11.837  -5.138 -13.166  1.00  0.00           C  
ATOM   4644  CG  ARG A 354      10.856  -4.490 -12.202  1.00  0.00           C  
ATOM   4645  CD  ARG A 354      10.404  -5.442 -11.155  1.00  0.00           C  
ATOM   4646  NE  ARG A 354       9.450  -4.832 -10.243  1.00  0.00           N  
ATOM   4647  CZ  ARG A 354       9.784  -4.130  -9.142  1.00  0.00           C  
ATOM   4648  NH1 ARG A 354      11.050  -3.959  -8.832  1.00  0.00           N  
ATOM   4649  NH2 ARG A 354       8.840  -3.615  -8.375  1.00  0.00           N  
ATOM   4650  H   ARG A 354      13.590  -5.846 -14.877  1.00  0.00           H  
ATOM   4651  HA  ARG A 354      11.403  -3.920 -14.874  1.00  0.00           H  
ATOM   4652 1HB  ARG A 354      11.366  -6.038 -13.560  1.00  0.00           H  
ATOM   4653 2HB  ARG A 354      12.708  -5.450 -12.590  1.00  0.00           H  
ATOM   4654 1HG  ARG A 354      11.335  -3.642 -11.711  1.00  0.00           H  
ATOM   4655 2HG  ARG A 354       9.980  -4.144 -12.751  1.00  0.00           H  
ATOM   4656 1HD  ARG A 354       9.926  -6.300 -11.626  1.00  0.00           H  
ATOM   4657 2HD  ARG A 354      11.263  -5.779 -10.575  1.00  0.00           H  
ATOM   4658  HE  ARG A 354       8.466  -4.943 -10.449  1.00  0.00           H  
ATOM   4659 1HH1 ARG A 354      11.772  -4.353  -9.418  1.00  0.00           H  
ATOM   4660 2HH1 ARG A 354      11.301  -3.433  -8.007  1.00  0.00           H  
ATOM   4661 1HH2 ARG A 354       7.866  -3.747  -8.614  1.00  0.00           H  
ATOM   4662 2HH2 ARG A 354       9.090  -3.089  -7.551  1.00  0.00           H  
ATOM   4663  N   ALA A 355      14.270  -3.016 -13.585  1.00  0.00           N  
ATOM   4664  CA  ALA A 355      14.955  -1.864 -13.010  1.00  0.00           C  
ATOM   4665  C   ALA A 355      14.793  -0.658 -13.913  1.00  0.00           C  
ATOM   4666  O   ALA A 355      14.592   0.471 -13.445  1.00  0.00           O  
ATOM   4667  CB  ALA A 355      16.429  -2.168 -12.786  1.00  0.00           C  
ATOM   4668  H   ALA A 355      14.810  -3.826 -13.853  1.00  0.00           H  
ATOM   4669  HA  ALA A 355      14.494  -1.642 -12.047  1.00  0.00           H  
ATOM   4670 1HB  ALA A 355      16.920  -1.294 -12.357  1.00  0.00           H  
ATOM   4671 2HB  ALA A 355      16.527  -3.011 -12.103  1.00  0.00           H  
ATOM   4672 3HB  ALA A 355      16.898  -2.415 -13.737  1.00  0.00           H  
ATOM   4673  N   ARG A 356      14.856  -0.914 -15.217  1.00  0.00           N  
ATOM   4674  CA  ARG A 356      14.797   0.134 -16.217  1.00  0.00           C  
ATOM   4675  C   ARG A 356      13.545   0.073 -17.088  1.00  0.00           C  
ATOM   4676  O   ARG A 356      13.464   0.776 -18.089  1.00  0.00           O  
ATOM   4677  CB  ARG A 356      16.026   0.062 -17.112  1.00  0.00           C  
ATOM   4678  CG  ARG A 356      17.345   0.340 -16.409  1.00  0.00           C  
ATOM   4679  CD  ARG A 356      17.445   1.755 -15.969  1.00  0.00           C  
ATOM   4680  NE  ARG A 356      18.726   2.039 -15.341  1.00  0.00           N  
ATOM   4681  CZ  ARG A 356      18.975   1.920 -14.022  1.00  0.00           C  
ATOM   4682  NH1 ARG A 356      18.023   1.524 -13.207  1.00  0.00           N  
ATOM   4683  NH2 ARG A 356      20.176   2.203 -13.549  1.00  0.00           N  
ATOM   4684  H   ARG A 356      14.948  -1.874 -15.516  1.00  0.00           H  
ATOM   4685  HA  ARG A 356      14.785   1.098 -15.708  1.00  0.00           H  
ATOM   4686 1HB  ARG A 356      16.093  -0.929 -17.558  1.00  0.00           H  
ATOM   4687 2HB  ARG A 356      15.927   0.781 -17.924  1.00  0.00           H  
ATOM   4688 1HG  ARG A 356      17.432  -0.299 -15.531  1.00  0.00           H  
ATOM   4689 2HG  ARG A 356      18.171   0.134 -17.091  1.00  0.00           H  
ATOM   4690 1HD  ARG A 356      17.335   2.413 -16.830  1.00  0.00           H  
ATOM   4691 2HD  ARG A 356      16.658   1.968 -15.247  1.00  0.00           H  
ATOM   4692  HE  ARG A 356      19.483   2.346 -15.937  1.00  0.00           H  
ATOM   4693 1HH1 ARG A 356      17.105   1.308 -13.569  1.00  0.00           H  
ATOM   4694 2HH1 ARG A 356      18.209   1.435 -12.219  1.00  0.00           H  
ATOM   4695 1HH2 ARG A 356      20.908   2.508 -14.176  1.00  0.00           H  
ATOM   4696 2HH2 ARG A 356      20.362   2.114 -12.561  1.00  0.00           H  
ATOM   4697  N   LYS A 357      12.575  -0.759 -16.702  1.00  0.00           N  
ATOM   4698  CA  LYS A 357      11.302  -0.872 -17.444  1.00  0.00           C  
ATOM   4699  C   LYS A 357      11.470  -0.865 -18.942  1.00  0.00           C  
ATOM   4700  O   LYS A 357      10.986   0.025 -19.644  1.00  0.00           O  
ATOM   4701  CB  LYS A 357      10.353   0.260 -17.047  1.00  0.00           C  
ATOM   4702  CG  LYS A 357       9.964   0.267 -15.574  1.00  0.00           C  
ATOM   4703  CD  LYS A 357       8.980   1.386 -15.268  1.00  0.00           C  
ATOM   4704  CE  LYS A 357       8.611   1.412 -13.792  1.00  0.00           C  
ATOM   4705  NZ  LYS A 357       7.672   2.521 -13.472  1.00  0.00           N  
ATOM   4706  H   LYS A 357      12.717  -1.327 -15.879  1.00  0.00           H  
ATOM   4707  HA  LYS A 357      10.836  -1.825 -17.189  1.00  0.00           H  
ATOM   4708 1HB  LYS A 357      10.816   1.220 -17.275  1.00  0.00           H  
ATOM   4709 2HB  LYS A 357       9.437   0.190 -17.635  1.00  0.00           H  
ATOM   4710 1HG  LYS A 357       9.507  -0.688 -15.314  1.00  0.00           H  
ATOM   4711 2HG  LYS A 357      10.856   0.401 -14.963  1.00  0.00           H  
ATOM   4712 1HD  LYS A 357       9.423   2.345 -15.540  1.00  0.00           H  
ATOM   4713 2HD  LYS A 357       8.074   1.245 -15.857  1.00  0.00           H  
ATOM   4714 1HE  LYS A 357       8.145   0.467 -13.518  1.00  0.00           H  
ATOM   4715 2HE  LYS A 357       9.514   1.533 -13.194  1.00  0.00           H  
ATOM   4716 1HZ  LYS A 357       7.453   2.504 -12.486  1.00  0.00           H  
ATOM   4717 2HZ  LYS A 357       8.103   3.405 -13.706  1.00  0.00           H  
ATOM   4718 3HZ  LYS A 357       6.823   2.409 -14.007  1.00  0.00           H  
ATOM   4719  N   ARG A 358      12.146  -1.893 -19.422  1.00  0.00           N  
ATOM   4720  CA  ARG A 358      12.439  -2.010 -20.831  1.00  0.00           C  
ATOM   4721  C   ARG A 358      12.597  -3.472 -21.184  1.00  0.00           C  
ATOM   4722  O   ARG A 358      12.834  -4.328 -20.307  1.00  0.00           O  
ATOM   4723  CB  ARG A 358      13.706  -1.249 -21.193  1.00  0.00           C  
ATOM   4724  CG  ARG A 358      14.979  -1.792 -20.564  1.00  0.00           C  
ATOM   4725  CD  ARG A 358      16.163  -0.968 -20.921  1.00  0.00           C  
ATOM   4726  NE  ARG A 358      17.389  -1.506 -20.354  1.00  0.00           N  
ATOM   4727  CZ  ARG A 358      18.603  -0.936 -20.477  1.00  0.00           C  
ATOM   4728  NH1 ARG A 358      18.737   0.187 -21.148  1.00  0.00           N  
ATOM   4729  NH2 ARG A 358      19.660  -1.504 -19.924  1.00  0.00           N  
ATOM   4730  H   ARG A 358      12.466  -2.614 -18.791  1.00  0.00           H  
ATOM   4731  HA  ARG A 358      11.609  -1.581 -21.394  1.00  0.00           H  
ATOM   4732 1HB  ARG A 358      13.841  -1.261 -22.273  1.00  0.00           H  
ATOM   4733 2HB  ARG A 358      13.605  -0.208 -20.887  1.00  0.00           H  
ATOM   4734 1HG  ARG A 358      14.877  -1.792 -19.478  1.00  0.00           H  
ATOM   4735 2HG  ARG A 358      15.152  -2.811 -20.912  1.00  0.00           H  
ATOM   4736 1HD  ARG A 358      16.272  -0.940 -22.005  1.00  0.00           H  
ATOM   4737 2HD  ARG A 358      16.029   0.045 -20.544  1.00  0.00           H  
ATOM   4738  HE  ARG A 358      17.326  -2.369 -19.831  1.00  0.00           H  
ATOM   4739 1HH1 ARG A 358      17.929   0.622 -21.571  1.00  0.00           H  
ATOM   4740 2HH1 ARG A 358      19.647   0.615 -21.240  1.00  0.00           H  
ATOM   4741 1HH2 ARG A 358      19.557  -2.368 -19.408  1.00  0.00           H  
ATOM   4742 2HH2 ARG A 358      20.570  -1.077 -20.016  1.00  0.00           H  
ATOM   4743  N   ILE A 359      12.428  -3.749 -22.469  1.00  0.00           N  
ATOM   4744  CA  ILE A 359      12.622  -5.072 -23.032  1.00  0.00           C  
ATOM   4745  C   ILE A 359      13.851  -5.047 -23.937  1.00  0.00           C  
ATOM   4746  O   ILE A 359      14.023  -4.102 -24.708  1.00  0.00           O  
ATOM   4747  CB  ILE A 359      11.385  -5.532 -23.825  1.00  0.00           C  
ATOM   4748  CG1 ILE A 359      10.141  -5.510 -22.934  1.00  0.00           C  
ATOM   4749  CG2 ILE A 359      11.609  -6.923 -24.399  1.00  0.00           C  
ATOM   4750  CD1 ILE A 359      10.229  -6.431 -21.739  1.00  0.00           C  
ATOM   4751  H   ILE A 359      12.150  -2.992 -23.077  1.00  0.00           H  
ATOM   4752  HA  ILE A 359      12.783  -5.775 -22.216  1.00  0.00           H  
ATOM   4753  HB  ILE A 359      11.199  -4.838 -24.644  1.00  0.00           H  
ATOM   4754 1HG1 ILE A 359       9.970  -4.497 -22.572  1.00  0.00           H  
ATOM   4755 2HG1 ILE A 359       9.268  -5.798 -23.521  1.00  0.00           H  
ATOM   4756 1HG2 ILE A 359      10.725  -7.233 -24.956  1.00  0.00           H  
ATOM   4757 2HG2 ILE A 359      12.470  -6.908 -25.065  1.00  0.00           H  
ATOM   4758 3HG2 ILE A 359      11.791  -7.627 -23.586  1.00  0.00           H  
ATOM   4759 1HD1 ILE A 359       9.311  -6.361 -21.156  1.00  0.00           H  
ATOM   4760 2HD1 ILE A 359      10.365  -7.458 -22.079  1.00  0.00           H  
ATOM   4761 3HD1 ILE A 359      11.075  -6.140 -21.117  1.00  0.00           H  
ATOM   4762  N   GLY A 360      14.688  -6.066 -23.845  1.00  0.00           N  
ATOM   4763  CA  GLY A 360      15.863  -6.158 -24.692  1.00  0.00           C  
ATOM   4764  C   GLY A 360      15.691  -7.283 -25.677  1.00  0.00           C  
ATOM   4765  O   GLY A 360      15.200  -8.350 -25.328  1.00  0.00           O  
ATOM   4766  H   GLY A 360      14.508  -6.797 -23.172  1.00  0.00           H  
ATOM   4767 1HA  GLY A 360      16.010  -5.213 -25.214  1.00  0.00           H  
ATOM   4768 2HA  GLY A 360      16.745  -6.324 -24.074  1.00  0.00           H  
ATOM   4769  N   PHE A 361      16.068  -7.040 -26.931  1.00  0.00           N  
ATOM   4770  CA  PHE A 361      15.946  -8.058 -27.964  1.00  0.00           C  
ATOM   4771  C   PHE A 361      17.273  -8.250 -28.690  1.00  0.00           C  
ATOM   4772  O   PHE A 361      17.964  -7.280 -28.992  1.00  0.00           O  
ATOM   4773  CB  PHE A 361      14.855  -7.677 -28.967  1.00  0.00           C  
ATOM   4774  CG  PHE A 361      15.143  -6.411 -29.723  1.00  0.00           C  
ATOM   4775  CD1 PHE A 361      15.810  -6.448 -30.938  1.00  0.00           C  
ATOM   4776  CD2 PHE A 361      14.747  -5.181 -29.221  1.00  0.00           C  
ATOM   4777  CE1 PHE A 361      16.076  -5.284 -31.634  1.00  0.00           C  
ATOM   4778  CE2 PHE A 361      15.009  -4.016 -29.915  1.00  0.00           C  
ATOM   4779  CZ  PHE A 361      15.675  -4.068 -31.123  1.00  0.00           C  
ATOM   4780  H   PHE A 361      16.446  -6.135 -27.174  1.00  0.00           H  
ATOM   4781  HA  PHE A 361      15.669  -9.001 -27.490  1.00  0.00           H  
ATOM   4782 1HB  PHE A 361      14.728  -8.483 -29.689  1.00  0.00           H  
ATOM   4783 2HB  PHE A 361      13.908  -7.553 -28.444  1.00  0.00           H  
ATOM   4784  HD1 PHE A 361      16.126  -7.410 -31.343  1.00  0.00           H  
ATOM   4785  HD2 PHE A 361      14.221  -5.139 -28.266  1.00  0.00           H  
ATOM   4786  HE1 PHE A 361      16.601  -5.328 -32.588  1.00  0.00           H  
ATOM   4787  HE2 PHE A 361      14.692  -3.055 -29.509  1.00  0.00           H  
ATOM   4788  HZ  PHE A 361      15.884  -3.150 -31.671  1.00  0.00           H  
ATOM   4789  N   ALA A 362      17.618  -9.508 -28.947  1.00  0.00           N  
ATOM   4790  CA  ALA A 362      18.780  -9.849 -29.774  1.00  0.00           C  
ATOM   4791  C   ALA A 362      18.483 -11.108 -30.577  1.00  0.00           C  
ATOM   4792  O   ALA A 362      17.659 -11.933 -30.176  1.00  0.00           O  
ATOM   4793  CB  ALA A 362      20.022 -10.042 -28.916  1.00  0.00           C  
ATOM   4794  H   ALA A 362      17.057 -10.251 -28.557  1.00  0.00           H  
ATOM   4795  HA  ALA A 362      18.959  -9.024 -30.464  1.00  0.00           H  
ATOM   4796 1HB  ALA A 362      20.869 -10.294 -29.553  1.00  0.00           H  
ATOM   4797 2HB  ALA A 362      20.236  -9.120 -28.374  1.00  0.00           H  
ATOM   4798 3HB  ALA A 362      19.851 -10.848 -28.205  1.00  0.00           H  
ATOM   4799  N   VAL A 363      19.139 -11.259 -31.723  1.00  0.00           N  
ATOM   4800  CA  VAL A 363      18.929 -12.445 -32.542  1.00  0.00           C  
ATOM   4801  C   VAL A 363      19.358 -13.700 -31.788  1.00  0.00           C  
ATOM   4802  O   VAL A 363      20.507 -13.814 -31.345  1.00  0.00           O  
ATOM   4803  CB  VAL A 363      19.723 -12.337 -33.858  1.00  0.00           C  
ATOM   4804  CG1 VAL A 363      19.603 -13.625 -34.659  1.00  0.00           C  
ATOM   4805  CG2 VAL A 363      19.224 -11.149 -34.667  1.00  0.00           C  
ATOM   4806  H   VAL A 363      19.789 -10.553 -32.037  1.00  0.00           H  
ATOM   4807  HA  VAL A 363      17.867 -12.518 -32.780  1.00  0.00           H  
ATOM   4808  HB  VAL A 363      20.779 -12.201 -33.624  1.00  0.00           H  
ATOM   4809 1HG1 VAL A 363      20.170 -13.531 -35.586  1.00  0.00           H  
ATOM   4810 2HG1 VAL A 363      19.998 -14.455 -34.075  1.00  0.00           H  
ATOM   4811 3HG1 VAL A 363      18.555 -13.811 -34.894  1.00  0.00           H  
ATOM   4812 1HG2 VAL A 363      19.790 -11.079 -35.595  1.00  0.00           H  
ATOM   4813 2HG2 VAL A 363      18.167 -11.283 -34.895  1.00  0.00           H  
ATOM   4814 3HG2 VAL A 363      19.358 -10.234 -34.090  1.00  0.00           H  
ATOM   4815  N   SER A 364      18.430 -14.641 -31.632  1.00  0.00           N  
ATOM   4816  CA  SER A 364      18.709 -15.868 -30.894  1.00  0.00           C  
ATOM   4817  C   SER A 364      19.630 -16.796 -31.681  1.00  0.00           C  
ATOM   4818  O   SER A 364      19.585 -16.825 -32.915  1.00  0.00           O  
ATOM   4819  CB  SER A 364      17.413 -16.585 -30.569  1.00  0.00           C  
ATOM   4820  OG  SER A 364      16.781 -17.034 -31.737  1.00  0.00           O  
ATOM   4821  H   SER A 364      17.513 -14.505 -32.032  1.00  0.00           H  
ATOM   4822  HA  SER A 364      19.210 -15.605 -29.961  1.00  0.00           H  
ATOM   4823 1HB  SER A 364      17.620 -17.432 -29.916  1.00  0.00           H  
ATOM   4824 2HB  SER A 364      16.749 -15.910 -30.030  1.00  0.00           H  
ATOM   4825  HG  SER A 364      15.977 -17.472 -31.451  1.00  0.00           H  
ATOM   4826  N   ALA A 365      20.452 -17.560 -30.967  1.00  0.00           N  
ATOM   4827  CA  ALA A 365      21.223 -18.626 -31.597  1.00  0.00           C  
ATOM   4828  C   ALA A 365      20.272 -19.691 -32.125  1.00  0.00           C  
ATOM   4829  O   ALA A 365      19.101 -19.726 -31.743  1.00  0.00           O  
ATOM   4830  CB  ALA A 365      22.219 -19.229 -30.617  1.00  0.00           C  
ATOM   4831  H   ALA A 365      20.548 -17.405 -29.974  1.00  0.00           H  
ATOM   4832  HA  ALA A 365      21.774 -18.196 -32.433  1.00  0.00           H  
ATOM   4833 1HB  ALA A 365      22.781 -20.021 -31.111  1.00  0.00           H  
ATOM   4834 2HB  ALA A 365      22.906 -18.456 -30.275  1.00  0.00           H  
ATOM   4835 3HB  ALA A 365      21.684 -19.642 -29.763  1.00  0.00           H  
TER                                                                             
