# Supplementary material for: A new benchmark illustrates that integration of geometric constraints inferred from enzyme reaction chemistry can increase enzyme active site modeling accuracy
Source: PLoS One. 2019 Apr 4;14(4):e0214126. doi: 10.1371/journal.pone.0214126 (PMC6448891; doi:10.1371/journal.pone.0214126)
Supplement: S1 Files — (GZ) [file pone.0214126.s008.gz › benchmark-lite/templates/3veu/4obz.pdb.clean2]

HEADER    HYDROLASE/HYDROLASE INHIBITOR           08-JAN-14   4OBZ              
TITLE     STRUCTURE OF CATHEPSIN D WITH INHIBITOR 2-(3,4-DIMETHOXYPHENYL)-N-[N- 
TITLE    2 (4-METHYLBENZYL)CARBAMIMIDOYL]ACETAMIDE                              
COMPND    MOL_ID: 1;                                                            
COMPND   2 MOLECULE: CATHEPSIN D LIGHT CHAIN;                                   
COMPND   3 CHAIN: A, C;                                                         
COMPND   4 EC: 3.4.23.5;                                                        
COMPND   5 ENGINEERED: YES;                                                     
COMPND   6 MOL_ID: 2;                                                           
COMPND   7 MOLECULE: CATHEPSIN D HEAVY CHAIN;                                   
COMPND   8 CHAIN: B, D;                                                         
COMPND   9 EC: 3.4.23.5;                                                        
COMPND  10 ENGINEERED: YES                                                      
SOURCE    MOL_ID: 1;                                                            
SOURCE   2 ORGANISM_SCIENTIFIC: HOMO SAPIENS;                                   
SOURCE   3 ORGANISM_COMMON: HUMAN;                                              
SOURCE   4 ORGANISM_TAXID: 9606;                                                
SOURCE   5 GENE: CPSD, CTSD;                                                    
SOURCE   6 EXPRESSION_SYSTEM: SPODOPTERA FRUGIPERDA;                            
SOURCE   7 EXPRESSION_SYSTEM_TAXID: 7108;                                       
SOURCE   8 MOL_ID: 2;                                                           
SOURCE   9 ORGANISM_SCIENTIFIC: HOMO SAPIENS;                                   
SOURCE  10 ORGANISM_COMMON: HUMAN;                                              
SOURCE  11 ORGANISM_TAXID: 9606;                                                
SOURCE  12 GENE: CPSD, CTSD;                                                    
SOURCE  13 EXPRESSION_SYSTEM: SPODOPTERA FRUGIPERDA;                            
SOURCE  14 EXPRESSION_SYSTEM_TAXID: 7108                                        
KEYWDS    LYSOSOMAL ASPARTIC PROTEASE, HYDROLASE-HYDROLASE INHIBITOR COMPLEX    
EXPDTA    X-RAY DIFFRACTION                                                     
AUTHOR    U.GRAEDLER,P.CZODROWSKI,C.TSAKLAKIDIS,M.KLEIN,K.MASKOS,B.LEUTHNER     
REVDAT   2   10-SEP-14 4OBZ    1       JRNL                                     
REVDAT   1   13-AUG-14 4OBZ    0                                                
JRNL        AUTH   U.GRADLER,P.CZODROWSKI,C.TSAKLAKIDIS,M.KLEIN,D.WERKMANN,     
JRNL        AUTH 2 S.LINDEMANN,K.MASKOS,B.LEUTHNER                              
JRNL        TITL   STRUCTURE-BASED OPTIMIZATION OF NON-PEPTIDIC CATHEPSIN D     
JRNL        TITL 2 INHIBITORS.                                                  
JRNL        REF    BIOORG.MED.CHEM.LETT.         V.  24  4141 2014              
JRNL        REFN                   ISSN 0960-894X                               
JRNL        PMID   25086681                                                     
JRNL        DOI    10.1016/J.BMCL.2014.07.054                                   
REMARK   2                                                                      
REMARK   2 RESOLUTION.    2.90 ANGSTROMS.                                       
REMARK   3                                                                      
REMARK   3 REFINEMENT.                                                          
REMARK   3   PROGRAM     : BUSTER 2.11.4                                        
REMARK   3   AUTHORS     : BRICOGNE,BLANC,BRANDL,FLENSBURG,KELLER,              
REMARK   3               : PACIOREK,ROVERSI,SHARFF,SMART,VONRHEIN,              
REMARK   3               : WOMACK,MATTHEWS,TEN EYCK,TRONRUD                     
REMARK   3                                                                      
REMARK   3  DATA USED IN REFINEMENT.                                            
REMARK   3   RESOLUTION RANGE HIGH (ANGSTROMS) : 2.90                           
REMARK   3   RESOLUTION RANGE LOW  (ANGSTROMS) : 45.26                          
REMARK   3   DATA CUTOFF            (SIGMA(F)) : 0.000                          
REMARK   3   COMPLETENESS FOR RANGE        (%) : 98.9                           
REMARK   3   NUMBER OF REFLECTIONS             : 16558                          
REMARK   3                                                                      
REMARK   3  FIT TO DATA USED IN REFINEMENT.                                     
REMARK   3   CROSS-VALIDATION METHOD           : THROUGHOUT                     
REMARK   3   FREE R VALUE TEST SET SELECTION   : RANDOM                         
REMARK   3   R VALUE     (WORKING + TEST SET)  : 0.179                          
REMARK   3   R VALUE            (WORKING SET)  : 0.177                          
REMARK   3   FREE R VALUE                      : 0.233                          
REMARK   3   FREE R VALUE TEST SET SIZE   (%)  : 4.090                          
REMARK   3   FREE R VALUE TEST SET COUNT       : 678                            
REMARK   3   ESTIMATED ERROR OF FREE R VALUE   : NULL                           
REMARK   3                                                                      
REMARK   3  FIT IN THE HIGHEST RESOLUTION BIN.                                  
REMARK   3   TOTAL NUMBER OF BINS USED               : 8                        
REMARK   3   BIN RESOLUTION RANGE HIGH   (ANGSTROMS) : 2.90                     
REMARK   3   BIN RESOLUTION RANGE LOW    (ANGSTROMS) : 3.10                     
REMARK   3   BIN COMPLETENESS (WORKING+TEST)     (%) : 98.94                    
REMARK   3   REFLECTIONS IN BIN (WORKING + TEST SET) : 2839                     
REMARK   3   BIN R VALUE        (WORKING + TEST SET) : 0.2086                   
REMARK   3   REFLECTIONS IN BIN        (WORKING SET) : 2723                     
REMARK   3   BIN R VALUE               (WORKING SET) : 0.2054                   
REMARK   3   BIN FREE R VALUE                        : 0.2852                   
REMARK   3   BIN FREE R VALUE TEST SET SIZE      (%) : 4.09                     
REMARK   3   BIN FREE R VALUE TEST SET COUNT         : 116                      
REMARK   3   ESTIMATED ERROR OF BIN FREE R VALUE     : NULL                     
REMARK   3                                                                      
REMARK   3  NUMBER OF NON-HYDROGEN ATOMS USED IN REFINEMENT.                    
REMARK   3   PROTEIN ATOMS            : 5202                                    
REMARK   3   NUCLEIC ACID ATOMS       : 0                                       
REMARK   3   HETEROGEN ATOMS          : 67                                      
REMARK   3   SOLVENT ATOMS            : 38                                      
REMARK   3                                                                      
REMARK   3  B VALUES.                                                           
REMARK   3   FROM WILSON PLOT           (A**2) : 73.75                          
REMARK   3   MEAN B VALUE      (OVERALL, A**2) : 55.48                          
REMARK   3   OVERALL ANISOTROPIC B VALUE.                                       
REMARK   3    B11 (A**2) : -20.19000                                            
REMARK   3    B22 (A**2) : 2.04340                                              
REMARK   3    B33 (A**2) : 18.14660                                             
REMARK   3    B12 (A**2) : 0.00000                                              
REMARK   3    B13 (A**2) : 0.00000                                              
REMARK   3    B23 (A**2) : 0.00000                                              
REMARK   3                                                                      
REMARK   3  ESTIMATED COORDINATE ERROR.                                         
REMARK   3   ESD FROM LUZZATI PLOT                    (A) : 0.366               
REMARK   3   DPI (BLOW EQ-10) BASED ON R VALUE        (A) : NULL                
REMARK   3   DPI (BLOW EQ-9) BASED ON FREE R VALUE    (A) : NULL                
REMARK   3   DPI (CRUICKSHANK) BASED ON R VALUE       (A) : NULL                
REMARK   3   DPI (CRUICKSHANK) BASED ON FREE R VALUE  (A) : NULL                
REMARK   3                                                                      
REMARK   3   REFERENCES: BLOW, D. (2002) ACTA CRYST D58, 792-797                
REMARK   3               CRUICKSHANK, D.W.J. (1999) ACTA CRYST D55, 583-601     
REMARK   3                                                                      
REMARK   3 CORRELATION COEFFICIENTS.                                            
REMARK   3   CORRELATION COEFFICIENT FO-FC      : 0.895                         
REMARK   3   CORRELATION COEFFICIENT FO-FC FREE : 0.862                         
REMARK   3                                                                      
REMARK   3   NUMBER OF GEOMETRIC FUNCTION TERMS DEFINED : 15                    
REMARK   3   TERM                          COUNT    WEIGHT   FUNCTION.          
REMARK   3    BOND LENGTHS              : 5409   ; 2.000  ; HARMONIC            
REMARK   3    BOND ANGLES               : 7352   ; 2.000  ; HARMONIC            
REMARK   3    TORSION ANGLES            : 1810   ; 2.000  ; SINUSOIDAL          
REMARK   3    TRIGONAL CARBON PLANES    : 120    ; 2.000  ; HARMONIC            
REMARK   3    GENERAL PLANES            : 779    ; 5.000  ; HARMONIC            
REMARK   3    ISOTROPIC THERMAL FACTORS : 5409   ; 20.000 ; HARMONIC            
REMARK   3    BAD NON-BONDED CONTACTS   : NULL   ; NULL   ; NULL                
REMARK   3    IMPROPER TORSIONS         : NULL   ; NULL   ; NULL                
REMARK   3    PSEUDOROTATION ANGLES     : NULL   ; NULL   ; NULL                
REMARK   3    CHIRAL IMPROPER TORSION   : 697    ; 5.000  ; SEMIHARMONIC        
REMARK   3    SUM OF OCCUPANCIES        : NULL   ; NULL   ; NULL                
REMARK   3    UTILITY DISTANCES         : NULL   ; NULL   ; NULL                
REMARK   3    UTILITY ANGLES            : NULL   ; NULL   ; NULL                
REMARK   3    UTILITY TORSION           : NULL   ; NULL   ; NULL                
REMARK   3    IDEAL-DIST CONTACT TERM   : 5897   ; 4.000  ; SEMIHARMONIC        
REMARK   3                                                                      
REMARK   3   RMS DEVIATIONS FROM IDEAL VALUES.                                  
REMARK   3    BOND LENGTHS                       (A) : 0.010                    
REMARK   3    BOND ANGLES                  (DEGREES) : 1.24                     
REMARK   3    PEPTIDE OMEGA TORSION ANGLES (DEGREES) : 2.85                     
REMARK   3    OTHER TORSION ANGLES         (DEGREES) : 21.66                    
REMARK   3                                                                      
REMARK   3  TLS DETAILS                                                         
REMARK   3   NUMBER OF TLS GROUPS  : 4                                          
REMARK   3                                                                      
REMARK   3   TLS GROUP : 1                                                      
REMARK   3    SELECTION: { A|2 - A|97 }                                         
REMARK   3    ORIGIN FOR THE GROUP (A):  -28.2200    0.1870  -29.0530           
REMARK   3    T TENSOR                                                          
REMARK   3     T11:   -0.1722 T22:    0.2341                                    
REMARK   3     T33:    0.1021 T12:   -0.0142                                    
REMARK   3     T13:   -0.0457 T23:    0.1122                                    
REMARK   3    L TENSOR                                                          
REMARK   3     L11:    3.0844 L22:    3.3227                                    
REMARK   3     L33:    4.0741 L12:   -1.2431                                    
REMARK   3     L13:   -0.1668 L23:   -1.4407                                    
REMARK   3    S TENSOR                                                          
REMARK   3     S11:   -0.0248 S12:    0.3137 S13:    0.1066                     
REMARK   3     S21:   -0.1392 S22:   -0.0420 S23:    0.0453                     
REMARK   3     S31:    0.2296 S32:    0.2695 S33:    0.0668                     
REMARK   3                                                                      
REMARK   3   TLS GROUP : 2                                                      
REMARK   3    SELECTION: { B|107 - B|346 }                                      
REMARK   3    ORIGIN FOR THE GROUP (A):  -44.0950    1.4790  -15.7580           
REMARK   3    T TENSOR                                                          
REMARK   3     T11:   -0.0272 T22:    0.3912                                    
REMARK   3     T33:    0.4369 T12:    0.0353                                    
REMARK   3     T13:   -0.0177 T23:    0.1531                                    
REMARK   3    L TENSOR                                                          
REMARK   3     L11:    1.7764 L22:    1.9810                                    
REMARK   3     L33:    3.5445 L12:    0.2193                                    
REMARK   3     L13:   -0.9791 L23:   -1.0636                                    
REMARK   3    S TENSOR                                                          
REMARK   3     S11:   -0.0790 S12:    0.1026 S13:    0.2637                     
REMARK   3     S21:    0.1629 S22:    0.3203 S23:    0.5272                     
REMARK   3     S31:    0.0794 S32:   -0.4810 S33:   -0.2413                     
REMARK   3                                                                      
REMARK   3   TLS GROUP : 3                                                      
REMARK   3    SELECTION: { C|1 - C|97 }                                         
REMARK   3    ORIGIN FOR THE GROUP (A):  -24.9530   17.9170   11.3200           
REMARK   3    T TENSOR                                                          
REMARK   3     T11:    0.1408 T22:    0.0939                                    
REMARK   3     T33:    0.1047 T12:    0.0504                                    
REMARK   3     T13:    0.0051 T23:    0.0342                                    
REMARK   3    L TENSOR                                                          
REMARK   3     L11:    3.3631 L22:    0.0000                                    
REMARK   3     L33:    3.3552 L12:   -0.7324                                    
REMARK   3     L13:    0.3026 L23:   -1.7742                                    
REMARK   3    S TENSOR                                                          
REMARK   3     S11:   -0.0741 S12:   -0.0992 S13:    0.2167                     
REMARK   3     S21:    0.3135 S22:    0.1913 S23:    0.2928                     
REMARK   3     S31:   -0.4366 S32:   -0.5054 S33:   -0.1172                     
REMARK   3                                                                      
REMARK   3   TLS GROUP : 4                                                      
REMARK   3    SELECTION: { D|106 - D|346 }                                      
REMARK   3    ORIGIN FOR THE GROUP (A):   -7.0460   19.9940    0.4340           
REMARK   3    T TENSOR                                                          
REMARK   3     T11:    0.0465 T22:    0.0992                                    
REMARK   3     T33:    0.0419 T12:    0.0413                                    
REMARK   3     T13:   -0.0553 T23:    0.0177                                    
REMARK   3    L TENSOR                                                          
REMARK   3     L11:    1.6592 L22:    0.8779                                    
REMARK   3     L33:    3.5468 L12:    0.3819                                    
REMARK   3     L13:   -0.5998 L23:   -0.7008                                    
REMARK   3    S TENSOR                                                          
REMARK   3     S11:   -0.0176 S12:    0.0655 S13:   -0.0187                     
REMARK   3     S21:    0.1069 S22:    0.0613 S23:   -0.0607                     
REMARK   3     S31:    0.0588 S32:    0.1441 S33:   -0.0438                     
REMARK   3                                                                      
REMARK   3  OTHER REFINEMENT REMARKS: NULL                                      
REMARK   4                                                                      
REMARK   4 4OBZ COMPLIES WITH FORMAT V. 3.30, 13-JUL-11                         
REMARK 100                                                                      
REMARK 100 THIS ENTRY HAS BEEN PROCESSED BY RCSB ON 16-JAN-14.                  
REMARK 100 THE RCSB ID CODE IS RCSB084300.                                      
REMARK 200                                                                      
REMARK 200 EXPERIMENTAL DETAILS                                                 
REMARK 200  EXPERIMENT TYPE                : X-RAY DIFFRACTION                  
REMARK 200  DATE OF DATA COLLECTION        : 05-AUG-10                          
REMARK 200  TEMPERATURE           (KELVIN) : 100                                
REMARK 200  PH                             : 5.5                                
REMARK 200  NUMBER OF CRYSTALS USED        : 1                                  
REMARK 200                                                                      
REMARK 200  SYNCHROTRON              (Y/N) : Y                                  
REMARK 200  RADIATION SOURCE               : SLS                                
REMARK 200  BEAMLINE                       : X06DA                              
REMARK 200  X-RAY GENERATOR MODEL          : NULL                               
REMARK 200  MONOCHROMATIC OR LAUE    (M/L) : M                                  
REMARK 200  WAVELENGTH OR RANGE        (A) : 0.9999                             
REMARK 200  MONOCHROMATOR                  : NULL                               
REMARK 200  OPTICS                         : NULL                               
REMARK 200                                                                      
REMARK 200  DETECTOR TYPE                  : PIXEL                              
REMARK 200  DETECTOR MANUFACTURER          : DECTRIS PILATUS 6M                 
REMARK 200  INTENSITY-INTEGRATION SOFTWARE : XDS                                
REMARK 200  DATA SCALING SOFTWARE          : SCALA                              
REMARK 200                                                                      
REMARK 200  NUMBER OF UNIQUE REFLECTIONS   : 16536                              
REMARK 200  RESOLUTION RANGE HIGH      (A) : 2.900                              
REMARK 200  RESOLUTION RANGE LOW       (A) : 115.170                            
REMARK 200  REJECTION CRITERIA  (SIGMA(I)) : 0.000                              
REMARK 200                                                                      
REMARK 200 OVERALL.                                                             
REMARK 200  COMPLETENESS FOR RANGE     (%) : 99.0                               
REMARK 200  DATA REDUNDANCY                : 5.900                              
REMARK 200  R MERGE                    (I) : 0.11300                            
REMARK 200  R SYM                      (I) : NULL                               
REMARK 200  <I/SIGMA(I)> FOR THE DATA SET  : 5.7000                             
REMARK 200                                                                      
REMARK 200 IN THE HIGHEST RESOLUTION SHELL.                                     
REMARK 200  HIGHEST RESOLUTION SHELL, RANGE HIGH (A) : 2.90                     
REMARK 200  HIGHEST RESOLUTION SHELL, RANGE LOW  (A) : 3.07                     
REMARK 200  COMPLETENESS FOR SHELL     (%) : 95.5                               
REMARK 200  DATA REDUNDANCY IN SHELL       : 5.04                               
REMARK 200  R MERGE FOR SHELL          (I) : 0.47800                            
REMARK 200  R SYM FOR SHELL            (I) : NULL                               
REMARK 200  <I/SIGMA(I)> FOR SHELL         : 2.960                              
REMARK 200                                                                      
REMARK 200 DIFFRACTION PROTOCOL: SINGLE WAVELENGTH                              
REMARK 200 METHOD USED TO DETERMINE THE STRUCTURE: NULL                         
REMARK 200 SOFTWARE USED: NULL                                                  
REMARK 200 STARTING MODEL: NULL                                                 
REMARK 200                                                                      
REMARK 200 REMARK: NULL                                                         
REMARK 280                                                                      
REMARK 280 CRYSTAL                                                              
REMARK 280 SOLVENT CONTENT, VS   (%): 48.03                                     
REMARK 280 MATTHEWS COEFFICIENT, VM (ANGSTROMS**3/DA): 2.37                     
REMARK 280                                                                      
REMARK 280 CRYSTALLIZATION CONDITIONS: 35% PEG2000, 0.1 M KCL, 0.1 M KSCN, PH   
REMARK 280  5.5, VAPOR DIFFUSION, TEMPERATURE 298K                              
REMARK 290                                                                      
REMARK 290 CRYSTALLOGRAPHIC SYMMETRY                                            
REMARK 290 SYMMETRY OPERATORS FOR SPACE GROUP: P 21 21 21                       
REMARK 290                                                                      
REMARK 290      SYMOP   SYMMETRY                                                
REMARK 290     NNNMMM   OPERATOR                                                
REMARK 290       1555   X,Y,Z                                                   
REMARK 290       2555   -X+1/2,-Y,Z+1/2                                         
REMARK 290       3555   -X,Y+1/2,-Z+1/2                                         
REMARK 290       4555   X+1/2,-Y+1/2,-Z                                         
REMARK 290                                                                      
REMARK 290     WHERE NNN -> OPERATOR NUMBER                                     
REMARK 290           MMM -> TRANSLATION VECTOR                                  
REMARK 290                                                                      
REMARK 290 CRYSTALLOGRAPHIC SYMMETRY TRANSFORMATIONS                            
REMARK 290 THE FOLLOWING TRANSFORMATIONS OPERATE ON THE ATOM/HETATM             
REMARK 290 RECORDS IN THIS ENTRY TO PRODUCE CRYSTALLOGRAPHICALLY                
REMARK 290 RELATED MOLECULES.                                                   
REMARK 290   SMTRY1   1  1.000000  0.000000  0.000000        0.00000            
REMARK 290   SMTRY2   1  0.000000  1.000000  0.000000        0.00000            
REMARK 290   SMTRY3   1  0.000000  0.000000  1.000000        0.00000            
REMARK 290   SMTRY1   2 -1.000000  0.000000  0.000000      115.17000            
REMARK 290   SMTRY2   2  0.000000 -1.000000  0.000000        0.00000            
REMARK 290   SMTRY3   2  0.000000  0.000000  1.000000       36.60800            
REMARK 290   SMTRY1   3 -1.000000  0.000000  0.000000        0.00000            
REMARK 290   SMTRY2   3  0.000000  1.000000  0.000000       21.22700            
REMARK 290   SMTRY3   3  0.000000  0.000000 -1.000000       36.60800            
REMARK 290   SMTRY1   4  1.000000  0.000000  0.000000      115.17000            
REMARK 290   SMTRY2   4  0.000000 -1.000000  0.000000       21.22700            
REMARK 290   SMTRY3   4  0.000000  0.000000 -1.000000        0.00000            
REMARK 290                                                                      
REMARK 290 REMARK: NULL                                                         
REMARK 300                                                                      
REMARK 300 BIOMOLECULE: 1                                                       
REMARK 300 SEE REMARK 350 FOR THE AUTHOR PROVIDED AND/OR PROGRAM                
REMARK 300 GENERATED ASSEMBLY INFORMATION FOR THE STRUCTURE IN                  
REMARK 300 THIS ENTRY. THE REMARK MAY ALSO PROVIDE INFORMATION ON               
REMARK 300 BURIED SURFACE AREA.                                                 
REMARK 350                                                                      
REMARK 350 COORDINATES FOR A COMPLETE MULTIMER REPRESENTING THE KNOWN           
REMARK 350 BIOLOGICALLY SIGNIFICANT OLIGOMERIZATION STATE OF THE                
REMARK 350 MOLECULE CAN BE GENERATED BY APPLYING BIOMT TRANSFORMATIONS          
REMARK 350 GIVEN BELOW.  BOTH NON-CRYSTALLOGRAPHIC AND                          
REMARK 350 CRYSTALLOGRAPHIC OPERATIONS ARE GIVEN.                               
REMARK 350                                                                      
REMARK 350 BIOMOLECULE: 1                                                       
REMARK 350 AUTHOR DETERMINED BIOLOGICAL UNIT: TETRAMERIC                        
REMARK 350 SOFTWARE DETERMINED QUATERNARY STRUCTURE: TETRAMERIC                 
REMARK 350 SOFTWARE USED: PISA                                                  
REMARK 350 TOTAL BURIED SURFACE AREA: 15570 ANGSTROM**2                         
REMARK 350 SURFACE AREA OF THE COMPLEX: 28030 ANGSTROM**2                       
REMARK 350 CHANGE IN SOLVENT FREE ENERGY: -87.0 KCAL/MOL                        
REMARK 350 APPLY THE FOLLOWING TO CHAINS: C, D                                  
REMARK 350   BIOMT1   1  1.000000  0.000000  0.000000        0.00000            
REMARK 350   BIOMT2   1  0.000000  1.000000  0.000000        0.00000            
REMARK 350   BIOMT3   1  0.000000  0.000000  1.000000        0.00000            
REMARK 350 APPLY THE FOLLOWING TO CHAINS: A, B                                  
REMARK 350   BIOMT1   2  1.000000  0.000000  0.000000        0.00000            
REMARK 350   BIOMT2   2  0.000000  1.000000  0.000000       42.45400            
REMARK 350   BIOMT3   2  0.000000  0.000000  1.000000        0.00000            
REMARK 465                                                                      
REMARK 465 MISSING RESIDUES                                                     
REMARK 465 THE FOLLOWING RESIDUES WERE NOT LOCATED IN THE                       
REMARK 465 EXPERIMENT. (M=MODEL NUMBER; RES=RESIDUE NAME; C=CHAIN               
REMARK 465 IDENTIFIER; SSSEQ=SEQUENCE NUMBER; I=INSERTION CODE.)                
REMARK 465                                                                      
REMARK 465   M RES C SSSEQI                                                     
REMARK 465     PRO A    -4                                                      
REMARK 465     ALA A    -3                                                      
REMARK 465     VAL A    -2                                                      
REMARK 465     THR A    -1                                                      
REMARK 465     GLU A     0                                                      
REMARK 465     GLY A     1                                                      
REMARK 465     GLY B   106                                                      
REMARK 465     ARG B   347                                                      
REMARK 465     LEU B   348                                                      
REMARK 465     GLN D   296                                                      
REMARK 465     ALA D   297                                                      
REMARK 465     GLY D   298                                                      
REMARK 465     LYS D   299                                                      
REMARK 465     ARG D   347                                                      
REMARK 465     LEU D   348                                                      
REMARK 500                                                                      
REMARK 500 GEOMETRY AND STEREOCHEMISTRY                                         
REMARK 500 SUBTOPIC: COVALENT BOND ANGLES                                       
REMARK 500                                                                      
REMARK 500 THE STEREOCHEMICAL PARAMETERS OF THE FOLLOWING RESIDUES              
REMARK 500 HAVE VALUES WHICH DEVIATE FROM EXPECTED VALUES BY MORE               
REMARK 500 THAN 6*RMSD (M=MODEL NUMBER; RES=RESIDUE NAME; C=CHAIN               
REMARK 500 IDENTIFIER; SSEQ=SEQUENCE NUMBER; I=INSERTION CODE).                 
REMARK 500                                                                      
REMARK 500 STANDARD TABLE:                                                      
REMARK 500 FORMAT: (10X,I3,1X,A3,1X,A1,I4,A1,3(1X,A4,2X),12X,F5.1)              
REMARK 500                                                                      
REMARK 500 EXPECTED VALUES PROTEIN: ENGH AND HUBER, 1999                        
REMARK 500 EXPECTED VALUES NUCLEIC ACID: CLOWNEY ET AL 1996                     
REMARK 500                                                                      
REMARK 500  M RES CSSEQI ATM1   ATM2   ATM3                                     
REMARK 500    ASN C  70   CB  -  CG  -  ND2 ANGL. DEV. =  15.7 DEGREES          
REMARK 500                                                                      
REMARK 500 REMARK: NULL                                                         
REMARK 500                                                                      
REMARK 500 GEOMETRY AND STEREOCHEMISTRY                                         
REMARK 500 SUBTOPIC: TORSION ANGLES                                             
REMARK 500                                                                      
REMARK 500 TORSION ANGLES OUTSIDE THE EXPECTED RAMACHANDRAN REGIONS:            
REMARK 500 (M=MODEL NUMBER; RES=RESIDUE NAME; C=CHAIN IDENTIFIER;               
REMARK 500 SSEQ=SEQUENCE NUMBER; I=INSERTION CODE).                             
REMARK 500                                                                      
REMARK 500 STANDARD TABLE:                                                      
REMARK 500 FORMAT:(10X,I3,1X,A3,1X,A1,I4,A1,4X,F7.2,3X,F7.2)                    
REMARK 500                                                                      
REMARK 500 EXPECTED VALUES: GJ KLEYWEGT AND TA JONES (1996). PHI/PSI-           
REMARK 500 CHOLOGY: RAMACHANDRAN REVISITED. STRUCTURE 4, 1395 - 1400            
REMARK 500                                                                      
REMARK 500  M RES CSSEQI        PSI       PHI                                   
REMARK 500    ALA B 204      -76.11   -134.06                                   
REMARK 500    LEU B 256      -70.51    -90.26                                   
REMARK 500    ALA D 204      -67.40   -135.44                                   
REMARK 500    ALA D 216      -37.48    -39.58                                   
REMARK 500    LEU D 256      -76.32   -116.07                                   
REMARK 500                                                                      
REMARK 500 REMARK: NULL                                                         
REMARK 800                                                                      
REMARK 800 SITE                                                                 
REMARK 800 SITE_IDENTIFIER: AC1                                                 
REMARK 800 EVIDENCE_CODE: SOFTWARE                                              
REMARK 800 SITE_DESCRIPTION: BINDING SITE FOR RESIDUE NAG A 400                 
REMARK 800                                                                      
REMARK 800 SITE_IDENTIFIER: AC2                                                 
REMARK 800 EVIDENCE_CODE: SOFTWARE                                              
REMARK 800 SITE_DESCRIPTION: BINDING SITE FOR RESIDUE 2S4 B 401                 
REMARK 800                                                                      
REMARK 800 SITE_IDENTIFIER: AC3                                                 
REMARK 800 EVIDENCE_CODE: SOFTWARE                                              
REMARK 800 SITE_DESCRIPTION: BINDING SITE FOR RESIDUE NAG C 400                 
REMARK 800                                                                      
REMARK 800 SITE_IDENTIFIER: AC4                                                 
REMARK 800 EVIDENCE_CODE: SOFTWARE                                              
REMARK 800 SITE_DESCRIPTION: BINDING SITE FOR RESIDUE NAG C 401                 
REMARK 900                                                                      
REMARK 900 RELATED ENTRIES                                                      
REMARK 900 RELATED ID: 1LYA   RELATED DB: PDB                                   
REMARK 900 RELATED ID: 4OC6   RELATED DB: PDB                                   
REMARK 900 RELATED ID: 4OD9   RELATED DB: PDB                                   
DBREF  4OBZ A   -4    98  UNP    P07339   CATD_HUMAN      60    162             
DBREF  4OBZ B  106   348  UNP    P07339   CATD_HUMAN     170    412             
DBREF  4OBZ C   -4    98  UNP    P07339   CATD_HUMAN      60    162             
DBREF  4OBZ D  106   348  UNP    P07339   CATD_HUMAN     170    412             
SEQRES   1 A  103  PRO ALA VAL THR GLU GLY PRO ILE PRO GLU VAL LEU LYS          
SEQRES   2 A  103  ASN TYR MET ASP ALA GLN TYR TYR GLY GLU ILE GLY ILE          
SEQRES   3 A  103  GLY THR PRO PRO GLN CYS PHE THR VAL VAL PHE ASP THR          
SEQRES   4 A  103  GLY SER SER ASN LEU TRP VAL PRO SER ILE HIS CYS LYS          
SEQRES   5 A  103  LEU LEU ASP ILE ALA CYS TRP ILE HIS HIS LYS TYR ASN          
SEQRES   6 A  103  SER ASP LYS SER SER THR TYR VAL LYS ASN GLY THR SER          
SEQRES   7 A  103  PHE ASP ILE HIS TYR GLY SER GLY SER LEU SER GLY TYR          
SEQRES   8 A  103  LEU SER GLN ASP THR VAL SER VAL PRO CYS GLN SER              
SEQRES   1 B  243  GLY GLY VAL LYS VAL GLU ARG GLN VAL PHE GLY GLU ALA          
SEQRES   2 B  243  THR LYS GLN PRO GLY ILE THR PHE ILE ALA ALA LYS PHE          
SEQRES   3 B  243  ASP GLY ILE LEU GLY MET ALA TYR PRO ARG ILE SER VAL          
SEQRES   4 B  243  ASN ASN VAL LEU PRO VAL PHE ASP ASN LEU MET GLN GLN          
SEQRES   5 B  243  LYS LEU VAL ASP GLN ASN ILE PHE SER PHE TYR LEU SER          
SEQRES   6 B  243  ARG ASP PRO ASP ALA GLN PRO GLY GLY GLU LEU MET LEU          
SEQRES   7 B  243  GLY GLY THR ASP SER LYS TYR TYR LYS GLY SER LEU SER          
SEQRES   8 B  243  TYR LEU ASN VAL THR ARG LYS ALA TYR TRP GLN VAL HIS          
SEQRES   9 B  243  LEU ASP GLN VAL GLU VAL ALA SER GLY LEU THR LEU CYS          
SEQRES  10 B  243  LYS GLU GLY CYS GLU ALA ILE VAL ASP THR GLY THR SER          
SEQRES  11 B  243  LEU MET VAL GLY PRO VAL ASP GLU VAL ARG GLU LEU GLN          
SEQRES  12 B  243  LYS ALA ILE GLY ALA VAL PRO LEU ILE GLN GLY GLU TYR          
SEQRES  13 B  243  MET ILE PRO CYS GLU LYS VAL SER THR LEU PRO ALA ILE          
SEQRES  14 B  243  THR LEU LYS LEU GLY GLY LYS GLY TYR LYS LEU SER PRO          
SEQRES  15 B  243  GLU ASP TYR THR LEU LYS VAL SER GLN ALA GLY LYS THR          
SEQRES  16 B  243  LEU CYS LEU SER GLY PHE MET GLY MET ASP ILE PRO PRO          
SEQRES  17 B  243  PRO SER GLY PRO LEU TRP ILE LEU GLY ASP VAL PHE ILE          
SEQRES  18 B  243  GLY ARG TYR TYR THR VAL PHE ASP ARG ASP ASN ASN ARG          
SEQRES  19 B  243  VAL GLY PHE ALA GLU ALA ALA ARG LEU                          
SEQRES   1 C  103  PRO ALA VAL THR GLU GLY PRO ILE PRO GLU VAL LEU LYS          
SEQRES   2 C  103  ASN TYR MET ASP ALA GLN TYR TYR GLY GLU ILE GLY ILE          
SEQRES   3 C  103  GLY THR PRO PRO GLN CYS PHE THR VAL VAL PHE ASP THR          
SEQRES   4 C  103  GLY SER SER ASN LEU TRP VAL PRO SER ILE HIS CYS LYS          
SEQRES   5 C  103  LEU LEU ASP ILE ALA CYS TRP ILE HIS HIS LYS TYR ASN          
SEQRES   6 C  103  SER ASP LYS SER SER THR TYR VAL LYS ASN GLY THR SER          
SEQRES   7 C  103  PHE ASP ILE HIS TYR GLY SER GLY SER LEU SER GLY TYR          
SEQRES   8 C  103  LEU SER GLN ASP THR VAL SER VAL PRO CYS GLN SER              
SEQRES   1 D  243  GLY GLY VAL LYS VAL GLU ARG GLN VAL PHE GLY GLU ALA          
SEQRES   2 D  243  THR LYS GLN PRO GLY ILE THR PHE ILE ALA ALA LYS PHE          
SEQRES   3 D  243  ASP GLY ILE LEU GLY MET ALA TYR PRO ARG ILE SER VAL          
SEQRES   4 D  243  ASN ASN VAL LEU PRO VAL PHE ASP ASN LEU MET GLN GLN          
SEQRES   5 D  243  LYS LEU VAL ASP GLN ASN ILE PHE SER PHE TYR LEU SER          
SEQRES   6 D  243  ARG ASP PRO ASP ALA GLN PRO GLY GLY GLU LEU MET LEU          
SEQRES   7 D  243  GLY GLY THR ASP SER LYS TYR TYR LYS GLY SER LEU SER          
SEQRES   8 D  243  TYR LEU ASN VAL THR ARG LYS ALA TYR TRP GLN VAL HIS          
SEQRES   9 D  243  LEU ASP GLN VAL GLU VAL ALA SER GLY LEU THR LEU CYS          
SEQRES  10 D  243  LYS GLU GLY CYS GLU ALA ILE VAL ASP THR GLY THR SER          
SEQRES  11 D  243  LEU MET VAL GLY PRO VAL ASP GLU VAL ARG GLU LEU GLN          
SEQRES  12 D  243  LYS ALA ILE GLY ALA VAL PRO LEU ILE GLN GLY GLU TYR          
SEQRES  13 D  243  MET ILE PRO CYS GLU LYS VAL SER THR LEU PRO ALA ILE          
SEQRES  14 D  243  THR LEU LYS LEU GLY GLY LYS GLY TYR LYS LEU SER PRO          
SEQRES  15 D  243  GLU ASP TYR THR LEU LYS VAL SER GLN ALA GLY LYS THR          
SEQRES  16 D  243  LEU CYS LEU SER GLY PHE MET GLY MET ASP ILE PRO PRO          
SEQRES  17 D  243  PRO SER GLY PRO LEU TRP ILE LEU GLY ASP VAL PHE ILE          
SEQRES  18 D  243  GLY ARG TYR TYR THR VAL PHE ASP ARG ASP ASN ASN ARG          
SEQRES  19 D  243  VAL GLY PHE ALA GLU ALA ALA ARG LEU                          
MODRES 4OBZ ASN A   70  ASN  GLYCOSYLATION SITE                                 
MODRES 4OBZ ASN C   70  ASN  GLYCOSYLATION SITE                                 
HET    NAG  A 400      14                                                       
HET    2S4  B 401      25                                                       
HET    NAG  C 400      14                                                       
HET    NAG  C 401      14                                                       
HETNAM     NAG N-ACETYL-D-GLUCOSAMINE                                           
HETNAM     2S4 2-(3,4-DIMETHOXYPHENYL)-N-[N-(4-METHYLBENZYL)                    
HETNAM   2 2S4  CARBAMIMIDOYL]ACETAMIDE                                         
FORMUL   5  NAG    3(C8 H15 N O6)                                               
FORMUL   6  2S4    C19 H23 N3 O3                                                
FORMUL   8  HOH   *38(H2 O)                                                     
HELIX    1   1 ILE A   51  HIS A   56  5                                   6    
HELIX    2   2 ASN A   60  SER A   64  5                                   5    
HELIX    3   3 ILE B  124  ALA B  129  1                                   6    
HELIX    4   4 TYR B  139  VAL B  147  5                                   9    
HELIX    5   5 PRO B  149  GLN B  157  1                                   9    
HELIX    6   6 ASP B  187  LYS B  189  5                                   3    
HELIX    7   7 PRO B  240  ILE B  251  1                                  12    
HELIX    8   8 PRO B  264  VAL B  268  5                                   5    
HELIX    9   9 GLY B  322  ARG B  328  1                                   7    
HELIX   10  10 ILE C   51  HIS C   56  5                                   6    
HELIX   11  11 ASN C   60  SER C   64  5                                   5    
HELIX   12  12 ILE D  124  ALA D  129  1                                   6    
HELIX   13  13 TYR D  139  VAL D  147  5                                   9    
HELIX   14  14 PRO D  149  GLN D  157  1                                   9    
HELIX   15  15 ASP D  187  LYS D  189  5                                   3    
HELIX   16  16 PRO D  240  ILE D  251  1                                  12    
HELIX   17  17 PRO D  264  VAL D  268  5                                   5    
HELIX   18  18 GLY D  322  ARG D  328  1                                   7    
SHEET    1   A 9 VAL A  68  HIS A  77  0                                        
SHEET    2   A 9 SER A  82  VAL A  94 -1  O  LEU A  87   N  THR A  72           
SHEET    3   A 9 GLN A  14  ILE A  21 -1  N  GLY A  20   O  SER A  93           
SHEET    4   A 9 ILE A   3  TYR A  10 -1  N  LYS A   8   O  TYR A  16           
SHEET    5   A 9 GLY B 179  LEU B 183 -1  O  LEU B 181   N  GLU A   5           
SHEET    6   A 9 ILE B 164  LEU B 169 -1  N  TYR B 168   O  GLU B 180           
SHEET    7   A 9 TYR B 329  ASP B 334 -1  O  PHE B 333   N  PHE B 165           
SHEET    8   A 9 ARG B 339  ALA B 345 -1  O  GLY B 341   N  VAL B 332           
SHEET    9   A 9 TYR B 191  ASN B 199 -1  N  LEU B 198   O  VAL B 340           
SHEET    1   B13 VAL A  68  HIS A  77  0                                        
SHEET    2   B13 SER A  82  VAL A  94 -1  O  LEU A  87   N  THR A  72           
SHEET    3   B13 VAL B 108  LYS B 120 -1  O  VAL B 110   N  VAL A  92           
SHEET    4   B13 LEU A  39  PRO A  42  1  N  LEU A  39   O  GLY B 116           
SHEET    5   B13 GLY B 133  GLY B 136 -1  O  ILE B 134   N  TRP A  40           
SHEET    6   B13 GLN A  26  ASP A  33  1  N  VAL A  31   O  LEU B 135           
SHEET    7   B13 GLN A  14  ILE A  21 -1  N  GLY A  17   O  VAL A  30           
SHEET    8   B13 ILE A   3  TYR A  10 -1  N  LYS A   8   O  TYR A  16           
SHEET    9   B13 GLY B 179  LEU B 183 -1  O  LEU B 181   N  GLU A   5           
SHEET   10   B13 ILE B 164  LEU B 169 -1  N  TYR B 168   O  GLU B 180           
SHEET   11   B13 TYR B 329  ASP B 334 -1  O  PHE B 333   N  PHE B 165           
SHEET   12   B13 ARG B 339  ALA B 345 -1  O  GLY B 341   N  VAL B 332           
SHEET   13   B13 TYR B 191  ASN B 199 -1  N  LEU B 198   O  VAL B 340           
SHEET    1   C 4 THR B 220  LEU B 221  0                                        
SHEET    2   C 4 GLN B 207  VAL B 215 -1  N  VAL B 213   O  LEU B 221           
SHEET    3   C 4 ILE B 274  LEU B 278 -1  O  THR B 275   N  GLU B 214           
SHEET    4   C 4 LYS B 281  LEU B 285 -1  O  TYR B 283   N  LEU B 276           
SHEET    1   D 4 THR B 220  LEU B 221  0                                        
SHEET    2   D 4 GLN B 207  VAL B 215 -1  N  VAL B 213   O  LEU B 221           
SHEET    3   D 4 CYS B 226  VAL B 230 -1  O  ALA B 228   N  VAL B 208           
SHEET    4   D 4 TRP B 319  LEU B 321  1  O  LEU B 321   N  ILE B 229           
SHEET    1   E 2 MET B 237  GLY B 239  0                                        
SHEET    2   E 2 PHE B 306  GLY B 308  1  O  MET B 307   N  MET B 237           
SHEET    1   F 4 VAL B 254  ILE B 257  0                                        
SHEET    2   F 4 GLU B 260  ILE B 263 -1  O  GLU B 260   N  LEU B 256           
SHEET    3   F 4 LYS B 299  SER B 304 -1  O  CYS B 302   N  ILE B 263           
SHEET    4   F 4 THR B 291  GLN B 296 -1  N  LEU B 292   O  LEU B 303           
SHEET    1   G 9 VAL C  68  HIS C  77  0                                        
SHEET    2   G 9 SER C  82  VAL C  94 -1  O  LEU C  87   N  THR C  72           
SHEET    3   G 9 GLN C  14  ILE C  21 -1  N  GLY C  20   O  SER C  93           
SHEET    4   G 9 ILE C   3  TYR C  10 -1  N  LYS C   8   O  TYR C  16           
SHEET    5   G 9 GLY D 179  LEU D 183 -1  O  LEU D 181   N  GLU C   5           
SHEET    6   G 9 ILE D 164  LEU D 169 -1  N  TYR D 168   O  GLU D 180           
SHEET    7   G 9 TYR D 329  ASP D 334 -1  O  PHE D 333   N  PHE D 165           
SHEET    8   G 9 ARG D 339  ALA D 345 -1  O  GLY D 341   N  VAL D 332           
SHEET    9   G 9 TYR D 191  ASN D 199 -1  N  LYS D 192   O  GLU D 344           
SHEET    1   H13 VAL C  68  HIS C  77  0                                        
SHEET    2   H13 SER C  82  VAL C  94 -1  O  LEU C  87   N  THR C  72           
SHEET    3   H13 VAL D 108  LYS D 120 -1  O  PHE D 115   N  SER C  88           
SHEET    4   H13 LEU C  39  PRO C  42  1  N  LEU C  39   O  GLY D 116           
SHEET    5   H13 GLY D 133  GLY D 136 -1  O  ILE D 134   N  TRP C  40           
SHEET    6   H13 GLN C  26  ASP C  33  1  N  VAL C  31   O  LEU D 135           
SHEET    7   H13 GLN C  14  ILE C  21 -1  N  GLY C  17   O  VAL C  30           
SHEET    8   H13 ILE C   3  TYR C  10 -1  N  LYS C   8   O  TYR C  16           
SHEET    9   H13 GLY D 179  LEU D 183 -1  O  LEU D 181   N  GLU C   5           
SHEET   10   H13 ILE D 164  LEU D 169 -1  N  TYR D 168   O  GLU D 180           
SHEET   11   H13 TYR D 329  ASP D 334 -1  O  PHE D 333   N  PHE D 165           
SHEET   12   H13 ARG D 339  ALA D 345 -1  O  GLY D 341   N  VAL D 332           
SHEET   13   H13 TYR D 191  ASN D 199 -1  N  LYS D 192   O  GLU D 344           
SHEET    1   I 4 THR D 220  LEU D 221  0                                        
SHEET    2   I 4 GLN D 207  VAL D 215 -1  N  VAL D 213   O  LEU D 221           
SHEET    3   I 4 ILE D 274  LEU D 278 -1  O  LYS D 277   N  GLN D 212           
SHEET    4   I 4 LYS D 281  LEU D 285 -1  O  TYR D 283   N  LEU D 276           
SHEET    1   J 4 THR D 220  LEU D 221  0                                        
SHEET    2   J 4 GLN D 207  VAL D 215 -1  N  VAL D 213   O  LEU D 221           
SHEET    3   J 4 CYS D 226  VAL D 230 -1  O  ALA D 228   N  VAL D 208           
SHEET    4   J 4 TRP D 319  LEU D 321  1  O  LEU D 321   N  ILE D 229           
SHEET    1   K 2 MET D 237  GLY D 239  0                                        
SHEET    2   K 2 PHE D 306  GLY D 308  1  O  MET D 307   N  MET D 237           
SHEET    1   L 4 VAL D 254  PRO D 255  0                                        
SHEET    2   L 4 TYR D 261  ILE D 263 -1  O  MET D 262   N  VAL D 254           
SHEET    3   L 4 LEU D 301  SER D 304 -1  O  CYS D 302   N  ILE D 263           
SHEET    4   L 4 THR D 291  VAL D 294 -1  N  VAL D 294   O  LEU D 301           
SSBOND   1 CYS A   27    CYS A   96                          1555   1555  2.05  
SSBOND   2 CYS A   46    CYS A   53                          1555   1555  2.04  
SSBOND   3 CYS B  222    CYS B  226                          1555   1555  2.04  
SSBOND   4 CYS B  265    CYS B  302                          1555   1555  2.07  
SSBOND   5 CYS C   27    CYS C   96                          1555   1555  2.04  
SSBOND   6 CYS C   46    CYS C   53                          1555   1555  2.04  
SSBOND   7 CYS D  222    CYS D  226                          1555   1555  2.03  
SSBOND   8 CYS D  265    CYS D  302                          1555   1555  2.07  
LINK         ND2 ASN A  70                 C1  NAG A 400     1555   1555  1.43  
LINK         ND2 ASN C  70                 C1  NAG C 400     1555   1555  1.44  
LINK         O4  NAG C 400                 C1  NAG C 401     1555   1555  1.44  
CISPEP   1 THR A   23    PRO A   24          0         0.80                     
CISPEP   2 VAL A   94    PRO A   95          0        -1.29                     
CISPEP   3 ASP B  172    PRO B  173          0        -1.68                     
CISPEP   4 GLN B  176    PRO B  177          0         1.17                     
CISPEP   5 PRO B  313    PRO B  314          0         2.37                     
CISPEP   6 GLY B  316    PRO B  317          0         0.93                     
CISPEP   7 THR C   23    PRO C   24          0         1.45                     
CISPEP   8 VAL C   94    PRO C   95          0        -1.40                     
CISPEP   9 GLN D  176    PRO D  177          0         2.60                     
CISPEP  10 PRO D  313    PRO D  314          0         1.55                     
CISPEP  11 GLY D  316    PRO D  317          0         1.66                     
SITE     1 AC1  3 ASN A  70  THR A  72  VAL B 114                               
SITE     1 AC2 10 ASP A  33  TYR A  78  SER A  80  PHE B 131                    
SITE     2 AC2 10 ILE B 134  TYR B 205  ILE B 229  ASP B 231                    
SITE     3 AC2 10 GLY B 233  THR B 234                                          
SITE     1 AC3  4 ASN C  70  THR C  72  NAG C 401  VAL D 114                    
SITE     1 AC4  2 NAG C 400  ASN D 145                                          
CRYST1  230.340   42.454   73.216  90.00  90.00  90.00 P 21 21 21    8          
ORIGX1      1.000000  0.000000  0.000000        0.00000                         
ORIGX2      0.000000  1.000000  0.000000        0.00000                         
ORIGX3      0.000000  0.000000  1.000000        0.00000                         
SCALE1      0.004341  0.000000  0.000000        0.00000                         
SCALE2      0.000000  0.023555  0.000000        0.00000                         
SCALE3      0.000000  0.000000  0.013658        0.00000                         
ATOM      1  N   PRO A   2     -50.648  -1.110 -38.193  1.00 80.11           N  
ANISOU    1  N   PRO A   2     4968  13644  11828  -1895  -3294   2105       N  
ATOM      2  CA  PRO A   2     -49.717  -0.990 -37.060  1.00 75.77           C  
ANISOU    2  CA  PRO A   2     4634  12833  11321  -1749  -2907   2076       C  
ATOM      3  C   PRO A   2     -48.601  -2.031 -37.070  1.00 77.33           C  
ANISOU    3  C   PRO A   2     5243  12761  11379  -1868  -2897   1779       C  
ATOM      4  O   PRO A   2     -48.800  -3.148 -37.571  1.00 80.33           O  
ANISOU    4  O   PRO A   2     5702  13082  11736  -2135  -3155   1599       O  
ATOM      5  CB  PRO A   2     -50.623  -1.160 -35.833  1.00 78.41           C  
ANISOU    5  CB  PRO A   2     4644  13145  12005  -1823  -2730   2275       C  
ATOM      6  CG  PRO A   2     -52.018  -1.001 -36.332  1.00 87.10           C  
ANISOU    6  CG  PRO A   2     5301  14537  13254  -1930  -2974   2474       C  
ATOM      7  CD  PRO A   2     -51.996  -1.495 -37.743  1.00 84.95           C  
ANISOU    7  CD  PRO A   2     5136  14378  12764  -2100  -3389   2290       C  
ATOM      8  N   ILE A   3     -47.460  -1.703 -36.477  1.00 68.17           N  
ANISOU    8  N   ILE A   3     4343  11427  10133  -1668  -2600   1728       N  
ATOM      9  CA  ILE A   3     -46.344  -2.639 -36.441  1.00 65.11           C  
ANISOU    9  CA  ILE A   3     4335  10796   9607  -1711  -2537   1480       C  
ATOM     10  C   ILE A   3     -46.207  -3.275 -35.065  1.00 66.48           C  
ANISOU   10  C   ILE A   3     4530  10736   9995  -1789  -2312   1482       C  
ATOM     11  O   ILE A   3     -46.104  -2.577 -34.060  1.00 62.99           O  
ANISOU   11  O   ILE A   3     4040  10257   9636  -1613  -2035   1611       O  
ATOM     12  CB  ILE A   3     -45.020  -1.940 -36.793  1.00 65.08           C  
ANISOU   12  CB  ILE A   3     4614  10781   9332  -1456  -2402   1412       C  
ATOM     13  CG1 ILE A   3     -45.156  -1.168 -38.104  1.00 67.28           C  
ANISOU   13  CG1 ILE A   3     4879  11300   9383  -1342  -2584   1456       C  
ATOM     14  CG2 ILE A   3     -43.892  -2.954 -36.886  1.00 64.35           C  
ANISOU   14  CG2 ILE A   3     4879  10481   9089  -1490  -2363   1168       C  
ATOM     15  CD1 ILE A   3     -45.168  -2.052 -39.332  1.00 81.51           C  
ANISOU   15  CD1 ILE A   3     6733  13227  11010  -1529  -2975   1297       C  
ATOM     16  N   PRO A   4     -46.201  -4.604 -35.025  1.00 64.53           N  
ANISOU   16  N   PRO A   4     4393  10309   9816  -2038  -2424   1331       N  
ATOM     17  CA  PRO A   4     -46.026  -5.320 -33.754  1.00 62.82           C  
ANISOU   17  CA  PRO A   4     4222   9860   9786  -2095  -2196   1354       C  
ATOM     18  C   PRO A   4     -44.565  -5.661 -33.513  1.00 62.90           C  
ANISOU   18  C   PRO A   4     4615   9670   9614  -1951  -2030   1180       C  
ATOM     19  O   PRO A   4     -43.893  -6.222 -34.378  1.00 63.12           O  
ANISOU   19  O   PRO A   4     4917   9623   9440  -1974  -2167    966       O  
ATOM     20  CB  PRO A   4     -46.886  -6.578 -33.924  1.00 68.01           C  
ANISOU   20  CB  PRO A   4     4803  10410  10628  -2448  -2414   1300       C  
ATOM     21  CG  PRO A   4     -47.143  -6.697 -35.405  1.00 75.06           C  
ANISOU   21  CG  PRO A   4     5755  11422  11341  -2568  -2782   1138       C  
ATOM     22  CD  PRO A   4     -46.491  -5.545 -36.121  1.00 69.09           C  
ANISOU   22  CD  PRO A   4     5079  10868  10305  -2280  -2766   1135       C  
ATOM     23  N   GLU A   5     -44.069  -5.288 -32.337  1.00 56.14           N  
ANISOU   23  N   GLU A   5     3774   8743   8813  -1782  -1737   1277       N  
ATOM     24  CA  GLU A   5     -42.697  -5.524 -31.910  1.00 52.38           C  
ANISOU   24  CA  GLU A   5     3602   8110   8190  -1629  -1564   1156       C  
ATOM     25  C   GLU A   5     -42.746  -6.521 -30.757  1.00 56.03           C  
ANISOU   25  C   GLU A   5     4114   8355   8820  -1715  -1413   1184       C  
ATOM     26  O   GLU A   5     -43.147  -6.181 -29.646  1.00 55.61           O  
ANISOU   26  O   GLU A   5     3903   8315   8911  -1655  -1219   1358       O  
ATOM     27  CB  GLU A   5     -42.013  -4.206 -31.519  1.00 50.40           C  
ANISOU   27  CB  GLU A   5     3346   7966   7838  -1363  -1382   1238       C  
ATOM     28  CG  GLU A   5     -40.630  -4.334 -30.908  1.00 53.96           C  
ANISOU   28  CG  GLU A   5     4038   8292   8172  -1208  -1199   1156       C  
ATOM     29  CD  GLU A   5     -39.548  -5.023 -31.715  1.00 71.28           C  
ANISOU   29  CD  GLU A   5     6509  10414  10161  -1183  -1268    962       C  
ATOM     30  OE1 GLU A   5     -39.627  -5.050 -32.965  1.00 71.39           O  
ANISOU   30  OE1 GLU A   5     6570  10520  10035  -1214  -1447    877       O  
ATOM     31  OE2 GLU A   5     -38.593  -5.521 -31.082  1.00 67.02           O  
ANISOU   31  OE2 GLU A   5     6142   9739   9583  -1105  -1133    904       O  
ATOM     32  N   VAL A   6     -42.419  -7.774 -31.060  1.00 51.78           N  
ANISOU   32  N   VAL A   6     3803   7613   8259  -1851  -1504   1021       N  
ATOM     33  CA  VAL A   6     -42.389  -8.867 -30.114  1.00 52.04           C  
ANISOU   33  CA  VAL A   6     3934   7400   8438  -1938  -1375   1042       C  
ATOM     34  C   VAL A   6     -41.369  -8.519 -29.040  1.00 55.33           C  
ANISOU   34  C   VAL A   6     4462   7788   8771  -1678  -1100   1093       C  
ATOM     35  O   VAL A   6     -40.263  -8.087 -29.379  1.00 54.33           O  
ANISOU   35  O   VAL A   6     4501   7714   8430  -1487  -1072    989       O  
ATOM     36  CB  VAL A   6     -41.962 -10.159 -30.839  1.00 58.55           C  
ANISOU   36  CB  VAL A   6     5067   7986   9194  -2072  -1528    816       C  
ATOM     37  CG1 VAL A   6     -42.007 -11.348 -29.900  1.00 59.94           C  
ANISOU   37  CG1 VAL A   6     5356   7873   9545  -2170  -1394    860       C  
ATOM     38  CG2 VAL A   6     -42.817 -10.421 -32.066  1.00 62.15           C  
ANISOU   38  CG2 VAL A   6     5460   8484   9671  -2324  -1854    712       C  
ATOM     39  N   LEU A   7     -41.729  -8.682 -27.755  1.00 51.68           N  
ANISOU   39  N   LEU A   7     3900   7265   8470  -1667   -899   1266       N  
ATOM     40  CA  LEU A   7     -40.791  -8.409 -26.663  1.00 48.05           C  
ANISOU   40  CA  LEU A   7     3556   6786   7915  -1426   -663   1310       C  
ATOM     41  C   LEU A   7     -40.424  -9.692 -25.954  1.00 53.83           C  
ANISOU   41  C   LEU A   7     4483   7269   8699  -1455   -554   1310       C  
ATOM     42  O   LEU A   7     -41.241 -10.599 -25.864  1.00 56.79           O  
ANISOU   42  O   LEU A   7     4812   7496   9270  -1672   -585   1373       O  
ATOM     43  CB  LEU A   7     -41.295  -7.346 -25.658  1.00 46.47           C  
ANISOU   43  CB  LEU A   7     3136   6742   7777  -1296   -486   1504       C  
ATOM     44  CG  LEU A   7     -41.732  -5.988 -26.208  1.00 50.12           C  
ANISOU   44  CG  LEU A   7     3406   7427   8211  -1231   -556   1542       C  
ATOM     45  CD1 LEU A   7     -42.247  -5.099 -25.110  1.00 49.40           C  
ANISOU   45  CD1 LEU A   7     3146   7437   8185  -1083   -356   1726       C  
ATOM     46  CD2 LEU A   7     -40.612  -5.281 -26.946  1.00 51.72           C  
ANISOU   46  CD2 LEU A   7     3765   7696   8192  -1087   -622   1395       C  
ATOM     47  N   LYS A   8     -39.181  -9.778 -25.487  1.00 49.23           N  
ANISOU   47  N   LYS A   8     4113   6641   7951  -1242   -437   1251       N  
ATOM     48  CA  LYS A   8     -38.674 -10.910 -24.739  1.00 50.64           C  
ANISOU   48  CA  LYS A   8     4494   6601   8146  -1199   -310   1272       C  
ATOM     49  C   LYS A   8     -38.659 -10.536 -23.263  1.00 54.62           C  
ANISOU   49  C   LYS A   8     4924   7170   8661  -1042    -81   1460       C  
ATOM     50  O   LYS A   8     -38.253  -9.435 -22.895  1.00 51.19           O  
ANISOU   50  O   LYS A   8     4422   6924   8106   -869    -27   1473       O  
ATOM     51  CB  LYS A   8     -37.270 -11.308 -25.225  1.00 53.24           C  
ANISOU   51  CB  LYS A   8     5097   6863   8267  -1034   -334   1098       C  
ATOM     52  CG  LYS A   8     -37.258 -12.364 -26.326  1.00 75.10           C  
ANISOU   52  CG  LYS A   8     8069   9428  11039  -1171   -491    925       C  
ATOM     53  CD  LYS A   8     -35.848 -12.909 -26.515  1.00 85.60           C  
ANISOU   53  CD  LYS A   8     9676  10677  12169   -947   -443    798       C  
ATOM     54  CE  LYS A   8     -35.795 -14.077 -27.472  1.00 92.52           C  
ANISOU   54  CE  LYS A   8    10821  11299  13032  -1040   -564    618       C  
ATOM     55  NZ  LYS A   8     -34.423 -14.637 -27.581  1.00 95.94           N  
ANISOU   55  NZ  LYS A   8    11522  11658  13273   -772   -477    520       N  
ATOM     56  N   ASN A   9     -39.124 -11.446 -22.425  1.00 56.63           N  
ANISOU   56  N   ASN A   9     5202   7259   9056  -1106     50   1606       N  
ATOM     57  CA  ASN A   9     -39.203 -11.238 -20.982  1.00 58.01           C  
ANISOU   57  CA  ASN A   9     5327   7490   9224   -950    283   1804       C  
ATOM     58  C   ASN A   9     -38.129 -12.023 -20.279  1.00 68.31           C  
ANISOU   58  C   ASN A   9     6888   8662  10404   -770    398   1808       C  
ATOM     59  O   ASN A   9     -38.059 -13.250 -20.409  1.00 71.78           O  
ANISOU   59  O   ASN A   9     7489   8852  10932   -860    401   1811       O  
ATOM     60  CB  ASN A   9     -40.610 -11.635 -20.454  1.00 56.13           C  
ANISOU   60  CB  ASN A   9     4885   7200   9243  -1138    385   2034       C  
ATOM     61  CG  ASN A   9     -40.857 -11.565 -18.960  1.00 61.19           C  
ANISOU   61  CG  ASN A   9     5474   7896   9879   -978    656   2273       C  
ATOM     62  OD1 ASN A   9     -39.985 -11.263 -18.139  1.00 47.75           O  
ANISOU   62  OD1 ASN A   9     3910   6265   7967   -715    772   2272       O  
ATOM     63  ND2 ASN A   9     -42.096 -11.797 -18.581  1.00 57.26           N  
ANISOU   63  ND2 ASN A   9     4755   7394   9607  -1134    759   2495       N  
ATOM     64  N   TYR A  10     -37.313 -11.319 -19.505  1.00 66.16           N  
ANISOU   64  N   TYR A  10     6659   8549   9931   -513    485   1812       N  
ATOM     65  CA  TYR A  10     -36.315 -11.954 -18.681  1.00 68.50           C  
ANISOU   65  CA  TYR A  10     7160   8777  10089   -307    594   1850       C  
ATOM     66  C   TYR A  10     -36.631 -11.722 -17.217  1.00 75.68           C  
ANISOU   66  C   TYR A  10     8032   9775  10950   -159    798   2052       C  
ATOM     67  O   TYR A  10     -36.511 -10.590 -16.737  1.00 75.36           O  
ANISOU   67  O   TYR A  10     7915   9943  10776    -25    816   2037       O  
ATOM     68  CB  TYR A  10     -34.885 -11.493 -18.995  1.00 69.35           C  
ANISOU   68  CB  TYR A  10     7376   9000   9974   -120    500   1683       C  
ATOM     69  CG  TYR A  10     -33.875 -12.275 -18.185  1.00 74.28           C  
ANISOU   69  CG  TYR A  10     8194   9560  10471     95    598   1742       C  
ATOM     70  CD1 TYR A  10     -33.640 -13.623 -18.444  1.00 78.43           C  
ANISOU   70  CD1 TYR A  10     8905   9833  11063     80    625   1754       C  
ATOM     71  CD2 TYR A  10     -33.223 -11.696 -17.098  1.00 75.54           C  
ANISOU   71  CD2 TYR A  10     8361   9900  10443    319    662   1796       C  
ATOM     72  CE1 TYR A  10     -32.751 -14.366 -17.673  1.00 81.94           C  
ANISOU   72  CE1 TYR A  10     9524  10216  11394    307    727   1839       C  
ATOM     73  CE2 TYR A  10     -32.316 -12.427 -16.325  1.00 78.40           C  
ANISOU   73  CE2 TYR A  10     8883  10232  10675    532    738   1871       C  
ATOM     74  CZ  TYR A  10     -32.081 -13.765 -16.618  1.00 91.18           C  
ANISOU   74  CZ  TYR A  10    10671  11608  12368    537    779   1906       C  
ATOM     75  OH  TYR A  10     -31.195 -14.515 -15.866  1.00 95.47           O  
ANISOU   75  OH  TYR A  10    11372  12117  12785    776    863   2005       O  
ATOM     76  N   MET A  11     -37.044 -12.800 -16.515  1.00 74.07           N  
ANISOU   76  N   MET A  11     7901   9396  10848   -180    957   2243       N  
ATOM     77  CA  MET A  11     -37.284 -12.856 -15.073  1.00 74.46           C  
ANISOU   77  CA  MET A  11     7962   9503  10828    -12   1185   2471       C  
ATOM     78  C   MET A  11     -38.241 -11.799 -14.525  1.00 76.15           C  
ANISOU   78  C   MET A  11     7965   9921  11048     11   1287   2574       C  
ATOM     79  O   MET A  11     -38.112 -11.430 -13.355  1.00 76.08           O  
ANISOU   79  O   MET A  11     8003  10044  10861    240   1442   2682       O  
ATOM     80  CB  MET A  11     -35.933 -12.800 -14.333  1.00 76.18           C  
ANISOU   80  CB  MET A  11     8373   9813  10761    289   1202   2430       C  
ATOM     81  CG  MET A  11     -35.018 -13.960 -14.669  1.00 81.03           C  
ANISOU   81  CG  MET A  11     9194  10227  11365    329   1156   2385       C  
ATOM     82  SD  MET A  11     -35.444 -15.593 -13.982  1.00 89.62           S  
ANISOU   82  SD  MET A  11    10444  11002  12606    308   1364   2653       S  
ATOM     83  CE  MET A  11     -36.648 -16.229 -15.249  1.00 87.66           C  
ANISOU   83  CE  MET A  11    10111  10469  12725   -115   1266   2603       C  
ATOM     84  N   ASP A  12     -39.218 -11.329 -15.357  1.00 70.98           N  
ANISOU   84  N   ASP A  12     7087   9298  10584   -205   1201   2546       N  
ATOM     85  CA  ASP A  12     -40.226 -10.292 -15.020  1.00 69.77           C  
ANISOU   85  CA  ASP A  12     6705   9337  10467   -179   1293   2645       C  
ATOM     86  C   ASP A  12     -39.590  -8.917 -14.673  1.00 71.01           C  
ANISOU   86  C   ASP A  12     6915   9702  10364     66   1263   2503       C  
ATOM     87  O   ASP A  12     -40.268  -8.009 -14.191  1.00 70.90           O  
ANISOU   87  O   ASP A  12     6780   9835  10323    169   1370   2576       O  
ATOM     88  CB  ASP A  12     -41.203 -10.782 -13.915  1.00 73.42           C  
ANISOU   88  CB  ASP A  12     7069   9794  11032   -153   1573   2963       C  
ATOM     89  CG  ASP A  12     -42.428 -11.519 -14.437  1.00 78.14           C  
ANISOU   89  CG  ASP A  12     7438  10274  11979   -471   1583   3130       C  
ATOM     90  OD1 ASP A  12     -42.730 -11.393 -15.644  1.00 76.52           O  
ANISOU   90  OD1 ASP A  12     7113  10040  11920   -699   1360   2989       O  
ATOM     91  OD2 ASP A  12     -43.108 -12.188 -13.632  1.00 83.92           O  
ANISOU   91  OD2 ASP A  12     8100  10952  12834   -496   1809   3412       O  
ATOM     92  N   ALA A  13     -38.288  -8.777 -14.976  1.00 65.60           N  
ANISOU   92  N   ALA A  13     6406   9015   9502    151   1112   2300       N  
ATOM     93  CA  ALA A  13     -37.439  -7.626 -14.692  1.00 63.37           C  
ANISOU   93  CA  ALA A  13     6204   8888   8986    339   1040   2146       C  
ATOM     94  C   ALA A  13     -36.964  -6.927 -15.954  1.00 64.91           C  
ANISOU   94  C   ALA A  13     6348   9113   9200    232    815   1938       C  
ATOM     95  O   ALA A  13     -36.827  -5.697 -15.953  1.00 64.44           O  
ANISOU   95  O   ALA A  13     6264   9170   9050    309    764   1846       O  
ATOM     96  CB  ALA A  13     -36.230  -8.081 -13.887  1.00 64.01           C  
ANISOU   96  CB  ALA A  13     6501   8973   8848    527   1049   2122       C  
ATOM     97  N   GLN A  14     -36.678  -7.700 -17.020  1.00 58.54           N  
ANISOU   97  N   GLN A  14     5553   8193   8497     69    688   1863       N  
ATOM     98  CA  GLN A  14     -36.205  -7.104 -18.258  1.00 55.39           C  
ANISOU   98  CA  GLN A  14     5116   7838   8094    -15    495   1688       C  
ATOM     99  C   GLN A  14     -37.097  -7.398 -19.457  1.00 57.21           C  
ANISOU   99  C   GLN A  14     5216   8002   8519   -247    398   1680       C  
ATOM    100  O   GLN A  14     -37.325  -8.570 -19.782  1.00 60.95           O  
ANISOU  100  O   GLN A  14     5736   8319   9105   -375    393   1709       O  
ATOM    101  CB  GLN A  14     -34.756  -7.507 -18.524  1.00 55.55           C  
ANISOU  101  CB  GLN A  14     5292   7841   7974     62    403   1564       C  
ATOM    102  CG  GLN A  14     -33.778  -6.759 -17.648  1.00 60.30           C  
ANISOU  102  CG  GLN A  14     5961   8576   8374    255    401   1520       C  
ATOM    103  CD  GLN A  14     -32.461  -7.465 -17.552  1.00 71.43           C  
ANISOU  103  CD  GLN A  14     7502   9978   9662    366    366   1481       C  
ATOM    104  OE1 GLN A  14     -31.773  -7.684 -18.561  1.00 63.64           O  
ANISOU  104  OE1 GLN A  14     6524   8985   8670    331    261   1383       O  
ATOM    105  NE2 GLN A  14     -32.077  -7.806 -16.323  1.00 55.84           N  
ANISOU  105  NE2 GLN A  14     5627   8023   7567    531    461   1569       N  
ATOM    106  N   TYR A  15     -37.592  -6.334 -20.118  1.00 47.34           N  
ANISOU  106  N   TYR A  15     3819   6862   7307   -300    311   1639       N  
ATOM    107  CA  TYR A  15     -38.420  -6.479 -21.314  1.00 46.44           C  
ANISOU  107  CA  TYR A  15     3570   6730   7347   -509    179   1623       C  
ATOM    108  C   TYR A  15     -37.722  -5.760 -22.438  1.00 48.67           C  
ANISOU  108  C   TYR A  15     3875   7090   7527   -506     13   1466       C  
ATOM    109  O   TYR A  15     -37.598  -4.535 -22.428  1.00 48.63           O  
ANISOU  109  O   TYR A  15     3810   7204   7464   -417      5   1455       O  
ATOM    110  CB  TYR A  15     -39.835  -5.948 -21.101  1.00 47.68           C  
ANISOU  110  CB  TYR A  15     3486   6968   7662   -568    242   1779       C  
ATOM    111  CG  TYR A  15     -40.619  -6.711 -20.067  1.00 50.21           C  
ANISOU  111  CG  TYR A  15     3748   7229   8101   -581    432   1976       C  
ATOM    112  CD1 TYR A  15     -41.376  -7.816 -20.420  1.00 54.33           C  
ANISOU  112  CD1 TYR A  15     4197   7623   8822   -809    406   2058       C  
ATOM    113  CD2 TYR A  15     -40.649  -6.297 -18.738  1.00 51.08           C  
ANISOU  113  CD2 TYR A  15     3875   7408   8123   -371    640   2088       C  
ATOM    114  CE1 TYR A  15     -42.141  -8.496 -19.477  1.00 57.59           C  
ANISOU  114  CE1 TYR A  15     4532   7980   9370   -839    600   2279       C  
ATOM    115  CE2 TYR A  15     -41.392  -6.985 -17.780  1.00 53.77           C  
ANISOU  115  CE2 TYR A  15     4156   7715   8560   -362    845   2303       C  
ATOM    116  CZ  TYR A  15     -42.137  -8.081 -18.156  1.00 63.54           C  
ANISOU  116  CZ  TYR A  15     5297   8827  10020   -602    834   2413       C  
ATOM    117  OH  TYR A  15     -42.861  -8.738 -17.198  1.00 70.05           O  
ANISOU  117  OH  TYR A  15     6046   9615  10956   -605   1055   2660       O  
ATOM    118  N   TYR A  16     -37.210  -6.528 -23.382  1.00 43.20           N  
ANISOU  118  N   TYR A  16     3291   6319   6803   -588   -106   1350       N  
ATOM    119  CA  TYR A  16     -36.434  -6.002 -24.486  1.00 40.31           C  
ANISOU  119  CA  TYR A  16     2966   6033   6316   -566   -239   1217       C  
ATOM    120  C   TYR A  16     -36.889  -6.597 -25.792  1.00 41.53           C  
ANISOU  120  C   TYR A  16     3122   6143   6513   -734   -399   1137       C  
ATOM    121  O   TYR A  16     -37.336  -7.738 -25.832  1.00 39.62           O  
ANISOU  121  O   TYR A  16     2938   5749   6366   -861   -420   1131       O  
ATOM    122  CB  TYR A  16     -34.919  -6.239 -24.232  1.00 41.15           C  
ANISOU  122  CB  TYR A  16     3246   6129   6259   -411   -203   1139       C  
ATOM    123  CG  TYR A  16     -34.552  -7.698 -24.058  1.00 45.69           C  
ANISOU  123  CG  TYR A  16     3991   6535   6834   -406   -164   1114       C  
ATOM    124  CD1 TYR A  16     -34.692  -8.335 -22.821  1.00 48.94           C  
ANISOU  124  CD1 TYR A  16     4455   6852   7289   -352    -25   1221       C  
ATOM    125  CD2 TYR A  16     -34.089  -8.450 -25.128  1.00 46.95           C  
ANISOU  125  CD2 TYR A  16     4282   6617   6940   -438   -255    993       C  
ATOM    126  CE1 TYR A  16     -34.404  -9.687 -22.665  1.00 50.23           C  
ANISOU  126  CE1 TYR A  16     4788   6826   7469   -343     20   1221       C  
ATOM    127  CE2 TYR A  16     -33.821  -9.811 -24.990  1.00 49.57           C  
ANISOU  127  CE2 TYR A  16     4802   6748   7284   -425   -215    966       C  
ATOM    128  CZ  TYR A  16     -33.976 -10.424 -23.756  1.00 59.11           C  
ANISOU  128  CZ  TYR A  16     6053   7845   8563   -383    -77   1087       C  
ATOM    129  OH  TYR A  16     -33.708 -11.766 -23.619  1.00 65.73           O  
ANISOU  129  OH  TYR A  16     7095   8457   9425   -361    -27   1080       O  
ATOM    130  N   GLY A  17     -36.770  -5.809 -26.849  1.00 39.59           N  
ANISOU  130  N   GLY A  17     2828   6024   6190   -736   -517   1078       N  
ATOM    131  CA  GLY A  17     -37.109  -6.197 -28.213  1.00 40.56           C  
ANISOU  131  CA  GLY A  17     2972   6149   6290   -866   -697    983       C  
ATOM    132  C   GLY A  17     -35.968  -5.897 -29.158  1.00 42.39           C  
ANISOU  132  C   GLY A  17     3329   6461   6319   -755   -748    872       C  
ATOM    133  O   GLY A  17     -35.091  -5.096 -28.834  1.00 39.02           O  
ANISOU  133  O   GLY A  17     2893   6122   5810   -613   -665    902       O  
ATOM    134  N   GLU A  18     -35.984  -6.525 -30.350  1.00 39.79           N  
ANISOU  134  N   GLU A  18     3114   6103   5900   -823   -889    747       N  
ATOM    135  CA  GLU A  18     -34.950  -6.383 -31.377  1.00 37.15           C  
ANISOU  135  CA  GLU A  18     2913   5855   5348   -701   -922    649       C  
ATOM    136  C   GLU A  18     -35.197  -5.216 -32.328  1.00 38.93           C  
ANISOU  136  C   GLU A  18     3012   6282   5496   -695  -1015    694       C  
ATOM    137  O   GLU A  18     -36.317  -4.973 -32.761  1.00 40.06           O  
ANISOU  137  O   GLU A  18     3034   6479   5710   -822  -1146    726       O  
ATOM    138  CB  GLU A  18     -34.810  -7.699 -32.133  1.00 40.33           C  
ANISOU  138  CB  GLU A  18     3553   6113   5657   -738  -1010    479       C  
ATOM    139  CG  GLU A  18     -33.503  -7.896 -32.881  1.00 58.71           C  
ANISOU  139  CG  GLU A  18     6069   8492   7744   -544   -967    380       C  
ATOM    140  CD  GLU A  18     -33.521  -9.078 -33.839  1.00 92.71           C  
ANISOU  140  CD  GLU A  18    10644  12659  11922   -564  -1077    185       C  
ATOM    141  OE1 GLU A  18     -34.482  -9.185 -34.635  1.00 79.77           O  
ANISOU  141  OE1 GLU A  18     9009  11023  10275   -728  -1274    109       O  
ATOM    142  OE2 GLU A  18     -32.563  -9.885 -33.810  1.00 98.43           O  
ANISOU  142  OE2 GLU A  18    11582  13275  12541   -404   -975    105       O  
ATOM    143  N   ILE A  19     -34.148  -4.480 -32.633  1.00 34.83           N  
ANISOU  143  N   ILE A  19     2506   5884   4843   -546   -942    722       N  
ATOM    144  CA  ILE A  19     -34.189  -3.337 -33.554  1.00 35.53           C  
ANISOU  144  CA  ILE A  19     2502   6154   4844   -513   -998    793       C  
ATOM    145  C   ILE A  19     -33.009  -3.436 -34.559  1.00 43.36           C  
ANISOU  145  C   ILE A  19     3635   7240   5600   -374   -971    737       C  
ATOM    146  O   ILE A  19     -32.148  -4.323 -34.439  1.00 43.36           O  
ANISOU  146  O   ILE A  19     3787   7169   5520   -287   -896    649       O  
ATOM    147  CB  ILE A  19     -34.264  -1.923 -32.841  1.00 35.44           C  
ANISOU  147  CB  ILE A  19     2309   6205   4952   -483   -916    953       C  
ATOM    148  CG1 ILE A  19     -32.988  -1.601 -32.043  1.00 32.10           C  
ANISOU  148  CG1 ILE A  19     1910   5767   4519   -378   -769    980       C  
ATOM    149  CG2 ILE A  19     -35.533  -1.732 -31.997  1.00 34.56           C  
ANISOU  149  CG2 ILE A  19     2054   6037   5042   -575   -926   1025       C  
ATOM    150  CD1 ILE A  19     -32.520  -0.221 -32.256  1.00 31.54           C  
ANISOU  150  CD1 ILE A  19     1749   5794   4441   -330   -733   1094       C  
ATOM    151  N   GLY A  20     -32.991  -2.521 -35.527  1.00 39.69           N  
ANISOU  151  N   GLY A  20     3116   6940   5025   -334  -1014    811       N  
ATOM    152  CA  GLY A  20     -31.938  -2.479 -36.527  1.00 39.50           C  
ANISOU  152  CA  GLY A  20     3197   7041   4770   -188   -962    803       C  
ATOM    153  C   GLY A  20     -31.356  -1.098 -36.673  1.00 41.26           C  
ANISOU  153  C   GLY A  20     3281   7402   4996   -125   -871    988       C  
ATOM    154  O   GLY A  20     -32.108  -0.125 -36.643  1.00 42.02           O  
ANISOU  154  O   GLY A  20     3244   7528   5194   -189   -923   1099       O  
ATOM    155  N   ILE A  21     -30.018  -0.994 -36.792  1.00 35.11           N  
ANISOU  155  N   ILE A  21     2519   6698   4125     -1   -729   1037       N  
ATOM    156  CA  ILE A  21     -29.382   0.295 -37.023  1.00 35.07           C  
ANISOU  156  CA  ILE A  21     2379   6811   4134     33   -642   1229       C  
ATOM    157  C   ILE A  21     -28.493   0.167 -38.268  1.00 43.20           C  
ANISOU  157  C   ILE A  21     3484   8018   4911    187   -564   1273       C  
ATOM    158  O   ILE A  21     -27.635  -0.709 -38.335  1.00 43.13           O  
ANISOU  158  O   ILE A  21     3567   8030   4790    305   -475   1199       O  
ATOM    159  CB  ILE A  21     -28.669   0.970 -35.802  1.00 36.47           C  
ANISOU  159  CB  ILE A  21     2421   6925   4510     -9   -544   1318       C  
ATOM    160  CG1 ILE A  21     -29.582   1.041 -34.563  1.00 35.25           C  
ANISOU  160  CG1 ILE A  21     2227   6605   4559   -121   -601   1267       C  
ATOM    161  CG2 ILE A  21     -28.148   2.384 -36.161  1.00 36.99           C  
ANISOU  161  CG2 ILE A  21     2360   7077   4618    -20   -482   1522       C  
ATOM    162  CD1 ILE A  21     -28.941   1.671 -33.291  1.00 40.43           C  
ANISOU  162  CD1 ILE A  21     2796   7190   5374   -155   -533   1315       C  
ATOM    163  N   GLY A  22     -28.759   1.016 -39.259  1.00 42.16           N  
ANISOU  163  N   GLY A  22     3320   8017   4680    210   -587   1403       N  
ATOM    164  CA  GLY A  22     -27.997   1.083 -40.497  1.00 43.09           C  
ANISOU  164  CA  GLY A  22     3499   8333   4542    372   -492   1492       C  
ATOM    165  C   GLY A  22     -28.619   0.473 -41.728  1.00 45.51           C  
ANISOU  165  C   GLY A  22     3995   8737   4559    459   -609   1380       C  
ATOM    166  O   GLY A  22     -29.755   0.009 -41.698  1.00 44.20           O  
ANISOU  166  O   GLY A  22     3899   8487   4409    361   -799   1233       O  
ATOM    167  N   THR A  23     -27.845   0.493 -42.816  1.00 44.98           N  
ANISOU  167  N   THR A  23     4006   8863   4222    643   -493   1461       N  
ATOM    168  CA  THR A  23     -28.173  -0.047 -44.127  1.00 48.57           C  
ANISOU  168  CA  THR A  23     4680   9452   4321    781   -577   1361       C  
ATOM    169  C   THR A  23     -26.965  -0.873 -44.670  1.00 59.98           C  
ANISOU  169  C   THR A  23     6284  10998   5506   1025   -390   1307       C  
ATOM    170  O   THR A  23     -25.965  -0.272 -45.100  1.00 62.50           O  
ANISOU  170  O   THR A  23     6505  11496   5748   1162   -177   1531       O  
ATOM    171  CB  THR A  23     -28.670   1.060 -45.057  1.00 45.95           C  
ANISOU  171  CB  THR A  23     4287   9292   3879    801   -625   1566       C  
ATOM    172  OG1 THR A  23     -29.813   1.677 -44.458  1.00 41.61           O  
ANISOU  172  OG1 THR A  23     3600   8629   3580    606   -793   1593       O  
ATOM    173  CG2 THR A  23     -29.032   0.541 -46.435  1.00 47.66           C  
ANISOU  173  CG2 THR A  23     4745   9679   3684    957   -732   1462       C  
ATOM    174  N   PRO A  24     -27.020  -2.240 -44.646  1.00 57.57           N  
ANISOU  174  N   PRO A  24     6220  10572   5080   1089   -449   1028       N  
ATOM    175  CA  PRO A  24     -28.125  -3.099 -44.168  1.00 55.83           C  
ANISOU  175  CA  PRO A  24     6128  10124   4961    914   -687    766       C  
ATOM    176  C   PRO A  24     -28.244  -3.062 -42.654  1.00 54.10           C  
ANISOU  176  C   PRO A  24     5725   9703   5128    728   -678    781       C  
ATOM    177  O   PRO A  24     -27.231  -2.795 -42.006  1.00 53.85           O  
ANISOU  177  O   PRO A  24     5552   9689   5219    787   -486    911       O  
ATOM    178  CB  PRO A  24     -27.740  -4.487 -44.690  1.00 60.20           C  
ANISOU  178  CB  PRO A  24     7019  10616   5238   1097   -674    512       C  
ATOM    179  CG  PRO A  24     -26.247  -4.458 -44.757  1.00 65.89           C  
ANISOU  179  CG  PRO A  24     7704  11468   5864   1352   -371    651       C  
ATOM    180  CD  PRO A  24     -25.884  -3.048 -45.137  1.00 61.42           C  
ANISOU  180  CD  PRO A  24     6879  11143   5316   1365   -251    973       C  
ATOM    181  N   PRO A  25     -29.453  -3.275 -42.082  1.00 47.17           N  
ANISOU  181  N   PRO A  25     4825   8656   4439    509   -880    671       N  
ATOM    182  CA  PRO A  25     -29.603  -3.231 -40.610  1.00 43.38           C  
ANISOU  182  CA  PRO A  25     4183   7999   4301    357   -852    698       C  
ATOM    183  C   PRO A  25     -28.698  -4.149 -39.814  1.00 46.94           C  
ANISOU  183  C   PRO A  25     4712   8319   4805    443   -712    617       C  
ATOM    184  O   PRO A  25     -28.479  -5.306 -40.176  1.00 46.72           O  
ANISOU  184  O   PRO A  25     4928   8206   4618    548   -714    437       O  
ATOM    185  CB  PRO A  25     -31.067  -3.621 -40.377  1.00 44.73           C  
ANISOU  185  CB  PRO A  25     4363   8031   4600    146  -1083    577       C  
ATOM    186  CG  PRO A  25     -31.748  -3.280 -41.640  1.00 51.90           C  
ANISOU  186  CG  PRO A  25     5326   9098   5297    150  -1248    569       C  
ATOM    187  CD  PRO A  25     -30.748  -3.562 -42.736  1.00 49.88           C  
ANISOU  187  CD  PRO A  25     5273   8984   4694    389  -1146    532       C  
ATOM    188  N   GLN A  26     -28.177  -3.601 -38.718  1.00 43.94           N  
ANISOU  188  N   GLN A  26     4133   7917   4646    407   -598    752       N  
ATOM    189  CA  GLN A  26     -27.349  -4.303 -37.746  1.00 44.00           C  
ANISOU  189  CA  GLN A  26     4155   7822   4741    478   -477    720       C  
ATOM    190  C   GLN A  26     -28.273  -4.515 -36.560  1.00 50.10           C  
ANISOU  190  C   GLN A  26     4882   8394   5761    290   -570    669       C  
ATOM    191  O   GLN A  26     -28.904  -3.556 -36.114  1.00 48.37           O  
ANISOU  191  O   GLN A  26     4491   8185   5704    150   -624    768       O  
ATOM    192  CB  GLN A  26     -26.130  -3.454 -37.366  1.00 44.19           C  
ANISOU  192  CB  GLN A  26     3970   7997   4823    557   -312    919       C  
ATOM    193  CG  GLN A  26     -25.173  -3.202 -38.529  1.00 47.03           C  
ANISOU  193  CG  GLN A  26     4337   8580   4951    750   -182   1019       C  
ATOM    194  CD  GLN A  26     -24.044  -2.301 -38.134  1.00 59.89           C  
ANISOU  194  CD  GLN A  26     5710  10359   6686    769    -40   1245       C  
ATOM    195  OE1 GLN A  26     -23.433  -2.463 -37.061  1.00 54.63           O  
ANISOU  195  OE1 GLN A  26     4934   9652   6170    760      8   1271       O  
ATOM    196  NE2 GLN A  26     -23.722  -1.358 -39.013  1.00 48.05           N  
ANISOU  196  NE2 GLN A  26     4112   9041   5105    794     23   1420       N  
ATOM    197  N   CYS A  27     -28.435  -5.770 -36.110  1.00 50.46           N  
ANISOU  197  N   CYS A  27     5096   8247   5829    296   -584    521       N  
ATOM    198  CA  CYS A  27     -29.365  -6.079 -35.025  1.00 50.59           C  
ANISOU  198  CA  CYS A  27     5077   8075   6070    123   -653    493       C  
ATOM    199  C   CYS A  27     -28.814  -5.814 -33.633  1.00 46.79           C  
ANISOU  199  C   CYS A  27     4459   7569   5752    141   -538    599       C  
ATOM    200  O   CYS A  27     -27.653  -6.063 -33.346  1.00 45.29           O  
ANISOU  200  O   CYS A  27     4276   7427   5505    301   -416    633       O  
ATOM    201  CB  CYS A  27     -29.902  -7.499 -35.153  1.00 55.20           C  
ANISOU  201  CB  CYS A  27     5904   8437   6633     84   -729    309       C  
ATOM    202  SG  CYS A  27     -30.728  -7.838 -36.745  1.00 63.68           S  
ANISOU  202  SG  CYS A  27     7162   9525   7510     16   -934    142       S  
ATOM    203  N   PHE A  28     -29.683  -5.294 -32.772  1.00 40.23           N  
ANISOU  203  N   PHE A  28     3497   6679   5111    -12   -584    656       N  
ATOM    204  CA  PHE A  28     -29.451  -4.968 -31.371  1.00 37.53           C  
ANISOU  204  CA  PHE A  28     3044   6302   4913    -18   -509    740       C  
ATOM    205  C   PHE A  28     -30.762  -5.160 -30.597  1.00 40.70           C  
ANISOU  205  C   PHE A  28     3418   6563   5485   -167   -559    739       C  
ATOM    206  O   PHE A  28     -31.828  -4.932 -31.141  1.00 39.98           O  
ANISOU  206  O   PHE A  28     3285   6470   5437   -290   -661    731       O  
ATOM    207  CB  PHE A  28     -28.999  -3.501 -31.211  1.00 38.20           C  
ANISOU  207  CB  PHE A  28     2944   6537   5032    -21   -485    866       C  
ATOM    208  CG  PHE A  28     -27.805  -3.082 -32.038  1.00 40.45           C  
ANISOU  208  CG  PHE A  28     3194   6992   5185     89   -431    921       C  
ATOM    209  CD1 PHE A  28     -27.971  -2.575 -33.324  1.00 44.46           C  
ANISOU  209  CD1 PHE A  28     3694   7608   5589     85   -468    949       C  
ATOM    210  CD2 PHE A  28     -26.517  -3.187 -31.532  1.00 42.40           C  
ANISOU  210  CD2 PHE A  28     3393   7312   5406    203   -338    969       C  
ATOM    211  CE1 PHE A  28     -26.869  -2.212 -34.096  1.00 45.98           C  
ANISOU  211  CE1 PHE A  28     3845   7969   5654    197   -388   1032       C  
ATOM    212  CE2 PHE A  28     -25.412  -2.823 -32.308  1.00 45.92           C  
ANISOU  212  CE2 PHE A  28     3768   7936   5746    303   -269   1052       C  
ATOM    213  CZ  PHE A  28     -25.596  -2.346 -33.583  1.00 45.06           C  
ANISOU  213  CZ  PHE A  28     3663   7923   5535    301   -281   1088       C  
ATOM    214  N   THR A  29     -30.683  -5.558 -29.323  1.00 38.85           N  
ANISOU  214  N   THR A  29     3189   6232   5339   -146   -482    769       N  
ATOM    215  CA  THR A  29     -31.857  -5.688 -28.468  1.00 38.52           C  
ANISOU  215  CA  THR A  29     3100   6079   5457   -263   -486    809       C  
ATOM    216  C   THR A  29     -31.883  -4.451 -27.583  1.00 41.27           C  
ANISOU  216  C   THR A  29     3301   6513   5866   -249   -442    906       C  
ATOM    217  O   THR A  29     -30.851  -4.045 -27.050  1.00 41.12           O  
ANISOU  217  O   THR A  29     3271   6562   5792   -149   -392    928       O  
ATOM    218  CB  THR A  29     -31.866  -6.995 -27.659  1.00 48.13           C  
ANISOU  218  CB  THR A  29     4449   7119   6719   -240   -415    794       C  
ATOM    219  OG1 THR A  29     -30.660  -7.134 -26.907  1.00 43.52           O  
ANISOU  219  OG1 THR A  29     3908   6570   6059    -70   -318    821       O  
ATOM    220  CG2 THR A  29     -32.121  -8.222 -28.514  1.00 49.23           C  
ANISOU  220  CG2 THR A  29     4764   7105   6837   -295   -477    682       C  
ATOM    221  N   VAL A  30     -33.037  -3.811 -27.482  1.00 36.79           N  
ANISOU  221  N   VAL A  30     2621   5948   5408   -344   -472    962       N  
ATOM    222  CA  VAL A  30     -33.173  -2.591 -26.695  1.00 35.85           C  
ANISOU  222  CA  VAL A  30     2400   5881   5340   -312   -427   1038       C  
ATOM    223  C   VAL A  30     -34.323  -2.681 -25.717  1.00 39.97           C  
ANISOU  223  C   VAL A  30     2866   6336   5986   -342   -362   1108       C  
ATOM    224  O   VAL A  30     -35.228  -3.476 -25.917  1.00 39.16           O  
ANISOU  224  O   VAL A  30     2743   6171   5966   -437   -381   1123       O  
ATOM    225  CB  VAL A  30     -33.316  -1.320 -27.579  1.00 38.77           C  
ANISOU  225  CB  VAL A  30     2674   6352   5704   -335   -494   1074       C  
ATOM    226  CG1 VAL A  30     -32.074  -1.092 -28.444  1.00 37.61           C  
ANISOU  226  CG1 VAL A  30     2564   6294   5433   -289   -521   1045       C  
ATOM    227  CG2 VAL A  30     -34.597  -1.353 -28.416  1.00 39.26           C  
ANISOU  227  CG2 VAL A  30     2654   6433   5832   -432   -580   1102       C  
ATOM    228  N   VAL A  31     -34.294  -1.846 -24.676  1.00 37.50           N  
ANISOU  228  N   VAL A  31     2529   6037   5682   -263   -287   1154       N  
ATOM    229  CA  VAL A  31     -35.393  -1.721 -23.734  1.00 37.97           C  
ANISOU  229  CA  VAL A  31     2528   6063   5835   -246   -192   1241       C  
ATOM    230  C   VAL A  31     -36.165  -0.504 -24.268  1.00 43.47           C  
ANISOU  230  C   VAL A  31     3100   6821   6597   -254   -227   1294       C  
ATOM    231  O   VAL A  31     -35.564   0.574 -24.444  1.00 45.63           O  
ANISOU  231  O   VAL A  31     3397   7121   6820   -202   -253   1269       O  
ATOM    232  CB  VAL A  31     -34.939  -1.557 -22.249  1.00 40.31           C  
ANISOU  232  CB  VAL A  31     2915   6339   6062   -113    -81   1249       C  
ATOM    233  CG1 VAL A  31     -36.040  -0.953 -21.384  1.00 40.65           C  
ANISOU  233  CG1 VAL A  31     2897   6382   6168    -46     35   1342       C  
ATOM    234  CG2 VAL A  31     -34.521  -2.888 -21.673  1.00 40.28           C  
ANISOU  234  CG2 VAL A  31     3012   6275   6018    -91    -28   1248       C  
ATOM    235  N   PHE A  32     -37.463  -0.677 -24.568  1.00 35.68           N  
ANISOU  235  N   PHE A  32     1973   5853   5732   -325   -233   1380       N  
ATOM    236  CA  PHE A  32     -38.266   0.447 -25.008  1.00 34.00           C  
ANISOU  236  CA  PHE A  32     1626   5709   5584   -297   -253   1460       C  
ATOM    237  C   PHE A  32     -38.712   1.136 -23.716  1.00 36.75           C  
ANISOU  237  C   PHE A  32     1972   6033   5956   -149    -92   1528       C  
ATOM    238  O   PHE A  32     -39.725   0.787 -23.117  1.00 37.08           O  
ANISOU  238  O   PHE A  32     1909   6088   6091   -132     10   1636       O  
ATOM    239  CB  PHE A  32     -39.435  -0.026 -25.881  1.00 36.80           C  
ANISOU  239  CB  PHE A  32     1803   6126   6053   -427   -347   1532       C  
ATOM    240  CG  PHE A  32     -39.008  -0.669 -27.182  1.00 36.91           C  
ANISOU  240  CG  PHE A  32     1866   6159   5999   -553   -518   1434       C  
ATOM    241  CD1 PHE A  32     -38.827   0.095 -28.324  1.00 38.00           C  
ANISOU  241  CD1 PHE A  32     1987   6387   6065   -542   -631   1425       C  
ATOM    242  CD2 PHE A  32     -38.804  -2.044 -27.263  1.00 38.31           C  
ANISOU  242  CD2 PHE A  32     2132   6253   6171   -663   -556   1355       C  
ATOM    243  CE1 PHE A  32     -38.436  -0.495 -29.519  1.00 38.62           C  
ANISOU  243  CE1 PHE A  32     2136   6499   6040   -625   -775   1332       C  
ATOM    244  CE2 PHE A  32     -38.409  -2.633 -28.458  1.00 40.96           C  
ANISOU  244  CE2 PHE A  32     2556   6593   6413   -747   -706   1243       C  
ATOM    245  CZ  PHE A  32     -38.233  -1.852 -29.577  1.00 38.93           C  
ANISOU  245  CZ  PHE A  32     2279   6453   6059   -721   -813   1229       C  
ATOM    246  N   ASP A  33     -37.879   2.049 -23.241  1.00 33.10           N  
ANISOU  246  N   ASP A  33     1644   5531   5401    -43    -67   1462       N  
ATOM    247  CA  ASP A  33     -38.046   2.753 -21.975  1.00 33.97           C  
ANISOU  247  CA  ASP A  33     1834   5597   5476    120     69   1473       C  
ATOM    248  C   ASP A  33     -38.846   4.039 -22.106  1.00 39.46           C  
ANISOU  248  C   ASP A  33     2471   6288   6232    230    111   1544       C  
ATOM    249  O   ASP A  33     -38.309   5.032 -22.596  1.00 40.37           O  
ANISOU  249  O   ASP A  33     2654   6359   6325    239     38   1496       O  
ATOM    250  CB  ASP A  33     -36.648   3.012 -21.345  1.00 34.68           C  
ANISOU  250  CB  ASP A  33     2122   5631   5425    158     39   1338       C  
ATOM    251  CG  ASP A  33     -36.575   3.742 -20.016  1.00 50.07           C  
ANISOU  251  CG  ASP A  33     4218   7522   7284    321    135   1295       C  
ATOM    252  OD1 ASP A  33     -37.602   3.829 -19.323  1.00 52.25           O  
ANISOU  252  OD1 ASP A  33     4467   7802   7582    446    280   1378       O  
ATOM    253  OD2 ASP A  33     -35.478   4.166 -19.643  1.00 59.16           O  
ANISOU  253  OD2 ASP A  33     5511   8634   8334    325     63   1180       O  
ATOM    254  N   THR A  34     -40.088   4.050 -21.580  1.00 35.80           N  
ANISOU  254  N   THR A  34     1891   5865   5847    333    248   1672       N  
ATOM    255  CA  THR A  34     -40.937   5.247 -21.576  1.00 36.86           C  
ANISOU  255  CA  THR A  34     1970   5999   6038    497    326   1762       C  
ATOM    256  C   THR A  34     -40.536   6.235 -20.453  1.00 44.41           C  
ANISOU  256  C   THR A  34     3164   6831   6877    697    434   1671       C  
ATOM    257  O   THR A  34     -41.164   7.286 -20.320  1.00 46.80           O  
ANISOU  257  O   THR A  34     3481   7091   7209    869    516   1724       O  
ATOM    258  CB  THR A  34     -42.412   4.885 -21.500  1.00 37.96           C  
ANISOU  258  CB  THR A  34     1855   6257   6312    543    437   1957       C  
ATOM    259  OG1 THR A  34     -42.631   4.205 -20.276  1.00 42.84           O  
ANISOU  259  OG1 THR A  34     2504   6879   6895    614    607   1992       O  
ATOM    260  CG2 THR A  34     -42.872   4.043 -22.667  1.00 30.88           C  
ANISOU  260  CG2 THR A  34      729   5469   5534    327    285   2029       C  
ATOM    261  N   GLY A  35     -39.519   5.881 -19.657  1.00 40.57           N  
ANISOU  261  N   GLY A  35     2871   6290   6255    683    424   1535       N  
ATOM    262  CA  GLY A  35     -38.976   6.716 -18.583  1.00 41.36           C  
ANISOU  262  CA  GLY A  35     3230   6273   6212    836    471   1405       C  
ATOM    263  C   GLY A  35     -37.737   7.510 -18.981  1.00 45.32           C  
ANISOU  263  C   GLY A  35     3886   6661   6675    735    298   1255       C  
ATOM    264  O   GLY A  35     -37.231   8.318 -18.192  1.00 45.05           O  
ANISOU  264  O   GLY A  35     4077   6503   6536    822    290   1125       O  
ATOM    265  N   SER A  36     -37.224   7.263 -20.211  1.00 40.79           N  
ANISOU  265  N   SER A  36     3192   6129   6179    543    156   1274       N  
ATOM    266  CA  SER A  36     -36.080   7.949 -20.815  1.00 39.59           C  
ANISOU  266  CA  SER A  36     3118   5899   6025    420      5   1189       C  
ATOM    267  C   SER A  36     -36.464   8.420 -22.223  1.00 43.23           C  
ANISOU  267  C   SER A  36     3438   6380   6607    359    -45   1304       C  
ATOM    268  O   SER A  36     -37.526   8.019 -22.706  1.00 42.77           O  
ANISOU  268  O   SER A  36     3211   6419   6618    392      4   1428       O  
ATOM    269  CB  SER A  36     -34.846   7.050 -20.836  1.00 40.69           C  
ANISOU  269  CB  SER A  36     3262   6109   6090    276   -101   1110       C  
ATOM    270  OG  SER A  36     -34.830   6.066 -21.859  1.00 39.52           O  
ANISOU  270  OG  SER A  36     2951   6080   5986    162   -144   1179       O  
ATOM    271  N   SER A  37     -35.633   9.283 -22.874  1.00 39.91           N  
ANISOU  271  N   SER A  37     3076   5875   6214    268   -145   1281       N  
ATOM    272  CA  SER A  37     -35.941   9.818 -24.224  1.00 39.38           C  
ANISOU  272  CA  SER A  37     2897   5829   6236    232   -185   1412       C  
ATOM    273  C   SER A  37     -34.789   9.696 -25.224  1.00 41.52           C  
ANISOU  273  C   SER A  37     3128   6153   6495     58   -301   1417       C  
ATOM    274  O   SER A  37     -34.856  10.289 -26.318  1.00 41.70           O  
ANISOU  274  O   SER A  37     3095   6180   6568     34   -332   1531       O  
ATOM    275  CB  SER A  37     -36.388  11.275 -24.136  1.00 43.13           C  
ANISOU  275  CB  SER A  37     3485   6121   6782    356   -134   1455       C  
ATOM    276  OG  SER A  37     -37.571  11.385 -23.374  1.00 49.35           O  
ANISOU  276  OG  SER A  37     4273   6897   7580    560      1   1491       O  
ATOM    277  N   ASN A  38     -33.738   8.924 -24.859  1.00 34.91           N  
ANISOU  277  N   ASN A  38     2312   5372   5582    -39   -351   1317       N  
ATOM    278  CA  ASN A  38     -32.583   8.758 -25.729  1.00 32.76           C  
ANISOU  278  CA  ASN A  38     1985   5173   5288   -175   -433   1335       C  
ATOM    279  C   ASN A  38     -32.381   7.327 -26.211  1.00 35.23           C  
ANISOU  279  C   ASN A  38     2204   5660   5523   -213   -451   1325       C  
ATOM    280  O   ASN A  38     -32.651   6.376 -25.465  1.00 34.82           O  
ANISOU  280  O   ASN A  38     2164   5637   5427   -175   -419   1261       O  
ATOM    281  CB  ASN A  38     -31.343   9.247 -25.022  1.00 29.99           C  
ANISOU  281  CB  ASN A  38     1729   4734   4932   -257   -491   1245       C  
ATOM    282  CG  ASN A  38     -31.296  10.718 -24.827  1.00 54.05           C  
ANISOU  282  CG  ASN A  38     4893   7574   8071   -270   -505   1252       C  
ATOM    283  OD1 ASN A  38     -31.845  11.253 -23.882  1.00 48.98           O  
ANISOU  283  OD1 ASN A  38     4392   6786   7431   -170   -468   1177       O  
ATOM    284  ND2 ASN A  38     -30.590  11.392 -25.700  1.00 55.44           N  
ANISOU  284  ND2 ASN A  38     5027   7720   8318   -388   -550   1342       N  
ATOM    285  N   LEU A  39     -31.870   7.196 -27.466  1.00 30.94           N  
ANISOU  285  N   LEU A  39     1585   5218   4954   -277   -491   1394       N  
ATOM    286  CA  LEU A  39     -31.485   5.945 -28.125  1.00 29.24           C  
ANISOU  286  CA  LEU A  39     1319   5148   4643   -300   -511   1375       C  
ATOM    287  C   LEU A  39     -29.965   5.819 -28.085  1.00 37.85           C  
ANISOU  287  C   LEU A  39     2406   6291   5686   -350   -526   1351       C  
ATOM    288  O   LEU A  39     -29.254   6.758 -28.455  1.00 41.78           O  
ANISOU  288  O   LEU A  39     2875   6775   6224   -408   -539   1423       O  
ATOM    289  CB  LEU A  39     -31.990   5.855 -29.598  1.00 28.20           C  
ANISOU  289  CB  LEU A  39     1122   5122   4472   -300   -542   1465       C  
ATOM    290  CG  LEU A  39     -31.555   4.597 -30.437  1.00 30.48           C  
ANISOU  290  CG  LEU A  39     1406   5545   4629   -307   -568   1422       C  
ATOM    291  CD1 LEU A  39     -32.160   3.277 -29.924  1.00 28.79           C  
ANISOU  291  CD1 LEU A  39     1222   5316   4402   -303   -575   1320       C  
ATOM    292  CD2 LEU A  39     -31.939   4.743 -31.866  1.00 31.42           C  
ANISOU  292  CD2 LEU A  39     1491   5772   4673   -297   -613   1505       C  
ATOM    293  N   TRP A  40     -29.467   4.675 -27.607  1.00 32.13           N  
ANISOU  293  N   TRP A  40     1696   5622   4888   -325   -519   1272       N  
ATOM    294  CA  TRP A  40     -28.035   4.365 -27.578  1.00 30.33           C  
ANISOU  294  CA  TRP A  40     1431   5484   4608   -341   -528   1267       C  
ATOM    295  C   TRP A  40     -27.850   2.881 -27.628  1.00 32.08           C  
ANISOU  295  C   TRP A  40     1677   5780   4731   -267   -500   1211       C  
ATOM    296  O   TRP A  40     -28.640   2.144 -27.046  1.00 29.38           O  
ANISOU  296  O   TRP A  40     1401   5375   4386   -230   -483   1151       O  
ATOM    297  CB  TRP A  40     -27.267   4.991 -26.383  1.00 29.03           C  
ANISOU  297  CB  TRP A  40     1278   5263   4488   -385   -572   1225       C  
ATOM    298  CG  TRP A  40     -27.630   4.469 -25.013  1.00 29.30           C  
ANISOU  298  CG  TRP A  40     1406   5239   4488   -321   -570   1121       C  
ATOM    299  CD1 TRP A  40     -28.426   5.089 -24.109  1.00 32.48           C  
ANISOU  299  CD1 TRP A  40     1904   5511   4925   -298   -565   1071       C  
ATOM    300  CD2 TRP A  40     -27.209   3.225 -24.395  1.00 29.14           C  
ANISOU  300  CD2 TRP A  40     1405   5289   4377   -243   -554   1073       C  
ATOM    301  NE1 TRP A  40     -28.522   4.331 -22.961  1.00 32.38           N  
ANISOU  301  NE1 TRP A  40     1966   5501   4838   -216   -544   1001       N  
ATOM    302  CE2 TRP A  40     -27.804   3.173 -23.116  1.00 32.55           C  
ANISOU  302  CE2 TRP A  40     1941   5636   4788   -186   -540   1008       C  
ATOM    303  CE3 TRP A  40     -26.316   2.186 -24.765  1.00 30.81           C  
ANISOU  303  CE3 TRP A  40     1566   5626   4515   -192   -539   1091       C  
ATOM    304  CZ2 TRP A  40     -27.580   2.112 -22.218  1.00 30.48           C  
ANISOU  304  CZ2 TRP A  40     1733   5411   4438    -92   -515    974       C  
ATOM    305  CZ3 TRP A  40     -26.117   1.123 -23.888  1.00 31.58           C  
ANISOU  305  CZ3 TRP A  40     1721   5741   4538    -92   -517   1050       C  
ATOM    306  CH2 TRP A  40     -26.747   1.095 -22.629  1.00 31.51           C  
ANISOU  306  CH2 TRP A  40     1813   5646   4513    -51   -508    999       C  
ATOM    307  N   VAL A  41     -26.786   2.449 -28.306  1.00 31.91           N  
ANISOU  307  N   VAL A  41     1605   5886   4635   -237   -481   1246       N  
ATOM    308  CA  VAL A  41     -26.344   1.051 -28.433  1.00 32.97           C  
ANISOU  308  CA  VAL A  41     1782   6083   4663   -133   -441   1198       C  
ATOM    309  C   VAL A  41     -24.827   1.014 -28.247  1.00 37.08           C  
ANISOU  309  C   VAL A  41     2204   6735   5152    -92   -423   1249       C  
ATOM    310  O   VAL A  41     -24.202   2.060 -28.470  1.00 36.95           O  
ANISOU  310  O   VAL A  41     2070   6777   5193   -173   -443   1338       O  
ATOM    311  CB  VAL A  41     -26.744   0.386 -29.778  1.00 36.86           C  
ANISOU  311  CB  VAL A  41     2330   6619   5057    -87   -420   1189       C  
ATOM    312  CG1 VAL A  41     -28.241   0.088 -29.827  1.00 35.47           C  
ANISOU  312  CG1 VAL A  41     2231   6330   4917   -134   -462   1129       C  
ATOM    313  CG2 VAL A  41     -26.250   1.200 -30.993  1.00 37.02           C  
ANISOU  313  CG2 VAL A  41     2268   6762   5035    -98   -403   1300       C  
ATOM    314  N   PRO A  42     -24.200  -0.150 -27.899  1.00 32.92           N  
ANISOU  314  N   PRO A  42     1706   6256   4544     33   -384   1215       N  
ATOM    315  CA  PRO A  42     -22.722  -0.168 -27.770  1.00 32.86           C  
ANISOU  315  CA  PRO A  42     1558   6415   4511     92   -368   1294       C  
ATOM    316  C   PRO A  42     -22.019   0.062 -29.113  1.00 35.73           C  
ANISOU  316  C   PRO A  42     1818   6933   4825    125   -297   1404       C  
ATOM    317  O   PRO A  42     -22.458  -0.466 -30.126  1.00 34.94           O  
ANISOU  317  O   PRO A  42     1819   6828   4628    200   -238   1379       O  
ATOM    318  CB  PRO A  42     -22.415  -1.562 -27.189  1.00 34.32           C  
ANISOU  318  CB  PRO A  42     1829   6601   4611    262   -323   1244       C  
ATOM    319  CG  PRO A  42     -23.737  -2.105 -26.718  1.00 37.38           C  
ANISOU  319  CG  PRO A  42     2397   6793   5014    243   -331   1142       C  
ATOM    320  CD  PRO A  42     -24.780  -1.475 -27.595  1.00 33.02           C  
ANISOU  320  CD  PRO A  42     1872   6173   4503    128   -350   1127       C  
ATOM    321  N   SER A  43     -20.965   0.872 -29.125  1.00 33.96           N  
ANISOU  321  N   SER A  43     1394   6846   4665     60   -307   1529       N  
ATOM    322  CA  SER A  43     -20.179   1.158 -30.335  1.00 35.84           C  
ANISOU  322  CA  SER A  43     1494   7259   4863     95   -211   1681       C  
ATOM    323  C   SER A  43     -19.042   0.151 -30.437  1.00 43.20           C  
ANISOU  323  C   SER A  43     2340   8379   5694    301   -113   1737       C  
ATOM    324  O   SER A  43     -18.579  -0.352 -29.409  1.00 44.82           O  
ANISOU  324  O   SER A  43     2506   8607   5917    351   -159   1706       O  
ATOM    325  CB  SER A  43     -19.584   2.564 -30.262  1.00 38.28           C  
ANISOU  325  CB  SER A  43     1604   7609   5331   -105   -266   1820       C  
ATOM    326  OG  SER A  43     -18.813   2.889 -31.404  1.00 42.18           O  
ANISOU  326  OG  SER A  43     1938   8285   5803    -80   -151   2010       O  
ATOM    327  N   ILE A  44     -18.551  -0.103 -31.667  1.00 39.89           N  
ANISOU  327  N   ILE A  44     1887   8112   5155    443     29   1836       N  
ATOM    328  CA  ILE A  44     -17.402  -0.993 -31.916  1.00 41.00           C  
ANISOU  328  CA  ILE A  44     1936   8456   5188    685    162   1918       C  
ATOM    329  C   ILE A  44     -16.110  -0.302 -31.417  1.00 48.13           C  
ANISOU  329  C   ILE A  44     2492   9566   6229    603    142   2110       C  
ATOM    330  O   ILE A  44     -15.129  -0.967 -31.097  1.00 48.47           O  
ANISOU  330  O   ILE A  44     2398   9783   6234    779    205   2186       O  
ATOM    331  CB  ILE A  44     -17.348  -1.428 -33.413  1.00 44.63           C  
ANISOU  331  CB  ILE A  44     2493   9014   5449    883    332   1957       C  
ATOM    332  CG1 ILE A  44     -16.411  -2.628 -33.618  1.00 47.03           C  
ANISOU  332  CG1 ILE A  44     2806   9462   5600   1207    488   1981       C  
ATOM    333  CG2 ILE A  44     -17.020  -0.259 -34.373  1.00 45.28           C  
ANISOU  333  CG2 ILE A  44     2397   9246   5562    781    398   2161       C  
ATOM    334  CD1 ILE A  44     -16.835  -3.594 -34.733  1.00 61.29           C  
ANISOU  334  CD1 ILE A  44     4913  11217   7157   1446    605   1860       C  
ATOM    335  N   HIS A  45     -16.160   1.041 -31.313  1.00 47.50           N  
ANISOU  335  N   HIS A  45     2277   9449   6320    326     40   2185       N  
ATOM    336  CA  HIS A  45     -15.103   1.940 -30.871  1.00 50.94           C  
ANISOU  336  CA  HIS A  45     2394  10028   6934    147    -31   2353       C  
ATOM    337  C   HIS A  45     -15.109   2.138 -29.345  1.00 56.67           C  
ANISOU  337  C   HIS A  45     3111  10651   7771     -1   -245   2233       C  
ATOM    338  O   HIS A  45     -14.492   3.080 -28.822  1.00 58.49           O  
ANISOU  338  O   HIS A  45     3141  10911   8169   -234   -378   2310       O  
ATOM    339  CB  HIS A  45     -15.221   3.275 -31.611  1.00 52.98           C  
ANISOU  339  CB  HIS A  45     2563  10249   7317    -78    -23   2494       C  
ATOM    340  CG  HIS A  45     -15.013   3.149 -33.085  1.00 58.67           C  
ANISOU  340  CG  HIS A  45     3252  11126   7912     75    193   2658       C  
ATOM    341  ND1 HIS A  45     -16.078   3.121 -33.959  1.00 59.87           N  
ANISOU  341  ND1 HIS A  45     3656  11159   7934    136    249   2585       N  
ATOM    342  CD2 HIS A  45     -13.865   3.031 -33.793  1.00 63.95           C  
ANISOU  342  CD2 HIS A  45     3667  12079   8552    192    362   2897       C  
ATOM    343  CE1 HIS A  45     -15.548   3.011 -35.167  1.00 61.56           C  
ANISOU  343  CE1 HIS A  45     3790  11579   8022    291    445   2766       C  
ATOM    344  NE2 HIS A  45     -14.220   2.943 -35.115  1.00 64.25           N  
ANISOU  344  NE2 HIS A  45     3828  12165   8417    340    537   2963       N  
ATOM    345  N   CYS A  46     -15.811   1.236 -28.640  1.00 51.22           N  
ANISOU  345  N   CYS A  46     2652   9831   6978    128   -282   2045       N  
ATOM    346  CA  CYS A  46     -15.869   1.242 -27.204  1.00 51.22           C  
ANISOU  346  CA  CYS A  46     2684   9753   7024     49   -459   1931       C  
ATOM    347  C   CYS A  46     -14.517   0.827 -26.646  1.00 54.46           C  
ANISOU  347  C   CYS A  46     2835  10421   7438    138   -499   2045       C  
ATOM    348  O   CYS A  46     -13.735   0.121 -27.301  1.00 56.64           O  
ANISOU  348  O   CYS A  46     2982  10900   7639    354   -349   2174       O  
ATOM    349  CB  CYS A  46     -16.968   0.319 -26.721  1.00 51.73           C  
ANISOU  349  CB  CYS A  46     3054   9625   6975    184   -445   1746       C  
ATOM    350  SG  CYS A  46     -16.641  -1.428 -27.041  1.00 57.88           S  
ANISOU  350  SG  CYS A  46     3923  10491   7577    539   -276   1751       S  
ATOM    351  N   LYS A  47     -14.250   1.295 -25.430  1.00 46.99           N  
ANISOU  351  N   LYS A  47     1814   9473   6566    -18   -708   1997       N  
ATOM    352  CA  LYS A  47     -13.040   1.104 -24.671  1.00 46.14           C  
ANISOU  352  CA  LYS A  47     1443   9614   6476     13   -821   2094       C  
ATOM    353  C   LYS A  47     -12.858  -0.351 -24.257  1.00 50.07           C  
ANISOU  353  C   LYS A  47     2019  10200   6805    350   -738   2080       C  
ATOM    354  O   LYS A  47     -13.827  -1.019 -23.900  1.00 48.32           O  
ANISOU  354  O   LYS A  47     2106   9774   6477    466   -697   1928       O  
ATOM    355  CB  LYS A  47     -13.140   2.013 -23.450  1.00 46.46           C  
ANISOU  355  CB  LYS A  47     1500   9557   6593   -240  -1093   1975       C  
ATOM    356  CG  LYS A  47     -12.469   3.377 -23.631  1.00 48.02           C  
ANISOU  356  CG  LYS A  47     1451   9795   7000   -574  -1227   2075       C  
ATOM    357  CD  LYS A  47     -13.163   4.349 -24.544  1.00 40.71           C  
ANISOU  357  CD  LYS A  47      641   8647   6179   -751  -1143   2077       C  
ATOM    358  CE  LYS A  47     -12.372   4.603 -25.804  1.00 55.66           C  
ANISOU  358  CE  LYS A  47     2221  10716   8210   -845  -1031   2334       C  
ATOM    359  NZ  LYS A  47     -13.237   4.965 -26.978  1.00 62.20           N  
ANISOU  359  NZ  LYS A  47     3199  11398   9035   -830   -834   2375       N  
ATOM    360  N   LEU A  48     -11.615  -0.857 -24.315  1.00 49.36           N  
ANISOU  360  N   LEU A  48     1642  10410   6701    516   -701   2259       N  
ATOM    361  CA  LEU A  48     -11.295  -2.222 -23.875  1.00 49.13           C  
ANISOU  361  CA  LEU A  48     1669  10477   6522    866   -621   2279       C  
ATOM    362  C   LEU A  48     -11.701  -2.434 -22.405  1.00 53.43           C  
ANISOU  362  C   LEU A  48     2386  10920   6997    861   -809   2137       C  
ATOM    363  O   LEU A  48     -12.115  -3.536 -22.061  1.00 52.17           O  
ANISOU  363  O   LEU A  48     2459  10658   6705   1111   -716   2080       O  
ATOM    364  CB  LEU A  48      -9.797  -2.524 -24.124  1.00 51.76           C  
ANISOU  364  CB  LEU A  48     1601  11190   6875   1035   -568   2529       C  
ATOM    365  CG  LEU A  48      -9.104  -3.684 -23.365  1.00 57.59           C  
ANISOU  365  CG  LEU A  48     2282  12106   7492   1374   -561   2604       C  
ATOM    366  CD1 LEU A  48      -9.574  -5.069 -23.843  1.00 56.62           C  
ANISOU  366  CD1 LEU A  48     2474  11832   7207   1751   -302   2556       C  
ATOM    367  CD2 LEU A  48      -7.580  -3.580 -23.449  1.00 62.67           C  
ANISOU  367  CD2 LEU A  48     2429  13171   8210   1444   -585   2872       C  
ATOM    368  N   LEU A  49     -11.627  -1.370 -21.566  1.00 52.00           N  
ANISOU  368  N   LEU A  49     2120  10740   6898    574  -1064   2075       N  
ATOM    369  CA  LEU A  49     -12.014  -1.396 -20.151  1.00 52.25           C  
ANISOU  369  CA  LEU A  49     2325  10689   6836    553  -1257   1932       C  
ATOM    370  C   LEU A  49     -13.512  -1.646 -19.940  1.00 53.90           C  
ANISOU  370  C   LEU A  49     2950  10563   6967    581  -1170   1745       C  
ATOM    371  O   LEU A  49     -13.907  -2.165 -18.897  1.00 54.00           O  
ANISOU  371  O   LEU A  49     3151  10515   6852    700  -1220   1669       O  
ATOM    372  CB  LEU A  49     -11.560  -0.130 -19.409  1.00 54.01           C  
ANISOU  372  CB  LEU A  49     2387  10979   7157    229  -1558   1887       C  
ATOM    373  CG  LEU A  49     -10.059  -0.067 -19.141  1.00 63.19           C  
ANISOU  373  CG  LEU A  49     3128  12512   8370    216  -1720   2065       C  
ATOM    374  CD1 LEU A  49      -9.593   1.344 -18.984  1.00 66.29           C  
ANISOU  374  CD1 LEU A  49     3313  12934   8940   -187  -1977   2051       C  
ATOM    375  CD2 LEU A  49      -9.646  -0.922 -17.942  1.00 66.59           C  
ANISOU  375  CD2 LEU A  49     3571  13111   8619    452  -1845   2069       C  
ATOM    376  N   ASP A  50     -14.339  -1.289 -20.927  1.00 48.53           N  
ANISOU  376  N   ASP A  50     2394   9685   6360    479  -1036   1695       N  
ATOM    377  CA  ASP A  50     -15.781  -1.500 -20.889  1.00 45.17           C  
ANISOU  377  CA  ASP A  50     2305   8966   5891    489   -945   1549       C  
ATOM    378  C   ASP A  50     -16.027  -2.976 -21.191  1.00 49.24           C  
ANISOU  378  C   ASP A  50     2968   9438   6301    780   -749   1577       C  
ATOM    379  O   ASP A  50     -16.021  -3.379 -22.356  1.00 51.28           O  
ANISOU  379  O   ASP A  50     3218   9694   6571    863   -589   1627       O  
ATOM    380  CB  ASP A  50     -16.497  -0.571 -21.894  1.00 45.28           C  
ANISOU  380  CB  ASP A  50     2359   8823   6023    284   -892   1511       C  
ATOM    381  CG  ASP A  50     -17.994  -0.806 -22.080  1.00 62.83           C  
ANISOU  381  CG  ASP A  50     4871  10779   8222    298   -784   1393       C  
ATOM    382  OD1 ASP A  50     -18.625  -1.417 -21.179  1.00 64.03           O  
ANISOU  382  OD1 ASP A  50     5215  10822   8291    393   -783   1314       O  
ATOM    383  OD2 ASP A  50     -18.543  -0.361 -23.120  1.00 70.93           O  
ANISOU  383  OD2 ASP A  50     5919  11718   9314    210   -705   1397       O  
ATOM    384  N   ILE A  51     -16.158  -3.782 -20.124  1.00 43.78           N  
ANISOU  384  N   ILE A  51     2418   8718   5498    944   -766   1554       N  
ATOM    385  CA  ILE A  51     -16.412  -5.226 -20.158  1.00 42.72           C  
ANISOU  385  CA  ILE A  51     2465   8493   5273   1217   -596   1582       C  
ATOM    386  C   ILE A  51     -17.798  -5.511 -20.748  1.00 48.02           C  
ANISOU  386  C   ILE A  51     3400   8870   5976   1162   -464   1476       C  
ATOM    387  O   ILE A  51     -17.931  -6.459 -21.519  1.00 49.63           O  
ANISOU  387  O   ILE A  51     3712   8986   6159   1310   -311   1488       O  
ATOM    388  CB  ILE A  51     -16.240  -5.861 -18.736  1.00 45.42           C  
ANISOU  388  CB  ILE A  51     2886   8880   5491   1385   -663   1611       C  
ATOM    389  CG1 ILE A  51     -14.758  -5.992 -18.367  1.00 47.38           C  
ANISOU  389  CG1 ILE A  51     2857   9454   5692   1523   -766   1753       C  
ATOM    390  CG2 ILE A  51     -16.935  -7.217 -18.615  1.00 44.29           C  
ANISOU  390  CG2 ILE A  51     3019   8526   5283   1601   -485   1618       C  
ATOM    391  CD1 ILE A  51     -14.439  -5.734 -16.939  1.00 49.28           C  
ANISOU  391  CD1 ILE A  51     3068   9828   5827   1527   -972   1752       C  
ATOM    392  N   ALA A  52     -18.823  -4.716 -20.397  1.00 44.63           N  
ANISOU  392  N   ALA A  52     3073   8290   5594    960   -527   1372       N  
ATOM    393  CA  ALA A  52     -20.179  -4.964 -20.899  1.00 44.68           C  
ANISOU  393  CA  ALA A  52     3284   8047   5646    896   -422   1291       C  
ATOM    394  C   ALA A  52     -20.180  -5.119 -22.434  1.00 52.11           C  
ANISOU  394  C   ALA A  52     4203   8973   6625    892   -326   1294       C  
ATOM    395  O   ALA A  52     -20.823  -6.019 -22.965  1.00 52.18           O  
ANISOU  395  O   ALA A  52     4383   8824   6619    965   -218   1258       O  
ATOM    396  CB  ALA A  52     -21.107  -3.851 -20.466  1.00 44.30           C  
ANISOU  396  CB  ALA A  52     3276   7900   5657    688   -503   1206       C  
ATOM    397  N   CYS A  53     -19.349  -4.308 -23.108  1.00 49.56           N  
ANISOU  397  N   CYS A  53     3668   8827   6338    820   -367   1350       N  
ATOM    398  CA  CYS A  53     -19.128  -4.259 -24.540  1.00 49.05           C  
ANISOU  398  CA  CYS A  53     3546   8814   6278    833   -278   1384       C  
ATOM    399  C   CYS A  53     -18.735  -5.619 -25.103  1.00 49.09           C  
ANISOU  399  C   CYS A  53     3649   8822   6182   1095   -133   1407       C  
ATOM    400  O   CYS A  53     -19.153  -5.945 -26.209  1.00 49.22           O  
ANISOU  400  O   CYS A  53     3780   8760   6162   1125    -44   1362       O  
ATOM    401  CB  CYS A  53     -18.063  -3.213 -24.858  1.00 51.74           C  
ANISOU  401  CB  CYS A  53     3600   9381   6676    735   -339   1494       C  
ATOM    402  SG  CYS A  53     -18.370  -2.309 -26.402  1.00 56.03           S  
ANISOU  402  SG  CYS A  53     4094   9918   7278    578   -289   1521       S  
ATOM    403  N   TRP A  54     -17.918  -6.396 -24.357  1.00 42.31           N  
ANISOU  403  N   TRP A  54     2758   8054   5266   1299   -115   1477       N  
ATOM    404  CA  TRP A  54     -17.389  -7.703 -24.763  1.00 42.20           C  
ANISOU  404  CA  TRP A  54     2842   8038   5154   1598     32   1516       C  
ATOM    405  C   TRP A  54     -18.458  -8.729 -25.104  1.00 44.22           C  
ANISOU  405  C   TRP A  54     3435   7986   5381   1646    121   1392       C  
ATOM    406  O   TRP A  54     -18.254  -9.536 -26.011  1.00 45.28           O  
ANISOU  406  O   TRP A  54     3699   8068   5438   1823    243   1368       O  
ATOM    407  CB  TRP A  54     -16.509  -8.312 -23.663  1.00 42.02           C  
ANISOU  407  CB  TRP A  54     2741   8141   5083   1805     15   1622       C  
ATOM    408  CG  TRP A  54     -15.298  -7.543 -23.197  1.00 43.78           C  
ANISOU  408  CG  TRP A  54     2614   8691   5329   1784    -99   1757       C  
ATOM    409  CD1 TRP A  54     -14.930  -6.272 -23.537  1.00 46.41           C  
ANISOU  409  CD1 TRP A  54     2695   9189   5750   1557   -194   1793       C  
ATOM    410  CD2 TRP A  54     -14.340  -7.993 -22.233  1.00 45.17           C  
ANISOU  410  CD2 TRP A  54     2650   9060   5450   1978   -150   1880       C  
ATOM    411  NE1 TRP A  54     -13.798  -5.912 -22.856  1.00 47.67           N  
ANISOU  411  NE1 TRP A  54     2560   9626   5928   1571   -314   1921       N  
ATOM    412  CE2 TRP A  54     -13.414  -6.949 -22.044  1.00 50.48           C  
ANISOU  412  CE2 TRP A  54     2969  10024   6187   1835   -297   1975       C  
ATOM    413  CE3 TRP A  54     -14.178  -9.179 -21.502  1.00 47.52           C  
ANISOU  413  CE3 TRP A  54     3089   9310   5656   2258    -91   1931       C  
ATOM    414  CZ2 TRP A  54     -12.336  -7.060 -21.155  1.00 52.35           C  
ANISOU  414  CZ2 TRP A  54     2968  10532   6390   1956   -412   2110       C  
ATOM    415  CZ3 TRP A  54     -13.132  -9.278 -20.597  1.00 51.19           C  
ANISOU  415  CZ3 TRP A  54     3334  10043   6072   2407   -189   2075       C  
ATOM    416  CH2 TRP A  54     -12.217  -8.232 -20.439  1.00 53.07           C  
ANISOU  416  CH2 TRP A  54     3199  10597   6367   2255   -358   2158       C  
ATOM    417  N   ILE A  55     -19.561  -8.730 -24.344  1.00 38.29           N  
ANISOU  417  N   ILE A  55     2826   7034   4689   1495     59   1318       N  
ATOM    418  CA  ILE A  55     -20.679  -9.678 -24.437  1.00 37.21           C  
ANISOU  418  CA  ILE A  55     2978   6590   4569   1483    116   1221       C  
ATOM    419  C   ILE A  55     -21.961  -9.076 -25.023  1.00 40.01           C  
ANISOU  419  C   ILE A  55     3386   6813   5002   1219     58   1115       C  
ATOM    420  O   ILE A  55     -23.022  -9.686 -24.898  1.00 40.96           O  
ANISOU  420  O   ILE A  55     3691   6698   5176   1142     69   1052       O  
ATOM    421  CB  ILE A  55     -20.945 -10.342 -23.045  1.00 40.20           C  
ANISOU  421  CB  ILE A  55     3466   6850   4958   1553    126   1271       C  
ATOM    422  CG1 ILE A  55     -21.128  -9.262 -21.917  1.00 38.93           C  
ANISOU  422  CG1 ILE A  55     3153   6813   4827   1406      7   1304       C  
ATOM    423  CG2 ILE A  55     -19.835 -11.369 -22.727  1.00 41.31           C  
ANISOU  423  CG2 ILE A  55     3643   7045   5007   1876    218   1371       C  
ATOM    424  CD1 ILE A  55     -21.468  -9.758 -20.558  1.00 46.27           C  
ANISOU  424  CD1 ILE A  55     4192   7653   5736   1467     19   1358       C  
ATOM    425  N   HIS A  56     -21.872  -7.893 -25.666  1.00 35.09           N  
ANISOU  425  N   HIS A  56     2593   6341   4397   1082     -2   1115       N  
ATOM    426  CA  HIS A  56     -23.015  -7.198 -26.281  1.00 33.07           C  
ANISOU  426  CA  HIS A  56     2361   5996   4207    859    -62   1040       C  
ATOM    427  C   HIS A  56     -22.753  -6.749 -27.718  1.00 39.66           C  
ANISOU  427  C   HIS A  56     3147   6940   4982    850    -50   1029       C  
ATOM    428  O   HIS A  56     -21.613  -6.435 -28.079  1.00 40.57           O  
ANISOU  428  O   HIS A  56     3118   7258   5038    959     -6   1113       O  
ATOM    429  CB  HIS A  56     -23.434  -6.011 -25.426  1.00 32.06           C  
ANISOU  429  CB  HIS A  56     2101   5908   4171    683   -153   1066       C  
ATOM    430  CG  HIS A  56     -24.142  -6.397 -24.166  1.00 34.68           C  
ANISOU  430  CG  HIS A  56     2529   6103   4547    667   -154   1061       C  
ATOM    431  ND1 HIS A  56     -23.455  -6.683 -23.017  1.00 37.17           N  
ANISOU  431  ND1 HIS A  56     2819   6486   4817    785   -154   1120       N  
ATOM    432  CD2 HIS A  56     -25.464  -6.509 -23.918  1.00 35.46           C  
ANISOU  432  CD2 HIS A  56     2727   6026   4721    554   -149   1023       C  
ATOM    433  CE1 HIS A  56     -24.372  -6.960 -22.104  1.00 36.00           C  
ANISOU  433  CE1 HIS A  56     2780   6196   4702    754   -133   1118       C  
ATOM    434  NE2 HIS A  56     -25.592  -6.835 -22.593  1.00 35.36           N  
ANISOU  434  NE2 HIS A  56     2760   5969   4706    610   -123   1068       N  
ATOM    435  N   HIS A  57     -23.808  -6.724 -28.539  1.00 38.40           N  
ANISOU  435  N   HIS A  57     3093   6667   4832    726    -88    943       N  
ATOM    436  CA  HIS A  57     -23.715  -6.327 -29.946  1.00 40.62           C  
ANISOU  436  CA  HIS A  57     3361   7050   5022    727    -82    931       C  
ATOM    437  C   HIS A  57     -23.170  -4.933 -30.124  1.00 40.73           C  
ANISOU  437  C   HIS A  57     3138   7266   5073    647   -102   1051       C  
ATOM    438  O   HIS A  57     -23.482  -4.046 -29.329  1.00 37.92           O  
ANISOU  438  O   HIS A  57     2671   6898   4839    499   -172   1087       O  
ATOM    439  CB  HIS A  57     -25.053  -6.500 -30.648  1.00 43.42           C  
ANISOU  439  CB  HIS A  57     3864   7254   5381    592   -160    819       C  
ATOM    440  CG  HIS A  57     -25.498  -7.927 -30.657  1.00 49.95           C  
ANISOU  440  CG  HIS A  57     4940   7861   6178    649   -149    697       C  
ATOM    441  ND1 HIS A  57     -26.560  -8.352 -29.880  1.00 52.42           N  
ANISOU  441  ND1 HIS A  57     5320   7971   6627    512   -198    661       N  
ATOM    442  CD2 HIS A  57     -24.959  -8.998 -31.289  1.00 54.49           C  
ANISOU  442  CD2 HIS A  57     5714   8378   6613    836    -80    617       C  
ATOM    443  CE1 HIS A  57     -26.640  -9.658 -30.072  1.00 53.85           C  
ANISOU  443  CE1 HIS A  57     5736   7960   6766    589   -171    564       C  
ATOM    444  NE2 HIS A  57     -25.698 -10.089 -30.917  1.00 55.48           N  
ANISOU  444  NE2 HIS A  57     6048   8232   6800    793   -104    520       N  
ATOM    445  N   LYS A  58     -22.291  -4.752 -31.111  1.00 37.34           N  
ANISOU  445  N   LYS A  58     2636   7015   4537    759    -26   1122       N  
ATOM    446  CA  LYS A  58     -21.674  -3.453 -31.306  1.00 37.37           C  
ANISOU  446  CA  LYS A  58     2400   7203   4595    672    -29   1268       C  
ATOM    447  C   LYS A  58     -21.947  -2.847 -32.681  1.00 45.58           C  
ANISOU  447  C   LYS A  58     3444   8322   5554    642     -8   1308       C  
ATOM    448  O   LYS A  58     -21.857  -3.532 -33.709  1.00 49.84           O  
ANISOU  448  O   LYS A  58     4120   8899   5918    797     65   1265       O  
ATOM    449  CB  LYS A  58     -20.170  -3.515 -30.994  1.00 40.25           C  
ANISOU  449  CB  LYS A  58     2573   7769   4951    807     50   1400       C  
ATOM    450  CG  LYS A  58     -19.862  -3.773 -29.509  1.00 41.37           C  
ANISOU  450  CG  LYS A  58     2660   7876   5181    803    -12   1394       C  
ATOM    451  CD  LYS A  58     -18.496  -4.379 -29.278  1.00 45.08           C  
ANISOU  451  CD  LYS A  58     2996   8535   5598   1015     70   1499       C  
ATOM    452  CE  LYS A  58     -18.348  -5.819 -29.729  1.00 58.67           C  
ANISOU  452  CE  LYS A  58     4914  10208   7169   1297    202   1444       C  
ATOM    453  NZ  LYS A  58     -18.923  -6.811 -28.773  1.00 61.19           N  
ANISOU  453  NZ  LYS A  58     5450  10304   7494   1351    174   1332       N  
ATOM    454  N   TYR A  59     -22.303  -1.554 -32.688  1.00 39.97           N  
ANISOU  454  N   TYR A  59     2608   7622   4955    456    -73   1389       N  
ATOM    455  CA  TYR A  59     -22.568  -0.817 -33.913  1.00 39.98           C  
ANISOU  455  CA  TYR A  59     2597   7704   4890    425    -56   1466       C  
ATOM    456  C   TYR A  59     -21.266  -0.472 -34.623  1.00 48.12           C  
ANISOU  456  C   TYR A  59     3462   8968   5853    527     78   1649       C  
ATOM    457  O   TYR A  59     -20.324   0.012 -33.996  1.00 50.12           O  
ANISOU  457  O   TYR A  59     3507   9309   6229    478     97   1769       O  
ATOM    458  CB  TYR A  59     -23.390   0.442 -33.626  1.00 39.09           C  
ANISOU  458  CB  TYR A  59     2420   7496   4934    215   -157   1508       C  
ATOM    459  CG  TYR A  59     -23.592   1.316 -34.843  1.00 41.16           C  
ANISOU  459  CG  TYR A  59     2652   7849   5141    191   -135   1633       C  
ATOM    460  CD1 TYR A  59     -24.434   0.922 -35.880  1.00 43.89           C  
ANISOU  460  CD1 TYR A  59     3152   8201   5324    254   -162   1568       C  
ATOM    461  CD2 TYR A  59     -22.932   2.531 -34.967  1.00 42.41           C  
ANISOU  461  CD2 TYR A  59     2630   8080   5404     99    -96   1825       C  
ATOM    462  CE1 TYR A  59     -24.595   1.711 -37.019  1.00 46.50           C  
ANISOU  462  CE1 TYR A  59     3460   8638   5569    259   -141   1702       C  
ATOM    463  CE2 TYR A  59     -23.108   3.343 -36.082  1.00 44.66           C  
ANISOU  463  CE2 TYR A  59     2893   8441   5636     90    -57   1974       C  
ATOM    464  CZ  TYR A  59     -23.942   2.931 -37.107  1.00 51.25           C  
ANISOU  464  CZ  TYR A  59     3884   9306   6280    185    -76   1917       C  
ATOM    465  OH  TYR A  59     -24.076   3.735 -38.209  1.00 47.91           O  
ANISOU  465  OH  TYR A  59     3445   8981   5780    200    -38   2083       O  
ATOM    466  N   ASN A  60     -21.217  -0.721 -35.926  1.00 45.48           N  
ANISOU  466  N   ASN A  60     3217   8745   5317    670    167   1675       N  
ATOM    467  CA  ASN A  60     -20.054  -0.428 -36.755  1.00 47.09           C  
ANISOU  467  CA  ASN A  60     3270   9195   5425    801    333   1875       C  
ATOM    468  C   ASN A  60     -20.496   0.475 -37.887  1.00 49.97           C  
ANISOU  468  C   ASN A  60     3642   9626   5717    750    347   1990       C  
ATOM    469  O   ASN A  60     -21.148   0.011 -38.822  1.00 49.47           O  
ANISOU  469  O   ASN A  60     3792   9563   5441    857    337   1892       O  
ATOM    470  CB  ASN A  60     -19.414  -1.719 -37.284  1.00 48.49           C  
ANISOU  470  CB  ASN A  60     3579   9473   5372   1104    474   1813       C  
ATOM    471  CG  ASN A  60     -18.051  -1.537 -37.913  1.00 57.11           C  
ANISOU  471  CG  ASN A  60     4465  10850   6385   1278    682   2046       C  
ATOM    472  OD1 ASN A  60     -17.603  -0.422 -38.259  1.00 41.49           O  
ANISOU  472  OD1 ASN A  60     2256   9015   4494   1169    736   2277       O  
ATOM    473  ND2 ASN A  60     -17.372  -2.658 -38.104  1.00 45.74           N  
ANISOU  473  ND2 ASN A  60     3106   9491   4784   1566    818   2004       N  
ATOM    474  N   SER A  61     -20.162   1.776 -37.775  1.00 46.49           N  
ANISOU  474  N   SER A  61     2981   9230   5455    578    354   2198       N  
ATOM    475  CA  SER A  61     -20.534   2.822 -38.729  1.00 46.80           C  
ANISOU  475  CA  SER A  61     3001   9313   5466    514    375   2361       C  
ATOM    476  C   SER A  61     -19.978   2.597 -40.119  1.00 54.79           C  
ANISOU  476  C   SER A  61     4039  10566   6211    739    556   2499       C  
ATOM    477  O   SER A  61     -20.596   3.009 -41.102  1.00 56.07           O  
ANISOU  477  O   SER A  61     4306  10768   6232    768    555   2556       O  
ATOM    478  CB  SER A  61     -20.128   4.189 -38.202  1.00 51.38           C  
ANISOU  478  CB  SER A  61     3350   9851   6322    280    357   2559       C  
ATOM    479  OG  SER A  61     -18.810   4.174 -37.680  1.00 66.40           O  
ANISOU  479  OG  SER A  61     5014  11880   8336    265    439   2685       O  
ATOM    480  N   ASP A  62     -18.825   1.922 -40.213  1.00 54.12           N  
ANISOU  480  N   ASP A  62     3866  10661   6037    926    720   2560       N  
ATOM    481  CA  ASP A  62     -18.177   1.608 -41.487  1.00 56.16           C  
ANISOU  481  CA  ASP A  62     4152  11173   6011   1196    935   2696       C  
ATOM    482  C   ASP A  62     -18.971   0.615 -42.342  1.00 61.62           C  
ANISOU  482  C   ASP A  62     5207  11840   6366   1409    904   2461       C  
ATOM    483  O   ASP A  62     -18.851   0.649 -43.569  1.00 64.59           O  
ANISOU  483  O   ASP A  62     5677  12395   6469   1595   1028   2557       O  
ATOM    484  CB  ASP A  62     -16.737   1.151 -41.266  1.00 58.71           C  
ANISOU  484  CB  ASP A  62     4260  11700   6347   1359   1126   2834       C  
ATOM    485  CG  ASP A  62     -15.832   2.274 -40.798  1.00 68.23           C  
ANISOU  485  CG  ASP A  62     5074  13003   7847   1146   1173   3131       C  
ATOM    486  OD1 ASP A  62     -16.226   3.461 -40.946  1.00 66.00           O  
ANISOU  486  OD1 ASP A  62     4719  12653   7704    921   1120   3274       O  
ATOM    487  OD2 ASP A  62     -14.721   1.972 -40.284  1.00 79.83           O  
ANISOU  487  OD2 ASP A  62     6306  14610   9415   1200   1255   3229       O  
ATOM    488  N   LYS A  63     -19.810  -0.225 -41.708  1.00 55.92           N  
ANISOU  488  N   LYS A  63     4692  10892   5661   1367    728   2162       N  
ATOM    489  CA  LYS A  63     -20.633  -1.211 -42.404  1.00 56.38           C  
ANISOU  489  CA  LYS A  63     5102  10879   5440   1511    649   1907       C  
ATOM    490  C   LYS A  63     -21.991  -0.654 -42.876  1.00 59.58           C  
ANISOU  490  C   LYS A  63     5625  11197   5815   1350    451   1844       C  
ATOM    491  O   LYS A  63     -22.696  -1.340 -43.626  1.00 60.93           O  
ANISOU  491  O   LYS A  63     6073  11340   5739   1443    354   1648       O  
ATOM    492  CB  LYS A  63     -20.810  -2.472 -41.551  1.00 58.03           C  
ANISOU  492  CB  LYS A  63     5476  10884   5689   1549    573   1641       C  
ATOM    493  CG  LYS A  63     -19.567  -3.330 -41.386  1.00 68.54           C  
ANISOU  493  CG  LYS A  63     6785  12319   6938   1817    776   1670       C  
ATOM    494  CD  LYS A  63     -19.760  -4.223 -40.162  1.00 83.79           C  
ANISOU  494  CD  LYS A  63     8780  14021   9036   1771    686   1490       C  
ATOM    495  CE  LYS A  63     -18.627  -5.206 -39.937  1.00 98.81           C  
ANISOU  495  CE  LYS A  63    10692  15999  10852   2070    874   1503       C  
ATOM    496  NZ  LYS A  63     -18.820  -5.976 -38.676  1.00 99.93           N  
ANISOU  496  NZ  LYS A  63    10891  15915  11162   2023    785   1362       N  
ATOM    497  N   SER A  64     -22.339   0.592 -42.479  1.00 54.68           N  
ANISOU  497  N   SER A  64     4801  10540   5437   1120    388   2012       N  
ATOM    498  CA  SER A  64     -23.599   1.257 -42.860  1.00 54.22           C  
ANISOU  498  CA  SER A  64     4804  10414   5381    984    214   2003       C  
ATOM    499  C   SER A  64     -23.400   2.322 -43.949  1.00 60.57           C  
ANISOU  499  C   SER A  64     5534  11413   6065   1039    316   2281       C  
ATOM    500  O   SER A  64     -22.435   3.082 -43.901  1.00 63.14           O  
ANISOU  500  O   SER A  64     5647  11841   6503   1027    489   2540       O  
ATOM    501  CB  SER A  64     -24.260   1.888 -41.641  1.00 54.22           C  
ANISOU  501  CB  SER A  64     4674  10199   5728    722     74   1983       C  
ATOM    502  OG  SER A  64     -25.425   2.607 -42.007  1.00 65.09           O  
ANISOU  502  OG  SER A  64     6082  11530   7119    623    -72   2008       O  
ATOM    503  N   SER A  65     -24.327   2.398 -44.906  1.00 55.81           N  
ANISOU  503  N   SER A  65     5097  10865   5244   1089    201   2243       N  
ATOM    504  CA  SER A  65     -24.268   3.365 -45.998  1.00 56.29           C  
ANISOU  504  CA  SER A  65     5124  11115   5148   1169    288   2513       C  
ATOM    505  C   SER A  65     -25.098   4.600 -45.672  1.00 58.07           C  
ANISOU  505  C   SER A  65     5221  11220   5622    965    174   2661       C  
ATOM    506  O   SER A  65     -24.883   5.663 -46.253  1.00 59.09           O  
ANISOU  506  O   SER A  65     5250  11443   5760    976    283   2958       O  
ATOM    507  CB  SER A  65     -24.742   2.726 -47.296  1.00 61.40           C  
ANISOU  507  CB  SER A  65     6047  11924   5358   1384    225   2392       C  
ATOM    508  OG  SER A  65     -26.116   2.383 -47.227  1.00 72.48           O  
ANISOU  508  OG  SER A  65     7587  13203   6750   1273    -64   2162       O  
ATOM    509  N   THR A  66     -26.054   4.459 -44.758  1.00 52.32           N  
ANISOU  509  N   THR A  66     4503  10280   5097    796    -30   2471       N  
ATOM    510  CA  THR A  66     -26.919   5.557 -44.335  1.00 51.24           C  
ANISOU  510  CA  THR A  66     4261  10008   5202    634   -134   2585       C  
ATOM    511  C   THR A  66     -26.382   6.258 -43.083  1.00 55.26           C  
ANISOU  511  C   THR A  66     4585  10329   6083    455    -66   2664       C  
ATOM    512  O   THR A  66     -27.066   7.148 -42.563  1.00 54.64           O  
ANISOU  512  O   THR A  66     4443  10089   6228    327   -145   2723       O  
ATOM    513  CB  THR A  66     -28.374   5.089 -44.171  1.00 52.46           C  
ANISOU  513  CB  THR A  66     4511  10072   5348    574   -384   2369       C  
ATOM    514  OG1 THR A  66     -28.374   3.883 -43.422  1.00 56.30           O  
ANISOU  514  OG1 THR A  66     5067  10445   5879    528   -445   2092       O  
ATOM    515  CG2 THR A  66     -29.072   4.869 -45.494  1.00 48.52           C  
ANISOU  515  CG2 THR A  66     4166   9764   4508    711   -502   2353       C  
ATOM    516  N   TYR A  67     -25.166   5.867 -42.594  1.00 51.33           N  
ANISOU  516  N   TYR A  67     4004   9854   5644    458     71   2661       N  
ATOM    517  CA  TYR A  67     -24.536   6.479 -41.417  1.00 49.18           C  
ANISOU  517  CA  TYR A  67     3558   9430   5697    282    109   2720       C  
ATOM    518  C   TYR A  67     -24.126   7.913 -41.700  1.00 53.99           C  
ANISOU  518  C   TYR A  67     4029  10023   6461    189    205   3032       C  
ATOM    519  O   TYR A  67     -23.509   8.200 -42.722  1.00 56.11           O  
ANISOU  519  O   TYR A  67     4256  10478   6587    288    356   3259       O  
ATOM    520  CB  TYR A  67     -23.316   5.670 -40.922  1.00 50.20           C  
ANISOU  520  CB  TYR A  67     3612   9631   5830    325    213   2658       C  
ATOM    521  CG  TYR A  67     -22.412   6.416 -39.951  1.00 52.51           C  
ANISOU  521  CG  TYR A  67     3690   9842   6419    149    257   2781       C  
ATOM    522  CD1 TYR A  67     -22.811   6.660 -38.637  1.00 53.07           C  
ANISOU  522  CD1 TYR A  67     3746   9686   6733    -24    122   2646       C  
ATOM    523  CD2 TYR A  67     -21.160   6.871 -40.343  1.00 55.19           C  
ANISOU  523  CD2 TYR A  67     3839  10340   6790    151    427   3036       C  
ATOM    524  CE1 TYR A  67     -21.987   7.342 -37.745  1.00 54.60           C  
ANISOU  524  CE1 TYR A  67     3769   9800   7175   -196    126   2731       C  
ATOM    525  CE2 TYR A  67     -20.325   7.556 -39.457  1.00 56.40           C  
ANISOU  525  CE2 TYR A  67     3781  10418   7228    -48    430   3143       C  
ATOM    526  CZ  TYR A  67     -20.735   7.777 -38.153  1.00 62.45           C  
ANISOU  526  CZ  TYR A  67     4566  10948   8216   -224    263   2973       C  
ATOM    527  OH  TYR A  67     -19.922   8.467 -37.280  1.00 60.97           O  
ANISOU  527  OH  TYR A  67     4196  10682   8289   -431    231   3052       O  
ATOM    528  N   VAL A  68     -24.487   8.816 -40.793  1.00 49.70           N  
ANISOU  528  N   VAL A  68     3433   9246   6207      5    126   3046       N  
ATOM    529  CA  VAL A  68     -24.098  10.217 -40.854  1.00 50.79           C  
ANISOU  529  CA  VAL A  68     3463   9284   6552   -125    199   3317       C  
ATOM    530  C   VAL A  68     -23.368  10.541 -39.544  1.00 55.47           C  
ANISOU  530  C   VAL A  68     3934   9705   7437   -330    172   3265       C  
ATOM    531  O   VAL A  68     -23.877  10.280 -38.453  1.00 53.06           O  
ANISOU  531  O   VAL A  68     3685   9236   7238   -395     45   3036       O  
ATOM    532  CB  VAL A  68     -25.265  11.171 -41.190  1.00 53.22           C  
ANISOU  532  CB  VAL A  68     3860   9455   6907   -125    128   3414       C  
ATOM    533  CG1 VAL A  68     -24.821  12.630 -41.202  1.00 54.11           C  
ANISOU  533  CG1 VAL A  68     3893   9406   7261   -266    211   3695       C  
ATOM    534  CG2 VAL A  68     -25.870  10.802 -42.524  1.00 54.29           C  
ANISOU  534  CG2 VAL A  68     4097   9809   6722     80    132   3475       C  
ATOM    535  N   LYS A  69     -22.151  11.037 -39.676  1.00 54.59           N  
ANISOU  535  N   LYS A  69     3648   9658   7436   -425    292   3484       N  
ATOM    536  CA  LYS A  69     -21.311  11.375 -38.558  1.00 55.73           C  
ANISOU  536  CA  LYS A  69     3652   9676   7845   -638    247   3459       C  
ATOM    537  C   LYS A  69     -21.728  12.668 -37.874  1.00 62.34           C  
ANISOU  537  C   LYS A  69     4539  10187   8959   -845    151   3488       C  
ATOM    538  O   LYS A  69     -22.040  13.660 -38.530  1.00 64.05           O  
ANISOU  538  O   LYS A  69     4795  10308   9232   -866    206   3699       O  
ATOM    539  CB  LYS A  69     -19.824  11.388 -38.965  1.00 60.94           C  
ANISOU  539  CB  LYS A  69     4066  10550   8539   -680    400   3697       C  
ATOM    540  CG  LYS A  69     -19.393  12.431 -39.998  1.00 86.77           C  
ANISOU  540  CG  LYS A  69     7263  13945  11760   -643    586   4058       C  
ATOM    541  CD  LYS A  69     -17.871  12.408 -40.349  1.00 96.25           C  
ANISOU  541  CD  LYS A  69     8499  15482  12590   -338    751   4122       C  
ATOM    542  CE  LYS A  69     -17.573  13.481 -41.376  1.00 95.30           C  
ANISOU  542  CE  LYS A  69     8604  15359  12248   -176    735   4127       C  
ATOM    543  NZ  LYS A  69     -16.146  13.534 -41.771  1.00 92.64           N  
ANISOU  543  NZ  LYS A  69     8441  15185  11571     74    699   3880       N  
ATOM    544  N   ASN A  70     -21.757  12.618 -36.544  1.00 58.22           N  
ANISOU  544  N   ASN A  70     4041   9490   8591   -971     11   3267       N  
ATOM    545  CA  ASN A  70     -22.029  13.753 -35.692  1.00 58.53           C  
ANISOU  545  CA  ASN A  70     4157   9199   8884  -1162    -94   3233       C  
ATOM    546  C   ASN A  70     -20.729  14.009 -34.891  1.00 64.88           C  
ANISOU  546  C   ASN A  70     4786   9977   9889  -1399   -151   3248       C  
ATOM    547  O   ASN A  70     -20.064  15.022 -35.119  1.00 67.97           O  
ANISOU  547  O   ASN A  70     5078  10268  10481  -1596   -122   3467       O  
ATOM    548  CB  ASN A  70     -23.239  13.490 -34.790  1.00 54.31           C  
ANISOU  548  CB  ASN A  70     3819   8494   8322  -1085   -217   2951       C  
ATOM    549  CG  ASN A  70     -23.618  14.683 -33.966  1.00 87.97           C  
ANISOU  549  CG  ASN A  70     8210  12406  12809  -1227   -304   2907       C  
ATOM    550  OD1 ASN A  70     -22.974  14.996 -32.976  1.00 80.76           O  
ANISOU  550  OD1 ASN A  70     7278  11359  12047  -1405   -398   2812       O  
ATOM    551  ND2 ASN A  70     -24.652  15.381 -34.371  1.00 96.75           N  
ANISOU  551  ND2 ASN A  70     9461  13362  13938  -1140   -278   2978       N  
ATOM    552  N   GLY A  71     -20.359  13.069 -34.019  1.00 58.46           N  
ANISOU  552  N   GLY A  71     3926   9268   9020  -1381   -235   3039       N  
ATOM    553  CA  GLY A  71     -19.160  13.173 -33.203  1.00 58.78           C  
ANISOU  553  CA  GLY A  71     3783   9332   9219  -1584   -324   3033       C  
ATOM    554  C   GLY A  71     -19.351  13.774 -31.819  1.00 61.52           C  
ANISOU  554  C   GLY A  71     4260   9389   9725  -1759   -525   2816       C  
ATOM    555  O   GLY A  71     -18.537  13.485 -30.928  1.00 62.18           O  
ANISOU  555  O   GLY A  71     4229   9537   9860  -1869   -647   2718       O  
ATOM    556  N   THR A  72     -20.411  14.625 -31.621  1.00 55.73           N  
ANISOU  556  N   THR A  72     3773   8345   9058  -1767   -563   2743       N  
ATOM    557  CA  THR A  72     -20.733  15.280 -30.336  1.00 55.73           C  
ANISOU  557  CA  THR A  72     3961   8036   9180  -1891   -735   2521       C  
ATOM    558  C   THR A  72     -20.744  14.272 -29.183  1.00 58.81           C  
ANISOU  558  C   THR A  72     4384   8528   9434  -1806   -845   2251       C  
ATOM    559  O   THR A  72     -21.362  13.213 -29.289  1.00 56.70           O  
ANISOU  559  O   THR A  72     4150   8423   8971  -1580   -777   2168       O  
ATOM    560  CB  THR A  72     -22.055  16.075 -30.443  1.00 67.27           C  
ANISOU  560  CB  THR A  72     5690   9202  10669  -1799   -704   2490       C  
ATOM    561  OG1 THR A  72     -21.907  17.108 -31.421  1.00 75.34           O  
ANISOU  561  OG1 THR A  72     6684  10102  11841  -1900   -615   2764       O  
ATOM    562  CG2 THR A  72     -22.501  16.692 -29.123  1.00 65.04           C  
ANISOU  562  CG2 THR A  72     5646   8600  10466  -1861   -852   2241       C  
ATOM    563  N   SER A  73     -20.048  14.597 -28.095  1.00 56.21           N  
ANISOU  563  N   SER A  73     4049   8103   9207  -1995  -1024   2121       N  
ATOM    564  CA  SER A  73     -19.951  13.719 -26.933  1.00 54.38           C  
ANISOU  564  CA  SER A  73     3848   7974   8838  -1917  -1139   1888       C  
ATOM    565  C   SER A  73     -21.230  13.751 -26.109  1.00 56.62           C  
ANISOU  565  C   SER A  73     4440   8050   9024  -1762  -1161   1656       C  
ATOM    566  O   SER A  73     -21.863  14.796 -26.012  1.00 58.94           O  
ANISOU  566  O   SER A  73     4930   8048   9415  -1803  -1170   1627       O  
ATOM    567  CB  SER A  73     -18.736  14.103 -26.086  1.00 60.52           C  
ANISOU  567  CB  SER A  73     4502   8753   9740  -2174  -1346   1840       C  
ATOM    568  OG  SER A  73     -17.548  14.121 -26.870  1.00 68.24           O  
ANISOU  568  OG  SER A  73     5145   9954  10829  -2315  -1308   2092       O  
ATOM    569  N   PHE A  74     -21.664  12.593 -25.602  1.00 49.61           N  
ANISOU  569  N   PHE A  74     3590   7315   7944  -1560  -1139   1521       N  
ATOM    570  CA  PHE A  74     -22.852  12.498 -24.747  1.00 46.51           C  
ANISOU  570  CA  PHE A  74     3452   6771   7447  -1398  -1138   1325       C  
ATOM    571  C   PHE A  74     -22.505  11.839 -23.411  1.00 53.73           C  
ANISOU  571  C   PHE A  74     4415   7763   8237  -1361  -1260   1133       C  
ATOM    572  O   PHE A  74     -21.547  11.067 -23.328  1.00 51.88           O  
ANISOU  572  O   PHE A  74     3994   7762   7954  -1384  -1308   1166       O  
ATOM    573  CB  PHE A  74     -24.003  11.786 -25.436  1.00 43.84           C  
ANISOU  573  CB  PHE A  74     3145   6510   7004  -1176   -971   1371       C  
ATOM    574  CG  PHE A  74     -23.985  10.287 -25.308  1.00 41.33           C  
ANISOU  574  CG  PHE A  74     2748   6436   6521  -1027   -925   1331       C  
ATOM    575  CD1 PHE A  74     -24.563   9.658 -24.209  1.00 41.26           C  
ANISOU  575  CD1 PHE A  74     2870   6413   6396   -898   -939   1168       C  
ATOM    576  CD2 PHE A  74     -23.467   9.495 -26.322  1.00 41.46           C  
ANISOU  576  CD2 PHE A  74     2586   6676   6489   -990   -843   1467       C  
ATOM    577  CE1 PHE A  74     -24.542   8.269 -24.085  1.00 39.28           C  
ANISOU  577  CE1 PHE A  74     2565   6349   6012   -766   -888   1148       C  
ATOM    578  CE2 PHE A  74     -23.475   8.102 -26.208  1.00 41.79           C  
ANISOU  578  CE2 PHE A  74     2598   6896   6386   -840   -796   1419       C  
ATOM    579  CZ  PHE A  74     -24.009   7.502 -25.087  1.00 37.78           C  
ANISOU  579  CZ  PHE A  74     2216   6347   5791   -740   -822   1265       C  
ATOM    580  N   ASP A  75     -23.303  12.141 -22.380  1.00 54.69           N  
ANISOU  580  N   ASP A  75     4790   7700   8291  -1273  -1296    948       N  
ATOM    581  CA  ASP A  75     -23.134  11.644 -21.028  1.00 56.43           C  
ANISOU  581  CA  ASP A  75     5111   7970   8358  -1207  -1404    762       C  
ATOM    582  C   ASP A  75     -24.499  11.453 -20.409  1.00 62.34           C  
ANISOU  582  C   ASP A  75     6092   8610   8983   -977  -1292    652       C  
ATOM    583  O   ASP A  75     -25.227  12.427 -20.194  1.00 62.91           O  
ANISOU  583  O   ASP A  75     6366   8432   9102   -953  -1272    588       O  
ATOM    584  CB  ASP A  75     -22.323  12.645 -20.204  1.00 62.10           C  
ANISOU  584  CB  ASP A  75     5919   8535   9142  -1420  -1632    634       C  
ATOM    585  CG  ASP A  75     -21.154  12.023 -19.471  1.00 84.52           C  
ANISOU  585  CG  ASP A  75     8614  11602  11899  -1494  -1811    583       C  
ATOM    586  OD1 ASP A  75     -21.350  10.963 -18.814  1.00 85.47           O  
ANISOU  586  OD1 ASP A  75     8769  11884  11822  -1298  -1786    514       O  
ATOM    587  OD2 ASP A  75     -20.045  12.600 -19.531  1.00 96.79           O  
ANISOU  587  OD2 ASP A  75    10011  13173  13590  -1749  -1979    628       O  
ATOM    588  N   ILE A  76     -24.867  10.186 -20.174  1.00 59.58           N  
ANISOU  588  N   ILE A  76     5706   8444   8488   -797  -1200    653       N  
ATOM    589  CA  ILE A  76     -26.158   9.803 -19.577  1.00 58.59           C  
ANISOU  589  CA  ILE A  76     5748   8263   8250   -578  -1070    588       C  
ATOM    590  C   ILE A  76     -25.940   9.270 -18.164  1.00 67.23           C  
ANISOU  590  C   ILE A  76     6966   9422   9157   -479  -1139    447       C  
ATOM    591  O   ILE A  76     -25.025   8.478 -17.951  1.00 66.85           O  
ANISOU  591  O   ILE A  76     6796   9563   9039   -503  -1217    460       O  
ATOM    592  CB  ILE A  76     -26.948   8.807 -20.479  1.00 57.38           C  
ANISOU  592  CB  ILE A  76     5472   8232   8097   -462   -897    721       C  
ATOM    593  CG1 ILE A  76     -27.487   9.510 -21.741  1.00 56.18           C  
ANISOU  593  CG1 ILE A  76     5256   8001   8090   -511   -828    847       C  
ATOM    594  CG2 ILE A  76     -28.072   8.177 -19.703  1.00 55.53           C  
ANISOU  594  CG2 ILE A  76     5357   7987   7755   -264   -777    676       C  
ATOM    595  CD1 ILE A  76     -27.968   8.590 -22.877  1.00 53.31           C  
ANISOU  595  CD1 ILE A  76     4745   7787   7723   -454   -721    973       C  
ATOM    596  N   HIS A  77     -26.776   9.709 -17.211  1.00 68.14           N  
ANISOU  596  N   HIS A  77     7322   9392   9175   -340  -1096    327       N  
ATOM    597  CA  HIS A  77     -26.732   9.270 -15.821  1.00 70.83           C  
ANISOU  597  CA  HIS A  77     7828   9788   9298   -202  -1135    197       C  
ATOM    598  C   HIS A  77     -28.113   8.782 -15.401  1.00 76.19           C  
ANISOU  598  C   HIS A  77     8608  10456   9885     46   -909    231       C  
ATOM    599  O   HIS A  77     -29.031   9.579 -15.171  1.00 76.51           O  
ANISOU  599  O   HIS A  77     8811  10326   9936    149   -815    190       O  
ATOM    600  CB  HIS A  77     -26.211  10.360 -14.866  1.00 75.31           C  
ANISOU  600  CB  HIS A  77     8627  10195   9790   -271  -1330     -8       C  
ATOM    601  CG  HIS A  77     -25.103  11.206 -15.412  1.00 81.01           C  
ANISOU  601  CG  HIS A  77     9260  10839  10682   -560  -1538    -25       C  
ATOM    602  ND1 HIS A  77     -23.776  10.803 -15.358  1.00 83.76           N  
ANISOU  602  ND1 HIS A  77     9399  11383  11043   -726  -1718      6       N  
ATOM    603  CD2 HIS A  77     -25.169  12.424 -15.990  1.00 84.68           C  
ANISOU  603  CD2 HIS A  77     9817  11043  11313   -700  -1584    -56       C  
ATOM    604  CE1 HIS A  77     -23.082  11.792 -15.904  1.00 85.00           C  
ANISOU  604  CE1 HIS A  77     9504  11406  11387   -984  -1863      4       C  
ATOM    605  NE2 HIS A  77     -23.876  12.787 -16.299  1.00 85.99           N  
ANISOU  605  NE2 HIS A  77     9820  11239  11611   -984  -1791    -34       N  
ATOM    606  N   TYR A  78     -28.272   7.458 -15.407  1.00 73.29           N  
ANISOU  606  N   TYR A  78     8124  10267   9456    137   -809    332       N  
ATOM    607  CA  TYR A  78     -29.474   6.749 -14.967  1.00 73.35           C  
ANISOU  607  CA  TYR A  78     8178  10299   9392    342   -595    403       C  
ATOM    608  C   TYR A  78     -29.240   6.460 -13.471  1.00 80.60           C  
ANISOU  608  C   TYR A  78     9285  11279  10060    499   -615    307       C  
ATOM    609  O   TYR A  78     -28.081   6.440 -13.031  1.00 81.10           O  
ANISOU  609  O   TYR A  78     9365  11426  10023    431   -804    224       O  
ATOM    610  CB  TYR A  78     -29.636   5.428 -15.747  1.00 72.13           C  
ANISOU  610  CB  TYR A  78     7816  10275   9314    326   -496    562       C  
ATOM    611  CG  TYR A  78     -29.830   5.567 -17.243  1.00 72.71           C  
ANISOU  611  CG  TYR A  78     7713  10328   9585    193   -484    656       C  
ATOM    612  CD1 TYR A  78     -30.797   6.424 -17.765  1.00 75.49           C  
ANISOU  612  CD1 TYR A  78     8070  10561  10051    202   -411    690       C  
ATOM    613  CD2 TYR A  78     -29.125   4.761 -18.135  1.00 72.29           C  
ANISOU  613  CD2 TYR A  78     7495  10388   9583     96   -526    724       C  
ATOM    614  CE1 TYR A  78     -31.040   6.499 -19.142  1.00 75.33           C  
ANISOU  614  CE1 TYR A  78     7892  10548  10182    102   -404    791       C  
ATOM    615  CE2 TYR A  78     -29.362   4.823 -19.515  1.00 72.18           C  
ANISOU  615  CE2 TYR A  78     7344  10373   9706      2   -507    809       C  
ATOM    616  CZ  TYR A  78     -30.326   5.692 -20.013  1.00 78.82           C  
ANISOU  616  CZ  TYR A  78     8190  11109  10650     -1   -455    844       C  
ATOM    617  OH  TYR A  78     -30.577   5.782 -21.362  1.00 76.81           O  
ANISOU  617  OH  TYR A  78     7809  10873  10502    -78   -450    934       O  
ATOM    618  N   GLY A  79     -30.312   6.280 -12.699  1.00 78.75           N  
ANISOU  618  N   GLY A  79     9179  11024   9718    712   -426    332       N  
ATOM    619  CA  GLY A  79     -30.176   6.001 -11.268  1.00 81.23           C  
ANISOU  619  CA  GLY A  79     9694  11411   9758    900   -414    263       C  
ATOM    620  C   GLY A  79     -29.167   4.897 -10.978  1.00 85.71           C  
ANISOU  620  C   GLY A  79    10182  12163  10223    882   -508    307       C  
ATOM    621  O   GLY A  79     -28.166   5.106 -10.275  1.00 86.65           O  
ANISOU  621  O   GLY A  79    10410  12350  10161    885   -700    184       O  
ATOM    622  N   SER A  80     -29.412   3.729 -11.607  1.00 80.58           N  
ANISOU  622  N   SER A  80     9334  11585   9697    855   -391    483       N  
ATOM    623  CA  SER A  80     -28.613   2.504 -11.551  1.00 79.43           C  
ANISOU  623  CA  SER A  80     9094  11587   9499    863   -429    569       C  
ATOM    624  C   SER A  80     -27.166   2.699 -12.088  1.00 82.56           C  
ANISOU  624  C   SER A  80     9369  12064   9937    694   -676    504       C  
ATOM    625  O   SER A  80     -26.193   2.338 -11.409  1.00 83.26           O  
ANISOU  625  O   SER A  80     9479  12290   9866    744   -809    479       O  
ATOM    626  CB  SER A  80     -29.323   1.390 -12.319  1.00 79.38           C  
ANISOU  626  CB  SER A  80     8934  11571   9656    849   -246    747       C  
ATOM    627  OG  SER A  80     -29.676   1.827 -13.622  1.00 83.38           O  
ANISOU  627  OG  SER A  80     9296  11998  10388    682   -258    755       O  
ATOM    628  N   GLY A  81     -27.043   3.265 -13.290  1.00 75.55           N  
ANISOU  628  N   GLY A  81     8338  11109   9260    507   -728    502       N  
ATOM    629  CA  GLY A  81     -25.734   3.445 -13.901  1.00 73.28           C  
ANISOU  629  CA  GLY A  81     7893  10909   9041    344   -921    485       C  
ATOM    630  C   GLY A  81     -25.533   4.616 -14.834  1.00 70.83           C  
ANISOU  630  C   GLY A  81     7506  10495   8913    140  -1012    442       C  
ATOM    631  O   GLY A  81     -26.429   5.426 -15.073  1.00 69.01           O  
ANISOU  631  O   GLY A  81     7358  10100   8762    125   -937    412       O  
ATOM    632  N   SER A  82     -24.306   4.702 -15.344  1.00 64.31           N  
ANISOU  632  N   SER A  82     6507   9773   8154     -7  -1168    461       N  
ATOM    633  CA  SER A  82     -23.858   5.750 -16.227  1.00 62.32           C  
ANISOU  633  CA  SER A  82     6153   9445   8080   -221  -1263    457       C  
ATOM    634  C   SER A  82     -23.168   5.205 -17.465  1.00 58.00           C  
ANISOU  634  C   SER A  82     5349   9030   7657   -299  -1232    605       C  
ATOM    635  O   SER A  82     -22.628   4.092 -17.493  1.00 56.85           O  
ANISOU  635  O   SER A  82     5097   9056   7448   -204  -1203    682       O  
ATOM    636  CB  SER A  82     -22.932   6.702 -15.476  1.00 68.99           C  
ANISOU  636  CB  SER A  82     7050  10276   8889   -359  -1513    325       C  
ATOM    637  OG  SER A  82     -23.276   8.059 -15.716  1.00 78.92           O  
ANISOU  637  OG  SER A  82     8384  11313  10289   -517  -1561    262       O  
ATOM    638  N   LEU A  83     -23.245   6.001 -18.498  1.00 48.66           N  
ANISOU  638  N   LEU A  83     4090   7757   6641   -443  -1218    654       N  
ATOM    639  CA  LEU A  83     -22.617   5.735 -19.759  1.00 45.14           C  
ANISOU  639  CA  LEU A  83     3421   7429   6303   -517  -1179    796       C  
ATOM    640  C   LEU A  83     -22.311   7.073 -20.458  1.00 47.28           C  
ANISOU  640  C   LEU A  83     3625   7594   6745   -731  -1249    833       C  
ATOM    641  O   LEU A  83     -22.933   8.118 -20.205  1.00 47.93           O  
ANISOU  641  O   LEU A  83     3865   7464   6882   -794  -1280    754       O  
ATOM    642  CB  LEU A  83     -23.472   4.778 -20.627  1.00 41.90           C  
ANISOU  642  CB  LEU A  83     3003   7032   5886   -388   -985    878       C  
ATOM    643  CG  LEU A  83     -24.678   5.367 -21.323  1.00 43.39           C  
ANISOU  643  CG  LEU A  83     3265   7059   6161   -408   -888    894       C  
ATOM    644  CD1 LEU A  83     -24.733   4.909 -22.718  1.00 41.43           C  
ANISOU  644  CD1 LEU A  83     2897   6886   5958   -408   -795   1009       C  
ATOM    645  CD2 LEU A  83     -25.936   5.032 -20.599  1.00 44.28           C  
ANISOU  645  CD2 LEU A  83     3541   7074   6209   -275   -797    833       C  
ATOM    646  N   SER A  84     -21.314   7.031 -21.292  1.00 40.56           N  
ANISOU  646  N   SER A  84     2546   6888   5977   -827  -1262    965       N  
ATOM    647  CA  SER A  84     -20.921   8.157 -22.090  1.00 40.70           C  
ANISOU  647  CA  SER A  84     2466   6828   6169  -1030  -1297   1055       C  
ATOM    648  C   SER A  84     -20.534   7.571 -23.426  1.00 40.43           C  
ANISOU  648  C   SER A  84     2228   6973   6162   -991  -1160   1241       C  
ATOM    649  O   SER A  84     -20.382   6.352 -23.547  1.00 38.92           O  
ANISOU  649  O   SER A  84     1982   6951   5854   -823  -1078   1267       O  
ATOM    650  CB  SER A  84     -19.765   8.912 -21.435  1.00 49.90           C  
ANISOU  650  CB  SER A  84     3541   8003   7414  -1244  -1517   1022       C  
ATOM    651  OG  SER A  84     -18.646   8.103 -21.097  1.00 64.94           O  
ANISOU  651  OG  SER A  84     5246  10175   9252  -1218  -1601   1063       O  
ATOM    652  N   GLY A  85     -20.427   8.422 -24.421  1.00 36.12           N  
ANISOU  652  N   GLY A  85     1600   6372   5752  -1123  -1121   1371       N  
ATOM    653  CA  GLY A  85     -20.021   8.024 -25.757  1.00 35.74           C  
ANISOU  653  CA  GLY A  85     1373   6498   5710  -1081   -981   1561       C  
ATOM    654  C   GLY A  85     -20.080   9.221 -26.665  1.00 42.74           C  
ANISOU  654  C   GLY A  85     2225   7266   6748  -1236   -946   1701       C  
ATOM    655  O   GLY A  85     -19.890  10.348 -26.210  1.00 42.94           O  
ANISOU  655  O   GLY A  85     2282   7113   6919  -1434  -1064   1682       O  
ATOM    656  N   TYR A  86     -20.423   8.992 -27.931  1.00 42.42           N  
ANISOU  656  N   TYR A  86     2156   7299   6663  -1138   -789   1834       N  
ATOM    657  CA  TYR A  86     -20.526  10.043 -28.936  1.00 44.62           C  
ANISOU  657  CA  TYR A  86     2408   7488   7058  -1245   -726   2008       C  
ATOM    658  C   TYR A  86     -21.747   9.841 -29.815  1.00 48.16           C  
ANISOU  658  C   TYR A  86     2993   7903   7402  -1083   -611   2024       C  
ATOM    659  O   TYR A  86     -22.143   8.701 -30.047  1.00 46.62           O  
ANISOU  659  O   TYR A  86     2834   7838   7043   -904   -551   1958       O  
ATOM    660  CB  TYR A  86     -19.225  10.142 -29.761  1.00 48.12           C  
ANISOU  660  CB  TYR A  86     2576   8143   7564  -1330   -659   2246       C  
ATOM    661  CG  TYR A  86     -18.959   8.962 -30.665  1.00 50.78           C  
ANISOU  661  CG  TYR A  86     2817   8758   7717  -1112   -502   2331       C  
ATOM    662  CD1 TYR A  86     -19.401   8.958 -31.984  1.00 53.91           C  
ANISOU  662  CD1 TYR A  86     3249   9213   8023  -1002   -352   2465       C  
ATOM    663  CD2 TYR A  86     -18.225   7.866 -30.219  1.00 51.60           C  
ANISOU  663  CD2 TYR A  86     2813   9069   7724   -997   -503   2282       C  
ATOM    664  CE1 TYR A  86     -19.145   7.880 -32.832  1.00 56.03           C  
ANISOU  664  CE1 TYR A  86     3475   9722   8092   -785   -212   2515       C  
ATOM    665  CE2 TYR A  86     -17.952   6.785 -31.061  1.00 52.62           C  
ANISOU  665  CE2 TYR A  86     2893   9425   7677   -770   -347   2348       C  
ATOM    666  CZ  TYR A  86     -18.401   6.805 -32.373  1.00 63.60           C  
ANISOU  666  CZ  TYR A  86     4343  10856   8966   -669   -203   2454       C  
ATOM    667  OH  TYR A  86     -18.151   5.749 -33.217  1.00 68.05           O  
ANISOU  667  OH  TYR A  86     4903  11626   9326   -431    -54   2492       O  
ATOM    668  N   LEU A  87     -22.311  10.945 -30.340  1.00 45.72           N  
ANISOU  668  N   LEU A  87     2757   7421   7194  -1149   -588   2122       N  
ATOM    669  CA  LEU A  87     -23.492  10.927 -31.197  1.00 44.68           C  
ANISOU  669  CA  LEU A  87     2736   7266   6976  -1007   -506   2163       C  
ATOM    670  C   LEU A  87     -23.211  10.532 -32.626  1.00 48.48           C  
ANISOU  670  C   LEU A  87     3113   7971   7335   -916   -382   2346       C  
ATOM    671  O   LEU A  87     -22.154  10.844 -33.185  1.00 50.07           O  
ANISOU  671  O   LEU A  87     3154   8283   7586   -996   -321   2532       O  
ATOM    672  CB  LEU A  87     -24.255  12.265 -31.191  1.00 45.78           C  
ANISOU  672  CB  LEU A  87     3004   7133   7256  -1071   -525   2212       C  
ATOM    673  CG  LEU A  87     -24.783  12.834 -29.868  1.00 50.59           C  
ANISOU  673  CG  LEU A  87     3785   7480   7957  -1109   -625   2023       C  
ATOM    674  CD1 LEU A  87     -25.484  14.153 -30.116  1.00 52.05           C  
ANISOU  674  CD1 LEU A  87     4103   7402   8272  -1127   -606   2110       C  
ATOM    675  CD2 LEU A  87     -25.750  11.852 -29.164  1.00 51.08           C  
ANISOU  675  CD2 LEU A  87     3942   7586   7880   -936   -630   1832       C  
ATOM    676  N   SER A  88     -24.212   9.886 -33.226  1.00 42.70           N  
ANISOU  676  N   SER A  88     2476   7307   6443   -748   -348   2299       N  
ATOM    677  CA  SER A  88     -24.238   9.447 -34.606  1.00 42.11           C  
ANISOU  677  CA  SER A  88     2374   7434   6191   -619   -252   2424       C  
ATOM    678  C   SER A  88     -25.659   9.471 -35.095  1.00 43.11           C  
ANISOU  678  C   SER A  88     2631   7512   6237   -518   -282   2392       C  
ATOM    679  O   SER A  88     -26.587   9.538 -34.288  1.00 40.47           O  
ANISOU  679  O   SER A  88     2384   7024   5971   -522   -359   2254       O  
ATOM    680  CB  SER A  88     -23.662   8.050 -34.726  1.00 46.09           C  
ANISOU  680  CB  SER A  88     2844   8147   6522   -498   -211   2334       C  
ATOM    681  OG  SER A  88     -22.257   8.190 -34.827  1.00 64.76           O  
ANISOU  681  OG  SER A  88     5030  10647   8930   -551   -136   2481       O  
ATOM    682  N   GLN A  89     -25.834   9.457 -36.422  1.00 39.89           N  
ANISOU  682  N   GLN A  89     2226   7253   5676   -417   -222   2534       N  
ATOM    683  CA  GLN A  89     -27.150   9.462 -37.060  1.00 38.07           C  
ANISOU  683  CA  GLN A  89     2090   7030   5343   -316   -274   2529       C  
ATOM    684  C   GLN A  89     -27.197   8.300 -38.042  1.00 43.12           C  
ANISOU  684  C   GLN A  89     2773   7901   5710   -175   -266   2473       C  
ATOM    685  O   GLN A  89     -26.214   8.043 -38.742  1.00 45.65           O  
ANISOU  685  O   GLN A  89     3051   8389   5904   -118   -163   2568       O  
ATOM    686  CB  GLN A  89     -27.376  10.797 -37.767  1.00 40.31           C  
ANISOU  686  CB  GLN A  89     2368   7255   5693   -324   -232   2776       C  
ATOM    687  CG  GLN A  89     -28.787  10.985 -38.279  1.00 49.99           C  
ANISOU  687  CG  GLN A  89     3665   8481   6849   -217   -306   2794       C  
ATOM    688  CD  GLN A  89     -28.902  12.091 -39.301  1.00 59.59           C  
ANISOU  688  CD  GLN A  89     4880   9708   8052   -167   -247   3076       C  
ATOM    689  OE1 GLN A  89     -28.351  12.025 -40.404  1.00 49.51           O  
ANISOU  689  OE1 GLN A  89     3583   8622   6605   -101   -167   3238       O  
ATOM    690  NE2 GLN A  89     -29.649  13.129 -38.968  1.00 53.31           N  
ANISOU  690  NE2 GLN A  89     4121   8711   7423   -169   -272   3154       N  
ATOM    691  N   ASP A  90     -28.316   7.573 -38.073  1.00 37.84           N  
ANISOU  691  N   ASP A  90     2190   7237   4951   -118   -374   2316       N  
ATOM    692  CA  ASP A  90     -28.519   6.454 -39.001  1.00 38.46           C  
ANISOU  692  CA  ASP A  90     2355   7492   4765     -1   -409   2221       C  
ATOM    693  C   ASP A  90     -29.995   6.058 -39.074  1.00 43.81           C  
ANISOU  693  C   ASP A  90     3091   8141   5412      2   -567   2101       C  
ATOM    694  O   ASP A  90     -30.831   6.676 -38.405  1.00 42.83           O  
ANISOU  694  O   ASP A  90     2919   7882   5472    -59   -619   2119       O  
ATOM    695  CB  ASP A  90     -27.642   5.246 -38.642  1.00 40.12           C  
ANISOU  695  CB  ASP A  90     2599   7746   4898     34   -360   2065       C  
ATOM    696  CG  ASP A  90     -27.127   4.429 -39.816  1.00 56.77           C  
ANISOU  696  CG  ASP A  90     4797  10057   6714    192   -302   2053       C  
ATOM    697  OD1 ASP A  90     -27.685   4.543 -40.911  1.00 58.54           O  
ANISOU  697  OD1 ASP A  90     5093  10397   6753    270   -345   2107       O  
ATOM    698  OD2 ASP A  90     -26.232   3.605 -39.608  1.00 68.38           O  
ANISOU  698  OD2 ASP A  90     6285  11571   8124    258   -222   1976       O  
ATOM    699  N   THR A  91     -30.326   5.049 -39.921  1.00 41.57           N  
ANISOU  699  N   THR A  91     2911   7990   4894     77   -648   1984       N  
ATOM    700  CA  THR A  91     -31.688   4.545 -40.099  1.00 40.51           C  
ANISOU  700  CA  THR A  91     2811   7856   4724     51   -829   1867       C  
ATOM    701  C   THR A  91     -31.980   3.514 -39.014  1.00 42.65           C  
ANISOU  701  C   THR A  91     3103   7980   5121    -38   -873   1656       C  
ATOM    702  O   THR A  91     -31.158   2.615 -38.782  1.00 40.66           O  
ANISOU  702  O   THR A  91     2933   7709   4807    -14   -809   1536       O  
ATOM    703  CB  THR A  91     -31.895   4.029 -41.521  1.00 44.08           C  
ANISOU  703  CB  THR A  91     3385   8503   4862    152   -922   1829       C  
ATOM    704  OG1 THR A  91     -31.617   5.106 -42.411  1.00 46.39           O  
ANISOU  704  OG1 THR A  91     3649   8932   5045    248   -853   2067       O  
ATOM    705  CG2 THR A  91     -33.327   3.505 -41.769  1.00 42.60           C  
ANISOU  705  CG2 THR A  91     3211   8333   4642     90  -1155   1706       C  
ATOM    706  N   VAL A  92     -33.151   3.669 -38.333  1.00 38.37           N  
ANISOU  706  N   VAL A  92     2480   7342   4757   -123   -964   1637       N  
ATOM    707  CA  VAL A  92     -33.573   2.749 -37.284  1.00 36.77           C  
ANISOU  707  CA  VAL A  92     2284   7003   4683   -209   -994   1477       C  
ATOM    708  C   VAL A  92     -34.734   1.925 -37.754  1.00 42.33           C  
ANISOU  708  C   VAL A  92     3002   7745   5337   -273  -1174   1376       C  
ATOM    709  O   VAL A  92     -35.794   2.482 -38.016  1.00 43.61           O  
ANISOU  709  O   VAL A  92     3048   7963   5559   -296  -1274   1468       O  
ATOM    710  CB  VAL A  92     -33.852   3.440 -35.932  1.00 39.45           C  
ANISOU  710  CB  VAL A  92     2523   7194   5272   -254   -919   1530       C  
ATOM    711  CG1 VAL A  92     -34.249   2.410 -34.860  1.00 38.66           C  
ANISOU  711  CG1 VAL A  92     2439   6975   5276   -325   -926   1388       C  
ATOM    712  CG2 VAL A  92     -32.649   4.264 -35.478  1.00 38.10           C  
ANISOU  712  CG2 VAL A  92     2349   6975   5153   -225   -779   1611       C  
ATOM    713  N   SER A  93     -34.537   0.603 -37.867  1.00 40.49           N  
ANISOU  713  N   SER A  93     2910   7477   5000   -302  -1224   1191       N  
ATOM    714  CA  SER A  93     -35.577  -0.335 -38.301  1.00 42.80           C  
ANISOU  714  CA  SER A  93     3240   7770   5254   -407  -1423   1061       C  
ATOM    715  C   SER A  93     -36.220  -1.042 -37.102  1.00 45.69           C  
ANISOU  715  C   SER A  93     3547   7961   5853   -542  -1426    994       C  
ATOM    716  O   SER A  93     -35.530  -1.402 -36.144  1.00 41.92           O  
ANISOU  716  O   SER A  93     3117   7353   5457   -523  -1281    958       O  
ATOM    717  CB  SER A  93     -35.023  -1.347 -39.301  1.00 49.62           C  
ANISOU  717  CB  SER A  93     4338   8668   5847   -355  -1487    888       C  
ATOM    718  OG  SER A  93     -33.906  -0.839 -40.013  1.00 65.56           O  
ANISOU  718  OG  SER A  93     6435  10814   7663   -183  -1362    959       O  
ATOM    719  N   VAL A  94     -37.556  -1.196 -37.142  1.00 46.96           N  
ANISOU  719  N   VAL A  94     3580   8138   6124   -674  -1589   1005       N  
ATOM    720  CA  VAL A  94     -38.353  -1.851 -36.088  1.00 47.96           C  
ANISOU  720  CA  VAL A  94     3614   8123   6485   -819  -1592    984       C  
ATOM    721  C   VAL A  94     -39.423  -2.757 -36.725  1.00 56.09           C  
ANISOU  721  C   VAL A  94     4627   9164   7520  -1003  -1840    886       C  
ATOM    722  O   VAL A  94     -40.389  -2.217 -37.268  1.00 57.60           O  
ANISOU  722  O   VAL A  94     4641   9513   7732  -1046  -1993    982       O  
ATOM    723  CB  VAL A  94     -38.983  -0.893 -35.035  1.00 50.34           C  
ANISOU  723  CB  VAL A  94     3688   8423   7016   -799  -1477   1167       C  
ATOM    724  CG1 VAL A  94     -39.726  -1.689 -33.966  1.00 50.18           C  
ANISOU  724  CG1 VAL A  94     3581   8273   7211   -931  -1451   1160       C  
ATOM    725  CG2 VAL A  94     -37.940   0.005 -34.390  1.00 47.93           C  
ANISOU  725  CG2 VAL A  94     3425   8078   6709   -650  -1270   1233       C  
ATOM    726  N   PRO A  95     -39.300  -4.113 -36.689  1.00 53.50           N  
ANISOU  726  N   PRO A  95     4477   8667   7183  -1118  -1899    703       N  
ATOM    727  CA  PRO A  95     -38.229  -4.942 -36.125  1.00 52.56           C  
ANISOU  727  CA  PRO A  95     4580   8356   7032  -1056  -1739    587       C  
ATOM    728  C   PRO A  95     -36.936  -4.861 -36.945  1.00 59.07           C  
ANISOU  728  C   PRO A  95     5625   9245   7573   -861  -1675    503       C  
ATOM    729  O   PRO A  95     -36.865  -4.025 -37.847  1.00 58.58           O  
ANISOU  729  O   PRO A  95     5527   9377   7354   -774  -1727    564       O  
ATOM    730  CB  PRO A  95     -38.852  -6.344 -36.111  1.00 56.62           C  
ANISOU  730  CB  PRO A  95     5201   8680   7634  -1264  -1882    437       C  
ATOM    731  CG  PRO A  95     -40.314  -6.156 -36.384  1.00 62.36           C  
ANISOU  731  CG  PRO A  95     5687   9507   8501  -1466  -2098    510       C  
ATOM    732  CD  PRO A  95     -40.344  -4.971 -37.268  1.00 57.82           C  
ANISOU  732  CD  PRO A  95     5013   9194   7760  -1338  -2164    598       C  
ATOM    733  N   CYS A  96     -35.908  -5.694 -36.636  1.00 58.05           N  
ANISOU  733  N   CYS A  96     5708   8970   7377   -770  -1545    393       N  
ATOM    734  CA  CYS A  96     -34.603  -5.599 -37.301  1.00 59.43           C  
ANISOU  734  CA  CYS A  96     6051   9230   7301   -554  -1439    352       C  
ATOM    735  C   CYS A  96     -34.652  -5.573 -38.838  1.00 69.67           C  
ANISOU  735  C   CYS A  96     7482  10677   8313   -500  -1590    263       C  
ATOM    736  O   CYS A  96     -33.979  -4.728 -39.426  1.00 69.96           O  
ANISOU  736  O   CYS A  96     7494  10899   8187   -340  -1505    363       O  
ATOM    737  CB  CYS A  96     -33.614  -6.645 -36.813  1.00 59.81           C  
ANISOU  737  CB  CYS A  96     6306   9105   7316   -451  -1298    245       C  
ATOM    738  SG  CYS A  96     -31.898  -6.224 -37.209  1.00 62.92           S  
ANISOU  738  SG  CYS A  96     6772   9653   7481   -160  -1090    295       S  
ATOM    739  N   GLN A  97     -35.420  -6.479 -39.477  1.00 70.68           N  
ANISOU  739  N   GLN A  97     7753  10727   8375   -635  -1816     85       N  
ATOM    740  CA  GLN A  97     -35.600  -6.549 -40.937  1.00 74.44           C  
ANISOU  740  CA  GLN A  97     8387  11348   8550   -594  -2007    -31       C  
ATOM    741  C   GLN A  97     -34.295  -6.819 -41.742  1.00 83.39           C  
ANISOU  741  C   GLN A  97     9797  12541   9349   -322  -1870   -122       C  
ATOM    742  O   GLN A  97     -34.208  -6.437 -42.915  1.00 84.01           O  
ANISOU  742  O   GLN A  97     9954  12826   9141   -204  -1939   -125       O  
ATOM    743  CB  GLN A  97     -36.323  -5.290 -41.475  1.00 75.39           C  
ANISOU  743  CB  GLN A  97     8264  11728   8652   -614  -2117    150       C  
ATOM    744  CG  GLN A  97     -37.719  -5.056 -40.900  1.00 70.96           C  
ANISOU  744  CG  GLN A  97     7426  11156   8378   -851  -2275    242       C  
ATOM    745  CD  GLN A  97     -38.183  -3.651 -41.184  1.00 71.29           C  
ANISOU  745  CD  GLN A  97     7216  11441   8431   -791  -2290    476       C  
ATOM    746  OE1 GLN A  97     -38.523  -3.291 -42.317  1.00 71.13           O  
ANISOU  746  OE1 GLN A  97     7216  11621   8189   -745  -2459    486       O  
ATOM    747  NE2 GLN A  97     -38.171  -2.812 -40.164  1.00 49.26           N  
ANISOU  747  NE2 GLN A  97     4208   8630   5878   -767  -2108    669       N  
ATOM    748  N   SER A  98     -33.303  -7.496 -41.123  1.00 57.70           N  
ATOM    749  CA  SER A  98     -32.032  -7.846 -41.779  1.00 88.14           C  
ATOM    750  C   SER A  98     -32.134  -9.145 -42.605  1.00128.38           C  
ATOM    751  O   SER A  98     -32.398 -10.234 -42.085  1.00 96.63           O  
ATOM    752  CB  SER A  98     -30.898  -7.928 -40.759  1.00 90.90           C  
ATOM    753  OG  SER A  98     -29.643  -8.117 -41.388  1.00 97.26           O  
TER     754      SER A  98                                                      
ATOM    755  N   GLY B 107     -42.475  -4.010 -41.216  1.00 74.46           N  
ANISOU  755  N   GLY B 107     7917  12219   8157  -2492  -2270   1705       N  
ATOM    756  CA  GLY B 107     -41.795  -3.162 -40.256  1.00 69.78           C  
ANISOU  756  CA  GLY B 107     7168  11514   7832  -2157  -2120   1756       C  
ATOM    757  C   GLY B 107     -41.746  -1.712 -40.691  1.00 69.81           C  
ANISOU  757  C   GLY B 107     6959  11650   7913  -1996  -2158   1955       C  
ATOM    758  O   GLY B 107     -42.324  -1.341 -41.709  1.00 71.33           O  
ANISOU  758  O   GLY B 107     7170  12012   7919  -2103  -2274   2046       O  
ATOM    759  N   VAL B 108     -41.047  -0.890 -39.916  1.00 61.91           N  
ANISOU  759  N   VAL B 108     5783  10559   7178  -1739  -2049   2017       N  
ATOM    760  CA  VAL B 108     -40.936   0.534 -40.205  1.00 59.81           C  
ANISOU  760  CA  VAL B 108     5326  10358   7043  -1555  -2044   2201       C  
ATOM    761  C   VAL B 108     -39.479   0.985 -40.168  1.00 60.66           C  
ANISOU  761  C   VAL B 108     5583  10324   7141  -1377  -1868   2113       C  
ATOM    762  O   VAL B 108     -38.664   0.411 -39.452  1.00 59.19           O  
ANISOU  762  O   VAL B 108     5571   9976   6941  -1324  -1729   1928       O  
ATOM    763  CB  VAL B 108     -41.750   1.374 -39.205  1.00 61.69           C  
ANISOU  763  CB  VAL B 108     5272  10585   7582  -1414  -2039   2332       C  
ATOM    764  CG1 VAL B 108     -41.075   1.377 -37.844  1.00 58.78           C  
ANISOU  764  CG1 VAL B 108     4940   9992   7401  -1237  -1858   2190       C  
ATOM    765  CG2 VAL B 108     -41.922   2.793 -39.720  1.00 61.86           C  
ANISOU  765  CG2 VAL B 108     5079  10711   7715  -1282  -2082   2572       C  
ATOM    766  N   LYS B 109     -39.157   2.010 -40.951  1.00 55.27           N  
ANISOU  766  N   LYS B 109     4821   9716   6463  -1288  -1873   2264       N  
ATOM    767  CA  LYS B 109     -37.799   2.539 -41.002  1.00 53.31           C  
ANISOU  767  CA  LYS B 109     4657   9374   6224  -1136  -1718   2228       C  
ATOM    768  C   LYS B 109     -37.759   4.024 -40.660  1.00 55.03           C  
ANISOU  768  C   LYS B 109     4657   9578   6673   -969  -1688   2408       C  
ATOM    769  O   LYS B 109     -38.281   4.855 -41.397  1.00 57.49           O  
ANISOU  769  O   LYS B 109     4877  10016   6952   -982  -1776   2603       O  
ATOM    770  CB  LYS B 109     -37.182   2.303 -42.380  1.00 56.85           C  
ANISOU  770  CB  LYS B 109     5317   9905   6378  -1229  -1718   2201       C  
ATOM    771  CG  LYS B 109     -37.058   0.839 -42.762  1.00 75.23           C  
ANISOU  771  CG  LYS B 109     7933  12151   8499  -1324  -1648   1969       C  
ATOM    772  CD  LYS B 109     -35.616   0.462 -43.053  1.00 81.32           C  
ANISOU  772  CD  LYS B 109     8918  12920   9060  -1290  -1526   1909       C  
ATOM    773  CE  LYS B 109     -35.535  -0.664 -44.071  1.00 88.92           C  
ANISOU  773  CE  LYS B 109    10128  13722   9936  -1236  -1351   1685       C  
ATOM    774  NZ  LYS B 109     -35.348  -1.992 -43.424  1.00 87.32           N  
ANISOU  774  NZ  LYS B 109     9974  13478   9724  -1055  -1159   1670       N  
ATOM    775  N   VAL B 110     -37.131   4.343 -39.534  1.00 45.77           N  
ANISOU  775  N   VAL B 110     3416   8248   5726   -820  -1566   2346       N  
ATOM    776  CA  VAL B 110     -36.986   5.725 -39.072  1.00 43.15           C  
ANISOU  776  CA  VAL B 110     2921   7853   5621   -673  -1513   2478       C  
ATOM    777  C   VAL B 110     -35.686   6.271 -39.621  1.00 46.11           C  
ANISOU  777  C   VAL B 110     3372   8193   5956   -615  -1403   2483       C  
ATOM    778  O   VAL B 110     -34.603   5.982 -39.087  1.00 45.36           O  
ANISOU  778  O   VAL B 110     3348   8000   5885   -558  -1277   2338       O  
ATOM    779  CB  VAL B 110     -37.088   5.892 -37.517  1.00 44.75           C  
ANISOU  779  CB  VAL B 110     3028   7910   6064   -566  -1438   2405       C  
ATOM    780  CG1 VAL B 110     -37.103   7.361 -37.116  1.00 43.94           C  
ANISOU  780  CG1 VAL B 110     2785   7732   6179   -436  -1388   2547       C  
ATOM    781  CG2 VAL B 110     -38.310   5.179 -36.940  1.00 44.98           C  
ANISOU  781  CG2 VAL B 110     2995   7977   6117   -633  -1524   2384       C  
ATOM    782  N   GLU B 111     -35.807   7.062 -40.704  1.00 41.91           N  
ANISOU  782  N   GLU B 111     2810   7758   5355   -631  -1452   2667       N  
ATOM    783  CA  GLU B 111     -34.721   7.739 -41.387  1.00 40.83           C  
ANISOU  783  CA  GLU B 111     2726   7612   5177   -593  -1357   2724       C  
ATOM    784  C   GLU B 111     -34.140   8.879 -40.533  1.00 43.43           C  
ANISOU  784  C   GLU B 111     2957   7786   5757   -474  -1240   2759       C  
ATOM    785  O   GLU B 111     -34.855   9.454 -39.718  1.00 40.95           O  
ANISOU  785  O   GLU B 111     2525   7394   5639   -410  -1258   2815       O  
ATOM    786  CB  GLU B 111     -35.232   8.338 -42.688  1.00 43.77           C  
ANISOU  786  CB  GLU B 111     3082   8131   5419   -641  -1455   2940       C  
ATOM    787  CG  GLU B 111     -35.394   7.369 -43.843  1.00 54.75           C  
ANISOU  787  CG  GLU B 111     4627   9683   6493   -782  -1539   2902       C  
ATOM    788  CD  GLU B 111     -35.630   8.123 -45.142  1.00 77.98           C  
ANISOU  788  CD  GLU B 111     7561  12771   9296   -813  -1610   3129       C  
ATOM    789  OE1 GLU B 111     -34.644   8.354 -45.882  1.00 77.14           O  
ANISOU  789  OE1 GLU B 111     7561  12673   9075   -803  -1509   3141       O  
ATOM    790  OE2 GLU B 111     -36.783   8.559 -45.378  1.00 64.96           O  
ANISOU  790  OE2 GLU B 111     5781  11235   7667   -830  -1758   3315       O  
ATOM    791  N   ARG B 112     -32.832   9.204 -40.755  1.00 41.31           N  
ANISOU  791  N   ARG B 112     2746   7479   5472   -454  -1114   2726       N  
ATOM    792  CA  ARG B 112     -32.078  10.318 -40.164  1.00 40.89           C  
ANISOU  792  CA  ARG B 112     2627   7294   5614   -391  -1000   2758       C  
ATOM    793  C   ARG B 112     -32.267  10.475 -38.619  1.00 45.81           C  
ANISOU  793  C   ARG B 112     3175   7772   6460   -331   -971   2652       C  
ATOM    794  O   ARG B 112     -32.435  11.581 -38.092  1.00 45.99           O  
ANISOU  794  O   ARG B 112     3132   7672   6671   -283   -932   2730       O  
ATOM    795  CB  ARG B 112     -32.386  11.618 -40.928  1.00 41.94           C  
ANISOU  795  CB  ARG B 112     2719   7422   5796   -378  -1008   2998       C  
ATOM    796  CG  ARG B 112     -31.667  11.621 -42.289  1.00 55.33           C  
ANISOU  796  CG  ARG B 112     4502   9235   7285   -433   -975   3077       C  
ATOM    797  CD  ARG B 112     -32.024  12.731 -43.252  1.00 61.53           C  
ANISOU  797  CD  ARG B 112     5271  10051   8057   -426   -999   3335       C  
ATOM    798  NE  ARG B 112     -33.002  12.284 -44.242  1.00 73.01           N  
ANISOU  798  NE  ARG B 112     6746  11682   9311   -467  -1150   3444       N  
ATOM    799  CZ  ARG B 112     -32.717  11.763 -45.434  1.00 94.65           C  
ANISOU  799  CZ  ARG B 112     9597  14583  11783   -543  -1176   3466       C  
ATOM    800  NH1 ARG B 112     -33.688  11.297 -46.209  1.00 89.89           N  
ANISOU  800  NH1 ARG B 112     9012  14149  10993   -606  -1335   3545       N  
ATOM    801  NH2 ARG B 112     -31.458  11.660 -45.837  1.00 83.52           N  
ANISOU  801  NH2 ARG B 112     8280  13176  10277   -564  -1042   3401       N  
ATOM    802  N   GLN B 113     -32.168   9.347 -37.900  1.00 41.39           N  
ANISOU  802  N   GLN B 113     2648   7217   5862   -331   -973   2469       N  
ATOM    803  CA  GLN B 113     -32.266   9.302 -36.449  1.00 40.35           C  
ANISOU  803  CA  GLN B 113     2465   6971   5895   -279   -944   2353       C  
ATOM    804  C   GLN B 113     -30.919   9.463 -35.719  1.00 46.40           C  
ANISOU  804  C   GLN B 113     3230   7677   6725   -261   -832   2235       C  
ATOM    805  O   GLN B 113     -30.028   8.616 -35.849  1.00 47.11           O  
ANISOU  805  O   GLN B 113     3372   7834   6694   -264   -787   2133       O  
ATOM    806  CB  GLN B 113     -32.945   7.987 -35.998  1.00 40.88           C  
ANISOU  806  CB  GLN B 113     2568   7074   5891   -291  -1007   2234       C  
ATOM    807  CG  GLN B 113     -32.980   7.792 -34.477  1.00 42.34           C  
ANISOU  807  CG  GLN B 113     2716   7154   6219   -234   -969   2108       C  
ATOM    808  CD  GLN B 113     -33.897   8.796 -33.813  1.00 48.45           C  
ANISOU  808  CD  GLN B 113     3388   7838   7182   -184   -982   2201       C  
ATOM    809  OE1 GLN B 113     -34.972   9.103 -34.331  1.00 37.70           O  
ANISOU  809  OE1 GLN B 113     1971   6523   5832   -187  -1056   2345       O  
ATOM    810  NE2 GLN B 113     -33.490   9.340 -32.662  1.00 32.23           N  
ANISOU  810  NE2 GLN B 113     1311   5662   5274   -133   -906   2127       N  
ATOM    811  N   VAL B 114     -30.820  10.491 -34.867  1.00 43.16           N  
ANISOU  811  N   VAL B 114     2761   7140   6498   -239   -787   2246       N  
ATOM    812  CA  VAL B 114     -29.634  10.716 -34.021  1.00 41.15           C  
ANISOU  812  CA  VAL B 114     2486   6839   6311   -251   -704   2134       C  
ATOM    813  C   VAL B 114     -29.735   9.803 -32.801  1.00 43.55           C  
ANISOU  813  C   VAL B 114     2788   7130   6627   -206   -717   1973       C  
ATOM    814  O   VAL B 114     -30.788   9.709 -32.163  1.00 43.23           O  
ANISOU  814  O   VAL B 114     2742   7029   6655   -168   -759   1962       O  
ATOM    815  CB  VAL B 114     -29.458  12.205 -33.630  1.00 44.15           C  
ANISOU  815  CB  VAL B 114     2838   7073   6862   -278   -649   2199       C  
ATOM    816  CG1 VAL B 114     -28.250  12.421 -32.723  1.00 42.86           C  
ANISOU  816  CG1 VAL B 114     2648   6887   6752   -330   -586   2075       C  
ATOM    817  CG2 VAL B 114     -29.381  13.083 -34.874  1.00 45.36           C  
ANISOU  817  CG2 VAL B 114     3005   7228   7001   -316   -628   2380       C  
ATOM    818  N   PHE B 115     -28.648   9.099 -32.512  1.00 39.47           N  
ANISOU  818  N   PHE B 115     2272   6685   6038   -200   -674   1863       N  
ATOM    819  CA  PHE B 115     -28.549   8.167 -31.393  1.00 37.84           C  
ANISOU  819  CA  PHE B 115     2073   6482   5822   -146   -675   1722       C  
ATOM    820  C   PHE B 115     -27.152   8.241 -30.807  1.00 44.21           C  
ANISOU  820  C   PHE B 115     2820   7343   6634   -152   -616   1652       C  
ATOM    821  O   PHE B 115     -26.272   8.875 -31.379  1.00 45.95           O  
ANISOU  821  O   PHE B 115     2995   7614   6851   -206   -573   1709       O  
ATOM    822  CB  PHE B 115     -28.867   6.730 -31.861  1.00 39.15           C  
ANISOU  822  CB  PHE B 115     2324   6718   5832   -107   -696   1679       C  
ATOM    823  CG  PHE B 115     -27.833   6.039 -32.738  1.00 41.07           C  
ANISOU  823  CG  PHE B 115     2614   7073   5919    -90   -636   1669       C  
ATOM    824  CD1 PHE B 115     -27.760   6.309 -34.107  1.00 44.45           C  
ANISOU  824  CD1 PHE B 115     3077   7557   6253   -136   -630   1768       C  
ATOM    825  CD2 PHE B 115     -26.970   5.080 -32.204  1.00 40.67           C  
ANISOU  825  CD2 PHE B 115     2577   7073   5803    -11   -575   1572       C  
ATOM    826  CE1 PHE B 115     -26.820   5.664 -34.914  1.00 45.19           C  
ANISOU  826  CE1 PHE B 115     3227   7751   6193   -106   -551   1758       C  
ATOM    827  CE2 PHE B 115     -26.023   4.449 -33.010  1.00 43.69           C  
ANISOU  827  CE2 PHE B 115     3001   7553   6044     35   -493   1574       C  
ATOM    828  CZ  PHE B 115     -25.945   4.753 -34.357  1.00 42.96           C  
ANISOU  828  CZ  PHE B 115     2951   7510   5861    -15   -475   1661       C  
ATOM    829  N   GLY B 116     -26.946   7.583 -29.686  1.00 40.65           N  
ANISOU  829  N   GLY B 116     2360   6900   6185   -101   -617   1541       N  
ATOM    830  CA  GLY B 116     -25.639   7.544 -29.073  1.00 40.75           C  
ANISOU  830  CA  GLY B 116     2293   7004   6185   -101   -580   1485       C  
ATOM    831  C   GLY B 116     -24.972   6.202 -29.265  1.00 44.10           C  
ANISOU  831  C   GLY B 116     2734   7554   6470      1   -540   1451       C  
ATOM    832  O   GLY B 116     -25.615   5.156 -29.161  1.00 43.42           O  
ANISOU  832  O   GLY B 116     2743   7437   6318     77   -550   1409       O  
ATOM    833  N   GLU B 117     -23.681   6.246 -29.561  1.00 40.34           N  
ANISOU  833  N   GLU B 117     2166   7213   5949      3   -485   1478       N  
ATOM    834  CA  GLU B 117     -22.801   5.106 -29.684  1.00 40.42           C  
ANISOU  834  CA  GLU B 117     2166   7355   5835    127   -417   1464       C  
ATOM    835  C   GLU B 117     -22.024   5.086 -28.348  1.00 46.68           C  
ANISOU  835  C   GLU B 117     2836   8238   6663    154   -433   1413       C  
ATOM    836  O   GLU B 117     -21.110   5.899 -28.162  1.00 48.20           O  
ANISOU  836  O   GLU B 117     2881   8534   6900     67   -432   1444       O  
ATOM    837  CB  GLU B 117     -21.841   5.338 -30.859  1.00 42.75           C  
ANISOU  837  CB  GLU B 117     2405   7773   6067    113   -336   1553       C  
ATOM    838  CG  GLU B 117     -22.297   4.730 -32.163  1.00 47.33           C  
ANISOU  838  CG  GLU B 117     3134   8325   6524    154   -292   1586       C  
ATOM    839  CD  GLU B 117     -21.254   4.835 -33.256  1.00 67.90           C  
ANISOU  839  CD  GLU B 117     5691  11067   9043    167   -185   1670       C  
ATOM    840  OE1 GLU B 117     -20.358   3.962 -33.335  1.00 67.19           O  
ANISOU  840  OE1 GLU B 117     5576  11092   8860    300    -86   1664       O  
ATOM    841  OE2 GLU B 117     -21.353   5.783 -34.062  1.00 64.47           O  
ANISOU  841  OE2 GLU B 117     5247  10621   8629     56   -189   1753       O  
ATOM    842  N   ALA B 118     -22.427   4.209 -27.393  1.00 41.66           N  
ANISOU  842  N   ALA B 118     2261   7564   6004    253   -455   1340       N  
ATOM    843  CA  ALA B 118     -21.762   4.121 -26.079  1.00 40.17           C  
ANISOU  843  CA  ALA B 118     1967   7473   5824    287   -483   1298       C  
ATOM    844  C   ALA B 118     -20.349   3.548 -26.171  1.00 44.17           C  
ANISOU  844  C   ALA B 118     2341   8195   6246    396   -418   1351       C  
ATOM    845  O   ALA B 118     -20.179   2.475 -26.740  1.00 43.51           O  
ANISOU  845  O   ALA B 118     2331   8134   6066    552   -334   1375       O  
ATOM    846  CB  ALA B 118     -22.605   3.307 -25.116  1.00 39.36           C  
ANISOU  846  CB  ALA B 118     1977   7271   5708    373   -511   1225       C  
ATOM    847  N   THR B 119     -19.337   4.272 -25.629  1.00 43.30           N  
ANISOU  847  N   THR B 119     2037   8246   6168    309   -453   1374       N  
ATOM    848  CA  THR B 119     -17.916   3.841 -25.599  1.00 45.36           C  
ANISOU  848  CA  THR B 119     2112   8764   6360    405   -402   1449       C  
ATOM    849  C   THR B 119     -17.415   3.481 -24.182  1.00 50.49           C  
ANISOU  849  C   THR B 119     2649   9554   6979    461   -468   1428       C  
ATOM    850  O   THR B 119     -16.436   2.750 -24.050  1.00 51.15           O  
ANISOU  850  O   THR B 119     2600   9846   6988    616   -421   1503       O  
ATOM    851  CB  THR B 119     -16.967   4.847 -26.281  1.00 50.38           C  
ANISOU  851  CB  THR B 119     2570   9540   7031    255   -381   1529       C  
ATOM    852  OG1 THR B 119     -16.985   6.090 -25.573  1.00 52.30           O  
ANISOU  852  OG1 THR B 119     2741   9765   7365     22   -483   1485       O  
ATOM    853  CG2 THR B 119     -17.262   5.030 -27.759  1.00 45.21           C  
ANISOU  853  CG2 THR B 119     2015   8791   6372    236   -298   1579       C  
ATOM    854  N   LYS B 120     -18.086   4.004 -23.147  1.00 47.79           N  
ANISOU  854  N   LYS B 120     2363   9108   6688    347   -569   1336       N  
ATOM    855  CA  LYS B 120     -17.799   3.779 -21.731  1.00 48.46           C  
ANISOU  855  CA  LYS B 120     2378   9302   6731    368   -650   1299       C  
ATOM    856  C   LYS B 120     -19.093   3.416 -21.020  1.00 53.10           C  
ANISOU  856  C   LYS B 120     3172   9672   7330    408   -676   1204       C  
ATOM    857  O   LYS B 120     -20.055   4.185 -21.075  1.00 52.23           O  
ANISOU  857  O   LYS B 120     3174   9367   7304    274   -702   1137       O  
ATOM    858  CB  LYS B 120     -17.221   5.052 -21.077  1.00 51.77           C  
ANISOU  858  CB  LYS B 120     2649   9829   7190    120   -750   1268       C  
ATOM    859  CG  LYS B 120     -15.741   5.251 -21.273  1.00 75.38           C  
ANISOU  859  CG  LYS B 120     5373  13125  10144     76   -755   1369       C  
ATOM    860  CD  LYS B 120     -15.096   5.873 -20.028  1.00 88.64           C  
ANISOU  860  CD  LYS B 120     6907  14978  11795   -110   -888   1328       C  
ATOM    861  CE  LYS B 120     -13.580   5.892 -20.115  1.00107.82           C  
ANISOU  861  CE  LYS B 120     9024  17766  14177   -153   -907   1449       C  
ATOM    862  NZ  LYS B 120     -13.076   6.901 -21.093  1.00119.39           N  
ANISOU  862  NZ  LYS B 120    10398  19242  15722   -368   -872   1490       N  
ATOM    863  N   GLN B 121     -19.130   2.233 -20.387  1.00 51.22           N  
ANISOU  863  N   GLN B 121     2985   9467   7011    604   -656   1214       N  
ATOM    864  CA  GLN B 121     -20.262   1.763 -19.573  1.00 51.20           C  
ANISOU  864  CA  GLN B 121     3160   9291   7004    653   -673   1139       C  
ATOM    865  C   GLN B 121     -19.671   1.283 -18.237  1.00 60.09           C  
ANISOU  865  C   GLN B 121     4206  10590   8037    742   -725   1151       C  
ATOM    866  O   GLN B 121     -19.441   0.074 -18.037  1.00 59.35           O  
ANISOU  866  O   GLN B 121     4143  10545   7861    958   -669   1211       O  
ATOM    867  CB  GLN B 121     -21.077   0.648 -20.249  1.00 51.16           C  
ANISOU  867  CB  GLN B 121     3344   9116   6979    803   -579   1150       C  
ATOM    868  CG  GLN B 121     -21.789   1.030 -21.524  1.00 51.97           C  
ANISOU  868  CG  GLN B 121     3535   9068   7143    720   -542   1146       C  
ATOM    869  CD  GLN B 121     -22.233  -0.223 -22.236  1.00 65.34           C  
ANISOU  869  CD  GLN B 121     5398  10657   8772    866   -449   1163       C  
ATOM    870  OE1 GLN B 121     -23.418  -0.600 -22.172  1.00 63.16           O  
ANISOU  870  OE1 GLN B 121     5283  10203   8512    848   -450   1116       O  
ATOM    871  NE2 GLN B 121     -21.275  -0.920 -22.903  1.00 41.58           N  
ANISOU  871  NE2 GLN B 121     2359   7758   5683   1011   -359   1230       N  
ATOM    872  N   PRO B 122     -19.314   2.240 -17.346  1.00 60.57           N  
ANISOU  872  N   PRO B 122     4162  10758   8095    575   -830   1103       N  
ATOM    873  CA  PRO B 122     -18.716   1.847 -16.063  1.00 62.35           C  
ANISOU  873  CA  PRO B 122     4301  11182   8208    643   -900   1121       C  
ATOM    874  C   PRO B 122     -19.698   1.102 -15.156  1.00 67.52           C  
ANISOU  874  C   PRO B 122     5144  11691   8819    756   -885   1074       C  
ATOM    875  O   PRO B 122     -20.938   1.322 -15.219  1.00 67.75           O  
ANISOU  875  O   PRO B 122     5351  11471   8922    696   -856    991       O  
ATOM    876  CB  PRO B 122     -18.280   3.181 -15.454  1.00 65.23           C  
ANISOU  876  CB  PRO B 122     4553  11655   8577    380  -1017   1053       C  
ATOM    877  CG  PRO B 122     -19.197   4.184 -16.044  1.00 68.33           C  
ANISOU  877  CG  PRO B 122     5077  11787   9096    204   -992    962       C  
ATOM    878  CD  PRO B 122     -19.471   3.710 -17.436  1.00 62.46           C  
ANISOU  878  CD  PRO B 122     4381  10930   8420    313   -887   1028       C  
ATOM    879  N   GLY B 123     -19.128   0.220 -14.335  1.00 62.57           N  
ANISOU  879  N   GLY B 123     4466  11235   8074    926   -900   1145       N  
ATOM    880  CA  GLY B 123     -19.882  -0.579 -13.380  1.00 61.24           C  
ANISOU  880  CA  GLY B 123     4463  10963   7843   1048   -881   1126       C  
ATOM    881  C   GLY B 123     -20.087  -2.012 -13.807  1.00 62.10           C  
ANISOU  881  C   GLY B 123     4691  10978   7927   1303   -757   1212       C  
ATOM    882  O   GLY B 123     -19.237  -2.588 -14.490  1.00 61.64           O  
ANISOU  882  O   GLY B 123     4543  11032   7846   1451   -697   1316       O  
ATOM    883  N   ILE B 124     -21.207  -2.595 -13.374  1.00 56.17           N  
ANISOU  883  N   ILE B 124     4149  10017   7176   1353   -707   1170       N  
ATOM    884  CA  ILE B 124     -21.578  -3.979 -13.644  1.00 55.45           C  
ANISOU  884  CA  ILE B 124     4226   9787   7056   1562   -584   1233       C  
ATOM    885  C   ILE B 124     -22.964  -4.013 -14.226  1.00 60.74           C  
ANISOU  885  C   ILE B 124     5090  10170   7820   1467   -525   1152       C  
ATOM    886  O   ILE B 124     -23.382  -5.035 -14.779  1.00 62.31           O  
ANISOU  886  O   ILE B 124     5449  10213   8011   1575   -421   1181       O  
ATOM    887  CB  ILE B 124     -21.435  -4.914 -12.388  1.00 58.75           C  
ANISOU  887  CB  ILE B 124     4698  10274   7350   1741   -574   1305       C  
ATOM    888  CG1 ILE B 124     -22.108  -4.340 -11.117  1.00 58.12           C  
ANISOU  888  CG1 ILE B 124     4661  10181   7240   1613   -656   1221       C  
ATOM    889  CG2 ILE B 124     -19.982  -5.276 -12.122  1.00 60.86           C  
ANISOU  889  CG2 ILE B 124     4773  10838   7515   1915   -599   1441       C  
ATOM    890  CD1 ILE B 124     -23.451  -4.949 -10.778  1.00 58.01           C  
ANISOU  890  CD1 ILE B 124     4881   9910   7251   1624   -574   1181       C  
ATOM    891  N   THR B 125     -23.683  -2.887 -14.091  1.00 55.80           N  
ANISOU  891  N   THR B 125     4453   9473   7277   1261   -590   1055       N  
ATOM    892  CA  THR B 125     -25.070  -2.688 -14.520  1.00 53.39           C  
ANISOU  892  CA  THR B 125     4281   8934   7070   1149   -558    988       C  
ATOM    893  C   THR B 125     -25.326  -3.258 -15.896  1.00 54.31           C  
ANISOU  893  C   THR B 125     4478   8933   7224   1172   -486   1014       C  
ATOM    894  O   THR B 125     -26.298  -3.986 -16.089  1.00 53.68           O  
ANISOU  894  O   THR B 125     4558   8682   7157   1179   -427   1006       O  
ATOM    895  CB  THR B 125     -25.437  -1.176 -14.535  1.00 64.70           C  
ANISOU  895  CB  THR B 125     5639  10348   8598    946   -629    908       C  
ATOM    896  OG1 THR B 125     -24.402  -0.371 -13.949  1.00 68.10           O  
ANISOU  896  OG1 THR B 125     5921  10971   8983    887   -712    894       O  
ATOM    897  CG2 THR B 125     -26.778  -0.895 -13.891  1.00 64.40           C  
ANISOU  897  CG2 THR B 125     5707  10149   8612    874   -614    845       C  
ATOM    898  N   PHE B 126     -24.450  -2.924 -16.852  1.00 49.82           N  
ANISOU  898  N   PHE B 126     3803   8464   6664   1168   -489   1045       N  
ATOM    899  CA  PHE B 126     -24.661  -3.303 -18.234  1.00 49.18           C  
ANISOU  899  CA  PHE B 126     3803   8282   6600   1168   -424   1059       C  
ATOM    900  C   PHE B 126     -24.027  -4.628 -18.599  1.00 54.03           C  
ANISOU  900  C   PHE B 126     4509   8903   7116   1372   -317   1124       C  
ATOM    901  O   PHE B 126     -24.415  -5.214 -19.605  1.00 54.17           O  
ANISOU  901  O   PHE B 126     4676   8786   7121   1377   -244   1116       O  
ATOM    902  CB  PHE B 126     -24.259  -2.167 -19.183  1.00 50.54           C  
ANISOU  902  CB  PHE B 126     3842   8522   6837   1039   -466   1057       C  
ATOM    903  CG  PHE B 126     -25.161  -0.950 -19.008  1.00 50.48           C  
ANISOU  903  CG  PHE B 126     3811   8432   6939    850   -539    996       C  
ATOM    904  CD1 PHE B 126     -26.514  -1.005 -19.354  1.00 51.08           C  
ANISOU  904  CD1 PHE B 126     4006   8330   7073    778   -530    970       C  
ATOM    905  CD2 PHE B 126     -24.661   0.237 -18.470  1.00 52.17           C  
ANISOU  905  CD2 PHE B 126     3885   8744   7192    745   -611    971       C  
ATOM    906  CE1 PHE B 126     -27.345   0.105 -19.175  1.00 51.16           C  
ANISOU  906  CE1 PHE B 126     3986   8265   7186    644   -577    936       C  
ATOM    907  CE2 PHE B 126     -25.491   1.346 -18.292  1.00 53.45           C  
ANISOU  907  CE2 PHE B 126     4057   8798   7453    597   -650    917       C  
ATOM    908  CZ  PHE B 126     -26.828   1.273 -18.647  1.00 50.61           C  
ANISOU  908  CZ  PHE B 126     3806   8265   7158    566   -626    907       C  
ATOM    909  N   ILE B 127     -23.128  -5.147 -17.759  1.00 51.06           N  
ANISOU  909  N   ILE B 127     4066   8671   6663   1542   -301   1189       N  
ATOM    910  CA  ILE B 127     -22.525  -6.469 -17.966  1.00 50.89           C  
ANISOU  910  CA  ILE B 127     4148   8641   6548   1781   -175   1269       C  
ATOM    911  C   ILE B 127     -23.679  -7.477 -17.797  1.00 57.38           C  
ANISOU  911  C   ILE B 127     5240   9207   7354   1793   -104   1233       C  
ATOM    912  O   ILE B 127     -24.017  -8.199 -18.745  1.00 57.58           O  
ANISOU  912  O   ILE B 127     5452   9068   7359   1808     -8   1216       O  
ATOM    913  CB  ILE B 127     -21.361  -6.725 -16.967  1.00 52.69           C  
ANISOU  913  CB  ILE B 127     4221   9100   6698   1967   -190   1370       C  
ATOM    914  CG1 ILE B 127     -20.301  -5.616 -17.089  1.00 52.77           C  
ANISOU  914  CG1 ILE B 127     3941   9379   6728   1893   -281   1400       C  
ATOM    915  CG2 ILE B 127     -20.769  -8.109 -17.184  1.00 51.83           C  
ANISOU  915  CG2 ILE B 127     4233   8960   6499   2253    -35   1472       C  
ATOM    916  CD1 ILE B 127     -19.265  -5.573 -16.081  1.00 59.72           C  
ANISOU  916  CD1 ILE B 127     4622  10533   7537   1996   -346   1490       C  
ATOM    917  N   ALA B 128     -24.330  -7.410 -16.617  1.00 53.62           N  
ANISOU  917  N   ALA B 128     4784   8702   6889   1747   -158   1211       N  
ATOM    918  CA  ALA B 128     -25.475  -8.182 -16.159  1.00 53.70           C  
ANISOU  918  CA  ALA B 128     5005   8505   6895   1722   -110   1184       C  
ATOM    919  C   ALA B 128     -26.681  -8.157 -17.151  1.00 57.77           C  
ANISOU  919  C   ALA B 128     5651   8821   7476   1532   -101   1108       C  
ATOM    920  O   ALA B 128     -27.261  -9.208 -17.439  1.00 58.93           O  
ANISOU  920  O   ALA B 128     6018   8785   7589   1543    -11   1104       O  
ATOM    921  CB  ALA B 128     -25.910  -7.642 -14.801  1.00 54.11           C  
ANISOU  921  CB  ALA B 128     4985   8615   6958   1664   -191   1166       C  
ATOM    922  N   ALA B 129     -27.035  -6.959 -17.668  1.00 51.37           N  
ANISOU  922  N   ALA B 129     4710   8054   6756   1353   -193   1058       N  
ATOM    923  CA  ALA B 129     -28.150  -6.702 -18.583  1.00 49.32           C  
ANISOU  923  CA  ALA B 129     4515   7663   6560   1166   -215   1009       C  
ATOM    924  C   ALA B 129     -28.157  -7.593 -19.823  1.00 51.99           C  
ANISOU  924  C   ALA B 129     5032   7889   6834   1176   -133   1005       C  
ATOM    925  O   ALA B 129     -27.108  -7.802 -20.427  1.00 54.44           O  
ANISOU  925  O   ALA B 129     5337   8264   7084   1298    -78   1032       O  
ATOM    926  CB  ALA B 129     -28.154  -5.235 -18.983  1.00 49.12           C  
ANISOU  926  CB  ALA B 129     4305   7731   6627   1032   -313    987       C  
ATOM    927  N   LYS B 130     -29.332  -8.126 -20.192  1.00 45.47           N  
ANISOU  927  N   LYS B 130     4366   6901   6011   1043   -120    971       N  
ATOM    928  CA  LYS B 130     -29.517  -9.003 -21.350  1.00 44.90           C  
ANISOU  928  CA  LYS B 130     4503   6698   5856   1006    -49    945       C  
ATOM    929  C   LYS B 130     -29.736  -8.217 -22.651  1.00 47.66           C  
ANISOU  929  C   LYS B 130     4787   7096   6224    855   -120    924       C  
ATOM    930  O   LYS B 130     -29.614  -8.777 -23.741  1.00 49.90           O  
ANISOU  930  O   LYS B 130     5227   7317   6418    839    -64    900       O  
ATOM    931  CB  LYS B 130     -30.670  -9.990 -21.087  1.00 48.30           C  
ANISOU  931  CB  LYS B 130     5145   6941   6265    901     -9    921       C  
ATOM    932  CG  LYS B 130     -30.468 -11.347 -21.760  1.00 67.73           C  
ANISOU  932  CG  LYS B 130     7905   9229   8599    951    123    895       C  
ATOM    933  CD  LYS B 130     -31.364 -12.408 -21.169  1.00 77.12           C  
ANISOU  933  CD  LYS B 130     9312  10226   9764    872    184    882       C  
ATOM    934  CE  LYS B 130     -31.227 -13.697 -21.928  1.00 85.28           C  
ANISOU  934  CE  LYS B 130    10682  11055  10667    904    327    843       C  
ATOM    935  NZ  LYS B 130     -32.329 -14.615 -21.588  1.00 96.36           N  
ANISOU  935  NZ  LYS B 130    12310  12254  12049    760    377    823       N  
ATOM    936  N   PHE B 131     -30.087  -6.935 -22.544  1.00 40.89           N  
ANISOU  936  N   PHE B 131     3720   6340   5476    748   -233    935       N  
ATOM    937  CA  PHE B 131     -30.316  -6.068 -23.698  1.00 39.40           C  
ANISOU  937  CA  PHE B 131     3451   6206   5314    615   -305    939       C  
ATOM    938  C   PHE B 131     -29.014  -5.354 -24.056  1.00 44.18           C  
ANISOU  938  C   PHE B 131     3921   6950   5917    714   -296    966       C  
ATOM    939  O   PHE B 131     -28.147  -5.228 -23.199  1.00 46.30           O  
ANISOU  939  O   PHE B 131     4091   7303   6200    845   -276    984       O  
ATOM    940  CB  PHE B 131     -31.425  -5.055 -23.388  1.00 40.01           C  
ANISOU  940  CB  PHE B 131     3383   6303   5518    468   -411    956       C  
ATOM    941  CG  PHE B 131     -31.269  -4.315 -22.084  1.00 40.32           C  
ANISOU  941  CG  PHE B 131     3273   6397   5651    532   -432    963       C  
ATOM    942  CD1 PHE B 131     -30.588  -3.112 -22.033  1.00 42.88           C  
ANISOU  942  CD1 PHE B 131     3430   6826   6037    551   -473    977       C  
ATOM    943  CD2 PHE B 131     -31.809  -4.822 -20.904  1.00 42.66           C  
ANISOU  943  CD2 PHE B 131     3614   6634   5962    560   -406    953       C  
ATOM    944  CE1 PHE B 131     -30.422  -2.433 -20.825  1.00 43.73           C  
ANISOU  944  CE1 PHE B 131     3431   6975   6208    587   -491    965       C  
ATOM    945  CE2 PHE B 131     -31.647  -4.143 -19.693  1.00 44.76           C  
ANISOU  945  CE2 PHE B 131     3766   6954   6288    615   -420    950       C  
ATOM    946  CZ  PHE B 131     -30.939  -2.957 -19.662  1.00 42.64           C  
ANISOU  946  CZ  PHE B 131     3347   6787   6068    625   -466    949       C  
ATOM    947  N   ASP B 132     -28.866  -4.874 -25.293  1.00 39.25           N  
ANISOU  947  N   ASP B 132     3280   6365   5266    641   -315    978       N  
ATOM    948  CA  ASP B 132     -27.665  -4.161 -25.744  1.00 37.09           C  
ANISOU  948  CA  ASP B 132     2872   6229   4992    707   -299   1016       C  
ATOM    949  C   ASP B 132     -27.753  -2.660 -25.425  1.00 38.31           C  
ANISOU  949  C   ASP B 132     2809   6466   5279    618   -397   1045       C  
ATOM    950  O   ASP B 132     -26.742  -2.046 -25.122  1.00 38.08           O  
ANISOU  950  O   ASP B 132     2637   6553   5279    676   -392   1068       O  
ATOM    951  CB  ASP B 132     -27.412  -4.388 -27.253  1.00 39.07           C  
ANISOU  951  CB  ASP B 132     3229   6479   5136    673   -254   1020       C  
ATOM    952  CG  ASP B 132     -27.304  -5.841 -27.704  1.00 54.00           C  
ANISOU  952  CG  ASP B 132     5378   8260   6878    756   -134    977       C  
ATOM    953  OD1 ASP B 132     -26.563  -6.627 -27.051  1.00 56.90           O  
ANISOU  953  OD1 ASP B 132     5792   8618   7209    944    -32    980       O  
ATOM    954  OD2 ASP B 132     -27.917  -6.185 -28.723  1.00 58.08           O  
ANISOU  954  OD2 ASP B 132     6060   8700   7307    636   -138    943       O  
ATOM    955  N   GLY B 133     -28.946  -2.084 -25.514  1.00 33.91           N  
ANISOU  955  N   GLY B 133     2233   5852   4800    478   -477   1049       N  
ATOM    956  CA  GLY B 133     -29.143  -0.664 -25.273  1.00 33.00           C  
ANISOU  956  CA  GLY B 133     1952   5775   4812    404   -547   1079       C  
ATOM    957  C   GLY B 133     -30.537  -0.272 -24.827  1.00 36.32           C  
ANISOU  957  C   GLY B 133     2354   6118   5329    314   -607   1086       C  
ATOM    958  O   GLY B 133     -31.309  -1.101 -24.334  1.00 35.74           O  
ANISOU  958  O   GLY B 133     2365   5976   5237    312   -599   1061       O  
ATOM    959  N   ILE B 134     -30.828   1.032 -24.936  1.00 32.16           N  
ANISOU  959  N   ILE B 134     1710   5598   4909    250   -653   1129       N  
ATOM    960  CA  ILE B 134     -32.099   1.616 -24.538  1.00 31.92           C  
ANISOU  960  CA  ILE B 134     1634   5506   4988    194   -692   1159       C  
ATOM    961  C   ILE B 134     -32.610   2.525 -25.665  1.00 34.64           C  
ANISOU  961  C   ILE B 134     1919   5862   5381    113   -741   1252       C  
ATOM    962  O   ILE B 134     -31.824   3.261 -26.280  1.00 32.43           O  
ANISOU  962  O   ILE B 134     1598   5620   5104    102   -738   1283       O  
ATOM    963  CB  ILE B 134     -32.014   2.324 -23.135  1.00 34.84           C  
ANISOU  963  CB  ILE B 134     1941   5846   5451    237   -672   1119       C  
ATOM    964  CG1 ILE B 134     -31.760   1.283 -21.998  1.00 35.75           C  
ANISOU  964  CG1 ILE B 134     2122   5961   5500    318   -634   1048       C  
ATOM    965  CG2 ILE B 134     -33.278   3.139 -22.817  1.00 34.13           C  
ANISOU  965  CG2 ILE B 134     1798   5687   5485    204   -684   1164       C  
ATOM    966  CD1 ILE B 134     -30.977   1.766 -20.892  1.00 46.05           C  
ANISOU  966  CD1 ILE B 134     3379   7294   6822    362   -621    997       C  
ATOM    967  N   LEU B 135     -33.939   2.408 -25.956  1.00 28.90           N  
ANISOU  967  N   LEU B 135     1182   5115   4683     53   -787   1310       N  
ATOM    968  CA  LEU B 135     -34.673   3.201 -26.916  1.00 26.55           C  
ANISOU  968  CA  LEU B 135      813   4843   4432    -10   -844   1425       C  
ATOM    969  C   LEU B 135     -35.696   3.936 -26.080  1.00 32.97           C  
ANISOU  969  C   LEU B 135     1528   5605   5393     19   -838   1473       C  
ATOM    970  O   LEU B 135     -36.729   3.374 -25.736  1.00 34.26           O  
ANISOU  970  O   LEU B 135     1676   5772   5569     -5   -855   1491       O  
ATOM    971  CB  LEU B 135     -35.362   2.314 -27.969  1.00 25.87           C  
ANISOU  971  CB  LEU B 135      788   4814   4228   -110   -909   1461       C  
ATOM    972  CG  LEU B 135     -35.911   3.059 -29.204  1.00 30.15           C  
ANISOU  972  CG  LEU B 135     1261   5426   4770   -179   -986   1596       C  
ATOM    973  CD1 LEU B 135     -35.885   2.174 -30.450  1.00 31.00           C  
ANISOU  973  CD1 LEU B 135     1482   5604   4691   -283  -1037   1591       C  
ATOM    974  CD2 LEU B 135     -37.300   3.679 -28.947  1.00 28.79           C  
ANISOU  974  CD2 LEU B 135      949   5267   4722   -189  -1034   1713       C  
ATOM    975  N   GLY B 136     -35.391   5.176 -25.735  1.00 30.79           N  
ANISOU  975  N   GLY B 136     1197   5275   5226     67   -800   1493       N  
ATOM    976  CA  GLY B 136     -36.266   6.011 -24.915  1.00 31.22           C  
ANISOU  976  CA  GLY B 136     1183   5256   5423    121   -761   1534       C  
ATOM    977  C   GLY B 136     -37.514   6.440 -25.635  1.00 38.46           C  
ANISOU  977  C   GLY B 136     2004   6207   6404    112   -804   1692       C  
ATOM    978  O   GLY B 136     -37.449   6.715 -26.833  1.00 41.83           O  
ANISOU  978  O   GLY B 136     2410   6692   6791     65   -862   1785       O  
ATOM    979  N   MET B 137     -38.658   6.487 -24.931  1.00 35.31           N  
ANISOU  979  N   MET B 137     1534   5790   6094    158   -775   1738       N  
ATOM    980  CA  MET B 137     -39.961   6.825 -25.538  1.00 36.06           C  
ANISOU  980  CA  MET B 137     1495   5954   6253    161   -820   1916       C  
ATOM    981  C   MET B 137     -40.766   7.898 -24.777  1.00 43.97           C  
ANISOU  981  C   MET B 137     2411   6873   7422    293   -724   2001       C  
ATOM    982  O   MET B 137     -41.965   8.063 -25.026  1.00 47.99           O  
ANISOU  982  O   MET B 137     2780   7456   7997    325   -743   2158       O  
ATOM    983  CB  MET B 137     -40.804   5.566 -25.778  1.00 37.89           C  
ANISOU  983  CB  MET B 137     1689   6305   6400     59   -898   1936       C  
ATOM    984  CG  MET B 137     -40.236   4.709 -26.853  1.00 41.19           C  
ANISOU  984  CG  MET B 137     2198   6801   6653    -68   -990   1897       C  
ATOM    985  SD  MET B 137     -41.080   3.152 -27.103  1.00 45.95           S  
ANISOU  985  SD  MET B 137     2825   7503   7131   -230  -1072   1879       S  
ATOM    986  CE  MET B 137     -42.259   3.665 -28.399  1.00 43.98           C  
ANISOU  986  CE  MET B 137     2401   7430   6879   -316  -1208   2101       C  
ATOM    987  N   ALA B 138     -40.101   8.678 -23.919  1.00 39.10           N  
ANISOU  987  N   ALA B 138     1879   6109   6869    369   -619   1908       N  
ATOM    988  CA  ALA B 138     -40.748   9.787 -23.227  1.00 39.69           C  
ANISOU  988  CA  ALA B 138     1922   6065   7093    504   -500   1971       C  
ATOM    989  C   ALA B 138     -40.670  11.043 -24.119  1.00 44.26           C  
ANISOU  989  C   ALA B 138     2485   6582   7748    549   -489   2108       C  
ATOM    990  O   ALA B 138     -40.361  10.933 -25.310  1.00 44.71           O  
ANISOU  990  O   ALA B 138     2521   6729   7738    472   -589   2179       O  
ATOM    991  CB  ALA B 138     -40.120  10.019 -21.854  1.00 40.19           C  
ANISOU  991  CB  ALA B 138     2113   5989   7167    542   -391   1795       C  
ATOM    992  N   TYR B 139     -41.008  12.213 -23.584  1.00 41.75           N  
ANISOU  992  N   TYR B 139     2191   6108   7564    680   -358   2155       N  
ATOM    993  CA  TYR B 139     -41.067  13.442 -24.377  1.00 42.80           C  
ANISOU  993  CA  TYR B 139     2322   6154   7786    748   -321   2310       C  
ATOM    994  C   TYR B 139     -39.709  14.017 -24.733  1.00 47.85           C  
ANISOU  994  C   TYR B 139     3104   6690   8389    655   -321   2222       C  
ATOM    995  O   TYR B 139     -38.743  13.732 -24.035  1.00 46.80           O  
ANISOU  995  O   TYR B 139     3077   6512   8192    569   -310   2025       O  
ATOM    996  CB  TYR B 139     -41.945  14.479 -23.676  1.00 43.81           C  
ANISOU  996  CB  TYR B 139     2450   6124   8072    939   -153   2396       C  
ATOM    997  CG  TYR B 139     -43.411  14.130 -23.739  1.00 42.70           C  
ANISOU  997  CG  TYR B 139     2107   6128   7990   1050   -159   2578       C  
ATOM    998  CD1 TYR B 139     -43.978  13.250 -22.825  1.00 42.96           C  
ANISOU  998  CD1 TYR B 139     2082   6235   8005   1054   -138   2503       C  
ATOM    999  CD2 TYR B 139     -44.235  14.684 -24.708  1.00 44.39           C  
ANISOU  999  CD2 TYR B 139     2172   6421   8274   1148   -186   2841       C  
ATOM   1000  CE1 TYR B 139     -45.336  12.945 -22.864  1.00 44.56           C  
ANISOU 1000  CE1 TYR B 139     2075   6589   8268   1140   -138   2682       C  
ATOM   1001  CE2 TYR B 139     -45.595  14.395 -24.751  1.00 46.07           C  
ANISOU 1001  CE2 TYR B 139     2163   6799   8543   1246   -197   3028       C  
ATOM   1002  CZ  TYR B 139     -46.144  13.533 -23.820  1.00 50.94           C  
ANISOU 1002  CZ  TYR B 139     2716   7490   9151   1235   -170   2946       C  
ATOM   1003  OH  TYR B 139     -47.483  13.241 -23.867  1.00 55.52           O  
ANISOU 1003  OH  TYR B 139     3053   8254   9788   1313   -180   3141       O  
ATOM   1004  N   PRO B 140     -39.608  14.871 -25.782  1.00 47.13           N  
ANISOU 1004  N   PRO B 140     3008   6563   8336    670   -327   2377       N  
ATOM   1005  CA  PRO B 140     -38.289  15.433 -26.150  1.00 47.45           C  
ANISOU 1005  CA  PRO B 140     3174   6510   8344    561   -318   2304       C  
ATOM   1006  C   PRO B 140     -37.636  16.340 -25.103  1.00 54.81           C  
ANISOU 1006  C   PRO B 140     4275   7206   9346    554   -181   2155       C  
ATOM   1007  O   PRO B 140     -36.437  16.625 -25.234  1.00 55.74           O  
ANISOU 1007  O   PRO B 140     4482   7278   9419    421   -187   2061       O  
ATOM   1008  CB  PRO B 140     -38.578  16.183 -27.458  1.00 49.57           C  
ANISOU 1008  CB  PRO B 140     3398   6787   8651    604   -337   2539       C  
ATOM   1009  CG  PRO B 140     -39.851  15.618 -27.951  1.00 53.36           C  
ANISOU 1009  CG  PRO B 140     3702   7450   9122    684   -420   2710       C  
ATOM   1010  CD  PRO B 140     -40.643  15.322 -26.733  1.00 49.01           C  
ANISOU 1010  CD  PRO B 140     3115   6869   8637    776   -351   2641       C  
ATOM   1011  N   ARG B 141     -38.414  16.803 -24.080  1.00 52.37           N  
ANISOU 1011  N   ARG B 141     4009   6753   9135    685    -53   2136       N  
ATOM   1012  CA  ARG B 141     -37.926  17.658 -22.991  1.00 53.17           C  
ANISOU 1012  CA  ARG B 141     4301   6616   9284    672     88   1978       C  
ATOM   1013  C   ARG B 141     -36.804  16.981 -22.199  1.00 54.90           C  
ANISOU 1013  C   ARG B 141     4585   6895   9379    508     29   1734       C  
ATOM   1014  O   ARG B 141     -35.789  17.629 -21.933  1.00 54.26           O  
ANISOU 1014  O   ARG B 141     4637   6695   9283    383     62   1618       O  
ATOM   1015  CB  ARG B 141     -39.065  18.082 -22.047  1.00 54.68           C  
ANISOU 1015  CB  ARG B 141     4526   6668   9581    863    244   2002       C  
ATOM   1016  CG  ARG B 141     -38.663  19.186 -21.068  1.00 66.75           C  
ANISOU 1016  CG  ARG B 141     6297   7903  11162    860    417   1861       C  
ATOM   1017  CD  ARG B 141     -39.774  19.554 -20.105  1.00 90.48           C  
ANISOU 1017  CD  ARG B 141     9353  10771  14253   1065    595   1872       C  
ATOM   1018  NE  ARG B 141     -40.945  20.102 -20.797  1.00117.19           N  
ANISOU 1018  NE  ARG B 141    12630  14124  17775   1290    677   2141       N  
ATOM   1019  CZ  ARG B 141     -42.055  20.528 -20.197  1.00141.84           C  
ANISOU 1019  CZ  ARG B 141    15756  17139  20999   1518    853   2222       C  
ATOM   1020  NH1 ARG B 141     -43.066  20.997 -20.917  1.00133.20           N  
ANISOU 1020  NH1 ARG B 141    14529  16054  20027   1730    912   2498       N  
ATOM   1021  NH2 ARG B 141     -42.160  20.494 -18.872  1.00130.45           N  
ANISOU 1021  NH2 ARG B 141    14446  15592  19529   1547    977   2038       N  
ATOM   1022  N   ILE B 142     -36.976  15.679 -21.858  1.00 49.60           N  
ANISOU 1022  N   ILE B 142     3815   6414   8615    501    -60   1670       N  
ATOM   1023  CA  ILE B 142     -36.000  14.926 -21.064  1.00 47.69           C  
ANISOU 1023  CA  ILE B 142     3619   6252   8251    383   -115   1467       C  
ATOM   1024  C   ILE B 142     -34.943  14.181 -21.952  1.00 56.24           C  
ANISOU 1024  C   ILE B 142     4632   7514   9221    253   -252   1458       C  
ATOM   1025  O   ILE B 142     -34.287  13.235 -21.493  1.00 55.09           O  
ANISOU 1025  O   ILE B 142     4474   7495   8965    194   -316   1339       O  
ATOM   1026  CB  ILE B 142     -36.674  14.005 -20.001  1.00 47.52           C  
ANISOU 1026  CB  ILE B 142     3572   6296   8188    457   -101   1390       C  
ATOM   1027  CG1 ILE B 142     -37.584  12.945 -20.622  1.00 45.09           C  
ANISOU 1027  CG1 ILE B 142     3106   6161   7865    514   -180   1517       C  
ATOM   1028  CG2 ILE B 142     -37.405  14.830 -18.925  1.00 48.56           C  
ANISOU 1028  CG2 ILE B 142     3811   6235   8404    570     63   1352       C  
ATOM   1029  CD1 ILE B 142     -37.416  11.625 -20.031  1.00 41.58           C  
ANISOU 1029  CD1 ILE B 142     2641   5853   7305    476   -243   1412       C  
ATOM   1030  N   SER B 143     -34.723  14.675 -23.180  1.00 56.37           N  
ANISOU 1030  N   SER B 143     4618   7534   9265    219   -278   1587       N  
ATOM   1031  CA  SER B 143     -33.737  14.100 -24.095  1.00 56.34           C  
ANISOU 1031  CA  SER B 143     4560   7688   9157    111   -378   1591       C  
ATOM   1032  C   SER B 143     -32.378  14.778 -23.907  1.00 63.56           C  
ANISOU 1032  C   SER B 143     5546   8549  10054    -30   -356   1494       C  
ATOM   1033  O   SER B 143     -32.295  16.016 -23.920  1.00 66.10           O  
ANISOU 1033  O   SER B 143     5957   8690  10468    -63   -274   1520       O  
ATOM   1034  CB  SER B 143     -34.214  14.235 -25.537  1.00 57.83           C  
ANISOU 1034  CB  SER B 143     4680   7933   9361    138   -419   1788       C  
ATOM   1035  OG  SER B 143     -33.299  13.604 -26.411  1.00 56.46           O  
ANISOU 1035  OG  SER B 143     4471   7910   9071     43   -495   1785       O  
ATOM   1036  N   VAL B 144     -31.323  13.969 -23.725  1.00 59.03           N  
ANISOU 1036  N   VAL B 144     4933   8131   9364   -115   -423   1390       N  
ATOM   1037  CA  VAL B 144     -29.946  14.447 -23.525  1.00 59.61           C  
ANISOU 1037  CA  VAL B 144     5027   8216   9404   -268   -422   1304       C  
ATOM   1038  C   VAL B 144     -29.412  15.042 -24.825  1.00 64.90           C  
ANISOU 1038  C   VAL B 144     5668   8899  10091   -343   -420   1430       C  
ATOM   1039  O   VAL B 144     -29.453  14.380 -25.859  1.00 64.71           O  
ANISOU 1039  O   VAL B 144     5569   9010  10007   -303   -469   1525       O  
ATOM   1040  CB  VAL B 144     -29.027  13.357 -22.902  1.00 62.32           C  
ANISOU 1040  CB  VAL B 144     5311   8750   9618   -305   -490   1179       C  
ATOM   1041  CG1 VAL B 144     -27.544  13.693 -23.059  1.00 63.28           C  
ANISOU 1041  CG1 VAL B 144     5390   8959   9694   -467   -510   1139       C  
ATOM   1042  CG2 VAL B 144     -29.379  13.119 -21.435  1.00 61.42           C  
ANISOU 1042  CG2 VAL B 144     5258   8591   9488   -261   -475   1049       C  
ATOM   1043  N   ASN B 145     -28.949  16.315 -24.763  1.00 62.89           N  
ANISOU 1043  N   ASN B 145     5494   8488   9912   -458   -355   1431       N  
ATOM   1044  CA  ASN B 145     -28.455  17.131 -25.882  1.00 63.21           C  
ANISOU 1044  CA  ASN B 145     5537   8492   9989   -547   -325   1558       C  
ATOM   1045  C   ASN B 145     -29.593  17.417 -26.870  1.00 65.95           C  
ANISOU 1045  C   ASN B 145     5894   8760  10402   -410   -299   1749       C  
ATOM   1046  O   ASN B 145     -29.370  17.536 -28.078  1.00 66.73           O  
ANISOU 1046  O   ASN B 145     5953   8923  10477   -430   -311   1889       O  
ATOM   1047  CB  ASN B 145     -27.218  16.513 -26.555  1.00 64.37           C  
ANISOU 1047  CB  ASN B 145     5564   8871  10024   -643   -384   1565       C  
ATOM   1048  CG  ASN B 145     -25.957  16.647 -25.744  1.00 82.97           C  
ANISOU 1048  CG  ASN B 145     7891  11296  12338   -815   -397   1431       C  
ATOM   1049  OD1 ASN B 145     -25.649  15.835 -24.855  1.00 77.78           O  
ANISOU 1049  OD1 ASN B 145     7191  10752  11610   -805   -448   1303       O  
ATOM   1050  ND2 ASN B 145     -25.187  17.671 -26.057  1.00 72.55           N  
ANISOU 1050  ND2 ASN B 145     6585   9925  11055   -986   -355   1472       N  
ATOM   1051  N   ASN B 146     -30.817  17.510 -26.325  1.00 61.12           N  
ANISOU 1051  N   ASN B 146     5328   8028   9866   -268   -262   1763       N  
ATOM   1052  CA  ASN B 146     -32.094  17.794 -26.970  1.00 61.95           C  
ANISOU 1052  CA  ASN B 146     5422   8069  10047   -110   -238   1947       C  
ATOM   1053  C   ASN B 146     -32.363  17.095 -28.324  1.00 65.35           C  
ANISOU 1053  C   ASN B 146     5739   8699  10392    -80   -332   2102       C  
ATOM   1054  O   ASN B 146     -33.082  17.615 -29.191  1.00 67.38           O  
ANISOU 1054  O   ASN B 146     5991   8917  10693    -20   -317   2295       O  
ATOM   1055  CB  ASN B 146     -32.343  19.299 -27.020  1.00 69.72           C  
ANISOU 1055  CB  ASN B 146     6538   8783  11170    -93   -109   2040       C  
ATOM   1056  CG  ASN B 146     -33.760  19.641 -26.617  1.00119.74           C  
ANISOU 1056  CG  ASN B 146    12899  14981  17613    108    -33   2120       C  
ATOM   1057  OD1 ASN B 146     -34.195  19.379 -25.483  1.00118.74           O  
ANISOU 1057  OD1 ASN B 146    12805  14809  17502    164      2   1990       O  
ATOM   1058  ND2 ASN B 146     -34.533  20.179 -27.558  1.00117.40           N  
ANISOU 1058  ND2 ASN B 146    12575  14646  17387    234     -6   2351       N  
ATOM   1059  N   VAL B 147     -31.827  15.870 -28.452  1.00 58.49           N  
ANISOU 1059  N   VAL B 147     4792   8039   9391   -114   -424   2015       N  
ATOM   1060  CA  VAL B 147     -31.950  14.979 -29.615  1.00 56.05           C  
ANISOU 1060  CA  VAL B 147     4408   7927   8961   -107   -513   2107       C  
ATOM   1061  C   VAL B 147     -33.433  14.577 -29.808  1.00 55.99           C  
ANISOU 1061  C   VAL B 147     4346   7958   8969     15   -562   2212       C  
ATOM   1062  O   VAL B 147     -34.061  14.147 -28.841  1.00 55.37           O  
ANISOU 1062  O   VAL B 147     4255   7859   8923     75   -560   2129       O  
ATOM   1063  CB  VAL B 147     -31.058  13.724 -29.365  1.00 57.77           C  
ANISOU 1063  CB  VAL B 147     4594   8314   9043   -162   -564   1955       C  
ATOM   1064  CG1 VAL B 147     -31.282  12.651 -30.422  1.00 57.13           C  
ANISOU 1064  CG1 VAL B 147     4475   8410   8821   -145   -642   2015       C  
ATOM   1065  CG2 VAL B 147     -29.575  14.086 -29.245  1.00 57.73           C  
ANISOU 1065  CG2 VAL B 147     4595   8324   9016   -282   -525   1878       C  
ATOM   1066  N   LEU B 148     -33.982  14.686 -31.039  1.00 48.69           N  
ANISOU 1066  N   LEU B 148     3381   7110   8011     41   -610   2400       N  
ATOM   1067  CA  LEU B 148     -35.355  14.266 -31.321  1.00 46.02           C  
ANISOU 1067  CA  LEU B 148     2959   6858   7668    129   -681   2519       C  
ATOM   1068  C   LEU B 148     -35.481  12.727 -31.192  1.00 49.43           C  
ANISOU 1068  C   LEU B 148     3359   7456   7965     84   -772   2399       C  
ATOM   1069  O   LEU B 148     -34.800  11.990 -31.923  1.00 48.61           O  
ANISOU 1069  O   LEU B 148     3282   7475   7712      2   -823   2357       O  
ATOM   1070  CB  LEU B 148     -35.800  14.720 -32.699  1.00 46.23           C  
ANISOU 1070  CB  LEU B 148     2948   6962   7656    144   -731   2748       C  
ATOM   1071  CG  LEU B 148     -37.284  14.607 -32.958  1.00 49.86           C  
ANISOU 1071  CG  LEU B 148     3292   7511   8140    240   -800   2918       C  
ATOM   1072  CD1 LEU B 148     -38.010  15.805 -32.420  1.00 50.40           C  
ANISOU 1072  CD1 LEU B 148     3346   7402   8402    391   -695   3042       C  
ATOM   1073  CD2 LEU B 148     -37.560  14.441 -34.417  1.00 51.34           C  
ANISOU 1073  CD2 LEU B 148     3435   7877   8194    201   -909   3096       C  
ATOM   1074  N   PRO B 149     -36.320  12.242 -30.233  1.00 45.33           N  
ANISOU 1074  N   PRO B 149     2800   6927   7498    141   -774   2340       N  
ATOM   1075  CA  PRO B 149     -36.443  10.798 -30.004  1.00 43.44           C  
ANISOU 1075  CA  PRO B 149     2555   6809   7140     92   -843   2224       C  
ATOM   1076  C   PRO B 149     -37.072  10.041 -31.160  1.00 47.20           C  
ANISOU 1076  C   PRO B 149     2990   7461   7484     31   -962   2324       C  
ATOM   1077  O   PRO B 149     -37.743  10.662 -31.987  1.00 49.02           O  
ANISOU 1077  O   PRO B 149     3154   7739   7733     52  -1004   2511       O  
ATOM   1078  CB  PRO B 149     -37.310  10.721 -28.747  1.00 45.10           C  
ANISOU 1078  CB  PRO B 149     2727   6952   7458    171   -799   2180       C  
ATOM   1079  CG  PRO B 149     -37.200  12.056 -28.113  1.00 50.53           C  
ANISOU 1079  CG  PRO B 149     3444   7456   8298    252   -685   2199       C  
ATOM   1080  CD  PRO B 149     -37.154  12.984 -29.272  1.00 47.75           C  
ANISOU 1080  CD  PRO B 149     3080   7095   7968    257   -693   2374       C  
ATOM   1081  N   VAL B 150     -36.849   8.699 -31.207  1.00 41.23           N  
ANISOU 1081  N   VAL B 150     2287   6795   6585    -47  -1012   2202       N  
ATOM   1082  CA  VAL B 150     -37.309   7.762 -32.240  1.00 40.95           C  
ANISOU 1082  CA  VAL B 150     2263   6913   6384   -145  -1122   2243       C  
ATOM   1083  C   VAL B 150     -38.787   7.966 -32.617  1.00 47.63           C  
ANISOU 1083  C   VAL B 150     2976   7857   7264   -150  -1214   2422       C  
ATOM   1084  O   VAL B 150     -39.065   8.199 -33.802  1.00 48.67           O  
ANISOU 1084  O   VAL B 150     3081   8104   7309   -199  -1297   2563       O  
ATOM   1085  CB  VAL B 150     -37.001   6.278 -31.899  1.00 42.90           C  
ANISOU 1085  CB  VAL B 150     2613   7185   6503   -211  -1129   2068       C  
ATOM   1086  CG1 VAL B 150     -37.569   5.328 -32.948  1.00 43.29           C  
ANISOU 1086  CG1 VAL B 150     2710   7369   6368   -340  -1237   2096       C  
ATOM   1087  CG2 VAL B 150     -35.513   6.044 -31.737  1.00 41.46           C  
ANISOU 1087  CG2 VAL B 150     2535   6949   6270   -188  -1045   1929       C  
ATOM   1088  N   PHE B 151     -39.719   7.885 -31.632  1.00 43.99           N  
ANISOU 1088  N   PHE B 151     2422   7370   6922    -98  -1197   2429       N  
ATOM   1089  CA  PHE B 151     -41.155   8.051 -31.899  1.00 44.16           C  
ANISOU 1089  CA  PHE B 151     2276   7512   6989    -92  -1277   2615       C  
ATOM   1090  C   PHE B 151     -41.483   9.426 -32.437  1.00 52.99           C  
ANISOU 1090  C   PHE B 151     3296   8626   8211     20  -1265   2834       C  
ATOM   1091  O   PHE B 151     -42.255   9.519 -33.379  1.00 56.40           O  
ANISOU 1091  O   PHE B 151     3619   9224   8588    -14  -1377   3018       O  
ATOM   1092  CB  PHE B 151     -42.039   7.696 -30.686  1.00 44.36           C  
ANISOU 1092  CB  PHE B 151     2216   7513   7126    -48  -1234   2581       C  
ATOM   1093  CG  PHE B 151     -43.442   7.313 -31.093  1.00 46.95           C  
ANISOU 1093  CG  PHE B 151     2371   8032   7436   -114  -1348   2741       C  
ATOM   1094  CD1 PHE B 151     -43.723   6.030 -31.564  1.00 50.52           C  
ANISOU 1094  CD1 PHE B 151     2856   8619   7719   -311  -1467   2683       C  
ATOM   1095  CD2 PHE B 151     -44.477   8.251 -31.060  1.00 48.47           C  
ANISOU 1095  CD2 PHE B 151     2366   8277   7773     14  -1337   2963       C  
ATOM   1096  CE1 PHE B 151     -45.009   5.699 -32.009  1.00 52.45           C  
ANISOU 1096  CE1 PHE B 151     2925   9069   7933   -413  -1594   2840       C  
ATOM   1097  CE2 PHE B 151     -45.752   7.920 -31.492  1.00 52.29           C  
ANISOU 1097  CE2 PHE B 151     2653   8982   8235    -54  -1457   3138       C  
ATOM   1098  CZ  PHE B 151     -46.012   6.644 -31.961  1.00 51.80           C  
ANISOU 1098  CZ  PHE B 151     2610   9072   7997   -283  -1595   3073       C  
ATOM   1099  N   ASP B 152     -40.868  10.484 -31.891  1.00 49.85           N  
ANISOU 1099  N   ASP B 152     2948   8043   7951    144  -1133   2819       N  
ATOM   1100  CA  ASP B 152     -41.081  11.860 -32.347  1.00 52.16           C  
ANISOU 1100  CA  ASP B 152     3188   8277   8352    265  -1089   3023       C  
ATOM   1101  C   ASP B 152     -40.672  12.033 -33.814  1.00 59.91           C  
ANISOU 1101  C   ASP B 152     4200   9367   9196    190  -1176   3139       C  
ATOM   1102  O   ASP B 152     -41.279  12.817 -34.548  1.00 61.71           O  
ANISOU 1102  O   ASP B 152     4338   9655   9454    261  -1209   3374       O  
ATOM   1103  CB  ASP B 152     -40.333  12.833 -31.437  1.00 53.81           C  
ANISOU 1103  CB  ASP B 152     3500   8234   8709    364   -922   2934       C  
ATOM   1104  CG  ASP B 152     -40.854  12.787 -30.019  1.00 68.77           C  
ANISOU 1104  CG  ASP B 152     5371  10026  10732    456   -826   2846       C  
ATOM   1105  OD1 ASP B 152     -40.449  11.867 -29.260  1.00 70.84           O  
ANISOU 1105  OD1 ASP B 152     5691  10286  10940    386   -824   2644       O  
ATOM   1106  OD2 ASP B 152     -41.723  13.607 -29.690  1.00 73.39           O  
ANISOU 1106  OD2 ASP B 152     5880  10542  11463    609   -748   2989       O  
ATOM   1107  N   ASN B 153     -39.654  11.269 -34.235  1.00 56.54           N  
ANISOU 1107  N   ASN B 153     3900   8972   8608     58  -1206   2983       N  
ATOM   1108  CA  ASN B 153     -39.146  11.246 -35.596  1.00 56.38           C  
ANISOU 1108  CA  ASN B 153     3939   9062   8422    -28  -1274   3056       C  
ATOM   1109  C   ASN B 153     -40.130  10.440 -36.466  1.00 60.54           C  
ANISOU 1109  C   ASN B 153     4391   9826   8787   -132  -1445   3153       C  
ATOM   1110  O   ASN B 153     -40.504  10.882 -37.552  1.00 61.21           O  
ANISOU 1110  O   ASN B 153     4427  10038   8793   -143  -1527   3351       O  
ATOM   1111  CB  ASN B 153     -37.749  10.631 -35.598  1.00 51.64           C  
ANISOU 1111  CB  ASN B 153     3494   8416   7712   -112  -1222   2845       C  
ATOM   1112  CG  ASN B 153     -36.745  11.430 -36.365  1.00 82.53           C  
ANISOU 1112  CG  ASN B 153     7476  12290  11591   -117  -1166   2908       C  
ATOM   1113  OD1 ASN B 153     -36.931  11.746 -37.543  1.00 86.43           O  
ANISOU 1113  OD1 ASN B 153     7958  12888  11996   -136  -1227   3083       O  
ATOM   1114  ND2 ASN B 153     -35.643  11.754 -35.722  1.00 75.86           N  
ANISOU 1114  ND2 ASN B 153     6702  11315  10806   -111  -1053   2774       N  
ATOM   1115  N   LEU B 154     -40.576   9.276 -35.952  1.00 55.80           N  
ANISOU 1115  N   LEU B 154     3783   9286   8133   -219  -1498   3021       N  
ATOM   1116  CA  LEU B 154     -41.528   8.368 -36.583  1.00 56.64           C  
ANISOU 1116  CA  LEU B 154     3830   9606   8085   -363  -1660   3074       C  
ATOM   1117  C   LEU B 154     -42.856   9.114 -36.817  1.00 64.24           C  
ANISOU 1117  C   LEU B 154     4563  10703   9142   -289  -1740   3348       C  
ATOM   1118  O   LEU B 154     -43.526   8.877 -37.825  1.00 67.08           O  
ANISOU 1118  O   LEU B 154     4848  11284   9354   -397  -1897   3491       O  
ATOM   1119  CB  LEU B 154     -41.721   7.159 -35.660  1.00 55.13           C  
ANISOU 1119  CB  LEU B 154     3679   9386   7881   -445  -1653   2877       C  
ATOM   1120  CG  LEU B 154     -42.553   6.014 -36.180  1.00 60.74           C  
ANISOU 1120  CG  LEU B 154     4384  10280   8413   -647  -1805   2867       C  
ATOM   1121  CD1 LEU B 154     -41.896   4.673 -35.888  1.00 57.98           C  
ANISOU 1121  CD1 LEU B 154     4239   9847   7942   -761  -1767   2610       C  
ATOM   1122  CD2 LEU B 154     -43.912   6.042 -35.559  1.00 66.70           C  
ANISOU 1122  CD2 LEU B 154     4917  11137   9289   -640  -1863   2996       C  
ATOM   1123  N   MET B 155     -43.201  10.039 -35.892  1.00 57.98           N  
ANISOU 1123  N   MET B 155     3665   9778   8587    -98  -1624   3426       N  
ATOM   1124  CA  MET B 155     -44.366  10.912 -35.934  1.00 56.98           C  
ANISOU 1124  CA  MET B 155     3321   9735   8594     43  -1643   3699       C  
ATOM   1125  C   MET B 155     -44.179  11.892 -37.068  1.00 62.30           C  
ANISOU 1125  C   MET B 155     3994  10450   9227    105  -1671   3913       C  
ATOM   1126  O   MET B 155     -44.991  11.898 -37.985  1.00 65.30           O  
ANISOU 1126  O   MET B 155     4238  11067   9506     63  -1821   4126       O  
ATOM   1127  CB  MET B 155     -44.505  11.691 -34.623  1.00 57.64           C  
ANISOU 1127  CB  MET B 155     3368   9602   8930    249  -1461   3685       C  
ATOM   1128  CG  MET B 155     -45.222  10.935 -33.571  1.00 59.96           C  
ANISOU 1128  CG  MET B 155     3572   9922   9288    233  -1447   3594       C  
ATOM   1129  SD  MET B 155     -45.847  12.051 -32.302  1.00 63.72           S  
ANISOU 1129  SD  MET B 155     3950  10215  10047    510  -1245   3684       S  
ATOM   1130  CE  MET B 155     -44.608  11.863 -31.106  1.00 57.24           C  
ANISOU 1130  CE  MET B 155     3372   9116   9261    500  -1092   3358       C  
ATOM   1131  N   GLN B 156     -43.096  12.698 -37.019  1.00 57.11           N  
ANISOU 1131  N   GLN B 156     3491   9575   8634    186  -1534   3861       N  
ATOM   1132  CA  GLN B 156     -42.725  13.712 -38.006  1.00 58.10           C  
ANISOU 1132  CA  GLN B 156     3655   9685   8734    248  -1520   4050       C  
ATOM   1133  C   GLN B 156     -42.695  13.164 -39.425  1.00 65.41           C  
ANISOU 1133  C   GLN B 156     4600  10857   9395     86  -1693   4126       C  
ATOM   1134  O   GLN B 156     -43.144  13.844 -40.352  1.00 68.91           O  
ANISOU 1134  O   GLN B 156     4963  11423   9796    142  -1760   4391       O  
ATOM   1135  CB  GLN B 156     -41.366  14.329 -37.654  1.00 57.74           C  
ANISOU 1135  CB  GLN B 156     3802   9376   8761    277  -1352   3905       C  
ATOM   1136  CG  GLN B 156     -41.481  15.679 -36.977  1.00 69.41           C  
ANISOU 1136  CG  GLN B 156     5277  10611  10483    478  -1183   4005       C  
ATOM   1137  CD  GLN B 156     -40.142  16.313 -36.678  1.00 92.96           C  
ANISOU 1137  CD  GLN B 156     8448  13350  13524    461  -1034   3870       C  
ATOM   1138  OE1 GLN B 156     -39.194  16.305 -37.494  1.00 87.48           O  
ANISOU 1138  OE1 GLN B 156     7853  12684  12702    357  -1048   3856       O  
ATOM   1139  NE2 GLN B 156     -40.056  16.937 -35.509  1.00 85.84           N  
ANISOU 1139  NE2 GLN B 156     7596  12207  12812    559   -881   3780       N  
ATOM   1140  N   GLN B 157     -42.219  11.915 -39.582  1.00 60.78           N  
ANISOU 1140  N   GLN B 157     4126  10345   8623   -109  -1761   3900       N  
ATOM   1141  CA  GLN B 157     -42.131  11.236 -40.873  1.00 61.47           C  
ANISOU 1141  CA  GLN B 157     4281  10650   8427   -288  -1911   3919       C  
ATOM   1142  C   GLN B 157     -43.451  10.587 -41.326  1.00 67.25           C  
ANISOU 1142  C   GLN B 157     4853  11666   9035   -408  -2118   4042       C  
ATOM   1143  O   GLN B 157     -43.485   9.962 -42.382  1.00 67.43           O  
ANISOU 1143  O   GLN B 157     4945  11880   8797   -588  -2258   4040       O  
ATOM   1144  CB  GLN B 157     -40.994  10.222 -40.850  1.00 60.60           C  
ANISOU 1144  CB  GLN B 157     4390  10467   8169   -425  -1863   3626       C  
ATOM   1145  CG  GLN B 157     -39.613  10.857 -40.865  1.00 48.55           C  
ANISOU 1145  CG  GLN B 157     3004   8753   6689   -354  -1701   3558       C  
ATOM   1146  CD  GLN B 157     -38.551   9.795 -40.854  1.00 56.40           C  
ANISOU 1146  CD  GLN B 157     4183   9707   7540   -463  -1648   3292       C  
ATOM   1147  OE1 GLN B 157     -38.585   8.817 -41.628  1.00 51.86           O  
ANISOU 1147  OE1 GLN B 157     3706   9272   6726   -610  -1740   3219       O  
ATOM   1148  NE2 GLN B 157     -37.578   9.973 -39.979  1.00 45.57           N  
ANISOU 1148  NE2 GLN B 157     2870   8144   6302   -391  -1495   3148       N  
ATOM   1149  N   LYS B 158     -44.535  10.757 -40.528  1.00 65.30           N  
ANISOU 1149  N   LYS B 158     4389  11454   8966   -315  -2132   4151       N  
ATOM   1150  CA  LYS B 158     -45.896  10.244 -40.751  1.00 66.74           C  
ANISOU 1150  CA  LYS B 158     4358  11918   9081   -418  -2318   4294       C  
ATOM   1151  C   LYS B 158     -45.907   8.753 -41.143  1.00 70.66           C  
ANISOU 1151  C   LYS B 158     4970  12553   9323   -718  -2457   4090       C  
ATOM   1152  O   LYS B 158     -46.632   8.335 -42.047  1.00 73.48           O  
ANISOU 1152  O   LYS B 158     5248  13188   9482   -894  -2658   4205       O  
ATOM   1153  CB  LYS B 158     -46.647  11.139 -41.755  1.00 72.07           C  
ANISOU 1153  CB  LYS B 158     4854  12819   9710   -341  -2440   4653       C  
ATOM   1154  CG  LYS B 158     -47.268  12.368 -41.094  1.00 82.12           C  
ANISOU 1154  CG  LYS B 158     5930  14005  11267    -42  -2323   4896       C  
ATOM   1155  CD  LYS B 158     -46.666  13.681 -41.580  1.00 87.28           C  
ANISOU 1155  CD  LYS B 158     6686  14480  11996    150  -2193   5032       C  
ATOM   1156  CE  LYS B 158     -46.777  14.783 -40.542  1.00 90.06           C  
ANISOU 1156  CE  LYS B 158     6960  14598  12661    443  -1992   5141       C  
ATOM   1157  NZ  LYS B 158     -48.178  15.281 -40.359  1.00 92.18           N  
ANISOU 1157  NZ  LYS B 158     6919  15069  13035    589  -2057   5436       N  
ATOM   1158  N   LEU B 159     -45.095   7.961 -40.441  1.00 64.85           N  
ANISOU 1158  N   LEU B 159     4432  11617   8592   -776  -2345   3788       N  
ATOM   1159  CA  LEU B 159     -44.888   6.531 -40.689  1.00 64.61           C  
ANISOU 1159  CA  LEU B 159     4582  11632   8335  -1031  -2419   3557       C  
ATOM   1160  C   LEU B 159     -45.976   5.638 -40.114  1.00 70.20           C  
ANISOU 1160  C   LEU B 159     5166  12451   9056  -1180  -2513   3524       C  
ATOM   1161  O   LEU B 159     -46.013   4.444 -40.435  1.00 70.33           O  
ANISOU 1161  O   LEU B 159     5332  12521   8870  -1423  -2594   3359       O  
ATOM   1162  CB  LEU B 159     -43.487   6.082 -40.204  1.00 61.87           C  
ANISOU 1162  CB  LEU B 159     4502  11024   7984  -1001  -2245   3273       C  
ATOM   1163  CG  LEU B 159     -42.298   6.747 -40.900  1.00 65.31           C  
ANISOU 1163  CG  LEU B 159     5081  11376   8359   -914  -2157   3280       C  
ATOM   1164  CD1 LEU B 159     -41.010   6.402 -40.205  1.00 63.73           C  
ANISOU 1164  CD1 LEU B 159     5067  10940   8207   -852  -1977   3035       C  
ATOM   1165  CD2 LEU B 159     -42.232   6.397 -42.381  1.00 66.43           C  
ANISOU 1165  CD2 LEU B 159     5340  11706   8196  -1085  -2286   3324       C  
ATOM   1166  N   VAL B 160     -46.858   6.217 -39.272  1.00 67.97           N  
ANISOU 1166  N   VAL B 160     4622  12196   9008  -1036  -2488   3682       N  
ATOM   1167  CA  VAL B 160     -48.019   5.551 -38.650  1.00 68.66           C  
ANISOU 1167  CA  VAL B 160     4529  12413   9146  -1152  -2563   3704       C  
ATOM   1168  C   VAL B 160     -49.257   6.404 -38.880  1.00 74.52           C  
ANISOU 1168  C   VAL B 160     4922  13401   9993  -1052  -2662   4047       C  
ATOM   1169  O   VAL B 160     -49.134   7.613 -39.116  1.00 74.31           O  
ANISOU 1169  O   VAL B 160     4815  13344  10076   -819  -2604   4237       O  
ATOM   1170  CB  VAL B 160     -47.830   5.210 -37.144  1.00 69.86           C  
ANISOU 1170  CB  VAL B 160     4722  12330   9492  -1060  -2385   3518       C  
ATOM   1171  CG1 VAL B 160     -46.842   4.065 -36.957  1.00 67.39           C  
ANISOU 1171  CG1 VAL B 160     4724  11841   9039  -1203  -2325   3202       C  
ATOM   1172  CG2 VAL B 160     -47.432   6.442 -36.321  1.00 68.27           C  
ANISOU 1172  CG2 VAL B 160     4471  11920   9548   -739  -2191   3573       C  
ATOM   1173  N   ASP B 161     -50.445   5.794 -38.803  1.00 73.25           N  
ANISOU 1173  N   ASP B 161     4549  13482   9802  -1223  -2804   4139       N  
ATOM   1174  CA  ASP B 161     -51.685   6.558 -38.977  1.00 75.81           C  
ANISOU 1174  CA  ASP B 161     4497  14077  10231  -1115  -2898   4491       C  
ATOM   1175  C   ASP B 161     -51.985   7.288 -37.658  1.00 76.58           C  
ANISOU 1175  C   ASP B 161     4438  14004  10654   -806  -2684   4558       C  
ATOM   1176  O   ASP B 161     -52.143   8.517 -37.638  1.00 76.54           O  
ANISOU 1176  O   ASP B 161     4306  13966  10809   -517  -2597   4777       O  
ATOM   1177  CB  ASP B 161     -52.845   5.642 -39.417  1.00 80.64           C  
ANISOU 1177  CB  ASP B 161     4913  15043  10684  -1433  -3135   4578       C  
ATOM   1178  CG  ASP B 161     -54.081   6.373 -39.916  1.00 97.00           C  
ANISOU 1178  CG  ASP B 161     6585  17483  12789  -1364  -3291   4976       C  
ATOM   1179  OD1 ASP B 161     -53.962   7.145 -40.908  1.00 99.29           O  
ANISOU 1179  OD1 ASP B 161     6856  17893  12977  -1288  -3380   5164       O  
ATOM   1180  OD2 ASP B 161     -55.178   6.138 -39.349  1.00102.15           O  
ANISOU 1180  OD2 ASP B 161     6935  18324  13554  -1395  -3328   5113       O  
ATOM   1181  N   GLN B 162     -51.963   6.528 -36.552  1.00 69.45           N  
ANISOU 1181  N   GLN B 162     3594  12960   9836   -861  -2579   4351       N  
ATOM   1182  CA  GLN B 162     -52.207   7.046 -35.222  1.00 67.22           C  
ANISOU 1182  CA  GLN B 162     3207  12507   9828   -602  -2368   4368       C  
ATOM   1183  C   GLN B 162     -50.869   7.171 -34.456  1.00 66.18           C  
ANISOU 1183  C   GLN B 162     3393  11990   9764   -477  -2160   4088       C  
ATOM   1184  O   GLN B 162     -50.090   6.212 -34.417  1.00 63.44           O  
ANISOU 1184  O   GLN B 162     3298  11530   9277   -660  -2169   3823       O  
ATOM   1185  CB  GLN B 162     -53.199   6.126 -34.494  1.00 68.81           C  
ANISOU 1185  CB  GLN B 162     3233  12843  10069   -754  -2394   4354       C  
ATOM   1186  CG  GLN B 162     -54.609   6.668 -34.477  1.00 85.75           C  
ANISOU 1186  CG  GLN B 162     4957  15290  12332   -659  -2454   4700       C  
ATOM   1187  CD  GLN B 162     -55.560   5.955 -33.532  1.00121.54           C  
ANISOU 1187  CD  GLN B 162     9294  19928  16959   -753  -2422   4705       C  
ATOM   1188  OE1 GLN B 162     -56.729   6.350 -33.388  1.00128.89           O  
ANISOU 1188  OE1 GLN B 162     9855  21114  18005   -664  -2446   4990       O  
ATOM   1189  NE2 GLN B 162     -55.078   4.955 -32.791  1.00103.75           N  
ANISOU 1189  NE2 GLN B 162     7273  17474  14675   -901  -2341   4409       N  
ATOM   1190  N   ASN B 163     -50.607   8.354 -33.849  1.00 59.94           N  
ANISOU 1190  N   ASN B 163     2592  10999   9181   -167  -1971   4153       N  
ATOM   1191  CA  ASN B 163     -49.375   8.576 -33.096  1.00 55.75           C  
ANISOU 1191  CA  ASN B 163     2334  10131   8718    -58  -1786   3908       C  
ATOM   1192  C   ASN B 163     -49.546   8.127 -31.669  1.00 57.33           C  
ANISOU 1192  C   ASN B 163     2547  10196   9040    -17  -1643   3754       C  
ATOM   1193  O   ASN B 163     -49.565   8.932 -30.741  1.00 56.10           O  
ANISOU 1193  O   ASN B 163     2378   9866   9070    216  -1460   3767       O  
ATOM   1194  CB  ASN B 163     -48.892  10.024 -33.193  1.00 55.70           C  
ANISOU 1194  CB  ASN B 163     2367   9954   8842    202  -1658   4022       C  
ATOM   1195  CG  ASN B 163     -48.636  10.486 -34.602  1.00 78.03           C  
ANISOU 1195  CG  ASN B 163     5215  12896  11538    164  -1784   4171       C  
ATOM   1196  OD1 ASN B 163     -47.936   9.844 -35.398  1.00 71.23           O  
ANISOU 1196  OD1 ASN B 163     4516  12079  10471    -36  -1893   4044       O  
ATOM   1197  ND2 ASN B 163     -49.212  11.612 -34.945  1.00 72.32           N  
ANISOU 1197  ND2 ASN B 163     4335  12216  10926    371  -1757   4453       N  
ATOM   1198  N   ILE B 164     -49.707   6.818 -31.502  1.00 53.84           N  
ANISOU 1198  N   ILE B 164     2142   9833   8480   -252  -1723   3611       N  
ATOM   1199  CA  ILE B 164     -49.880   6.166 -30.207  1.00 51.73           C  
ANISOU 1199  CA  ILE B 164     1901   9463   8290   -258  -1607   3461       C  
ATOM   1200  C   ILE B 164     -49.055   4.885 -30.210  1.00 53.26           C  
ANISOU 1200  C   ILE B 164     2358   9571   8309   -482  -1647   3189       C  
ATOM   1201  O   ILE B 164     -48.728   4.361 -31.277  1.00 52.54           O  
ANISOU 1201  O   ILE B 164     2368   9566   8029   -672  -1790   3152       O  
ATOM   1202  CB  ILE B 164     -51.400   5.896 -29.862  1.00 56.13           C  
ANISOU 1202  CB  ILE B 164     2147  10252   8929   -294  -1643   3653       C  
ATOM   1203  CG1 ILE B 164     -51.977   4.689 -30.637  1.00 56.90           C  
ANISOU 1203  CG1 ILE B 164     2185  10596   8838   -637  -1857   3661       C  
ATOM   1204  CG2 ILE B 164     -52.279   7.140 -30.029  1.00 57.19           C  
ANISOU 1204  CG2 ILE B 164     1997  10511   9222    -55  -1612   3965       C  
ATOM   1205  CD1 ILE B 164     -53.084   3.970 -29.918  1.00 59.02           C  
ANISOU 1205  CD1 ILE B 164     2258  11001   9166   -745  -1850   3713       C  
ATOM   1206  N   PHE B 165     -48.730   4.379 -29.022  1.00 49.34           N  
ANISOU 1206  N   PHE B 165     1979   8902   7865   -451  -1513   3008       N  
ATOM   1207  CA  PHE B 165     -48.006   3.111 -28.865  1.00 47.70           C  
ANISOU 1207  CA  PHE B 165     2018   8597   7508   -628  -1522   2767       C  
ATOM   1208  C   PHE B 165     -48.489   2.369 -27.609  1.00 51.57           C  
ANISOU 1208  C   PHE B 165     2495   9035   8063   -651  -1425   2691       C  
ATOM   1209  O   PHE B 165     -48.765   2.989 -26.584  1.00 50.49           O  
ANISOU 1209  O   PHE B 165     2264   8830   8090   -459  -1286   2731       O  
ATOM   1210  CB  PHE B 165     -46.470   3.265 -28.946  1.00 46.51           C  
ANISOU 1210  CB  PHE B 165     2129   8245   7297   -554  -1455   2583       C  
ATOM   1211  CG  PHE B 165     -45.819   4.145 -27.907  1.00 45.17           C  
ANISOU 1211  CG  PHE B 165     2004   7881   7279   -316  -1284   2523       C  
ATOM   1212  CD1 PHE B 165     -45.614   5.499 -28.150  1.00 47.79           C  
ANISOU 1212  CD1 PHE B 165     2275   8170   7712   -147  -1242   2633       C  
ATOM   1213  CD2 PHE B 165     -45.363   3.611 -26.712  1.00 45.10           C  
ANISOU 1213  CD2 PHE B 165     2118   7725   7294   -274  -1166   2351       C  
ATOM   1214  CE1 PHE B 165     -44.984   6.312 -27.204  1.00 48.22           C  
ANISOU 1214  CE1 PHE B 165     2402   8030   7889     37  -1086   2557       C  
ATOM   1215  CE2 PHE B 165     -44.733   4.419 -25.766  1.00 47.96           C  
ANISOU 1215  CE2 PHE B 165     2535   7921   7768    -85  -1023   2283       C  
ATOM   1216  CZ  PHE B 165     -44.548   5.770 -26.015  1.00 47.00           C  
ANISOU 1216  CZ  PHE B 165     2363   7751   7745     59   -984   2377       C  
ATOM   1217  N   SER B 166     -48.657   1.052 -27.730  1.00 48.94           N  
ANISOU 1217  N   SER B 166     2263   8736   7594   -892  -1494   2591       N  
ATOM   1218  CA  SER B 166     -49.169   0.172 -26.680  1.00 48.12           C  
ANISOU 1218  CA  SER B 166     2163   8595   7525   -961  -1415   2530       C  
ATOM   1219  C   SER B 166     -48.129  -0.765 -26.122  1.00 49.43           C  
ANISOU 1219  C   SER B 166     2637   8547   7598   -990  -1330   2290       C  
ATOM   1220  O   SER B 166     -47.221  -1.155 -26.841  1.00 48.10           O  
ANISOU 1220  O   SER B 166     2679   8313   7285  -1061  -1379   2171       O  
ATOM   1221  CB  SER B 166     -50.288  -0.692 -27.251  1.00 52.08           C  
ANISOU 1221  CB  SER B 166     2529   9312   7948  -1249  -1558   2629       C  
ATOM   1222  OG  SER B 166     -51.546  -0.062 -27.150  1.00 59.24           O  
ANISOU 1222  OG  SER B 166     3088  10429   8992  -1194  -1581   2872       O  
ATOM   1223  N   PHE B 167     -48.318  -1.197 -24.864  1.00 46.49           N  
ANISOU 1223  N   PHE B 167     2287   8079   7296   -937  -1199   2232       N  
ATOM   1224  CA  PHE B 167     -47.497  -2.211 -24.218  1.00 45.38           C  
ANISOU 1224  CA  PHE B 167     2419   7754   7069   -960  -1113   2036       C  
ATOM   1225  C   PHE B 167     -48.341  -3.270 -23.527  1.00 51.68           C  
ANISOU 1225  C   PHE B 167     3211   8564   7862  -1118  -1076   2039       C  
ATOM   1226  O   PHE B 167     -49.203  -2.953 -22.710  1.00 51.79           O  
ANISOU 1226  O   PHE B 167     3032   8640   8004  -1055  -1002   2144       O  
ATOM   1227  CB  PHE B 167     -46.535  -1.606 -23.184  1.00 45.54           C  
ANISOU 1227  CB  PHE B 167     2531   7609   7165   -700   -966   1939       C  
ATOM   1228  CG  PHE B 167     -45.288  -0.930 -23.702  1.00 46.36           C  
ANISOU 1228  CG  PHE B 167     2741   7639   7234   -579   -977   1868       C  
ATOM   1229  CD1 PHE B 167     -45.274   0.433 -23.956  1.00 49.42           C  
ANISOU 1229  CD1 PHE B 167     2987   8064   7727   -437   -979   1966       C  
ATOM   1230  CD2 PHE B 167     -44.101  -1.642 -23.855  1.00 48.20           C  
ANISOU 1230  CD2 PHE B 167     3219   7758   7337   -591   -963   1711       C  
ATOM   1231  CE1 PHE B 167     -44.107   1.064 -24.413  1.00 49.70           C  
ANISOU 1231  CE1 PHE B 167     3120   8029   7734   -346   -982   1905       C  
ATOM   1232  CE2 PHE B 167     -42.938  -1.011 -24.321  1.00 50.10           C  
ANISOU 1232  CE2 PHE B 167     3533   7954   7550   -484   -965   1659       C  
ATOM   1233  CZ  PHE B 167     -42.945   0.340 -24.580  1.00 47.73           C  
ANISOU 1233  CZ  PHE B 167     3087   7693   7354   -375   -977   1753       C  
ATOM   1234  N   TYR B 168     -48.081  -4.529 -23.874  1.00 50.08           N  
ANISOU 1234  N   TYR B 168     3234   8289   7506  -1324  -1112   1925       N  
ATOM   1235  CA  TYR B 168     -48.549  -5.731 -23.211  1.00 51.20           C  
ANISOU 1235  CA  TYR B 168     3477   8367   7610  -1485  -1053   1881       C  
ATOM   1236  C   TYR B 168     -47.249  -6.323 -22.654  1.00 55.04           C  
ANISOU 1236  C   TYR B 168     4278   8615   8019  -1356   -935   1700       C  
ATOM   1237  O   TYR B 168     -46.289  -6.482 -23.411  1.00 55.01           O  
ANISOU 1237  O   TYR B 168     4463   8535   7901  -1344   -971   1599       O  
ATOM   1238  CB  TYR B 168     -49.177  -6.742 -24.186  1.00 54.68           C  
ANISOU 1238  CB  TYR B 168     3981   8884   7910  -1839  -1188   1883       C  
ATOM   1239  CG  TYR B 168     -49.222  -8.156 -23.626  1.00 57.63           C  
ANISOU 1239  CG  TYR B 168     4599   9097   8200  -2008  -1106   1777       C  
ATOM   1240  CD1 TYR B 168     -50.075  -8.486 -22.571  1.00 60.38           C  
ANISOU 1240  CD1 TYR B 168     4835   9462   8643  -2054  -1016   1848       C  
ATOM   1241  CD2 TYR B 168     -48.366  -9.145 -24.107  1.00 58.23           C  
ANISOU 1241  CD2 TYR B 168     5033   8987   8104  -2097  -1094   1610       C  
ATOM   1242  CE1 TYR B 168     -50.086  -9.770 -22.022  1.00 61.16           C  
ANISOU 1242  CE1 TYR B 168     5177   9392   8669  -2202   -925   1761       C  
ATOM   1243  CE2 TYR B 168     -48.360 -10.427 -23.558  1.00 59.52           C  
ANISOU 1243  CE2 TYR B 168     5451   8966   8196  -2224   -994   1520       C  
ATOM   1244  CZ  TYR B 168     -49.223 -10.737 -22.517  1.00 65.36           C  
ANISOU 1244  CZ  TYR B 168     6079   9722   9034  -2284   -915   1598       C  
ATOM   1245  OH  TYR B 168     -49.218 -12.005 -21.975  1.00 63.10           O  
ANISOU 1245  OH  TYR B 168     6056   9242   8678  -2416   -808   1522       O  
ATOM   1246  N   LEU B 169     -47.193  -6.624 -21.357  1.00 50.37           N  
ANISOU 1246  N   LEU B 169     3734   7921   7484  -1245   -793   1671       N  
ATOM   1247  CA  LEU B 169     -46.015  -7.258 -20.747  1.00 47.54           C  
ANISOU 1247  CA  LEU B 169     3655   7362   7048  -1115   -683   1527       C  
ATOM   1248  C   LEU B 169     -46.499  -8.497 -20.043  1.00 56.85           C  
ANISOU 1248  C   LEU B 169     4969   8444   8187  -1248   -598   1510       C  
ATOM   1249  O   LEU B 169     -47.400  -8.396 -19.208  1.00 57.94           O  
ANISOU 1249  O   LEU B 169     4950   8643   8422  -1259   -538   1600       O  
ATOM   1250  CB  LEU B 169     -45.274  -6.331 -19.760  1.00 44.25           C  
ANISOU 1250  CB  LEU B 169     3191   6907   6716   -818   -588   1505       C  
ATOM   1251  CG  LEU B 169     -44.856  -4.951 -20.280  1.00 45.55           C  
ANISOU 1251  CG  LEU B 169     3219   7145   6943   -678   -647   1529       C  
ATOM   1252  CD1 LEU B 169     -44.180  -4.172 -19.219  1.00 43.55           C  
ANISOU 1252  CD1 LEU B 169     2954   6837   6755   -437   -548   1489       C  
ATOM   1253  CD2 LEU B 169     -43.931  -5.052 -21.471  1.00 45.32           C  
ANISOU 1253  CD2 LEU B 169     3332   7089   6798   -712   -728   1456       C  
ATOM   1254  N   SER B 170     -45.999  -9.676 -20.450  1.00 56.75           N  
ANISOU 1254  N   SER B 170     5250   8281   8030  -1364   -585   1407       N  
ATOM   1255  CA  SER B 170     -46.385 -10.935 -19.825  1.00 59.13           C  
ANISOU 1255  CA  SER B 170     5733   8450   8283  -1499   -490   1387       C  
ATOM   1256  C   SER B 170     -45.750 -11.022 -18.436  1.00 66.01           C  
ANISOU 1256  C   SER B 170     6693   9205   9183  -1243   -333   1362       C  
ATOM   1257  O   SER B 170     -44.624 -10.536 -18.253  1.00 64.82           O  
ANISOU 1257  O   SER B 170     6597   9015   9016  -1000   -307   1302       O  
ATOM   1258  CB  SER B 170     -45.932 -12.113 -20.668  1.00 64.67           C  
ANISOU 1258  CB  SER B 170     6764   8991   8818  -1670   -500   1278       C  
ATOM   1259  OG  SER B 170     -46.455 -13.307 -20.113  1.00 81.65           O  
ANISOU 1259  OG  SER B 170     9105  10990  10927  -1811   -395   1268       O  
ATOM   1260  N   ARG B 171     -46.471 -11.618 -17.450  1.00 65.36           N  
ANISOU 1260  N   ARG B 171     6613   9086   9135  -1306   -233   1417       N  
ATOM   1261  CA  ARG B 171     -45.950 -11.753 -16.082  1.00 65.18           C  
ANISOU 1261  CA  ARG B 171     6682   8967   9118  -1081    -85   1407       C  
ATOM   1262  C   ARG B 171     -45.813 -13.230 -15.636  1.00 76.43           C  
ANISOU 1262  C   ARG B 171     8417  10183  10441  -1166     30   1375       C  
ATOM   1263  O   ARG B 171     -45.706 -13.503 -14.435  1.00 77.04           O  
ANISOU 1263  O   ARG B 171     8555  10196  10521  -1045    158   1406       O  
ATOM   1264  CB  ARG B 171     -46.757 -10.907 -15.088  1.00 60.83           C  
ANISOU 1264  CB  ARG B 171     5863   8553   8698   -995    -31   1508       C  
ATOM   1265  CG  ARG B 171     -46.711  -9.411 -15.415  1.00 64.92           C  
ANISOU 1265  CG  ARG B 171     6124   9229   9314   -862   -112   1534       C  
ATOM   1266  CD  ARG B 171     -46.357  -8.525 -14.238  1.00 64.75           C  
ANISOU 1266  CD  ARG B 171     6028   9227   9349   -596    -19   1532       C  
ATOM   1267  NE  ARG B 171     -44.963  -8.072 -14.276  1.00 62.51           N  
ANISOU 1267  NE  ARG B 171     5861   8886   9006   -397    -39   1428       N  
ATOM   1268  CZ  ARG B 171     -44.144  -8.118 -13.228  1.00 69.99           C  
ANISOU 1268  CZ  ARG B 171     6931   9767   9896   -211     49   1377       C  
ATOM   1269  NH1 ARG B 171     -44.564  -8.610 -12.068  1.00 64.20           N  
ANISOU 1269  NH1 ARG B 171     6245   9001   9149   -189    169   1414       N  
ATOM   1270  NH2 ARG B 171     -42.902  -7.668 -13.330  1.00 45.41           N  
ANISOU 1270  NH2 ARG B 171     3885   6637   6731    -55     14   1296       N  
ATOM   1271  N   ASP B 172     -45.741 -14.165 -16.626  1.00 77.20           N  
ANISOU 1271  N   ASP B 172     8738  10160  10434  -1363     -9   1311       N  
ATOM   1272  CA  ASP B 172     -45.624 -15.617 -16.452  1.00 80.22           C  
ANISOU 1272  CA  ASP B 172     9467  10305  10710  -1471    103   1271       C  
ATOM   1273  C   ASP B 172     -44.364 -16.076 -15.669  1.00 85.98           C  
ANISOU 1273  C   ASP B 172    10437  10864  11369  -1161    241   1232       C  
ATOM   1274  O   ASP B 172     -44.560 -16.866 -14.742  1.00 87.92           O  
ANISOU 1274  O   ASP B 172    10827  10982  11595  -1157    372   1275       O  
ATOM   1275  CB  ASP B 172     -45.731 -16.350 -17.804  1.00 84.02           C  
ANISOU 1275  CB  ASP B 172    10150  10693  11081  -1743     29   1191       C  
ATOM   1276  CG  ASP B 172     -46.296 -17.762 -17.763  1.00 96.49           C  
ANISOU 1276  CG  ASP B 172    12009  12069  12583  -2025    113   1177       C  
ATOM   1277  OD1 ASP B 172     -47.000 -18.143 -18.723  1.00 98.86           O  
ANISOU 1277  OD1 ASP B 172    12335  12392  12835  -2370     14   1153       O  
ATOM   1278  OD2 ASP B 172     -45.999 -18.501 -16.789  1.00101.27           O  
ANISOU 1278  OD2 ASP B 172    12828  12486  13164  -1909    277   1190       O  
ATOM   1279  N   PRO B 173     -43.094 -15.660 -15.945  1.00 81.42           N  
ANISOU 1279  N   PRO B 173     9898  10290  10749   -902    224   1171       N  
ATOM   1280  CA  PRO B 173     -42.604 -14.761 -16.999  1.00 80.45           C  
ANISOU 1280  CA  PRO B 173     9644  10291  10631   -861     94   1120       C  
ATOM   1281  C   PRO B 173     -42.457 -15.450 -18.351  1.00 86.95           C  
ANISOU 1281  C   PRO B 173    10686  11008  11345  -1042     54   1038       C  
ATOM   1282  O   PRO B 173     -42.602 -14.799 -19.388  1.00 87.07           O  
ANISOU 1282  O   PRO B 173    10567  11151  11366  -1152    -78   1019       O  
ATOM   1283  CB  PRO B 173     -41.239 -14.316 -16.455  1.00 80.53           C  
ANISOU 1283  CB  PRO B 173     9663  10314  10622   -513    139   1100       C  
ATOM   1284  CG  PRO B 173     -40.740 -15.483 -15.685  1.00 85.67           C  
ANISOU 1284  CG  PRO B 173    10592  10771  11189   -397    293   1108       C  
ATOM   1285  CD  PRO B 173     -41.973 -16.156 -15.114  1.00 82.85           C  
ANISOU 1285  CD  PRO B 173    10275  10344  10862   -615    353   1166       C  
ATOM   1286  N   ASP B 174     -42.178 -16.767 -18.336  1.00 84.93           N  
ANISOU 1286  N   ASP B 174    10785  10507  10978  -1072    178    993       N  
ATOM   1287  CA  ASP B 174     -41.943 -17.559 -19.524  1.00 86.02           C  
ANISOU 1287  CA  ASP B 174    11213  10487  10982  -1223    184    896       C  
ATOM   1288  C   ASP B 174     -43.231 -17.953 -20.223  1.00 89.33           C  
ANISOU 1288  C   ASP B 174    11647  10915  11379  -1647     95    884       C  
ATOM   1289  O   ASP B 174     -43.778 -19.037 -20.038  1.00 91.29           O  
ANISOU 1289  O   ASP B 174    12136  10977  11573  -1854    178    871       O  
ATOM   1290  CB  ASP B 174     -41.026 -18.755 -19.233  1.00 89.78           C  
ANISOU 1290  CB  ASP B 174    12083  10680  11349  -1054    376    857       C  
ATOM   1291  CG  ASP B 174     -39.544 -18.396 -19.117  1.00104.91           C  
ANISOU 1291  CG  ASP B 174    14010  12611  13238   -660    435    851       C  
ATOM   1292  OD1 ASP B 174     -39.201 -17.184 -19.262  1.00104.78           O  
ANISOU 1292  OD1 ASP B 174    13699  12822  13290   -534    324    866       O  
ATOM   1293  OD2 ASP B 174     -38.723 -19.323 -18.893  1.00111.18           O  
ANISOU 1293  OD2 ASP B 174    15104  13194  13944   -479    596    840       O  
ATOM   1294  N   ALA B 175     -43.724 -16.992 -21.002  1.00 82.73           N  
ANISOU 1294  N   ALA B 175    10533  10314  10587  -1776    -81    902       N  
ATOM   1295  CA  ALA B 175     -44.856 -17.056 -21.906  1.00 82.59           C  
ANISOU 1295  CA  ALA B 175    10447  10396  10538  -2167   -222    904       C  
ATOM   1296  C   ALA B 175     -44.231 -16.650 -23.218  1.00 84.10           C  
ANISOU 1296  C   ALA B 175    10680  10645  10629  -2158   -321    827       C  
ATOM   1297  O   ALA B 175     -43.247 -15.909 -23.211  1.00 81.51           O  
ANISOU 1297  O   ALA B 175    10263  10375  10331  -1859   -313    823       O  
ATOM   1298  CB  ALA B 175     -45.914 -16.046 -21.507  1.00 82.38           C  
ANISOU 1298  CB  ALA B 175     9985  10644  10669  -2242   -336   1039       C  
ATOM   1299  N   GLN B 176     -44.737 -17.178 -24.333  1.00 81.99           N  
ANISOU 1299  N   GLN B 176    10570  10354  10227  -2490   -406    760       N  
ATOM   1300  CA  GLN B 176     -44.204 -16.863 -25.655  1.00 80.86           C  
ANISOU 1300  CA  GLN B 176    10499  10266   9957  -2510   -497    684       C  
ATOM   1301  C   GLN B 176     -45.288 -16.253 -26.566  1.00 81.84           C  
ANISOU 1301  C   GLN B 176    10363  10662  10070  -2823   -724    744       C  
ATOM   1302  O   GLN B 176     -46.239 -16.958 -26.939  1.00 83.66           O  
ANISOU 1302  O   GLN B 176    10683  10885  10218  -3203   -792    727       O  
ATOM   1303  CB  GLN B 176     -43.477 -18.068 -26.296  1.00 84.18           C  
ANISOU 1303  CB  GLN B 176    11420  10392  10174  -2556   -368    526       C  
ATOM   1304  CG  GLN B 176     -42.139 -18.422 -25.625  1.00102.01           C  
ANISOU 1304  CG  GLN B 176    13886  12438  12434  -2153   -155    491       C  
ATOM   1305  CD  GLN B 176     -40.967 -17.539 -26.019  1.00124.38           C  
ANISOU 1305  CD  GLN B 176    16607  15380  15270  -1833   -160    487       C  
ATOM   1306  OE1 GLN B 176     -41.077 -16.316 -26.169  1.00120.83           O  
ANISOU 1306  OE1 GLN B 176    15806  15188  14915  -1782   -301    560       O  
ATOM   1307  NE2 GLN B 176     -39.794 -18.139 -26.141  1.00117.47           N  
ANISOU 1307  NE2 GLN B 176    16028  14307  14298  -1594     10    414       N  
ATOM   1308  N   PRO B 177     -45.173 -14.933 -26.905  1.00 73.46           N  
ANISOU 1308  N   PRO B 177     8973   9848   9090  -2674   -845    828       N  
ATOM   1309  CA  PRO B 177     -44.090 -13.997 -26.511  1.00 68.40           C  
ANISOU 1309  CA  PRO B 177     8205   9237   8548  -2268   -783    851       C  
ATOM   1310  C   PRO B 177     -44.225 -13.495 -25.071  1.00 64.71           C  
ANISOU 1310  C   PRO B 177     7508   8802   8278  -2052   -709    946       C  
ATOM   1311  O   PRO B 177     -45.281 -13.649 -24.445  1.00 64.36           O  
ANISOU 1311  O   PRO B 177     7322   8814   8319  -2204   -724   1025       O  
ATOM   1312  CB  PRO B 177     -44.213 -12.871 -27.550  1.00 69.89           C  
ANISOU 1312  CB  PRO B 177     8146   9675   8735  -2296   -957    915       C  
ATOM   1313  CG  PRO B 177     -45.684 -12.845 -27.921  1.00 76.79           C  
ANISOU 1313  CG  PRO B 177     8823  10737   9615  -2644  -1122   1007       C  
ATOM   1314  CD  PRO B 177     -46.182 -14.273 -27.772  1.00 75.38           C  
ANISOU 1314  CD  PRO B 177     8944  10372   9324  -2931  -1064    918       C  
ATOM   1315  N   GLY B 178     -43.147 -12.921 -24.559  1.00 56.13           N  
ANISOU 1315  N   GLY B 178     6391   7686   7250  -1709   -625    937       N  
ATOM   1316  CA  GLY B 178     -43.095 -12.378 -23.205  1.00 53.66           C  
ANISOU 1316  CA  GLY B 178     5892   7401   7094  -1481   -551   1006       C  
ATOM   1317  C   GLY B 178     -43.597 -10.952 -23.096  1.00 54.06           C  
ANISOU 1317  C   GLY B 178     5561   7682   7296  -1426   -654   1120       C  
ATOM   1318  O   GLY B 178     -43.541 -10.345 -22.025  1.00 51.48           O  
ANISOU 1318  O   GLY B 178     5075   7389   7096  -1246   -596   1173       O  
ATOM   1319  N   GLY B 179     -44.078 -10.428 -24.209  1.00 50.63           N  
ANISOU 1319  N   GLY B 179     4998   7400   6838  -1577   -800   1159       N  
ATOM   1320  CA  GLY B 179     -44.595  -9.076 -24.308  1.00 49.79           C  
ANISOU 1320  CA  GLY B 179     4545   7506   6865  -1527   -899   1284       C  
ATOM   1321  C   GLY B 179     -44.710  -8.574 -25.733  1.00 52.85           C  
ANISOU 1321  C   GLY B 179     4866   8034   7179  -1647  -1050   1314       C  
ATOM   1322  O   GLY B 179     -44.251  -9.245 -26.670  1.00 52.13           O  
ANISOU 1322  O   GLY B 179     5016   7873   6919  -1763  -1074   1219       O  
ATOM   1323  N   GLU B 180     -45.328  -7.371 -25.894  1.00 48.59           N  
ANISOU 1323  N   GLU B 180     4011   7690   6762  -1606  -1141   1453       N  
ATOM   1324  CA  GLU B 180     -45.513  -6.748 -27.200  1.00 49.19           C  
ANISOU 1324  CA  GLU B 180     3984   7928   6777  -1699  -1292   1520       C  
ATOM   1325  C   GLU B 180     -45.561  -5.230 -27.142  1.00 52.28           C  
ANISOU 1325  C   GLU B 180     4091   8448   7324  -1497  -1319   1653       C  
ATOM   1326  O   GLU B 180     -46.170  -4.650 -26.245  1.00 51.85           O  
ANISOU 1326  O   GLU B 180     3827   8440   7434  -1392  -1271   1747       O  
ATOM   1327  CB  GLU B 180     -46.768  -7.294 -27.895  1.00 53.17           C  
ANISOU 1327  CB  GLU B 180     4419   8582   7202  -2039  -1435   1590       C  
ATOM   1328  CG  GLU B 180     -46.803  -7.026 -29.390  1.00 64.28           C  
ANISOU 1328  CG  GLU B 180     5821  10137   8466  -2188  -1599   1623       C  
ATOM   1329  CD  GLU B 180     -48.098  -7.410 -30.081  1.00 88.69           C  
ANISOU 1329  CD  GLU B 180     8778  13438  11481  -2530  -1773   1723       C  
ATOM   1330  OE1 GLU B 180     -49.129  -6.742 -29.836  1.00 69.08           O  
ANISOU 1330  OE1 GLU B 180     5951  11157   9140  -2531  -1839   1908       O  
ATOM   1331  OE2 GLU B 180     -48.073  -8.368 -30.887  1.00 91.39           O  
ANISOU 1331  OE2 GLU B 180     9360  13751  11612  -2798  -1843   1620       O  
ATOM   1332  N   LEU B 181     -44.915  -4.593 -28.107  1.00 48.34           N  
ANISOU 1332  N   LEU B 181     3604   7996   6767  -1441  -1380   1661       N  
ATOM   1333  CA  LEU B 181     -44.968  -3.153 -28.249  1.00 47.66           C  
ANISOU 1333  CA  LEU B 181     3280   8017   6810  -1275  -1410   1796       C  
ATOM   1334  C   LEU B 181     -45.670  -2.966 -29.570  1.00 58.26           C  
ANISOU 1334  C   LEU B 181     4517   9560   8060  -1461  -1584   1915       C  
ATOM   1335  O   LEU B 181     -45.253  -3.569 -30.560  1.00 60.80           O  
ANISOU 1335  O   LEU B 181     5033   9878   8192  -1607  -1648   1835       O  
ATOM   1336  CB  LEU B 181     -43.576  -2.495 -28.236  1.00 45.08           C  
ANISOU 1336  CB  LEU B 181     3051   7579   6497  -1052  -1328   1722       C  
ATOM   1337  CG  LEU B 181     -43.526  -1.062 -28.759  1.00 48.44           C  
ANISOU 1337  CG  LEU B 181     3296   8098   7012   -930  -1371   1854       C  
ATOM   1338  CD1 LEU B 181     -44.129  -0.092 -27.794  1.00 47.73           C  
ANISOU 1338  CD1 LEU B 181     2988   8018   7129   -772  -1309   1960       C  
ATOM   1339  CD2 LEU B 181     -42.138  -0.662 -29.120  1.00 49.84           C  
ANISOU 1339  CD2 LEU B 181     3607   8189   7140   -806  -1320   1772       C  
ATOM   1340  N   MET B 182     -46.777  -2.217 -29.584  1.00 56.70           N  
ANISOU 1340  N   MET B 182     4019   9544   7979  -1465  -1659   2110       N  
ATOM   1341  CA  MET B 182     -47.539  -2.008 -30.805  1.00 59.52           C  
ANISOU 1341  CA  MET B 182     4238  10133   8243  -1640  -1843   2256       C  
ATOM   1342  C   MET B 182     -47.354  -0.547 -31.228  1.00 63.58           C  
ANISOU 1342  C   MET B 182     4584  10718   8854  -1427  -1857   2408       C  
ATOM   1343  O   MET B 182     -47.813   0.350 -30.523  1.00 63.74           O  
ANISOU 1343  O   MET B 182     4386  10762   9072  -1241  -1793   2539       O  
ATOM   1344  CB  MET B 182     -49.019  -2.396 -30.577  1.00 64.67           C  
ANISOU 1344  CB  MET B 182     4660  10975   8936  -1834  -1932   2391       C  
ATOM   1345  CG  MET B 182     -49.923  -2.250 -31.806  1.00 71.94           C  
ANISOU 1345  CG  MET B 182     5410  12183   9740  -2055  -2151   2558       C  
ATOM   1346  SD  MET B 182     -49.591  -3.433 -33.149  1.00 78.27           S  
ANISOU 1346  SD  MET B 182     6536  12996  10209  -2411  -2294   2394       S  
ATOM   1347  CE  MET B 182     -50.299  -4.904 -32.501  1.00 75.92           C  
ANISOU 1347  CE  MET B 182     6330  12652   9867  -2712  -2284   2290       C  
ATOM   1348  N   LEU B 183     -46.617  -0.305 -32.331  1.00 58.47           N  
ANISOU 1348  N   LEU B 183     4067  10080   8070  -1439  -1915   2384       N  
ATOM   1349  CA  LEU B 183     -46.395   1.057 -32.810  1.00 56.75           C  
ANISOU 1349  CA  LEU B 183     3718   9915   7928  -1254  -1925   2534       C  
ATOM   1350  C   LEU B 183     -47.526   1.453 -33.761  1.00 63.82           C  
ANISOU 1350  C   LEU B 183     4377  11091   8779  -1370  -2108   2770       C  
ATOM   1351  O   LEU B 183     -47.740   0.792 -34.779  1.00 66.13           O  
ANISOU 1351  O   LEU B 183     4744  11522   8859  -1616  -2258   2760       O  
ATOM   1352  CB  LEU B 183     -45.037   1.204 -33.518  1.00 55.03           C  
ANISOU 1352  CB  LEU B 183     3732   9588   7588  -1203  -1889   2421       C  
ATOM   1353  CG  LEU B 183     -43.757   0.890 -32.724  1.00 57.00           C  
ANISOU 1353  CG  LEU B 183     4199   9595   7863  -1075  -1720   2209       C  
ATOM   1354  CD1 LEU B 183     -42.563   0.833 -33.658  1.00 56.94           C  
ANISOU 1354  CD1 LEU B 183     4398   9543   7694  -1079  -1707   2120       C  
ATOM   1355  CD2 LEU B 183     -43.486   1.935 -31.634  1.00 56.83           C  
ANISOU 1355  CD2 LEU B 183     4066   9457   8070   -825  -1587   2240       C  
ATOM   1356  N   GLY B 184     -48.248   2.511 -33.408  1.00 59.89           N  
ANISOU 1356  N   GLY B 184     3603  10680   8474  -1193  -2090   2984       N  
ATOM   1357  CA  GLY B 184     -49.316   3.064 -34.228  1.00 61.77           C  
ANISOU 1357  CA  GLY B 184     3569  11201   8700  -1238  -2250   3255       C  
ATOM   1358  C   GLY B 184     -50.691   2.509 -33.968  1.00 68.34           C  
ANISOU 1358  C   GLY B 184     4162  12250   9552  -1406  -2347   3372       C  
ATOM   1359  O   GLY B 184     -51.585   2.689 -34.801  1.00 72.25           O  
ANISOU 1359  O   GLY B 184     4445  13034   9972  -1528  -2527   3581       O  
ATOM   1360  N   GLY B 185     -50.864   1.858 -32.821  1.00 62.47           N  
ANISOU 1360  N   GLY B 185     3440  11388   8906  -1416  -2233   3253       N  
ATOM   1361  CA  GLY B 185     -52.133   1.258 -32.445  1.00 63.67           C  
ANISOU 1361  CA  GLY B 185     3368  11733   9091  -1589  -2299   3353       C  
ATOM   1362  C   GLY B 185     -52.149   0.540 -31.115  1.00 66.63           C  
ANISOU 1362  C   GLY B 185     3822  11933   9560  -1590  -2143   3199       C  
ATOM   1363  O   GLY B 185     -51.292   0.765 -30.248  1.00 62.63           O  
ANISOU 1363  O   GLY B 185     3480  11165   9149  -1379  -1960   3053       O  
ATOM   1364  N   THR B 186     -53.165  -0.331 -30.964  1.00 66.52           N  
ANISOU 1364  N   THR B 186     3678  12084   9512  -1844  -2223   3243       N  
ATOM   1365  CA  THR B 186     -53.479  -1.114 -29.768  1.00 66.60           C  
ANISOU 1365  CA  THR B 186     3717  11987   9601  -1897  -2096   3145       C  
ATOM   1366  C   THR B 186     -53.859  -2.541 -30.160  1.00 74.85           C  
ANISOU 1366  C   THR B 186     4883  13100  10455  -2312  -2223   3044       C  
ATOM   1367  O   THR B 186     -54.748  -2.721 -31.001  1.00 78.57           O  
ANISOU 1367  O   THR B 186     5169  13856  10828  -2562  -2422   3189       O  
ATOM   1368  CB  THR B 186     -54.696  -0.494 -29.027  1.00 69.53           C  
ANISOU 1368  CB  THR B 186     3695  12537  10186  -1762  -2034   3388       C  
ATOM   1369  OG1 THR B 186     -55.779  -0.377 -29.952  1.00 75.16           O  
ANISOU 1369  OG1 THR B 186     4100  13611  10849  -1945  -2239   3628       O  
ATOM   1370  CG2 THR B 186     -54.407   0.864 -28.409  1.00 59.12           C  
ANISOU 1370  CG2 THR B 186     2281  11111   9070  -1347  -1865   3477       C  
ATOM   1371  N   ASP B 187     -53.239  -3.547 -29.516  1.00 70.22           N  
ANISOU 1371  N   ASP B 187     4602  12260   9817  -2391  -2108   2810       N  
ATOM   1372  CA  ASP B 187     -53.586  -4.939 -29.774  1.00 72.12           C  
ANISOU 1372  CA  ASP B 187     5000  12515   9888  -2784  -2195   2704       C  
ATOM   1373  C   ASP B 187     -54.708  -5.397 -28.844  1.00 78.04           C  
ANISOU 1373  C   ASP B 187     5529  13365  10758  -2903  -2146   2805       C  
ATOM   1374  O   ASP B 187     -54.505  -5.609 -27.646  1.00 75.95           O  
ANISOU 1374  O   ASP B 187     5336  12909  10611  -2755  -1954   2731       O  
ATOM   1375  CB  ASP B 187     -52.372  -5.873 -29.714  1.00 72.57           C  
ANISOU 1375  CB  ASP B 187     5524  12250   9799  -2827  -2101   2416       C  
ATOM   1376  CG  ASP B 187     -52.543  -7.142 -30.535  1.00 86.15           C  
ANISOU 1376  CG  ASP B 187     7479  13979  11275  -3245  -2229   2297       C  
ATOM   1377  OD1 ASP B 187     -53.711  -7.577 -30.733  1.00 88.19           O  
ANISOU 1377  OD1 ASP B 187     7545  14463  11500  -3554  -2364   2412       O  
ATOM   1378  OD2 ASP B 187     -51.516  -7.706 -30.977  1.00 93.07           O  
ANISOU 1378  OD2 ASP B 187     8734  14639  11990  -3269  -2189   2091       O  
ATOM   1379  N   SER B 188     -55.899  -5.535 -29.417  1.00 79.20           N  
ANISOU 1379  N   SER B 188     5391  13834  10868  -3175  -2326   2988       N  
ATOM   1380  CA  SER B 188     -57.102  -5.929 -28.705  1.00 81.99           C  
ANISOU 1380  CA  SER B 188     5468  14355  11329  -3328  -2306   3128       C  
ATOM   1381  C   SER B 188     -57.053  -7.365 -28.173  1.00 85.47           C  
ANISOU 1381  C   SER B 188     6197  14598  11680  -3619  -2236   2935       C  
ATOM   1382  O   SER B 188     -57.816  -7.689 -27.254  1.00 86.01           O  
ANISOU 1382  O   SER B 188     6095  14719  11866  -3682  -2146   3018       O  
ATOM   1383  CB  SER B 188     -58.334  -5.706 -29.581  1.00 92.42           C  
ANISOU 1383  CB  SER B 188     6394  16108  12611  -3566  -2543   3387       C  
ATOM   1384  OG  SER B 188     -59.531  -5.746 -28.816  1.00110.52           O  
ANISOU 1384  OG  SER B 188     8321  18610  15062  -3619  -2498   3584       O  
ATOM   1385  N   LYS B 189     -56.141  -8.216 -28.706  1.00 80.12           N  
ANISOU 1385  N   LYS B 189     5964  13678  10799  -3774  -2253   2686       N  
ATOM   1386  CA  LYS B 189     -56.047  -9.603 -28.237  1.00 79.67           C  
ANISOU 1386  CA  LYS B 189     6227  13393  10650  -4036  -2169   2502       C  
ATOM   1387  C   LYS B 189     -55.368  -9.719 -26.847  1.00 80.21           C  
ANISOU 1387  C   LYS B 189     6470  13153  10856  -3733  -1900   2395       C  
ATOM   1388  O   LYS B 189     -55.482 -10.777 -26.221  1.00 79.33           O  
ANISOU 1388  O   LYS B 189     6561  12869  10712  -3908  -1801   2296       O  
ATOM   1389  CB  LYS B 189     -55.409 -10.536 -29.294  1.00 81.57           C  
ANISOU 1389  CB  LYS B 189     6891  13487  10615  -4323  -2269   2286       C  
ATOM   1390  CG  LYS B 189     -53.894 -10.487 -29.434  1.00 84.21           C  
ANISOU 1390  CG  LYS B 189     7611  13511  10875  -4053  -2152   2078       C  
ATOM   1391  CD  LYS B 189     -53.464 -10.990 -30.810  1.00 91.13           C  
ANISOU 1391  CD  LYS B 189     8782  14366  11476  -4304  -2295   1941       C  
ATOM   1392  CE  LYS B 189     -51.974 -11.192 -30.931  1.00 97.74           C  
ANISOU 1392  CE  LYS B 189    10030  14884  12224  -4070  -2154   1726       C  
ATOM   1393  NZ  LYS B 189     -51.531 -11.239 -32.348  1.00108.78           N  
ANISOU 1393  NZ  LYS B 189    11642  16317  13371  -4234  -2289   1634       N  
ATOM   1394  N   TYR B 190     -54.720  -8.616 -26.357  1.00 73.84           N  
ANISOU 1394  N   TYR B 190     5577  12285  10195  -3295  -1787   2425       N  
ATOM   1395  CA  TYR B 190     -54.028  -8.567 -25.064  1.00 70.48           C  
ANISOU 1395  CA  TYR B 190     5294  11601   9883  -2989  -1552   2332       C  
ATOM   1396  C   TYR B 190     -54.734  -7.731 -23.965  1.00 72.05           C  
ANISOU 1396  C   TYR B 190     5148  11918  10311  -2748  -1429   2511       C  
ATOM   1397  O   TYR B 190     -54.134  -7.517 -22.914  1.00 70.16           O  
ANISOU 1397  O   TYR B 190     5013  11489  10156  -2468  -1246   2440       O  
ATOM   1398  CB  TYR B 190     -52.568  -8.091 -25.239  1.00 69.03           C  
ANISOU 1398  CB  TYR B 190     5362  11207   9658  -2695  -1493   2181       C  
ATOM   1399  CG  TYR B 190     -51.722  -8.965 -26.138  1.00 71.14           C  
ANISOU 1399  CG  TYR B 190     6016  11309   9706  -2866  -1549   1987       C  
ATOM   1400  CD1 TYR B 190     -51.387 -10.267 -25.768  1.00 73.65           C  
ANISOU 1400  CD1 TYR B 190     6677  11387   9921  -3012  -1452   1827       C  
ATOM   1401  CD2 TYR B 190     -51.240  -8.486 -27.353  1.00 71.45           C  
ANISOU 1401  CD2 TYR B 190     6095  11418   9635  -2862  -1680   1970       C  
ATOM   1402  CE1 TYR B 190     -50.636 -11.087 -26.610  1.00 75.13           C  
ANISOU 1402  CE1 TYR B 190     7239  11406   9902  -3154  -1478   1651       C  
ATOM   1403  CE2 TYR B 190     -50.474  -9.290 -28.195  1.00 72.37           C  
ANISOU 1403  CE2 TYR B 190     6577  11382   9537  -3008  -1710   1791       C  
ATOM   1404  CZ  TYR B 190     -50.175 -10.591 -27.820  1.00 80.64           C  
ANISOU 1404  CZ  TYR B 190     7966  12185  10486  -3148  -1604   1629       C  
ATOM   1405  OH  TYR B 190     -49.440 -11.396 -28.655  1.00 81.26           O  
ANISOU 1405  OH  TYR B 190     8427  12097  10351  -3275  -1609   1453       O  
ATOM   1406  N   TYR B 191     -55.971  -7.257 -24.179  1.00 69.12           N  
ANISOU 1406  N   TYR B 191     4372  11861  10029  -2843  -1521   2742       N  
ATOM   1407  CA  TYR B 191     -56.667  -6.493 -23.138  1.00 68.75           C  
ANISOU 1407  CA  TYR B 191     4005  11923  10194  -2599  -1378   2918       C  
ATOM   1408  C   TYR B 191     -58.175  -6.797 -23.093  1.00 73.75           C  
ANISOU 1408  C   TYR B 191     4272  12863  10888  -2855  -1439   3137       C  
ATOM   1409  O   TYR B 191     -58.746  -7.273 -24.083  1.00 75.96           O  
ANISOU 1409  O   TYR B 191     4459  13347  11055  -3203  -1646   3198       O  
ATOM   1410  CB  TYR B 191     -56.375  -4.972 -23.191  1.00 69.55           C  
ANISOU 1410  CB  TYR B 191     3934  12069  10422  -2209  -1345   3015       C  
ATOM   1411  CG  TYR B 191     -57.004  -4.181 -24.322  1.00 75.19           C  
ANISOU 1411  CG  TYR B 191     4338  13083  11147  -2239  -1532   3224       C  
ATOM   1412  CD1 TYR B 191     -58.251  -3.579 -24.170  1.00 80.02           C  
ANISOU 1412  CD1 TYR B 191     4509  13992  11903  -2193  -1536   3501       C  
ATOM   1413  CD2 TYR B 191     -56.304  -3.938 -25.500  1.00 76.03           C  
ANISOU 1413  CD2 TYR B 191     4583  13178  11126  -2262  -1685   3162       C  
ATOM   1414  CE1 TYR B 191     -58.817  -2.816 -25.193  1.00 84.45           C  
ANISOU 1414  CE1 TYR B 191     4771  14843  12475  -2188  -1707   3721       C  
ATOM   1415  CE2 TYR B 191     -56.858  -3.172 -26.531  1.00 79.06           C  
ANISOU 1415  CE2 TYR B 191     4687  13842  11510  -2267  -1855   3371       C  
ATOM   1416  CZ  TYR B 191     -58.115  -2.612 -26.374  1.00 92.27           C  
ANISOU 1416  CZ  TYR B 191     5918  15816  13324  -2228  -1872   3655       C  
ATOM   1417  OH  TYR B 191     -58.678  -1.869 -27.393  1.00 98.00           O  
ANISOU 1417  OH  TYR B 191     6354  16837  14045  -2219  -2045   3888       O  
ATOM   1418  N   LYS B 192     -58.784  -6.556 -21.907  1.00 67.94           N  
ANISOU 1418  N   LYS B 192     3337  12160  10318  -2690  -1251   3250       N  
ATOM   1419  CA  LYS B 192     -60.183  -6.763 -21.564  1.00 70.02           C  
ANISOU 1419  CA  LYS B 192     3221  12706  10675  -2862  -1244   3476       C  
ATOM   1420  C   LYS B 192     -60.900  -5.433 -21.330  1.00 76.27           C  
ANISOU 1420  C   LYS B 192     3584  13732  11662  -2534  -1176   3733       C  
ATOM   1421  O   LYS B 192     -60.356  -4.530 -20.688  1.00 71.96           O  
ANISOU 1421  O   LYS B 192     3098  13027  11218  -2133  -1009   3699       O  
ATOM   1422  CB  LYS B 192     -60.314  -7.628 -20.308  1.00 71.13           C  
ANISOU 1422  CB  LYS B 192     3497  12684  10845  -2925  -1041   3406       C  
ATOM   1423  CG  LYS B 192     -60.024  -9.087 -20.530  1.00 75.78           C  
ANISOU 1423  CG  LYS B 192     4459  13077  11259  -3298  -1092   3210       C  
ATOM   1424  CD  LYS B 192     -60.604  -9.896 -19.408  1.00 86.76           C  
ANISOU 1424  CD  LYS B 192     5858  14407  12699  -3411   -911   3235       C  
ATOM   1425  CE  LYS B 192     -59.684 -11.001 -19.019  1.00 96.94           C  
ANISOU 1425  CE  LYS B 192     7636  15362  13837  -3598   -865   2999       C  
ATOM   1426  NZ  LYS B 192     -60.423 -12.097 -18.335  1.00110.81           N  
ANISOU 1426  NZ  LYS B 192     9393  17105  15607  -3866   -750   3050       N  
ATOM   1427  N   GLY B 193     -62.134  -5.351 -21.831  1.00 79.16           N  
ANISOU 1427  N   GLY B 193     3525  14477  12075  -2715  -1299   3992       N  
ATOM   1428  CA  GLY B 193     -62.971  -4.167 -21.712  1.00 81.53           C  
ANISOU 1428  CA  GLY B 193     3373  15046  12560  -2422  -1240   4283       C  
ATOM   1429  C   GLY B 193     -62.421  -2.964 -22.453  1.00 87.52           C  
ANISOU 1429  C   GLY B 193     4116  15801  13336  -2129  -1314   4324       C  
ATOM   1430  O   GLY B 193     -61.665  -3.106 -23.428  1.00 86.41           O  
ANISOU 1430  O   GLY B 193     4205  15587  13041  -2262  -1497   4190       O  
ATOM   1431  N   SER B 194     -62.790  -1.759 -21.974  1.00 85.81           N  
ANISOU 1431  N   SER B 194     3644  15653  13306  -1720  -1154   4514       N  
ATOM   1432  CA  SER B 194     -62.381  -0.494 -22.590  1.00 84.74           C  
ANISOU 1432  CA  SER B 194     3473  15507  13216  -1405  -1188   4591       C  
ATOM   1433  C   SER B 194     -61.231   0.218 -21.867  1.00 83.44           C  
ANISOU 1433  C   SER B 194     3651  14949  13104  -1034   -977   4386       C  
ATOM   1434  O   SER B 194     -61.037   0.050 -20.653  1.00 82.55           O  
ANISOU 1434  O   SER B 194     3684  14635  13048   -908   -752   4266       O  
ATOM   1435  CB  SER B 194     -63.578   0.443 -22.758  1.00 91.71           C  
ANISOU 1435  CB  SER B 194     3841  16742  14263  -1202  -1171   4968       C  
ATOM   1436  OG  SER B 194     -64.078   0.930 -21.522  1.00103.19           O  
ANISOU 1436  OG  SER B 194     5143  18165  15901   -907   -879   5066       O  
ATOM   1437  N   LEU B 195     -60.467   1.013 -22.646  1.00 75.01           N  
ANISOU 1437  N   LEU B 195     2710  13787  12004   -880  -1059   4351       N  
ATOM   1438  CA  LEU B 195     -59.382   1.850 -22.162  1.00 70.21           C  
ANISOU 1438  CA  LEU B 195     2392  12843  11441   -549   -893   4184       C  
ATOM   1439  C   LEU B 195     -59.987   3.005 -21.384  1.00 75.48           C  
ANISOU 1439  C   LEU B 195     2841  13522  12316   -152   -656   4370       C  
ATOM   1440  O   LEU B 195     -61.045   3.507 -21.745  1.00 78.14           O  
ANISOU 1440  O   LEU B 195     2793  14145  12754    -68   -681   4670       O  
ATOM   1441  CB  LEU B 195     -58.569   2.428 -23.338  1.00 68.60           C  
ANISOU 1441  CB  LEU B 195     2326  12586  11152   -521  -1055   4147       C  
ATOM   1442  CG  LEU B 195     -57.521   1.561 -24.070  1.00 70.57           C  
ANISOU 1442  CG  LEU B 195     2919  12705  11189   -802  -1229   3897       C  
ATOM   1443  CD1 LEU B 195     -56.743   0.625 -23.124  1.00 68.77           C  
ANISOU 1443  CD1 LEU B 195     3030  12204  10895   -887  -1112   3610       C  
ATOM   1444  CD2 LEU B 195     -58.096   0.837 -25.248  1.00 72.42           C  
ANISOU 1444  CD2 LEU B 195     3013  13223  11281  -1164  -1497   3994       C  
ATOM   1445  N   SER B 196     -59.336   3.400 -20.305  1.00 71.49           N  
ANISOU 1445  N   SER B 196     2582  12717  11865     92   -422   4199       N  
ATOM   1446  CA  SER B 196     -59.744   4.511 -19.455  1.00 72.50           C  
ANISOU 1446  CA  SER B 196     2598  12781  12169    484   -158   4320       C  
ATOM   1447  C   SER B 196     -58.537   5.447 -19.474  1.00 74.86           C  
ANISOU 1447  C   SER B 196     3216  12764  12463    709    -94   4150       C  
ATOM   1448  O   SER B 196     -57.433   5.061 -19.053  1.00 72.52           O  
ANISOU 1448  O   SER B 196     3275  12212  12066    646    -74   3866       O  
ATOM   1449  CB  SER B 196     -60.060   4.019 -18.045  1.00 76.15           C  
ANISOU 1449  CB  SER B 196     3098  13167  12668    523     69   4245       C  
ATOM   1450  OG  SER B 196     -61.012   2.972 -18.087  1.00 87.19           O  
ANISOU 1450  OG  SER B 196     4250  14836  14044    236    -16   4365       O  
ATOM   1451  N   TYR B 197     -58.722   6.641 -20.043  1.00 71.21           N  
ANISOU 1451  N   TYR B 197     2623  12332  12100    952    -76   4335       N  
ATOM   1452  CA  TYR B 197     -57.626   7.584 -20.219  1.00 68.52           C  
ANISOU 1452  CA  TYR B 197     2567  11708  11758   1134    -31   4202       C  
ATOM   1453  C   TYR B 197     -57.436   8.568 -19.065  1.00 72.07           C  
ANISOU 1453  C   TYR B 197     3172  11889  12324   1475    276   4134       C  
ATOM   1454  O   TYR B 197     -58.392   9.003 -18.429  1.00 73.70           O  
ANISOU 1454  O   TYR B 197     3177  12166  12660   1691    474   4304       O  
ATOM   1455  CB  TYR B 197     -57.767   8.321 -21.561  1.00 70.59           C  
ANISOU 1455  CB  TYR B 197     2670  12109  12041   1188   -187   4419       C  
ATOM   1456  CG  TYR B 197     -57.730   7.378 -22.743  1.00 71.54           C  
ANISOU 1456  CG  TYR B 197     2725  12455  12003    828   -499   4429       C  
ATOM   1457  CD1 TYR B 197     -56.526   7.023 -23.340  1.00 70.92           C  
ANISOU 1457  CD1 TYR B 197     2954  12223  11769    647   -642   4197       C  
ATOM   1458  CD2 TYR B 197     -58.891   6.789 -23.224  1.00 74.56           C  
ANISOU 1458  CD2 TYR B 197     2747  13205  12376    650   -645   4658       C  
ATOM   1459  CE1 TYR B 197     -56.484   6.127 -24.408  1.00 70.99           C  
ANISOU 1459  CE1 TYR B 197     2942  12417  11613    316   -907   4186       C  
ATOM   1460  CE2 TYR B 197     -58.863   5.900 -24.294  1.00 75.44           C  
ANISOU 1460  CE2 TYR B 197     2833  13512  12317    289   -931   4644       C  
ATOM   1461  CZ  TYR B 197     -57.656   5.562 -24.875  1.00 80.35           C  
ANISOU 1461  CZ  TYR B 197     3797  13952  12780    128  -1053   4400       C  
ATOM   1462  OH  TYR B 197     -57.635   4.679 -25.922  1.00 84.69           O  
ANISOU 1462  OH  TYR B 197     4356  14677  13147   -222  -1314   4374       O  
ATOM   1463  N   LEU B 198     -56.171   8.887 -18.804  1.00 67.47           N  
ANISOU 1463  N   LEU B 198     2956  11002  11678   1504    313   3876       N  
ATOM   1464  CA  LEU B 198     -55.679   9.856 -17.829  1.00 67.84           C  
ANISOU 1464  CA  LEU B 198     3245  10743  11786   1769    567   3745       C  
ATOM   1465  C   LEU B 198     -54.883  10.884 -18.631  1.00 71.35           C  
ANISOU 1465  C   LEU B 198     3844  11021  12245   1862    520   3734       C  
ATOM   1466  O   LEU B 198     -54.048  10.493 -19.455  1.00 68.95           O  
ANISOU 1466  O   LEU B 198     3652  10720  11828   1653    310   3632       O  
ATOM   1467  CB  LEU B 198     -54.720   9.171 -16.841  1.00 65.98           C  
ANISOU 1467  CB  LEU B 198     3326  10317  11426   1641    608   3423       C  
ATOM   1468  CG  LEU B 198     -55.324   8.632 -15.565  1.00 72.18           C  
ANISOU 1468  CG  LEU B 198     4078  11128  12220   1677    788   3393       C  
ATOM   1469  CD1 LEU B 198     -55.463   7.125 -15.629  1.00 71.62           C  
ANISOU 1469  CD1 LEU B 198     3945  11230  12039   1369    629   3348       C  
ATOM   1470  CD2 LEU B 198     -54.466   9.004 -14.389  1.00 73.31           C  
ANISOU 1470  CD2 LEU B 198     4561  10981  12313   1790    971   3140       C  
ATOM   1471  N   ASN B 199     -55.144  12.186 -18.404  1.00 69.51           N  
ANISOU 1471  N   ASN B 199     3627  10637  12148   2175    728   3846       N  
ATOM   1472  CA  ASN B 199     -54.439  13.273 -19.098  1.00 68.87           C  
ANISOU 1472  CA  ASN B 199     3706  10365  12095   2280    719   3852       C  
ATOM   1473  C   ASN B 199     -53.042  13.427 -18.503  1.00 66.80           C  
ANISOU 1473  C   ASN B 199     3847   9791  11741   2205    765   3517       C  
ATOM   1474  O   ASN B 199     -52.904  13.392 -17.274  1.00 64.66           O  
ANISOU 1474  O   ASN B 199     3743   9369  11458   2265    941   3344       O  
ATOM   1475  CB  ASN B 199     -55.222  14.614 -18.974  1.00 73.67           C  
ANISOU 1475  CB  ASN B 199     4224  10883  12885   2655    959   4089       C  
ATOM   1476  CG  ASN B 199     -56.434  14.784 -19.867  1.00 99.25           C  
ANISOU 1476  CG  ASN B 199     7058  14428  16223   2769    889   4474       C  
ATOM   1477  OD1 ASN B 199     -56.553  14.182 -20.938  1.00 84.35           O  
ANISOU 1477  OD1 ASN B 199     4980  12805  14263   2559    620   4585       O  
ATOM   1478  ND2 ASN B 199     -57.337  15.682 -19.478  1.00105.37           N  
ANISOU 1478  ND2 ASN B 199     7705  15171  17162   3119   1136   4695       N  
ATOM   1479  N   VAL B 200     -52.013  13.575 -19.373  1.00 61.15           N  
ANISOU 1479  N   VAL B 200     3279   9003  10952   2069    603   3434       N  
ATOM   1480  CA  VAL B 200     -50.611  13.794 -18.964  1.00 58.17           C  
ANISOU 1480  CA  VAL B 200     3252   8361  10488   1982    621   3143       C  
ATOM   1481  C   VAL B 200     -50.523  15.207 -18.339  1.00 65.20           C  
ANISOU 1481  C   VAL B 200     4333   8951  11489   2236    880   3127       C  
ATOM   1482  O   VAL B 200     -50.933  16.187 -18.977  1.00 67.64           O  
ANISOU 1482  O   VAL B 200     4577   9212  11913   2415    942   3335       O  
ATOM   1483  CB  VAL B 200     -49.619  13.615 -20.135  1.00 59.02           C  
ANISOU 1483  CB  VAL B 200     3429   8498  10498   1781    395   3095       C  
ATOM   1484  CG1 VAL B 200     -48.197  13.953 -19.719  1.00 57.18           C  
ANISOU 1484  CG1 VAL B 200     3519   8014  10191   1703    426   2825       C  
ATOM   1485  CG2 VAL B 200     -49.682  12.206 -20.698  1.00 57.51           C  
ANISOU 1485  CG2 VAL B 200     3102   8567  10182   1531    166   3085       C  
ATOM   1486  N   THR B 201     -50.037  15.296 -17.084  1.00 60.26           N  
ANISOU 1486  N   THR B 201     3949   8126  10820   2254   1037   2889       N  
ATOM   1487  CA  THR B 201     -49.917  16.540 -16.306  1.00 60.73           C  
ANISOU 1487  CA  THR B 201     4248   7874  10954   2462   1301   2820       C  
ATOM   1488  C   THR B 201     -48.695  17.401 -16.712  1.00 62.16           C  
ANISOU 1488  C   THR B 201     4702   7809  11108   2381   1273   2686       C  
ATOM   1489  O   THR B 201     -48.771  18.625 -16.652  1.00 64.33           O  
ANISOU 1489  O   THR B 201     5121   7841  11482   2562   1458   2738       O  
ATOM   1490  CB  THR B 201     -49.903  16.229 -14.801  1.00 68.65           C  
ANISOU 1490  CB  THR B 201     5406   8788  11891   2485   1467   2615       C  
ATOM   1491  OG1 THR B 201     -48.773  15.398 -14.511  1.00 68.47           O  
ANISOU 1491  OG1 THR B 201     5539   8777  11699   2222   1309   2355       O  
ATOM   1492  CG2 THR B 201     -51.180  15.554 -14.318  1.00 65.38           C  
ANISOU 1492  CG2 THR B 201     4728   8593  11521   2588   1542   2767       C  
ATOM   1493  N   ARG B 202     -47.567  16.764 -17.068  1.00 54.47           N  
ANISOU 1493  N   ARG B 202     3807   6890  10001   2113   1061   2517       N  
ATOM   1494  CA  ARG B 202     -46.320  17.414 -17.491  1.00 52.66           C  
ANISOU 1494  CA  ARG B 202     3799   6479   9730   1988   1006   2390       C  
ATOM   1495  C   ARG B 202     -45.609  16.561 -18.567  1.00 53.77           C  
ANISOU 1495  C   ARG B 202     3835   6824   9770   1754    731   2387       C  
ATOM   1496  O   ARG B 202     -45.178  15.428 -18.319  1.00 49.83           O  
ANISOU 1496  O   ARG B 202     3315   6471   9147   1586    600   2250       O  
ATOM   1497  CB  ARG B 202     -45.406  17.706 -16.286  1.00 50.12           C  
ANISOU 1497  CB  ARG B 202     3788   5934   9322   1911   1113   2092       C  
ATOM   1498  CG  ARG B 202     -44.110  18.408 -16.658  1.00 53.70           C  
ANISOU 1498  CG  ARG B 202     4457   6212   9735   1756   1061   1963       C  
ATOM   1499  CD  ARG B 202     -43.138  18.507 -15.505  1.00 60.63           C  
ANISOU 1499  CD  ARG B 202     5602   6946  10490   1616   1105   1663       C  
ATOM   1500  NE  ARG B 202     -42.674  17.198 -15.054  1.00 75.94           N  
ANISOU 1500  NE  ARG B 202     7473   9100  12279   1451    943   1524       N  
ATOM   1501  CZ  ARG B 202     -41.606  17.008 -14.289  1.00 96.86           C  
ANISOU 1501  CZ  ARG B 202    10298  11713  14789   1288    905   1283       C  
ATOM   1502  NH1 ARG B 202     -40.868  18.041 -13.901  1.00 85.25           N  
ANISOU 1502  NH1 ARG B 202     9083  10006  13303   1232   1004   1137       N  
ATOM   1503  NH2 ARG B 202     -41.265  15.782 -13.909  1.00 86.92           N  
ANISOU 1503  NH2 ARG B 202     8966  10658  13401   1175    768   1193       N  
ATOM   1504  N   LYS B 203     -45.508  17.125 -19.763  1.00 52.54           N  
ANISOU 1504  N   LYS B 203     3630   6668   9664   1762    662   2548       N  
ATOM   1505  CA  LYS B 203     -44.935  16.462 -20.932  1.00 51.12           C  
ANISOU 1505  CA  LYS B 203     3357   6674   9392   1571    426   2581       C  
ATOM   1506  C   LYS B 203     -43.413  16.358 -20.938  1.00 54.48           C  
ANISOU 1506  C   LYS B 203     3991   7002   9708   1369    358   2347       C  
ATOM   1507  O   LYS B 203     -42.737  17.088 -21.672  1.00 55.32           O  
ANISOU 1507  O   LYS B 203     4208   6974   9838   1337    367   2365       O  
ATOM   1508  CB  LYS B 203     -45.454  17.098 -22.251  1.00 55.28           C  
ANISOU 1508  CB  LYS B 203     3741   7261  10000   1665    380   2865       C  
ATOM   1509  CG  LYS B 203     -46.958  16.934 -22.502  1.00 72.87           C  
ANISOU 1509  CG  LYS B 203     5690   9685  12313   1831    389   3130       C  
ATOM   1510  CD  LYS B 203     -47.772  18.171 -22.120  1.00 88.32           C  
ANISOU 1510  CD  LYS B 203     7655  11460  14442   2130    623   3307       C  
ATOM   1511  CE  LYS B 203     -49.258  17.882 -22.112  1.00105.56           C  
ANISOU 1511  CE  LYS B 203     9535  13864  16709   2304    652   3554       C  
ATOM   1512  NZ  LYS B 203     -50.059  19.032 -21.597  1.00113.32           N  
ANISOU 1512  NZ  LYS B 203    10529  14665  17864   2635    915   3730       N  
ATOM   1513  N   ALA B 204     -42.876  15.473 -20.081  1.00 49.71           N  
ANISOU 1513  N   ALA B 204     3434   6468   8986   1238    299   2142       N  
ATOM   1514  CA  ALA B 204     -41.447  15.175 -19.956  1.00 48.44           C  
ANISOU 1514  CA  ALA B 204     3423   6278   8705   1049    219   1929       C  
ATOM   1515  C   ALA B 204     -41.452  13.663 -19.919  1.00 53.87           C  
ANISOU 1515  C   ALA B 204     4011   7187   9271    942     80   1864       C  
ATOM   1516  O   ALA B 204     -41.191  13.021 -20.935  1.00 54.33           O  
ANISOU 1516  O   ALA B 204     3999   7390   9254    829    -71   1897       O  
ATOM   1517  CB  ALA B 204     -40.928  15.821 -18.681  1.00 49.45           C  
ANISOU 1517  CB  ALA B 204     3770   6192   8825   1054    363   1730       C  
ATOM   1518  N   TYR B 205     -41.836  13.092 -18.769  1.00 50.07           N  
ANISOU 1518  N   TYR B 205     3530   6725   8769    990    146   1787       N  
ATOM   1519  CA  TYR B 205     -42.080  11.670 -18.611  1.00 48.14           C  
ANISOU 1519  CA  TYR B 205     3197   6665   8429    914     49   1754       C  
ATOM   1520  C   TYR B 205     -43.563  11.498 -18.974  1.00 50.65           C  
ANISOU 1520  C   TYR B 205     3310   7097   8838   1013     64   1967       C  
ATOM   1521  O   TYR B 205     -44.215  12.474 -19.351  1.00 51.97           O  
ANISOU 1521  O   TYR B 205     3410   7211   9126   1140    134   2129       O  
ATOM   1522  CB  TYR B 205     -41.814  11.220 -17.151  1.00 49.42           C  
ANISOU 1522  CB  TYR B 205     3479   6781   8516    915    128   1570       C  
ATOM   1523  CG  TYR B 205     -40.428  11.534 -16.616  1.00 51.69           C  
ANISOU 1523  CG  TYR B 205     3953   6972   8714    826    121   1371       C  
ATOM   1524  CD1 TYR B 205     -40.225  12.571 -15.712  1.00 55.82           C  
ANISOU 1524  CD1 TYR B 205     4638   7309   9262    877    260   1267       C  
ATOM   1525  CD2 TYR B 205     -39.318  10.796 -17.014  1.00 51.04           C  
ANISOU 1525  CD2 TYR B 205     3886   6992   8515    687    -20   1290       C  
ATOM   1526  CE1 TYR B 205     -38.947  12.878 -15.232  1.00 56.65           C  
ANISOU 1526  CE1 TYR B 205     4901   7350   9272    759    235   1087       C  
ATOM   1527  CE2 TYR B 205     -38.033  11.121 -16.573  1.00 51.46           C  
ANISOU 1527  CE2 TYR B 205     4071   6994   8488    599    -37   1131       C  
ATOM   1528  CZ  TYR B 205     -37.860  12.142 -15.658  1.00 61.28           C  
ANISOU 1528  CZ  TYR B 205     5460   8073   9752    620     80   1029       C  
ATOM   1529  OH  TYR B 205     -36.607  12.453 -15.196  1.00 67.50           O  
ANISOU 1529  OH  TYR B 205     6365   8836  10448    499     46    873       O  
ATOM   1530  N   TRP B 206     -44.095  10.280 -18.883  1.00 44.91           N  
ANISOU 1530  N   TRP B 206     2477   6531   8054    952      1   1982       N  
ATOM   1531  CA  TRP B 206     -45.514  10.026 -19.115  1.00 44.45           C  
ANISOU 1531  CA  TRP B 206     2202   6612   8075   1014     10   2180       C  
ATOM   1532  C   TRP B 206     -46.156  10.166 -17.747  1.00 50.42           C  
ANISOU 1532  C   TRP B 206     2977   7295   8885   1148    196   2145       C  
ATOM   1533  O   TRP B 206     -46.453   9.177 -17.079  1.00 50.82           O  
ANISOU 1533  O   TRP B 206     3007   7425   8877   1095    203   2092       O  
ATOM   1534  CB  TRP B 206     -45.720   8.669 -19.769  1.00 41.30           C  
ANISOU 1534  CB  TRP B 206     1700   6415   7578    839   -158   2210       C  
ATOM   1535  CG  TRP B 206     -45.392   8.709 -21.229  1.00 41.96           C  
ANISOU 1535  CG  TRP B 206     1742   6583   7618    740   -317   2292       C  
ATOM   1536  CD1 TRP B 206     -44.210   8.369 -21.821  1.00 43.27           C  
ANISOU 1536  CD1 TRP B 206     2041   6730   7669    619   -418   2173       C  
ATOM   1537  CD2 TRP B 206     -46.258   9.151 -22.283  1.00 43.62           C  
ANISOU 1537  CD2 TRP B 206     1760   6920   7891    769   -385   2525       C  
ATOM   1538  NE1 TRP B 206     -44.298   8.536 -23.187  1.00 42.89           N  
ANISOU 1538  NE1 TRP B 206     1913   6784   7599    559   -540   2306       N  
ATOM   1539  CE2 TRP B 206     -45.543   9.021 -23.495  1.00 46.61           C  
ANISOU 1539  CE2 TRP B 206     2186   7349   8174    645   -532   2525       C  
ATOM   1540  CE3 TRP B 206     -47.585   9.638 -22.322  1.00 46.81           C  
ANISOU 1540  CE3 TRP B 206     1945   7422   8420    896   -333   2752       C  
ATOM   1541  CZ2 TRP B 206     -46.116   9.336 -24.733  1.00 47.47           C  
ANISOU 1541  CZ2 TRP B 206     2144   7602   8290    629   -641   2734       C  
ATOM   1542  CZ3 TRP B 206     -48.141   9.975 -23.544  1.00 49.34           C  
ANISOU 1542  CZ3 TRP B 206     2095   7893   8759    891   -446   2972       C  
ATOM   1543  CH2 TRP B 206     -47.420   9.804 -24.733  1.00 49.38           C  
ANISOU 1543  CH2 TRP B 206     2165   7948   8650    750   -605   2959       C  
ATOM   1544  N   GLN B 207     -46.245  11.439 -17.304  1.00 48.58           N  
ANISOU 1544  N   GLN B 207     2825   6882   8751   1319    363   2156       N  
ATOM   1545  CA  GLN B 207     -46.693  11.904 -15.997  1.00 50.45           C  
ANISOU 1545  CA  GLN B 207     3145   6992   9034   1476    580   2100       C  
ATOM   1546  C   GLN B 207     -48.210  12.095 -15.859  1.00 59.07           C  
ANISOU 1546  C   GLN B 207     4017   8172  10253   1654    707   2321       C  
ATOM   1547  O   GLN B 207     -48.829  12.899 -16.567  1.00 61.98           O  
ANISOU 1547  O   GLN B 207     4256   8549  10745   1786    740   2525       O  
ATOM   1548  CB  GLN B 207     -45.948  13.197 -15.618  1.00 52.53           C  
ANISOU 1548  CB  GLN B 207     3644   6992   9323   1555    708   1985       C  
ATOM   1549  CG  GLN B 207     -45.736  13.353 -14.124  1.00 63.05           C  
ANISOU 1549  CG  GLN B 207     5183   8181  10592   1598    869   1786       C  
ATOM   1550  CD  GLN B 207     -45.091  14.659 -13.773  1.00 71.40           C  
ANISOU 1550  CD  GLN B 207     6490   8971  11666   1644    993   1666       C  
ATOM   1551  OE1 GLN B 207     -43.912  14.897 -14.058  1.00 58.89           O  
ANISOU 1551  OE1 GLN B 207     5040   7323  10014   1493    888   1540       O  
ATOM   1552  NE2 GLN B 207     -45.852  15.511 -13.109  1.00 69.25           N  
ANISOU 1552  NE2 GLN B 207     6294   8538  11481   1847   1229   1701       N  
ATOM   1553  N   VAL B 208     -48.795  11.372 -14.902  1.00 54.09           N  
ANISOU 1553  N   VAL B 208     3342   7615   9594   1666    788   2291       N  
ATOM   1554  CA  VAL B 208     -50.217  11.439 -14.588  1.00 55.10           C  
ANISOU 1554  CA  VAL B 208     3250   7851   9835   1828    929   2492       C  
ATOM   1555  C   VAL B 208     -50.396  11.714 -13.093  1.00 60.13           C  
ANISOU 1555  C   VAL B 208     4041   8344  10461   1973   1176   2374       C  
ATOM   1556  O   VAL B 208     -49.473  11.465 -12.309  1.00 58.30           O  
ANISOU 1556  O   VAL B 208     4054   7997  10102   1886   1182   2135       O  
ATOM   1557  CB  VAL B 208     -50.959  10.164 -15.054  1.00 58.25           C  
ANISOU 1557  CB  VAL B 208     3392   8533  10209   1671    776   2619       C  
ATOM   1558  CG1 VAL B 208     -50.980  10.072 -16.584  1.00 57.91           C  
ANISOU 1558  CG1 VAL B 208     3182   8641  10182   1562    559   2774       C  
ATOM   1559  CG2 VAL B 208     -50.367   8.893 -14.425  1.00 55.40           C  
ANISOU 1559  CG2 VAL B 208     3164   8195   9690   1470    696   2419       C  
ATOM   1560  N   HIS B 209     -51.560  12.265 -12.703  1.00 59.85           N  
ANISOU 1560  N   HIS B 209     3866   8321  10552   2204   1386   2545       N  
ATOM   1561  CA  HIS B 209     -51.885  12.576 -11.307  1.00 60.76           C  
ANISOU 1561  CA  HIS B 209     4122   8306  10658   2370   1655   2456       C  
ATOM   1562  C   HIS B 209     -52.417  11.319 -10.660  1.00 62.55           C  
ANISOU 1562  C   HIS B 209     4226   8723  10817   2274   1652   2460       C  
ATOM   1563  O   HIS B 209     -53.275  10.650 -11.238  1.00 62.78           O  
ANISOU 1563  O   HIS B 209     3952   8994  10908   2222   1568   2664       O  
ATOM   1564  CB  HIS B 209     -52.928  13.711 -11.235  1.00 64.84           C  
ANISOU 1564  CB  HIS B 209     4537   8752  11346   2688   1907   2661       C  
ATOM   1565  CG  HIS B 209     -53.282  14.130  -9.843  1.00 70.03           C  
ANISOU 1565  CG  HIS B 209     5366   9253  11989   2883   2215   2568       C  
ATOM   1566  ND1 HIS B 209     -52.453  14.950  -9.105  1.00 72.23           N  
ANISOU 1566  ND1 HIS B 209     6025   9229  12192   2928   2350   2329       N  
ATOM   1567  CD2 HIS B 209     -54.373  13.834  -9.105  1.00 73.52           C  
ANISOU 1567  CD2 HIS B 209     5651   9811  12472   3028   2409   2685       C  
ATOM   1568  CE1 HIS B 209     -53.058  15.117  -7.942  1.00 73.41           C  
ANISOU 1568  CE1 HIS B 209     6257   9311  12326   3104   2623   2297       C  
ATOM   1569  NE2 HIS B 209     -54.221  14.471  -7.899  1.00 74.65           N  
ANISOU 1569  NE2 HIS B 209     6093   9714  12557   3182   2677   2513       N  
ATOM   1570  N   LEU B 210     -51.886  10.979  -9.481  1.00 58.10           N  
ANISOU 1570  N   LEU B 210     3902   8058  10114   2231   1733   2239       N  
ATOM   1571  CA  LEU B 210     -52.287   9.802  -8.701  1.00 57.34           C  
ANISOU 1571  CA  LEU B 210     3748   8105   9933   2143   1755   2222       C  
ATOM   1572  C   LEU B 210     -53.116  10.300  -7.508  1.00 65.21           C  
ANISOU 1572  C   LEU B 210     4779   9038  10962   2379   2075   2250       C  
ATOM   1573  O   LEU B 210     -52.632  11.109  -6.717  1.00 65.67           O  
ANISOU 1573  O   LEU B 210     5117   8873  10961   2495   2235   2083       O  
ATOM   1574  CB  LEU B 210     -51.035   9.015  -8.283  1.00 54.25           C  
ANISOU 1574  CB  LEU B 210     3601   7663   9347   1936   1610   1973       C  
ATOM   1575  CG  LEU B 210     -51.161   7.743  -7.435  1.00 57.45           C  
ANISOU 1575  CG  LEU B 210     4025   8175   9630   1826   1617   1921       C  
ATOM   1576  CD1 LEU B 210     -52.056   6.714  -8.073  1.00 58.20           C  
ANISOU 1576  CD1 LEU B 210     3829   8499   9786   1702   1515   2116       C  
ATOM   1577  CD2 LEU B 210     -49.821   7.127  -7.219  1.00 53.83           C  
ANISOU 1577  CD2 LEU B 210     3801   7660   8993   1658   1460   1704       C  
ATOM   1578  N   ASP B 211     -54.401   9.913  -7.457  1.00 64.49           N  
ANISOU 1578  N   ASP B 211     4392   9141  10969   2455   2174   2476       N  
ATOM   1579  CA  ASP B 211     -55.332  10.378  -6.423  1.00 67.49           C  
ANISOU 1579  CA  ASP B 211     4751   9494  11399   2707   2501   2549       C  
ATOM   1580  C   ASP B 211     -55.016   9.818  -5.027  1.00 73.43           C  
ANISOU 1580  C   ASP B 211     5743  10182  11974   2669   2627   2352       C  
ATOM   1581  O   ASP B 211     -55.066  10.562  -4.043  1.00 76.09           O  
ANISOU 1581  O   ASP B 211     6288  10351  12273   2866   2887   2259       O  
ATOM   1582  CB  ASP B 211     -56.790  10.091  -6.819  1.00 70.98           C  
ANISOU 1582  CB  ASP B 211     4764  10205  12000   2784   2560   2873       C  
ATOM   1583  CG  ASP B 211     -57.167  10.504  -8.227  1.00 81.36           C  
ANISOU 1583  CG  ASP B 211     5802  11639  13470   2807   2411   3101       C  
ATOM   1584  OD1 ASP B 211     -56.870  11.655  -8.609  1.00 82.89           O  
ANISOU 1584  OD1 ASP B 211     6108  11653  13733   2978   2466   3098       O  
ATOM   1585  OD2 ASP B 211     -57.802   9.693  -8.931  1.00 87.86           O  
ANISOU 1585  OD2 ASP B 211     6300  12739  14344   2655   2249   3292       O  
ATOM   1586  N   GLN B 212     -54.635   8.533  -4.953  1.00 67.33           N  
ANISOU 1586  N   GLN B 212     4969   9531  11081   2419   2446   2286       N  
ATOM   1587  CA  GLN B 212     -54.354   7.850  -3.698  1.00 66.18           C  
ANISOU 1587  CA  GLN B 212     5024   9363  10758   2366   2537   2133       C  
ATOM   1588  C   GLN B 212     -53.756   6.459  -3.913  1.00 64.90           C  
ANISOU 1588  C   GLN B 212     4868   9310  10479   2082   2290   2075       C  
ATOM   1589  O   GLN B 212     -53.932   5.838  -4.967  1.00 62.50           O  
ANISOU 1589  O   GLN B 212     4351   9145  10250   1924   2089   2196       O  
ATOM   1590  CB  GLN B 212     -55.658   7.724  -2.872  1.00 70.69           C  
ANISOU 1590  CB  GLN B 212     5428  10047  11385   2526   2818   2299       C  
ATOM   1591  CG  GLN B 212     -55.700   8.637  -1.645  1.00 88.86           C  
ANISOU 1591  CG  GLN B 212     7983  12162  13618   2774   3135   2182       C  
ATOM   1592  CD  GLN B 212     -57.075   8.985  -1.120  1.00 99.91           C  
ANISOU 1592  CD  GLN B 212     9183  13644  15134   3024   3457   2387       C  
ATOM   1593  OE1 GLN B 212     -57.252   9.989  -0.420  1.00 90.99           O  
ANISOU 1593  OE1 GLN B 212     8239  12345  13988   3271   3738   2323       O  
ATOM   1594  NE2 GLN B 212     -58.071   8.157  -1.398  1.00 95.28           N  
ANISOU 1594  NE2 GLN B 212     8224  13318  14659   2964   3438   2635       N  
ATOM   1595  N   VAL B 213     -53.058   5.982  -2.887  1.00 60.15           N  
ANISOU 1595  N   VAL B 213     4525   8644   9687   2026   2317   1894       N  
ATOM   1596  CA  VAL B 213     -52.478   4.652  -2.807  1.00 58.75           C  
ANISOU 1596  CA  VAL B 213     4404   8541   9377   1806   2144   1838       C  
ATOM   1597  C   VAL B 213     -53.186   4.050  -1.580  1.00 65.39           C  
ANISOU 1597  C   VAL B 213     5266   9441  10138   1857   2362   1878       C  
ATOM   1598  O   VAL B 213     -53.003   4.528  -0.460  1.00 65.48           O  
ANISOU 1598  O   VAL B 213     5510   9348  10022   1980   2529   1745       O  
ATOM   1599  CB  VAL B 213     -50.919   4.678  -2.696  1.00 60.56           C  
ANISOU 1599  CB  VAL B 213     4926   8646   9437   1714   1973   1599       C  
ATOM   1600  CG1 VAL B 213     -50.341   3.268  -2.522  1.00 58.49           C  
ANISOU 1600  CG1 VAL B 213     4727   8456   9040   1525   1820   1562       C  
ATOM   1601  CG2 VAL B 213     -50.289   5.374  -3.908  1.00 58.89           C  
ANISOU 1601  CG2 VAL B 213     4693   8370   9312   1684   1799   1567       C  
ATOM   1602  N   GLU B 214     -54.073   3.072  -1.820  1.00 64.02           N  
ANISOU 1602  N   GLU B 214     4845   9438  10042   1763   2377   2071       N  
ATOM   1603  CA  GLU B 214     -54.926   2.449  -0.802  1.00 65.59           C  
ANISOU 1603  CA  GLU B 214     5030   9709  10182   1801   2598   2142       C  
ATOM   1604  C   GLU B 214     -54.485   1.041  -0.441  1.00 66.27           C  
ANISOU 1604  C   GLU B 214     5199   9841  10137   1582   2481   2121       C  
ATOM   1605  O   GLU B 214     -54.232   0.245  -1.340  1.00 66.13           O  
ANISOU 1605  O   GLU B 214     5061   9892  10172   1381   2276   2185       O  
ATOM   1606  CB  GLU B 214     -56.395   2.419  -1.286  1.00 69.95           C  
ANISOU 1606  CB  GLU B 214     5223  10430  10927   1884   2769   2406       C  
ATOM   1607  CG  GLU B 214     -56.897   3.735  -1.877  1.00 85.82           C  
ANISOU 1607  CG  GLU B 214     7002  12470  13136   1994   2732   2528       C  
ATOM   1608  CD  GLU B 214     -58.387   4.017  -1.811  1.00118.29           C  
ANISOU 1608  CD  GLU B 214    10759  16755  17431   2143   2935   2797       C  
ATOM   1609  OE1 GLU B 214     -59.185   3.055  -1.714  1.00115.13           O  
ANISOU 1609  OE1 GLU B 214    10105  16559  17081   1994   2929   2975       O  
ATOM   1610  OE2 GLU B 214     -58.756   5.213  -1.875  1.00117.99           O  
ANISOU 1610  OE2 GLU B 214    10691  16648  17492   2405   3098   2838       O  
ATOM   1611  N   VAL B 215     -54.390   0.726   0.859  1.00 60.41           N  
ANISOU 1611  N   VAL B 215     4689   9050   9213   1624   2612   2025       N  
ATOM   1612  CA  VAL B 215     -54.044  -0.636   1.274  1.00 58.94           C  
ANISOU 1612  CA  VAL B 215     4612   8891   8891   1453   2545   2022       C  
ATOM   1613  C   VAL B 215     -55.284  -1.185   1.946  1.00 64.62           C  
ANISOU 1613  C   VAL B 215     5171   9731   9651   1456   2774   2206       C  
ATOM   1614  O   VAL B 215     -55.672  -0.674   2.993  1.00 66.26           O  
ANISOU 1614  O   VAL B 215     5439   9931   9805   1638   3024   2201       O  
ATOM   1615  CB  VAL B 215     -52.816  -0.765   2.215  1.00 61.13           C  
ANISOU 1615  CB  VAL B 215     5247   9061   8921   1492   2526   1821       C  
ATOM   1616  CG1 VAL B 215     -52.336  -2.208   2.285  1.00 59.38           C  
ANISOU 1616  CG1 VAL B 215     5129   8852   8582   1317   2406   1834       C  
ATOM   1617  CG2 VAL B 215     -51.691   0.157   1.795  1.00 59.40           C  
ANISOU 1617  CG2 VAL B 215     5173   8732   8663   1542   2373   1636       C  
ATOM   1618  N   ALA B 216     -55.894  -2.217   1.352  1.00 61.17           N  
ANISOU 1618  N   ALA B 216     4542   9402   9298   1244   2695   2362       N  
ATOM   1619  CA  ALA B 216     -57.106  -2.908   1.806  1.00 63.88           C  
ANISOU 1619  CA  ALA B 216     4693   9884   9696   1175   2878   2562       C  
ATOM   1620  C   ALA B 216     -57.254  -3.068   3.355  1.00 70.62           C  
ANISOU 1620  C   ALA B 216     5730  10716  10387   1302   3145   2544       C  
ATOM   1621  O   ALA B 216     -58.338  -2.808   3.902  1.00 72.19           O  
ANISOU 1621  O   ALA B 216     5753  11023  10654   1401   3396   2691       O  
ATOM   1622  CB  ALA B 216     -57.209  -4.258   1.111  1.00 64.25           C  
ANISOU 1622  CB  ALA B 216     4669   9980   9766    867   2706   2649       C  
ATOM   1623  N   SER B 217     -56.157  -3.460   4.046  1.00 66.92           N  
ANISOU 1623  N   SER B 217     5607  10122   9698   1311   3095   2375       N  
ATOM   1624  CA  SER B 217     -56.084  -3.645   5.505  1.00 67.67           C  
ANISOU 1624  CA  SER B 217     5930  10192   9590   1424   3310   2334       C  
ATOM   1625  C   SER B 217     -56.378  -2.363   6.314  1.00 73.55           C  
ANISOU 1625  C   SER B 217     6720  10921  10302   1695   3556   2275       C  
ATOM   1626  O   SER B 217     -56.861  -2.460   7.443  1.00 75.78           O  
ANISOU 1626  O   SER B 217     7086  11237  10471   1790   3807   2314       O  
ATOM   1627  CB  SER B 217     -54.730  -4.224   5.909  1.00 67.73           C  
ANISOU 1627  CB  SER B 217     6278  10089   9368   1386   3155   2168       C  
ATOM   1628  OG  SER B 217     -53.671  -3.379   5.486  1.00 72.10           O  
ANISOU 1628  OG  SER B 217     6952  10553   9888   1462   2985   1980       O  
ATOM   1629  N   GLY B 218     -56.090  -1.192   5.738  1.00 68.96           N  
ANISOU 1629  N   GLY B 218     6111  10279   9813   1814   3497   2181       N  
ATOM   1630  CA  GLY B 218     -56.352   0.086   6.391  1.00 69.95           C  
ANISOU 1630  CA  GLY B 218     6308  10351   9918   2072   3738   2114       C  
ATOM   1631  C   GLY B 218     -55.633   1.331   5.903  1.00 70.79           C  
ANISOU 1631  C   GLY B 218     6528  10320  10048   2183   3643   1941       C  
ATOM   1632  O   GLY B 218     -56.267   2.368   5.706  1.00 72.01           O  
ANISOU 1632  O   GLY B 218     6572  10450  10337   2363   3805   1984       O  
ATOM   1633  N   LEU B 219     -54.312   1.218   5.663  1.00 63.07           N  
ANISOU 1633  N   LEU B 219     5763   9252   8948   2075   3386   1760       N  
ATOM   1634  CA  LEU B 219     -53.397   2.303   5.339  1.00 60.42           C  
ANISOU 1634  CA  LEU B 219     5592   8778   8587   2136   3276   1566       C  
ATOM   1635  C   LEU B 219     -53.612   3.033   3.981  1.00 65.92           C  
ANISOU 1635  C   LEU B 219     6065   9452   9532   2147   3164   1629       C  
ATOM   1636  O   LEU B 219     -53.533   2.445   2.900  1.00 63.57           O  
ANISOU 1636  O   LEU B 219     5587   9218   9349   1988   2940   1713       O  
ATOM   1637  CB  LEU B 219     -51.942   1.804   5.459  1.00 57.17           C  
ANISOU 1637  CB  LEU B 219     5429   8322   7969   1998   3028   1389       C  
ATOM   1638  CG  LEU B 219     -50.801   2.746   4.977  1.00 59.19           C  
ANISOU 1638  CG  LEU B 219     5833   8459   8197   1990   2848   1194       C  
ATOM   1639  CD1 LEU B 219     -50.702   4.024   5.824  1.00 60.95           C  
ANISOU 1639  CD1 LEU B 219     6289   8559   8312   2148   3040   1030       C  
ATOM   1640  CD2 LEU B 219     -49.473   2.032   4.988  1.00 57.04           C  
ANISOU 1640  CD2 LEU B 219     5720   8204   7750   1844   2594   1081       C  
ATOM   1641  N   THR B 220     -53.781   4.366   4.085  1.00 65.16           N  
ANISOU 1641  N   THR B 220     6026   9242   9491   2339   3323   1570       N  
ATOM   1642  CA  THR B 220     -53.856   5.292   2.968  1.00 64.90           C  
ANISOU 1642  CA  THR B 220     5852   9148   9658   2394   3249   1607       C  
ATOM   1643  C   THR B 220     -52.542   6.075   2.956  1.00 69.73           C  
ANISOU 1643  C   THR B 220     6761   9583  10150   2368   3115   1358       C  
ATOM   1644  O   THR B 220     -52.094   6.584   3.990  1.00 69.94           O  
ANISOU 1644  O   THR B 220     7088   9499   9989   2437   3238   1176       O  
ATOM   1645  CB  THR B 220     -55.036   6.263   3.085  1.00 77.25           C  
ANISOU 1645  CB  THR B 220     7276  10692  11381   2648   3548   1741       C  
ATOM   1646  OG1 THR B 220     -56.254   5.551   3.330  1.00 85.92           O  
ANISOU 1646  OG1 THR B 220     8107  11978  12563   2675   3706   1969       O  
ATOM   1647  CG2 THR B 220     -55.191   7.143   1.839  1.00 73.70           C  
ANISOU 1647  CG2 THR B 220     6649  10199  11155   2713   3464   1827       C  
ATOM   1648  N   LEU B 221     -51.940   6.148   1.767  1.00 66.34           N  
ANISOU 1648  N   LEU B 221     6242   9142   9821   2250   2858   1354       N  
ATOM   1649  CA  LEU B 221     -50.729   6.877   1.400  1.00 65.81           C  
ANISOU 1649  CA  LEU B 221     6373   8935   9697   2191   2692   1164       C  
ATOM   1650  C   LEU B 221     -51.119   7.788   0.219  1.00 72.77           C  
ANISOU 1650  C   LEU B 221     7071   9762  10815   2266   2672   1274       C  
ATOM   1651  O   LEU B 221     -52.097   7.477  -0.477  1.00 72.92           O  
ANISOU 1651  O   LEU B 221     6784   9910  11014   2290   2680   1497       O  
ATOM   1652  CB  LEU B 221     -49.649   5.888   0.942  1.00 63.07           C  
ANISOU 1652  CB  LEU B 221     6048   8665   9252   1968   2387   1101       C  
ATOM   1653  CG  LEU B 221     -49.395   4.727   1.881  1.00 67.28           C  
ANISOU 1653  CG  LEU B 221     6685   9291   9588   1891   2377   1072       C  
ATOM   1654  CD1 LEU B 221     -49.195   3.440   1.117  1.00 64.66           C  
ANISOU 1654  CD1 LEU B 221     6208   9075   9284   1717   2154   1166       C  
ATOM   1655  CD2 LEU B 221     -48.269   5.044   2.835  1.00 70.49           C  
ANISOU 1655  CD2 LEU B 221     7414   9626   9744   1877   2360    845       C  
ATOM   1656  N   CYS B 222     -50.375   8.903  -0.010  1.00 70.81           N  
ANISOU 1656  N   CYS B 222     7006   9334  10563   2293   2644   1129       N  
ATOM   1657  CA  CYS B 222     -50.648   9.856  -1.096  1.00 71.78           C  
ANISOU 1657  CA  CYS B 222     7000   9378  10896   2378   2638   1230       C  
ATOM   1658  C   CYS B 222     -52.144  10.297  -1.014  1.00 76.95           C  
ANISOU 1658  C   CYS B 222     7456  10057  11724   2625   2918   1444       C  
ATOM   1659  O   CYS B 222     -52.913  10.214  -1.972  1.00 75.37           O  
ANISOU 1659  O   CYS B 222     6945   9972  11719   2666   2878   1671       O  
ATOM   1660  CB  CYS B 222     -50.275   9.229  -2.444  1.00 70.91           C  
ANISOU 1660  CB  CYS B 222     6674   9391  10878   2201   2338   1326       C  
ATOM   1661  SG  CYS B 222     -50.933  10.101  -3.887  1.00 76.34           S  
ANISOU 1661  SG  CYS B 222     7111  10063  11831   2308   2320   1536       S  
ATOM   1662  N   LYS B 223     -52.546  10.698   0.199  1.00 76.79           N  
ANISOU 1662  N   LYS B 223     7616   9951  11611   2786   3204   1374       N  
ATOM   1663  CA  LYS B 223     -53.920  11.067   0.576  1.00 79.70           C  
ANISOU 1663  CA  LYS B 223     7837  10344  12101   3049   3525   1556       C  
ATOM   1664  C   LYS B 223     -54.420  12.362  -0.067  1.00 85.98           C  
ANISOU 1664  C   LYS B 223     8580  10993  13096   3278   3675   1664       C  
ATOM   1665  O   LYS B 223     -55.595  12.443  -0.438  1.00 86.64           O  
ANISOU 1665  O   LYS B 223     8359  11194  13366   3458   3816   1925       O  
ATOM   1666  CB  LYS B 223     -54.107  11.095   2.112  1.00 83.99           C  
ANISOU 1666  CB  LYS B 223     8635  10823  12453   3156   3801   1426       C  
ATOM   1667  CG  LYS B 223     -52.852  11.407   2.930  1.00 99.91           C  
ANISOU 1667  CG  LYS B 223    11090  12659  14211   3048   3757   1103       C  
ATOM   1668  CD  LYS B 223     -52.723  10.509   4.162  1.00111.21           C  
ANISOU 1668  CD  LYS B 223    12667  14189  15399   2976   3810   1007       C  
ATOM   1669  CE  LYS B 223     -51.362  10.635   4.814  1.00125.52           C  
ANISOU 1669  CE  LYS B 223    14850  15900  16941   2808   3670    712       C  
ATOM   1670  NZ  LYS B 223     -51.009   9.436   5.625  1.00136.38           N  
ANISOU 1670  NZ  LYS B 223    16280  17438  18099   2678   3590    673       N  
ATOM   1671  N   GLU B 224     -53.540  13.361  -0.221  1.00 83.61           N  
ANISOU 1671  N   GLU B 224     8566  10444  12757   3272   3646   1479       N  
ATOM   1672  CA  GLU B 224     -53.931  14.627  -0.851  1.00 85.34           C  
ANISOU 1672  CA  GLU B 224     8781  10483  13160   3491   3792   1578       C  
ATOM   1673  C   GLU B 224     -53.698  14.614  -2.368  1.00 85.28           C  
ANISOU 1673  C   GLU B 224     8527  10557  13316   3387   3515   1726       C  
ATOM   1674  O   GLU B 224     -54.068  15.562  -3.063  1.00 86.02           O  
ANISOU 1674  O   GLU B 224     8557  10544  13582   3567   3605   1864       O  
ATOM   1675  CB  GLU B 224     -53.243  15.827  -0.180  1.00 88.40           C  
ANISOU 1675  CB  GLU B 224     9633  10527  13429   3548   3954   1312       C  
ATOM   1676  CG  GLU B 224     -54.234  16.805   0.430  1.00105.49           C  
ANISOU 1676  CG  GLU B 224    11907  12508  15665   3899   4375   1376       C  
ATOM   1677  CD  GLU B 224     -54.780  16.430   1.793  1.00137.91           C  
ANISOU 1677  CD  GLU B 224    16137  16648  19614   4002   4638   1305       C  
ATOM   1678  OE1 GLU B 224     -54.222  16.916   2.802  1.00142.76           O  
ANISOU 1678  OE1 GLU B 224    17179  17022  20040   4020   4809   1046       O  
ATOM   1679  OE2 GLU B 224     -55.748  15.636   1.856  1.00133.60           O  
ANISOU 1679  OE2 GLU B 224    15269  16363  19128   4063   4686   1512       O  
ATOM   1680  N   GLY B 225     -53.127  13.522  -2.861  1.00 77.40           N  
ANISOU 1680  N   GLY B 225     7402   9749  12259   3113   3197   1708       N  
ATOM   1681  CA  GLY B 225     -52.815  13.355  -4.266  1.00 74.92           C  
ANISOU 1681  CA  GLY B 225     6880   9530  12055   2977   2916   1821       C  
ATOM   1682  C   GLY B 225     -51.344  13.577  -4.510  1.00 77.93           C  
ANISOU 1682  C   GLY B 225     7527   9766  12319   2773   2709   1585       C  
ATOM   1683  O   GLY B 225     -50.700  14.377  -3.820  1.00 78.47           O  
ANISOU 1683  O   GLY B 225     7930   9597  12290   2800   2824   1376       O  
ATOM   1684  N   CYS B 226     -50.800  12.819  -5.462  1.00 72.67           N  
ANISOU 1684  N   CYS B 226     6713   9250  11648   2554   2405   1614       N  
ATOM   1685  CA  CYS B 226     -49.405  12.852  -5.889  1.00 70.27           C  
ANISOU 1685  CA  CYS B 226     6583   8870  11245   2344   2176   1432       C  
ATOM   1686  C   CYS B 226     -49.346  12.890  -7.391  1.00 70.01           C  
ANISOU 1686  C   CYS B 226     6339   8918  11345   2279   1976   1589       C  
ATOM   1687  O   CYS B 226     -50.381  12.886  -8.074  1.00 70.87           O  
ANISOU 1687  O   CYS B 226     6170   9147  11610   2389   2003   1835       O  
ATOM   1688  CB  CYS B 226     -48.601  11.670  -5.333  1.00 69.58           C  
ANISOU 1688  CB  CYS B 226     6579   8900  10960   2131   2012   1273       C  
ATOM   1689  SG  CYS B 226     -49.476  10.076  -5.312  1.00 73.54           S  
ANISOU 1689  SG  CYS B 226     6791   9685  11464   2068   1947   1444       S  
ATOM   1690  N   GLU B 227     -48.105  12.895  -7.897  1.00 61.74           N  
ANISOU 1690  N   GLU B 227     5414   7825  10220   2091   1770   1452       N  
ATOM   1691  CA  GLU B 227     -47.788  12.841  -9.305  1.00 58.55           C  
ANISOU 1691  CA  GLU B 227     4856   7497   9895   1989   1556   1560       C  
ATOM   1692  C   GLU B 227     -47.038  11.556  -9.499  1.00 56.51           C  
ANISOU 1692  C   GLU B 227     4564   7403   9504   1760   1319   1479       C  
ATOM   1693  O   GLU B 227     -46.157  11.234  -8.700  1.00 55.66           O  
ANISOU 1693  O   GLU B 227     4652   7259   9239   1660   1288   1278       O  
ATOM   1694  CB  GLU B 227     -46.951  14.060  -9.735  1.00 60.12           C  
ANISOU 1694  CB  GLU B 227     5247   7474  10121   1983   1557   1476       C  
ATOM   1695  CG  GLU B 227     -47.736  15.370  -9.769  1.00 70.66           C  
ANISOU 1695  CG  GLU B 227     6615   8620  11611   2232   1797   1595       C  
ATOM   1696  CD  GLU B 227     -48.901  15.433 -10.744  1.00 81.10           C  
ANISOU 1696  CD  GLU B 227     7620  10079  13116   2386   1808   1907       C  
ATOM   1697  OE1 GLU B 227     -48.726  14.964 -11.890  1.00 52.34           O  
ANISOU 1697  OE1 GLU B 227     3790   6598   9497   2261   1582   2018       O  
ATOM   1698  OE2 GLU B 227     -49.980  15.953 -10.372  1.00 76.99           O  
ANISOU 1698  OE2 GLU B 227     7034   9516  12705   2635   2042   2046       O  
ATOM   1699  N   ALA B 228     -47.436  10.786 -10.511  1.00 50.15           N  
ANISOU 1699  N   ALA B 228     3513   6787   8753   1682   1161   1641       N  
ATOM   1700  CA  ALA B 228     -46.815   9.510 -10.872  1.00 47.69           C  
ANISOU 1700  CA  ALA B 228     3167   6623   8329   1476    947   1589       C  
ATOM   1701  C   ALA B 228     -46.348   9.530 -12.338  1.00 51.20           C  
ANISOU 1701  C   ALA B 228     3522   7123   8810   1366    746   1659       C  
ATOM   1702  O   ALA B 228     -46.835  10.351 -13.113  1.00 52.35           O  
ANISOU 1702  O   ALA B 228     3558   7248   9083   1454    766   1807       O  
ATOM   1703  CB  ALA B 228     -47.798   8.359 -10.650  1.00 48.38           C  
ANISOU 1703  CB  ALA B 228     3075   6890   8418   1449    954   1706       C  
ATOM   1704  N   ILE B 229     -45.399   8.637 -12.710  1.00 45.77           N  
ANISOU 1704  N   ILE B 229     2886   6503   8003   1190    566   1561       N  
ATOM   1705  CA  ILE B 229     -44.903   8.461 -14.083  1.00 43.85           C  
ANISOU 1705  CA  ILE B 229     2572   6329   7760   1072    378   1614       C  
ATOM   1706  C   ILE B 229     -45.110   7.013 -14.492  1.00 46.54           C  
ANISOU 1706  C   ILE B 229     2816   6837   8030    933    247   1654       C  
ATOM   1707  O   ILE B 229     -44.903   6.108 -13.680  1.00 45.61           O  
ANISOU 1707  O   ILE B 229     2780   6739   7811    887    259   1558       O  
ATOM   1708  CB  ILE B 229     -43.445   8.960 -14.328  1.00 45.63           C  
ANISOU 1708  CB  ILE B 229     2967   6455   7917   1001    301   1466       C  
ATOM   1709  CG1 ILE B 229     -42.409   8.189 -13.500  1.00 44.17           C  
ANISOU 1709  CG1 ILE B 229     2934   6278   7571    914    258   1278       C  
ATOM   1710  CG2 ILE B 229     -43.329  10.472 -14.071  1.00 47.76           C  
ANISOU 1710  CG2 ILE B 229     3341   6536   8270   1110    432   1442       C  
ATOM   1711  CD1 ILE B 229     -41.080   8.041 -14.154  1.00 45.73           C  
ANISOU 1711  CD1 ILE B 229     3191   6498   7687    794    111   1198       C  
ATOM   1712  N   VAL B 230     -45.569   6.797 -15.720  1.00 42.83           N  
ANISOU 1712  N   VAL B 230     2186   6482   7605    865    130   1800       N  
ATOM   1713  CA  VAL B 230     -45.783   5.462 -16.287  1.00 41.60           C  
ANISOU 1713  CA  VAL B 230     1961   6470   7374    701     -3   1834       C  
ATOM   1714  C   VAL B 230     -44.452   5.097 -16.997  1.00 46.57           C  
ANISOU 1714  C   VAL B 230     2727   7079   7890    589   -141   1718       C  
ATOM   1715  O   VAL B 230     -44.126   5.635 -18.062  1.00 45.14           O  
ANISOU 1715  O   VAL B 230     2514   6910   7728    564   -226   1769       O  
ATOM   1716  CB  VAL B 230     -47.019   5.414 -17.230  1.00 44.70           C  
ANISOU 1716  CB  VAL B 230     2110   7022   7852    663    -65   2053       C  
ATOM   1717  CG1 VAL B 230     -47.446   3.977 -17.513  1.00 43.82           C  
ANISOU 1717  CG1 VAL B 230     1950   7043   7657    471   -167   2072       C  
ATOM   1718  CG2 VAL B 230     -48.179   6.205 -16.654  1.00 45.75           C  
ANISOU 1718  CG2 VAL B 230     2087   7168   8128    835     93   2196       C  
ATOM   1719  N   ASP B 231     -43.656   4.243 -16.348  1.00 45.03           N  
ANISOU 1719  N   ASP B 231     2683   6854   7575    542   -146   1570       N  
ATOM   1720  CA  ASP B 231     -42.302   3.875 -16.793  1.00 43.87           C  
ANISOU 1720  CA  ASP B 231     2665   6688   7314    473   -242   1455       C  
ATOM   1721  C   ASP B 231     -42.095   2.374 -17.101  1.00 46.72           C  
ANISOU 1721  C   ASP B 231     3087   7109   7557    354   -319   1425       C  
ATOM   1722  O   ASP B 231     -42.098   1.540 -16.193  1.00 48.15           O  
ANISOU 1722  O   ASP B 231     3346   7275   7675    358   -265   1368       O  
ATOM   1723  CB  ASP B 231     -41.287   4.358 -15.754  1.00 44.96           C  
ANISOU 1723  CB  ASP B 231     2944   6732   7406    547   -175   1309       C  
ATOM   1724  CG  ASP B 231     -39.851   4.247 -16.165  1.00 66.45           C  
ANISOU 1724  CG  ASP B 231     5760   9454  10034    499   -261   1211       C  
ATOM   1725  OD1 ASP B 231     -39.581   3.684 -17.250  1.00 68.99           O  
ANISOU 1725  OD1 ASP B 231     6065   9836  10313    420   -358   1244       O  
ATOM   1726  OD2 ASP B 231     -38.991   4.769 -15.433  1.00 76.54           O  
ANISOU 1726  OD2 ASP B 231     7125  10680  11276    534   -228   1105       O  
ATOM   1727  N   THR B 232     -41.826   2.061 -18.372  1.00 39.10           N  
ANISOU 1727  N   THR B 232     2112   6196   6549    256   -433   1456       N  
ATOM   1728  CA  THR B 232     -41.612   0.695 -18.829  1.00 37.58           C  
ANISOU 1728  CA  THR B 232     2010   6032   6237    139   -496   1422       C  
ATOM   1729  C   THR B 232     -40.212   0.181 -18.490  1.00 43.92           C  
ANISOU 1729  C   THR B 232     2978   6782   6926    181   -487   1290       C  
ATOM   1730  O   THR B 232     -40.011  -1.029 -18.423  1.00 47.22           O  
ANISOU 1730  O   THR B 232     3510   7185   7244    135   -487   1249       O  
ATOM   1731  CB  THR B 232     -41.948   0.586 -20.296  1.00 41.24           C  
ANISOU 1731  CB  THR B 232     2413   6575   6683     17   -610   1505       C  
ATOM   1732  OG1 THR B 232     -41.147   1.526 -21.000  1.00 43.76           O  
ANISOU 1732  OG1 THR B 232     2726   6887   7015     64   -648   1502       O  
ATOM   1733  CG2 THR B 232     -43.419   0.881 -20.595  1.00 36.92           C  
ANISOU 1733  CG2 THR B 232     1674   6123   6233    -36   -634   1661       C  
ATOM   1734  N   GLY B 233     -39.256   1.085 -18.261  1.00 38.03           N  
ANISOU 1734  N   GLY B 233     2247   6010   6193    265   -475   1234       N  
ATOM   1735  CA  GLY B 233     -37.883   0.735 -17.905  1.00 34.65           C  
ANISOU 1735  CA  GLY B 233     1932   5571   5664    312   -474   1129       C  
ATOM   1736  C   GLY B 233     -37.676   0.495 -16.425  1.00 37.64           C  
ANISOU 1736  C   GLY B 233     2376   5923   6004    392   -399   1061       C  
ATOM   1737  O   GLY B 233     -36.538   0.384 -15.976  1.00 38.24           O  
ANISOU 1737  O   GLY B 233     2518   6016   5997    444   -402    988       O  
ATOM   1738  N   THR B 234     -38.759   0.472 -15.640  1.00 35.23           N  
ANISOU 1738  N   THR B 234     2042   5594   5751    407   -329   1094       N  
ATOM   1739  CA  THR B 234     -38.750   0.210 -14.195  1.00 35.61           C  
ANISOU 1739  CA  THR B 234     2161   5621   5750    479   -246   1042       C  
ATOM   1740  C   THR B 234     -39.558  -1.056 -14.029  1.00 43.57           C  
ANISOU 1740  C   THR B 234     3205   6624   6725    433   -212   1091       C  
ATOM   1741  O   THR B 234     -40.662  -1.134 -14.571  1.00 45.37           O  
ANISOU 1741  O   THR B 234     3343   6865   7029    355   -216   1177       O  
ATOM   1742  CB  THR B 234     -39.334   1.410 -13.424  1.00 40.96           C  
ANISOU 1742  CB  THR B 234     2786   6261   6515    540   -164   1039       C  
ATOM   1743  OG1 THR B 234     -38.434   2.506 -13.548  1.00 46.40           O  
ANISOU 1743  OG1 THR B 234     3481   6931   7218    558   -193    977       O  
ATOM   1744  CG2 THR B 234     -39.533   1.132 -11.955  1.00 36.89           C  
ANISOU 1744  CG2 THR B 234     2350   5731   5937    607    -66    992       C  
ATOM   1745  N   SER B 235     -38.999  -2.066 -13.351  1.00 40.80           N  
ANISOU 1745  N   SER B 235     2983   6261   6259    471   -184   1049       N  
ATOM   1746  CA  SER B 235     -39.680  -3.349 -13.153  1.00 41.39           C  
ANISOU 1746  CA  SER B 235     3130   6303   6292    418   -138   1093       C  
ATOM   1747  C   SER B 235     -40.650  -3.310 -11.991  1.00 49.24           C  
ANISOU 1747  C   SER B 235     4100   7290   7320    443    -32   1128       C  
ATOM   1748  O   SER B 235     -41.728  -3.887 -12.093  1.00 52.20           O  
ANISOU 1748  O   SER B 235     4440   7658   7735    350      3   1202       O  
ATOM   1749  CB  SER B 235     -38.681  -4.481 -12.965  1.00 42.89           C  
ANISOU 1749  CB  SER B 235     3487   6465   6346    469   -134   1055       C  
ATOM   1750  OG  SER B 235     -37.543  -4.050 -12.236  1.00 43.17           O  
ANISOU 1750  OG  SER B 235     3548   6543   6313    594   -139    994       O  
ATOM   1751  N   LEU B 236     -40.298  -2.604 -10.902  1.00 44.35           N  
ANISOU 1751  N   LEU B 236     3495   6678   6676    553     22   1074       N  
ATOM   1752  CA  LEU B 236     -41.152  -2.499  -9.714  1.00 42.85           C  
ANISOU 1752  CA  LEU B 236     3300   6482   6497    598    145   1097       C  
ATOM   1753  C   LEU B 236     -41.914  -1.175  -9.624  1.00 46.12           C  
ANISOU 1753  C   LEU B 236     3587   6900   7036    631    198   1116       C  
ATOM   1754  O   LEU B 236     -41.847  -0.357 -10.526  1.00 45.86           O  
ANISOU 1754  O   LEU B 236     3467   6870   7089    613    134   1123       O  
ATOM   1755  CB  LEU B 236     -40.309  -2.728  -8.442  1.00 41.90           C  
ANISOU 1755  CB  LEU B 236     3319   6370   6234    701    186   1026       C  
ATOM   1756  CG  LEU B 236     -39.430  -3.975  -8.378  1.00 43.80           C  
ANISOU 1756  CG  LEU B 236     3693   6608   6341    723    151   1021       C  
ATOM   1757  CD1 LEU B 236     -38.593  -3.945  -7.144  1.00 44.51           C  
ANISOU 1757  CD1 LEU B 236     3879   6742   6289    834    176    968       C  
ATOM   1758  CD2 LEU B 236     -40.253  -5.275  -8.495  1.00 41.85           C  
ANISOU 1758  CD2 LEU B 236     3504   6304   6094    649    208   1106       C  
ATOM   1759  N   MET B 237     -42.687  -1.000  -8.556  1.00 43.67           N  
ANISOU 1759  N   MET B 237     3274   6584   6735    690    332   1136       N  
ATOM   1760  CA  MET B 237     -43.441   0.215  -8.262  1.00 43.60           C  
ANISOU 1760  CA  MET B 237     3174   6561   6833    763    429   1156       C  
ATOM   1761  C   MET B 237     -42.514   0.982  -7.377  1.00 47.80           C  
ANISOU 1761  C   MET B 237     3839   7053   7270    848    454   1021       C  
ATOM   1762  O   MET B 237     -41.813   0.380  -6.562  1.00 46.56           O  
ANISOU 1762  O   MET B 237     3814   6913   6963    866    449    955       O  
ATOM   1763  CB  MET B 237     -44.726  -0.085  -7.486  1.00 46.80           C  
ANISOU 1763  CB  MET B 237     3519   6985   7276    790    585   1247       C  
ATOM   1764  CG  MET B 237     -45.631  -1.079  -8.152  1.00 50.72           C  
ANISOU 1764  CG  MET B 237     3901   7539   7833    664    560   1377       C  
ATOM   1765  SD  MET B 237     -46.506  -0.391  -9.547  1.00 55.07           S  
ANISOU 1765  SD  MET B 237     4209   8154   8562    600    484   1504       S  
ATOM   1766  CE  MET B 237     -47.879   0.210  -8.756  1.00 52.85           C  
ANISOU 1766  CE  MET B 237     3769   7918   8394    701    675   1623       C  
ATOM   1767  N   VAL B 238     -42.445   2.288  -7.566  1.00 45.48           N  
ANISOU 1767  N   VAL B 238     3521   6709   7052    892    473    983       N  
ATOM   1768  CA  VAL B 238     -41.560   3.122  -6.764  1.00 45.98           C  
ANISOU 1768  CA  VAL B 238     3726   6725   7019    936    492    840       C  
ATOM   1769  C   VAL B 238     -42.388   4.233  -6.145  1.00 51.35           C  
ANISOU 1769  C   VAL B 238     4421   7320   7771   1033    664    832       C  
ATOM   1770  O   VAL B 238     -43.345   4.715  -6.741  1.00 52.33           O  
ANISOU 1770  O   VAL B 238     4412   7417   8053   1074    725    941       O  
ATOM   1771  CB  VAL B 238     -40.309   3.630  -7.564  1.00 49.12           C  
ANISOU 1771  CB  VAL B 238     4139   7119   7404    871    343    767       C  
ATOM   1772  CG1 VAL B 238     -39.393   4.504  -6.702  1.00 49.40           C  
ANISOU 1772  CG1 VAL B 238     4316   7118   7335    875    353    616       C  
ATOM   1773  CG2 VAL B 238     -39.512   2.467  -8.162  1.00 47.76           C  
ANISOU 1773  CG2 VAL B 238     3959   7033   7154    807    204    783       C  
ATOM   1774  N   GLY B 239     -42.037   4.592  -4.931  1.00 48.72           N  
ANISOU 1774  N   GLY B 239     4251   6953   7308   1077    746    713       N  
ATOM   1775  CA  GLY B 239     -42.687   5.670  -4.202  1.00 49.56           C  
ANISOU 1775  CA  GLY B 239     4431   6954   7446   1180    934    673       C  
ATOM   1776  C   GLY B 239     -41.729   6.288  -3.209  1.00 51.70           C  
ANISOU 1776  C   GLY B 239     4923   7177   7543   1161    943    484       C  
ATOM   1777  O   GLY B 239     -40.631   5.760  -2.995  1.00 51.31           O  
ANISOU 1777  O   GLY B 239     4939   7215   7343   1076    800    409       O  
ATOM   1778  N   PRO B 240     -42.124   7.380  -2.547  1.00 48.39           N  
ANISOU 1778  N   PRO B 240     4632   6628   7127   1238   1114    408       N  
ATOM   1779  CA  PRO B 240     -41.230   7.991  -1.549  1.00 49.83           C  
ANISOU 1779  CA  PRO B 240     5054   6764   7116   1186   1119    209       C  
ATOM   1780  C   PRO B 240     -40.868   7.036  -0.414  1.00 52.86           C  
ANISOU 1780  C   PRO B 240     5533   7280   7272   1168   1094    159       C  
ATOM   1781  O   PRO B 240     -41.708   6.244   0.023  1.00 51.89           O  
ANISOU 1781  O   PRO B 240     5361   7212   7143   1250   1196    258       O  
ATOM   1782  CB  PRO B 240     -42.002   9.235  -1.088  1.00 54.03           C  
ANISOU 1782  CB  PRO B 240     5713   7108   7706   1300   1356    160       C  
ATOM   1783  CG  PRO B 240     -42.954   9.533  -2.252  1.00 57.57           C  
ANISOU 1783  CG  PRO B 240     5956   7500   8418   1392   1409    338       C  
ATOM   1784  CD  PRO B 240     -43.369   8.153  -2.690  1.00 51.34           C  
ANISOU 1784  CD  PRO B 240     4947   6889   7673   1377   1313    499       C  
ATOM   1785  N   VAL B 241     -39.592   7.083   0.002  1.00 49.76           N  
ANISOU 1785  N   VAL B 241     5259   6955   6694   1052    948     23       N  
ATOM   1786  CA  VAL B 241     -38.962   6.235   1.012  1.00 50.85           C  
ANISOU 1786  CA  VAL B 241     5485   7246   6589   1023    877    -21       C  
ATOM   1787  C   VAL B 241     -39.834   6.062   2.253  1.00 60.59           C  
ANISOU 1787  C   VAL B 241     6847   8465   7710   1129   1080    -28       C  
ATOM   1788  O   VAL B 241     -40.095   4.924   2.639  1.00 61.18           O  
ANISOU 1788  O   VAL B 241     6880   8647   7717   1176   1087     71       O  
ATOM   1789  CB  VAL B 241     -37.528   6.731   1.355  1.00 54.71           C  
ANISOU 1789  CB  VAL B 241     6090   7803   6895    877    713   -182       C  
ATOM   1790  CG1 VAL B 241     -36.961   6.042   2.598  1.00 55.57           C  
ANISOU 1790  CG1 VAL B 241     6317   8077   6721    863    664   -232       C  
ATOM   1791  CG2 VAL B 241     -36.588   6.557   0.172  1.00 52.42           C  
ANISOU 1791  CG2 VAL B 241     5637   7588   6692    783    505   -136       C  
ATOM   1792  N   ASP B 242     -40.299   7.169   2.853  1.00 60.32           N  
ANISOU 1792  N   ASP B 242     6978   8285   7656   1171   1260   -138       N  
ATOM   1793  CA  ASP B 242     -41.134   7.126   4.050  1.00 62.81           C  
ANISOU 1793  CA  ASP B 242     7435   8577   7854   1282   1483   -156       C  
ATOM   1794  C   ASP B 242     -42.513   6.502   3.808  1.00 65.72           C  
ANISOU 1794  C   ASP B 242     7632   8944   8396   1425   1648     40       C  
ATOM   1795  O   ASP B 242     -42.928   5.655   4.598  1.00 66.98           O  
ANISOU 1795  O   ASP B 242     7814   9193   8441   1478   1731    101       O  
ATOM   1796  CB  ASP B 242     -41.233   8.508   4.704  1.00 67.76           C  
ANISOU 1796  CB  ASP B 242     8308   9025   8412   1295   1650   -334       C  
ATOM   1797  CG  ASP B 242     -40.191   8.667   5.803  1.00 85.39           C  
ANISOU 1797  CG  ASP B 242    10785  11329  10329   1161   1554   -532       C  
ATOM   1798  OD1 ASP B 242     -39.018   8.985   5.478  1.00 82.54           O  
ANISOU 1798  OD1 ASP B 242    10438  11003   9920    994   1346   -628       O  
ATOM   1799  OD2 ASP B 242     -40.526   8.400   6.980  1.00100.90           O  
ANISOU 1799  OD2 ASP B 242    12909  13344  12085   1212   1673   -576       O  
ATOM   1800  N   GLU B 243     -43.188   6.878   2.712  1.00 59.43           N  
ANISOU 1800  N   GLU B 243     6652   8064   7864   1472   1684    151       N  
ATOM   1801  CA  GLU B 243     -44.497   6.345   2.332  1.00 58.43           C  
ANISOU 1801  CA  GLU B 243     6318   7962   7922   1578   1814    352       C  
ATOM   1802  C   GLU B 243     -44.409   4.838   2.079  1.00 58.85           C  
ANISOU 1802  C   GLU B 243     6231   8173   7955   1510   1677    479       C  
ATOM   1803  O   GLU B 243     -45.252   4.085   2.566  1.00 59.25           O  
ANISOU 1803  O   GLU B 243     6232   8284   7997   1566   1804    590       O  
ATOM   1804  CB  GLU B 243     -45.036   7.062   1.078  1.00 59.79           C  
ANISOU 1804  CB  GLU B 243     6310   8044   8364   1620   1825    450       C  
ATOM   1805  CG  GLU B 243     -45.453   8.506   1.317  1.00 74.29           C  
ANISOU 1805  CG  GLU B 243     8275   9693  10258   1740   2031    375       C  
ATOM   1806  CD  GLU B 243     -46.726   8.906   0.604  1.00100.40           C  
ANISOU 1806  CD  GLU B 243    11371  12956  13820   1891   2186    564       C  
ATOM   1807  OE1 GLU B 243     -46.635   9.399  -0.545  1.00100.89           O  
ANISOU 1807  OE1 GLU B 243    11306  12975  14053   1871   2086    629       O  
ATOM   1808  OE2 GLU B 243     -47.819   8.698   1.181  1.00 94.23           O  
ANISOU 1808  OE2 GLU B 243    10536  12201  13065   2031   2407    662       O  
ATOM   1809  N   VAL B 244     -43.368   4.394   1.352  1.00 51.59           N  
ANISOU 1809  N   VAL B 244     5267   7314   7021   1391   1433    461       N  
ATOM   1810  CA  VAL B 244     -43.167   2.976   1.038  1.00 49.41           C  
ANISOU 1810  CA  VAL B 244     4897   7155   6722   1331   1306    569       C  
ATOM   1811  C   VAL B 244     -42.775   2.169   2.292  1.00 58.49           C  
ANISOU 1811  C   VAL B 244     6206   8392   7626   1344   1327    538       C  
ATOM   1812  O   VAL B 244     -43.091   0.974   2.385  1.00 58.36           O  
ANISOU 1812  O   VAL B 244     6143   8438   7594   1342   1337    659       O  
ATOM   1813  CB  VAL B 244     -42.192   2.805  -0.132  1.00 48.90           C  
ANISOU 1813  CB  VAL B 244     4749   7118   6714   1229   1072    563       C  
ATOM   1814  CG1 VAL B 244     -41.760   1.354  -0.300  1.00 47.39           C  
ANISOU 1814  CG1 VAL B 244     4523   7025   6460   1183    957    649       C  
ATOM   1815  CG2 VAL B 244     -42.815   3.329  -1.413  1.00 47.26           C  
ANISOU 1815  CG2 VAL B 244     4365   6844   6747   1222   1064    642       C  
ATOM   1816  N   ARG B 245     -42.132   2.840   3.268  1.00 57.97           N  
ANISOU 1816  N   ARG B 245     6339   8326   7363   1350   1342    380       N  
ATOM   1817  CA  ARG B 245     -41.724   2.256   4.542  1.00 59.36           C  
ANISOU 1817  CA  ARG B 245     6684   8598   7272   1367   1360    342       C  
ATOM   1818  C   ARG B 245     -42.983   1.940   5.343  1.00 66.98           C  
ANISOU 1818  C   ARG B 245     7676   9545   8227   1469   1609    427       C  
ATOM   1819  O   ARG B 245     -43.076   0.848   5.906  1.00 67.84           O  
ANISOU 1819  O   ARG B 245     7817   9740   8221   1487   1632    518       O  
ATOM   1820  CB  ARG B 245     -40.836   3.241   5.293  1.00 60.40           C  
ANISOU 1820  CB  ARG B 245     7015   8732   7202   1322   1315    141       C  
ATOM   1821  CG  ARG B 245     -40.023   2.625   6.399  1.00 72.73           C  
ANISOU 1821  CG  ARG B 245     8728  10444   8460   1305   1241    100       C  
ATOM   1822  CD  ARG B 245     -39.309   3.729   7.140  1.00 84.91           C  
ANISOU 1822  CD  ARG B 245    10473  11986   9802   1230   1210   -110       C  
ATOM   1823  NE  ARG B 245     -38.000   4.008   6.551  1.00 92.66           N  
ANISOU 1823  NE  ARG B 245    11402  13038  10766   1099    961   -183       N  
ATOM   1824  CZ  ARG B 245     -37.407   5.196   6.571  1.00109.17           C  
ANISOU 1824  CZ  ARG B 245    13597  15073  12810    984    909   -359       C  
ATOM   1825  NH1 ARG B 245     -38.015   6.242   7.123  1.00 94.17           N  
ANISOU 1825  NH1 ARG B 245    11885  13018  10879    996   1098   -491       N  
ATOM   1826  NH2 ARG B 245     -36.207   5.353   6.026  1.00 97.97           N  
ANISOU 1826  NH2 ARG B 245    12101  13745  11379    854    681   -401       N  
ATOM   1827  N   GLU B 246     -43.978   2.871   5.340  1.00 64.89           N  
ANISOU 1827  N   GLU B 246     7390   9169   8095   1546   1808    418       N  
ATOM   1828  CA  GLU B 246     -45.285   2.689   5.992  1.00 66.32           C  
ANISOU 1828  CA  GLU B 246     7556   9340   8304   1658   2074    518       C  
ATOM   1829  C   GLU B 246     -45.960   1.450   5.399  1.00 69.11           C  
ANISOU 1829  C   GLU B 246     7697   9762   8801   1629   2060    729       C  
ATOM   1830  O   GLU B 246     -46.369   0.567   6.154  1.00 71.53           O  
ANISOU 1830  O   GLU B 246     8040  10132   9005   1651   2165    816       O  
ATOM   1831  CB  GLU B 246     -46.199   3.911   5.782  1.00 69.08           C  
ANISOU 1831  CB  GLU B 246     7867   9560   8822   1763   2274    503       C  
ATOM   1832  CG  GLU B 246     -45.817   5.154   6.564  1.00 87.54           C  
ANISOU 1832  CG  GLU B 246    10467  11788  11007   1802   2367    293       C  
ATOM   1833  CD  GLU B 246     -46.666   6.372   6.241  1.00125.68           C  
ANISOU 1833  CD  GLU B 246    15279  16457  16019   1931   2578    288       C  
ATOM   1834  OE1 GLU B 246     -46.101   7.363   5.720  1.00133.98           O  
ANISOU 1834  OE1 GLU B 246    16407  17385  17115   1893   2507    166       O  
ATOM   1835  OE2 GLU B 246     -47.895   6.333   6.489  1.00122.25           O  
ANISOU 1835  OE2 GLU B 246    14745  16021  15685   2073   2820    420       O  
ATOM   1836  N   LEU B 247     -46.025   1.379   4.041  1.00 61.52           N  
ANISOU 1836  N   LEU B 247     6531   8784   8060   1563   1925    805       N  
ATOM   1837  CA  LEU B 247     -46.608   0.303   3.235  1.00 59.47           C  
ANISOU 1837  CA  LEU B 247     6070   8574   7950   1491   1878    984       C  
ATOM   1838  C   LEU B 247     -46.081  -1.069   3.643  1.00 66.34           C  
ANISOU 1838  C   LEU B 247     7033   9511   8663   1430   1797   1027       C  
ATOM   1839  O   LEU B 247     -46.872  -2.000   3.805  1.00 67.92           O  
ANISOU 1839  O   LEU B 247     7174   9743   8890   1407   1895   1168       O  
ATOM   1840  CB  LEU B 247     -46.309   0.553   1.742  1.00 57.05           C  
ANISOU 1840  CB  LEU B 247     5605   8243   7831   1411   1690    999       C  
ATOM   1841  CG  LEU B 247     -47.209  -0.108   0.704  1.00 60.20           C  
ANISOU 1841  CG  LEU B 247     5767   8678   8428   1331   1663   1175       C  
ATOM   1842  CD1 LEU B 247     -47.112   0.611  -0.592  1.00 57.72           C  
ANISOU 1842  CD1 LEU B 247     5314   8335   8283   1294   1531   1175       C  
ATOM   1843  CD2 LEU B 247     -46.820  -1.557   0.448  1.00 62.31           C  
ANISOU 1843  CD2 LEU B 247     6060   8986   8627   1215   1545   1236       C  
ATOM   1844  N   GLN B 248     -44.755  -1.216   3.775  1.00 62.78           N  
ANISOU 1844  N   GLN B 248     6719   9083   8052   1403   1622    921       N  
ATOM   1845  CA  GLN B 248     -44.223  -2.530   4.096  1.00 62.21           C  
ANISOU 1845  CA  GLN B 248     6733   9069   7836   1375   1547    983       C  
ATOM   1846  C   GLN B 248     -44.378  -2.916   5.564  1.00 68.32           C  
ANISOU 1846  C   GLN B 248     7678   9891   8388   1449   1696    995       C  
ATOM   1847  O   GLN B 248     -44.487  -4.103   5.845  1.00 67.45           O  
ANISOU 1847  O   GLN B 248     7611   9807   8212   1438   1718   1111       O  
ATOM   1848  CB  GLN B 248     -42.811  -2.696   3.597  1.00 61.94           C  
ANISOU 1848  CB  GLN B 248     6742   9067   7725   1338   1314    909       C  
ATOM   1849  CG  GLN B 248     -42.851  -3.435   2.262  1.00 72.44           C  
ANISOU 1849  CG  GLN B 248     7939  10365   9219   1257   1200   1003       C  
ATOM   1850  CD  GLN B 248     -42.334  -2.660   1.090  1.00 85.56           C  
ANISOU 1850  CD  GLN B 248     9487  11999  11022   1206   1056    937       C  
ATOM   1851  OE1 GLN B 248     -42.190  -3.196   0.001  1.00 74.62           O  
ANISOU 1851  OE1 GLN B 248     8014  10594   9746   1138    956    994       O  
ATOM   1852  NE2 GLN B 248     -42.008  -1.396   1.285  1.00 87.08           N  
ANISOU 1852  NE2 GLN B 248     9702  12183  11200   1230   1047    811       N  
ATOM   1853  N   LYS B 249     -44.489  -1.938   6.482  1.00 67.75           N  
ANISOU 1853  N   LYS B 249     7717   9820   8207   1521   1820    885       N  
ATOM   1854  CA  LYS B 249     -44.781  -2.220   7.893  1.00 70.21           C  
ANISOU 1854  CA  LYS B 249     8197  10181   8300   1594   1990    898       C  
ATOM   1855  C   LYS B 249     -46.205  -2.828   7.932  1.00 73.70           C  
ANISOU 1855  C   LYS B 249     8518  10604   8881   1608   2204   1074       C  
ATOM   1856  O   LYS B 249     -46.442  -3.827   8.609  1.00 74.29           O  
ANISOU 1856  O   LYS B 249     8665  10721   8841   1615   2290   1183       O  
ATOM   1857  CB  LYS B 249     -44.745  -0.916   8.730  1.00 75.51           C  
ANISOU 1857  CB  LYS B 249     9020  10831   8837   1659   2097    725       C  
ATOM   1858  CG  LYS B 249     -43.346  -0.409   9.088  1.00 95.17           C  
ANISOU 1858  CG  LYS B 249    11675  13377  11107   1618   1905    552       C  
ATOM   1859  CD  LYS B 249     -43.407   0.697  10.162  1.00105.88           C  
ANISOU 1859  CD  LYS B 249    13246  14710  12274   1661   2044    380       C  
ATOM   1860  CE  LYS B 249     -42.061   0.986  10.800  1.00110.44           C  
ANISOU 1860  CE  LYS B 249    14010  15393  12561   1594   1861    227       C  
ATOM   1861  NZ  LYS B 249     -42.198   1.609  12.150  1.00113.50           N  
ANISOU 1861  NZ  LYS B 249    14657  15790  12680   1629   2020     92       N  
ATOM   1862  N   ALA B 250     -47.114  -2.244   7.126  1.00 68.83           N  
ANISOU 1862  N   ALA B 250     7701   9934   8518   1601   2276   1117       N  
ATOM   1863  CA  ALA B 250     -48.505  -2.622   6.941  1.00 69.12           C  
ANISOU 1863  CA  ALA B 250     7555   9978   8729   1593   2457   1291       C  
ATOM   1864  C   ALA B 250     -48.716  -3.998   6.303  1.00 73.61           C  
ANISOU 1864  C   ALA B 250     8017  10564   9388   1459   2373   1450       C  
ATOM   1865  O   ALA B 250     -49.770  -4.603   6.527  1.00 75.68           O  
ANISOU 1865  O   ALA B 250     8180  10856   9721   1426   2534   1604       O  
ATOM   1866  CB  ALA B 250     -49.209  -1.561   6.123  1.00 69.42           C  
ANISOU 1866  CB  ALA B 250     7395   9976   9004   1628   2510   1295       C  
ATOM   1867  N   ILE B 251     -47.762  -4.478   5.485  1.00 67.69           N  
ANISOU 1867  N   ILE B 251     7287   9791   8641   1376   2135   1416       N  
ATOM   1868  CA  ILE B 251     -47.893  -5.776   4.807  1.00 66.78           C  
ANISOU 1868  CA  ILE B 251     7114   9657   8602   1243   2056   1544       C  
ATOM   1869  C   ILE B 251     -46.897  -6.828   5.363  1.00 70.61           C  
ANISOU 1869  C   ILE B 251     7819  10135   8875   1254   1978   1548       C  
ATOM   1870  O   ILE B 251     -46.629  -7.822   4.687  1.00 69.81           O  
ANISOU 1870  O   ILE B 251     7726   9985   8815   1162   1879   1616       O  
ATOM   1871  CB  ILE B 251     -47.835  -5.654   3.232  1.00 68.53           C  
ANISOU 1871  CB  ILE B 251     7158   9847   9035   1132   1879   1545       C  
ATOM   1872  CG1 ILE B 251     -46.449  -5.186   2.703  1.00 67.17           C  
ANISOU 1872  CG1 ILE B 251     7058   9654   8808   1161   1664   1397       C  
ATOM   1873  CG2 ILE B 251     -48.961  -4.766   2.678  1.00 69.85           C  
ANISOU 1873  CG2 ILE B 251     7083  10041   9417   1125   1968   1599       C  
ATOM   1874  CD1 ILE B 251     -46.107  -5.654   1.328  1.00 72.47           C  
ANISOU 1874  CD1 ILE B 251     7653  10290   9591   1046   1485   1418       C  
ATOM   1875  N   GLY B 252     -46.342  -6.582   6.559  1.00 68.27           N  
ANISOU 1875  N   GLY B 252     7705   9887   8347   1370   2024   1479       N  
ATOM   1876  CA  GLY B 252     -45.394  -7.468   7.247  1.00 68.31           C  
ANISOU 1876  CA  GLY B 252     7913   9918   8125   1417   1962   1501       C  
ATOM   1877  C   GLY B 252     -44.121  -7.851   6.503  1.00 69.64           C  
ANISOU 1877  C   GLY B 252     8113  10077   8269   1407   1727   1462       C  
ATOM   1878  O   GLY B 252     -43.594  -8.945   6.719  1.00 71.18           O  
ANISOU 1878  O   GLY B 252     8429  10261   8355   1430   1695   1551       O  
ATOM   1879  N   ALA B 253     -43.628  -6.970   5.616  1.00 62.10           N  
ANISOU 1879  N   ALA B 253     7053   9123   7419   1383   1577   1343       N  
ATOM   1880  CA  ALA B 253     -42.399  -7.165   4.854  1.00 59.65           C  
ANISOU 1880  CA  ALA B 253     6749   8822   7095   1380   1363   1300       C  
ATOM   1881  C   ALA B 253     -41.220  -6.552   5.607  1.00 64.14           C  
ANISOU 1881  C   ALA B 253     7419   9507   7445   1465   1258   1186       C  
ATOM   1882  O   ALA B 253     -41.406  -5.653   6.428  1.00 64.88           O  
ANISOU 1882  O   ALA B 253     7561   9645   7444   1494   1332   1094       O  
ATOM   1883  CB  ALA B 253     -42.520  -6.530   3.490  1.00 58.55           C  
ANISOU 1883  CB  ALA B 253     6435   8632   7180   1294   1263   1246       C  
ATOM   1884  N   VAL B 254     -40.007  -7.062   5.353  1.00 59.75           N  
ANISOU 1884  N   VAL B 254     6901   9006   6795   1502   1094   1196       N  
ATOM   1885  CA  VAL B 254     -38.789  -6.606   6.026  1.00 58.92           C  
ANISOU 1885  CA  VAL B 254     6864   9051   6471   1563    964   1111       C  
ATOM   1886  C   VAL B 254     -37.765  -6.088   5.011  1.00 61.54           C  
ANISOU 1886  C   VAL B 254     7082   9421   6880   1525    764   1028       C  
ATOM   1887  O   VAL B 254     -37.709  -6.608   3.891  1.00 60.39           O  
ANISOU 1887  O   VAL B 254     6855   9198   6894   1500    716   1084       O  
ATOM   1888  CB  VAL B 254     -38.198  -7.653   7.007  1.00 63.07           C  
ANISOU 1888  CB  VAL B 254     7538   9674   6752   1675    963   1226       C  
ATOM   1889  CG1 VAL B 254     -39.278  -8.261   7.900  1.00 63.97           C  
ANISOU 1889  CG1 VAL B 254     7766   9738   6800   1703   1177   1324       C  
ATOM   1890  CG2 VAL B 254     -37.425  -8.737   6.284  1.00 62.05           C  
ANISOU 1890  CG2 VAL B 254     7399   9522   6653   1731    871   1346       C  
ATOM   1891  N   PRO B 255     -36.955  -5.061   5.361  1.00 57.49           N  
ANISOU 1891  N   PRO B 255     6568   9024   6250   1504    652    892       N  
ATOM   1892  CA  PRO B 255     -35.994  -4.527   4.375  1.00 56.37           C  
ANISOU 1892  CA  PRO B 255     6304   8923   6190   1450    472    821       C  
ATOM   1893  C   PRO B 255     -34.785  -5.409   4.081  1.00 62.36           C  
ANISOU 1893  C   PRO B 255     7034   9792   6870   1526    333    918       C  
ATOM   1894  O   PRO B 255     -34.226  -6.006   4.992  1.00 65.98           O  
ANISOU 1894  O   PRO B 255     7579  10368   7121   1622    318    998       O  
ATOM   1895  CB  PRO B 255     -35.553  -3.205   5.005  1.00 58.42           C  
ANISOU 1895  CB  PRO B 255     6601   9270   6325   1383    415    651       C  
ATOM   1896  CG  PRO B 255     -35.751  -3.390   6.447  1.00 63.54           C  
ANISOU 1896  CG  PRO B 255     7410   9997   6733   1438    501    657       C  
ATOM   1897  CD  PRO B 255     -36.909  -4.297   6.624  1.00 59.20           C  
ANISOU 1897  CD  PRO B 255     6904   9332   6257   1504    690    788       C  
ATOM   1898  N   LEU B 256     -34.462  -5.554   2.813  1.00 57.42           N  
ANISOU 1898  N   LEU B 256     6290   9122   6406   1499    250    928       N  
ATOM   1899  CA  LEU B 256     -33.324  -6.334   2.325  1.00 58.31           C  
ANISOU 1899  CA  LEU B 256     6357   9322   6475   1586    137   1020       C  
ATOM   1900  C   LEU B 256     -32.038  -5.501   2.197  1.00 64.06           C  
ANISOU 1900  C   LEU B 256     6979  10235   7127   1539    -40    927       C  
ATOM   1901  O   LEU B 256     -31.111  -5.663   2.984  1.00 66.28           O  
ANISOU 1901  O   LEU B 256     7280  10710   7191   1581   -125    934       O  
ATOM   1902  CB  LEU B 256     -33.647  -6.805   0.887  1.00 56.72           C  
ANISOU 1902  CB  LEU B 256     6092   8961   6496   1559    159   1062       C  
ATOM   1903  CG  LEU B 256     -33.238  -8.180   0.389  1.00 60.28           C  
ANISOU 1903  CG  LEU B 256     6601   9358   6946   1673    185   1206       C  
ATOM   1904  CD1 LEU B 256     -33.411  -8.234  -1.104  1.00 58.12           C  
ANISOU 1904  CD1 LEU B 256     6258   8953   6870   1603    175   1192       C  
ATOM   1905  CD2 LEU B 256     -31.815  -8.489   0.703  1.00 63.72           C  
ANISOU 1905  CD2 LEU B 256     7017   9979   7215   1813     78   1274       C  
ATOM   1906  N   ILE B 257     -32.015  -4.591   1.211  1.00 58.63           N  
ANISOU 1906  N   ILE B 257     6173   9492   6611   1438    -97    845       N  
ATOM   1907  CA  ILE B 257     -30.918  -3.693   0.888  1.00 58.87           C  
ANISOU 1907  CA  ILE B 257     6087   9662   6620   1354   -252    755       C  
ATOM   1908  C   ILE B 257     -31.414  -2.799  -0.258  1.00 62.84           C  
ANISOU 1908  C   ILE B 257     6515  10008   7354   1234   -233    669       C  
ATOM   1909  O   ILE B 257     -32.276  -3.243  -1.015  1.00 62.65           O  
ANISOU 1909  O   ILE B 257     6495   9818   7490   1248   -138    720       O  
ATOM   1910  CB  ILE B 257     -29.593  -4.474   0.549  1.00 61.96           C  
ANISOU 1910  CB  ILE B 257     6379  10225   6938   1462   -369    869       C  
ATOM   1911  CG1 ILE B 257     -28.458  -4.086   1.528  1.00 64.66           C  
ANISOU 1911  CG1 ILE B 257     6671  10847   7052   1446   -519    847       C  
ATOM   1912  CG2 ILE B 257     -29.149  -4.376  -0.937  1.00 58.91           C  
ANISOU 1912  CG2 ILE B 257     5861   9787   6735   1436   -412    878       C  
ATOM   1913  CD1 ILE B 257     -28.026  -5.193   2.557  1.00 68.69           C  
ANISOU 1913  CD1 ILE B 257     7248  11517   7332   1616   -527    991       C  
ATOM   1914  N   GLN B 258     -30.884  -1.558  -0.382  1.00 59.22           N  
ANISOU 1914  N   GLN B 258     5991   9602   6906   1107   -324    547       N  
ATOM   1915  CA  GLN B 258     -31.175  -0.605  -1.469  1.00 57.78           C  
ANISOU 1915  CA  GLN B 258     5735   9289   6928    997   -321    477       C  
ATOM   1916  C   GLN B 258     -32.673  -0.301  -1.699  1.00 59.70           C  
ANISOU 1916  C   GLN B 258     6032   9317   7334    984   -167    462       C  
ATOM   1917  O   GLN B 258     -33.132  -0.235  -2.850  1.00 57.64           O  
ANISOU 1917  O   GLN B 258     5697   8944   7261    961   -146    496       O  
ATOM   1918  CB  GLN B 258     -30.522  -1.069  -2.790  1.00 58.36           C  
ANISOU 1918  CB  GLN B 258     5678   9387   7110   1021   -392    557       C  
ATOM   1919  CG  GLN B 258     -29.004  -0.889  -2.876  1.00 77.70           C  
ANISOU 1919  CG  GLN B 258     8013  12052   9460    996   -546    557       C  
ATOM   1920  CD  GLN B 258     -28.429  -1.485  -4.154  1.00 94.51           C  
ANISOU 1920  CD  GLN B 258    10028  14200  11681   1059   -579    654       C  
ATOM   1921  OE1 GLN B 258     -29.123  -1.653  -5.176  1.00 83.94           O  
ANISOU 1921  OE1 GLN B 258     8695  12697  10501   1063   -510    681       O  
ATOM   1922  NE2 GLN B 258     -27.135  -1.820  -4.121  1.00 85.26           N  
ANISOU 1922  NE2 GLN B 258     8750  13246  10401   1110   -684    713       N  
ATOM   1923  N   GLY B 259     -33.401  -0.102  -0.601  1.00 56.38           N  
ANISOU 1923  N   GLY B 259     5732   8860   6829   1000    -63    418       N  
ATOM   1924  CA  GLY B 259     -34.823   0.239  -0.601  1.00 54.98           C  
ANISOU 1924  CA  GLY B 259     5595   8513   6783   1006    101    414       C  
ATOM   1925  C   GLY B 259     -35.761  -0.857  -1.052  1.00 55.06           C  
ANISOU 1925  C   GLY B 259     5575   8443   6902   1069    191    549       C  
ATOM   1926  O   GLY B 259     -36.909  -0.577  -1.407  1.00 53.42           O  
ANISOU 1926  O   GLY B 259     5334   8115   6849   1056    301    572       O  
ATOM   1927  N   GLU B 260     -35.269  -2.110  -1.043  1.00 51.21           N  
ANISOU 1927  N   GLU B 260     5101   8024   6333   1134    147    647       N  
ATOM   1928  CA  GLU B 260     -35.986  -3.328  -1.449  1.00 49.97           C  
ANISOU 1928  CA  GLU B 260     4953   7786   6249   1173    223    773       C  
ATOM   1929  C   GLU B 260     -36.445  -4.154  -0.216  1.00 51.85           C  
ANISOU 1929  C   GLU B 260     5319   8037   6343   1250    335    839       C  
ATOM   1930  O   GLU B 260     -35.701  -4.280   0.745  1.00 51.00           O  
ANISOU 1930  O   GLU B 260     5288   8050   6040   1312    295    828       O  
ATOM   1931  CB  GLU B 260     -35.125  -4.147  -2.428  1.00 50.44           C  
ANISOU 1931  CB  GLU B 260     4970   7871   6324   1197    123    837       C  
ATOM   1932  CG  GLU B 260     -34.805  -3.383  -3.704  1.00 63.74           C  
ANISOU 1932  CG  GLU B 260     6531   9538   8149   1118     32    788       C  
ATOM   1933  CD  GLU B 260     -33.628  -3.894  -4.513  1.00106.99           C  
ANISOU 1933  CD  GLU B 260    11964  15090  13596   1156    -76    821       C  
ATOM   1934  OE1 GLU B 260     -32.596  -3.184  -4.563  1.00117.01           O  
ANISOU 1934  OE1 GLU B 260    13160  16471  14829   1132   -181    760       O  
ATOM   1935  OE2 GLU B 260     -33.744  -4.987  -5.118  1.00105.72           O  
ANISOU 1935  OE2 GLU B 260    11847  14873  13450   1204    -47    908       O  
ATOM   1936  N   TYR B 261     -37.690  -4.637  -0.222  1.00 47.95           N  
ANISOU 1936  N   TYR B 261     4841   7437   5941   1234    473    911       N  
ATOM   1937  CA  TYR B 261     -38.247  -5.362   0.909  1.00 49.43           C  
ANISOU 1937  CA  TYR B 261     5147   7625   6009   1293    602    982       C  
ATOM   1938  C   TYR B 261     -38.637  -6.759   0.517  1.00 55.75           C  
ANISOU 1938  C   TYR B 261     5990   8341   6850   1295    654   1117       C  
ATOM   1939  O   TYR B 261     -38.990  -6.986  -0.637  1.00 55.46           O  
ANISOU 1939  O   TYR B 261     5879   8221   6973   1216    630   1143       O  
ATOM   1940  CB  TYR B 261     -39.434  -4.603   1.531  1.00 50.77           C  
ANISOU 1940  CB  TYR B 261     5313   7752   6223   1273    756    951       C  
ATOM   1941  CG  TYR B 261     -39.083  -3.227   2.068  1.00 53.50           C  
ANISOU 1941  CG  TYR B 261     5679   8148   6502   1275    737    804       C  
ATOM   1942  CD1 TYR B 261     -38.892  -2.145   1.209  1.00 54.93           C  
ANISOU 1942  CD1 TYR B 261     5761   8293   6816   1214    662    714       C  
ATOM   1943  CD2 TYR B 261     -38.989  -2.995   3.433  1.00 56.26           C  
ANISOU 1943  CD2 TYR B 261     6165   8564   6648   1327    807    754       C  
ATOM   1944  CE1 TYR B 261     -38.574  -0.878   1.696  1.00 56.41           C  
ANISOU 1944  CE1 TYR B 261     5999   8493   6941   1198    658    572       C  
ATOM   1945  CE2 TYR B 261     -38.674  -1.729   3.932  1.00 58.49           C  
ANISOU 1945  CE2 TYR B 261     6501   8870   6851   1305    798    601       C  
ATOM   1946  CZ  TYR B 261     -38.453  -0.676   3.059  1.00 66.62           C  
ANISOU 1946  CZ  TYR B 261     7444   9845   8023   1236    724    507       C  
ATOM   1947  OH  TYR B 261     -38.155   0.575   3.548  1.00 71.62           O  
ANISOU 1947  OH  TYR B 261     8163  10470   8580   1198    728    350       O  
ATOM   1948  N   MET B 262     -38.553  -7.703   1.477  1.00 53.92           N  
ANISOU 1948  N   MET B 262     5897   8129   6462   1376    725   1204       N  
ATOM   1949  CA  MET B 262     -38.861  -9.119   1.286  1.00 54.05           C  
ANISOU 1949  CA  MET B 262     6007   8042   6489   1382    798   1337       C  
ATOM   1950  C   MET B 262     -39.987  -9.561   2.185  1.00 61.21           C  
ANISOU 1950  C   MET B 262     6987   8901   7370   1362    978   1417       C  
ATOM   1951  O   MET B 262     -40.064  -9.129   3.338  1.00 64.27           O  
ANISOU 1951  O   MET B 262     7423   9372   7623   1424   1038   1395       O  
ATOM   1952  CB  MET B 262     -37.624  -9.974   1.530  1.00 56.83           C  
ANISOU 1952  CB  MET B 262     6470   8447   6676   1520    731   1402       C  
ATOM   1953  CG  MET B 262     -36.604  -9.836   0.459  1.00 60.34           C  
ANISOU 1953  CG  MET B 262     6838   8920   7169   1538    583   1361       C  
ATOM   1954  SD  MET B 262     -36.659 -11.202  -0.716  1.00 65.71           S  
ANISOU 1954  SD  MET B 262     7597   9412   7957   1514    621   1450       S  
ATOM   1955  CE  MET B 262     -36.077 -10.416  -2.148  1.00 60.39           C  
ANISOU 1955  CE  MET B 262     6765   8768   7414   1449    477   1347       C  
ATOM   1956  N   ILE B 263     -40.866 -10.423   1.656  1.00 56.69           N  
ANISOU 1956  N   ILE B 263     6427   8197   6917   1263   1066   1508       N  
ATOM   1957  CA  ILE B 263     -42.018 -10.954   2.378  1.00 57.72           C  
ANISOU 1957  CA  ILE B 263     6606   8276   7050   1211   1247   1606       C  
ATOM   1958  C   ILE B 263     -41.860 -12.473   2.553  1.00 60.62           C  
ANISOU 1958  C   ILE B 263     7162   8531   7338   1229   1315   1739       C  
ATOM   1959  O   ILE B 263     -41.468 -13.154   1.597  1.00 59.90           O  
ANISOU 1959  O   ILE B 263     7115   8338   7307   1190   1251   1755       O  
ATOM   1960  CB  ILE B 263     -43.362 -10.596   1.642  1.00 60.93           C  
ANISOU 1960  CB  ILE B 263     6839   8636   7677   1040   1304   1614       C  
ATOM   1961  CG1 ILE B 263     -43.359  -9.135   1.142  1.00 60.38           C  
ANISOU 1961  CG1 ILE B 263     6591   8641   7709   1040   1220   1492       C  
ATOM   1962  CG2 ILE B 263     -44.594 -10.846   2.541  1.00 63.65           C  
ANISOU 1962  CG2 ILE B 263     7184   8977   8025    994   1506   1713       C  
ATOM   1963  CD1 ILE B 263     -44.288  -8.800   0.057  1.00 67.54           C  
ANISOU 1963  CD1 ILE B 263     7310   9520   8830    899   1210   1507       C  
ATOM   1964  N   PRO B 264     -42.156 -13.031   3.752  1.00 57.66           N  
ANISOU 1964  N   PRO B 264     6923   8161   6826   1290   1456   1837       N  
ATOM   1965  CA  PRO B 264     -42.153 -14.492   3.896  1.00 58.61           C  
ANISOU 1965  CA  PRO B 264     7239   8140   6889   1295   1548   1980       C  
ATOM   1966  C   PRO B 264     -43.192 -15.036   2.902  1.00 63.61           C  
ANISOU 1966  C   PRO B 264     7830   8620   7720   1069   1603   2015       C  
ATOM   1967  O   PRO B 264     -44.275 -14.451   2.800  1.00 63.77           O  
ANISOU 1967  O   PRO B 264     7686   8679   7864    935   1660   2001       O  
ATOM   1968  CB  PRO B 264     -42.616 -14.694   5.352  1.00 61.77           C  
ANISOU 1968  CB  PRO B 264     7742   8592   7135   1362   1709   2073       C  
ATOM   1969  CG  PRO B 264     -42.322 -13.421   6.032  1.00 65.79           C  
ANISOU 1969  CG  PRO B 264     8160   9287   7551   1453   1657   1961       C  
ATOM   1970  CD  PRO B 264     -42.616 -12.389   5.000  1.00 60.19           C  
ANISOU 1970  CD  PRO B 264     7239   8593   7038   1347   1563   1830       C  
ATOM   1971  N   CYS B 265     -42.849 -16.070   2.106  1.00 60.24           N  
ANISOU 1971  N   CYS B 265     7537   8029   7322   1023   1580   2053       N  
ATOM   1972  CA  CYS B 265     -43.762 -16.573   1.080  1.00 60.45           C  
ANISOU 1972  CA  CYS B 265     7538   7915   7515    775   1606   2067       C  
ATOM   1973  C   CYS B 265     -45.071 -17.177   1.650  1.00 67.24           C  
ANISOU 1973  C   CYS B 265     8427   8710   8409    606   1789   2186       C  
ATOM   1974  O   CYS B 265     -46.140 -16.991   1.060  1.00 67.79           O  
ANISOU 1974  O   CYS B 265     8341   8783   8633    381   1800   2186       O  
ATOM   1975  CB  CYS B 265     -43.050 -17.527   0.133  1.00 61.23           C  
ANISOU 1975  CB  CYS B 265     7817   7838   7610    769   1557   2064       C  
ATOM   1976  SG  CYS B 265     -41.752 -16.732  -0.864  1.00 63.67           S  
ANISOU 1976  SG  CYS B 265     8023   8238   7932    900   1346   1925       S  
ATOM   1977  N   GLU B 266     -45.004 -17.787   2.839  1.00 64.55           N  
ANISOU 1977  N   GLU B 266     8257   8345   7923    718   1928   2297       N  
ATOM   1978  CA  GLU B 266     -46.145 -18.360   3.560  1.00 65.90           C  
ANISOU 1978  CA  GLU B 266     8468   8469   8103    581   2122   2427       C  
ATOM   1979  C   GLU B 266     -47.228 -17.303   3.903  1.00 70.15           C  
ANISOU 1979  C   GLU B 266     8732   9186   8735    503   2174   2409       C  
ATOM   1980  O   GLU B 266     -48.412 -17.645   4.069  1.00 70.99           O  
ANISOU 1980  O   GLU B 266     8770   9275   8927    311   2309   2505       O  
ATOM   1981  CB  GLU B 266     -45.666 -19.103   4.830  1.00 68.78           C  
ANISOU 1981  CB  GLU B 266     9078   8793   8261    766   2251   2551       C  
ATOM   1982  CG  GLU B 266     -44.821 -18.287   5.810  1.00 76.89           C  
ANISOU 1982  CG  GLU B 266    10087  10015   9113   1036   2198   2510       C  
ATOM   1983  CD  GLU B 266     -43.319 -18.182   5.584  1.00 92.00           C  
ANISOU 1983  CD  GLU B 266    12073  11965  10919   1252   2033   2451       C  
ATOM   1984  OE1 GLU B 266     -42.837 -18.474   4.463  1.00 63.61           O  
ANISOU 1984  OE1 GLU B 266     8497   8261   7412   1216   1933   2403       O  
ATOM   1985  OE2 GLU B 266     -42.626 -17.751   6.534  1.00 92.83           O  
ANISOU 1985  OE2 GLU B 266    12201  12227  10843   1452   2001   2451       O  
ATOM   1986  N   LYS B 267     -46.810 -16.015   3.978  1.00 64.28           N  
ANISOU 1986  N   LYS B 267     7834   8611   7979    650   2074   2291       N  
ATOM   1987  CA  LYS B 267     -47.667 -14.871   4.289  1.00 62.93           C  
ANISOU 1987  CA  LYS B 267     7426   8598   7887    637   2128   2259       C  
ATOM   1988  C   LYS B 267     -48.278 -14.200   3.057  1.00 63.78           C  
ANISOU 1988  C   LYS B 267     7277   8744   8213    478   2029   2200       C  
ATOM   1989  O   LYS B 267     -49.170 -13.372   3.218  1.00 63.74           O  
ANISOU 1989  O   LYS B 267     7061   8855   8302    456   2101   2209       O  
ATOM   1990  CB  LYS B 267     -46.891 -13.840   5.119  1.00 64.34           C  
ANISOU 1990  CB  LYS B 267     7613   8913   7921    871   2085   2157       C  
ATOM   1991  CG  LYS B 267     -46.736 -14.225   6.589  1.00 81.65           C  
ANISOU 1991  CG  LYS B 267     9997  11138   9886   1018   2218   2231       C  
ATOM   1992  CD  LYS B 267     -46.759 -13.001   7.513  1.00 92.23           C  
ANISOU 1992  CD  LYS B 267    11274  12638  11133   1149   2268   2147       C  
ATOM   1993  CE  LYS B 267     -45.376 -12.584   7.953  1.00106.90           C  
ANISOU 1993  CE  LYS B 267    13267  14578  12770   1336   2146   2058       C  
ATOM   1994  NZ  LYS B 267     -45.404 -11.346   8.767  1.00113.25           N  
ANISOU 1994  NZ  LYS B 267    14024  15516  13489   1425   2176   1938       N  
ATOM   1995  N   VAL B 268     -47.827 -14.554   1.834  1.00 58.09           N  
ANISOU 1995  N   VAL B 268     6574   7932   7566    380   1875   2150       N  
ATOM   1996  CA  VAL B 268     -48.299 -13.913   0.591  1.00 56.15           C  
ANISOU 1996  CA  VAL B 268     6095   7735   7505    235   1756   2096       C  
ATOM   1997  C   VAL B 268     -49.816 -14.118   0.387  1.00 63.93           C  
ANISOU 1997  C   VAL B 268     6891   8764   8634      2   1858   2211       C  
ATOM   1998  O   VAL B 268     -50.499 -13.159   0.028  1.00 63.97           O  
ANISOU 1998  O   VAL B 268     6633   8903   8768    -21   1840   2208       O  
ATOM   1999  CB  VAL B 268     -47.441 -14.296  -0.641  1.00 57.41           C  
ANISOU 1999  CB  VAL B 268     6345   7789   7681    180   1582   2019       C  
ATOM   2000  CG1 VAL B 268     -47.987 -13.689  -1.932  1.00 55.97           C  
ANISOU 2000  CG1 VAL B 268     5931   7665   7669     13   1460   1981       C  
ATOM   2001  CG2 VAL B 268     -45.994 -13.860  -0.431  1.00 55.72           C  
ANISOU 2001  CG2 VAL B 268     6234   7592   7344    421   1479   1917       C  
ATOM   2002  N   SER B 269     -50.339 -15.322   0.678  1.00 63.69           N  
ANISOU 2002  N   SER B 269     6991   8629   8580   -159   1974   2326       N  
ATOM   2003  CA  SER B 269     -51.772 -15.640   0.592  1.00 66.51           C  
ANISOU 2003  CA  SER B 269     7172   9039   9059   -409   2081   2456       C  
ATOM   2004  C   SER B 269     -52.624 -14.606   1.367  1.00 71.08           C  
ANISOU 2004  C   SER B 269     7498   9815   9694   -303   2213   2511       C  
ATOM   2005  O   SER B 269     -53.488 -13.940   0.785  1.00 72.48           O  
ANISOU 2005  O   SER B 269     7378  10132  10028   -396   2186   2545       O  
ATOM   2006  CB  SER B 269     -52.047 -17.058   1.110  1.00 73.89           C  
ANISOU 2006  CB  SER B 269     8339   9816   9918   -553   2226   2571       C  
ATOM   2007  OG  SER B 269     -50.917 -17.694   1.696  1.00 85.07           O  
ANISOU 2007  OG  SER B 269    10090  11068  11163   -382   2235   2540       O  
ATOM   2008  N   THR B 270     -52.272 -14.421   2.651  1.00 65.76           N  
ANISOU 2008  N   THR B 270     6957   9154   8876    -81   2347   2513       N  
ATOM   2009  CA  THR B 270     -52.849 -13.568   3.693  1.00 65.56           C  
ANISOU 2009  CA  THR B 270     6803   9272   8833     74   2518   2550       C  
ATOM   2010  C   THR B 270     -52.792 -12.031   3.434  1.00 64.86           C  
ANISOU 2010  C   THR B 270     6510   9310   8824    233   2452   2446       C  
ATOM   2011  O   THR B 270     -53.488 -11.278   4.122  1.00 66.16           O  
ANISOU 2011  O   THR B 270     6528   9590   9018    333   2612   2489       O  
ATOM   2012  CB  THR B 270     -52.136 -13.905   5.029  1.00 75.53           C  
ANISOU 2012  CB  THR B 270     8347  10486   9865    271   2630   2546       C  
ATOM   2013  OG1 THR B 270     -50.991 -13.073   5.195  1.00 75.29           O  
ANISOU 2013  OG1 THR B 270     8404  10476   9726    497   2510   2390       O  
ATOM   2014  CG2 THR B 270     -51.779 -15.395   5.186  1.00 75.17           C  
ANISOU 2014  CG2 THR B 270     8574  10271   9717    173   2659   2628       C  
ATOM   2015  N   LEU B 271     -51.960 -11.576   2.483  1.00 55.64           N  
ANISOU 2015  N   LEU B 271     5349   8107   7684    267   2239   2315       N  
ATOM   2016  CA  LEU B 271     -51.713 -10.158   2.222  1.00 52.67           C  
ANISOU 2016  CA  LEU B 271     4836   7811   7366    421   2169   2205       C  
ATOM   2017  C   LEU B 271     -52.912  -9.352   1.720  1.00 58.45           C  
ANISOU 2017  C   LEU B 271     5238   8670   8299    371   2220   2284       C  
ATOM   2018  O   LEU B 271     -53.811  -9.928   1.100  1.00 58.04           O  
ANISOU 2018  O   LEU B 271     5021   8661   8372    156   2217   2408       O  
ATOM   2019  CB  LEU B 271     -50.522  -9.968   1.267  1.00 49.77           C  
ANISOU 2019  CB  LEU B 271     4547   7376   6989    439   1932   2068       C  
ATOM   2020  CG  LEU B 271     -49.146 -10.357   1.763  1.00 52.66           C  
ANISOU 2020  CG  LEU B 271     5191   7659   7157    566   1863   1974       C  
ATOM   2021  CD1 LEU B 271     -48.124 -10.227   0.669  1.00 51.46           C  
ANISOU 2021  CD1 LEU B 271     5065   7460   7027    558   1644   1868       C  
ATOM   2022  CD2 LEU B 271     -48.735  -9.520   2.932  1.00 54.64           C  
ANISOU 2022  CD2 LEU B 271     5521   7971   7268    779   1946   1900       C  
ATOM   2023  N   PRO B 272     -52.917  -8.003   1.978  1.00 57.31           N  
ANISOU 2023  N   PRO B 272     5002   8589   8183    569   2268   2217       N  
ATOM   2024  CA  PRO B 272     -54.024  -7.157   1.504  1.00 58.91           C  
ANISOU 2024  CA  PRO B 272     4886   8914   8582    570   2330   2310       C  
ATOM   2025  C   PRO B 272     -53.809  -6.620   0.091  1.00 62.25           C  
ANISOU 2025  C   PRO B 272     5162   9349   9142    509   2113   2270       C  
ATOM   2026  O   PRO B 272     -52.666  -6.407  -0.326  1.00 60.81           O  
ANISOU 2026  O   PRO B 272     5135   9077   8893    548   1946   2126       O  
ATOM   2027  CB  PRO B 272     -54.009  -5.991   2.498  1.00 61.49           C  
ANISOU 2027  CB  PRO B 272     5253   9259   8852    833   2503   2243       C  
ATOM   2028  CG  PRO B 272     -52.592  -5.880   2.954  1.00 63.89           C  
ANISOU 2028  CG  PRO B 272     5862   9455   8958    941   2408   2057       C  
ATOM   2029  CD  PRO B 272     -51.912  -7.192   2.708  1.00 58.22           C  
ANISOU 2029  CD  PRO B 272     5309   8664   8149    792   2270   2057       C  
ATOM   2030  N   ALA B 273     -54.893  -6.322  -0.621  1.00 59.48           N  
ANISOU 2030  N   ALA B 273     4499   9125   8976    428   2119   2407       N  
ATOM   2031  CA  ALA B 273     -54.734  -5.755  -1.957  1.00 59.00           C  
ANISOU 2031  CA  ALA B 273     4291   9092   9035    381   1918   2387       C  
ATOM   2032  C   ALA B 273     -54.261  -4.302  -1.854  1.00 64.23           C  
ANISOU 2032  C   ALA B 273     4970   9721   9715    634   1936   2281       C  
ATOM   2033  O   ALA B 273     -54.315  -3.721  -0.774  1.00 65.46           O  
ANISOU 2033  O   ALA B 273     5210   9853   9809    828   2122   2242       O  
ATOM   2034  CB  ALA B 273     -56.044  -5.827  -2.716  1.00 61.48           C  
ANISOU 2034  CB  ALA B 273     4252   9581   9527    223   1913   2584       C  
ATOM   2035  N   ILE B 274     -53.728  -3.747  -2.943  1.00 59.58           N  
ANISOU 2035  N   ILE B 274     4336   9111   9189    622   1746   2223       N  
ATOM   2036  CA  ILE B 274     -53.295  -2.356  -2.978  1.00 59.00           C  
ANISOU 2036  CA  ILE B 274     4281   8989   9147    832   1755   2130       C  
ATOM   2037  C   ILE B 274     -53.934  -1.715  -4.196  1.00 62.66           C  
ANISOU 2037  C   ILE B 274     4463   9550   9795    804   1663   2248       C  
ATOM   2038  O   ILE B 274     -53.685  -2.135  -5.324  1.00 61.91           O  
ANISOU 2038  O   ILE B 274     4318   9479   9726    632   1455   2258       O  
ATOM   2039  CB  ILE B 274     -51.747  -2.136  -2.859  1.00 60.62           C  
ANISOU 2039  CB  ILE B 274     4777   9051   9203    887   1633   1915       C  
ATOM   2040  CG1 ILE B 274     -51.267  -2.433  -1.429  1.00 61.34           C  
ANISOU 2040  CG1 ILE B 274     5116   9081   9109    980   1767   1822       C  
ATOM   2041  CG2 ILE B 274     -51.361  -0.699  -3.236  1.00 61.52           C  
ANISOU 2041  CG2 ILE B 274     4880   9113   9381   1033   1599   1834       C  
ATOM   2042  CD1 ILE B 274     -49.879  -2.810  -1.326  1.00 61.82           C  
ANISOU 2042  CD1 ILE B 274     5423   9056   9008    971   1628   1666       C  
ATOM   2043  N   THR B 275     -54.804  -0.744  -3.958  1.00 60.76           N  
ANISOU 2043  N   THR B 275     4037   9374   9673    978   1828   2353       N  
ATOM   2044  CA  THR B 275     -55.490  -0.061  -5.036  1.00 61.56           C  
ANISOU 2044  CA  THR B 275     3849   9589   9952    994   1764   2500       C  
ATOM   2045  C   THR B 275     -54.859   1.285  -5.293  1.00 65.14           C  
ANISOU 2045  C   THR B 275     4390   9923  10438   1195   1757   2402       C  
ATOM   2046  O   THR B 275     -54.498   1.991  -4.356  1.00 65.72           O  
ANISOU 2046  O   THR B 275     4655   9868  10447   1384   1916   2283       O  
ATOM   2047  CB  THR B 275     -56.987   0.003  -4.766  1.00 70.39           C  
ANISOU 2047  CB  THR B 275     4652  10890  11202   1042   1948   2734       C  
ATOM   2048  OG1 THR B 275     -57.405  -1.293  -4.314  1.00 70.01           O  
ANISOU 2048  OG1 THR B 275     4588  10919  11095    835   1972   2793       O  
ATOM   2049  CG2 THR B 275     -57.799   0.440  -6.009  1.00 67.24           C  
ANISOU 2049  CG2 THR B 275     3899  10668  10981   1014   1842   2935       C  
ATOM   2050  N   LEU B 276     -54.705   1.611  -6.571  1.00 59.48           N  
ANISOU 2050  N   LEU B 276     3552   9243   9806   1133   1569   2448       N  
ATOM   2051  CA  LEU B 276     -54.170   2.866  -7.027  1.00 58.39           C  
ANISOU 2051  CA  LEU B 276     3467   8998   9719   1291   1543   2389       C  
ATOM   2052  C   LEU B 276     -55.316   3.610  -7.684  1.00 66.80           C  
ANISOU 2052  C   LEU B 276     4203  10202  10974   1402   1596   2625       C  
ATOM   2053  O   LEU B 276     -55.956   3.094  -8.615  1.00 68.72           O  
ANISOU 2053  O   LEU B 276     4193  10629  11287   1242   1451   2789       O  
ATOM   2054  CB  LEU B 276     -53.043   2.602  -8.010  1.00 56.14           C  
ANISOU 2054  CB  LEU B 276     3310   8654   9367   1134   1283   2269       C  
ATOM   2055  CG  LEU B 276     -51.687   2.292  -7.347  1.00 58.46           C  
ANISOU 2055  CG  LEU B 276     3940   8789   9483   1110   1248   2029       C  
ATOM   2056  CD1 LEU B 276     -51.389   0.799  -7.340  1.00 58.18           C  
ANISOU 2056  CD1 LEU B 276     3980   8792   9333    897   1134   1996       C  
ATOM   2057  CD2 LEU B 276     -50.589   3.073  -7.987  1.00 53.57           C  
ANISOU 2057  CD2 LEU B 276     3449   8057   8847   1139   1123   1906       C  
ATOM   2058  N   LYS B 277     -55.644   4.785  -7.141  1.00 63.69           N  
ANISOU 2058  N   LYS B 277     3813   9731  10656   1677   1820   2654       N  
ATOM   2059  CA  LYS B 277     -56.752   5.571  -7.667  1.00 65.03           C  
ANISOU 2059  CA  LYS B 277     3672  10027  11011   1842   1910   2901       C  
ATOM   2060  C   LYS B 277     -56.244   6.513  -8.744  1.00 66.87           C  
ANISOU 2060  C   LYS B 277     3916  10184  11310   1898   1773   2904       C  
ATOM   2061  O   LYS B 277     -55.539   7.487  -8.458  1.00 65.62           O  
ANISOU 2061  O   LYS B 277     3998   9802  11132   2055   1855   2761       O  
ATOM   2062  CB  LYS B 277     -57.536   6.296  -6.552  1.00 69.39           C  
ANISOU 2062  CB  LYS B 277     4208  10536  11622   2135   2254   2963       C  
ATOM   2063  CG  LYS B 277     -58.262   5.371  -5.566  1.00 76.15           C  
ANISOU 2063  CG  LYS B 277     4986  11514  12432   2085   2409   3020       C  
ATOM   2064  CD  LYS B 277     -59.492   4.694  -6.157  1.00 88.20           C  
ANISOU 2064  CD  LYS B 277     6080  13345  14086   1978   2369   3310       C  
ATOM   2065  CE  LYS B 277     -60.524   4.353  -5.104  1.00102.21           C  
ANISOU 2065  CE  LYS B 277     7727  15236  15871   2046   2630   3425       C  
ATOM   2066  NZ  LYS B 277     -61.410   3.241  -5.541  1.00106.25           N  
ANISOU 2066  NZ  LYS B 277     7930  16021  16420   1767   2507   3611       N  
ATOM   2067  N   LEU B 278     -56.548   6.158  -9.999  1.00 61.81           N  
ANISOU 2067  N   LEU B 278     3036   9724  10723   1734   1548   3054       N  
ATOM   2068  CA  LEU B 278     -56.150   6.920 -11.168  1.00 60.48           C  
ANISOU 2068  CA  LEU B 278     2844   9527  10610   1756   1392   3093       C  
ATOM   2069  C   LEU B 278     -57.367   7.271 -12.010  1.00 66.74           C  
ANISOU 2069  C   LEU B 278     3236  10562  11559   1825   1369   3412       C  
ATOM   2070  O   LEU B 278     -58.172   6.400 -12.360  1.00 65.28           O  
ANISOU 2070  O   LEU B 278     2783  10634  11388   1645   1268   3568       O  
ATOM   2071  CB  LEU B 278     -55.088   6.172 -11.993  1.00 57.51           C  
ANISOU 2071  CB  LEU B 278     2619   9128  10105   1478   1109   2938       C  
ATOM   2072  CG  LEU B 278     -53.726   5.968 -11.319  1.00 58.49           C  
ANISOU 2072  CG  LEU B 278     3123   9024  10076   1433   1106   2641       C  
ATOM   2073  CD1 LEU B 278     -53.183   4.593 -11.594  1.00 55.72           C  
ANISOU 2073  CD1 LEU B 278     2854   8726   9590   1152    911   2538       C  
ATOM   2074  CD2 LEU B 278     -52.751   7.072 -11.677  1.00 58.44           C  
ANISOU 2074  CD2 LEU B 278     3306   8824  10074   1542   1085   2530       C  
ATOM   2075  N   GLY B 279     -57.482   8.567 -12.297  1.00 66.35           N  
ANISOU 2075  N   GLY B 279     3157  10427  11624   2088   1470   3512       N  
ATOM   2076  CA  GLY B 279     -58.558   9.160 -13.076  1.00 69.40           C  
ANISOU 2076  CA  GLY B 279     3178  11023  12167   2230   1472   3836       C  
ATOM   2077  C   GLY B 279     -59.950   8.916 -12.523  1.00 77.54           C  
ANISOU 2077  C   GLY B 279     3874  12289  13299   2331   1646   4072       C  
ATOM   2078  O   GLY B 279     -60.925   8.954 -13.281  1.00 80.81           O  
ANISOU 2078  O   GLY B 279     3901  12989  13813   2332   1565   4364       O  
ATOM   2079  N   GLY B 280     -60.047   8.661 -11.217  1.00 72.93           N  
ANISOU 2079  N   GLY B 280     3425  11605  12680   2408   1878   3957       N  
ATOM   2080  CA  GLY B 280     -61.318   8.367 -10.558  1.00 74.92           C  
ANISOU 2080  CA  GLY B 280     3378  12071  13015   2499   2075   4164       C  
ATOM   2081  C   GLY B 280     -61.564   6.879 -10.382  1.00 76.56           C  
ANISOU 2081  C   GLY B 280     3488  12470  13131   2154   1946   4142       C  
ATOM   2082  O   GLY B 280     -62.150   6.464  -9.378  1.00 76.31           O  
ANISOU 2082  O   GLY B 280     3397  12498  13100   2188   2147   4174       O  
ATOM   2083  N   LYS B 281     -61.084   6.060 -11.353  1.00 70.78           N  
ANISOU 2083  N   LYS B 281     2766  11817  12312   1818   1622   4081       N  
ATOM   2084  CA  LYS B 281     -61.188   4.593 -11.348  1.00 68.99           C  
ANISOU 2084  CA  LYS B 281     2503  11728  11982   1450   1471   4037       C  
ATOM   2085  C   LYS B 281     -60.172   3.973 -10.374  1.00 69.15           C  
ANISOU 2085  C   LYS B 281     2939  11488  11845   1373   1532   3728       C  
ATOM   2086  O   LYS B 281     -59.252   4.657  -9.933  1.00 68.31           O  
ANISOU 2086  O   LYS B 281     3141  11120  11695   1555   1625   3536       O  
ATOM   2087  CB  LYS B 281     -61.089   4.023 -12.783  1.00 70.42           C  
ANISOU 2087  CB  LYS B 281     2561  12076  12120   1139   1124   4091       C  
ATOM   2088  CG  LYS B 281     -62.293   4.432 -13.647  1.00 84.82           C  
ANISOU 2088  CG  LYS B 281     3913  14233  14082   1180   1056   4439       C  
ATOM   2089  CD  LYS B 281     -62.384   3.705 -14.990  1.00 90.75           C  
ANISOU 2089  CD  LYS B 281     4512  15205  14763    823    712   4510       C  
ATOM   2090  CE  LYS B 281     -63.615   4.136 -15.763  1.00 94.97           C  
ANISOU 2090  CE  LYS B 281     4553  16107  15424    871    644   4875       C  
ATOM   2091  NZ  LYS B 281     -63.624   3.597 -17.155  1.00100.57           N  
ANISOU 2091  NZ  LYS B 281     5148  17024  16042    537    293   4933       N  
ATOM   2092  N   GLY B 282     -60.387   2.719  -9.997  1.00 64.66           N  
ANISOU 2092  N   GLY B 282     2371  11001  11196   1113   1494   3699       N  
ATOM   2093  CA  GLY B 282     -59.547   2.010  -9.036  1.00 62.37           C  
ANISOU 2093  CA  GLY B 282     2442  10504  10754   1040   1556   3451       C  
ATOM   2094  C   GLY B 282     -58.795   0.863  -9.661  1.00 64.94           C  
ANISOU 2094  C   GLY B 282     2935  10795  10946    704   1299   3312       C  
ATOM   2095  O   GLY B 282     -59.399  -0.051 -10.233  1.00 66.42           O  
ANISOU 2095  O   GLY B 282     2936  11167  11135    428   1166   3428       O  
ATOM   2096  N   TYR B 283     -57.467   0.909  -9.558  1.00 57.72           N  
ANISOU 2096  N   TYR B 283     2376   9644   9912    723   1231   3065       N  
ATOM   2097  CA  TYR B 283     -56.611  -0.108 -10.140  1.00 54.22           C  
ANISOU 2097  CA  TYR B 283     2130   9135   9337    455   1011   2920       C  
ATOM   2098  C   TYR B 283     -56.008  -0.995  -9.052  1.00 56.69           C  
ANISOU 2098  C   TYR B 283     2734   9297   9509    405   1101   2754       C  
ATOM   2099  O   TYR B 283     -54.945  -0.688  -8.502  1.00 53.67           O  
ANISOU 2099  O   TYR B 283     2632   8725   9034    537   1138   2565       O  
ATOM   2100  CB  TYR B 283     -55.566   0.537 -11.057  1.00 52.11           C  
ANISOU 2100  CB  TYR B 283     2001   8756   9043    496    843   2804       C  
ATOM   2101  CG  TYR B 283     -56.184   1.298 -12.214  1.00 54.08           C  
ANISOU 2101  CG  TYR B 283     1966   9165   9415    524    737   2991       C  
ATOM   2102  CD1 TYR B 283     -56.505   2.650 -12.096  1.00 56.59           C  
ANISOU 2102  CD1 TYR B 283     2171   9471   9858    815    873   3088       C  
ATOM   2103  CD2 TYR B 283     -56.429   0.674 -13.436  1.00 54.42           C  
ANISOU 2103  CD2 TYR B 283     1872   9367   9438    262    505   3074       C  
ATOM   2104  CE1 TYR B 283     -57.053   3.360 -13.167  1.00 56.87           C  
ANISOU 2104  CE1 TYR B 283     1947   9658  10005    864    779   3284       C  
ATOM   2105  CE2 TYR B 283     -56.976   1.377 -14.514  1.00 55.77           C  
ANISOU 2105  CE2 TYR B 283     1778   9710   9703    289    394   3261       C  
ATOM   2106  CZ  TYR B 283     -57.297   2.715 -14.372  1.00 63.39           C  
ANISOU 2106  CZ  TYR B 283     2616  10670  10801    600    531   3377       C  
ATOM   2107  OH  TYR B 283     -57.866   3.395 -15.428  1.00 69.20           O  
ANISOU 2107  OH  TYR B 283     3083  11582  11628    646    426   3589       O  
ATOM   2108  N   LYS B 284     -56.755  -2.056  -8.682  1.00 54.69           N  
ANISOU 2108  N   LYS B 284     2397   9143   9239    220   1148   2843       N  
ATOM   2109  CA  LYS B 284     -56.340  -3.052  -7.678  1.00 53.55           C  
ANISOU 2109  CA  LYS B 284     2510   8875   8961    153   1239   2728       C  
ATOM   2110  C   LYS B 284     -55.188  -3.913  -8.191  1.00 56.63           C  
ANISOU 2110  C   LYS B 284     3183   9120   9213    -17   1053   2557       C  
ATOM   2111  O   LYS B 284     -55.105  -4.228  -9.387  1.00 55.74           O  
ANISOU 2111  O   LYS B 284     3023   9052   9104   -202    852   2568       O  
ATOM   2112  CB  LYS B 284     -57.495  -3.980  -7.218  1.00 56.30           C  
ANISOU 2112  CB  LYS B 284     2690   9363   9337    -22   1348   2890       C  
ATOM   2113  CG  LYS B 284     -58.463  -4.404  -8.331  1.00 77.98           C  
ANISOU 2113  CG  LYS B 284     5129  12329  12172   -297   1195   3070       C  
ATOM   2114  CD  LYS B 284     -59.582  -3.332  -8.573  1.00 92.15           C  
ANISOU 2114  CD  LYS B 284     6510  14358  14144   -147   1269   3299       C  
ATOM   2115  CE  LYS B 284     -60.481  -3.613  -9.754  1.00102.29           C  
ANISOU 2115  CE  LYS B 284     7465  15897  15505   -407   1079   3486       C  
ATOM   2116  NZ  LYS B 284     -61.919  -3.720  -9.355  1.00105.62           N  
ANISOU 2116  NZ  LYS B 284     7488  16588  16054   -427   1219   3751       N  
ATOM   2117  N   LEU B 285     -54.305  -4.279  -7.248  1.00 51.36           N  
ANISOU 2117  N   LEU B 285     2813   8287   8413     62   1132   2407       N  
ATOM   2118  CA  LEU B 285     -53.183  -5.189  -7.383  1.00 48.60           C  
ANISOU 2118  CA  LEU B 285     2761   7789   7918    -41   1020   2256       C  
ATOM   2119  C   LEU B 285     -53.331  -6.207  -6.254  1.00 53.45           C  
ANISOU 2119  C   LEU B 285     3528   8345   8436    -83   1169   2262       C  
ATOM   2120  O   LEU B 285     -53.242  -5.845  -5.076  1.00 52.41           O  
ANISOU 2120  O   LEU B 285     3476   8178   8259    108   1337   2232       O  
ATOM   2121  CB  LEU B 285     -51.831  -4.455  -7.266  1.00 45.80           C  
ANISOU 2121  CB  LEU B 285     2611   7303   7488    153    971   2080       C  
ATOM   2122  CG  LEU B 285     -51.500  -3.426  -8.332  1.00 48.09           C  
ANISOU 2122  CG  LEU B 285     2800   7617   7856    205    834   2060       C  
ATOM   2123  CD1 LEU B 285     -50.330  -2.625  -7.925  1.00 46.69           C  
ANISOU 2123  CD1 LEU B 285     2804   7323   7614    397    840   1903       C  
ATOM   2124  CD2 LEU B 285     -51.283  -4.061  -9.708  1.00 46.31           C  
ANISOU 2124  CD2 LEU B 285     2570   7411   7616    -14    624   2060       C  
ATOM   2125  N   SER B 286     -53.600  -7.477  -6.613  1.00 51.93           N  
ANISOU 2125  N   SER B 286     3387   8138   8207   -341   1116   2305       N  
ATOM   2126  CA  SER B 286     -53.728  -8.566  -5.638  1.00 53.02           C  
ANISOU 2126  CA  SER B 286     3693   8199   8251   -409   1253   2325       C  
ATOM   2127  C   SER B 286     -52.318  -8.886  -5.130  1.00 57.29           C  
ANISOU 2127  C   SER B 286     4579   8559   8629   -269   1241   2163       C  
ATOM   2128  O   SER B 286     -51.374  -8.489  -5.810  1.00 56.76           O  
ANISOU 2128  O   SER B 286     4589   8440   8536   -205   1097   2049       O  
ATOM   2129  CB  SER B 286     -54.408  -9.783  -6.267  1.00 56.95           C  
ANISOU 2129  CB  SER B 286     4167   8712   8760   -747   1194   2412       C  
ATOM   2130  OG  SER B 286     -53.533 -10.623  -7.001  1.00 60.88           O  
ANISOU 2130  OG  SER B 286     4907   9062   9163   -879   1044   2300       O  
ATOM   2131  N   PRO B 287     -52.103  -9.513  -3.945  1.00 54.73           N  
ANISOU 2131  N   PRO B 287     4450   8154   8190   -204   1388   2159       N  
ATOM   2132  CA  PRO B 287     -50.710  -9.770  -3.493  1.00 52.84           C  
ANISOU 2132  CA  PRO B 287     4511   7777   7789    -54   1358   2025       C  
ATOM   2133  C   PRO B 287     -49.860 -10.525  -4.507  1.00 55.71           C  
ANISOU 2133  C   PRO B 287     5038   8025   8102   -165   1191   1951       C  
ATOM   2134  O   PRO B 287     -48.670 -10.286  -4.570  1.00 54.53           O  
ANISOU 2134  O   PRO B 287     5033   7818   7869    -19   1112   1838       O  
ATOM   2135  CB  PRO B 287     -50.888 -10.585  -2.216  1.00 55.50           C  
ANISOU 2135  CB  PRO B 287     5007   8062   8016    -32   1537   2086       C  
ATOM   2136  CG  PRO B 287     -52.254 -10.291  -1.764  1.00 61.22           C  
ANISOU 2136  CG  PRO B 287     5500   8916   8846    -80   1692   2221       C  
ATOM   2137  CD  PRO B 287     -53.084 -10.024  -2.968  1.00 57.42           C  
ANISOU 2137  CD  PRO B 287     4743   8540   8533   -258   1587   2290       C  
ATOM   2138  N   GLU B 288     -50.477 -11.397  -5.329  1.00 53.17           N  
ANISOU 2138  N   GLU B 288     4692   7681   7829   -428   1140   2014       N  
ATOM   2139  CA  GLU B 288     -49.769 -12.126  -6.364  1.00 52.65           C  
ANISOU 2139  CA  GLU B 288     4797   7495   7712   -548   1001   1940       C  
ATOM   2140  C   GLU B 288     -49.300 -11.204  -7.483  1.00 56.37           C  
ANISOU 2140  C   GLU B 288     5147   8031   8239   -511    829   1863       C  
ATOM   2141  O   GLU B 288     -48.265 -11.494  -8.100  1.00 56.72           O  
ANISOU 2141  O   GLU B 288     5364   7977   8208   -483    730   1767       O  
ATOM   2142  CB  GLU B 288     -50.590 -13.307  -6.868  1.00 56.67           C  
ANISOU 2142  CB  GLU B 288     5345   7949   8236   -865   1008   2016       C  
ATOM   2143  CG  GLU B 288     -50.870 -14.317  -5.759  1.00 77.76           C  
ANISOU 2143  CG  GLU B 288     8194  10516  10836   -898   1187   2090       C  
ATOM   2144  CD  GLU B 288     -51.286 -15.724  -6.152  1.00110.75           C  
ANISOU 2144  CD  GLU B 288    12551  14548  14982  -1200   1208   2130       C  
ATOM   2145  OE1 GLU B 288     -50.939 -16.174  -7.270  1.00117.36           O  
ANISOU 2145  OE1 GLU B 288    13520  15283  15787  -1332   1086   2052       O  
ATOM   2146  OE2 GLU B 288     -51.890 -16.412  -5.298  1.00102.07           O  
ANISOU 2146  OE2 GLU B 288    11494  13416  13873  -1298   1362   2234       O  
ATOM   2147  N   ASP B 289     -49.990 -10.050  -7.676  1.00 51.85           N  
ANISOU 2147  N   ASP B 289     4288   7620   7793   -478    810   1914       N  
ATOM   2148  CA  ASP B 289     -49.622  -9.022  -8.661  1.00 49.53           C  
ANISOU 2148  CA  ASP B 289     3865   7393   7560   -423    664   1863       C  
ATOM   2149  C   ASP B 289     -48.426  -8.186  -8.227  1.00 49.96           C  
ANISOU 2149  C   ASP B 289     4018   7404   7559   -162    657   1745       C  
ATOM   2150  O   ASP B 289     -47.544  -7.903  -9.042  1.00 48.28           O  
ANISOU 2150  O   ASP B 289     3860   7162   7321   -133    529   1660       O  
ATOM   2151  CB  ASP B 289     -50.800  -8.094  -8.979  1.00 51.91           C  
ANISOU 2151  CB  ASP B 289     3833   7874   8018   -455    663   1982       C  
ATOM   2152  CG  ASP B 289     -51.972  -8.789  -9.628  1.00 72.91           C  
ANISOU 2152  CG  ASP B 289     6337  10629  10737   -746    624   2108       C  
ATOM   2153  OD1 ASP B 289     -51.829  -9.249 -10.784  1.00 75.37           O  
ANISOU 2153  OD1 ASP B 289     6699  10921  11016   -942    474   2079       O  
ATOM   2154  OD2 ASP B 289     -53.050  -8.810  -9.019  1.00 85.69           O  
ANISOU 2154  OD2 ASP B 289     7768  12358  12433   -783    741   2240       O  
ATOM   2155  N   TYR B 290     -48.409  -7.760  -6.962  1.00 46.98           N  
ANISOU 2155  N   TYR B 290     3663   7034   7152     13    793   1740       N  
ATOM   2156  CA  TYR B 290     -47.346  -6.892  -6.468  1.00 46.40           C  
ANISOU 2156  CA  TYR B 290     3675   6940   7016    230    784   1626       C  
ATOM   2157  C   TYR B 290     -46.232  -7.643  -5.733  1.00 50.59           C  
ANISOU 2157  C   TYR B 290     4465   7380   7377    320    801   1553       C  
ATOM   2158  O   TYR B 290     -45.456  -6.988  -5.060  1.00 48.84           O  
ANISOU 2158  O   TYR B 290     4306   7169   7083    484    808   1472       O  
ATOM   2159  CB  TYR B 290     -47.897  -5.706  -5.626  1.00 49.02           C  
ANISOU 2159  CB  TYR B 290     3878   7339   7406    381    909   1642       C  
ATOM   2160  CG  TYR B 290     -48.501  -6.048  -4.275  1.00 52.10           C  
ANISOU 2160  CG  TYR B 290     4315   7738   7741    436   1100   1697       C  
ATOM   2161  CD1 TYR B 290     -47.689  -6.320  -3.175  1.00 53.33           C  
ANISOU 2161  CD1 TYR B 290     4689   7842   7731    555   1158   1623       C  
ATOM   2162  CD2 TYR B 290     -49.876  -5.973  -4.064  1.00 54.82           C  
ANISOU 2162  CD2 TYR B 290     4467   8166   8194    386   1229   1831       C  
ATOM   2163  CE1 TYR B 290     -48.232  -6.623  -1.929  1.00 54.71           C  
ANISOU 2163  CE1 TYR B 290     4920   8030   7836    609   1339   1677       C  
ATOM   2164  CE2 TYR B 290     -50.430  -6.233  -2.807  1.00 57.72           C  
ANISOU 2164  CE2 TYR B 290     4876   8549   8507    448   1424   1885       C  
ATOM   2165  CZ  TYR B 290     -49.601  -6.570  -1.747  1.00 62.26           C  
ANISOU 2165  CZ  TYR B 290     5698   9055   8904    556   1480   1804       C  
ATOM   2166  OH  TYR B 290     -50.105  -6.835  -0.504  1.00 62.61           O  
ANISOU 2166  OH  TYR B 290     5802   9117   8871    618   1674   1859       O  
ATOM   2167  N   THR B 291     -46.145  -8.998  -5.844  1.00 47.71           N  
ANISOU 2167  N   THR B 291     4258   6928   6942    214    810   1587       N  
ATOM   2168  CA  THR B 291     -45.041  -9.764  -5.261  1.00 46.53           C  
ANISOU 2168  CA  THR B 291     4351   6693   6633    325    823   1543       C  
ATOM   2169  C   THR B 291     -44.441 -10.658  -6.317  1.00 51.73           C  
ANISOU 2169  C   THR B 291     5142   7252   7261    237    728   1519       C  
ATOM   2170  O   THR B 291     -45.187 -11.287  -7.088  1.00 52.38           O  
ANISOU 2170  O   THR B 291     5212   7287   7402     33    717   1566       O  
ATOM   2171  CB  THR B 291     -45.400 -10.555  -4.008  1.00 51.07           C
[truncated: 71,848 more chars]
