# Supplementary material for: A new benchmark illustrates that integration of geometric constraints inferred from enzyme reaction chemistry can increase enzyme active site modeling accuracy
Source: PLoS One. 2019 Apr 4;14(4):e0214126. doi: 10.1371/journal.pone.0214126 (PMC6448891; doi:10.1371/journal.pone.0214126)
Supplement: S1 Files — (GZ) [file pone.0214126.s008.gz › benchmark-lite/templates/3veu/4obz.pdb.pdb]

REMARK query_anchored_aln GRRGSFVEMV-NLRGKSGQGYYVEMTVGSPPQTLNILVDTGSSNFAVGAAPHPFLHRYYQRQLSSTYRDLRKGVYVPYTQGKWEGELGTDLVSIPH--NV-----------------------------------------------------------------------------------------------------------------------------------------------------------------------------------------------------------------------------------------------------------------------------------------------------
ATOM      1  N   GLY A   1     -11.400 -15.893   5.365  1.00  0.00           N  
ATOM      2  CA  GLY A   1     -10.987 -16.312   6.710  1.00  0.00           C  
ATOM      3  C   GLY A   1     -11.663 -15.523   7.833  1.00  0.00           C  
ATOM      4  O   GLY A   1     -12.154 -14.414   7.599  1.00  0.00           O  
ATOM      5 1H   GLY A   1     -10.923 -16.446   4.682  1.00  0.00           H  
ATOM      6 2H   GLY A   1     -12.387 -16.018   5.265  1.00  0.00           H  
ATOM      7 3H   GLY A   1     -11.172 -14.929   5.231  1.00  0.00           H  
ATOM      8 1HA  GLY A   1     -11.213 -17.370   6.847  1.00  0.00           H  
ATOM      9 2HA  GLY A   1      -9.908 -16.199   6.811  1.00  0.00           H  
ATOM     10  N   ARG A   2     -11.659 -16.069   9.069  1.00  0.00           N  
ATOM     11  CA  ARG A   2     -12.166 -15.312  10.215  1.00  0.00           C  
ATOM     12  C   ARG A   2     -11.110 -14.232  10.440  1.00  0.00           C  
ATOM     13  O   ARG A   2      -9.980 -14.569  10.781  1.00  0.00           O  
ATOM     14  CB  ARG A   2     -12.340 -16.175  11.456  1.00  0.00           C  
ATOM     15  CG  ARG A   2     -12.926 -15.455  12.659  1.00  0.00           C  
ATOM     16  CD  ARG A   2     -13.097 -16.369  13.817  1.00  0.00           C  
ATOM     17  NE  ARG A   2     -13.640 -15.680  14.977  1.00  0.00           N  
ATOM     18  CZ  ARG A   2     -13.902 -16.266  16.162  1.00  0.00           C  
ATOM     19  NH1 ARG A   2     -13.665 -17.548  16.328  1.00  0.00           N  
ATOM     20  NH2 ARG A   2     -14.396 -15.551  17.157  1.00  0.00           N  
ATOM     21  H   ARG A   2     -11.306 -17.004   9.214  1.00  0.00           H  
ATOM     22  HA  ARG A   2     -13.144 -14.906   9.956  1.00  0.00           H  
ATOM     23 1HB  ARG A   2     -12.992 -17.016  11.225  1.00  0.00           H  
ATOM     24 2HB  ARG A   2     -11.374 -16.583  11.754  1.00  0.00           H  
ATOM     25 1HG  ARG A   2     -12.261 -14.644  12.958  1.00  0.00           H  
ATOM     26 2HG  ARG A   2     -13.903 -15.046  12.398  1.00  0.00           H  
ATOM     27 1HD  ARG A   2     -13.780 -17.174  13.548  1.00  0.00           H  
ATOM     28 2HD  ARG A   2     -12.131 -16.791  14.093  1.00  0.00           H  
ATOM     29  HE  ARG A   2     -13.836 -14.692  14.888  1.00  0.00           H  
ATOM     30 1HH1 ARG A   2     -13.287 -18.095  15.566  1.00  0.00           H  
ATOM     31 2HH1 ARG A   2     -13.861 -17.987  17.215  1.00  0.00           H  
ATOM     32 1HH2 ARG A   2     -14.578 -14.565  17.030  1.00  0.00           H  
ATOM     33 2HH2 ARG A   2     -14.592 -15.990  18.045  1.00  0.00           H  
ATOM     34  N   ARG A   3     -11.429 -12.962  10.149  1.00  0.00           N  
ATOM     35  CA  ARG A   3     -10.457 -11.878  10.312  1.00  0.00           C  
ATOM     36  C   ARG A   3     -10.912 -10.878  11.447  1.00  0.00           C  
ATOM     37  O   ARG A   3     -11.952 -11.116  12.041  1.00  0.00           O  
ATOM     38  CB  ARG A   3     -10.284 -11.133   8.997  1.00  0.00           C  
ATOM     39  CG  ARG A   3     -11.520 -10.390   8.514  1.00  0.00           C  
ATOM     40  CD  ARG A   3     -11.289  -9.735   7.201  1.00  0.00           C  
ATOM     41  NE  ARG A   3     -12.457  -8.994   6.753  1.00  0.00           N  
ATOM     42  CZ  ARG A   3     -12.537  -8.325   5.586  1.00  0.00           C  
ATOM     43  NH1 ARG A   3     -11.513  -8.315   4.763  1.00  0.00           N  
ATOM     44  NH2 ARG A   3     -13.646  -7.680   5.269  1.00  0.00           N  
ATOM     45  H   ARG A   3     -12.356 -12.745   9.811  1.00  0.00           H  
ATOM     46  HA  ARG A   3      -9.499 -12.312  10.600  1.00  0.00           H  
ATOM     47 1HB  ARG A   3      -9.479 -10.405   9.095  1.00  0.00           H  
ATOM     48 2HB  ARG A   3      -9.995 -11.836   8.215  1.00  0.00           H  
ATOM     49 1HG  ARG A   3     -12.347 -11.092   8.407  1.00  0.00           H  
ATOM     50 2HG  ARG A   3     -11.788  -9.621   9.239  1.00  0.00           H  
ATOM     51 1HD  ARG A   3     -10.455  -9.040   7.284  1.00  0.00           H  
ATOM     52 2HD  ARG A   3     -11.058 -10.492   6.453  1.00  0.00           H  
ATOM     53  HE  ARG A   3     -13.266  -8.979   7.360  1.00  0.00           H  
ATOM     54 1HH1 ARG A   3     -10.665  -8.808   5.005  1.00  0.00           H  
ATOM     55 2HH1 ARG A   3     -11.573  -7.814   3.888  1.00  0.00           H  
ATOM     56 1HH2 ARG A   3     -14.435  -7.688   5.902  1.00  0.00           H  
ATOM     57 2HH2 ARG A   3     -13.707  -7.180   4.395  1.00  0.00           H  
ATOM     58  N   GLY A   4     -10.103  -9.839  11.807  1.00  0.00           N  
ATOM     59  CA  GLY A   4     -10.460  -8.793  12.803  1.00  0.00           C  
ATOM     60  C   GLY A   4     -11.119  -7.617  12.005  1.00  0.00           C  
ATOM     61  O   GLY A   4     -10.828  -7.470  10.820  1.00  0.00           O  
ATOM     62  H   GLY A   4      -9.202  -9.798  11.352  1.00  0.00           H  
ATOM     63 1HA  GLY A   4     -11.139  -9.214  13.545  1.00  0.00           H  
ATOM     64 2HA  GLY A   4      -9.563  -8.474  13.333  1.00  0.00           H  
ATOM     65  N   SER A   5     -12.003  -6.810  12.647  1.00  0.00           N  
ATOM     66  CA  SER A   5     -12.802  -5.689  12.076  1.00  0.00           C  
ATOM     67  C   SER A   5     -12.142  -4.866  10.930  1.00  0.00           C  
ATOM     68  O   SER A   5     -12.701  -4.786   9.828  1.00  0.00           O  
ATOM     69  CB  SER A   5     -13.168  -4.739  13.199  1.00  0.00           C  
ATOM     70  OG  SER A   5     -14.031  -5.354  14.116  1.00  0.00           O  
ATOM     71  H   SER A   5     -12.099  -7.033  13.627  1.00  0.00           H  
ATOM     72  HA  SER A   5     -13.711  -6.101  11.635  1.00  0.00           H  
ATOM     73 1HB  SER A   5     -12.262  -4.413  13.710  1.00  0.00           H  
ATOM     74 2HB  SER A   5     -13.646  -3.852  12.784  1.00  0.00           H  
ATOM     75  HG  SER A   5     -14.677  -4.686  14.360  1.00  0.00           H  
ATOM     76  N   PHE A   6     -10.993  -4.261  11.204  1.00  0.00           N  
ATOM     77  CA  PHE A   6     -10.295  -3.444  10.221  1.00  0.00           C  
ATOM     78  C   PHE A   6     -10.889  -2.052  10.068  1.00  0.00           C  
ATOM     79  O   PHE A   6     -11.774  -1.646  10.842  1.00  0.00           O  
ATOM     80  CB  PHE A   6     -10.303  -4.146   8.862  1.00  0.00           C  
ATOM     81  CG  PHE A   6      -9.497  -5.413   8.829  1.00  0.00           C  
ATOM     82  CD1 PHE A   6      -9.933  -6.546   9.501  1.00  0.00           C  
ATOM     83  CD2 PHE A   6      -8.303  -5.476   8.128  1.00  0.00           C  
ATOM     84  CE1 PHE A   6      -9.192  -7.713   9.472  1.00  0.00           C  
ATOM     85  CE2 PHE A   6      -7.561  -6.640   8.096  1.00  0.00           C  
ATOM     86  CZ  PHE A   6      -8.007  -7.760   8.769  1.00  0.00           C  
ATOM     87  H   PHE A   6     -10.592  -4.373  12.124  1.00  0.00           H  
ATOM     88  HA  PHE A   6      -9.262  -3.317  10.548  1.00  0.00           H  
ATOM     89 1HB  PHE A   6     -11.328  -4.387   8.583  1.00  0.00           H  
ATOM     90 2HB  PHE A   6      -9.908  -3.472   8.102  1.00  0.00           H  
ATOM     91  HD1 PHE A   6     -10.871  -6.508  10.055  1.00  0.00           H  
ATOM     92  HD2 PHE A   6      -7.951  -4.591   7.596  1.00  0.00           H  
ATOM     93  HE1 PHE A   6      -9.546  -8.595  10.004  1.00  0.00           H  
ATOM     94  HE2 PHE A   6      -6.625  -6.676   7.540  1.00  0.00           H  
ATOM     95  HZ  PHE A   6      -7.422  -8.679   8.746  1.00  0.00           H  
ATOM     96  N   VAL A   7     -10.433  -1.298   9.045  1.00  0.00           N  
ATOM     97  CA  VAL A   7     -10.896   0.082   8.873  1.00  0.00           C  
ATOM     98  C   VAL A   7     -12.339   0.233   8.404  1.00  0.00           C  
ATOM     99  O   VAL A   7     -12.878  -0.679   7.773  1.00  0.00           O  
ATOM    100  CB  VAL A   7      -9.983   0.801   7.862  1.00  0.00           C  
ATOM    101  CG1 VAL A   7      -8.548   0.830   8.366  1.00  0.00           C  
ATOM    102  CG2 VAL A   7     -10.066   0.111   6.509  1.00  0.00           C  
ATOM    103  H   VAL A   7      -9.767  -1.679   8.388  1.00  0.00           H  
ATOM    104  HA  VAL A   7     -10.836   0.590   9.836  1.00  0.00           H  
ATOM    105  HB  VAL A   7     -10.310   1.836   7.763  1.00  0.00           H  
ATOM    106 1HG1 VAL A   7      -7.917   1.342   7.640  1.00  0.00           H  
ATOM    107 2HG1 VAL A   7      -8.508   1.359   9.318  1.00  0.00           H  
ATOM    108 3HG1 VAL A   7      -8.190  -0.191   8.502  1.00  0.00           H  
ATOM    109 1HG2 VAL A   7      -9.418   0.625   5.799  1.00  0.00           H  
ATOM    110 2HG2 VAL A   7      -9.744  -0.926   6.608  1.00  0.00           H  
ATOM    111 3HG2 VAL A   7     -11.094   0.139   6.148  1.00  0.00           H  
ATOM    112  N   GLU A   8     -12.963   1.398   8.738  1.00  0.00           N  
ATOM    113  CA  GLU A   8     -14.350   1.737   8.397  1.00  0.00           C  
ATOM    114  C   GLU A   8     -14.440   2.581   7.115  1.00  0.00           C  
ATOM    115  O   GLU A   8     -13.997   3.738   7.114  1.00  0.00           O  
ATOM    116  CB  GLU A   8     -15.008   2.489   9.556  1.00  0.00           C  
ATOM    117  CG  GLU A   8     -16.460   2.873   9.313  1.00  0.00           C  
ATOM    118  CD  GLU A   8     -17.377   1.683   9.244  1.00  0.00           C  
ATOM    119  OE1 GLU A   8     -17.324   0.865  10.131  1.00  0.00           O  
ATOM    120  OE2 GLU A   8     -18.130   1.592   8.304  1.00  0.00           O  
ATOM    121  H   GLU A   8     -12.408   2.062   9.259  1.00  0.00           H  
ATOM    122  HA  GLU A   8     -14.899   0.811   8.221  1.00  0.00           H  
ATOM    123 1HB  GLU A   8     -14.971   1.874  10.456  1.00  0.00           H  
ATOM    124 2HB  GLU A   8     -14.450   3.402   9.761  1.00  0.00           H  
ATOM    125 1HG  GLU A   8     -16.792   3.526  10.119  1.00  0.00           H  
ATOM    126 2HG  GLU A   8     -16.526   3.430   8.380  1.00  0.00           H  
ATOM    127  N   MET A   9     -15.079   2.052   6.047  1.00  0.00           N  
ATOM    128  CA  MET A   9     -15.244   2.851   4.831  1.00  0.00           C  
ATOM    129  C   MET A   9     -16.510   3.695   4.884  1.00  0.00           C  
ATOM    130  O   MET A   9     -17.605   3.188   5.147  1.00  0.00           O  
ATOM    131  CB  MET A   9     -15.265   1.944   3.602  1.00  0.00           C  
ATOM    132  CG  MET A   9     -14.000   1.121   3.406  1.00  0.00           C  
ATOM    133  SD  MET A   9     -12.530   2.144   3.189  1.00  0.00           S  
ATOM    134  CE  MET A   9     -12.875   2.900   1.603  1.00  0.00           C  
ATOM    135  H   MET A   9     -15.447   1.112   6.071  1.00  0.00           H  
ATOM    136  HA  MET A   9     -14.399   3.534   4.749  1.00  0.00           H  
ATOM    137 1HB  MET A   9     -16.104   1.254   3.674  1.00  0.00           H  
ATOM    138 2HB  MET A   9     -15.413   2.548   2.706  1.00  0.00           H  
ATOM    139 1HG  MET A   9     -13.847   0.477   4.271  1.00  0.00           H  
ATOM    140 2HG  MET A   9     -14.111   0.488   2.525  1.00  0.00           H  
ATOM    141 1HE  MET A   9     -12.054   3.564   1.331  1.00  0.00           H  
ATOM    142 2HE  MET A   9     -12.981   2.123   0.845  1.00  0.00           H  
ATOM    143 3HE  MET A   9     -13.800   3.474   1.666  1.00  0.00           H  
ATOM    144  N   VAL A  10     -16.356   4.993   4.642  1.00  0.00           N  
ATOM    145  CA  VAL A  10     -17.451   5.949   4.612  1.00  0.00           C  
ATOM    146  C   VAL A  10     -17.574   6.437   3.186  1.00  0.00           C  
ATOM    147  O   VAL A  10     -16.734   7.209   2.710  1.00  0.00           O  
ATOM    148  CB  VAL A  10     -17.193   7.134   5.562  1.00  0.00           C  
ATOM    149  CG1 VAL A  10     -17.075   6.649   6.999  1.00  0.00           C  
ATOM    150  CG2 VAL A  10     -15.934   7.874   5.137  1.00  0.00           C  
ATOM    151  H   VAL A  10     -15.415   5.317   4.471  1.00  0.00           H  
ATOM    152  HA  VAL A  10     -18.361   5.444   4.939  1.00  0.00           H  
ATOM    153  HB  VAL A  10     -18.045   7.812   5.521  1.00  0.00           H  
ATOM    154 1HG1 VAL A  10     -16.893   7.499   7.656  1.00  0.00           H  
ATOM    155 2HG1 VAL A  10     -18.001   6.154   7.293  1.00  0.00           H  
ATOM    156 3HG1 VAL A  10     -16.246   5.946   7.078  1.00  0.00           H  
ATOM    157 1HG2 VAL A  10     -15.758   8.710   5.812  1.00  0.00           H  
ATOM    158 2HG2 VAL A  10     -15.083   7.193   5.172  1.00  0.00           H  
ATOM    159 3HG2 VAL A  10     -16.057   8.248   4.120  1.00  0.00           H  
ATOM    160  N   ASN A  12     -18.569   5.913   2.480  1.00  0.00           N  
ATOM    161  CA  ASN A  12     -18.817   6.242   1.090  1.00  0.00           C  
ATOM    162  C   ASN A  12     -19.133   7.730   1.011  1.00  0.00           C  
ATOM    163  O   ASN A  12     -19.891   8.219   1.844  1.00  0.00           O  
ATOM    164  CB  ASN A  12     -19.941   5.401   0.513  1.00  0.00           C  
ATOM    165  CG  ASN A  12     -19.592   3.941   0.441  1.00  0.00           C  
ATOM    166  OD1 ASN A  12     -18.607   3.556  -0.199  1.00  0.00           O  
ATOM    167  ND2 ASN A  12     -20.381   3.119   1.085  1.00  0.00           N  
ATOM    168  H   ASN A  12     -19.312   6.032   3.154  1.00  0.00           H  
ATOM    169  HA  ASN A  12     -17.910   6.037   0.519  1.00  0.00           H  
ATOM    170 1HB  ASN A  12     -20.836   5.520   1.126  1.00  0.00           H  
ATOM    171 2HB  ASN A  12     -20.182   5.755  -0.490  1.00  0.00           H  
ATOM    172 1HD2 ASN A  12     -20.197   2.136   1.072  1.00  0.00           H  
ATOM    173 2HD2 ASN A  12     -21.167   3.474   1.590  1.00  0.00           H  
ATOM    174  N   LEU A  13     -18.529   8.451   0.043  1.00  0.00           N  
ATOM    175  CA  LEU A  13     -18.792   9.878  -0.140  1.00  0.00           C  
ATOM    176  C   LEU A  13     -19.536  10.136  -1.423  1.00  0.00           C  
ATOM    177  O   LEU A  13     -19.345   9.416  -2.396  1.00  0.00           O  
ATOM    178  CB  LEU A  13     -17.479  10.671  -0.145  1.00  0.00           C  
ATOM    179  CG  LEU A  13     -16.622  10.547   1.121  1.00  0.00           C  
ATOM    180  CD1 LEU A  13     -15.319  11.310   0.929  1.00  0.00           C  
ATOM    181  CD2 LEU A  13     -17.399  11.083   2.314  1.00  0.00           C  
ATOM    182  H   LEU A  13     -17.876   7.988  -0.573  1.00  0.00           H  
ATOM    183  HA  LEU A  13     -19.405  10.226   0.691  1.00  0.00           H  
ATOM    184 1HB  LEU A  13     -16.875  10.336  -0.987  1.00  0.00           H  
ATOM    185 2HB  LEU A  13     -17.710  11.726  -0.287  1.00  0.00           H  
ATOM    186  HG  LEU A  13     -16.373   9.499   1.291  1.00  0.00           H  
ATOM    187 1HD1 LEU A  13     -14.710  11.222   1.829  1.00  0.00           H  
ATOM    188 2HD1 LEU A  13     -14.774  10.894   0.082  1.00  0.00           H  
ATOM    189 3HD1 LEU A  13     -15.537  12.361   0.741  1.00  0.00           H  
ATOM    190 1HD2 LEU A  13     -16.790  10.994   3.215  1.00  0.00           H  
ATOM    191 2HD2 LEU A  13     -17.648  12.131   2.146  1.00  0.00           H  
ATOM    192 3HD2 LEU A  13     -18.317  10.508   2.439  1.00  0.00           H  
ATOM    193  N   ARG A  14     -20.425  11.132  -1.405  1.00  0.00           N  
ATOM    194  CA  ARG A  14     -21.188  11.565  -2.569  1.00  0.00           C  
ATOM    195  C   ARG A  14     -20.545  12.827  -3.139  1.00  0.00           C  
ATOM    196  O   ARG A  14     -20.190  13.734  -2.388  1.00  0.00           O  
ATOM    197  CB  ARG A  14     -22.639  11.840  -2.204  1.00  0.00           C  
ATOM    198  CG  ARG A  14     -23.427  10.621  -1.751  1.00  0.00           C  
ATOM    199  CD  ARG A  14     -24.835  10.966  -1.426  1.00  0.00           C  
ATOM    200  NE  ARG A  14     -25.577   9.815  -0.939  1.00  0.00           N  
ATOM    201  CZ  ARG A  14     -26.223   8.932  -1.726  1.00  0.00           C  
ATOM    202  NH1 ARG A  14     -26.210   9.083  -3.032  1.00  0.00           N  
ATOM    203  NH2 ARG A  14     -26.871   7.915  -1.184  1.00  0.00           N  
ATOM    204  H   ARG A  14     -20.564  11.603  -0.522  1.00  0.00           H  
ATOM    205  HA  ARG A  14     -21.167  10.768  -3.313  1.00  0.00           H  
ATOM    206 1HB  ARG A  14     -22.680  12.576  -1.402  1.00  0.00           H  
ATOM    207 2HB  ARG A  14     -23.156  12.265  -3.065  1.00  0.00           H  
ATOM    208 1HG  ARG A  14     -23.431   9.874  -2.545  1.00  0.00           H  
ATOM    209 2HG  ARG A  14     -22.963  10.199  -0.858  1.00  0.00           H  
ATOM    210 1HD  ARG A  14     -24.852  11.735  -0.654  1.00  0.00           H  
ATOM    211 2HD  ARG A  14     -25.333  11.339  -2.321  1.00  0.00           H  
ATOM    212  HE  ARG A  14     -25.610   9.666   0.061  1.00  0.00           H  
ATOM    213 1HH1 ARG A  14     -25.714   9.860  -3.445  1.00  0.00           H  
ATOM    214 2HH1 ARG A  14     -26.694   8.421  -3.621  1.00  0.00           H  
ATOM    215 1HH2 ARG A  14     -26.882   7.800  -0.180  1.00  0.00           H  
ATOM    216 2HH2 ARG A  14     -27.355   7.255  -1.774  1.00  0.00           H  
ATOM    217  N   GLY A  15     -20.364  12.864  -4.459  1.00  0.00           N  
ATOM    218  CA  GLY A  15     -19.767  13.991  -5.166  1.00  0.00           C  
ATOM    219  C   GLY A  15     -20.821  14.804  -5.878  1.00  0.00           C  
ATOM    220  O   GLY A  15     -21.560  14.292  -6.731  1.00  0.00           O  
ATOM    221  H   GLY A  15     -20.663  12.056  -4.986  1.00  0.00           H  
ATOM    222 1HA  GLY A  15     -19.230  14.622  -4.457  1.00  0.00           H  
ATOM    223 2HA  GLY A  15     -19.037  13.623  -5.886  1.00  0.00           H  
ATOM    224  N   LYS A  16     -20.863  16.086  -5.540  1.00  0.00           N  
ATOM    225  CA  LYS A  16     -21.741  17.027  -6.204  1.00  0.00           C  
ATOM    226  C   LYS A  16     -20.932  18.055  -6.957  1.00  0.00           C  
ATOM    227  O   LYS A  16     -20.279  18.888  -6.325  1.00  0.00           O  
ATOM    228  CB  LYS A  16     -22.665  17.713  -5.196  1.00  0.00           C  
ATOM    229  CG  LYS A  16     -23.660  18.685  -5.816  1.00  0.00           C  
ATOM    230  CD  LYS A  16     -24.556  19.308  -4.756  1.00  0.00           C  
ATOM    231  CE  LYS A  16     -25.526  20.308  -5.368  1.00  0.00           C  
ATOM    232  NZ  LYS A  16     -26.410  20.926  -4.343  1.00  0.00           N  
ATOM    233  H   LYS A  16     -20.263  16.413  -4.796  1.00  0.00           H  
ATOM    234  HA  LYS A  16     -22.356  16.481  -6.920  1.00  0.00           H  
ATOM    235 1HB  LYS A  16     -23.230  16.959  -4.649  1.00  0.00           H  
ATOM    236 2HB  LYS A  16     -22.066  18.264  -4.470  1.00  0.00           H  
ATOM    237 1HG  LYS A  16     -23.120  19.478  -6.334  1.00  0.00           H  
ATOM    238 2HG  LYS A  16     -24.280  18.159  -6.540  1.00  0.00           H  
ATOM    239 1HD  LYS A  16     -25.124  18.525  -4.253  1.00  0.00           H  
ATOM    240 2HD  LYS A  16     -23.942  19.820  -4.015  1.00  0.00           H  
ATOM    241 1HE  LYS A  16     -24.967  21.096  -5.871  1.00  0.00           H  
ATOM    242 2HE  LYS A  16     -26.148  19.805  -6.109  1.00  0.00           H  
ATOM    243 1HZ  LYS A  16     -27.037  21.580  -4.788  1.00  0.00           H  
ATOM    244 2HZ  LYS A  16     -26.948  20.205  -3.882  1.00  0.00           H  
ATOM    245 3HZ  LYS A  16     -25.846  21.412  -3.660  1.00  0.00           H  
ATOM    246  N   SER A  17     -20.969  17.987  -8.308  1.00  0.00           N  
ATOM    247  CA  SER A  17     -20.383  18.947  -9.248  1.00  0.00           C  
ATOM    248  C   SER A  17     -18.884  19.216  -9.034  1.00  0.00           C  
ATOM    249  O   SER A  17     -18.437  20.328  -9.360  1.00  0.00           O  
ATOM    250  CB  SER A  17     -21.141  20.257  -9.156  1.00  0.00           C  
ATOM    251  OG  SER A  17     -22.492  20.080  -9.480  1.00  0.00           O  
ATOM    252  H   SER A  17     -21.458  17.180  -8.669  1.00  0.00           H  
ATOM    253  HA  SER A  17     -20.479  18.545 -10.258  1.00  0.00           H  
ATOM    254 1HB  SER A  17     -21.056  20.656  -8.145  1.00  0.00           H  
ATOM    255 2HB  SER A  17     -20.694  20.984  -9.832  1.00  0.00           H  
ATOM    256  HG  SER A  17     -22.659  20.645 -10.238  1.00  0.00           H  
ATOM    257  N   GLY A  18     -18.109  18.227  -8.487  1.00  0.00           N  
ATOM    258  CA  GLY A  18     -16.661  18.337  -8.184  1.00  0.00           C  
ATOM    259  C   GLY A  18     -16.329  19.446  -7.159  1.00  0.00           C  
ATOM    260  O   GLY A  18     -15.157  19.804  -6.966  1.00  0.00           O  
ATOM    261  H   GLY A  18     -18.590  17.362  -8.284  1.00  0.00           H  
ATOM    262 1HA  GLY A  18     -16.297  17.386  -7.795  1.00  0.00           H  
ATOM    263 2HA  GLY A  18     -16.112  18.539  -9.103  1.00  0.00           H  
ATOM    264  N   GLN A  19     -17.382  19.948  -6.477  1.00  0.00           N  
ATOM    265  CA  GLN A  19     -17.356  21.034  -5.502  1.00  0.00           C  
ATOM    266  C   GLN A  19     -17.742  20.569  -4.118  1.00  0.00           C  
ATOM    267  O   GLN A  19     -17.187  21.067  -3.139  1.00  0.00           O  
ATOM    268  CB  GLN A  19     -18.289  22.166  -5.939  1.00  0.00           C  
ATOM    269  CG  GLN A  19     -17.858  22.873  -7.212  1.00  0.00           C  
ATOM    270  CD  GLN A  19     -18.829  23.961  -7.629  1.00  0.00           C  
ATOM    271  OE1 GLN A  19     -19.802  24.246  -6.925  1.00  0.00           O  
ATOM    272  NE2 GLN A  19     -18.571  24.575  -8.778  1.00  0.00           N  
ATOM    273  H   GLN A  19     -18.261  19.500  -6.691  1.00  0.00           H  
ATOM    274  HA  GLN A  19     -16.339  21.422  -5.444  1.00  0.00           H  
ATOM    275 1HB  GLN A  19     -19.292  21.770  -6.097  1.00  0.00           H  
ATOM    276 2HB  GLN A  19     -18.353  22.912  -5.146  1.00  0.00           H  
ATOM    277 1HG  GLN A  19     -16.882  23.330  -7.049  1.00  0.00           H  
ATOM    278 2HG  GLN A  19     -17.797  22.141  -8.019  1.00  0.00           H  
ATOM    279 1HE2 GLN A  19     -19.177  25.302  -9.104  1.00  0.00           H  
ATOM    280 2HE2 GLN A  19     -17.771  24.312  -9.317  1.00  0.00           H  
ATOM    281  N   GLY A  20     -18.687  19.636  -4.017  1.00  0.00           N  
ATOM    282  CA  GLY A  20     -19.099  19.168  -2.708  1.00  0.00           C  
ATOM    283  C   GLY A  20     -18.917  17.657  -2.503  1.00  0.00           C  
ATOM    284  O   GLY A  20     -19.453  16.859  -3.280  1.00  0.00           O  
ATOM    285  H   GLY A  20     -19.125  19.246  -4.839  1.00  0.00           H  
ATOM    286 1HA  GLY A  20     -18.528  19.689  -1.939  1.00  0.00           H  
ATOM    287 2HA  GLY A  20     -20.149  19.411  -2.549  1.00  0.00           H  
ATOM    288  N   TYR A  21     -18.170  17.277  -1.439  1.00  0.00           N  
ATOM    289  CA  TYR A  21     -17.962  15.888  -1.082  1.00  0.00           C  
ATOM    290  C   TYR A  21     -18.489  15.699   0.336  1.00  0.00           C  
ATOM    291  O   TYR A  21     -17.941  16.217   1.317  1.00  0.00           O  
ATOM    292  CB  TYR A  21     -16.485  15.499  -1.185  1.00  0.00           C  
ATOM    293  CG  TYR A  21     -15.927  15.590  -2.588  1.00  0.00           C  
ATOM    294  CD1 TYR A  21     -15.293  16.750  -3.008  1.00  0.00           C  
ATOM    295  CD2 TYR A  21     -16.049  14.514  -3.454  1.00  0.00           C  
ATOM    296  CE1 TYR A  21     -14.783  16.833  -4.289  1.00  0.00           C  
ATOM    297  CE2 TYR A  21     -15.539  14.597  -4.735  1.00  0.00           C  
ATOM    298  CZ  TYR A  21     -14.908  15.751  -5.153  1.00  0.00           C  
ATOM    299  OH  TYR A  21     -14.400  15.834  -6.429  1.00  0.00           O  
ATOM    300  H   TYR A  21     -17.743  17.999  -0.876  1.00  0.00           H  
ATOM    301  HA  TYR A  21     -18.527  15.264  -1.775  1.00  0.00           H  
ATOM    302 1HB  TYR A  21     -15.892  16.148  -0.540  1.00  0.00           H  
ATOM    303 2HB  TYR A  21     -16.353  14.477  -0.832  1.00  0.00           H  
ATOM    304  HD1 TYR A  21     -15.197  17.596  -2.327  1.00  0.00           H  
ATOM    305  HD2 TYR A  21     -16.548  13.603  -3.124  1.00  0.00           H  
ATOM    306  HE1 TYR A  21     -14.284  17.744  -4.619  1.00  0.00           H  
ATOM    307  HE2 TYR A  21     -15.636  13.751  -5.416  1.00  0.00           H  
ATOM    308  HH  TYR A  21     -13.997  16.696  -6.557  1.00  0.00           H  
ATOM    309  N   TYR A  22     -19.595  14.992   0.432  1.00  0.00           N  
ATOM    310  CA  TYR A  22     -20.272  14.779   1.695  1.00  0.00           C  
ATOM    311  C   TYR A  22     -20.652  13.301   1.867  1.00  0.00           C  
ATOM    312  O   TYR A  22     -20.935  12.590   0.888  1.00  0.00           O  
ATOM    313  CB  TYR A  22     -21.512  15.671   1.789  1.00  0.00           C  
ATOM    314  CG  TYR A  22     -22.577  15.345   0.766  1.00  0.00           C  
ATOM    315  CD1 TYR A  22     -23.570  14.425   1.068  1.00  0.00           C  
ATOM    316  CD2 TYR A  22     -22.561  15.967  -0.474  1.00  0.00           C  
ATOM    317  CE1 TYR A  22     -24.544  14.128   0.133  1.00  0.00           C  
ATOM    318  CE2 TYR A  22     -23.534  15.669  -1.408  1.00  0.00           C  
ATOM    319  CZ  TYR A  22     -24.522  14.754  -1.108  1.00  0.00           C  
ATOM    320  OH  TYR A  22     -25.491  14.458  -2.039  1.00  0.00           O  
ATOM    321  H   TYR A  22     -19.981  14.586  -0.408  1.00  0.00           H  
ATOM    322  HA  TYR A  22     -19.589  15.043   2.503  1.00  0.00           H  
ATOM    323 1HB  TYR A  22     -21.954  15.577   2.782  1.00  0.00           H  
ATOM    324 2HB  TYR A  22     -21.221  16.713   1.657  1.00  0.00           H  
ATOM    325  HD1 TYR A  22     -23.583  13.937   2.042  1.00  0.00           H  
ATOM    326  HD2 TYR A  22     -21.780  16.689  -0.711  1.00  0.00           H  
ATOM    327  HE1 TYR A  22     -25.324  13.405   0.370  1.00  0.00           H  
ATOM    328  HE2 TYR A  22     -23.521  16.157  -2.383  1.00  0.00           H  
ATOM    329  HH  TYR A  22     -25.336  14.970  -2.836  1.00  0.00           H  
ATOM    330  N   VAL A  23     -20.663  12.868   3.118  1.00  0.00           N  
ATOM    331  CA  VAL A  23     -21.040  11.515   3.495  1.00  0.00           C  
ATOM    332  C   VAL A  23     -22.103  11.534   4.574  1.00  0.00           C  
ATOM    333  O   VAL A  23     -22.286  12.554   5.250  1.00  0.00           O  
ATOM    334  CB  VAL A  23     -19.812  10.734   4.000  1.00  0.00           C  
ATOM    335  CG1 VAL A  23     -18.756  10.639   2.910  1.00  0.00           C  
ATOM    336  CG2 VAL A  23     -19.246  11.407   5.242  1.00  0.00           C  
ATOM    337  H   VAL A  23     -20.393  13.522   3.838  1.00  0.00           H  
ATOM    338  HA  VAL A  23     -21.437  11.008   2.615  1.00  0.00           H  
ATOM    339  HB  VAL A  23     -20.116   9.716   4.244  1.00  0.00           H  
ATOM    340 1HG1 VAL A  23     -17.895  10.084   3.284  1.00  0.00           H  
ATOM    341 2HG1 VAL A  23     -19.172  10.122   2.045  1.00  0.00           H  
ATOM    342 3HG1 VAL A  23     -18.442  11.641   2.618  1.00  0.00           H  
ATOM    343 1HG2 VAL A  23     -18.379  10.850   5.594  1.00  0.00           H  
ATOM    344 2HG2 VAL A  23     -18.948  12.427   4.999  1.00  0.00           H  
ATOM    345 3HG2 VAL A  23     -20.006  11.428   6.023  1.00  0.00           H  
ATOM    346  N   GLU A  24     -22.797  10.403   4.757  1.00  0.00           N  
ATOM    347  CA  GLU A  24     -23.863  10.258   5.751  1.00  0.00           C  
ATOM    348  C   GLU A  24     -23.364   9.822   7.152  1.00  0.00           C  
ATOM    349  O   GLU A  24     -22.500   8.966   7.285  1.00  0.00           O  
ATOM    350  CB  GLU A  24     -24.896   9.250   5.241  1.00  0.00           C  
ATOM    351  CG  GLU A  24     -25.648   9.696   3.996  1.00  0.00           C  
ATOM    352  CD  GLU A  24     -26.663   8.688   3.533  1.00  0.00           C  
ATOM    353  OE1 GLU A  24     -27.080   7.884   4.331  1.00  0.00           O  
ATOM    354  OE2 GLU A  24     -27.022   8.723   2.380  1.00  0.00           O  
ATOM    355  H   GLU A  24     -22.561   9.616   4.170  1.00  0.00           H  
ATOM    356  HA  GLU A  24     -24.344  11.227   5.886  1.00  0.00           H  
ATOM    357 1HB  GLU A  24     -24.401   8.306   5.013  1.00  0.00           H  
ATOM    358 2HB  GLU A  24     -25.629   9.054   6.023  1.00  0.00           H  
ATOM    359 1HG  GLU A  24     -26.158  10.636   4.209  1.00  0.00           H  
ATOM    360 2HG  GLU A  24     -24.931   9.877   3.196  1.00  0.00           H  
ATOM    361  N   MET A  25     -23.913  10.432   8.189  1.00  0.00           N  
ATOM    362  CA  MET A  25     -23.588  10.123   9.587  1.00  0.00           C  
ATOM    363  C   MET A  25     -24.880   9.954  10.408  1.00  0.00           C  
ATOM    364  O   MET A  25     -25.983  10.191   9.892  1.00  0.00           O  
ATOM    365  CB  MET A  25     -22.706  11.218  10.184  1.00  0.00           C  
ATOM    366  CG  MET A  25     -22.287  10.973  11.626  1.00  0.00           C  
ATOM    367  SD  MET A  25     -21.224  12.279  12.273  1.00  0.00           S  
ATOM    368  CE  MET A  25     -19.713  11.968  11.365  1.00  0.00           C  
ATOM    369  H   MET A  25     -24.594  11.150   7.990  1.00  0.00           H  
ATOM    370  HA  MET A  25     -23.041   9.181   9.615  1.00  0.00           H  
ATOM    371 1HB  MET A  25     -21.802  11.323   9.586  1.00  0.00           H  
ATOM    372 2HB  MET A  25     -23.235  12.172  10.147  1.00  0.00           H  
ATOM    373 1HG  MET A  25     -23.173  10.905  12.256  1.00  0.00           H  
ATOM    374 2HG  MET A  25     -21.749  10.027  11.693  1.00  0.00           H  
ATOM    375 1HE  MET A  25     -18.957  12.697  11.656  1.00  0.00           H  
ATOM    376 2HE  MET A  25     -19.355  10.962  11.589  1.00  0.00           H  
ATOM    377 3HE  MET A  25     -19.907  12.054  10.295  1.00  0.00           H  
ATOM    378  N   THR A  26     -24.732   9.554  11.669  1.00  0.00           N  
ATOM    379  CA  THR A  26     -25.864   9.382  12.565  1.00  0.00           C  
ATOM    380  C   THR A  26     -25.655  10.085  13.887  1.00  0.00           C  
ATOM    381  O   THR A  26     -24.547  10.050  14.419  1.00  0.00           O  
ATOM    382  CB  THR A  26     -26.142   7.889  12.821  1.00  0.00           C  
ATOM    383  OG1 THR A  26     -26.425   7.233  11.578  1.00  0.00           O  
ATOM    384  CG2 THR A  26     -27.326   7.720  13.760  1.00  0.00           C  
ATOM    385  H   THR A  26     -23.801   9.365  12.011  1.00  0.00           H  
ATOM    386  HA  THR A  26     -26.745   9.821  12.097  1.00  0.00           H  
ATOM    387  HB  THR A  26     -25.262   7.427  13.268  1.00  0.00           H  
ATOM    388  HG1 THR A  26     -27.374   7.130  11.481  1.00  0.00           H  
ATOM    389 1HG2 THR A  26     -27.507   6.659  13.930  1.00  0.00           H  
ATOM    390 2HG2 THR A  26     -27.109   8.208  14.710  1.00  0.00           H  
ATOM    391 3HG2 THR A  26     -28.211   8.172  13.314  1.00  0.00           H  
ATOM    392  N   VAL A  27     -26.693  10.759  14.415  1.00  0.00           N  
ATOM    393  CA  VAL A  27     -26.604  11.392  15.727  1.00  0.00           C  
ATOM    394  C   VAL A  27     -27.759  10.888  16.568  1.00  0.00           C  
ATOM    395  O   VAL A  27     -28.917  11.008  16.151  1.00  0.00           O  
ATOM    396  CB  VAL A  27     -26.665  12.927  15.614  1.00  0.00           C  
ATOM    397  CG1 VAL A  27     -26.602  13.566  16.993  1.00  0.00           C  
ATOM    398  CG2 VAL A  27     -25.527  13.426  14.736  1.00  0.00           C  
ATOM    399  H   VAL A  27     -27.554  10.829  13.892  1.00  0.00           H  
ATOM    400  HA  VAL A  27     -25.649  11.121  16.178  1.00  0.00           H  
ATOM    401  HB  VAL A  27     -27.619  13.212  15.171  1.00  0.00           H  
ATOM    402 1HG1 VAL A  27     -26.646  14.651  16.894  1.00  0.00           H  
ATOM    403 2HG1 VAL A  27     -27.445  13.222  17.592  1.00  0.00           H  
ATOM    404 3HG1 VAL A  27     -25.669  13.285  17.482  1.00  0.00           H  
ATOM    405 1HG2 VAL A  27     -25.577  14.512  14.659  1.00  0.00           H  
ATOM    406 2HG2 VAL A  27     -24.573  13.136  15.176  1.00  0.00           H  
ATOM    407 3HG2 VAL A  27     -25.616  12.989  13.741  1.00  0.00           H  
ATOM    408  N   GLY A  28     -27.426  10.288  17.714  1.00  0.00           N  
ATOM    409  CA  GLY A  28     -28.402   9.795  18.671  1.00  0.00           C  
ATOM    410  C   GLY A  28     -28.631   8.307  18.704  1.00  0.00           C  
ATOM    411  O   GLY A  28     -27.962   7.543  18.003  1.00  0.00           O  
ATOM    412  H   GLY A  28     -26.442  10.178  17.914  1.00  0.00           H  
ATOM    413 1HA  GLY A  28     -28.105  10.089  19.678  1.00  0.00           H  
ATOM    414 2HA  GLY A  28     -29.369  10.256  18.474  1.00  0.00           H  
ATOM    415  N   SER A  29     -29.592   7.907  19.553  1.00  0.00           N  
ATOM    416  CA  SER A  29     -30.034   6.533  19.776  1.00  0.00           C  
ATOM    417  C   SER A  29     -31.590   6.487  19.799  1.00  0.00           C  
ATOM    418  O   SER A  29     -32.191   6.910  20.802  1.00  0.00           O  
ATOM    419  CB  SER A  29     -29.463   6.004  21.077  1.00  0.00           C  
ATOM    420  OG  SER A  29     -29.906   4.698  21.325  1.00  0.00           O  
ATOM    421  H   SER A  29     -30.030   8.655  20.071  1.00  0.00           H  
ATOM    422  HA  SER A  29     -29.669   5.914  18.955  1.00  0.00           H  
ATOM    423 1HB  SER A  29     -28.374   6.018  21.029  1.00  0.00           H  
ATOM    424 2HB  SER A  29     -29.762   6.655  21.897  1.00  0.00           H  
ATOM    425  HG  SER A  29     -30.624   4.778  21.958  1.00  0.00           H  
ATOM    426  N   PRO A  30     -32.268   6.015  18.707  1.00  0.00           N  
ATOM    427  CA  PRO A  30     -31.711   5.485  17.444  1.00  0.00           C  
ATOM    428  C   PRO A  30     -31.107   6.585  16.585  1.00  0.00           C  
ATOM    429  O   PRO A  30     -31.544   7.727  16.730  1.00  0.00           O  
ATOM    430  CB  PRO A  30     -32.930   4.855  16.763  1.00  0.00           C  
ATOM    431  CG  PRO A  30     -34.087   5.630  17.294  1.00  0.00           C  
ATOM    432  CD  PRO A  30     -33.700   5.955  18.712  1.00  0.00           C  
ATOM    433  HA  PRO A  30     -30.953   4.722  17.675  1.00  0.00           H  
ATOM    434 1HB  PRO A  30     -32.832   4.932  15.670  1.00  0.00           H  
ATOM    435 2HB  PRO A  30     -32.986   3.784  17.006  1.00  0.00           H  
ATOM    436 1HG  PRO A  30     -34.254   6.530  16.684  1.00  0.00           H  
ATOM    437 2HG  PRO A  30     -35.007   5.030  17.234  1.00  0.00           H  
ATOM    438 1HD  PRO A  30     -34.117   6.934  18.992  1.00  0.00           H  
ATOM    439 2HD  PRO A  30     -34.073   5.169  19.385  1.00  0.00           H  
ATOM    440  N   PRO A  31     -30.087   6.273  15.741  1.00  0.00           N  
ATOM    441  CA  PRO A  31     -29.450   7.323  14.910  1.00  0.00           C  
ATOM    442  C   PRO A  31     -30.376   8.101  14.003  1.00  0.00           C  
ATOM    443  O   PRO A  31     -31.277   7.543  13.368  1.00  0.00           O  
ATOM    444  CB  PRO A  31     -28.447   6.517  14.078  1.00  0.00           C  
ATOM    445  CG  PRO A  31     -28.149   5.324  14.920  1.00  0.00           C  
ATOM    446  CD  PRO A  31     -29.464   4.987  15.572  1.00  0.00           C  
ATOM    447  HA  PRO A  31     -28.938   8.042  15.566  1.00  0.00           H  
ATOM    448 1HB  PRO A  31     -28.891   6.253  13.107  1.00  0.00           H  
ATOM    449 2HB  PRO A  31     -27.556   7.126  13.870  1.00  0.00           H  
ATOM    450 1HG  PRO A  31     -27.764   4.505  14.296  1.00  0.00           H  
ATOM    451 2HG  PRO A  31     -27.363   5.563  15.652  1.00  0.00           H  
ATOM    452 1HD  PRO A  31     -30.049   4.338  14.904  1.00  0.00           H  
ATOM    453 2HD  PRO A  31     -29.279   4.488  16.535  1.00  0.00           H  
ATOM    454  N   GLN A  32     -30.144   9.418  13.973  1.00  0.00           N  
ATOM    455  CA  GLN A  32     -30.842  10.378  13.124  1.00  0.00           C  
ATOM    456  C   GLN A  32     -29.833  10.686  12.028  1.00  0.00           C  
ATOM    457  O   GLN A  32     -28.682  10.994  12.341  1.00  0.00           O  
ATOM    458  CB  GLN A  32     -31.261  11.640  13.882  1.00  0.00           C  
ATOM    459  CG  GLN A  32     -32.279  11.396  14.984  1.00  0.00           C  
ATOM    460  CD  GLN A  32     -32.658  12.670  15.715  1.00  0.00           C  
ATOM    461  OE1 GLN A  32     -32.714  13.750  15.120  1.00  0.00           O  
ATOM    462  NE2 GLN A  32     -32.920  12.551  17.011  1.00  0.00           N  
ATOM    463  H   GLN A  32     -29.423   9.748  14.598  1.00  0.00           H  
ATOM    464  HA  GLN A  32     -31.748   9.907  12.742  1.00  0.00           H  
ATOM    465 1HB  GLN A  32     -30.383  12.103  14.332  1.00  0.00           H  
ATOM    466 2HB  GLN A  32     -31.688  12.359  13.183  1.00  0.00           H  
ATOM    467 1HG  GLN A  32     -33.182  10.973  14.543  1.00  0.00           H  
ATOM    468 2HG  GLN A  32     -31.855  10.699  15.707  1.00  0.00           H  
ATOM    469 1HE2 GLN A  32     -33.176  13.357  17.546  1.00  0.00           H  
ATOM    470 2HE2 GLN A  32     -32.863  11.656  17.454  1.00  0.00           H  
ATOM    471  N   THR A  33     -30.206  10.496  10.753  1.00  0.00           N  
ATOM    472  CA  THR A  33     -29.270  10.692   9.659  1.00  0.00           C  
ATOM    473  C   THR A  33     -29.114  12.141   9.236  1.00  0.00           C  
ATOM    474  O   THR A  33     -30.081  12.921   9.241  1.00  0.00           O  
ATOM    475  CB  THR A  33     -29.694   9.857   8.436  1.00  0.00           C  
ATOM    476  OG1 THR A  33     -29.691   8.466   8.780  1.00  0.00           O  
ATOM    477  CG2 THR A  33     -28.740  10.091   7.274  1.00  0.00           C  
ATOM    478  H   THR A  33     -31.153  10.212  10.546  1.00  0.00           H  
ATOM    479  HA  THR A  33     -28.284  10.360   9.984  1.00  0.00           H  
ATOM    480  HB  THR A  33     -30.702  10.141   8.134  1.00  0.00           H  
ATOM    481  HG1 THR A  33     -29.643   7.939   7.978  1.00  0.00           H  
ATOM    482 1HG2 THR A  33     -29.055   9.494   6.419  1.00  0.00           H  
ATOM    483 2HG2 THR A  33     -28.749  11.147   7.003  1.00  0.00           H  
ATOM    484 3HG2 THR A  33     -27.732   9.801   7.568  1.00  0.00           H  
ATOM    485  N   LEU A  34     -27.863  12.498   8.904  1.00  0.00           N  
ATOM    486  CA  LEU A  34     -27.450  13.800   8.392  1.00  0.00           C  
ATOM    487  C   LEU A  34     -26.304  13.572   7.410  1.00  0.00           C  
ATOM    488  O   LEU A  34     -25.582  12.591   7.549  1.00  0.00           O  
ATOM    489  CB  LEU A  34     -27.008  14.728   9.531  1.00  0.00           C  
ATOM    490  CG  LEU A  34     -25.687  14.356  10.217  1.00  0.00           C  
ATOM    491  CD1 LEU A  34     -25.180  15.546  11.021  1.00  0.00           C  
ATOM    492  CD2 LEU A  34     -25.902  13.144  11.110  1.00  0.00           C  
ATOM    493  H   LEU A  34     -27.168  11.777   9.032  1.00  0.00           H  
ATOM    494  HA  LEU A  34     -28.300  14.258   7.887  1.00  0.00           H  
ATOM    495 1HB  LEU A  34     -26.904  15.737   9.136  1.00  0.00           H  
ATOM    496 2HB  LEU A  34     -27.787  14.737  10.294  1.00  0.00           H  
ATOM    497  HG  LEU A  34     -24.938  14.122   9.460  1.00  0.00           H  
ATOM    498 1HD1 LEU A  34     -24.241  15.282  11.508  1.00  0.00           H  
ATOM    499 2HD1 LEU A  34     -25.017  16.393  10.354  1.00  0.00           H  
ATOM    500 3HD1 LEU A  34     -25.918  15.815  11.776  1.00  0.00           H  
ATOM    501 1HD2 LEU A  34     -24.963  12.880  11.597  1.00  0.00           H  
ATOM    502 2HD2 LEU A  34     -26.650  13.378  11.868  1.00  0.00           H  
ATOM    503 3HD2 LEU A  34     -26.247  12.304  10.507  1.00  0.00           H  
ATOM    504  N   ASN A  35     -26.143  14.464   6.418  1.00  0.00           N  
ATOM    505  CA  ASN A  35     -25.019  14.399   5.491  1.00  0.00           C  
ATOM    506  C   ASN A  35     -24.067  15.497   5.929  1.00  0.00           C  
ATOM    507  O   ASN A  35     -24.506  16.611   6.229  1.00  0.00           O  
ATOM    508  CB  ASN A  35     -25.453  14.567   4.046  1.00  0.00           C  
ATOM    509  CG  ASN A  35     -26.311  13.430   3.565  1.00  0.00           C  
ATOM    510  OD1 ASN A  35     -25.799  12.392   3.128  1.00  0.00           O  
ATOM    511  ND2 ASN A  35     -27.606  13.604   3.637  1.00  0.00           N  
ATOM    512  H   ASN A  35     -26.824  15.202   6.314  1.00  0.00           H  
ATOM    513  HA  ASN A  35     -24.549  13.419   5.585  1.00  0.00           H  
ATOM    514 1HB  ASN A  35     -26.011  15.498   3.940  1.00  0.00           H  
ATOM    515 2HB  ASN A  35     -24.573  14.638   3.408  1.00  0.00           H  
ATOM    516 1HD2 ASN A  35     -28.225  12.880   3.330  1.00  0.00           H  
ATOM    517 2HD2 ASN A  35     -27.976  14.459   3.998  1.00  0.00           H  
ATOM    518  N   ILE A  36     -22.775  15.173   6.042  1.00  0.00           N  
ATOM    519  CA  ILE A  36     -21.781  16.137   6.506  1.00  0.00           C  
ATOM    520  C   ILE A  36     -20.610  16.206   5.564  1.00  0.00           C  
ATOM    521  O   ILE A  36     -20.383  15.269   4.792  1.00  0.00           O  
ATOM    522  CB  ILE A  36     -21.276  15.781   7.916  1.00  0.00           C  
ATOM    523  CG1 ILE A  36     -20.613  14.401   7.914  1.00  0.00           C  
ATOM    524  CG2 ILE A  36     -22.420  15.825   8.918  1.00  0.00           C  
ATOM    525  CD1 ILE A  36     -19.146  14.429   7.551  1.00  0.00           C  
ATOM    526  H   ILE A  36     -22.478  14.238   5.801  1.00  0.00           H  
ATOM    527  HA  ILE A  36     -22.247  17.121   6.548  1.00  0.00           H  
ATOM    528  HB  ILE A  36     -20.512  16.497   8.220  1.00  0.00           H  
ATOM    529 1HG1 ILE A  36     -20.713  13.948   8.900  1.00  0.00           H  
ATOM    530 2HG1 ILE A  36     -21.127  13.752   7.204  1.00  0.00           H  
ATOM    531 1HG2 ILE A  36     -22.045  15.570   9.909  1.00  0.00           H  
ATOM    532 2HG2 ILE A  36     -22.848  16.826   8.938  1.00  0.00           H  
ATOM    533 3HG2 ILE A  36     -23.187  15.108   8.625  1.00  0.00           H  
ATOM    534 1HD1 ILE A  36     -18.747  13.414   7.571  1.00  0.00           H  
ATOM    535 2HD1 ILE A  36     -19.026  14.847   6.551  1.00  0.00           H  
ATOM    536 3HD1 ILE A  36     -18.606  15.044   8.269  1.00  0.00           H  
ATOM    537  N   LEU A  37     -19.842  17.292   5.654  1.00  0.00           N  
ATOM    538  CA  LEU A  37     -18.605  17.431   4.901  1.00  0.00           C  
ATOM    539  C   LEU A  37     -17.544  17.036   5.912  1.00  0.00           C  
ATOM    540  O   LEU A  37     -17.508  17.610   7.002  1.00  0.00           O  
ATOM    541  CB  LEU A  37     -18.391  18.859   4.382  1.00  0.00           C  
ATOM    542  CG  LEU A  37     -19.478  19.394   3.442  1.00  0.00           C  
ATOM    543  CD1 LEU A  37     -19.165  20.839   3.074  1.00  0.00           C  
ATOM    544  CD2 LEU A  37     -19.552  18.518   2.200  1.00  0.00           C  
ATOM    545  H   LEU A  37     -20.132  18.041   6.266  1.00  0.00           H  
ATOM    546  HA  LEU A  37     -18.650  16.769   4.037  1.00  0.00           H  
ATOM    547 1HB  LEU A  37     -18.330  19.532   5.235  1.00  0.00           H  
ATOM    548 2HB  LEU A  37     -17.442  18.895   3.847  1.00  0.00           H  
ATOM    549  HG  LEU A  37     -20.441  19.382   3.953  1.00  0.00           H  
ATOM    550 1HD1 LEU A  37     -19.937  21.220   2.406  1.00  0.00           H  
ATOM    551 2HD1 LEU A  37     -19.137  21.446   3.979  1.00  0.00           H  
ATOM    552 3HD1 LEU A  37     -18.198  20.886   2.575  1.00  0.00           H  
ATOM    553 1HD2 LEU A  37     -20.325  18.899   1.532  1.00  0.00           H  
ATOM    554 2HD2 LEU A  37     -18.590  18.532   1.687  1.00  0.00           H  
ATOM    555 3HD2 LEU A  37     -19.794  17.496   2.490  1.00  0.00           H  
ATOM    556  N   VAL A  38     -16.718  16.041   5.590  1.00  0.00           N  
ATOM    557  CA  VAL A  38     -15.631  15.665   6.492  1.00  0.00           C  
ATOM    558  C   VAL A  38     -14.491  16.638   6.204  1.00  0.00           C  
ATOM    559  O   VAL A  38     -13.668  16.398   5.316  1.00  0.00           O  
ATOM    560  CB  VAL A  38     -15.175  14.212   6.262  1.00  0.00           C  
ATOM    561  CG1 VAL A  38     -14.062  13.843   7.232  1.00  0.00           C  
ATOM    562  CG2 VAL A  38     -16.358  13.268   6.414  1.00  0.00           C  
ATOM    563  H   VAL A  38     -16.834  15.537   4.722  1.00  0.00           H  
ATOM    564  HA  VAL A  38     -15.989  15.748   7.519  1.00  0.00           H  
ATOM    565  HB  VAL A  38     -14.767  14.124   5.255  1.00  0.00           H  
ATOM    566 1HG1 VAL A  38     -13.752  12.813   7.055  1.00  0.00           H  
ATOM    567 2HG1 VAL A  38     -13.213  14.508   7.080  1.00  0.00           H  
ATOM    568 3HG1 VAL A  38     -14.424  13.941   8.255  1.00  0.00           H  
ATOM    569 1HG2 VAL A  38     -16.029  12.242   6.249  1.00  0.00           H  
ATOM    570 2HG2 VAL A  38     -16.771  13.360   7.419  1.00  0.00           H  
ATOM    571 3HG2 VAL A  38     -17.125  13.524   5.683  1.00  0.00           H  
ATOM    572  N   ASP A  39     -14.525  17.791   6.887  1.00  0.00           N  
ATOM    573  CA  ASP A  39     -13.614  18.901   6.663  1.00  0.00           C  
ATOM    574  C   ASP A  39     -12.337  18.804   7.480  1.00  0.00           C  
ATOM    575  O   ASP A  39     -12.375  19.048   8.679  1.00  0.00           O  
ATOM    576  CB  ASP A  39     -14.316  20.224   6.981  1.00  0.00           C  
ATOM    577  CG  ASP A  39     -13.442  21.440   6.703  1.00  0.00           C  
ATOM    578  OD1 ASP A  39     -12.493  21.309   5.967  1.00  0.00           O  
ATOM    579  OD2 ASP A  39     -13.733  22.487   7.228  1.00  0.00           O  
ATOM    580  H   ASP A  39     -15.237  17.875   7.599  1.00  0.00           H  
ATOM    581  HA  ASP A  39     -13.320  18.901   5.613  1.00  0.00           H  
ATOM    582 1HB  ASP A  39     -15.226  20.305   6.387  1.00  0.00           H  
ATOM    583 2HB  ASP A  39     -14.608  20.237   8.031  1.00  0.00           H  
ATOM    584  N   THR A  40     -11.190  18.541   6.821  1.00  0.00           N  
ATOM    585  CA  THR A  40      -9.874  18.476   7.472  1.00  0.00           C  
ATOM    586  C   THR A  40      -9.310  19.883   7.747  1.00  0.00           C  
ATOM    587  O   THR A  40      -8.229  19.987   8.311  1.00  0.00           O  
ATOM    588  CB  THR A  40      -8.875  17.677   6.615  1.00  0.00           C  
ATOM    589  OG1 THR A  40      -8.723  18.310   5.338  1.00  0.00           O  
ATOM    590  CG2 THR A  40      -9.366  16.251   6.414  1.00  0.00           C  
ATOM    591  H   THR A  40     -11.255  18.382   5.826  1.00  0.00           H  
ATOM    592  HA  THR A  40      -9.987  17.970   8.431  1.00  0.00           H  
ATOM    593  HB  THR A  40      -7.905  17.654   7.112  1.00  0.00           H  
ATOM    594  HG1 THR A  40      -8.703  19.263   5.455  1.00  0.00           H  
ATOM    595 1HG2 THR A  40      -8.647  15.701   5.807  1.00  0.00           H  
ATOM    596 2HG2 THR A  40      -9.472  15.763   7.383  1.00  0.00           H  
ATOM    597 3HG2 THR A  40     -10.331  16.267   5.909  1.00  0.00           H  
ATOM    598  N   GLY A  41     -10.035  20.933   7.336  1.00  0.00           N  
ATOM    599  CA  GLY A  41      -9.673  22.333   7.549  1.00  0.00           C  
ATOM    600  C   GLY A  41     -10.346  22.976   8.750  1.00  0.00           C  
ATOM    601  O   GLY A  41     -10.039  24.120   9.091  1.00  0.00           O  
ATOM    602  H   GLY A  41     -10.890  20.715   6.845  1.00  0.00           H  
ATOM    603 1HA  GLY A  41      -8.594  22.414   7.682  1.00  0.00           H  
ATOM    604 2HA  GLY A  41      -9.932  22.914   6.665  1.00  0.00           H  
ATOM    605  N   SER A  42     -11.278  22.232   9.403  1.00  0.00           N  
ATOM    606  CA  SER A  42     -12.000  22.612  10.619  1.00  0.00           C  
ATOM    607  C   SER A  42     -11.932  21.477  11.643  1.00  0.00           C  
ATOM    608  O   SER A  42     -11.496  20.379  11.289  1.00  0.00           O  
ATOM    609  CB  SER A  42     -13.445  22.940  10.298  1.00  0.00           C  
ATOM    610  OG  SER A  42     -14.129  21.803   9.845  1.00  0.00           O  
ATOM    611  H   SER A  42     -11.466  21.335   8.980  1.00  0.00           H  
ATOM    612  HA  SER A  42     -11.526  23.500  11.040  1.00  0.00           H  
ATOM    613 1HB  SER A  42     -13.936  23.333  11.188  1.00  0.00           H  
ATOM    614 2HB  SER A  42     -13.481  23.716   9.535  1.00  0.00           H  
ATOM    615  HG  SER A  42     -14.436  22.014   8.960  1.00  0.00           H  
ATOM    616  N   SER A  43     -12.335  21.731  12.918  1.00  0.00           N  
ATOM    617  CA  SER A  43     -12.300  20.726  14.005  1.00  0.00           C  
ATOM    618  C   SER A  43     -13.601  20.617  14.790  1.00  0.00           C  
ATOM    619  O   SER A  43     -13.618  20.031  15.874  1.00  0.00           O  
ATOM    620  CB  SER A  43     -11.175  21.053  14.968  1.00  0.00           C  
ATOM    621  OG  SER A  43     -11.358  22.318  15.542  1.00  0.00           O  
ATOM    622  H   SER A  43     -12.674  22.661  13.119  1.00  0.00           H  
ATOM    623  HA  SER A  43     -12.116  19.745  13.564  1.00  0.00           H  
ATOM    624 1HB  SER A  43     -11.135  20.297  15.751  1.00  0.00           H  
ATOM    625 2HB  SER A  43     -10.224  21.026  14.438  1.00  0.00           H  
ATOM    626  HG  SER A  43     -12.000  22.198  16.247  1.00  0.00           H  
ATOM    627  N   ASN A  44     -14.691  21.156  14.254  1.00  0.00           N  
ATOM    628  CA  ASN A  44     -15.981  21.137  14.937  1.00  0.00           C  
ATOM    629  C   ASN A  44     -17.040  20.363  14.181  1.00  0.00           C  
ATOM    630  O   ASN A  44     -17.056  20.376  12.931  1.00  0.00           O  
ATOM    631  CB  ASN A  44     -16.460  22.554  15.194  1.00  0.00           C  
ATOM    632  CG  ASN A  44     -15.577  23.296  16.159  1.00  0.00           C  
ATOM    633  OD1 ASN A  44     -15.378  22.860  17.299  1.00  0.00           O  
ATOM    634  ND2 ASN A  44     -15.043  24.409  15.725  1.00  0.00           N  
ATOM    635  H   ASN A  44     -14.622  21.592  13.345  1.00  0.00           H  
ATOM    636  HA  ASN A  44     -15.858  20.629  15.895  1.00  0.00           H  
ATOM    637 1HB  ASN A  44     -16.492  23.104  14.253  1.00  0.00           H  
ATOM    638 2HB  ASN A  44     -17.474  22.529  15.594  1.00  0.00           H  
ATOM    639 1HD2 ASN A  44     -14.447  24.945  16.323  1.00  0.00           H  
ATOM    640 2HD2 ASN A  44     -15.232  24.724  14.795  1.00  0.00           H  
ATOM    641  N   PHE A  45     -17.928  19.682  14.956  1.00  0.00           N  
ATOM    642  CA  PHE A  45     -19.078  18.933  14.440  1.00  0.00           C  
ATOM    643  C   PHE A  45     -20.333  19.747  14.718  1.00  0.00           C  
ATOM    644  O   PHE A  45     -20.532  20.199  15.840  1.00  0.00           O  
ATOM    645  CB  PHE A  45     -19.185  17.553  15.091  1.00  0.00           C  
ATOM    646  CG  PHE A  45     -20.355  16.744  14.607  1.00  0.00           C  
ATOM    647  CD1 PHE A  45     -20.316  16.111  13.373  1.00  0.00           C  
ATOM    648  CD2 PHE A  45     -21.496  16.614  15.383  1.00  0.00           C  
ATOM    649  CE1 PHE A  45     -21.391  15.366  12.927  1.00  0.00           C  
ATOM    650  CE2 PHE A  45     -22.572  15.870  14.941  1.00  0.00           C  
ATOM    651  CZ  PHE A  45     -22.519  15.245  13.710  1.00  0.00           C  
ATOM    652  H   PHE A  45     -17.765  19.708  15.952  1.00  0.00           H  
ATOM    653  HA  PHE A  45     -18.946  18.793  13.366  1.00  0.00           H  
ATOM    654 1HB  PHE A  45     -18.275  16.987  14.894  1.00  0.00           H  
ATOM    655 2HB  PHE A  45     -19.273  17.666  16.171  1.00  0.00           H  
ATOM    656  HD1 PHE A  45     -19.423  16.205  12.754  1.00  0.00           H  
ATOM    657  HD2 PHE A  45     -21.538  17.108  16.355  1.00  0.00           H  
ATOM    658  HE1 PHE A  45     -21.347  14.874  11.956  1.00  0.00           H  
ATOM    659  HE2 PHE A  45     -23.463  15.776  15.561  1.00  0.00           H  
ATOM    660  HZ  PHE A  45     -23.368  14.660  13.359  1.00  0.00           H  
ATOM    661  N   ALA A  46     -21.153  19.975  13.689  1.00  0.00           N  
ATOM    662  CA  ALA A  46     -22.414  20.700  13.825  1.00  0.00           C  
ATOM    663  C   ALA A  46     -23.390  20.228  12.792  1.00  0.00           C  
ATOM    664  O   ALA A  46     -22.992  19.945  11.671  1.00  0.00           O  
ATOM    665  CB  ALA A  46     -22.200  22.201  13.699  1.00  0.00           C  
ATOM    666  H   ALA A  46     -20.881  19.627  12.781  1.00  0.00           H  
ATOM    667  HA  ALA A  46     -22.821  20.490  14.814  1.00  0.00           H  
ATOM    668 1HB  ALA A  46     -23.156  22.715  13.805  1.00  0.00           H  
ATOM    669 2HB  ALA A  46     -21.519  22.539  14.481  1.00  0.00           H  
ATOM    670 3HB  ALA A  46     -21.773  22.427  12.724  1.00  0.00           H  
ATOM    671  N   VAL A  47     -24.668  20.162  13.167  1.00  0.00           N  
ATOM    672  CA  VAL A  47     -25.815  19.821  12.314  1.00  0.00           C  
ATOM    673  C   VAL A  47     -26.945  20.770  12.660  1.00  0.00           C  
ATOM    674  O   VAL A  47     -26.926  21.324  13.769  1.00  0.00           O  
ATOM    675  CB  VAL A  47     -26.267  18.365  12.530  1.00  0.00           C  
ATOM    676  CG1 VAL A  47     -26.787  18.173  13.947  1.00  0.00           C  
ATOM    677  CG2 VAL A  47     -27.333  17.996  11.510  1.00  0.00           C  
ATOM    678  H   VAL A  47     -24.826  20.374  14.142  1.00  0.00           H  
ATOM    679  HA  VAL A  47     -25.516  19.932  11.271  1.00  0.00           H  
ATOM    680  HB  VAL A  47     -25.407  17.706  12.412  1.00  0.00           H  
ATOM    681 1HG1 VAL A  47     -27.102  17.138  14.083  1.00  0.00           H  
ATOM    682 2HG1 VAL A  47     -25.996  18.408  14.660  1.00  0.00           H  
ATOM    683 3HG1 VAL A  47     -27.637  18.835  14.115  1.00  0.00           H  
ATOM    684 1HG2 VAL A  47     -27.648  16.965  11.669  1.00  0.00           H  
ATOM    685 2HG2 VAL A  47     -28.191  18.659  11.625  1.00  0.00           H  
ATOM    686 3HG2 VAL A  47     -26.926  18.101  10.504  1.00  0.00           H  
ATOM    687  N   GLY A  48     -27.958  20.962  11.773  1.00  0.00           N  
ATOM    688  CA  GLY A  48     -29.071  21.879  12.125  1.00  0.00           C  
ATOM    689  C   GLY A  48     -29.931  21.353  13.268  1.00  0.00           C  
ATOM    690  O   GLY A  48     -30.205  20.171  13.306  1.00  0.00           O  
ATOM    691  H   GLY A  48     -27.971  20.494  10.878  1.00  0.00           H  
ATOM    692 1HA  GLY A  48     -28.666  22.851  12.407  1.00  0.00           H  
ATOM    693 2HA  GLY A  48     -29.703  22.036  11.252  1.00  0.00           H  
ATOM    694  N   ALA A  49     -30.309  22.205  14.214  1.00  0.00           N  
ATOM    695  CA  ALA A  49     -31.187  21.852  15.336  1.00  0.00           C  
ATOM    696  C   ALA A  49     -32.659  22.060  14.935  1.00  0.00           C  
ATOM    697  O   ALA A  49     -32.953  22.926  14.110  1.00  0.00           O  
ATOM    698  CB  ALA A  49     -30.842  22.676  16.568  1.00  0.00           C  
ATOM    699  H   ALA A  49     -29.961  23.150  14.140  1.00  0.00           H  
ATOM    700  HA  ALA A  49     -31.035  20.797  15.566  1.00  0.00           H  
ATOM    701 1HB  ALA A  49     -31.504  22.399  17.388  1.00  0.00           H  
ATOM    702 2HB  ALA A  49     -29.808  22.485  16.856  1.00  0.00           H  
ATOM    703 3HB  ALA A  49     -30.966  23.734  16.343  1.00  0.00           H  
ATOM    704  N   ALA A  50     -33.581  21.311  15.569  1.00  0.00           N  
ATOM    705  CA  ALA A  50     -35.023  21.441  15.360  1.00  0.00           C  
ATOM    706  C   ALA A  50     -35.509  22.761  15.990  1.00  0.00           C  
ATOM    707  O   ALA A  50     -36.524  23.309  15.577  1.00  0.00           O  
ATOM    708  CB  ALA A  50     -35.763  20.249  15.950  1.00  0.00           C  
ATOM    709  H   ALA A  50     -33.239  20.623  16.225  1.00  0.00           H  
ATOM    710  HA  ALA A  50     -35.208  21.471  14.286  1.00  0.00           H  
ATOM    711 1HB  ALA A  50     -36.834  20.367  15.783  1.00  0.00           H  
ATOM    712 2HB  ALA A  50     -35.420  19.333  15.469  1.00  0.00           H  
ATOM    713 3HB  ALA A  50     -35.568  20.193  17.019  1.00  0.00           H  
ATOM    714  N   PRO A  51     -34.732  23.283  16.946  1.00  0.00           N  
ATOM    715  CA  PRO A  51     -34.971  24.521  17.688  1.00  0.00           C  
ATOM    716  C   PRO A  51     -34.397  25.766  16.984  1.00  0.00           C  
ATOM    717  O   PRO A  51     -34.185  26.808  17.607  1.00  0.00           O  
ATOM    718  CB  PRO A  51     -34.257  24.250  19.016  1.00  0.00           C  
ATOM    719  CG  PRO A  51     -33.061  23.448  18.631  1.00  0.00           C  
ATOM    720  CD  PRO A  51     -33.544  22.570  17.508  1.00  0.00           C  
ATOM    721  HA  PRO A  51     -36.053  24.651  17.836  1.00  0.00           H  
ATOM    722 1HB  PRO A  51     -33.995  25.200  19.503  1.00  0.00           H  
ATOM    723 2HB  PRO A  51     -34.929  23.712  19.701  1.00  0.00           H  
ATOM    724 1HG  PRO A  51     -32.240  24.114  18.325  1.00  0.00           H  
ATOM    725 2HG  PRO A  51     -32.696  22.871  19.493  1.00  0.00           H  
ATOM    726 1HD  PRO A  51     -32.753  22.476  16.749  1.00  0.00           H  
ATOM    727 2HD  PRO A  51     -33.819  21.582  17.906  1.00  0.00           H  
ATOM    728  N   HIS A  52     -31.883  28.021   5.620  1.00  0.00           N  
ATOM    729  CA  HIS A  52     -31.155  26.782   5.345  1.00  0.00           C  
ATOM    730  C   HIS A  52     -31.797  25.600   6.072  1.00  0.00           C  
ATOM    731  O   HIS A  52     -31.993  24.544   5.484  1.00  0.00           O  
ATOM    732  CB  HIS A  52     -29.686  26.911   5.761  1.00  0.00           C  
ATOM    733  CG  HIS A  52     -28.916  27.906   4.950  1.00  0.00           C  
ATOM    734  ND1 HIS A  52     -28.539  27.670   3.645  1.00  0.00           N  
ATOM    735  CD2 HIS A  52     -28.453  29.140   5.259  1.00  0.00           C  
ATOM    736  CE1 HIS A  52     -27.876  28.717   3.185  1.00  0.00           C  
ATOM    737  NE2 HIS A  52     -27.810  29.622   4.145  1.00  0.00           N  
ATOM    738  H   HIS A  52     -31.994  28.701   4.881  1.00  0.00           H  
ATOM    739  HA  HIS A  52     -31.185  26.572   4.276  1.00  0.00           H  
ATOM    740 1HB  HIS A  52     -29.629  27.207   6.809  1.00  0.00           H  
ATOM    741 2HB  HIS A  52     -29.195  25.943   5.668  1.00  0.00           H  
ATOM    742  HD2 HIS A  52     -28.567  29.655   6.213  1.00  0.00           H  
ATOM    743  HE1 HIS A  52     -27.456  28.817   2.185  1.00  0.00           H  
ATOM    744  HE2 HIS A  52     -27.361  30.524   4.076  1.00  0.00           H  
ATOM    745  N   PRO A  53     -32.229  25.838   7.312  1.00  0.00           N  
ATOM    746  CA  PRO A  53     -32.886  24.916   8.222  1.00  0.00           C  
ATOM    747  C   PRO A  53     -34.111  24.268   7.601  1.00  0.00           C  
ATOM    748  O   PRO A  53     -34.337  23.083   7.829  1.00  0.00           O  
ATOM    749  CB  PRO A  53     -33.267  25.819   9.400  1.00  0.00           C  
ATOM    750  CG  PRO A  53     -32.225  26.885   9.395  1.00  0.00           C  
ATOM    751  CD  PRO A  53     -31.989  27.172   7.936  1.00  0.00           C  
ATOM    752  HA  PRO A  53     -32.169  24.141   8.532  1.00  0.00           H  
ATOM    753 1HB  PRO A  53     -34.283  26.215   9.257  1.00  0.00           H  
ATOM    754 2HB  PRO A  53     -33.277  25.237  10.333  1.00  0.00           H  
ATOM    755 1HG  PRO A  53     -32.580  27.767   9.948  1.00  0.00           H  
ATOM    756 2HG  PRO A  53     -31.318  26.532   9.908  1.00  0.00           H  
ATOM    757 1HD  PRO A  53     -32.718  27.918   7.586  1.00  0.00           H  
ATOM    758 2HD  PRO A  53     -30.962  27.538   7.794  1.00  0.00           H  
ATOM    759  N   PHE A  54     -34.910  25.049   6.843  1.00  0.00           N  
ATOM    760  CA  PHE A  54     -36.168  24.616   6.228  1.00  0.00           C  
ATOM    761  C   PHE A  54     -36.013  23.404   5.291  1.00  0.00           C  
ATOM    762  O   PHE A  54     -36.914  22.571   5.226  1.00  0.00           O  
ATOM    763  CB  PHE A  54     -36.785  25.779   5.448  1.00  0.00           C  
ATOM    764  CG  PHE A  54     -38.109  25.451   4.819  1.00  0.00           C  
ATOM    765  CD1 PHE A  54     -39.266  25.414   5.583  1.00  0.00           C  
ATOM    766  CD2 PHE A  54     -38.201  25.179   3.462  1.00  0.00           C  
ATOM    767  CE1 PHE A  54     -40.485  25.112   5.005  1.00  0.00           C  
ATOM    768  CE2 PHE A  54     -39.417  24.878   2.882  1.00  0.00           C  
ATOM    769  CZ  PHE A  54     -40.561  24.845   3.655  1.00  0.00           C  
ATOM    770  H   PHE A  54     -34.596  25.999   6.704  1.00  0.00           H  
ATOM    771  HA  PHE A  54     -36.855  24.314   7.020  1.00  0.00           H  
ATOM    772 1HB  PHE A  54     -36.926  26.629   6.114  1.00  0.00           H  
ATOM    773 2HB  PHE A  54     -36.102  26.091   4.660  1.00  0.00           H  
ATOM    774  HD1 PHE A  54     -39.206  25.626   6.651  1.00  0.00           H  
ATOM    775  HD2 PHE A  54     -37.297  25.205   2.852  1.00  0.00           H  
ATOM    776  HE1 PHE A  54     -41.386  25.086   5.617  1.00  0.00           H  
ATOM    777  HE2 PHE A  54     -39.476  24.667   1.814  1.00  0.00           H  
ATOM    778  HZ  PHE A  54     -41.521  24.606   3.198  1.00  0.00           H  
ATOM    779  N   LEU A  55     -34.902  23.353   4.525  1.00  0.00           N  
ATOM    780  CA  LEU A  55     -34.594  22.347   3.496  1.00  0.00           C  
ATOM    781  C   LEU A  55     -33.489  21.362   3.908  1.00  0.00           C  
ATOM    782  O   LEU A  55     -32.963  20.661   3.048  1.00  0.00           O  
ATOM    783  CB  LEU A  55     -34.180  23.051   2.198  1.00  0.00           C  
ATOM    784  CG  LEU A  55     -35.247  23.949   1.558  1.00  0.00           C  
ATOM    785  CD1 LEU A  55     -34.659  24.649   0.341  1.00  0.00           C  
ATOM    786  CD2 LEU A  55     -36.455  23.106   1.174  1.00  0.00           C  
ATOM    787  H   LEU A  55     -34.239  24.094   4.703  1.00  0.00           H  
ATOM    788  HA  LEU A  55     -35.491  21.756   3.311  1.00  0.00           H  
ATOM    789 1HB  LEU A  55     -33.307  23.669   2.402  1.00  0.00           H  
ATOM    790 2HB  LEU A  55     -33.901  22.294   1.465  1.00  0.00           H  
ATOM    791  HG  LEU A  55     -35.551  24.716   2.270  1.00  0.00           H  
ATOM    792 1HD1 LEU A  55     -35.417  25.287  -0.114  1.00  0.00           H  
ATOM    793 2HD1 LEU A  55     -33.809  25.259   0.647  1.00  0.00           H  
ATOM    794 3HD1 LEU A  55     -34.330  23.905  -0.383  1.00  0.00           H  
ATOM    795 1HD2 LEU A  55     -37.214  23.744   0.720  1.00  0.00           H  
ATOM    796 2HD2 LEU A  55     -36.152  22.339   0.461  1.00  0.00           H  
ATOM    797 3HD2 LEU A  55     -36.865  22.632   2.065  1.00  0.00           H  
ATOM    798  N   HIS A  56     -33.146  21.303   5.208  1.00  0.00           N  
ATOM    799  CA  HIS A  56     -32.101  20.412   5.748  1.00  0.00           C  
ATOM    800  C   HIS A  56     -32.565  19.622   6.987  1.00  0.00           C  
ATOM    801  O   HIS A  56     -33.393  20.102   7.767  1.00  0.00           O  
ATOM    802  CB  HIS A  56     -30.849  21.220   6.105  1.00  0.00           C  
ATOM    803  CG  HIS A  56     -29.706  20.380   6.581  1.00  0.00           C  
ATOM    804  ND1 HIS A  56     -28.992  19.551   5.741  1.00  0.00           N  
ATOM    805  CD2 HIS A  56     -29.153  20.239   7.809  1.00  0.00           C  
ATOM    806  CE1 HIS A  56     -28.048  18.937   6.433  1.00  0.00           C  
ATOM    807  NE2 HIS A  56     -28.125  19.337   7.689  1.00  0.00           N  
ATOM    808  H   HIS A  56     -33.646  21.914   5.838  1.00  0.00           H  
ATOM    809  HA  HIS A  56     -31.828  19.673   4.995  1.00  0.00           H  
ATOM    810 1HB  HIS A  56     -30.518  21.783   5.231  1.00  0.00           H  
ATOM    811 2HB  HIS A  56     -31.092  21.941   6.885  1.00  0.00           H  
ATOM    812  HD1 HIS A  56     -29.100  19.478   4.750  1.00  0.00           H  
ATOM    813  HD2 HIS A  56     -29.378  20.686   8.778  1.00  0.00           H  
ATOM    814  HE1 HIS A  56     -27.370  18.235   5.947  1.00  0.00           H  
ATOM    815  N   ARG A  57     -32.011  18.422   7.167  1.00  0.00           N  
ATOM    816  CA  ARG A  57     -32.328  17.544   8.295  1.00  0.00           C  
ATOM    817  C   ARG A  57     -32.040  18.198   9.630  1.00  0.00           C  
ATOM    818  O   ARG A  57     -31.049  18.912   9.778  1.00  0.00           O  
ATOM    819  CB  ARG A  57     -31.536  16.248   8.201  1.00  0.00           C  
ATOM    820  CG  ARG A  57     -31.830  15.406   6.970  1.00  0.00           C  
ATOM    821  CD  ARG A  57     -33.158  14.747   7.060  1.00  0.00           C  
ATOM    822  NE  ARG A  57     -33.403  13.865   5.931  1.00  0.00           N  
ATOM    823  CZ  ARG A  57     -34.535  13.159   5.743  1.00  0.00           C  
ATOM    824  NH1 ARG A  57     -35.515  13.242   6.616  1.00  0.00           N  
ATOM    825  NH2 ARG A  57     -34.661  12.382   4.681  1.00  0.00           N  
ATOM    826  H   ARG A  57     -31.338  18.116   6.479  1.00  0.00           H  
ATOM    827  HA  ARG A  57     -33.391  17.305   8.260  1.00  0.00           H  
ATOM    828 1HB  ARG A  57     -30.470  16.473   8.200  1.00  0.00           H  
ATOM    829 2HB  ARG A  57     -31.740  15.633   9.078  1.00  0.00           H  
ATOM    830 1HG  ARG A  57     -31.822  16.042   6.084  1.00  0.00           H  
ATOM    831 2HG  ARG A  57     -31.069  14.632   6.868  1.00  0.00           H  
ATOM    832 1HD  ARG A  57     -33.210  14.155   7.973  1.00  0.00           H  
ATOM    833 2HD  ARG A  57     -33.940  15.506   7.075  1.00  0.00           H  
ATOM    834  HE  ARG A  57     -32.673  13.774   5.237  1.00  0.00           H  
ATOM    835 1HH1 ARG A  57     -35.418  13.836   7.428  1.00  0.00           H  
ATOM    836 2HH1 ARG A  57     -36.363  12.713   6.475  1.00  0.00           H  
ATOM    837 1HH2 ARG A  57     -33.909  12.318   4.009  1.00  0.00           H  
ATOM    838 2HH2 ARG A  57     -35.509  11.853   4.540  1.00  0.00           H  
ATOM    839  N   TYR A  58     -32.947  18.016  10.581  1.00  0.00           N  
ATOM    840  CA  TYR A  58     -32.800  18.675  11.877  1.00  0.00           C  
ATOM    841  C   TYR A  58     -32.719  17.696  13.034  1.00  0.00           C  
ATOM    842  O   TYR A  58     -33.496  16.738  13.109  1.00  0.00           O  
ATOM    843  CB  TYR A  58     -33.958  19.649  12.106  1.00  0.00           C  
ATOM    844  CG  TYR A  58     -33.991  20.800  11.124  1.00  0.00           C  
ATOM    845  CD1 TYR A  58     -35.096  20.981  10.305  1.00  0.00           C  
ATOM    846  CD2 TYR A  58     -32.917  21.673  11.043  1.00  0.00           C  
ATOM    847  CE1 TYR A  58     -35.126  22.032   9.409  1.00  0.00           C  
ATOM    848  CE2 TYR A  58     -32.947  22.723  10.147  1.00  0.00           C  
ATOM    849  CZ  TYR A  58     -34.046  22.904   9.332  1.00  0.00           C  
ATOM    850  OH  TYR A  58     -34.076  23.950   8.439  1.00  0.00           O  
ATOM    851  H   TYR A  58     -33.747  17.421  10.419  1.00  0.00           H  
ATOM    852  HA  TYR A  58     -31.864  19.235  11.876  1.00  0.00           H  
ATOM    853 1HB  TYR A  58     -34.905  19.112  12.033  1.00  0.00           H  
ATOM    854 2HB  TYR A  58     -33.892  20.062  13.112  1.00  0.00           H  
ATOM    855  HD1 TYR A  58     -35.940  20.295  10.369  1.00  0.00           H  
ATOM    856  HD2 TYR A  58     -32.048  21.529  11.686  1.00  0.00           H  
ATOM    857  HE1 TYR A  58     -35.994  22.174   8.766  1.00  0.00           H  
ATOM    858  HE2 TYR A  58     -32.102  23.409  10.082  1.00  0.00           H  
ATOM    859  HH  TYR A  58     -34.904  23.932   7.954  1.00  0.00           H  
ATOM    860  N   TYR A  59     -31.754  17.939  13.930  1.00  0.00           N  
ATOM    861  CA  TYR A  59     -31.554  17.130  15.105  1.00  0.00           C  
ATOM    862  C   TYR A  59     -32.608  17.427  16.147  1.00  0.00           C  
ATOM    863  O   TYR A  59     -32.875  18.596  16.461  1.00  0.00           O  
ATOM    864  CB  TYR A  59     -30.154  17.357  15.680  1.00  0.00           C  
ATOM    865  CG  TYR A  59     -29.856  16.526  16.908  1.00  0.00           C  
ATOM    866  CD1 TYR A  59     -30.044  15.152  16.878  1.00  0.00           C  
ATOM    867  CD2 TYR A  59     -29.396  17.137  18.064  1.00  0.00           C  
ATOM    868  CE1 TYR A  59     -29.772  14.392  17.999  1.00  0.00           C  
ATOM    869  CE2 TYR A  59     -29.124  16.378  19.186  1.00  0.00           C  
ATOM    870  CZ  TYR A  59     -29.310  15.011  19.156  1.00  0.00           C  
ATOM    871  OH  TYR A  59     -29.039  14.255  20.273  1.00  0.00           O  
ATOM    872  H   TYR A  59     -31.144  18.727  13.766  1.00  0.00           H  
ATOM    873  HA  TYR A  59     -31.649  16.081  14.823  1.00  0.00           H  
ATOM    874 1HB  TYR A  59     -29.406  17.123  14.921  1.00  0.00           H  
ATOM    875 2HB  TYR A  59     -30.035  18.407  15.943  1.00  0.00           H  
ATOM    876  HD1 TYR A  59     -30.405  14.671  15.968  1.00  0.00           H  
ATOM    877  HD2 TYR A  59     -29.250  18.217  18.089  1.00  0.00           H  
ATOM    878  HE1 TYR A  59     -29.919  13.313  17.975  1.00  0.00           H  
ATOM    879  HE2 TYR A  59     -28.763  16.859  20.095  1.00  0.00           H  
ATOM    880  HH  TYR A  59     -29.221  13.331  20.084  1.00  0.00           H  
ATOM    881  N   GLN A  60     -33.207  16.359  16.684  1.00  0.00           N  
ATOM    882  CA  GLN A  60     -34.234  16.468  17.713  1.00  0.00           C  
ATOM    883  C   GLN A  60     -33.780  15.671  18.910  1.00  0.00           C  
ATOM    884  O   GLN A  60     -33.803  14.429  18.883  1.00  0.00           O  
ATOM    885  CB  GLN A  60     -35.590  15.962  17.213  1.00  0.00           C  
ATOM    886  CG  GLN A  60     -36.692  15.997  18.258  1.00  0.00           C  
ATOM    887  CD  GLN A  60     -37.045  17.411  18.678  1.00  0.00           C  
ATOM    888  OE1 GLN A  60     -36.259  18.090  19.346  1.00  0.00           O  
ATOM    889  NE2 GLN A  60     -38.231  17.865  18.290  1.00  0.00           N  
ATOM    890  H   GLN A  60     -32.932  15.443  16.359  1.00  0.00           H  
ATOM    891  HA  GLN A  60     -34.343  17.518  17.982  1.00  0.00           H  
ATOM    892 1HB  GLN A  60     -35.912  16.564  16.363  1.00  0.00           H  
ATOM    893 2HB  GLN A  60     -35.488  14.934  16.866  1.00  0.00           H  
ATOM    894 1HG  GLN A  60     -37.586  15.530  17.844  1.00  0.00           H  
ATOM    895 2HG  GLN A  60     -36.359  15.451  19.140  1.00  0.00           H  
ATOM    896 1HE2 GLN A  60     -38.519  18.791  18.537  1.00  0.00           H  
ATOM    897 2HE2 GLN A  60     -38.837  17.281  17.749  1.00  0.00           H  
ATOM    898  N   ARG A  61     -33.336  16.396  19.953  1.00  0.00           N  
ATOM    899  CA  ARG A  61     -32.801  15.833  21.193  1.00  0.00           C  
ATOM    900  C   ARG A  61     -33.805  15.000  21.957  1.00  0.00           C  
ATOM    901  O   ARG A  61     -33.411  14.055  22.643  1.00  0.00           O  
ATOM    902  CB  ARG A  61     -32.303  16.945  22.104  1.00  0.00           C  
ATOM    903  CG  ARG A  61     -33.388  17.859  22.650  1.00  0.00           C  
ATOM    904  CD  ARG A  61     -32.818  18.967  23.458  1.00  0.00           C  
ATOM    905  NE  ARG A  61     -33.853  19.832  24.000  1.00  0.00           N  
ATOM    906  CZ  ARG A  61     -33.621  20.919  24.761  1.00  0.00           C  
ATOM    907  NH1 ARG A  61     -32.387  21.260  25.062  1.00  0.00           N  
ATOM    908  NH2 ARG A  61     -34.634  21.643  25.206  1.00  0.00           N  
ATOM    909  H   ARG A  61     -33.385  17.399  19.849  1.00  0.00           H  
ATOM    910  HA  ARG A  61     -31.963  15.182  20.944  1.00  0.00           H  
ATOM    911 1HB  ARG A  61     -31.778  16.512  22.954  1.00  0.00           H  
ATOM    912 2HB  ARG A  61     -31.590  17.567  21.562  1.00  0.00           H  
ATOM    913 1HG  ARG A  61     -33.950  18.292  21.823  1.00  0.00           H  
ATOM    914 2HG  ARG A  61     -34.062  17.283  23.286  1.00  0.00           H  
ATOM    915 1HD  ARG A  61     -32.248  18.555  24.291  1.00  0.00           H  
ATOM    916 2HD  ARG A  61     -32.161  19.572  22.834  1.00  0.00           H  
ATOM    917  HE  ARG A  61     -34.815  19.602  23.790  1.00  0.00           H  
ATOM    918 1HH1 ARG A  61     -31.613  20.707  24.721  1.00  0.00           H  
ATOM    919 2HH1 ARG A  61     -32.214  22.075  25.632  1.00  0.00           H  
ATOM    920 1HH2 ARG A  61     -35.582  21.381  24.975  1.00  0.00           H  
ATOM    921 2HH2 ARG A  61     -34.460  22.457  25.777  1.00  0.00           H  
ATOM    922  N   GLN A  62     -35.107  15.328  21.818  1.00  0.00           N  
ATOM    923  CA  GLN A  62     -36.187  14.604  22.466  1.00  0.00           C  
ATOM    924  C   GLN A  62     -36.356  13.170  21.944  1.00  0.00           C  
ATOM    925  O   GLN A  62     -36.811  12.307  22.701  1.00  0.00           O  
ATOM    926  CB  GLN A  62     -37.499  15.374  22.293  1.00  0.00           C  
ATOM    927  CG  GLN A  62     -37.558  16.684  23.061  1.00  0.00           C  
ATOM    928  CD  GLN A  62     -38.853  17.436  22.823  1.00  0.00           C  
ATOM    929  OE1 GLN A  62     -39.502  17.271  21.786  1.00  0.00           O  
ATOM    930  NE2 GLN A  62     -39.237  18.269  23.783  1.00  0.00           N  
ATOM    931  H   GLN A  62     -35.328  16.119  21.231  1.00  0.00           H  
ATOM    932  HA  GLN A  62     -35.960  14.523  23.529  1.00  0.00           H  
ATOM    933 1HB  GLN A  62     -37.653  15.596  21.237  1.00  0.00           H  
ATOM    934 2HB  GLN A  62     -38.332  14.753  22.622  1.00  0.00           H  
ATOM    935 1HG  GLN A  62     -37.477  16.471  24.127  1.00  0.00           H  
ATOM    936 2HG  GLN A  62     -36.731  17.318  22.742  1.00  0.00           H  
ATOM    937 1HE2 GLN A  62     -40.084  18.794  23.682  1.00  0.00           H  
ATOM    938 2HE2 GLN A  62     -38.681  18.373  24.608  1.00  0.00           H  
ATOM    939  N   LEU A  63     -35.942  12.900  20.691  1.00  0.00           N  
ATOM    940  CA  LEU A  63     -36.034  11.575  20.081  1.00  0.00           C  
ATOM    941  C   LEU A  63     -34.822  10.663  20.386  1.00  0.00           C  
ATOM    942  O   LEU A  63     -34.874   9.475  20.065  1.00  0.00           O  
ATOM    943  CB  LEU A  63     -36.186  11.729  18.562  1.00  0.00           C  
ATOM    944  CG  LEU A  63     -37.460  12.441  18.090  1.00  0.00           C  
ATOM    945  CD1 LEU A  63     -37.416  12.613  16.578  1.00  0.00           C  
ATOM    946  CD2 LEU A  63     -38.679  11.635  18.514  1.00  0.00           C  
ATOM    947  H   LEU A  63     -35.550  13.662  20.156  1.00  0.00           H  
ATOM    948  HA  LEU A  63     -36.913  11.070  20.481  1.00  0.00           H  
ATOM    949 1HB  LEU A  63     -35.333  12.289  18.183  1.00  0.00           H  
ATOM    950 2HB  LEU A  63     -36.174  10.737  18.110  1.00  0.00           H  
ATOM    951  HG  LEU A  63     -37.508  13.435  18.537  1.00  0.00           H  
ATOM    952 1HD1 LEU A  63     -38.321  13.119  16.243  1.00  0.00           H  
ATOM    953 2HD1 LEU A  63     -36.545  13.209  16.305  1.00  0.00           H  
ATOM    954 3HD1 LEU A  63     -37.350  11.635  16.103  1.00  0.00           H  
ATOM    955 1HD2 LEU A  63     -39.585  12.142  18.179  1.00  0.00           H  
ATOM    956 2HD2 LEU A  63     -38.632  10.642  18.066  1.00  0.00           H  
ATOM    957 3HD2 LEU A  63     -38.695  11.544  19.600  1.00  0.00           H  
ATOM    958  N   SER A  64     -33.752  11.203  21.026  1.00  0.00           N  
ATOM    959  CA  SER A  64     -32.534  10.456  21.384  1.00  0.00           C  
ATOM    960  C   SER A  64     -32.473  10.119  22.867  1.00  0.00           C  
ATOM    961  O   SER A  64     -32.806  10.954  23.699  1.00  0.00           O  
ATOM    962  CB  SER A  64     -31.304  11.255  21.001  1.00  0.00           C  
ATOM    963  OG  SER A  64     -30.134  10.607  21.420  1.00  0.00           O  
ATOM    964  H   SER A  64     -33.816  12.183  21.263  1.00  0.00           H  
ATOM    965  HA  SER A  64     -32.530   9.516  20.831  1.00  0.00           H  
ATOM    966 1HB  SER A  64     -31.280  11.392  19.921  1.00  0.00           H  
ATOM    967 2HB  SER A  64     -31.357  12.244  21.455  1.00  0.00           H  
ATOM    968  HG  SER A  64     -29.406  11.170  21.144  1.00  0.00           H  
ATOM    969  N   SER A  65     -32.019   8.911  23.199  1.00  0.00           N  
ATOM    970  CA  SER A  65     -31.922   8.459  24.580  1.00  0.00           C  
ATOM    971  C   SER A  65     -30.526   8.694  25.136  1.00  0.00           C  
ATOM    972  O   SER A  65     -30.335   8.735  26.357  1.00  0.00           O  
ATOM    973  CB  SER A  65     -32.273   6.987  24.674  1.00  0.00           C  
ATOM    974  OG  SER A  65     -31.340   6.203  23.983  1.00  0.00           O  
ATOM    975  H   SER A  65     -31.732   8.289  22.457  1.00  0.00           H  
ATOM    976  HA  SER A  65     -32.632   9.029  25.181  1.00  0.00           H  
ATOM    977 1HB  SER A  65     -32.300   6.686  25.721  1.00  0.00           H  
ATOM    978 2HB  SER A  65     -33.267   6.823  24.261  1.00  0.00           H  
ATOM    979  HG  SER A  65     -30.744   5.852  24.649  1.00  0.00           H  
ATOM    980  N   THR A  66     -29.541   8.808  24.240  1.00  0.00           N  
ATOM    981  CA  THR A  66     -28.147   9.045  24.616  1.00  0.00           C  
ATOM    982  C   THR A  66     -27.804  10.549  24.621  1.00  0.00           C  
ATOM    983  O   THR A  66     -26.641  10.896  24.835  1.00  0.00           O  
ATOM    984  CB  THR A  66     -27.192   8.298  23.667  1.00  0.00           C  
ATOM    985  OG1 THR A  66     -27.386   8.764  22.325  1.00  0.00           O  
ATOM    986  CG2 THR A  66     -27.449   6.800  23.722  1.00  0.00           C  
ATOM    987  H   THR A  66     -29.780   8.725  23.262  1.00  0.00           H  
ATOM    988  HA  THR A  66     -27.993   8.670  25.628  1.00  0.00           H  
ATOM    989  HB  THR A  66     -26.161   8.495  23.959  1.00  0.00           H  
ATOM    990  HG1 THR A  66     -27.516   9.715  22.333  1.00  0.00           H  
ATOM    991 1HG2 THR A  66     -26.764   6.288  23.045  1.00  0.00           H  
ATOM    992 2HG2 THR A  66     -27.290   6.441  24.739  1.00  0.00           H  
ATOM    993 3HG2 THR A  66     -28.475   6.596  23.421  1.00  0.00           H  
ATOM    994  N   TYR A  67     -28.802  11.438  24.390  1.00  0.00           N  
ATOM    995  CA  TYR A  67     -28.596  12.894  24.374  1.00  0.00           C  
ATOM    996  C   TYR A  67     -28.270  13.409  25.771  1.00  0.00           C  
ATOM    997  O   TYR A  67     -28.947  13.063  26.749  1.00  0.00           O  
ATOM    998  CB  TYR A  67     -29.830  13.611  23.821  1.00  0.00           C  
ATOM    999  CG  TYR A  67     -29.681  15.114  23.748  1.00  0.00           C  
ATOM   1000  CD1 TYR A  67     -28.934  15.689  22.730  1.00  0.00           C  
ATOM   1001  CD2 TYR A  67     -30.290  15.918  24.700  1.00  0.00           C  
ATOM   1002  CE1 TYR A  67     -28.798  17.062  22.663  1.00  0.00           C  
ATOM   1003  CE2 TYR A  67     -30.154  17.291  24.633  1.00  0.00           C  
ATOM   1004  CZ  TYR A  67     -29.412  17.863  23.620  1.00  0.00           C  
ATOM   1005  OH  TYR A  67     -29.276  19.231  23.554  1.00  0.00           O  
ATOM   1006  H   TYR A  67     -29.728  11.070  24.222  1.00  0.00           H  
ATOM   1007  HA  TYR A  67     -27.747  13.116  23.727  1.00  0.00           H  
ATOM   1008 1HB  TYR A  67     -30.046  13.241  22.817  1.00  0.00           H  
ATOM   1009 2HB  TYR A  67     -30.693  13.385  24.446  1.00  0.00           H  
ATOM   1010  HD1 TYR A  67     -28.455  15.057  21.982  1.00  0.00           H  
ATOM   1011  HD2 TYR A  67     -30.876  15.467  25.500  1.00  0.00           H  
ATOM   1012  HE1 TYR A  67     -28.212  17.514  21.863  1.00  0.00           H  
ATOM   1013  HE2 TYR A  67     -30.633  17.924  25.382  1.00  0.00           H  
ATOM   1014  HH  TYR A  67     -28.734  19.461  22.796  1.00  0.00           H  
ATOM   1015  N   ARG A  68     -27.232  14.243  25.857  1.00  0.00           N  
ATOM   1016  CA  ARG A  68     -26.843  14.895  27.100  1.00  0.00           C  
ATOM   1017  C   ARG A  68     -26.810  16.396  26.803  1.00  0.00           C  
ATOM   1018  O   ARG A  68     -26.189  16.843  25.836  1.00  0.00           O  
ATOM   1019  CB  ARG A  68     -25.486  14.414  27.592  1.00  0.00           C  
ATOM   1020  CG  ARG A  68     -25.422  12.938  27.952  1.00  0.00           C  
ATOM   1021  CD  ARG A  68     -26.200  12.639  29.182  1.00  0.00           C  
ATOM   1022  NE  ARG A  68     -26.111  11.236  29.552  1.00  0.00           N  
ATOM   1023  CZ  ARG A  68     -26.931  10.271  29.093  1.00  0.00           C  
ATOM   1024  NH1 ARG A  68     -27.894  10.572  28.249  1.00  0.00           N  
ATOM   1025  NH2 ARG A  68     -26.768   9.021  29.490  1.00  0.00           N  
ATOM   1026  H   ARG A  68     -26.699  14.424  25.019  1.00  0.00           H  
ATOM   1027  HA  ARG A  68     -27.583  14.653  27.864  1.00  0.00           H  
ATOM   1028 1HB  ARG A  68     -24.735  14.598  26.825  1.00  0.00           H  
ATOM   1029 2HB  ARG A  68     -25.197  14.982  28.476  1.00  0.00           H  
ATOM   1030 1HG  ARG A  68     -25.834  12.346  27.134  1.00  0.00           H  
ATOM   1031 2HG  ARG A  68     -24.385  12.650  28.123  1.00  0.00           H  
ATOM   1032 1HD  ARG A  68     -25.814  13.235  30.009  1.00  0.00           H  
ATOM   1033 2HD  ARG A  68     -27.249  12.883  29.017  1.00  0.00           H  
ATOM   1034  HE  ARG A  68     -25.383  10.965  30.199  1.00  0.00           H  
ATOM   1035 1HH1 ARG A  68     -28.018  11.527  27.945  1.00  0.00           H  
ATOM   1036 2HH1 ARG A  68     -28.508   9.848  27.905  1.00  0.00           H  
ATOM   1037 1HH2 ARG A  68     -26.028   8.789  30.139  1.00  0.00           H  
ATOM   1038 2HH2 ARG A  68     -27.383   8.298  29.146  1.00  0.00           H  
ATOM   1039  N   ASP A  69     -27.526  17.154  27.598  1.00  0.00           N  
ATOM   1040  CA  ASP A  69     -27.606  18.599  27.434  1.00  0.00           C  
ATOM   1041  C   ASP A  69     -26.380  19.327  27.958  1.00  0.00           C  
ATOM   1042  O   ASP A  69     -25.908  18.981  29.041  1.00  0.00           O  
ATOM   1043  CB  ASP A  69     -28.852  19.138  28.141  1.00  0.00           C  
ATOM   1044  CG  ASP A  69     -29.080  20.623  27.889  1.00  0.00           C  
ATOM   1045  OD1 ASP A  69     -29.652  20.952  26.877  1.00  0.00           O  
ATOM   1046  OD2 ASP A  69     -28.681  21.412  28.711  1.00  0.00           O  
ATOM   1047  H   ASP A  69     -28.039  16.715  28.349  1.00  0.00           H  
ATOM   1048  HA  ASP A  69     -27.680  18.823  26.369  1.00  0.00           H  
ATOM   1049 1HB  ASP A  69     -29.730  18.588  27.802  1.00  0.00           H  
ATOM   1050 2HB  ASP A  69     -28.759  18.977  29.215  1.00  0.00           H  
ATOM   1051  N   LEU A  70     -25.827  20.298  27.205  1.00  0.00           N  
ATOM   1052  CA  LEU A  70     -24.751  21.126  27.759  1.00  0.00           C  
ATOM   1053  C   LEU A  70     -25.310  22.573  27.745  1.00  0.00           C  
ATOM   1054  O   LEU A  70     -25.347  23.185  28.810  1.00  0.00           O  
ATOM   1055  CB  LEU A  70     -23.465  21.013  26.931  1.00  0.00           C  
ATOM   1056  CG  LEU A  70     -22.831  19.617  26.874  1.00  0.00           C  
ATOM   1057  CD1 LEU A  70     -21.618  19.647  25.955  1.00  0.00           C  
ATOM   1058  CD2 LEU A  70     -22.444  19.177  28.278  1.00  0.00           C  
ATOM   1059  H   LEU A  70     -26.141  20.467  26.260  1.00  0.00           H  
ATOM   1060  HA  LEU A  70     -24.534  20.780  28.769  1.00  0.00           H  
ATOM   1061 1HB  LEU A  70     -23.681  21.320  25.909  1.00  0.00           H  
ATOM   1062 2HB  LEU A  70     -22.724  21.696  27.345  1.00  0.00           H  
ATOM   1063  HG  LEU A  70     -23.548  18.909  26.457  1.00  0.00           H  
ATOM   1064 1HD1 LEU A  70     -21.167  18.655  25.914  1.00  0.00           H  
ATOM   1065 2HD1 LEU A  70     -21.927  19.945  24.953  1.00  0.00           H  
ATOM   1066 3HD1 LEU A  70     -20.889  20.360  26.338  1.00  0.00           H  
ATOM   1067 1HD2 LEU A  70     -21.994  18.184  28.237  1.00  0.00           H  
ATOM   1068 2HD2 LEU A  70     -21.726  19.884  28.695  1.00  0.00           H  
ATOM   1069 3HD2 LEU A  70     -23.332  19.147  28.908  1.00  0.00           H  
ATOM   1070  N   ARG A  71     -25.846  23.034  26.602  1.00  0.00           N  
ATOM   1071  CA  ARG A  71     -26.448  24.360  26.441  1.00  0.00           C  
ATOM   1072  C   ARG A  71     -25.566  25.527  26.002  1.00  0.00           C  
ATOM   1073  O   ARG A  71     -26.090  26.532  25.500  1.00  0.00           O  
ATOM   1074  CB  ARG A  71     -27.099  24.755  27.758  1.00  0.00           C  
ATOM   1075  CG  ARG A  71     -28.305  23.917  28.152  1.00  0.00           C  
ATOM   1076  CD  ARG A  71     -28.899  24.378  29.433  1.00  0.00           C  
ATOM   1077  NE  ARG A  71     -28.015  24.130  30.561  1.00  0.00           N  
ATOM   1078  CZ  ARG A  71     -28.206  24.615  31.803  1.00  0.00           C  
ATOM   1079  NH1 ARG A  71     -29.252  25.369  32.062  1.00  0.00           N  
ATOM   1080  NH2 ARG A  71     -27.343  24.332  32.763  1.00  0.00           N  
ATOM   1081  H   ARG A  71     -25.821  22.406  25.812  1.00  0.00           H  
ATOM   1082  HA  ARG A  71     -27.207  24.303  25.660  1.00  0.00           H  
ATOM   1083 1HB  ARG A  71     -26.368  24.678  28.562  1.00  0.00           H  
ATOM   1084 2HB  ARG A  71     -27.422  25.795  27.707  1.00  0.00           H  
ATOM   1085 1HG  ARG A  71     -29.067  23.989  27.375  1.00  0.00           H  
ATOM   1086 2HG  ARG A  71     -28.003  22.876  28.269  1.00  0.00           H  
ATOM   1087 1HD  ARG A  71     -29.092  25.449  29.380  1.00  0.00           H  
ATOM   1088 2HD  ARG A  71     -29.835  23.849  29.611  1.00  0.00           H  
ATOM   1089  HE  ARG A  71     -27.200  23.554  30.401  1.00  0.00           H  
ATOM   1090 1HH1 ARG A  71     -29.912  25.585  31.328  1.00  0.00           H  
ATOM   1091 2HH1 ARG A  71     -29.395  25.732  32.993  1.00  0.00           H  
ATOM   1092 1HH2 ARG A  71     -26.539  23.752  32.565  1.00  0.00           H  
ATOM   1093 2HH2 ARG A  71     -27.486  24.694  33.694  1.00  0.00           H  
ATOM   1094  N   LYS A  72     -24.226  25.432  26.236  1.00  0.00           N  
ATOM   1095  CA  LYS A  72     -23.184  26.432  25.909  1.00  0.00           C  
ATOM   1096  C   LYS A  72     -23.316  26.941  24.471  1.00  0.00           C  
ATOM   1097  O   LYS A  72     -23.458  26.147  23.553  1.00  0.00           O  
ATOM   1098  CB  LYS A  72     -21.789  25.843  26.122  1.00  0.00           C  
ATOM   1099  CG  LYS A  72     -21.445  25.550  27.577  1.00  0.00           C  
ATOM   1100  CD  LYS A  72     -20.034  24.998  27.710  1.00  0.00           C  
ATOM   1101  CE  LYS A  72     -19.693  24.693  29.162  1.00  0.00           C  
ATOM   1102  NZ  LYS A  72     -18.322  24.134  29.306  1.00  0.00           N  
ATOM   1103  H   LYS A  72     -23.955  24.568  26.684  1.00  0.00           H  
ATOM   1104  HA  LYS A  72     -23.305  27.288  26.573  1.00  0.00           H  
ATOM   1105 1HB  LYS A  72     -21.697  24.912  25.562  1.00  0.00           H  
ATOM   1106 2HB  LYS A  72     -21.039  26.533  25.734  1.00  0.00           H  
ATOM   1107 1HG  LYS A  72     -21.524  26.467  28.161  1.00  0.00           H  
ATOM   1108 2HG  LYS A  72     -22.150  24.823  27.977  1.00  0.00           H  
ATOM   1109 1HD  LYS A  72     -19.944  24.082  27.125  1.00  0.00           H  
ATOM   1110 2HD  LYS A  72     -19.320  25.726  27.325  1.00  0.00           H  
ATOM   1111 1HE  LYS A  72     -19.763  25.606  29.751  1.00  0.00           H  
ATOM   1112 2HE  LYS A  72     -20.408  23.974  29.560  1.00  0.00           H  
ATOM   1113 1HZ  LYS A  72     -18.135  23.945  30.281  1.00  0.00           H  
ATOM   1114 2HZ  LYS A  72     -18.250  23.275  28.778  1.00  0.00           H  
ATOM   1115 3HZ  LYS A  72     -17.647  24.800  28.957  1.00  0.00           H  
ATOM   1116  N   GLY A  73     -23.290  28.262  24.292  1.00  0.00           N  
ATOM   1117  CA  GLY A  73     -23.426  28.882  22.972  1.00  0.00           C  
ATOM   1118  C   GLY A  73     -22.133  28.773  22.154  1.00  0.00           C  
ATOM   1119  O   GLY A  73     -21.051  28.768  22.734  1.00  0.00           O  
ATOM   1120  H   GLY A  73     -23.172  28.852  25.103  1.00  0.00           H  
ATOM   1121 1HA  GLY A  73     -24.240  28.403  22.427  1.00  0.00           H  
ATOM   1122 2HA  GLY A  73     -23.692  29.932  23.089  1.00  0.00           H  
ATOM   1123  N   VAL A  74     -22.231  28.711  20.811  1.00  0.00           N  
ATOM   1124  CA  VAL A  74     -21.060  28.646  19.933  1.00  0.00           C  
ATOM   1125  C   VAL A  74     -21.237  29.522  18.685  1.00  0.00           C  
ATOM   1126  O   VAL A  74     -22.368  29.844  18.304  1.00  0.00           O  
ATOM   1127  CB  VAL A  74     -20.803  27.190  19.501  1.00  0.00           C  
ATOM   1128  CG1 VAL A  74     -21.956  26.675  18.653  1.00  0.00           C  
ATOM   1129  CG2 VAL A  74     -19.490  27.101  18.737  1.00  0.00           C  
ATOM   1130  H   VAL A  74     -23.154  28.710  20.401  1.00  0.00           H  
ATOM   1131  HA  VAL A  74     -20.192  29.007  20.486  1.00  0.00           H  
ATOM   1132  HB  VAL A  74     -20.751  26.561  20.389  1.00  0.00           H  
ATOM   1133 1HG1 VAL A  74     -21.758  25.645  18.356  1.00  0.00           H  
ATOM   1134 2HG1 VAL A  74     -22.879  26.714  19.231  1.00  0.00           H  
ATOM   1135 3HG1 VAL A  74     -22.058  27.295  17.762  1.00  0.00           H  
ATOM   1136 1HG2 VAL A  74     -19.314  26.069  18.436  1.00  0.00           H  
ATOM   1137 2HG2 VAL A  74     -19.540  27.735  17.852  1.00  0.00           H  
ATOM   1138 3HG2 VAL A  74     -18.674  27.436  19.378  1.00  0.00           H  
ATOM   1139  N   TYR A  75     -20.100  29.842  18.023  1.00  0.00           N  
ATOM   1140  CA  TYR A  75     -19.965  30.626  16.791  1.00  0.00           C  
ATOM   1141  C   TYR A  75     -18.758  30.126  15.971  1.00  0.00           C  
ATOM   1142  O   TYR A  75     -17.625  30.167  16.462  1.00  0.00           O  
ATOM   1143  CB  TYR A  75     -19.820  32.115  17.113  1.00  0.00           C  
ATOM   1144  CG  TYR A  75     -19.725  32.998  15.889  1.00  0.00           C  
ATOM   1145  CD1 TYR A  75     -20.869  33.311  15.169  1.00  0.00           C  
ATOM   1146  CD2 TYR A  75     -18.495  33.494  15.485  1.00  0.00           C  
ATOM   1147  CE1 TYR A  75     -20.783  34.118  14.051  1.00  0.00           C  
ATOM   1148  CE2 TYR A  75     -18.408  34.301  14.367  1.00  0.00           C  
ATOM   1149  CZ  TYR A  75     -19.546  34.612  13.651  1.00  0.00           C  
ATOM   1150  OH  TYR A  75     -19.460  35.416  12.537  1.00  0.00           O  
ATOM   1151  H   TYR A  75     -19.270  29.476  18.467  1.00  0.00           H  
ATOM   1152  HA  TYR A  75     -20.865  30.486  16.192  1.00  0.00           H  
ATOM   1153 1HB  TYR A  75     -20.675  32.444  17.705  1.00  0.00           H  
ATOM   1154 2HB  TYR A  75     -18.926  32.272  17.715  1.00  0.00           H  
ATOM   1155  HD1 TYR A  75     -21.837  32.921  15.486  1.00  0.00           H  
ATOM   1156  HD2 TYR A  75     -17.596  33.247  16.050  1.00  0.00           H  
ATOM   1157  HE1 TYR A  75     -21.681  34.364  13.486  1.00  0.00           H  
ATOM   1158  HE2 TYR A  75     -17.441  34.690  14.049  1.00  0.00           H  
ATOM   1159  HH  TYR A  75     -18.545  35.671  12.398  1.00  0.00           H  
ATOM   1160  N   VAL A  76     -18.995  29.676  14.721  1.00  0.00           N  
ATOM   1161  CA  VAL A  76     -17.921  29.208  13.808  1.00  0.00           C  
ATOM   1162  C   VAL A  76     -17.761  30.151  12.625  1.00  0.00           C  
ATOM   1163  O   VAL A  76     -18.759  30.534  12.014  1.00  0.00           O  
ATOM   1164  CB  VAL A  76     -18.229  27.793  13.282  1.00  0.00           C  
ATOM   1165  CG1 VAL A  76     -18.252  26.793  14.428  1.00  0.00           C  
ATOM   1166  CG2 VAL A  76     -19.556  27.794  12.540  1.00  0.00           C  
ATOM   1167  H   VAL A  76     -19.953  29.661  14.402  1.00  0.00           H  
ATOM   1168  HA  VAL A  76     -16.984  29.174  14.365  1.00  0.00           H  
ATOM   1169  HB  VAL A  76     -17.432  27.487  12.604  1.00  0.00           H  
ATOM   1170 1HG1 VAL A  76     -18.470  25.798  14.038  1.00  0.00           H  
ATOM   1171 2HG1 VAL A  76     -17.280  26.783  14.922  1.00  0.00           H  
ATOM   1172 3HG1 VAL A  76     -19.022  27.078  15.145  1.00  0.00           H  
ATOM   1173 1HG2 VAL A  76     -19.767  26.791  12.171  1.00  0.00           H  
ATOM   1174 2HG2 VAL A  76     -20.352  28.107  13.217  1.00  0.00           H  
ATOM   1175 3HG2 VAL A  76     -19.503  28.486  11.700  1.00  0.00           H  
ATOM   1176  N   PRO A  77     -16.496  30.487  12.286  1.00  0.00           N  
ATOM   1177  CA  PRO A  77     -16.172  31.297  11.120  1.00  0.00           C  
ATOM   1178  C   PRO A  77     -15.270  30.541  10.167  1.00  0.00           C  
ATOM   1179  O   PRO A  77     -14.142  30.204  10.500  1.00  0.00           O  
ATOM   1180  CB  PRO A  77     -15.461  32.511  11.726  1.00  0.00           C  
ATOM   1181  CG  PRO A  77     -14.862  31.992  12.989  1.00  0.00           C  
ATOM   1182  CD  PRO A  77     -15.855  30.973  13.482  1.00  0.00           C  
ATOM   1183  HA  PRO A  77     -17.104  31.598  10.618  1.00  0.00           H  
ATOM   1184 1HB  PRO A  77     -14.707  32.895  11.023  1.00  0.00           H  
ATOM   1185 2HB  PRO A  77     -16.183  33.323  11.898  1.00  0.00           H  
ATOM   1186 1HG  PRO A  77     -13.872  31.556  12.789  1.00  0.00           H  
ATOM   1187 2HG  PRO A  77     -14.709  32.814  13.703  1.00  0.00           H  
ATOM   1188 1HD  PRO A  77     -15.321  30.158  13.993  1.00  0.00           H  
ATOM   1189 2HD  PRO A  77     -16.570  31.456  14.164  1.00  0.00           H  
ATOM   1190  N   TYR A  78     -15.793  30.244   8.993  1.00  0.00           N  
ATOM   1191  CA  TYR A  78     -15.084  29.561   7.912  1.00  0.00           C  
ATOM   1192  C   TYR A  78     -14.739  30.647   6.861  1.00  0.00           C  
ATOM   1193  O   TYR A  78     -15.381  31.700   6.872  1.00  0.00           O  
ATOM   1194  CB  TYR A  78     -15.928  28.435   7.310  1.00  0.00           C  
ATOM   1195  CG  TYR A  78     -16.190  27.291   8.264  1.00  0.00           C  
ATOM   1196  CD1 TYR A  78     -17.045  27.469   9.342  1.00  0.00           C  
ATOM   1197  CD2 TYR A  78     -15.575  26.065   8.062  1.00  0.00           C  
ATOM   1198  CE1 TYR A  78     -17.284  26.424  10.214  1.00  0.00           C  
ATOM   1199  CE2 TYR A  78     -15.814  25.020   8.933  1.00  0.00           C  
ATOM   1200  CZ  TYR A  78     -16.665  25.197  10.005  1.00  0.00           C  
ATOM   1201  OH  TYR A  78     -16.903  24.156  10.874  1.00  0.00           O  
ATOM   1202  H   TYR A  78     -16.755  30.518   8.854  1.00  0.00           H  
ATOM   1203  HA  TYR A  78     -14.173  29.122   8.319  1.00  0.00           H  
ATOM   1204 1HB  TYR A  78     -16.889  28.835   6.985  1.00  0.00           H  
ATOM   1205 2HB  TYR A  78     -15.425  28.035   6.429  1.00  0.00           H  
ATOM   1206  HD1 TYR A  78     -17.528  28.433   9.501  1.00  0.00           H  
ATOM   1207  HD2 TYR A  78     -14.902  25.925   7.216  1.00  0.00           H  
ATOM   1208  HE1 TYR A  78     -17.956  26.564  11.060  1.00  0.00           H  
ATOM   1209  HE2 TYR A  78     -15.330  24.056   8.775  1.00  0.00           H  
ATOM   1210  HH  TYR A  78     -17.512  24.445  11.557  1.00  0.00           H  
ATOM   1211  N   THR A  79     -13.775  30.369   5.970  1.00  0.00           N  
ATOM   1212  CA  THR A  79     -13.355  31.261   4.893  1.00  0.00           C  
ATOM   1213  C   THR A  79     -14.498  31.773   4.029  1.00  0.00           C  
ATOM   1214  O   THR A  79     -14.451  32.907   3.525  1.00  0.00           O  
ATOM   1215  CB  THR A  79     -12.324  30.560   3.989  1.00  0.00           C  
ATOM   1216  OG1 THR A  79     -11.170  30.205   4.761  1.00  0.00           O  
ATOM   1217  CG2 THR A  79     -11.905  31.475   2.848  1.00  0.00           C  
ATOM   1218  H   THR A  79     -13.321  29.472   6.071  1.00  0.00           H  
ATOM   1219  HA  THR A  79     -12.890  32.142   5.335  1.00  0.00           H  
ATOM   1220  HB  THR A  79     -12.762  29.651   3.576  1.00  0.00           H  
ATOM   1221  HG1 THR A  79     -10.377  30.367   4.244  1.00  0.00           H  
ATOM   1222 1HG2 THR A  79     -11.177  30.962   2.220  1.00  0.00           H  
ATOM   1223 2HG2 THR A  79     -12.779  31.737   2.252  1.00  0.00           H  
ATOM   1224 3HG2 THR A  79     -11.459  32.381   3.255  1.00  0.00           H  
ATOM   1225  N   GLN A  80     -15.566  30.946   3.903  1.00  0.00           N  
ATOM   1226  CA  GLN A  80     -16.793  31.193   3.129  1.00  0.00           C  
ATOM   1227  C   GLN A  80     -17.962  31.741   3.979  1.00  0.00           C  
ATOM   1228  O   GLN A  80     -18.526  32.787   3.650  1.00  0.00           O  
ATOM   1229  CB  GLN A  80     -17.231  29.902   2.431  1.00  0.00           C  
ATOM   1230  CG  GLN A  80     -16.255  29.402   1.379  1.00  0.00           C  
ATOM   1231  CD  GLN A  80     -16.083  30.384   0.236  1.00  0.00           C  
ATOM   1232  OE1 GLN A  80     -17.062  30.846  -0.357  1.00  0.00           O  
ATOM   1233  NE2 GLN A  80     -14.835  30.709  -0.080  1.00  0.00           N  
ATOM   1234  H   GLN A  80     -15.470  30.078   4.410  1.00  0.00           H  
ATOM   1235  HA  GLN A  80     -16.580  31.950   2.375  1.00  0.00           H  
ATOM   1236 1HB  GLN A  80     -17.360  29.114   3.172  1.00  0.00           H  
ATOM   1237 2HB  GLN A  80     -18.195  30.059   1.948  1.00  0.00           H  
ATOM   1238 1HG  GLN A  80     -15.283  29.246   1.846  1.00  0.00           H  
ATOM   1239 2HG  GLN A  80     -16.628  28.463   0.970  1.00  0.00           H  
ATOM   1240 1HE2 GLN A  80     -14.658  31.353  -0.826  1.00  0.00           H  
ATOM   1241 2HE2 GLN A  80     -14.070  30.311   0.426  1.00  0.00           H  
ATOM   1242  N   GLY A  81     -18.309  31.028   5.050  1.00  0.00           N  
ATOM   1243  CA  GLY A  81     -19.429  31.394   5.900  1.00  0.00           C  
ATOM   1244  C   GLY A  81     -19.301  31.200   7.400  1.00  0.00           C  
ATOM   1245  O   GLY A  81     -18.269  30.766   7.911  1.00  0.00           O  
ATOM   1246  H   GLY A  81     -17.770  30.204   5.274  1.00  0.00           H  
ATOM   1247 1HA  GLY A  81     -19.664  32.449   5.759  1.00  0.00           H  
ATOM   1248 2HA  GLY A  81     -20.311  30.827   5.604  1.00  0.00           H  
ATOM   1249  N   LYS A  82     -20.393  31.523   8.101  1.00  0.00           N  
ATOM   1250  CA  LYS A  82     -20.502  31.501   9.546  1.00  0.00           C  
ATOM   1251  C   LYS A  82     -21.827  30.885   9.990  1.00  0.00           C  
ATOM   1252  O   LYS A  82     -22.786  30.792   9.209  1.00  0.00           O  
ATOM   1253  CB  LYS A  82     -20.358  32.915  10.111  1.00  0.00           C  
ATOM   1254  CG  LYS A  82     -21.454  33.880   9.679  1.00  0.00           C  
ATOM   1255  CD  LYS A  82     -21.222  35.271  10.247  1.00  0.00           C  
ATOM   1256  CE  LYS A  82     -22.348  36.221   9.867  1.00  0.00           C  
ATOM   1257  NZ  LYS A  82     -22.131  37.588  10.413  1.00  0.00           N  
ATOM   1258  H   LYS A  82     -21.193  31.802   7.551  1.00  0.00           H  
ATOM   1259  HA  LYS A  82     -19.698  30.881   9.944  1.00  0.00           H  
ATOM   1260 1HB  LYS A  82     -20.360  32.874  11.200  1.00  0.00           H  
ATOM   1261 2HB  LYS A  82     -19.401  33.335   9.801  1.00  0.00           H  
ATOM   1262 1HG  LYS A  82     -21.477  33.940   8.590  1.00  0.00           H  
ATOM   1263 2HG  LYS A  82     -22.420  33.512  10.024  1.00  0.00           H  
ATOM   1264 1HD  LYS A  82     -21.157  35.214  11.335  1.00  0.00           H  
ATOM   1265 2HD  LYS A  82     -20.281  35.668   9.865  1.00  0.00           H  
ATOM   1266 1HE  LYS A  82     -22.420  36.284   8.782  1.00  0.00           H  
ATOM   1267 2HE  LYS A  82     -23.293  35.837  10.250  1.00  0.00           H  
ATOM   1268 1HZ  LYS A  82     -22.899  38.186  10.140  1.00  0.00           H  
ATOM   1269 2HZ  LYS A  82     -22.081  37.545  11.421  1.00  0.00           H  
ATOM   1270 3HZ  LYS A  82     -21.267  37.964  10.049  1.00  0.00           H  
ATOM   1271  N   TRP A  83     -21.893  30.543  11.295  1.00  0.00           N  
ATOM   1272  CA  TRP A  83     -23.069  30.026  11.980  1.00  0.00           C  
ATOM   1273  C   TRP A  83     -22.920  30.106  13.501  1.00  0.00           C  
ATOM   1274  O   TRP A  83     -21.807  30.248  14.026  1.00  0.00           O  
ATOM   1275  CB  TRP A  83     -23.325  28.576  11.564  1.00  0.00           C  
ATOM   1276  CG  TRP A  83     -24.613  28.020  12.093  1.00  0.00           C  
ATOM   1277  CD1 TRP A  83     -24.773  27.250  13.205  1.00  0.00           C  
ATOM   1278  CD2 TRP A  83     -25.936  28.191  11.529  1.00  0.00           C  
ATOM   1279  NE1 TRP A  83     -26.097  26.930  13.372  1.00  0.00           N  
ATOM   1280  CE2 TRP A  83     -26.824  27.499  12.357  1.00  0.00           C  
ATOM   1281  CE3 TRP A  83     -26.430  28.867  10.407  1.00  0.00           C  
ATOM   1282  CZ2 TRP A  83     -28.185  27.457  12.100  1.00  0.00           C  
ATOM   1283  CZ3 TRP A  83     -27.796  28.826  10.150  1.00  0.00           C  
ATOM   1284  CH2 TRP A  83     -28.650  28.139  10.976  1.00  0.00           C  
ATOM   1285  H   TRP A  83     -21.036  30.668  11.815  1.00  0.00           H  
ATOM   1286  HA  TRP A  83     -23.929  30.631  11.694  1.00  0.00           H  
ATOM   1287 1HB  TRP A  83     -23.342  28.507  10.477  1.00  0.00           H  
ATOM   1288 2HB  TRP A  83     -22.509  27.947  11.919  1.00  0.00           H  
ATOM   1289  HD1 TRP A  83     -23.967  26.935  13.865  1.00  0.00           H  
ATOM   1290  HE1 TRP A  83     -26.476  26.367  14.120  1.00  0.00           H  
ATOM   1291  HE3 TRP A  83     -25.757  29.416   9.749  1.00  0.00           H  
ATOM   1292  HZ2 TRP A  83     -28.880  26.916  12.744  1.00  0.00           H  
ATOM   1293  HZ3 TRP A  83     -28.172  29.354   9.273  1.00  0.00           H  
ATOM   1294  HH2 TRP A  83     -29.715  28.128  10.745  1.00  0.00           H  
ATOM   1295  N   GLU A  84     -24.070  30.020  14.192  1.00  0.00           N  
ATOM   1296  CA  GLU A  84     -24.217  30.078  15.639  1.00  0.00           C  
ATOM   1297  C   GLU A  84     -25.299  29.094  16.082  1.00  0.00           C  
ATOM   1298  O   GLU A  84     -26.134  28.664  15.275  1.00  0.00           O  
ATOM   1299  CB  GLU A  84     -24.569  31.497  16.092  1.00  0.00           C  
ATOM   1300  CG  GLU A  84     -25.902  32.011  15.569  1.00  0.00           C  
ATOM   1301  CD  GLU A  84     -26.186  33.428  15.985  1.00  0.00           C  
ATOM   1302  OE1 GLU A  84     -25.377  33.997  16.677  1.00  0.00           O  
ATOM   1303  OE2 GLU A  84     -27.214  33.941  15.609  1.00  0.00           O  
ATOM   1304  H   GLU A  84     -24.893  29.904  13.618  1.00  0.00           H  
ATOM   1305  HA  GLU A  84     -23.268  29.794  16.095  1.00  0.00           H  
ATOM   1306 1HB  GLU A  84     -24.600  31.533  17.181  1.00  0.00           H  
ATOM   1307 2HB  GLU A  84     -23.792  32.187  15.764  1.00  0.00           H  
ATOM   1308 1HG  GLU A  84     -25.899  31.957  14.481  1.00  0.00           H  
ATOM   1309 2HG  GLU A  84     -26.698  31.364  15.935  1.00  0.00           H  
ATOM   1310  N   GLY A  85     -25.262  28.743  17.361  1.00  0.00           N  
ATOM   1311  CA  GLY A  85     -26.226  27.837  17.969  1.00  0.00           C  
ATOM   1312  C   GLY A  85     -25.886  27.554  19.414  1.00  0.00           C  
ATOM   1313  O   GLY A  85     -25.533  28.474  20.160  1.00  0.00           O  
ATOM   1314  H   GLY A  85     -24.524  29.130  17.931  1.00  0.00           H  
ATOM   1315 1HA  GLY A  85     -27.224  28.272  17.908  1.00  0.00           H  
ATOM   1316 2HA  GLY A  85     -26.249  26.902  17.410  1.00  0.00           H  
ATOM   1317  N   GLU A  86     -26.006  26.275  19.817  1.00  0.00           N  
ATOM   1318  CA  GLU A  86     -25.707  25.820  21.168  1.00  0.00           C  
ATOM   1319  C   GLU A  86     -25.182  24.379  21.156  1.00  0.00           C  
ATOM   1320  O   GLU A  86     -25.576  23.581  20.305  1.00  0.00           O  
ATOM   1321  CB  GLU A  86     -26.954  25.918  22.050  1.00  0.00           C  
ATOM   1322  CG  GLU A  86     -28.101  25.016  21.619  1.00  0.00           C  
ATOM   1323  CD  GLU A  86     -29.322  25.169  22.483  1.00  0.00           C  
ATOM   1324  OE1 GLU A  86     -29.278  25.944  23.408  1.00  0.00           O  
ATOM   1325  OE2 GLU A  86     -30.299  24.509  22.218  1.00  0.00           O  
ATOM   1326  H   GLU A  86     -26.323  25.605  19.131  1.00  0.00           H  
ATOM   1327  HA  GLU A  86     -24.931  26.463  21.586  1.00  0.00           H  
ATOM   1328 1HB  GLU A  86     -26.694  25.662  23.077  1.00  0.00           H  
ATOM   1329 2HB  GLU A  86     -27.318  26.946  22.051  1.00  0.00           H  
ATOM   1330 1HG  GLU A  86     -28.368  25.252  20.589  1.00  0.00           H  
ATOM   1331 2HG  GLU A  86     -27.767  23.980  21.651  1.00  0.00           H  
ATOM   1332  N   LEU A  87     -24.331  24.046  22.138  1.00  0.00           N  
ATOM   1333  CA  LEU A  87     -23.714  22.741  22.249  1.00  0.00           C  
ATOM   1334  C   LEU A  87     -24.621  21.694  22.860  1.00  0.00           C  
ATOM   1335  O   LEU A  87     -25.457  21.987  23.731  1.00  0.00           O  
ATOM   1336  CB  LEU A  87     -22.434  22.849  23.087  1.00  0.00           C  
ATOM   1337  CG  LEU A  87     -21.333  23.746  22.506  1.00  0.00           C  
ATOM   1338  CD1 LEU A  87     -20.172  23.826  23.489  1.00  0.00           C  
ATOM   1339  CD2 LEU A  87     -20.877  23.188  21.166  1.00  0.00           C  
ATOM   1340  H   LEU A  87     -24.118  24.751  22.829  1.00  0.00           H  
ATOM   1341  HA  LEU A  87     -23.458  22.394  21.249  1.00  0.00           H  
ATOM   1342 1HB  LEU A  87     -22.693  23.237  24.070  1.00  0.00           H  
ATOM   1343 2HB  LEU A  87     -22.015  21.850  23.212  1.00  0.00           H  
ATOM   1344  HG  LEU A  87     -21.721  24.755  22.366  1.00  0.00           H  
ATOM   1345 1HD1 LEU A  87     -19.390  24.464  23.077  1.00  0.00           H  
ATOM   1346 2HD1 LEU A  87     -20.522  24.246  24.432  1.00  0.00           H  
ATOM   1347 3HD1 LEU A  87     -19.772  22.828  23.662  1.00  0.00           H  
ATOM   1348 1HD2 LEU A  87     -20.095  23.826  20.754  1.00  0.00           H  
ATOM   1349 2HD2 LEU A  87     -20.486  22.179  21.306  1.00  0.00           H  
ATOM   1350 3HD2 LEU A  87     -21.722  23.158  20.478  1.00  0.00           H  
ATOM   1351  N   GLY A  88     -24.388  20.447  22.435  1.00  0.00           N  
ATOM   1352  CA  GLY A  88     -25.073  19.260  22.900  1.00  0.00           C  
ATOM   1353  C   GLY A  88     -24.129  18.118  22.797  1.00  0.00           C  
ATOM   1354  O   GLY A  88     -23.123  18.223  22.104  1.00  0.00           O  
ATOM   1355  H   GLY A  88     -23.669  20.356  21.731  1.00  0.00           H  
ATOM   1356 1HA  GLY A  88     -25.405  19.410  23.928  1.00  0.00           H  
ATOM   1357 2HA  GLY A  88     -25.964  19.094  22.296  1.00  0.00           H  
ATOM   1358  N   THR A  89     -24.436  17.029  23.488  1.00  0.00           N  
ATOM   1359  CA  THR A  89     -23.610  15.831  23.480  1.00  0.00           C  
ATOM   1360  C   THR A  89     -24.477  14.644  23.137  1.00  0.00           C  
ATOM   1361  O   THR A  89     -25.607  14.558  23.619  1.00  0.00           O  
ATOM   1362  CB  THR A  89     -22.914  15.603  24.835  1.00  0.00           C  
ATOM   1363  OG1 THR A  89     -22.078  16.727  25.140  1.00  0.00           O  
ATOM   1364  CG2 THR A  89     -22.065  14.342  24.793  1.00  0.00           C  
ATOM   1365  H   THR A  89     -25.281  17.040  24.041  1.00  0.00           H  
ATOM   1366  HA  THR A  89     -22.837  15.949  22.721  1.00  0.00           H  
ATOM   1367  HB  THR A  89     -23.666  15.503  25.618  1.00  0.00           H  
ATOM   1368  HG1 THR A  89     -21.887  17.212  24.333  1.00  0.00           H  
ATOM   1369 1HG2 THR A  89     -21.582  14.197  25.759  1.00  0.00           H  
ATOM   1370 2HG2 THR A  89     -22.700  13.484  24.572  1.00  0.00           H  
ATOM   1371 3HG2 THR A  89     -21.306  14.440  24.018  1.00  0.00           H  
ATOM   1372  N   ASP A  90     -23.973  13.742  22.292  1.00  0.00           N  
ATOM   1373  CA  ASP A  90     -24.690  12.526  21.888  1.00  0.00           C  
ATOM   1374  C   ASP A  90     -23.759  11.538  21.205  1.00  0.00           C  
ATOM   1375  O   ASP A  90     -22.573  11.830  21.043  1.00  0.00           O  
ATOM   1376  CB  ASP A  90     -25.849  12.868  20.949  1.00  0.00           C  
ATOM   1377  CG  ASP A  90     -26.957  11.824  20.970  1.00  0.00           C  
ATOM   1378  OD1 ASP A  90     -26.775  10.805  21.594  1.00  0.00           O  
ATOM   1379  OD2 ASP A  90     -27.976  12.055  20.364  1.00  0.00           O  
ATOM   1380  H   ASP A  90     -23.051  13.916  21.919  1.00  0.00           H  
ATOM   1381  HA  ASP A  90     -25.096  12.051  22.781  1.00  0.00           H  
ATOM   1382 1HB  ASP A  90     -26.273  13.832  21.230  1.00  0.00           H  
ATOM   1383 2HB  ASP A  90     -25.476  12.960  19.928  1.00  0.00           H  
ATOM   1384  N   LEU A  91     -24.299  10.373  20.795  1.00  0.00           N  
ATOM   1385  CA  LEU A  91     -23.552   9.319  20.098  1.00  0.00           C  
ATOM   1386  C   LEU A  91     -23.504   9.626  18.610  1.00  0.00           C  
ATOM   1387  O   LEU A  91     -24.547   9.935  18.016  1.00  0.00           O  
ATOM   1388  CB  LEU A  91     -24.200   7.948  20.328  1.00  0.00           C  
ATOM   1389  CG  LEU A  91     -23.504   6.761  19.649  1.00  0.00           C  
ATOM   1390  CD1 LEU A  91     -22.124   6.563  20.261  1.00  0.00           C  
ATOM   1391  CD2 LEU A  91     -24.358   5.512  19.810  1.00  0.00           C  
ATOM   1392  H   LEU A  91     -25.281  10.235  20.988  1.00  0.00           H  
ATOM   1393  HA  LEU A  91     -22.538   9.293  20.496  1.00  0.00           H  
ATOM   1394 1HB  LEU A  91     -24.223   7.750  21.398  1.00  0.00           H  
ATOM   1395 2HB  LEU A  91     -25.226   7.983  19.964  1.00  0.00           H  
ATOM   1396  HG  LEU A  91     -23.371   6.976  18.588  1.00  0.00           H  
ATOM   1397 1HD1 LEU A  91     -21.629   5.720  19.778  1.00  0.00           H  
ATOM   1398 2HD1 LEU A  91     -21.528   7.464  20.114  1.00  0.00           H  
ATOM   1399 3HD1 LEU A  91     -22.224   6.363  21.327  1.00  0.00           H  
ATOM   1400 1HD2 LEU A  91     -23.864   4.669  19.326  1.00  0.00           H  
ATOM   1401 2HD2 LEU A  91     -24.490   5.296  20.870  1.00  0.00           H  
ATOM   1402 3HD2 LEU A  91     -25.332   5.675  19.348  1.00  0.00           H  
ATOM   1403  N   VAL A  92     -22.289   9.559  18.014  1.00  0.00           N  
ATOM   1404  CA  VAL A  92     -22.104   9.797  16.572  1.00  0.00           C  
ATOM   1405  C   VAL A  92     -21.754   8.512  15.866  1.00  0.00           C  
ATOM   1406  O   VAL A  92     -20.712   7.942  16.148  1.00  0.00           O  
ATOM   1407  CB  VAL A  92     -20.988  10.828  16.323  1.00  0.00           C  
ATOM   1408  CG1 VAL A  92     -20.788  11.047  14.831  1.00  0.00           C  
ATOM   1409  CG2 VAL A  92     -21.327  12.137  17.019  1.00  0.00           C  
ATOM   1410  H   VAL A  92     -21.485   9.338  18.583  1.00  0.00           H  
ATOM   1411  HA  VAL A  92     -23.035  10.192  16.164  1.00  0.00           H  
ATOM   1412  HB  VAL A  92     -20.050  10.438  16.719  1.00  0.00           H  
ATOM   1413 1HG1 VAL A  92     -19.995  11.779  14.673  1.00  0.00           H  
ATOM   1414 2HG1 VAL A  92     -20.510  10.105  14.359  1.00  0.00           H  
ATOM   1415 3HG1 VAL A  92     -21.714  11.416  14.390  1.00  0.00           H  
ATOM   1416 1HG2 VAL A  92     -20.533  12.862  16.840  1.00  0.00           H  
ATOM   1417 2HG2 VAL A  92     -22.268  12.525  16.628  1.00  0.00           H  
ATOM   1418 3HG2 VAL A  92     -21.424  11.965  18.091  1.00  0.00           H  
ATOM   1419  N   SER A  93     -22.636   8.042  14.980  1.00  0.00           N  
ATOM   1420  CA  SER A  93     -22.439   6.806  14.217  1.00  0.00           C  
ATOM   1421  C   SER A  93     -21.916   7.123  12.803  1.00  0.00           C  
ATOM   1422  O   SER A  93     -22.326   8.116  12.176  1.00  0.00           O  
ATOM   1423  CB  SER A  93     -23.739   6.030  14.131  1.00  0.00           C  
ATOM   1424  OG  SER A  93     -23.595   4.896  13.322  1.00  0.00           O  
ATOM   1425  H   SER A  93     -23.480   8.578  14.839  1.00  0.00           H  
ATOM   1426  HA  SER A  93     -21.699   6.194  14.734  1.00  0.00           H  
ATOM   1427 1HB  SER A  93     -24.050   5.730  15.131  1.00  0.00           H  
ATOM   1428 2HB  SER A  93     -24.520   6.673  13.725  1.00  0.00           H  
ATOM   1429  HG  SER A  93     -23.657   5.207  12.416  1.00  0.00           H  
ATOM   1430  N   ILE A  94     -20.959   6.311  12.325  1.00  0.00           N  
ATOM   1431  CA  ILE A  94     -20.332   6.453  11.002  1.00  0.00           C  
ATOM   1432  C   ILE A  94     -20.139   5.050  10.376  1.00  0.00           C  
ATOM   1433  O   ILE A  94     -19.252   4.298  10.825  1.00  0.00           O  
ATOM   1434  CB  ILE A  94     -18.979   7.181  11.100  1.00  0.00           C  
ATOM   1435  CG1 ILE A  94     -19.158   8.555  11.752  1.00  0.00           C  
ATOM   1436  CG2 ILE A  94     -18.349   7.320   9.722  1.00  0.00           C  
ATOM   1437  CD1 ILE A  94     -18.976   8.547  13.252  1.00  0.00           C  
ATOM   1438  H   ILE A  94     -20.664   5.558  12.931  1.00  0.00           H  
ATOM   1439  HA  ILE A  94     -20.992   7.044  10.368  1.00  0.00           H  
ATOM   1440  HB  ILE A  94     -18.306   6.613  11.741  1.00  0.00           H  
ATOM   1441 1HG1 ILE A  94     -18.442   9.256  11.325  1.00  0.00           H  
ATOM   1442 2HG1 ILE A  94     -20.156   8.934  11.533  1.00  0.00           H  
ATOM   1443 1HG2 ILE A  94     -17.394   7.838   9.810  1.00  0.00           H  
ATOM   1444 2HG2 ILE A  94     -18.188   6.332   9.295  1.00  0.00           H  
ATOM   1445 3HG2 ILE A  94     -19.014   7.892   9.074  1.00  0.00           H  
ATOM   1446 1HD1 ILE A  94     -19.118   9.555  13.642  1.00  0.00           H  
ATOM   1447 2HD1 ILE A  94     -19.708   7.876  13.704  1.00  0.00           H  
ATOM   1448 3HD1 ILE A  94     -17.971   8.203  13.495  1.00  0.00           H  
ATOM   1449  N   PRO A  95     -20.930   4.665   9.336  1.00  0.00           N  
ATOM   1450  CA  PRO A  95     -22.039   5.386   8.662  1.00  0.00           C  
ATOM   1451  C   PRO A  95     -23.287   5.507   9.546  1.00  0.00           C  
ATOM   1452  O   PRO A  95     -23.201   5.160  10.725  1.00  0.00           O  
ATOM   1453  CB  PRO A  95     -22.314   4.515   7.432  1.00  0.00           C  
ATOM   1454  CG  PRO A  95     -21.969   3.135   7.877  1.00  0.00           C  
ATOM   1455  CD  PRO A  95     -20.781   3.320   8.783  1.00  0.00           C  
ATOM   1456  HA  PRO A  95     -21.693   6.388   8.367  1.00  0.00           H  
ATOM   1457 1HB  PRO A  95     -23.367   4.614   7.129  1.00  0.00           H  
ATOM   1458 2HB  PRO A  95     -21.702   4.856   6.585  1.00  0.00           H  
ATOM   1459 1HG  PRO A  95     -22.826   2.675   8.391  1.00  0.00           H  
ATOM   1460 2HG  PRO A  95     -21.743   2.501   7.007  1.00  0.00           H  
ATOM   1461 1HD  PRO A  95     -20.811   2.569   9.586  1.00  0.00           H  
ATOM   1462 2HD  PRO A  95     -19.854   3.225   8.198  1.00  0.00           H  
ATOM   1463  N   HIS A  96     -24.429   6.006   9.009  1.00  0.00           N  
ATOM   1464  CA  HIS A  96     -25.631   6.250   9.820  1.00  0.00           C  
ATOM   1465  C   HIS A  96     -26.077   5.067  10.698  1.00  0.00           C  
ATOM   1466  O   HIS A  96     -26.375   5.288  11.867  1.00  0.00           O  
ATOM   1467  CB  HIS A  96     -26.793   6.650   8.905  1.00  0.00           C  
ATOM   1468  CG  HIS A  96     -27.232   5.560   7.978  1.00  0.00           C  
ATOM   1469  ND1 HIS A  96     -27.949   4.463   8.406  1.00  0.00           N  
ATOM   1470  CD2 HIS A  96     -27.055   5.398   6.646  1.00  0.00           C  
ATOM   1471  CE1 HIS A  96     -28.195   3.672   7.376  1.00  0.00           C  
ATOM   1472  NE2 HIS A  96     -27.663   4.217   6.297  1.00  0.00           N  
ATOM   1473  H   HIS A  96     -24.451   6.215   8.021  1.00  0.00           H  
ATOM   1474  HA  HIS A  96     -25.440   7.065  10.517  1.00  0.00           H  
ATOM   1475 1HB  HIS A  96     -27.649   6.947   9.513  1.00  0.00           H  
ATOM   1476 2HB  HIS A  96     -26.503   7.513   8.305  1.00  0.00           H  
ATOM   1477  HD2 HIS A  96     -26.527   6.077   5.975  1.00  0.00           H  
ATOM   1478  HE1 HIS A  96     -28.744   2.732   7.411  1.00  0.00           H  
ATOM   1479  HE2 HIS A  96     -27.695   3.832   5.364  1.00  0.00           H  
ATOM   1480  N   ASN A  99     -26.146   3.846  10.148  1.00  0.00           N  
ATOM   1481  CA  ASN A  99     -26.521   2.612  10.857  1.00  0.00           C  
ATOM   1482  C   ASN A  99     -27.949   2.627  11.450  1.00  0.00           C  
ATOM   1483  O   ASN A  99     -28.202   1.926  12.435  1.00  0.00           O  
ATOM   1484  CB  ASN A  99     -25.509   2.328  11.952  1.00  0.00           C  
ATOM   1485  CG  ASN A  99     -25.700   0.975  12.578  1.00  0.00           C  
ATOM   1486  OD1 ASN A  99     -26.226   0.052  11.945  1.00  0.00           O  
ATOM   1487  ND2 ASN A  99     -25.283   0.838  13.811  1.00  0.00           N  
ATOM   1488  H   ASN A  99     -26.845   4.560   9.999  1.00  0.00           H  
ATOM   1489  HA  ASN A  99     -26.515   1.787  10.143  1.00  0.00           H  
ATOM   1490 1HB  ASN A  99     -24.501   2.386  11.539  1.00  0.00           H  
ATOM   1491 2HB  ASN A  99     -25.589   3.089  12.728  1.00  0.00           H  
ATOM   1492 1HD2 ASN A  99     -25.384  -0.040  14.279  1.00  0.00           H  
ATOM   1493 2HD2 ASN A  99     -24.863   1.611  14.285  1.00  0.00           H  
ATOM   1494  N   VAL A 100     -28.888   3.394  10.842  1.00  0.00           N  
ATOM   1495  CA  VAL A 100     -30.295   3.471  11.284  1.00  0.00           C  
ATOM   1496  C   VAL A 100     -31.114   2.394  10.595  1.00  0.00           C  
ATOM   1497  O   VAL A 100     -31.480   1.414  11.223  1.00  0.00           O  
ATOM   1498  CB  VAL A 100     -30.898   4.852  10.966  1.00  0.00           C  
ATOM   1499  CG1 VAL A 100     -31.179   4.980   9.476  1.00  0.00           C  
ATOM   1500  CG2 VAL A 100     -32.170   5.060  11.774  1.00  0.00           C  
ATOM   1501  H   VAL A 100     -28.593   3.937  10.043  1.00  0.00           H  
ATOM   1502  HA  VAL A 100     -30.327   3.322  12.364  1.00  0.00           H  
ATOM   1503  HB  VAL A 100     -30.173   5.623  11.223  1.00  0.00           H  
ATOM   1504 1HG1 VAL A 100     -31.605   5.962   9.269  1.00  0.00           H  
ATOM   1505 2HG1 VAL A 100     -30.250   4.863   8.919  1.00  0.00           H  
ATOM   1506 3HG1 VAL A 100     -31.885   4.207   9.171  1.00  0.00           H  
ATOM   1507 1HG2 VAL A 100     -32.591   6.039  11.545  1.00  0.00           H  
ATOM   1508 2HG2 VAL A 100     -32.893   4.285  11.521  1.00  0.00           H  
ATOM   1509 3HG2 VAL A 100     -31.938   5.006  12.838  1.00  0.00           H  
TER                                                                             
