# Supplementary material for: A new benchmark illustrates that integration of geometric constraints inferred from enzyme reaction chemistry can increase enzyme active site modeling accuracy
Source: PLoS One. 2019 Apr 4;14(4):e0214126. doi: 10.1371/journal.pone.0214126 (PMC6448891; doi:10.1371/journal.pone.0214126)
Supplement: S1 Files — (GZ) [file pone.0214126.s008.gz › benchmark-lite/templates/3veu/alignment.grishin.trim]

## 3veu 2ewy.pdb
#  
scores_from_program:
0 VEMV-------------------------------DNLRGK--SGQGYYVEMTVGSPPQTLNILVDTGSSNFAVGAAP-------------HPFLHRYYQRQLSSTYRDL-RKGVYVPYTQ-GKWEGELGTDLVSI----------------------------------------------------------------------------------------------------------------------------------------------------------------------------------------------------------------------------PHGPNVTVRANIAAITESDKFFING-----SNWEGILGLAYAEIARPD--------DSLEPFFDSLVKQTHV-PNLFSLQLCGAG---FPLNQS------EVLASVGGSMIIGGIDHSLYTGSLWYTPIRR----EWYYEVIIVRVEI-NGQDLK-MDCKEYNYDKSIVDSGTTNLRLPKKVFEAAVKSIKAASSTEKFPDGFW---LGEQLVCWQAGTTPWNIF-PVISLYLMGEV-TNQSFRITILPQQYLRPVED--VATSQDDCYKFAISQSS-------TGTVMGAVIMEGFYVVFDRA-RKRIGFAVSAC-HVHDEFRTAAVEGPFVTLDMEDCGYNI
0 LAMV-------------------------------DNLQGD--SGRGYYLEMLIGTPPQKLQILVDTGSSNFAVAGTP-------------HSYIDTYFDTERSSTYRSK-GFDVTVKYTQ-GSWTGFVGEDLVTI----------------------------------------------------------------------------------------------------------------------------------------------------------------------------------------------------------------------------PKGFNTSFLVNIATIFESENFFLPG-----IKWNGILGLAYATLAKPS--------SSLETFFDSLVTQANI-PNVFSMQMCG------AGLPV------AGSGTNGGSLVLGGIEPSLYKGDIWYTPIKE----EWYYQIEILKLEI-GGQSLN-LDCREYNADKAIVDSGTTLLRLPQKVFDAVVEAVARASLIPEFSDGFW---TGSQLACWTNSETPWSYF-PKISIYLRDEN-SSRSFRITILPQLYIQPMMG---AGLNYECYRFGISPST-------NALVIGATVMEGFYVIFDRA-QKRVGFAASPC-AEIAGAAVSEISGPFSTEDVASNCVPA
--
## 3veu 3zkg.pdb
#  
scores_from_program:
0 VEMV-------------------------------DNLRGK--SGQGYYVEMTVGSPPQTLNILVDTGSSNFAVGAAP-------------HPFLHRYYQRQLSSTYRDL-RKGVYVPYTQ-GKWEGELGTDLVSI----------------------------------------------------------------------------------------------------------------------------------------------------------------------------------------------------------------------------PHGPNVTVRANIAAITESDKFFING-----SNWEGILGLAYAEIARPD--------DSLEPFFDSLVKQTHV-PNLFSLQLCGAG---FPLNQS------EVLASVGGSMIIGGIDHSLYTGSLWYTPIRR----EWYYEVIIVRVEI-NGQDLK-MDCKEYNYDKSIVDSGTTNLRLPKKVFEAAVKSIKAASSTEKFPDGFW---LGEQLVCWQAGTTPWNIF-PVISLYLMGEV-TNQSFRITILPQQYLRPVED--VATSQDDCYKFAISQSS-------TGTVMGAVIMEGFYVVFDRA-RKRIGFAVSAC-HVHDEFRTAAVEGPFVTLDMEDCGYNI
0 LAMV-------------------------------DNLQGD--SGRGYYLEMLIGTPPQKLQILVDTGSSNFAVAGTP-------------HSYIDTYFDTERSSTYRSK-GFDVTVKYTQ-GSWTGFVGEDLVTI----------------------------------------------------------------------------------------------------------------------------------------------------------------------------------------------------------------------------PKGFNTSFLVNIATIFESENFFLPG-----IKWNGILGLAYATLAKPS--------SSLETFFDSLVTQANI-PNVFSMQMCG------AGLPV------AGSGTNGGSLVLGGIEPSLYKGDIWYTPIKE----EWYYQIEILKLEI-GGQSLN-LDCREYNADKAIVDSGTTLLRLPQKVFDAVVEAVARASLIPAFSDGFW---TGSQLACWTNSETPWSYF-PKISIYLRDEN-SSRSFRITILPQLYIQPMMG---AGLNYECYRFGISPST-------NALVIGATVMEGFYVIFDRA-QKRVGFAASPC-AEIAGAAVSEISGPFSTEDVASNCVPA
--
## 3veu 3zkm.pdb
#  
scores_from_program:
0 VEMV-------------------------------DNLRGK--SGQGYYVEMTVGSPPQTLNILVDTGSSNFAVGAAP-------------HPFLHRYYQRQLSSTYRDL-RKGVYVPYTQ-GKWEGELGTDLVSI----------------------------------------------------------------------------------------------------------------------------------------------------------------------------------------------------------------------------PHGPNVTVRANIAAITESDKFFING-----SNWEGILGLAYAEIARPD--------DSLEPFFDSLVKQTHV-PNLFSLQLCGAG---FPLNQS------EVLASVGGSMIIGGIDHSLYTGSLWYTPIRR----EWYYEVIIVRVEI-NGQDLK-MDCKEYNYDKSIVDSGTTNLRLPKKVFEAAVKSIKAASSTEKFPDGFW---LGEQLVCWQAGTTPWNIF-PVISLYLMGEV-TNQSFRITILPQQYLRPVED--VATSQDDCYKFAISQSS-------TGTVMGAVIMEGFYVVFDRA-RKRIGFAVSAC-HVHDEFRTAAVEGPFVTLDMEDCGYNI
0 LAMV-------------------------------DNLQGD--SGRGYYLEMLIGTPPQKLQILVDTGSSNFAVAGTP-------------HSYIDTYFDTERSSTYRSK-GFDVTVKYTQ-GSWTGFVGEDLVTI----------------------------------------------------------------------------------------------------------------------------------------------------------------------------------------------------------------------------PKGFNTSFLVNIATIFESENFFLPG-----IKWNGILGLAYATLAKPS--------SSLETFFDSLVTQANI-PNVFSMQMCG------AGLPV------AGSGTNGGSLVLGGIEPSLYKGDIWYTPIKE----EWYYQIEILKLEI-GGQSLN-LDCREYNADKAIVDSGTTLLRLPQKVFDAVVEAVARASLIPEFSDGFW---TGSQLACWTNSETPWSYF-PKISIYLRDEN-SSRSFRITILPQLYIQPMMG---AGLNYECYRFGISPST-------NALVIGATVMEGFYVIFDRA-QKRVGFAASPC-AEIAGAAVSEISGPFSTEDVASNCVPA
--
## 3veu 1lya.pdb
#  
scores_from_program:
0 VEMV-------------------------------DNLRGK--SGQGYYVEMTVGSPPQTLNILVDTGSSNFAVGAAP-------------HPFLHRYYQRQLSSTYRDL-RKGVYVPYTQ-GKWEGELGTDLVSI----------------------------------------------------------------------------------------------------------------------------------------------------------------------------------------------------------------------------PHGPNVTVRANIAAITESDKFFING-----SNWEGILGLAYAEIARPD--------DSLEPFFDSLVKQTHV-PNLFSLQLCGAG---FPLNQS------EVLASVGGSMIIGGIDHSLYTGSLWYTPIRR----EWYYEVIIVRVEI-NGQDLK-MDCKEYNYDKSIVDSGTTNLRLPKKVFEAAVKSIKAASSTEKFPDGFW---LGEQLVCWQAGTTPWNIF-PVISLYLMGEV-TNQSFRITILPQQYLRPVED--VATSQDDCYKFAISQSS-------TGTVMGAVIMEGFYVVFDRA-RKRIGFAVSAC-HVHDEFRTAAVEGPFVTLDMEDCGYNI
0 PIPE--------------------------------VLKNY--MDAQYYGEIGIGTPPQCFTVVFDTGSSNLWVPSIHCKLLD-------IACWIHHKYNSDKSSTYVKN-GTSFDIHYGS-GSLSGYLSQDTVSV----------------------------------------------------------------------------------------------------------------------------------------------------------------------------------------------------------------------------PCQ-----------------------------------------------------------------------------------------------------------------------------------------------------------------------------------------------------------------------------------------------------------------------------------------------------------------------------------------------------
--
## 3veu 4obz.pdb
#  
scores_from_program:
0 VEMV-------------------------------DNLRGK--SGQGYYVEMTVGSPPQTLNILVDTGSSNFAVGAAP-------------HPFLHRYYQRQLSSTYRDL-RKGVYVPYTQ-GKWEGELGTDLVSI----------------------------------------------------------------------------------------------------------------------------------------------------------------------------------------------------------------------------PHGPNVTVRANIAAITESDKFFING-----SNWEGILGLAYAEIARPD--------DSLEPFFDSLVKQTHV-PNLFSLQLCGAG---FPLNQS------EVLASVGGSMIIGGIDHSLYTGSLWYTPIRR----EWYYEVIIVRVEI-NGQDLK-MDCKEYNYDKSIVDSGTTNLRLPKKVFEAAVKSIKAASSTEKFPDGFW---LGEQLVCWQAGTTPWNIF-PVISLYLMGEV-TNQSFRITILPQQYLRPVED--VATSQDDCYKFAISQSS-------TGTVMGAVIMEGFYVVFDRA-RKRIGFAVSAC-HVHDEFRTAAVEGPFVTLDMEDCGYNI
0 PIPE--------------------------------VLKNY--MDAQYYGEIGIGTPPQCFTVVFDTGSSNLWVPSIHCKLLD-------IACWIHHKYNSDKSSTYVKN-GTSFDIHYGS-GSLSGYLSQDTVSV----------------------------------------------------------------------------------------------------------------------------------------------------------------------------------------------------------------------------PC--QS--------------------------------------------------------------------------------------------------------------------------------------------------------------------------------------------------------------------------------------------------------------------------------------------------------------------------------------------------
--
## 3veu 4aa9.pdb
#  
scores_from_program:
0 VEMV-------------------------------DNLRGK--SGQGYYVEMTVGSPPQTLNILVDTGSSNFAVGAAP-------------HPFLHRYYQRQLSSTYRDL-RKGVYVPYTQ-GKWEGELGTDLVSI----------------------------------------------------------------------------------------------------------------------------------------------------------------------------------------------------------------------------PHGPNVTVRANIAAITESDKFFING-----SNWEGILGLAYAEIARPD--------DSLEPFFDSLVKQTHV-PNLFSLQLCGAG---FPLNQS------EVLASVGGSMIIGGIDHSLYTGSLWYTPIRR----EWYYEVIIVRVEI-NGQDLK-MDCKEYNYDKSIVDSGTTNLRLPKKVFEAAVKSIKAASSTEKFPDGFW---LGEQLVCWQAGTTPWNIF-PVISLYLMGEV-TNQSFRITILPQQYLRPVED--VATSQDDCYKFAISQSS-------TGTVMGAVIMEGFYVVFDRA-RKRIGFAVSAC-HVHDEFRTAAVEGPFVTLDMEDCGYNI
0 -ARE--------------------------------PLTSY--LDSQYFGKIYIGTPPQEFTVVFDTGSSDLWVPSIYCKSN---------VCKNHHRFDPRKSSTFRNL-GKPLSIHYGT-GSMEGFLGYDTVTV----------------------------------------------------------------------------------------------------------------------------------------------------------------------------------------------------------------------------SN--IVDPNQTVGLSTEQPGEVFTY-----SEFDGILGLAYPSLASE----------YSVPVFDNMMDRHLVARDLFSVYMD---------RNG-----------QGSMLTLGAIDPSYYTGSLHWVPVTL----QQYWQFTVDSVTI-NGVAVA-CVGG----CQAILDTGTSVLFGPSSDILKIQMAIGA-------TENRY----GEFDVNC----GNLRSM-PTVVFEIN-------GRDYPLSPSAYTSKDQ---------GFCTSGFQGDNNS-----ELWILGDVFIREYYSVFDRA-NNRVGLAKAI-----------------------------
--
## 3veu 1am5.pdb
#  
scores_from_program:
0 VEMV-------------------------------DNLRGK--SGQGYYVEMTVGSPPQTLNILVDTGSSNFAVGAAP-------------HPFLHRYYQRQLSSTYRDL-RKGVYVPYTQ-GKWEGELGTDLVSI----------------------------------------------------------------------------------------------------------------------------------------------------------------------------------------------------------------------------PHGPNVTVRANIAAITESDKFFING-----SNWEGILGLAYAEIARPD--------DSLEPFFDSLVKQTHV-PNLFSLQLCGAG---FPLNQS------EVLASVGGSMIIGGIDHSLYTGSLWYTPIRR----EWYYEVIIVRVEI-NGQDLK-MDCKEYNYDKSIVDSGTTNLRLPKKVFEAAVKSIKAASSTEKFPDGFW---LGEQLVCWQAGTTPWNIF-PVISLYLMGEV-TNQSFRITILPQQYLRPVED--VATSQDDCYKFAISQSS-------TGTVMGAVIMEGFYVVFDRA-RKRIGFAVSAC-HVHDEFRTAAVEGPFVTLDMEDCGYNI
0 RVTE--------------------------------QMKNE--ADTEYYGVISIGTPPESFKVIFDTGSSNLWVSSSHCSAQ---------ACSNHNKFKPRQSSTYVET-GKTVDLTYGT-GGMRGILGQDTVSV----------------------------------------------------------------------------------------------------------------------------------------------------------------------------------------------------------------------------GG--GSDPNQELGESQTEPGPFQAA-----APFDGILGLAYPSIAAA----------GAVPVFDNMGSQSLVEKDLFSFYLS---------GGG----------ANGSEVMLGGVDNSHYTGSIHWIPVTA----EKYWQVALDGITV-NGQTAA--CEG----CQAIVDTGTSKIVAPVSALANIMKDIGA--------SENQ----GEMMGNC----ASVQSL-PDITFTIN-------GVKQPLPPSAYIEGDQ---------AFCTSGLGSSGVPSNTS-ELWIFGDVFLRNYYTIYDRT-NNKVGFAPAA-----------------------------
--
## 3veu 1flh.pdb
#  
scores_from_program:
0 VEMV-------------------------------DNLRGK--SGQGYYVEMTVGSPPQTLNILVDTGSSNFAVGAAP-------------HPFLHRYYQRQLSSTYRDL-RKGVYVPYTQ-GKWEGELGTDLVSI----------------------------------------------------------------------------------------------------------------------------------------------------------------------------------------------------------------------------PHGPNVTVRANIAAITESDKFFING-----SNWEGILGLAYAEIARPD--------DSLEPFFDSLVKQTHV-PNLFSLQLCGAG---FPLNQS------EVLASVGGSMIIGGIDHSLYTGSLWYTPIRR----EWYYEVIIVRVEI-NGQDLK-MDCKEYNYDKSIVDSGTTNLRLPKKVFEAAVKSIKAASSTEKFPDGFW---LGEQLVCWQAGTTPWNIF-PVISLYLMGEV-TNQSFRITILPQQYLRPVED--VATSQDDCYKFAISQSS-------TGTVMGAVIMEGFYVVFDRA-RKRIGFAVSAC-HVHDEFRTAAVEGPFVTLDMEDCGYNI
0 VDEQ--------------------------------PLENY--LDMEYFGTIGIGTPAQDFTVVFDTGSSNLWVPSVYCSSL---------ACTNHNRFNPEDSSTYQST-SETVSITYGT-GSMTGILGYDTVQV----------------------------------------------------------------------------------------------------------------------------------------------------------------------------------------------------------------------------GG--ISDTNQIFGLSETEPGSFLYY-----APFDGILGLAYPSISSS----------GATPVFDNIWNQGLVSQDLFSVYLS---------ADD----------QSGSVVIFGGIDSSYYTGSLNWVPVTV----EGYWQITVDSITM-NGEAIA-CAEG----CQAIVDTGTSLLTGPTSPIANIQSDIGA-------SENSD----GDMVVSC----SAISSL-PDIVFTIN-------GVQYPVPPSAYILQSE---------GSCISGFQGMNVPTESG-ELWILGDVFIRQYFTVFDRA-NNQVGLAPVA-----------------------------
--
## 3veu 1psn.pdb
#  
scores_from_program:
0 VEMV-------------------------------DNLRGK--SGQGYYVEMTVGSPPQTLNILVDTGSSNFAVGAAP-------------HPFLHRYYQRQLSSTYRDL-RKGVYVPYTQ-GKWEGELGTDLVSI----------------------------------------------------------------------------------------------------------------------------------------------------------------------------------------------------------------------------PHGPNVTVRANIAAITESDKFFING-----SNWEGILGLAYAEIARPD--------DSLEPFFDSLVKQTHV-PNLFSLQLCGAG---FPLNQS------EVLASVGGSMIIGGIDHSLYTGSLWYTPIRR----EWYYEVIIVRVEI-NGQDLK-MDCKEYNYDKSIVDSGTTNLRLPKKVFEAAVKSIKAASSTEKFPDGFW---LGEQLVCWQAGTTPWNIF-PVISLYLMGEV-TNQSFRITILPQQYLRPVED--VATSQDDCYKFAISQSS-------TGTVMGAVIMEGFYVVFDRA-RKRIGFAVSAC-HVHDEFRTAAVEGPFVTLDMEDCGYNI
0 VDEQ--------------------------------PLENY--LDMEYFGTIGIGTPAQDFTVVFDTGSSNLWVPSVYCSSL---------ACTNHNRFNPEDSSTYQST-SETVSITYGT-GSMTGILGYDTVQV----------------------------------------------------------------------------------------------------------------------------------------------------------------------------------------------------------------------------GG--ISDTNQIFGLSETEPGSFLYY-----APFDGILGLAYPSISSS----------GATPVFDNIWNQGLVSQDLFSVYLS---------ADD----------QSGSVVIFGGIDSSYYTGSLNWVPVTV----EGYWQITVDSITM-NGEAIA-CAEG----CQAIVDTGTSLLTGPTSPIANIQSDIGA-------SENSD----GDMVVSC----SAISSL-PDIVFTIN-------GVQYPVPPSAYILQSE---------GSCISGFQGMNLPTESG-ELWILGDVFIRQYFTVFDRA-NNQVGLAPVA-----------------------------
--
## 3veu 1lya.pdb
#  
scores_from_program:
0 VEMV-------------------------------DNLRGK--SGQGYYVEMTVGSPPQTLNILVDTGSSNFAVGAAP-------------HPFLHRYYQRQLSSTYRDL-RKGVYVPYTQ-GKWEGELGTDLVSI----------------------------------------------------------------------------------------------------------------------------------------------------------------------------------------------------------------------------PHGPNVTVRANIAAITESDKFFING-----SNWEGILGLAYAEIARPD--------DSLEPFFDSLVKQTHV-PNLFSLQLCGAG---FPLNQS------EVLASVGGSMIIGGIDHSLYTGSLWYTPIRR----EWYYEVIIVRVEI-NGQDLK-MDCKEYNYDKSIVDSGTTNLRLPKKVFEAAVKSIKAASSTEKFPDGFW---LGEQLVCWQAGTTPWNIF-PVISLYLMGEV-TNQSFRITILPQQYLRPVED--VATSQDDCYKFAISQSS-------TGTVMGAVIMEGFYVVFDRA-RKRIGFAVSAC-HVHDEFRTAAVEGPFVTLDMEDCGYNI
0 --------------------------------------------------------------------------------------------------------------------------------------------------------------------------------------------------------------------------------------------------------------------------------------------------------------------------------------------------------------------GG--VKVERQVFGEATKQPGITFIA-----AKFDGILGMAYPRISVN----------NVLPVFDNLMQQKLVDQNIFSFYLS---------RDP------DAQ--PGGELMLGGTDSKYYKGSLSYLNVTR----KAYWQVHLDQVEV-ASGLTL-CKEG----CEAIVDTGTSLMVGPVDEVRELQKAIGA-------VPLIQ----GEYMIPC----EKVSTL-PAITLKLG-------GKGYKLSPEDYTLKVSQ-----AGKTLCLSGFMGMDIPPPSG-PLWILGDVFIGRYYTVFDRD-NNRVGFAEAA-----------------------------
--
## 3veu 2ewy.pdb
#  
scores_from_program:
0 GSFVEMV-------------------------------DNLRGK--SGQGYYVEMTVGSPPQTLNILVDTGSSNFAVGAAP-------------HPFLHRYYQRQLSSTYRDL-RKGVYVPYTQ-GKWEGELGTDLVSI----------------------------------------------------------------------------------------------------------------------------------------------------------------------------------------------------------------------------PHGPNVTVRANIAAITESDKFFING-----SNWEGILGLAYAEIARPD--------DSLEPFFDSLVKQTHV-PNLFSLQLCGAG---FPLNQS------EVLASVGGSMIIGGIDHSLYTGSLWYTPIRR----EWYYEVIIVRVEI-NGQDLK-MDCKEYNYDKSIVDSGTTNLRLPKKVFEAAVKSIKAASSTEKFPDGFW---LGEQLVCWQAGTTPWNIF-PVISLYLMGEV-TNQSFRITILPQQYLRPVED--VATSQDDCYKFAISQSS-------TGTVMGAVIMEGFYVVFDRA-RKRIGFAVSAC-HVHDEFRTAAVEGPFVTLDMEDCGYNI
0 ---LAMV-------------------------------DNLQGD--SGRGYYLEMLIGTPPQKLQILVDTGSSNFAVAGTP-------------HSYIDTYFDTERSSTYRSK-GFDVTVKYTQ-GSWTGFVGEDLVTI----------------------------------------------------------------------------------------------------------------------------------------------------------------------------------------------------------------------------PKGFNTSFLVNIATIFESENFFLPG-----IKWNGILGLAYATLAKPS--------SSLETFFDSLVTQANI-PNVFSMQMCG------AGLPV------AGSGTNGGSLVLGGIEPSLYKGDIWYTPIKE----EWYYQIEILKLEI-GGQSLN-LDCREYNADKAIVDSGTTLLRLPQKVFDAVVEAVARASLIPEFSDGFW---TGSQLACWTNSETPWSYF-PKISIYLRDEN-SSRSFRITILPQLYIQPMMG---AGLNYECYRFGISPST-------NALVIGATVMEGFYVIFDRA-QKRVGFAASPC-AEIAGAAVSEISGPFSTEDVASNCVPA
--
## 3veu 3zkg.pdb
#  
scores_from_program:
0 GSFVEMV-------------------------------DNLRGK--SGQGYYVEMTVGSPPQTLNILVDTGSSNFAVGAAP-------------HPFLHRYYQRQLSSTYRDL-RKGVYVPYTQ-GKWEGELGTDLVSI----------------------------------------------------------------------------------------------------------------------------------------------------------------------------------------------------------------------------PHGPNVTVRANIAAITESDKFFING-----SNWEGILGLAYAEIARPD--------DSLEPFFDSLVKQTHV-PNLFSLQLCGAG---FPLNQS------EVLASVGGSMIIGGIDHSLYTGSLWYTPIRR----EWYYEVIIVRVEI-NGQDLK-MDCKEYNYDKSIVDSGTTNLRLPKKVFEAAVKSIKAASSTEKFPDGFW---LGEQLVCWQAGTTPWNIF-PVISLYLMGEV-TNQSFRITILPQQYLRPVED--VATSQDDCYKFAISQSS-------TGTVMGAVIMEGFYVVFDRA-RKRIGFAVSAC-HVHDEFRTAAVEGPFVTLDMEDCGYNI
0 ANFLAMV-------------------------------DNLQGD--SGRGYYLEMLIGTPPQKLQILVDTGSSNFAVAGTP-------------HSYIDTYFDTERSSTYRSK-GFDVTVKYTQ-GSWTGFVGEDLVTI----------------------------------------------------------------------------------------------------------------------------------------------------------------------------------------------------------------------------PKGFNTSFLVNIATIFESENFFLPG-----IKWNGILGLAYATLAKPS--------SSLETFFDSLVTQANI-PNVFSMQMCG------AGLPV------AGSGTNGGSLVLGGIEPSLYKGDIWYTPIKE----EWYYQIEILKLEI-GGQSLN-LDCREYNADKAIVDSGTTLLRLPQKVFDAVVEAVARASLIPAFSDGFW---TGSQLACWTNSETPWSYF-PKISIYLRDEN-SSRSFRITILPQLYIQPMMG---AGLNYECYRFGISPST-------NALVIGATVMEGFYVIFDRA-QKRVGFAASPC-AEIAGAAVSEISGPFSTEDVASNCVPA
--
## 3veu 3zkm.pdb
#  
scores_from_program:
0 GSFVEMV-------------------------------DNLRGK--SGQGYYVEMTVGSPPQTLNILVDTGSSNFAVGAAP-------------HPFLHRYYQRQLSSTYRDL-RKGVYVPYTQ-GKWEGELGTDLVSI----------------------------------------------------------------------------------------------------------------------------------------------------------------------------------------------------------------------------PHGPNVTVRANIAAITESDKFFING-----SNWEGILGLAYAEIARPD--------DSLEPFFDSLVKQTHV-PNLFSLQLCGAG---FPLNQS------EVLASVGGSMIIGGIDHSLYTGSLWYTPIRR----EWYYEVIIVRVEI-NGQDLK-MDCKEYNYDKSIVDSGTTNLRLPKKVFEAAVKSIKAASSTEKFPDGFW---LGEQLVCWQAGTTPWNIF-PVISLYLMGEV-TNQSFRITILPQQYLRPVED--VATSQDDCYKFAISQSS-------TGTVMGAVIMEGFYVVFDRA-RKRIGFAVSAC-HVHDEFRTAAVEGPFVTLDMEDCGYNI
0 ANFLAMV-------------------------------DNLQGD--SGRGYYLEMLIGTPPQKLQILVDTGSSNFAVAGTP-------------HSYIDTYFDTERSSTYRSK-GFDVTVKYTQ-GSWTGFVGEDLVTI----------------------------------------------------------------------------------------------------------------------------------------------------------------------------------------------------------------------------PKGFNTSFLVNIATIFESENFFLPG-----IKWNGILGLAYATLAKPS--------SSLETFFDSLVTQANI-PNVFSMQMCG------AGLPV------AGSGTNGGSLVLGGIEPSLYKGDIWYTPIKE----EWYYQIEILKLEI-GGQSLN-LDCREYNADKAIVDSGTTLLRLPQKVFDAVVEAVARASLIPEFSDGFW---TGSQLACWTNSETPWSYF-PKISIYLRDEN-SSRSFRITILPQLYIQPMMG---AGLNYECYRFGISPST-------NALVIGATVMEGFYVIFDRA-QKRVGFAASPC-AEIAGAAVSEISGPFSTEDVASNCVPA
--
## 3veu 1lya.pdb
#  
scores_from_program:
0 GSFVEMV-------------------------------DNLRGK--SGQGYYVEMTVGSPPQTLNILVDTGSSNFAVGAAP-------------HPFLHRYYQRQLSSTYRDL-RKGVYVPYTQ-GKWEGELGTDLVSI----------------------------------------------------------------------------------------------------------------------------------------------------------------------------------------------------------------------------PHGPNVTVRANIAAITESDKFFING-----SNWEGILGLAYAEIARPD--------DSLEPFFDSLVKQTHV-PNLFSLQLCGAG---FPLNQS------EVLASVGGSMIIGGIDHSLYTGSLWYTPIRR----EWYYEVIIVRVEI-NGQDLK-MDCKEYNYDKSIVDSGTTNLRLPKKVFEAAVKSIKAASSTEKFPDGFW---LGEQLVCWQAGTTPWNIF-PVISLYLMGEV-TNQSFRITILPQQYLRPVED--VATSQDDCYKFAISQSS-------TGTVMGAVIMEGFYVVFDRA-RKRIGFAVSAC-HVHDEFRTAAVEGPFVTLDMEDCGYNI
0 --GPIPE--------------------------------VLKNY--MDAQYYGEIGIGTPPQCFTVVFDTGSSNLWVPSIHCKLLD-------IACWIHHKYNSDKSSTYVKN-GTSFDIHYGS-GSLSGYLSQDTVSV----------------------------------------------------------------------------------------------------------------------------------------------------------------------------------------------------------------------------PCQ-----------------------------------------------------------------------------------------------------------------------------------------------------------------------------------------------------------------------------------------------------------------------------------------------------------------------------------------------------
--
## 3veu 4obz.pdb
#  
scores_from_program:
0 GSFVEMV-------------------------------DNLRGK--SGQGYYVEMTVGSPPQTLNILVDTGSSNFAVGAAP-------------HPFLHRYYQRQLSSTYRDL-RKGVYVPYTQ-GKWEGELGTDLVSI----------------------------------------------------------------------------------------------------------------------------------------------------------------------------------------------------------------------------PHGPNVTVRANIAAITESDKFFING-----SNWEGILGLAYAEIARPD--------DSLEPFFDSLVKQTHV-PNLFSLQLCGAG---FPLNQS------EVLASVGGSMIIGGIDHSLYTGSLWYTPIRR----EWYYEVIIVRVEI-NGQDLK-MDCKEYNYDKSIVDSGTTNLRLPKKVFEAAVKSIKAASSTEKFPDGFW---LGEQLVCWQAGTTPWNIF-PVISLYLMGEV-TNQSFRITILPQQYLRPVED--VATSQDDCYKFAISQSS-------TGTVMGAVIMEGFYVVFDRA-RKRIGFAVSAC-HVHDEFRTAAVEGPFVTLDMEDCGYNI
0 TEGPIPE--------------------------------VLKNY--MDAQYYGEIGIGTPPQCFTVVFDTGSSNLWVPSIHCKLLD-------IACWIHHKYNSDKSSTYVKN-GTSFDIHYGS-GSLSGYLSQDTVSV----------------------------------------------------------------------------------------------------------------------------------------------------------------------------------------------------------------------------PC--QS--------------------------------------------------------------------------------------------------------------------------------------------------------------------------------------------------------------------------------------------------------------------------------------------------------------------------------------------------
--
## 3veu 4aa9.pdb
#  
scores_from_program:
0 GSFVEMV-------------------------------DNLRGK--SGQGYYVEMTVGSPPQTLNILVDTGSSNFAVGAAP-------------HPFLHRYYQRQLSSTYRDL-RKGVYVPYTQ-GKWEGELGTDLVSI----------------------------------------------------------------------------------------------------------------------------------------------------------------------------------------------------------------------------PHGPNVTVRANIAAITESDKFFING-----SNWEGILGLAYAEIARPD--------DSLEPFFDSLVKQTHV-PNLFSLQLCGAG---FPLNQS------EVLASVGGSMIIGGIDHSLYTGSLWYTPIRR----EWYYEVIIVRVEI-NGQDLK-MDCKEYNYDKSIVDSGTTNLRLPKKVFEAAVKSIKAASSTEKFPDGFW---LGEQLVCWQAGTTPWNIF-PVISLYLMGEV-TNQSFRITILPQQYLRPVED--VATSQDDCYKFAISQSS-------TGTVMGAVIMEGFYVVFDRA-RKRIGFAVSAC-HVHDEFRTAAVEGPFVTLDMEDCGYNI
0 ----ARE--------------------------------PLTSY--LDSQYFGKIYIGTPPQEFTVVFDTGSSDLWVPSIYCKSN---------VCKNHHRFDPRKSSTFRNL-GKPLSIHYGT-GSMEGFLGYDTVTV----------------------------------------------------------------------------------------------------------------------------------------------------------------------------------------------------------------------------SN--IVDPNQTVGLSTEQPGEVFTY-----SEFDGILGLAYPSLASE----------YSVPVFDNMMDRHLVARDLFSVYMD---------RNG-----------QGSMLTLGAIDPSYYTGSLHWVPVTL----QQYWQFTVDSVTI-NGVAVA-CVGG----CQAILDTGTSVLFGPSSDILKIQMAIGA-------TENRY----GEFDVNC----GNLRSM-PTVVFEIN-------GRDYPLSPSAYTSKDQ---------GFCTSGFQGDNNS-----ELWILGDVFIREYYSVFDRA-NNRVGLAKAI-----------------------------
--
## 3veu 1am5.pdb
#  
scores_from_program:
0 GSFVEMV-------------------------------DNLRGK--SGQGYYVEMTVGSPPQTLNILVDTGSSNFAVGAAP-------------HPFLHRYYQRQLSSTYRDL-RKGVYVPYTQ-GKWEGELGTDLVSI----------------------------------------------------------------------------------------------------------------------------------------------------------------------------------------------------------------------------PHGPNVTVRANIAAITESDKFFING-----SNWEGILGLAYAEIARPD--------DSLEPFFDSLVKQTHV-PNLFSLQLCGAG---FPLNQS------EVLASVGGSMIIGGIDHSLYTGSLWYTPIRR----EWYYEVIIVRVEI-NGQDLK-MDCKEYNYDKSIVDSGTTNLRLPKKVFEAAVKSIKAASSTEKFPDGFW---LGEQLVCWQAGTTPWNIF-PVISLYLMGEV-TNQSFRITILPQQYLRPVED--VATSQDDCYKFAISQSS-------TGTVMGAVIMEGFYVVFDRA-RKRIGFAVSAC-HVHDEFRTAAVEGPFVTLDMEDCGYNI
0 ---RVTE--------------------------------QMKNE--ADTEYYGVISIGTPPESFKVIFDTGSSNLWVSSSHCSAQ---------ACSNHNKFKPRQSSTYVET-GKTVDLTYGT-GGMRGILGQDTVSV----------------------------------------------------------------------------------------------------------------------------------------------------------------------------------------------------------------------------GG--GSDPNQELGESQTEPGPFQAA-----APFDGILGLAYPSIAAA----------GAVPVFDNMGSQSLVEKDLFSFYLS---------GGG----------ANGSEVMLGGVDNSHYTGSIHWIPVTA----EKYWQVALDGITV-NGQTAA--CEG----CQAIVDTGTSKIVAPVSALANIMKDIGA--------SENQ----GEMMGNC----ASVQSL-PDITFTIN-------GVKQPLPPSAYIEGDQ---------AFCTSGLGSSGVPSNTS-ELWIFGDVFLRNYYTIYDRT-NNKVGFAPAA-----------------------------
--
## 3veu 1flh.pdb
#  
scores_from_program:
0 GSFVEMV-------------------------------DNLRGK--SGQGYYVEMTVGSPPQTLNILVDTGSSNFAVGAAP-------------HPFLHRYYQRQLSSTYRDL-RKGVYVPYTQ-GKWEGELGTDLVSI----------------------------------------------------------------------------------------------------------------------------------------------------------------------------------------------------------------------------PHGPNVTVRANIAAITESDKFFING-----SNWEGILGLAYAEIARPD--------DSLEPFFDSLVKQTHV-PNLFSLQLCGAG---FPLNQS------EVLASVGGSMIIGGIDHSLYTGSLWYTPIRR----EWYYEVIIVRVEI-NGQDLK-MDCKEYNYDKSIVDSGTTNLRLPKKVFEAAVKSIKAASSTEKFPDGFW---LGEQLVCWQAGTTPWNIF-PVISLYLMGEV-TNQSFRITILPQQYLRPVED--VATSQDDCYKFAISQSS-------TGTVMGAVIMEGFYVVFDRA-RKRIGFAVSAC-HVHDEFRTAAVEGPFVTLDMEDCGYNI
0 ---VDEQ--------------------------------PLENY--LDMEYFGTIGIGTPAQDFTVVFDTGSSNLWVPSVYCSSL---------ACTNHNRFNPEDSSTYQST-SETVSITYGT-GSMTGILGYDTVQV----------------------------------------------------------------------------------------------------------------------------------------------------------------------------------------------------------------------------GG--ISDTNQIFGLSETEPGSFLYY-----APFDGILGLAYPSISSS----------GATPVFDNIWNQGLVSQDLFSVYLS---------ADD----------QSGSVVIFGGIDSSYYTGSLNWVPVTV----EGYWQITVDSITM-NGEAIA-CAEG----CQAIVDTGTSLLTGPTSPIANIQSDIGA-------SENSD----GDMVVSC----SAISSL-PDIVFTIN-------GVQYPVPPSAYILQSE---------GSCISGFQGMNVPTESG-ELWILGDVFIRQYFTVFDRA-NNQVGLAPVA-----------------------------
--
## 3veu 1psn.pdb
#  
scores_from_program:
0 GSFVEMV-------------------------------DNLRGK--SGQGYYVEMTVGSPPQTLNILVDTGSSNFAVGAAP-------------HPFLHRYYQRQLSSTYRDL-RKGVYVPYTQ-GKWEGELGTDLVSI----------------------------------------------------------------------------------------------------------------------------------------------------------------------------------------------------------------------------PHGPNVTVRANIAAITESDKFFING-----SNWEGILGLAYAEIARPD--------DSLEPFFDSLVKQTHV-PNLFSLQLCGAG---FPLNQS------EVLASVGGSMIIGGIDHSLYTGSLWYTPIRR----EWYYEVIIVRVEI-NGQDLK-MDCKEYNYDKSIVDSGTTNLRLPKKVFEAAVKSIKAASSTEKFPDGFW---LGEQLVCWQAGTTPWNIF-PVISLYLMGEV-TNQSFRITILPQQYLRPVED--VATSQDDCYKFAISQSS-------TGTVMGAVIMEGFYVVFDRA-RKRIGFAVSAC-HVHDEFRTAAVEGPFVTLDMEDCGYNI
0 ---VDEQ--------------------------------PLENY--LDMEYFGTIGIGTPAQDFTVVFDTGSSNLWVPSVYCSSL---------ACTNHNRFNPEDSSTYQST-SETVSITYGT-GSMTGILGYDTVQV----------------------------------------------------------------------------------------------------------------------------------------------------------------------------------------------------------------------------GG--ISDTNQIFGLSETEPGSFLYY-----APFDGILGLAYPSISSS----------GATPVFDNIWNQGLVSQDLFSVYLS---------ADD----------QSGSVVIFGGIDSSYYTGSLNWVPVTV----EGYWQITVDSITM-NGEAIA-CAEG----CQAIVDTGTSLLTGPTSPIANIQSDIGA-------SENSD----GDMVVSC----SAISSL-PDIVFTIN-------GVQYPVPPSAYILQSE---------GSCISGFQGMNLPTESG-ELWILGDVFIRQYFTVFDRA-NNQVGLAPVA-----------------------------
--
## 3veu 1lya.pdb
#  
scores_from_program:
0 GSFVEMV-------------------------------DNLRGK--SGQGYYVEMTVGSPPQTLNILVDTGSSNFAVGAAP-------------HPFLHRYYQRQLSSTYRDL-RKGVYVPYTQ-GKWEGELGTDLVSI----------------------------------------------------------------------------------------------------------------------------------------------------------------------------------------------------------------------------PHGPNVTVRANIAAITESDKFFING-----SNWEGILGLAYAEIARPD--------DSLEPFFDSLVKQTHV-PNLFSLQLCGAG---FPLNQS------EVLASVGGSMIIGGIDHSLYTGSLWYTPIRR----EWYYEVIIVRVEI-NGQDLK-MDCKEYNYDKSIVDSGTTNLRLPKKVFEAAVKSIKAASSTEKFPDGFW---LGEQLVCWQAGTTPWNIF-PVISLYLMGEV-TNQSFRITILPQQYLRPVED--VATSQDDCYKFAISQSS-------TGTVMGAVIMEGFYVVFDRA-RKRIGFAVSAC-HVHDEFRTAAVEGPFVTLDMEDCGYNI
0 -----------------------------------------------------------------------------------------------------------------------------------------------------------------------------------------------------------------------------------------------------------------------------------------------------------------------------------------------------------------------GG--VKVERQVFGEATKQPGITFIA-----AKFDGILGMAYPRISVN----------NVLPVFDNLMQQKLVDQNIFSFYLS---------RDP------DAQ--PGGELMLGGTDSKYYKGSLSYLNVTR----KAYWQVHLDQVEV-ASGLTL-CKEG----CEAIVDTGTSLMVGPVDEVRELQKAIGA-------VPLIQ----GEYMIPC----EKVSTL-PAITLKLG-------GKGYKLSPEDYTLKVSQ-----AGKTLCLSGFMGMDIPPPSG-PLWILGDVFIGRYYTVFDRD-NNRVGFAEAA-----------------------------
--
## 3veu 2ewy.pdb
#  
scores_from_program:
0 GSFVEMV-------------------------------DNLRGK--SGQGYYVEMTVGSPPQTLNILVDTGSSNFAVGAAP-------------HPFLHRYYQRQLSSTYRDL-RKGVYVPYTQ-GKWEGELGTDLVSI----------------------------------------------------------------------------------------------------------------------------------------------------------------------------------------------------------------------------PHGPNVTVRANIAAITESDKFFING-----SNWEGILGLAYAEIARPD--------DSLEPFFDSLVKQTHV-PNLFSLQLCGAG---FPLNQS------EVLASVGGSMIIGGIDHSLYTGSLWYTPIRR----EWYYEVIIVRVEI-NGQDLK-MDCKEYNYDKSIVDSGTTNLRLPKKVFEAAVKSIKAASSTEKFPDGFW---LGEQLVCWQAGTTPWNIF-PVISLYLMGEV-TNQSFRITILPQQYLRPVED--VATSQDDCYKFAISQSS-------TGTVMGAVIMEGFYVVFDRA-RKRIGFAVSAC-HVHDEFRTAAVEGPFVTLDMEDCGYNI
0 ---LAMV-------------------------------DNLQGD--SGRGYYLEMLIGTPPQKLQILVDTGSSNFAVAGTP-------------HSYIDTYFDTERSSTYRSK-GFDVTVKYTQ-GSWTGFVGEDLVTI----------------------------------------------------------------------------------------------------------------------------------------------------------------------------------------------------------------------------PKGFNTSFLVNIATIFESENFFLPG-----IKWNGILGLAYATLAKPS--------SSLETFFDSLVTQANI-PNVFSMQMCG------AGLPV------AGSGTNGGSLVLGGIEPSLYKGDIWYTPIKE----EWYYQIEILKLEI-GGQSLN-LDCREYNADKAIVDSGTTLLRLPQKVFDAVVEAVARASLIPEFSDGFW---TGSQLACWTNSETPWSYF-PKISIYLRDEN-SSRSFRITILPQLYIQPMMG---AGLNYECYRFGISPST-------NALVIGATVMEGFYVIFDRA-QKRVGFAASPC-AEIAGAAVSEISGPFSTEDVASNCVPA
--
## 3veu 3zkg.pdb
#  
scores_from_program:
0 GSFVEMV-------------------------------DNLRGK--SGQGYYVEMTVGSPPQTLNILVDTGSSNFAVGAAP-------------HPFLHRYYQRQLSSTYRDL-RKGVYVPYTQ-GKWEGELGTDLVSI----------------------------------------------------------------------------------------------------------------------------------------------------------------------------------------------------------------------------PHGPNVTVRANIAAITESDKFFING-----SNWEGILGLAYAEIARPD--------DSLEPFFDSLVKQTHV-PNLFSLQLCGAG---FPLNQS------EVLASVGGSMIIGGIDHSLYTGSLWYTPIRR----EWYYEVIIVRVEI-NGQDLK-MDCKEYNYDKSIVDSGTTNLRLPKKVFEAAVKSIKAASSTEKFPDGFW---LGEQLVCWQAGTTPWNIF-PVISLYLMGEV-TNQSFRITILPQQYLRPVED--VATSQDDCYKFAISQSS-------TGTVMGAVIMEGFYVVFDRA-RKRIGFAVSAC-HVHDEFRTAAVEGPFVTLDMEDCGYNI
0 ANFLAMV-------------------------------DNLQGD--SGRGYYLEMLIGTPPQKLQILVDTGSSNFAVAGTP-------------HSYIDTYFDTERSSTYRSK-GFDVTVKYTQ-GSWTGFVGEDLVTI----------------------------------------------------------------------------------------------------------------------------------------------------------------------------------------------------------------------------PKGFNTSFLVNIATIFESENFFLPG-----IKWNGILGLAYATLAKPS--------SSLETFFDSLVTQANI-PNVFSMQMCG------AGLPV------AGSGTNGGSLVLGGIEPSLYKGDIWYTPIKE----EWYYQIEILKLEI-GGQSLN-LDCREYNADKAIVDSGTTLLRLPQKVFDAVVEAVARASLIPAFSDGFW---TGSQLACWTNSETPWSYF-PKISIYLRDEN-SSRSFRITILPQLYIQPMMG---AGLNYECYRFGISPST-------NALVIGATVMEGFYVIFDRA-QKRVGFAASPC-AEIAGAAVSEISGPFSTEDVASNCVPA
--
## 3veu 3zkm.pdb
#  
scores_from_program:
0 GSFVEMV-------------------------------DNLRGK--SGQGYYVEMTVGSPPQTLNILVDTGSSNFAVGAAP-------------HPFLHRYYQRQLSSTYRDL-RKGVYVPYTQ-GKWEGELGTDLVSI----------------------------------------------------------------------------------------------------------------------------------------------------------------------------------------------------------------------------PHGPNVTVRANIAAITESDKFFING-----SNWEGILGLAYAEIARPD--------DSLEPFFDSLVKQTHV-PNLFSLQLCGAG---FPLNQS------EVLASVGGSMIIGGIDHSLYTGSLWYTPIRR----EWYYEVIIVRVEI-NGQDLK-MDCKEYNYDKSIVDSGTTNLRLPKKVFEAAVKSIKAASSTEKFPDGFW---LGEQLVCWQAGTTPWNIF-PVISLYLMGEV-TNQSFRITILPQQYLRPVED--VATSQDDCYKFAISQSS-------TGTVMGAVIMEGFYVVFDRA-RKRIGFAVSAC-HVHDEFRTAAVEGPFVTLDMEDCGYNI
0 ANFLAMV-------------------------------DNLQGD--SGRGYYLEMLIGTPPQKLQILVDTGSSNFAVAGTP-------------HSYIDTYFDTERSSTYRSK-GFDVTVKYTQ-GSWTGFVGEDLVTI----------------------------------------------------------------------------------------------------------------------------------------------------------------------------------------------------------------------------PKGFNTSFLVNIATIFESENFFLPG-----IKWNGILGLAYATLAKPS--------SSLETFFDSLVTQANI-PNVFSMQMCG------AGLPV------AGSGTNGGSLVLGGIEPSLYKGDIWYTPIKE----EWYYQIEILKLEI-GGQSLN-LDCREYNADKAIVDSGTTLLRLPQKVFDAVVEAVARASLIPEFSDGFW---TGSQLACWTNSETPWSYF-PKISIYLRDEN-SSRSFRITILPQLYIQPMMG---AGLNYECYRFGISPST-------NALVIGATVMEGFYVIFDRA-QKRVGFAASPC-AEIAGAAVSEISGPFSTEDVASNCVPA
--
## 3veu 1lya.pdb
#  
scores_from_program:
0 GSFVEMV-------------------------------DNLRGK--SGQGYYVEMTVGSPPQTLNILVDTGSSNFAVGAAP-------------HPFLHRYYQRQLSSTYRDL-RKGVYVPYTQ-GKWEGELGTDLVSI----------------------------------------------------------------------------------------------------------------------------------------------------------------------------------------------------------------------------PHGPNVTVRANIAAITESDKFFING-----SNWEGILGLAYAEIARPD--------DSLEPFFDSLVKQTHV-PNLFSLQLCGAG---FPLNQS------EVLASVGGSMIIGGIDHSLYTGSLWYTPIRR----EWYYEVIIVRVEI-NGQDLK-MDCKEYNYDKSIVDSGTTNLRLPKKVFEAAVKSIKAASSTEKFPDGFW---LGEQLVCWQAGTTPWNIF-PVISLYLMGEV-TNQSFRITILPQQYLRPVED--VATSQDDCYKFAISQSS-------TGTVMGAVIMEGFYVVFDRA-RKRIGFAVSAC-HVHDEFRTAAVEGPFVTLDMEDCGYNI
0 --GPIPE--------------------------------VLKNY--MDAQYYGEIGIGTPPQCFTVVFDTGSSNLWVPSIHCKLLD-------IACWIHHKYNSDKSSTYVKN-GTSFDIHYGS-GSLSGYLSQDTVSV----------------------------------------------------------------------------------------------------------------------------------------------------------------------------------------------------------------------------PCQ-----------------------------------------------------------------------------------------------------------------------------------------------------------------------------------------------------------------------------------------------------------------------------------------------------------------------------------------------------
--
## 3veu 4obz.pdb
#  
scores_from_program:
0 GSFVEMV-------------------------------DNLRGK--SGQGYYVEMTVGSPPQTLNILVDTGSSNFAVGAAP-------------HPFLHRYYQRQLSSTYRDL-RKGVYVPYTQ-GKWEGELGTDLVSI----------------------------------------------------------------------------------------------------------------------------------------------------------------------------------------------------------------------------PHGPNVTVRANIAAITESDKFFING-----SNWEGILGLAYAEIARPD--------DSLEPFFDSLVKQTHV-PNLFSLQLCGAG---FPLNQS------EVLASVGGSMIIGGIDHSLYTGSLWYTPIRR----EWYYEVIIVRVEI-NGQDLK-MDCKEYNYDKSIVDSGTTNLRLPKKVFEAAVKSIKAASSTEKFPDGFW---LGEQLVCWQAGTTPWNIF-PVISLYLMGEV-TNQSFRITILPQQYLRPVED--VATSQDDCYKFAISQSS-------TGTVMGAVIMEGFYVVFDRA-RKRIGFAVSAC-HVHDEFRTAAVEGPFVTLDMEDCGYNI
0 TEGPIPE--------------------------------VLKNY--MDAQYYGEIGIGTPPQCFTVVFDTGSSNLWVPSIHCKLLD-------IACWIHHKYNSDKSSTYVKN-GTSFDIHYGS-GSLSGYLSQDTVSV----------------------------------------------------------------------------------------------------------------------------------------------------------------------------------------------------------------------------PC--QS--------------------------------------------------------------------------------------------------------------------------------------------------------------------------------------------------------------------------------------------------------------------------------------------------------------------------------------------------
--
## 3veu 4aa9.pdb
#  
scores_from_program:
0 GSFVEMV-------------------------------DNLRGK--SGQGYYVEMTVGSPPQTLNILVDTGSSNFAVGAAP-------------HPFLHRYYQRQLSSTYRDL-RKGVYVPYTQ-GKWEGELGTDLVSI----------------------------------------------------------------------------------------------------------------------------------------------------------------------------------------------------------------------------PHGPNVTVRANIAAITESDKFFING-----SNWEGILGLAYAEIARPD--------DSLEPFFDSLVKQTHV-PNLFSLQLCGAG---FPLNQS------EVLASVGGSMIIGGIDHSLYTGSLWYTPIRR----EWYYEVIIVRVEI-NGQDLK-MDCKEYNYDKSIVDSGTTNLRLPKKVFEAAVKSIKAASSTEKFPDGFW---LGEQLVCWQAGTTPWNIF-PVISLYLMGEV-TNQSFRITILPQQYLRPVED--VATSQDDCYKFAISQSS-------TGTVMGAVIMEGFYVVFDRA-RKRIGFAVSAC-HVHDEFRTAAVEGPFVTLDMEDCGYNI
0 ----ARE--------------------------------PLTSY--LDSQYFGKIYIGTPPQEFTVVFDTGSSDLWVPSIYCKSN---------VCKNHHRFDPRKSSTFRNL-GKPLSIHYGT-GSMEGFLGYDTVTV----------------------------------------------------------------------------------------------------------------------------------------------------------------------------------------------------------------------------SN--IVDPNQTVGLSTEQPGEVFTY-----SEFDGILGLAYPSLASE----------YSVPVFDNMMDRHLVARDLFSVYMD---------RNG-----------QGSMLTLGAIDPSYYTGSLHWVPVTL----QQYWQFTVDSVTI-NGVAVA-CVGG----CQAILDTGTSVLFGPSSDILKIQMAIGA-------TENRY----GEFDVNC----GNLRSM-PTVVFEIN-------GRDYPLSPSAYTSKDQ---------GFCTSGFQGDNNS-----ELWILGDVFIREYYSVFDRA-NNRVGLAKAI-----------------------------
--
## 3veu 1am5.pdb
#  
scores_from_program:
0 GSFVEMV-------------------------------DNLRGK--SGQGYYVEMTVGSPPQTLNILVDTGSSNFAVGAAP-------------HPFLHRYYQRQLSSTYRDL-RKGVYVPYTQ-GKWEGELGTDLVSI----------------------------------------------------------------------------------------------------------------------------------------------------------------------------------------------------------------------------PHGPNVTVRANIAAITESDKFFING-----SNWEGILGLAYAEIARPD--------DSLEPFFDSLVKQTHV-PNLFSLQLCGAG---FPLNQS------EVLASVGGSMIIGGIDHSLYTGSLWYTPIRR----EWYYEVIIVRVEI-NGQDLK-MDCKEYNYDKSIVDSGTTNLRLPKKVFEAAVKSIKAASSTEKFPDGFW---LGEQLVCWQAGTTPWNIF-PVISLYLMGEV-TNQSFRITILPQQYLRPVED--VATSQDDCYKFAISQSS-------TGTVMGAVIMEGFYVVFDRA-RKRIGFAVSAC-HVHDEFRTAAVEGPFVTLDMEDCGYNI
0 ---RVTE--------------------------------QMKNE--ADTEYYGVISIGTPPESFKVIFDTGSSNLWVSSSHCSAQ---------ACSNHNKFKPRQSSTYVET-GKTVDLTYGT-GGMRGILGQDTVSV----------------------------------------------------------------------------------------------------------------------------------------------------------------------------------------------------------------------------GG--GSDPNQELGESQTEPGPFQAA-----APFDGILGLAYPSIAAA----------GAVPVFDNMGSQSLVEKDLFSFYLS---------GGG----------ANGSEVMLGGVDNSHYTGSIHWIPVTA----EKYWQVALDGITV-NGQTAA--CEG----CQAIVDTGTSKIVAPVSALANIMKDIGA--------SENQ----GEMMGNC----ASVQSL-PDITFTIN-------GVKQPLPPSAYIEGDQ---------AFCTSGLGSSGVPSNTS-ELWIFGDVFLRNYYTIYDRT-NNKVGFAPAA-----------------------------
--
## 3veu 1flh.pdb
#  
scores_from_program:
0 GSFVEMV-------------------------------DNLRGK--SGQGYYVEMTVGSPPQTLNILVDTGSSNFAVGAAP-------------HPFLHRYYQRQLSSTYRDL-RKGVYVPYTQ-GKWEGELGTDLVSI----------------------------------------------------------------------------------------------------------------------------------------------------------------------------------------------------------------------------PHGPNVTVRANIAAITESDKFFING-----SNWEGILGLAYAEIARPD--------DSLEPFFDSLVKQTHV-PNLFSLQLCGAG---FPLNQS------EVLASVGGSMIIGGIDHSLYTGSLWYTPIRR----EWYYEVIIVRVEI-NGQDLK-MDCKEYNYDKSIVDSGTTNLRLPKKVFEAAVKSIKAASSTEKFPDGFW---LGEQLVCWQAGTTPWNIF-PVISLYLMGEV-TNQSFRITILPQQYLRPVED--VATSQDDCYKFAISQSS-------TGTVMGAVIMEGFYVVFDRA-RKRIGFAVSAC-HVHDEFRTAAVEGPFVTLDMEDCGYNI
0 ---VDEQ--------------------------------PLENY--LDMEYFGTIGIGTPAQDFTVVFDTGSSNLWVPSVYCSSL---------ACTNHNRFNPEDSSTYQST-SETVSITYGT-GSMTGILGYDTVQV----------------------------------------------------------------------------------------------------------------------------------------------------------------------------------------------------------------------------GG--ISDTNQIFGLSETEPGSFLYY-----APFDGILGLAYPSISSS----------GATPVFDNIWNQGLVSQDLFSVYLS---------ADD----------QSGSVVIFGGIDSSYYTGSLNWVPVTV----EGYWQITVDSITM-NGEAIA-CAEG----CQAIVDTGTSLLTGPTSPIANIQSDIGA-------SENSD----GDMVVSC----SAISSL-PDIVFTIN-------GVQYPVPPSAYILQSE---------GSCISGFQGMNVPTESG-ELWILGDVFIRQYFTVFDRA-NNQVGLAPVA-----------------------------
--
## 3veu 1psn.pdb
#  
scores_from_program:
0 GSFVEMV-------------------------------DNLRGK--SGQGYYVEMTVGSPPQTLNILVDTGSSNFAVGAAP-------------HPFLHRYYQRQLSSTYRDL-RKGVYVPYTQ-GKWEGELGTDLVSI----------------------------------------------------------------------------------------------------------------------------------------------------------------------------------------------------------------------------PHGPNVTVRANIAAITESDKFFING-----SNWEGILGLAYAEIARPD--------DSLEPFFDSLVKQTHV-PNLFSLQLCGAG---FPLNQS------EVLASVGGSMIIGGIDHSLYTGSLWYTPIRR----EWYYEVIIVRVEI-NGQDLK-MDCKEYNYDKSIVDSGTTNLRLPKKVFEAAVKSIKAASSTEKFPDGFW---LGEQLVCWQAGTTPWNIF-PVISLYLMGEV-TNQSFRITILPQQYLRPVED--VATSQDDCYKFAISQSS-------TGTVMGAVIMEGFYVVFDRA-RKRIGFAVSAC-HVHDEFRTAAVEGPFVTLDMEDCGYNI
0 ---VDEQ--------------------------------PLENY--LDMEYFGTIGIGTPAQDFTVVFDTGSSNLWVPSVYCSSL---------ACTNHNRFNPEDSSTYQST-SETVSITYGT-GSMTGILGYDTVQV----------------------------------------------------------------------------------------------------------------------------------------------------------------------------------------------------------------------------GG--ISDTNQIFGLSETEPGSFLYY-----APFDGILGLAYPSISSS----------GATPVFDNIWNQGLVSQDLFSVYLS---------ADD----------QSGSVVIFGGIDSSYYTGSLNWVPVTV----EGYWQITVDSITM-NGEAIA-CAEG----CQAIVDTGTSLLTGPTSPIANIQSDIGA-------SENSD----GDMVVSC----SAISSL-PDIVFTIN-------GVQYPVPPSAYILQSE---------GSCISGFQGMNLPTESG-ELWILGDVFIRQYFTVFDRA-NNQVGLAPVA-----------------------------
--
## 3veu 1lya.pdb
#  
scores_from_program:
0 GSFVEMV-------------------------------DNLRGK--SGQGYYVEMTVGSPPQTLNILVDTGSSNFAVGAAP-------------HPFLHRYYQRQLSSTYRDL-RKGVYVPYTQ-GKWEGELGTDLVSI----------------------------------------------------------------------------------------------------------------------------------------------------------------------------------------------------------------------------PHGPNVTVRANIAAITESDKFFING-----SNWEGILGLAYAEIARPD--------DSLEPFFDSLVKQTHV-PNLFSLQLCGAG---FPLNQS------EVLASVGGSMIIGGIDHSLYTGSLWYTPIRR----EWYYEVIIVRVEI-NGQDLK-MDCKEYNYDKSIVDSGTTNLRLPKKVFEAAVKSIKAASSTEKFPDGFW---LGEQLVCWQAGTTPWNIF-PVISLYLMGEV-TNQSFRITILPQQYLRPVED--VATSQDDCYKFAISQSS-------TGTVMGAVIMEGFYVVFDRA-RKRIGFAVSAC-HVHDEFRTAAVEGPFVTLDMEDCGYNI
0 -----------------------------------------------------------------------------------------------------------------------------------------------------------------------------------------------------------------------------------------------------------------------------------------------------------------------------------------------------------------------GG--VKVERQVFGEATKQPGITFIA-----AKFDGILGMAYPRISVN----------NVLPVFDNLMQQKLVDQNIFSFYLS---------RDP------DAQ--PGGELMLGGTDSKYYKGSLSYLNVTR----KAYWQVHLDQVEV-ASGLTL-CKEG----CEAIVDTGTSLMVGPVDEVRELQKAIGA-------VPLIQ----GEYMIPC----EKVSTL-PAITLKLG-------GKGYKLSPEDYTLKVSQ-----AGKTLCLSGFMGMDIPPPSG-PLWILGDVFIGRYYTVFDRD-NNRVGFAEAA-----------------------------
--
## 3veu 2ewy.pdb
#  
scores_from_program:
0 GSFVEMV-------------------------------DNLRGK--SGQGYYVEMTVGSPPQTLNILVDTGSSNFAVGAAP-------------HPFLHRYYQRQLSSTYRDL-RKGVYVPYTQ-GKWEGELGTDLVSI----------------------------------------------------------------------------------------------------------------------------------------------------------------------------------------------------------------------------PHGPNVTVRANIAAITESDKFFING-----SNWEGILGLAYAEIARPD--------DSLEPFFDSLVKQTHV-PNLFSLQLCGAG---FPLNQS------EVLASVGGSMIIGGIDHSLYTGSLWYTPIRR----EWYYEVIIVRVEI-NGQDLK-MDCKEYNYDKSIVDSGTTNLRLPKKVFEAAVKSIKAASSTEKFPDGFW---LGEQLVCWQAGTTPWNIF-PVISLYLMGEV-TNQSFRITILPQQYLRPVED--VATSQDDCYKFAISQSS-------TGTVMGAVIMEGFYVVFDRA-RKRIGFAVSAC-HVHDEFRTAAVEGPFVTLDMEDCGYNI
0 ---LAMV-------------------------------DNLQGD--SGRGYYLEMLIGTPPQKLQILVDTGSSNFAVAGTP-------------HSYIDTYFDTERSSTYRSK-GFDVTVKYTQ-GSWTGFVGEDLVTI----------------------------------------------------------------------------------------------------------------------------------------------------------------------------------------------------------------------------PKGFNTSFLVNIATIFESENFFLPG-----IKWNGILGLAYATLAKPS--------SSLETFFDSLVTQANI-PNVFSMQMCG------AGLPV------AGSGTNGGSLVLGGIEPSLYKGDIWYTPIKE----EWYYQIEILKLEI-GGQSLN-LDCREYNADKAIVDSGTTLLRLPQKVFDAVVEAVARASLIPEFSDGFW---TGSQLACWTNSETPWSYF-PKISIYLRDEN-SSRSFRITILPQLYIQPMMG---AGLNYECYRFGISPST-------NALVIGATVMEGFYVIFDRA-QKRVGFAASPC-AEIAGAAVSEISGPFSTEDVASNCVPA
--
## 3veu 3zkg.pdb
#  
scores_from_program:
0 GSFVEMV-------------------------------DNLRGK--SGQGYYVEMTVGSPPQTLNILVDTGSSNFAVGAAP-------------HPFLHRYYQRQLSSTYRDL-RKGVYVPYTQ-GKWEGELGTDLVSI----------------------------------------------------------------------------------------------------------------------------------------------------------------------------------------------------------------------------PHGPNVTVRANIAAITESDKFFING-----SNWEGILGLAYAEIARPD--------DSLEPFFDSLVKQTHV-PNLFSLQLCGAG---FPLNQS------EVLASVGGSMIIGGIDHSLYTGSLWYTPIRR----EWYYEVIIVRVEI-NGQDLK-MDCKEYNYDKSIVDSGTTNLRLPKKVFEAAVKSIKAASSTEKFPDGFW---LGEQLVCWQAGTTPWNIF-PVISLYLMGEV-TNQSFRITILPQQYLRPVED--VATSQDDCYKFAISQSS-------TGTVMGAVIMEGFYVVFDRA-RKRIGFAVSAC-HVHDEFRTAAVEGPFVTLDMEDCGYNI
0 ANFLAMV-------------------------------DNLQGD--SGRGYYLEMLIGTPPQKLQILVDTGSSNFAVAGTP-------------HSYIDTYFDTERSSTYRSK-GFDVTVKYTQ-GSWTGFVGEDLVTI----------------------------------------------------------------------------------------------------------------------------------------------------------------------------------------------------------------------------PKGFNTSFLVNIATIFESENFFLPG-----IKWNGILGLAYATLAKPS--------SSLETFFDSLVTQANI-PNVFSMQMCG------AGLPV------AGSGTNGGSLVLGGIEPSLYKGDIWYTPIKE----EWYYQIEILKLEI-GGQSLN-LDCREYNADKAIVDSGTTLLRLPQKVFDAVVEAVARASLIPAFSDGFW---TGSQLACWTNSETPWSYF-PKISIYLRDEN-SSRSFRITILPQLYIQPMMG---AGLNYECYRFGISPST-------NALVIGATVMEGFYVIFDRA-QKRVGFAASPC-AEIAGAAVSEISGPFSTEDVASNCVPA
--
## 3veu 3zkm.pdb
#  
scores_from_program:
0 GSFVEMV-------------------------------DNLRGK--SGQGYYVEMTVGSPPQTLNILVDTGSSNFAVGAAP-------------HPFLHRYYQRQLSSTYRDL-RKGVYVPYTQ-GKWEGELGTDLVSI----------------------------------------------------------------------------------------------------------------------------------------------------------------------------------------------------------------------------PHGPNVTVRANIAAITESDKFFING-----SNWEGILGLAYAEIARPD--------DSLEPFFDSLVKQTHV-PNLFSLQLCGAG---FPLNQS------EVLASVGGSMIIGGIDHSLYTGSLWYTPIRR----EWYYEVIIVRVEI-NGQDLK-MDCKEYNYDKSIVDSGTTNLRLPKKVFEAAVKSIKAASSTEKFPDGFW---LGEQLVCWQAGTTPWNIF-PVISLYLMGEV-TNQSFRITILPQQYLRPVED--VATSQDDCYKFAISQSS-------TGTVMGAVIMEGFYVVFDRA-RKRIGFAVSAC-HVHDEFRTAAVEGPFVTLDMEDCGYNI
0 ANFLAMV-------------------------------DNLQGD--SGRGYYLEMLIGTPPQKLQILVDTGSSNFAVAGTP-------------HSYIDTYFDTERSSTYRSK-GFDVTVKYTQ-GSWTGFVGEDLVTI----------------------------------------------------------------------------------------------------------------------------------------------------------------------------------------------------------------------------PKGFNTSFLVNIATIFESENFFLPG-----IKWNGILGLAYATLAKPS--------SSLETFFDSLVTQANI-PNVFSMQMCG------AGLPV------AGSGTNGGSLVLGGIEPSLYKGDIWYTPIKE----EWYYQIEILKLEI-GGQSLN-LDCREYNADKAIVDSGTTLLRLPQKVFDAVVEAVARASLIPEFSDGFW---TGSQLACWTNSETPWSYF-PKISIYLRDEN-SSRSFRITILPQLYIQPMMG---AGLNYECYRFGISPST-------NALVIGATVMEGFYVIFDRA-QKRVGFAASPC-AEIAGAAVSEISGPFSTEDVASNCVPA
--
## 3veu 1lya.pdb
#  
scores_from_program:
0 GSFVEMV-------------------------------DNLRGK--SGQGYYVEMTVGSPPQTLNILVDTGSSNFAVGAAP-------------HPFLHRYYQRQLSSTYRDL-RKGVYVPYTQ-GKWEGELGTDLVSI----------------------------------------------------------------------------------------------------------------------------------------------------------------------------------------------------------------------------PHGPNVTVRANIAAITESDKFFING-----SNWEGILGLAYAEIARPD--------DSLEPFFDSLVKQTHV-PNLFSLQLCGAG---FPLNQS------EVLASVGGSMIIGGIDHSLYTGSLWYTPIRR----EWYYEVIIVRVEI-NGQDLK-MDCKEYNYDKSIVDSGTTNLRLPKKVFEAAVKSIKAASSTEKFPDGFW---LGEQLVCWQAGTTPWNIF-PVISLYLMGEV-TNQSFRITILPQQYLRPVED--VATSQDDCYKFAISQSS-------TGTVMGAVIMEGFYVVFDRA-RKRIGFAVSAC-HVHDEFRTAAVEGPFVTLDMEDCGYNI
0 --GPIPE--------------------------------VLKNY--MDAQYYGEIGIGTPPQCFTVVFDTGSSNLWVPSIHCKLLD-------IACWIHHKYNSDKSSTYVKN-GTSFDIHYGS-GSLSGYLSQDTVSV----------------------------------------------------------------------------------------------------------------------------------------------------------------------------------------------------------------------------PCQ-----------------------------------------------------------------------------------------------------------------------------------------------------------------------------------------------------------------------------------------------------------------------------------------------------------------------------------------------------
--
## 3veu 4obz.pdb
#  
scores_from_program:
0 GSFVEMV-------------------------------DNLRGK--SGQGYYVEMTVGSPPQTLNILVDTGSSNFAVGAAP-------------HPFLHRYYQRQLSSTYRDL-RKGVYVPYTQ-GKWEGELGTDLVSI----------------------------------------------------------------------------------------------------------------------------------------------------------------------------------------------------------------------------PHGPNVTVRANIAAITESDKFFING-----SNWEGILGLAYAEIARPD--------DSLEPFFDSLVKQTHV-PNLFSLQLCGAG---FPLNQS------EVLASVGGSMIIGGIDHSLYTGSLWYTPIRR----EWYYEVIIVRVEI-NGQDLK-MDCKEYNYDKSIVDSGTTNLRLPKKVFEAAVKSIKAASSTEKFPDGFW---LGEQLVCWQAGTTPWNIF-PVISLYLMGEV-TNQSFRITILPQQYLRPVED--VATSQDDCYKFAISQSS-------TGTVMGAVIMEGFYVVFDRA-RKRIGFAVSAC-HVHDEFRTAAVEGPFVTLDMEDCGYNI
0 TEGPIPE--------------------------------VLKNY--MDAQYYGEIGIGTPPQCFTVVFDTGSSNLWVPSIHCKLLD-------IACWIHHKYNSDKSSTYVKN-GTSFDIHYGS-GSLSGYLSQDTVSV----------------------------------------------------------------------------------------------------------------------------------------------------------------------------------------------------------------------------PC--QS--------------------------------------------------------------------------------------------------------------------------------------------------------------------------------------------------------------------------------------------------------------------------------------------------------------------------------------------------
--
## 3veu 4aa9.pdb
#  
scores_from_program:
0 GSFVEMV-------------------------------DNLRGK--SGQGYYVEMTVGSPPQTLNILVDTGSSNFAVGAAP-------------HPFLHRYYQRQLSSTYRDL-RKGVYVPYTQ-GKWEGELGTDLVSI----------------------------------------------------------------------------------------------------------------------------------------------------------------------------------------------------------------------------PHGPNVTVRANIAAITESDKFFING-----SNWEGILGLAYAEIARPD--------DSLEPFFDSLVKQTHV-PNLFSLQLCGAG---FPLNQS------EVLASVGGSMIIGGIDHSLYTGSLWYTPIRR----EWYYEVIIVRVEI-NGQDLK-MDCKEYNYDKSIVDSGTTNLRLPKKVFEAAVKSIKAASSTEKFPDGFW---LGEQLVCWQAGTTPWNIF-PVISLYLMGEV-TNQSFRITILPQQYLRPVED--VATSQDDCYKFAISQSS-------TGTVMGAVIMEGFYVVFDRA-RKRIGFAVSAC-HVHDEFRTAAVEGPFVTLDMEDCGYNI
0 ----ARE--------------------------------PLTSY--LDSQYFGKIYIGTPPQEFTVVFDTGSSDLWVPSIYCKSN---------VCKNHHRFDPRKSSTFRNL-GKPLSIHYGT-GSMEGFLGYDTVTV----------------------------------------------------------------------------------------------------------------------------------------------------------------------------------------------------------------------------SN--IVDPNQTVGLSTEQPGEVFTY-----SEFDGILGLAYPSLASE----------YSVPVFDNMMDRHLVARDLFSVYMD---------RNG-----------QGSMLTLGAIDPSYYTGSLHWVPVTL----QQYWQFTVDSVTI-NGVAVA-CVGG----CQAILDTGTSVLFGPSSDILKIQMAIGA-------TENRY----GEFDVNC----GNLRSM-PTVVFEIN-------GRDYPLSPSAYTSKDQ---------GFCTSGFQGDNNS-----ELWILGDVFIREYYSVFDRA-NNRVGLAKAI-----------------------------
--
## 3veu 1am5.pdb
#  
scores_from_program:
0 GSFVEMV-------------------------------DNLRGK--SGQGYYVEMTVGSPPQTLNILVDTGSSNFAVGAAP-------------HPFLHRYYQRQLSSTYRDL-RKGVYVPYTQ-GKWEGELGTDLVSI----------------------------------------------------------------------------------------------------------------------------------------------------------------------------------------------------------------------------PHGPNVTVRANIAAITESDKFFING-----SNWEGILGLAYAEIARPD--------DSLEPFFDSLVKQTHV-PNLFSLQLCGAG---FPLNQS------EVLASVGGSMIIGGIDHSLYTGSLWYTPIRR----EWYYEVIIVRVEI-NGQDLK-MDCKEYNYDKSIVDSGTTNLRLPKKVFEAAVKSIKAASSTEKFPDGFW---LGEQLVCWQAGTTPWNIF-PVISLYLMGEV-TNQSFRITILPQQYLRPVED--VATSQDDCYKFAISQSS-------TGTVMGAVIMEGFYVVFDRA-RKRIGFAVSAC-HVHDEFRTAAVEGPFVTLDMEDCGYNI
0 ---RVTE--------------------------------QMKNE--ADTEYYGVISIGTPPESFKVIFDTGSSNLWVSSSHCSAQ---------ACSNHNKFKPRQSSTYVET-GKTVDLTYGT-GGMRGILGQDTVSV----------------------------------------------------------------------------------------------------------------------------------------------------------------------------------------------------------------------------GG--GSDPNQELGESQTEPGPFQAA-----APFDGILGLAYPSIAAA----------GAVPVFDNMGSQSLVEKDLFSFYLS---------GGG----------ANGSEVMLGGVDNSHYTGSIHWIPVTA----EKYWQVALDGITV-NGQTAA--CEG----CQAIVDTGTSKIVAPVSALANIMKDIGA--------SENQ----GEMMGNC----ASVQSL-PDITFTIN-------GVKQPLPPSAYIEGDQ---------AFCTSGLGSSGVPSNTS-ELWIFGDVFLRNYYTIYDRT-NNKVGFAPAA-----------------------------
--
## 3veu 1flh.pdb
#  
scores_from_program:
0 GSFVEMV-------------------------------DNLRGK--SGQGYYVEMTVGSPPQTLNILVDTGSSNFAVGAAP-------------HPFLHRYYQRQLSSTYRDL-RKGVYVPYTQ-GKWEGELGTDLVSI----------------------------------------------------------------------------------------------------------------------------------------------------------------------------------------------------------------------------PHGPNVTVRANIAAITESDKFFING-----SNWEGILGLAYAEIARPD--------DSLEPFFDSLVKQTHV-PNLFSLQLCGAG---FPLNQS------EVLASVGGSMIIGGIDHSLYTGSLWYTPIRR----EWYYEVIIVRVEI-NGQDLK-MDCKEYNYDKSIVDSGTTNLRLPKKVFEAAVKSIKAASSTEKFPDGFW---LGEQLVCWQAGTTPWNIF-PVISLYLMGEV-TNQSFRITILPQQYLRPVED--VATSQDDCYKFAISQSS-------TGTVMGAVIMEGFYVVFDRA-RKRIGFAVSAC-HVHDEFRTAAVEGPFVTLDMEDCGYNI
0 ---VDEQ--------------------------------PLENY--LDMEYFGTIGIGTPAQDFTVVFDTGSSNLWVPSVYCSSL---------ACTNHNRFNPEDSSTYQST-SETVSITYGT-GSMTGILGYDTVQV----------------------------------------------------------------------------------------------------------------------------------------------------------------------------------------------------------------------------GG--ISDTNQIFGLSETEPGSFLYY-----APFDGILGLAYPSISSS----------GATPVFDNIWNQGLVSQDLFSVYLS---------ADD----------QSGSVVIFGGIDSSYYTGSLNWVPVTV----EGYWQITVDSITM-NGEAIA-CAEG----CQAIVDTGTSLLTGPTSPIANIQSDIGA-------SENSD----GDMVVSC----SAISSL-PDIVFTIN-------GVQYPVPPSAYILQSE---------GSCISGFQGMNVPTESG-ELWILGDVFIRQYFTVFDRA-NNQVGLAPVA-----------------------------
--
## 3veu 1psn.pdb
#  
scores_from_program:
0 GSFVEMV-------------------------------DNLRGK--SGQGYYVEMTVGSPPQTLNILVDTGSSNFAVGAAP-------------HPFLHRYYQRQLSSTYRDL-RKGVYVPYTQ-GKWEGELGTDLVSI----------------------------------------------------------------------------------------------------------------------------------------------------------------------------------------------------------------------------PHGPNVTVRANIAAITESDKFFING-----SNWEGILGLAYAEIARPD--------DSLEPFFDSLVKQTHV-PNLFSLQLCGAG---FPLNQS------EVLASVGGSMIIGGIDHSLYTGSLWYTPIRR----EWYYEVIIVRVEI-NGQDLK-MDCKEYNYDKSIVDSGTTNLRLPKKVFEAAVKSIKAASSTEKFPDGFW---LGEQLVCWQAGTTPWNIF-PVISLYLMGEV-TNQSFRITILPQQYLRPVED--VATSQDDCYKFAISQSS-------TGTVMGAVIMEGFYVVFDRA-RKRIGFAVSAC-HVHDEFRTAAVEGPFVTLDMEDCGYNI
0 ---VDEQ--------------------------------PLENY--LDMEYFGTIGIGTPAQDFTVVFDTGSSNLWVPSVYCSSL---------ACTNHNRFNPEDSSTYQST-SETVSITYGT-GSMTGILGYDTVQV----------------------------------------------------------------------------------------------------------------------------------------------------------------------------------------------------------------------------GG--ISDTNQIFGLSETEPGSFLYY-----APFDGILGLAYPSISSS----------GATPVFDNIWNQGLVSQDLFSVYLS---------ADD----------QSGSVVIFGGIDSSYYTGSLNWVPVTV----EGYWQITVDSITM-NGEAIA-CAEG----CQAIVDTGTSLLTGPTSPIANIQSDIGA-------SENSD----GDMVVSC----SAISSL-PDIVFTIN-------GVQYPVPPSAYILQSE---------GSCISGFQGMNLPTESG-ELWILGDVFIRQYFTVFDRA-NNQVGLAPVA-----------------------------
--
## 3veu 1lya.pdb
#  
scores_from_program:
0 GSFVEMV-------------------------------DNLRGK--SGQGYYVEMTVGSPPQTLNILVDTGSSNFAVGAAP-------------HPFLHRYYQRQLSSTYRDL-RKGVYVPYTQ-GKWEGELGTDLVSI----------------------------------------------------------------------------------------------------------------------------------------------------------------------------------------------------------------------------PHGPNVTVRANIAAITESDKFFING-----SNWEGILGLAYAEIARPD--------DSLEPFFDSLVKQTHV-PNLFSLQLCGAG---FPLNQS------EVLASVGGSMIIGGIDHSLYTGSLWYTPIRR----EWYYEVIIVRVEI-NGQDLK-MDCKEYNYDKSIVDSGTTNLRLPKKVFEAAVKSIKAASSTEKFPDGFW---LGEQLVCWQAGTTPWNIF-PVISLYLMGEV-TNQSFRITILPQQYLRPVED--VATSQDDCYKFAISQSS-------TGTVMGAVIMEGFYVVFDRA-RKRIGFAVSAC-HVHDEFRTAAVEGPFVTLDMEDCGYNI
0 -----------------------------------------------------------------------------------------------------------------------------------------------------------------------------------------------------------------------------------------------------------------------------------------------------------------------------------------------------------------------GG--VKVERQVFGEATKQPGITFIA-----AKFDGILGMAYPRISVN----------NVLPVFDNLMQQKLVDQNIFSFYLS---------RDP------DAQ--PGGELMLGGTDSKYYKGSLSYLNVTR----KAYWQVHLDQVEV-ASGLTL-CKEG----CEAIVDTGTSLMVGPVDEVRELQKAIGA-------VPLIQ----GEYMIPC----EKVSTL-PAITLKLG-------GKGYKLSPEDYTLKVSQ-----AGKTLCLSGFMGMDIPPPSG-PLWILGDVFIGRYYTVFDRD-NNRVGFAEAA-----------------------------
--
## 3veu 2ewy.pdb
#  
scores_from_program:
0 GRRGSFVEMV-------------------------------DNLRGK--SGQGYYVEMTVGSPPQTLNILVDTGSSNFAVGAAP-------------HPFLHRYYQRQLSSTYRDL-RKGVYVPYTQ-GKWEGELGTDLVSI----------------------------------------------------------------------------------------------------------------------------------------------------------------------------------------------------------------------------PHGPNVTVRANIAAITESDKFFING-----SNWEGILGLAYAEIARPD--------DSLEPFFDSLVKQTHV-PNLFSLQLCGAG---FPLNQS------EVLASVGGSMIIGGIDHSLYTGSLWYTPIRR----EWYYEVIIVRVEI-NGQDLK-MDCKEYNYDKSIVDSGTTNLRLPKKVFEAAVKSIKAASSTEKFPDGFW---LGEQLVCWQAGTTPWNIF-PVISLYLMGEV-TNQSFRITILPQQYLRPVED--VATSQDDCYKFAISQSS-------TGTVMGAVIMEGFYVVFDRA-RKRIGFAVSAC-HVHDEFRTAAVEGPFVTLDMEDCGYNI
0 ------LAMV-------------------------------DNLQGD--SGRGYYLEMLIGTPPQKLQILVDTGSSNFAVAGTP-------------HSYIDTYFDTERSSTYRSK-GFDVTVKYTQ-GSWTGFVGEDLVTI----------------------------------------------------------------------------------------------------------------------------------------------------------------------------------------------------------------------------PKGFNTSFLVNIATIFESENFFLPG-----IKWNGILGLAYATLAKPS--------SSLETFFDSLVTQANI-PNVFSMQMCG------AGLPV------AGSGTNGGSLVLGGIEPSLYKGDIWYTPIKE----EWYYQIEILKLEI-GGQSLN-LDCREYNADKAIVDSGTTLLRLPQKVFDAVVEAVARASLIPEFSDGFW---TGSQLACWTNSETPWSYF-PKISIYLRDEN-SSRSFRITILPQLYIQPMMG---AGLNYECYRFGISPST-------NALVIGATVMEGFYVIFDRA-QKRVGFAASPC-AEIAGAAVSEISGPFSTEDVASNCVPA
--
## 3veu 3zkg.pdb
#  
scores_from_program:
0 GRRGSFVEMV-------------------------------DNLRGK--SGQGYYVEMTVGSPPQTLNILVDTGSSNFAVGAAP-------------HPFLHRYYQRQLSSTYRDL-RKGVYVPYTQ-GKWEGELGTDLVSI----------------------------------------------------------------------------------------------------------------------------------------------------------------------------------------------------------------------------PHGPNVTVRANIAAITESDKFFING-----SNWEGILGLAYAEIARPD--------DSLEPFFDSLVKQTHV-PNLFSLQLCGAG---FPLNQS------EVLASVGGSMIIGGIDHSLYTGSLWYTPIRR----EWYYEVIIVRVEI-NGQDLK-MDCKEYNYDKSIVDSGTTNLRLPKKVFEAAVKSIKAASSTEKFPDGFW---LGEQLVCWQAGTTPWNIF-PVISLYLMGEV-TNQSFRITILPQQYLRPVED--VATSQDDCYKFAISQSS-------TGTVMGAVIMEGFYVVFDRA-RKRIGFAVSAC-HVHDEFRTAAVEGPFVTLDMEDCGYNI
0 ---ANFLAMV-------------------------------DNLQGD--SGRGYYLEMLIGTPPQKLQILVDTGSSNFAVAGTP-------------HSYIDTYFDTERSSTYRSK-GFDVTVKYTQ-GSWTGFVGEDLVTI----------------------------------------------------------------------------------------------------------------------------------------------------------------------------------------------------------------------------PKGFNTSFLVNIATIFESENFFLPG-----IKWNGILGLAYATLAKPS--------SSLETFFDSLVTQANI-PNVFSMQMCG------AGLPV------AGSGTNGGSLVLGGIEPSLYKGDIWYTPIKE----EWYYQIEILKLEI-GGQSLN-LDCREYNADKAIVDSGTTLLRLPQKVFDAVVEAVARASLIPAFSDGFW---TGSQLACWTNSETPWSYF-PKISIYLRDEN-SSRSFRITILPQLYIQPMMG---AGLNYECYRFGISPST-------NALVIGATVMEGFYVIFDRA-QKRVGFAASPC-AEIAGAAVSEISGPFSTEDVASNCVPA
--
## 3veu 3zkm.pdb
#  
scores_from_program:
0 GRRGSFVEMV-------------------------------DNLRGK--SGQGYYVEMTVGSPPQTLNILVDTGSSNFAVGAAP-------------HPFLHRYYQRQLSSTYRDL-RKGVYVPYTQ-GKWEGELGTDLVSI----------------------------------------------------------------------------------------------------------------------------------------------------------------------------------------------------------------------------PHGPNVTVRANIAAITESDKFFING-----SNWEGILGLAYAEIARPD--------DSLEPFFDSLVKQTHV-PNLFSLQLCGAG---FPLNQS------EVLASVGGSMIIGGIDHSLYTGSLWYTPIRR----EWYYEVIIVRVEI-NGQDLK-MDCKEYNYDKSIVDSGTTNLRLPKKVFEAAVKSIKAASSTEKFPDGFW---LGEQLVCWQAGTTPWNIF-PVISLYLMGEV-TNQSFRITILPQQYLRPVED--VATSQDDCYKFAISQSS-------TGTVMGAVIMEGFYVVFDRA-RKRIGFAVSAC-HVHDEFRTAAVEGPFVTLDMEDCGYNI
0 ---ANFLAMV-------------------------------DNLQGD--SGRGYYLEMLIGTPPQKLQILVDTGSSNFAVAGTP-------------HSYIDTYFDTERSSTYRSK-GFDVTVKYTQ-GSWTGFVGEDLVTI----------------------------------------------------------------------------------------------------------------------------------------------------------------------------------------------------------------------------PKGFNTSFLVNIATIFESENFFLPG-----IKWNGILGLAYATLAKPS--------SSLETFFDSLVTQANI-PNVFSMQMCG------AGLPV------AGSGTNGGSLVLGGIEPSLYKGDIWYTPIKE----EWYYQIEILKLEI-GGQSLN-LDCREYNADKAIVDSGTTLLRLPQKVFDAVVEAVARASLIPEFSDGFW---TGSQLACWTNSETPWSYF-PKISIYLRDEN-SSRSFRITILPQLYIQPMMG---AGLNYECYRFGISPST-------NALVIGATVMEGFYVIFDRA-QKRVGFAASPC-AEIAGAAVSEISGPFSTEDVASNCVPA
--
## 3veu 1lya.pdb
#  
scores_from_program:
0 GRRGSFVEMV-------------------------------DNLRGK--SGQGYYVEMTVGSPPQTLNILVDTGSSNFAVGAAP-------------HPFLHRYYQRQLSSTYRDL-RKGVYVPYTQ-GKWEGELGTDLVSI----------------------------------------------------------------------------------------------------------------------------------------------------------------------------------------------------------------------------PHGPNVTVRANIAAITESDKFFING-----SNWEGILGLAYAEIARPD--------DSLEPFFDSLVKQTHV-PNLFSLQLCGAG---FPLNQS------EVLASVGGSMIIGGIDHSLYTGSLWYTPIRR----EWYYEVIIVRVEI-NGQDLK-MDCKEYNYDKSIVDSGTTNLRLPKKVFEAAVKSIKAASSTEKFPDGFW---LGEQLVCWQAGTTPWNIF-PVISLYLMGEV-TNQSFRITILPQQYLRPVED--VATSQDDCYKFAISQSS-------TGTVMGAVIMEGFYVVFDRA-RKRIGFAVSAC-HVHDEFRTAAVEGPFVTLDMEDCGYNI
0 -----GPIPE--------------------------------VLKNY--MDAQYYGEIGIGTPPQCFTVVFDTGSSNLWVPSIHCKLLD-------IACWIHHKYNSDKSSTYVKN-GTSFDIHYGS-GSLSGYLSQDTVSV----------------------------------------------------------------------------------------------------------------------------------------------------------------------------------------------------------------------------PCQ-----------------------------------------------------------------------------------------------------------------------------------------------------------------------------------------------------------------------------------------------------------------------------------------------------------------------------------------------------
--
## 3veu 4obz.pdb
#  
scores_from_program:
0 GRRGSFVEMV-------------------------------DNLRGK--SGQGYYVEMTVGSPPQTLNILVDTGSSNFAVGAAP-------------HPFLHRYYQRQLSSTYRDL-RKGVYVPYTQ-GKWEGELGTDLVSI----------------------------------------------------------------------------------------------------------------------------------------------------------------------------------------------------------------------------PHGPNVTVRANIAAITESDKFFING-----SNWEGILGLAYAEIARPD--------DSLEPFFDSLVKQTHV-PNLFSLQLCGAG---FPLNQS------EVLASVGGSMIIGGIDHSLYTGSLWYTPIRR----EWYYEVIIVRVEI-NGQDLK-MDCKEYNYDKSIVDSGTTNLRLPKKVFEAAVKSIKAASSTEKFPDGFW---LGEQLVCWQAGTTPWNIF-PVISLYLMGEV-TNQSFRITILPQQYLRPVED--VATSQDDCYKFAISQSS-------TGTVMGAVIMEGFYVVFDRA-RKRIGFAVSAC-HVHDEFRTAAVEGPFVTLDMEDCGYNI
0 PAVTEGPIPE--------------------------------VLKNY--MDAQYYGEIGIGTPPQCFTVVFDTGSSNLWVPSIHCKLLD-------IACWIHHKYNSDKSSTYVKN-GTSFDIHYGS-GSLSGYLSQDTVSV----------------------------------------------------------------------------------------------------------------------------------------------------------------------------------------------------------------------------PC--QS--------------------------------------------------------------------------------------------------------------------------------------------------------------------------------------------------------------------------------------------------------------------------------------------------------------------------------------------------
--
## 3veu 4aa9.pdb
#  
scores_from_program:
0 GRRGSFVEMV-------------------------------DNLRGK--SGQGYYVEMTVGSPPQTLNILVDTGSSNFAVGAAP-------------HPFLHRYYQRQLSSTYRDL-RKGVYVPYTQ-GKWEGELGTDLVSI----------------------------------------------------------------------------------------------------------------------------------------------------------------------------------------------------------------------------PHGPNVTVRANIAAITESDKFFING-----SNWEGILGLAYAEIARPD--------DSLEPFFDSLVKQTHV-PNLFSLQLCGAG---FPLNQS------EVLASVGGSMIIGGIDHSLYTGSLWYTPIRR----EWYYEVIIVRVEI-NGQDLK-MDCKEYNYDKSIVDSGTTNLRLPKKVFEAAVKSIKAASSTEKFPDGFW---LGEQLVCWQAGTTPWNIF-PVISLYLMGEV-TNQSFRITILPQQYLRPVED--VATSQDDCYKFAISQSS-------TGTVMGAVIMEGFYVVFDRA-RKRIGFAVSAC-HVHDEFRTAAVEGPFVTLDMEDCGYNI
0 -------ARE--------------------------------PLTSY--LDSQYFGKIYIGTPPQEFTVVFDTGSSDLWVPSIYCKSN---------VCKNHHRFDPRKSSTFRNL-GKPLSIHYGT-GSMEGFLGYDTVTV----------------------------------------------------------------------------------------------------------------------------------------------------------------------------------------------------------------------------SN--IVDPNQTVGLSTEQPGEVFTY-----SEFDGILGLAYPSLASE----------YSVPVFDNMMDRHLVARDLFSVYMD---------RNG-----------QGSMLTLGAIDPSYYTGSLHWVPVTL----QQYWQFTVDSVTI-NGVAVA-CVGG----CQAILDTGTSVLFGPSSDILKIQMAIGA-------TENRY----GEFDVNC----GNLRSM-PTVVFEIN-------GRDYPLSPSAYTSKDQ---------GFCTSGFQGDNNS-----ELWILGDVFIREYYSVFDRA-NNRVGLAKAI-----------------------------
--
## 3veu 1am5.pdb
#  
scores_from_program:
0 GRRGSFVEMV-------------------------------DNLRGK--SGQGYYVEMTVGSPPQTLNILVDTGSSNFAVGAAP-------------HPFLHRYYQRQLSSTYRDL-RKGVYVPYTQ-GKWEGELGTDLVSI----------------------------------------------------------------------------------------------------------------------------------------------------------------------------------------------------------------------------PHGPNVTVRANIAAITESDKFFING-----SNWEGILGLAYAEIARPD--------DSLEPFFDSLVKQTHV-PNLFSLQLCGAG---FPLNQS------EVLASVGGSMIIGGIDHSLYTGSLWYTPIRR----EWYYEVIIVRVEI-NGQDLK-MDCKEYNYDKSIVDSGTTNLRLPKKVFEAAVKSIKAASSTEKFPDGFW---LGEQLVCWQAGTTPWNIF-PVISLYLMGEV-TNQSFRITILPQQYLRPVED--VATSQDDCYKFAISQSS-------TGTVMGAVIMEGFYVVFDRA-RKRIGFAVSAC-HVHDEFRTAAVEGPFVTLDMEDCGYNI
0 ------RVTE--------------------------------QMKNE--ADTEYYGVISIGTPPESFKVIFDTGSSNLWVSSSHCSAQ---------ACSNHNKFKPRQSSTYVET-GKTVDLTYGT-GGMRGILGQDTVSV----------------------------------------------------------------------------------------------------------------------------------------------------------------------------------------------------------------------------GG--GSDPNQELGESQTEPGPFQAA-----APFDGILGLAYPSIAAA----------GAVPVFDNMGSQSLVEKDLFSFYLS---------GGG----------ANGSEVMLGGVDNSHYTGSIHWIPVTA----EKYWQVALDGITV-NGQTAA--CEG----CQAIVDTGTSKIVAPVSALANIMKDIGA--------SENQ----GEMMGNC----ASVQSL-PDITFTIN-------GVKQPLPPSAYIEGDQ---------AFCTSGLGSSGVPSNTS-ELWIFGDVFLRNYYTIYDRT-NNKVGFAPAA-----------------------------
--
## 3veu 1flh.pdb
#  
scores_from_program:
0 GRRGSFVEMV-------------------------------DNLRGK--SGQGYYVEMTVGSPPQTLNILVDTGSSNFAVGAAP-------------HPFLHRYYQRQLSSTYRDL-RKGVYVPYTQ-GKWEGELGTDLVSI----------------------------------------------------------------------------------------------------------------------------------------------------------------------------------------------------------------------------PHGPNVTVRANIAAITESDKFFING-----SNWEGILGLAYAEIARPD--------DSLEPFFDSLVKQTHV-PNLFSLQLCGAG---FPLNQS------EVLASVGGSMIIGGIDHSLYTGSLWYTPIRR----EWYYEVIIVRVEI-NGQDLK-MDCKEYNYDKSIVDSGTTNLRLPKKVFEAAVKSIKAASSTEKFPDGFW---LGEQLVCWQAGTTPWNIF-PVISLYLMGEV-TNQSFRITILPQQYLRPVED--VATSQDDCYKFAISQSS-------TGTVMGAVIMEGFYVVFDRA-RKRIGFAVSAC-HVHDEFRTAAVEGPFVTLDMEDCGYNI
0 ------VDEQ--------------------------------PLENY--LDMEYFGTIGIGTPAQDFTVVFDTGSSNLWVPSVYCSSL---------ACTNHNRFNPEDSSTYQST-SETVSITYGT-GSMTGILGYDTVQV----------------------------------------------------------------------------------------------------------------------------------------------------------------------------------------------------------------------------GG--ISDTNQIFGLSETEPGSFLYY-----APFDGILGLAYPSISSS----------GATPVFDNIWNQGLVSQDLFSVYLS---------ADD----------QSGSVVIFGGIDSSYYTGSLNWVPVTV----EGYWQITVDSITM-NGEAIA-CAEG----CQAIVDTGTSLLTGPTSPIANIQSDIGA-------SENSD----GDMVVSC----SAISSL-PDIVFTIN-------GVQYPVPPSAYILQSE---------GSCISGFQGMNVPTESG-ELWILGDVFIRQYFTVFDRA-NNQVGLAPVA-----------------------------
--
## 3veu 1psn.pdb
#  
scores_from_program:
0 GRRGSFVEMV-------------------------------DNLRGK--SGQGYYVEMTVGSPPQTLNILVDTGSSNFAVGAAP-------------HPFLHRYYQRQLSSTYRDL-RKGVYVPYTQ-GKWEGELGTDLVSI----------------------------------------------------------------------------------------------------------------------------------------------------------------------------------------------------------------------------PHGPNVTVRANIAAITESDKFFING-----SNWEGILGLAYAEIARPD--------DSLEPFFDSLVKQTHV-PNLFSLQLCGAG---FPLNQS------EVLASVGGSMIIGGIDHSLYTGSLWYTPIRR----EWYYEVIIVRVEI-NGQDLK-MDCKEYNYDKSIVDSGTTNLRLPKKVFEAAVKSIKAASSTEKFPDGFW---LGEQLVCWQAGTTPWNIF-PVISLYLMGEV-TNQSFRITILPQQYLRPVED--VATSQDDCYKFAISQSS-------TGTVMGAVIMEGFYVVFDRA-RKRIGFAVSAC-HVHDEFRTAAVEGPFVTLDMEDCGYNI
0 ------VDEQ--------------------------------PLENY--LDMEYFGTIGIGTPAQDFTVVFDTGSSNLWVPSVYCSSL---------ACTNHNRFNPEDSSTYQST-SETVSITYGT-GSMTGILGYDTVQV----------------------------------------------------------------------------------------------------------------------------------------------------------------------------------------------------------------------------GG--ISDTNQIFGLSETEPGSFLYY-----APFDGILGLAYPSISSS----------GATPVFDNIWNQGLVSQDLFSVYLS---------ADD----------QSGSVVIFGGIDSSYYTGSLNWVPVTV----EGYWQITVDSITM-NGEAIA-CAEG----CQAIVDTGTSLLTGPTSPIANIQSDIGA-------SENSD----GDMVVSC----SAISSL-PDIVFTIN-------GVQYPVPPSAYILQSE---------GSCISGFQGMNLPTESG-ELWILGDVFIRQYFTVFDRA-NNQVGLAPVA-----------------------------
--
## 3veu 1lya.pdb
#  
scores_from_program:
0 GRRGSFVEMV-------------------------------DNLRGK--SGQGYYVEMTVGSPPQTLNILVDTGSSNFAVGAAP-------------HPFLHRYYQRQLSSTYRDL-RKGVYVPYTQ-GKWEGELGTDLVSI----------------------------------------------------------------------------------------------------------------------------------------------------------------------------------------------------------------------------PHGPNVTVRANIAAITESDKFFING-----SNWEGILGLAYAEIARPD--------DSLEPFFDSLVKQTHV-PNLFSLQLCGAG---FPLNQS------EVLASVGGSMIIGGIDHSLYTGSLWYTPIRR----EWYYEVIIVRVEI-NGQDLK-MDCKEYNYDKSIVDSGTTNLRLPKKVFEAAVKSIKAASSTEKFPDGFW---LGEQLVCWQAGTTPWNIF-PVISLYLMGEV-TNQSFRITILPQQYLRPVED--VATSQDDCYKFAISQSS-------TGTVMGAVIMEGFYVVFDRA-RKRIGFAVSAC-HVHDEFRTAAVEGPFVTLDMEDCGYNI
0 --------------------------------------------------------------------------------------------------------------------------------------------------------------------------------------------------------------------------------------------------------------------------------------------------------------------------------------------------------------------------GG--VKVERQVFGEATKQPGITFIA-----AKFDGILGMAYPRISVN----------NVLPVFDNLMQQKLVDQNIFSFYLS---------RDP------DAQ--PGGELMLGGTDSKYYKGSLSYLNVTR----KAYWQVHLDQVEV-ASGLTL-CKEG----CEAIVDTGTSLMVGPVDEVRELQKAIGA-------VPLIQ----GEYMIPC----EKVSTL-PAITLKLG-------GKGYKLSPEDYTLKVSQ-----AGKTLCLSGFMGMDIPPPSG-PLWILGDVFIGRYYTVFDRD-NNRVGFAEAA-----------------------------
--
## 3veu 2ewy.pdb
#  
scores_from_program:
0 GRRGSFVEMV-------------------------------DNLRGK--SGQGYYVEMTVGSPPQTLNILVDTGSSNFAVGAAP-------------HPFLHRYYQRQLSSTYRDL-RKGVYVPYTQ-GKWEGELGTDLVSI----------------------------------------------------------------------------------------------------------------------------------------------------------------------------------------------------------------------------PHGPNVTVRANIAAITESDKFFING-----SNWEGILGLAYAEIARPD--------DSLEPFFDSLVKQTHV-PNLFSLQLCGAG---FPLNQS------EVLASVGGSMIIGGIDHSLYTGSLWYTPIRR----EWYYEVIIVRVEI-NGQDLK-MDCKEYNYDKSIVDSGTTNLRLPKKVFEAAVKSIKAASSTEKFPDGFW---LGEQLVCWQAGTTPWNIF-PVISLYLMGEV-TNQSFRITILPQQYLRPVED--VATSQDDCYKFAISQSS-------TGTVMGAVIMEGFYVVFDRA-RKRIGFAVSAC-HVHDEFRTAAVEGPFVTLDMEDCGYNI
0 ------LAMV-------------------------------DNLQGD--SGRGYYLEMLIGTPPQKLQILVDTGSSNFAVAGTP-------------HSYIDTYFDTERSSTYRSK-GFDVTVKYTQ-GSWTGFVGEDLVTI----------------------------------------------------------------------------------------------------------------------------------------------------------------------------------------------------------------------------PKGFNTSFLVNIATIFESENFFLPG-----IKWNGILGLAYATLAKPS--------SSLETFFDSLVTQANI-PNVFSMQMCG------AGLPV------AGSGTNGGSLVLGGIEPSLYKGDIWYTPIKE----EWYYQIEILKLEI-GGQSLN-LDCREYNADKAIVDSGTTLLRLPQKVFDAVVEAVARASLIPEFSDGFW---TGSQLACWTNSETPWSYF-PKISIYLRDEN-SSRSFRITILPQLYIQPMMG---AGLNYECYRFGISPST-------NALVIGATVMEGFYVIFDRA-QKRVGFAASPC-AEIAGAAVSEISGPFSTEDVASNCVPA
--
## 3veu 3zkg.pdb
#  
scores_from_program:
0 GRRGSFVEMV-------------------------------DNLRGK--SGQGYYVEMTVGSPPQTLNILVDTGSSNFAVGAAP-------------HPFLHRYYQRQLSSTYRDL-RKGVYVPYTQ-GKWEGELGTDLVSI----------------------------------------------------------------------------------------------------------------------------------------------------------------------------------------------------------------------------PHGPNVTVRANIAAITESDKFFING-----SNWEGILGLAYAEIARPD--------DSLEPFFDSLVKQTHV-PNLFSLQLCGAG---FPLNQS------EVLASVGGSMIIGGIDHSLYTGSLWYTPIRR----EWYYEVIIVRVEI-NGQDLK-MDCKEYNYDKSIVDSGTTNLRLPKKVFEAAVKSIKAASSTEKFPDGFW---LGEQLVCWQAGTTPWNIF-PVISLYLMGEV-TNQSFRITILPQQYLRPVED--VATSQDDCYKFAISQSS-------TGTVMGAVIMEGFYVVFDRA-RKRIGFAVSAC-HVHDEFRTAAVEGPFVTLDMEDCGYNI
0 ---ANFLAMV-------------------------------DNLQGD--SGRGYYLEMLIGTPPQKLQILVDTGSSNFAVAGTP-------------HSYIDTYFDTERSSTYRSK-GFDVTVKYTQ-GSWTGFVGEDLVTI----------------------------------------------------------------------------------------------------------------------------------------------------------------------------------------------------------------------------PKGFNTSFLVNIATIFESENFFLPG-----IKWNGILGLAYATLAKPS--------SSLETFFDSLVTQANI-PNVFSMQMCG------AGLPV------AGSGTNGGSLVLGGIEPSLYKGDIWYTPIKE----EWYYQIEILKLEI-GGQSLN-LDCREYNADKAIVDSGTTLLRLPQKVFDAVVEAVARASLIPAFSDGFW---TGSQLACWTNSETPWSYF-PKISIYLRDEN-SSRSFRITILPQLYIQPMMG---AGLNYECYRFGISPST-------NALVIGATVMEGFYVIFDRA-QKRVGFAASPC-AEIAGAAVSEISGPFSTEDVASNCVPA
--
## 3veu 3zkm.pdb
#  
scores_from_program:
0 GRRGSFVEMV-------------------------------DNLRGK--SGQGYYVEMTVGSPPQTLNILVDTGSSNFAVGAAP-------------HPFLHRYYQRQLSSTYRDL-RKGVYVPYTQ-GKWEGELGTDLVSI----------------------------------------------------------------------------------------------------------------------------------------------------------------------------------------------------------------------------PHGPNVTVRANIAAITESDKFFING-----SNWEGILGLAYAEIARPD--------DSLEPFFDSLVKQTHV-PNLFSLQLCGAG---FPLNQS------EVLASVGGSMIIGGIDHSLYTGSLWYTPIRR----EWYYEVIIVRVEI-NGQDLK-MDCKEYNYDKSIVDSGTTNLRLPKKVFEAAVKSIKAASSTEKFPDGFW---LGEQLVCWQAGTTPWNIF-PVISLYLMGEV-TNQSFRITILPQQYLRPVED--VATSQDDCYKFAISQSS-------TGTVMGAVIMEGFYVVFDRA-RKRIGFAVSAC-HVHDEFRTAAVEGPFVTLDMEDCGYNI
0 ---ANFLAMV-------------------------------DNLQGD--SGRGYYLEMLIGTPPQKLQILVDTGSSNFAVAGTP-------------HSYIDTYFDTERSSTYRSK-GFDVTVKYTQ-GSWTGFVGEDLVTI----------------------------------------------------------------------------------------------------------------------------------------------------------------------------------------------------------------------------PKGFNTSFLVNIATIFESENFFLPG-----IKWNGILGLAYATLAKPS--------SSLETFFDSLVTQANI-PNVFSMQMCG------AGLPV------AGSGTNGGSLVLGGIEPSLYKGDIWYTPIKE----EWYYQIEILKLEI-GGQSLN-LDCREYNADKAIVDSGTTLLRLPQKVFDAVVEAVARASLIPEFSDGFW---TGSQLACWTNSETPWSYF-PKISIYLRDEN-SSRSFRITILPQLYIQPMMG---AGLNYECYRFGISPST-------NALVIGATVMEGFYVIFDRA-QKRVGFAASPC-AEIAGAAVSEISGPFSTEDVASNCVPA
--
## 3veu 1lya.pdb
#  
scores_from_program:
0 GRRGSFVEMV-------------------------------DNLRGK--SGQGYYVEMTVGSPPQTLNILVDTGSSNFAVGAAP-------------HPFLHRYYQRQLSSTYRDL-RKGVYVPYTQ-GKWEGELGTDLVSI----------------------------------------------------------------------------------------------------------------------------------------------------------------------------------------------------------------------------PHGPNVTVRANIAAITESDKFFING-----SNWEGILGLAYAEIARPD--------DSLEPFFDSLVKQTHV-PNLFSLQLCGAG---FPLNQS------EVLASVGGSMIIGGIDHSLYTGSLWYTPIRR----EWYYEVIIVRVEI-NGQDLK-MDCKEYNYDKSIVDSGTTNLRLPKKVFEAAVKSIKAASSTEKFPDGFW---LGEQLVCWQAGTTPWNIF-PVISLYLMGEV-TNQSFRITILPQQYLRPVED--VATSQDDCYKFAISQSS-------TGTVMGAVIMEGFYVVFDRA-RKRIGFAVSAC-HVHDEFRTAAVEGPFVTLDMEDCGYNI
0 -----GPIPE--------------------------------VLKNY--MDAQYYGEIGIGTPPQCFTVVFDTGSSNLWVPSIHCKLLD-------IACWIHHKYNSDKSSTYVKN-GTSFDIHYGS-GSLSGYLSQDTVSV----------------------------------------------------------------------------------------------------------------------------------------------------------------------------------------------------------------------------PCQ-----------------------------------------------------------------------------------------------------------------------------------------------------------------------------------------------------------------------------------------------------------------------------------------------------------------------------------------------------
--
## 3veu 4obz.pdb
#  
scores_from_program:
0 GRRGSFVEMV-------------------------------DNLRGK--SGQGYYVEMTVGSPPQTLNILVDTGSSNFAVGAAP-------------HPFLHRYYQRQLSSTYRDL-RKGVYVPYTQ-GKWEGELGTDLVSI----------------------------------------------------------------------------------------------------------------------------------------------------------------------------------------------------------------------------PHGPNVTVRANIAAITESDKFFING-----SNWEGILGLAYAEIARPD--------DSLEPFFDSLVKQTHV-PNLFSLQLCGAG---FPLNQS------EVLASVGGSMIIGGIDHSLYTGSLWYTPIRR----EWYYEVIIVRVEI-NGQDLK-MDCKEYNYDKSIVDSGTTNLRLPKKVFEAAVKSIKAASSTEKFPDGFW---LGEQLVCWQAGTTPWNIF-PVISLYLMGEV-TNQSFRITILPQQYLRPVED--VATSQDDCYKFAISQSS-------TGTVMGAVIMEGFYVVFDRA-RKRIGFAVSAC-HVHDEFRTAAVEGPFVTLDMEDCGYNI
0 PAVTEGPIPE--------------------------------VLKNY--MDAQYYGEIGIGTPPQCFTVVFDTGSSNLWVPSIHCKLLD-------IACWIHHKYNSDKSSTYVKN-GTSFDIHYGS-GSLSGYLSQDTVSV----------------------------------------------------------------------------------------------------------------------------------------------------------------------------------------------------------------------------PC--QS--------------------------------------------------------------------------------------------------------------------------------------------------------------------------------------------------------------------------------------------------------------------------------------------------------------------------------------------------
--
## 3veu 4aa9.pdb
#  
scores_from_program:
0 GRRGSFVEMV-------------------------------DNLRGK--SGQGYYVEMTVGSPPQTLNILVDTGSSNFAVGAAP-------------HPFLHRYYQRQLSSTYRDL-RKGVYVPYTQ-GKWEGELGTDLVSI----------------------------------------------------------------------------------------------------------------------------------------------------------------------------------------------------------------------------PHGPNVTVRANIAAITESDKFFING-----SNWEGILGLAYAEIARPD--------DSLEPFFDSLVKQTHV-PNLFSLQLCGAG---FPLNQS------EVLASVGGSMIIGGIDHSLYTGSLWYTPIRR----EWYYEVIIVRVEI-NGQDLK-MDCKEYNYDKSIVDSGTTNLRLPKKVFEAAVKSIKAASSTEKFPDGFW---LGEQLVCWQAGTTPWNIF-PVISLYLMGEV-TNQSFRITILPQQYLRPVED--VATSQDDCYKFAISQSS-------TGTVMGAVIMEGFYVVFDRA-RKRIGFAVSAC-HVHDEFRTAAVEGPFVTLDMEDCGYNI
0 -------ARE--------------------------------PLTSY--LDSQYFGKIYIGTPPQEFTVVFDTGSSDLWVPSIYCKSN---------VCKNHHRFDPRKSSTFRNL-GKPLSIHYGT-GSMEGFLGYDTVTV----------------------------------------------------------------------------------------------------------------------------------------------------------------------------------------------------------------------------SN--IVDPNQTVGLSTEQPGEVFTY-----SEFDGILGLAYPSLASE----------YSVPVFDNMMDRHLVARDLFSVYMD---------RNG-----------QGSMLTLGAIDPSYYTGSLHWVPVTL----QQYWQFTVDSVTI-NGVAVA-CVGG----CQAILDTGTSVLFGPSSDILKIQMAIGA-------TENRY----GEFDVNC----GNLRSM-PTVVFEIN-------GRDYPLSPSAYTSKDQ---------GFCTSGFQGDNNS-----ELWILGDVFIREYYSVFDRA-NNRVGLAKAI-----------------------------
--
## 3veu 1am5.pdb
#  
scores_from_program:
0 GRRGSFVEMV-------------------------------DNLRGK--SGQGYYVEMTVGSPPQTLNILVDTGSSNFAVGAAP-------------HPFLHRYYQRQLSSTYRDL-RKGVYVPYTQ-GKWEGELGTDLVSI----------------------------------------------------------------------------------------------------------------------------------------------------------------------------------------------------------------------------PHGPNVTVRANIAAITESDKFFING-----SNWEGILGLAYAEIARPD--------DSLEPFFDSLVKQTHV-PNLFSLQLCGAG---FPLNQS------EVLASVGGSMIIGGIDHSLYTGSLWYTPIRR----EWYYEVIIVRVEI-NGQDLK-MDCKEYNYDKSIVDSGTTNLRLPKKVFEAAVKSIKAASSTEKFPDGFW---LGEQLVCWQAGTTPWNIF-PVISLYLMGEV-TNQSFRITILPQQYLRPVED--VATSQDDCYKFAISQSS-------TGTVMGAVIMEGFYVVFDRA-RKRIGFAVSAC-HVHDEFRTAAVEGPFVTLDMEDCGYNI
0 ------RVTE--------------------------------QMKNE--ADTEYYGVISIGTPPESFKVIFDTGSSNLWVSSSHCSAQ---------ACSNHNKFKPRQSSTYVET-GKTVDLTYGT-GGMRGILGQDTVSV----------------------------------------------------------------------------------------------------------------------------------------------------------------------------------------------------------------------------GG--GSDPNQELGESQTEPGPFQAA-----APFDGILGLAYPSIAAA----------GAVPVFDNMGSQSLVEKDLFSFYLS---------GGG----------ANGSEVMLGGVDNSHYTGSIHWIPVTA----EKYWQVALDGITV-NGQTAA--CEG----CQAIVDTGTSKIVAPVSALANIMKDIGA--------SENQ----GEMMGNC----ASVQSL-PDITFTIN-------GVKQPLPPSAYIEGDQ---------AFCTSGLGSSGVPSNTS-ELWIFGDVFLRNYYTIYDRT-NNKVGFAPAA-----------------------------
--
## 3veu 1flh.pdb
#  
scores_from_program:
0 GRRGSFVEMV-------------------------------DNLRGK--SGQGYYVEMTVGSPPQTLNILVDTGSSNFAVGAAP-------------HPFLHRYYQRQLSSTYRDL-RKGVYVPYTQ-GKWEGELGTDLVSI----------------------------------------------------------------------------------------------------------------------------------------------------------------------------------------------------------------------------PHGPNVTVRANIAAITESDKFFING-----SNWEGILGLAYAEIARPD--------DSLEPFFDSLVKQTHV-PNLFSLQLCGAG---FPLNQS------EVLASVGGSMIIGGIDHSLYTGSLWYTPIRR----EWYYEVIIVRVEI-NGQDLK-MDCKEYNYDKSIVDSGTTNLRLPKKVFEAAVKSIKAASSTEKFPDGFW---LGEQLVCWQAGTTPWNIF-PVISLYLMGEV-TNQSFRITILPQQYLRPVED--VATSQDDCYKFAISQSS-------TGTVMGAVIMEGFYVVFDRA-RKRIGFAVSAC-HVHDEFRTAAVEGPFVTLDMEDCGYNI
0 ------VDEQ--------------------------------PLENY--LDMEYFGTIGIGTPAQDFTVVFDTGSSNLWVPSVYCSSL---------ACTNHNRFNPEDSSTYQST-SETVSITYGT-GSMTGILGYDTVQV----------------------------------------------------------------------------------------------------------------------------------------------------------------------------------------------------------------------------GG--ISDTNQIFGLSETEPGSFLYY-----APFDGILGLAYPSISSS----------GATPVFDNIWNQGLVSQDLFSVYLS---------ADD----------QSGSVVIFGGIDSSYYTGSLNWVPVTV----EGYWQITVDSITM-NGEAIA-CAEG----CQAIVDTGTSLLTGPTSPIANIQSDIGA-------SENSD----GDMVVSC----SAISSL-PDIVFTIN-------GVQYPVPPSAYILQSE---------GSCISGFQGMNVPTESG-ELWILGDVFIRQYFTVFDRA-NNQVGLAPVA-----------------------------
--
## 3veu 1psn.pdb
#  
scores_from_program:
0 GRRGSFVEMV-------------------------------DNLRGK--SGQGYYVEMTVGSPPQTLNILVDTGSSNFAVGAAP-------------HPFLHRYYQRQLSSTYRDL-RKGVYVPYTQ-GKWEGELGTDLVSI----------------------------------------------------------------------------------------------------------------------------------------------------------------------------------------------------------------------------PHGPNVTVRANIAAITESDKFFING-----SNWEGILGLAYAEIARPD--------DSLEPFFDSLVKQTHV-PNLFSLQLCGAG---FPLNQS------EVLASVGGSMIIGGIDHSLYTGSLWYTPIRR----EWYYEVIIVRVEI-NGQDLK-MDCKEYNYDKSIVDSGTTNLRLPKKVFEAAVKSIKAASSTEKFPDGFW---LGEQLVCWQAGTTPWNIF-PVISLYLMGEV-TNQSFRITILPQQYLRPVED--VATSQDDCYKFAISQSS-------TGTVMGAVIMEGFYVVFDRA-RKRIGFAVSAC-HVHDEFRTAAVEGPFVTLDMEDCGYNI
0 ------VDEQ--------------------------------PLENY--LDMEYFGTIGIGTPAQDFTVVFDTGSSNLWVPSVYCSSL---------ACTNHNRFNPEDSSTYQST-SETVSITYGT-GSMTGILGYDTVQV----------------------------------------------------------------------------------------------------------------------------------------------------------------------------------------------------------------------------GG--ISDTNQIFGLSETEPGSFLYY-----APFDGILGLAYPSISSS----------GATPVFDNIWNQGLVSQDLFSVYLS---------ADD----------QSGSVVIFGGIDSSYYTGSLNWVPVTV----EGYWQITVDSITM-NGEAIA-CAEG----CQAIVDTGTSLLTGPTSPIANIQSDIGA-------SENSD----GDMVVSC----SAISSL-PDIVFTIN-------GVQYPVPPSAYILQSE---------GSCISGFQGMNLPTESG-ELWILGDVFIRQYFTVFDRA-NNQVGLAPVA-----------------------------
--
## 3veu 1lya.pdb
#  
scores_from_program:
0 GRRGSFVEMV-------------------------------DNLRGK--SGQGYYVEMTVGSPPQTLNILVDTGSSNFAVGAAP-------------HPFLHRYYQRQLSSTYRDL-RKGVYVPYTQ-GKWEGELGTDLVSI----------------------------------------------------------------------------------------------------------------------------------------------------------------------------------------------------------------------------PHGPNVTVRANIAAITESDKFFING-----SNWEGILGLAYAEIARPD--------DSLEPFFDSLVKQTHV-PNLFSLQLCGAG---FPLNQS------EVLASVGGSMIIGGIDHSLYTGSLWYTPIRR----EWYYEVIIVRVEI-NGQDLK-MDCKEYNYDKSIVDSGTTNLRLPKKVFEAAVKSIKAASSTEKFPDGFW---LGEQLVCWQAGTTPWNIF-PVISLYLMGEV-TNQSFRITILPQQYLRPVED--VATSQDDCYKFAISQSS-------TGTVMGAVIMEGFYVVFDRA-RKRIGFAVSAC-HVHDEFRTAAVEGPFVTLDMEDCGYNI
0 --------------------------------------------------------------------------------------------------------------------------------------------------------------------------------------------------------------------------------------------------------------------------------------------------------------------------------------------------------------------------GG--VKVERQVFGEATKQPGITFIA-----AKFDGILGMAYPRISVN----------NVLPVFDNLMQQKLVDQNIFSFYLS---------RDP------DAQ--PGGELMLGGTDSKYYKGSLSYLNVTR----KAYWQVHLDQVEV-ASGLTL-CKEG----CEAIVDTGTSLMVGPVDEVRELQKAIGA-------VPLIQ----GEYMIPC----EKVSTL-PAITLKLG-------GKGYKLSPEDYTLKVSQ-----AGKTLCLSGFMGMDIPPPSG-PLWILGDVFIGRYYTVFDRD-NNRVGFAEAA-----------------------------
--
## 3veu 2ewy.pdb
#  
scores_from_program:
0 GRRGSFVEMV-------------------------------DNLRGK--SGQGYYVEMTVGSPPQTLNILVDTGSSNFAVGAAP-------------HPFLHRYYQRQLSSTYRDL-RKGVYVPYTQ-GKWEGELGTDLVSI----------------------------------------------------------------------------------------------------------------------------------------------------------------------------------------------------------------------------PHGPNVTVRANIAAITESDKFFING-----SNWEGILGLAYAEIARPD--------DSLEPFFDSLVKQTHV-PNLFSLQLCGAG---FPLNQS------EVLASVGGSMIIGGIDHSLYTGSLWYTPIRR----EWYYEVIIVRVEI-NGQDLK-MDCKEYNYDKSIVDSGTTNLRLPKKVFEAAVKSIKAASSTEKFPDGFW---LGEQLVCWQAGTTPWNIF-PVISLYLMGEV-TNQSFRITILPQQYLRPVED--VATSQDDCYKFAISQSS-------TGTVMGAVIMEGFYVVFDRA-RKRIGFAVSAC-HVHDEFRTAAVEGPFVTLDMEDCGYNI
0 ------LAMV-------------------------------DNLQGD--SGRGYYLEMLIGTPPQKLQILVDTGSSNFAVAGTP-------------HSYIDTYFDTERSSTYRSK-GFDVTVKYTQ-GSWTGFVGEDLVTI----------------------------------------------------------------------------------------------------------------------------------------------------------------------------------------------------------------------------PKGFNTSFLVNIATIFESENFFLPG-----IKWNGILGLAYATLAKPS--------SSLETFFDSLVTQANI-PNVFSMQMCG------AGLPV------AGSGTNGGSLVLGGIEPSLYKGDIWYTPIKE----EWYYQIEILKLEI-GGQSLN-LDCREYNADKAIVDSGTTLLRLPQKVFDAVVEAVARASLIPEFSDGFW---TGSQLACWTNSETPWSYF-PKISIYLRDEN-SSRSFRITILPQLYIQPMMG---AGLNYECYRFGISPST-------NALVIGATVMEGFYVIFDRA-QKRVGFAASPC-AEIAGAAVSEISGPFSTEDVASNCVPA
--
## 3veu 3zkg.pdb
#  
scores_from_program:
0 GRRGSFVEMV-------------------------------DNLRGK--SGQGYYVEMTVGSPPQTLNILVDTGSSNFAVGAAP-------------HPFLHRYYQRQLSSTYRDL-RKGVYVPYTQ-GKWEGELGTDLVSI----------------------------------------------------------------------------------------------------------------------------------------------------------------------------------------------------------------------------PHGPNVTVRANIAAITESDKFFING-----SNWEGILGLAYAEIARPD--------DSLEPFFDSLVKQTHV-PNLFSLQLCGAG---FPLNQS------EVLASVGGSMIIGGIDHSLYTGSLWYTPIRR----EWYYEVIIVRVEI-NGQDLK-MDCKEYNYDKSIVDSGTTNLRLPKKVFEAAVKSIKAASSTEKFPDGFW---LGEQLVCWQAGTTPWNIF-PVISLYLMGEV-TNQSFRITILPQQYLRPVED--VATSQDDCYKFAISQSS-------TGTVMGAVIMEGFYVVFDRA-RKRIGFAVSAC-HVHDEFRTAAVEGPFVTLDMEDCGYNI
0 ---ANFLAMV-------------------------------DNLQGD--SGRGYYLEMLIGTPPQKLQILVDTGSSNFAVAGTP-------------HSYIDTYFDTERSSTYRSK-GFDVTVKYTQ-GSWTGFVGEDLVTI----------------------------------------------------------------------------------------------------------------------------------------------------------------------------------------------------------------------------PKGFNTSFLVNIATIFESENFFLPG-----IKWNGILGLAYATLAKPS--------SSLETFFDSLVTQANI-PNVFSMQMCG------AGLPV------AGSGTNGGSLVLGGIEPSLYKGDIWYTPIKE----EWYYQIEILKLEI-GGQSLN-LDCREYNADKAIVDSGTTLLRLPQKVFDAVVEAVARASLIPAFSDGFW---TGSQLACWTNSETPWSYF-PKISIYLRDEN-SSRSFRITILPQLYIQPMMG---AGLNYECYRFGISPST-------NALVIGATVMEGFYVIFDRA-QKRVGFAASPC-AEIAGAAVSEISGPFSTEDVASNCVPA
--
## 3veu 3zkm.pdb
#  
scores_from_program:
0 GRRGSFVEMV-------------------------------DNLRGK--SGQGYYVEMTVGSPPQTLNILVDTGSSNFAVGAAP-------------HPFLHRYYQRQLSSTYRDL-RKGVYVPYTQ-GKWEGELGTDLVSI----------------------------------------------------------------------------------------------------------------------------------------------------------------------------------------------------------------------------PHGPNVTVRANIAAITESDKFFING-----SNWEGILGLAYAEIARPD--------DSLEPFFDSLVKQTHV-PNLFSLQLCGAG---FPLNQS------EVLASVGGSMIIGGIDHSLYTGSLWYTPIRR----EWYYEVIIVRVEI-NGQDLK-MDCKEYNYDKSIVDSGTTNLRLPKKVFEAAVKSIKAASSTEKFPDGFW---LGEQLVCWQAGTTPWNIF-PVISLYLMGEV-TNQSFRITILPQQYLRPVED--VATSQDDCYKFAISQSS-------TGTVMGAVIMEGFYVVFDRA-RKRIGFAVSAC-HVHDEFRTAAVEGPFVTLDMEDCGYNI
0 ---ANFLAMV-------------------------------DNLQGD--SGRGYYLEMLIGTPPQKLQILVDTGSSNFAVAGTP-------------HSYIDTYFDTERSSTYRSK-GFDVTVKYTQ-GSWTGFVGEDLVTI----------------------------------------------------------------------------------------------------------------------------------------------------------------------------------------------------------------------------PKGFNTSFLVNIATIFESENFFLPG-----IKWNGILGLAYATLAKPS--------SSLETFFDSLVTQANI-PNVFSMQMCG------AGLPV------AGSGTNGGSLVLGGIEPSLYKGDIWYTPIKE----EWYYQIEILKLEI-GGQSLN-LDCREYNADKAIVDSGTTLLRLPQKVFDAVVEAVARASLIPEFSDGFW---TGSQLACWTNSETPWSYF-PKISIYLRDEN-SSRSFRITILPQLYIQPMMG---AGLNYECYRFGISPST-------NALVIGATVMEGFYVIFDRA-QKRVGFAASPC-AEIAGAAVSEISGPFSTEDVASNCVPA
--
## 3veu 1lya.pdb
#  
scores_from_program:
0 GRRGSFVEMV-------------------------------DNLRGK--SGQGYYVEMTVGSPPQTLNILVDTGSSNFAVGAAP-------------HPFLHRYYQRQLSSTYRDL-RKGVYVPYTQ-GKWEGELGTDLVSI----------------------------------------------------------------------------------------------------------------------------------------------------------------------------------------------------------------------------PHGPNVTVRANIAAITESDKFFING-----SNWEGILGLAYAEIARPD--------DSLEPFFDSLVKQTHV-PNLFSLQLCGAG---FPLNQS------EVLASVGGSMIIGGIDHSLYTGSLWYTPIRR----EWYYEVIIVRVEI-NGQDLK-MDCKEYNYDKSIVDSGTTNLRLPKKVFEAAVKSIKAASSTEKFPDGFW---LGEQLVCWQAGTTPWNIF-PVISLYLMGEV-TNQSFRITILPQQYLRPVED--VATSQDDCYKFAISQSS-------TGTVMGAVIMEGFYVVFDRA-RKRIGFAVSAC-HVHDEFRTAAVEGPFVTLDMEDCGYNI
0 -----GPIPE--------------------------------VLKNY--MDAQYYGEIGIGTPPQCFTVVFDTGSSNLWVPSIHCKLLD-------IACWIHHKYNSDKSSTYVKN-GTSFDIHYGS-GSLSGYLSQDTVSV----------------------------------------------------------------------------------------------------------------------------------------------------------------------------------------------------------------------------PCQ-----------------------------------------------------------------------------------------------------------------------------------------------------------------------------------------------------------------------------------------------------------------------------------------------------------------------------------------------------
--
## 3veu 4obz.pdb
#  
scores_from_program:
0 GRRGSFVEMV-------------------------------DNLRGK--SGQGYYVEMTVGSPPQTLNILVDTGSSNFAVGAAP-------------HPFLHRYYQRQLSSTYRDL-RKGVYVPYTQ-GKWEGELGTDLVSI----------------------------------------------------------------------------------------------------------------------------------------------------------------------------------------------------------------------------PHGPNVTVRANIAAITESDKFFING-----SNWEGILGLAYAEIARPD--------DSLEPFFDSLVKQTHV-PNLFSLQLCGAG---FPLNQS------EVLASVGGSMIIGGIDHSLYTGSLWYTPIRR----EWYYEVIIVRVEI-NGQDLK-MDCKEYNYDKSIVDSGTTNLRLPKKVFEAAVKSIKAASSTEKFPDGFW---LGEQLVCWQAGTTPWNIF-PVISLYLMGEV-TNQSFRITILPQQYLRPVED--VATSQDDCYKFAISQSS-------TGTVMGAVIMEGFYVVFDRA-RKRIGFAVSAC-HVHDEFRTAAVEGPFVTLDMEDCGYNI
0 PAVTEGPIPE--------------------------------VLKNY--MDAQYYGEIGIGTPPQCFTVVFDTGSSNLWVPSIHCKLLD-------IACWIHHKYNSDKSSTYVKN-GTSFDIHYGS-GSLSGYLSQDTVSV----------------------------------------------------------------------------------------------------------------------------------------------------------------------------------------------------------------------------PC--QS--------------------------------------------------------------------------------------------------------------------------------------------------------------------------------------------------------------------------------------------------------------------------------------------------------------------------------------------------
--
## 3veu 4aa9.pdb
#  
scores_from_program:
0 GRRGSFVEMV-------------------------------DNLRGK--SGQGYYVEMTVGSPPQTLNILVDTGSSNFAVGAAP-------------HPFLHRYYQRQLSSTYRDL-RKGVYVPYTQ-GKWEGELGTDLVSI----------------------------------------------------------------------------------------------------------------------------------------------------------------------------------------------------------------------------PHGPNVTVRANIAAITESDKFFING-----SNWEGILGLAYAEIARPD--------DSLEPFFDSLVKQTHV-PNLFSLQLCGAG---FPLNQS------EVLASVGGSMIIGGIDHSLYTGSLWYTPIRR----EWYYEVIIVRVEI-NGQDLK-MDCKEYNYDKSIVDSGTTNLRLPKKVFEAAVKSIKAASSTEKFPDGFW---LGEQLVCWQAGTTPWNIF-PVISLYLMGEV-TNQSFRITILPQQYLRPVED--VATSQDDCYKFAISQSS-------TGTVMGAVIMEGFYVVFDRA-RKRIGFAVSAC-HVHDEFRTAAVEGPFVTLDMEDCGYNI
0 -------ARE--------------------------------PLTSY--LDSQYFGKIYIGTPPQEFTVVFDTGSSDLWVPSIYCKSN---------VCKNHHRFDPRKSSTFRNL-GKPLSIHYGT-GSMEGFLGYDTVTV----------------------------------------------------------------------------------------------------------------------------------------------------------------------------------------------------------------------------SN--IVDPNQTVGLSTEQPGEVFTY-----SEFDGILGLAYPSLASE----------YSVPVFDNMMDRHLVARDLFSVYMD---------RNG-----------QGSMLTLGAIDPSYYTGSLHWVPVTL----QQYWQFTVDSVTI-NGVAVA-CVGG----CQAILDTGTSVLFGPSSDILKIQMAIGA-------TENRY----GEFDVNC----GNLRSM-PTVVFEIN-------GRDYPLSPSAYTSKDQ---------GFCTSGFQGDNNS-----ELWILGDVFIREYYSVFDRA-NNRVGLAKAI-----------------------------
--
## 3veu 1am5.pdb
#  
scores_from_program:
0 GRRGSFVEMV-------------------------------DNLRGK--SGQGYYVEMTVGSPPQTLNILVDTGSSNFAVGAAP-------------HPFLHRYYQRQLSSTYRDL-RKGVYVPYTQ-GKWEGELGTDLVSI----------------------------------------------------------------------------------------------------------------------------------------------------------------------------------------------------------------------------PHGPNVTVRANIAAITESDKFFING-----SNWEGILGLAYAEIARPD--------DSLEPFFDSLVKQTHV-PNLFSLQLCGAG---FPLNQS------EVLASVGGSMIIGGIDHSLYTGSLWYTPIRR----EWYYEVIIVRVEI-NGQDLK-MDCKEYNYDKSIVDSGTTNLRLPKKVFEAAVKSIKAASSTEKFPDGFW---LGEQLVCWQAGTTPWNIF-PVISLYLMGEV-TNQSFRITILPQQYLRPVED--VATSQDDCYKFAISQSS-------TGTVMGAVIMEGFYVVFDRA-RKRIGFAVSAC-HVHDEFRTAAVEGPFVTLDMEDCGYNI
0 ------RVTE--------------------------------QMKNE--ADTEYYGVISIGTPPESFKVIFDTGSSNLWVSSSHCSAQ---------ACSNHNKFKPRQSSTYVET-GKTVDLTYGT-GGMRGILGQDTVSV----------------------------------------------------------------------------------------------------------------------------------------------------------------------------------------------------------------------------GG--GSDPNQELGESQTEPGPFQAA-----APFDGILGLAYPSIAAA----------GAVPVFDNMGSQSLVEKDLFSFYLS---------GGG----------ANGSEVMLGGVDNSHYTGSIHWIPVTA----EKYWQVALDGITV-NGQTAA--CEG----CQAIVDTGTSKIVAPVSALANIMKDIGA--------SENQ----GEMMGNC----ASVQSL-PDITFTIN-------GVKQPLPPSAYIEGDQ---------AFCTSGLGSSGVPSNTS-ELWIFGDVFLRNYYTIYDRT-NNKVGFAPAA-----------------------------
--
## 3veu 1flh.pdb
#  
scores_from_program:
0 GRRGSFVEMV-------------------------------DNLRGK--SGQGYYVEMTVGSPPQTLNILVDTGSSNFAVGAAP-------------HPFLHRYYQRQLSSTYRDL-RKGVYVPYTQ-GKWEGELGTDLVSI----------------------------------------------------------------------------------------------------------------------------------------------------------------------------------------------------------------------------PHGPNVTVRANIAAITESDKFFING-----SNWEGILGLAYAEIARPD--------DSLEPFFDSLVKQTHV-PNLFSLQLCGAG---FPLNQS------EVLASVGGSMIIGGIDHSLYTGSLWYTPIRR----EWYYEVIIVRVEI-NGQDLK-MDCKEYNYDKSIVDSGTTNLRLPKKVFEAAVKSIKAASSTEKFPDGFW---LGEQLVCWQAGTTPWNIF-PVISLYLMGEV-TNQSFRITILPQQYLRPVED--VATSQDDCYKFAISQSS-------TGTVMGAVIMEGFYVVFDRA-RKRIGFAVSAC-HVHDEFRTAAVEGPFVTLDMEDCGYNI
0 ------VDEQ--------------------------------PLENY--LDMEYFGTIGIGTPAQDFTVVFDTGSSNLWVPSVYCSSL---------ACTNHNRFNPEDSSTYQST-SETVSITYGT-GSMTGILGYDTVQV----------------------------------------------------------------------------------------------------------------------------------------------------------------------------------------------------------------------------GG--ISDTNQIFGLSETEPGSFLYY-----APFDGILGLAYPSISSS----------GATPVFDNIWNQGLVSQDLFSVYLS---------ADD----------QSGSVVIFGGIDSSYYTGSLNWVPVTV----EGYWQITVDSITM-NGEAIA-CAEG----CQAIVDTGTSLLTGPTSPIANIQSDIGA-------SENSD----GDMVVSC----SAISSL-PDIVFTIN-------GVQYPVPPSAYILQSE---------GSCISGFQGMNVPTESG-ELWILGDVFIRQYFTVFDRA-NNQVGLAPVA-----------------------------
--
## 3veu 1psn.pdb
#  
scores_from_program:
0 GRRGSFVEMV-------------------------------DNLRGK--SGQGYYVEMTVGSPPQTLNILVDTGSSNFAVGAAP-------------HPFLHRYYQRQLSSTYRDL-RKGVYVPYTQ-GKWEGELGTDLVSI----------------------------------------------------------------------------------------------------------------------------------------------------------------------------------------------------------------------------PHGPNVTVRANIAAITESDKFFING-----SNWEGILGLAYAEIARPD--------DSLEPFFDSLVKQTHV-PNLFSLQLCGAG---FPLNQS------EVLASVGGSMIIGGIDHSLYTGSLWYTPIRR----EWYYEVIIVRVEI-NGQDLK-MDCKEYNYDKSIVDSGTTNLRLPKKVFEAAVKSIKAASSTEKFPDGFW---LGEQLVCWQAGTTPWNIF-PVISLYLMGEV-TNQSFRITILPQQYLRPVED--VATSQDDCYKFAISQSS-------TGTVMGAVIMEGFYVVFDRA-RKRIGFAVSAC-HVHDEFRTAAVEGPFVTLDMEDCGYNI
0 ------VDEQ--------------------------------PLENY--LDMEYFGTIGIGTPAQDFTVVFDTGSSNLWVPSVYCSSL---------ACTNHNRFNPEDSSTYQST-SETVSITYGT-GSMTGILGYDTVQV----------------------------------------------------------------------------------------------------------------------------------------------------------------------------------------------------------------------------GG--ISDTNQIFGLSETEPGSFLYY-----APFDGILGLAYPSISSS----------GATPVFDNIWNQGLVSQDLFSVYLS---------ADD----------QSGSVVIFGGIDSSYYTGSLNWVPVTV----EGYWQITVDSITM-NGEAIA-CAEG----CQAIVDTGTSLLTGPTSPIANIQSDIGA-------SENSD----GDMVVSC----SAISSL-PDIVFTIN-------GVQYPVPPSAYILQSE---------GSCISGFQGMNLPTESG-ELWILGDVFIRQYFTVFDRA-NNQVGLAPVA-----------------------------
--
## 3veu 1lya.pdb
#  
scores_from_program:
0 GRRGSFVEMV-------------------------------DNLRGK--SGQGYYVEMTVGSPPQTLNILVDTGSSNFAVGAAP-------------HPFLHRYYQRQLSSTYRDL-RKGVYVPYTQ-GKWEGELGTDLVSI----------------------------------------------------------------------------------------------------------------------------------------------------------------------------------------------------------------------------PHGPNVTVRANIAAITESDKFFING-----SNWEGILGLAYAEIARPD--------DSLEPFFDSLVKQTHV-PNLFSLQLCGAG---FPLNQS------EVLASVGGSMIIGGIDHSLYTGSLWYTPIRR----EWYYEVIIVRVEI-NGQDLK-MDCKEYNYDKSIVDSGTTNLRLPKKVFEAAVKSIKAASSTEKFPDGFW---LGEQLVCWQAGTTPWNIF-PVISLYLMGEV-TNQSFRITILPQQYLRPVED--VATSQDDCYKFAISQSS-------TGTVMGAVIMEGFYVVFDRA-RKRIGFAVSAC-HVHDEFRTAAVEGPFVTLDMEDCGYNI
0 --------------------------------------------------------------------------------------------------------------------------------------------------------------------------------------------------------------------------------------------------------------------------------------------------------------------------------------------------------------------------GG--VKVERQVFGEATKQPGITFIA-----AKFDGILGMAYPRISVN----------NVLPVFDNLMQQKLVDQNIFSFYLS---------RDP------DAQ--PGGELMLGGTDSKYYKGSLSYLNVTR----KAYWQVHLDQVEV-ASGLTL-CKEG----CEAIVDTGTSLMVGPVDEVRELQKAIGA-------VPLIQ----GEYMIPC----EKVSTL-PAITLKLG-------GKGYKLSPEDYTLKVSQ-----AGKTLCLSGFMGMDIPPPSG-PLWILGDVFIGRYYTVFDRD-NNRVGFAEAA-----------------------------
--
## 3veu 2ewy.pdb
#  
scores_from_program:
0 GRRGSFVEMV-------------------------------DNLRGK--SGQGYYVEMTVGSPPQTLNILVDTGSSNFAVGAAP-------------HPFLHRYYQRQLSSTYRDL-RKGVYVPYTQ-GKWEGELGTDLVSI----------------------------------------------------------------------------------------------------------------------------------------------------------------------------------------------------------------------------PHGPNVTVRANIAAITESDKFFING-----SNWEGILGLAYAEIARPD--------DSLEPFFDSLVKQTHV-PNLFSLQLCGAG---FPLNQS------EVLASVGGSMIIGGIDHSLYTGSLWYTPIRR----EWYYEVIIVRVEI-NGQDLK-MDCKEYNYDKSIVDSGTTNLRLPKKVFEAAVKSIKAASSTEKFPDGFW---LGEQLVCWQAGTTPWNIF-PVISLYLMGEV-TNQSFRITILPQQYLRPVED--VATSQDDCYKFAISQSS-------TGTVMGAVIMEGFYVVFDRA-RKRIGFAVSAC-HVHDEFRTAAVEGPFVTLDMEDCGYNI
0 ------LAMV-------------------------------DNLQGD--SGRGYYLEMLIGTPPQKLQILVDTGSSNFAVAGTP-------------HSYIDTYFDTERSSTYRSK-GFDVTVKYTQ-GSWTGFVGEDLVTI----------------------------------------------------------------------------------------------------------------------------------------------------------------------------------------------------------------------------PKGFNTSFLVNIATIFESENFFLPG-----IKWNGILGLAYATLAKPS--------SSLETFFDSLVTQANI-PNVFSMQMCG------AGLPV------AGSGTNGGSLVLGGIEPSLYKGDIWYTPIKE----EWYYQIEILKLEI-GGQSLN-LDCREYNADKAIVDSGTTLLRLPQKVFDAVVEAVARASLIPEFSDGFW---TGSQLACWTNSETPWSYF-PKISIYLRDEN-SSRSFRITILPQLYIQPMMG---AGLNYECYRFGISPST-------NALVIGATVMEGFYVIFDRA-QKRVGFAASPC-AEIAGAAVSEISGPFSTEDVASNCVPA
--
## 3veu 3zkg.pdb
#  
scores_from_program:
0 GRRGSFVEMV-------------------------------DNLRGK--SGQGYYVEMTVGSPPQTLNILVDTGSSNFAVGAAP-------------HPFLHRYYQRQLSSTYRDL-RKGVYVPYTQ-GKWEGELGTDLVSI----------------------------------------------------------------------------------------------------------------------------------------------------------------------------------------------------------------------------PHGPNVTVRANIAAITESDKFFING-----SNWEGILGLAYAEIARPD--------DSLEPFFDSLVKQTHV-PNLFSLQLCGAG---FPLNQS------EVLASVGGSMIIGGIDHSLYTGSLWYTPIRR----EWYYEVIIVRVEI-NGQDLK-MDCKEYNYDKSIVDSGTTNLRLPKKVFEAAVKSIKAASSTEKFPDGFW---LGEQLVCWQAGTTPWNIF-PVISLYLMGEV-TNQSFRITILPQQYLRPVED--VATSQDDCYKFAISQSS-------TGTVMGAVIMEGFYVVFDRA-RKRIGFAVSAC-HVHDEFRTAAVEGPFVTLDMEDCGYNI
0 ---ANFLAMV-------------------------------DNLQGD--SGRGYYLEMLIGTPPQKLQILVDTGSSNFAVAGTP-------------HSYIDTYFDTERSSTYRSK-GFDVTVKYTQ-GSWTGFVGEDLVTI----------------------------------------------------------------------------------------------------------------------------------------------------------------------------------------------------------------------------PKGFNTSFLVNIATIFESENFFLPG-----IKWNGILGLAYATLAKPS--------SSLETFFDSLVTQANI-PNVFSMQMCG------AGLPV------AGSGTNGGSLVLGGIEPSLYKGDIWYTPIKE----EWYYQIEILKLEI-GGQSLN-LDCREYNADKAIVDSGTTLLRLPQKVFDAVVEAVARASLIPAFSDGFW---TGSQLACWTNSETPWSYF-PKISIYLRDEN-SSRSFRITILPQLYIQPMMG---AGLNYECYRFGISPST-------NALVIGATVMEGFYVIFDRA-QKRVGFAASPC-AEIAGAAVSEISGPFSTEDVASNCVPA
--
## 3veu 3zkm.pdb
#  
scores_from_program:
0 GRRGSFVEMV-------------------------------DNLRGK--SGQGYYVEMTVGSPPQTLNILVDTGSSNFAVGAAP-------------HPFLHRYYQRQLSSTYRDL-RKGVYVPYTQ-GKWEGELGTDLVSI----------------------------------------------------------------------------------------------------------------------------------------------------------------------------------------------------------------------------PHGPNVTVRANIAAITESDKFFING-----SNWEGILGLAYAEIARPD--------DSLEPFFDSLVKQTHV-PNLFSLQLCGAG---FPLNQS------EVLASVGGSMIIGGIDHSLYTGSLWYTPIRR----EWYYEVIIVRVEI-NGQDLK-MDCKEYNYDKSIVDSGTTNLRLPKKVFEAAVKSIKAASSTEKFPDGFW---LGEQLVCWQAGTTPWNIF-PVISLYLMGEV-TNQSFRITILPQQYLRPVED--VATSQDDCYKFAISQSS-------TGTVMGAVIMEGFYVVFDRA-RKRIGFAVSAC-HVHDEFRTAAVEGPFVTLDMEDCGYNI
0 ---ANFLAMV-------------------------------DNLQGD--SGRGYYLEMLIGTPPQKLQILVDTGSSNFAVAGTP-------------HSYIDTYFDTERSSTYRSK-GFDVTVKYTQ-GSWTGFVGEDLVTI----------------------------------------------------------------------------------------------------------------------------------------------------------------------------------------------------------------------------PKGFNTSFLVNIATIFESENFFLPG-----IKWNGILGLAYATLAKPS--------SSLETFFDSLVTQANI-PNVFSMQMCG------AGLPV------AGSGTNGGSLVLGGIEPSLYKGDIWYTPIKE----EWYYQIEILKLEI-GGQSLN-LDCREYNADKAIVDSGTTLLRLPQKVFDAVVEAVARASLIPEFSDGFW---TGSQLACWTNSETPWSYF-PKISIYLRDEN-SSRSFRITILPQLYIQPMMG---AGLNYECYRFGISPST-------NALVIGATVMEGFYVIFDRA-QKRVGFAASPC-AEIAGAAVSEISGPFSTEDVASNCVPA
--
## 3veu 1lya.pdb
#  
scores_from_program:
0 GRRGSFVEMV-------------------------------DNLRGK--SGQGYYVEMTVGSPPQTLNILVDTGSSNFAVGAAP-------------HPFLHRYYQRQLSSTYRDL-RKGVYVPYTQ-GKWEGELGTDLVSI----------------------------------------------------------------------------------------------------------------------------------------------------------------------------------------------------------------------------PHGPNVTVRANIAAITESDKFFING-----SNWEGILGLAYAEIARPD--------DSLEPFFDSLVKQTHV-PNLFSLQLCGAG---FPLNQS------EVLASVGGSMIIGGIDHSLYTGSLWYTPIRR----EWYYEVIIVRVEI-NGQDLK-MDCKEYNYDKSIVDSGTTNLRLPKKVFEAAVKSIKAASSTEKFPDGFW---LGEQLVCWQAGTTPWNIF-PVISLYLMGEV-TNQSFRITILPQQYLRPVED--VATSQDDCYKFAISQSS-------TGTVMGAVIMEGFYVVFDRA-RKRIGFAVSAC-HVHDEFRTAAVEGPFVTLDMEDCGYNI
0 -----GPIPE--------------------------------VLKNY--MDAQYYGEIGIGTPPQCFTVVFDTGSSNLWVPSIHCKLLD-------IACWIHHKYNSDKSSTYVKN-GTSFDIHYGS-GSLSGYLSQDTVSV----------------------------------------------------------------------------------------------------------------------------------------------------------------------------------------------------------------------------PCQ-----------------------------------------------------------------------------------------------------------------------------------------------------------------------------------------------------------------------------------------------------------------------------------------------------------------------------------------------------
--
## 3veu 4obz.pdb
#  
scores_from_program:
0 GRRGSFVEMV-------------------------------DNLRGK--SGQGYYVEMTVGSPPQTLNILVDTGSSNFAVGAAP-------------HPFLHRYYQRQLSSTYRDL-RKGVYVPYTQ-GKWEGELGTDLVSI----------------------------------------------------------------------------------------------------------------------------------------------------------------------------------------------------------------------------PHGPNVTVRANIAAITESDKFFING-----SNWEGILGLAYAEIARPD--------DSLEPFFDSLVKQTHV-PNLFSLQLCGAG---FPLNQS------EVLASVGGSMIIGGIDHSLYTGSLWYTPIRR----EWYYEVIIVRVEI-NGQDLK-MDCKEYNYDKSIVDSGTTNLRLPKKVFEAAVKSIKAASSTEKFPDGFW---LGEQLVCWQAGTTPWNIF-PVISLYLMGEV-TNQSFRITILPQQYLRPVED--VATSQDDCYKFAISQSS-------TGTVMGAVIMEGFYVVFDRA-RKRIGFAVSAC-HVHDEFRTAAVEGPFVTLDMEDCGYNI
0 PAVTEGPIPE--------------------------------VLKNY--MDAQYYGEIGIGTPPQCFTVVFDTGSSNLWVPSIHCKLLD-------IACWIHHKYNSDKSSTYVKN-GTSFDIHYGS-GSLSGYLSQDTVSV----------------------------------------------------------------------------------------------------------------------------------------------------------------------------------------------------------------------------PC--QS--------------------------------------------------------------------------------------------------------------------------------------------------------------------------------------------------------------------------------------------------------------------------------------------------------------------------------------------------
--
## 3veu 4aa9.pdb
#  
scores_from_program:
0 GRRGSFVEMV-------------------------------DNLRGK--SGQGYYVEMTVGSPPQTLNILVDTGSSNFAVGAAP-------------HPFLHRYYQRQLSSTYRDL-RKGVYVPYTQ-GKWEGELGTDLVSI----------------------------------------------------------------------------------------------------------------------------------------------------------------------------------------------------------------------------PHGPNVTVRANIAAITESDKFFING-----SNWEGILGLAYAEIARPD--------DSLEPFFDSLVKQTHV-PNLFSLQLCGAG---FPLNQS------EVLASVGGSMIIGGIDHSLYTGSLWYTPIRR----EWYYEVIIVRVEI-NGQDLK-MDCKEYNYDKSIVDSGTTNLRLPKKVFEAAVKSIKAASSTEKFPDGFW---LGEQLVCWQAGTTPWNIF-PVISLYLMGEV-TNQSFRITILPQQYLRPVED--VATSQDDCYKFAISQSS-------TGTVMGAVIMEGFYVVFDRA-RKRIGFAVSAC-HVHDEFRTAAVEGPFVTLDMEDCGYNI
0 -------ARE--------------------------------PLTSY--LDSQYFGKIYIGTPPQEFTVVFDTGSSDLWVPSIYCKSN---------VCKNHHRFDPRKSSTFRNL-GKPLSIHYGT-GSMEGFLGYDTVTV----------------------------------------------------------------------------------------------------------------------------------------------------------------------------------------------------------------------------SN--IVDPNQTVGLSTEQPGEVFTY-----SEFDGILGLAYPSLASE----------YSVPVFDNMMDRHLVARDLFSVYMD---------RNG-----------QGSMLTLGAIDPSYYTGSLHWVPVTL----QQYWQFTVDSVTI-NGVAVA-CVGG----CQAILDTGTSVLFGPSSDILKIQMAIGA-------TENRY----GEFDVNC----GNLRSM-PTVVFEIN-------GRDYPLSPSAYTSKDQ---------GFCTSGFQGDNNS-----ELWILGDVFIREYYSVFDRA-NNRVGLAKAI-----------------------------
--
## 3veu 1am5.pdb
#  
scores_from_program:
0 GRRGSFVEMV-------------------------------DNLRGK--SGQGYYVEMTVGSPPQTLNILVDTGSSNFAVGAAP-------------HPFLHRYYQRQLSSTYRDL-RKGVYVPYTQ-GKWEGELGTDLVSI----------------------------------------------------------------------------------------------------------------------------------------------------------------------------------------------------------------------------PHGPNVTVRANIAAITESDKFFING-----SNWEGILGLAYAEIARPD--------DSLEPFFDSLVKQTHV-PNLFSLQLCGAG---FPLNQS------EVLASVGGSMIIGGIDHSLYTGSLWYTPIRR----EWYYEVIIVRVEI-NGQDLK-MDCKEYNYDKSIVDSGTTNLRLPKKVFEAAVKSIKAASSTEKFPDGFW---LGEQLVCWQAGTTPWNIF-PVISLYLMGEV-TNQSFRITILPQQYLRPVED--VATSQDDCYKFAISQSS-------TGTVMGAVIMEGFYVVFDRA-RKRIGFAVSAC-HVHDEFRTAAVEGPFVTLDMEDCGYNI
0 ------RVTE--------------------------------QMKNE--ADTEYYGVISIGTPPESFKVIFDTGSSNLWVSSSHCSAQ---------ACSNHNKFKPRQSSTYVET-GKTVDLTYGT-GGMRGILGQDTVSV----------------------------------------------------------------------------------------------------------------------------------------------------------------------------------------------------------------------------GG--GSDPNQELGESQTEPGPFQAA-----APFDGILGLAYPSIAAA----------GAVPVFDNMGSQSLVEKDLFSFYLS---------GGG----------ANGSEVMLGGVDNSHYTGSIHWIPVTA----EKYWQVALDGITV-NGQTAA--CEG----CQAIVDTGTSKIVAPVSALANIMKDIGA--------SENQ----GEMMGNC----ASVQSL-PDITFTIN-------GVKQPLPPSAYIEGDQ---------AFCTSGLGSSGVPSNTS-ELWIFGDVFLRNYYTIYDRT-NNKVGFAPAA-----------------------------
--
## 3veu 1flh.pdb
#  
scores_from_program:
0 GRRGSFVEMV-------------------------------DNLRGK--SGQGYYVEMTVGSPPQTLNILVDTGSSNFAVGAAP-------------HPFLHRYYQRQLSSTYRDL-RKGVYVPYTQ-GKWEGELGTDLVSI----------------------------------------------------------------------------------------------------------------------------------------------------------------------------------------------------------------------------PHGPNVTVRANIAAITESDKFFING-----SNWEGILGLAYAEIARPD--------DSLEPFFDSLVKQTHV-PNLFSLQLCGAG---FPLNQS------EVLASVGGSMIIGGIDHSLYTGSLWYTPIRR----EWYYEVIIVRVEI-NGQDLK-MDCKEYNYDKSIVDSGTTNLRLPKKVFEAAVKSIKAASSTEKFPDGFW---LGEQLVCWQAGTTPWNIF-PVISLYLMGEV-TNQSFRITILPQQYLRPVED--VATSQDDCYKFAISQSS-------TGTVMGAVIMEGFYVVFDRA-RKRIGFAVSAC-HVHDEFRTAAVEGPFVTLDMEDCGYNI
0 ------VDEQ--------------------------------PLENY--LDMEYFGTIGIGTPAQDFTVVFDTGSSNLWVPSVYCSSL---------ACTNHNRFNPEDSSTYQST-SETVSITYGT-GSMTGILGYDTVQV----------------------------------------------------------------------------------------------------------------------------------------------------------------------------------------------------------------------------GG--ISDTNQIFGLSETEPGSFLYY-----APFDGILGLAYPSISSS----------GATPVFDNIWNQGLVSQDLFSVYLS---------ADD----------QSGSVVIFGGIDSSYYTGSLNWVPVTV----EGYWQITVDSITM-NGEAIA-CAEG----CQAIVDTGTSLLTGPTSPIANIQSDIGA-------SENSD----GDMVVSC----SAISSL-PDIVFTIN-------GVQYPVPPSAYILQSE---------GSCISGFQGMNVPTESG-ELWILGDVFIRQYFTVFDRA-NNQVGLAPVA-----------------------------
--
## 3veu 1psn.pdb
#  
scores_from_program:
0 GRRGSFVEMV-------------------------------DNLRGK--SGQGYYVEMTVGSPPQTLNILVDTGSSNFAVGAAP-------------HPFLHRYYQRQLSSTYRDL-RKGVYVPYTQ-GKWEGELGTDLVSI----------------------------------------------------------------------------------------------------------------------------------------------------------------------------------------------------------------------------PHGPNVTVRANIAAITESDKFFING-----SNWEGILGLAYAEIARPD--------DSLEPFFDSLVKQTHV-PNLFSLQLCGAG---FPLNQS------EVLASVGGSMIIGGIDHSLYTGSLWYTPIRR----EWYYEVIIVRVEI-NGQDLK-MDCKEYNYDKSIVDSGTTNLRLPKKVFEAAVKSIKAASSTEKFPDGFW---LGEQLVCWQAGTTPWNIF-PVISLYLMGEV-TNQSFRITILPQQYLRPVED--VATSQDDCYKFAISQSS-------TGTVMGAVIMEGFYVVFDRA-RKRIGFAVSAC-HVHDEFRTAAVEGPFVTLDMEDCGYNI
0 ------VDEQ--------------------------------PLENY--LDMEYFGTIGIGTPAQDFTVVFDTGSSNLWVPSVYCSSL---------ACTNHNRFNPEDSSTYQST-SETVSITYGT-GSMTGILGYDTVQV----------------------------------------------------------------------------------------------------------------------------------------------------------------------------------------------------------------------------GG--ISDTNQIFGLSETEPGSFLYY-----APFDGILGLAYPSISSS----------GATPVFDNIWNQGLVSQDLFSVYLS---------ADD----------QSGSVVIFGGIDSSYYTGSLNWVPVTV----EGYWQITVDSITM-NGEAIA-CAEG----CQAIVDTGTSLLTGPTSPIANIQSDIGA-------SENSD----GDMVVSC----SAISSL-PDIVFTIN-------GVQYPVPPSAYILQSE---------GSCISGFQGMNLPTESG-ELWILGDVFIRQYFTVFDRA-NNQVGLAPVA-----------------------------
--
## 3veu 1lya.pdb
#  
scores_from_program:
0 GRRGSFVEMV-------------------------------DNLRGK--SGQGYYVEMTVGSPPQTLNILVDTGSSNFAVGAAP-------------HPFLHRYYQRQLSSTYRDL-RKGVYVPYTQ-GKWEGELGTDLVSI----------------------------------------------------------------------------------------------------------------------------------------------------------------------------------------------------------------------------PHGPNVTVRANIAAITESDKFFING-----SNWEGILGLAYAEIARPD--------DSLEPFFDSLVKQTHV-PNLFSLQLCGAG---FPLNQS------EVLASVGGSMIIGGIDHSLYTGSLWYTPIRR----EWYYEVIIVRVEI-NGQDLK-MDCKEYNYDKSIVDSGTTNLRLPKKVFEAAVKSIKAASSTEKFPDGFW---LGEQLVCWQAGTTPWNIF-PVISLYLMGEV-TNQSFRITILPQQYLRPVED--VATSQDDCYKFAISQSS-------TGTVMGAVIMEGFYVVFDRA-RKRIGFAVSAC-HVHDEFRTAAVEGPFVTLDMEDCGYNI
0 --------------------------------------------------------------------------------------------------------------------------------------------------------------------------------------------------------------------------------------------------------------------------------------------------------------------------------------------------------------------------GG--VKVERQVFGEATKQPGITFIA-----AKFDGILGMAYPRISVN----------NVLPVFDNLMQQKLVDQNIFSFYLS---------RDP------DAQ--PGGELMLGGTDSKYYKGSLSYLNVTR----KAYWQVHLDQVEV-ASGLTL-CKEG----CEAIVDTGTSLMVGPVDEVRELQKAIGA-------VPLIQ----GEYMIPC----EKVSTL-PAITLKLG-------GKGYKLSPEDYTLKVSQ-----AGKTLCLSGFMGMDIPPPSG-PLWILGDVFIGRYYTVFDRD-NNRVGFAEAA-----------------------------
--
## 3veu 2ewy.pdb
#  
scores_from_program:
0 GRRGSFVEMV-------------------------------DNLRGK--SGQGYYVEMTVGSPPQTLNILVDTGSSNFAVGAAP-------------HPFLHRYYQRQLSSTYRDL-RKGVYVPYTQ-GKWEGELGTDLVSI----------------------------------------------------------------------------------------------------------------------------------------------------------------------------------------------------------------------------PHGPNVTVRANIAAITESDKFFING-----SNWEGILGLAYAEIARPD--------DSLEPFFDSLVKQTHV-PNLFSLQLCGAG---FPLNQS------EVLASVGGSMIIGGIDHSLYTGSLWYTPIRR----EWYYEVIIVRVEI-NGQDLK-MDCKEYNYDKSIVDSGTTNLRLPKKVFEAAVKSIKAASSTEKFPDGFW---LGEQLVCWQAGTTPWNIF-PVISLYLMGEV-TNQSFRITILPQQYLRPVED--VATSQDDCYKFAISQSS-------TGTVMGAVIMEGFYVVFDRA-RKRIGFAVSAC-HVHDEFRTAAVEGPFVTLDMEDCGYNI
0 ------LAMV-------------------------------DNLQGD--SGRGYYLEMLIGTPPQKLQILVDTGSSNFAVAGTP-------------HSYIDTYFDTERSSTYRSK-GFDVTVKYTQ-GSWTGFVGEDLVTI----------------------------------------------------------------------------------------------------------------------------------------------------------------------------------------------------------------------------PKGFNTSFLVNIATIFESENFFLPG-----IKWNGILGLAYATLAKPS--------SSLETFFDSLVTQANI-PNVFSMQMCG------AGLPV------AGSGTNGGSLVLGGIEPSLYKGDIWYTPIKE----EWYYQIEILKLEI-GGQSLN-LDCREYNADKAIVDSGTTLLRLPQKVFDAVVEAVARASLIPEFSDGFW---TGSQLACWTNSETPWSYF-PKISIYLRDEN-SSRSFRITILPQLYIQPMMG---AGLNYECYRFGISPST-------NALVIGATVMEGFYVIFDRA-QKRVGFAASPC-AEIAGAAVSEISGPFSTEDVASNCVPA
--
## 3veu 3zkg.pdb
#  
scores_from_program:
0 GRRGSFVEMV-------------------------------DNLRGK--SGQGYYVEMTVGSPPQTLNILVDTGSSNFAVGAAP-------------HPFLHRYYQRQLSSTYRDL-RKGVYVPYTQ-GKWEGELGTDLVSI----------------------------------------------------------------------------------------------------------------------------------------------------------------------------------------------------------------------------PHGPNVTVRANIAAITESDKFFING-----SNWEGILGLAYAEIARPD--------DSLEPFFDSLVKQTHV-PNLFSLQLCGAG---FPLNQS------EVLASVGGSMIIGGIDHSLYTGSLWYTPIRR----EWYYEVIIVRVEI-NGQDLK-MDCKEYNYDKSIVDSGTTNLRLPKKVFEAAVKSIKAASSTEKFPDGFW---LGEQLVCWQAGTTPWNIF-PVISLYLMGEV-TNQSFRITILPQQYLRPVED--VATSQDDCYKFAISQSS-------TGTVMGAVIMEGFYVVFDRA-RKRIGFAVSAC-HVHDEFRTAAVEGPFVTLDMEDCGYNI
0 ---ANFLAMV-------------------------------DNLQGD--SGRGYYLEMLIGTPPQKLQILVDTGSSNFAVAGTP-------------HSYIDTYFDTERSSTYRSK-GFDVTVKYTQ-GSWTGFVGEDLVTI----------------------------------------------------------------------------------------------------------------------------------------------------------------------------------------------------------------------------PKGFNTSFLVNIATIFESENFFLPG-----IKWNGILGLAYATLAKPS--------SSLETFFDSLVTQANI-PNVFSMQMCG------AGLPV------AGSGTNGGSLVLGGIEPSLYKGDIWYTPIKE----EWYYQIEILKLEI-GGQSLN-LDCREYNADKAIVDSGTTLLRLPQKVFDAVVEAVARASLIPAFSDGFW---TGSQLACWTNSETPWSYF-PKISIYLRDEN-SSRSFRITILPQLYIQPMMG---AGLNYECYRFGISPST-------NALVIGATVMEGFYVIFDRA-QKRVGFAASPC-AEIAGAAVSEISGPFSTEDVASNCVPA
--
## 3veu 3zkm.pdb
#  
scores_from_program:
0 GRRGSFVEMV-------------------------------DNLRGK--SGQGYYVEMTVGSPPQTLNILVDTGSSNFAVGAAP-------------HPFLHRYYQRQLSSTYRDL-RKGVYVPYTQ-GKWEGELGTDLVSI----------------------------------------------------------------------------------------------------------------------------------------------------------------------------------------------------------------------------PHGPNVTVRANIAAITESDKFFING-----SNWEGILGLAYAEIARPD--------DSLEPFFDSLVKQTHV-PNLFSLQLCGAG---FPLNQS------EVLASVGGSMIIGGIDHSLYTGSLWYTPIRR----EWYYEVIIVRVEI-NGQDLK-MDCKEYNYDKSIVDSGTTNLRLPKKVFEAAVKSIKAASSTEKFPDGFW---LGEQLVCWQAGTTPWNIF-PVISLYLMGEV-TNQSFRITILPQQYLRPVED--VATSQDDCYKFAISQSS-------TGTVMGAVIMEGFYVVFDRA-RKRIGFAVSAC-HVHDEFRTAAVEGPFVTLDMEDCGYNI
0 ---ANFLAMV-------------------------------DNLQGD--SGRGYYLEMLIGTPPQKLQILVDTGSSNFAVAGTP-------------HSYIDTYFDTERSSTYRSK-GFDVTVKYTQ-GSWTGFVGEDLVTI----------------------------------------------------------------------------------------------------------------------------------------------------------------------------------------------------------------------------PKGFNTSFLVNIATIFESENFFLPG-----IKWNGILGLAYATLAKPS--------SSLETFFDSLVTQANI-PNVFSMQMCG------AGLPV------AGSGTNGGSLVLGGIEPSLYKGDIWYTPIKE----EWYYQIEILKLEI-GGQSLN-LDCREYNADKAIVDSGTTLLRLPQKVFDAVVEAVARASLIPEFSDGFW---TGSQLACWTNSETPWSYF-PKISIYLRDEN-SSRSFRITILPQLYIQPMMG---AGLNYECYRFGISPST-------NALVIGATVMEGFYVIFDRA-QKRVGFAASPC-AEIAGAAVSEISGPFSTEDVASNCVPA
--
## 3veu 1lya.pdb
#  
scores_from_program:
0 GRRGSFVEMV-------------------------------DNLRGK--SGQGYYVEMTVGSPPQTLNILVDTGSSNFAVGAAP-------------HPFLHRYYQRQLSSTYRDL-RKGVYVPYTQ-GKWEGELGTDLVSI----------------------------------------------------------------------------------------------------------------------------------------------------------------------------------------------------------------------------PHGPNVTVRANIAAITESDKFFING-----SNWEGILGLAYAEIARPD--------DSLEPFFDSLVKQTHV-PNLFSLQLCGAG---FPLNQS------EVLASVGGSMIIGGIDHSLYTGSLWYTPIRR----EWYYEVIIVRVEI-NGQDLK-MDCKEYNYDKSIVDSGTTNLRLPKKVFEAAVKSIKAASSTEKFPDGFW---LGEQLVCWQAGTTPWNIF-PVISLYLMGEV-TNQSFRITILPQQYLRPVED--VATSQDDCYKFAISQSS-------TGTVMGAVIMEGFYVVFDRA-RKRIGFAVSAC-HVHDEFRTAAVEGPFVTLDMEDCGYNI
0 -----GPIPE--------------------------------VLKNY--MDAQYYGEIGIGTPPQCFTVVFDTGSSNLWVPSIHCKLLD-------IACWIHHKYNSDKSSTYVKN-GTSFDIHYGS-GSLSGYLSQDTVSV----------------------------------------------------------------------------------------------------------------------------------------------------------------------------------------------------------------------------PCQ-----------------------------------------------------------------------------------------------------------------------------------------------------------------------------------------------------------------------------------------------------------------------------------------------------------------------------------------------------
--
## 3veu 4obz.pdb
#  
scores_from_program:
0 GRRGSFVEMV-------------------------------DNLRGK--SGQGYYVEMTVGSPPQTLNILVDTGSSNFAVGAAP-------------HPFLHRYYQRQLSSTYRDL-RKGVYVPYTQ-GKWEGELGTDLVSI----------------------------------------------------------------------------------------------------------------------------------------------------------------------------------------------------------------------------PHGPNVTVRANIAAITESDKFFING-----SNWEGILGLAYAEIARPD--------DSLEPFFDSLVKQTHV-PNLFSLQLCGAG---FPLNQS------EVLASVGGSMIIGGIDHSLYTGSLWYTPIRR----EWYYEVIIVRVEI-NGQDLK-MDCKEYNYDKSIVDSGTTNLRLPKKVFEAAVKSIKAASSTEKFPDGFW---LGEQLVCWQAGTTPWNIF-PVISLYLMGEV-TNQSFRITILPQQYLRPVED--VATSQDDCYKFAISQSS-------TGTVMGAVIMEGFYVVFDRA-RKRIGFAVSAC-HVHDEFRTAAVEGPFVTLDMEDCGYNI
0 PAVTEGPIPE--------------------------------VLKNY--MDAQYYGEIGIGTPPQCFTVVFDTGSSNLWVPSIHCKLLD-------IACWIHHKYNSDKSSTYVKN-GTSFDIHYGS-GSLSGYLSQDTVSV----------------------------------------------------------------------------------------------------------------------------------------------------------------------------------------------------------------------------PC--QS--------------------------------------------------------------------------------------------------------------------------------------------------------------------------------------------------------------------------------------------------------------------------------------------------------------------------------------------------
--
## 3veu 4aa9.pdb
#  
scores_from_program:
0 GRRGSFVEMV-------------------------------DNLRGK--SGQGYYVEMTVGSPPQTLNILVDTGSSNFAVGAAP-------------HPFLHRYYQRQLSSTYRDL-RKGVYVPYTQ-GKWEGELGTDLVSI----------------------------------------------------------------------------------------------------------------------------------------------------------------------------------------------------------------------------PHGPNVTVRANIAAITESDKFFING-----SNWEGILGLAYAEIARPD--------DSLEPFFDSLVKQTHV-PNLFSLQLCGAG---FPLNQS------EVLASVGGSMIIGGIDHSLYTGSLWYTPIRR----EWYYEVIIVRVEI-NGQDLK-MDCKEYNYDKSIVDSGTTNLRLPKKVFEAAVKSIKAASSTEKFPDGFW---LGEQLVCWQAGTTPWNIF-PVISLYLMGEV-TNQSFRITILPQQYLRPVED--VATSQDDCYKFAISQSS-------TGTVMGAVIMEGFYVVFDRA-RKRIGFAVSAC-HVHDEFRTAAVEGPFVTLDMEDCGYNI
0 -------ARE--------------------------------PLTSY--LDSQYFGKIYIGTPPQEFTVVFDTGSSDLWVPSIYCKSN---------VCKNHHRFDPRKSSTFRNL-GKPLSIHYGT-GSMEGFLGYDTVTV----------------------------------------------------------------------------------------------------------------------------------------------------------------------------------------------------------------------------SN--IVDPNQTVGLSTEQPGEVFTY-----SEFDGILGLAYPSLASE----------YSVPVFDNMMDRHLVARDLFSVYMD---------RNG-----------QGSMLTLGAIDPSYYTGSLHWVPVTL----QQYWQFTVDSVTI-NGVAVA-CVGG----CQAILDTGTSVLFGPSSDILKIQMAIGA-------TENRY----GEFDVNC----GNLRSM-PTVVFEIN-------GRDYPLSPSAYTSKDQ---------GFCTSGFQGDNNS-----ELWILGDVFIREYYSVFDRA-NNRVGLAKAI-----------------------------
--
## 3veu 1am5.pdb
#  
scores_from_program:
0 GRRGSFVEMV-------------------------------DNLRGK--SGQGYYVEMTVGSPPQTLNILVDTGSSNFAVGAAP-------------HPFLHRYYQRQLSSTYRDL-RKGVYVPYTQ-GKWEGELGTDLVSI----------------------------------------------------------------------------------------------------------------------------------------------------------------------------------------------------------------------------PHGPNVTVRANIAAITESDKFFING-----SNWEGILGLAYAEIARPD--------DSLEPFFDSLVKQTHV-PNLFSLQLCGAG---FPLNQS------EVLASVGGSMIIGGIDHSLYTGSLWYTPIRR----EWYYEVIIVRVEI-NGQDLK-MDCKEYNYDKSIVDSGTTNLRLPKKVFEAAVKSIKAASSTEKFPDGFW---LGEQLVCWQAGTTPWNIF-PVISLYLMGEV-TNQSFRITILPQQYLRPVED--VATSQDDCYKFAISQSS-------TGTVMGAVIMEGFYVVFDRA-RKRIGFAVSAC-HVHDEFRTAAVEGPFVTLDMEDCGYNI
0 ------RVTE--------------------------------QMKNE--ADTEYYGVISIGTPPESFKVIFDTGSSNLWVSSSHCSAQ---------ACSNHNKFKPRQSSTYVET-GKTVDLTYGT-GGMRGILGQDTVSV----------------------------------------------------------------------------------------------------------------------------------------------------------------------------------------------------------------------------GG--GSDPNQELGESQTEPGPFQAA-----APFDGILGLAYPSIAAA----------GAVPVFDNMGSQSLVEKDLFSFYLS---------GGG----------ANGSEVMLGGVDNSHYTGSIHWIPVTA----EKYWQVALDGITV-NGQTAA--CEG----CQAIVDTGTSKIVAPVSALANIMKDIGA--------SENQ----GEMMGNC----ASVQSL-PDITFTIN-------GVKQPLPPSAYIEGDQ---------AFCTSGLGSSGVPSNTS-ELWIFGDVFLRNYYTIYDRT-NNKVGFAPAA-----------------------------
--
## 3veu 1flh.pdb
#  
scores_from_program:
0 GRRGSFVEMV-------------------------------DNLRGK--SGQGYYVEMTVGSPPQTLNILVDTGSSNFAVGAAP-------------HPFLHRYYQRQLSSTYRDL-RKGVYVPYTQ-GKWEGELGTDLVSI----------------------------------------------------------------------------------------------------------------------------------------------------------------------------------------------------------------------------PHGPNVTVRANIAAITESDKFFING-----SNWEGILGLAYAEIARPD--------DSLEPFFDSLVKQTHV-PNLFSLQLCGAG---FPLNQS------EVLASVGGSMIIGGIDHSLYTGSLWYTPIRR----EWYYEVIIVRVEI-NGQDLK-MDCKEYNYDKSIVDSGTTNLRLPKKVFEAAVKSIKAASSTEKFPDGFW---LGEQLVCWQAGTTPWNIF-PVISLYLMGEV-TNQSFRITILPQQYLRPVED--VATSQDDCYKFAISQSS-------TGTVMGAVIMEGFYVVFDRA-RKRIGFAVSAC-HVHDEFRTAAVEGPFVTLDMEDCGYNI
0 ------VDEQ--------------------------------PLENY--LDMEYFGTIGIGTPAQDFTVVFDTGSSNLWVPSVYCSSL---------ACTNHNRFNPEDSSTYQST-SETVSITYGT-GSMTGILGYDTVQV----------------------------------------------------------------------------------------------------------------------------------------------------------------------------------------------------------------------------GG--ISDTNQIFGLSETEPGSFLYY-----APFDGILGLAYPSISSS----------GATPVFDNIWNQGLVSQDLFSVYLS---------ADD----------QSGSVVIFGGIDSSYYTGSLNWVPVTV----EGYWQITVDSITM-NGEAIA-CAEG----CQAIVDTGTSLLTGPTSPIANIQSDIGA-------SENSD----GDMVVSC----SAISSL-PDIVFTIN-------GVQYPVPPSAYILQSE---------GSCISGFQGMNVPTESG-ELWILGDVFIRQYFTVFDRA-NNQVGLAPVA-----------------------------
--
## 3veu 1psn.pdb
#  
scores_from_program:
0 GRRGSFVEMV-------------------------------DNLRGK--SGQGYYVEMTVGSPPQTLNILVDTGSSNFAVGAAP-------------HPFLHRYYQRQLSSTYRDL-RKGVYVPYTQ-GKWEGELGTDLVSI----------------------------------------------------------------------------------------------------------------------------------------------------------------------------------------------------------------------------PHGPNVTVRANIAAITESDKFFING-----SNWEGILGLAYAEIARPD--------DSLEPFFDSLVKQTHV-PNLFSLQLCGAG---FPLNQS------EVLASVGGSMIIGGIDHSLYTGSLWYTPIRR----EWYYEVIIVRVEI-NGQDLK-MDCKEYNYDKSIVDSGTTNLRLPKKVFEAAVKSIKAASSTEKFPDGFW---LGEQLVCWQAGTTPWNIF-PVISLYLMGEV-TNQSFRITILPQQYLRPVED--VATSQDDCYKFAISQSS-------TGTVMGAVIMEGFYVVFDRA-RKRIGFAVSAC-HVHDEFRTAAVEGPFVTLDMEDCGYNI
0 ------VDEQ--------------------------------PLENY--LDMEYFGTIGIGTPAQDFTVVFDTGSSNLWVPSVYCSSL---------ACTNHNRFNPEDSSTYQST-SETVSITYGT-GSMTGILGYDTVQV----------------------------------------------------------------------------------------------------------------------------------------------------------------------------------------------------------------------------GG--ISDTNQIFGLSETEPGSFLYY-----APFDGILGLAYPSISSS----------GATPVFDNIWNQGLVSQDLFSVYLS---------ADD----------QSGSVVIFGGIDSSYYTGSLNWVPVTV----EGYWQITVDSITM-NGEAIA-CAEG----CQAIVDTGTSLLTGPTSPIANIQSDIGA-------SENSD----GDMVVSC----SAISSL-PDIVFTIN-------GVQYPVPPSAYILQSE---------GSCISGFQGMNLPTESG-ELWILGDVFIRQYFTVFDRA-NNQVGLAPVA-----------------------------
--
## 3veu 1lya.pdb
#  
scores_from_program:
0 GRRGSFVEMV-------------------------------DNLRGK--SGQGYYVEMTVGSPPQTLNILVDTGSSNFAVGAAP-------------HPFLHRYYQRQLSSTYRDL-RKGVYVPYTQ-GKWEGELGTDLVSI----------------------------------------------------------------------------------------------------------------------------------------------------------------------------------------------------------------------------PHGPNVTVRANIAAITESDKFFING-----SNWEGILGLAYAEIARPD--------DSLEPFFDSLVKQTHV-PNLFSLQLCGAG---FPLNQS------EVLASVGGSMIIGGIDHSLYTGSLWYTPIRR----EWYYEVIIVRVEI-NGQDLK-MDCKEYNYDKSIVDSGTTNLRLPKKVFEAAVKSIKAASSTEKFPDGFW---LGEQLVCWQAGTTPWNIF-PVISLYLMGEV-TNQSFRITILPQQYLRPVED--VATSQDDCYKFAISQSS-------TGTVMGAVIMEGFYVVFDRA-RKRIGFAVSAC-HVHDEFRTAAVEGPFVTLDMEDCGYNI
0 --------------------------------------------------------------------------------------------------------------------------------------------------------------------------------------------------------------------------------------------------------------------------------------------------------------------------------------------------------------------------GG--VKVERQVFGEATKQPGITFIA-----AKFDGILGMAYPRISVN----------NVLPVFDNLMQQKLVDQNIFSFYLS---------RDP------DAQ--PGGELMLGGTDSKYYKGSLSYLNVTR----KAYWQVHLDQVEV-ASGLTL-CKEG----CEAIVDTGTSLMVGPVDEVRELQKAIGA-------VPLIQ----GEYMIPC----EKVSTL-PAITLKLG-------GKGYKLSPEDYTLKVSQ-----AGKTLCLSGFMGMDIPPPSG-PLWILGDVFIGRYYTVFDRD-NNRVGFAEAA-----------------------------
--
## 3veu 2ewy.pdb
#  
scores_from_program:
0 GRRGSFVEMV-------------------------------DNLRGK--SGQGYYVEMTVGSPPQTLNILVDTGSSNFAVGAAP-------------HPFLHRYYQRQLSSTYRDL-RKGVYVPYTQ-GKWEGELGTDLVSI----------------------------------------------------------------------------------------------------------------------------------------------------------------------------------------------------------------------------PHGPNVTVRANIAAITESDKFFING-----SNWEGILGLAYAEIARPD--------DSLEPFFDSLVKQTHV-PNLFSLQLCGAG---FPLNQS------EVLASVGGSMIIGGIDHSLYTGSLWYTPIRR----EWYYEVIIVRVEI-NGQDLK-MDCKEYNYDKSIVDSGTTNLRLPKKVFEAAVKSIKAASSTEKFPDGFW---LGEQLVCWQAGTTPWNIF-PVISLYLMGEV-TNQSFRITILPQQYLRPVED--VATSQDDCYKFAISQSS-------TGTVMGAVIMEGFYVVFDRA-RKRIGFAVSAC-HVHDEFRTAAVEGPFVTLDMEDCGYNI
0 ------LAMV-------------------------------DNLQGD--SGRGYYLEMLIGTPPQKLQILVDTGSSNFAVAGTP-------------HSYIDTYFDTERSSTYRSK-GFDVTVKYTQ-GSWTGFVGEDLVTI----------------------------------------------------------------------------------------------------------------------------------------------------------------------------------------------------------------------------PKGFNTSFLVNIATIFESENFFLPG-----IKWNGILGLAYATLAKPS--------SSLETFFDSLVTQANI-PNVFSMQMCG------AGLPV------AGSGTNGGSLVLGGIEPSLYKGDIWYTPIKE----EWYYQIEILKLEI-GGQSLN-LDCREYNADKAIVDSGTTLLRLPQKVFDAVVEAVARASLIPEFSDGFW---TGSQLACWTNSETPWSYF-PKISIYLRDEN-SSRSFRITILPQLYIQPMMG---AGLNYECYRFGISPST-------NALVIGATVMEGFYVIFDRA-QKRVGFAASPC-AEIAGAAVSEISGPFSTEDVASNCVPA
--
## 3veu 3zkg.pdb
#  
scores_from_program:
0 GRRGSFVEMV-------------------------------DNLRGK--SGQGYYVEMTVGSPPQTLNILVDTGSSNFAVGAAP-------------HPFLHRYYQRQLSSTYRDL-RKGVYVPYTQ-GKWEGELGTDLVSI----------------------------------------------------------------------------------------------------------------------------------------------------------------------------------------------------------------------------PHGPNVTVRANIAAITESDKFFING-----SNWEGILGLAYAEIARPD--------DSLEPFFDSLVKQTHV-PNLFSLQLCGAG---FPLNQS------EVLASVGGSMIIGGIDHSLYTGSLWYTPIRR----EWYYEVIIVRVEI-NGQDLK-MDCKEYNYDKSIVDSGTTNLRLPKKVFEAAVKSIKAASSTEKFPDGFW---LGEQLVCWQAGTTPWNIF-PVISLYLMGEV-TNQSFRITILPQQYLRPVED--VATSQDDCYKFAISQSS-------TGTVMGAVIMEGFYVVFDRA-RKRIGFAVSAC-HVHDEFRTAAVEGPFVTLDMEDCGYNI
0 ---ANFLAMV-------------------------------DNLQGD--SGRGYYLEMLIGTPPQKLQILVDTGSSNFAVAGTP-------------HSYIDTYFDTERSSTYRSK-GFDVTVKYTQ-GSWTGFVGEDLVTI----------------------------------------------------------------------------------------------------------------------------------------------------------------------------------------------------------------------------PKGFNTSFLVNIATIFESENFFLPG-----IKWNGILGLAYATLAKPS--------SSLETFFDSLVTQANI-PNVFSMQMCG------AGLPV------AGSGTNGGSLVLGGIEPSLYKGDIWYTPIKE----EWYYQIEILKLEI-GGQSLN-LDCREYNADKAIVDSGTTLLRLPQKVFDAVVEAVARASLIPAFSDGFW---TGSQLACWTNSETPWSYF-PKISIYLRDEN-SSRSFRITILPQLYIQPMMG---AGLNYECYRFGISPST-------NALVIGATVMEGFYVIFDRA-QKRVGFAASPC-AEIAGAAVSEISGPFSTEDVASNCVPA
--
## 3veu 3zkm.pdb
#  
scores_from_program:
0 GRRGSFVEMV-------------------------------DNLRGK--SGQGYYVEMTVGSPPQTLNILVDTGSSNFAVGAAP-------------HPFLHRYYQRQLSSTYRDL-RKGVYVPYTQ-GKWEGELGTDLVSI----------------------------------------------------------------------------------------------------------------------------------------------------------------------------------------------------------------------------PHGPNVTVRANIAAITESDKFFING-----SNWEGILGLAYAEIARPD--------DSLEPFFDSLVKQTHV-PNLFSLQLCGAG---FPLNQS------EVLASVGGSMIIGGIDHSLYTGSLWYTPIRR----EWYYEVIIVRVEI-NGQDLK-MDCKEYNYDKSIVDSGTTNLRLPKKVFEAAVKSIKAASSTEKFPDGFW---LGEQLVCWQAGTTPWNIF-PVISLYLMGEV-TNQSFRITILPQQYLRPVED--VATSQDDCYKFAISQSS-------TGTVMGAVIMEGFYVVFDRA-RKRIGFAVSAC-HVHDEFRTAAVEGPFVTLDMEDCGYNI
0 ---ANFLAMV-------------------------------DNLQGD--SGRGYYLEMLIGTPPQKLQILVDTGSSNFAVAGTP-------------HSYIDTYFDTERSSTYRSK-GFDVTVKYTQ-GSWTGFVGEDLVTI----------------------------------------------------------------------------------------------------------------------------------------------------------------------------------------------------------------------------PKGFNTSFLVNIATIFESENFFLPG-----IKWNGILGLAYATLAKPS--------SSLETFFDSLVTQANI-PNVFSMQMCG------AGLPV------AGSGTNGGSLVLGGIEPSLYKGDIWYTPIKE----EWYYQIEILKLEI-GGQSLN-LDCREYNADKAIVDSGTTLLRLPQKVFDAVVEAVARASLIPEFSDGFW---TGSQLACWTNSETPWSYF-PKISIYLRDEN-SSRSFRITILPQLYIQPMMG---AGLNYECYRFGISPST-------NALVIGATVMEGFYVIFDRA-QKRVGFAASPC-AEIAGAAVSEISGPFSTEDVASNCVPA
--
## 3veu 1lya.pdb
#  
scores_from_program:
0 GRRGSFVEMV-------------------------------DNLRGK--SGQGYYVEMTVGSPPQTLNILVDTGSSNFAVGAAP-------------HPFLHRYYQRQLSSTYRDL-RKGVYVPYTQ-GKWEGELGTDLVSI----------------------------------------------------------------------------------------------------------------------------------------------------------------------------------------------------------------------------PHGPNVTVRANIAAITESDKFFING-----SNWEGILGLAYAEIARPD--------DSLEPFFDSLVKQTHV-PNLFSLQLCGAG---FPLNQS------EVLASVGGSMIIGGIDHSLYTGSLWYTPIRR----EWYYEVIIVRVEI-NGQDLK-MDCKEYNYDKSIVDSGTTNLRLPKKVFEAAVKSIKAASSTEKFPDGFW---LGEQLVCWQAGTTPWNIF-PVISLYLMGEV-TNQSFRITILPQQYLRPVED--VATSQDDCYKFAISQSS-------TGTVMGAVIMEGFYVVFDRA-RKRIGFAVSAC-HVHDEFRTAAVEGPFVTLDMEDCGYNI
0 -----GPIPE--------------------------------VLKNY--MDAQYYGEIGIGTPPQCFTVVFDTGSSNLWVPSIHCKLLD-------IACWIHHKYNSDKSSTYVKN-GTSFDIHYGS-GSLSGYLSQDTVSV----------------------------------------------------------------------------------------------------------------------------------------------------------------------------------------------------------------------------PCQ-----------------------------------------------------------------------------------------------------------------------------------------------------------------------------------------------------------------------------------------------------------------------------------------------------------------------------------------------------
--
## 3veu 4obz.pdb
#  
scores_from_program:
0 GRRGSFVEMV-------------------------------DNLRGK--SGQGYYVEMTVGSPPQTLNILVDTGSSNFAVGAAP-------------HPFLHRYYQRQLSSTYRDL-RKGVYVPYTQ-GKWEGELGTDLVSI----------------------------------------------------------------------------------------------------------------------------------------------------------------------------------------------------------------------------PHGPNVTVRANIAAITESDKFFING-----SNWEGILGLAYAEIARPD--------DSLEPFFDSLVKQTHV-PNLFSLQLCGAG---FPLNQS------EVLASVGGSMIIGGIDHSLYTGSLWYTPIRR----EWYYEVIIVRVEI-NGQDLK-MDCKEYNYDKSIVDSGTTNLRLPKKVFEAAVKSIKAASSTEKFPDGFW---LGEQLVCWQAGTTPWNIF-PVISLYLMGEV-TNQSFRITILPQQYLRPVED--VATSQDDCYKFAISQSS-------TGTVMGAVIMEGFYVVFDRA-RKRIGFAVSAC-HVHDEFRTAAVEGPFVTLDMEDCGYNI
0 PAVTEGPIPE--------------------------------VLKNY--MDAQYYGEIGIGTPPQCFTVVFDTGSSNLWVPSIHCKLLD-------IACWIHHKYNSDKSSTYVKN-GTSFDIHYGS-GSLSGYLSQDTVSV----------------------------------------------------------------------------------------------------------------------------------------------------------------------------------------------------------------------------PC--QS--------------------------------------------------------------------------------------------------------------------------------------------------------------------------------------------------------------------------------------------------------------------------------------------------------------------------------------------------
--
## 3veu 4aa9.pdb
#  
scores_from_program:
0 GRRGSFVEMV-------------------------------DNLRGK--SGQGYYVEMTVGSPPQTLNILVDTGSSNFAVGAAP-------------HPFLHRYYQRQLSSTYRDL-RKGVYVPYTQ-GKWEGELGTDLVSI----------------------------------------------------------------------------------------------------------------------------------------------------------------------------------------------------------------------------PHGPNVTVRANIAAITESDKFFING-----SNWEGILGLAYAEIARPD--------DSLEPFFDSLVKQTHV-PNLFSLQLCGAG---FPLNQS------EVLASVGGSMIIGGIDHSLYTGSLWYTPIRR----EWYYEVIIVRVEI-NGQDLK-MDCKEYNYDKSIVDSGTTNLRLPKKVFEAAVKSIKAASSTEKFPDGFW---LGEQLVCWQAGTTPWNIF-PVISLYLMGEV-TNQSFRITILPQQYLRPVED--VATSQDDCYKFAISQSS-------TGTVMGAVIMEGFYVVFDRA-RKRIGFAVSAC-HVHDEFRTAAVEGPFVTLDMEDCGYNI
0 -------ARE--------------------------------PLTSY--LDSQYFGKIYIGTPPQEFTVVFDTGSSDLWVPSIYCKSN---------VCKNHHRFDPRKSSTFRNL-GKPLSIHYGT-GSMEGFLGYDTVTV----------------------------------------------------------------------------------------------------------------------------------------------------------------------------------------------------------------------------SN--IVDPNQTVGLSTEQPGEVFTY-----SEFDGILGLAYPSLASE----------YSVPVFDNMMDRHLVARDLFSVYMD---------RNG-----------QGSMLTLGAIDPSYYTGSLHWVPVTL----QQYWQFTVDSVTI-NGVAVA-CVGG----CQAILDTGTSVLFGPSSDILKIQMAIGA-------TENRY----GEFDVNC----GNLRSM-PTVVFEIN-------GRDYPLSPSAYTSKDQ---------GFCTSGFQGDNNS-----ELWILGDVFIREYYSVFDRA-NNRVGLAKAI-----------------------------
--
## 3veu 1am5.pdb
#  
scores_from_program:
0 GRRGSFVEMV-------------------------------DNLRGK--SGQGYYVEMTVGSPPQTLNILVDTGSSNFAVGAAP-------------HPFLHRYYQRQLSSTYRDL-RKGVYVPYTQ-GKWEGELGTDLVSI----------------------------------------------------------------------------------------------------------------------------------------------------------------------------------------------------------------------------PHGPNVTVRANIAAITESDKFFING-----SNWEGILGLAYAEIARPD--------DSLEPFFDSLVKQTHV-PNLFSLQLCGAG---FPLNQS------EVLASVGGSMIIGGIDHSLYTGSLWYTPIRR----EWYYEVIIVRVEI-NGQDLK-MDCKEYNYDKSIVDSGTTNLRLPKKVFEAAVKSIKAASSTEKFPDGFW---LGEQLVCWQAGTTPWNIF-PVISLYLMGEV-TNQSFRITILPQQYLRPVED--VATSQDDCYKFAISQSS-------TGTVMGAVIMEGFYVVFDRA-RKRIGFAVSAC-HVHDEFRTAAVEGPFVTLDMEDCGYNI
0 ------RVTE--------------------------------QMKNE--ADTEYYGVISIGTPPESFKVIFDTGSSNLWVSSSHCSAQ---------ACSNHNKFKPRQSSTYVET-GKTVDLTYGT-GGMRGILGQDTVSV----------------------------------------------------------------------------------------------------------------------------------------------------------------------------------------------------------------------------GG--GSDPNQELGESQTEPGPFQAA-----APFDGILGLAYPSIAAA----------GAVPVFDNMGSQSLVEKDLFSFYLS---------GGG----------ANGSEVMLGGVDNSHYTGSIHWIPVTA----EKYWQVALDGITV-NGQTAA--CEG----CQAIVDTGTSKIVAPVSALANIMKDIGA--------SENQ----GEMMGNC----ASVQSL-PDITFTIN-------GVKQPLPPSAYIEGDQ---------AFCTSGLGSSGVPSNTS-ELWIFGDVFLRNYYTIYDRT-NNKVGFAPAA-----------------------------
--
## 3veu 1flh.pdb
#  
scores_from_program:
0 GRRGSFVEMV-------------------------------DNLRGK--SGQGYYVEMTVGSPPQTLNILVDTGSSNFAVGAAP-------------HPFLHRYYQRQLSSTYRDL-RKGVYVPYTQ-GKWEGELGTDLVSI----------------------------------------------------------------------------------------------------------------------------------------------------------------------------------------------------------------------------PHGPNVTVRANIAAITESDKFFING-----SNWEGILGLAYAEIARPD--------DSLEPFFDSLVKQTHV-PNLFSLQLCGAG---FPLNQS------EVLASVGGSMIIGGIDHSLYTGSLWYTPIRR----EWYYEVIIVRVEI-NGQDLK-MDCKEYNYDKSIVDSGTTNLRLPKKVFEAAVKSIKAASSTEKFPDGFW---LGEQLVCWQAGTTPWNIF-PVISLYLMGEV-TNQSFRITILPQQYLRPVED--VATSQDDCYKFAISQSS-------TGTVMGAVIMEGFYVVFDRA-RKRIGFAVSAC-HVHDEFRTAAVEGPFVTLDMEDCGYNI
0 ------VDEQ--------------------------------PLENY--LDMEYFGTIGIGTPAQDFTVVFDTGSSNLWVPSVYCSSL---------ACTNHNRFNPEDSSTYQST-SETVSITYGT-GSMTGILGYDTVQV----------------------------------------------------------------------------------------------------------------------------------------------------------------------------------------------------------------------------GG--ISDTNQIFGLSETEPGSFLYY-----APFDGILGLAYPSISSS----------GATPVFDNIWNQGLVSQDLFSVYLS---------ADD----------QSGSVVIFGGIDSSYYTGSLNWVPVTV----EGYWQITVDSITM-NGEAIA-CAEG----CQAIVDTGTSLLTGPTSPIANIQSDIGA-------SENSD----GDMVVSC----SAISSL-PDIVFTIN-------GVQYPVPPSAYILQSE---------GSCISGFQGMNVPTESG-ELWILGDVFIRQYFTVFDRA-NNQVGLAPVA-----------------------------
--
## 3veu 1psn.pdb
#  
scores_from_program:
0 GRRGSFVEMV-------------------------------DNLRGK--SGQGYYVEMTVGSPPQTLNILVDTGSSNFAVGAAP-------------HPFLHRYYQRQLSSTYRDL-RKGVYVPYTQ-GKWEGELGTDLVSI----------------------------------------------------------------------------------------------------------------------------------------------------------------------------------------------------------------------------PHGPNVTVRANIAAITESDKFFING-----SNWEGILGLAYAEIARPD--------DSLEPFFDSLVKQTHV-PNLFSLQLCGAG---FPLNQS------EVLASVGGSMIIGGIDHSLYTGSLWYTPIRR----EWYYEVIIVRVEI-NGQDLK-MDCKEYNYDKSIVDSGTTNLRLPKKVFEAAVKSIKAASSTEKFPDGFW---LGEQLVCWQAGTTPWNIF-PVISLYLMGEV-TNQSFRITILPQQYLRPVED--VATSQDDCYKFAISQSS-------TGTVMGAVIMEGFYVVFDRA-RKRIGFAVSAC-HVHDEFRTAAVEGPFVTLDMEDCGYNI
0 ------VDEQ--------------------------------PLENY--LDMEYFGTIGIGTPAQDFTVVFDTGSSNLWVPSVYCSSL---------ACTNHNRFNPEDSSTYQST-SETVSITYGT-GSMTGILGYDTVQV----------------------------------------------------------------------------------------------------------------------------------------------------------------------------------------------------------------------------GG--ISDTNQIFGLSETEPGSFLYY-----APFDGILGLAYPSISSS----------GATPVFDNIWNQGLVSQDLFSVYLS---------ADD----------QSGSVVIFGGIDSSYYTGSLNWVPVTV----EGYWQITVDSITM-NGEAIA-CAEG----CQAIVDTGTSLLTGPTSPIANIQSDIGA-------SENSD----GDMVVSC----SAISSL-PDIVFTIN-------GVQYPVPPSAYILQSE---------GSCISGFQGMNLPTESG-ELWILGDVFIRQYFTVFDRA-NNQVGLAPVA-----------------------------
--
## 3veu 1lya.pdb
#  
scores_from_program:
0 GRRGSFVEMV-------------------------------DNLRGK--SGQGYYVEMTVGSPPQTLNILVDTGSSNFAVGAAP-------------HPFLHRYYQRQLSSTYRDL-RKGVYVPYTQ-GKWEGELGTDLVSI----------------------------------------------------------------------------------------------------------------------------------------------------------------------------------------------------------------------------PHGPNVTVRANIAAITESDKFFING-----SNWEGILGLAYAEIARPD--------DSLEPFFDSLVKQTHV-PNLFSLQLCGAG---FPLNQS------EVLASVGGSMIIGGIDHSLYTGSLWYTPIRR----EWYYEVIIVRVEI-NGQDLK-MDCKEYNYDKSIVDSGTTNLRLPKKVFEAAVKSIKAASSTEKFPDGFW---LGEQLVCWQAGTTPWNIF-PVISLYLMGEV-TNQSFRITILPQQYLRPVED--VATSQDDCYKFAISQSS-------TGTVMGAVIMEGFYVVFDRA-RKRIGFAVSAC-HVHDEFRTAAVEGPFVTLDMEDCGYNI
0 --------------------------------------------------------------------------------------------------------------------------------------------------------------------------------------------------------------------------------------------------------------------------------------------------------------------------------------------------------------------------GG--VKVERQVFGEATKQPGITFIA-----AKFDGILGMAYPRISVN----------NVLPVFDNLMQQKLVDQNIFSFYLS---------RDP------DAQ--PGGELMLGGTDSKYYKGSLSYLNVTR----KAYWQVHLDQVEV-ASGLTL-CKEG----CEAIVDTGTSLMVGPVDEVRELQKAIGA-------VPLIQ----GEYMIPC----EKVSTL-PAITLKLG-------GKGYKLSPEDYTLKVSQ-----AGKTLCLSGFMGMDIPPPSG-PLWILGDVFIGRYYTVFDRD-NNRVGFAEAA-----------------------------
--
