# Supplementary material for: A new benchmark illustrates that integration of geometric constraints inferred from enzyme reaction chemistry can increase enzyme active site modeling accuracy
Source: PLoS One. 2019 Apr 4;14(4):e0214126. doi: 10.1371/journal.pone.0214126 (PMC6448891; doi:10.1371/journal.pone.0214126)
Supplement: S1 Files — (GZ) [file pone.0214126.s008.gz › benchmark-lite/templates/3ia2/1a7u.pdb]

HEADER    HALOPEROXIDASE                          17-MAR-98   1A7U              
TITLE     CHLOROPEROXIDASE T                                                    
COMPND    MOL_ID: 1;                                                            
COMPND   2 MOLECULE: CHLOROPEROXIDASE T;                                        
COMPND   3 CHAIN: A, B;                                                         
COMPND   4 SYNONYM: HALOPEROXIDASE T;                                           
COMPND   5 EC: 1.11.1.10;                                                       
COMPND   6 ENGINEERED: YES                                                      
SOURCE    MOL_ID: 1;                                                            
SOURCE   2 ORGANISM_SCIENTIFIC: STREPTOMYCES AUREOFACIENS;                      
SOURCE   3 ORGANISM_TAXID: 1894;                                                
SOURCE   4 STRAIN: TUE24;                                                       
SOURCE   5 GENE: CPOT;                                                          
SOURCE   6 EXPRESSION_SYSTEM: STREPTOMYCES LIVIDANS;                            
SOURCE   7 EXPRESSION_SYSTEM_TAXID: 1916;                                       
SOURCE   8 EXPRESSION_SYSTEM_STRAIN: TK64;                                      
SOURCE   9 EXPRESSION_SYSTEM_VECTOR_TYPE: PLASMID;                              
SOURCE  10 EXPRESSION_SYSTEM_PLASMID: PIJ486;                                   
SOURCE  11 EXPRESSION_SYSTEM_GENE: CPOT                                         
KEYWDS    HALOPEROXIDASE, OXIDOREDUCTASE, PEROXIDASE, ALPHA/BETA                
KEYWDS   2 HYDROLASE FOLD                                                       
EXPDTA    X-RAY DIFFRACTION                                                     
AUTHOR    B.HOFMANN,S.TOELZER,I.PELLETIER,J.ALTENBUCHNER,K.-H.VAN PEE,          
AUTHOR   2 H.-J.HECHT                                                           
REVDAT   3   24-FEB-09 1A7U    1       VERSN                                    
REVDAT   2   01-APR-03 1A7U    1       JRNL                                     
REVDAT   1   17-JUN-98 1A7U    0                                                
JRNL        AUTH   B.HOFMANN,S.TOLZER,I.PELLETIER,J.ALTENBUCHNER,               
JRNL        AUTH 2 K.H.VAN PEE,H.J.HECHT                                        
JRNL        TITL   STRUCTURAL INVESTIGATION OF THE COFACTOR-FREE                
JRNL        TITL 2 CHLOROPEROXIDASES.                                           
JRNL        REF    J.MOL.BIOL.                   V. 279   889 1998              
JRNL        REFN                   ISSN 0022-2836                               
JRNL        PMID   9642069                                                      
JRNL        DOI    10.1006/JMBI.1998.1802                                       
REMARK   1                                                                      
REMARK   2                                                                      
REMARK   2 RESOLUTION.    1.75 ANGSTROMS.                                       
REMARK   3                                                                      
REMARK   3 REFINEMENT.                                                          
REMARK   3   PROGRAM     : REFMAC                                               
REMARK   3   AUTHORS     : MURSHUDOV,VAGIN,DODSON                               
REMARK   3                                                                      
REMARK   3  DATA USED IN REFINEMENT.                                            
REMARK   3   RESOLUTION RANGE HIGH (ANGSTROMS) : 1.75                           
REMARK   3   RESOLUTION RANGE LOW  (ANGSTROMS) : 90.00                          
REMARK   3   DATA CUTOFF            (SIGMA(F)) : 0.000                          
REMARK   3   COMPLETENESS FOR RANGE        (%) : 95.7                           
REMARK   3   NUMBER OF REFLECTIONS             : 65218                          
REMARK   3                                                                      
REMARK   3  FIT TO DATA USED IN REFINEMENT.                                     
REMARK   3   CROSS-VALIDATION METHOD          : THROUGHOUT                      
REMARK   3   FREE R VALUE TEST SET SELECTION  : RANDOM                          
REMARK   3   R VALUE     (WORKING + TEST SET) : 0.149                           
REMARK   3   R VALUE            (WORKING SET) : 0.152                           
REMARK   3   FREE R VALUE                     : 0.176                           
REMARK   3   FREE R VALUE TEST SET SIZE   (%) : 5.000                           
REMARK   3   FREE R VALUE TEST SET COUNT      : 3314                            
REMARK   3                                                                      
REMARK   3  NUMBER OF NON-HYDROGEN ATOMS USED IN REFINEMENT.                    
REMARK   3   PROTEIN ATOMS            : 4290                                    
REMARK   3   NUCLEIC ACID ATOMS       : 0                                       
REMARK   3   HETEROGEN ATOMS          : 0                                       
REMARK   3   SOLVENT ATOMS            : 399                                     
REMARK   3                                                                      
REMARK   3  B VALUES.                                                           
REMARK   3   FROM WILSON PLOT           (A**2) : 15.70                          
REMARK   3   MEAN B VALUE      (OVERALL, A**2) : 16.50                          
REMARK   3   OVERALL ANISOTROPIC B VALUE.                                       
REMARK   3    B11 (A**2) : NULL                                                 
REMARK   3    B22 (A**2) : NULL                                                 
REMARK   3    B33 (A**2) : NULL                                                 
REMARK   3    B12 (A**2) : NULL                                                 
REMARK   3    B13 (A**2) : NULL                                                 
REMARK   3    B23 (A**2) : NULL                                                 
REMARK   3                                                                      
REMARK   3  ESTIMATED OVERALL COORDINATE ERROR.                                 
REMARK   3   ESU BASED ON R VALUE                            (A): NULL          
REMARK   3   ESU BASED ON FREE R VALUE                       (A): NULL          
REMARK   3   ESU BASED ON MAXIMUM LIKELIHOOD                 (A): NULL          
REMARK   3   ESU FOR B VALUES BASED ON MAXIMUM LIKELIHOOD (A**2): NULL          
REMARK   3                                                                      
REMARK   3  RMS DEVIATIONS FROM IDEAL VALUES.                                   
REMARK   3   DISTANCE RESTRAINTS.                    RMS    SIGMA               
REMARK   3    BOND LENGTH                     (A) : 0.013 ; 0.020               
REMARK   3    ANGLE DISTANCE                  (A) : 0.028 ; 0.040               
REMARK   3    INTRAPLANAR 1-4 DISTANCE        (A) : 0.032 ; 0.050               
REMARK   3    H-BOND OR METAL COORDINATION    (A) : NULL  ; NULL                
REMARK   3                                                                      
REMARK   3   PLANE RESTRAINT                  (A) : 0.023 ; 0.020               
REMARK   3   CHIRAL-CENTER RESTRAINT       (A**3) : 0.146 ; 0.150               
REMARK   3                                                                      
REMARK   3   NON-BONDED CONTACT RESTRAINTS.                                     
REMARK   3    SINGLE TORSION                  (A) : 0.168 ; 0.300               
REMARK   3    MULTIPLE TORSION                (A) : 0.253 ; 0.300               
REMARK   3    H-BOND (X...Y)                  (A) : 0.098 ; 0.300               
REMARK   3    H-BOND (X-H...Y)                (A) : NULL  ; NULL                
REMARK   3                                                                      
REMARK   3   CONFORMATIONAL TORSION ANGLE RESTRAINTS.                           
REMARK   3    SPECIFIED                 (DEGREES) : NULL  ; 15.000              
REMARK   3    PLANAR                    (DEGREES) : 4.000 ; 7.000               
REMARK   3    STAGGERED                 (DEGREES) : 14.600; 15.000              
REMARK   3    TRANSVERSE                (DEGREES) : 30.700; 20.000              
REMARK   3                                                                      
REMARK   3  ISOTROPIC THERMAL FACTOR RESTRAINTS.    RMS    SIGMA                
REMARK   3   MAIN-CHAIN BOND              (A**2) : 1.380 ; 2.000                
REMARK   3   MAIN-CHAIN ANGLE             (A**2) : 2.000 ; 3.000                
REMARK   3   SIDE-CHAIN BOND              (A**2) : 2.120 ; 2.000                
REMARK   3   SIDE-CHAIN ANGLE             (A**2) : 3.120 ; 3.000                
REMARK   3                                                                      
REMARK   3  OTHER REFINEMENT REMARKS: NULL                                      
REMARK   4                                                                      
REMARK   4 1A7U COMPLIES WITH FORMAT V. 3.15, 01-DEC-08                         
REMARK 100                                                                      
REMARK 100 THIS ENTRY HAS BEEN PROCESSED BY BNL.                                
REMARK 200                                                                      
REMARK 200 EXPERIMENTAL DETAILS                                                 
REMARK 200  EXPERIMENT TYPE                : X-RAY DIFFRACTION                  
REMARK 200  DATE OF DATA COLLECTION        : NOV-96                             
REMARK 200  TEMPERATURE           (KELVIN) : 283                                
REMARK 200  PH                             : 7.8                                
REMARK 200  NUMBER OF CRYSTALS USED        : 1                                  
REMARK 200                                                                      
REMARK 200  SYNCHROTRON              (Y/N) : Y                                  
REMARK 200  RADIATION SOURCE               : MPG/DESY, HAMBURG                  
REMARK 200  BEAMLINE                       : BW6                                
REMARK 200  X-RAY GENERATOR MODEL          : NULL                               
REMARK 200  MONOCHROMATIC OR LAUE    (M/L) : M                                  
REMARK 200  WAVELENGTH OR RANGE        (A) : 1.1                                
REMARK 200  MONOCHROMATOR                  : SI(111)                            
REMARK 200  OPTICS                         : MIRROR                             
REMARK 200                                                                      
REMARK 200  DETECTOR TYPE                  : IMAGE PLATE                        
REMARK 200  DETECTOR MANUFACTURER          : MARRESEARCH                        
REMARK 200  INTENSITY-INTEGRATION SOFTWARE : DENZO                              
REMARK 200  DATA SCALING SOFTWARE          : SCALEPACK                          
REMARK 200                                                                      
REMARK 200  NUMBER OF UNIQUE REFLECTIONS   : 65218                              
REMARK 200  RESOLUTION RANGE HIGH      (A) : 1.750                              
REMARK 200  RESOLUTION RANGE LOW       (A) : 27.000                             
REMARK 200  REJECTION CRITERIA  (SIGMA(I)) : 0.000                              
REMARK 200                                                                      
REMARK 200 OVERALL.                                                             
REMARK 200  COMPLETENESS FOR RANGE     (%) : 95.7                               
REMARK 200  DATA REDUNDANCY                : 3.000                              
REMARK 200  R MERGE                    (I) : 0.07900                            
REMARK 200  R SYM                      (I) : NULL                               
REMARK 200  <I/SIGMA(I)> FOR THE DATA SET  : 15.8000                            
REMARK 200                                                                      
REMARK 200 IN THE HIGHEST RESOLUTION SHELL.                                     
REMARK 200  HIGHEST RESOLUTION SHELL, RANGE HIGH (A) : 1.75                     
REMARK 200  HIGHEST RESOLUTION SHELL, RANGE LOW  (A) : 1.83                     
REMARK 200  COMPLETENESS FOR SHELL     (%) : 89.7                               
REMARK 200  DATA REDUNDANCY IN SHELL       : 2.00                               
REMARK 200  R MERGE FOR SHELL          (I) : 0.19000                            
REMARK 200  R SYM FOR SHELL            (I) : NULL                               
REMARK 200  <I/SIGMA(I)> FOR SHELL         : 7.000                              
REMARK 200                                                                      
REMARK 200 DIFFRACTION PROTOCOL: NULL                                           
REMARK 200 METHOD USED TO DETERMINE THE STRUCTURE: MOLECULAR REPLACEMENT        
REMARK 200 SOFTWARE USED: CCP4                                                  
REMARK 200 STARTING MODEL: PDB ENTRY 1BRO                                       
REMARK 200                                                                      
REMARK 200 REMARK: NULL                                                         
REMARK 280                                                                      
REMARK 280 CRYSTAL                                                              
REMARK 280 SOLVENT CONTENT, VS   (%): 56.20                                     
REMARK 280 MATTHEWS COEFFICIENT, VM (ANGSTROMS**3/DA): 2.80                     
REMARK 280                                                                      
REMARK 280 CRYSTALLIZATION CONDITIONS: 1.8 M AMMONIUM SULFATE PH 7.8.           
REMARK 290                                                                      
REMARK 290 CRYSTALLOGRAPHIC SYMMETRY                                            
REMARK 290 SYMMETRY OPERATORS FOR SPACE GROUP: P 21 3                           
REMARK 290                                                                      
REMARK 290      SYMOP   SYMMETRY                                                
REMARK 290     NNNMMM   OPERATOR                                                
REMARK 290       1555   X,Y,Z                                                   
REMARK 290       2555   -X+1/2,-Y,Z+1/2                                         
REMARK 290       3555   -X,Y+1/2,-Z+1/2                                         
REMARK 290       4555   X+1/2,-Y+1/2,-Z                                         
REMARK 290       5555   Z,X,Y                                                   
REMARK 290       6555   Z+1/2,-X+1/2,-Y                                         
REMARK 290       7555   -Z+1/2,-X,Y+1/2                                         
REMARK 290       8555   -Z,X+1/2,-Y+1/2                                         
REMARK 290       9555   Y,Z,X                                                   
REMARK 290      10555   -Y,Z+1/2,-X+1/2                                         
REMARK 290      11555   Y+1/2,-Z+1/2,-X                                         
REMARK 290      12555   -Y+1/2,-Z,X+1/2                                         
REMARK 290                                                                      
REMARK 290     WHERE NNN -> OPERATOR NUMBER                                     
REMARK 290           MMM -> TRANSLATION VECTOR                                  
REMARK 290                                                                      
REMARK 290 CRYSTALLOGRAPHIC SYMMETRY TRANSFORMATIONS                            
REMARK 290 THE FOLLOWING TRANSFORMATIONS OPERATE ON THE ATOM/HETATM             
REMARK 290 RECORDS IN THIS ENTRY TO PRODUCE CRYSTALLOGRAPHICALLY                
REMARK 290 RELATED MOLECULES.                                                   
REMARK 290   SMTRY1   1  1.000000  0.000000  0.000000        0.00000            
REMARK 290   SMTRY2   1  0.000000  1.000000  0.000000        0.00000            
REMARK 290   SMTRY3   1  0.000000  0.000000  1.000000        0.00000            
REMARK 290   SMTRY1   2 -1.000000  0.000000  0.000000       63.28000            
REMARK 290   SMTRY2   2  0.000000 -1.000000  0.000000        0.00000            
REMARK 290   SMTRY3   2  0.000000  0.000000  1.000000       63.28000            
REMARK 290   SMTRY1   3 -1.000000  0.000000  0.000000        0.00000            
REMARK 290   SMTRY2   3  0.000000  1.000000  0.000000       63.28000            
REMARK 290   SMTRY3   3  0.000000  0.000000 -1.000000       63.28000            
REMARK 290   SMTRY1   4  1.000000  0.000000  0.000000       63.28000            
REMARK 290   SMTRY2   4  0.000000 -1.000000  0.000000       63.28000            
REMARK 290   SMTRY3   4  0.000000  0.000000 -1.000000        0.00000            
REMARK 290   SMTRY1   5  0.000000  0.000000  1.000000        0.00000            
REMARK 290   SMTRY2   5  1.000000  0.000000  0.000000        0.00000            
REMARK 290   SMTRY3   5  0.000000  1.000000  0.000000        0.00000            
REMARK 290   SMTRY1   6  0.000000  0.000000  1.000000       63.28000            
REMARK 290   SMTRY2   6 -1.000000  0.000000  0.000000       63.28000            
REMARK 290   SMTRY3   6  0.000000 -1.000000  0.000000        0.00000            
REMARK 290   SMTRY1   7  0.000000  0.000000 -1.000000       63.28000            
REMARK 290   SMTRY2   7 -1.000000  0.000000  0.000000        0.00000            
REMARK 290   SMTRY3   7  0.000000  1.000000  0.000000       63.28000            
REMARK 290   SMTRY1   8  0.000000  0.000000 -1.000000        0.00000            
REMARK 290   SMTRY2   8  1.000000  0.000000  0.000000       63.28000            
REMARK 290   SMTRY3   8  0.000000 -1.000000  0.000000       63.28000            
REMARK 290   SMTRY1   9  0.000000  1.000000  0.000000        0.00000            
REMARK 290   SMTRY2   9  0.000000  0.000000  1.000000        0.00000            
REMARK 290   SMTRY3   9  1.000000  0.000000  0.000000        0.00000            
REMARK 290   SMTRY1  10  0.000000 -1.000000  0.000000        0.00000            
REMARK 290   SMTRY2  10  0.000000  0.000000  1.000000       63.28000            
REMARK 290   SMTRY3  10 -1.000000  0.000000  0.000000       63.28000            
REMARK 290   SMTRY1  11  0.000000  1.000000  0.000000       63.28000            
REMARK 290   SMTRY2  11  0.000000  0.000000 -1.000000       63.28000            
REMARK 290   SMTRY3  11 -1.000000  0.000000  0.000000        0.00000            
REMARK 290   SMTRY1  12  0.000000 -1.000000  0.000000       63.28000            
REMARK 290   SMTRY2  12  0.000000  0.000000 -1.000000        0.00000            
REMARK 290   SMTRY3  12  1.000000  0.000000  0.000000       63.28000            
REMARK 290                                                                      
REMARK 290 REMARK: NULL                                                         
REMARK 300                                                                      
REMARK 300 BIOMOLECULE: 1                                                       
REMARK 300 SEE REMARK 350 FOR THE AUTHOR PROVIDED AND/OR PROGRAM                
REMARK 300 GENERATED ASSEMBLY INFORMATION FOR THE STRUCTURE IN                  
REMARK 300 THIS ENTRY. THE REMARK MAY ALSO PROVIDE INFORMATION ON               
REMARK 300 BURIED SURFACE AREA.                                                 
REMARK 350                                                                      
REMARK 350 COORDINATES FOR A COMPLETE MULTIMER REPRESENTING THE KNOWN           
REMARK 350 BIOLOGICALLY SIGNIFICANT OLIGOMERIZATION STATE OF THE                
REMARK 350 MOLECULE CAN BE GENERATED BY APPLYING BIOMT TRANSFORMATIONS          
REMARK 350 GIVEN BELOW.  BOTH NON-CRYSTALLOGRAPHIC AND                          
REMARK 350 CRYSTALLOGRAPHIC OPERATIONS ARE GIVEN.                               
REMARK 350                                                                      
REMARK 350 BIOMOLECULE: 1                                                       
REMARK 350 AUTHOR DETERMINED BIOLOGICAL UNIT: DIMERIC                           
REMARK 350 APPLY THE FOLLOWING TO CHAINS: A, B                                  
REMARK 350   BIOMT1   1  1.000000  0.000000  0.000000        0.00000            
REMARK 350   BIOMT2   1  0.000000  1.000000  0.000000        0.00000            
REMARK 350   BIOMT3   1  0.000000  0.000000  1.000000        0.00000            
REMARK 500                                                                      
REMARK 500 GEOMETRY AND STEREOCHEMISTRY                                         
REMARK 500 SUBTOPIC: COVALENT BOND ANGLES                                       
REMARK 500                                                                      
REMARK 500 THE STEREOCHEMICAL PARAMETERS OF THE FOLLOWING RESIDUES              
REMARK 500 HAVE VALUES WHICH DEVIATE FROM EXPECTED VALUES BY MORE               
REMARK 500 THAN 6*RMSD (M=MODEL NUMBER; RES=RESIDUE NAME; C=CHAIN               
REMARK 500 IDENTIFIER; SSEQ=SEQUENCE NUMBER; I=INSERTION CODE).                 
REMARK 500                                                                      
REMARK 500 STANDARD TABLE:                                                      
REMARK 500 FORMAT: (10X,I3,1X,A3,1X,A1,I4,A1,3(1X,A4,2X),12X,F5.1)              
REMARK 500                                                                      
REMARK 500 EXPECTED VALUES PROTEIN: ENGH AND HUBER, 1999                        
REMARK 500 EXPECTED VALUES NUCLEIC ACID: CLOWNEY ET AL 1996                     
REMARK 500                                                                      
REMARK 500  M RES CSSEQI ATM1   ATM2   ATM3                                     
REMARK 500    ARG A  58   NE  -  CZ  -  NH1 ANGL. DEV. =   3.1 DEGREES          
REMARK 500    ARG A  58   NE  -  CZ  -  NH2 ANGL. DEV. =  -4.2 DEGREES          
REMARK 500    ARG A 115   NE  -  CZ  -  NH1 ANGL. DEV. =   5.0 DEGREES          
REMARK 500    ARG A 115   NE  -  CZ  -  NH2 ANGL. DEV. =  -4.3 DEGREES          
REMARK 500    ARG A 156   NE  -  CZ  -  NH1 ANGL. DEV. =   3.3 DEGREES          
REMARK 500    ASP A 166   CB  -  CG  -  OD2 ANGL. DEV. =  -5.5 DEGREES          
REMARK 500    ARG A 177   NE  -  CZ  -  NH1 ANGL. DEV. =   5.9 DEGREES          
REMARK 500    ARG A 177   NE  -  CZ  -  NH2 ANGL. DEV. =  -3.7 DEGREES          
REMARK 500    ARG A 184   NE  -  CZ  -  NH1 ANGL. DEV. =   3.3 DEGREES          
REMARK 500    ARG A 184   NE  -  CZ  -  NH2 ANGL. DEV. =  -5.2 DEGREES          
REMARK 500    ASP B  14   CB  -  CG  -  OD1 ANGL. DEV. =   5.5 DEGREES          
REMARK 500    ASP B  91   CB  -  CG  -  OD2 ANGL. DEV. =  -6.4 DEGREES          
REMARK 500    TYR B 107   CB  -  CG  -  CD2 ANGL. DEV. =  -4.0 DEGREES          
REMARK 500    ARG B 115   NE  -  CZ  -  NH1 ANGL. DEV. =   4.8 DEGREES          
REMARK 500    ARG B 156   NE  -  CZ  -  NH1 ANGL. DEV. =   4.6 DEGREES          
REMARK 500    TYR B 160   CB  -  CG  -  CD2 ANGL. DEV. =  -4.5 DEGREES          
REMARK 500    ASN B 165   OD1 -  CG  -  ND2 ANGL. DEV. =  15.4 DEGREES          
REMARK 500    ASP B 166   CB  -  CG  -  OD2 ANGL. DEV. =  -5.7 DEGREES          
REMARK 500    ARG B 177   NE  -  CZ  -  NH1 ANGL. DEV. =   4.6 DEGREES          
REMARK 500    ARG B 177   NE  -  CZ  -  NH2 ANGL. DEV. =  -6.1 DEGREES          
REMARK 500    ARG B 184   NE  -  CZ  -  NH2 ANGL. DEV. =  -4.8 DEGREES          
REMARK 500    ASP B 212   CB  -  CG  -  OD1 ANGL. DEV. =   5.4 DEGREES          
REMARK 500    PHE B 240   CB  -  CG  -  CD2 ANGL. DEV. =  -4.6 DEGREES          
REMARK 500    GLU B 266   OE1 -  CD  -  OE2 ANGL. DEV. = -13.3 DEGREES          
REMARK 500                                                                      
REMARK 500 REMARK: NULL                                                         
REMARK 500                                                                      
REMARK 500 GEOMETRY AND STEREOCHEMISTRY                                         
REMARK 500 SUBTOPIC: TORSION ANGLES                                             
REMARK 500                                                                      
REMARK 500 TORSION ANGLES OUTSIDE THE EXPECTED RAMACHANDRAN REGIONS:            
REMARK 500 (M=MODEL NUMBER; RES=RESIDUE NAME; C=CHAIN IDENTIFIER;               
REMARK 500 SSEQ=SEQUENCE NUMBER; I=INSERTION CODE).                             
REMARK 500                                                                      
REMARK 500 STANDARD TABLE:                                                      
REMARK 500 FORMAT:(10X,I3,1X,A3,1X,A1,I4,A1,4X,F7.2,3X,F7.2)                    
REMARK 500                                                                      
REMARK 500 EXPECTED VALUES: GJ KLEYWEGT AND TA JONES (1996). PHI/PSI-           
REMARK 500 CHOLOGY: RAMACHANDRAN REVISITED. STRUCTURE 4, 1395 - 1400            
REMARK 500                                                                      
REMARK 500  M RES CSSEQI        PSI       PHI                                   
REMARK 500    ASN A   9     -129.38     54.35                                   
REMARK 500    PRO A  33       52.41   -109.65                                   
REMARK 500    LEU A  34     -146.06   -101.28                                   
REMARK 500    SER A  98     -119.78     49.18                                   
REMARK 500    PHE A 128      106.36   -172.83                                   
REMARK 500    ASP A 155       91.58   -177.96                                   
REMARK 500    THR A 176      -57.38   -122.73                                   
REMARK 500    THR A 236      -89.37   -124.09                                   
REMARK 500    ASN B   9     -121.58     52.32                                   
REMARK 500    PRO B  33       45.52   -107.25                                   
REMARK 500    LEU B  34     -144.49    -98.63                                   
REMARK 500    SER B  98     -120.07     53.45                                   
REMARK 500    PHE B 128      108.07   -175.10                                   
REMARK 500    ASP B 155       96.48   -174.12                                   
REMARK 500    THR B 176      -62.44   -122.71                                   
REMARK 500    THR B 236      -92.12   -127.81                                   
REMARK 500                                                                      
REMARK 500 REMARK: NULL                                                         
REMARK 525                                                                      
REMARK 525 SOLVENT                                                              
REMARK 525                                                                      
REMARK 525 THE SOLVENT MOLECULES HAVE CHAIN IDENTIFIERS THAT                    
REMARK 525 INDICATE THE POLYMER CHAIN WITH WHICH THEY ARE MOST                  
REMARK 525 CLOSELY ASSOCIATED. THE REMARK LISTS ALL THE SOLVENT                 
REMARK 525 MOLECULES WHICH ARE MORE THAN 5A AWAY FROM THE                       
REMARK 525 NEAREST POLYMER CHAIN (M = MODEL NUMBER;                             
REMARK 525 RES=RESIDUE NAME; C=CHAIN IDENTIFIER; SSEQ=SEQUENCE                  
REMARK 525 NUMBER; I=INSERTION CODE):                                           
REMARK 525                                                                      
REMARK 525  M RES CSSEQI                                                        
REMARK 525    HOH B 452        DISTANCE =  5.19 ANGSTROMS                       
REMARK 800                                                                      
REMARK 800 SITE                                                                 
REMARK 800 SITE_IDENTIFIER: CTA                                                 
REMARK 800 EVIDENCE_CODE: UNKNOWN                                               
REMARK 800 SITE_DESCRIPTION: CATALYTIC TRIAD.                                   
REMARK 800 SITE_IDENTIFIER: CTB                                                 
REMARK 800 EVIDENCE_CODE: UNKNOWN                                               
REMARK 800 SITE_DESCRIPTION: CATALYTIC TRIAD.                                   
DBREF  1A7U A    1   277  UNP    O31168   PRXC_STRAU       2    278             
DBREF  1A7U B    1   277  UNP    O31168   PRXC_STRAU       2    278             
SEQRES   1 A  277  PRO PHE ILE THR VAL GLY GLN GLU ASN SER THR SER ILE          
SEQRES   2 A  277  ASP LEU TYR TYR GLU ASP HIS GLY ALA GLY GLN PRO VAL          
SEQRES   3 A  277  VAL LEU ILE HIS GLY PHE PRO LEU SER GLY HIS SER TRP          
SEQRES   4 A  277  GLU ARG GLN SER ALA ALA LEU LEU ASP ALA GLY TYR ARG          
SEQRES   5 A  277  VAL ILE THR TYR ASP ARG ARG GLY PHE GLY GLN SER SER          
SEQRES   6 A  277  GLN PRO THR THR GLY TYR ASP TYR ASP THR PHE ALA ALA          
SEQRES   7 A  277  ASP LEU ASN THR VAL LEU GLU THR LEU ASP LEU GLN ASP          
SEQRES   8 A  277  ALA VAL LEU VAL GLY PHE SER MET GLY THR GLY GLU VAL          
SEQRES   9 A  277  ALA ARG TYR VAL SER SER TYR GLY THR ALA ARG ILE ALA          
SEQRES  10 A  277  LYS VAL ALA PHE LEU ALA SER LEU GLU PRO PHE LEU LEU          
SEQRES  11 A  277  LYS THR ASP ASP ASN PRO ASP GLY ALA ALA PRO LYS GLU          
SEQRES  12 A  277  PHE PHE ASP GLY ILE VAL ALA ALA VAL LYS ALA ASP ARG          
SEQRES  13 A  277  TYR ALA PHE TYR THR GLY PHE PHE ASN ASP PHE TYR ASN          
SEQRES  14 A  277  LEU ASP GLU ASN LEU GLY THR ARG ILE SER GLU GLU ALA          
SEQRES  15 A  277  VAL ARG ASN SER TRP ASN THR ALA ALA SER GLY GLY PHE          
SEQRES  16 A  277  PHE ALA ALA ALA ALA ALA PRO THR THR TRP TYR THR ASP          
SEQRES  17 A  277  PHE ARG ALA ASP ILE PRO ARG ILE ASP VAL PRO ALA LEU          
SEQRES  18 A  277  ILE LEU HIS GLY THR GLY ASP ARG THR LEU PRO ILE GLU          
SEQRES  19 A  277  ASN THR ALA ARG VAL PHE HIS LYS ALA LEU PRO SER ALA          
SEQRES  20 A  277  GLU TYR VAL GLU VAL GLU GLY ALA PRO HIS GLY LEU LEU          
SEQRES  21 A  277  TRP THR HIS ALA GLU GLU VAL ASN THR ALA LEU LEU ALA          
SEQRES  22 A  277  PHE LEU ALA LYS                                              
SEQRES   1 B  277  PRO PHE ILE THR VAL GLY GLN GLU ASN SER THR SER ILE          
SEQRES   2 B  277  ASP LEU TYR TYR GLU ASP HIS GLY ALA GLY GLN PRO VAL          
SEQRES   3 B  277  VAL LEU ILE HIS GLY PHE PRO LEU SER GLY HIS SER TRP          
SEQRES   4 B  277  GLU ARG GLN SER ALA ALA LEU LEU ASP ALA GLY TYR ARG          
SEQRES   5 B  277  VAL ILE THR TYR ASP ARG ARG GLY PHE GLY GLN SER SER          
SEQRES   6 B  277  GLN PRO THR THR GLY TYR ASP TYR ASP THR PHE ALA ALA          
SEQRES   7 B  277  ASP LEU ASN THR VAL LEU GLU THR LEU ASP LEU GLN ASP          
SEQRES   8 B  277  ALA VAL LEU VAL GLY PHE SER MET GLY THR GLY GLU VAL          
SEQRES   9 B  277  ALA ARG TYR VAL SER SER TYR GLY THR ALA ARG ILE ALA          
SEQRES  10 B  277  LYS VAL ALA PHE LEU ALA SER LEU GLU PRO PHE LEU LEU          
SEQRES  11 B  277  LYS THR ASP ASP ASN PRO ASP GLY ALA ALA PRO LYS GLU          
SEQRES  12 B  277  PHE PHE ASP GLY ILE VAL ALA ALA VAL LYS ALA ASP ARG          
SEQRES  13 B  277  TYR ALA PHE TYR THR GLY PHE PHE ASN ASP PHE TYR ASN          
SEQRES  14 B  277  LEU ASP GLU ASN LEU GLY THR ARG ILE SER GLU GLU ALA          
SEQRES  15 B  277  VAL ARG ASN SER TRP ASN THR ALA ALA SER GLY GLY PHE          
SEQRES  16 B  277  PHE ALA ALA ALA ALA ALA PRO THR THR TRP TYR THR ASP          
SEQRES  17 B  277  PHE ARG ALA ASP ILE PRO ARG ILE ASP VAL PRO ALA LEU          
SEQRES  18 B  277  ILE LEU HIS GLY THR GLY ASP ARG THR LEU PRO ILE GLU          
SEQRES  19 B  277  ASN THR ALA ARG VAL PHE HIS LYS ALA LEU PRO SER ALA          
SEQRES  20 B  277  GLU TYR VAL GLU VAL GLU GLY ALA PRO HIS GLY LEU LEU          
SEQRES  21 B  277  TRP THR HIS ALA GLU GLU VAL ASN THR ALA LEU LEU ALA          
SEQRES  22 B  277  PHE LEU ALA LYS                                              
FORMUL   3  HOH   *399(H2 O)                                                    
HELIX    1   1 GLY A   36  ASP A   48  5                                  13    
HELIX    2   2 TYR A   73  LEU A   87  1                                  15    
HELIX    3   3 SER A   98  TYR A  111  5                                  14    
HELIX    4   4 LYS A  142  ALA A  154  1                                  13    
HELIX    5   5 ARG A  156  PHE A  167  1                                  12    
HELIX    6   6 LEU A  170  ASN A  173  1                                   4    
HELIX    7   7 GLU A  180  SER A  192  1                                  13    
HELIX    8   8 PHE A  195  TYR A  206  1                                  12    
HELIX    9   9 ARG A  210  ARG A  215  1                                   6    
HELIX   10  10 ILE A  233  ASN A  235  5                                   3    
HELIX   11  11 ALA A  237  ALA A  243  1                                   7    
HELIX   12  12 LEU A  259  THR A  262  1                                   4    
HELIX   13  13 ALA A  264  LEU A  275  1                                  12    
HELIX   14  14 GLY B   36  ASP B   48  5                                  13    
HELIX   15  15 TYR B   73  LEU B   87  1                                  15    
HELIX   16  16 SER B   98  TYR B  111  5                                  14    
HELIX   17  17 LYS B  142  ALA B  154  1                                  13    
HELIX   18  18 ARG B  156  PHE B  167  1                                  12    
HELIX   19  19 LEU B  170  ASN B  173  1                                   4    
HELIX   20  20 GLU B  180  SER B  192  1                                  13    
HELIX   21  21 PHE B  195  THR B  204  1                                  10    
HELIX   22  22 ARG B  210  ARG B  215  1                                   6    
HELIX   23  23 ILE B  233  ASN B  235  5                                   3    
HELIX   24  24 ALA B  237  ALA B  243  1                                   7    
HELIX   25  25 LEU B  259  THR B  262  1                                   4    
HELIX   26  26 ALA B  264  LEU B  275  1                                  12    
SHEET    1   A 7 TYR A  17  GLY A  21  0                                        
SHEET    2   A 7 ARG A  52  TYR A  56 -1  N  THR A  55   O  GLU A  18           
SHEET    3   A 7 PRO A  25  ILE A  29  1  N  VAL A  26   O  ARG A  52           
SHEET    4   A 7 ALA A  92  PHE A  97  1  N  VAL A  93   O  VAL A  27           
SHEET    5   A 7 ILE A 116  LEU A 122  1  N  ALA A 117   O  ALA A  92           
SHEET    6   A 7 PRO A 219  GLY A 225  1  N  PRO A 219   O  VAL A 119           
SHEET    7   A 7 GLU A 248  VAL A 252  1  N  GLU A 248   O  ILE A 222           
SHEET    1   B 2 PHE A   2  GLU A   8  0                                        
SHEET    2   B 2 THR A  11  TYR A  16 -1  N  LEU A  15   O  ILE A   3           
SHEET    1   C 7 TYR B  17  GLY B  21  0                                        
SHEET    2   C 7 ARG B  52  TYR B  56 -1  N  THR B  55   O  GLU B  18           
SHEET    3   C 7 PRO B  25  ILE B  29  1  N  VAL B  26   O  ARG B  52           
SHEET    4   C 7 ALA B  92  PHE B  97  1  N  VAL B  93   O  VAL B  27           
SHEET    5   C 7 ILE B 116  LEU B 122  1  N  ALA B 117   O  ALA B  92           
SHEET    6   C 7 PRO B 219  GLY B 225  1  N  PRO B 219   O  VAL B 119           
SHEET    7   C 7 GLU B 248  VAL B 252  1  N  GLU B 248   O  ILE B 222           
SHEET    1   D 2 PHE B   2  GLU B   8  0                                        
SHEET    2   D 2 THR B  11  TYR B  16 -1  N  LEU B  15   O  ILE B   3           
CISPEP   1 PHE A   32    PRO A   33          0        -4.35                     
CISPEP   2 GLU A  126    PRO A  127          0         2.56                     
CISPEP   3 PHE B   32    PRO B   33          0        -5.14                     
CISPEP   4 GLU B  126    PRO B  127          0        -1.67                     
SITE     1 CTA  3 SER A  98  ASP A 228  HIS A 257                               
SITE     1 CTB  3 SER B  98  ASP B 228  HIS B 257                               
CRYST1  126.560  126.560  126.560  90.00  90.00  90.00 P 21 3       24          
ORIGX1      1.000000  0.000000  0.000000        0.00000                         
ORIGX2      0.000000  1.000000  0.000000        0.00000                         
ORIGX3      0.000000  0.000000  1.000000        0.00000                         
SCALE1      0.007901  0.000000  0.000000        0.00000                         
SCALE2      0.000000  0.007901  0.000000        0.00000                         
SCALE3      0.000000  0.000000  0.007901        0.00000                         
MTRIX1   1  0.339930  0.722670  0.601830      -53.92249    1                    
MTRIX2   1 -0.726060  0.608400 -0.320460       20.20496    1                    
MTRIX3   1 -0.597740 -0.328030  0.731510       71.58698    1                    
ATOM      1  N   PRO A   1      33.036  43.113  33.972  1.00 14.22           N  
ATOM      2  CA  PRO A   1      33.347  44.091  35.059  1.00 13.04           C  
ATOM      3  C   PRO A   1      32.434  43.792  36.243  1.00 11.14           C  
ATOM      4  O   PRO A   1      31.403  43.182  35.977  1.00 12.10           O  
ATOM      5  CB  PRO A   1      33.034  45.451  34.471  1.00 13.01           C  
ATOM      6  CG  PRO A   1      33.242  45.239  33.007  1.00 15.04           C  
ATOM      7  CD  PRO A   1      32.811  43.844  32.693  1.00 14.05           C  
ATOM      8  N   PHE A   2      32.868  44.122  37.457  1.00 10.85           N  
ATOM      9  CA  PHE A   2      32.039  43.734  38.611  1.00 10.28           C  
ATOM     10  C   PHE A   2      31.930  44.881  39.603  1.00 12.10           C  
ATOM     11  O   PHE A   2      32.871  45.665  39.768  1.00 13.66           O  
ATOM     12  CB  PHE A   2      32.701  42.539  39.366  1.00 10.63           C  
ATOM     13  CG  PHE A   2      32.672  41.269  38.535  1.00 11.63           C  
ATOM     14  CD1 PHE A   2      31.523  40.504  38.494  1.00 14.40           C  
ATOM     15  CD2 PHE A   2      33.774  40.897  37.800  1.00 15.75           C  
ATOM     16  CE1 PHE A   2      31.489  39.344  37.728  1.00 14.02           C  
ATOM     17  CE2 PHE A   2      33.735  39.752  37.015  1.00 16.22           C  
ATOM     18  CZ  PHE A   2      32.584  38.993  36.993  1.00 14.48           C  
ATOM     19  N   ILE A   3      30.818  44.914  40.302  1.00 11.13           N  
ATOM     20  CA  ILE A   3      30.634  45.827  41.448  1.00 11.58           C  
ATOM     21  C   ILE A   3      30.311  44.903  42.636  1.00 11.54           C  
ATOM     22  O   ILE A   3      29.359  44.110  42.587  1.00 11.67           O  
ATOM     23  CB  ILE A   3      29.483  46.801  41.158  1.00 14.30           C  
ATOM     24  CG1 ILE A   3      29.945  47.843  40.112  1.00 13.89           C  
ATOM     25  CG2 ILE A   3      29.096  47.586  42.416  1.00 14.16           C  
ATOM     26  CD1 ILE A   3      28.798  48.619  39.465  1.00 14.74           C  
ATOM     27  N   THR A   4      31.020  45.128  43.733  1.00 11.75           N  
ATOM     28  CA  THR A   4      30.737  44.340  44.955  1.00 11.97           C  
ATOM     29  C   THR A   4      29.574  44.922  45.713  1.00 11.18           C  
ATOM     30  O   THR A   4      29.521  46.117  46.021  1.00 11.79           O  
ATOM     31  CB  THR A   4      32.025  44.356  45.825  1.00 13.50           C  
ATOM     32  OG1 THR A   4      33.039  43.754  45.010  1.00 14.74           O  
ATOM     33  CG2 THR A   4      31.769  43.538  47.082  1.00 13.74           C  
ATOM     34  N   VAL A   5      28.621  44.079  46.125  1.00  9.37           N  
ATOM     35  CA  VAL A   5      27.425  44.551  46.818  1.00 10.33           C  
ATOM     36  C   VAL A   5      27.279  43.961  48.216  1.00 12.01           C  
ATOM     37  O   VAL A   5      26.350  44.380  48.933  1.00 13.78           O  
ATOM     38  CB  VAL A   5      26.135  44.265  46.023  1.00 10.22           C  
ATOM     39  CG1 VAL A   5      26.163  45.076  44.693  1.00 10.00           C  
ATOM     40  CG2 VAL A   5      25.985  42.768  45.781  1.00 10.05           C  
ATOM     41  N   GLY A   6      28.144  43.027  48.582  1.00 11.50           N  
ATOM     42  CA  GLY A   6      27.942  42.447  49.943  1.00 10.70           C  
ATOM     43  C   GLY A   6      28.859  41.236  50.107  1.00 10.45           C  
ATOM     44  O   GLY A   6      29.769  40.995  49.311  1.00 11.14           O  
ATOM     45  N   GLN A   7      28.655  40.576  51.249  1.00 10.00           N  
ATOM     46  CA  GLN A   7      29.478  39.449  51.633  1.00  9.49           C  
ATOM     47  C   GLN A   7      28.627  38.236  51.977  1.00  9.56           C  
ATOM     48  O   GLN A   7      27.541  38.375  52.555  1.00 10.05           O  
ATOM     49  CB  GLN A   7      30.248  39.887  52.926  1.00 11.01           C  
ATOM     50  CG  GLN A   7      31.232  38.790  53.396  1.00 12.29           C  
ATOM     51  CD  GLN A   7      32.559  38.823  52.701  1.00 12.17           C  
ATOM     52  OE1 GLN A   7      32.874  39.752  51.938  1.00 13.41           O  
ATOM     53  NE2 GLN A   7      33.490  37.862  52.882  1.00 12.22           N  
ATOM     54  N   GLU A   8      29.109  37.062  51.554  1.00  9.84           N  
ATOM     55  CA  GLU A   8      28.440  35.805  51.919  1.00 10.23           C  
ATOM     56  C   GLU A   8      29.526  34.891  52.489  1.00 10.08           C  
ATOM     57  O   GLU A   8      30.368  34.408  51.704  1.00 10.69           O  
ATOM     58  CB  GLU A   8      27.859  35.136  50.656  1.00 11.10           C  
ATOM     59  CG  GLU A   8      27.099  33.833  51.049  1.00 12.37           C  
ATOM     60  CD  GLU A   8      26.722  33.008  49.830  1.00 14.13           C  
ATOM     61  OE1 GLU A   8      27.395  33.102  48.773  1.00 13.72           O  
ATOM     62  OE2 GLU A   8      25.776  32.192  49.975  1.00 12.23           O  
ATOM     63  N   ASN A   9      29.502  34.624  53.783  1.00  9.20           N  
ATOM     64  CA  ASN A   9      30.537  33.728  54.347  1.00  8.01           C  
ATOM     65  C   ASN A   9      31.928  34.245  53.990  1.00  8.89           C  
ATOM     66  O   ASN A   9      32.222  35.421  54.280  1.00  9.72           O  
ATOM     67  CB  ASN A   9      30.336  32.270  54.006  1.00  8.55           C  
ATOM     68  CG  ASN A   9      29.022  31.726  54.528  1.00 11.34           C  
ATOM     69  OD1 ASN A   9      28.272  32.452  55.205  1.00 11.20           O  
ATOM     70  ND2 ASN A   9      28.728  30.471  54.213  1.00 11.00           N  
ATOM     71  N   SER A  10      32.811  33.402  53.444  1.00  8.44           N  
ATOM     72  CA  SER A  10      34.149  33.917  53.118  1.00  9.06           C  
ATOM     73  C   SER A  10      34.258  34.644  51.776  1.00 11.03           C  
ATOM     74  O   SER A  10      35.386  35.039  51.386  1.00 11.52           O  
ATOM     75  CB  SER A  10      35.093  32.683  53.116  1.00 11.26           C  
ATOM     76  OG  SER A  10      34.733  31.893  51.965  1.00 10.89           O  
ATOM     77  N   THR A  11      33.138  34.833  51.062  1.00  9.18           N  
ATOM     78  CA  THR A  11      33.221  35.366  49.724  1.00  9.93           C  
ATOM     79  C   THR A  11      32.481  36.702  49.561  1.00 10.66           C  
ATOM     80  O   THR A  11      31.519  36.966  50.256  1.00 12.09           O  
ATOM     81  CB  THR A  11      32.566  34.369  48.730  1.00 10.90           C  
ATOM     82  OG1 THR A  11      31.167  34.259  48.975  1.00 12.24           O  
ATOM     83  CG2 THR A  11      33.125  32.932  48.772  1.00 13.71           C  
ATOM     84  N   SER A  12      32.909  37.492  48.593  1.00  9.96           N  
ATOM     85  CA  SER A  12      32.087  38.705  48.297  1.00  9.84           C  
ATOM     86  C   SER A  12      30.991  38.329  47.294  1.00 10.77           C  
ATOM     87  O   SER A  12      31.009  37.289  46.630  1.00 13.45           O  
ATOM     88  CB  SER A  12      32.986  39.827  47.749  1.00 14.89           C  
ATOM     89  OG  SER A  12      33.541  39.313  46.544  1.00 16.92           O  
ATOM     90  N   ILE A  13      29.952  39.149  47.231  1.00  8.71           N  
ATOM     91  CA  ILE A  13      28.855  38.999  46.293  1.00  7.62           C  
ATOM     92  C   ILE A  13      29.099  40.102  45.261  1.00  9.43           C  
ATOM     93  O   ILE A  13      29.023  41.282  45.617  1.00 10.16           O  
ATOM     94  CB  ILE A  13      27.512  39.222  47.022  1.00  7.35           C  
ATOM     95  CG1 ILE A  13      27.358  38.181  48.143  1.00  7.72           C  
ATOM     96  CG2 ILE A  13      26.407  39.081  45.974  1.00  8.67           C  
ATOM     97  CD1 ILE A  13      26.114  38.455  49.015  1.00  9.83           C  
ATOM     98  N   ASP A  14      29.453  39.681  44.043  1.00  7.17           N  
ATOM     99  CA  ASP A  14      29.780  40.683  43.010  1.00  9.68           C  
ATOM    100  C   ASP A  14      28.767  40.640  41.871  1.00 11.15           C  
ATOM    101  O   ASP A  14      28.404  39.540  41.412  1.00 13.36           O  
ATOM    102  CB  ASP A  14      31.143  40.353  42.396  1.00 11.92           C  
ATOM    103  CG  ASP A  14      32.273  40.368  43.420  1.00 17.22           C  
ATOM    104  OD1 ASP A  14      32.158  41.084  44.411  1.00 17.42           O  
ATOM    105  OD2 ASP A  14      33.263  39.630  43.187  1.00 21.31           O  
ATOM    106  N   LEU A  15      28.361  41.810  41.373  1.00  8.26           N  
ATOM    107  CA  LEU A  15      27.432  41.785  40.242  1.00  8.93           C  
ATOM    108  C   LEU A  15      28.224  42.114  38.968  1.00  8.42           C  
ATOM    109  O   LEU A  15      29.007  43.079  38.946  1.00  9.71           O  
ATOM    110  CB  LEU A  15      26.363  42.869  40.455  1.00  9.94           C  
ATOM    111  CG  LEU A  15      25.534  42.694  41.748  1.00 12.38           C  
ATOM    112  CD1 LEU A  15      24.464  43.783  41.775  1.00 15.14           C  
ATOM    113  CD2 LEU A  15      24.969  41.277  41.879  1.00 13.21           C  
ATOM    114  N   TYR A  16      27.929  41.327  37.931  1.00  7.28           N  
ATOM    115  CA  TYR A  16      28.547  41.620  36.615  1.00  8.56           C  
ATOM    116  C   TYR A  16      27.850  42.829  36.004  1.00  8.79           C  
ATOM    117  O   TYR A  16      26.611  42.902  36.035  1.00 10.49           O  
ATOM    118  CB  TYR A  16      28.392  40.376  35.702  1.00  7.28           C  
ATOM    119  CG  TYR A  16      28.939  40.638  34.307  1.00  9.55           C  
ATOM    120  CD1 TYR A  16      30.281  40.487  34.036  1.00  9.72           C  
ATOM    121  CD2 TYR A  16      28.075  41.035  33.270  1.00  9.25           C  
ATOM    122  CE1 TYR A  16      30.787  40.768  32.771  1.00 10.34           C  
ATOM    123  CE2 TYR A  16      28.577  41.330  31.999  1.00 10.10           C  
ATOM    124  CZ  TYR A  16      29.923  41.154  31.761  1.00 12.07           C  
ATOM    125  OH  TYR A  16      30.458  41.422  30.502  1.00 12.65           O  
ATOM    126  N   TYR A  17      28.580  43.781  35.387  1.00  6.96           N  
ATOM    127  CA  TYR A  17      27.894  44.881  34.693  1.00  7.98           C  
ATOM    128  C   TYR A  17      28.722  45.311  33.474  1.00  9.30           C  
ATOM    129  O   TYR A  17      29.854  44.854  33.314  1.00  9.28           O  
ATOM    130  CB  TYR A  17      27.707  46.089  35.642  1.00  7.29           C  
ATOM    131  CG  TYR A  17      28.895  47.026  35.792  1.00  9.08           C  
ATOM    132  CD1 TYR A  17      30.003  46.660  36.566  1.00  9.33           C  
ATOM    133  CD2 TYR A  17      28.893  48.305  35.220  1.00  9.94           C  
ATOM    134  CE1 TYR A  17      31.081  47.524  36.721  1.00  9.59           C  
ATOM    135  CE2 TYR A  17      29.972  49.165  35.382  1.00  9.65           C  
ATOM    136  CZ  TYR A  17      31.017  48.790  36.150  1.00  9.25           C  
ATOM    137  OH  TYR A  17      32.114  49.656  36.316  1.00 10.54           O  
ATOM    138  N   GLU A  18      28.099  46.040  32.568  1.00  7.72           N  
ATOM    139  CA  GLU A  18      28.742  46.628  31.403  1.00  8.00           C  
ATOM    140  C   GLU A  18      28.318  48.084  31.331  1.00  8.44           C  
ATOM    141  O   GLU A  18      27.248  48.441  31.797  1.00  9.17           O  
ATOM    142  CB  GLU A  18      28.329  45.938  30.068  1.00  6.85           C  
ATOM    143  CG  GLU A  18      29.074  44.611  29.996  1.00  9.77           C  
ATOM    144  CD  GLU A  18      28.604  43.777  28.802  1.00 10.90           C  
ATOM    145  OE1 GLU A  18      28.022  44.391  27.897  1.00 12.17           O  
ATOM    146  OE2 GLU A  18      28.836  42.559  28.841  1.00 11.39           O  
ATOM    147  N   ASP A  19      29.163  48.919  30.701  1.00  7.43           N  
ATOM    148  CA  ASP A  19      28.863  50.364  30.654  1.00  8.15           C  
ATOM    149  C   ASP A  19      29.423  50.838  29.316  1.00  9.83           C  
ATOM    150  O   ASP A  19      30.625  50.762  29.034  1.00 10.63           O  
ATOM    151  CB  ASP A  19      29.695  50.950  31.830  1.00  9.70           C  
ATOM    152  CG  ASP A  19      29.690  52.451  31.928  1.00 12.25           C  
ATOM    153  OD1 ASP A  19      29.017  53.122  31.105  1.00 12.50           O  
ATOM    154  OD2 ASP A  19      30.343  52.967  32.877  1.00 10.58           O  
ATOM    155  N   HIS A  20      28.506  51.132  28.400  1.00  8.97           N  
ATOM    156  CA  HIS A  20      28.891  51.425  27.027  1.00 10.21           C  
ATOM    157  C   HIS A  20      28.305  52.748  26.545  1.00 10.29           C  
ATOM    158  O   HIS A  20      27.276  53.201  27.062  1.00 11.16           O  
ATOM    159  CB  HIS A  20      28.264  50.353  26.120  1.00 10.59           C  
ATOM    160  CG  HIS A  20      28.676  48.942  26.395  1.00 10.68           C  
ATOM    161  ND1 HIS A  20      29.979  48.537  26.410  1.00  9.93           N  
ATOM    162  CD2 HIS A  20      27.905  47.846  26.651  1.00 12.27           C  
ATOM    163  CE1 HIS A  20      30.022  47.242  26.695  1.00 10.80           C  
ATOM    164  NE2 HIS A  20      28.785  46.795  26.850  1.00 11.27           N  
ATOM    165  N   GLY A  21      29.034  53.383  25.605  1.00  9.70           N  
ATOM    166  CA  GLY A  21      28.408  54.570  25.009  1.00  9.36           C  
ATOM    167  C   GLY A  21      28.610  55.846  25.767  1.00 12.89           C  
ATOM    168  O   GLY A  21      29.438  55.916  26.681  1.00 15.08           O  
ATOM    169  N   ALA A  22      27.854  56.903  25.410  1.00 12.17           N  
ATOM    170  CA  ALA A  22      28.058  58.173  26.118  1.00 12.96           C  
ATOM    171  C   ALA A  22      26.752  58.981  25.988  1.00 13.92           C  
ATOM    172  O   ALA A  22      26.070  58.743  24.995  1.00 16.90           O  
ATOM    173  CB  ALA A  22      29.223  58.942  25.505  1.00 15.41           C  
ATOM    174  N   GLY A  23      26.499  59.818  26.946  1.00 13.94           N  
ATOM    175  CA  GLY A  23      25.258  60.617  26.924  1.00 14.97           C  
ATOM    176  C   GLY A  23      24.475  60.268  28.195  1.00 15.99           C  
ATOM    177  O   GLY A  23      25.057  59.889  29.213  1.00 16.03           O  
ATOM    178  N   GLN A  24      23.176  60.538  28.167  1.00 14.90           N  
ATOM    179  CA  GLN A  24      22.326  60.263  29.313  1.00 14.40           C  
ATOM    180  C   GLN A  24      22.367  58.769  29.629  1.00 14.19           C  
ATOM    181  O   GLN A  24      22.147  57.939  28.754  1.00 14.49           O  
ATOM    182  CB  GLN A  24      20.877  60.686  29.026  1.00 14.14           C  
ATOM    183  CG  GLN A  24      19.985  60.529  30.275  1.00 15.47           C  
ATOM    184  CD  GLN A  24      18.600  61.101  30.041  1.00 17.62           C  
ATOM    185  OE1 GLN A  24      18.145  61.225  28.896  1.00 19.40           O  
ATOM    186  NE2 GLN A  24      17.883  61.462  31.074  1.00 16.39           N  
ATOM    187  N   PRO A  25      22.524  58.439  30.891  1.00 13.82           N  
ATOM    188  CA  PRO A  25      22.635  57.041  31.289  1.00 14.35           C  
ATOM    189  C   PRO A  25      21.270  56.399  31.358  1.00 13.68           C  
ATOM    190  O   PRO A  25      20.340  56.929  31.937  1.00 15.05           O  
ATOM    191  CB  PRO A  25      23.290  57.028  32.663  1.00 14.48           C  
ATOM    192  CG  PRO A  25      23.296  58.436  33.133  1.00 18.01           C  
ATOM    193  CD  PRO A  25      22.842  59.342  32.023  1.00 16.41           C  
ATOM    194  N   VAL A  26      21.187  55.207  30.765  1.00 11.82           N  
ATOM    195  CA  VAL A  26      19.980  54.400  30.779  1.00 12.44           C  
ATOM    196  C   VAL A  26      20.396  53.052  31.393  1.00 12.79           C  
ATOM    197  O   VAL A  26      21.276  52.384  30.843  1.00 13.54           O  
ATOM    198  CB  VAL A  26      19.484  54.167  29.348  1.00 13.10           C  
ATOM    199  CG1 VAL A  26      18.227  53.314  29.314  1.00 13.43           C  
ATOM    200  CG2 VAL A  26      19.176  55.554  28.730  1.00 13.50           C  
ATOM    201  N   VAL A  27      19.765  52.673  32.478  1.00 12.65           N  
ATOM    202  CA  VAL A  27      20.105  51.454  33.215  1.00 10.91           C  
ATOM    203  C   VAL A  27      18.992  50.433  32.930  1.00 13.07           C  
ATOM    204  O   VAL A  27      17.807  50.724  33.176  1.00 12.76           O  
ATOM    205  CB  VAL A  27      20.120  51.732  34.730  1.00 11.26           C  
ATOM    206  CG1 VAL A  27      20.541  50.473  35.512  1.00 13.39           C  
ATOM    207  CG2 VAL A  27      21.136  52.828  35.034  1.00 12.98           C  
ATOM    208  N   LEU A  28      19.381  49.315  32.352  1.00 10.66           N  
ATOM    209  CA  LEU A  28      18.441  48.287  31.922  1.00 11.11           C  
ATOM    210  C   LEU A  28      18.495  47.117  32.891  1.00 12.28           C  
ATOM    211  O   LEU A  28      19.597  46.628  33.154  1.00 11.85           O  
ATOM    212  CB  LEU A  28      18.846  47.806  30.526  1.00 10.17           C  
ATOM    213  CG  LEU A  28      18.968  48.910  29.443  1.00 11.58           C  
ATOM    214  CD1 LEU A  28      19.376  48.184  28.167  1.00 11.00           C  
ATOM    215  CD2 LEU A  28      17.639  49.650  29.253  1.00 13.86           C  
ATOM    216  N   ILE A  29      17.355  46.716  33.445  1.00  9.72           N  
ATOM    217  CA  ILE A  29      17.336  45.700  34.516  1.00  9.39           C  
ATOM    218  C   ILE A  29      16.560  44.474  34.045  1.00 11.52           C  
ATOM    219  O   ILE A  29      15.373  44.632  33.848  1.00 11.11           O  
ATOM    220  CB  ILE A  29      16.671  46.285  35.777  1.00 10.85           C  
ATOM    221  CG1 ILE A  29      17.383  47.616  36.130  1.00 11.80           C  
ATOM    222  CG2 ILE A  29      16.803  45.302  36.957  1.00 11.21           C  
ATOM    223  CD1 ILE A  29      16.705  48.409  37.231  1.00 15.77           C  
ATOM    224  N   HIS A  30      17.215  43.335  33.829  1.00  9.00           N  
ATOM    225  CA  HIS A  30      16.599  42.204  33.163  1.00  9.41           C  
ATOM    226  C   HIS A  30      15.590  41.371  33.953  1.00 10.69           C  
ATOM    227  O   HIS A  30      15.449  41.547  35.154  1.00 13.01           O  
ATOM    228  CB  HIS A  30      17.728  41.259  32.703  1.00  9.00           C  
ATOM    229  CG  HIS A  30      18.435  40.596  33.858  1.00  9.14           C  
ATOM    230  ND1 HIS A  30      18.001  39.373  34.306  1.00  9.82           N  
ATOM    231  CD2 HIS A  30      19.517  40.913  34.619  1.00  9.63           C  
ATOM    232  CE1 HIS A  30      18.772  38.959  35.356  1.00 10.49           C  
ATOM    233  NE2 HIS A  30      19.703  39.861  35.516  1.00  9.36           N  
ATOM    234  N   GLY A  31      14.975  40.415  33.202  1.00  9.84           N  
ATOM    235  CA  GLY A  31      13.971  39.566  33.887  1.00 10.86           C  
ATOM    236  C   GLY A  31      14.543  38.158  34.104  1.00 10.93           C  
ATOM    237  O   GLY A  31      15.658  37.802  33.725  1.00 12.64           O  
ATOM    238  N   PHE A  32      13.696  37.334  34.753  1.00 12.67           N  
ATOM    239  CA  PHE A  32      14.095  35.943  35.008  1.00 12.35           C  
ATOM    240  C   PHE A  32      13.878  35.078  33.784  1.00 13.85           C  
ATOM    241  O   PHE A  32      12.892  35.288  33.082  1.00 14.68           O  
ATOM    242  CB  PHE A  32      13.121  35.462  36.113  1.00 13.19           C  
ATOM    243  CG  PHE A  32      13.164  34.002  36.442  1.00 13.25           C  
ATOM    244  CD1 PHE A  32      12.363  33.096  35.747  1.00 12.97           C  
ATOM    245  CD2 PHE A  32      13.936  33.552  37.513  1.00 13.28           C  
ATOM    246  CE1 PHE A  32      12.372  31.770  36.152  1.00 13.03           C  
ATOM    247  CE2 PHE A  32      13.960  32.214  37.859  1.00 15.04           C  
ATOM    248  CZ  PHE A  32      13.162  31.297  37.189  1.00 16.17           C  
ATOM    249  N   PRO A  33      14.715  34.099  33.536  1.00 12.76           N  
ATOM    250  CA  PRO A  33      15.919  33.801  34.292  1.00 11.55           C  
ATOM    251  C   PRO A  33      17.134  34.159  33.399  1.00 11.20           C  
ATOM    252  O   PRO A  33      18.051  33.385  33.172  1.00 14.05           O  
ATOM    253  CB  PRO A  33      15.810  32.266  34.387  1.00 13.64           C  
ATOM    254  CG  PRO A  33      15.085  31.851  33.142  1.00 13.84           C  
ATOM    255  CD  PRO A  33      14.472  33.056  32.476  1.00 13.34           C  
ATOM    256  N   LEU A  34      17.146  35.353  32.889  1.00 10.48           N  
ATOM    257  CA  LEU A  34      18.157  35.756  31.885  1.00 10.33           C  
ATOM    258  C   LEU A  34      19.270  36.584  32.490  1.00 11.76           C  
ATOM    259  O   LEU A  34      19.644  36.357  33.664  1.00 12.58           O  
ATOM    260  CB  LEU A  34      17.406  36.479  30.763  1.00 10.89           C  
ATOM    261  CG  LEU A  34      16.386  35.562  30.036  1.00 14.45           C  
ATOM    262  CD1 LEU A  34      15.762  36.429  28.936  1.00 16.63           C  
ATOM    263  CD2 LEU A  34      17.014  34.341  29.433  1.00 15.21           C  
ATOM    264  N   SER A  35      19.787  37.536  31.698  1.00 11.58           N  
ATOM    265  CA  SER A  35      20.882  38.377  32.199  1.00 10.50           C  
ATOM    266  C   SER A  35      20.863  39.720  31.503  1.00 10.99           C  
ATOM    267  O   SER A  35      19.985  39.968  30.650  1.00 10.83           O  
ATOM    268  CB  SER A  35      22.215  37.638  31.925  1.00 11.21           C  
ATOM    269  OG  SER A  35      22.459  37.699  30.540  1.00 11.78           O  
ATOM    270  N   GLY A  36      21.860  40.568  31.766  1.00  9.10           N  
ATOM    271  CA  GLY A  36      21.889  41.880  31.054  1.00 11.14           C  
ATOM    272  C   GLY A  36      22.023  41.730  29.548  1.00 11.12           C  
ATOM    273  O   GLY A  36      21.545  42.604  28.789  1.00 10.71           O  
ATOM    274  N   HIS A  37      22.589  40.627  29.070  1.00 11.49           N  
ATOM    275  CA  HIS A  37      22.760  40.456  27.616  1.00 10.83           C  
ATOM    276  C   HIS A  37      21.435  40.265  26.896  1.00 12.45           C  
ATOM    277  O   HIS A  37      21.417  40.398  25.663  1.00 13.08           O  
ATOM    278  CB  HIS A  37      23.700  39.273  27.367  1.00 11.44           C  
ATOM    279  CG  HIS A  37      25.137  39.569  27.673  1.00 10.64           C  
ATOM    280  ND1 HIS A  37      26.058  38.570  27.912  1.00 12.61           N  
ATOM    281  CD2 HIS A  37      25.812  40.754  27.759  1.00 12.07           C  
ATOM    282  CE1 HIS A  37      27.250  39.132  28.151  1.00 13.22           C  
ATOM    283  NE2 HIS A  37      27.122  40.426  28.088  1.00 11.25           N  
ATOM    284  N   SER A  38      20.350  39.973  27.606  1.00 12.15           N  
ATOM    285  CA  SER A  38      19.049  39.791  26.971  1.00 10.80           C  
ATOM    286  C   SER A  38      18.533  41.086  26.382  1.00 11.81           C  
ATOM    287  O   SER A  38      17.586  41.113  25.598  1.00 12.85           O  
ATOM    288  CB  SER A  38      18.059  39.175  27.980  1.00 10.04           C  
ATOM    289  OG  SER A  38      17.815  40.058  29.081  1.00 11.29           O  
ATOM    290  N   TRP A  39      19.088  42.242  26.753  1.00 11.24           N  
ATOM    291  CA  TRP A  39      18.694  43.511  26.193  1.00  9.76           C  
ATOM    292  C   TRP A  39      19.476  43.848  24.933  1.00  9.43           C  
ATOM    293  O   TRP A  39      19.310  44.985  24.474  1.00 11.28           O  
ATOM    294  CB  TRP A  39      19.123  44.612  27.218  1.00 11.59           C  
ATOM    295  CG  TRP A  39      18.304  44.610  28.475  1.00 11.71           C  
ATOM    296  CD1 TRP A  39      18.685  44.149  29.725  1.00 10.58           C  
ATOM    297  CD2 TRP A  39      17.018  45.191  28.640  1.00 10.56           C  
ATOM    298  NE1 TRP A  39      17.694  44.393  30.640  1.00 11.25           N  
ATOM    299  CE2 TRP A  39      16.654  45.051  30.001  1.00 11.66           C  
ATOM    300  CE3 TRP A  39      16.112  45.829  27.760  1.00 13.84           C  
ATOM    301  CZ2 TRP A  39      15.445  45.485  30.519  1.00 12.03           C  
ATOM    302  CZ3 TRP A  39      14.933  46.307  28.298  1.00 12.77           C  
ATOM    303  CH2 TRP A  39      14.573  46.116  29.641  1.00 12.46           C  
ATOM    304  N   GLU A  40      20.201  42.929  24.318  1.00  9.23           N  
ATOM    305  CA  GLU A  40      21.010  43.329  23.163  1.00 10.24           C  
ATOM    306  C   GLU A  40      20.271  44.083  22.080  1.00 11.52           C  
ATOM    307  O   GLU A  40      20.949  44.926  21.455  1.00 11.07           O  
ATOM    308  CB  GLU A  40      21.759  42.102  22.602  1.00 12.06           C  
ATOM    309  CG  GLU A  40      20.875  41.024  22.001  1.00 13.32           C  
ATOM    310  CD  GLU A  40      21.679  39.725  21.807  1.00 14.34           C  
ATOM    311  OE1 GLU A  40      22.602  39.721  20.960  1.00 14.28           O  
ATOM    312  OE2 GLU A  40      21.350  38.711  22.457  1.00 15.27           O  
ATOM    313  N   ARG A  41      19.032  43.760  21.732  1.00 12.06           N  
ATOM    314  CA  ARG A  41      18.418  44.559  20.626  1.00 11.89           C  
ATOM    315  C   ARG A  41      18.087  45.958  21.085  1.00 13.49           C  
ATOM    316  O   ARG A  41      18.106  46.890  20.241  1.00 14.53           O  
ATOM    317  CB  ARG A  41      17.137  43.800  20.182  1.00 13.99           C  
ATOM    318  CG  ARG A  41      17.514  42.440  19.570  1.00 16.99           C  
ATOM    319  CD  ARG A  41      16.282  41.876  18.845  1.00 21.16           C  
ATOM    320  NE  ARG A  41      16.583  41.091  17.679  1.00 27.41           N  
ATOM    321  CZ  ARG A  41      15.737  40.309  16.987  1.00 28.86           C  
ATOM    322  NH1 ARG A  41      14.462  40.216  17.327  1.00 30.17           N  
ATOM    323  NH2 ARG A  41      16.148  39.617  15.925  1.00 28.51           N  
ATOM    324  N   GLN A  42      17.790  46.154  22.372  1.00 10.70           N  
ATOM    325  CA  GLN A  42      17.547  47.495  22.891  1.00 11.27           C  
ATOM    326  C   GLN A  42      18.870  48.244  23.073  1.00 13.16           C  
ATOM    327  O   GLN A  42      18.953  49.427  22.751  1.00 12.93           O  
ATOM    328  CB  GLN A  42      16.803  47.483  24.232  1.00 11.86           C  
ATOM    329  CG  GLN A  42      15.328  47.087  24.080  1.00 10.49           C  
ATOM    330  CD  GLN A  42      15.109  45.667  23.639  1.00 13.38           C  
ATOM    331  OE1 GLN A  42      15.687  44.729  24.223  1.00 12.98           O  
ATOM    332  NE2 GLN A  42      14.304  45.446  22.609  1.00 13.36           N  
ATOM    333  N   SER A  43      19.883  47.530  23.574  1.00 12.69           N  
ATOM    334  CA  SER A  43      21.198  48.162  23.749  1.00 12.66           C  
ATOM    335  C   SER A  43      21.738  48.728  22.451  1.00 12.11           C  
ATOM    336  O   SER A  43      22.275  49.857  22.409  1.00 12.04           O  
ATOM    337  CB  SER A  43      22.203  47.142  24.323  1.00 14.66           C  
ATOM    338  OG  SER A  43      21.797  46.730  25.622  1.00 17.56           O  
ATOM    339  N   ALA A  44      21.644  47.925  21.382  1.00 11.47           N  
ATOM    340  CA  ALA A  44      22.133  48.429  20.075  1.00 12.78           C  
ATOM    341  C   ALA A  44      21.378  49.680  19.640  1.00 12.01           C  
ATOM    342  O   ALA A  44      22.014  50.616  19.135  1.00 13.06           O  
ATOM    343  CB  ALA A  44      21.922  47.355  18.991  1.00 10.88           C  
ATOM    344  N   ALA A  45      20.056  49.732  19.837  1.00 12.84           N  
ATOM    345  CA  ALA A  45      19.286  50.914  19.400  1.00 13.35           C  
ATOM    346  C   ALA A  45      19.587  52.140  20.249  1.00 13.68           C  
ATOM    347  O   ALA A  45      19.687  53.268  19.718  1.00 13.41           O  
ATOM    348  CB  ALA A  45      17.788  50.566  19.452  1.00 14.99           C  
ATOM    349  N   LEU A  46      19.785  51.939  21.549  1.00 11.27           N  
ATOM    350  CA  LEU A  46      20.096  53.055  22.459  1.00 11.83           C  
ATOM    351  C   LEU A  46      21.488  53.607  22.210  1.00 10.72           C  
ATOM    352  O   LEU A  46      21.681  54.822  22.328  1.00 12.19           O  
ATOM    353  CB  LEU A  46      20.042  52.582  23.922  1.00 11.44           C  
ATOM    354  CG  LEU A  46      18.607  52.286  24.409  1.00 13.82           C  
ATOM    355  CD1 LEU A  46      18.630  51.495  25.722  1.00 15.31           C  
ATOM    356  CD2 LEU A  46      17.828  53.577  24.573  1.00 16.61           C  
ATOM    357  N   LEU A  47      22.489  52.749  21.885  1.00 10.66           N  
ATOM    358  CA  LEU A  47      23.810  53.250  21.576  1.00 10.45           C  
ATOM    359  C   LEU A  47      23.726  54.032  20.264  1.00 11.73           C  
ATOM    360  O   LEU A  47      24.350  55.073  20.134  1.00 12.32           O  
ATOM    361  CB  LEU A  47      24.767  52.057  21.365  1.00 13.51           C  
ATOM    362  CG  LEU A  47      25.123  51.380  22.708  1.00 14.58           C  
ATOM    363  CD1 LEU A  47      25.920  50.097  22.476  1.00 14.68           C  
ATOM    364  CD2 LEU A  47      25.935  52.336  23.601  1.00 14.83           C  
ATOM    365  N   ASP A  48      22.969  53.495  19.289  1.00 12.18           N  
ATOM    366  CA  ASP A  48      22.871  54.238  18.020  1.00 14.47           C  
ATOM    367  C   ASP A  48      22.167  55.577  18.222  1.00 17.62           C  
ATOM    368  O   ASP A  48      22.428  56.514  17.445  1.00 19.15           O  
ATOM    369  CB  ASP A  48      22.078  53.441  16.989  1.00 14.53           C  
ATOM    370  CG  ASP A  48      22.910  52.419  16.239  1.00 16.71           C  
ATOM    371  OD1 ASP A  48      24.147  52.568  16.180  1.00 16.26           O  
ATOM    372  OD2 ASP A  48      22.235  51.515  15.685  1.00 18.59           O  
ATOM    373  N   ALA A  49      21.254  55.721  19.165  1.00 15.81           N  
ATOM    374  CA  ALA A  49      20.560  56.967  19.452  1.00 16.57           C  
ATOM    375  C   ALA A  49      21.371  57.899  20.342  1.00 18.05           C  
ATOM    376  O   ALA A  49      20.868  58.997  20.655  1.00 19.10           O  
ATOM    377  CB  ALA A  49      19.206  56.686  20.077  1.00 16.95           C  
ATOM    378  N   GLY A  50      22.551  57.499  20.850  1.00 14.61           N  
ATOM    379  CA  GLY A  50      23.346  58.413  21.620  1.00 15.26           C  
ATOM    380  C   GLY A  50      23.100  58.442  23.120  1.00 15.65           C  
ATOM    381  O   GLY A  50      23.172  59.505  23.732  1.00 16.67           O  
ATOM    382  N   TYR A  51      22.860  57.260  23.679  1.00 13.10           N  
ATOM    383  CA  TYR A  51      22.730  57.157  25.139  1.00 12.75           C  
ATOM    384  C   TYR A  51      23.880  56.311  25.698  1.00 11.20           C  
ATOM    385  O   TYR A  51      24.570  55.613  24.953  1.00 14.02           O  
ATOM    386  CB  TYR A  51      21.419  56.421  25.486  1.00 11.51           C  
ATOM    387  CG  TYR A  51      20.213  57.278  25.151  1.00 13.94           C  
ATOM    388  CD1 TYR A  51      19.746  58.201  26.078  1.00 14.66           C  
ATOM    389  CD2 TYR A  51      19.597  57.137  23.910  1.00 14.36           C  
ATOM    390  CE1 TYR A  51      18.666  59.031  25.754  1.00 16.59           C  
ATOM    391  CE2 TYR A  51      18.511  57.958  23.593  1.00 16.12           C  
ATOM    392  CZ  TYR A  51      18.060  58.857  24.516  1.00 16.79           C  
ATOM    393  OH  TYR A  51      16.978  59.654  24.185  1.00 19.35           O  
ATOM    394  N   ARG A  52      24.081  56.448  27.015  1.00 11.14           N  
ATOM    395  CA  ARG A  52      25.090  55.609  27.705  1.00 10.56           C  
ATOM    396  C   ARG A  52      24.289  54.444  28.305  1.00 13.53           C  
ATOM    397  O   ARG A  52      23.273  54.747  28.956  1.00 14.76           O  
ATOM    398  CB  ARG A  52      25.716  56.453  28.826  1.00  8.33           C  
ATOM    399  CG  ARG A  52      26.662  55.628  29.719  1.00 10.57           C  
ATOM    400  CD  ARG A  52      27.362  56.569  30.714  1.00 10.81           C  
ATOM    401  NE  ARG A  52      28.219  55.775  31.635  1.00 10.48           N  
ATOM    402  CZ  ARG A  52      28.660  56.276  32.785  1.00 12.38           C  
ATOM    403  NH1 ARG A  52      28.346  57.546  33.105  1.00 11.64           N  
ATOM    404  NH2 ARG A  52      29.431  55.538  33.597  1.00 12.93           N  
ATOM    405  N   VAL A  53      24.678  53.208  27.994  1.00 10.91           N  
ATOM    406  CA  VAL A  53      23.792  52.090  28.410  1.00 11.10           C  
ATOM    407  C   VAL A  53      24.515  51.294  29.492  1.00 11.26           C  
ATOM    408  O   VAL A  53      25.629  50.858  29.264  1.00 11.15           O  
ATOM    409  CB  VAL A  53      23.533  51.211  27.172  1.00 12.10           C  
ATOM    410  CG1 VAL A  53      22.720  49.976  27.507  1.00 15.31           C  
ATOM    411  CG2 VAL A  53      22.851  52.029  26.069  1.00 14.46           C  
ATOM    412  N   ILE A  54      23.817  51.126  30.616  1.00  9.95           N  
ATOM    413  CA  ILE A  54      24.454  50.360  31.702  1.00 10.16           C  
ATOM    414  C   ILE A  54      23.580  49.107  31.887  1.00 10.09           C  
ATOM    415  O   ILE A  54      22.371  49.248  31.987  1.00 10.83           O  
ATOM    416  CB  ILE A  54      24.507  51.192  32.973  1.00 11.72           C  
ATOM    417  CG1 ILE A  54      25.667  52.226  32.821  1.00 16.77           C  
ATOM    418  CG2 ILE A  54      24.822  50.312  34.190  1.00 12.33           C  
ATOM    419  CD1 ILE A  54      25.170  53.630  32.733  1.00 21.58           C  
ATOM    420  N   THR A  55      24.166  47.923  31.870  1.00  8.98           N  
ATOM    421  CA  THR A  55      23.368  46.723  32.154  1.00  9.38           C  
ATOM    422  C   THR A  55      24.024  45.995  33.319  1.00 10.66           C  
ATOM    423  O   THR A  55      25.258  46.123  33.464  1.00 11.58           O  
ATOM    424  CB  THR A  55      23.310  45.719  30.996  1.00  9.34           C  
ATOM    425  OG1 THR A  55      24.637  45.503  30.472  1.00 11.35           O  
ATOM    426  CG2 THR A  55      22.487  46.273  29.846  1.00 10.43           C  
ATOM    427  N   TYR A  56      23.264  45.238  34.113  1.00  9.82           N  
ATOM    428  CA  TYR A  56      23.992  44.455  35.142  1.00 10.85           C  
ATOM    429  C   TYR A  56      23.195  43.158  35.328  1.00 10.88           C  
ATOM    430  O   TYR A  56      22.047  43.083  34.881  1.00 10.18           O  
ATOM    431  CB  TYR A  56      24.206  45.193  36.474  1.00 10.04           C  
ATOM    432  CG  TYR A  56      22.949  45.367  37.307  1.00  9.22           C  
ATOM    433  CD1 TYR A  56      22.113  46.474  37.074  1.00  9.69           C  
ATOM    434  CD2 TYR A  56      22.600  44.482  38.302  1.00 11.15           C  
ATOM    435  CE1 TYR A  56      20.976  46.690  37.844  1.00 11.13           C  
ATOM    436  CE2 TYR A  56      21.432  44.642  39.055  1.00 10.97           C  
ATOM    437  CZ  TYR A  56      20.659  45.757  38.816  1.00 10.99           C  
ATOM    438  OH  TYR A  56      19.511  45.945  39.573  1.00 13.95           O  
ATOM    439  N   ASP A  57      23.866  42.150  35.846  1.00  9.39           N  
ATOM    440  CA  ASP A  57      23.181  40.871  36.068  1.00  8.54           C  
ATOM    441  C   ASP A  57      22.721  40.822  37.518  1.00  8.57           C  
ATOM    442  O   ASP A  57      23.518  41.035  38.447  1.00  8.01           O  
ATOM    443  CB  ASP A  57      24.128  39.705  35.775  1.00  8.11           C  
ATOM    444  CG  ASP A  57      24.527  39.633  34.294  1.00  9.59           C  
ATOM    445  OD1 ASP A  57      23.933  40.354  33.460  1.00  9.49           O  
ATOM    446  OD2 ASP A  57      25.431  38.801  34.041  1.00  9.11           O  
ATOM    447  N   ARG A  58      21.456  40.520  37.754  1.00  7.65           N  
ATOM    448  CA  ARG A  58      20.957  40.429  39.118  1.00  8.41           C  
ATOM    449  C   ARG A  58      21.700  39.336  39.856  1.00  8.94           C  
ATOM    450  O   ARG A  58      22.054  38.296  39.269  1.00  9.27           O  
ATOM    451  CB  ARG A  58      19.422  40.154  39.097  1.00  7.45           C  
ATOM    452  CG  ARG A  58      18.755  39.909  40.455  1.00  7.88           C  
ATOM    453  CD  ARG A  58      17.214  39.655  40.298  1.00  9.12           C  
ATOM    454  NE  ARG A  58      16.522  40.832  39.709  1.00  9.24           N  
ATOM    455  CZ  ARG A  58      16.190  40.921  38.425  1.00  9.87           C  
ATOM    456  NH1 ARG A  58      16.415  39.949  37.539  1.00  9.97           N  
ATOM    457  NH2 ARG A  58      15.613  42.053  38.050  1.00 11.96           N  
ATOM    458  N   ARG A  59      21.846  39.477  41.182  1.00  8.29           N  
ATOM    459  CA  ARG A  59      22.503  38.426  41.936  1.00  8.78           C  
ATOM    460  C   ARG A  59      21.829  37.093  41.584  1.00  9.10           C  
ATOM    461  O   ARG A  59      20.615  36.953  41.567  1.00  9.63           O  
ATOM    462  CB  ARG A  59      22.480  38.690  43.463  1.00  9.14           C  
ATOM    463  CG  ARG A  59      21.067  38.901  44.037  1.00 10.81           C  
ATOM    464  CD  ARG A  59      21.131  38.849  45.587  1.00 10.42           C  
ATOM    465  NE  ARG A  59      21.865  40.027  46.101  1.00 10.65           N  
ATOM    466  CZ  ARG A  59      22.459  40.081  47.284  1.00 11.15           C  
ATOM    467  NH1 ARG A  59      22.420  38.999  48.053  1.00 10.59           N  
ATOM    468  NH2 ARG A  59      23.056  41.217  47.664  1.00 10.61           N  
ATOM    469  N   GLY A  60      22.673  36.088  41.414  1.00  8.76           N  
ATOM    470  CA  GLY A  60      22.259  34.730  41.117  1.00 11.49           C  
ATOM    471  C   GLY A  60      22.020  34.409  39.657  1.00 10.19           C  
ATOM    472  O   GLY A  60      21.597  33.313  39.296  1.00 10.26           O  
ATOM    473  N   PHE A  61      22.143  35.407  38.767  1.00  8.45           N  
ATOM    474  CA  PHE A  61      21.854  35.278  37.354  1.00  9.03           C  
ATOM    475  C   PHE A  61      23.041  35.727  36.515  1.00 10.74           C  
ATOM    476  O   PHE A  61      23.928  36.460  36.967  1.00 10.67           O  
ATOM    477  CB  PHE A  61      20.620  36.136  36.931  1.00  8.45           C  
ATOM    478  CG  PHE A  61      19.416  35.586  37.659  1.00 10.24           C  
ATOM    479  CD1 PHE A  61      18.743  34.519  37.086  1.00 11.93           C  
ATOM    480  CD2 PHE A  61      19.056  36.075  38.901  1.00 12.20           C  
ATOM    481  CE1 PHE A  61      17.650  33.951  37.762  1.00 13.20           C  
ATOM    482  CE2 PHE A  61      17.983  35.493  39.600  1.00 12.36           C  
ATOM    483  CZ  PHE A  61      17.304  34.432  39.005  1.00 14.06           C  
ATOM    484  N   GLY A  62      23.099  35.177  35.279  1.00 10.88           N  
ATOM    485  CA  GLY A  62      24.196  35.587  34.386  1.00 10.83           C  
ATOM    486  C   GLY A  62      25.569  35.300  34.930  1.00 11.98           C  
ATOM    487  O   GLY A  62      25.893  34.176  35.350  1.00 11.83           O  
ATOM    488  N   GLN A  63      26.417  36.364  34.838  1.00  8.55           N  
ATOM    489  CA  GLN A  63      27.775  36.240  35.336  1.00  9.58           C  
ATOM    490  C   GLN A  63      27.973  36.783  36.743  1.00  8.75           C  
ATOM    491  O   GLN A  63      29.137  36.879  37.233  1.00 11.19           O  
ATOM    492  CB  GLN A  63      28.718  37.029  34.354  1.00 10.43           C  
ATOM    493  CG  GLN A  63      28.799  36.149  33.065  1.00 12.55           C  
ATOM    494  CD  GLN A  63      29.601  36.895  32.022  1.00 15.82           C  
ATOM    495  OE1 GLN A  63      29.053  37.669  31.240  1.00 17.44           O  
ATOM    496  NE2 GLN A  63      30.890  36.615  32.025  1.00 15.55           N  
ATOM    497  N   SER A  64      26.913  37.124  37.456  1.00  7.36           N  
ATOM    498  CA  SER A  64      27.073  37.596  38.838  1.00  6.17           C  
ATOM    499  C   SER A  64      27.281  36.413  39.788  1.00  8.95           C  
ATOM    500  O   SER A  64      27.079  35.269  39.410  1.00 10.09           O  
ATOM    501  CB  SER A  64      25.743  38.306  39.274  1.00  6.64           C  
ATOM    502  OG  SER A  64      25.778  39.569  38.567  1.00 10.03           O  
ATOM    503  N   SER A  65      27.745  36.731  40.997  1.00  7.82           N  
ATOM    504  CA  SER A  65      27.928  35.693  42.005  1.00  8.19           C  
ATOM    505  C   SER A  65      26.573  35.051  42.275  1.00  9.24           C  
ATOM    506  O   SER A  65      25.501  35.633  41.988  1.00 10.96           O  
ATOM    507  CB  SER A  65      28.368  36.341  43.336  1.00  9.22           C  
ATOM    508  OG  SER A  65      29.575  37.024  43.160  1.00  9.98           O  
ATOM    509  N   GLN A  66      26.684  33.830  42.863  1.00 10.15           N  
ATOM    510  CA  GLN A  66      25.453  33.065  43.120  1.00 10.02           C  
ATOM    511  C   GLN A  66      25.287  32.761  44.584  1.00  8.93           C  
ATOM    512  O   GLN A  66      25.370  31.623  45.043  1.00  9.52           O  
ATOM    513  CB  GLN A  66      25.568  31.706  42.366  1.00 11.64           C  
ATOM    514  CG  GLN A  66      25.676  31.931  40.882  1.00  9.70           C  
ATOM    515  CD  GLN A  66      25.911  30.688  40.031  1.00 11.84           C  
ATOM    516  OE1 GLN A  66      26.140  29.607  40.549  1.00 12.00           O  
ATOM    517  NE2 GLN A  66      25.834  30.884  38.713  1.00 11.78           N  
ATOM    518  N   PRO A  67      24.988  33.770  45.421  1.00  9.52           N  
ATOM    519  CA  PRO A  67      24.793  33.577  46.834  1.00  7.73           C  
ATOM    520  C   PRO A  67      23.503  32.793  47.105  1.00 10.73           C  
ATOM    521  O   PRO A  67      22.635  32.673  46.224  1.00 11.31           O  
ATOM    522  CB  PRO A  67      24.639  34.999  47.399  1.00  8.11           C  
ATOM    523  CG  PRO A  67      24.079  35.791  46.248  1.00  9.76           C  
ATOM    524  CD  PRO A  67      24.757  35.192  45.018  1.00  9.15           C  
ATOM    525  N   THR A  68      23.329  32.360  48.357  1.00  9.85           N  
ATOM    526  CA  THR A  68      22.076  31.665  48.696  1.00 11.58           C  
ATOM    527  C   THR A  68      21.325  32.556  49.676  1.00 13.80           C  
ATOM    528  O   THR A  68      20.574  32.105  50.546  1.00 15.61           O  
ATOM    529  CB  THR A  68      22.315  30.263  49.281  1.00 12.45           C  
ATOM    530  OG1 THR A  68      23.212  30.308  50.406  1.00 13.97           O  
ATOM    531  CG2 THR A  68      23.005  29.364  48.255  1.00 13.04           C  
ATOM    532  N   THR A  69      21.582  33.872  49.596  1.00 13.38           N  
ATOM    533  CA  THR A  69      20.968  34.844  50.484  1.00 13.66           C  
ATOM    534  C   THR A  69      20.599  36.121  49.717  1.00 12.74           C  
ATOM    535  O   THR A  69      21.160  36.371  48.655  1.00 12.38           O  
ATOM    536  CB  THR A  69      21.898  35.347  51.641  1.00 17.57           C  
ATOM    537  OG1 THR A  69      23.138  35.793  51.061  1.00 18.93           O  
ATOM    538  CG2 THR A  69      22.218  34.181  52.559  1.00 19.15           C  
ATOM    539  N   GLY A  70      19.584  36.812  50.217  1.00 12.10           N  
ATOM    540  CA  GLY A  70      19.207  38.102  49.638  1.00 11.79           C  
ATOM    541  C   GLY A  70      18.232  38.100  48.484  1.00 12.80           C  
ATOM    542  O   GLY A  70      18.257  39.092  47.730  1.00 11.51           O  
ATOM    543  N   TYR A  71      17.389  37.093  48.314  1.00 11.73           N  
ATOM    544  CA  TYR A  71      16.447  37.065  47.198  1.00 12.51           C  
ATOM    545  C   TYR A  71      15.135  37.689  47.671  1.00 12.91           C  
ATOM    546  O   TYR A  71      14.193  37.008  48.079  1.00 14.68           O  
ATOM    547  CB  TYR A  71      16.249  35.616  46.668  1.00 11.92           C  
ATOM    548  CG  TYR A  71      17.592  35.193  46.072  1.00 12.62           C  
ATOM    549  CD1 TYR A  71      17.943  35.653  44.797  1.00 11.95           C  
ATOM    550  CD2 TYR A  71      18.498  34.466  46.829  1.00 12.26           C  
ATOM    551  CE1 TYR A  71      19.190  35.341  44.270  1.00 10.73           C  
ATOM    552  CE2 TYR A  71      19.771  34.178  46.289  1.00 11.76           C  
ATOM    553  CZ  TYR A  71      20.072  34.605  45.019  1.00 12.41           C  
ATOM    554  OH  TYR A  71      21.319  34.294  44.497  1.00 11.89           O  
ATOM    555  N   ASP A  72      15.084  39.029  47.662  1.00 11.29           N  
ATOM    556  CA  ASP A  72      13.919  39.780  48.125  1.00 12.13           C  
ATOM    557  C   ASP A  72      14.097  41.173  47.488  1.00 12.60           C  
ATOM    558  O   ASP A  72      15.259  41.578  47.301  1.00 12.10           O  
ATOM    559  CB  ASP A  72      13.785  39.916  49.631  1.00 12.37           C  
ATOM    560  CG  ASP A  72      14.932  40.698  50.264  1.00 14.03           C  
ATOM    561  OD1 ASP A  72      15.958  40.060  50.590  1.00 15.20           O  
ATOM    562  OD2 ASP A  72      14.777  41.923  50.414  1.00 14.71           O  
ATOM    563  N   TYR A  73      12.998  41.904  47.291  1.00 12.64           N  
ATOM    564  CA  TYR A  73      13.174  43.180  46.614  1.00 10.49           C  
ATOM    565  C   TYR A  73      13.841  44.272  47.405  1.00 12.62           C  
ATOM    566  O   TYR A  73      14.339  45.240  46.761  1.00 12.26           O  
ATOM    567  CB  TYR A  73      11.796  43.678  46.079  1.00 11.22           C  
ATOM    568  CG  TYR A  73      11.617  43.078  44.697  1.00 11.74           C  
ATOM    569  CD1 TYR A  73      12.337  43.601  43.610  1.00 12.81           C  
ATOM    570  CD2 TYR A  73      10.807  41.978  44.486  1.00 13.21           C  
ATOM    571  CE1 TYR A  73      12.202  42.991  42.364  1.00 14.45           C  
ATOM    572  CE2 TYR A  73      10.660  41.405  43.227  1.00 14.39           C  
ATOM    573  CZ  TYR A  73      11.369  41.928  42.178  1.00 15.70           C  
ATOM    574  OH  TYR A  73      11.251  41.358  40.902  1.00 17.37           O  
ATOM    575  N   ASP A  74      13.895  44.220  48.742  1.00 11.77           N  
ATOM    576  CA  ASP A  74      14.637  45.270  49.430  1.00 11.06           C  
ATOM    577  C   ASP A  74      16.138  45.075  49.144  1.00 11.50           C  
ATOM    578  O   ASP A  74      16.843  46.058  49.014  1.00 12.40           O  
ATOM    579  CB  ASP A  74      14.407  45.336  50.936  1.00 13.57           C  
ATOM    580  CG  ASP A  74      12.989  45.866  51.199  1.00 17.65           C  
ATOM    581  OD1 ASP A  74      12.475  46.776  50.550  1.00 16.92           O  
ATOM    582  OD2 ASP A  74      12.386  45.361  52.163  1.00 22.14           O  
ATOM    583  N   THR A  75      16.549  43.789  49.125  1.00 10.71           N  
ATOM    584  CA  THR A  75      17.979  43.591  48.812  1.00 10.53           C  
ATOM    585  C   THR A  75      18.264  43.932  47.376  1.00  9.25           C  
ATOM    586  O   THR A  75      19.281  44.519  47.004  1.00  9.25           O  
ATOM    587  CB  THR A  75      18.321  42.109  49.073  1.00 12.53           C  
ATOM    588  OG1 THR A  75      18.093  41.816  50.460  1.00 11.67           O  
ATOM    589  CG2 THR A  75      19.818  41.920  48.810  1.00 12.20           C  
ATOM    590  N   PHE A  76      17.347  43.535  46.471  1.00  9.00           N  
ATOM    591  CA  PHE A  76      17.539  43.787  45.035  1.00  9.32           C  
ATOM    592  C   PHE A  76      17.623  45.284  44.800  1.00 10.50           C  
ATOM    593  O   PHE A  76      18.409  45.751  43.964  1.00  9.46           O  
ATOM    594  CB  PHE A  76      16.422  43.211  44.176  1.00  8.61           C  
ATOM    595  CG  PHE A  76      16.299  41.707  44.131  1.00 10.49           C  
ATOM    596  CD1 PHE A  76      17.346  40.857  44.369  1.00 10.93           C  
ATOM    597  CD2 PHE A  76      15.052  41.150  43.804  1.00 10.64           C  
ATOM    598  CE1 PHE A  76      17.210  39.469  44.285  1.00 10.93           C  
ATOM    599  CE2 PHE A  76      14.898  39.770  43.763  1.00 12.01           C  
ATOM    600  CZ  PHE A  76      15.966  38.924  43.993  1.00 13.44           C  
ATOM    601  N   ALA A  77      16.793  46.054  45.542  1.00  9.95           N  
ATOM    602  CA  ALA A  77      16.867  47.514  45.361  1.00 10.70           C  
ATOM    603  C   ALA A  77      18.118  48.103  45.972  1.00 12.11           C  
ATOM    604  O   ALA A  77      18.699  49.084  45.478  1.00 11.50           O  
ATOM    605  CB  ALA A  77      15.610  48.141  45.984  1.00 12.16           C  
ATOM    606  N   ALA A  78      18.624  47.509  47.038  1.00  8.37           N  
ATOM    607  CA  ALA A  78      19.899  47.933  47.632  1.00 10.03           C  
ATOM    608  C   ALA A  78      21.054  47.619  46.675  1.00 11.03           C  
ATOM    609  O   ALA A  78      22.019  48.400  46.633  1.00 11.18           O  
ATOM    610  CB  ALA A  78      20.178  47.233  48.971  1.00 10.66           C  
ATOM    611  N   ASP A  79      21.005  46.477  45.981  1.00  7.62           N  
ATOM    612  CA  ASP A  79      22.036  46.174  44.998  1.00  7.91           C  
ATOM    613  C   ASP A  79      22.029  47.271  43.908  1.00  9.45           C  
ATOM    614  O   ASP A  79      23.084  47.787  43.542  1.00  9.37           O  
ATOM    615  CB  ASP A  79      21.769  44.826  44.354  1.00 10.12           C  
ATOM    616  CG  ASP A  79      22.038  43.622  45.257  1.00 11.38           C  
ATOM    617  OD1 ASP A  79      22.568  43.770  46.370  1.00 12.17           O  
ATOM    618  OD2 ASP A  79      21.698  42.510  44.800  1.00 12.87           O  
ATOM    619  N   LEU A  80      20.848  47.610  43.416  1.00 10.34           N  
ATOM    620  CA  LEU A  80      20.740  48.672  42.399  1.00  8.94           C  
ATOM    621  C   LEU A  80      21.278  49.974  42.973  1.00  9.09           C  
ATOM    622  O   LEU A  80      22.026  50.702  42.286  1.00 11.52           O  
ATOM    623  CB  LEU A  80      19.282  48.854  41.964  1.00  9.30           C  
ATOM    624  CG  LEU A  80      18.984  50.001  40.979  1.00 10.35           C  
ATOM    625  CD1 LEU A  80      19.722  49.792  39.658  1.00 10.46           C  
ATOM    626  CD2 LEU A  80      17.463  50.054  40.754  1.00 12.12           C  
ATOM    627  N   ASN A  81      20.891  50.304  44.215  1.00  9.60           N  
ATOM    628  CA  ASN A  81      21.447  51.558  44.788  1.00 10.38           C  
ATOM    629  C   ASN A  81      22.968  51.535  44.777  1.00 11.08           C  
ATOM    630  O   ASN A  81      23.610  52.538  44.471  1.00 10.06           O  
ATOM    631  CB  ASN A  81      20.912  51.681  46.228  1.00 10.31           C  
ATOM    632  CG  ASN A  81      21.428  52.971  46.879  1.00 12.84           C  
ATOM    633  OD1 ASN A  81      21.153  54.076  46.418  1.00 12.79           O  
ATOM    634  ND2 ASN A  81      22.172  52.858  47.979  1.00 14.16           N  
ATOM    635  N   THR A  82      23.598  50.402  45.067  1.00  9.62           N  
ATOM    636  CA  THR A  82      25.095  50.359  45.085  1.00  9.31           C  
ATOM    637  C   THR A  82      25.629  50.609  43.691  1.00 11.30           C  
ATOM    638  O   THR A  82      26.633  51.322  43.528  1.00 11.61           O  
ATOM    639  CB  THR A  82      25.554  48.992  45.627  1.00 11.39           C  
ATOM    640  OG1 THR A  82      25.250  48.995  47.031  1.00 11.52           O  
ATOM    641  CG2 THR A  82      27.073  48.847  45.482  1.00 13.11           C  
ATOM    642  N   VAL A  83      24.946  50.043  42.700  1.00  9.43           N  
ATOM    643  CA  VAL A  83      25.396  50.320  41.312  1.00  9.34           C  
ATOM    644  C   VAL A  83      25.301  51.794  40.982  1.00 10.22           C  
ATOM    645  O   VAL A  83      26.234  52.390  40.417  1.00 11.66           O  
ATOM    646  CB  VAL A  83      24.544  49.496  40.310  1.00 10.45           C  
ATOM    647  CG1 VAL A  83      24.911  49.849  38.860  1.00 12.82           C  
ATOM    648  CG2 VAL A  83      24.786  48.009  40.516  1.00 11.81           C  
ATOM    649  N   LEU A  84      24.181  52.460  41.329  1.00 10.40           N  
ATOM    650  CA  LEU A  84      24.013  53.863  40.969  1.00 10.97           C  
ATOM    651  C   LEU A  84      25.009  54.746  41.720  1.00 12.26           C  
ATOM    652  O   LEU A  84      25.538  55.716  41.146  1.00 13.43           O  
ATOM    653  CB  LEU A  84      22.589  54.359  41.316  1.00 13.75           C  
ATOM    654  CG  LEU A  84      21.497  53.642  40.517  1.00 17.48           C  
ATOM    655  CD1 LEU A  84      20.122  54.229  40.863  1.00 18.97           C  
ATOM    656  CD2 LEU A  84      21.753  53.656  39.030  1.00 19.57           C  
ATOM    657  N   GLU A  85      25.228  54.449  43.009  1.00 12.48           N  
ATOM    658  CA  GLU A  85      26.148  55.267  43.799  1.00 13.25           C  
ATOM    659  C   GLU A  85      27.588  55.029  43.380  1.00 12.93           C  
ATOM    660  O   GLU A  85      28.394  55.976  43.294  1.00 14.90           O  
ATOM    661  CB  GLU A  85      26.116  54.910  45.323  1.00 16.11           C  
ATOM    662  CG  GLU A  85      24.797  55.289  45.942  1.00 19.67           C  
ATOM    663  CD  GLU A  85      24.706  55.310  47.468  1.00 24.84           C  
ATOM    664  OE1 GLU A  85      25.412  54.596  48.212  1.00 24.24           O  
ATOM    665  OE2 GLU A  85      23.845  56.078  47.993  1.00 28.46           O  
ATOM    666  N   THR A  86      27.927  53.793  43.055  1.00 12.12           N  
ATOM    667  CA  THR A  86      29.301  53.478  42.647  1.00 12.78           C  
ATOM    668  C   THR A  86      29.688  54.215  41.362  1.00 13.28           C  
ATOM    669  O   THR A  86      30.774  54.766  41.191  1.00 12.65           O  
ATOM    670  CB  THR A  86      29.441  51.953  42.449  1.00 12.43           C  
ATOM    671  OG1 THR A  86      29.312  51.343  43.752  1.00 14.08           O  
ATOM    672  CG2 THR A  86      30.830  51.576  41.915  1.00 16.26           C  
ATOM    673  N   LEU A  87      28.756  54.204  40.408  1.00 11.72           N  
ATOM    674  CA  LEU A  87      29.054  54.894  39.134  1.00 11.77           C  
ATOM    675  C   LEU A  87      28.739  56.387  39.193  1.00 12.29           C  
ATOM    676  O   LEU A  87      28.966  57.081  38.206  1.00 12.76           O  
ATOM    677  CB  LEU A  87      28.268  54.197  38.023  1.00 12.78           C  
ATOM    678  CG  LEU A  87      28.495  52.692  37.851  1.00 15.11           C  
ATOM    679  CD1 LEU A  87      27.594  52.145  36.742  1.00 16.90           C  
ATOM    680  CD2 LEU A  87      29.951  52.387  37.562  1.00 17.29           C  
ATOM    681  N   ASP A  88      28.097  56.873  40.223  1.00 11.84           N  
ATOM    682  CA  ASP A  88      27.667  58.265  40.377  1.00 14.94           C  
ATOM    683  C   ASP A  88      26.763  58.684  39.248  1.00 15.17           C  
ATOM    684  O   ASP A  88      26.945  59.737  38.619  1.00 14.65           O  
ATOM    685  CB  ASP A  88      28.886  59.200  40.563  1.00 16.40           C  
ATOM    686  CG  ASP A  88      28.469  60.568  41.096  1.00 20.62           C  
ATOM    687  OD1 ASP A  88      27.379  60.630  41.669  1.00 19.26           O  
ATOM    688  OD2 ASP A  88      29.214  61.575  40.940  1.00 21.15           O  
ATOM    689  N   LEU A  89      25.745  57.829  38.949  1.00 13.71           N  
ATOM    690  CA  LEU A  89      24.858  58.199  37.842  1.00 15.03           C  
ATOM    691  C   LEU A  89      23.894  59.319  38.252  1.00 16.60           C  
ATOM    692  O   LEU A  89      23.362  59.292  39.345  1.00 19.05           O  
ATOM    693  CB  LEU A  89      24.017  57.009  37.368  1.00 16.97           C  
ATOM    694  CG  LEU A  89      24.892  55.858  36.841  1.00 17.34           C  
ATOM    695  CD1 LEU A  89      23.958  54.778  36.269  1.00 17.77           C  
ATOM    696  CD2 LEU A  89      25.854  56.304  35.752  1.00 17.63           C  
ATOM    697  N   GLN A  90      23.732  60.253  37.321  1.00 19.29           N  
ATOM    698  CA  GLN A  90      22.848  61.391  37.542  1.00 21.25           C  
ATOM    699  C   GLN A  90      21.963  61.525  36.315  1.00 18.80           C  
ATOM    700  O   GLN A  90      22.389  61.147  35.222  1.00 18.01           O  
ATOM    701  CB  GLN A  90      23.641  62.712  37.663  1.00 25.05           C  
ATOM    702  CG  GLN A  90      24.709  62.671  38.743  1.00 31.65           C  
ATOM    703  CD  GLN A  90      25.558  63.924  38.839  1.00 37.31           C  
ATOM    704  OE1 GLN A  90      25.238  64.982  38.293  1.00 39.58           O  
ATOM    705  NE2 GLN A  90      26.686  63.835  39.560  1.00 39.67           N  
ATOM    706  N   ASP A  91      20.737  62.020  36.503  1.00 16.17           N  
ATOM    707  CA  ASP A  91      19.804  62.154  35.394  1.00 18.33           C  
ATOM    708  C   ASP A  91      19.611  60.844  34.670  1.00 16.70           C  
ATOM    709  O   ASP A  91      19.433  60.793  33.455  1.00 17.48           O  
ATOM    710  CB  ASP A  91      20.381  63.211  34.440  1.00 23.58           C  
ATOM    711  CG  ASP A  91      19.343  63.972  33.658  1.00 29.59           C  
ATOM    712  OD1 ASP A  91      18.219  64.169  34.171  1.00 32.26           O  
ATOM    713  OD2 ASP A  91      19.702  64.388  32.522  1.00 35.21           O  
ATOM    714  N   ALA A  92      19.539  59.742  35.419  1.00 13.78           N  
ATOM    715  CA  ALA A  92      19.477  58.430  34.803  1.00 13.68           C  
ATOM    716  C   ALA A  92      18.054  57.971  34.521  1.00 13.17           C  
ATOM    717  O   ALA A  92      17.105  58.405  35.177  1.00 14.11           O  
ATOM    718  CB  ALA A  92      20.166  57.427  35.753  1.00 13.98           C  
ATOM    719  N   VAL A  93      17.955  57.116  33.515  1.00 12.01           N  
ATOM    720  CA  VAL A  93      16.642  56.496  33.226  1.00 11.22           C  
ATOM    721  C   VAL A  93      16.703  55.047  33.702  1.00 13.45           C  
ATOM    722  O   VAL A  93      17.669  54.370  33.325  1.00 15.12           O  
ATOM    723  CB  VAL A  93      16.342  56.560  31.727  1.00 13.36           C  
ATOM    724  CG1 VAL A  93      15.034  55.829  31.391  1.00 13.82           C  
ATOM    725  CG2 VAL A  93      16.213  58.048  31.345  1.00 16.09           C  
ATOM    726  N   LEU A  94      15.730  54.588  34.473  1.00 12.87           N  
ATOM    727  CA  LEU A  94      15.694  53.194  34.894  1.00 12.57           C  
ATOM    728  C   LEU A  94      14.675  52.447  34.030  1.00 13.52           C  
ATOM    729  O   LEU A  94      13.514  52.895  33.894  1.00 13.32           O  
ATOM    730  CB  LEU A  94      15.262  53.061  36.370  1.00 14.17           C  
ATOM    731  CG  LEU A  94      16.159  53.842  37.348  1.00 15.33           C  
ATOM    732  CD1 LEU A  94      15.625  53.630  38.783  1.00 15.97           C  
ATOM    733  CD2 LEU A  94      17.602  53.347  37.318  1.00 14.97           C  
ATOM    734  N   VAL A  95      15.089  51.379  33.386  1.00 11.06           N  
ATOM    735  CA  VAL A  95      14.163  50.605  32.545  1.00 11.02           C  
ATOM    736  C   VAL A  95      14.119  49.190  33.127  1.00 12.91           C  
ATOM    737  O   VAL A  95      15.156  48.524  33.045  1.00 12.62           O  
ATOM    738  CB  VAL A  95      14.592  50.536  31.069  1.00 12.52           C  
ATOM    739  CG1 VAL A  95      13.539  49.770  30.233  1.00 13.80           C  
ATOM    740  CG2 VAL A  95      14.792  51.948  30.529  1.00 12.40           C  
ATOM    741  N   GLY A  96      12.934  48.734  33.538  1.00 11.06           N  
ATOM    742  CA  GLY A  96      12.909  47.330  34.036  1.00  9.95           C  
ATOM    743  C   GLY A  96      12.093  46.430  33.118  1.00 11.78           C  
ATOM    744  O   GLY A  96      11.165  46.954  32.483  1.00 12.76           O  
ATOM    745  N   PHE A  97      12.440  45.161  33.051  1.00 10.02           N  
ATOM    746  CA  PHE A  97      11.625  44.193  32.284  1.00 12.09           C  
ATOM    747  C   PHE A  97      11.230  43.074  33.236  1.00 12.62           C  
ATOM    748  O   PHE A  97      12.112  42.537  33.939  1.00 12.48           O  
ATOM    749  CB  PHE A  97      12.455  43.608  31.123  1.00 10.57           C  
ATOM    750  CG  PHE A  97      11.779  42.373  30.540  1.00 11.74           C  
ATOM    751  CD1 PHE A  97      10.733  42.579  29.653  1.00 13.02           C  
ATOM    752  CD2 PHE A  97      12.245  41.097  30.826  1.00 13.84           C  
ATOM    753  CE1 PHE A  97      10.075  41.467  29.082  1.00 12.40           C  
ATOM    754  CE2 PHE A  97      11.577  39.993  30.268  1.00 13.42           C  
ATOM    755  CZ  PHE A  97      10.508  40.189  29.394  1.00 13.24           C  
ATOM    756  N   SER A  98       9.945  42.736  33.292  1.00 12.99           N  
ATOM    757  CA  SER A  98       9.472  41.636  34.154  1.00 13.65           C  
ATOM    758  C   SER A  98      10.000  41.749  35.563  1.00 12.96           C  
ATOM    759  O   SER A  98       9.741  42.786  36.236  1.00 13.36           O  
ATOM    760  CB  SER A  98       9.887  40.345  33.421  1.00 17.64           C  
ATOM    761  OG  SER A  98       9.100  39.277  33.932  1.00 19.93           O  
ATOM    762  N   MET A  99      10.774  40.798  36.152  1.00 13.56           N  
ATOM    763  CA  MET A  99      11.293  41.046  37.509  1.00 14.66           C  
ATOM    764  C   MET A  99      11.948  42.385  37.732  1.00 14.49           C  
ATOM    765  O   MET A  99      11.863  43.005  38.822  1.00 13.46           O  
ATOM    766  CB  MET A  99      12.457  40.026  37.800  1.00 16.32           C  
ATOM    767  CG  MET A  99      11.889  38.886  38.608  1.00 17.90           C  
ATOM    768  SD  MET A  99      13.221  37.788  39.120  1.00 16.13           S  
ATOM    769  CE  MET A  99      13.652  38.492  40.734  1.00 16.65           C  
ATOM    770  N   GLY A 100      12.651  42.928  36.744  1.00 11.35           N  
ATOM    771  CA  GLY A 100      13.320  44.223  36.794  1.00 12.00           C  
ATOM    772  C   GLY A 100      12.366  45.380  37.109  1.00 12.92           C  
ATOM    773  O   GLY A 100      12.794  46.427  37.621  1.00 12.24           O  
ATOM    774  N   THR A 101      11.089  45.243  36.751  1.00 11.14           N  
ATOM    775  CA  THR A 101      10.156  46.296  37.138  1.00 10.71           C  
ATOM    776  C   THR A 101       9.979  46.370  38.647  1.00 13.38           C  
ATOM    777  O   THR A 101       9.532  47.411  39.153  1.00 14.24           O  
ATOM    778  CB  THR A 101       8.757  46.118  36.468  1.00 12.95           C  
ATOM    779  OG1 THR A 101       8.168  44.891  36.902  1.00 13.49           O  
ATOM    780  CG2 THR A 101       8.916  46.121  34.951  1.00 11.97           C  
ATOM    781  N   GLY A 102      10.298  45.337  39.405  1.00 12.26           N  
ATOM    782  CA  GLY A 102      10.222  45.419  40.889  1.00 14.06           C  
ATOM    783  C   GLY A 102      11.376  46.280  41.407  1.00 12.38           C  
ATOM    784  O   GLY A 102      11.173  47.084  42.329  1.00 14.18           O  
ATOM    785  N   GLU A 103      12.614  46.090  40.886  1.00 11.60           N  
ATOM    786  CA  GLU A 103      13.685  46.974  41.360  1.00 11.18           C  
ATOM    787  C   GLU A 103      13.319  48.425  41.088  1.00 11.97           C  
ATOM    788  O   GLU A 103      13.575  49.305  41.883  1.00 11.82           O  
ATOM    789  CB  GLU A 103      15.029  46.757  40.599  1.00 10.93           C  
ATOM    790  CG  GLU A 103      15.885  45.663  41.282  1.00 12.36           C  
ATOM    791  CD  GLU A 103      15.687  44.295  40.657  1.00 12.56           C  
ATOM    792  OE1 GLU A 103      14.702  44.046  39.942  1.00 12.76           O  
ATOM    793  OE2 GLU A 103      16.543  43.391  40.891  1.00 10.85           O  
ATOM    794  N   VAL A 104      12.766  48.753  39.904  1.00 11.64           N  
ATOM    795  CA  VAL A 104      12.541  50.186  39.629  1.00 12.30           C  
ATOM    796  C   VAL A 104      11.563  50.819  40.630  1.00 13.27           C  
ATOM    797  O   VAL A 104      11.851  51.873  41.183  1.00 13.39           O  
ATOM    798  CB  VAL A 104      11.976  50.328  38.199  1.00 10.90           C  
ATOM    799  CG1 VAL A 104      11.643  51.782  37.881  1.00 10.98           C  
ATOM    800  CG2 VAL A 104      13.028  49.845  37.185  1.00 12.20           C  
ATOM    801  N   ALA A 105      10.460  50.131  40.912  1.00 13.20           N  
ATOM    802  CA  ALA A 105       9.449  50.670  41.823  1.00 14.62           C  
ATOM    803  C   ALA A 105       9.958  50.737  43.254  1.00 13.97           C  
ATOM    804  O   ALA A 105       9.770  51.787  43.911  1.00 14.03           O  
ATOM    805  CB  ALA A 105       8.178  49.813  41.831  1.00 15.64           C  
ATOM    806  N   ARG A 106      10.620  49.677  43.711  1.00 13.42           N  
ATOM    807  CA  ARG A 106      11.092  49.666  45.104  1.00 13.49           C  
ATOM    808  C   ARG A 106      12.215  50.675  45.264  1.00 14.18           C  
ATOM    809  O   ARG A 106      12.305  51.330  46.316  1.00 14.39           O  
ATOM    810  CB  ARG A 106      11.487  48.252  45.560  1.00 15.25           C  
ATOM    811  CG  ARG A 106      12.029  48.159  46.981  1.00 13.50           C  
ATOM    812  CD  ARG A 106      11.000  48.655  48.029  1.00 15.62           C  
ATOM    813  NE  ARG A 106       9.677  48.075  47.835  1.00 16.75           N  
ATOM    814  CZ  ARG A 106       9.306  46.870  48.258  1.00 17.42           C  
ATOM    815  NH1 ARG A 106      10.146  46.096  48.950  1.00 16.90           N  
ATOM    816  NH2 ARG A 106       8.065  46.442  47.995  1.00 18.16           N  
ATOM    817  N   TYR A 107      13.138  50.788  44.300  1.00 11.89           N  
ATOM    818  CA  TYR A 107      14.212  51.767  44.426  1.00 12.32           C  
ATOM    819  C   TYR A 107      13.635  53.186  44.536  1.00 14.95           C  
ATOM    820  O   TYR A 107      13.966  54.001  45.429  1.00 14.09           O  
ATOM    821  CB  TYR A 107      15.217  51.612  43.252  1.00 11.52           C  
ATOM    822  CG  TYR A 107      16.249  52.733  43.311  1.00 13.79           C  
ATOM    823  CD1 TYR A 107      17.420  52.630  44.069  1.00 14.47           C  
ATOM    824  CD2 TYR A 107      15.976  53.909  42.641  1.00 14.86           C  
ATOM    825  CE1 TYR A 107      18.293  53.719  44.133  1.00 16.42           C  
ATOM    826  CE2 TYR A 107      16.853  54.986  42.701  1.00 16.36           C  
ATOM    827  CZ  TYR A 107      18.008  54.874  43.422  1.00 16.22           C  
ATOM    828  OH  TYR A 107      18.846  55.975  43.477  1.00 16.66           O  
ATOM    829  N   VAL A 108      12.740  53.530  43.611  1.00 13.84           N  
ATOM    830  CA  VAL A 108      12.184  54.914  43.610  1.00 15.87           C  
ATOM    831  C   VAL A 108      11.463  55.191  44.913  1.00 16.66           C  
ATOM    832  O   VAL A 108      11.574  56.261  45.565  1.00 17.37           O  
ATOM    833  CB  VAL A 108      11.244  55.059  42.391  1.00 17.60           C  
ATOM    834  CG1 VAL A 108      10.305  56.235  42.544  1.00 21.40           C  
ATOM    835  CG2 VAL A 108      12.122  55.213  41.131  1.00 18.12           C  
ATOM    836  N   SER A 109      10.697  54.201  45.358  1.00 17.16           N  
ATOM    837  CA  SER A 109       9.937  54.346  46.618  1.00 19.09           C  
ATOM    838  C   SER A 109      10.817  54.564  47.832  1.00 20.11           C  
ATOM    839  O   SER A 109      10.555  55.449  48.646  1.00 21.50           O  
ATOM    840  CB  SER A 109       9.092  53.073  46.778  1.00 20.51           C  
ATOM    841  OG  SER A 109       8.390  53.087  47.997  1.00 22.91           O  
ATOM    842  N   SER A 110      11.820  53.710  48.019  1.00 18.68           N  
ATOM    843  CA  SER A 110      12.702  53.766  49.179  1.00 18.13           C  
ATOM    844  C   SER A 110      13.718  54.886  49.064  1.00 18.61           C  
ATOM    845  O   SER A 110      13.870  55.630  50.040  1.00 19.12           O  
ATOM    846  CB  SER A 110      13.470  52.425  49.287  1.00 19.72           C  
ATOM    847  OG  SER A 110      12.536  51.421  49.734  1.00 22.92           O  
ATOM    848  N   TYR A 111      14.473  54.956  47.973  1.00 16.91           N  
ATOM    849  CA  TYR A 111      15.588  55.888  47.862  1.00 15.93           C  
ATOM    850  C   TYR A 111      15.220  57.248  47.254  1.00 17.59           C  
ATOM    851  O   TYR A 111      16.040  58.162  47.375  1.00 19.08           O  
ATOM    852  CB  TYR A 111      16.699  55.225  47.029  1.00 15.46           C  
ATOM    853  CG  TYR A 111      17.197  53.967  47.717  1.00 14.91           C  
ATOM    854  CD1 TYR A 111      16.576  52.751  47.486  1.00 14.61           C  
ATOM    855  CD2 TYR A 111      18.288  54.035  48.573  1.00 13.98           C  
ATOM    856  CE1 TYR A 111      17.052  51.600  48.118  1.00 15.78           C  
ATOM    857  CE2 TYR A 111      18.748  52.885  49.199  1.00 16.04           C  
ATOM    858  CZ  TYR A 111      18.100  51.687  48.985  1.00 15.52           C  
ATOM    859  OH  TYR A 111      18.547  50.522  49.561  1.00 16.51           O  
ATOM    860  N   GLY A 112      14.105  57.369  46.560  1.00 16.77           N  
ATOM    861  CA  GLY A 112      13.725  58.668  45.980  1.00 17.40           C  
ATOM    862  C   GLY A 112      14.328  58.849  44.600  1.00 17.61           C  
ATOM    863  O   GLY A 112      15.032  57.997  44.054  1.00 18.45           O  
ATOM    864  N   THR A 113      14.024  60.001  43.976  1.00 15.58           N  
ATOM    865  CA  THR A 113      14.449  60.199  42.588  1.00 17.45           C  
ATOM    866  C   THR A 113      15.456  61.310  42.400  1.00 16.80           C  
ATOM    867  O   THR A 113      15.589  61.857  41.295  1.00 16.90           O  
ATOM    868  CB  THR A 113      13.185  60.426  41.728  1.00 19.34           C  
ATOM    869  OG1 THR A 113      12.449  61.520  42.328  1.00 20.20           O  
ATOM    870  CG2 THR A 113      12.253  59.224  41.748  1.00 18.92           C  
ATOM    871  N   ALA A 114      16.345  61.540  43.376  1.00 16.18           N  
ATOM    872  CA  ALA A 114      17.390  62.524  43.170  1.00 17.23           C  
ATOM    873  C   ALA A 114      18.271  62.228  41.965  1.00 17.61           C  
ATOM    874  O   ALA A 114      18.674  63.164  41.272  1.00 17.59           O  
ATOM    875  CB  ALA A 114      18.268  62.641  44.426  1.00 19.14           C  
ATOM    876  N   ARG A 115      18.559  60.955  41.674  1.00 15.21           N  
ATOM    877  CA  ARG A 115      19.396  60.590  40.559  1.00 16.46           C  
ATOM    878  C   ARG A 115      18.654  60.203  39.284  1.00 16.10           C  
ATOM    879  O   ARG A 115      19.323  59.882  38.303  1.00 14.36           O  
ATOM    880  CB  ARG A 115      20.198  59.345  40.973  1.00 16.13           C  
ATOM    881  CG  ARG A 115      21.226  59.602  42.068  1.00 18.13           C  
ATOM    882  CD  ARG A 115      22.036  58.308  42.273  1.00 20.38           C  
ATOM    883  NE  ARG A 115      23.076  58.539  43.268  1.00 20.64           N  
ATOM    884  CZ  ARG A 115      24.266  59.049  43.011  1.00 20.42           C  
ATOM    885  NH1 ARG A 115      24.670  59.476  41.839  1.00 21.85           N  
ATOM    886  NH2 ARG A 115      25.093  59.187  44.070  1.00 24.23           N  
ATOM    887  N   ILE A 116      17.337  60.205  39.309  1.00 14.91           N  
ATOM    888  CA  ILE A 116      16.531  59.607  38.261  1.00 14.96           C  
ATOM    889  C   ILE A 116      15.701  60.604  37.457  1.00 16.85           C  
ATOM    890  O   ILE A 116      15.000  61.439  38.074  1.00 18.41           O  
ATOM    891  CB  ILE A 116      15.532  58.635  38.951  1.00 15.88           C  
ATOM    892  CG1 ILE A 116      16.227  57.621  39.849  1.00 15.90           C  
ATOM    893  CG2 ILE A 116      14.702  57.946  37.846  1.00 16.23           C  
ATOM    894  CD1 ILE A 116      17.305  56.801  39.157  1.00 16.94           C  
ATOM    895  N   ALA A 117      15.822  60.529  36.156  1.00 15.66           N  
ATOM    896  CA  ALA A 117      15.047  61.473  35.311  1.00 16.16           C  
ATOM    897  C   ALA A 117      13.713  60.866  34.938  1.00 16.86           C  
ATOM    898  O   ALA A 117      12.720  61.594  34.765  1.00 16.97           O  
ATOM    899  CB  ALA A 117      15.790  61.767  34.014  1.00 16.17           C  
ATOM    900  N   LYS A 118      13.671  59.598  34.531  1.00 15.53           N  
ATOM    901  CA  LYS A 118      12.458  58.960  34.039  1.00 15.98           C  
ATOM    902  C   LYS A 118      12.509  57.460  34.363  1.00 15.67           C  
ATOM    903  O   LYS A 118      13.639  56.958  34.593  1.00 14.12           O  
ATOM    904  CB  LYS A 118      12.368  59.002  32.486  1.00 16.79           C  
ATOM    905  CG  LYS A 118      12.263  60.353  31.835  1.00 20.12           C  
ATOM    906  CD  LYS A 118      12.169  60.246  30.313  1.00 22.09           C  
ATOM    907  CE  LYS A 118      12.297  61.668  29.721  1.00 26.51           C  
ATOM    908  NZ  LYS A 118      11.308  61.796  28.600  1.00 31.27           N  
ATOM    909  N   VAL A 119      11.376  56.777  34.348  1.00 13.19           N  
ATOM    910  CA  VAL A 119      11.369  55.317  34.579  1.00 14.06           C  
ATOM    911  C   VAL A 119      10.514  54.627  33.535  1.00 15.89           C  
ATOM    912  O   VAL A 119       9.543  55.223  33.026  1.00 16.52           O  
ATOM    913  CB  VAL A 119      10.853  54.903  35.979  1.00 15.68           C  
ATOM    914  CG1 VAL A 119      11.819  55.406  37.067  1.00 15.66           C  
ATOM    915  CG2 VAL A 119       9.447  55.401  36.224  1.00 15.91           C  
ATOM    916  N   ALA A 120      10.825  53.372  33.187  1.00 13.53           N  
ATOM    917  CA  ALA A 120      10.016  52.635  32.211  1.00 13.58           C  
ATOM    918  C   ALA A 120       9.820  51.224  32.704  1.00 14.63           C  
ATOM    919  O   ALA A 120      10.779  50.609  33.248  1.00 15.35           O  
ATOM    920  CB  ALA A 120      10.698  52.569  30.843  1.00 15.06           C  
ATOM    921  N   PHE A 121       8.584  50.752  32.606  1.00 13.19           N  
ATOM    922  CA  PHE A 121       8.204  49.437  33.115  1.00 12.37           C  
ATOM    923  C   PHE A 121       7.737  48.565  31.967  1.00 16.00           C  
ATOM    924  O   PHE A 121       6.672  48.882  31.417  1.00 18.04           O  
ATOM    925  CB  PHE A 121       7.012  49.581  34.084  1.00 13.48           C  
ATOM    926  CG  PHE A 121       7.362  50.403  35.302  1.00 14.00           C  
ATOM    927  CD1 PHE A 121       7.927  49.795  36.422  1.00 15.62           C  
ATOM    928  CD2 PHE A 121       7.039  51.739  35.336  1.00 16.94           C  
ATOM    929  CE1 PHE A 121       8.191  50.580  37.542  1.00 15.15           C  
ATOM    930  CE2 PHE A 121       7.289  52.522  36.455  1.00 17.03           C  
ATOM    931  CZ  PHE A 121       7.874  51.931  37.565  1.00 16.38           C  
ATOM    932  N   LEU A 122       8.520  47.585  31.549  1.00 14.40           N  
ATOM    933  CA  LEU A 122       8.153  46.734  30.422  1.00 15.03           C  
ATOM    934  C   LEU A 122       7.745  45.376  30.963  1.00 15.95           C  
ATOM    935  O   LEU A 122       8.516  44.764  31.738  1.00 14.96           O  
ATOM    936  CB  LEU A 122       9.379  46.561  29.516  1.00 17.21           C  
ATOM    937  CG  LEU A 122      10.122  47.804  29.039  1.00 20.42           C  
ATOM    938  CD1 LEU A 122      11.045  47.464  27.857  1.00 21.06           C  
ATOM    939  CD2 LEU A 122       9.268  48.991  28.683  1.00 22.04           C  
ATOM    940  N   ALA A 123       6.558  44.879  30.601  1.00 15.52           N  
ATOM    941  CA  ALA A 123       6.125  43.554  31.081  1.00 16.71           C  
ATOM    942  C   ALA A 123       6.192  43.477  32.588  1.00 18.21           C  
ATOM    943  O   ALA A 123       6.843  42.594  33.169  1.00 18.33           O  
ATOM    944  CB  ALA A 123       6.914  42.429  30.425  1.00 18.30           C  
ATOM    945  N   SER A 124       5.482  44.390  33.251  1.00 17.66           N  
ATOM    946  CA  SER A 124       5.551  44.578  34.675  1.00 19.00           C  
ATOM    947  C   SER A 124       4.930  43.526  35.586  1.00 20.11           C  
ATOM    948  O   SER A 124       3.873  42.982  35.257  1.00 19.93           O  
ATOM    949  CB  SER A 124       4.735  45.833  35.096  1.00 20.58           C  
ATOM    950  OG  SER A 124       5.010  46.906  34.256  1.00 23.85           O  
ATOM    951  N   LEU A 125       5.420  43.541  36.820  1.00 19.27           N  
ATOM    952  CA  LEU A 125       4.858  42.747  37.895  1.00 19.74           C  
ATOM    953  C   LEU A 125       3.705  43.493  38.582  1.00 19.91           C  
ATOM    954  O   LEU A 125       2.796  42.872  39.140  1.00 20.20           O  
ATOM    955  CB  LEU A 125       5.878  42.505  39.035  1.00 20.40           C  
ATOM    956  CG  LEU A 125       7.093  41.640  38.714  1.00 22.68           C  
ATOM    957  CD1 LEU A 125       7.994  41.586  39.964  1.00 22.87           C  
ATOM    958  CD2 LEU A 125       6.708  40.239  38.292  1.00 24.08           C  
ATOM    959  N   GLU A 126       3.828  44.815  38.600  1.00 18.84           N  
ATOM    960  CA  GLU A 126       2.951  45.670  39.402  1.00 19.18           C  
ATOM    961  C   GLU A 126       1.493  45.546  39.003  1.00 20.52           C  
ATOM    962  O   GLU A 126       1.225  45.190  37.879  1.00 21.64           O  
ATOM    963  CB  GLU A 126       3.400  47.124  39.197  1.00 19.58           C  
ATOM    964  CG  GLU A 126       4.620  47.522  40.024  1.00 18.55           C  
ATOM    965  CD  GLU A 126       5.951  47.266  39.342  1.00 21.35           C  
ATOM    966  OE1 GLU A 126       5.983  46.815  38.174  1.00 18.79           O  
ATOM    967  OE2 GLU A 126       6.991  47.502  40.019  1.00 19.97           O  
ATOM    968  N   PRO A 127       0.608  45.841  39.948  1.00 20.97           N  
ATOM    969  CA  PRO A 127       0.892  46.308  41.273  1.00 21.55           C  
ATOM    970  C   PRO A 127       1.102  45.249  42.335  1.00 21.09           C  
ATOM    971  O   PRO A 127       1.786  45.507  43.334  1.00 22.18           O  
ATOM    972  CB  PRO A 127      -0.355  47.150  41.657  1.00 23.93           C  
ATOM    973  CG  PRO A 127      -1.249  47.138  40.468  1.00 23.83           C  
ATOM    974  CD  PRO A 127      -0.866  45.921  39.667  1.00 22.52           C  
ATOM    975  N   PHE A 128       0.528  44.075  42.177  1.00 20.57           N  
ATOM    976  CA  PHE A 128       0.584  43.007  43.184  1.00 22.17           C  
ATOM    977  C   PHE A 128      -0.028  41.748  42.594  1.00 23.36           C  
ATOM    978  O   PHE A 128      -1.244  41.670  42.309  1.00 23.66           O  
ATOM    979  CB  PHE A 128      -0.244  43.456  44.394  1.00 23.27           C  
ATOM    980  CG  PHE A 128      -0.267  42.531  45.561  1.00 24.01           C  
ATOM    981  CD1 PHE A 128       0.739  41.619  45.814  1.00 24.33           C  
ATOM    982  CD2 PHE A 128      -1.354  42.572  46.439  1.00 24.45           C  
ATOM    983  CE1 PHE A 128       0.699  40.762  46.906  1.00 25.39           C  
ATOM    984  CE2 PHE A 128      -1.403  41.711  47.522  1.00 24.63           C  
ATOM    985  CZ  PHE A 128      -0.375  40.825  47.776  1.00 25.33           C  
ATOM    986  N   LEU A 129       0.806  40.759  42.250  1.00 23.18           N  
ATOM    987  CA  LEU A 129       0.376  39.619  41.479  1.00 24.20           C  
ATOM    988  C   LEU A 129      -0.473  38.578  42.207  1.00 25.52           C  
ATOM    989  O   LEU A 129      -1.094  37.759  41.517  1.00 25.53           O  
ATOM    990  CB  LEU A 129       1.603  38.877  40.948  1.00 24.36           C  
ATOM    991  CG  LEU A 129       2.102  38.908  39.537  1.00 26.34           C  
ATOM    992  CD1 LEU A 129       2.971  37.657  39.319  1.00 25.56           C  
ATOM    993  CD2 LEU A 129       1.039  38.989  38.447  1.00 26.69           C  
ATOM    994  N   LEU A 130      -0.425  38.576  43.522  1.00 26.29           N  
ATOM    995  CA  LEU A 130      -1.101  37.588  44.331  1.00 28.44           C  
ATOM    996  C   LEU A 130      -2.598  37.845  44.445  1.00 30.38           C  
ATOM    997  O   LEU A 130      -2.967  38.951  44.833  1.00 30.80           O  
ATOM    998  CB  LEU A 130      -0.516  37.572  45.751  1.00 28.04           C  
ATOM    999  CG  LEU A 130      -0.766  36.279  46.549  1.00 28.47           C  
ATOM   1000  CD1 LEU A 130      -0.157  35.092  45.824  1.00 28.38           C  
ATOM   1001  CD2 LEU A 130      -0.187  36.360  47.948  1.00 27.92           C  
ATOM   1002  N   LYS A 131      -3.384  36.839  44.094  1.00 33.51           N  
ATOM   1003  CA  LYS A 131      -4.844  36.995  44.206  1.00 36.52           C  
ATOM   1004  C   LYS A 131      -5.232  36.762  45.659  1.00 37.62           C  
ATOM   1005  O   LYS A 131      -5.011  35.666  46.188  1.00 38.23           O  
ATOM   1006  CB  LYS A 131      -5.580  36.037  43.272  1.00 38.57           C  
ATOM   1007  CG  LYS A 131      -7.104  36.177  43.327  1.00 41.36           C  
ATOM   1008  CD  LYS A 131      -7.714  36.102  41.931  1.00 43.75           C  
ATOM   1009  CE  LYS A 131      -9.197  35.762  41.979  1.00 45.37           C  
ATOM   1010  NZ  LYS A 131     -10.039  36.979  42.189  1.00 46.47           N  
ATOM   1011  N   THR A 132      -5.681  37.806  46.342  1.00 38.87           N  
ATOM   1012  CA  THR A 132      -6.092  37.711  47.740  1.00 41.87           C  
ATOM   1013  C   THR A 132      -7.477  38.345  47.925  1.00 44.02           C  
ATOM   1014  O   THR A 132      -8.124  38.772  46.974  1.00 44.32           O  
ATOM   1015  CB  THR A 132      -5.157  38.422  48.730  1.00 41.47           C  
ATOM   1016  OG1 THR A 132      -5.260  39.839  48.526  1.00 41.80           O  
ATOM   1017  CG2 THR A 132      -3.702  37.990  48.586  1.00 41.56           C  
ATOM   1018  N   ASP A 133      -7.919  38.426  49.177  1.00 46.93           N  
ATOM   1019  CA  ASP A 133      -9.213  39.022  49.503  1.00 48.29           C  
ATOM   1020  C   ASP A 133      -9.142  40.522  49.293  1.00 47.88           C  
ATOM   1021  O   ASP A 133      -9.997  41.098  48.619  1.00 49.17           O  
ATOM   1022  CB  ASP A 133      -9.624  38.719  50.948  1.00 50.40           C  
ATOM   1023  CG  ASP A 133      -9.321  37.266  51.293  1.00 52.93           C  
ATOM   1024  OD1 ASP A 133      -8.133  37.013  51.625  1.00 54.31           O  
ATOM   1025  OD2 ASP A 133     -10.257  36.440  51.195  1.00 53.45           O  
ATOM   1026  N   ASP A 134      -8.050  41.137  49.755  1.00 46.69           N  
ATOM   1027  CA  ASP A 134      -7.881  42.576  49.549  1.00 45.72           C  
ATOM   1028  C   ASP A 134      -7.317  42.889  48.169  1.00 43.49           C  
ATOM   1029  O   ASP A 134      -7.081  44.066  47.867  1.00 43.88           O  
ATOM   1030  CB  ASP A 134      -7.061  43.190  50.674  1.00 47.53           C  
ATOM   1031  CG  ASP A 134      -5.563  43.161  50.479  1.00 49.49           C  
ATOM   1032  OD1 ASP A 134      -5.041  42.076  50.126  1.00 50.71           O  
ATOM   1033  OD2 ASP A 134      -4.906  44.213  50.679  1.00 50.57           O  
ATOM   1034  N   ASN A 135      -7.126  41.896  47.312  1.00 40.39           N  
ATOM   1035  CA  ASN A 135      -6.603  42.126  45.968  1.00 38.29           C  
ATOM   1036  C   ASN A 135      -7.165  41.162  44.943  1.00 37.67           C  
ATOM   1037  O   ASN A 135      -6.465  40.329  44.356  1.00 35.99           O  
ATOM   1038  CB  ASN A 135      -5.067  41.971  46.002  1.00 35.98           C  
ATOM   1039  CG  ASN A 135      -4.426  42.500  44.728  1.00 34.73           C  
ATOM   1040  OD1 ASN A 135      -4.626  43.673  44.418  1.00 33.39           O  
ATOM   1041  ND2 ASN A 135      -3.681  41.648  44.022  1.00 31.43           N  
ATOM   1042  N   PRO A 136      -8.446  41.292  44.593  1.00 37.34           N  
ATOM   1043  CA  PRO A 136      -9.101  40.458  43.606  1.00 36.93           C  
ATOM   1044  C   PRO A 136      -8.510  40.558  42.214  1.00 36.89           C  
ATOM   1045  O   PRO A 136      -8.734  39.659  41.398  1.00 37.64           O  
ATOM   1046  CB  PRO A 136     -10.562  40.914  43.608  1.00 37.16           C  
ATOM   1047  CG  PRO A 136     -10.520  42.287  44.180  1.00 37.52           C  
ATOM   1048  CD  PRO A 136      -9.382  42.284  45.179  1.00 37.91           C  
ATOM   1049  N   ASP A 137      -7.746  41.606  41.897  1.00 36.49           N  
ATOM   1050  CA  ASP A 137      -7.131  41.762  40.593  1.00 37.22           C  
ATOM   1051  C   ASP A 137      -5.840  40.954  40.437  1.00 35.41           C  
ATOM   1052  O   ASP A 137      -5.295  40.949  39.333  1.00 34.27           O  
ATOM   1053  CB  ASP A 137      -6.810  43.239  40.336  1.00 39.82           C  
ATOM   1054  CG  ASP A 137      -8.098  44.001  40.030  1.00 41.93           C  
ATOM   1055  OD1 ASP A 137      -8.831  43.603  39.102  1.00 42.55           O  
ATOM   1056  OD2 ASP A 137      -8.347  44.992  40.746  1.00 43.65           O  
ATOM   1057  N   GLY A 138      -5.364  40.343  41.518  1.00 34.08           N  
ATOM   1058  CA  GLY A 138      -4.142  39.542  41.452  1.00 32.84           C  
ATOM   1059  C   GLY A 138      -4.333  38.405  40.454  1.00 31.96           C  
ATOM   1060  O   GLY A 138      -5.467  37.976  40.203  1.00 32.97           O  
ATOM   1061  N   ALA A 139      -3.250  37.855  39.925  1.00 29.75           N  
ATOM   1062  CA  ALA A 139      -3.324  36.815  38.912  1.00 29.88           C  
ATOM   1063  C   ALA A 139      -3.507  35.401  39.433  1.00 30.71           C  
ATOM   1064  O   ALA A 139      -4.066  34.564  38.710  1.00 33.05           O  
ATOM   1065  CB  ALA A 139      -2.045  36.917  38.075  1.00 29.64           C  
ATOM   1066  N   ALA A 140      -3.066  35.074  40.643  1.00 28.65           N  
ATOM   1067  CA  ALA A 140      -3.169  33.705  41.150  1.00 27.68           C  
ATOM   1068  C   ALA A 140      -2.884  33.662  42.635  1.00 27.22           C  
ATOM   1069  O   ALA A 140      -2.285  34.565  43.230  1.00 28.18           O  
ATOM   1070  CB  ALA A 140      -2.190  32.811  40.389  1.00 27.31           C  
ATOM   1071  N   PRO A 141      -3.346  32.610  43.292  1.00 27.84           N  
ATOM   1072  CA  PRO A 141      -3.150  32.463  44.720  1.00 28.72           C  
ATOM   1073  C   PRO A 141      -1.751  31.944  44.981  1.00 28.92           C  
ATOM   1074  O   PRO A 141      -1.075  31.496  44.051  1.00 29.42           O  
ATOM   1075  CB  PRO A 141      -4.236  31.460  45.095  1.00 28.36           C  
ATOM   1076  CG  PRO A 141      -4.288  30.560  43.908  1.00 28.44           C  
ATOM   1077  CD  PRO A 141      -4.086  31.460  42.709  1.00 28.42           C  
ATOM   1078  N   LYS A 142      -1.355  31.985  46.251  1.00 30.13           N  
ATOM   1079  CA  LYS A 142      -0.030  31.566  46.658  1.00 29.59           C  
ATOM   1080  C   LYS A 142       0.367  30.183  46.178  1.00 30.28           C  
ATOM   1081  O   LYS A 142       1.515  29.982  45.771  1.00 27.55           O  
ATOM   1082  CB  LYS A 142       0.142  31.659  48.192  1.00 30.61           C  
ATOM   1083  CG  LYS A 142       1.581  31.344  48.586  1.00 32.87           C  
ATOM   1084  CD  LYS A 142       2.094  31.934  49.881  1.00 34.32           C  
ATOM   1085  CE  LYS A 142       3.502  31.424  50.184  1.00 35.53           C  
ATOM   1086  NZ  LYS A 142       3.565  29.934  50.298  1.00 35.40           N  
ATOM   1087  N   GLU A 143      -0.541  29.217  46.179  1.00 28.91           N  
ATOM   1088  CA  GLU A 143      -0.289  27.840  45.803  1.00 31.07           C  
ATOM   1089  C   GLU A 143       0.232  27.694  44.379  1.00 29.24           C  
ATOM   1090  O   GLU A 143       0.962  26.742  44.075  1.00 26.91           O  
ATOM   1091  CB  GLU A 143      -1.542  26.964  45.996  1.00 34.39           C  
ATOM   1092  CG  GLU A 143      -2.834  27.758  46.224  1.00 39.98           C  
ATOM   1093  CD  GLU A 143      -2.924  28.316  47.635  1.00 42.31           C  
ATOM   1094  OE1 GLU A 143      -2.728  27.531  48.600  1.00 45.55           O  
ATOM   1095  OE2 GLU A 143      -3.159  29.529  47.818  1.00 43.15           O  
ATOM   1096  N   PHE A 144      -0.151  28.610  43.493  1.00 27.03           N  
ATOM   1097  CA  PHE A 144       0.347  28.607  42.119  1.00 27.72           C  
ATOM   1098  C   PHE A 144       1.853  28.894  42.104  1.00 26.37           C  
ATOM   1099  O   PHE A 144       2.583  28.241  41.362  1.00 27.25           O  
ATOM   1100  CB  PHE A 144      -0.382  29.677  41.307  1.00 28.55           C  
ATOM   1101  CG  PHE A 144       0.194  29.904  39.936  1.00 30.60           C  
ATOM   1102  CD1 PHE A 144      -0.141  29.080  38.880  1.00 31.70           C  
ATOM   1103  CD2 PHE A 144       1.057  30.970  39.709  1.00 30.62           C  
ATOM   1104  CE1 PHE A 144       0.401  29.296  37.621  1.00 32.06           C  
ATOM   1105  CE2 PHE A 144       1.598  31.185  38.455  1.00 31.75           C  
ATOM   1106  CZ  PHE A 144       1.270  30.350  37.410  1.00 32.40           C  
ATOM   1107  N   PHE A 145       2.317  29.863  42.880  1.00 26.20           N  
ATOM   1108  CA  PHE A 145       3.758  30.206  42.915  1.00 25.35           C  
ATOM   1109  C   PHE A 145       4.561  29.168  43.662  1.00 25.31           C  
ATOM   1110  O   PHE A 145       5.693  28.793  43.288  1.00 22.57           O  
ATOM   1111  CB  PHE A 145       3.942  31.577  43.571  1.00 25.86           C  
ATOM   1112  CG  PHE A 145       3.283  32.646  42.739  1.00 28.04           C  
ATOM   1113  CD1 PHE A 145       3.938  33.200  41.653  1.00 28.77           C  
ATOM   1114  CD2 PHE A 145       1.997  33.074  43.037  1.00 28.15           C  
ATOM   1115  CE1 PHE A 145       3.332  34.179  40.891  1.00 29.83           C  
ATOM   1116  CE2 PHE A 145       1.376  34.054  42.280  1.00 28.84           C  
ATOM   1117  CZ  PHE A 145       2.042  34.611  41.195  1.00 30.24           C  
ATOM   1118  N   ASP A 146       3.922  28.569  44.702  1.00 22.83           N  
ATOM   1119  CA  ASP A 146       4.561  27.469  45.410  1.00 23.33           C  
ATOM   1120  C   ASP A 146       4.802  26.315  44.427  1.00 22.93           C  
ATOM   1121  O   ASP A 146       5.793  25.593  44.550  1.00 23.24           O  
ATOM   1122  CB  ASP A 146       3.749  26.878  46.562  1.00 26.04           C  
ATOM   1123  CG  ASP A 146       3.645  27.799  47.757  1.00 29.42           C  
ATOM   1124  OD1 ASP A 146       4.521  28.672  47.927  1.00 31.19           O  
ATOM   1125  OD2 ASP A 146       2.684  27.624  48.544  1.00 30.78           O  
ATOM   1126  N   GLY A 147       3.921  26.156  43.448  1.00 22.53           N  
ATOM   1127  CA  GLY A 147       4.051  25.135  42.435  1.00 20.39           C  
ATOM   1128  C   GLY A 147       5.261  25.396  41.547  1.00 21.32           C  
ATOM   1129  O   GLY A 147       5.942  24.449  41.147  1.00 21.07           O  
ATOM   1130  N   ILE A 148       5.486  26.669  41.201  1.00 20.63           N  
ATOM   1131  CA  ILE A 148       6.628  26.995  40.345  1.00 20.42           C  
ATOM   1132  C   ILE A 148       7.930  26.704  41.082  1.00 20.62           C  
ATOM   1133  O   ILE A 148       8.856  26.102  40.521  1.00 21.59           O  
ATOM   1134  CB  ILE A 148       6.589  28.474  39.936  1.00 20.81           C  
ATOM   1135  CG1 ILE A 148       5.316  28.739  39.123  1.00 23.00           C  
ATOM   1136  CG2 ILE A 148       7.851  28.776  39.127  1.00 21.00           C  
ATOM   1137  CD1 ILE A 148       5.010  30.218  39.013  1.00 23.80           C  
ATOM   1138  N   VAL A 149       7.983  27.110  42.350  1.00 19.40           N  
ATOM   1139  CA  VAL A 149       9.178  26.789  43.144  1.00 18.32           C  
ATOM   1140  C   VAL A 149       9.424  25.294  43.153  1.00 18.27           C  
ATOM   1141  O   VAL A 149      10.556  24.832  42.925  1.00 15.69           O  
ATOM   1142  CB  VAL A 149       9.043  27.298  44.603  1.00 17.85           C  
ATOM   1143  CG1 VAL A 149      10.257  26.797  45.403  1.00 18.73           C  
ATOM   1144  CG2 VAL A 149       8.944  28.808  44.600  1.00 15.98           C  
ATOM   1145  N   ALA A 150       8.345  24.483  43.353  1.00 17.64           N  
ATOM   1146  CA  ALA A 150       8.560  23.039  43.373  1.00 17.09           C  
ATOM   1147  C   ALA A 150       9.092  22.488  42.050  1.00 16.77           C  
ATOM   1148  O   ALA A 150       9.878  21.521  42.021  1.00 17.68           O  
ATOM   1149  CB  ALA A 150       7.219  22.350  43.744  1.00 17.00           C  
ATOM   1150  N   ALA A 151       8.578  23.010  40.956  1.00 17.63           N  
ATOM   1151  CA  ALA A 151       8.927  22.560  39.622  1.00 17.43           C  
ATOM   1152  C   ALA A 151      10.393  22.923  39.340  1.00 15.81           C  
ATOM   1153  O   ALA A 151      11.054  22.116  38.668  1.00 15.79           O  
ATOM   1154  CB  ALA A 151       8.038  23.174  38.555  1.00 18.24           C  
ATOM   1155  N   VAL A 152      10.806  24.104  39.792  1.00 15.15           N  
ATOM   1156  CA  VAL A 152      12.233  24.457  39.528  1.00 15.88           C  
ATOM   1157  C   VAL A 152      13.128  23.560  40.349  1.00 15.42           C  
ATOM   1158  O   VAL A 152      14.143  23.061  39.868  1.00 15.76           O  
ATOM   1159  CB  VAL A 152      12.487  25.925  39.928  1.00 16.49           C  
ATOM   1160  CG1 VAL A 152      13.967  26.287  39.732  1.00 16.53           C  
ATOM   1161  CG2 VAL A 152      11.604  26.839  39.099  1.00 17.04           C  
ATOM   1162  N   LYS A 153      12.777  23.297  41.627  1.00 13.36           N  
ATOM   1163  CA  LYS A 153      13.576  22.420  42.448  1.00 15.16           C  
ATOM   1164  C   LYS A 153      13.554  20.967  41.958  1.00 16.19           C  
ATOM   1165  O   LYS A 153      14.536  20.259  42.258  1.00 17.06           O  
ATOM   1166  CB  LYS A 153      13.151  22.421  43.938  1.00 14.89           C  
ATOM   1167  CG  LYS A 153      13.281  23.825  44.537  1.00 16.36           C  
ATOM   1168  CD  LYS A 153      12.987  23.871  46.047  1.00 17.58           C  
ATOM   1169  CE  LYS A 153      13.742  25.088  46.596  1.00 18.93           C  
ATOM   1170  NZ  LYS A 153      13.700  25.309  48.061  1.00 20.17           N  
ATOM   1171  N   ALA A 154      12.506  20.585  41.238  1.00 14.43           N  
ATOM   1172  CA  ALA A 154      12.501  19.177  40.780  1.00 15.64           C  
ATOM   1173  C   ALA A 154      13.475  18.977  39.640  1.00 16.93           C  
ATOM   1174  O   ALA A 154      14.058  17.894  39.582  1.00 16.02           O  
ATOM   1175  CB  ALA A 154      11.085  18.774  40.373  1.00 17.74           C  
ATOM   1176  N   ASP A 155      13.653  19.944  38.737  1.00 14.62           N  
ATOM   1177  CA  ASP A 155      14.566  19.796  37.610  1.00 14.50           C  
ATOM   1178  C   ASP A 155      14.497  21.144  36.874  1.00 13.52           C  
ATOM   1179  O   ASP A 155      13.685  21.397  35.984  1.00 14.37           O  
ATOM   1180  CB  ASP A 155      14.186  18.666  36.655  1.00 13.61           C  
ATOM   1181  CG  ASP A 155      15.098  18.560  35.447  1.00 16.01           C  
ATOM   1182  OD1 ASP A 155      15.982  19.439  35.195  1.00 14.86           O  
ATOM   1183  OD2 ASP A 155      14.971  17.549  34.694  1.00 14.97           O  
ATOM   1184  N   ARG A 156      15.420  22.058  37.273  1.00 12.44           N  
ATOM   1185  CA  ARG A 156      15.355  23.411  36.671  1.00 12.69           C  
ATOM   1186  C   ARG A 156      15.658  23.378  35.190  1.00 11.27           C  
ATOM   1187  O   ARG A 156      15.151  24.249  34.490  1.00 12.47           O  
ATOM   1188  CB  ARG A 156      16.303  24.336  37.491  1.00 11.92           C  
ATOM   1189  CG  ARG A 156      17.793  24.010  37.292  1.00 11.33           C  
ATOM   1190  CD  ARG A 156      18.566  24.939  38.250  1.00 11.60           C  
ATOM   1191  NE  ARG A 156      20.034  24.894  38.205  1.00 10.86           N  
ATOM   1192  CZ  ARG A 156      20.797  25.829  37.688  1.00 11.58           C  
ATOM   1193  NH1 ARG A 156      20.334  26.847  37.008  1.00 11.59           N  
ATOM   1194  NH2 ARG A 156      22.149  25.706  37.805  1.00 14.06           N  
ATOM   1195  N   TYR A 157      16.496  22.426  34.755  1.00 11.23           N  
ATOM   1196  CA  TYR A 157      16.876  22.396  33.338  1.00 11.35           C  
ATOM   1197  C   TYR A 157      15.668  22.103  32.437  1.00 11.81           C  
ATOM   1198  O   TYR A 157      15.517  22.731  31.397  1.00 12.14           O  
ATOM   1199  CB  TYR A 157      18.029  21.403  33.164  1.00 11.97           C  
ATOM   1200  CG  TYR A 157      19.200  21.773  34.093  1.00 11.10           C  
ATOM   1201  CD1 TYR A 157      19.920  22.936  33.858  1.00 12.24           C  
ATOM   1202  CD2 TYR A 157      19.508  20.976  35.174  1.00 11.93           C  
ATOM   1203  CE1 TYR A 157      20.979  23.282  34.712  1.00 11.01           C  
ATOM   1204  CE2 TYR A 157      20.560  21.299  36.029  1.00 13.44           C  
ATOM   1205  CZ  TYR A 157      21.270  22.471  35.777  1.00 12.97           C  
ATOM   1206  OH  TYR A 157      22.313  22.804  36.651  1.00 11.67           O  
ATOM   1207  N   ALA A 158      14.881  21.094  32.815  1.00 13.47           N  
ATOM   1208  CA  ALA A 158      13.661  20.784  32.037  1.00 13.32           C  
ATOM   1209  C   ALA A 158      12.636  21.885  32.227  1.00 12.78           C  
ATOM   1210  O   ALA A 158      11.876  22.229  31.307  1.00 14.28           O  
ATOM   1211  CB  ALA A 158      13.068  19.465  32.535  1.00 15.15           C  
ATOM   1212  N   PHE A 159      12.540  22.520  33.397  1.00 13.07           N  
ATOM   1213  CA  PHE A 159      11.635  23.597  33.693  1.00 14.15           C  
ATOM   1214  C   PHE A 159      11.841  24.749  32.718  1.00 14.35           C  
ATOM   1215  O   PHE A 159      10.880  25.297  32.155  1.00 13.34           O  
ATOM   1216  CB  PHE A 159      11.837  24.080  35.158  1.00 13.05           C  
ATOM   1217  CG  PHE A 159      11.179  25.433  35.375  1.00 16.71           C  
ATOM   1218  CD1 PHE A 159       9.855  25.472  35.754  1.00 17.99           C  
ATOM   1219  CD2 PHE A 159      11.882  26.632  35.204  1.00 16.14           C  
ATOM   1220  CE1 PHE A 159       9.183  26.672  35.941  1.00 18.52           C  
ATOM   1221  CE2 PHE A 159      11.202  27.826  35.411  1.00 18.65           C  
ATOM   1222  CZ  PHE A 159       9.874  27.845  35.751  1.00 17.86           C  
ATOM   1223  N   TYR A 160      13.119  25.077  32.403  1.00 11.73           N  
ATOM   1224  CA  TYR A 160      13.365  26.211  31.524  1.00 12.49           C  
ATOM   1225  C   TYR A 160      12.719  25.980  30.148  1.00 13.44           C  
ATOM   1226  O   TYR A 160      12.209  26.916  29.537  1.00 14.30           O  
ATOM   1227  CB  TYR A 160      14.859  26.542  31.313  1.00 12.74           C  
ATOM   1228  CG  TYR A 160      15.587  26.873  32.625  1.00 13.44           C  
ATOM   1229  CD1 TYR A 160      15.093  27.803  33.516  1.00 13.67           C  
ATOM   1230  CD2 TYR A 160      16.799  26.242  32.885  1.00 13.69           C  
ATOM   1231  CE1 TYR A 160      15.816  28.099  34.687  1.00 13.24           C  
ATOM   1232  CE2 TYR A 160      17.497  26.521  34.063  1.00 14.29           C  
ATOM   1233  CZ  TYR A 160      16.968  27.434  34.960  1.00 13.77           C  
ATOM   1234  OH  TYR A 160      17.649  27.688  36.146  1.00 13.80           O  
ATOM   1235  N   THR A 161      12.761  24.744  29.664  1.00 14.27           N  
ATOM   1236  CA  THR A 161      12.138  24.473  28.350  1.00 15.05           C  
ATOM   1237  C   THR A 161      10.669  24.901  28.332  1.00 15.00           C  
ATOM   1238  O   THR A 161      10.257  25.626  27.418  1.00 16.67           O  
ATOM   1239  CB  THR A 161      12.244  22.976  28.011  1.00 16.10           C  
ATOM   1240  OG1 THR A 161      13.634  22.652  27.997  1.00 17.55           O  
ATOM   1241  CG2 THR A 161      11.600  22.669  26.640  1.00 16.36           C  
ATOM   1242  N   GLY A 162       9.860  24.393  29.252  1.00 16.29           N  
ATOM   1243  CA  GLY A 162       8.458  24.774  29.331  1.00 17.60           C  
ATOM   1244  C   GLY A 162       8.259  26.252  29.558  1.00 18.33           C  
ATOM   1245  O   GLY A 162       7.350  26.918  29.015  1.00 18.37           O  
ATOM   1246  N   PHE A 163       9.103  26.812  30.454  1.00 16.46           N  
ATOM   1247  CA  PHE A 163       8.988  28.250  30.724  1.00 15.59           C  
ATOM   1248  C   PHE A 163       9.199  29.058  29.457  1.00 15.69           C  
ATOM   1249  O   PHE A 163       8.468  30.035  29.249  1.00 16.55           O  
ATOM   1250  CB  PHE A 163      10.033  28.602  31.810  1.00 18.44           C  
ATOM   1251  CG  PHE A 163       9.939  30.045  32.247  1.00 20.03           C  
ATOM   1252  CD1 PHE A 163       8.986  30.395  33.182  1.00 22.39           C  
ATOM   1253  CD2 PHE A 163      10.780  31.010  31.740  1.00 20.35           C  
ATOM   1254  CE1 PHE A 163       8.871  31.728  33.605  1.00 23.42           C  
ATOM   1255  CE2 PHE A 163      10.675  32.326  32.150  1.00 21.16           C  
ATOM   1256  CZ  PHE A 163       9.724  32.665  33.083  1.00 21.25           C  
ATOM   1257  N   PHE A 164      10.207  28.732  28.626  1.00 14.83           N  
ATOM   1258  CA  PHE A 164      10.491  29.553  27.443  1.00 15.32           C  
ATOM   1259  C   PHE A 164       9.414  29.339  26.365  1.00 16.89           C  
ATOM   1260  O   PHE A 164       9.125  30.253  25.602  1.00 16.90           O  
ATOM   1261  CB  PHE A 164      11.881  29.292  26.895  1.00 15.52           C  
ATOM   1262  CG  PHE A 164      12.954  29.961  27.755  1.00 15.35           C  
ATOM   1263  CD1 PHE A 164      12.875  31.302  28.010  1.00 15.57           C  
ATOM   1264  CD2 PHE A 164      14.001  29.198  28.276  1.00 17.99           C  
ATOM   1265  CE1 PHE A 164      13.875  31.930  28.768  1.00 15.79           C  
ATOM   1266  CE2 PHE A 164      14.997  29.822  29.027  1.00 14.78           C  
ATOM   1267  CZ  PHE A 164      14.897  31.159  29.293  1.00 14.47           C  
ATOM   1268  N   ASN A 165       8.776  28.187  26.367  1.00 18.05           N  
ATOM   1269  CA  ASN A 165       7.653  27.971  25.439  1.00 21.22           C  
ATOM   1270  C   ASN A 165       6.595  29.041  25.621  1.00 20.13           C  
ATOM   1271  O   ASN A 165       6.112  29.659  24.671  1.00 21.10           O  
ATOM   1272  CB  ASN A 165       7.001  26.635  25.851  1.00 25.67           C  
ATOM   1273  CG  ASN A 165       7.007  25.872  24.533  1.00 33.90           C  
ATOM   1274  OD1 ASN A 165       6.010  26.056  23.815  1.00 36.00           O  
ATOM   1275  ND2 ASN A 165       8.148  25.203  24.406  1.00 35.83           N  
ATOM   1276  N   ASP A 166       6.192  29.279  26.864  1.00 19.85           N  
ATOM   1277  CA  ASP A 166       5.228  30.297  27.193  1.00 19.38           C  
ATOM   1278  C   ASP A 166       5.807  31.708  27.298  1.00 20.15           C  
ATOM   1279  O   ASP A 166       5.078  32.648  27.017  1.00 19.36           O  
ATOM   1280  CB  ASP A 166       4.470  29.996  28.482  1.00 22.93           C  
ATOM   1281  CG  ASP A 166       3.489  28.842  28.212  1.00 26.78           C  
ATOM   1282  OD1 ASP A 166       2.983  28.667  27.085  1.00 28.69           O  
ATOM   1283  OD2 ASP A 166       3.311  28.122  29.201  1.00 31.00           O  
ATOM   1284  N   PHE A 167       7.098  31.862  27.575  1.00 15.55           N  
ATOM   1285  CA  PHE A 167       7.680  33.216  27.627  1.00 16.26           C  
ATOM   1286  C   PHE A 167       7.670  33.861  26.252  1.00 14.75           C  
ATOM   1287  O   PHE A 167       7.350  35.052  26.091  1.00 15.20           O  
ATOM   1288  CB  PHE A 167       9.119  33.006  28.106  1.00 17.46           C  
ATOM   1289  CG  PHE A 167      10.024  34.187  28.331  1.00 19.23           C  
ATOM   1290  CD1 PHE A 167      10.736  34.796  27.316  1.00 19.81           C  
ATOM   1291  CD2 PHE A 167      10.186  34.641  29.632  1.00 21.69           C  
ATOM   1292  CE1 PHE A 167      11.606  35.847  27.593  1.00 19.39           C  
ATOM   1293  CE2 PHE A 167      11.054  35.699  29.928  1.00 21.31           C  
ATOM   1294  CZ  PHE A 167      11.755  36.292  28.891  1.00 20.08           C  
ATOM   1295  N   TYR A 168       7.976  33.085  25.210  1.00 14.47           N  
ATOM   1296  CA  TYR A 168       8.028  33.620  23.858  1.00 15.55           C  
ATOM   1297  C   TYR A 168       6.789  33.250  23.015  1.00 17.03           C  
ATOM   1298  O   TYR A 168       6.802  33.615  21.839  1.00 17.59           O  
ATOM   1299  CB  TYR A 168       9.266  33.075  23.140  1.00 15.18           C  
ATOM   1300  CG  TYR A 168      10.619  33.541  23.691  1.00 14.56           C  
ATOM   1301  CD1 TYR A 168      10.949  34.883  23.622  1.00 14.44           C  
ATOM   1302  CD2 TYR A 168      11.543  32.629  24.218  1.00 15.89           C  
ATOM   1303  CE1 TYR A 168      12.179  35.371  24.084  1.00 13.76           C  
ATOM   1304  CE2 TYR A 168      12.783  33.097  24.676  1.00 15.43           C  
ATOM   1305  CZ  TYR A 168      13.080  34.441  24.579  1.00 15.73           C  
ATOM   1306  OH  TYR A 168      14.311  34.899  25.067  1.00 15.68           O  
ATOM   1307  N   ASN A 169       5.832  32.525  23.559  1.00 16.36           N  
ATOM   1308  CA  ASN A 169       4.699  32.063  22.737  1.00 19.08           C  
ATOM   1309  C   ASN A 169       5.282  31.349  21.509  1.00 18.52           C  
ATOM   1310  O   ASN A 169       5.011  31.700  20.345  1.00 18.83           O  
ATOM   1311  CB  ASN A 169       3.771  33.197  22.275  1.00 17.26           C  
ATOM   1312  CG  ASN A 169       3.031  33.822  23.437  1.00 18.72           C  
ATOM   1313  OD1 ASN A 169       3.311  33.544  24.602  1.00 19.92           O  
ATOM   1314  ND2 ASN A 169       2.055  34.682  23.140  1.00 20.49           N  
ATOM   1315  N   LEU A 170       6.094  30.303  21.761  1.00 17.27           N  
ATOM   1316  CA  LEU A 170       6.793  29.646  20.656  1.00 18.77           C  
ATOM   1317  C   LEU A 170       5.862  28.900  19.690  1.00 21.48           C  
ATOM   1318  O   LEU A 170       6.187  28.821  18.521  1.00 20.78           O  
ATOM   1319  CB  LEU A 170       7.799  28.599  21.157  1.00 18.89           C  
ATOM   1320  CG  LEU A 170       9.013  29.247  21.860  1.00 18.01           C  
ATOM   1321  CD1 LEU A 170       9.969  28.151  22.321  1.00 21.29           C  
ATOM   1322  CD2 LEU A 170       9.722  30.242  20.959  1.00 18.84           C  
ATOM   1323  N   ASP A 171       4.682  28.497  20.162  1.00 22.75           N  
ATOM   1324  CA  ASP A 171       3.699  27.895  19.239  1.00 26.60           C  
ATOM   1325  C   ASP A 171       3.314  28.867  18.141  1.00 26.63           C  
ATOM   1326  O   ASP A 171       2.956  28.461  17.020  1.00 28.28           O  
ATOM   1327  CB  ASP A 171       2.500  27.421  20.058  1.00 29.51           C  
ATOM   1328  CG  ASP A 171       1.704  28.543  20.677  1.00 33.86           C  
ATOM   1329  OD1 ASP A 171       2.223  29.507  21.274  1.00 36.00           O  
ATOM   1330  OD2 ASP A 171       0.463  28.486  20.560  1.00 38.14           O  
ATOM   1331  N   GLU A 172       3.424  30.175  18.348  1.00 25.55           N  
ATOM   1332  CA  GLU A 172       3.158  31.140  17.306  1.00 27.59           C  
ATOM   1333  C   GLU A 172       4.380  31.843  16.748  1.00 26.63           C  
ATOM   1334  O   GLU A 172       4.336  32.308  15.601  1.00 27.44           O  
ATOM   1335  CB  GLU A 172       2.189  32.192  17.786  1.00 30.97           C  
ATOM   1336  CG  GLU A 172       2.498  33.202  18.852  1.00 34.11           C  
ATOM   1337  CD  GLU A 172       1.155  33.555  19.510  1.00 36.66           C  
ATOM   1338  OE1 GLU A 172       0.302  32.642  19.522  1.00 38.73           O  
ATOM   1339  OE2 GLU A 172       0.962  34.683  19.968  1.00 36.88           O  
ATOM   1340  N   ASN A 173       5.447  31.990  17.558  1.00 23.63           N  
ATOM   1341  CA  ASN A 173       6.571  32.790  17.069  1.00 21.16           C  
ATOM   1342  C   ASN A 173       7.784  32.021  16.600  1.00 21.74           C  
ATOM   1343  O   ASN A 173       8.633  32.619  15.916  1.00 21.25           O  
ATOM   1344  CB  ASN A 173       6.976  33.759  18.214  1.00 20.22           C  
ATOM   1345  CG  ASN A 173       5.886  34.791  18.424  1.00 21.21           C  
ATOM   1346  OD1 ASN A 173       5.388  35.331  17.433  1.00 23.04           O  
ATOM   1347  ND2 ASN A 173       5.479  35.100  19.642  1.00 20.72           N  
ATOM   1348  N   LEU A 174       7.913  30.763  16.971  1.00 22.41           N  
ATOM   1349  CA  LEU A 174       9.124  30.025  16.581  1.00 23.17           C  
ATOM   1350  C   LEU A 174       9.248  29.953  15.073  1.00 24.90           C  
ATOM   1351  O   LEU A 174       8.311  29.532  14.369  1.00 25.74           O  
ATOM   1352  CB  LEU A 174       9.144  28.651  17.219  1.00 22.95           C  
ATOM   1353  CG  LEU A 174      10.412  27.834  16.949  1.00 24.51           C  
ATOM   1354  CD1 LEU A 174      11.572  28.508  17.703  1.00 23.30           C  
ATOM   1355  CD2 LEU A 174      10.192  26.402  17.403  1.00 24.36           C  
ATOM   1356  N   GLY A 175      10.382  30.423  14.542  1.00 23.97           N  
ATOM   1357  CA  GLY A 175      10.595  30.358  13.095  1.00 24.87           C  
ATOM   1358  C   GLY A 175      10.208  31.647  12.410  1.00 26.23           C  
ATOM   1359  O   GLY A 175      10.593  31.834  11.241  1.00 29.28           O  
ATOM   1360  N   THR A 176       9.500  32.571  13.064  1.00 25.00           N  
ATOM   1361  CA  THR A 176       9.182  33.839  12.419  1.00 25.76           C  
ATOM   1362  C   THR A 176       9.698  35.027  13.232  1.00 25.44           C  
ATOM   1363  O   THR A 176      10.480  35.823  12.710  1.00 28.60           O  
ATOM   1364  CB  THR A 176       7.671  34.056  12.247  1.00 27.78           C  
ATOM   1365  OG1 THR A 176       7.043  33.795  13.505  1.00 29.70           O  
ATOM   1366  CG2 THR A 176       7.101  33.105  11.195  1.00 28.33           C  
ATOM   1367  N   ARG A 177       9.273  35.127  14.478  1.00 21.05           N  
ATOM   1368  CA  ARG A 177       9.763  36.243  15.293  1.00 21.48           C  
ATOM   1369  C   ARG A 177      10.939  35.840  16.185  1.00 20.31           C  
ATOM   1370  O   ARG A 177      11.553  36.742  16.761  1.00 20.04           O  
ATOM   1371  CB  ARG A 177       8.608  36.785  16.148  1.00 20.46           C  
ATOM   1372  CG  ARG A 177       7.760  37.720  15.255  1.00 23.41           C  
ATOM   1373  CD  ARG A 177       6.573  38.217  16.060  1.00 25.35           C  
ATOM   1374  NE  ARG A 177       5.801  39.216  15.332  1.00 27.70           N  
ATOM   1375  CZ  ARG A 177       6.021  40.509  15.184  1.00 28.78           C  
ATOM   1376  NH1 ARG A 177       7.060  41.185  15.656  1.00 27.57           N  
ATOM   1377  NH2 ARG A 177       5.130  41.187  14.458  1.00 31.21           N  
ATOM   1378  N   ILE A 178      11.152  34.556  16.367  1.00 17.34           N  
ATOM   1379  CA  ILE A 178      12.305  34.095  17.160  1.00 16.80           C  
ATOM   1380  C   ILE A 178      12.838  32.806  16.562  1.00 18.09           C  
ATOM   1381  O   ILE A 178      12.064  31.912  16.152  1.00 19.45           O  
ATOM   1382  CB  ILE A 178      12.025  34.000  18.669  1.00 15.63           C  
ATOM   1383  CG1 ILE A 178      13.381  33.730  19.382  1.00 17.48           C  
ATOM   1384  CG2 ILE A 178      10.980  32.941  19.040  1.00 16.00           C  
ATOM   1385  CD1 ILE A 178      13.301  34.076  20.876  1.00 16.95           C  
ATOM   1386  N   SER A 179      14.158  32.668  16.451  1.00 16.50           N  
ATOM   1387  CA  SER A 179      14.764  31.458  15.885  1.00 16.20           C  
ATOM   1388  C   SER A 179      15.011  30.411  16.960  1.00 17.89           C  
ATOM   1389  O   SER A 179      15.131  30.770  18.148  1.00 14.69           O  
ATOM   1390  CB  SER A 179      16.102  31.856  15.216  1.00 14.74           C  
ATOM   1391  OG  SER A 179      16.956  32.410  16.241  1.00 15.79           O  
ATOM   1392  N   GLU A 180      15.137  29.131  16.565  1.00 16.67           N  
ATOM   1393  CA  GLU A 180      15.505  28.091  17.500  1.00 17.90           C  
ATOM   1394  C   GLU A 180      16.821  28.482  18.218  1.00 17.46           C  
ATOM   1395  O   GLU A 180      16.999  28.188  19.396  1.00 16.01           O  
ATOM   1396  CB  GLU A 180      15.826  26.815  16.729  1.00 24.45           C  
ATOM   1397  CG  GLU A 180      14.771  25.745  16.715  1.00 33.07           C  
ATOM   1398  CD  GLU A 180      15.106  24.729  15.623  1.00 36.87           C  
ATOM   1399  OE1 GLU A 180      16.222  24.163  15.627  1.00 38.63           O  
ATOM   1400  OE2 GLU A 180      14.214  24.568  14.762  1.00 41.53           O  
ATOM   1401  N   GLU A 181      17.740  29.061  17.453  1.00 15.34           N  
ATOM   1402  CA  GLU A 181      19.061  29.397  18.005  1.00 14.08           C  
ATOM   1403  C   GLU A 181      18.954  30.483  19.070  1.00 12.06           C  
ATOM   1404  O   GLU A 181      19.656  30.425  20.087  1.00 13.36           O  
ATOM   1405  CB  GLU A 181      19.973  29.899  16.867  1.00 14.77           C  
ATOM   1406  CG  GLU A 181      20.364  28.762  15.919  1.00 15.90           C  
ATOM   1407  CD  GLU A 181      19.489  28.735  14.665  1.00 18.90           C  
ATOM   1408  OE1 GLU A 181      18.341  29.179  14.687  1.00 16.33           O  
ATOM   1409  OE2 GLU A 181      20.002  28.299  13.598  1.00 19.22           O  
ATOM   1410  N   ALA A 182      18.090  31.461  18.885  1.00 11.98           N  
ATOM   1411  CA  ALA A 182      17.915  32.506  19.927  1.00 11.40           C  
ATOM   1412  C   ALA A 182      17.295  31.880  21.161  1.00 14.06           C  
ATOM   1413  O   ALA A 182      17.640  32.283  22.281  1.00 14.61           O  
ATOM   1414  CB  ALA A 182      17.131  33.674  19.357  1.00 12.82           C  
ATOM   1415  N   VAL A 183      16.389  30.884  21.038  1.00 12.31           N  
ATOM   1416  CA  VAL A 183      15.848  30.194  22.213  1.00 13.07           C  
ATOM   1417  C   VAL A 183      16.921  29.375  22.912  1.00 13.49           C  
ATOM   1418  O   VAL A 183      17.003  29.386  24.141  1.00 14.74           O  
ATOM   1419  CB  VAL A 183      14.694  29.233  21.803  1.00 14.58           C  
ATOM   1420  CG1 VAL A 183      14.125  28.507  23.013  1.00 16.47           C  
ATOM   1421  CG2 VAL A 183      13.581  30.102  21.195  1.00 16.72           C  
ATOM   1422  N   ARG A 184      17.778  28.708  22.151  1.00 14.11           N  
ATOM   1423  CA  ARG A 184      18.884  27.914  22.708  1.00 13.89           C  
ATOM   1424  C   ARG A 184      19.778  28.821  23.549  1.00 14.50           C  
ATOM   1425  O   ARG A 184      20.267  28.457  24.638  1.00 13.33           O  
ATOM   1426  CB  ARG A 184      19.648  27.267  21.535  1.00 15.97           C  
ATOM   1427  CG  ARG A 184      20.816  26.432  22.018  1.00 20.23           C  
ATOM   1428  CD  ARG A 184      21.717  25.871  20.910  1.00 26.16           C  
ATOM   1429  NE  ARG A 184      20.983  25.544  19.713  1.00 30.05           N  
ATOM   1430  CZ  ARG A 184      21.296  25.697  18.438  1.00 31.70           C  
ATOM   1431  NH1 ARG A 184      22.449  26.193  18.021  1.00 29.47           N  
ATOM   1432  NH2 ARG A 184      20.354  25.300  17.570  1.00 32.88           N  
ATOM   1433  N   ASN A 185      20.069  30.022  23.031  1.00 11.99           N  
ATOM   1434  CA  ASN A 185      20.905  30.983  23.768  1.00 13.00           C  
ATOM   1435  C   ASN A 185      20.211  31.352  25.067  1.00 13.57           C  
ATOM   1436  O   ASN A 185      20.843  31.389  26.128  1.00 12.41           O  
ATOM   1437  CB  ASN A 185      21.196  32.277  22.973  1.00 11.76           C  
ATOM   1438  CG  ASN A 185      22.027  33.287  23.795  1.00 13.09           C  
ATOM   1439  OD1 ASN A 185      23.211  32.991  24.027  1.00 14.52           O  
ATOM   1440  ND2 ASN A 185      21.424  34.367  24.200  1.00 14.06           N  
ATOM   1441  N   SER A 186      18.881  31.556  25.042  1.00 10.83           N  
ATOM   1442  CA  SER A 186      18.206  31.859  26.325  1.00 12.47           C  
ATOM   1443  C   SER A 186      18.289  30.694  27.307  1.00 12.89           C  
ATOM   1444  O   SER A 186      18.438  30.961  28.521  1.00 13.31           O  
ATOM   1445  CB  SER A 186      16.728  32.184  26.116  1.00 13.63           C  
ATOM   1446  OG  SER A 186      16.618  33.439  25.458  1.00 16.56           O  
ATOM   1447  N   TRP A 187      18.117  29.466  26.831  1.00 11.04           N  
ATOM   1448  CA  TRP A 187      18.229  28.316  27.721  1.00 12.01           C  
ATOM   1449  C   TRP A 187      19.634  28.204  28.313  1.00 11.54           C  
ATOM   1450  O   TRP A 187      19.794  28.015  29.524  1.00 12.02           O  
ATOM   1451  CB  TRP A 187      17.876  27.006  26.949  1.00 13.17           C  
ATOM   1452  CG  TRP A 187      17.843  25.830  27.877  1.00 12.99           C  
ATOM   1453  CD1 TRP A 187      16.733  25.303  28.473  1.00 14.08           C  
ATOM   1454  CD2 TRP A 187      18.959  25.003  28.276  1.00 14.41           C  
ATOM   1455  NE1 TRP A 187      17.117  24.221  29.253  1.00 15.49           N  
ATOM   1456  CE2 TRP A 187      18.459  24.020  29.137  1.00 14.50           C  
ATOM   1457  CE3 TRP A 187      20.321  25.032  27.978  1.00 15.76           C  
ATOM   1458  CZ2 TRP A 187      19.289  23.074  29.760  1.00 15.23           C  
ATOM   1459  CZ3 TRP A 187      21.158  24.088  28.588  1.00 15.97           C  
ATOM   1460  CH2 TRP A 187      20.628  23.113  29.447  1.00 15.93           C  
ATOM   1461  N   ASN A 188      20.684  28.447  27.504  1.00 11.42           N  
ATOM   1462  CA  ASN A 188      22.040  28.334  28.077  1.00 11.48           C  
ATOM   1463  C   ASN A 188      22.203  29.428  29.158  1.00 11.98           C  
ATOM   1464  O   ASN A 188      22.908  29.134  30.162  1.00 12.70           O  
ATOM   1465  CB  ASN A 188      23.104  28.626  26.996  1.00 14.89           C  
ATOM   1466  CG  ASN A 188      23.318  27.456  26.051  1.00 15.32           C  
ATOM   1467  OD1 ASN A 188      22.963  26.338  26.360  1.00 16.82           O  
ATOM   1468  ND2 ASN A 188      23.964  27.682  24.906  1.00 18.89           N  
ATOM   1469  N   THR A 189      21.726  30.631  28.923  1.00 11.22           N  
ATOM   1470  CA  THR A 189      21.855  31.708  29.940  1.00 11.92           C  
ATOM   1471  C   THR A 189      21.164  31.330  31.240  1.00 12.02           C  
ATOM   1472  O   THR A 189      21.728  31.426  32.330  1.00 11.74           O  
ATOM   1473  CB  THR A 189      21.268  33.024  29.411  1.00 12.97           C  
ATOM   1474  OG1 THR A 189      22.017  33.387  28.219  1.00 14.18           O  
ATOM   1475  CG2 THR A 189      21.388  34.115  30.467  1.00 15.93           C  
ATOM   1476  N   ALA A 190      19.955  30.783  31.122  1.00  9.88           N  
ATOM   1477  CA  ALA A 190      19.211  30.341  32.310  1.00  9.22           C  
ATOM   1478  C   ALA A 190      19.964  29.250  33.042  1.00 10.70           C  
ATOM   1479  O   ALA A 190      20.063  29.298  34.274  1.00 12.52           O  
ATOM   1480  CB  ALA A 190      17.868  29.764  31.854  1.00  8.89           C  
ATOM   1481  N   ALA A 191      20.545  28.294  32.303  1.00  9.76           N  
ATOM   1482  CA  ALA A 191      21.237  27.196  32.994  1.00 12.32           C  
ATOM   1483  C   ALA A 191      22.531  27.633  33.665  1.00 12.93           C  
ATOM   1484  O   ALA A 191      22.968  26.993  34.667  1.00 12.90           O  
ATOM   1485  CB  ALA A 191      21.512  26.077  31.967  1.00 12.92           C  
ATOM   1486  N   SER A 192      23.091  28.759  33.264  1.00 13.18           N  
ATOM   1487  CA  SER A 192      24.325  29.314  33.867  1.00 13.89           C  
ATOM   1488  C   SER A 192      24.023  30.066  35.149  1.00 14.41           C  
ATOM   1489  O   SER A 192      24.950  30.340  35.936  1.00 12.08           O  
ATOM   1490  CB  SER A 192      25.025  30.212  32.843  1.00 16.32           C  
ATOM   1491  OG  SER A 192      24.364  31.480  32.822  1.00 21.92           O  
ATOM   1492  N   GLY A 193      22.750  30.408  35.390  1.00 11.12           N  
ATOM   1493  CA  GLY A 193      22.381  31.067  36.645  1.00  9.43           C  
ATOM   1494  C   GLY A 193      22.480  30.095  37.828  1.00 10.05           C  
ATOM   1495  O   GLY A 193      22.546  28.861  37.674  1.00 10.70           O  
ATOM   1496  N   GLY A 194      22.483  30.626  39.037  1.00 10.52           N  
ATOM   1497  CA  GLY A 194      22.639  29.842  40.268  1.00  9.26           C  
ATOM   1498  C   GLY A 194      21.426  28.938  40.522  1.00 11.17           C  
ATOM   1499  O   GLY A 194      20.264  29.328  40.301  1.00 10.47           O  
ATOM   1500  N   PHE A 195      21.697  27.738  41.058  1.00  9.65           N  
ATOM   1501  CA  PHE A 195      20.564  26.822  41.321  1.00 10.58           C  
ATOM   1502  C   PHE A 195      19.676  27.405  42.416  1.00 11.25           C  
ATOM   1503  O   PHE A 195      18.463  27.210  42.338  1.00 12.03           O  
ATOM   1504  CB  PHE A 195      21.045  25.420  41.774  1.00 12.37           C  
ATOM   1505  CG  PHE A 195      21.578  25.320  43.167  1.00 13.29           C  
ATOM   1506  CD1 PHE A 195      22.919  25.588  43.441  1.00 16.33           C  
ATOM   1507  CD2 PHE A 195      20.754  24.987  44.239  1.00 14.87           C  
ATOM   1508  CE1 PHE A 195      23.430  25.523  44.726  1.00 16.36           C  
ATOM   1509  CE2 PHE A 195      21.249  24.928  45.519  1.00 16.37           C  
ATOM   1510  CZ  PHE A 195      22.580  25.205  45.775  1.00 16.23           C  
ATOM   1511  N   PHE A 196      20.257  28.098  43.414  1.00 11.46           N  
ATOM   1512  CA  PHE A 196      19.405  28.566  44.517  1.00 10.52           C  
ATOM   1513  C   PHE A 196      18.537  29.706  44.082  1.00 11.08           C  
ATOM   1514  O   PHE A 196      17.329  29.787  44.341  1.00 11.90           O  
ATOM   1515  CB  PHE A 196      20.331  28.999  45.698  1.00 11.33           C  
ATOM   1516  CG  PHE A 196      19.582  29.241  46.968  1.00 11.67           C  
ATOM   1517  CD1 PHE A 196      18.953  30.470  47.152  1.00 12.77           C  
ATOM   1518  CD2 PHE A 196      19.434  28.244  47.922  1.00 13.43           C  
ATOM   1519  CE1 PHE A 196      18.229  30.715  48.311  1.00 14.17           C  
ATOM   1520  CE2 PHE A 196      18.739  28.485  49.091  1.00 13.36           C  
ATOM   1521  CZ  PHE A 196      18.131  29.736  49.271  1.00 13.43           C  
ATOM   1522  N   ALA A 197      19.136  30.684  43.365  1.00 10.10           N  
ATOM   1523  CA  ALA A 197      18.399  31.812  42.874  1.00  9.15           C  
ATOM   1524  C   ALA A 197      17.268  31.380  41.934  1.00 10.86           C  
ATOM   1525  O   ALA A 197      16.234  32.045  41.875  1.00 12.40           O  
ATOM   1526  CB  ALA A 197      19.340  32.726  42.037  1.00  9.85           C  
ATOM   1527  N   ALA A 198      17.475  30.340  41.124  1.00 10.13           N  
ATOM   1528  CA  ALA A 198      16.428  29.902  40.201  1.00 12.60           C  
ATOM   1529  C   ALA A 198      15.156  29.536  40.956  1.00 13.54           C  
ATOM   1530  O   ALA A 198      14.070  29.915  40.482  1.00 13.86           O  
ATOM   1531  CB  ALA A 198      16.923  28.684  39.404  1.00 12.98           C  
ATOM   1532  N   ALA A 199      15.286  28.866  42.095  1.00 11.56           N  
ATOM   1533  CA  ALA A 199      14.080  28.497  42.840  1.00 13.68           C  
ATOM   1534  C   ALA A 199      13.650  29.557  43.835  1.00 14.65           C  
ATOM   1535  O   ALA A 199      12.487  29.521  44.284  1.00 13.91           O  
ATOM   1536  CB  ALA A 199      14.337  27.205  43.627  1.00 14.59           C  
ATOM   1537  N   ALA A 200      14.530  30.483  44.233  1.00 11.37           N  
ATOM   1538  CA  ALA A 200      14.128  31.500  45.200  1.00 13.86           C  
ATOM   1539  C   ALA A 200      13.443  32.680  44.514  1.00 15.66           C  
ATOM   1540  O   ALA A 200      12.568  33.381  45.061  1.00 15.40           O  
ATOM   1541  CB  ALA A 200      15.349  32.030  45.963  1.00 15.12           C  
ATOM   1542  N   ALA A 201      13.776  32.945  43.231  1.00 16.51           N  
ATOM   1543  CA  ALA A 201      13.243  34.101  42.523  1.00 16.64           C  
ATOM   1544  C   ALA A 201      11.740  34.145  42.386  1.00 18.17           C  
ATOM   1545  O   ALA A 201      11.129  35.207  42.609  1.00 18.67           O  
ATOM   1546  CB  ALA A 201      13.904  34.260  41.125  1.00 16.91           C  
ATOM   1547  N   PRO A 202      11.047  33.059  42.059  1.00 18.60           N  
ATOM   1548  CA  PRO A 202       9.610  33.043  41.924  1.00 19.01           C  
ATOM   1549  C   PRO A 202       8.892  33.491  43.191  1.00 19.91           C  
ATOM   1550  O   PRO A 202       7.814  34.102  43.067  1.00 20.61           O  
ATOM   1551  CB  PRO A 202       9.270  31.578  41.604  1.00 21.19           C  
ATOM   1552  CG  PRO A 202      10.507  31.104  40.887  1.00 21.86           C  
ATOM   1553  CD  PRO A 202      11.626  31.741  41.698  1.00 20.13           C  
ATOM   1554  N   THR A 203       9.478  33.309  44.369  1.00 18.66           N  
ATOM   1555  CA  THR A 203       8.818  33.772  45.599  1.00 19.89           C  
ATOM   1556  C   THR A 203       8.771  35.277  45.639  1.00 20.17           C  
ATOM   1557  O   THR A 203       7.841  35.847  46.240  1.00 22.15           O  
ATOM   1558  CB  THR A 203       9.487  33.218  46.865  1.00 23.25           C  
ATOM   1559  OG1 THR A 203      10.841  33.670  47.048  1.00 28.86           O  
ATOM   1560  CG2 THR A 203       9.550  31.710  46.787  1.00 22.19           C  
ATOM   1561  N   THR A 204       9.670  35.978  44.934  1.00 15.73           N  
ATOM   1562  CA  THR A 204       9.653  37.428  44.992  1.00 14.92           C  
ATOM   1563  C   THR A 204       8.625  38.027  44.042  1.00 15.25           C  
ATOM   1564  O   THR A 204       8.306  39.192  44.177  1.00 16.87           O  
ATOM   1565  CB  THR A 204      11.046  38.061  44.610  1.00 13.92           C  
ATOM   1566  OG1 THR A 204      11.309  37.799  43.259  1.00 15.04           O  
ATOM   1567  CG2 THR A 204      12.105  37.416  45.502  1.00 13.65           C  
ATOM   1568  N   TRP A 205       8.122  37.279  43.071  1.00 17.20           N  
ATOM   1569  CA  TRP A 205       7.250  37.834  42.052  1.00 19.47           C  
ATOM   1570  C   TRP A 205       5.935  38.397  42.579  1.00 21.20           C  
ATOM   1571  O   TRP A 205       5.452  39.356  41.945  1.00 24.91           O  
ATOM   1572  CB  TRP A 205       6.901  36.798  40.996  1.00 19.59           C  
ATOM   1573  CG  TRP A 205       8.102  36.304  40.245  1.00 21.02           C  
ATOM   1574  CD1 TRP A 205       9.383  36.784  40.297  1.00 20.45           C  
ATOM   1575  CD2 TRP A 205       8.102  35.208  39.337  1.00 21.81           C  
ATOM   1576  NE1 TRP A 205      10.186  36.043  39.454  1.00 20.89           N  
ATOM   1577  CE2 TRP A 205       9.428  35.055  38.866  1.00 22.02           C  
ATOM   1578  CE3 TRP A 205       7.108  34.322  38.891  1.00 24.05           C  
ATOM   1579  CZ2 TRP A 205       9.786  34.048  37.977  1.00 23.18           C  
ATOM   1580  CZ3 TRP A 205       7.468  33.345  37.987  1.00 25.08           C  
ATOM   1581  CH2 TRP A 205       8.807  33.211  37.542  1.00 25.29           C  
ATOM   1582  N   TYR A 206       5.440  37.838  43.671  1.00 22.48           N  
ATOM   1583  CA  TYR A 206       4.177  38.341  44.219  1.00 23.35           C  
ATOM   1584  C   TYR A 206       4.396  39.358  45.327  1.00 23.58           C  
ATOM   1585  O   TYR A 206       3.544  39.568  46.202  1.00 24.40           O  
ATOM   1586  CB  TYR A 206       3.301  37.191  44.698  1.00 24.56           C  
ATOM   1587  CG  TYR A 206       3.850  36.137  45.608  1.00 25.25           C  
ATOM   1588  CD1 TYR A 206       3.831  36.322  46.991  1.00 26.90           C  
ATOM   1589  CD2 TYR A 206       4.397  34.953  45.129  1.00 25.58           C  
ATOM   1590  CE1 TYR A 206       4.335  35.362  47.848  1.00 27.28           C  
ATOM   1591  CE2 TYR A 206       4.905  33.990  45.977  1.00 27.03           C  
ATOM   1592  CZ  TYR A 206       4.874  34.207  47.336  1.00 28.08           C  
ATOM   1593  OH  TYR A 206       5.371  33.259  48.199  1.00 32.22           O  
ATOM   1594  N   THR A 207       5.554  40.029  45.340  1.00 18.97           N  
ATOM   1595  CA  THR A 207       5.765  41.109  46.313  1.00 19.32           C  
ATOM   1596  C   THR A 207       4.686  42.178  46.123  1.00 19.35           C  
ATOM   1597  O   THR A 207       4.315  42.436  44.972  1.00 17.99           O  
ATOM   1598  CB  THR A 207       7.146  41.729  45.986  1.00 19.35           C  
ATOM   1599  OG1 THR A 207       8.091  40.703  46.361  1.00 18.35           O  
ATOM   1600  CG2 THR A 207       7.426  43.010  46.739  1.00 20.61           C  
ATOM   1601  N   ASP A 208       4.231  42.806  47.214  1.00 18.60           N  
ATOM   1602  CA  ASP A 208       3.194  43.834  47.004  1.00 19.59           C  
ATOM   1603  C   ASP A 208       3.825  45.180  46.704  1.00 19.20           C  
ATOM   1604  O   ASP A 208       4.546  45.674  47.585  1.00 21.06           O  
ATOM   1605  CB  ASP A 208       2.388  43.884  48.311  1.00 21.07           C  
ATOM   1606  CG  ASP A 208       1.201  44.840  48.259  1.00 24.66           C  
ATOM   1607  OD1 ASP A 208       0.932  45.530  47.262  1.00 22.31           O  
ATOM   1608  OD2 ASP A 208       0.473  44.829  49.289  1.00 25.97           O  
ATOM   1609  N   PHE A 209       3.644  45.781  45.537  1.00 17.56           N  
ATOM   1610  CA  PHE A 209       4.213  47.095  45.261  1.00 17.53           C  
ATOM   1611  C   PHE A 209       3.152  48.190  45.326  1.00 20.11           C  
ATOM   1612  O   PHE A 209       3.402  49.307  44.889  1.00 17.37           O  
ATOM   1613  CB  PHE A 209       4.777  47.089  43.821  1.00 18.11           C  
ATOM   1614  CG  PHE A 209       5.860  46.055  43.639  1.00 17.72           C  
ATOM   1615  CD1 PHE A 209       7.137  46.384  44.084  1.00 18.89           C  
ATOM   1616  CD2 PHE A 209       5.641  44.847  43.019  1.00 18.65           C  
ATOM   1617  CE1 PHE A 209       8.162  45.442  43.949  1.00 18.26           C  
ATOM   1618  CE2 PHE A 209       6.662  43.930  42.866  1.00 19.68           C  
ATOM   1619  CZ  PHE A 209       7.937  44.242  43.333  1.00 17.15           C  
ATOM   1620  N   ARG A 210       1.973  47.904  45.919  1.00 20.94           N  
ATOM   1621  CA  ARG A 210       0.924  48.961  45.885  1.00 22.82           C  
ATOM   1622  C   ARG A 210       1.330  50.200  46.641  1.00 22.15           C  
ATOM   1623  O   ARG A 210       0.988  51.312  46.204  1.00 25.12           O  
ATOM   1624  CB  ARG A 210      -0.414  48.396  46.419  1.00 23.21           C  
ATOM   1625  CG  ARG A 210      -1.028  47.434  45.407  1.00 25.57           C  
ATOM   1626  CD  ARG A 210      -2.242  46.688  45.954  1.00 26.39           C  
ATOM   1627  NE  ARG A 210      -1.955  46.004  47.200  1.00 28.14           N  
ATOM   1628  CZ  ARG A 210      -2.791  45.358  48.000  1.00 30.06           C  
ATOM   1629  NH1 ARG A 210      -4.084  45.241  47.690  1.00 31.18           N  
ATOM   1630  NH2 ARG A 210      -2.353  44.810  49.121  1.00 31.03           N  
ATOM   1631  N   ALA A 211       2.082  50.119  47.724  1.00 21.54           N  
ATOM   1632  CA  ALA A 211       2.547  51.259  48.488  1.00 22.29           C  
ATOM   1633  C   ALA A 211       3.726  51.972  47.829  1.00 23.07           C  
ATOM   1634  O   ALA A 211       4.061  53.092  48.232  1.00 22.91           O  
ATOM   1635  CB  ALA A 211       2.957  50.842  49.902  1.00 23.84           C  
ATOM   1636  N   ASP A 212       4.386  51.336  46.852  1.00 20.85           N  
ATOM   1637  CA  ASP A 212       5.492  51.989  46.165  1.00 20.28           C  
ATOM   1638  C   ASP A 212       5.042  52.884  45.020  1.00 20.11           C  
ATOM   1639  O   ASP A 212       5.664  53.899  44.741  1.00 20.21           O  
ATOM   1640  CB  ASP A 212       6.400  50.893  45.538  1.00 21.99           C  
ATOM   1641  CG  ASP A 212       7.024  50.008  46.587  1.00 23.43           C  
ATOM   1642  OD1 ASP A 212       7.519  50.515  47.609  1.00 25.77           O  
ATOM   1643  OD2 ASP A 212       6.967  48.780  46.447  1.00 26.78           O  
ATOM   1644  N   ILE A 213       3.932  52.555  44.360  1.00 21.69           N  
ATOM   1645  CA  ILE A 213       3.456  53.262  43.169  1.00 22.83           C  
ATOM   1646  C   ILE A 213       3.198  54.744  43.325  1.00 24.16           C  
ATOM   1647  O   ILE A 213       3.704  55.554  42.522  1.00 23.94           O  
ATOM   1648  CB  ILE A 213       2.265  52.487  42.558  1.00 23.88           C  
ATOM   1649  CG1 ILE A 213       2.770  51.095  42.164  1.00 24.97           C  
ATOM   1650  CG2 ILE A 213       1.709  53.234  41.339  1.00 24.44           C  
ATOM   1651  CD1 ILE A 213       1.702  50.125  41.695  1.00 26.14           C  
ATOM   1652  N   PRO A 214       2.557  55.192  44.399  1.00 24.81           N  
ATOM   1653  CA  PRO A 214       2.318  56.599  44.650  1.00 25.86           C  
ATOM   1654  C   PRO A 214       3.578  57.428  44.809  1.00 26.93           C  
ATOM   1655  O   PRO A 214       3.520  58.655  44.639  1.00 27.44           O  
ATOM   1656  CB  PRO A 214       1.500  56.640  45.944  1.00 26.44           C  
ATOM   1657  CG  PRO A 214       0.995  55.262  46.166  1.00 27.51           C  
ATOM   1658  CD  PRO A 214       1.897  54.319  45.405  1.00 25.04           C  
ATOM   1659  N   ARG A 215       4.741  56.850  45.108  1.00 27.53           N  
ATOM   1660  CA  ARG A 215       5.995  57.568  45.207  1.00 28.90           C  
ATOM   1661  C   ARG A 215       6.659  57.748  43.849  1.00 27.72           C  
ATOM   1662  O   ARG A 215       7.706  58.409  43.770  1.00 28.78           O  
ATOM   1663  CB  ARG A 215       6.986  56.867  46.147  1.00 32.34           C  
ATOM   1664  CG  ARG A 215       6.351  56.038  47.254  1.00 37.98           C  
ATOM   1665  CD  ARG A 215       6.000  56.888  48.449  1.00 42.77           C  
ATOM   1666  NE  ARG A 215       6.861  56.650  49.596  1.00 47.53           N  
ATOM   1667  CZ  ARG A 215       8.099  57.128  49.715  1.00 50.84           C  
ATOM   1668  NH1 ARG A 215       8.643  57.863  48.743  1.00 52.40           N  
ATOM   1669  NH2 ARG A 215       8.831  56.865  50.800  1.00 52.72           N  
ATOM   1670  N   ILE A 216       6.145  57.182  42.761  1.00 25.72           N  
ATOM   1671  CA  ILE A 216       6.794  57.455  41.465  1.00 25.93           C  
ATOM   1672  C   ILE A 216       6.455  58.888  41.058  1.00 26.36           C  
ATOM   1673  O   ILE A 216       5.321  59.184  40.682  1.00 28.99           O  
ATOM   1674  CB  ILE A 216       6.361  56.432  40.413  1.00 24.93           C  
ATOM   1675  CG1 ILE A 216       6.730  55.027  40.918  1.00 24.95           C  
ATOM   1676  CG2 ILE A 216       6.993  56.763  39.063  1.00 24.12           C  
ATOM   1677  CD1 ILE A 216       6.010  53.916  40.188  1.00 24.92           C  
ATOM   1678  N   ASP A 217       7.404  59.800  41.138  1.00 24.53           N  
ATOM   1679  CA  ASP A 217       7.193  61.204  40.847  1.00 25.27           C  
ATOM   1680  C   ASP A 217       7.942  61.752  39.660  1.00 23.50           C  
ATOM   1681  O   ASP A 217       8.219  62.958  39.583  1.00 25.34           O  
ATOM   1682  CB  ASP A 217       7.543  61.996  42.119  1.00 26.91           C  
ATOM   1683  CG  ASP A 217       8.994  61.924  42.512  1.00 30.22           C  
ATOM   1684  OD1 ASP A 217       9.787  61.126  41.949  1.00 30.55           O  
ATOM   1685  OD2 ASP A 217       9.381  62.705  43.417  1.00 32.21           O  
ATOM   1686  N   VAL A 218       8.346  60.912  38.716  1.00 20.46           N  
ATOM   1687  CA  VAL A 218       9.012  61.316  37.492  1.00 19.19           C  
ATOM   1688  C   VAL A 218       8.194  60.703  36.361  1.00 17.67           C  
ATOM   1689  O   VAL A 218       7.388  59.793  36.592  1.00 17.51           O  
ATOM   1690  CB  VAL A 218      10.471  60.794  37.419  1.00 19.51           C  
ATOM   1691  CG1 VAL A 218      11.326  61.443  38.518  1.00 19.09           C  
ATOM   1692  CG2 VAL A 218      10.517  59.282  37.566  1.00 18.18           C  
ATOM   1693  N   PRO A 219       8.396  61.164  35.140  1.00 19.70           N  
ATOM   1694  CA  PRO A 219       7.711  60.619  33.985  1.00 18.91           C  
ATOM   1695  C   PRO A 219       7.951  59.118  33.861  1.00 21.88           C  
ATOM   1696  O   PRO A 219       9.072  58.610  34.071  1.00 19.71           O  
ATOM   1697  CB  PRO A 219       8.276  61.361  32.794  1.00 19.75           C  
ATOM   1698  CG  PRO A 219       8.833  62.619  33.380  1.00 21.64           C  
ATOM   1699  CD  PRO A 219       9.317  62.269  34.777  1.00 19.50           C  
ATOM   1700  N   ALA A 220       6.868  58.393  33.549  1.00 18.70           N  
ATOM   1701  CA  ALA A 220       6.929  56.942  33.463  1.00 18.71           C  
ATOM   1702  C   ALA A 220       6.258  56.412  32.208  1.00 19.78           C  
ATOM   1703  O   ALA A 220       5.348  57.058  31.673  1.00 18.65           O  
ATOM   1704  CB  ALA A 220       6.196  56.365  34.678  1.00 19.30           C  
ATOM   1705  N   LEU A 221       6.752  55.271  31.706  1.00 17.13           N  
ATOM   1706  CA  LEU A 221       6.213  54.583  30.565  1.00 17.62           C  
ATOM   1707  C   LEU A 221       5.833  53.187  31.064  1.00 18.69           C  
ATOM   1708  O   LEU A 221       6.569  52.532  31.822  1.00 17.27           O  
ATOM   1709  CB  LEU A 221       7.254  54.453  29.455  1.00 18.36           C  
ATOM   1710  CG  LEU A 221       6.983  53.410  28.359  1.00 19.74           C  
ATOM   1711  CD1 LEU A 221       5.790  53.896  27.505  1.00 19.36           C  
ATOM   1712  CD2 LEU A 221       8.230  53.235  27.494  1.00 20.15           C  
ATOM   1713  N   ILE A 222       4.651  52.690  30.714  1.00 16.68           N  
ATOM   1714  CA  ILE A 222       4.233  51.338  31.047  1.00 16.57           C  
ATOM   1715  C   ILE A 222       3.955  50.631  29.720  1.00 17.76           C  
ATOM   1716  O   ILE A 222       3.169  51.184  28.960  1.00 19.01           O  
ATOM   1717  CB  ILE A 222       2.929  51.335  31.869  1.00 17.38           C  
ATOM   1718  CG1 ILE A 222       3.228  51.961  33.243  1.00 19.60           C  
ATOM   1719  CG2 ILE A 222       2.390  49.923  32.000  1.00 18.69           C  
ATOM   1720  CD1 ILE A 222       1.964  52.151  34.079  1.00 20.42           C  
ATOM   1721  N   LEU A 223       4.650  49.540  29.436  1.00 16.46           N  
ATOM   1722  CA  LEU A 223       4.450  48.842  28.152  1.00 17.33           C  
ATOM   1723  C   LEU A 223       4.228  47.376  28.394  1.00 17.89           C  
ATOM   1724  O   LEU A 223       4.878  46.697  29.222  1.00 17.62           O  
ATOM   1725  CB  LEU A 223       5.677  49.151  27.265  1.00 16.75           C  
ATOM   1726  CG  LEU A 223       5.701  48.607  25.852  1.00 17.85           C  
ATOM   1727  CD1 LEU A 223       6.542  49.487  24.931  1.00 18.01           C  
ATOM   1728  CD2 LEU A 223       6.227  47.159  25.838  1.00 18.44           C  
ATOM   1729  N   HIS A 224       3.257  46.764  27.662  1.00 16.17           N  
ATOM   1730  CA  HIS A 224       2.983  45.352  27.911  1.00 18.09           C  
ATOM   1731  C   HIS A 224       2.458  44.714  26.627  1.00 18.20           C  
ATOM   1732  O   HIS A 224       1.864  45.437  25.815  1.00 18.96           O  
ATOM   1733  CB  HIS A 224       1.967  45.221  29.030  1.00 17.72           C  
ATOM   1734  CG  HIS A 224       2.064  44.012  29.909  1.00 17.62           C  
ATOM   1735  ND1 HIS A 224       2.641  44.110  31.171  1.00 16.96           N  
ATOM   1736  CD2 HIS A 224       1.675  42.729  29.755  1.00 17.39           C  
ATOM   1737  CE1 HIS A 224       2.602  42.914  31.728  1.00 17.92           C  
ATOM   1738  NE2 HIS A 224       2.034  42.052  30.915  1.00 17.63           N  
ATOM   1739  N   GLY A 225       2.729  43.443  26.443  1.00 18.87           N  
ATOM   1740  CA  GLY A 225       2.220  42.715  25.272  1.00 18.89           C  
ATOM   1741  C   GLY A 225       0.834  42.137  25.634  1.00 20.48           C  
ATOM   1742  O   GLY A 225       0.641  41.545  26.703  1.00 19.71           O  
ATOM   1743  N   THR A 226      -0.098  42.194  24.660  1.00 20.45           N  
ATOM   1744  CA  THR A 226      -1.429  41.634  24.963  1.00 23.43           C  
ATOM   1745  C   THR A 226      -1.443  40.124  24.967  1.00 24.53           C  
ATOM   1746  O   THR A 226      -2.376  39.538  25.534  1.00 26.39           O  
ATOM   1747  CB  THR A 226      -2.526  42.184  24.032  1.00 23.72           C  
ATOM   1748  OG1 THR A 226      -2.295  41.796  22.670  1.00 23.89           O  
ATOM   1749  CG2 THR A 226      -2.539  43.708  24.119  1.00 24.74           C  
ATOM   1750  N   GLY A 227      -0.473  39.438  24.348  1.00 23.86           N  
ATOM   1751  CA  GLY A 227      -0.431  37.986  24.364  1.00 22.14           C  
ATOM   1752  C   GLY A 227       0.460  37.423  25.467  1.00 22.14           C  
ATOM   1753  O   GLY A 227       0.931  36.304  25.344  1.00 21.35           O  
ATOM   1754  N   ASP A 228       0.723  38.179  26.524  1.00 22.20           N  
ATOM   1755  CA  ASP A 228       1.638  37.745  27.586  1.00 21.34           C  
ATOM   1756  C   ASP A 228       0.973  36.648  28.398  1.00 23.93           C  
ATOM   1757  O   ASP A 228      -0.064  36.869  29.021  1.00 23.30           O  
ATOM   1758  CB  ASP A 228       2.034  38.951  28.439  1.00 20.16           C  
ATOM   1759  CG  ASP A 228       3.160  38.682  29.436  1.00 20.12           C  
ATOM   1760  OD1 ASP A 228       3.300  37.541  29.896  1.00 20.80           O  
ATOM   1761  OD2 ASP A 228       3.896  39.653  29.773  1.00 19.45           O  
ATOM   1762  N   ARG A 229       1.605  35.465  28.370  1.00 22.86           N  
ATOM   1763  CA  ARG A 229       1.064  34.318  29.080  1.00 23.86           C  
ATOM   1764  C   ARG A 229       1.665  34.198  30.473  1.00 24.34           C  
ATOM   1765  O   ARG A 229       1.236  33.363  31.273  1.00 26.29           O  
ATOM   1766  CB  ARG A 229       1.438  33.048  28.298  1.00 23.51           C  
ATOM   1767  CG  ARG A 229       0.708  32.932  26.971  1.00 24.95           C  
ATOM   1768  CD  ARG A 229       1.082  31.627  26.251  1.00 25.28           C  
ATOM   1769  NE  ARG A 229       0.670  31.720  24.850  1.00 27.49           N  
ATOM   1770  CZ  ARG A 229       1.112  30.908  23.879  1.00 27.00           C  
ATOM   1771  NH1 ARG A 229       1.977  29.939  24.161  1.00 27.48           N  
ATOM   1772  NH2 ARG A 229       0.668  31.114  22.654  1.00 26.85           N  
ATOM   1773  N   THR A 230       2.782  34.906  30.677  1.00 22.29           N  
ATOM   1774  CA  THR A 230       3.502  34.794  31.955  1.00 22.33           C  
ATOM   1775  C   THR A 230       2.931  35.772  32.954  1.00 22.23           C  
ATOM   1776  O   THR A 230       2.688  35.422  34.118  1.00 25.05           O  
ATOM   1777  CB  THR A 230       4.999  35.089  31.726  1.00 21.88           C  
ATOM   1778  OG1 THR A 230       5.498  34.223  30.718  1.00 24.25           O  
ATOM   1779  CG2 THR A 230       5.794  34.885  33.031  1.00 22.56           C  
ATOM   1780  N   LEU A 231       2.750  37.025  32.548  1.00 21.90           N  
ATOM   1781  CA  LEU A 231       2.213  38.083  33.405  1.00 20.95           C  
ATOM   1782  C   LEU A 231       1.000  38.671  32.674  1.00 22.41           C  
ATOM   1783  O   LEU A 231       1.113  39.530  31.807  1.00 21.59           O  
ATOM   1784  CB  LEU A 231       3.237  39.183  33.699  1.00 21.84           C  
ATOM   1785  CG  LEU A 231       4.499  38.737  34.459  1.00 23.08           C  
ATOM   1786  CD1 LEU A 231       5.479  39.900  34.614  1.00 23.64           C  
ATOM   1787  CD2 LEU A 231       4.144  38.162  35.816  1.00 24.22           C  
ATOM   1788  N   PRO A 232      -0.176  38.102  32.964  1.00 23.91           N  
ATOM   1789  CA  PRO A 232      -1.403  38.468  32.251  1.00 24.12           C  
ATOM   1790  C   PRO A 232      -1.636  39.952  32.249  1.00 23.85           C  
ATOM   1791  O   PRO A 232      -1.591  40.579  33.305  1.00 25.08           O  
ATOM   1792  CB  PRO A 232      -2.497  37.668  32.953  1.00 24.64           C  
ATOM   1793  CG  PRO A 232      -1.752  36.469  33.481  1.00 26.11           C  
ATOM   1794  CD  PRO A 232      -0.421  37.041  33.971  1.00 23.91           C  
ATOM   1795  N   ILE A 233      -1.876  40.541  31.066  1.00 22.62           N  
ATOM   1796  CA  ILE A 233      -2.012  41.997  31.019  1.00 24.43           C  
ATOM   1797  C   ILE A 233      -3.174  42.511  31.850  1.00 25.80           C  
ATOM   1798  O   ILE A 233      -3.068  43.548  32.503  1.00 24.17           O  
ATOM   1799  CB  ILE A 233      -2.115  42.481  29.561  1.00 24.96           C  
ATOM   1800  CG1 ILE A 233      -1.934  43.996  29.548  1.00 25.41           C  
ATOM   1801  CG2 ILE A 233      -3.451  42.027  28.963  1.00 25.09           C  
ATOM   1802  CD1 ILE A 233      -1.828  44.632  28.181  1.00 26.76           C  
ATOM   1803  N   GLU A 234      -4.272  41.742  31.933  1.00 26.40           N  
ATOM   1804  CA  GLU A 234      -5.384  42.190  32.769  1.00 28.63           C  
ATOM   1805  C   GLU A 234      -5.079  42.211  34.258  1.00 28.65           C  
ATOM   1806  O   GLU A 234      -5.811  42.890  34.999  1.00 28.11           O  
ATOM   1807  CB  GLU A 234      -6.612  41.345  32.409  1.00 31.94           C  
ATOM   1808  CG  GLU A 234      -6.493  39.862  32.428  1.00 35.12           C  
ATOM   1809  CD  GLU A 234      -5.711  39.065  31.423  1.00 36.46           C  
ATOM   1810  OE1 GLU A 234      -5.062  39.552  30.491  1.00 35.35           O  
ATOM   1811  OE2 GLU A 234      -5.743  37.800  31.560  1.00 39.72           O  
ATOM   1812  N   ASN A 235      -4.038  41.555  34.769  1.00 26.47           N  
ATOM   1813  CA  ASN A 235      -3.739  41.544  36.192  1.00 26.10           C  
ATOM   1814  C   ASN A 235      -2.518  42.398  36.535  1.00 25.09           C  
ATOM   1815  O   ASN A 235      -2.188  42.584  37.712  1.00 24.88           O  
ATOM   1816  CB  ASN A 235      -3.462  40.120  36.685  1.00 28.17           C  
ATOM   1817  CG  ASN A 235      -4.599  39.176  36.323  1.00 29.36           C  
ATOM   1818  OD1 ASN A 235      -4.415  38.256  35.533  1.00 30.15           O  
ATOM   1819  ND2 ASN A 235      -5.742  39.420  36.939  1.00 30.00           N  
ATOM   1820  N   THR A 236      -1.874  42.916  35.496  1.00 23.60           N  
ATOM   1821  CA  THR A 236      -0.664  43.728  35.716  1.00 21.74           C  
ATOM   1822  C   THR A 236      -0.808  45.099  35.086  1.00 20.83           C  
ATOM   1823  O   THR A 236      -1.333  46.005  35.728  1.00 23.18           O  
ATOM   1824  CB  THR A 236       0.572  43.017  35.128  1.00 19.99           C  
ATOM   1825  OG1 THR A 236       0.281  42.584  33.786  1.00 20.25           O  
ATOM   1826  CG2 THR A 236       0.910  41.764  35.923  1.00 19.74           C  
ATOM   1827  N   ALA A 237      -0.427  45.267  33.826  1.00 20.71           N  
ATOM   1828  CA  ALA A 237      -0.408  46.572  33.189  1.00 23.37           C  
ATOM   1829  C   ALA A 237      -1.750  47.312  33.246  1.00 23.85           C  
ATOM   1830  O   ALA A 237      -1.732  48.534  33.499  1.00 22.66           O  
ATOM   1831  CB  ALA A 237       0.055  46.492  31.741  1.00 20.34           C  
ATOM   1832  N   ARG A 238      -2.834  46.582  32.970  1.00 24.53           N  
ATOM   1833  CA  ARG A 238      -4.130  47.321  32.972  1.00 26.74           C  
ATOM   1834  C   ARG A 238      -4.502  47.848  34.339  1.00 27.16           C  
ATOM   1835  O   ARG A 238      -5.077  48.949  34.418  1.00 28.61           O  
ATOM   1836  CB  ARG A 238      -5.194  46.465  32.273  1.00 27.17           C  
ATOM   1837  CG  ARG A 238      -4.942  46.396  30.767  1.00 27.94           C  
ATOM   1838  CD  ARG A 238      -6.018  45.579  30.047  1.00 29.06           C  
ATOM   1839  NE  ARG A 238      -5.694  45.477  28.623  1.00 30.77           N  
ATOM   1840  CZ  ARG A 238      -6.152  44.549  27.790  1.00 30.62           C  
ATOM   1841  NH1 ARG A 238      -6.982  43.613  28.253  1.00 32.73           N  
ATOM   1842  NH2 ARG A 238      -5.767  44.533  26.516  1.00 29.53           N  
ATOM   1843  N   VAL A 239      -4.157  47.199  35.438  1.00 26.39           N  
ATOM   1844  CA  VAL A 239      -4.459  47.690  36.782  1.00 27.30           C  
ATOM   1845  C   VAL A 239      -3.401  48.691  37.224  1.00 26.70           C  
ATOM   1846  O   VAL A 239      -3.703  49.725  37.831  1.00 24.74           O  
ATOM   1847  CB  VAL A 239      -4.628  46.513  37.746  1.00 30.02           C  
ATOM   1848  CG1 VAL A 239      -5.627  45.485  37.192  1.00 31.92           C  
ATOM   1849  CG2 VAL A 239      -3.357  45.721  37.867  1.00 32.63           C  
ATOM   1850  N   PHE A 240      -2.149  48.466  36.798  1.00 22.79           N  
ATOM   1851  CA  PHE A 240      -1.063  49.417  37.082  1.00 23.84           C  
ATOM   1852  C   PHE A 240      -1.346  50.775  36.449  1.00 24.37           C  
ATOM   1853  O   PHE A 240      -1.103  51.838  37.045  1.00 24.64           O  
ATOM   1854  CB  PHE A 240       0.244  48.821  36.556  1.00 23.13           C  
ATOM   1855  CG  PHE A 240       1.540  49.508  36.861  1.00 23.01           C  
ATOM   1856  CD1 PHE A 240       1.647  50.561  37.736  1.00 22.18           C  
ATOM   1857  CD2 PHE A 240       2.702  49.038  36.232  1.00 21.63           C  
ATOM   1858  CE1 PHE A 240       2.869  51.160  37.986  1.00 22.60           C  
ATOM   1859  CE2 PHE A 240       3.927  49.627  36.485  1.00 21.54           C  
ATOM   1860  CZ  PHE A 240       4.015  50.684  37.363  1.00 21.58           C  
ATOM   1861  N   HIS A 241      -1.891  50.813  35.234  1.00 25.06           N  
ATOM   1862  CA  HIS A 241      -2.208  52.057  34.546  1.00 29.41           C  
ATOM   1863  C   HIS A 241      -3.273  52.855  35.311  1.00 30.63           C  
ATOM   1864  O   HIS A 241      -3.248  54.078  35.394  1.00 30.34           O  
ATOM   1865  CB  HIS A 241      -2.743  51.787  33.134  1.00 32.79           C  
ATOM   1866  CG  HIS A 241      -2.953  53.037  32.319  1.00 35.98           C  
ATOM   1867  ND1 HIS A 241      -3.968  53.133  31.387  1.00 37.52           N  
ATOM   1868  CD2 HIS A 241      -2.294  54.220  32.298  1.00 37.51           C  
ATOM   1869  CE1 HIS A 241      -3.909  54.314  30.812  1.00 37.82           C  
ATOM   1870  NE2 HIS A 241      -2.916  54.997  31.344  1.00 38.36           N  
ATOM   1871  N   LYS A 242      -4.220  52.136  35.887  1.00 31.41           N  
ATOM   1872  CA  LYS A 242      -5.264  52.783  36.704  1.00 33.89           C  
ATOM   1873  C   LYS A 242      -4.651  53.385  37.954  1.00 32.43           C  
ATOM   1874  O   LYS A 242      -5.057  54.464  38.390  1.00 31.64           O  
ATOM   1875  CB  LYS A 242      -6.347  51.743  36.976  1.00 36.06           C  
ATOM   1876  CG  LYS A 242      -7.274  51.964  38.148  1.00 41.05           C  
ATOM   1877  CD  LYS A 242      -8.074  50.674  38.417  1.00 43.73           C  
ATOM   1878  CE  LYS A 242      -7.275  49.728  39.311  1.00 45.38           C  
ATOM   1879  NZ  LYS A 242      -7.875  48.358  39.353  1.00 47.27           N  
ATOM   1880  N   ALA A 243      -3.623  52.762  38.528  1.00 31.17           N  
ATOM   1881  CA  ALA A 243      -2.941  53.271  39.715  1.00 30.54           C  
ATOM   1882  C   ALA A 243      -1.936  54.377  39.455  1.00 29.99           C  
ATOM   1883  O   ALA A 243      -1.556  55.132  40.360  1.00 30.85           O  
ATOM   1884  CB  ALA A 243      -2.232  52.098  40.411  1.00 31.77           C  
ATOM   1885  N   LEU A 244      -1.439  54.519  38.232  1.00 28.98           N  
ATOM   1886  CA  LEU A 244      -0.464  55.543  37.852  1.00 29.04           C  
ATOM   1887  C   LEU A 244      -0.925  56.088  36.516  1.00 30.07           C  
ATOM   1888  O   LEU A 244      -0.394  55.852  35.427  1.00 28.40           O  
ATOM   1889  CB  LEU A 244       0.933  54.911  37.772  1.00 28.52           C  
ATOM   1890  CG  LEU A 244       2.133  55.813  37.477  1.00 29.17           C  
ATOM   1891  CD1 LEU A 244       2.417  56.723  38.666  1.00 29.73           C  
ATOM   1892  CD2 LEU A 244       3.371  54.997  37.120  1.00 28.04           C  
ATOM   1893  N   PRO A 245      -2.043  56.841  36.533  1.00 31.72           N  
ATOM   1894  CA  PRO A 245      -2.648  57.354  35.323  1.00 31.19           C  
ATOM   1895  C   PRO A 245      -1.814  58.367  34.573  1.00 30.25           C  
ATOM   1896  O   PRO A 245      -2.054  58.506  33.365  1.00 32.14           O  
ATOM   1897  CB  PRO A 245      -3.990  57.929  35.797  1.00 31.71           C  
ATOM   1898  CG  PRO A 245      -3.675  58.370  37.195  1.00 31.99           C  
ATOM   1899  CD  PRO A 245      -2.821  57.237  37.736  1.00 32.04           C  
ATOM   1900  N   SER A 246      -0.812  58.994  35.169  1.00 29.65           N  
ATOM   1901  CA  SER A 246       0.012  59.943  34.432  1.00 30.45           C  
ATOM   1902  C   SER A 246       1.060  59.253  33.546  1.00 28.83           C  
ATOM   1903  O   SER A 246       1.645  59.919  32.685  1.00 28.26           O  
ATOM   1904  CB  SER A 246       0.716  60.924  35.354  1.00 32.67           C  
ATOM   1905  OG  SER A 246       1.752  60.294  36.096  1.00 35.37           O  
ATOM   1906  N   ALA A 247       1.246  57.938  33.703  1.00 26.30           N  
ATOM   1907  CA  ALA A 247       2.227  57.261  32.851  1.00 24.29           C  
ATOM   1908  C   ALA A 247       1.822  57.156  31.393  1.00 24.73           C  
ATOM   1909  O   ALA A 247       0.641  56.948  31.106  1.00 25.55           O  
ATOM   1910  CB  ALA A 247       2.393  55.833  33.372  1.00 23.19           C  
ATOM   1911  N   GLU A 248       2.768  57.206  30.461  1.00 23.13           N  
ATOM   1912  CA  GLU A 248       2.494  56.917  29.044  1.00 25.03           C  
ATOM   1913  C   GLU A 248       2.239  55.411  29.020  1.00 24.25           C  
ATOM   1914  O   GLU A 248       2.908  54.625  29.722  1.00 22.21           O  
ATOM   1915  CB  GLU A 248       3.707  57.304  28.257  1.00 29.29           C  
ATOM   1916  CG  GLU A 248       3.790  57.114  26.756  1.00 36.09           C  
ATOM   1917  CD  GLU A 248       4.852  58.098  26.269  1.00 39.95           C  
ATOM   1918  OE1 GLU A 248       4.749  59.292  26.651  1.00 43.56           O  
ATOM   1919  OE2 GLU A 248       5.779  57.708  25.541  1.00 42.90           O  
ATOM   1920  N   TYR A 249       1.190  54.974  28.340  1.00 23.86           N  
ATOM   1921  CA  TYR A 249       0.786  53.586  28.354  1.00 24.31           C  
ATOM   1922  C   TYR A 249       0.741  53.006  26.961  1.00 24.48           C  
ATOM   1923  O   TYR A 249       0.111  53.558  26.045  1.00 24.44           O  
ATOM   1924  CB  TYR A 249      -0.596  53.521  29.020  1.00 25.44           C  
ATOM   1925  CG  TYR A 249      -1.120  52.118  29.180  1.00 25.73           C  
ATOM   1926  CD1 TYR A 249      -0.550  51.291  30.133  1.00 26.28           C  
ATOM   1927  CD2 TYR A 249      -2.160  51.628  28.405  1.00 27.15           C  
ATOM   1928  CE1 TYR A 249      -0.993  49.988  30.306  1.00 27.83           C  
ATOM   1929  CE2 TYR A 249      -2.615  50.329  28.563  1.00 27.55           C  
ATOM   1930  CZ  TYR A 249      -2.039  49.525  29.517  1.00 27.72           C  
ATOM   1931  OH  TYR A 249      -2.462  48.245  29.697  1.00 28.77           O  
ATOM   1932  N   VAL A 250       1.469  51.929  26.722  1.00 22.99           N  
ATOM   1933  CA  VAL A 250       1.555  51.306  25.409  1.00 23.45           C  
ATOM   1934  C   VAL A 250       1.231  49.823  25.451  1.00 23.74           C  
ATOM   1935  O   VAL A 250       1.880  49.038  26.162  1.00 22.53           O  
ATOM   1936  CB  VAL A 250       2.977  51.454  24.812  1.00 23.03           C  
ATOM   1937  CG1 VAL A 250       3.101  50.669  23.502  1.00 22.38           C  
ATOM   1938  CG2 VAL A 250       3.345  52.905  24.602  1.00 23.39           C  
ATOM   1939  N   GLU A 251       0.218  49.381  24.698  1.00 24.05           N  
ATOM   1940  CA  GLU A 251      -0.077  47.952  24.617  1.00 24.41           C  
ATOM   1941  C   GLU A 251       0.438  47.468  23.262  1.00 26.50           C  
ATOM   1942  O   GLU A 251       0.185  48.128  22.242  1.00 26.47           O  
ATOM   1943  CB  GLU A 251      -1.549  47.602  24.798  1.00 25.26           C  
ATOM   1944  CG  GLU A 251      -2.128  47.967  26.158  1.00 26.29           C  
ATOM   1945  CD  GLU A 251      -3.475  47.323  26.429  1.00 28.65           C  
ATOM   1946  OE1 GLU A 251      -4.054  46.760  25.468  1.00 30.18           O  
ATOM   1947  OE2 GLU A 251      -3.947  47.355  27.589  1.00 27.57           O  
ATOM   1948  N   VAL A 252       1.252  46.395  23.225  1.00 22.95           N  
ATOM   1949  CA  VAL A 252       1.775  45.896  21.948  1.00 24.32           C  
ATOM   1950  C   VAL A 252       0.924  44.689  21.557  1.00 24.48           C  
ATOM   1951  O   VAL A 252       0.931  43.649  22.199  1.00 21.87           O  
ATOM   1952  CB  VAL A 252       3.253  45.500  22.041  1.00 24.95           C  
ATOM   1953  CG1 VAL A 252       3.823  45.069  20.712  1.00 26.40           C  
ATOM   1954  CG2 VAL A 252       4.031  46.708  22.592  1.00 27.33           C  
ATOM   1955  N   GLU A 253       0.074  44.871  20.533  1.00 25.77           N  
ATOM   1956  CA  GLU A 253      -0.900  43.817  20.245  1.00 28.33           C  
ATOM   1957  C   GLU A 253      -0.270  42.507  19.825  1.00 25.67           C  
ATOM   1958  O   GLU A 253       0.592  42.509  18.960  1.00 27.86           O  
ATOM   1959  CB  GLU A 253      -1.888  44.281  19.150  1.00 33.98           C  
ATOM   1960  CG  GLU A 253      -2.999  43.250  18.955  1.00 40.46           C  
ATOM   1961  CD  GLU A 253      -3.976  43.221  20.120  1.00 44.40           C  
ATOM   1962  OE1 GLU A 253      -4.422  44.308  20.575  1.00 47.52           O  
ATOM   1963  OE2 GLU A 253      -4.303  42.108  20.596  1.00 47.10           O  
ATOM   1964  N   GLY A 254      -0.682  41.414  20.420  1.00 25.35           N  
ATOM   1965  CA  GLY A 254      -0.256  40.072  20.105  1.00 23.33           C  
ATOM   1966  C   GLY A 254       1.132  39.715  20.647  1.00 24.09           C  
ATOM   1967  O   GLY A 254       1.508  38.567  20.440  1.00 25.63           O  
ATOM   1968  N   ALA A 255       1.839  40.643  21.292  1.00 21.16           N  
ATOM   1969  CA  ALA A 255       3.220  40.286  21.719  1.00 18.29           C  
ATOM   1970  C   ALA A 255       3.174  39.483  22.989  1.00 17.33           C  
ATOM   1971  O   ALA A 255       2.297  39.602  23.847  1.00 19.83           O  
ATOM   1972  CB  ALA A 255       4.002  41.606  21.839  1.00 19.71           C  
ATOM   1973  N   PRO A 256       4.158  38.590  23.202  1.00 16.90           N  
ATOM   1974  CA  PRO A 256       4.255  37.747  24.350  1.00 15.11           C  
ATOM   1975  C   PRO A 256       5.009  38.399  25.507  1.00 16.01           C  
ATOM   1976  O   PRO A 256       5.326  39.591  25.439  1.00 18.65           O  
ATOM   1977  CB  PRO A 256       5.040  36.548  23.796  1.00 16.46           C  
ATOM   1978  CG  PRO A 256       6.026  37.191  22.867  1.00 16.19           C  
ATOM   1979  CD  PRO A 256       5.281  38.346  22.248  1.00 15.98           C  
ATOM   1980  N   HIS A 257       5.334  37.603  26.513  1.00 15.83           N  
ATOM   1981  CA  HIS A 257       6.162  38.163  27.623  1.00 14.90           C  
ATOM   1982  C   HIS A 257       7.533  38.527  27.101  1.00 15.83           C  
ATOM   1983  O   HIS A 257       8.060  39.594  27.469  1.00 17.04           O  
ATOM   1984  CB  HIS A 257       6.296  37.058  28.686  1.00 16.59           C  
ATOM   1985  CG  HIS A 257       6.848  37.620  29.989  1.00 17.47           C  
ATOM   1986  ND1 HIS A 257       6.222  38.611  30.695  1.00 17.85           N  
ATOM   1987  CD2 HIS A 257       7.993  37.295  30.644  1.00 19.55           C  
ATOM   1988  CE1 HIS A 257       6.968  38.861  31.783  1.00 18.66           C  
ATOM   1989  NE2 HIS A 257       8.030  38.077  31.771  1.00 19.03           N  
ATOM   1990  N   GLY A 258       8.183  37.689  26.295  1.00 14.80           N  
ATOM   1991  CA  GLY A 258       9.553  37.927  25.826  1.00 15.07           C  
ATOM   1992  C   GLY A 258       9.631  38.868  24.651  1.00 14.29           C  
ATOM   1993  O   GLY A 258      10.319  38.637  23.672  1.00 15.81           O  
ATOM   1994  N   LEU A 259       8.927  40.008  24.744  1.00 14.69           N  
ATOM   1995  CA  LEU A 259       8.773  40.928  23.629  1.00 16.73           C  
ATOM   1996  C   LEU A 259       9.983  41.801  23.380  1.00 16.33           C  
ATOM   1997  O   LEU A 259      10.076  42.450  22.333  1.00 15.92           O  
ATOM   1998  CB  LEU A 259       7.501  41.745  23.888  1.00 17.66           C  
ATOM   1999  CG  LEU A 259       7.457  42.958  24.777  1.00 21.07           C  
ATOM   2000  CD1 LEU A 259       6.008  43.474  25.011  1.00 23.20           C  
ATOM   2001  CD2 LEU A 259       8.066  42.875  26.154  1.00 20.42           C  
ATOM   2002  N   LEU A 260      11.003  41.735  24.273  1.00 15.65           N  
ATOM   2003  CA  LEU A 260      12.231  42.477  23.966  1.00 14.20           C  
ATOM   2004  C   LEU A 260      12.868  41.907  22.692  1.00 13.82           C  
ATOM   2005  O   LEU A 260      13.509  42.657  21.950  1.00 15.87           O  
ATOM   2006  CB  LEU A 260      13.287  42.305  25.080  1.00 16.18           C  
ATOM   2007  CG  LEU A 260      12.872  42.816  26.453  1.00 17.23           C  
ATOM   2008  CD1 LEU A 260      14.054  42.575  27.419  1.00 16.36           C  
ATOM   2009  CD2 LEU A 260      12.539  44.303  26.427  1.00 17.71           C  
ATOM   2010  N   TRP A 261      12.741  40.599  22.489  1.00 12.53           N  
ATOM   2011  CA  TRP A 261      13.305  39.998  21.295  1.00 12.29           C  
ATOM   2012  C   TRP A 261      12.240  39.931  20.168  1.00 15.18           C  
ATOM   2013  O   TRP A 261      12.492  40.453  19.089  1.00 15.10           O  
ATOM   2014  CB  TRP A 261      13.829  38.580  21.544  1.00 12.86           C  
ATOM   2015  CG  TRP A 261      14.577  38.037  20.352  1.00 15.22           C  
ATOM   2016  CD1 TRP A 261      14.063  37.312  19.288  1.00 16.21           C  
ATOM   2017  CD2 TRP A 261      15.987  38.183  20.078  1.00 15.69           C  
ATOM   2018  NE1 TRP A 261      15.069  37.016  18.395  1.00 14.95           N  
ATOM   2019  CE2 TRP A 261      16.259  37.540  18.863  1.00 16.28           C  
ATOM   2020  CE3 TRP A 261      17.033  38.802  20.776  1.00 17.15           C  
ATOM   2021  CZ2 TRP A 261      17.539  37.477  18.299  1.00 17.95           C  
ATOM   2022  CZ3 TRP A 261      18.298  38.766  20.198  1.00 15.90           C  
ATOM   2023  CH2 TRP A 261      18.556  38.101  18.994  1.00 16.23           C  
ATOM   2024  N   THR A 262      11.095  39.303  20.435  1.00 15.93           N  
ATOM   2025  CA  THR A 262      10.148  39.086  19.322  1.00 15.73           C  
ATOM   2026  C   THR A 262       9.582  40.362  18.709  1.00 16.20           C  
ATOM   2027  O   THR A 262       9.200  40.311  17.526  1.00 17.03           O  
ATOM   2028  CB  THR A 262       8.936  38.247  19.773  1.00 15.49           C  
ATOM   2029  OG1 THR A 262       8.224  38.952  20.797  1.00 15.57           O  
ATOM   2030  CG2 THR A 262       9.371  36.889  20.315  1.00 16.84           C  
ATOM   2031  N   HIS A 263       9.416  41.415  19.448  1.00 14.48           N  
ATOM   2032  CA  HIS A 263       8.835  42.682  19.006  1.00 16.49           C  
ATOM   2033  C   HIS A 263       9.783  43.834  19.318  1.00 16.94           C  
ATOM   2034  O   HIS A 263       9.396  44.923  19.736  1.00 18.27           O  
ATOM   2035  CB  HIS A 263       7.504  42.940  19.717  1.00 17.55           C  
ATOM   2036  CG  HIS A 263       6.433  42.008  19.219  1.00 19.25           C  
ATOM   2037  ND1 HIS A 263       6.329  40.685  19.591  1.00 19.11           N  
ATOM   2038  CD2 HIS A 263       5.414  42.276  18.345  1.00 19.35           C  
ATOM   2039  CE1 HIS A 263       5.286  40.154  18.965  1.00 20.68           C  
ATOM   2040  NE2 HIS A 263       4.711  41.105  18.223  1.00 19.47           N  
ATOM   2041  N   ALA A 264      11.056  43.572  19.116  1.00 17.22           N  
ATOM   2042  CA  ALA A 264      12.089  44.578  19.382  1.00 18.28           C  
ATOM   2043  C   ALA A 264      11.833  45.912  18.682  1.00 20.14           C  
ATOM   2044  O   ALA A 264      12.033  46.971  19.271  1.00 18.58           O  
ATOM   2045  CB  ALA A 264      13.453  44.009  18.988  1.00 17.86           C  
ATOM   2046  N   GLU A 265      11.415  45.901  17.413  1.00 22.59           N  
ATOM   2047  CA  GLU A 265      11.148  47.155  16.703  1.00 24.56           C  
ATOM   2048  C   GLU A 265      10.081  47.980  17.399  1.00 23.28           C  
ATOM   2049  O   GLU A 265      10.238  49.196  17.614  1.00 22.79           O  
ATOM   2050  CB  GLU A 265      10.733  46.900  15.250  1.00 29.88           C  
ATOM   2051  CG  GLU A 265      11.882  46.578  14.312  1.00 38.20           C  
ATOM   2052  CD  GLU A 265      12.886  47.701  14.116  1.00 43.19           C  
ATOM   2053  OE1 GLU A 265      12.995  48.658  14.923  1.00 46.01           O  
ATOM   2054  OE2 GLU A 265      13.642  47.669  13.104  1.00 47.00           O  
ATOM   2055  N   GLU A 266       8.971  47.338  17.783  1.00 22.56           N  
ATOM   2056  CA  GLU A 266       7.920  48.085  18.471  1.00 22.39           C  
ATOM   2057  C   GLU A 266       8.406  48.590  19.823  1.00 21.09           C  
ATOM   2058  O   GLU A 266       8.057  49.683  20.262  1.00 20.44           O  
ATOM   2059  CB  GLU A 266       6.720  47.179  18.739  1.00 25.85           C  
ATOM   2060  CG  GLU A 266       5.954  46.790  17.486  1.00 30.52           C  
ATOM   2061  CD  GLU A 266       6.541  45.585  16.790  1.00 32.99           C  
ATOM   2062  OE1 GLU A 266       7.663  45.104  17.066  1.00 32.46           O  
ATOM   2063  OE2 GLU A 266       5.845  45.059  15.882  1.00 36.60           O  
ATOM   2064  N   VAL A 267       9.160  47.744  20.545  1.00 18.36           N  
ATOM   2065  CA  VAL A 267       9.629  48.177  21.874  1.00 17.27           C  
ATOM   2066  C   VAL A 267      10.599  49.344  21.733  1.00 17.56           C  
ATOM   2067  O   VAL A 267      10.549  50.333  22.456  1.00 17.47           O  
ATOM   2068  CB  VAL A 267      10.313  46.994  22.577  1.00 17.01           C  
ATOM   2069  CG1 VAL A 267      11.036  47.480  23.825  1.00 18.80           C  
ATOM   2070  CG2 VAL A 267       9.330  45.892  22.945  1.00 19.62           C  
ATOM   2071  N   ASN A 268      11.532  49.246  20.794  1.00 16.63           N  
ATOM   2072  CA  ASN A 268      12.563  50.262  20.612  1.00 16.59           C  
ATOM   2073  C   ASN A 268      11.918  51.581  20.181  1.00 16.91           C  
ATOM   2074  O   ASN A 268      12.306  52.620  20.713  1.00 16.48           O  
ATOM   2075  CB  ASN A 268      13.629  49.843  19.606  1.00 15.57           C  
ATOM   2076  CG  ASN A 268      14.494  48.682  20.087  1.00 17.24           C  
ATOM   2077  OD1 ASN A 268      14.404  48.371  21.276  1.00 17.16           O  
ATOM   2078  ND2 ASN A 268      15.238  48.103  19.162  1.00 17.37           N  
ATOM   2079  N   THR A 269      10.931  51.498  19.291  1.00 17.56           N  
ATOM   2080  CA  THR A 269      10.275  52.750  18.860  1.00 18.81           C  
ATOM   2081  C   THR A 269       9.627  53.435  20.044  1.00 17.65           C  
ATOM   2082  O   THR A 269       9.798  54.638  20.240  1.00 18.02           O  
ATOM   2083  CB  THR A 269       9.230  52.428  17.756  1.00 19.71           C  
ATOM   2084  OG1 THR A 269       9.936  51.930  16.641  1.00 22.09           O  
ATOM   2085  CG2 THR A 269       8.486  53.686  17.294  1.00 23.81           C  
ATOM   2086  N   ALA A 270       8.888  52.712  20.890  1.00 18.01           N  
ATOM   2087  CA  ALA A 270       8.215  53.314  22.038  1.00 18.36           C  
ATOM   2088  C   ALA A 270       9.213  53.870  23.058  1.00 19.03           C  
ATOM   2089  O   ALA A 270       9.112  54.953  23.623  1.00 18.73           O  
ATOM   2090  CB  ALA A 270       7.315  52.297  22.732  1.00 19.31           C  
ATOM   2091  N   LEU A 271      10.266  53.075  23.304  1.00 18.25           N  
ATOM   2092  CA  LEU A 271      11.286  53.505  24.264  1.00 18.40           C  
ATOM   2093  C   LEU A 271      12.027  54.734  23.782  1.00 17.15           C  
ATOM   2094  O   LEU A 271      12.169  55.672  24.553  1.00 16.85           O  
ATOM   2095  CB  LEU A 271      12.223  52.312  24.521  1.00 19.88           C  
ATOM   2096  CG  LEU A 271      13.194  52.433  25.681  1.00 23.21           C  
ATOM   2097  CD1 LEU A 271      12.493  52.559  27.019  1.00 24.19           C  
ATOM   2098  CD2 LEU A 271      14.047  51.155  25.714  1.00 23.02           C  
ATOM   2099  N   LEU A 272      12.478  54.776  22.526  1.00 16.98           N  
ATOM   2100  CA  LEU A 272      13.211  55.975  22.091  1.00 17.47           C  
ATOM   2101  C   LEU A 272      12.272  57.190  22.094  1.00 18.59           C  
ATOM   2102  O   LEU A 272      12.713  58.295  22.391  1.00 19.30           O  
ATOM   2103  CB  LEU A 272      13.803  55.743  20.705  1.00 18.22           C  
ATOM   2104  CG  LEU A 272      14.980  54.740  20.686  1.00 21.41           C  
ATOM   2105  CD1 LEU A 272      15.425  54.439  19.266  1.00 21.81           C  
ATOM   2106  CD2 LEU A 272      16.138  55.322  21.488  1.00 22.33           C  
ATOM   2107  N   ALA A 273      10.989  57.013  21.768  1.00 17.95           N  
ATOM   2108  CA  ALA A 273      10.091  58.189  21.744  1.00 19.69           C  
ATOM   2109  C   ALA A 273       9.901  58.749  23.139  1.00 19.66           C  
ATOM   2110  O   ALA A 273       9.865  59.959  23.381  1.00 21.21           O  
ATOM   2111  CB  ALA A 273       8.697  57.824  21.210  1.00 19.88           C  
ATOM   2112  N   PHE A 274       9.798  57.828  24.099  1.00 18.96           N  
ATOM   2113  CA  PHE A 274       9.647  58.205  25.496  1.00 19.86           C  
ATOM   2114  C   PHE A 274      10.898  58.912  25.994  1.00 19.47           C  
ATOM   2115  O   PHE A 274      10.835  59.956  26.663  1.00 20.03           O  
ATOM   2116  CB  PHE A 274       9.302  56.966  26.327  1.00 18.14           C  
ATOM   2117  CG  PHE A 274       9.294  57.202  27.809  1.00 18.89           C  
ATOM   2118  CD1 PHE A 274       8.322  58.030  28.368  1.00 20.65           C  
ATOM   2119  CD2 PHE A 274      10.255  56.610  28.620  1.00 18.98           C  
ATOM   2120  CE1 PHE A 274       8.317  58.252  29.730  1.00 19.62           C  
ATOM   2121  CE2 PHE A 274      10.243  56.832  29.995  1.00 18.67           C  
ATOM   2122  CZ  PHE A 274       9.276  57.675  30.534  1.00 19.03           C  
ATOM   2123  N   LEU A 275      12.089  58.405  25.690  1.00 19.41           N  
ATOM   2124  CA  LEU A 275      13.334  59.011  26.134  1.00 20.90           C  
ATOM   2125  C   LEU A 275      13.556  60.391  25.529  1.00 23.13           C  
ATOM   2126  O   LEU A 275      14.215  61.235  26.144  1.00 22.82           O  
ATOM   2127  CB  LEU A 275      14.559  58.156  25.705  1.00 21.81           C  
ATOM   2128  CG  LEU A 275      14.610  56.796  26.415  1.00 25.29           C  
ATOM   2129  CD1 LEU A 275      15.704  55.934  25.769  1.00 24.79           C  
ATOM   2130  CD2 LEU A 275      14.845  57.001  27.902  1.00 26.18           C  
ATOM   2131  N   ALA A 276      13.050  60.624  24.325  1.00 23.52           N  
ATOM   2132  CA  ALA A 276      13.256  61.880  23.629  1.00 27.31           C  
ATOM   2133  C   ALA A 276      12.394  63.004  24.174  1.00 31.26           C  
ATOM   2134  O   ALA A 276      12.727  64.163  23.941  1.00 33.35           O  
ATOM   2135  CB  ALA A 276      12.960  61.650  22.149  1.00 27.28           C  
ATOM   2136  N   LYS A 277      11.300  62.706  24.850  1.00 34.26           N  
ATOM   2137  CA  LYS A 277      10.403  63.710  25.389  1.00 38.14           C  
ATOM   2138  C   LYS A 277      11.083  64.542  26.467  1.00 38.88           C  
ATOM   2139  O   LYS A 277      11.901  64.042  27.271  1.00 38.36           O  
ATOM   2140  CB  LYS A 277       9.131  63.080  25.967  1.00 39.92           C  
ATOM   2141  CG  LYS A 277       8.011  62.890  24.959  1.00 42.51           C  
ATOM   2142  CD  LYS A 277       7.274  61.575  25.178  1.00 44.40           C  
ATOM   2143  CE  LYS A 277       6.815  60.968  23.854  1.00 45.89           C  
ATOM   2144  NZ  LYS A 277       6.573  59.489  23.955  1.00 46.62           N  
ATOM   2145  OXT LYS A 277      10.669  65.718  26.566  1.00 41.10           O  
TER    2146      LYS A 277                                                      
ATOM   2147  N   PRO B   1      35.286  89.196  17.413  1.00 16.63           N  
ATOM   2148  CA  PRO B   1      34.041  89.639  18.107  1.00 14.17           C  
ATOM   2149  C   PRO B   1      33.221  88.423  18.515  1.00 12.49           C  
ATOM   2150  O   PRO B   1      33.438  87.358  17.896  1.00 13.08           O  
ATOM   2151  CB  PRO B   1      33.346  90.502  17.059  1.00 14.56           C  
ATOM   2152  CG  PRO B   1      34.407  90.957  16.117  1.00 14.92           C  
ATOM   2153  CD  PRO B   1      35.451  89.868  16.100  1.00 15.44           C  
ATOM   2154  N   PHE B   2      32.392  88.535  19.554  1.00 11.31           N  
ATOM   2155  CA  PHE B   2      31.687  87.365  20.040  1.00 12.36           C  
ATOM   2156  C   PHE B   2      30.228  87.607  20.368  1.00 11.60           C  
ATOM   2157  O   PHE B   2      29.802  88.698  20.761  1.00 13.73           O  
ATOM   2158  CB  PHE B   2      32.330  86.858  21.384  1.00 12.46           C  
ATOM   2159  CG  PHE B   2      33.708  86.310  21.169  1.00 12.86           C  
ATOM   2160  CD1 PHE B   2      33.911  85.014  20.764  1.00 14.13           C  
ATOM   2161  CD2 PHE B   2      34.806  87.159  21.340  1.00 16.74           C  
ATOM   2162  CE1 PHE B   2      35.194  84.523  20.561  1.00 13.49           C  
ATOM   2163  CE2 PHE B   2      36.096  86.685  21.115  1.00 16.12           C  
ATOM   2164  CZ  PHE B   2      36.274  85.391  20.714  1.00 17.17           C  
ATOM   2165  N   ILE B   3      29.416  86.573  20.207  1.00 12.40           N  
ATOM   2166  CA  ILE B   3      28.002  86.569  20.580  1.00 11.40           C  
ATOM   2167  C   ILE B   3      27.794  85.375  21.529  1.00 12.20           C  
ATOM   2168  O   ILE B   3      28.195  84.242  21.229  1.00 11.86           O  
ATOM   2169  CB  ILE B   3      27.055  86.466  19.360  1.00 13.38           C  
ATOM   2170  CG1 ILE B   3      27.145  87.783  18.552  1.00 14.60           C  
ATOM   2171  CG2 ILE B   3      25.630  86.186  19.838  1.00 14.02           C  
ATOM   2172  CD1 ILE B   3      26.524  87.697  17.169  1.00 16.45           C  
ATOM   2173  N   THR B   4      27.251  85.679  22.713  1.00 11.61           N  
ATOM   2174  CA  THR B   4      26.986  84.621  23.693  1.00 12.38           C  
ATOM   2175  C   THR B   4      25.723  83.846  23.371  1.00 13.21           C  
ATOM   2176  O   THR B   4      24.653  84.463  23.196  1.00 14.76           O  
ATOM   2177  CB  THR B   4      26.877  85.213  25.106  1.00 13.33           C  
ATOM   2178  OG1 THR B   4      28.124  85.884  25.371  1.00 14.18           O  
ATOM   2179  CG2 THR B   4      26.619  84.080  26.121  1.00 13.64           C  
ATOM   2180  N   VAL B   5      25.807  82.522  23.248  1.00  9.84           N  
ATOM   2181  CA  VAL B   5      24.636  81.732  22.851  1.00  9.98           C  
ATOM   2182  C   VAL B   5      24.193  80.743  23.944  1.00 13.83           C  
ATOM   2183  O   VAL B   5      23.138  80.092  23.807  1.00 14.57           O  
ATOM   2184  CB  VAL B   5      24.874  80.952  21.546  1.00 11.82           C  
ATOM   2185  CG1 VAL B   5      25.183  81.946  20.400  1.00 10.58           C  
ATOM   2186  CG2 VAL B   5      26.041  79.986  21.657  1.00 12.13           C  
ATOM   2187  N   GLY B   6      24.931  80.719  25.057  1.00 11.44           N  
ATOM   2188  CA  GLY B   6      24.463  79.766  26.109  1.00 12.59           C  
ATOM   2189  C   GLY B   6      25.506  79.667  27.217  1.00 11.65           C  
ATOM   2190  O   GLY B   6      26.396  80.494  27.251  1.00 12.11           O  
ATOM   2191  N   GLN B   7      25.352  78.672  28.087  1.00 11.23           N  
ATOM   2192  CA  GLN B   7      26.256  78.566  29.251  1.00 12.71           C  
ATOM   2193  C   GLN B   7      26.703  77.115  29.407  1.00 12.62           C  
ATOM   2194  O   GLN B   7      25.896  76.227  29.140  1.00 14.37           O  
ATOM   2195  CB  GLN B   7      25.402  78.966  30.491  1.00 16.92           C  
ATOM   2196  CG  GLN B   7      26.155  78.942  31.799  1.00 25.55           C  
ATOM   2197  CD  GLN B   7      26.973  80.182  32.128  1.00 30.93           C  
ATOM   2198  OE1 GLN B   7      26.917  81.199  31.378  1.00 33.29           O  
ATOM   2199  NE2 GLN B   7      27.719  80.097  33.248  1.00 28.87           N  
ATOM   2200  N   GLU B   8      27.925  76.869  29.840  1.00 11.82           N  
ATOM   2201  CA  GLU B   8      28.402  75.513  30.144  1.00 10.96           C  
ATOM   2202  C   GLU B   8      29.085  75.555  31.524  1.00 11.98           C  
ATOM   2203  O   GLU B   8      30.143  76.176  31.678  1.00 13.95           O  
ATOM   2204  CB  GLU B   8      29.452  75.095  29.083  1.00 11.51           C  
ATOM   2205  CG  GLU B   8      29.846  73.621  29.349  1.00 10.90           C  
ATOM   2206  CD  GLU B   8      31.063  73.220  28.521  1.00 12.30           C  
ATOM   2207  OE1 GLU B   8      31.820  74.167  28.155  1.00 13.14           O  
ATOM   2208  OE2 GLU B   8      31.196  71.991  28.304  1.00 13.70           O  
ATOM   2209  N   ASN B   9      28.449  74.989  32.540  1.00 12.77           N  
ATOM   2210  CA  ASN B   9      28.983  75.035  33.886  1.00  9.98           C  
ATOM   2211  C   ASN B   9      29.307  76.454  34.280  1.00 11.43           C  
ATOM   2212  O   ASN B   9      28.410  77.314  34.206  1.00 13.78           O  
ATOM   2213  CB  ASN B   9      30.209  74.097  34.000  1.00 11.58           C  
ATOM   2214  CG  ASN B   9      29.819  72.648  33.818  1.00 12.66           C  
ATOM   2215  OD1 ASN B   9      28.608  72.352  33.767  1.00 16.51           O  
ATOM   2216  ND2 ASN B   9      30.789  71.738  33.788  1.00 11.65           N  
ATOM   2217  N   SER B  10      30.544  76.809  34.643  1.00  9.62           N  
ATOM   2218  CA  SER B  10      30.887  78.148  35.073  1.00 11.28           C  
ATOM   2219  C   SER B  10      31.182  79.117  33.932  1.00 13.09           C  
ATOM   2220  O   SER B  10      31.543  80.253  34.212  1.00 12.89           O  
ATOM   2221  CB  SER B  10      32.127  78.090  35.975  1.00 12.56           C  
ATOM   2222  OG  SER B  10      33.250  77.569  35.281  1.00 12.23           O  
ATOM   2223  N   THR B  11      31.103  78.617  32.693  1.00 12.66           N  
ATOM   2224  CA  THR B  11      31.510  79.456  31.569  1.00 11.65           C  
ATOM   2225  C   THR B  11      30.368  79.784  30.616  1.00 13.96           C  
ATOM   2226  O   THR B  11      29.336  79.085  30.546  1.00 14.15           O  
ATOM   2227  CB  THR B  11      32.607  78.717  30.773  1.00 12.76           C  
ATOM   2228  OG1 THR B  11      32.094  77.592  30.071  1.00 14.63           O  
ATOM   2229  CG2 THR B  11      33.738  78.183  31.652  1.00 15.41           C  
ATOM   2230  N   SER B  12      30.594  80.830  29.805  1.00 13.52           N  
ATOM   2231  CA  SER B  12      29.575  81.074  28.743  1.00 15.02           C  
ATOM   2232  C   SER B  12      30.041  80.379  27.477  1.00 13.36           C  
ATOM   2233  O   SER B  12      31.230  80.027  27.291  1.00 16.14           O  
ATOM   2234  CB  SER B  12      29.377  82.594  28.608  1.00 18.48           C  
ATOM   2235  OG  SER B  12      30.566  83.086  28.085  1.00 23.76           O  
ATOM   2236  N   ILE B  13      29.113  80.150  26.565  1.00 10.92           N  
ATOM   2237  CA  ILE B  13      29.436  79.573  25.244  1.00 10.06           C  
ATOM   2238  C   ILE B  13      29.342  80.776  24.274  1.00 10.42           C  
ATOM   2239  O   ILE B  13      28.246  81.290  24.114  1.00 10.04           O  
ATOM   2240  CB  ILE B  13      28.433  78.488  24.896  1.00 10.13           C  
ATOM   2241  CG1 ILE B  13      28.509  77.331  25.915  1.00 10.65           C  
ATOM   2242  CG2 ILE B  13      28.746  77.958  23.462  1.00 10.33           C  
ATOM   2243  CD1 ILE B  13      27.359  76.318  25.704  1.00 10.87           C  
ATOM   2244  N   ASP B  14      30.469  81.163  23.715  1.00  9.24           N  
ATOM   2245  CA  ASP B  14      30.512  82.344  22.877  1.00  9.19           C  
ATOM   2246  C   ASP B  14      30.914  81.953  21.459  1.00 10.05           C  
ATOM   2247  O   ASP B  14      31.847  81.136  21.316  1.00 11.59           O  
ATOM   2248  CB  ASP B  14      31.531  83.376  23.352  1.00 10.88           C  
ATOM   2249  CG  ASP B  14      31.203  83.879  24.737  1.00 16.03           C  
ATOM   2250  OD1 ASP B  14      30.076  83.834  25.233  1.00 17.45           O  
ATOM   2251  OD2 ASP B  14      32.175  84.311  25.388  1.00 20.73           O  
ATOM   2252  N   LEU B  15      30.230  82.539  20.466  1.00  7.46           N  
ATOM   2253  CA  LEU B  15      30.678  82.218  19.096  1.00  7.58           C  
ATOM   2254  C   LEU B  15      31.433  83.440  18.545  1.00  6.83           C  
ATOM   2255  O   LEU B  15      30.996  84.566  18.669  1.00  8.20           O  
ATOM   2256  CB  LEU B  15      29.437  81.987  18.182  1.00  9.04           C  
ATOM   2257  CG  LEU B  15      28.467  80.919  18.678  1.00 11.24           C  
ATOM   2258  CD1 LEU B  15      27.305  80.668  17.722  1.00 13.34           C  
ATOM   2259  CD2 LEU B  15      29.210  79.606  18.960  1.00 13.53           C  
ATOM   2260  N   TYR B  16      32.527  83.195  17.856  1.00  7.35           N  
ATOM   2261  CA  TYR B  16      33.312  84.227  17.193  1.00  6.79           C  
ATOM   2262  C   TYR B  16      32.587  84.602  15.882  1.00  7.99           C  
ATOM   2263  O   TYR B  16      32.095  83.703  15.198  1.00  7.69           O  
ATOM   2264  CB  TYR B  16      34.697  83.634  16.857  1.00  7.20           C  
ATOM   2265  CG  TYR B  16      35.512  84.628  16.049  1.00  8.21           C  
ATOM   2266  CD1 TYR B  16      36.238  85.623  16.713  1.00  9.56           C  
ATOM   2267  CD2 TYR B  16      35.611  84.562  14.678  1.00  8.02           C  
ATOM   2268  CE1 TYR B  16      36.994  86.546  15.973  1.00 10.41           C  
ATOM   2269  CE2 TYR B  16      36.323  85.480  13.908  1.00  8.29           C  
ATOM   2270  CZ  TYR B  16      37.022  86.461  14.602  1.00 10.56           C  
ATOM   2271  OH  TYR B  16      37.761  87.397  13.883  1.00  9.95           O  
ATOM   2272  N   TYR B  17      32.511  85.893  15.591  1.00  7.63           N  
ATOM   2273  CA  TYR B  17      31.883  86.240  14.309  1.00  6.77           C  
ATOM   2274  C   TYR B  17      32.616  87.488  13.782  1.00  7.84           C  
ATOM   2275  O   TYR B  17      33.285  88.193  14.542  1.00  8.89           O  
ATOM   2276  CB  TYR B  17      30.401  86.533  14.471  1.00  8.53           C  
ATOM   2277  CG  TYR B  17      30.012  87.912  14.976  1.00  8.23           C  
ATOM   2278  CD1 TYR B  17      30.134  88.197  16.338  1.00  8.84           C  
ATOM   2279  CD2 TYR B  17      29.463  88.876  14.131  1.00  8.65           C  
ATOM   2280  CE1 TYR B  17      29.726  89.442  16.843  1.00 10.48           C  
ATOM   2281  CE2 TYR B  17      29.068  90.112  14.613  1.00  9.24           C  
ATOM   2282  CZ  TYR B  17      29.201  90.374  15.966  1.00  9.88           C  
ATOM   2283  OH  TYR B  17      28.808  91.616  16.444  1.00 11.18           O  
ATOM   2284  N   GLU B  18      32.376  87.769  12.500  1.00  6.20           N  
ATOM   2285  CA  GLU B  18      32.850  89.025  11.891  1.00  7.36           C  
ATOM   2286  C   GLU B  18      31.692  89.603  11.069  1.00  7.84           C  
ATOM   2287  O   GLU B  18      30.785  88.870  10.649  1.00  8.98           O  
ATOM   2288  CB  GLU B  18      34.022  88.734  10.915  1.00  9.54           C  
ATOM   2289  CG  GLU B  18      35.291  88.318  11.711  1.00  9.66           C  
ATOM   2290  CD  GLU B  18      36.422  87.955  10.758  1.00 12.12           C  
ATOM   2291  OE1 GLU B  18      36.440  88.271   9.550  1.00 13.45           O  
ATOM   2292  OE2 GLU B  18      37.376  87.374  11.320  1.00 10.59           O  
ATOM   2293  N   ASP B  19      31.784  90.896  10.810  1.00  7.99           N  
ATOM   2294  CA  ASP B  19      30.638  91.603  10.158  1.00  7.90           C  
ATOM   2295  C   ASP B  19      31.299  92.720   9.361  1.00  7.37           C  
ATOM   2296  O   ASP B  19      31.857  93.686   9.905  1.00 10.12           O  
ATOM   2297  CB  ASP B  19      29.804  92.154  11.320  1.00  8.63           C  
ATOM   2298  CG  ASP B  19      28.627  92.986  10.837  1.00 11.14           C  
ATOM   2299  OD1 ASP B  19      28.470  93.227   9.629  1.00 10.88           O  
ATOM   2300  OD2 ASP B  19      27.851  93.443  11.707  1.00 12.40           O  
ATOM   2301  N   HIS B  20      31.312  92.548   8.034  1.00  6.64           N  
ATOM   2302  CA  HIS B  20      32.063  93.440   7.166  1.00  7.10           C  
ATOM   2303  C   HIS B  20      31.214  94.019   6.017  1.00  9.13           C  
ATOM   2304  O   HIS B  20      30.315  93.335   5.545  1.00 10.90           O  
ATOM   2305  CB  HIS B  20      33.175  92.653   6.426  1.00  7.66           C  
ATOM   2306  CG  HIS B  20      34.160  91.991   7.351  1.00  7.81           C  
ATOM   2307  ND1 HIS B  20      34.878  92.713   8.269  1.00  8.86           N  
ATOM   2308  CD2 HIS B  20      34.545  90.674   7.440  1.00  9.09           C  
ATOM   2309  CE1 HIS B  20      35.683  91.854   8.947  1.00  7.71           C  
ATOM   2310  NE2 HIS B  20      35.479  90.629   8.453  1.00  8.08           N  
ATOM   2311  N   GLY B  21      31.514  95.268   5.659  1.00  8.88           N  
ATOM   2312  CA  GLY B  21      30.881  95.748   4.415  1.00 12.05           C  
ATOM   2313  C   GLY B  21      29.552  96.407   4.662  1.00 12.01           C  
ATOM   2314  O   GLY B  21      29.078  96.562   5.771  1.00 13.89           O  
ATOM   2315  N   ALA B  22      28.861  96.743   3.545  1.00 12.36           N  
ATOM   2316  CA  ALA B  22      27.585  97.443   3.670  1.00 14.62           C  
ATOM   2317  C   ALA B  22      26.750  96.900   2.485  1.00 15.74           C  
ATOM   2318  O   ALA B  22      27.319  96.546   1.454  1.00 21.90           O  
ATOM   2319  CB  ALA B  22      27.791  98.937   3.487  1.00 16.56           C  
ATOM   2320  N   GLY B  23      25.490  96.842   2.669  1.00 16.08           N  
ATOM   2321  CA  GLY B  23      24.620  96.283   1.602  1.00 13.13           C  
ATOM   2322  C   GLY B  23      23.738  95.200   2.213  1.00 13.67           C  
ATOM   2323  O   GLY B  23      23.669  95.058   3.437  1.00 13.02           O  
ATOM   2324  N   GLN B  24      23.122  94.411   1.335  1.00 11.89           N  
ATOM   2325  CA  GLN B  24      22.270  93.322   1.854  1.00  8.74           C  
ATOM   2326  C   GLN B  24      23.124  92.349   2.645  1.00  9.15           C  
ATOM   2327  O   GLN B  24      24.189  91.960   2.156  1.00 10.19           O  
ATOM   2328  CB  GLN B  24      21.661  92.631   0.620  1.00 10.88           C  
ATOM   2329  CG  GLN B  24      20.618  91.592   1.102  1.00 11.21           C  
ATOM   2330  CD  GLN B  24      19.886  90.971  -0.083  1.00 14.44           C  
ATOM   2331  OE1 GLN B  24      20.375  91.076  -1.237  1.00 15.55           O  
ATOM   2332  NE2 GLN B  24      18.755  90.346   0.230  1.00 13.38           N  
ATOM   2333  N   PRO B  25      22.653  91.911   3.794  1.00 10.11           N  
ATOM   2334  CA  PRO B  25      23.455  90.979   4.609  1.00  9.58           C  
ATOM   2335  C   PRO B  25      23.441  89.574   4.108  1.00 10.19           C  
ATOM   2336  O   PRO B  25      22.387  88.995   3.812  1.00 11.06           O  
ATOM   2337  CB  PRO B  25      22.850  91.117   6.008  1.00 10.61           C  
ATOM   2338  CG  PRO B  25      21.501  91.721   5.843  1.00 13.05           C  
ATOM   2339  CD  PRO B  25      21.402  92.310   4.453  1.00  9.80           C  
ATOM   2340  N   VAL B  26      24.625  88.957   4.002  1.00  7.97           N  
ATOM   2341  CA  VAL B  26      24.754  87.557   3.580  1.00  7.31           C  
ATOM   2342  C   VAL B  26      25.509  86.860   4.733  1.00  7.21           C  
ATOM   2343  O   VAL B  26      26.640  87.251   5.025  1.00 10.14           O  
ATOM   2344  CB  VAL B  26      25.628  87.462   2.320  1.00  8.43           C  
ATOM   2345  CG1 VAL B  26      25.730  86.045   1.780  1.00  9.38           C  
ATOM   2346  CG2 VAL B  26      24.957  88.336   1.217  1.00  9.85           C  
ATOM   2347  N   VAL B  27      24.873  85.841   5.287  1.00  6.03           N  
ATOM   2348  CA  VAL B  27      25.465  85.105   6.417  1.00  6.81           C  
ATOM   2349  C   VAL B  27      25.982  83.795   5.869  1.00  6.64           C  
ATOM   2350  O   VAL B  27      25.250  83.006   5.240  1.00  8.77           O  
ATOM   2351  CB  VAL B  27      24.305  84.833   7.430  1.00  7.76           C  
ATOM   2352  CG1 VAL B  27      24.847  84.065   8.629  1.00 11.08           C  
ATOM   2353  CG2 VAL B  27      23.700  86.154   7.886  1.00 10.23           C  
ATOM   2354  N   LEU B  28      27.300  83.550   6.083  1.00  6.58           N  
ATOM   2355  CA  LEU B  28      27.919  82.344   5.511  1.00  7.35           C  
ATOM   2356  C   LEU B  28      28.206  81.346   6.645  1.00  9.53           C  
ATOM   2357  O   LEU B  28      28.734  81.803   7.658  1.00  8.10           O  
ATOM   2358  CB  LEU B  28      29.231  82.792   4.869  1.00  6.86           C  
ATOM   2359  CG  LEU B  28      29.154  83.848   3.773  1.00 10.07           C  
ATOM   2360  CD1 LEU B  28      30.575  84.236   3.296  1.00  8.73           C  
ATOM   2361  CD2 LEU B  28      28.345  83.397   2.568  1.00 11.05           C  
ATOM   2362  N   ILE B  29      27.829  80.098   6.511  1.00  6.71           N  
ATOM   2363  CA  ILE B  29      27.867  79.107   7.605  1.00  7.11           C  
ATOM   2364  C   ILE B  29      28.723  77.941   7.145  1.00  6.92           C  
ATOM   2365  O   ILE B  29      28.399  77.231   6.188  1.00  7.04           O  
ATOM   2366  CB  ILE B  29      26.440  78.614   7.954  1.00  8.95           C  
ATOM   2367  CG1 ILE B  29      25.492  79.801   8.157  1.00 11.79           C  
ATOM   2368  CG2 ILE B  29      26.517  77.764   9.231  1.00  9.40           C  
ATOM   2369  CD1 ILE B  29      24.035  79.358   8.336  1.00 14.62           C  
ATOM   2370  N   HIS B  30      29.910  77.834   7.755  1.00  6.26           N  
ATOM   2371  CA  HIS B  30      30.957  76.917   7.292  1.00  6.05           C  
ATOM   2372  C   HIS B  30      30.771  75.433   7.574  1.00  5.77           C  
ATOM   2373  O   HIS B  30      29.886  75.080   8.314  1.00  8.01           O  
ATOM   2374  CB  HIS B  30      32.310  77.384   7.937  1.00  7.10           C  
ATOM   2375  CG  HIS B  30      32.385  77.045   9.412  1.00  6.02           C  
ATOM   2376  ND1 HIS B  30      32.849  75.823   9.841  1.00  6.76           N  
ATOM   2377  CD2 HIS B  30      32.063  77.773  10.517  1.00  7.71           C  
ATOM   2378  CE1 HIS B  30      32.777  75.810  11.203  1.00  7.72           C  
ATOM   2379  NE2 HIS B  30      32.297  76.980  11.613  1.00  7.86           N  
ATOM   2380  N   GLY B  31      31.705  74.654   6.986  1.00  6.41           N  
ATOM   2381  CA  GLY B  31      31.600  73.197   7.173  1.00  7.44           C  
ATOM   2382  C   GLY B  31      32.655  72.693   8.163  1.00  8.08           C  
ATOM   2383  O   GLY B  31      33.528  73.451   8.609  1.00 10.13           O  
ATOM   2384  N   PHE B  32      32.598  71.378   8.354  1.00  7.71           N  
ATOM   2385  CA  PHE B  32      33.627  70.737   9.234  1.00  8.55           C  
ATOM   2386  C   PHE B  32      34.887  70.491   8.452  1.00  8.99           C  
ATOM   2387  O   PHE B  32      34.830  70.062   7.272  1.00  8.36           O  
ATOM   2388  CB  PHE B  32      32.984  69.366   9.549  1.00  8.01           C  
ATOM   2389  CG  PHE B  32      33.871  68.367  10.249  1.00  9.23           C  
ATOM   2390  CD1 PHE B  32      34.705  67.522   9.549  1.00  9.31           C  
ATOM   2391  CD2 PHE B  32      33.817  68.324  11.639  1.00 10.32           C  
ATOM   2392  CE1 PHE B  32      35.479  66.590  10.267  1.00 12.39           C  
ATOM   2393  CE2 PHE B  32      34.612  67.423  12.343  1.00 11.88           C  
ATOM   2394  CZ  PHE B  32      35.406  66.541  11.668  1.00 10.76           C  
ATOM   2395  N   PRO B  33      36.059  70.580   9.101  1.00  8.07           N  
ATOM   2396  CA  PRO B  33      36.278  70.990  10.469  1.00  8.05           C  
ATOM   2397  C   PRO B  33      36.905  72.385  10.474  1.00  9.66           C  
ATOM   2398  O   PRO B  33      37.860  72.695  11.210  1.00 12.06           O  
ATOM   2399  CB  PRO B  33      37.350  69.972  10.915  1.00  8.40           C  
ATOM   2400  CG  PRO B  33      38.134  69.650   9.692  1.00 10.74           C  
ATOM   2401  CD  PRO B  33      37.314  70.062   8.480  1.00  9.90           C  
ATOM   2402  N   LEU B  34      36.335  73.263   9.651  1.00  8.89           N  
ATOM   2403  CA  LEU B  34      36.965  74.580   9.449  1.00  8.07           C  
ATOM   2404  C   LEU B  34      36.350  75.681  10.275  1.00 10.45           C  
ATOM   2405  O   LEU B  34      35.978  75.478  11.437  1.00 10.86           O  
ATOM   2406  CB  LEU B  34      36.922  74.900   7.927  1.00 10.64           C  
ATOM   2407  CG  LEU B  34      37.686  73.828   7.097  1.00 11.09           C  
ATOM   2408  CD1 LEU B  34      37.594  74.209   5.614  1.00 16.11           C  
ATOM   2409  CD2 LEU B  34      39.153  73.746   7.474  1.00 13.52           C  
ATOM   2410  N   SER B  35      36.286  76.891   9.713  1.00  8.71           N  
ATOM   2411  CA  SER B  35      35.763  78.045  10.449  1.00  7.48           C  
ATOM   2412  C   SER B  35      35.252  79.095   9.434  1.00  6.45           C  
ATOM   2413  O   SER B  35      35.241  78.816   8.258  1.00  7.67           O  
ATOM   2414  CB  SER B  35      36.872  78.702  11.291  1.00  8.97           C  
ATOM   2415  OG  SER B  35      37.830  79.288  10.412  1.00  9.72           O  
ATOM   2416  N   GLY B  36      34.760  80.221   9.938  1.00  6.82           N  
ATOM   2417  CA  GLY B  36      34.220  81.262   9.047  1.00  7.77           C  
ATOM   2418  C   GLY B  36      35.304  81.804   8.118  1.00  9.57           C  
ATOM   2419  O   GLY B  36      34.942  82.216   7.005  1.00  9.35           O  
ATOM   2420  N   HIS B  37      36.597  81.705   8.467  1.00  7.28           N  
ATOM   2421  CA  HIS B  37      37.630  82.163   7.544  1.00  8.99           C  
ATOM   2422  C   HIS B  37      37.752  81.310   6.305  1.00  9.04           C  
ATOM   2423  O   HIS B  37      38.329  81.759   5.300  1.00 10.40           O  
ATOM   2424  CB  HIS B  37      38.993  82.220   8.285  1.00  8.64           C  
ATOM   2425  CG  HIS B  37      39.043  83.323   9.296  1.00 10.17           C  
ATOM   2426  ND1 HIS B  37      39.977  83.301  10.306  1.00 11.65           N  
ATOM   2427  CD2 HIS B  37      38.325  84.469   9.437  1.00  8.90           C  
ATOM   2428  CE1 HIS B  37      39.822  84.409  11.040  1.00 12.32           C  
ATOM   2429  NE2 HIS B  37      38.819  85.140  10.534  1.00  9.88           N  
ATOM   2430  N   SER B  38      37.261  80.063   6.284  1.00  7.53           N  
ATOM   2431  CA  SER B  38      37.281  79.252   5.066  1.00  9.94           C  
ATOM   2432  C   SER B  38      36.470  79.869   3.903  1.00  8.83           C  
ATOM   2433  O   SER B  38      36.724  79.403   2.781  1.00  9.51           O  
ATOM   2434  CB  SER B  38      36.763  77.841   5.361  1.00  8.56           C  
ATOM   2435  OG  SER B  38      35.369  77.878   5.701  1.00  9.88           O  
ATOM   2436  N   TRP B  39      35.633  80.869   4.164  1.00  7.69           N  
ATOM   2437  CA  TRP B  39      34.914  81.516   3.066  1.00  6.42           C  
ATOM   2438  C   TRP B  39      35.698  82.675   2.483  1.00  6.84           C  
ATOM   2439  O   TRP B  39      35.131  83.414   1.634  1.00  8.45           O  
ATOM   2440  CB  TRP B  39      33.626  82.096   3.710  1.00  8.22           C  
ATOM   2441  CG  TRP B  39      32.590  81.119   4.174  1.00  7.07           C  
ATOM   2442  CD1 TRP B  39      32.270  80.745   5.471  1.00  7.41           C  
ATOM   2443  CD2 TRP B  39      31.609  80.490   3.325  1.00  7.41           C  
ATOM   2444  NE1 TRP B  39      31.210  79.862   5.438  1.00  9.02           N  
ATOM   2445  CE2 TRP B  39      30.794  79.685   4.139  1.00  7.69           C  
ATOM   2446  CE3 TRP B  39      31.395  80.522   1.932  1.00  9.90           C  
ATOM   2447  CZ2 TRP B  39      29.714  78.972   3.628  1.00  9.24           C  
ATOM   2448  CZ3 TRP B  39      30.345  79.779   1.421  1.00 10.64           C  
ATOM   2449  CH2 TRP B  39      29.517  79.007   2.269  1.00  9.01           C  
ATOM   2450  N   GLU B  40      37.014  82.829   2.768  1.00  7.39           N  
ATOM   2451  CA  GLU B  40      37.661  84.054   2.285  1.00  7.58           C  
ATOM   2452  C   GLU B  40      37.576  84.329   0.795  1.00  9.14           C  
ATOM   2453  O   GLU B  40      37.479  85.530   0.425  1.00  8.85           O  
ATOM   2454  CB  GLU B  40      39.126  84.091   2.757  1.00  8.51           C  
ATOM   2455  CG  GLU B  40      39.975  82.971   2.190  1.00 10.15           C  
ATOM   2456  CD  GLU B  40      41.333  82.905   2.898  1.00 11.23           C  
ATOM   2457  OE1 GLU B  40      42.162  83.810   2.691  1.00 12.89           O  
ATOM   2458  OE2 GLU B  40      41.492  81.896   3.612  1.00 13.65           O  
ATOM   2459  N   ARG B  41      37.561  83.311  -0.094  1.00  6.65           N  
ATOM   2460  CA  ARG B  41      37.440  83.692  -1.522  1.00  7.90           C  
ATOM   2461  C   ARG B  41      36.018  84.151  -1.874  1.00  8.08           C  
ATOM   2462  O   ARG B  41      35.891  85.041  -2.753  1.00  9.78           O  
ATOM   2463  CB  ARG B  41      37.845  82.531  -2.444  1.00  6.37           C  
ATOM   2464  CG  ARG B  41      39.368  82.310  -2.210  1.00 10.79           C  
ATOM   2465  CD  ARG B  41      39.767  81.198  -3.202  1.00 13.04           C  
ATOM   2466  NE  ARG B  41      41.186  81.272  -3.523  1.00 16.85           N  
ATOM   2467  CZ  ARG B  41      41.840  80.423  -4.319  1.00 17.21           C  
ATOM   2468  NH1 ARG B  41      41.225  79.402  -4.915  1.00 15.32           N  
ATOM   2469  NH2 ARG B  41      43.156  80.601  -4.539  1.00 16.76           N  
ATOM   2470  N   GLN B  42      35.012  83.644  -1.163  1.00  6.17           N  
ATOM   2471  CA  GLN B  42      33.651  84.160  -1.382  1.00  5.05           C  
ATOM   2472  C   GLN B  42      33.434  85.499  -0.731  1.00  7.71           C  
ATOM   2473  O   GLN B  42      32.828  86.427  -1.261  1.00  8.74           O  
ATOM   2474  CB  GLN B  42      32.616  83.166  -0.737  1.00  7.26           C  
ATOM   2475  CG  GLN B  42      32.463  81.946  -1.667  1.00  7.16           C  
ATOM   2476  CD  GLN B  42      33.674  81.038  -1.698  1.00  8.65           C  
ATOM   2477  OE1 GLN B  42      34.176  80.638  -0.632  1.00  9.43           O  
ATOM   2478  NE2 GLN B  42      34.168  80.610  -2.865  1.00  9.39           N  
ATOM   2479  N   SER B  43      33.988  85.626   0.490  1.00  7.49           N  
ATOM   2480  CA  SER B  43      33.832  86.920   1.200  1.00  8.06           C  
ATOM   2481  C   SER B  43      34.433  88.042   0.372  1.00  8.63           C  
ATOM   2482  O   SER B  43      33.806  89.128   0.255  1.00  9.44           O  
ATOM   2483  CB  SER B  43      34.582  86.922   2.541  1.00 10.98           C  
ATOM   2484  OG  SER B  43      33.977  85.935   3.389  1.00 14.60           O  
ATOM   2485  N   ALA B  44      35.607  87.813  -0.196  1.00  8.55           N  
ATOM   2486  CA  ALA B  44      36.216  88.876  -0.995  1.00  9.82           C  
ATOM   2487  C   ALA B  44      35.290  89.228  -2.168  1.00  9.78           C  
ATOM   2488  O   ALA B  44      35.173  90.421  -2.471  1.00  9.47           O  
ATOM   2489  CB  ALA B  44      37.580  88.423  -1.546  1.00  9.00           C  
ATOM   2490  N   ALA B  45      34.766  88.222  -2.864  1.00  8.78           N  
ATOM   2491  CA  ALA B  45      33.908  88.523  -4.018  1.00 10.64           C  
ATOM   2492  C   ALA B  45      32.615  89.193  -3.614  1.00 10.47           C  
ATOM   2493  O   ALA B  45      32.150  90.119  -4.301  1.00 10.68           O  
ATOM   2494  CB  ALA B  45      33.601  87.224  -4.766  1.00  9.55           C  
ATOM   2495  N   LEU B  46      32.034  88.813  -2.461  1.00  7.43           N  
ATOM   2496  CA  LEU B  46      30.786  89.474  -2.023  1.00  7.31           C  
ATOM   2497  C   LEU B  46      31.054  90.936  -1.628  1.00  8.72           C  
ATOM   2498  O   LEU B  46      30.245  91.807  -1.898  1.00  9.13           O  
ATOM   2499  CB  LEU B  46      30.216  88.707  -0.819  1.00  9.39           C  
ATOM   2500  CG  LEU B  46      29.596  87.341  -1.191  1.00 10.86           C  
ATOM   2501  CD1 LEU B  46      29.465  86.440   0.050  1.00 12.99           C  
ATOM   2502  CD2 LEU B  46      28.244  87.553  -1.857  1.00 12.78           C  
ATOM   2503  N   LEU B  47      32.164  91.203  -0.924  1.00  9.42           N  
ATOM   2504  CA  LEU B  47      32.505  92.599  -0.599  1.00  8.77           C  
ATOM   2505  C   LEU B  47      32.704  93.412  -1.864  1.00  9.03           C  
ATOM   2506  O   LEU B  47      32.261  94.568  -1.920  1.00 11.09           O  
ATOM   2507  CB  LEU B  47      33.795  92.679   0.265  1.00  8.76           C  
ATOM   2508  CG  LEU B  47      33.518  92.065   1.667  1.00  8.83           C  
ATOM   2509  CD1 LEU B  47      34.851  91.952   2.421  1.00 10.43           C  
ATOM   2510  CD2 LEU B  47      32.600  92.974   2.502  1.00 10.68           C  
ATOM   2511  N   ASP B  48      33.371  92.855  -2.866  1.00  7.77           N  
ATOM   2512  CA  ASP B  48      33.624  93.554  -4.134  1.00  9.55           C  
ATOM   2513  C   ASP B  48      32.327  93.873  -4.892  1.00 12.44           C  
ATOM   2514  O   ASP B  48      32.351  94.769  -5.750  1.00 12.60           O  
ATOM   2515  CB  ASP B  48      34.485  92.700  -5.073  1.00 10.95           C  
ATOM   2516  CG  ASP B  48      35.979  92.607  -4.813  1.00 15.87           C  
ATOM   2517  OD1 ASP B  48      36.487  93.370  -3.973  1.00 15.16           O  
ATOM   2518  OD2 ASP B  48      36.648  91.723  -5.422  1.00 17.14           O  
ATOM   2519  N   ALA B  49      31.267  93.130  -4.642  1.00 10.16           N  
ATOM   2520  CA  ALA B  49      29.979  93.372  -5.326  1.00 11.38           C  
ATOM   2521  C   ALA B  49      29.040  94.158  -4.437  1.00 11.82           C  
ATOM   2522  O   ALA B  49      27.857  94.308  -4.790  1.00 13.28           O  
ATOM   2523  CB  ALA B  49      29.386  92.039  -5.755  1.00 10.95           C  
ATOM   2524  N   GLY B  50      29.457  94.642  -3.274  1.00 10.99           N  
ATOM   2525  CA  GLY B  50      28.623  95.527  -2.475  1.00 12.78           C  
ATOM   2526  C   GLY B  50      27.679  94.886  -1.485  1.00 13.38           C  
ATOM   2527  O   GLY B  50      26.579  95.387  -1.212  1.00 16.03           O  
ATOM   2528  N   TYR B  51      27.996  93.686  -0.990  1.00  9.64           N  
ATOM   2529  CA  TYR B  51      27.191  93.027   0.027  1.00  8.15           C  
ATOM   2530  C   TYR B  51      27.850  93.197   1.410  1.00 10.00           C  
ATOM   2531  O   TYR B  51      29.065  93.493   1.508  1.00 10.54           O  
ATOM   2532  CB  TYR B  51      27.032  91.508  -0.260  1.00  9.80           C  
ATOM   2533  CG  TYR B  51      26.190  91.272  -1.524  1.00 10.77           C  
ATOM   2534  CD1 TYR B  51      24.816  91.213  -1.383  1.00 10.50           C  
ATOM   2535  CD2 TYR B  51      26.776  91.149  -2.771  1.00 10.73           C  
ATOM   2536  CE1 TYR B  51      23.995  91.002  -2.501  1.00 10.04           C  
ATOM   2537  CE2 TYR B  51      25.974  90.973  -3.906  1.00 11.79           C  
ATOM   2538  CZ  TYR B  51      24.613  90.916  -3.731  1.00 13.19           C  
ATOM   2539  OH  TYR B  51      23.798  90.723  -4.855  1.00 12.72           O  
ATOM   2540  N   ARG B  52      27.025  93.029   2.456  1.00  8.15           N  
ATOM   2541  CA  ARG B  52      27.561  92.986   3.826  1.00  7.26           C  
ATOM   2542  C   ARG B  52      27.784  91.495   4.156  1.00  9.39           C  
ATOM   2543  O   ARG B  52      26.898  90.667   3.903  1.00 12.70           O  
ATOM   2544  CB  ARG B  52      26.529  93.608   4.764  1.00  8.92           C  
ATOM   2545  CG  ARG B  52      26.892  93.415   6.246  1.00  9.63           C  
ATOM   2546  CD  ARG B  52      25.823  94.216   7.014  1.00  8.96           C  
ATOM   2547  NE  ARG B  52      25.984  94.007   8.457  1.00  9.08           N  
ATOM   2548  CZ  ARG B  52      25.048  94.281   9.352  1.00 12.43           C  
ATOM   2549  NH1 ARG B  52      23.849  94.750   8.921  1.00 14.59           N  
ATOM   2550  NH2 ARG B  52      25.328  94.097  10.645  1.00 11.94           N  
ATOM   2551  N   VAL B  53      28.955  91.100   4.628  1.00  6.83           N  
ATOM   2552  CA  VAL B  53      29.218  89.653   4.835  1.00  7.64           C  
ATOM   2553  C   VAL B  53      29.334  89.375   6.324  1.00 10.26           C  
ATOM   2554  O   VAL B  53      30.119  90.010   7.045  1.00  9.15           O  
ATOM   2555  CB  VAL B  53      30.532  89.318   4.114  1.00 10.12           C  
ATOM   2556  CG1 VAL B  53      30.872  87.823   4.308  1.00 12.65           C  
ATOM   2557  CG2 VAL B  53      30.409  89.582   2.614  1.00 12.61           C  
ATOM   2558  N   ILE B  54      28.567  88.409   6.809  1.00  7.20           N  
ATOM   2559  CA  ILE B  54      28.626  88.016   8.222  1.00  6.73           C  
ATOM   2560  C   ILE B  54      29.107  86.559   8.232  1.00  7.65           C  
ATOM   2561  O   ILE B  54      28.532  85.745   7.505  1.00  8.07           O  
ATOM   2562  CB  ILE B  54      27.267  88.104   8.918  1.00  9.19           C  
ATOM   2563  CG1 ILE B  54      26.974  89.647   9.066  1.00 13.01           C  
ATOM   2564  CG2 ILE B  54      27.250  87.475  10.314  1.00 10.26           C  
ATOM   2565  CD1 ILE B  54      25.526  89.937   8.783  1.00 20.97           C  
ATOM   2566  N   THR B  55      30.177  86.248   8.966  1.00  8.05           N  
ATOM   2567  CA  THR B  55      30.608  84.860   9.097  1.00  8.37           C  
ATOM   2568  C   THR B  55      30.663  84.553  10.601  1.00  9.24           C  
ATOM   2569  O   THR B  55      30.890  85.477  11.405  1.00  9.72           O  
ATOM   2570  CB  THR B  55      32.027  84.622   8.542  1.00 10.10           C  
ATOM   2571  OG1 THR B  55      32.949  85.624   9.046  1.00 10.48           O  
ATOM   2572  CG2 THR B  55      32.016  84.801   7.028  1.00 11.27           C  
ATOM   2573  N   TYR B  56      30.456  83.276  10.942  1.00  7.92           N  
ATOM   2574  CA  TYR B  56      30.653  82.999  12.383  1.00  6.64           C  
ATOM   2575  C   TYR B  56      31.179  81.576  12.458  1.00  7.20           C  
ATOM   2576  O   TYR B  56      31.126  80.809  11.500  1.00  9.78           O  
ATOM   2577  CB  TYR B  56      29.422  83.120  13.270  1.00  7.61           C  
ATOM   2578  CG  TYR B  56      28.359  82.047  13.062  1.00  7.81           C  
ATOM   2579  CD1 TYR B  56      27.421  82.195  12.032  1.00 10.29           C  
ATOM   2580  CD2 TYR B  56      28.273  80.958  13.923  1.00  8.30           C  
ATOM   2581  CE1 TYR B  56      26.442  81.227  11.854  1.00 11.00           C  
ATOM   2582  CE2 TYR B  56      27.259  80.007  13.739  1.00  8.94           C  
ATOM   2583  CZ  TYR B  56      26.361  80.154  12.713  1.00 10.93           C  
ATOM   2584  OH  TYR B  56      25.370  79.208  12.538  1.00 11.88           O  
ATOM   2585  N   ASP B  57      31.767  81.257  13.638  1.00  6.24           N  
ATOM   2586  CA  ASP B  57      32.370  79.934  13.791  1.00  5.45           C  
ATOM   2587  C   ASP B  57      31.399  79.084  14.632  1.00  7.53           C  
ATOM   2588  O   ASP B  57      31.029  79.517  15.701  1.00  6.94           O  
ATOM   2589  CB  ASP B  57      33.719  80.009  14.569  1.00  6.74           C  
ATOM   2590  CG  ASP B  57      34.810  80.723  13.807  1.00  8.35           C  
ATOM   2591  OD1 ASP B  57      34.621  81.038  12.603  1.00  8.46           O  
ATOM   2592  OD2 ASP B  57      35.890  81.045  14.366  1.00  8.12           O  
ATOM   2593  N   ARG B  58      31.009  77.933  14.131  1.00  6.24           N  
ATOM   2594  CA  ARG B  58      30.105  77.049  14.882  1.00  6.70           C  
ATOM   2595  C   ARG B  58      30.721  76.693  16.235  1.00  7.95           C  
ATOM   2596  O   ARG B  58      31.971  76.578  16.330  1.00  7.72           O  
ATOM   2597  CB  ARG B  58      29.888  75.787  14.015  1.00  6.26           C  
ATOM   2598  CG  ARG B  58      29.029  74.703  14.685  1.00  6.53           C  
ATOM   2599  CD  ARG B  58      28.754  73.542  13.702  1.00  7.82           C  
ATOM   2600  NE  ARG B  58      28.022  73.933  12.504  1.00  7.89           N  
ATOM   2601  CZ  ARG B  58      28.587  74.164  11.306  1.00  9.40           C  
ATOM   2602  NH1 ARG B  58      29.910  74.059  11.096  1.00  8.14           N  
ATOM   2603  NH2 ARG B  58      27.786  74.505  10.274  1.00  8.55           N  
ATOM   2604  N   ARG B  59      29.855  76.428  17.225  1.00  6.78           N  
ATOM   2605  CA  ARG B  59      30.420  76.027  18.526  1.00  6.97           C  
ATOM   2606  C   ARG B  59      31.387  74.858  18.338  1.00  6.61           C  
ATOM   2607  O   ARG B  59      31.108  73.926  17.579  1.00  7.28           O  
ATOM   2608  CB  ARG B  59      29.314  75.663  19.522  1.00  7.56           C  
ATOM   2609  CG  ARG B  59      28.397  74.525  19.063  1.00  9.30           C  
ATOM   2610  CD  ARG B  59      27.513  74.082  20.272  1.00  9.27           C  
ATOM   2611  NE  ARG B  59      26.566  75.135  20.662  1.00  8.88           N  
ATOM   2612  CZ  ARG B  59      25.999  75.159  21.872  1.00 10.46           C  
ATOM   2613  NH1 ARG B  59      26.347  74.277  22.795  1.00  9.38           N  
ATOM   2614  NH2 ARG B  59      25.137  76.147  22.189  1.00  9.67           N  
ATOM   2615  N   GLY B  60      32.552  74.902  19.042  1.00  6.05           N  
ATOM   2616  CA  GLY B  60      33.518  73.814  18.940  1.00  7.63           C  
ATOM   2617  C   GLY B  60      34.541  73.974  17.818  1.00  7.96           C  
ATOM   2618  O   GLY B  60      35.467  73.160  17.661  1.00  8.02           O  
ATOM   2619  N   PHE B  61      34.393  75.009  17.000  1.00  7.97           N  
ATOM   2620  CA  PHE B  61      35.300  75.216  15.835  1.00  8.25           C  
ATOM   2621  C   PHE B  61      35.880  76.632  15.818  1.00  9.56           C  
ATOM   2622  O   PHE B  61      35.349  77.549  16.448  1.00  8.63           O  
ATOM   2623  CB  PHE B  61      34.524  74.978  14.503  1.00  7.61           C  
ATOM   2624  CG  PHE B  61      34.049  73.527  14.463  1.00  7.91           C  
ATOM   2625  CD1 PHE B  61      34.938  72.572  13.980  1.00  9.81           C  
ATOM   2626  CD2 PHE B  61      32.820  73.111  14.991  1.00 10.40           C  
ATOM   2627  CE1 PHE B  61      34.631  71.219  13.981  1.00 10.92           C  
ATOM   2628  CE2 PHE B  61      32.509  71.765  15.018  1.00 10.83           C  
ATOM   2629  CZ  PHE B  61      33.395  70.834  14.527  1.00 11.87           C  
ATOM   2630  N   GLY B  62      37.012  76.744  15.110  1.00  7.83           N  
ATOM   2631  CA  GLY B  62      37.637  78.081  14.943  1.00  8.27           C  
ATOM   2632  C   GLY B  62      37.911  78.769  16.284  1.00  9.48           C  
ATOM   2633  O   GLY B  62      38.565  78.170  17.153  1.00 10.87           O  
ATOM   2634  N   GLN B  63      37.467  80.000  16.434  1.00  7.60           N  
ATOM   2635  CA  GLN B  63      37.753  80.754  17.679  1.00  6.28           C  
ATOM   2636  C   GLN B  63      36.563  80.754  18.606  1.00  9.12           C  
ATOM   2637  O   GLN B  63      36.549  81.493  19.615  1.00  9.23           O  
ATOM   2638  CB  GLN B  63      38.121  82.192  17.279  1.00  8.43           C  
ATOM   2639  CG  GLN B  63      39.521  82.155  16.603  1.00 12.47           C  
ATOM   2640  CD  GLN B  63      39.886  83.568  16.158  1.00 14.94           C  
ATOM   2641  OE1 GLN B  63      40.448  84.320  16.979  1.00 18.88           O  
ATOM   2642  NE2 GLN B  63      39.568  83.982  14.971  1.00 14.23           N  
ATOM   2643  N   SER B  64      35.536  79.928  18.312  1.00  7.20           N  
ATOM   2644  CA  SER B  64      34.396  79.864  19.225  1.00  7.98           C  
ATOM   2645  C   SER B  64      34.705  78.997  20.448  1.00  8.76           C  
ATOM   2646  O   SER B  64      35.732  78.296  20.420  1.00  9.07           O  
ATOM   2647  CB  SER B  64      33.171  79.228  18.507  1.00  8.36           C  
ATOM   2648  OG  SER B  64      32.666  80.229  17.581  1.00  9.21           O  
ATOM   2649  N   SER B  65      33.899  79.166  21.502  1.00  8.44           N  
ATOM   2650  CA  SER B  65      34.048  78.300  22.692  1.00  8.39           C  
ATOM   2651  C   SER B  65      33.991  76.843  22.312  1.00  8.91           C  
ATOM   2652  O   SER B  65      33.392  76.485  21.283  1.00  7.90           O  
ATOM   2653  CB  SER B  65      32.855  78.521  23.677  1.00  8.58           C  
ATOM   2654  OG  SER B  65      33.004  79.888  24.052  1.00 10.05           O  
ATOM   2655  N   GLN B  66      34.542  75.974  23.209  1.00  7.48           N  
ATOM   2656  CA  GLN B  66      34.590  74.561  22.921  1.00  8.25           C  
ATOM   2657  C   GLN B  66      33.832  73.797  24.007  1.00  9.07           C  
ATOM   2658  O   GLN B  66      34.461  72.997  24.703  1.00  8.95           O  
ATOM   2659  CB  GLN B  66      36.078  74.079  22.907  1.00  9.08           C  
ATOM   2660  CG  GLN B  66      36.794  74.812  21.730  1.00 10.60           C  
ATOM   2661  CD  GLN B  66      38.271  74.491  21.672  1.00 11.22           C  
ATOM   2662  OE1 GLN B  66      38.828  73.822  22.529  1.00 11.80           O  
ATOM   2663  NE2 GLN B  66      38.928  74.997  20.640  1.00 11.70           N  
ATOM   2664  N   PRO B  67      32.515  73.881  24.036  1.00  9.27           N  
ATOM   2665  CA  PRO B  67      31.754  73.109  25.011  1.00  9.26           C  
ATOM   2666  C   PRO B  67      31.739  71.623  24.707  1.00 10.43           C  
ATOM   2667  O   PRO B  67      32.034  71.211  23.570  1.00  8.75           O  
ATOM   2668  CB  PRO B  67      30.341  73.710  24.900  1.00  9.52           C  
ATOM   2669  CG  PRO B  67      30.233  74.102  23.467  1.00 10.78           C  
ATOM   2670  CD  PRO B  67      31.629  74.677  23.173  1.00 10.24           C  
ATOM   2671  N   THR B  68      31.342  70.791  25.697  1.00  9.24           N  
ATOM   2672  CA  THR B  68      31.204  69.357  25.343  1.00 10.57           C  
ATOM   2673  C   THR B  68      29.707  69.045  25.327  1.00 13.39           C  
ATOM   2674  O   THR B  68      29.342  67.925  25.704  1.00 14.80           O  
ATOM   2675  CB  THR B  68      31.987  68.498  26.360  1.00 11.39           C  
ATOM   2676  OG1 THR B  68      31.495  68.813  27.663  1.00 12.99           O  
ATOM   2677  CG2 THR B  68      33.458  68.881  26.337  1.00 11.65           C  
ATOM   2678  N   THR B  69      28.870  70.035  25.008  1.00 13.72           N  
ATOM   2679  CA  THR B  69      27.434  69.818  24.980  1.00 13.65           C  
ATOM   2680  C   THR B  69      26.822  70.531  23.759  1.00 12.15           C  
ATOM   2681  O   THR B  69      27.436  71.478  23.295  1.00 10.74           O  
ATOM   2682  CB  THR B  69      26.692  70.394  26.200  1.00 18.81           C  
ATOM   2683  OG1 THR B  69      27.008  71.822  26.344  1.00 19.43           O  
ATOM   2684  CG2 THR B  69      27.010  69.687  27.487  1.00 21.16           C  
ATOM   2685  N   GLY B  70      25.649  70.102  23.279  1.00  9.94           N  
ATOM   2686  CA  GLY B  70      24.990  70.862  22.231  1.00 11.59           C  
ATOM   2687  C   GLY B  70      25.374  70.509  20.810  1.00  9.31           C  
ATOM   2688  O   GLY B  70      25.144  71.342  19.910  1.00 10.79           O  
ATOM   2689  N   TYR B  71      25.858  69.289  20.537  1.00  9.80           N  
ATOM   2690  CA  TYR B  71      26.244  68.991  19.148  1.00  9.49           C  
ATOM   2691  C   TYR B  71      25.066  68.287  18.498  1.00 10.60           C  
ATOM   2692  O   TYR B  71      25.021  67.069  18.419  1.00 11.86           O  
ATOM   2693  CB  TYR B  71      27.554  68.164  19.078  1.00  9.60           C  
ATOM   2694  CG  TYR B  71      28.659  69.102  19.572  1.00 10.21           C  
ATOM   2695  CD1 TYR B  71      29.195  70.066  18.715  1.00 10.32           C  
ATOM   2696  CD2 TYR B  71      29.059  69.063  20.904  1.00  9.06           C  
ATOM   2697  CE1 TYR B  71      30.142  70.957  19.185  1.00  9.28           C  
ATOM   2698  CE2 TYR B  71      29.995  69.963  21.360  1.00 10.25           C  
ATOM   2699  CZ  TYR B  71      30.537  70.896  20.512  1.00  9.96           C  
ATOM   2700  OH  TYR B  71      31.490  71.793  20.947  1.00 10.22           O  
ATOM   2701  N   ASP B  72      24.117  69.091  18.028  1.00  8.12           N  
ATOM   2702  CA  ASP B  72      22.910  68.566  17.397  1.00  8.65           C  
ATOM   2703  C   ASP B  72      22.308  69.746  16.633  1.00  8.69           C  
ATOM   2704  O   ASP B  72      22.507  70.914  17.018  1.00  9.05           O  
ATOM   2705  CB  ASP B  72      21.913  68.001  18.430  1.00 11.46           C  
ATOM   2706  CG  ASP B  72      21.349  69.085  19.327  1.00 14.41           C  
ATOM   2707  OD1 ASP B  72      20.332  69.720  18.953  1.00 15.22           O  
ATOM   2708  OD2 ASP B  72      21.889  69.372  20.406  1.00 17.22           O  
ATOM   2709  N   TYR B  73      21.507  69.459  15.611  1.00  9.02           N  
ATOM   2710  CA  TYR B  73      21.038  70.568  14.785  1.00  8.26           C  
ATOM   2711  C   TYR B  73      19.983  71.443  15.432  1.00  9.89           C  
ATOM   2712  O   TYR B  73      19.894  72.598  14.966  1.00  9.91           O  
ATOM   2713  CB  TYR B  73      20.582  70.045  13.375  1.00  8.78           C  
ATOM   2714  CG  TYR B  73      21.791  70.053  12.445  1.00  8.75           C  
ATOM   2715  CD1 TYR B  73      22.301  71.239  11.939  1.00  9.05           C  
ATOM   2716  CD2 TYR B  73      22.420  68.850  12.128  1.00  9.37           C  
ATOM   2717  CE1 TYR B  73      23.431  71.231  11.122  1.00  8.76           C  
ATOM   2718  CE2 TYR B  73      23.536  68.842  11.287  1.00  9.48           C  
ATOM   2719  CZ  TYR B  73      24.026  70.026  10.814  1.00  9.77           C  
ATOM   2720  OH  TYR B  73      25.160  70.006  10.007  1.00 11.68           O  
ATOM   2721  N   ASP B  74      19.243  70.982  16.459  1.00  8.99           N  
ATOM   2722  CA  ASP B  74      18.359  71.967  17.117  1.00  9.09           C  
ATOM   2723  C   ASP B  74      19.179  73.014  17.873  1.00  9.78           C  
ATOM   2724  O   ASP B  74      18.873  74.212  17.803  1.00 10.62           O  
ATOM   2725  CB  ASP B  74      17.410  71.217  18.071  1.00 12.55           C  
ATOM   2726  CG  ASP B  74      16.361  70.437  17.260  1.00 16.10           C  
ATOM   2727  OD1 ASP B  74      15.861  70.869  16.218  1.00 14.43           O  
ATOM   2728  OD2 ASP B  74      16.054  69.303  17.710  1.00 20.14           O  
ATOM   2729  N   THR B  75      20.256  72.577  18.534  1.00  8.22           N  
ATOM   2730  CA  THR B  75      21.116  73.554  19.194  1.00  8.59           C  
ATOM   2731  C   THR B  75      21.832  74.429  18.160  1.00  8.86           C  
ATOM   2732  O   THR B  75      21.934  75.652  18.321  1.00  8.40           O  
ATOM   2733  CB  THR B  75      22.160  72.890  20.062  1.00 11.01           C  
ATOM   2734  OG1 THR B  75      21.485  72.029  21.009  1.00 11.38           O  
ATOM   2735  CG2 THR B  75      22.930  73.966  20.841  1.00  9.51           C  
ATOM   2736  N   PHE B  76      22.356  73.816  17.094  1.00  8.10           N  
ATOM   2737  CA  PHE B  76      23.051  74.658  16.093  1.00  9.42           C  
ATOM   2738  C   PHE B  76      22.104  75.709  15.496  1.00  8.95           C  
ATOM   2739  O   PHE B  76      22.551  76.809  15.182  1.00  9.64           O  
ATOM   2740  CB  PHE B  76      23.550  73.763  14.971  1.00  7.84           C  
ATOM   2741  CG  PHE B  76      24.655  72.771  15.333  1.00  8.18           C  
ATOM   2742  CD1 PHE B  76      25.531  73.012  16.362  1.00  8.09           C  
ATOM   2743  CD2 PHE B  76      24.808  71.637  14.570  1.00  8.89           C  
ATOM   2744  CE1 PHE B  76      26.545  72.063  16.603  1.00  9.55           C  
ATOM   2745  CE2 PHE B  76      25.822  70.698  14.808  1.00  8.17           C  
ATOM   2746  CZ  PHE B  76      26.704  70.912  15.878  1.00  9.16           C  
ATOM   2747  N   ALA B  77      20.833  75.344  15.273  1.00  8.99           N  
ATOM   2748  CA  ALA B  77      19.914  76.349  14.691  1.00  8.45           C  
ATOM   2749  C   ALA B  77      19.539  77.370  15.753  1.00 10.18           C  
ATOM   2750  O   ALA B  77      19.321  78.508  15.373  1.00  9.38           O  
ATOM   2751  CB  ALA B  77      18.630  75.626  14.228  1.00  9.87           C  
ATOM   2752  N   ALA B  78      19.519  76.975  17.017  1.00  8.57           N  
ATOM   2753  CA  ALA B  78      19.240  77.979  18.060  1.00 10.65           C  
ATOM   2754  C   ALA B  78      20.413  78.952  18.162  1.00  8.93           C  
ATOM   2755  O   ALA B  78      20.213  80.135  18.425  1.00  9.08           O  
ATOM   2756  CB  ALA B  78      19.053  77.342  19.438  1.00 11.47           C  
ATOM   2757  N   ASP B  79      21.638  78.457  17.978  1.00  8.15           N  
ATOM   2758  CA  ASP B  79      22.798  79.365  18.003  1.00  8.43           C  
ATOM   2759  C   ASP B  79      22.646  80.334  16.831  1.00  8.26           C  
ATOM   2760  O   ASP B  79      22.928  81.515  17.050  1.00 10.89           O  
ATOM   2761  CB  ASP B  79      24.089  78.570  17.747  1.00  7.12           C  
ATOM   2762  CG  ASP B  79      24.507  77.716  18.949  1.00 10.56           C  
ATOM   2763  OD1 ASP B  79      23.909  77.818  20.045  1.00 10.60           O  
ATOM   2764  OD2 ASP B  79      25.505  76.957  18.806  1.00 12.41           O  
ATOM   2765  N   LEU B  80      22.266  79.860  15.645  1.00  8.50           N  
ATOM   2766  CA  LEU B  80      22.113  80.759  14.499  1.00  7.97           C  
ATOM   2767  C   LEU B  80      20.993  81.765  14.772  1.00  8.83           C  
ATOM   2768  O   LEU B  80      21.133  82.940  14.483  1.00  8.23           O  
ATOM   2769  CB  LEU B  80      21.817  79.944  13.208  1.00  8.63           C  
ATOM   2770  CG  LEU B  80      21.410  80.795  12.000  1.00  9.17           C  
ATOM   2771  CD1 LEU B  80      22.544  81.755  11.617  1.00 11.56           C  
ATOM   2772  CD2 LEU B  80      21.114  79.876  10.787  1.00 11.31           C  
ATOM   2773  N   ASN B  81      19.897  81.322  15.377  1.00  9.21           N  
ATOM   2774  CA  ASN B  81      18.814  82.258  15.745  1.00  9.64           C  
ATOM   2775  C   ASN B  81      19.301  83.359  16.637  1.00 11.19           C  
ATOM   2776  O   ASN B  81      19.027  84.547  16.456  1.00 10.29           O  
ATOM   2777  CB  ASN B  81      17.669  81.469  16.425  1.00  9.64           C  
ATOM   2778  CG  ASN B  81      16.494  82.402  16.775  1.00 13.15           C  
ATOM   2779  OD1 ASN B  81      15.874  82.978  15.892  1.00 13.56           O  
ATOM   2780  ND2 ASN B  81      16.248  82.453  18.082  1.00 14.15           N  
ATOM   2781  N   THR B  82      20.132  83.012  17.644  1.00 10.15           N  
ATOM   2782  CA  THR B  82      20.681  84.043  18.521  1.00 11.26           C  
ATOM   2783  C   THR B  82      21.524  85.010  17.717  1.00 10.77           C  
ATOM   2784  O   THR B  82      21.483  86.238  17.952  1.00 11.46           O  
ATOM   2785  CB  THR B  82      21.487  83.399  19.682  1.00 12.12           C  
ATOM   2786  OG1 THR B  82      20.560  82.597  20.448  1.00 14.41           O  
ATOM   2787  CG2 THR B  82      22.051  84.493  20.609  1.00 11.76           C  
ATOM   2788  N   VAL B  83      22.341  84.529  16.791  1.00  8.69           N  
ATOM   2789  CA  VAL B  83      23.131  85.489  15.997  1.00  9.84           C  
ATOM   2790  C   VAL B  83      22.239  86.427  15.213  1.00 11.06           C  
ATOM   2791  O   VAL B  83      22.477  87.640  15.221  1.00 12.46           O  
ATOM   2792  CB  VAL B  83      24.024  84.692  15.020  1.00 11.08           C  
ATOM   2793  CG1 VAL B  83      24.730  85.626  14.059  1.00 11.98           C  
ATOM   2794  CG2 VAL B  83      25.051  83.857  15.815  1.00 12.98           C  
ATOM   2795  N   LEU B  84      21.240  85.892  14.495  1.00  9.77           N  
ATOM   2796  CA  LEU B  84      20.390  86.768  13.699  1.00 10.64           C  
ATOM   2797  C   LEU B  84      19.582  87.752  14.525  1.00 12.20           C  
ATOM   2798  O   LEU B  84      19.328  88.876  14.073  1.00 12.27           O  
ATOM   2799  CB  LEU B  84      19.399  85.927  12.848  1.00 12.05           C  
ATOM   2800  CG  LEU B  84      20.148  84.944  11.934  1.00 14.36           C  
ATOM   2801  CD1 LEU B  84      19.163  84.068  11.161  1.00 14.79           C  
ATOM   2802  CD2 LEU B  84      21.085  85.672  10.986  1.00 17.65           C  
ATOM   2803  N   GLU B  85      19.105  87.317  15.705  1.00 11.79           N  
ATOM   2804  CA  GLU B  85      18.296  88.229  16.510  1.00 12.75           C  
ATOM   2805  C   GLU B  85      19.193  89.286  17.139  1.00 13.65           C  
ATOM   2806  O   GLU B  85      18.783  90.462  17.294  1.00 13.68           O  
ATOM   2807  CB  GLU B  85      17.611  87.433  17.648  1.00 15.49           C  
ATOM   2808  CG  GLU B  85      16.529  86.475  17.108  1.00 17.86           C  
ATOM   2809  CD  GLU B  85      15.362  87.149  16.434  1.00 24.47           C  
ATOM   2810  OE1 GLU B  85      14.943  88.226  16.920  1.00 27.43           O  
ATOM   2811  OE2 GLU B  85      14.809  86.672  15.405  1.00 26.34           O  
ATOM   2812  N   THR B  86      20.410  88.924  17.518  1.00 11.79           N  
ATOM   2813  CA  THR B  86      21.333  89.891  18.143  1.00 12.72           C  
ATOM   2814  C   THR B  86      21.735  90.986  17.166  1.00 13.25           C  
ATOM   2815  O   THR B  86      21.803  92.176  17.499  1.00 14.62           O  
ATOM   2816  CB  THR B  86      22.617  89.196  18.653  1.00 14.01           C  
ATOM   2817  OG1 THR B  86      22.191  88.269  19.668  1.00 15.13           O  
ATOM   2818  CG2 THR B  86      23.604  90.155  19.338  1.00 15.22           C  
ATOM   2819  N   LEU B  87      22.015  90.630  15.923  1.00 11.42           N  
ATOM   2820  CA  LEU B  87      22.381  91.579  14.880  1.00 12.29           C  
ATOM   2821  C   LEU B  87      21.132  92.240  14.288  1.00 13.15           C  
ATOM   2822  O   LEU B  87      21.273  93.199  13.558  1.00 15.35           O  
ATOM   2823  CB  LEU B  87      23.208  90.873  13.816  1.00 13.01           C  
ATOM   2824  CG  LEU B  87      24.520  90.244  14.350  1.00 16.97           C  
ATOM   2825  CD1 LEU B  87      25.231  89.422  13.282  1.00 16.53           C  
ATOM   2826  CD2 LEU B  87      25.473  91.296  14.873  1.00 18.30           C  
ATOM   2827  N   ASP B  88      19.959  91.718  14.551  1.00 11.38           N  
ATOM   2828  CA  ASP B  88      18.667  92.211  14.063  1.00 13.90           C  
ATOM   2829  C   ASP B  88      18.668  92.356  12.553  1.00 14.17           C  
ATOM   2830  O   ASP B  88      18.327  93.375  11.954  1.00 13.54           O  
ATOM   2831  CB  ASP B  88      18.302  93.520  14.772  1.00 17.53           C  
ATOM   2832  CG  ASP B  88      16.830  93.853  14.573  1.00 20.95           C  
ATOM   2833  OD1 ASP B  88      15.994  92.996  14.216  1.00 20.32           O  
ATOM   2834  OD2 ASP B  88      16.520  95.036  14.808  1.00 24.14           O  
ATOM   2835  N   LEU B  89      19.093  91.276  11.873  1.00 12.30           N  
ATOM   2836  CA  LEU B  89      19.217  91.331  10.415  1.00 12.56           C  
ATOM   2837  C   LEU B  89      17.885  91.183   9.710  1.00 13.72           C  
ATOM   2838  O   LEU B  89      17.030  90.421  10.172  1.00 15.73           O  
ATOM   2839  CB  LEU B  89      20.103  90.140   9.946  1.00 11.90           C  
ATOM   2840  CG  LEU B  89      21.555  90.226  10.370  1.00 13.26           C  
ATOM   2841  CD1 LEU B  89      22.297  89.030   9.747  1.00 15.91           C  
ATOM   2842  CD2 LEU B  89      22.270  91.522   9.984  1.00 13.05           C  
ATOM   2843  N   GLN B  90      17.736  91.906   8.626  1.00 14.04           N  
ATOM   2844  CA  GLN B  90      16.514  91.831   7.826  1.00 16.98           C  
ATOM   2845  C   GLN B  90      16.858  91.603   6.375  1.00 13.86           C  
ATOM   2846  O   GLN B  90      17.939  92.039   5.935  1.00 14.11           O  
ATOM   2847  CB  GLN B  90      15.818  93.219   7.848  1.00 23.34           C  
ATOM   2848  CG  GLN B  90      14.315  93.017   8.059  1.00 31.82           C  
ATOM   2849  CD  GLN B  90      14.154  92.687   9.538  1.00 34.72           C  
ATOM   2850  OE1 GLN B  90      14.742  93.431  10.321  1.00 38.68           O  
ATOM   2851  NE2 GLN B  90      13.439  91.605   9.818  1.00 36.44           N  
ATOM   2852  N   ASP B  91      15.980  90.929   5.639  1.00 12.37           N  
ATOM   2853  CA  ASP B  91      16.236  90.660   4.237  1.00 14.17           C  
ATOM   2854  C   ASP B  91      17.588  89.989   4.031  1.00 12.51           C  
ATOM   2855  O   ASP B  91      18.305  90.265   3.072  1.00 12.44           O  
ATOM   2856  CB  ASP B  91      16.189  91.944   3.428  1.00 21.02           C  
ATOM   2857  CG  ASP B  91      14.964  91.993   2.534  1.00 30.21           C  
ATOM   2858  OD1 ASP B  91      13.898  91.458   2.910  1.00 31.34           O  
ATOM   2859  OD2 ASP B  91      15.199  92.590   1.442  1.00 36.19           O  
ATOM   2860  N   ALA B  92      17.853  89.023   4.918  1.00 11.16           N  
ATOM   2861  CA  ALA B  92      19.180  88.394   4.881  1.00  9.34           C  
ATOM   2862  C   ALA B  92      19.232  87.191   3.963  1.00 11.16           C  
ATOM   2863  O   ALA B  92      18.194  86.597   3.689  1.00 10.92           O  
ATOM   2864  CB  ALA B  92      19.528  87.931   6.297  1.00 11.14           C  
ATOM   2865  N   VAL B  93      20.435  86.861   3.498  1.00  7.22           N  
ATOM   2866  CA  VAL B  93      20.594  85.657   2.689  1.00  7.27           C  
ATOM   2867  C   VAL B  93      21.355  84.630   3.538  1.00  8.72           C  
ATOM   2868  O   VAL B  93      22.398  85.084   4.093  1.00 10.26           O  
ATOM   2869  CB  VAL B  93      21.400  85.968   1.428  1.00  9.53           C  
ATOM   2870  CG1 VAL B  93      21.648  84.707   0.599  1.00  9.44           C  
ATOM   2871  CG2 VAL B  93      20.626  86.997   0.558  1.00 10.88           C  
ATOM   2872  N   LEU B  94      20.865  83.412   3.719  1.00  7.36           N  
ATOM   2873  CA  LEU B  94      21.678  82.441   4.496  1.00  5.81           C  
ATOM   2874  C   LEU B  94      22.343  81.528   3.477  1.00  8.99           C  
ATOM   2875  O   LEU B  94      21.662  80.974   2.593  1.00  9.85           O  
ATOM   2876  CB  LEU B  94      20.766  81.549   5.350  1.00  7.36           C  
ATOM   2877  CG  LEU B  94      19.891  82.315   6.359  1.00  7.65           C  
ATOM   2878  CD1 LEU B  94      19.090  81.278   7.193  1.00  9.37           C  
ATOM   2879  CD2 LEU B  94      20.788  83.084   7.315  1.00 11.84           C  
ATOM   2880  N   VAL B  95      23.667  81.338   3.606  1.00  6.82           N  
ATOM   2881  CA  VAL B  95      24.399  80.495   2.707  1.00  7.74           C  
ATOM   2882  C   VAL B  95      25.102  79.401   3.527  1.00  9.29           C  
ATOM   2883  O   VAL B  95      25.960  79.764   4.321  1.00  9.53           O  
ATOM   2884  CB  VAL B  95      25.485  81.253   1.916  1.00  8.81           C  
ATOM   2885  CG1 VAL B  95      26.171  80.316   0.926  1.00  9.50           C  
ATOM   2886  CG2 VAL B  95      24.847  82.391   1.074  1.00  8.86           C  
ATOM   2887  N   GLY B  96      24.786  78.148   3.263  1.00  8.78           N  
ATOM   2888  CA  GLY B  96      25.433  77.076   4.022  1.00  7.66           C  
ATOM   2889  C   GLY B  96      26.363  76.265   3.124  1.00  7.36           C  
ATOM   2890  O   GLY B  96      26.069  76.150   1.943  1.00  7.61           O  
ATOM   2891  N   PHE B  97      27.445  75.752   3.732  1.00  7.02           N  
ATOM   2892  CA  PHE B  97      28.327  74.829   2.995  1.00  7.50           C  
ATOM   2893  C   PHE B  97      28.431  73.547   3.832  1.00  9.50           C  
ATOM   2894  O   PHE B  97      28.747  73.660   5.022  1.00  7.75           O  
ATOM   2895  CB  PHE B  97      29.713  75.478   2.816  1.00  7.38           C  
ATOM   2896  CG  PHE B  97      30.777  74.444   2.436  1.00  9.04           C  
ATOM   2897  CD1 PHE B  97      30.821  73.959   1.159  1.00  9.38           C  
ATOM   2898  CD2 PHE B  97      31.680  73.994   3.400  1.00  9.83           C  
ATOM   2899  CE1 PHE B  97      31.767  72.990   0.806  1.00 10.12           C  
ATOM   2900  CE2 PHE B  97      32.630  73.032   3.037  1.00 11.90           C  
ATOM   2901  CZ  PHE B  97      32.657  72.533   1.747  1.00  9.61           C  
ATOM   2902  N   SER B  98      28.178  72.381   3.234  1.00  7.43           N  
ATOM   2903  CA  SER B  98      28.347  71.075   3.938  1.00  8.76           C  
ATOM   2904  C   SER B  98      27.568  71.086   5.241  1.00  8.65           C  
ATOM   2905  O   SER B  98      26.347  71.309   5.185  1.00  8.40           O  
ATOM   2906  CB  SER B  98      29.856  70.817   4.064  1.00 11.32           C  
ATOM   2907  OG  SER B  98      30.084  69.459   4.485  1.00 12.52           O  
ATOM   2908  N   MET B  99      28.179  70.912   6.440  1.00  8.29           N  
ATOM   2909  CA  MET B  99      27.370  70.979   7.677  1.00  9.55           C  
ATOM   2910  C   MET B  99      26.511  72.202   7.781  1.00 10.37           C  
ATOM   2911  O   MET B  99      25.426  72.180   8.375  1.00  9.62           O  
ATOM   2912  CB  MET B  99      28.306  71.089   8.960  1.00 10.87           C  
ATOM   2913  CG  MET B  99      28.559  69.698   9.455  1.00 14.79           C  
ATOM   2914  SD  MET B  99      29.505  69.845  11.014  1.00 10.97           S  
ATOM   2915  CE  MET B  99      28.125  69.978  12.193  1.00 11.58           C  
ATOM   2916  N   GLY B 100      26.936  73.363   7.254  1.00  7.71           N  
ATOM   2917  CA  GLY B 100      26.196  74.604   7.317  1.00  8.73           C  
ATOM   2918  C   GLY B 100      24.857  74.526   6.575  1.00  8.56           C  
ATOM   2919  O   GLY B 100      23.978  75.319   6.919  1.00  9.40           O  
ATOM   2920  N   THR B 101      24.670  73.569   5.647  1.00  7.24           N  
ATOM   2921  CA  THR B 101      23.368  73.447   5.001  1.00  8.42           C  
ATOM   2922  C   THR B 101      22.345  72.892   5.980  1.00  9.16           C  
ATOM   2923  O   THR B 101      21.136  73.048   5.719  1.00  9.93           O  
ATOM   2924  CB  THR B 101      23.407  72.529   3.741  1.00  7.77           C  
ATOM   2925  OG1 THR B 101      23.944  71.232   4.103  1.00  6.90           O  
ATOM   2926  CG2 THR B 101      24.359  73.162   2.702  1.00  5.92           C  
ATOM   2927  N   GLY B 102      22.780  72.246   7.064  1.00  8.14           N  
ATOM   2928  CA  GLY B 102      21.846  71.725   8.061  1.00  8.86           C  
ATOM   2929  C   GLY B 102      21.279  72.865   8.906  1.00  9.10           C  
ATOM   2930  O   GLY B 102      20.108  72.950   9.243  1.00  9.81           O  
ATOM   2931  N   GLU B 103      22.120  73.847   9.292  1.00  7.99           N  
ATOM   2932  CA  GLU B 103      21.642  75.021  10.022  1.00  8.06           C  
ATOM   2933  C   GLU B 103      20.600  75.743   9.149  1.00  8.75           C  
ATOM   2934  O   GLU B 103      19.610  76.221   9.679  1.00  9.07           O  
ATOM   2935  CB  GLU B 103      22.726  76.120  10.293  1.00  9.10           C  
ATOM   2936  CG  GLU B 103      23.426  75.837  11.662  1.00  9.64           C  
ATOM   2937  CD  GLU B 103      24.717  75.059  11.523  1.00  9.72           C  
ATOM   2938  OE1 GLU B 103      24.969  74.420  10.486  1.00  9.74           O  
ATOM   2939  OE2 GLU B 103      25.507  75.070  12.522  1.00  8.53           O  
ATOM   2940  N   VAL B 104      20.885  75.877   7.845  1.00  7.28           N  
ATOM   2941  CA  VAL B 104      19.899  76.664   7.038  1.00  8.00           C  
ATOM   2942  C   VAL B 104      18.527  75.997   7.105  1.00  8.83           C  
ATOM   2943  O   VAL B 104      17.509  76.648   7.409  1.00  8.91           O  
ATOM   2944  CB  VAL B 104      20.417  76.765   5.582  1.00  8.09           C  
ATOM   2945  CG1 VAL B 104      19.392  77.508   4.681  1.00 10.27           C  
ATOM   2946  CG2 VAL B 104      21.686  77.619   5.544  1.00 10.08           C  
ATOM   2947  N   ALA B 105      18.478  74.697   6.815  1.00  8.96           N  
ATOM   2948  CA  ALA B 105      17.176  74.001   6.815  1.00  9.71           C  
ATOM   2949  C   ALA B 105      16.493  73.980   8.166  1.00 10.36           C  
ATOM   2950  O   ALA B 105      15.258  74.251   8.243  1.00 10.12           O  
ATOM   2951  CB  ALA B 105      17.379  72.574   6.302  1.00  9.89           C  
ATOM   2952  N   ARG B 106      17.220  73.627   9.239  1.00  8.32           N  
ATOM   2953  CA  ARG B 106      16.548  73.540  10.547  1.00  9.20           C  
ATOM   2954  C   ARG B 106      16.167  74.919  11.062  1.00  9.76           C  
ATOM   2955  O   ARG B 106      15.130  75.068  11.723  1.00 11.00           O  
ATOM   2956  CB  ARG B 106      17.438  72.771  11.548  1.00 10.21           C  
ATOM   2957  CG  ARG B 106      16.782  72.570  12.918  1.00 10.85           C  
ATOM   2958  CD  ARG B 106      15.440  71.830  12.821  1.00 11.93           C  
ATOM   2959  NE  ARG B 106      15.575  70.572  12.104  1.00 12.83           N  
ATOM   2960  CZ  ARG B 106      16.070  69.437  12.524  1.00 15.28           C  
ATOM   2961  NH1 ARG B 106      16.532  69.338  13.781  1.00 13.64           N  
ATOM   2962  NH2 ARG B 106      16.142  68.343  11.747  1.00 14.96           N  
ATOM   2963  N   TYR B 107      16.978  75.992  10.776  1.00  8.32           N  
ATOM   2964  CA  TYR B 107      16.550  77.315  11.225  1.00  9.08           C  
ATOM   2965  C   TYR B 107      15.229  77.719  10.533  1.00 11.72           C  
ATOM   2966  O   TYR B 107      14.296  78.208  11.183  1.00 11.01           O  
ATOM   2967  CB  TYR B 107      17.683  78.340  10.900  1.00  8.63           C  
ATOM   2968  CG  TYR B 107      17.216  79.772  11.157  1.00 10.94           C  
ATOM   2969  CD1 TYR B 107      17.239  80.333  12.426  1.00 10.69           C  
ATOM   2970  CD2 TYR B 107      16.686  80.470  10.070  1.00 11.93           C  
ATOM   2971  CE1 TYR B 107      16.712  81.634  12.628  1.00 12.11           C  
ATOM   2972  CE2 TYR B 107      16.176  81.746  10.284  1.00 12.93           C  
ATOM   2973  CZ  TYR B 107      16.198  82.302  11.538  1.00 13.95           C  
ATOM   2974  OH  TYR B 107      15.711  83.574  11.670  1.00 14.70           O  
ATOM   2975  N   VAL B 108      15.184  77.554   9.187  1.00 10.35           N  
ATOM   2976  CA  VAL B 108      13.967  77.988   8.469  1.00 11.10           C  
ATOM   2977  C   VAL B 108      12.768  77.185   8.959  1.00 12.77           C  
ATOM   2978  O   VAL B 108      11.698  77.780   9.198  1.00 13.60           O  
ATOM   2979  CB  VAL B 108      14.231  77.722   6.943  1.00 13.14           C  
ATOM   2980  CG1 VAL B 108      12.927  77.570   6.199  1.00 18.08           C  
ATOM   2981  CG2 VAL B 108      15.101  78.884   6.445  1.00 13.23           C  
ATOM   2982  N   SER B 109      12.946  75.917   9.257  1.00 10.63           N  
ATOM   2983  CA  SER B 109      11.857  75.058   9.723  1.00 13.53           C  
ATOM   2984  C   SER B 109      11.334  75.402  11.096  1.00 15.50           C  
ATOM   2985  O   SER B 109      10.129  75.509  11.394  1.00 16.56           O  
ATOM   2986  CB  SER B 109      12.484  73.641   9.825  1.00 18.12           C  
ATOM   2987  OG  SER B 109      11.462  72.719   9.970  1.00 23.34           O  
ATOM   2988  N   SER B 110      12.254  75.661  12.028  1.00 12.32           N  
ATOM   2989  CA  SER B 110      11.913  75.976  13.408  1.00 12.64           C  
ATOM   2990  C   SER B 110      11.596  77.422  13.637  1.00 13.59           C  
ATOM   2991  O   SER B 110      10.795  77.681  14.560  1.00 16.86           O  
ATOM   2992  CB  SER B 110      13.055  75.559  14.356  1.00 14.98           C  
ATOM   2993  OG  SER B 110      13.115  74.134  14.432  1.00 16.10           O  
ATOM   2994  N   TYR B 111      12.214  78.378  12.969  1.00 11.12           N  
ATOM   2995  CA  TYR B 111      12.041  79.786  13.273  1.00 11.86           C  
ATOM   2996  C   TYR B 111      11.329  80.568  12.192  1.00 13.21           C  
ATOM   2997  O   TYR B 111      10.941  81.713  12.444  1.00 14.82           O  
ATOM   2998  CB  TYR B 111      13.409  80.483  13.575  1.00 12.44           C  
ATOM   2999  CG  TYR B 111      14.018  79.834  14.802  1.00 13.08           C  
ATOM   3000  CD1 TYR B 111      13.675  80.217  16.105  1.00 14.78           C  
ATOM   3001  CD2 TYR B 111      14.959  78.807  14.636  1.00 12.03           C  
ATOM   3002  CE1 TYR B 111      14.229  79.541  17.195  1.00 14.60           C  
ATOM   3003  CE2 TYR B 111      15.508  78.144  15.730  1.00 13.00           C  
ATOM   3004  CZ  TYR B 111      15.153  78.545  16.998  1.00 16.11           C  
ATOM   3005  OH  TYR B 111      15.734  77.852  18.067  1.00 15.81           O  
ATOM   3006  N   GLY B 112      11.205  80.052  10.988  1.00 12.87           N  
ATOM   3007  CA  GLY B 112      10.503  80.745   9.919  1.00 11.39           C  
ATOM   3008  C   GLY B 112      11.453  81.646   9.149  1.00 11.52           C  
ATOM   3009  O   GLY B 112      12.661  81.751   9.453  1.00 13.96           O  
ATOM   3010  N   THR B 113      10.876  82.349   8.194  1.00 11.27           N  
ATOM   3011  CA  THR B 113      11.697  83.174   7.283  1.00 12.06           C  
ATOM   3012  C   THR B 113      11.365  84.635   7.337  1.00 12.05           C  
ATOM   3013  O   THR B 113      11.626  85.358   6.357  1.00 13.23           O  
ATOM   3014  CB  THR B 113      11.515  82.638   5.844  1.00 14.93           C  
ATOM   3015  OG1 THR B 113      10.103  82.507   5.615  1.00 13.66           O  
ATOM   3016  CG2 THR B 113      12.183  81.272   5.696  1.00 13.68           C  
ATOM   3017  N   ALA B 114      10.864  85.145   8.474  1.00 12.47           N  
ATOM   3018  CA  ALA B 114      10.576  86.573   8.566  1.00 13.54           C  
ATOM   3019  C   ALA B 114      11.790  87.445   8.251  1.00 13.36           C  
ATOM   3020  O   ALA B 114      11.623  88.508   7.639  1.00 14.26           O  
ATOM   3021  CB  ALA B 114      10.063  86.954   9.966  1.00 13.11           C  
ATOM   3022  N   ARG B 115      12.996  87.040   8.673  1.00 10.90           N  
ATOM   3023  CA  ARG B 115      14.181  87.837   8.412  1.00  8.81           C  
ATOM   3024  C   ARG B 115      14.928  87.413   7.153  1.00  9.91           C  
ATOM   3025  O   ARG B 115      15.986  88.018   6.921  1.00 10.13           O  
ATOM   3026  CB  ARG B 115      15.193  87.570   9.562  1.00 10.89           C  
ATOM   3027  CG  ARG B 115      14.709  88.011  10.969  1.00 12.17           C  
ATOM   3028  CD  ARG B 115      15.867  87.857  11.980  1.00 14.33           C  
ATOM   3029  NE  ARG B 115      15.396  88.302  13.322  1.00 16.17           N  
ATOM   3030  CZ  ARG B 115      15.449  89.610  13.628  1.00 16.68           C  
ATOM   3031  NH1 ARG B 115      15.880  90.555  12.828  1.00 15.24           N  
ATOM   3032  NH2 ARG B 115      15.055  90.018  14.847  1.00 19.09           N  
ATOM   3033  N   ILE B 116      14.389  86.489   6.339  1.00  8.94           N  
ATOM   3034  CA  ILE B 116      15.242  85.895   5.290  1.00  9.67           C  
ATOM   3035  C   ILE B 116      14.684  86.119   3.882  1.00 11.59           C  
ATOM   3036  O   ILE B 116      13.469  85.971   3.705  1.00 12.19           O  
ATOM   3037  CB  ILE B 116      15.283  84.373   5.505  1.00 11.58           C  
ATOM   3038  CG1 ILE B 116      15.727  83.961   6.933  1.00 12.74           C  
ATOM   3039  CG2 ILE B 116      16.186  83.655   4.482  1.00 10.77           C  
ATOM   3040  CD1 ILE B 116      17.060  84.563   7.344  1.00 13.05           C  
ATOM   3041  N   ALA B 117      15.536  86.545   2.968  1.00 10.01           N  
ATOM   3042  CA  ALA B 117      15.119  86.823   1.600  1.00  9.45           C  
ATOM   3043  C   ALA B 117      15.413  85.656   0.673  1.00  9.16           C  
ATOM   3044  O   ALA B 117      14.703  85.455  -0.314  1.00  9.35           O  
ATOM   3045  CB  ALA B 117      15.794  88.091   1.081  1.00 11.70           C  
ATOM   3046  N   LYS B 118      16.529  84.963   0.883  1.00  7.95           N  
ATOM   3047  CA  LYS B 118      16.955  83.846   0.018  1.00  6.85           C  
ATOM   3048  C   LYS B 118      17.792  82.884   0.874  1.00  8.28           C  
ATOM   3049  O   LYS B 118      18.387  83.318   1.868  1.00  7.23           O  
ATOM   3050  CB  LYS B 118      17.920  84.359  -1.067  1.00  8.06           C  
ATOM   3051  CG  LYS B 118      17.373  85.370  -2.089  1.00  8.83           C  
ATOM   3052  CD  LYS B 118      18.410  85.748  -3.149  1.00 10.91           C  
ATOM   3053  CE  LYS B 118      17.754  86.418  -4.356  1.00 12.36           C  
ATOM   3054  NZ  LYS B 118      17.238  87.770  -3.949  1.00 13.51           N  
ATOM   3055  N   VAL B 119      17.914  81.656   0.414  1.00  8.62           N  
ATOM   3056  CA  VAL B 119      18.859  80.717   1.055  1.00  8.83           C  
ATOM   3057  C   VAL B 119      19.657  80.055  -0.065  1.00  9.56           C  
ATOM   3058  O   VAL B 119      19.202  79.899  -1.229  1.00 10.09           O  
ATOM   3059  CB  VAL B 119      18.154  79.630   1.902  1.00 10.11           C  
ATOM   3060  CG1 VAL B 119      17.469  80.253   3.134  1.00 11.02           C  
ATOM   3061  CG2 VAL B 119      17.140  78.877   1.058  1.00 10.77           C  
ATOM   3062  N   ALA B 120      20.848  79.563   0.246  1.00  7.73           N  
ATOM   3063  CA  ALA B 120      21.657  78.823  -0.722  1.00  5.53           C  
ATOM   3064  C   ALA B 120      22.337  77.631  -0.012  1.00  7.92           C  
ATOM   3065  O   ALA B 120      22.765  77.773   1.130  1.00  9.42           O  
ATOM   3066  CB  ALA B 120      22.739  79.704  -1.308  1.00  7.91           C  
ATOM   3067  N   PHE B 121      22.374  76.496  -0.733  1.00  6.22           N  
ATOM   3068  CA  PHE B 121      22.877  75.261  -0.102  1.00  6.56           C  
ATOM   3069  C   PHE B 121      24.013  74.820  -0.999  1.00  9.07           C  
ATOM   3070  O   PHE B 121      23.773  74.432  -2.149  1.00 10.31           O  
ATOM   3071  CB  PHE B 121      21.789  74.166  -0.123  1.00  7.69           C  
ATOM   3072  CG  PHE B 121      20.545  74.546   0.668  1.00  8.03           C  
ATOM   3073  CD1 PHE B 121      20.475  74.255   2.034  1.00  9.09           C  
ATOM   3074  CD2 PHE B 121      19.450  75.086   0.047  1.00  9.04           C  
ATOM   3075  CE1 PHE B 121      19.337  74.551   2.766  1.00  9.80           C  
ATOM   3076  CE2 PHE B 121      18.296  75.401   0.776  1.00 10.92           C  
ATOM   3077  CZ  PHE B 121      18.245  75.145   2.135  1.00 10.65           C  
ATOM   3078  N   LEU B 122      25.248  74.811  -0.483  1.00  7.12           N  
ATOM   3079  CA  LEU B 122      26.383  74.403  -1.272  1.00  6.48           C  
ATOM   3080  C   LEU B 122      26.964  73.099  -0.653  1.00  8.16           C  
ATOM   3081  O   LEU B 122      27.186  73.118   0.550  1.00  8.44           O  
ATOM   3082  CB  LEU B 122      27.515  75.432  -1.288  1.00  9.85           C  
ATOM   3083  CG  LEU B 122      27.181  76.908  -1.476  1.00 15.02           C  
ATOM   3084  CD1 LEU B 122      28.464  77.730  -1.681  1.00 15.46           C  
ATOM   3085  CD2 LEU B 122      26.220  77.263  -2.566  1.00 14.81           C  
ATOM   3086  N   ALA B 123      27.117  72.052  -1.435  1.00  6.49           N  
ATOM   3087  CA  ALA B 123      27.680  70.781  -0.944  1.00  9.72           C  
ATOM   3088  C   ALA B 123      26.805  70.307   0.212  1.00 10.86           C  
ATOM   3089  O   ALA B 123      27.257  70.048   1.314  1.00 12.89           O  
ATOM   3090  CB  ALA B 123      29.183  70.823  -0.656  1.00  8.41           C  
ATOM   3091  N   SER B 124      25.518  70.120  -0.099  1.00  8.88           N  
ATOM   3092  CA  SER B 124      24.483  69.846   0.904  1.00 10.36           C  
ATOM   3093  C   SER B 124      24.430  68.454   1.516  1.00  9.28           C  
ATOM   3094  O   SER B 124      24.750  67.440   0.891  1.00 10.19           O  
ATOM   3095  CB  SER B 124      23.075  70.034   0.275  1.00 10.40           C  
ATOM   3096  OG  SER B 124      22.963  71.309  -0.347  1.00 13.86           O  
ATOM   3097  N   LEU B 125      23.996  68.473   2.794  1.00  8.56           N  
ATOM   3098  CA  LEU B 125      23.739  67.202   3.467  1.00  8.91           C  
ATOM   3099  C   LEU B 125      22.369  66.619   3.031  1.00  9.93           C  
ATOM   3100  O   LEU B 125      22.163  65.407   3.170  1.00 10.70           O  
ATOM   3101  CB  LEU B 125      23.570  67.448   4.976  1.00 10.06           C  
ATOM   3102  CG  LEU B 125      24.871  67.830   5.700  1.00 13.48           C  
ATOM   3103  CD1 LEU B 125      24.510  68.144   7.175  1.00 14.64           C  
ATOM   3104  CD2 LEU B 125      25.948  66.772   5.666  1.00 16.32           C  
ATOM   3105  N   GLU B 126      21.453  67.528   2.727  1.00  8.72           N  
ATOM   3106  CA  GLU B 126      20.053  67.122   2.535  1.00  8.47           C  
ATOM   3107  C   GLU B 126      19.893  66.137   1.406  1.00  9.86           C  
ATOM   3108  O   GLU B 126      20.633  66.199   0.422  1.00 10.25           O  
ATOM   3109  CB  GLU B 126      19.225  68.380   2.180  1.00 10.94           C  
ATOM   3110  CG  GLU B 126      18.847  69.256   3.391  1.00 11.49           C  
ATOM   3111  CD  GLU B 126      19.883  70.287   3.757  1.00 12.47           C  
ATOM   3112  OE1 GLU B 126      20.972  70.393   3.174  1.00 11.00           O  
ATOM   3113  OE2 GLU B 126      19.597  71.098   4.692  1.00 13.23           O  
ATOM   3114  N   PRO B 127      18.791  65.378   1.414  1.00  9.78           N  
ATOM   3115  CA  PRO B 127      17.764  65.383   2.404  1.00  9.49           C  
ATOM   3116  C   PRO B 127      18.017  64.522   3.632  1.00 10.74           C  
ATOM   3117  O   PRO B 127      17.418  64.843   4.662  1.00 11.54           O  
ATOM   3118  CB  PRO B 127      16.549  64.706   1.690  1.00 11.59           C  
ATOM   3119  CG  PRO B 127      16.919  64.752   0.233  1.00 14.59           C  
ATOM   3120  CD  PRO B 127      18.427  64.540   0.213  1.00 11.84           C  
ATOM   3121  N   PHE B 128      18.797  63.445   3.501  1.00 10.61           N  
ATOM   3122  CA  PHE B 128      18.981  62.559   4.681  1.00 11.38           C  
ATOM   3123  C   PHE B 128      20.004  61.512   4.254  1.00 11.30           C  
ATOM   3124  O   PHE B 128      19.800  60.736   3.318  1.00 11.43           O  
ATOM   3125  CB  PHE B 128      17.642  61.862   4.955  1.00 11.46           C  
ATOM   3126  CG  PHE B 128      17.685  60.864   6.097  1.00 13.65           C  
ATOM   3127  CD1 PHE B 128      18.623  60.908   7.106  1.00 12.89           C  
ATOM   3128  CD2 PHE B 128      16.696  59.852   6.115  1.00 14.65           C  
ATOM   3129  CE1 PHE B 128      18.615  60.013   8.167  1.00 12.79           C  
ATOM   3130  CE2 PHE B 128      16.694  58.954   7.189  1.00 16.15           C  
ATOM   3131  CZ  PHE B 128      17.640  59.014   8.185  1.00 15.29           C  
ATOM   3132  N   LEU B 129      21.226  61.627   4.805  1.00 11.67           N  
ATOM   3133  CA  LEU B 129      22.331  60.815   4.298  1.00 13.14           C  
ATOM   3134  C   LEU B 129      22.284  59.346   4.635  1.00 14.42           C  
ATOM   3135  O   LEU B 129      22.996  58.591   3.984  1.00 14.73           O  
ATOM   3136  CB  LEU B 129      23.624  61.392   4.939  1.00 15.41           C  
ATOM   3137  CG  LEU B 129      24.292  62.533   4.246  1.00 17.92           C  
ATOM   3138  CD1 LEU B 129      25.524  62.917   5.119  1.00 17.59           C  
ATOM   3139  CD2 LEU B 129      24.760  62.180   2.823  1.00 14.89           C  
ATOM   3140  N   LEU B 130      21.552  58.952   5.679  1.00 14.51           N  
ATOM   3141  CA  LEU B 130      21.553  57.537   6.054  1.00 15.89           C  
ATOM   3142  C   LEU B 130      20.746  56.655   5.109  1.00 18.35           C  
ATOM   3143  O   LEU B 130      19.620  56.971   4.719  1.00 18.52           O  
ATOM   3144  CB  LEU B 130      20.897  57.464   7.435  1.00 18.25           C  
ATOM   3145  CG  LEU B 130      21.550  56.657   8.525  1.00 21.68           C  
ATOM   3146  CD1 LEU B 130      23.058  56.847   8.570  1.00 19.36           C  
ATOM   3147  CD2 LEU B 130      20.854  56.923   9.863  1.00 19.09           C  
ATOM   3148  N   LYS B 131      21.376  55.570   4.692  1.00 18.18           N  
ATOM   3149  CA  LYS B 131      20.710  54.559   3.873  1.00 20.57           C  
ATOM   3150  C   LYS B 131      19.966  53.641   4.852  1.00 22.47           C  
ATOM   3151  O   LYS B 131      20.585  53.105   5.778  1.00 24.15           O  
ATOM   3152  CB  LYS B 131      21.696  53.765   3.035  1.00 21.93           C  
ATOM   3153  CG  LYS B 131      20.995  52.869   1.998  1.00 27.93           C  
ATOM   3154  CD  LYS B 131      22.071  52.052   1.283  1.00 32.08           C  
ATOM   3155  CE  LYS B 131      21.855  52.070  -0.227  1.00 36.14           C  
ATOM   3156  NZ  LYS B 131      21.959  53.463  -0.770  1.00 37.90           N  
ATOM   3157  N   THR B 132      18.650  53.691   4.793  1.00 25.04           N  
ATOM   3158  CA  THR B 132      17.793  52.939   5.719  1.00 26.66           C  
ATOM   3159  C   THR B 132      16.670  52.309   4.897  1.00 29.00           C  
ATOM   3160  O   THR B 132      16.566  52.553   3.691  1.00 27.06           O  
ATOM   3161  CB  THR B 132      17.150  53.789   6.811  1.00 26.93           C  
ATOM   3162  OG1 THR B 132      16.132  54.623   6.218  1.00 27.69           O  
ATOM   3163  CG2 THR B 132      18.083  54.738   7.555  1.00 27.56           C  
ATOM   3164  N   ASP B 133      15.784  51.556   5.553  1.00 31.73           N  
ATOM   3165  CA  ASP B 133      14.671  50.943   4.830  1.00 35.13           C  
ATOM   3166  C   ASP B 133      13.688  51.970   4.291  1.00 34.58           C  
ATOM   3167  O   ASP B 133      13.172  51.771   3.188  1.00 35.19           O  
ATOM   3168  CB  ASP B 133      13.908  49.965   5.740  1.00 40.24           C  
ATOM   3169  CG  ASP B 133      14.936  49.054   6.407  1.00 44.03           C  
ATOM   3170  OD1 ASP B 133      15.276  48.038   5.775  1.00 45.50           O  
ATOM   3171  OD2 ASP B 133      15.408  49.422   7.512  1.00 48.24           O  
ATOM   3172  N   ASP B 134      13.483  53.062   5.021  1.00 31.73           N  
ATOM   3173  CA  ASP B 134      12.572  54.087   4.527  1.00 32.40           C  
ATOM   3174  C   ASP B 134      13.315  55.162   3.736  1.00 29.63           C  
ATOM   3175  O   ASP B 134      12.683  56.118   3.270  1.00 28.10           O  
ATOM   3176  CB  ASP B 134      11.764  54.678   5.674  1.00 37.25           C  
ATOM   3177  CG  ASP B 134      12.459  55.725   6.511  1.00 40.60           C  
ATOM   3178  OD1 ASP B 134      13.594  55.483   6.995  1.00 42.83           O  
ATOM   3179  OD2 ASP B 134      11.845  56.805   6.694  1.00 42.62           O  
ATOM   3180  N   ASN B 135      14.632  54.997   3.585  1.00 25.24           N  
ATOM   3181  CA  ASN B 135      15.414  55.962   2.802  1.00 22.06           C  
ATOM   3182  C   ASN B 135      16.464  55.266   1.982  1.00 21.99           C  
ATOM   3183  O   ASN B 135      17.686  55.339   2.211  1.00 20.04           O  
ATOM   3184  CB  ASN B 135      16.054  56.984   3.757  1.00 20.46           C  
ATOM   3185  CG  ASN B 135      16.670  58.143   2.981  1.00 20.10           C  
ATOM   3186  OD1 ASN B 135      16.000  58.787   2.165  1.00 20.46           O  
ATOM   3187  ND2 ASN B 135      17.949  58.428   3.203  1.00 16.75           N  
ATOM   3188  N   PRO B 136      16.061  54.548   0.919  1.00 22.24           N  
ATOM   3189  CA  PRO B 136      16.986  53.899   0.026  1.00 23.11           C  
ATOM   3190  C   PRO B 136      17.880  54.852  -0.756  1.00 23.20           C  
ATOM   3191  O   PRO B 136      18.865  54.354  -1.312  1.00 25.55           O  
ATOM   3192  CB  PRO B 136      16.114  53.107  -0.959  1.00 23.73           C  
ATOM   3193  CG  PRO B 136      14.721  53.532  -0.730  1.00 24.14           C  
ATOM   3194  CD  PRO B 136      14.649  54.357   0.515  1.00 22.99           C  
ATOM   3195  N   ASP B 137      17.633  56.142  -0.772  1.00 24.02           N  
ATOM   3196  CA  ASP B 137      18.463  57.096  -1.500  1.00 26.15           C  
ATOM   3197  C   ASP B 137      19.652  57.561  -0.653  1.00 23.18           C  
ATOM   3198  O   ASP B 137      20.458  58.324  -1.174  1.00 22.62           O  
ATOM   3199  CB  ASP B 137      17.687  58.378  -1.860  1.00 29.08           C  
ATOM   3200  CG  ASP B 137      16.621  58.122  -2.920  1.00 32.23           C  
ATOM   3201  OD1 ASP B 137      16.892  57.286  -3.798  1.00 35.03           O  
ATOM   3202  OD2 ASP B 137      15.538  58.726  -2.830  1.00 33.82           O  
ATOM   3203  N   GLY B 138      19.749  57.123   0.607  1.00 21.79           N  
ATOM   3204  CA  GLY B 138      20.868  57.585   1.434  1.00 19.20           C  
ATOM   3205  C   GLY B 138      22.201  57.105   0.896  1.00 18.59           C  
ATOM   3206  O   GLY B 138      22.335  56.119   0.152  1.00 19.15           O  
ATOM   3207  N   ALA B 139      23.273  57.763   1.336  1.00 17.59           N  
ATOM   3208  CA  ALA B 139      24.614  57.499   0.809  1.00 17.66           C  
ATOM   3209  C   ALA B 139      25.246  56.257   1.431  1.00 18.03           C  
ATOM   3210  O   ALA B 139      25.975  55.574   0.738  1.00 19.48           O  
ATOM   3211  CB  ALA B 139      25.503  58.695   1.150  1.00 17.52           C  
ATOM   3212  N   ALA B 140      25.006  56.065   2.727  1.00 15.32           N  
ATOM   3213  CA  ALA B 140      25.733  54.938   3.352  1.00 14.90           C  
ATOM   3214  C   ALA B 140      25.005  54.557   4.622  1.00 14.45           C  
ATOM   3215  O   ALA B 140      24.265  55.366   5.152  1.00 15.11           O  
ATOM   3216  CB  ALA B 140      27.068  55.538   3.804  1.00 14.12           C  
ATOM   3217  N   PRO B 141      25.179  53.331   5.058  1.00 14.35           N  
ATOM   3218  CA  PRO B 141      24.582  52.895   6.319  1.00 14.88           C  
ATOM   3219  C   PRO B 141      25.251  53.608   7.488  1.00 14.79           C  
ATOM   3220  O   PRO B 141      26.355  54.147   7.354  1.00 14.73           O  
ATOM   3221  CB  PRO B 141      24.863  51.406   6.366  1.00 16.91           C  
ATOM   3222  CG  PRO B 141      25.813  51.102   5.286  1.00 17.27           C  
ATOM   3223  CD  PRO B 141      26.080  52.317   4.438  1.00 15.84           C  
ATOM   3224  N   LYS B 142      24.617  53.554   8.662  1.00 15.05           N  
ATOM   3225  CA  LYS B 142      25.149  54.277   9.827  1.00 14.61           C  
ATOM   3226  C   LYS B 142      26.541  53.850  10.240  1.00 14.95           C  
ATOM   3227  O   LYS B 142      27.394  54.670  10.681  1.00 15.61           O  
ATOM   3228  CB  LYS B 142      24.217  54.068  11.045  1.00 16.69           C  
ATOM   3229  CG  LYS B 142      24.726  54.850  12.278  1.00 17.64           C  
ATOM   3230  CD  LYS B 142      23.631  54.879  13.349  1.00 18.00           C  
ATOM   3231  CE  LYS B 142      24.061  55.672  14.583  1.00 16.76           C  
ATOM   3232  NZ  LYS B 142      25.269  55.098  15.257  1.00 15.53           N  
ATOM   3233  N   GLU B 143      26.858  52.567  10.059  1.00 14.78           N  
ATOM   3234  CA  GLU B 143      28.173  52.033  10.418  1.00 17.08           C  
ATOM   3235  C   GLU B 143      29.305  52.770   9.732  1.00 17.09           C  
ATOM   3236  O   GLU B 143      30.392  52.904  10.266  1.00 16.58           O  
ATOM   3237  CB  GLU B 143      28.243  50.514  10.121  1.00 19.74           C  
ATOM   3238  CG  GLU B 143      27.275  49.689  10.959  1.00 23.23           C  
ATOM   3239  CD  GLU B 143      25.856  49.541  10.472  1.00 24.04           C  
ATOM   3240  OE1 GLU B 143      25.473  50.237   9.513  1.00 22.01           O  
ATOM   3241  OE2 GLU B 143      25.055  48.719  11.012  1.00 24.69           O  
ATOM   3242  N   PHE B 144      29.097  53.276   8.518  1.00 16.01           N  
ATOM   3243  CA  PHE B 144      30.056  54.095   7.806  1.00 15.24           C  
ATOM   3244  C   PHE B 144      30.351  55.372   8.595  1.00 14.05           C  
ATOM   3245  O   PHE B 144      31.541  55.715   8.765  1.00 14.67           O  
ATOM   3246  CB  PHE B 144      29.493  54.382   6.394  1.00 18.10           C  
ATOM   3247  CG  PHE B 144      30.409  55.320   5.649  1.00 19.59           C  
ATOM   3248  CD1 PHE B 144      31.514  54.797   4.999  1.00 24.04           C  
ATOM   3249  CD2 PHE B 144      30.167  56.678   5.604  1.00 21.24           C  
ATOM   3250  CE1 PHE B 144      32.389  55.624   4.307  1.00 24.66           C  
ATOM   3251  CE2 PHE B 144      31.038  57.518   4.925  1.00 23.55           C  
ATOM   3252  CZ  PHE B 144      32.121  56.985   4.273  1.00 24.57           C  
ATOM   3253  N   PHE B 145      29.333  56.098   9.070  1.00 13.86           N  
ATOM   3254  CA  PHE B 145      29.583  57.330   9.821  1.00 14.85           C  
ATOM   3255  C   PHE B 145      30.187  57.028  11.180  1.00 13.41           C  
ATOM   3256  O   PHE B 145      31.075  57.723  11.681  1.00 14.69           O  
ATOM   3257  CB  PHE B 145      28.276  58.135   9.978  1.00 15.34           C  
ATOM   3258  CG  PHE B 145      27.773  58.497   8.600  1.00 17.78           C  
ATOM   3259  CD1 PHE B 145      28.339  59.581   7.938  1.00 18.78           C  
ATOM   3260  CD2 PHE B 145      26.792  57.748   7.972  1.00 18.08           C  
ATOM   3261  CE1 PHE B 145      27.911  59.915   6.659  1.00 20.97           C  
ATOM   3262  CE2 PHE B 145      26.378  58.084   6.688  1.00 18.46           C  
ATOM   3263  CZ  PHE B 145      26.939  59.159   6.032  1.00 20.50           C  
ATOM   3264  N   ASP B 146      29.760  55.911  11.807  1.00 13.31           N  
ATOM   3265  CA  ASP B 146      30.348  55.473  13.088  1.00 14.97           C  
ATOM   3266  C   ASP B 146      31.856  55.272  12.941  1.00 15.11           C  
ATOM   3267  O   ASP B 146      32.647  55.544  13.857  1.00 13.21           O  
ATOM   3268  CB  ASP B 146      29.760  54.125  13.532  1.00 15.73           C  
ATOM   3269  CG  ASP B 146      28.297  54.154  13.897  1.00 18.04           C  
ATOM   3270  OD1 ASP B 146      27.708  55.232  14.109  1.00 17.94           O  
ATOM   3271  OD2 ASP B 146      27.629  53.085  13.960  1.00 18.96           O  
ATOM   3272  N   GLY B 147      32.289  54.785  11.773  1.00 14.16           N  
ATOM   3273  CA  GLY B 147      33.713  54.576  11.496  1.00 15.48           C  
ATOM   3274  C   GLY B 147      34.496  55.883  11.412  1.00 14.93           C  
ATOM   3275  O   GLY B 147      35.700  55.957  11.742  1.00 14.29           O  
ATOM   3276  N   ILE B 148      33.855  56.966  10.954  1.00 12.12           N  
ATOM   3277  CA  ILE B 148      34.568  58.259  10.881  1.00 13.43           C  
ATOM   3278  C   ILE B 148      34.735  58.779  12.306  1.00 12.90           C  
ATOM   3279  O   ILE B 148      35.804  59.285  12.649  1.00 13.40           O  
ATOM   3280  CB  ILE B 148      33.764  59.268  10.034  1.00 14.61           C  
ATOM   3281  CG1 ILE B 148      33.772  58.792   8.558  1.00 16.80           C  
ATOM   3282  CG2 ILE B 148      34.342  60.670  10.142  1.00 14.28           C  
ATOM   3283  CD1 ILE B 148      32.673  59.504   7.763  1.00 18.94           C  
ATOM   3284  N   VAL B 149      33.703  58.663  13.127  1.00 11.25           N  
ATOM   3285  CA  VAL B 149      33.797  59.113  14.531  1.00 12.36           C  
ATOM   3286  C   VAL B 149      34.953  58.386  15.199  1.00 12.14           C  
ATOM   3287  O   VAL B 149      35.762  58.952  15.965  1.00 12.53           O  
ATOM   3288  CB  VAL B 149      32.462  58.864  15.252  1.00 14.23           C  
ATOM   3289  CG1 VAL B 149      32.666  59.045  16.764  1.00 12.91           C  
ATOM   3290  CG2 VAL B 149      31.394  59.857  14.749  1.00 14.38           C  
ATOM   3291  N   ALA B 150      34.997  57.047  15.006  1.00 12.75           N  
ATOM   3292  CA  ALA B 150      36.061  56.252  15.619  1.00 13.02           C  
ATOM   3293  C   ALA B 150      37.449  56.690  15.146  1.00 13.00           C  
ATOM   3294  O   ALA B 150      38.373  56.716  15.987  1.00 13.61           O  
ATOM   3295  CB  ALA B 150      35.875  54.779  15.228  1.00 15.59           C  
ATOM   3296  N   ALA B 151      37.613  57.048  13.878  1.00 11.86           N  
ATOM   3297  CA  ALA B 151      38.901  57.523  13.366  1.00 11.45           C  
ATOM   3298  C   ALA B 151      39.305  58.866  13.982  1.00 11.49           C  
ATOM   3299  O   ALA B 151      40.452  59.061  14.375  1.00 12.17           O  
ATOM   3300  CB  ALA B 151      38.861  57.685  11.854  1.00 15.16           C  
ATOM   3301  N   VAL B 152      38.327  59.753  14.178  1.00 10.81           N  
ATOM   3302  CA  VAL B 152      38.629  61.030  14.868  1.00 10.38           C  
ATOM   3303  C   VAL B 152      39.050  60.779  16.294  1.00 11.44           C  
ATOM   3304  O   VAL B 152      40.027  61.373  16.755  1.00  9.95           O  
ATOM   3305  CB  VAL B 152      37.401  61.968  14.924  1.00 11.74           C  
ATOM   3306  CG1 VAL B 152      37.758  63.252  15.658  1.00 12.20           C  
ATOM   3307  CG2 VAL B 152      36.980  62.253  13.484  1.00 13.97           C  
ATOM   3308  N   LYS B 153      38.334  59.913  17.047  1.00 10.55           N  
ATOM   3309  CA  LYS B 153      38.769  59.679  18.411  1.00 11.87           C  
ATOM   3310  C   LYS B 153      40.140  59.034  18.538  1.00 12.17           C  
ATOM   3311  O   LYS B 153      40.797  59.240  19.576  1.00 13.90           O  
ATOM   3312  CB  LYS B 153      37.740  58.719  19.072  1.00 12.52           C  
ATOM   3313  CG  LYS B 153      36.462  59.522  19.349  1.00 14.56           C  
ATOM   3314  CD  LYS B 153      35.432  58.583  20.028  1.00 20.16           C  
ATOM   3315  CE  LYS B 153      34.322  59.415  20.678  1.00 23.91           C  
ATOM   3316  NZ  LYS B 153      33.607  58.531  21.670  1.00 28.45           N  
ATOM   3317  N   ALA B 154      40.460  58.206  17.547  1.00 11.06           N  
ATOM   3318  CA  ALA B 154      41.748  57.504  17.598  1.00 11.52           C  
ATOM   3319  C   ALA B 154      42.928  58.480  17.593  1.00 12.00           C  
ATOM   3320  O   ALA B 154      43.934  58.237  18.246  1.00 12.80           O  
ATOM   3321  CB  ALA B 154      41.901  56.498  16.477  1.00 12.82           C  
ATOM   3322  N   ASP B 155      42.861  59.487  16.740  1.00  8.76           N  
ATOM   3323  CA  ASP B 155      43.941  60.484  16.631  1.00  7.59           C  
ATOM   3324  C   ASP B 155      43.389  61.530  15.654  1.00  9.49           C  
ATOM   3325  O   ASP B 155      43.537  61.339  14.432  1.00  8.89           O  
ATOM   3326  CB  ASP B 155      45.222  59.889  16.066  1.00 10.25           C  
ATOM   3327  CG  ASP B 155      46.357  60.910  15.891  1.00 10.58           C  
ATOM   3328  OD1 ASP B 155      46.143  62.136  15.901  1.00  8.85           O  
ATOM   3329  OD2 ASP B 155      47.483  60.420  15.669  1.00 10.95           O  
ATOM   3330  N   ARG B 156      42.823  62.611  16.205  1.00  8.90           N  
ATOM   3331  CA  ARG B 156      42.206  63.590  15.275  1.00  7.31           C  
ATOM   3332  C   ARG B 156      43.233  64.267  14.408  1.00  6.46           C  
ATOM   3333  O   ARG B 156      42.832  64.674  13.301  1.00  8.07           O  
ATOM   3334  CB  ARG B 156      41.325  64.556  16.113  1.00  7.41           C  
ATOM   3335  CG  ARG B 156      42.187  65.570  16.920  1.00  8.57           C  
ATOM   3336  CD  ARG B 156      41.227  66.276  17.838  1.00  8.37           C  
ATOM   3337  NE  ARG B 156      41.758  67.337  18.708  1.00  8.92           N  
ATOM   3338  CZ  ARG B 156      41.618  68.638  18.451  1.00 11.71           C  
ATOM   3339  NH1 ARG B 156      41.079  69.144  17.337  1.00 12.49           N  
ATOM   3340  NH2 ARG B 156      42.063  69.521  19.360  1.00 12.04           N  
ATOM   3341  N   TYR B 157      44.455  64.465  14.865  1.00  7.02           N  
ATOM   3342  CA  TYR B 157      45.464  65.179  14.070  1.00  8.78           C  
ATOM   3343  C   TYR B 157      45.813  64.405  12.831  1.00  9.27           C  
ATOM   3344  O   TYR B 157      45.873  65.003  11.767  1.00  9.71           O  
ATOM   3345  CB  TYR B 157      46.688  65.405  15.000  1.00  7.33           C  
ATOM   3346  CG  TYR B 157      46.224  66.183  16.240  1.00  7.63           C  
ATOM   3347  CD1 TYR B 157      45.763  67.507  16.142  1.00  6.11           C  
ATOM   3348  CD2 TYR B 157      46.172  65.549  17.451  1.00  8.16           C  
ATOM   3349  CE1 TYR B 157      45.279  68.202  17.258  1.00  7.46           C  
ATOM   3350  CE2 TYR B 157      45.742  66.228  18.582  1.00  9.16           C  
ATOM   3351  CZ  TYR B 157      45.313  67.522  18.479  1.00  9.60           C  
ATOM   3352  OH  TYR B 157      44.884  68.196  19.616  1.00  9.49           O  
ATOM   3353  N   ALA B 158      46.063  63.072  12.948  1.00  8.22           N  
ATOM   3354  CA  ALA B 158      46.316  62.254  11.761  1.00  9.55           C  
ATOM   3355  C   ALA B 158      45.030  62.106  10.952  1.00  9.59           C  
ATOM   3356  O   ALA B 158      45.125  62.062   9.712  1.00 10.33           O  
ATOM   3357  CB  ALA B 158      46.790  60.868  12.265  1.00  9.54           C  
ATOM   3358  N   PHE B 159      43.861  62.033  11.541  1.00  8.25           N  
ATOM   3359  CA  PHE B 159      42.586  61.935  10.827  1.00  7.63           C  
ATOM   3360  C   PHE B 159      42.480  63.100   9.830  1.00  9.36           C  
ATOM   3361  O   PHE B 159      42.089  62.858   8.674  1.00  9.72           O  
ATOM   3362  CB  PHE B 159      41.387  61.977  11.794  1.00  8.86           C  
ATOM   3363  CG  PHE B 159      40.063  62.188  11.064  1.00  9.46           C  
ATOM   3364  CD1 PHE B 159      39.450  61.149  10.417  1.00 13.49           C  
ATOM   3365  CD2 PHE B 159      39.562  63.480  10.996  1.00 12.64           C  
ATOM   3366  CE1 PHE B 159      38.244  61.426   9.730  1.00 14.76           C  
ATOM   3367  CE2 PHE B 159      38.383  63.751  10.293  1.00 13.66           C  
ATOM   3368  CZ  PHE B 159      37.741  62.710   9.659  1.00 13.13           C  
ATOM   3369  N   TYR B 160      42.848  64.311  10.227  1.00  9.63           N  
ATOM   3370  CA  TYR B 160      42.637  65.482   9.362  1.00  9.10           C  
ATOM   3371  C   TYR B 160      43.445  65.351   8.067  1.00 10.26           C  
ATOM   3372  O   TYR B 160      42.969  65.780   7.004  1.00 10.32           O  
ATOM   3373  CB  TYR B 160      42.968  66.820  10.034  1.00  9.26           C  
ATOM   3374  CG  TYR B 160      42.145  67.151  11.280  1.00  7.40           C  
ATOM   3375  CD1 TYR B 160      40.773  66.998  11.323  1.00 10.72           C  
ATOM   3376  CD2 TYR B 160      42.857  67.591  12.398  1.00  9.96           C  
ATOM   3377  CE1 TYR B 160      40.129  67.273  12.541  1.00 11.30           C  
ATOM   3378  CE2 TYR B 160      42.198  67.901  13.582  1.00  9.58           C  
ATOM   3379  CZ  TYR B 160      40.844  67.733  13.622  1.00 11.55           C  
ATOM   3380  OH  TYR B 160      40.182  68.014  14.804  1.00 11.16           O  
ATOM   3381  N   THR B 161      44.614  64.759   8.122  1.00  8.84           N  
ATOM   3382  CA  THR B 161      45.424  64.604   6.905  1.00 10.39           C  
ATOM   3383  C   THR B 161      44.694  63.787   5.839  1.00 11.65           C  
ATOM   3384  O   THR B 161      44.582  64.223   4.685  1.00 11.41           O  
ATOM   3385  CB  THR B 161      46.751  63.887   7.271  1.00 10.35           C  
ATOM   3386  OG1 THR B 161      47.434  64.704   8.223  1.00 11.90           O  
ATOM   3387  CG2 THR B 161      47.565  63.776   5.990  1.00 14.19           C  
ATOM   3388  N   GLY B 162      44.160  62.646   6.267  1.00 10.64           N  
ATOM   3389  CA  GLY B 162      43.431  61.772   5.337  1.00 11.40           C  
ATOM   3390  C   GLY B 162      42.120  62.429   4.905  1.00 13.32           C  
ATOM   3391  O   GLY B 162      41.696  62.242   3.766  1.00 13.64           O  
ATOM   3392  N   PHE B 163      41.470  63.131   5.838  1.00 11.55           N  
ATOM   3393  CA  PHE B 163      40.224  63.810   5.543  1.00 12.93           C  
ATOM   3394  C   PHE B 163      40.445  64.856   4.439  1.00 11.11           C  
ATOM   3395  O   PHE B 163      39.609  64.869   3.533  1.00 11.83           O  
ATOM   3396  CB  PHE B 163      39.685  64.554   6.780  1.00 12.85           C  
ATOM   3397  CG  PHE B 163      38.319  65.182   6.563  1.00 15.02           C  
ATOM   3398  CD1 PHE B 163      37.189  64.403   6.529  1.00 17.58           C  
ATOM   3399  CD2 PHE B 163      38.236  66.543   6.300  1.00 17.43           C  
ATOM   3400  CE1 PHE B 163      35.940  64.991   6.264  1.00 19.32           C  
ATOM   3401  CE2 PHE B 163      36.996  67.129   6.072  1.00 18.82           C  
ATOM   3402  CZ  PHE B 163      35.871  66.350   6.057  1.00 17.05           C  
ATOM   3403  N   PHE B 164      41.494  65.679   4.571  1.00 10.56           N  
ATOM   3404  CA  PHE B 164      41.651  66.743   3.558  1.00 10.28           C  
ATOM   3405  C   PHE B 164      42.058  66.183   2.211  1.00 12.22           C  
ATOM   3406  O   PHE B 164      41.775  66.808   1.167  1.00 10.93           O  
ATOM   3407  CB  PHE B 164      42.669  67.812   4.052  1.00  9.60           C  
ATOM   3408  CG  PHE B 164      42.023  68.707   5.092  1.00 11.71           C  
ATOM   3409  CD1 PHE B 164      40.852  69.390   4.860  1.00 10.05           C  
ATOM   3410  CD2 PHE B 164      42.638  68.863   6.339  1.00 12.03           C  
ATOM   3411  CE1 PHE B 164      40.255  70.211   5.781  1.00 13.67           C  
ATOM   3412  CE2 PHE B 164      42.029  69.657   7.278  1.00 10.51           C  
ATOM   3413  CZ  PHE B 164      40.843  70.321   7.041  1.00 13.83           C  
ATOM   3414  N   ASN B 165      42.676  64.997   2.147  1.00 12.01           N  
ATOM   3415  CA  ASN B 165      42.961  64.421   0.847  1.00 13.66           C  
ATOM   3416  C   ASN B 165      41.690  64.159   0.046  1.00 13.57           C  
ATOM   3417  O   ASN B 165      41.626  64.437  -1.164  1.00 13.89           O  
ATOM   3418  CB  ASN B 165      43.517  62.973   1.082  1.00 20.01           C  
ATOM   3419  CG  ASN B 165      44.825  63.043   0.334  1.00 28.96           C  
ATOM   3420  OD1 ASN B 165      44.756  62.715  -0.853  1.00 31.11           O  
ATOM   3421  ND2 ASN B 165      45.737  63.561   1.156  1.00 30.81           N  
ATOM   3422  N   ASP B 166      40.653  63.618   0.689  1.00 12.83           N  
ATOM   3423  CA  ASP B 166      39.410  63.405  -0.052  1.00 14.48           C  
ATOM   3424  C   ASP B 166      38.526  64.654  -0.035  1.00 14.58           C  
ATOM   3425  O   ASP B 166      37.656  64.770  -0.891  1.00 16.06           O  
ATOM   3426  CB  ASP B 166      38.630  62.201   0.462  1.00 18.68           C  
ATOM   3427  CG  ASP B 166      39.386  60.951  -0.026  1.00 24.51           C  
ATOM   3428  OD1 ASP B 166      39.884  60.879  -1.162  1.00 24.04           O  
ATOM   3429  OD2 ASP B 166      39.446  60.065   0.837  1.00 29.22           O  
ATOM   3430  N   PHE B 167      38.707  65.582   0.876  1.00 10.01           N  
ATOM   3431  CA  PHE B 167      37.847  66.786   0.871  1.00  9.21           C  
ATOM   3432  C   PHE B 167      38.183  67.648  -0.331  1.00  9.16           C  
ATOM   3433  O   PHE B 167      37.267  68.159  -0.981  1.00  9.98           O  
ATOM   3434  CB  PHE B 167      38.248  67.568   2.155  1.00 10.45           C  
ATOM   3435  CG  PHE B 167      37.517  68.852   2.450  1.00 11.73           C  
ATOM   3436  CD1 PHE B 167      36.307  68.797   3.127  1.00 14.63           C  
ATOM   3437  CD2 PHE B 167      38.093  70.085   2.178  1.00 10.77           C  
ATOM   3438  CE1 PHE B 167      35.653  69.995   3.464  1.00 15.59           C  
ATOM   3439  CE2 PHE B 167      37.454  71.262   2.506  1.00 12.42           C  
ATOM   3440  CZ  PHE B 167      36.236  71.207   3.150  1.00 14.45           C  
ATOM   3441  N   TYR B 168      39.473  67.776  -0.663  1.00  7.94           N  
ATOM   3442  CA  TYR B 168      39.877  68.598  -1.777  1.00  8.05           C  
ATOM   3443  C   TYR B 168      40.210  67.826  -3.050  1.00 10.03           C  
ATOM   3444  O   TYR B 168      40.671  68.465  -4.014  1.00 10.96           O  
ATOM   3445  CB  TYR B 168      41.136  69.419  -1.400  1.00  8.91           C  
ATOM   3446  CG  TYR B 168      40.939  70.483  -0.306  1.00  8.93           C  
ATOM   3447  CD1 TYR B 168      40.075  71.541  -0.564  1.00  9.23           C  
ATOM   3448  CD2 TYR B 168      41.648  70.451   0.881  1.00  9.24           C  
ATOM   3449  CE1 TYR B 168      39.921  72.555   0.366  1.00  9.18           C  
ATOM   3450  CE2 TYR B 168      41.493  71.481   1.846  1.00  9.93           C  
ATOM   3451  CZ  TYR B 168      40.625  72.499   1.556  1.00 12.00           C  
ATOM   3452  OH  TYR B 168      40.439  73.533   2.476  1.00 12.24           O  
ATOM   3453  N   ASN B 169      40.076  66.507  -3.024  1.00  9.79           N  
ATOM   3454  CA  ASN B 169      40.573  65.675  -4.158  1.00  8.94           C  
ATOM   3455  C   ASN B 169      42.018  66.056  -4.489  1.00 10.01           C  
ATOM   3456  O   ASN B 169      42.384  66.430  -5.619  1.00 10.78           O  
ATOM   3457  CB  ASN B 169      39.668  65.833  -5.377  1.00  9.13           C  
ATOM   3458  CG  ASN B 169      38.291  65.226  -5.184  1.00 10.54           C  
ATOM   3459  OD1 ASN B 169      37.886  64.830  -4.092  1.00 12.54           O  
ATOM   3460  ND2 ASN B 169      37.546  65.137  -6.288  1.00 12.69           N  
ATOM   3461  N   LEU B 170      42.909  65.896  -3.485  1.00  9.69           N  
ATOM   3462  CA  LEU B 170      44.279  66.375  -3.646  1.00 10.66           C  
ATOM   3463  C   LEU B 170      45.024  65.607  -4.739  1.00 11.83           C  
ATOM   3464  O   LEU B 170      45.931  66.199  -5.338  1.00 11.11           O  
ATOM   3465  CB  LEU B 170      45.076  66.318  -2.325  1.00 10.44           C  
ATOM   3466  CG  LEU B 170      44.596  67.313  -1.253  1.00 11.51           C  
ATOM   3467  CD1 LEU B 170      45.423  67.193   0.036  1.00 12.46           C  
ATOM   3468  CD2 LEU B 170      44.614  68.753  -1.736  1.00 11.94           C  
ATOM   3469  N   ASP B 171      44.627  64.353  -4.965  1.00 12.49           N  
ATOM   3470  CA  ASP B 171      45.281  63.642  -6.085  1.00 17.60           C  
ATOM   3471  C   ASP B 171      45.064  64.343  -7.406  1.00 16.96           C  
ATOM   3472  O   ASP B 171      45.929  64.265  -8.293  1.00 19.00           O  
ATOM   3473  CB  ASP B 171      44.776  62.201  -6.092  1.00 20.63           C  
ATOM   3474  CG  ASP B 171      43.293  62.094  -6.387  1.00 25.72           C  
ATOM   3475  OD1 ASP B 171      42.464  62.937  -6.036  1.00 29.09           O  
ATOM   3476  OD2 ASP B 171      42.869  61.124  -7.025  1.00 29.09           O  
ATOM   3477  N   GLU B 172      43.967  65.046  -7.621  1.00 14.65           N  
ATOM   3478  CA  GLU B 172      43.687  65.796  -8.817  1.00 15.98           C  
ATOM   3479  C   GLU B 172      44.113  67.255  -8.704  1.00 15.49           C  
ATOM   3480  O   GLU B 172      44.436  67.899  -9.705  1.00 18.04           O  
ATOM   3481  CB  GLU B 172      42.155  65.846  -9.070  1.00 17.73           C  
ATOM   3482  CG  GLU B 172      41.471  64.511  -9.061  1.00 23.79           C  
ATOM   3483  CD  GLU B 172      39.983  64.480  -9.299  1.00 26.37           C  
ATOM   3484  OE1 GLU B 172      39.201  65.389  -8.996  1.00 24.93           O  
ATOM   3485  OE2 GLU B 172      39.573  63.406  -9.821  1.00 30.94           O  
ATOM   3486  N   ASN B 173      43.907  67.892  -7.526  1.00 12.73           N  
ATOM   3487  CA  ASN B 173      44.027  69.341  -7.434  1.00 11.55           C  
ATOM   3488  C   ASN B 173      45.244  69.926  -6.773  1.00 11.82           C  
ATOM   3489  O   ASN B 173      45.419  71.150  -6.910  1.00 12.53           O  
ATOM   3490  CB  ASN B 173      42.761  69.853  -6.654  1.00 11.53           C  
ATOM   3491  CG  ASN B 173      41.497  69.599  -7.460  1.00 14.33           C  
ATOM   3492  OD1 ASN B 173      41.490  69.824  -8.683  1.00 14.97           O  
ATOM   3493  ND2 ASN B 173      40.453  69.086  -6.829  1.00 14.17           N  
ATOM   3494  N   LEU B 174      46.053  69.121  -6.064  1.00 12.02           N  
ATOM   3495  CA  LEU B 174      47.219  69.754  -5.399  1.00 12.99           C  
ATOM   3496  C   LEU B 174      48.165  70.298  -6.458  1.00 15.56           C  
ATOM   3497  O   LEU B 174      48.488  69.590  -7.427  1.00 17.32           O  
ATOM   3498  CB  LEU B 174      47.901  68.735  -4.511  1.00 14.51           C  
ATOM   3499  CG  LEU B 174      49.091  69.273  -3.691  1.00 15.73           C  
ATOM   3500  CD1 LEU B 174      48.616  70.228  -2.597  1.00 15.39           C  
ATOM   3501  CD2 LEU B 174      49.765  68.076  -3.011  1.00 19.55           C  
ATOM   3502  N   GLY B 175      48.589  71.535  -6.336  1.00 15.57           N  
ATOM   3503  CA  GLY B 175      49.447  72.204  -7.278  1.00 20.16           C  
ATOM   3504  C   GLY B 175      48.752  72.951  -8.389  1.00 22.19           C  
ATOM   3505  O   GLY B 175      49.441  73.545  -9.237  1.00 24.49           O  
ATOM   3506  N   THR B 176      47.443  72.821  -8.604  1.00 19.67           N  
ATOM   3507  CA  THR B 176      46.767  73.527  -9.679  1.00 19.30           C  
ATOM   3508  C   THR B 176      45.638  74.375  -9.052  1.00 20.02           C  
ATOM   3509  O   THR B 176      45.712  75.611  -9.048  1.00 22.86           O  
ATOM   3510  CB  THR B 176      46.104  72.670 -10.764  1.00 21.41           C  
ATOM   3511  OG1 THR B 176      45.255  71.653 -10.213  1.00 19.81           O  
ATOM   3512  CG2 THR B 176      47.172  71.981 -11.632  1.00 23.69           C  
ATOM   3513  N   ARG B 177      44.700  73.652  -8.433  1.00 13.19           N  
ATOM   3514  CA  ARG B 177      43.573  74.433  -7.825  1.00 11.18           C  
ATOM   3515  C   ARG B 177      43.786  74.640  -6.316  1.00 11.58           C  
ATOM   3516  O   ARG B 177      43.007  75.401  -5.756  1.00 10.72           O  
ATOM   3517  CB  ARG B 177      42.257  73.669  -8.019  1.00 10.16           C  
ATOM   3518  CG  ARG B 177      41.797  73.744  -9.497  1.00 10.17           C  
ATOM   3519  CD  ARG B 177      40.438  73.104  -9.680  1.00 11.05           C  
ATOM   3520  NE  ARG B 177      39.956  73.168 -11.086  1.00 12.55           N  
ATOM   3521  CZ  ARG B 177      39.172  74.160 -11.473  1.00 12.14           C  
ATOM   3522  NH1 ARG B 177      38.793  75.177 -10.703  1.00 11.21           N  
ATOM   3523  NH2 ARG B 177      38.726  74.050 -12.746  1.00 12.67           N  
ATOM   3524  N   ILE B 178      44.727  73.954  -5.665  1.00  9.35           N  
ATOM   3525  CA  ILE B 178      44.964  74.259  -4.243  1.00  8.63           C  
ATOM   3526  C   ILE B 178      46.453  74.058  -3.940  1.00 10.92           C  
ATOM   3527  O   ILE B 178      47.032  73.118  -4.473  1.00 12.55           O  
ATOM   3528  CB  ILE B 178      44.081  73.428  -3.278  1.00 10.60           C  
ATOM   3529  CG1 ILE B 178      44.293  73.948  -1.839  1.00 11.48           C  
ATOM   3530  CG2 ILE B 178      44.345  71.920  -3.369  1.00 11.99           C  
ATOM   3531  CD1 ILE B 178      43.171  73.483  -0.894  1.00 10.80           C  
ATOM   3532  N   SER B 179      47.066  74.977  -3.176  1.00  8.59           N  
ATOM   3533  CA  SER B 179      48.485  74.799  -2.893  1.00  9.15           C  
ATOM   3534  C   SER B 179      48.694  73.975  -1.644  1.00  8.61           C  
ATOM   3535  O   SER B 179      47.807  73.895  -0.769  1.00  9.33           O  
ATOM   3536  CB  SER B 179      49.136  76.197  -2.648  1.00  7.87           C  
ATOM   3537  OG  SER B 179      48.380  76.835  -1.611  1.00  8.06           O  
ATOM   3538  N   GLU B 180      49.946  73.502  -1.446  1.00  9.56           N  
ATOM   3539  CA  GLU B 180      50.269  72.806  -0.213  1.00 11.46           C  
ATOM   3540  C   GLU B 180      50.067  73.734   0.978  1.00 10.22           C  
ATOM   3541  O   GLU B 180      49.688  73.295   2.078  1.00  8.72           O  
ATOM   3542  CB  GLU B 180      51.800  72.440  -0.247  1.00 16.39           C  
ATOM   3543  CG  GLU B 180      51.993  71.297  -1.232  1.00 25.81           C  
ATOM   3544  CD  GLU B 180      53.438  70.819  -1.347  1.00 31.70           C  
ATOM   3545  OE1 GLU B 180      54.276  71.297  -0.548  1.00 33.02           O  
ATOM   3546  OE2 GLU B 180      53.625  69.953  -2.247  1.00 35.53           O  
ATOM   3547  N   GLU B 181      50.377  75.026   0.796  1.00  9.24           N  
ATOM   3548  CA  GLU B 181      50.260  75.972   1.909  1.00  8.37           C  
ATOM   3549  C   GLU B 181      48.796  76.227   2.302  1.00  7.59           C  
ATOM   3550  O   GLU B 181      48.487  76.379   3.483  1.00  9.26           O  
ATOM   3551  CB  GLU B 181      50.856  77.336   1.485  1.00  9.74           C  
ATOM   3552  CG  GLU B 181      52.373  77.274   1.351  1.00 11.97           C  
ATOM   3553  CD  GLU B 181      52.891  76.941  -0.036  1.00 13.64           C  
ATOM   3554  OE1 GLU B 181      52.167  76.375  -0.887  1.00 11.03           O  
ATOM   3555  OE2 GLU B 181      54.079  77.345  -0.257  1.00 14.56           O  
ATOM   3556  N   ALA B 182      47.893  76.203   1.333  1.00  6.77           N  
ATOM   3557  CA  ALA B 182      46.475  76.386   1.684  1.00  9.04           C  
ATOM   3558  C   ALA B 182      45.949  75.116   2.366  1.00  8.50           C  
ATOM   3559  O   ALA B 182      45.160  75.245   3.317  1.00  8.83           O  
ATOM   3560  CB  ALA B 182      45.641  76.707   0.446  1.00 10.75           C  
ATOM   3561  N   VAL B 183      46.530  73.961   2.070  1.00  8.01           N  
ATOM   3562  CA  VAL B 183      46.089  72.751   2.803  1.00  7.70           C  
ATOM   3563  C   VAL B 183      46.589  72.771   4.249  1.00  9.96           C  
ATOM   3564  O   VAL B 183      45.888  72.460   5.189  1.00  9.62           O  
ATOM   3565  CB  VAL B 183      46.589  71.489   2.084  1.00  9.58           C  
ATOM   3566  CG1 VAL B 183      46.265  70.233   2.903  1.00  9.94           C  
ATOM   3567  CG2 VAL B 183      45.847  71.380   0.718  1.00 10.37           C  
ATOM   3568  N   ARG B 184      47.802  73.301   4.421  1.00  8.97           N  
ATOM   3569  CA  ARG B 184      48.413  73.417   5.766  1.00  8.72           C  
ATOM   3570  C   ARG B 184      47.575  74.376   6.581  1.00  9.55           C  
ATOM   3571  O   ARG B 184      47.341  74.131   7.772  1.00 10.60           O  
ATOM   3572  CB  ARG B 184      49.866  73.916   5.617  1.00 11.88           C  
ATOM   3573  CG  ARG B 184      50.558  74.100   6.976  1.00 16.24           C  
ATOM   3574  CD  ARG B 184      51.916  74.792   6.807  1.00 21.77           C  
ATOM   3575  NE  ARG B 184      52.652  74.427   5.611  1.00 26.65           N  
ATOM   3576  CZ  ARG B 184      53.452  75.222   4.896  1.00 28.16           C  
ATOM   3577  NH1 ARG B 184      53.682  76.482   5.227  1.00 25.96           N  
ATOM   3578  NH2 ARG B 184      54.036  74.647   3.829  1.00 29.33           N  
ATOM   3579  N   ASN B 185      47.109  75.479   5.975  1.00  7.11           N  
ATOM   3580  CA  ASN B 185      46.233  76.385   6.743  1.00  7.80           C  
ATOM   3581  C   ASN B 185      44.984  75.666   7.177  1.00  8.81           C  
ATOM   3582  O   ASN B 185      44.507  75.869   8.304  1.00  8.90           O  
ATOM   3583  CB  ASN B 185      45.927  77.659   5.869  1.00  9.74           C  
ATOM   3584  CG  ASN B 185      44.982  78.542   6.670  1.00 11.49           C  
ATOM   3585  OD1 ASN B 185      45.394  79.164   7.662  1.00 13.48           O  
ATOM   3586  ND2 ASN B 185      43.751  78.650   6.210  1.00 12.55           N  
ATOM   3587  N   SER B 186      44.349  74.869   6.325  1.00  8.89           N  
ATOM   3588  CA  SER B 186      43.170  74.092   6.692  1.00  8.36           C  
ATOM   3589  C   SER B 186      43.466  73.132   7.866  1.00  7.88           C  
ATOM   3590  O   SER B 186      42.641  73.074   8.779  1.00  7.50           O  
ATOM   3591  CB  SER B 186      42.764  73.241   5.476  1.00  9.49           C  
ATOM   3592  OG  SER B 186      42.113  74.132   4.565  1.00 12.48           O  
ATOM   3593  N   TRP B 187      44.587  72.432   7.776  1.00  7.72           N  
ATOM   3594  CA  TRP B 187      44.971  71.545   8.895  1.00  8.44           C  
ATOM   3595  C   TRP B 187      45.119  72.320  10.197  1.00  8.27           C  
ATOM   3596  O   TRP B 187      44.603  71.937  11.264  1.00  8.15           O  
ATOM   3597  CB  TRP B 187      46.271  70.792   8.507  1.00  8.77           C  
ATOM   3598  CG  TRP B 187      46.573  69.719   9.547  1.00  8.38           C  
ATOM   3599  CD1 TRP B 187      46.240  68.405   9.476  1.00 10.56           C  
ATOM   3600  CD2 TRP B 187      47.256  69.923  10.798  1.00  9.15           C  
ATOM   3601  NE1 TRP B 187      46.685  67.773  10.628  1.00 10.65           N  
ATOM   3602  CE2 TRP B 187      47.283  68.665  11.456  1.00 10.67           C  
ATOM   3603  CE3 TRP B 187      47.856  71.008  11.417  1.00 10.84           C  
ATOM   3604  CZ2 TRP B 187      47.892  68.503  12.687  1.00 10.64           C  
ATOM   3605  CZ3 TRP B 187      48.449  70.862  12.676  1.00 12.23           C  
ATOM   3606  CH2 TRP B 187      48.483  69.579  13.294  1.00 11.88           C  
ATOM   3607  N   ASN B 188      45.820  73.470  10.176  1.00  8.14           N  
ATOM   3608  CA  ASN B 188      45.960  74.239  11.436  1.00  8.73           C  
ATOM   3609  C   ASN B 188      44.601  74.643  11.982  1.00  9.53           C  
ATOM   3610  O   ASN B 188      44.371  74.678  13.213  1.00  9.89           O  
ATOM   3611  CB  ASN B 188      46.750  75.525  11.117  1.00 10.54           C  
ATOM   3612  CG  ASN B 188      48.244  75.288  11.000  1.00 12.62           C  
ATOM   3613  OD1 ASN B 188      48.784  74.265  11.412  1.00 13.22           O  
ATOM   3614  ND2 ASN B 188      48.998  76.273  10.482  1.00 15.73           N  
ATOM   3615  N   THR B 189      43.673  75.082  11.081  1.00  8.73           N  
ATOM   3616  CA  THR B 189      42.351  75.499  11.574  1.00  9.74           C  
ATOM   3617  C   THR B 189      41.636  74.320  12.232  1.00  6.94           C  
ATOM   3618  O   THR B 189      41.001  74.488  13.294  1.00  8.49           O  
ATOM   3619  CB  THR B 189      41.508  76.002  10.365  1.00 11.16           C  
ATOM   3620  OG1 THR B 189      42.220  77.172   9.854  1.00 11.90           O  
ATOM   3621  CG2 THR B 189      40.111  76.431  10.795  1.00 14.20           C  
ATOM   3622  N   ALA B 190      41.737  73.146  11.576  1.00  7.36           N  
ATOM   3623  CA  ALA B 190      41.091  71.944  12.139  1.00  7.56           C  
ATOM   3624  C   ALA B 190      41.633  71.623  13.520  1.00  7.62           C  
ATOM   3625  O   ALA B 190      40.837  71.325  14.445  1.00  7.19           O  
ATOM   3626  CB  ALA B 190      41.242  70.752  11.173  1.00  6.79           C  
ATOM   3627  N   ALA B 191      42.969  71.666  13.621  1.00  8.18           N  
ATOM   3628  CA  ALA B 191      43.595  71.301  14.911  1.00  8.39           C  
ATOM   3629  C   ALA B 191      43.255  72.323  15.991  1.00 10.83           C  
ATOM   3630  O   ALA B 191      43.265  71.952  17.167  1.00 11.12           O  
ATOM   3631  CB  ALA B 191      45.118  71.160  14.745  1.00 10.23           C  
ATOM   3632  N   SER B 192      42.857  73.538  15.665  1.00  8.53           N  
ATOM   3633  CA  SER B 192      42.486  74.539  16.671  1.00 10.09           C  
ATOM   3634  C   SER B 192      41.081  74.298  17.186  1.00 10.87           C  
ATOM   3635  O   SER B 192      40.759  74.907  18.212  1.00 11.54           O  
ATOM   3636  CB  SER B 192      42.656  75.974  16.107  1.00 14.30           C  
ATOM   3637  OG  SER B 192      41.488  76.259  15.281  1.00 20.38           O  
ATOM   3638  N   GLY B 193      40.251  73.506  16.510  1.00  8.45           N  
ATOM   3639  CA  GLY B 193      38.882  73.221  16.990  1.00  9.95           C  
ATOM   3640  C   GLY B 193      38.923  72.341  18.238  1.00  8.97           C  
ATOM   3641  O   GLY B 193      39.974  71.748  18.559  1.00  9.73           O  
ATOM   3642  N   GLY B 194      37.808  72.259  18.941  1.00  8.41           N  
ATOM   3643  CA  GLY B 194      37.793  71.480  20.212  1.00  6.79           C  
ATOM   3644  C   GLY B 194      37.812  69.993  19.938  1.00  8.99           C  
ATOM   3645  O   GLY B 194      37.238  69.464  19.004  1.00  8.81           O  
ATOM   3646  N   PHE B 195      38.512  69.272  20.878  1.00  8.90           N  
ATOM   3647  CA  PHE B 195      38.572  67.804  20.672  1.00  8.77           C  
ATOM   3648  C   PHE B 195      37.181  67.186  20.743  1.00  8.29           C  
ATOM   3649  O   PHE B 195      37.015  66.200  20.010  1.00  8.63           O  
ATOM   3650  CB  PHE B 195      39.511  67.177  21.719  1.00  9.66           C  
ATOM   3651  CG  PHE B 195      38.903  67.030  23.099  1.00 11.72           C  
ATOM   3652  CD1 PHE B 195      38.964  68.070  23.997  1.00 13.63           C  
ATOM   3653  CD2 PHE B 195      38.246  65.858  23.445  1.00 12.86           C  
ATOM   3654  CE1 PHE B 195      38.336  67.949  25.246  1.00 15.99           C  
ATOM   3655  CE2 PHE B 195      37.642  65.706  24.689  1.00 14.16           C  
ATOM   3656  CZ  PHE B 195      37.691  66.761  25.571  1.00 13.35           C  
ATOM   3657  N   PHE B 196      36.302  67.693  21.607  1.00  6.64           N  
ATOM   3658  CA  PHE B 196      35.015  66.964  21.722  1.00  7.04           C  
ATOM   3659  C   PHE B 196      34.154  67.174  20.494  1.00  8.00           C  
ATOM   3660  O   PHE B 196      33.550  66.230  19.970  1.00  8.77           O  
ATOM   3661  CB  PHE B 196      34.358  67.456  23.023  1.00  6.92           C  
ATOM   3662  CG  PHE B 196      33.147  66.630  23.388  1.00  8.65           C  
ATOM   3663  CD1 PHE B 196      31.936  66.876  22.732  1.00  9.08           C  
ATOM   3664  CD2 PHE B 196      33.212  65.627  24.338  1.00 12.26           C  
ATOM   3665  CE1 PHE B 196      30.794  66.163  22.993  1.00 12.40           C  
ATOM   3666  CE2 PHE B 196      32.048  64.935  24.628  1.00 12.50           C  
ATOM   3667  CZ  PHE B 196      30.867  65.166  23.945  1.00 11.96           C  
ATOM   3668  N   ALA B 197      34.137  68.433  20.042  1.00  9.17           N  
ATOM   3669  CA  ALA B 197      33.352  68.770  18.840  1.00  8.31           C  
ATOM   3670  C   ALA B 197      33.860  67.991  17.642  1.00  8.97           C  
ATOM   3671  O   ALA B 197      33.069  67.616  16.751  1.00  9.70           O  
ATOM   3672  CB  ALA B 197      33.480  70.284  18.556  1.00  8.35           C  
ATOM   3673  N   ALA B 198      35.167  67.734  17.509  1.00  9.75           N  
ATOM   3674  CA  ALA B 198      35.679  67.058  16.308  1.00  9.67           C  
ATOM   3675  C   ALA B 198      35.043  65.672  16.201  1.00 10.25           C  
ATOM   3676  O   ALA B 198      34.746  65.240  15.081  1.00 10.80           O  
ATOM   3677  CB  ALA B 198      37.206  66.896  16.372  1.00  9.35           C  
ATOM   3678  N   ALA B 199      34.905  65.003  17.354  1.00  7.92           N  
ATOM   3679  CA  ALA B 199      34.332  63.667  17.310  1.00  8.71           C  
ATOM   3680  C   ALA B 199      32.818  63.679  17.332  1.00  9.28           C  
ATOM   3681  O   ALA B 199      32.192  62.725  16.862  1.00 10.84           O  
ATOM   3682  CB  ALA B 199      34.867  62.883  18.522  1.00  9.83           C  
ATOM   3683  N   ALA B 200      32.205  64.726  17.909  1.00  6.95           N  
ATOM   3684  CA  ALA B 200      30.746  64.738  18.001  1.00  9.90           C  
ATOM   3685  C   ALA B 200      30.096  65.246  16.729  1.00 11.54           C  
ATOM   3686  O   ALA B 200      29.034  64.779  16.321  1.00 12.89           O  
ATOM   3687  CB  ALA B 200      30.369  65.699  19.112  1.00 11.41           C  
ATOM   3688  N   ALA B 201      30.813  66.150  15.993  1.00 11.58           N  
ATOM   3689  CA  ALA B 201      30.188  66.712  14.786  1.00 13.02           C  
ATOM   3690  C   ALA B 201      29.767  65.711  13.748  1.00 10.96           C  
ATOM   3691  O   ALA B 201      28.637  65.870  13.219  1.00 14.15           O  
ATOM   3692  CB  ALA B 201      31.145  67.752  14.165  1.00 12.43           C  
ATOM   3693  N   PRO B 202      30.493  64.688  13.337  1.00 12.04           N  
ATOM   3694  CA  PRO B 202      30.070  63.730  12.337  1.00 11.85           C  
ATOM   3695  C   PRO B 202      28.828  62.949  12.715  1.00 11.66           C  
ATOM   3696  O   PRO B 202      28.087  62.503  11.813  1.00 12.58           O  
ATOM   3697  CB  PRO B 202      31.267  62.813  12.119  1.00 15.25           C  
ATOM   3698  CG  PRO B 202      32.439  63.592  12.641  1.00 13.83           C  
ATOM   3699  CD  PRO B 202      31.906  64.416  13.796  1.00 14.27           C  
ATOM   3700  N   THR B 203      28.463  62.868  14.015  1.00 11.51           N  
ATOM   3701  CA  THR B 203      27.210  62.237  14.408  1.00 11.10           C  
ATOM   3702  C   THR B 203      25.991  63.055  13.940  1.00 12.75           C  
ATOM   3703  O   THR B 203      24.875  62.531  13.912  1.00 16.64           O  
ATOM   3704  CB  THR B 203      27.031  61.954  15.909  1.00 13.71           C  
ATOM   3705  OG1 THR B 203      26.899  63.158  16.672  1.00 14.30           O  
ATOM   3706  CG2 THR B 203      28.238  61.131  16.369  1.00 15.57           C  
ATOM   3707  N   THR B 204      26.179  64.350  13.680  1.00 11.84           N  
ATOM   3708  CA  THR B 204      25.020  65.151  13.240  1.00 10.70           C  
ATOM   3709  C   THR B 204      24.854  65.099  11.737  1.00 12.75           C  
ATOM   3710  O   THR B 204      23.809  65.550  11.241  1.00 13.06           O  
ATOM   3711  CB  THR B 204      25.224  66.630  13.672  1.00 12.29           C  
ATOM   3712  OG1 THR B 204      26.297  67.161  12.897  1.00 12.40           O  
ATOM   3713  CG2 THR B 204      25.635  66.694  15.139  1.00 11.93           C  
ATOM   3714  N   TRP B 205      25.830  64.603  10.960  1.00 11.08           N  
ATOM   3715  CA  TRP B 205      25.706  64.661   9.510  1.00 12.53           C  
ATOM   3716  C   TRP B 205      24.547  63.811   8.985  1.00 14.61           C  
ATOM   3717  O   TRP B 205      24.009  64.251   7.953  1.00 17.13           O  
ATOM   3718  CB  TRP B 205      26.987  64.197   8.818  1.00 11.97           C  
ATOM   3719  CG  TRP B 205      28.209  64.985   9.151  1.00 13.10           C  
ATOM   3720  CD1 TRP B 205      28.289  66.170   9.823  1.00 14.78           C  
ATOM   3721  CD2 TRP B 205      29.549  64.642   8.780  1.00 13.70           C  
ATOM   3722  NE1 TRP B 205      29.598  66.566   9.896  1.00 14.16           N  
ATOM   3723  CE2 TRP B 205      30.396  65.656   9.287  1.00 14.29           C  
ATOM   3724  CE3 TRP B 205      30.093  63.553   8.097  1.00 16.08           C  
ATOM   3725  CZ2 TRP B 205      31.782  65.594   9.136  1.00 15.18           C  
ATOM   3726  CZ3 TRP B 205      31.467  63.502   7.912  1.00 17.14           C  
ATOM   3727  CH2 TRP B 205      32.290  64.540   8.437  1.00 16.83           C  
ATOM   3728  N   TYR B 206      24.149  62.771   9.703  1.00 12.30           N  
ATOM   3729  CA  TYR B 206      23.058  61.932   9.193  1.00 14.54           C  
ATOM   3730  C   TYR B 206      21.720  62.249   9.831  1.00 14.42           C  
ATOM   3731  O   TYR B 206      20.796  61.443   9.939  1.00 16.04           O  
ATOM   3732  CB  TYR B 206      23.441  60.450   9.369  1.00 14.67           C  
ATOM   3733  CG  TYR B 206      23.939  60.058  10.753  1.00 14.86           C  
ATOM   3734  CD1 TYR B 206      23.112  59.794  11.846  1.00 17.00           C  
ATOM   3735  CD2 TYR B 206      25.326  59.901  10.924  1.00 15.80           C  
ATOM   3736  CE1 TYR B 206      23.621  59.407  13.078  1.00 18.20           C  
ATOM   3737  CE2 TYR B 206      25.847  59.516  12.139  1.00 17.54           C  
ATOM   3738  CZ  TYR B 206      24.995  59.274  13.208  1.00 19.11           C  
ATOM   3739  OH  TYR B 206      25.537  58.913  14.443  1.00 20.75           O  
ATOM   3740  N   THR B 207      21.568  63.517  10.240  1.00 11.76           N  
ATOM   3741  CA  THR B 207      20.276  64.012  10.727  1.00 11.88           C  
ATOM   3742  C   THR B 207      19.287  63.970   9.559  1.00 12.05           C  
ATOM   3743  O   THR B 207      19.651  64.248   8.402  1.00 12.92           O  
ATOM   3744  CB  THR B 207      20.499  65.474  11.163  1.00 12.66           C  
ATOM   3745  OG1 THR B 207      21.288  65.493  12.364  1.00 10.94           O  
ATOM   3746  CG2 THR B 207      19.179  66.190  11.483  1.00 12.93           C  
ATOM   3747  N   ASP B 208      18.036  63.647   9.896  1.00 10.07           N  
ATOM   3748  CA  ASP B 208      17.023  63.620   8.804  1.00 10.59           C  
ATOM   3749  C   ASP B 208      16.451  65.013   8.616  1.00 11.06           C  
ATOM   3750  O   ASP B 208      15.786  65.487   9.547  1.00 12.72           O  
ATOM   3751  CB  ASP B 208      15.963  62.608   9.219  1.00 12.97           C  
ATOM   3752  CG  ASP B 208      14.899  62.358   8.189  1.00 15.94           C  
ATOM   3753  OD1 ASP B 208      14.869  62.962   7.103  1.00 13.45           O  
ATOM   3754  OD2 ASP B 208      14.011  61.524   8.532  1.00 17.84           O  
ATOM   3755  N   PHE B 209      16.589  65.581   7.410  1.00 10.64           N  
ATOM   3756  CA  PHE B 209      16.041  66.906   7.145  1.00  9.73           C  
ATOM   3757  C   PHE B 209      14.792  66.850   6.269  1.00 11.70           C  
ATOM   3758  O   PHE B 209      14.333  67.904   5.812  1.00 11.23           O  
ATOM   3759  CB  PHE B 209      17.086  67.815   6.417  1.00  9.48           C  
ATOM   3760  CG  PHE B 209      18.311  68.051   7.279  1.00 11.63           C  
ATOM   3761  CD1 PHE B 209      18.288  69.018   8.285  1.00 11.49           C  
ATOM   3762  CD2 PHE B 209      19.451  67.305   7.029  1.00 12.32           C  
ATOM   3763  CE1 PHE B 209      19.458  69.222   9.034  1.00 12.05           C  
ATOM   3764  CE2 PHE B 209      20.601  67.514   7.773  1.00 11.97           C  
ATOM   3765  CZ  PHE B 209      20.569  68.458   8.761  1.00 10.60           C  
ATOM   3766  N   ARG B 210      14.229  65.642   6.071  1.00 11.34           N  
ATOM   3767  CA  ARG B 210      13.105  65.571   5.125  1.00 12.20           C  
ATOM   3768  C   ARG B 210      11.908  66.358   5.579  1.00 12.89           C  
ATOM   3769  O   ARG B 210      11.162  66.857   4.697  1.00 14.52           O  
ATOM   3770  CB  ARG B 210      12.716  64.101   4.839  1.00 12.94           C  
ATOM   3771  CG  ARG B 210      13.837  63.423   4.005  1.00 13.56           C  
ATOM   3772  CD  ARG B 210      13.429  61.945   3.878  1.00 14.38           C  
ATOM   3773  NE  ARG B 210      13.468  61.310   5.203  1.00 15.39           N  
ATOM   3774  CZ  ARG B 210      13.155  60.018   5.370  1.00 19.05           C  
ATOM   3775  NH1 ARG B 210      12.748  59.319   4.304  1.00 21.13           N  
ATOM   3776  NH2 ARG B 210      13.207  59.501   6.586  1.00 20.48           N  
ATOM   3777  N   ALA B 211      11.621  66.480   6.864  1.00 11.68           N  
ATOM   3778  CA  ALA B 211      10.464  67.271   7.283  1.00 14.95           C  
ATOM   3779  C   ALA B 211      10.777  68.750   7.309  1.00 14.40           C  
ATOM   3780  O   ALA B 211       9.862  69.590   7.491  1.00 14.98           O  
ATOM   3781  CB  ALA B 211       9.988  66.801   8.672  1.00 16.94           C  
ATOM   3782  N   ASP B 212      12.054  69.153   7.227  1.00 12.36           N  
ATOM   3783  CA  ASP B 212      12.373  70.575   7.232  1.00 11.58           C  
ATOM   3784  C   ASP B 212      12.190  71.212   5.850  1.00 12.14           C  
ATOM   3785  O   ASP B 212      11.892  72.386   5.708  1.00 12.52           O  
ATOM   3786  CB  ASP B 212      13.863  70.770   7.597  1.00 12.85           C  
ATOM   3787  CG  ASP B 212      14.102  70.367   9.043  1.00 16.93           C  
ATOM   3788  OD1 ASP B 212      13.379  70.721   9.984  1.00 16.38           O  
ATOM   3789  OD2 ASP B 212      15.047  69.610   9.263  1.00 18.77           O  
ATOM   3790  N   ILE B 213      12.427  70.433   4.788  1.00 12.69           N  
ATOM   3791  CA  ILE B 213      12.448  70.969   3.421  1.00 12.52           C  
ATOM   3792  C   ILE B 213      11.183  71.611   2.936  1.00 13.68           C  
ATOM   3793  O   ILE B 213      11.247  72.707   2.339  1.00 13.40           O  
ATOM   3794  CB  ILE B 213      12.950  69.884   2.435  1.00 14.49           C  
ATOM   3795  CG1 ILE B 213      14.389  69.515   2.863  1.00 15.03           C  
ATOM   3796  CG2 ILE B 213      12.955  70.363   0.982  1.00 14.36           C  
ATOM   3797  CD1 ILE B 213      14.927  68.312   2.060  1.00 15.97           C  
ATOM   3798  N   PRO B 214      10.015  71.074   3.229  1.00 15.73           N  
ATOM   3799  CA  PRO B 214       8.739  71.679   2.822  1.00 14.77           C  
ATOM   3800  C   PRO B 214       8.512  73.021   3.469  1.00 16.88           C  
ATOM   3801  O   PRO B 214       7.639  73.794   3.010  1.00 16.77           O  
ATOM   3802  CB  PRO B 214       7.689  70.655   3.297  1.00 17.62           C  
ATOM   3803  CG  PRO B 214       8.444  69.362   3.320  1.00 18.13           C  
ATOM   3804  CD  PRO B 214       9.820  69.734   3.864  1.00 15.21           C  
ATOM   3805  N   ARG B 215       9.287  73.402   4.505  1.00 14.28           N  
ATOM   3806  CA  ARG B 215       9.125  74.703   5.123  1.00 16.91           C  
ATOM   3807  C   ARG B 215       9.946  75.774   4.460  1.00 13.37           C  
ATOM   3808  O   ARG B 215       9.894  76.949   4.841  1.00 15.87           O  
ATOM   3809  CB  ARG B 215       9.489  74.624   6.620  1.00 19.31           C  
ATOM   3810  CG  ARG B 215       8.685  73.454   7.230  1.00 26.26           C  
ATOM   3811  CD  ARG B 215       7.364  74.008   7.741  1.00 32.96           C  
ATOM   3812  NE  ARG B 215       7.244  73.646   9.163  1.00 41.01           N  
ATOM   3813  CZ  ARG B 215       7.029  74.502  10.160  1.00 43.97           C  
ATOM   3814  NH1 ARG B 215       6.891  75.806   9.966  1.00 45.82           N  
ATOM   3815  NH2 ARG B 215       6.942  74.061  11.411  1.00 46.32           N  
ATOM   3816  N   ILE B 216      10.793  75.402   3.489  1.00 12.20           N  
ATOM   3817  CA  ILE B 216      11.630  76.429   2.853  1.00 11.36           C  
ATOM   3818  C   ILE B 216      10.738  77.224   1.890  1.00 13.19           C  
ATOM   3819  O   ILE B 216      10.282  76.647   0.893  1.00 18.22           O  
ATOM   3820  CB  ILE B 216      12.807  75.785   2.114  1.00 12.14           C  
ATOM   3821  CG1 ILE B 216      13.678  75.026   3.157  1.00 12.68           C  
ATOM   3822  CG2 ILE B 216      13.629  76.887   1.415  1.00 14.71           C  
ATOM   3823  CD1 ILE B 216      14.641  74.123   2.400  1.00 14.49           C  
ATOM   3824  N   ASP B 217      10.418  78.454   2.215  1.00 12.68           N  
ATOM   3825  CA  ASP B 217       9.477  79.215   1.397  1.00 12.66           C  
ATOM   3826  C   ASP B 217      10.033  80.518   0.886  1.00 11.50           C  
ATOM   3827  O   ASP B 217       9.366  81.568   0.873  1.00 12.13           O  
ATOM   3828  CB  ASP B 217       8.200  79.476   2.211  1.00 16.52           C  
ATOM   3829  CG  ASP B 217       8.509  80.223   3.478  1.00 19.88           C  
ATOM   3830  OD1 ASP B 217       9.667  80.528   3.834  1.00 19.33           O  
ATOM   3831  OD2 ASP B 217       7.517  80.525   4.179  1.00 23.25           O  
ATOM   3832  N   VAL B 218      11.300  80.519   0.507  1.00 10.52           N  
ATOM   3833  CA  VAL B 218      11.972  81.679  -0.057  1.00 10.03           C  
ATOM   3834  C   VAL B 218      12.813  81.140  -1.215  1.00  8.80           C  
ATOM   3835  O   VAL B 218      13.106  79.938  -1.292  1.00 11.83           O  
ATOM   3836  CB  VAL B 218      12.916  82.419   0.921  1.00 12.20           C  
ATOM   3837  CG1 VAL B 218      12.119  83.037   2.072  1.00 12.59           C  
ATOM   3838  CG2 VAL B 218      14.008  81.514   1.457  1.00 11.50           C  
ATOM   3839  N   PRO B 219      13.251  81.972  -2.155  1.00  7.73           N  
ATOM   3840  CA  PRO B 219      14.057  81.546  -3.260  1.00  8.97           C  
ATOM   3841  C   PRO B 219      15.328  80.828  -2.764  1.00 10.36           C  
ATOM   3842  O   PRO B 219      15.944  81.284  -1.815  1.00  9.74           O  
ATOM   3843  CB  PRO B 219      14.463  82.865  -3.946  1.00 10.19           C  
ATOM   3844  CG  PRO B 219      13.214  83.688  -3.719  1.00 10.43           C  
ATOM   3845  CD  PRO B 219      12.844  83.417  -2.277  1.00 10.14           C  
ATOM   3846  N   ALA B 220      15.670  79.771  -3.461  1.00  9.39           N  
ATOM   3847  CA  ALA B 220      16.783  78.926  -3.031  1.00  8.33           C  
ATOM   3848  C   ALA B 220      17.672  78.494  -4.178  1.00  9.27           C  
ATOM   3849  O   ALA B 220      17.231  78.387  -5.328  1.00 10.69           O  
ATOM   3850  CB  ALA B 220      16.177  77.656  -2.420  1.00  8.50           C  
ATOM   3851  N   LEU B 221      18.947  78.249  -3.832  1.00  7.15           N  
ATOM   3852  CA  LEU B 221      19.924  77.780  -4.785  1.00  7.50           C  
ATOM   3853  C   LEU B 221      20.510  76.466  -4.240  1.00 10.34           C  
ATOM   3854  O   LEU B 221      20.821  76.459  -3.023  1.00  9.71           O  
ATOM   3855  CB  LEU B 221      21.098  78.789  -4.922  1.00  9.36           C  
ATOM   3856  CG  LEU B 221      22.324  78.279  -5.693  1.00  8.95           C  
ATOM   3857  CD1 LEU B 221      22.126  77.996  -7.187  1.00 11.14           C  
ATOM   3858  CD2 LEU B 221      23.448  79.325  -5.471  1.00 13.08           C  
ATOM   3859  N   ILE B 222      20.628  75.441  -5.078  1.00  7.49           N  
ATOM   3860  CA  ILE B 222      21.307  74.205  -4.620  1.00  8.83           C  
ATOM   3861  C   ILE B 222      22.514  74.024  -5.552  1.00  8.91           C  
ATOM   3862  O   ILE B 222      22.355  74.121  -6.782  1.00  9.40           O  
ATOM   3863  CB  ILE B 222      20.399  72.972  -4.800  1.00  8.71           C  
ATOM   3864  CG1 ILE B 222      19.229  73.043  -3.805  1.00 11.83           C  
ATOM   3865  CG2 ILE B 222      21.192  71.667  -4.538  1.00  9.70           C  
ATOM   3866  CD1 ILE B 222      18.129  72.003  -4.068  1.00 12.33           C  
ATOM   3867  N   LEU B 223      23.713  73.927  -5.025  1.00  7.24           N  
ATOM   3868  CA  LEU B 223      24.901  73.816  -5.884  1.00  8.24           C  
ATOM   3869  C   LEU B 223      25.774  72.700  -5.324  1.00  7.66           C  
ATOM   3870  O   LEU B 223      25.932  72.634  -4.102  1.00  9.36           O  
ATOM   3871  CB  LEU B 223      25.649  75.165  -5.804  1.00  9.48           C  
ATOM   3872  CG  LEU B 223      26.928  75.260  -6.654  1.00  9.36           C  
ATOM   3873  CD1 LEU B 223      27.149  76.702  -7.107  1.00 13.21           C  
ATOM   3874  CD2 LEU B 223      28.133  74.842  -5.822  1.00 11.94           C  
ATOM   3875  N   HIS B 224      26.343  71.886  -6.210  1.00  6.30           N  
ATOM   3876  CA  HIS B 224      27.174  70.779  -5.704  1.00  6.63           C  
ATOM   3877  C   HIS B 224      28.219  70.419  -6.748  1.00  9.14           C  
ATOM   3878  O   HIS B 224      27.953  70.589  -7.945  1.00  9.72           O  
ATOM   3879  CB  HIS B 224      26.231  69.566  -5.540  1.00  7.86           C  
ATOM   3880  CG  HIS B 224      26.555  68.643  -4.393  1.00  9.26           C  
ATOM   3881  ND1 HIS B 224      25.971  68.657  -3.139  1.00  9.68           N  
ATOM   3882  CD2 HIS B 224      27.428  67.596  -4.438  1.00  8.32           C  
ATOM   3883  CE1 HIS B 224      26.483  67.697  -2.438  1.00 10.87           C  
ATOM   3884  NE2 HIS B 224      27.375  67.019  -3.162  1.00 10.44           N  
ATOM   3885  N   GLY B 225      29.324  69.819  -6.312  1.00  7.68           N  
ATOM   3886  CA  GLY B 225      30.325  69.367  -7.285  1.00  8.18           C  
ATOM   3887  C   GLY B 225      30.066  67.907  -7.691  1.00  8.39           C  
ATOM   3888  O   GLY B 225      29.756  67.052  -6.842  1.00 12.26           O  
ATOM   3889  N   THR B 226      30.351  67.575  -8.949  1.00  7.90           N  
ATOM   3890  CA  THR B 226      30.092  66.200  -9.370  1.00  9.62           C  
ATOM   3891  C   THR B 226      31.244  65.294  -8.924  1.00 11.85           C  
ATOM   3892  O   THR B 226      31.041  64.083  -9.028  1.00 16.23           O  
ATOM   3893  CB  THR B 226      29.867  66.072 -10.900  1.00 10.84           C  
ATOM   3894  OG1 THR B 226      31.089  66.377 -11.550  1.00 12.42           O  
ATOM   3895  CG2 THR B 226      28.791  67.039 -11.370  1.00 14.01           C  
ATOM   3896  N   GLY B 227      32.356  65.855  -8.447  1.00 11.38           N  
ATOM   3897  CA  GLY B 227      33.475  64.995  -8.006  1.00  9.82           C  
ATOM   3898  C   GLY B 227      33.523  64.908  -6.473  1.00 11.69           C  
ATOM   3899  O   GLY B 227      34.579  64.609  -5.930  1.00 11.54           O  
ATOM   3900  N   ASP B 228      32.421  65.220  -5.813  1.00  9.97           N  
ATOM   3901  CA  ASP B 228      32.380  65.229  -4.351  1.00 10.26           C  
ATOM   3902  C   ASP B 228      32.425  63.798  -3.838  1.00 11.99           C  
ATOM   3903  O   ASP B 228      31.527  62.959  -4.079  1.00 12.80           O  
ATOM   3904  CB  ASP B 228      31.111  65.981  -3.920  1.00  8.97           C  
ATOM   3905  CG  ASP B 228      31.064  66.281  -2.428  1.00  9.72           C  
ATOM   3906  OD1 ASP B 228      31.655  65.528  -1.643  1.00 10.55           O  
ATOM   3907  OD2 ASP B 228      30.485  67.299  -2.004  1.00 10.33           O  
ATOM   3908  N   ARG B 229      33.535  63.501  -3.120  1.00 10.51           N  
ATOM   3909  CA  ARG B 229      33.733  62.158  -2.577  1.00 13.03           C  
ATOM   3910  C   ARG B 229      33.146  62.039  -1.193  1.00 14.35           C  
ATOM   3911  O   ARG B 229      33.104  60.891  -0.695  1.00 18.91           O  
ATOM   3912  CB  ARG B 229      35.268  61.883  -2.445  1.00 13.19           C  
ATOM   3913  CG  ARG B 229      35.916  61.832  -3.804  1.00 13.44           C  
ATOM   3914  CD  ARG B 229      37.427  61.577  -3.660  1.00 16.04           C  
ATOM   3915  NE  ARG B 229      38.043  61.726  -4.966  1.00 15.78           N  
ATOM   3916  CZ  ARG B 229      39.360  61.916  -5.137  1.00 17.46           C  
ATOM   3917  NH1 ARG B 229      40.183  61.933  -4.101  1.00 17.47           N  
ATOM   3918  NH2 ARG B 229      39.828  62.103  -6.362  1.00 19.37           N  
ATOM   3919  N   THR B 230      32.865  63.150  -0.527  1.00 12.59           N  
ATOM   3920  CA  THR B 230      32.410  63.113   0.853  1.00 14.88           C  
ATOM   3921  C   THR B 230      30.906  62.944   0.917  1.00 14.39           C  
ATOM   3922  O   THR B 230      30.363  62.161   1.697  1.00 16.41           O  
ATOM   3923  CB  THR B 230      32.813  64.446   1.546  1.00 16.95           C  
ATOM   3924  OG1 THR B 230      34.249  64.624   1.347  1.00 19.34           O  
ATOM   3925  CG2 THR B 230      32.444  64.468   3.009  1.00 17.82           C  
ATOM   3926  N   LEU B 231      30.204  63.755   0.127  1.00 12.55           N  
ATOM   3927  CA  LEU B 231      28.750  63.801   0.024  1.00 12.28           C  
ATOM   3928  C   LEU B 231      28.408  63.598  -1.439  1.00 11.37           C  
ATOM   3929  O   LEU B 231      28.393  64.487  -2.285  1.00 12.76           O  
ATOM   3930  CB  LEU B 231      28.270  65.169   0.516  1.00 12.25           C  
ATOM   3931  CG  LEU B 231      28.591  65.565   1.960  1.00 13.39           C  
ATOM   3932  CD1 LEU B 231      27.883  66.882   2.303  1.00 15.66           C  
ATOM   3933  CD2 LEU B 231      28.170  64.460   2.925  1.00 17.30           C  
ATOM   3934  N   PRO B 232      28.162  62.360  -1.851  1.00 11.78           N  
ATOM   3935  CA  PRO B 232      28.001  62.059  -3.261  1.00 11.27           C  
ATOM   3936  C   PRO B 232      26.787  62.766  -3.838  1.00 10.83           C  
ATOM   3937  O   PRO B 232      25.721  62.775  -3.236  1.00 10.52           O  
ATOM   3938  CB  PRO B 232      27.836  60.536  -3.327  1.00 13.52           C  
ATOM   3939  CG  PRO B 232      28.505  60.083  -2.066  1.00 15.84           C  
ATOM   3940  CD  PRO B 232      28.181  61.137  -1.013  1.00 13.16           C  
ATOM   3941  N   ILE B 233      26.962  63.325  -5.040  1.00 11.15           N  
ATOM   3942  CA  ILE B 233      25.876  64.168  -5.593  1.00 11.20           C  
ATOM   3943  C   ILE B 233      24.599  63.399  -5.830  1.00 11.68           C  
ATOM   3944  O   ILE B 233      23.506  63.967  -5.678  1.00 11.39           O  
ATOM   3945  CB  ILE B 233      26.448  64.867  -6.850  1.00 10.80           C  
ATOM   3946  CG1 ILE B 233      25.523  66.021  -7.252  1.00 11.50           C  
ATOM   3947  CG2 ILE B 233      26.668  63.842  -7.951  1.00 11.72           C  
ATOM   3948  CD1 ILE B 233      26.104  66.859  -8.399  1.00 10.92           C  
ATOM   3949  N   GLU B 234      24.697  62.093  -6.146  1.00 11.58           N  
ATOM   3950  CA  GLU B 234      23.502  61.309  -6.427  1.00 13.49           C  
ATOM   3951  C   GLU B 234      22.645  61.115  -5.177  1.00 13.82           C  
ATOM   3952  O   GLU B 234      21.445  60.797  -5.321  1.00 14.91           O  
ATOM   3953  CB  GLU B 234      23.813  59.852  -6.838  1.00 17.52           C  
ATOM   3954  CG  GLU B 234      24.954  59.508  -7.713  1.00 24.30           C  
ATOM   3955  CD  GLU B 234      26.245  59.352  -6.931  1.00 24.88           C  
ATOM   3956  OE1 GLU B 234      26.801  60.415  -6.741  1.00 18.97           O  
ATOM   3957  OE2 GLU B 234      26.706  58.243  -6.534  1.00 30.27           O  
ATOM   3958  N   ASN B 235      23.222  61.149  -3.985  1.00 11.43           N  
ATOM   3959  CA  ASN B 235      22.450  60.919  -2.768  1.00 12.33           C  
ATOM   3960  C   ASN B 235      22.107  62.203  -2.027  1.00 11.57           C  
ATOM   3961  O   ASN B 235      21.477  62.160  -0.969  1.00 12.65           O  
ATOM   3962  CB  ASN B 235      23.293  60.078  -1.766  1.00 16.52           C  
ATOM   3963  CG  ASN B 235      23.762  58.800  -2.468  1.00 17.86           C  
ATOM   3964  OD1 ASN B 235      24.954  58.659  -2.700  1.00 20.93           O  
ATOM   3965  ND2 ASN B 235      22.827  57.947  -2.811  1.00 18.27           N  
ATOM   3966  N   THR B 236      22.542  63.348  -2.534  1.00  9.97           N  
ATOM   3967  CA  THR B 236      22.325  64.616  -1.856  1.00  9.36           C  
ATOM   3968  C   THR B 236      21.684  65.590  -2.853  1.00  8.19           C  
ATOM   3969  O   THR B 236      20.458  65.538  -3.028  1.00  9.23           O  
ATOM   3970  CB  THR B 236      23.626  65.203  -1.299  1.00  8.30           C  
ATOM   3971  OG1 THR B 236      24.641  65.255  -2.318  1.00 10.77           O  
ATOM   3972  CG2 THR B 236      24.164  64.290  -0.156  1.00 11.16           C  
ATOM   3973  N   ALA B 237      22.493  66.383  -3.566  1.00  7.80           N  
ATOM   3974  CA  ALA B 237      21.895  67.429  -4.394  1.00  8.17           C  
ATOM   3975  C   ALA B 237      20.835  66.968  -5.407  1.00  8.56           C  
ATOM   3976  O   ALA B 237      19.817  67.644  -5.566  1.00 10.16           O  
ATOM   3977  CB  ALA B 237      23.021  68.179  -5.175  1.00  8.24           C  
ATOM   3978  N   ARG B 238      21.069  65.838  -6.096  1.00  9.18           N  
ATOM   3979  CA  ARG B 238      20.099  65.453  -7.140  1.00  9.62           C  
ATOM   3980  C   ARG B 238      18.762  65.053  -6.528  1.00 12.66           C  
ATOM   3981  O   ARG B 238      17.711  65.359  -7.135  1.00 12.51           O  
ATOM   3982  CB  ARG B 238      20.665  64.298  -8.004  1.00 10.95           C  
ATOM   3983  CG  ARG B 238      21.773  64.901  -8.897  1.00  9.44           C  
ATOM   3984  CD  ARG B 238      22.390  63.807  -9.784  1.00 11.06           C  
ATOM   3985  NE  ARG B 238      23.432  64.404 -10.618  1.00 12.03           N  
ATOM   3986  CZ  ARG B 238      24.442  63.771 -11.222  1.00 13.44           C  
ATOM   3987  NH1 ARG B 238      24.563  62.434 -11.112  1.00 13.70           N  
ATOM   3988  NH2 ARG B 238      25.383  64.398 -11.918  1.00 11.05           N  
ATOM   3989  N   VAL B 239      18.766  64.432  -5.357  1.00 10.67           N  
ATOM   3990  CA  VAL B 239      17.492  64.098  -4.705  1.00 12.24           C  
ATOM   3991  C   VAL B 239      16.934  65.287  -3.971  1.00 12.12           C  
ATOM   3992  O   VAL B 239      15.711  65.457  -3.845  1.00 13.22           O  
ATOM   3993  CB  VAL B 239      17.605  62.868  -3.797  1.00 16.04           C  
ATOM   3994  CG1 VAL B 239      18.025  61.657  -4.692  1.00 18.82           C  
ATOM   3995  CG2 VAL B 239      18.676  63.009  -2.772  1.00 20.28           C  
ATOM   3996  N   PHE B 240      17.841  66.176  -3.474  1.00 10.96           N  
ATOM   3997  CA  PHE B 240      17.330  67.385  -2.800  1.00  9.91           C  
ATOM   3998  C   PHE B 240      16.576  68.264  -3.788  1.00 10.47           C  
ATOM   3999  O   PHE B 240      15.525  68.858  -3.443  1.00 12.39           O  
ATOM   4000  CB  PHE B 240      18.560  68.190  -2.307  1.00 10.06           C  
ATOM   4001  CG  PHE B 240      18.328  69.358  -1.385  1.00 12.52           C  
ATOM   4002  CD1 PHE B 240      17.100  69.701  -0.874  1.00 11.84           C  
ATOM   4003  CD2 PHE B 240      19.464  70.111  -1.041  1.00 11.51           C  
ATOM   4004  CE1 PHE B 240      16.970  70.813  -0.032  1.00 13.07           C  
ATOM   4005  CE2 PHE B 240      19.337  71.226  -0.199  1.00 10.32           C  
ATOM   4006  CZ  PHE B 240      18.091  71.573   0.298  1.00 10.36           C  
ATOM   4007  N   HIS B 241      16.998  68.317  -5.041  1.00  9.98           N  
ATOM   4008  CA  HIS B 241      16.268  69.186  -5.996  1.00 13.41           C  
ATOM   4009  C   HIS B 241      14.875  68.637  -6.243  1.00 15.00           C  
ATOM   4010  O   HIS B 241      13.915  69.396  -6.479  1.00 14.00           O  
ATOM   4011  CB  HIS B 241      17.054  69.285  -7.301  1.00 14.29           C  
ATOM   4012  CG  HIS B 241      16.499  70.406  -8.166  1.00 13.54           C  
ATOM   4013  ND1 HIS B 241      16.611  70.388  -9.505  1.00 13.73           N  
ATOM   4014  CD2 HIS B 241      15.909  71.590  -7.815  1.00 15.69           C  
ATOM   4015  CE1 HIS B 241      16.076  71.486 -10.017  1.00 16.85           C  
ATOM   4016  NE2 HIS B 241      15.644  72.235  -8.996  1.00 16.93           N  
ATOM   4017  N   LYS B 242      14.747  67.294  -6.226  1.00 12.36           N  
ATOM   4018  CA  LYS B 242      13.391  66.733  -6.413  1.00 14.65           C  
ATOM   4019  C   LYS B 242      12.515  67.127  -5.233  1.00 14.34           C  
ATOM   4020  O   LYS B 242      11.287  67.273  -5.393  1.00 14.02           O  
ATOM   4021  CB  LYS B 242      13.568  65.199  -6.512  1.00 19.97           C  
ATOM   4022  CG  LYS B 242      12.255  64.454  -6.589  1.00 24.96           C  
ATOM   4023  CD  LYS B 242      12.482  62.939  -6.734  1.00 29.60           C  
ATOM   4024  CE  LYS B 242      12.672  62.271  -5.380  1.00 33.09           C  
ATOM   4025  NZ  LYS B 242      12.748  60.774  -5.471  1.00 34.34           N  
ATOM   4026  N   ALA B 243      13.044  67.299  -4.007  1.00 11.63           N  
ATOM   4027  CA  ALA B 243      12.255  67.633  -2.838  1.00 12.90           C  
ATOM   4028  C   ALA B 243      12.021  69.152  -2.769  1.00 12.54           C  
ATOM   4029  O   ALA B 243      11.109  69.613  -2.079  1.00 12.97           O  
ATOM   4030  CB  ALA B 243      12.956  67.218  -1.542  1.00 14.91           C  
ATOM   4031  N   LEU B 244      12.840  69.933  -3.472  1.00  9.66           N  
ATOM   4032  CA  LEU B 244      12.701  71.413  -3.452  1.00  9.35           C  
ATOM   4033  C   LEU B 244      12.815  71.891  -4.885  1.00 10.50           C  
ATOM   4034  O   LEU B 244      13.787  72.532  -5.322  1.00  8.90           O  
ATOM   4035  CB  LEU B 244      13.882  71.993  -2.648  1.00 11.52           C  
ATOM   4036  CG  LEU B 244      13.813  73.506  -2.335  1.00 12.18           C  
ATOM   4037  CD1 LEU B 244      12.603  73.861  -1.469  1.00 13.32           C  
ATOM   4038  CD2 LEU B 244      15.077  73.971  -1.622  1.00 12.81           C  
ATOM   4039  N   PRO B 245      11.814  71.555  -5.698  1.00  9.68           N  
ATOM   4040  CA  PRO B 245      11.853  71.802  -7.127  1.00 10.90           C  
ATOM   4041  C   PRO B 245      11.818  73.237  -7.570  1.00 11.00           C  
ATOM   4042  O   PRO B 245      12.255  73.512  -8.703  1.00 11.73           O  
ATOM   4043  CB  PRO B 245      10.648  71.017  -7.696  1.00 12.85           C  
ATOM   4044  CG  PRO B 245       9.697  71.075  -6.526  1.00 12.31           C  
ATOM   4045  CD  PRO B 245      10.606  70.770  -5.325  1.00 11.20           C  
ATOM   4046  N   SER B 246      11.431  74.160  -6.683  1.00  8.74           N  
ATOM   4047  CA  SER B 246      11.482  75.576  -7.051  1.00 11.73           C  
ATOM   4048  C   SER B 246      12.907  76.131  -6.994  1.00 11.74           C  
ATOM   4049  O   SER B 246      13.128  77.302  -7.414  1.00 10.41           O  
ATOM   4050  CB  SER B 246      10.584  76.322  -6.022  1.00 13.99           C  
ATOM   4051  OG  SER B 246      11.025  76.140  -4.687  1.00 14.40           O  
ATOM   4052  N   ALA B 247      13.873  75.383  -6.414  1.00  9.40           N  
ATOM   4053  CA  ALA B 247      15.216  75.955  -6.313  1.00  9.25           C  
ATOM   4054  C   ALA B 247      15.956  76.034  -7.634  1.00 10.07           C  
ATOM   4055  O   ALA B 247      15.698  75.238  -8.551  1.00 12.72           O  
ATOM   4056  CB  ALA B 247      16.105  75.051  -5.405  1.00 10.69           C  
ATOM   4057  N   GLU B 248      16.833  77.010  -7.797  1.00  8.56           N  
ATOM   4058  CA  GLU B 248      17.794  77.053  -8.897  1.00  9.91           C  
ATOM   4059  C   GLU B 248      18.859  75.986  -8.583  1.00 10.41           C  
ATOM   4060  O   GLU B 248      19.132  75.744  -7.398  1.00 10.20           O  
ATOM   4061  CB  GLU B 248      18.405  78.435  -8.978  1.00 15.55           C  
ATOM   4062  CG  GLU B 248      19.572  78.527  -9.953  1.00 25.40           C  
ATOM   4063  CD  GLU B 248      19.826  79.999 -10.293  1.00 31.83           C  
ATOM   4064  OE1 GLU B 248      18.975  80.867  -9.980  1.00 34.46           O  
ATOM   4065  OE2 GLU B 248      20.904  80.198 -10.885  1.00 35.62           O  
ATOM   4066  N   TYR B 249      19.313  75.280  -9.622  1.00  8.83           N  
ATOM   4067  CA  TYR B 249      20.157  74.099  -9.363  1.00  9.39           C  
ATOM   4068  C   TYR B 249      21.368  74.140 -10.261  1.00 10.35           C  
ATOM   4069  O   TYR B 249      21.279  74.410 -11.484  1.00 10.77           O  
ATOM   4070  CB  TYR B 249      19.288  72.886  -9.805  1.00 10.12           C  
ATOM   4071  CG  TYR B 249      20.043  71.578  -9.591  1.00  9.94           C  
ATOM   4072  CD1 TYR B 249      20.121  71.056  -8.309  1.00 12.68           C  
ATOM   4073  CD2 TYR B 249      20.638  70.911 -10.649  1.00 11.03           C  
ATOM   4074  CE1 TYR B 249      20.813  69.866  -8.073  1.00 13.66           C  
ATOM   4075  CE2 TYR B 249      21.334  69.717 -10.422  1.00 11.61           C  
ATOM   4076  CZ  TYR B 249      21.392  69.221  -9.152  1.00 12.60           C  
ATOM   4077  OH  TYR B 249      22.119  68.071  -8.952  1.00 15.04           O  
ATOM   4078  N   VAL B 250      22.568  74.010  -9.704  1.00  8.66           N  
ATOM   4079  CA  VAL B 250      23.817  74.081 -10.435  1.00  8.07           C  
ATOM   4080  C   VAL B 250      24.708  72.887 -10.089  1.00  8.71           C  
ATOM   4081  O   VAL B 250      24.993  72.677  -8.904  1.00 10.31           O  
ATOM   4082  CB  VAL B 250      24.586  75.391 -10.087  1.00 11.86           C  
ATOM   4083  CG1 VAL B 250      25.911  75.418 -10.863  1.00 12.79           C  
ATOM   4084  CG2 VAL B 250      23.758  76.640 -10.490  1.00 11.17           C  
ATOM   4085  N   GLU B 251      25.254  72.196 -11.086  1.00  8.15           N  
ATOM   4086  CA  GLU B 251      26.262  71.158 -10.831  1.00  7.94           C  
ATOM   4087  C   GLU B 251      27.566  71.748 -11.339  1.00  9.88           C  
ATOM   4088  O   GLU B 251      27.622  72.292 -12.454  1.00 10.46           O  
ATOM   4089  CB  GLU B 251      26.019  69.818 -11.592  1.00  7.16           C  
ATOM   4090  CG  GLU B 251      24.720  69.205 -11.054  1.00 10.21           C  
ATOM   4091  CD  GLU B 251      24.431  67.784 -11.561  1.00 11.28           C  
ATOM   4092  OE1 GLU B 251      25.149  67.322 -12.449  1.00 11.86           O  
ATOM   4093  OE2 GLU B 251      23.497  67.205 -10.953  1.00 11.52           O  
ATOM   4094  N   VAL B 252      28.622  71.641 -10.529  1.00  7.54           N  
ATOM   4095  CA  VAL B 252      29.928  72.132 -10.928  1.00  8.04           C  
ATOM   4096  C   VAL B 252      30.759  70.930 -11.324  1.00 10.56           C  
ATOM   4097  O   VAL B 252      31.080  70.056 -10.517  1.00  9.67           O  
ATOM   4098  CB  VAL B 252      30.606  72.908  -9.767  1.00  9.54           C  
ATOM   4099  CG1 VAL B 252      31.996  73.420 -10.218  1.00 10.86           C  
ATOM   4100  CG2 VAL B 252      29.789  74.093  -9.326  1.00 10.87           C  
ATOM   4101  N   GLU B 253      31.027  70.818 -12.630  1.00 11.66           N  
ATOM   4102  CA  GLU B 253      31.642  69.619 -13.136  1.00 15.05           C  
ATOM   4103  C   GLU B 253      33.032  69.356 -12.575  1.00 13.63           C  
ATOM   4104  O   GLU B 253      33.843  70.261 -12.626  1.00 15.30           O  
ATOM   4105  CB  GLU B 253      31.727  69.737 -14.686  1.00 21.16           C  
ATOM   4106  CG  GLU B 253      32.113  68.367 -15.277  1.00 29.91           C  
ATOM   4107  CD  GLU B 253      30.993  67.363 -15.066  1.00 36.20           C  
ATOM   4108  OE1 GLU B 253      29.822  67.706 -15.402  1.00 40.32           O  
ATOM   4109  OE2 GLU B 253      31.197  66.241 -14.547  1.00 39.68           O  
ATOM   4110  N   GLY B 254      33.233  68.206 -12.000  1.00 12.07           N  
ATOM   4111  CA  GLY B 254      34.491  67.704 -11.506  1.00 12.75           C  
ATOM   4112  C   GLY B 254      34.888  68.301 -10.159  1.00 12.65           C  
ATOM   4113  O   GLY B 254      35.975  67.960  -9.674  1.00 16.33           O  
ATOM   4114  N   ALA B 255      34.110  69.178  -9.566  1.00  9.29           N  
ATOM   4115  CA  ALA B 255      34.522  69.819  -8.301  1.00  8.24           C  
ATOM   4116  C   ALA B 255      34.438  68.833  -7.150  1.00  8.38           C  
ATOM   4117  O   ALA B 255      33.517  68.018  -7.089  1.00  9.75           O  
ATOM   4118  CB  ALA B 255      33.589  71.021  -8.058  1.00  9.66           C  
ATOM   4119  N   PRO B 256      35.297  68.993  -6.133  1.00  8.84           N  
ATOM   4120  CA  PRO B 256      35.294  68.129  -4.971  1.00  6.57           C  
ATOM   4121  C   PRO B 256      34.352  68.688  -3.914  1.00  9.35           C  
ATOM   4122  O   PRO B 256      33.656  69.682  -4.120  1.00  9.98           O  
ATOM   4123  CB  PRO B 256      36.765  68.261  -4.497  1.00  8.38           C  
ATOM   4124  CG  PRO B 256      37.046  69.739  -4.708  1.00  7.57           C  
ATOM   4125  CD  PRO B 256      36.416  69.965  -6.110  1.00  9.34           C  
ATOM   4126  N   HIS B 257      34.396  68.078  -2.725  1.00  8.06           N  
ATOM   4127  CA  HIS B 257      33.606  68.595  -1.607  1.00  8.71           C  
ATOM   4128  C   HIS B 257      34.123  69.976  -1.221  1.00 10.03           C  
ATOM   4129  O   HIS B 257      33.305  70.897  -1.007  1.00 11.18           O  
ATOM   4130  CB  HIS B 257      33.748  67.664  -0.400  1.00 10.60           C  
ATOM   4131  CG  HIS B 257      32.756  68.023   0.699  1.00 11.13           C  
ATOM   4132  ND1 HIS B 257      31.410  67.995   0.458  1.00 12.26           N  
ATOM   4133  CD2 HIS B 257      32.946  68.378   2.016  1.00 12.34           C  
ATOM   4134  CE1 HIS B 257      30.759  68.320   1.597  1.00 13.27           C  
ATOM   4135  NE2 HIS B 257      31.664  68.559   2.510  1.00 13.02           N  
ATOM   4136  N   GLY B 258      35.449  70.168  -1.221  1.00  8.98           N  
ATOM   4137  CA  GLY B 258      35.995  71.461  -0.760  1.00 10.46           C  
ATOM   4138  C   GLY B 258      36.062  72.504  -1.817  1.00 10.67           C  
ATOM   4139  O   GLY B 258      37.062  73.158  -2.074  1.00 11.88           O  
ATOM   4140  N   LEU B 259      34.947  72.704  -2.561  1.00  8.41           N  
ATOM   4141  CA  LEU B 259      34.963  73.538  -3.741  1.00 10.42           C  
ATOM   4142  C   LEU B 259      34.919  75.024  -3.520  1.00 10.51           C  
ATOM   4143  O   LEU B 259      35.191  75.757  -4.476  1.00 10.86           O  
ATOM   4144  CB  LEU B 259      33.817  73.081  -4.688  1.00 10.34           C  
ATOM   4145  CG  LEU B 259      32.404  73.570  -4.423  1.00 16.86           C  
ATOM   4146  CD1 LEU B 259      31.399  72.882  -5.385  1.00 15.42           C  
ATOM   4147  CD2 LEU B 259      31.901  73.325  -3.046  1.00 16.53           C  
ATOM   4148  N   LEU B 260      34.741  75.466  -2.259  1.00 10.46           N  
ATOM   4149  CA  LEU B 260      34.806  76.908  -1.999  1.00  9.15           C  
ATOM   4150  C   LEU B 260      36.206  77.402  -2.376  1.00  9.37           C  
ATOM   4151  O   LEU B 260      36.294  78.536  -2.843  1.00 10.32           O  
ATOM   4152  CB  LEU B 260      34.654  77.187  -0.478  1.00  8.81           C  
ATOM   4153  CG  LEU B 260      33.288  76.773   0.098  1.00  9.70           C  
ATOM   4154  CD1 LEU B 260      33.213  77.294   1.536  1.00 10.87           C  
ATOM   4155  CD2 LEU B 260      32.102  77.298  -0.729  1.00 10.66           C  
ATOM   4156  N   TRP B 261      37.266  76.615  -2.182  1.00  8.40           N  
ATOM   4157  CA  TRP B 261      38.592  77.113  -2.546  1.00  8.04           C  
ATOM   4158  C   TRP B 261      38.979  76.629  -3.933  1.00  9.44           C  
ATOM   4159  O   TRP B 261      39.334  77.469  -4.763  1.00 10.01           O  
ATOM   4160  CB  TRP B 261      39.643  76.545  -1.529  1.00 10.25           C  
ATOM   4161  CG  TRP B 261      40.992  77.179  -1.775  1.00 10.70           C  
ATOM   4162  CD1 TRP B 261      41.981  76.696  -2.600  1.00 10.93           C  
ATOM   4163  CD2 TRP B 261      41.502  78.372  -1.166  1.00 10.33           C  
ATOM   4164  NE1 TRP B 261      43.059  77.581  -2.567  1.00 10.65           N  
ATOM   4165  CE2 TRP B 261      42.789  78.568  -1.676  1.00 11.27           C  
ATOM   4166  CE3 TRP B 261      40.975  79.272  -0.235  1.00 11.87           C  
ATOM   4167  CZ2 TRP B 261      43.600  79.673  -1.309  1.00 12.44           C  
ATOM   4168  CZ3 TRP B 261      41.770  80.376   0.117  1.00 13.94           C  
ATOM   4169  CH2 TRP B 261      43.039  80.543  -0.412  1.00 12.51           C  
ATOM   4170  N   THR B 262      38.819  75.310  -4.236  1.00  7.64           N  
ATOM   4171  CA  THR B 262      39.344  74.828  -5.519  1.00  7.27           C  
ATOM   4172  C   THR B 262      38.631  75.411  -6.746  1.00  7.78           C  
ATOM   4173  O   THR B 262      39.242  75.521  -7.795  1.00  8.99           O  
ATOM   4174  CB  THR B 262      39.285  73.287  -5.601  1.00  9.18           C  
ATOM   4175  OG1 THR B 262      37.906  72.867  -5.489  1.00  9.26           O  
ATOM   4176  CG2 THR B 262      40.027  72.548  -4.470  1.00  9.59           C  
ATOM   4177  N   HIS B 263      37.323  75.607  -6.612  1.00  8.54           N  
ATOM   4178  CA  HIS B 263      36.476  76.093  -7.696  1.00  7.09           C  
ATOM   4179  C   HIS B 263      35.784  77.367  -7.237  1.00  7.96           C  
ATOM   4180  O   HIS B 263      34.655  77.656  -7.522  1.00  8.75           O  
ATOM   4181  CB  HIS B 263      35.429  74.982  -7.996  1.00  7.64           C  
ATOM   4182  CG  HIS B 263      36.009  73.816  -8.726  1.00  9.82           C  
ATOM   4183  ND1 HIS B 263      36.849  72.891  -8.138  1.00  9.33           N  
ATOM   4184  CD2 HIS B 263      35.860  73.427 -10.035  1.00 11.44           C  
ATOM   4185  CE1 HIS B 263      37.226  72.005  -9.031  1.00 10.59           C  
ATOM   4186  NE2 HIS B 263      36.639  72.314 -10.194  1.00 12.17           N  
ATOM   4187  N   ALA B 264      36.579  78.279  -6.631  1.00  7.25           N  
ATOM   4188  CA  ALA B 264      35.987  79.527  -6.137  1.00  7.05           C  
ATOM   4189  C   ALA B 264      35.378  80.341  -7.288  1.00  7.04           C  
ATOM   4190  O   ALA B 264      34.346  80.989  -7.066  1.00  9.59           O  
ATOM   4191  CB  ALA B 264      37.108  80.319  -5.427  1.00  7.79           C  
ATOM   4192  N   GLU B 265      36.034  80.398  -8.450  1.00  7.63           N  
ATOM   4193  CA  GLU B 265      35.413  81.211  -9.524  1.00  8.53           C  
ATOM   4194  C   GLU B 265      34.069  80.605  -9.945  1.00  9.73           C  
ATOM   4195  O   GLU B 265      33.108  81.355 -10.210  1.00 11.02           O  
ATOM   4196  CB  GLU B 265      36.301  81.283 -10.765  1.00 11.35           C  
ATOM   4197  CG  GLU B 265      37.588  82.086 -10.497  1.00 13.27           C  
ATOM   4198  CD  GLU B 265      37.334  83.580 -10.408  1.00 18.06           C  
ATOM   4199  OE1 GLU B 265      36.219  84.124 -10.300  1.00 16.14           O  
ATOM   4200  OE2 GLU B 265      38.385  84.291 -10.479  1.00 22.87           O  
ATOM   4201  N   GLU B 266      33.994  79.274 -10.090  1.00 10.14           N  
ATOM   4202  CA  GLU B 266      32.704  78.659 -10.450  1.00 11.84           C  
ATOM   4203  C   GLU B 266      31.619  78.882  -9.428  1.00 12.54           C  
ATOM   4204  O   GLU B 266      30.435  79.174  -9.727  1.00 11.62           O  
ATOM   4205  CB  GLU B 266      32.919  77.145 -10.658  1.00 13.95           C  
ATOM   4206  CG  GLU B 266      33.911  76.803 -11.756  1.00 15.97           C  
ATOM   4207  CD  GLU B 266      35.364  76.944 -11.474  1.00 15.89           C  
ATOM   4208  OE1 GLU B 266      35.877  77.341 -10.406  1.00 15.86           O  
ATOM   4209  OE2 GLU B 266      36.290  76.619 -12.315  1.00 20.05           O  
ATOM   4210  N   VAL B 267      31.992  78.744  -8.132  1.00  8.87           N  
ATOM   4211  CA  VAL B 267      31.016  79.030  -7.071  1.00  9.83           C  
ATOM   4212  C   VAL B 267      30.609  80.503  -7.012  1.00  8.72           C  
ATOM   4213  O   VAL B 267      29.432  80.855  -6.842  1.00  8.81           O  
ATOM   4214  CB  VAL B 267      31.665  78.671  -5.700  1.00 11.41           C  
ATOM   4215  CG1 VAL B 267      30.808  79.094  -4.484  1.00 12.26           C  
ATOM   4216  CG2 VAL B 267      31.916  77.168  -5.637  1.00 13.65           C  
ATOM   4217  N   ASN B 268      31.607  81.376  -7.112  1.00  7.97           N  
ATOM   4218  CA  ASN B 268      31.319  82.819  -6.936  1.00  7.78           C  
ATOM   4219  C   ASN B 268      30.405  83.265  -8.099  1.00  8.54           C  
ATOM   4220  O   ASN B 268      29.506  84.103  -7.843  1.00 10.34           O  
ATOM   4221  CB  ASN B 268      32.579  83.677  -6.912  1.00  7.51           C  
ATOM   4222  CG  ASN B 268      33.391  83.500  -5.609  1.00 11.05           C  
ATOM   4223  OD1 ASN B 268      32.883  82.906  -4.684  1.00 11.93           O  
ATOM   4224  ND2 ASN B 268      34.629  84.007  -5.615  1.00 10.05           N  
ATOM   4225  N   THR B 269      30.691  82.822  -9.313  1.00  8.62           N  
ATOM   4226  CA  THR B 269      29.808  83.306 -10.428  1.00 10.75           C  
ATOM   4227  C   THR B 269      28.364  82.850 -10.233  1.00 10.86           C  
ATOM   4228  O   THR B 269      27.394  83.626 -10.431  1.00 11.14           O  
ATOM   4229  CB  THR B 269      30.330  82.843 -11.797  1.00 12.22           C  
ATOM   4230  OG1 THR B 269      30.595  81.425 -11.825  1.00 16.08           O  
ATOM   4231  CG2 THR B 269      31.707  83.479 -12.068  1.00 10.42           C  
ATOM   4232  N   ALA B 270      28.242  81.579  -9.800  1.00 10.61           N  
ATOM   4233  CA  ALA B 270      26.863  81.082  -9.609  1.00  9.66           C  
ATOM   4234  C   ALA B 270      26.174  81.782  -8.462  1.00 10.37           C  
ATOM   4235  O   ALA B 270      24.994  82.128  -8.507  1.00 11.52           O  
ATOM   4236  CB  ALA B 270      26.882  79.565  -9.399  1.00 10.03           C  
ATOM   4237  N   LEU B 271      26.906  81.954  -7.349  1.00  8.59           N  
ATOM   4238  CA  LEU B 271      26.347  82.602  -6.156  1.00  9.10           C  
ATOM   4239  C   LEU B 271      25.933  84.034  -6.400  1.00 10.24           C  
ATOM   4240  O   LEU B 271      24.809  84.454  -6.062  1.00 10.38           O  
ATOM   4241  CB  LEU B 271      27.313  82.453  -4.974  1.00 11.58           C  
ATOM   4242  CG  LEU B 271      26.867  83.048  -3.655  1.00 13.88           C  
ATOM   4243  CD1 LEU B 271      25.631  82.356  -3.105  1.00 14.00           C  
ATOM   4244  CD2 LEU B 271      28.047  82.937  -2.669  1.00 16.22           C  
ATOM   4245  N   LEU B 272      26.781  84.815  -7.089  1.00  8.87           N  
ATOM   4246  CA  LEU B 272      26.460  86.216  -7.322  1.00  9.93           C  
ATOM   4247  C   LEU B 272      25.353  86.348  -8.346  1.00 10.95           C  
ATOM   4248  O   LEU B 272      24.537  87.299  -8.232  1.00 11.56           O  
ATOM   4249  CB  LEU B 272      27.725  86.995  -7.714  1.00 10.75           C  
ATOM   4250  CG  LEU B 272      28.571  87.379  -6.454  1.00 16.52           C  
ATOM   4251  CD1 LEU B 272      29.958  87.822  -6.922  1.00 19.50           C  
ATOM   4252  CD2 LEU B 272      27.965  88.567  -5.746  1.00 19.15           C  
ATOM   4253  N   ALA B 273      25.285  85.415  -9.301  1.00  8.51           N  
ATOM   4254  CA  ALA B 273      24.156  85.494 -10.262  1.00  9.91           C  
ATOM   4255  C   ALA B 273      22.845  85.252  -9.513  1.00 12.10           C  
ATOM   4256  O   ALA B 273      21.804  85.877  -9.811  1.00 12.29           O  
ATOM   4257  CB  ALA B 273      24.301  84.459 -11.393  1.00 11.32           C  
ATOM   4258  N   PHE B 274      22.853  84.301  -8.575  1.00  8.89           N  
ATOM   4259  CA  PHE B 274      21.636  84.042  -7.780  1.00 10.66           C  
ATOM   4260  C   PHE B 274      21.238  85.191  -6.915  1.00  9.66           C  
ATOM   4261  O   PHE B 274      20.077  85.589  -6.763  1.00 10.13           O  
ATOM   4262  CB  PHE B 274      21.883  82.779  -6.921  1.00  9.58           C  
ATOM   4263  CG  PHE B 274      20.792  82.491  -5.907  1.00  9.64           C  
ATOM   4264  CD1 PHE B 274      19.540  82.127  -6.347  1.00 11.75           C  
ATOM   4265  CD2 PHE B 274      21.078  82.546  -4.553  1.00 10.43           C  
ATOM   4266  CE1 PHE B 274      18.516  81.846  -5.410  1.00 12.55           C  
ATOM   4267  CE2 PHE B 274      20.067  82.225  -3.640  1.00 11.21           C  
ATOM   4268  CZ  PHE B 274      18.794  81.897  -4.058  1.00 10.77           C  
ATOM   4269  N   LEU B 275      22.234  85.854  -6.258  1.00  8.78           N  
ATOM   4270  CA  LEU B 275      21.921  86.965  -5.364  1.00 10.23           C  
ATOM   4271  C   LEU B 275      21.417  88.225  -6.113  1.00 11.18           C  
ATOM   4272  O   LEU B 275      20.763  89.087  -5.504  1.00 13.51           O  
ATOM   4273  CB  LEU B 275      23.191  87.391  -4.604  1.00 11.78           C  
ATOM   4274  CG  LEU B 275      23.704  86.306  -3.639  1.00 16.00           C  
ATOM   4275  CD1 LEU B 275      24.963  86.827  -2.953  1.00 16.42           C  
ATOM   4276  CD2 LEU B 275      22.682  85.844  -2.632  1.00 19.04           C  
ATOM   4277  N   ALA B 276      21.715  88.273  -7.400  1.00 11.46           N  
ATOM   4278  CA  ALA B 276      21.271  89.416  -8.218  1.00 14.23           C  
ATOM   4279  C   ALA B 276      19.796  89.317  -8.585  1.00 17.12           C  
ATOM   4280  O   ALA B 276      19.221  90.322  -9.058  1.00 19.45           O  
ATOM   4281  CB  ALA B 276      22.108  89.426  -9.498  1.00 14.41           C  
ATOM   4282  N   LYS B 277      19.153  88.175  -8.347  1.00 17.59           N  
ATOM   4283  CA  LYS B 277      17.715  88.055  -8.643  1.00 20.58           C  
ATOM   4284  C   LYS B 277      16.874  88.545  -7.495  1.00 20.72           C  
ATOM   4285  O   LYS B 277      17.376  88.953  -6.407  1.00 18.84           O  
ATOM   4286  CB  LYS B 277      17.449  86.558  -8.896  1.00 23.49           C  
ATOM   4287  CG  LYS B 277      18.119  86.061 -10.162  1.00 27.76           C  
ATOM   4288  CD  LYS B 277      17.909  84.567 -10.374  1.00 32.22           C  
ATOM   4289  CE  LYS B 277      18.747  84.096 -11.566  1.00 33.62           C  
ATOM   4290  NZ  LYS B 277      20.034  83.447 -11.150  1.00 37.02           N  
ATOM   4291  OXT LYS B 277      15.606  88.449  -7.608  1.00 22.84           O  
TER    4292      LYS B 277                                                      
HETATM 4293  O   HOH A 278      29.796  31.758  47.826  1.00 14.06           O  
HETATM 4294  O   HOH A 279      28.549  34.986  46.811  1.00 18.67           O  
HETATM 4295  O   HOH A 280      25.638  28.105  42.695  1.00 11.97           O  
HETATM 4296  O   HOH A 281      26.043  56.055  22.579  1.00 18.99           O  
HETATM 4297  O   HOH A 282      15.368  40.351  30.312  1.00 17.33           O  
HETATM 4298  O   HOH A 283      21.012  33.485  34.349  1.00 12.03           O  
HETATM 4299  O   HOH A 284      20.342  36.858  28.652  1.00 23.73           O  
HETATM 4300  O   HOH A 285      24.875  36.119  30.249  1.00 31.60           O  
HETATM 4301  O   HOH A 286      22.778  44.207  26.419  1.00 19.13           O  
HETATM 4302  O   HOH A 287      26.363  38.267  31.526  1.00 13.85           O  
HETATM 4303  O   HOH A 288      25.049  33.551  37.930  1.00 14.38           O  
HETATM 4304  O   HOH A 289      20.873  42.071  42.279  1.00 11.07           O  
HETATM 4305  O   HOH A 290      19.035  44.151  41.578  1.00 10.71           O  
HETATM 4306  O   HOH A 291       3.837  46.524  31.916  1.00 19.57           O  
HETATM 4307  O   HOH A 292       3.677  41.353  42.384  1.00 21.85           O  
HETATM 4308  O   HOH A 293       2.998  36.384  20.294  1.00 26.74           O  
HETATM 4309  O   HOH A 294      10.399  40.751  48.049  1.00 20.27           O  
HETATM 4310  O   HOH A 295       3.924  35.081  26.739  1.00 15.45           O  
HETATM 4311  O   HOH A 296      16.711  25.237  23.480  1.00 36.15           O  
HETATM 4312  O   HOH A 297      15.408  61.031  28.592  1.00 26.56           O  
HETATM 4313  O   HOH A 298      24.809  31.593  52.518  1.00 15.46           O  
HETATM 4314  O   HOH A 299      25.707  43.332  31.471  1.00 26.47           O  
HETATM 4315  O   HOH A 300      20.067  43.972  33.075  1.00 10.91           O  
HETATM 4316  O   HOH A 301      24.270  42.461  49.966  1.00 22.47           O  
HETATM 4317  O   HOH A 302      22.036  31.099  43.497  1.00 13.62           O  
HETATM 4318  O   HOH A 303      15.177  35.639  15.882  1.00 18.10           O  
HETATM 4319  O   HOH A 304       4.468  41.620  27.794  1.00 18.48           O  
HETATM 4320  O   HOH A 305       6.503  55.927  23.819  1.00 31.02           O  
HETATM 4321  O   HOH A 306      18.122  24.627  49.467  1.00 26.38           O  
HETATM 4322  O   HOH A 307      16.967  24.888  42.162  1.00 18.07           O  
HETATM 4323  O   HOH A 308      25.245  44.410  27.595  1.00 21.25           O  
HETATM 4324  O   HOH A 309      19.433  31.329  38.513  1.00 12.30           O  
HETATM 4325  O   HOH A 310      23.644  29.175  44.301  1.00 17.34           O  
HETATM 4326  O   HOH A 311      16.199  28.011  46.593  1.00 20.33           O  
HETATM 4327  O   HOH A 312      21.562  43.747  18.853  1.00 18.57           O  
HETATM 4328  O   HOH A 313      29.289  32.638  42.768  1.00 18.41           O  
HETATM 4329  O   HOH A 314      18.232  30.293  36.256  1.00 13.67           O  
HETATM 4330  O   HOH A 315      16.596  48.593  50.005  1.00 17.22           O  
HETATM 4331  O   HOH A 316      26.854  59.737  31.538  1.00 23.55           O  
HETATM 4332  O   HOH A 317      11.809  26.260  25.069  1.00 23.69           O  
HETATM 4333  O   HOH A 318      17.790  58.545  43.355  1.00 19.53           O  
HETATM 4334  O   HOH A 319      16.984  42.471  23.231  1.00 13.91           O  
HETATM 4335  O   HOH A 320      10.780  20.632  36.479  1.00 27.19           O  
HETATM 4336  O   HOH A 321       8.020  24.554  32.820  1.00 33.61           O  
HETATM 4337  O   HOH A 322      19.191  37.637  23.814  1.00 22.94           O  
HETATM 4338  O   HOH A 323       5.785  50.872  19.451  1.00 30.52           O  
HETATM 4339  O   HOH A 324      16.578  21.545  39.838  1.00 16.57           O  
HETATM 4340  O   HOH A 325      23.040  39.013  50.889  1.00 17.81           O  
HETATM 4341  O   HOH A 326      21.993  61.373  25.617  1.00 20.46           O  
HETATM 4342  O   HOH A 327      20.987  50.561  50.887  1.00 20.48           O  
HETATM 4343  O   HOH A 328      22.509  41.189  18.758  1.00 15.69           O  
HETATM 4344  O   HOH A 329      24.912  46.725  48.645  1.00 19.14           O  
HETATM 4345  O   HOH A 330      24.415  26.685  40.380  1.00 11.95           O  
HETATM 4346  O   HOH A 331      10.838  56.425  18.201  1.00 24.68           O  
HETATM 4347  O   HOH A 332      16.982  23.847  44.661  1.00 23.99           O  
HETATM 4348  O   HOH A 333      12.510  16.394  34.671  1.00 24.48           O  
HETATM 4349  O   HOH A 334       9.872  58.711  45.570  1.00 39.59           O  
HETATM 4350  O   HOH A 335      18.448  53.759  17.277  1.00 20.85           O  
HETATM 4351  O   HOH A 336      24.458  30.544  24.535  1.00 24.70           O  
HETATM 4352  O   HOH A 337       6.193  29.227  50.665  1.00 49.01           O  
HETATM 4353  O   HOH A 338      14.496  37.769  25.732  1.00 37.42           O  
HETATM 4354  O   HOH A 339      28.358  58.413  44.508  1.00 32.28           O  
HETATM 4355  O   HOH A 340      28.453  58.856  35.863  1.00 17.02           O  
HETATM 4356  O   HOH A 341      25.643  32.921  54.935  1.00 27.45           O  
HETATM 4357  O   HOH A 342      22.740  49.988  48.928  1.00 14.06           O  
HETATM 4358  O   HOH A 343      27.905  36.048  55.670  1.00 22.45           O  
HETATM 4359  O   HOH A 344      13.924  49.054  50.048  1.00 23.98           O  
HETATM 4360  O   HOH A 345      26.259  51.552  17.449  1.00 29.46           O  
HETATM 4361  O   HOH A 346      28.950  32.706  45.305  1.00 22.98           O  
HETATM 4362  O   HOH A 347      24.577  46.922  26.619  1.00 28.41           O  
HETATM 4363  O   HOH A 348      28.417  61.856  37.443  1.00 21.89           O  
HETATM 4364  O   HOH A 349      36.488  46.996  35.274  1.00 29.93           O  
HETATM 4365  O   HOH A 350      25.021  40.752  31.093  1.00 12.86           O  
HETATM 4366  O   HOH A 351      30.012  57.705  28.910  1.00 12.81           O  
HETATM 4367  O   HOH A 352      28.735  60.066  28.942  1.00 18.07           O  
HETATM 4368  O   HOH A 353      24.013  62.569  33.380  1.00 27.50           O  
HETATM 4369  O   HOH A 354      23.116  25.874  15.219  1.00 26.99           O  
HETATM 4370  O   HOH A 355       3.382  39.397  49.252  1.00 41.23           O  
HETATM 4371  O   HOH A 356      24.592  48.568  50.505  1.00 25.84           O  
HETATM 4372  O   HOH A 357      28.653  33.265  38.334  1.00 39.37           O  
HETATM 4373  O   HOH A 358      22.787  44.835  48.801  1.00 20.08           O  
HETATM 4374  O   HOH A 359      18.450  34.646  23.274  1.00 24.33           O  
HETATM 4375  O   HOH A 360      19.045  40.934  16.749  1.00 31.28           O  
HETATM 4376  O   HOH A 361      18.382  46.677  17.528  1.00 24.74           O  
HETATM 4377  O   HOH A 362      19.608  29.055  11.013  1.00 41.43           O  
HETATM 4378  O   HOH A 363      10.197  19.792  44.031  1.00 26.74           O  
HETATM 4379  O   HOH A 364      19.914  63.625  38.578  1.00 31.90           O  
HETATM 4380  O   HOH A 365      16.013  25.838  20.758  1.00 25.23           O  
HETATM 4381  O   HOH A 366      21.571  44.911  51.179  1.00 25.90           O  
HETATM 4382  O   HOH A 367      15.506  58.895  22.033  1.00 24.23           O  
HETATM 4383  O   HOH A 368      22.124  30.236  53.167  1.00 39.16           O  
HETATM 4384  O   HOH A 369      23.006  47.280  52.070  1.00 31.21           O  
HETATM 4385  O   HOH A 370      23.113  48.965  15.620  1.00 24.00           O  
HETATM 4386  O   HOH A 371      24.176  39.382  23.955  1.00 22.73           O  
HETATM 4387  O   HOH A 372      16.610  38.787  24.449  1.00 23.69           O  
HETATM 4388  O   HOH A 373      24.902  27.240  30.306  1.00 21.50           O  
HETATM 4389  O   HOH A 374       6.994  24.872  47.110  1.00 27.70           O  
HETATM 4390  O   HOH A 375      24.967  27.302  37.685  1.00 21.17           O  
HETATM 4391  O   HOH A 376      25.092  39.692  52.484  1.00 20.12           O  
HETATM 4392  O   HOH A 377      25.269  51.401  13.824  1.00 24.09           O  
HETATM 4393  O   HOH A 378      14.673  25.946  25.570  1.00 31.41           O  
HETATM 4394  O   HOH A 379      17.418  25.464  46.722  1.00 26.85           O  
HETATM 4395  O   HOH A 380      25.615  47.954  28.895  1.00 19.89           O  
HETATM 4396  O   HOH A 381       2.085  26.098  39.454  1.00 38.14           O  
HETATM 4397  O   HOH A 382      27.006  50.439  48.486  1.00 36.28           O  
HETATM 4398  O   HOH A 383      -0.417  56.909  27.023  1.00 34.72           O  
HETATM 4399  O   HOH A 384      12.526  64.266  35.114  1.00 36.30           O  
HETATM 4400  O   HOH A 385      27.902  38.458  55.671  1.00 35.23           O  
HETATM 4401  O   HOH A 386      -1.810  38.974  28.612  1.00 28.65           O  
HETATM 4402  O   HOH A 387      14.211  28.712  13.817  1.00 30.03           O  
HETATM 4403  O   HOH A 388      29.109  30.549  38.724  1.00 20.95           O  
HETATM 4404  O   HOH A 389       6.701  31.681  30.842  1.00 37.26           O  
HETATM 4405  O   HOH A 390      31.391  35.505  36.734  1.00 25.81           O  
HETATM 4406  O   HOH A 391      32.063  36.392  44.155  1.00 35.82           O  
HETATM 4407  O   HOH A 392      32.787  50.235  39.018  1.00 32.22           O  
HETATM 4408  O   HOH A 393      32.813  47.298  43.708  1.00 24.07           O  
HETATM 4409  O   HOH A 394      34.382  40.878  33.696  1.00 27.36           O  
HETATM 4410  O   HOH A 395      33.664  38.519  40.609  1.00 37.83           O  
HETATM 4411  O   HOH A 396      33.540  48.258  40.922  1.00 36.68           O  
HETATM 4412  O   HOH A 397      16.986  34.556  50.094  1.00 31.29           O  
HETATM 4413  O   HOH A 398      10.757  37.852  35.574  1.00 14.27           O  
HETATM 4414  O   HOH A 399      35.576  44.965  37.403  1.00 32.57           O  
HETATM 4415  O   HOH A 400      11.829  36.163  49.291  1.00 32.91           O  
HETATM 4416  O   HOH A 401      18.168  36.080  52.589  1.00 30.67           O  
HETATM 4417  O   HOH A 402      16.187  37.175  37.495  1.00 25.81           O  
HETATM 4418  O   HOH A 403      15.899  37.575  51.682  1.00 31.07           O  
HETATM 4419  O   HOH A 404      10.329  38.310  49.241  1.00 38.98           O  
HETATM 4420  O   HOH A 405      12.509  38.957  15.560  1.00 32.10           O  
HETATM 4421  O   HOH A 406      -0.015  42.493  39.540  1.00 20.24           O  
HETATM 4422  O   HOH A 407      -2.920  42.920  40.557  1.00 26.56           O  
HETATM 4423  O   HOH A 408       5.133  41.911  49.824  1.00 30.23           O  
HETATM 4424  O   HOH A 409      -3.528  44.871  42.312  1.00 36.32           O  
HETATM 4425  O   HOH A 410      15.860  42.368  53.036  1.00 28.18           O  
HETATM 4426  O   HOH A 411       9.867  43.085  49.678  1.00 33.71           O  
HETATM 4427  O   HOH A 412      16.628  60.567  46.217  1.00 22.60           O  
HETATM 4428  O   HOH A 413      15.236  49.362  16.500  1.00 37.27           O  
HETATM 4429  O   HOH A 414      24.231  24.205  19.069  1.00 50.40           O  
HETATM 4430  O   HOH A 415      19.606  51.490  15.509  1.00 34.48           O  
HETATM 4431  O   HOH A 416      13.131  25.922  20.247  1.00 38.02           O  
HETATM 4432  O   HOH A 417      28.041  54.734  21.295  1.00 39.49           O  
HETATM 4433  O   HOH A 418      20.862  46.959  15.479  1.00 38.49           O  
HETATM 4434  O   HOH A 419      21.172  55.992  44.615  1.00 28.11           O  
HETATM 4435  O   HOH A 420       9.039  21.289  34.551  1.00 44.28           O  
HETATM 4436  O   HOH A 421       8.898  22.262  31.404  1.00 39.15           O  
HETATM 4437  O   HOH A 422      24.187  24.846  22.648  1.00 31.62           O  
HETATM 4438  O   HOH A 423      25.042  36.530  53.476  1.00 32.85           O  
HETATM 4439  O   HOH A 424      25.741  35.902  27.557  1.00 32.99           O  
HETATM 4440  O   HOH A 425      25.775  33.575  31.438  1.00 41.91           O  
HETATM 4441  O   HOH A 426      26.157  60.422  35.267  1.00 31.42           O  
HETATM 4442  O   HOH A 427      27.613  29.346  36.341  1.00 43.62           O  
HETATM 4443  O   HOH A 428      27.629  31.899  35.383  1.00 31.21           O  
HETATM 4444  O   HOH A 429      14.874  27.628  48.872  1.00 39.98           O  
HETATM 4445  O   HOH A 430      27.428  53.035  47.961  1.00 27.48           O  
HETATM 4446  O   HOH A 431      27.886  53.487  18.607  1.00 46.36           O  
HETATM 4447  O   HOH A 432       4.644  60.113  33.215  1.00 42.56           O  
HETATM 4448  O   HOH A 433      -6.602  50.443  32.551  1.00 48.21           O  
HETATM 4449  O   HOH A 434       5.995  30.870  46.630  1.00 39.47           O  
HETATM 4450  O   HOH A 435      18.230  32.977  52.090  1.00 48.51           O  
HETATM 4451  O   HOH A 436      -3.191  33.624  48.024  1.00 41.12           O  
HETATM 4452  O   HOH A 437      33.730  52.786  39.420  1.00 34.49           O  
HETATM 4453  O   HOH A 438       2.237  40.820  17.109  1.00 35.79           O  
HETATM 4454  O   HOH A 439       6.242  44.886  49.928  1.00 39.08           O  
HETATM 4455  O   HOH A 440      16.092  52.236  16.420  1.00 44.89           O  
HETATM 4456  O   HOH A 441      23.410  57.554  45.746  1.00 41.78           O  
HETATM 4457  O   HOH B 278      25.973  56.218  17.776  1.00 27.59           O  
HETATM 4458  O   HOH B 279      26.459  66.844  22.275  1.00 25.77           O  
HETATM 4459  O   HOH B 280      27.848  62.709  23.982  1.00 47.26           O  
HETATM 4460  O   HOH B 281      38.360  78.961  -9.493  1.00 26.16           O  
HETATM 4461  O   HOH B 282      33.862  92.406  12.126  1.00 14.89           O  
HETATM 4462  O   HOH B 283      32.013  76.718  26.731  1.00 19.65           O  
HETATM 4463  O   HOH B 284      38.527  71.765  24.348  1.00 10.27           O  
HETATM 4464  O   HOH B 285      30.416  95.623   0.732  1.00 21.61           O  
HETATM 4465  O   HOH B 286      33.652  75.776   5.183  1.00 17.13           O  
HETATM 4466  O   HOH B 287      38.113  74.469  13.692  1.00 11.54           O  
HETATM 4467  O   HOH B 288      40.754  79.862   6.393  1.00 40.02           O  
HETATM 4468  O   HOH B 289      39.833  80.173  12.149  1.00 21.61           O  
HETATM 4469  O   HOH B 290      35.755  84.704   5.355  1.00 16.59           O  
HETATM 4470  O   HOH B 291      38.159  82.143  13.266  1.00 11.94           O  
HETATM 4471  O   HOH B 292      37.240  76.301  18.769  1.00 14.04           O  
HETATM 4472  O   HOH B 293      27.093  76.977  16.550  1.00 11.33           O  
HETATM 4473  O   HOH B 294      25.249  77.045  14.301  1.00  9.84           O  
HETATM 4474  O   HOH B 295      24.156  70.746  -2.752  1.00 11.31           O  
HETATM 4475  O   HOH B 296      21.662  63.881   6.586  1.00 15.33           O  
HETATM 4476  O   HOH B 297      48.861  66.838   7.485  1.00 20.01           O  
HETATM 4477  O   HOH B 298      38.319  67.882  -8.250  1.00 18.97           O  
HETATM 4478  O   HOH B 299      21.097  66.675  14.925  1.00 15.61           O  
HETATM 4479  O   HOH B 300      35.678  65.420  -2.609  1.00 10.49           O  
HETATM 4480  O   HOH B 301      35.685  85.385  -7.987  1.00 18.06           O  
HETATM 4481  O   HOH B 302      19.726  88.948  -3.035  1.00 15.74           O  
HETATM 4482  O   HOH B 303      29.774  70.228  29.822  1.00 13.89           O
[truncated: 17,092 more chars]
