# Supplementary material for: A new benchmark illustrates that integration of geometric constraints inferred from enzyme reaction chemistry can increase enzyme active site modeling accuracy
Source: PLoS One. 2019 Apr 4;14(4):e0214126. doi: 10.1371/journal.pone.0214126 (PMC6448891; doi:10.1371/journal.pone.0214126)
Supplement: S1 Files — (GZ) [file pone.0214126.s008.gz › benchmark-lite/templates/3ia2/1a7u.pdb.clean2]

ATOM      1  N   PRO A   1      33.036  43.113  33.972  1.00 14.22           N  
ATOM      2  CA  PRO A   1      33.347  44.091  35.059  1.00 13.04           C  
ATOM      3  C   PRO A   1      32.434  43.792  36.243  1.00 11.14           C  
ATOM      4  O   PRO A   1      31.403  43.182  35.977  1.00 12.10           O  
ATOM      5  CB  PRO A   1      33.034  45.451  34.471  1.00 13.01           C  
ATOM      6  CG  PRO A   1      33.242  45.239  33.007  1.00 15.04           C  
ATOM      7  CD  PRO A   1      32.811  43.844  32.693  1.00 14.05           C  
ATOM      8 1H   PRO A   1      32.737  43.606  33.155  1.00  0.00           H  
ATOM      9 2H   PRO A   1      33.855  42.580  33.758  1.00  0.00           H  
ATOM     10  HA  PRO A   1      34.416  44.027  35.309  1.00  0.00           H  
ATOM     11 1HB  PRO A   1      32.006  45.745  34.729  1.00  0.00           H  
ATOM     12 2HB  PRO A   1      33.703  46.210  34.902  1.00  0.00           H  
ATOM     13 1HG  PRO A   1      32.661  45.974  32.430  1.00  0.00           H  
ATOM     14 2HG  PRO A   1      34.299  45.396  32.747  1.00  0.00           H  
ATOM     15 1HD  PRO A   1      31.748  43.843  32.410  1.00  0.00           H  
ATOM     16 2HD  PRO A   1      33.430  43.443  31.877  1.00  0.00           H  
ATOM     17  N   PHE A   2      32.868  44.122  37.457  1.00 10.85           N  
ATOM     18  CA  PHE A   2      32.039  43.734  38.611  1.00 10.28           C  
ATOM     19  C   PHE A   2      31.930  44.881  39.603  1.00 12.10           C  
ATOM     20  O   PHE A   2      32.871  45.665  39.768  1.00 13.66           O  
ATOM     21  CB  PHE A   2      32.701  42.539  39.366  1.00 10.63           C  
ATOM     22  CG  PHE A   2      32.672  41.269  38.535  1.00 11.63           C  
ATOM     23  CD1 PHE A   2      31.523  40.504  38.494  1.00 14.40           C  
ATOM     24  CD2 PHE A   2      33.774  40.897  37.800  1.00 15.75           C  
ATOM     25  CE1 PHE A   2      31.489  39.344  37.728  1.00 14.02           C  
ATOM     26  CE2 PHE A   2      33.735  39.752  37.015  1.00 16.22           C  
ATOM     27  CZ  PHE A   2      32.584  38.993  36.993  1.00 14.48           C  
ATOM     28  H   PHE A   2      33.731  44.621  37.617  1.00  0.00           H  
ATOM     29  HA  PHE A   2      31.060  43.421  38.245  1.00  0.00           H  
ATOM     30 1HB  PHE A   2      33.733  42.789  39.608  1.00  0.00           H  
ATOM     31 2HB  PHE A   2      32.177  42.368  40.306  1.00  0.00           H  
ATOM     32  HD1 PHE A   2      30.651  40.822  39.066  1.00  0.00           H  
ATOM     33  HD2 PHE A   2      34.677  41.508  37.828  1.00  0.00           H  
ATOM     34  HE1 PHE A   2      30.593  38.724  37.718  1.00  0.00           H  
ATOM     35  HE2 PHE A   2      34.598  39.450  36.422  1.00  0.00           H  
ATOM     36  HZ  PHE A   2      32.562  38.097  36.374  1.00  0.00           H  
ATOM     37  N   ILE A   3      30.818  44.914  40.302  1.00 11.13           N  
ATOM     38  CA  ILE A   3      30.634  45.827  41.448  1.00 11.58           C  
ATOM     39  C   ILE A   3      30.311  44.903  42.636  1.00 11.54           C  
ATOM     40  O   ILE A   3      29.359  44.110  42.587  1.00 11.67           O  
ATOM     41  CB  ILE A   3      29.483  46.801  41.158  1.00 14.30           C  
ATOM     42  CG1 ILE A   3      29.945  47.843  40.112  1.00 13.89           C  
ATOM     43  CG2 ILE A   3      29.096  47.586  42.416  1.00 14.16           C  
ATOM     44  CD1 ILE A   3      28.798  48.619  39.465  1.00 14.74           C  
ATOM     45  H   ILE A   3      30.066  44.292  40.043  1.00  0.00           H  
ATOM     46  HA  ILE A   3      31.552  46.396  41.588  1.00  0.00           H  
ATOM     47  HB  ILE A   3      28.613  46.243  40.814  1.00  0.00           H  
ATOM     48 1HG1 ILE A   3      30.618  48.558  40.584  1.00  0.00           H  
ATOM     49 2HG1 ILE A   3      30.505  47.342  39.322  1.00  0.00           H  
ATOM     50 1HG2 ILE A   3      28.279  48.269  42.182  1.00  0.00           H  
ATOM     51 2HG2 ILE A   3      28.778  46.893  43.194  1.00  0.00           H  
ATOM     52 3HG2 ILE A   3      29.956  48.156  42.768  1.00  0.00           H  
ATOM     53 1HD1 ILE A   3      29.201  49.330  38.743  1.00  0.00           H  
ATOM     54 2HD1 ILE A   3      28.130  47.924  38.955  1.00  0.00           H  
ATOM     55 3HD1 ILE A   3      28.245  49.158  40.233  1.00  0.00           H  
ATOM     56  N   THR A   4      31.020  45.128  43.733  1.00 11.75           N  
ATOM     57  CA  THR A   4      30.737  44.340  44.955  1.00 11.97           C  
ATOM     58  C   THR A   4      29.574  44.922  45.713  1.00 11.18           C  
ATOM     59  O   THR A   4      29.521  46.117  46.021  1.00 11.79           O  
ATOM     60  CB  THR A   4      32.025  44.356  45.825  1.00 13.50           C  
ATOM     61  OG1 THR A   4      33.039  43.754  45.010  1.00 14.74           O  
ATOM     62  CG2 THR A   4      31.769  43.538  47.082  1.00 13.74           C  
ATOM     63  H   THR A   4      31.750  45.825  43.755  1.00  0.00           H  
ATOM     64  HA  THR A   4      30.496  43.319  44.660  1.00  0.00           H  
ATOM     65  HB  THR A   4      32.273  45.384  46.089  1.00  0.00           H  
ATOM     66  HG1 THR A   4      32.662  43.506  44.162  1.00  0.00           H  
ATOM     67 1HG2 THR A   4      32.663  43.539  47.705  1.00  0.00           H  
ATOM     68 2HG2 THR A   4      30.939  43.975  47.637  1.00  0.00           H  
ATOM     69 3HG2 THR A   4      31.521  42.514  46.805  1.00  0.00           H  
ATOM     70  N   VAL A   5      28.621  44.079  46.125  1.00  9.37           N  
ATOM     71  CA  VAL A   5      27.425  44.551  46.818  1.00 10.33           C  
ATOM     72  C   VAL A   5      27.279  43.961  48.216  1.00 12.01           C  
ATOM     73  O   VAL A   5      26.350  44.380  48.933  1.00 13.78           O  
ATOM     74  CB  VAL A   5      26.135  44.265  46.023  1.00 10.22           C  
ATOM     75  CG1 VAL A   5      26.163  45.076  44.693  1.00 10.00           C  
ATOM     76  CG2 VAL A   5      25.985  42.768  45.781  1.00 10.05           C  
ATOM     77  H   VAL A   5      28.731  43.090  45.952  1.00  0.00           H  
ATOM     78  HA  VAL A   5      27.503  45.631  46.947  1.00  0.00           H  
ATOM     79  HB  VAL A   5      25.280  44.626  46.594  1.00  0.00           H  
ATOM     80 1HG1 VAL A   5      25.253  44.878  44.127  1.00  0.00           H  
ATOM     81 2HG1 VAL A   5      26.225  46.141  44.917  1.00  0.00           H  
ATOM     82 3HG1 VAL A   5      27.029  44.777  44.103  1.00  0.00           H  
ATOM     83 1HG2 VAL A   5      25.070  42.580  45.220  1.00  0.00           H  
ATOM     84 2HG2 VAL A   5      26.841  42.404  45.213  1.00  0.00           H  
ATOM     85 3HG2 VAL A   5      25.937  42.248  46.738  1.00  0.00           H  
ATOM     86  N   GLY A   6      28.144  43.027  48.582  1.00 11.50           N  
ATOM     87  CA  GLY A   6      27.942  42.447  49.943  1.00 10.70           C  
ATOM     88  C   GLY A   6      28.859  41.236  50.107  1.00 10.45           C  
ATOM     89  O   GLY A   6      29.769  40.995  49.311  1.00 11.14           O  
ATOM     90  H   GLY A   6      28.909  42.693  48.014  1.00  0.00           H  
ATOM     91 1HA  GLY A   6      28.159  43.204  50.697  1.00  0.00           H  
ATOM     92 2HA  GLY A   6      26.898  42.162  50.066  1.00  0.00           H  
ATOM     93  N   GLN A   7      28.655  40.576  51.249  1.00 10.00           N  
ATOM     94  CA  GLN A   7      29.478  39.449  51.633  1.00  9.49           C  
ATOM     95  C   GLN A   7      28.627  38.236  51.977  1.00  9.56           C  
ATOM     96  O   GLN A   7      27.541  38.375  52.555  1.00 10.05           O  
ATOM     97  CB  GLN A   7      30.248  39.887  52.926  1.00 11.01           C  
ATOM     98  CG  GLN A   7      31.232  38.790  53.396  1.00 12.29           C  
ATOM     99  CD  GLN A   7      32.559  38.823  52.701  1.00 12.17           C  
ATOM    100  OE1 GLN A   7      32.874  39.752  51.938  1.00 13.41           O  
ATOM    101  NE2 GLN A   7      33.490  37.862  52.882  1.00 12.22           N  
ATOM    102  H   GLN A   7      27.907  40.870  51.861  1.00  0.00           H  
ATOM    103  HA  GLN A   7      30.176  39.239  50.823  1.00  0.00           H  
ATOM    104 1HB  GLN A   7      30.798  40.807  52.728  1.00  0.00           H  
ATOM    105 2HB  GLN A   7      29.533  40.098  53.721  1.00  0.00           H  
ATOM    106 1HG  GLN A   7      31.418  38.916  54.463  1.00  0.00           H  
ATOM    107 2HG  GLN A   7      30.788  37.813  53.207  1.00  0.00           H  
ATOM    108 1HE2 GLN A   7      34.366  37.916  52.401  1.00  0.00           H  
ATOM    109 2HE2 GLN A   7      33.305  37.095  53.497  1.00  0.00           H  
ATOM    110  N   GLU A   8      29.109  37.062  51.554  1.00  9.84           N  
ATOM    111  CA  GLU A   8      28.440  35.805  51.919  1.00 10.23           C  
ATOM    112  C   GLU A   8      29.526  34.891  52.489  1.00 10.08           C  
ATOM    113  O   GLU A   8      30.368  34.408  51.704  1.00 10.69           O  
ATOM    114  CB  GLU A   8      27.859  35.136  50.656  1.00 11.10           C  
ATOM    115  CG  GLU A   8      27.099  33.833  51.049  1.00 12.37           C  
ATOM    116  CD  GLU A   8      26.722  33.008  49.830  1.00 14.13           C  
ATOM    117  OE1 GLU A   8      27.395  33.102  48.773  1.00 13.72           O  
ATOM    118  OE2 GLU A   8      25.776  32.192  49.975  1.00 12.23           O  
ATOM    119  H   GLU A   8      29.939  37.029  50.979  1.00  0.00           H  
ATOM    120  HA  GLU A   8      27.625  36.034  52.606  1.00  0.00           H  
ATOM    121 1HB  GLU A   8      27.184  35.830  50.155  1.00  0.00           H  
ATOM    122 2HB  GLU A   8      28.667  34.906  49.961  1.00  0.00           H  
ATOM    123 1HG  GLU A   8      27.734  33.238  51.705  1.00  0.00           H  
ATOM    124 2HG  GLU A   8      26.201  34.102  51.604  1.00  0.00           H  
ATOM    125  N   ASN A   9      29.502  34.624  53.783  1.00  9.20           N  
ATOM    126  CA  ASN A   9      30.537  33.728  54.347  1.00  8.01           C  
ATOM    127  C   ASN A   9      31.928  34.245  53.990  1.00  8.89           C  
ATOM    128  O   ASN A   9      32.222  35.421  54.280  1.00  9.72           O  
ATOM    129  CB  ASN A   9      30.336  32.270  54.006  1.00  8.55           C  
ATOM    130  CG  ASN A   9      29.022  31.726  54.528  1.00 11.34           C  
ATOM    131  OD1 ASN A   9      28.272  32.452  55.205  1.00 11.20           O  
ATOM    132  ND2 ASN A   9      28.728  30.471  54.213  1.00 11.00           N  
ATOM    133  H   ASN A   9      28.800  35.012  54.397  1.00  0.00           H  
ATOM    134  HA  ASN A   9      30.508  33.807  55.435  1.00  0.00           H  
ATOM    135 1HB  ASN A   9      30.364  32.142  52.923  1.00  0.00           H  
ATOM    136 2HB  ASN A   9      31.152  31.682  54.427  1.00  0.00           H  
ATOM    137 1HD2 ASN A   9      27.872  30.062  54.532  1.00  0.00           H  
ATOM    138 2HD2 ASN A   9      29.361  29.934  53.657  1.00  0.00           H  
ATOM    139  N   SER A  10      32.811  33.402  53.444  1.00  8.44           N  
ATOM    140  CA  SER A  10      34.149  33.917  53.118  1.00  9.06           C  
ATOM    141  C   SER A  10      34.258  34.644  51.776  1.00 11.03           C  
ATOM    142  O   SER A  10      35.386  35.039  51.386  1.00 11.52           O  
ATOM    143  CB  SER A  10      35.093  32.683  53.116  1.00 11.26           C  
ATOM    144  OG  SER A  10      34.733  31.893  51.965  1.00 10.89           O  
ATOM    145  H   SER A  10      32.595  32.435  53.249  1.00  0.00           H  
ATOM    146  HA  SER A  10      34.444  34.629  53.891  1.00  0.00           H  
ATOM    147 1HB  SER A  10      36.129  33.018  53.072  1.00  0.00           H  
ATOM    148 2HB  SER A  10      34.968  32.128  54.045  1.00  0.00           H  
ATOM    149  HG  SER A  10      34.014  32.363  51.536  1.00  0.00           H  
ATOM    150  N   THR A  11      33.138  34.833  51.062  1.00  9.18           N  
ATOM    151  CA  THR A  11      33.221  35.366  49.724  1.00  9.93           C  
ATOM    152  C   THR A  11      32.481  36.702  49.561  1.00 10.66           C  
ATOM    153  O   THR A  11      31.519  36.966  50.256  1.00 12.09           O  
ATOM    154  CB  THR A  11      32.566  34.369  48.730  1.00 10.90           C  
ATOM    155  OG1 THR A  11      31.167  34.259  48.975  1.00 12.24           O  
ATOM    156  CG2 THR A  11      33.125  32.932  48.772  1.00 13.71           C  
ATOM    157  H   THR A  11      32.232  34.608  51.446  1.00  0.00           H  
ATOM    158  HA  THR A  11      34.273  35.490  49.466  1.00  0.00           H  
ATOM    159  HB  THR A  11      32.704  34.728  47.710  1.00  0.00           H  
ATOM    160  HG1 THR A  11      30.925  34.830  49.709  1.00  0.00           H  
ATOM    161 1HG2 THR A  11      32.601  32.316  48.041  1.00  0.00           H  
ATOM    162 2HG2 THR A  11      34.189  32.949  48.537  1.00  0.00           H  
ATOM    163 3HG2 THR A  11      32.980  32.514  49.767  1.00  0.00           H  
ATOM    164  N   SER A  12      32.909  37.492  48.593  1.00  9.96           N  
ATOM    165  CA  SER A  12      32.087  38.705  48.297  1.00  9.84           C  
ATOM    166  C   SER A  12      30.991  38.329  47.294  1.00 10.77           C  
ATOM    167  O   SER A  12      31.009  37.289  46.630  1.00 13.45           O  
ATOM    168  CB  SER A  12      32.986  39.827  47.749  1.00 14.89           C  
ATOM    169  OG  SER A  12      33.541  39.313  46.544  1.00 16.92           O  
ATOM    170  H   SER A  12      33.746  37.321  48.054  1.00  0.00           H  
ATOM    171  HA  SER A  12      31.624  39.044  49.225  1.00  0.00           H  
ATOM    172 1HB  SER A  12      32.389  40.723  47.583  1.00  0.00           H  
ATOM    173 2HB  SER A  12      33.749  40.074  48.486  1.00  0.00           H  
ATOM    174  HG  SER A  12      33.184  38.427  46.445  1.00  0.00           H  
ATOM    175  N   ILE A  13      29.952  39.149  47.231  1.00  8.71           N  
ATOM    176  CA  ILE A  13      28.855  38.999  46.293  1.00  7.62           C  
ATOM    177  C   ILE A  13      29.099  40.102  45.261  1.00  9.43           C  
ATOM    178  O   ILE A  13      29.023  41.282  45.617  1.00 10.16           O  
ATOM    179  CB  ILE A  13      27.512  39.222  47.022  1.00  7.35           C  
ATOM    180  CG1 ILE A  13      27.358  38.181  48.143  1.00  7.72           C  
ATOM    181  CG2 ILE A  13      26.407  39.081  45.974  1.00  8.67           C  
ATOM    182  CD1 ILE A  13      26.114  38.455  49.015  1.00  9.83           C  
ATOM    183  H   ILE A  13      29.940  39.920  47.883  1.00  0.00           H  
ATOM    184  HA  ILE A  13      28.878  37.986  45.893  1.00  0.00           H  
ATOM    185  HB  ILE A  13      27.499  40.218  47.464  1.00  0.00           H  
ATOM    186 1HG1 ILE A  13      27.280  37.186  47.707  1.00  0.00           H  
ATOM    187 2HG1 ILE A  13      28.247  38.191  48.774  1.00  0.00           H  
ATOM    188 1HG2 ILE A  13      25.436  39.231  46.446  1.00  0.00           H  
ATOM    189 2HG2 ILE A  13      26.549  39.827  45.193  1.00  0.00           H  
ATOM    190 3HG2 ILE A  13      26.447  38.084  45.535  1.00  0.00           H  
ATOM    191 1HD1 ILE A  13      26.042  37.697  49.795  1.00  0.00           H  
ATOM    192 2HD1 ILE A  13      26.201  39.441  49.474  1.00  0.00           H  
ATOM    193 3HD1 ILE A  13      25.220  38.421  48.394  1.00  0.00           H  
ATOM    194  N   ASP A  14      29.453  39.681  44.043  1.00  7.17           N  
ATOM    195  CA  ASP A  14      29.780  40.683  43.010  1.00  9.68           C  
ATOM    196  C   ASP A  14      28.767  40.640  41.871  1.00 11.15           C  
ATOM    197  O   ASP A  14      28.404  39.540  41.412  1.00 13.36           O  
ATOM    198  CB  ASP A  14      31.143  40.353  42.396  1.00 11.92           C  
ATOM    199  CG  ASP A  14      32.273  40.368  43.420  1.00 17.22           C  
ATOM    200  OD1 ASP A  14      32.158  41.084  44.411  1.00 17.42           O  
ATOM    201  OD2 ASP A  14      33.263  39.630  43.187  1.00 21.31           O  
ATOM    202  H   ASP A  14      29.503  38.700  43.810  1.00  0.00           H  
ATOM    203  HA  ASP A  14      29.828  41.664  43.483  1.00  0.00           H  
ATOM    204 1HB  ASP A  14      31.104  39.367  41.933  1.00  0.00           H  
ATOM    205 2HB  ASP A  14      31.373  41.074  41.611  1.00  0.00           H  
ATOM    206  N   LEU A  15      28.361  41.810  41.373  1.00  8.26           N  
ATOM    207  CA  LEU A  15      27.432  41.785  40.242  1.00  8.93           C  
ATOM    208  C   LEU A  15      28.224  42.114  38.968  1.00  8.42           C  
ATOM    209  O   LEU A  15      29.007  43.079  38.946  1.00  9.71           O  
ATOM    210  CB  LEU A  15      26.363  42.869  40.455  1.00  9.94           C  
ATOM    211  CG  LEU A  15      25.534  42.694  41.748  1.00 12.38           C  
ATOM    212  CD1 LEU A  15      24.464  43.783  41.775  1.00 15.14           C  
ATOM    213  CD2 LEU A  15      24.969  41.277  41.879  1.00 13.21           C  
ATOM    214  H   LEU A  15      28.665  42.700  41.740  1.00  0.00           H  
ATOM    215  HA  LEU A  15      26.955  40.806  40.208  1.00  0.00           H  
ATOM    216 1HB  LEU A  15      26.855  43.840  40.488  1.00  0.00           H  
ATOM    217 2HB  LEU A  15      25.683  42.858  39.604  1.00  0.00           H  
ATOM    218  HG  LEU A  15      26.166  42.890  42.615  1.00  0.00           H  
ATOM    219 1HD1 LEU A  15      23.864  43.681  42.680  1.00  0.00           H  
ATOM    220 2HD1 LEU A  15      24.942  44.763  41.766  1.00  0.00           H  
ATOM    221 3HD1 LEU A  15      23.822  43.683  40.901  1.00  0.00           H  
ATOM    222 1HD2 LEU A  15      24.394  41.198  42.802  1.00  0.00           H  
ATOM    223 2HD2 LEU A  15      24.321  41.063  41.029  1.00  0.00           H  
ATOM    224 3HD2 LEU A  15      25.789  40.559  41.900  1.00  0.00           H  
ATOM    225  N   TYR A  16      27.929  41.327  37.931  1.00  7.28           N  
ATOM    226  CA  TYR A  16      28.547  41.620  36.615  1.00  8.56           C  
ATOM    227  C   TYR A  16      27.850  42.829  36.004  1.00  8.79           C  
ATOM    228  O   TYR A  16      26.611  42.902  36.035  1.00 10.49           O  
ATOM    229  CB  TYR A  16      28.392  40.376  35.702  1.00  7.28           C  
ATOM    230  CG  TYR A  16      28.939  40.638  34.307  1.00  9.55           C  
ATOM    231  CD1 TYR A  16      30.281  40.487  34.036  1.00  9.72           C  
ATOM    232  CD2 TYR A  16      28.075  41.035  33.270  1.00  9.25           C  
ATOM    233  CE1 TYR A  16      30.787  40.768  32.771  1.00 10.34           C  
ATOM    234  CE2 TYR A  16      28.577  41.330  31.999  1.00 10.10           C  
ATOM    235  CZ  TYR A  16      29.923  41.154  31.761  1.00 12.07           C  
ATOM    236  OH  TYR A  16      30.458  41.422  30.502  1.00 12.65           O  
ATOM    237  H   TYR A  16      27.300  40.541  38.015  1.00  0.00           H  
ATOM    238  HA  TYR A  16      29.606  41.828  36.769  1.00  0.00           H  
ATOM    239 1HB  TYR A  16      28.920  39.531  36.146  1.00  0.00           H  
ATOM    240 2HB  TYR A  16      27.339  40.104  35.633  1.00  0.00           H  
ATOM    241  HD1 TYR A  16      30.960  40.144  34.817  1.00  0.00           H  
ATOM    242  HD2 TYR A  16      27.004  41.116  33.454  1.00  0.00           H  
ATOM    243  HE1 TYR A  16      31.851  40.644  32.570  1.00  0.00           H  
ATOM    244  HE2 TYR A  16      27.907  41.693  31.219  1.00  0.00           H  
ATOM    245  HH  TYR A  16      29.759  41.720  29.915  1.00  0.00           H  
ATOM    246  N   TYR A  17      28.580  43.781  35.387  1.00  6.96           N  
ATOM    247  CA  TYR A  17      27.894  44.881  34.693  1.00  7.98           C  
ATOM    248  C   TYR A  17      28.722  45.311  33.474  1.00  9.30           C  
ATOM    249  O   TYR A  17      29.854  44.854  33.314  1.00  9.28           O  
ATOM    250  CB  TYR A  17      27.707  46.089  35.642  1.00  7.29           C  
ATOM    251  CG  TYR A  17      28.895  47.026  35.792  1.00  9.08           C  
ATOM    252  CD1 TYR A  17      30.003  46.660  36.566  1.00  9.33           C  
ATOM    253  CD2 TYR A  17      28.893  48.305  35.220  1.00  9.94           C  
ATOM    254  CE1 TYR A  17      31.081  47.524  36.721  1.00  9.59           C  
ATOM    255  CE2 TYR A  17      29.972  49.165  35.382  1.00  9.65           C  
ATOM    256  CZ  TYR A  17      31.017  48.790  36.150  1.00  9.25           C  
ATOM    257  OH  TYR A  17      32.114  49.656  36.316  1.00 10.54           O  
ATOM    258  H   TYR A  17      29.590  43.755  35.391  1.00  0.00           H  
ATOM    259  HA  TYR A  17      26.911  44.531  34.377  1.00  0.00           H  
ATOM    260 1HB  TYR A  17      26.870  46.697  35.297  1.00  0.00           H  
ATOM    261 2HB  TYR A  17      27.462  45.732  36.642  1.00  0.00           H  
ATOM    262  HD1 TYR A  17      30.028  45.687  37.056  1.00  0.00           H  
ATOM    263  HD2 TYR A  17      28.035  48.640  34.637  1.00  0.00           H  
ATOM    264  HE1 TYR A  17      31.936  47.225  37.326  1.00  0.00           H  
ATOM    265  HE2 TYR A  17      29.972  50.138  34.891  1.00  0.00           H  
ATOM    266  HH  TYR A  17      31.960  50.464  35.820  1.00  0.00           H  
ATOM    267  N   GLU A  18      28.099  46.040  32.568  1.00  7.72           N  
ATOM    268  CA  GLU A  18      28.742  46.628  31.403  1.00  8.00           C  
ATOM    269  C   GLU A  18      28.318  48.084  31.331  1.00  8.44           C  
ATOM    270  O   GLU A  18      27.248  48.441  31.797  1.00  9.17           O  
ATOM    271  CB  GLU A  18      28.329  45.938  30.068  1.00  6.85           C  
ATOM    272  CG  GLU A  18      29.074  44.611  29.996  1.00  9.77           C  
ATOM    273  CD  GLU A  18      28.604  43.777  28.802  1.00 10.90           C  
ATOM    274  OE1 GLU A  18      28.022  44.391  27.897  1.00 12.17           O  
ATOM    275  OE2 GLU A  18      28.836  42.559  28.841  1.00 11.39           O  
ATOM    276  H   GLU A  18      27.110  46.188  32.711  1.00  0.00           H  
ATOM    277  HA  GLU A  18      29.821  46.514  31.509  1.00  0.00           H  
ATOM    278 1HB  GLU A  18      27.249  45.792  30.053  1.00  0.00           H  
ATOM    279 2HB  GLU A  18      28.584  46.586  29.229  1.00  0.00           H  
ATOM    280 1HG  GLU A  18      30.142  44.810  29.908  1.00  0.00           H  
ATOM    281 2HG  GLU A  18      28.910  44.064  30.923  1.00  0.00           H  
ATOM    282  N   ASP A  19      29.163  48.919  30.701  1.00  7.43           N  
ATOM    283  CA  ASP A  19      28.863  50.364  30.654  1.00  8.15           C  
ATOM    284  C   ASP A  19      29.423  50.838  29.316  1.00  9.83           C  
ATOM    285  O   ASP A  19      30.625  50.762  29.034  1.00 10.63           O  
ATOM    286  CB  ASP A  19      29.695  50.950  31.830  1.00  9.70           C  
ATOM    287  CG  ASP A  19      29.690  52.451  31.928  1.00 12.25           C  
ATOM    288  OD1 ASP A  19      29.017  53.122  31.105  1.00 12.50           O  
ATOM    289  OD2 ASP A  19      30.343  52.967  32.877  1.00 10.58           O  
ATOM    290  H   ASP A  19      30.003  48.576  30.257  1.00  0.00           H  
ATOM    291  HA  ASP A  19      27.792  50.500  30.808  1.00  0.00           H  
ATOM    292 1HB  ASP A  19      29.316  50.558  32.774  1.00  0.00           H  
ATOM    293 2HB  ASP A  19      30.733  50.631  31.736  1.00  0.00           H  
ATOM    294  N   HIS A  20      28.506  51.132  28.400  1.00  8.97           N  
ATOM    295  CA  HIS A  20      28.891  51.425  27.027  1.00 10.21           C  
ATOM    296  C   HIS A  20      28.305  52.748  26.545  1.00 10.29           C  
ATOM    297  O   HIS A  20      27.276  53.201  27.062  1.00 11.16           O  
ATOM    298  CB  HIS A  20      28.264  50.353  26.120  1.00 10.59           C  
ATOM    299  CG  HIS A  20      28.676  48.942  26.395  1.00 10.68           C  
ATOM    300  ND1 HIS A  20      29.979  48.537  26.410  1.00  9.93           N  
ATOM    301  CD2 HIS A  20      27.905  47.846  26.651  1.00 12.27           C  
ATOM    302  CE1 HIS A  20      30.022  47.242  26.695  1.00 10.80           C  
ATOM    303  NE2 HIS A  20      28.785  46.795  26.850  1.00 11.27           N  
ATOM    304  H   HIS A  20      27.528  51.154  28.652  1.00  0.00           H  
ATOM    305  HA  HIS A  20      29.976  51.385  26.937  1.00  0.00           H  
ATOM    306 1HB  HIS A  20      27.178  50.392  26.208  1.00  0.00           H  
ATOM    307 2HB  HIS A  20      28.516  50.563  25.081  1.00  0.00           H  
ATOM    308  HD2 HIS A  20      26.817  47.799  26.709  1.00  0.00           H  
ATOM    309  HE1 HIS A  20      30.925  46.639  26.788  1.00  0.00           H  
ATOM    310  HE2 HIS A  20      28.524  45.846  27.076  1.00  0.00           H  
ATOM    311  N   GLY A  21      29.034  53.383  25.605  1.00  9.70           N  
ATOM    312  CA  GLY A  21      28.408  54.570  25.009  1.00  9.36           C  
ATOM    313  C   GLY A  21      28.610  55.846  25.767  1.00 12.89           C  
ATOM    314  O   GLY A  21      29.438  55.916  26.681  1.00 15.08           O  
ATOM    315  H   GLY A  21      29.954  53.103  25.295  1.00  0.00           H  
ATOM    316 1HA  GLY A  21      28.797  54.720  24.002  1.00  0.00           H  
ATOM    317 2HA  GLY A  21      27.335  54.408  24.917  1.00  0.00           H  
ATOM    318  N   ALA A  22      27.854  56.903  25.410  1.00 12.17           N  
ATOM    319  CA  ALA A  22      28.058  58.173  26.118  1.00 12.96           C  
ATOM    320  C   ALA A  22      26.752  58.981  25.988  1.00 13.92           C  
ATOM    321  O   ALA A  22      26.070  58.743  24.995  1.00 16.90           O  
ATOM    322  CB  ALA A  22      29.223  58.942  25.505  1.00 15.41           C  
ATOM    323  H   ALA A  22      27.158  56.853  24.679  1.00  0.00           H  
ATOM    324  HA  ALA A  22      28.293  57.947  27.158  1.00  0.00           H  
ATOM    325 1HB  ALA A  22      29.361  59.881  26.041  1.00  0.00           H  
ATOM    326 2HB  ALA A  22      30.132  58.345  25.579  1.00  0.00           H  
ATOM    327 3HB  ALA A  22      29.010  59.150  24.458  1.00  0.00           H  
ATOM    328  N   GLY A  23      26.499  59.818  26.946  1.00 13.94           N  
ATOM    329  CA  GLY A  23      25.258  60.617  26.924  1.00 14.97           C  
ATOM    330  C   GLY A  23      24.475  60.268  28.195  1.00 15.99           C  
ATOM    331  O   GLY A  23      25.057  59.889  29.213  1.00 16.03           O  
ATOM    332  H   GLY A  23      27.144  59.933  27.714  1.00  0.00           H  
ATOM    333 1HA  GLY A  23      25.508  61.677  26.881  1.00  0.00           H  
ATOM    334 2HA  GLY A  23      24.692  60.384  26.023  1.00  0.00           H  
ATOM    335  N   GLN A  24      23.176  60.538  28.167  1.00 14.90           N  
ATOM    336  CA  GLN A  24      22.326  60.263  29.313  1.00 14.40           C  
ATOM    337  C   GLN A  24      22.367  58.769  29.629  1.00 14.19           C  
ATOM    338  O   GLN A  24      22.147  57.939  28.754  1.00 14.49           O  
ATOM    339  CB  GLN A  24      20.877  60.686  29.026  1.00 14.14           C  
ATOM    340  CG  GLN A  24      19.985  60.529  30.275  1.00 15.47           C  
ATOM    341  CD  GLN A  24      18.600  61.101  30.041  1.00 17.62           C  
ATOM    342  OE1 GLN A  24      18.145  61.225  28.896  1.00 19.40           O  
ATOM    343  NE2 GLN A  24      17.883  61.462  31.074  1.00 16.39           N  
ATOM    344  H   GLN A  24      22.767  60.942  27.337  1.00  0.00           H  
ATOM    345  HA  GLN A  24      22.694  60.838  30.162  1.00  0.00           H  
ATOM    346 1HB  GLN A  24      20.860  61.725  28.697  1.00  0.00           H  
ATOM    347 2HB  GLN A  24      20.475  60.079  28.215  1.00  0.00           H  
ATOM    348 1HG  GLN A  24      19.892  59.469  30.511  1.00  0.00           H  
ATOM    349 2HG  GLN A  24      20.448  61.058  31.108  1.00  0.00           H  
ATOM    350 1HE2 GLN A  24      16.967  61.842  30.940  1.00  0.00           H  
ATOM    351 2HE2 GLN A  24      18.250  61.359  31.999  1.00  0.00           H  
ATOM    352  N   PRO A  25      22.524  58.439  30.891  1.00 13.82           N  
ATOM    353  CA  PRO A  25      22.635  57.041  31.289  1.00 14.35           C  
ATOM    354  C   PRO A  25      21.270  56.399  31.358  1.00 13.68           C  
ATOM    355  O   PRO A  25      20.340  56.929  31.937  1.00 15.05           O  
ATOM    356  CB  PRO A  25      23.290  57.028  32.663  1.00 14.48           C  
ATOM    357  CG  PRO A  25      23.296  58.436  33.133  1.00 18.01           C  
ATOM    358  CD  PRO A  25      22.842  59.342  32.023  1.00 16.41           C  
ATOM    359  HA  PRO A  25      23.281  56.511  30.574  1.00  0.00           H  
ATOM    360 1HB  PRO A  25      22.726  56.372  33.343  1.00  0.00           H  
ATOM    361 2HB  PRO A  25      24.308  56.617  32.591  1.00  0.00           H  
ATOM    362 1HG  PRO A  25      22.634  58.548  34.004  1.00  0.00           H  
ATOM    363 2HG  PRO A  25      24.306  58.722  33.462  1.00  0.00           H  
ATOM    364 1HD  PRO A  25      21.947  59.895  32.343  1.00  0.00           H  
ATOM    365 2HD  PRO A  25      23.654  60.036  31.761  1.00  0.00           H  
ATOM    366  N   VAL A  26      21.187  55.207  30.765  1.00 11.82           N  
ATOM    367  CA  VAL A  26      19.980  54.400  30.779  1.00 12.44           C  
ATOM    368  C   VAL A  26      20.396  53.052  31.393  1.00 12.79           C  
ATOM    369  O   VAL A  26      21.276  52.384  30.843  1.00 13.54           O  
ATOM    370  CB  VAL A  26      19.484  54.167  29.348  1.00 13.10           C  
ATOM    371  CG1 VAL A  26      18.227  53.314  29.314  1.00 13.43           C  
ATOM    372  CG2 VAL A  26      19.176  55.554  28.730  1.00 13.50           C  
ATOM    373  H   VAL A  26      22.006  54.859  30.287  1.00  0.00           H  
ATOM    374  HA  VAL A  26      19.211  54.938  31.334  1.00  0.00           H  
ATOM    375  HB  VAL A  26      20.264  53.657  28.782  1.00  0.00           H  
ATOM    376 1HG1 VAL A  26      17.910  53.174  28.280  1.00  0.00           H  
ATOM    377 2HG1 VAL A  26      18.434  52.343  29.765  1.00  0.00           H  
ATOM    378 3HG1 VAL A  26      17.434  53.812  29.871  1.00  0.00           H  
ATOM    379 1HG2 VAL A  26      18.820  55.426  27.708  1.00  0.00           H  
ATOM    380 2HG2 VAL A  26      18.409  56.054  29.322  1.00  0.00           H  
ATOM    381 3HG2 VAL A  26      20.082  56.160  28.725  1.00  0.00           H  
ATOM    382  N   VAL A  27      19.765  52.673  32.478  1.00 12.65           N  
ATOM    383  CA  VAL A  27      20.105  51.454  33.215  1.00 10.91           C  
ATOM    384  C   VAL A  27      18.992  50.433  32.930  1.00 13.07           C  
ATOM    385  O   VAL A  27      17.807  50.724  33.176  1.00 12.76           O  
ATOM    386  CB  VAL A  27      20.120  51.732  34.730  1.00 11.26           C  
ATOM    387  CG1 VAL A  27      20.541  50.473  35.512  1.00 13.39           C  
ATOM    388  CG2 VAL A  27      21.136  52.828  35.034  1.00 12.98           C  
ATOM    389  H   VAL A  27      19.011  53.256  32.812  1.00  0.00           H  
ATOM    390  HA  VAL A  27      21.100  51.131  32.908  1.00  0.00           H  
ATOM    391  HB  VAL A  27      19.126  52.054  35.041  1.00  0.00           H  
ATOM    392 1HG1 VAL A  27      20.544  50.692  36.580  1.00  0.00           H  
ATOM    393 2HG1 VAL A  27      19.836  49.667  35.310  1.00  0.00           H  
ATOM    394 3HG1 VAL A  27      21.541  50.169  35.202  1.00  0.00           H  
ATOM    395 1HG2 VAL A  27      21.147  53.026  36.105  1.00  0.00           H  
ATOM    396 2HG2 VAL A  27      22.127  52.505  34.714  1.00  0.00           H  
ATOM    397 3HG2 VAL A  27      20.861  53.738  34.500  1.00  0.00           H  
ATOM    398  N   LEU A  28      19.381  49.315  32.352  1.00 10.66           N  
ATOM    399  CA  LEU A  28      18.441  48.287  31.922  1.00 11.11           C  
ATOM    400  C   LEU A  28      18.495  47.117  32.891  1.00 12.28           C  
ATOM    401  O   LEU A  28      19.597  46.628  33.154  1.00 11.85           O  
ATOM    402  CB  LEU A  28      18.846  47.806  30.526  1.00 10.17           C  
ATOM    403  CG  LEU A  28      18.968  48.910  29.443  1.00 11.58           C  
ATOM    404  CD1 LEU A  28      19.376  48.184  28.167  1.00 11.00           C  
ATOM    405  CD2 LEU A  28      17.639  49.650  29.253  1.00 13.86           C  
ATOM    406  H   LEU A  28      20.370  49.171  32.204  1.00  0.00           H  
ATOM    407  HA  LEU A  28      17.444  48.725  31.881  1.00  0.00           H  
ATOM    408 1HB  LEU A  28      19.810  47.304  30.598  1.00  0.00           H  
ATOM    409 2HB  LEU A  28      18.108  47.082  30.180  1.00  0.00           H  
ATOM    410  HG  LEU A  28      19.728  49.632  29.743  1.00  0.00           H  
ATOM    411 1HD1 LEU A  28      19.481  48.905  27.356  1.00  0.00           H  
ATOM    412 2HD1 LEU A  28      20.327  47.676  28.326  1.00  0.00           H  
ATOM    413 3HD1 LEU A  28      18.613  47.452  27.905  1.00  0.00           H  
ATOM    414 1HD2 LEU A  28      17.756  50.418  28.488  1.00  0.00           H  
ATOM    415 2HD2 LEU A  28      16.870  48.943  28.942  1.00  0.00           H  
ATOM    416 3HD2 LEU A  28      17.344  50.116  30.193  1.00  0.00           H  
ATOM    417  N   ILE A  29      17.355  46.716  33.445  1.00  9.72           N  
ATOM    418  CA  ILE A  29      17.336  45.700  34.516  1.00  9.39           C  
ATOM    419  C   ILE A  29      16.560  44.474  34.045  1.00 11.52           C  
ATOM    420  O   ILE A  29      15.373  44.632  33.848  1.00 11.11           O  
ATOM    421  CB  ILE A  29      16.671  46.285  35.777  1.00 10.85           C  
ATOM    422  CG1 ILE A  29      17.383  47.616  36.130  1.00 11.80           C  
ATOM    423  CG2 ILE A  29      16.803  45.302  36.957  1.00 11.21           C  
ATOM    424  CD1 ILE A  29      16.705  48.409  37.231  1.00 15.77           C  
ATOM    425  H   ILE A  29      16.482  47.113  33.128  1.00  0.00           H  
ATOM    426  HA  ILE A  29      18.364  45.427  34.752  1.00  0.00           H  
ATOM    427  HB  ILE A  29      15.614  46.465  35.581  1.00  0.00           H  
ATOM    428 1HG1 ILE A  29      18.406  47.409  36.443  1.00  0.00           H  
ATOM    429 2HG1 ILE A  29      17.435  48.248  35.243  1.00  0.00           H  
ATOM    430 1HG2 ILE A  29      16.329  45.729  37.841  1.00  0.00           H  
ATOM    431 2HG2 ILE A  29      16.316  44.362  36.703  1.00  0.00           H  
ATOM    432 3HG2 ILE A  29      17.858  45.120  37.163  1.00  0.00           H  
ATOM    433 1HD1 ILE A  29      17.265  49.326  37.417  1.00  0.00           H  
ATOM    434 2HD1 ILE A  29      15.689  48.660  36.926  1.00  0.00           H  
ATOM    435 3HD1 ILE A  29      16.673  47.813  38.142  1.00  0.00           H  
ATOM    436  N   HIS A  30      17.215  43.335  33.829  1.00  9.00           N  
ATOM    437  CA  HIS A  30      16.599  42.204  33.163  1.00  9.41           C  
ATOM    438  C   HIS A  30      15.590  41.371  33.953  1.00 10.69           C  
ATOM    439  O   HIS A  30      15.449  41.547  35.154  1.00 13.01           O  
ATOM    440  CB  HIS A  30      17.728  41.259  32.703  1.00  9.00           C  
ATOM    441  CG  HIS A  30      18.435  40.596  33.858  1.00  9.14           C  
ATOM    442  ND1 HIS A  30      18.001  39.373  34.306  1.00  9.82           N  
ATOM    443  CD2 HIS A  30      19.517  40.913  34.619  1.00  9.63           C  
ATOM    444  CE1 HIS A  30      18.772  38.959  35.356  1.00 10.49           C  
ATOM    445  NE2 HIS A  30      19.703  39.861  35.516  1.00  9.36           N  
ATOM    446  H   HIS A  30      18.173  43.260  34.141  1.00  0.00           H  
ATOM    447  HA  HIS A  30      16.040  42.553  32.295  1.00  0.00           H  
ATOM    448 1HB  HIS A  30      17.314  40.487  32.054  1.00  0.00           H  
ATOM    449 2HB  HIS A  30      18.457  41.821  32.120  1.00  0.00           H  
ATOM    450  HD2 HIS A  30      20.141  41.803  34.527  1.00  0.00           H  
ATOM    451  HE1 HIS A  30      18.623  38.048  35.936  1.00  0.00           H  
ATOM    452  HE2 HIS A  30      20.457  39.820  36.187  1.00  0.00           H  
ATOM    453  N   GLY A  31      14.975  40.415  33.202  1.00  9.84           N  
ATOM    454  CA  GLY A  31      13.971  39.566  33.887  1.00 10.86           C  
ATOM    455  C   GLY A  31      14.543  38.158  34.104  1.00 10.93           C  
ATOM    456  O   GLY A  31      15.658  37.802  33.725  1.00 12.64           O  
ATOM    457  H   GLY A  31      15.165  40.259  32.222  1.00  0.00           H  
ATOM    458 1HA  GLY A  31      13.702  40.019  34.841  1.00  0.00           H  
ATOM    459 2HA  GLY A  31      13.063  39.520  33.286  1.00  0.00           H  
ATOM    460  N   PHE A  32      13.696  37.334  34.753  1.00 12.67           N  
ATOM    461  CA  PHE A  32      14.095  35.943  35.008  1.00 12.35           C  
ATOM    462  C   PHE A  32      13.878  35.078  33.784  1.00 13.85           C  
ATOM    463  O   PHE A  32      12.892  35.288  33.082  1.00 14.68           O  
ATOM    464  CB  PHE A  32      13.121  35.462  36.113  1.00 13.19           C  
ATOM    465  CG  PHE A  32      13.164  34.002  36.442  1.00 13.25           C  
ATOM    466  CD1 PHE A  32      12.363  33.096  35.747  1.00 12.97           C  
ATOM    467  CD2 PHE A  32      13.936  33.552  37.513  1.00 13.28           C  
ATOM    468  CE1 PHE A  32      12.372  31.770  36.152  1.00 13.03           C  
ATOM    469  CE2 PHE A  32      13.960  32.214  37.859  1.00 15.04           C  
ATOM    470  CZ  PHE A  32      13.162  31.297  37.189  1.00 16.17           C  
ATOM    471  H   PHE A  32      12.791  37.652  35.069  1.00  0.00           H  
ATOM    472  HA  PHE A  32      15.129  35.938  35.355  1.00  0.00           H  
ATOM    473 1HB  PHE A  32      13.325  36.001  37.037  1.00  0.00           H  
ATOM    474 2HB  PHE A  32      12.097  35.691  35.820  1.00  0.00           H  
ATOM    475  HD1 PHE A  32      11.758  33.451  34.912  1.00  0.00           H  
ATOM    476  HD2 PHE A  32      14.567  34.264  38.046  1.00  0.00           H  
ATOM    477  HE1 PHE A  32      11.737  31.042  35.648  1.00  0.00           H  
ATOM    478  HE2 PHE A  32      14.612  31.881  38.666  1.00  0.00           H  
ATOM    479  HZ  PHE A  32      13.141  30.241  37.453  1.00  0.00           H  
ATOM    480  N   PRO A  33      14.715  34.099  33.536  1.00 12.76           N  
ATOM    481  CA  PRO A  33      15.919  33.801  34.292  1.00 11.55           C  
ATOM    482  C   PRO A  33      17.134  34.159  33.399  1.00 11.20           C  
ATOM    483  O   PRO A  33      18.051  33.385  33.172  1.00 14.05           O  
ATOM    484  CB  PRO A  33      15.810  32.266  34.387  1.00 13.64           C  
ATOM    485  CG  PRO A  33      15.085  31.851  33.142  1.00 13.84           C  
ATOM    486  CD  PRO A  33      14.472  33.056  32.476  1.00 13.34           C  
ATOM    487  HA  PRO A  33      15.856  34.284  35.278  1.00  0.00           H  
ATOM    488 1HB  PRO A  33      16.814  31.821  34.457  1.00  0.00           H  
ATOM    489 2HB  PRO A  33      15.269  31.983  35.302  1.00  0.00           H  
ATOM    490 1HG  PRO A  33      15.778  31.353  32.447  1.00  0.00           H  
ATOM    491 2HG  PRO A  33      14.300  31.120  33.385  1.00  0.00           H  
ATOM    492 1HD  PRO A  33      15.004  33.266  31.536  1.00  0.00           H  
ATOM    493 2HD  PRO A  33      13.405  32.867  32.285  1.00  0.00           H  
ATOM    494  N   LEU A  34      17.146  35.353  32.889  1.00 10.48           N  
ATOM    495  CA  LEU A  34      18.157  35.756  31.885  1.00 10.33           C  
ATOM    496  C   LEU A  34      19.270  36.584  32.490  1.00 11.76           C  
ATOM    497  O   LEU A  34      19.644  36.357  33.664  1.00 12.58           O  
ATOM    498  CB  LEU A  34      17.406  36.479  30.763  1.00 10.89           C  
ATOM    499  CG  LEU A  34      16.386  35.562  30.036  1.00 14.45           C  
ATOM    500  CD1 LEU A  34      15.762  36.429  28.936  1.00 16.63           C  
ATOM    501  CD2 LEU A  34      17.014  34.341  29.433  1.00 15.21           C  
ATOM    502  H   LEU A  34      16.450  36.023  33.183  1.00  0.00           H  
ATOM    503  HA  LEU A  34      18.640  34.858  31.501  1.00  0.00           H  
ATOM    504 1HB  LEU A  34      16.881  37.332  31.190  1.00  0.00           H  
ATOM    505 2HB  LEU A  34      18.133  36.851  30.041  1.00  0.00           H  
ATOM    506  HG  LEU A  34      15.629  35.226  30.745  1.00  0.00           H  
ATOM    507 1HD1 LEU A  34      15.030  35.842  28.382  1.00  0.00           H  
ATOM    508 2HD1 LEU A  34      15.269  37.290  29.387  1.00  0.00           H  
ATOM    509 3HD1 LEU A  34      16.542  36.771  28.257  1.00  0.00           H  
ATOM    510 1HD2 LEU A  34      16.247  33.742  28.941  1.00  0.00           H  
ATOM    511 2HD2 LEU A  34      17.765  34.641  28.702  1.00  0.00           H  
ATOM    512 3HD2 LEU A  34      17.487  33.750  30.217  1.00  0.00           H  
ATOM    513  N   SER A  35      19.787  37.536  31.698  1.00 11.58           N  
ATOM    514  CA  SER A  35      20.882  38.377  32.199  1.00 10.50           C  
ATOM    515  C   SER A  35      20.863  39.720  31.503  1.00 10.99           C  
ATOM    516  O   SER A  35      19.985  39.968  30.650  1.00 10.83           O  
ATOM    517  CB  SER A  35      22.215  37.638  31.925  1.00 11.21           C  
ATOM    518  OG  SER A  35      22.459  37.699  30.540  1.00 11.78           O  
ATOM    519  H   SER A  35      19.439  37.688  30.762  1.00  0.00           H  
ATOM    520  HA  SER A  35      20.749  38.515  33.273  1.00  0.00           H  
ATOM    521 1HB  SER A  35      23.017  38.112  32.491  1.00  0.00           H  
ATOM    522 2HB  SER A  35      22.137  36.608  32.269  1.00  0.00           H  
ATOM    523  HG  SER A  35      21.722  38.185  30.163  1.00  0.00           H  
ATOM    524  N   GLY A  36      21.860  40.568  31.766  1.00  9.10           N  
ATOM    525  CA  GLY A  36      21.889  41.880  31.054  1.00 11.14           C  
ATOM    526  C   GLY A  36      22.023  41.730  29.548  1.00 11.12           C  
ATOM    527  O   GLY A  36      21.545  42.604  28.789  1.00 10.71           O  
ATOM    528  H   GLY A  36      22.591  40.351  32.428  1.00  0.00           H  
ATOM    529 1HA  GLY A  36      20.976  42.433  31.273  1.00  0.00           H  
ATOM    530 2HA  GLY A  36      22.722  42.476  31.424  1.00  0.00           H  
ATOM    531  N   HIS A  37      22.589  40.627  29.070  1.00 11.49           N  
ATOM    532  CA  HIS A  37      22.760  40.456  27.616  1.00 10.83           C  
ATOM    533  C   HIS A  37      21.435  40.265  26.896  1.00 12.45           C  
ATOM    534  O   HIS A  37      21.417  40.398  25.663  1.00 13.08           O  
ATOM    535  CB  HIS A  37      23.700  39.273  27.367  1.00 11.44           C  
ATOM    536  CG  HIS A  37      25.137  39.569  27.673  1.00 10.64           C  
ATOM    537  ND1 HIS A  37      26.058  38.570  27.912  1.00 12.61           N  
ATOM    538  CD2 HIS A  37      25.812  40.754  27.759  1.00 12.07           C  
ATOM    539  CE1 HIS A  37      27.250  39.132  28.151  1.00 13.22           C  
ATOM    540  NE2 HIS A  37      27.122  40.426  28.088  1.00 11.25           N  
ATOM    541  H   HIS A  37      22.907  39.897  29.692  1.00  0.00           H  
ATOM    542  HA  HIS A  37      23.204  41.357  27.194  1.00  0.00           H  
ATOM    543 1HB  HIS A  37      23.389  38.426  27.979  1.00  0.00           H  
ATOM    544 2HB  HIS A  37      23.630  38.966  26.324  1.00  0.00           H  
ATOM    545  HD2 HIS A  37      25.408  41.759  27.636  1.00  0.00           H  
ATOM    546  HE1 HIS A  37      28.176  38.598  28.363  1.00  0.00           H  
ATOM    547  HE2 HIS A  37      27.856  41.101  28.251  1.00  0.00           H  
ATOM    548  N   SER A  38      20.350  39.973  27.606  1.00 12.15           N  
ATOM    549  CA  SER A  38      19.049  39.791  26.971  1.00 10.80           C  
ATOM    550  C   SER A  38      18.533  41.086  26.382  1.00 11.81           C  
ATOM    551  O   SER A  38      17.586  41.113  25.598  1.00 12.85           O  
ATOM    552  CB  SER A  38      18.059  39.175  27.980  1.00 10.04           C  
ATOM    553  OG  SER A  38      17.815  40.058  29.081  1.00 11.29           O  
ATOM    554  H   SER A  38      20.426  39.875  28.608  1.00  0.00           H  
ATOM    555  HA  SER A  38      19.168  39.109  26.128  1.00  0.00           H  
ATOM    556 1HB  SER A  38      17.118  38.954  27.477  1.00  0.00           H  
ATOM    557 2HB  SER A  38      18.459  38.233  28.353  1.00  0.00           H  
ATOM    558  HG  SER A  38      18.345  40.841  28.915  1.00  0.00           H  
ATOM    559  N   TRP A  39      19.088  42.242  26.753  1.00 11.24           N  
ATOM    560  CA  TRP A  39      18.694  43.511  26.193  1.00  9.76           C  
ATOM    561  C   TRP A  39      19.476  43.848  24.933  1.00  9.43           C  
ATOM    562  O   TRP A  39      19.310  44.985  24.474  1.00 11.28           O  
ATOM    563  CB  TRP A  39      19.123  44.612  27.218  1.00 11.59           C  
ATOM    564  CG  TRP A  39      18.304  44.610  28.475  1.00 11.71           C  
ATOM    565  CD1 TRP A  39      18.685  44.149  29.725  1.00 10.58           C  
ATOM    566  CD2 TRP A  39      17.018  45.191  28.640  1.00 10.56           C  
ATOM    567  NE1 TRP A  39      17.694  44.393  30.640  1.00 11.25           N  
ATOM    568  CE2 TRP A  39      16.654  45.051  30.001  1.00 11.66           C  
ATOM    569  CE3 TRP A  39      16.112  45.829  27.760  1.00 13.84           C  
ATOM    570  CZ2 TRP A  39      15.445  45.485  30.519  1.00 12.03           C  
ATOM    571  CZ3 TRP A  39      14.933  46.307  28.298  1.00 12.77           C  
ATOM    572  CH2 TRP A  39      14.573  46.116  29.641  1.00 12.46           C  
ATOM    573  H   TRP A  39      19.813  42.218  27.456  1.00  0.00           H  
ATOM    574  HA  TRP A  39      17.612  43.512  26.066  1.00  0.00           H  
ATOM    575 1HB  TRP A  39      20.169  44.469  27.490  1.00  0.00           H  
ATOM    576 2HB  TRP A  39      19.037  45.594  26.754  1.00  0.00           H  
ATOM    577  HD1 TRP A  39      19.634  43.664  29.947  1.00  0.00           H  
ATOM    578  HE1 TRP A  39      17.718  44.135  31.616  1.00  0.00           H  
ATOM    579  HE3 TRP A  39      16.327  45.946  26.698  1.00  0.00           H  
ATOM    580  HZ2 TRP A  39      15.180  45.345  31.567  1.00  0.00           H  
ATOM    581  HZ3 TRP A  39      14.278  46.852  27.618  1.00  0.00           H  
ATOM    582  HH2 TRP A  39      13.605  46.462  30.004  1.00  0.00           H  
ATOM    583  N   GLU A  40      20.201  42.929  24.318  1.00  9.23           N  
ATOM    584  CA  GLU A  40      21.010  43.329  23.163  1.00 10.24           C  
ATOM    585  C   GLU A  40      20.271  44.083  22.080  1.00 11.52           C  
ATOM    586  O   GLU A  40      20.949  44.926  21.455  1.00 11.07           O  
ATOM    587  CB  GLU A  40      21.759  42.102  22.602  1.00 12.06           C  
ATOM    588  CG  GLU A  40      20.875  41.024  22.001  1.00 13.32           C  
ATOM    589  CD  GLU A  40      21.679  39.725  21.807  1.00 14.34           C  
ATOM    590  OE1 GLU A  40      22.602  39.721  20.960  1.00 14.28           O  
ATOM    591  OE2 GLU A  40      21.350  38.711  22.457  1.00 15.27           O  
ATOM    592  H   GLU A  40      20.215  41.965  24.618  1.00  0.00           H  
ATOM    593  HA  GLU A  40      21.739  44.071  23.491  1.00  0.00           H  
ATOM    594 1HB  GLU A  40      22.455  42.424  21.827  1.00  0.00           H  
ATOM    595 2HB  GLU A  40      22.345  41.639  23.396  1.00  0.00           H  
ATOM    596 1HG  GLU A  40      20.030  40.848  22.667  1.00  0.00           H  
ATOM    597 2HG  GLU A  40      20.484  41.379  21.049  1.00  0.00           H  
ATOM    598  N   ARG A  41      19.032  43.760  21.732  1.00 12.06           N  
ATOM    599  CA  ARG A  41      18.418  44.559  20.626  1.00 11.89           C  
ATOM    600  C   ARG A  41      18.087  45.958  21.085  1.00 13.49           C  
ATOM    601  O   ARG A  41      18.106  46.890  20.241  1.00 14.53           O  
ATOM    602  CB  ARG A  41      17.137  43.800  20.182  1.00 13.99           C  
ATOM    603  CG  ARG A  41      17.514  42.440  19.570  1.00 16.99           C  
ATOM    604  CD  ARG A  41      16.282  41.876  18.845  1.00 21.16           C  
ATOM    605  NE  ARG A  41      16.583  41.091  17.679  1.00 27.41           N  
ATOM    606  CZ  ARG A  41      15.737  40.309  16.987  1.00 28.86           C  
ATOM    607  NH1 ARG A  41      14.462  40.216  17.327  1.00 30.17           N  
ATOM    608  NH2 ARG A  41      16.148  39.617  15.925  1.00 28.51           N  
ATOM    609  H   ARG A  41      18.494  43.022  22.163  1.00  0.00           H  
ATOM    610  HA  ARG A  41      19.131  44.615  19.803  1.00  0.00           H  
ATOM    611 1HB  ARG A  41      16.484  43.656  21.041  1.00  0.00           H  
ATOM    612 2HB  ARG A  41      16.592  44.401  19.454  1.00  0.00           H  
ATOM    613 1HG  ARG A  41      18.334  42.573  18.863  1.00  0.00           H  
ATOM    614 2HG  ARG A  41      17.825  41.758  20.362  1.00  0.00           H  
ATOM    615 1HD  ARG A  41      15.723  41.232  19.524  1.00  0.00           H  
ATOM    616 2HD  ARG A  41      15.645  42.697  18.518  1.00  0.00           H  
ATOM    617  HE  ARG A  41      17.530  41.118  17.326  1.00  0.00           H  
ATOM    618 1HH1 ARG A  41      14.111  40.738  18.118  1.00  0.00           H  
ATOM    619 2HH1 ARG A  41      13.840  39.624  16.796  1.00  0.00           H  
ATOM    620 1HH2 ARG A  41      17.112  39.675  15.626  1.00  0.00           H  
ATOM    621 2HH2 ARG A  41      15.497  39.035  15.419  1.00  0.00           H  
ATOM    622  N   GLN A  42      17.790  46.154  22.372  1.00 10.70           N  
ATOM    623  CA  GLN A  42      17.547  47.495  22.891  1.00 11.27           C  
ATOM    624  C   GLN A  42      18.870  48.244  23.073  1.00 13.16           C  
ATOM    625  O   GLN A  42      18.953  49.427  22.751  1.00 12.93           O  
ATOM    626  CB  GLN A  42      16.803  47.483  24.232  1.00 11.86           C  
ATOM    627  CG  GLN A  42      15.328  47.087  24.080  1.00 10.49           C  
ATOM    628  CD  GLN A  42      15.109  45.667  23.639  1.00 13.38           C  
ATOM    629  OE1 GLN A  42      15.687  44.729  24.223  1.00 12.98           O  
ATOM    630  NE2 GLN A  42      14.304  45.446  22.609  1.00 13.36           N  
ATOM    631  H   GLN A  42      17.731  45.365  23.000  1.00  0.00           H  
ATOM    632  HA  GLN A  42      16.928  48.036  22.176  1.00  0.00           H  
ATOM    633 1HB  GLN A  42      17.289  46.782  24.911  1.00  0.00           H  
ATOM    634 2HB  GLN A  42      16.858  48.472  24.687  1.00  0.00           H  
ATOM    635 1HG  GLN A  42      14.829  47.208  25.041  1.00  0.00           H  
ATOM    636 2HG  GLN A  42      14.864  47.733  23.335  1.00  0.00           H  
ATOM    637 1HE2 GLN A  42      14.140  44.510  22.293  1.00  0.00           H  
ATOM    638 2HE2 GLN A  42      13.860  46.214  22.147  1.00  0.00           H  
ATOM    639  N   SER A  43      19.883  47.530  23.574  1.00 12.69           N  
ATOM    640  CA  SER A  43      21.198  48.162  23.749  1.00 12.66           C  
ATOM    641  C   SER A  43      21.738  48.728  22.451  1.00 12.11           C  
ATOM    642  O   SER A  43      22.275  49.857  22.409  1.00 12.04           O  
ATOM    643  CB  SER A  43      22.203  47.142  24.323  1.00 14.66           C  
ATOM    644  OG  SER A  43      21.797  46.730  25.622  1.00 17.56           O  
ATOM    645  H   SER A  43      19.764  46.562  23.836  1.00  0.00           H  
ATOM    646  HA  SER A  43      21.094  48.989  24.453  1.00  0.00           H  
ATOM    647 1HB  SER A  43      22.265  46.280  23.660  1.00  0.00           H  
ATOM    648 2HB  SER A  43      23.194  47.593  24.367  1.00  0.00           H  
ATOM    649  HG  SER A  43      20.984  47.205  25.808  1.00  0.00           H  
ATOM    650  N   ALA A  44      21.644  47.925  21.382  1.00 11.47           N  
ATOM    651  CA  ALA A  44      22.133  48.429  20.075  1.00 12.78           C  
ATOM    652  C   ALA A  44      21.378  49.680  19.640  1.00 12.01           C  
ATOM    653  O   ALA A  44      22.014  50.616  19.135  1.00 13.06           O  
ATOM    654  CB  ALA A  44      21.922  47.355  18.991  1.00 10.88           C  
ATOM    655  H   ALA A  44      21.254  46.995  21.436  1.00  0.00           H  
ATOM    656  HA  ALA A  44      23.199  48.638  20.170  1.00  0.00           H  
ATOM    657 1HB  ALA A  44      22.283  47.729  18.033  1.00  0.00           H  
ATOM    658 2HB  ALA A  44      22.474  46.454  19.259  1.00  0.00           H  
ATOM    659 3HB  ALA A  44      20.862  47.121  18.913  1.00  0.00           H  
ATOM    660  N   ALA A  45      20.056  49.732  19.837  1.00 12.84           N  
ATOM    661  CA  ALA A  45      19.286  50.914  19.400  1.00 13.35           C  
ATOM    662  C   ALA A  45      19.587  52.140  20.249  1.00 13.68           C  
ATOM    663  O   ALA A  45      19.687  53.268  19.718  1.00 13.41           O  
ATOM    664  CB  ALA A  45      17.788  50.566  19.452  1.00 14.99           C  
ATOM    665  H   ALA A  45      19.571  48.967  20.285  1.00  0.00           H  
ATOM    666  HA  ALA A  45      19.576  51.147  18.375  1.00  0.00           H  
ATOM    667 1HB  ALA A  45      17.203  51.428  19.132  1.00  0.00           H  
ATOM    668 2HB  ALA A  45      17.587  49.725  18.789  1.00  0.00           H  
ATOM    669 3HB  ALA A  45      17.512  50.299  20.471  1.00  0.00           H  
ATOM    670  N   LEU A  46      19.785  51.939  21.549  1.00 11.27           N  
ATOM    671  CA  LEU A  46      20.096  53.055  22.459  1.00 11.83           C  
ATOM    672  C   LEU A  46      21.488  53.607  22.210  1.00 10.72           C  
ATOM    673  O   LEU A  46      21.681  54.822  22.328  1.00 12.19           O  
ATOM    674  CB  LEU A  46      20.042  52.582  23.922  1.00 11.44           C  
ATOM    675  CG  LEU A  46      18.607  52.286  24.409  1.00 13.82           C  
ATOM    676  CD1 LEU A  46      18.630  51.495  25.722  1.00 15.31           C  
ATOM    677  CD2 LEU A  46      17.828  53.577  24.573  1.00 16.61           C  
ATOM    678  H   LEU A  46      19.721  51.003  21.922  1.00  0.00           H  
ATOM    679  HA  LEU A  46      19.350  53.836  22.316  1.00  0.00           H  
ATOM    680 1HB  LEU A  46      20.644  51.680  24.018  1.00  0.00           H  
ATOM    681 2HB  LEU A  46      20.480  53.355  24.554  1.00  0.00           H  
ATOM    682  HG  LEU A  46      18.098  51.655  23.680  1.00  0.00           H  
ATOM    683 1HD1 LEU A  46      17.608  51.298  26.046  1.00  0.00           H  
ATOM    684 2HD1 LEU A  46      19.150  50.549  25.568  1.00  0.00           H  
ATOM    685 3HD1 LEU A  46      19.147  52.074  26.486  1.00  0.00           H  
ATOM    686 1HD2 LEU A  46      16.818  53.351  24.916  1.00  0.00           H  
ATOM    687 2HD2 LEU A  46      18.327  54.212  25.305  1.00  0.00           H  
ATOM    688 3HD2 LEU A  46      17.779  54.096  23.616  1.00  0.00           H  
ATOM    689  N   LEU A  47      22.489  52.749  21.885  1.00 10.66           N  
ATOM    690  CA  LEU A  47      23.810  53.250  21.576  1.00 10.45           C  
ATOM    691  C   LEU A  47      23.726  54.032  20.264  1.00 11.73           C  
ATOM    692  O   LEU A  47      24.350  55.073  20.134  1.00 12.32           O  
ATOM    693  CB  LEU A  47      24.767  52.057  21.365  1.00 13.51           C  
ATOM    694  CG  LEU A  47      25.123  51.380  22.708  1.00 14.58           C  
ATOM    695  CD1 LEU A  47      25.920  50.097  22.476  1.00 14.68           C  
ATOM    696  CD2 LEU A  47      25.935  52.336  23.601  1.00 14.83           C  
ATOM    697  H   LEU A  47      22.321  51.753  21.856  1.00  0.00           H  
ATOM    698  HA  LEU A  47      24.159  53.847  22.418  1.00  0.00           H  
ATOM    699 1HB  LEU A  47      24.286  51.339  20.702  1.00  0.00           H  
ATOM    700 2HB  LEU A  47      25.673  52.420  20.879  1.00  0.00           H  
ATOM    701  HG  LEU A  47      24.207  51.103  23.230  1.00  0.00           H  
ATOM    702 1HD1 LEU A  47      26.159  49.638  23.436  1.00  0.00           H  
ATOM    703 2HD1 LEU A  47      25.327  49.403  21.881  1.00  0.00           H  
ATOM    704 3HD1 LEU A  47      26.843  50.333  21.947  1.00  0.00           H  
ATOM    705 1HD2 LEU A  47      26.175  51.840  24.542  1.00  0.00           H  
ATOM    706 2HD2 LEU A  47      26.858  52.614  23.092  1.00  0.00           H  
ATOM    707 3HD2 LEU A  47      25.348  53.232  23.803  1.00  0.00           H  
ATOM    708  N   ASP A  48      22.969  53.495  19.289  1.00 12.18           N  
ATOM    709  CA  ASP A  48      22.871  54.238  18.020  1.00 14.47           C  
ATOM    710  C   ASP A  48      22.167  55.577  18.222  1.00 17.62           C  
ATOM    711  O   ASP A  48      22.428  56.514  17.445  1.00 19.15           O  
ATOM    712  CB  ASP A  48      22.078  53.441  16.989  1.00 14.53           C  
ATOM    713  CG  ASP A  48      22.910  52.419  16.239  1.00 16.71           C  
ATOM    714  OD1 ASP A  48      24.147  52.568  16.180  1.00 16.26           O  
ATOM    715  OD2 ASP A  48      22.235  51.515  15.685  1.00 18.59           O  
ATOM    716  H   ASP A  48      22.473  52.620  19.387  1.00  0.00           H  
ATOM    717  HA  ASP A  48      23.878  54.399  17.634  1.00  0.00           H  
ATOM    718 1HB  ASP A  48      21.260  52.918  17.484  1.00  0.00           H  
ATOM    719 2HB  ASP A  48      21.638  54.124  16.261  1.00  0.00           H  
ATOM    720  N   ALA A  49      21.254  55.721  19.165  1.00 15.81           N  
ATOM    721  CA  ALA A  49      20.560  56.967  19.452  1.00 16.57           C  
ATOM    722  C   ALA A  49      21.371  57.899  20.342  1.00 18.05           C  
ATOM    723  O   ALA A  49      20.868  58.997  20.655  1.00 19.10           O  
ATOM    724  CB  ALA A  49      19.206  56.686  20.077  1.00 16.95           C  
ATOM    725  H   ALA A  49      21.038  54.900  19.712  1.00  0.00           H  
ATOM    726  HA  ALA A  49      20.411  57.496  18.511  1.00  0.00           H  
ATOM    727 1HB  ALA A  49      18.699  57.628  20.286  1.00  0.00           H  
ATOM    728 2HB  ALA A  49      18.603  56.094  19.388  1.00  0.00           H  
ATOM    729 3HB  ALA A  49      19.342  56.134  21.006  1.00  0.00           H  
ATOM    730  N   GLY A  50      22.551  57.499  20.850  1.00 14.61           N  
ATOM    731  CA  GLY A  50      23.346  58.413  21.620  1.00 15.26           C  
ATOM    732  C   GLY A  50      23.100  58.442  23.120  1.00 15.65           C  
ATOM    733  O   GLY A  50      23.172  59.505  23.732  1.00 16.67           O  
ATOM    734  H   GLY A  50      22.890  56.560  20.698  1.00  0.00           H  
ATOM    735 1HA  GLY A  50      24.402  58.183  21.480  1.00  0.00           H  
ATOM    736 2HA  GLY A  50      23.187  59.428  21.257  1.00  0.00           H  
ATOM    737  N   TYR A  51      22.860  57.260  23.679  1.00 13.10           N  
ATOM    738  CA  TYR A  51      22.730  57.157  25.139  1.00 12.75           C  
ATOM    739  C   TYR A  51      23.880  56.311  25.698  1.00 11.20           C  
ATOM    740  O   TYR A  51      24.570  55.613  24.953  1.00 14.02           O  
ATOM    741  CB  TYR A  51      21.419  56.421  25.486  1.00 11.51           C  
ATOM    742  CG  TYR A  51      20.213  57.278  25.151  1.00 13.94           C  
ATOM    743  CD1 TYR A  51      19.746  58.201  26.078  1.00 14.66           C  
ATOM    744  CD2 TYR A  51      19.597  57.137  23.910  1.00 14.36           C  
ATOM    745  CE1 TYR A  51      18.666  59.031  25.754  1.00 16.59           C  
ATOM    746  CE2 TYR A  51      18.511  57.958  23.593  1.00 16.12           C  
ATOM    747  CZ  TYR A  51      18.060  58.857  24.516  1.00 16.79           C  
ATOM    748  OH  TYR A  51      16.978  59.654  24.185  1.00 19.35           O  
ATOM    749  H   TYR A  51      22.765  56.427  23.117  1.00  0.00           H  
ATOM    750  HA  TYR A  51      22.696  58.164  25.555  1.00  0.00           H  
ATOM    751 1HB  TYR A  51      21.370  55.483  24.931  1.00  0.00           H  
ATOM    752 2HB  TYR A  51      21.411  56.174  26.547  1.00  0.00           H  
ATOM    753  HD1 TYR A  51      20.220  58.279  27.057  1.00  0.00           H  
ATOM    754  HD2 TYR A  51      19.962  56.393  23.202  1.00  0.00           H  
ATOM    755  HE1 TYR A  51      18.299  59.756  26.480  1.00  0.00           H  
ATOM    756  HE2 TYR A  51      18.032  57.876  22.617  1.00  0.00           H  
ATOM    757  HH  TYR A  51      16.686  59.442  23.295  1.00  0.00           H  
ATOM    758  N   ARG A  52      24.081  56.448  27.015  1.00 11.14           N  
ATOM    759  CA  ARG A  52      25.090  55.609  27.705  1.00 10.56           C  
ATOM    760  C   ARG A  52      24.289  54.444  28.305  1.00 13.53           C  
ATOM    761  O   ARG A  52      23.273  54.747  28.956  1.00 14.76           O  
ATOM    762  CB  ARG A  52      25.716  56.453  28.826  1.00  8.33           C  
ATOM    763  CG  ARG A  52      26.662  55.628  29.719  1.00 10.57           C  
ATOM    764  CD  ARG A  52      27.362  56.569  30.714  1.00 10.81           C  
ATOM    765  NE  ARG A  52      28.219  55.775  31.635  1.00 10.48           N  
ATOM    766  CZ  ARG A  52      28.660  56.276  32.785  1.00 12.38           C  
ATOM    767  NH1 ARG A  52      28.346  57.546  33.105  1.00 11.64           N  
ATOM    768  NH2 ARG A  52      29.431  55.538  33.597  1.00 12.93           N  
ATOM    769  H   ARG A  52      23.551  57.120  27.551  1.00  0.00           H  
ATOM    770  HA  ARG A  52      25.856  55.324  26.983  1.00  0.00           H  
ATOM    771 1HB  ARG A  52      26.273  57.281  28.390  1.00  0.00           H  
ATOM    772 2HB  ARG A  52      24.926  56.879  29.445  1.00  0.00           H  
ATOM    773 1HG  ARG A  52      26.087  54.880  30.265  1.00  0.00           H  
ATOM    774 2HG  ARG A  52      27.408  55.131  29.098  1.00  0.00           H  
ATOM    775 1HD  ARG A  52      27.981  57.281  30.168  1.00  0.00           H  
ATOM    776 2HD  ARG A  52      26.613  57.109  31.292  1.00  0.00           H  
ATOM    777  HE  ARG A  52      28.459  54.832  31.358  1.00  0.00           H  
ATOM    778 1HH1 ARG A  52      27.784  58.101  32.475  1.00  0.00           H  
ATOM    779 2HH1 ARG A  52      28.672  57.943  33.974  1.00  0.00           H  
ATOM    780 1HH2 ARG A  52      29.681  54.594  33.336  1.00  0.00           H  
ATOM    781 2HH2 ARG A  52      29.762  55.925  34.468  1.00  0.00           H  
ATOM    782  N   VAL A  53      24.678  53.208  27.994  1.00 10.91           N  
ATOM    783  CA  VAL A  53      23.792  52.090  28.410  1.00 11.10           C  
ATOM    784  C   VAL A  53      24.515  51.294  29.492  1.00 11.26           C  
ATOM    785  O   VAL A  53      25.629  50.858  29.264  1.00 11.15           O  
ATOM    786  CB  VAL A  53      23.533  51.211  27.172  1.00 12.10           C  
ATOM    787  CG1 VAL A  53      22.720  49.976  27.507  1.00 15.31           C  
ATOM    788  CG2 VAL A  53      22.851  52.029  26.069  1.00 14.46           C  
ATOM    789  H   VAL A  53      25.532  53.000  27.497  1.00  0.00           H  
ATOM    790  HA  VAL A  53      22.852  52.509  28.772  1.00  0.00           H  
ATOM    791  HB  VAL A  53      24.485  50.831  26.802  1.00  0.00           H  
ATOM    792 1HG1 VAL A  53      22.563  49.387  26.603  1.00  0.00           H  
ATOM    793 2HG1 VAL A  53      23.256  49.376  28.242  1.00  0.00           H  
ATOM    794 3HG1 VAL A  53      21.755  50.275  27.916  1.00  0.00           H  
ATOM    795 1HG2 VAL A  53      22.676  51.394  25.201  1.00  0.00           H  
ATOM    796 2HG2 VAL A  53      21.899  52.413  26.437  1.00  0.00           H  
ATOM    797 3HG2 VAL A  53      23.493  52.863  25.784  1.00  0.00           H  
ATOM    798  N   ILE A  54      23.817  51.126  30.616  1.00  9.95           N  
ATOM    799  CA  ILE A  54      24.454  50.360  31.702  1.00 10.16           C  
ATOM    800  C   ILE A  54      23.580  49.107  31.887  1.00 10.09           C  
ATOM    801  O   ILE A  54      22.371  49.248  31.987  1.00 10.83           O  
ATOM    802  CB  ILE A  54      24.507  51.192  32.973  1.00 11.72           C  
ATOM    803  CG1 ILE A  54      25.667  52.226  32.821  1.00 16.77           C  
ATOM    804  CG2 ILE A  54      24.822  50.312  34.190  1.00 12.33           C  
ATOM    805  CD1 ILE A  54      25.170  53.630  32.733  1.00 21.58           C  
ATOM    806  H   ILE A  54      22.887  51.494  30.754  1.00  0.00           H  
ATOM    807  HA  ILE A  54      25.472  50.115  31.401  1.00  0.00           H  
ATOM    808  HB  ILE A  54      23.544  51.676  33.131  1.00  0.00           H  
ATOM    809 1HG1 ILE A  54      26.343  52.142  33.671  1.00  0.00           H  
ATOM    810 2HG1 ILE A  54      26.242  51.998  31.923  1.00  0.00           H  
ATOM    811 1HG2 ILE A  54      24.855  50.930  35.087  1.00  0.00           H  
ATOM    812 2HG2 ILE A  54      24.048  49.554  34.300  1.00  0.00           H  
ATOM    813 3HG2 ILE A  54      25.788  49.827  34.048  1.00  0.00           H  
ATOM    814 1HD1 ILE A  54      26.016  54.310  32.628  1.00  0.00           H  
ATOM    815 2HD1 ILE A  54      24.514  53.730  31.867  1.00  0.00           H  
ATOM    816 3HD1 ILE A  54      24.617  53.877  33.638  1.00  0.00           H  
ATOM    817  N   THR A  55      24.166  47.923  31.870  1.00  8.98           N  
ATOM    818  CA  THR A  55      23.368  46.723  32.154  1.00  9.38           C  
ATOM    819  C   THR A  55      24.024  45.995  33.319  1.00 10.66           C  
ATOM    820  O   THR A  55      25.258  46.123  33.464  1.00 11.58           O  
ATOM    821  CB  THR A  55      23.310  45.719  30.996  1.00  9.34           C  
ATOM    822  OG1 THR A  55      24.637  45.503  30.472  1.00 11.35           O  
ATOM    823  CG2 THR A  55      22.487  46.273  29.846  1.00 10.43           C  
ATOM    824  H   THR A  55      25.150  47.823  31.666  1.00  0.00           H  
ATOM    825  HA  THR A  55      22.342  47.030  32.357  1.00  0.00           H  
ATOM    826  HB  THR A  55      22.858  44.790  31.342  1.00  0.00           H  
ATOM    827  HG1 THR A  55      25.266  46.036  30.964  1.00  0.00           H  
ATOM    828 1HG2 THR A  55      22.458  45.545  29.035  1.00  0.00           H  
ATOM    829 2HG2 THR A  55      21.472  46.475  30.189  1.00  0.00           H  
ATOM    830 3HG2 THR A  55      22.939  47.197  29.487  1.00  0.00           H  
ATOM    831  N   TYR A  56      23.264  45.238  34.113  1.00  9.82           N  
ATOM    832  CA  TYR A  56      23.992  44.455  35.142  1.00 10.85           C  
ATOM    833  C   TYR A  56      23.195  43.158  35.328  1.00 10.88           C  
ATOM    834  O   TYR A  56      22.047  43.083  34.881  1.00 10.18           O  
ATOM    835  CB  TYR A  56      24.206  45.193  36.474  1.00 10.04           C  
ATOM    836  CG  TYR A  56      22.949  45.367  37.307  1.00  9.22           C  
ATOM    837  CD1 TYR A  56      22.113  46.474  37.074  1.00  9.69           C  
ATOM    838  CD2 TYR A  56      22.600  44.482  38.302  1.00 11.15           C  
ATOM    839  CE1 TYR A  56      20.976  46.690  37.844  1.00 11.13           C  
ATOM    840  CE2 TYR A  56      21.432  44.642  39.055  1.00 10.97           C  
ATOM    841  CZ  TYR A  56      20.659  45.757  38.816  1.00 10.99           C  
ATOM    842  OH  TYR A  56      19.511  45.945  39.573  1.00 13.95           O  
ATOM    843  H   TYR A  56      22.258  45.166  34.060  1.00  0.00           H  
ATOM    844  HA  TYR A  56      24.983  44.214  34.756  1.00  0.00           H  
ATOM    845 1HB  TYR A  56      24.934  44.650  37.078  1.00  0.00           H  
ATOM    846 2HB  TYR A  56      24.616  46.183  36.279  1.00  0.00           H  
ATOM    847  HD1 TYR A  56      22.352  47.180  36.278  1.00  0.00           H  
ATOM    848  HD2 TYR A  56      23.241  43.629  38.522  1.00  0.00           H  
ATOM    849  HE1 TYR A  56      20.341  47.554  37.648  1.00  0.00           H  
ATOM    850  HE2 TYR A  56      21.160  43.897  39.803  1.00  0.00           H  
ATOM    851  HH  TYR A  56      19.417  45.220  40.196  1.00  0.00           H  
ATOM    852  N   ASP A  57      23.866  42.150  35.846  1.00  9.39           N  
ATOM    853  CA  ASP A  57      23.181  40.871  36.068  1.00  8.54           C  
ATOM    854  C   ASP A  57      22.721  40.822  37.518  1.00  8.57           C  
ATOM    855  O   ASP A  57      23.518  41.035  38.447  1.00  8.01           O  
ATOM    856  CB  ASP A  57      24.128  39.705  35.775  1.00  8.11           C  
ATOM    857  CG  ASP A  57      24.527  39.633  34.294  1.00  9.59           C  
ATOM    858  OD1 ASP A  57      23.933  40.354  33.460  1.00  9.49           O  
ATOM    859  OD2 ASP A  57      25.431  38.801  34.041  1.00  9.11           O  
ATOM    860  H   ASP A  57      24.841  42.235  36.094  1.00  0.00           H  
ATOM    861  HA  ASP A  57      22.331  40.811  35.388  1.00  0.00           H  
ATOM    862 1HB  ASP A  57      25.030  39.808  36.379  1.00  0.00           H  
ATOM    863 2HB  ASP A  57      23.649  38.767  36.058  1.00  0.00           H  
ATOM    864  N   ARG A  58      21.456  40.520  37.754  1.00  7.65           N  
ATOM    865  CA  ARG A  58      20.957  40.429  39.118  1.00  8.41           C  
ATOM    866  C   ARG A  58      21.700  39.336  39.856  1.00  8.94           C  
ATOM    867  O   ARG A  58      22.054  38.296  39.269  1.00  9.27           O  
ATOM    868  CB  ARG A  58      19.422  40.154  39.097  1.00  7.45           C  
ATOM    869  CG  ARG A  58      18.755  39.909  40.455  1.00  7.88           C  
ATOM    870  CD  ARG A  58      17.214  39.655  40.298  1.00  9.12           C  
ATOM    871  NE  ARG A  58      16.522  40.832  39.709  1.00  9.24           N  
ATOM    872  CZ  ARG A  58      16.190  40.921  38.425  1.00  9.87           C  
ATOM    873  NH1 ARG A  58      16.415  39.949  37.539  1.00  9.97           N  
ATOM    874  NH2 ARG A  58      15.613  42.053  38.050  1.00 11.96           N  
ATOM    875  H   ARG A  58      20.823  40.349  36.986  1.00  0.00           H  
ATOM    876  HA  ARG A  58      21.141  41.380  39.618  1.00  0.00           H  
ATOM    877 1HB  ARG A  58      18.908  40.999  38.642  1.00  0.00           H  
ATOM    878 2HB  ARG A  58      19.218  39.277  38.483  1.00  0.00           H  
ATOM    879 1HG  ARG A  58      19.203  39.035  40.928  1.00  0.00           H  
ATOM    880 2HG  ARG A  58      18.899  40.781  41.094  1.00  0.00           H  
ATOM    881 1HD  ARG A  58      17.051  38.798  39.645  1.00  0.00           H  
ATOM    882 2HD  ARG A  58      16.777  39.454  41.275  1.00  0.00           H  
ATOM    883  HE  ARG A  58      16.296  41.601  40.325  1.00  0.00           H  
ATOM    884 1HH1 ARG A  58      16.859  39.091  37.833  1.00  0.00           H  
ATOM    885 2HH1 ARG A  58      16.141  40.071  36.575  1.00  0.00           H  
ATOM    886 1HH2 ARG A  58      15.450  42.786  38.727  1.00  0.00           H  
ATOM    887 2HH2 ARG A  58      15.336  42.184  37.088  1.00  0.00           H  
ATOM    888  N   ARG A  59      21.846  39.477  41.182  1.00  8.29           N  
ATOM    889  CA  ARG A  59      22.503  38.426  41.936  1.00  8.78           C  
ATOM    890  C   ARG A  59      21.829  37.093  41.584  1.00  9.10           C  
ATOM    891  O   ARG A  59      20.615  36.953  41.567  1.00  9.63           O  
ATOM    892  CB  ARG A  59      22.480  38.690  43.463  1.00  9.14           C  
ATOM    893  CG  ARG A  59      21.067  38.901  44.037  1.00 10.81           C  
ATOM    894  CD  ARG A  59      21.131  38.849  45.587  1.00 10.42           C  
ATOM    895  NE  ARG A  59      21.865  40.027  46.101  1.00 10.65           N  
ATOM    896  CZ  ARG A  59      22.459  40.081  47.284  1.00 11.15           C  
ATOM    897  NH1 ARG A  59      22.420  38.999  48.053  1.00 10.59           N  
ATOM    898  NH2 ARG A  59      23.056  41.217  47.664  1.00 10.61           N  
ATOM    899  H   ARG A  59      21.510  40.296  41.669  1.00  0.00           H  
ATOM    900  HA  ARG A  59      23.547  38.377  41.624  1.00  0.00           H  
ATOM    901 1HB  ARG A  59      22.936  37.850  43.984  1.00  0.00           H  
ATOM    902 2HB  ARG A  59      23.074  39.576  43.688  1.00  0.00           H  
ATOM    903 1HG  ARG A  59      20.687  39.872  43.720  1.00  0.00           H  
ATOM    904 2HG  ARG A  59      20.405  38.115  43.672  1.00  0.00           H  
ATOM    905 1HD  ARG A  59      20.120  38.851  45.993  1.00  0.00           H  
ATOM    906 2HD  ARG A  59      21.646  37.941  45.899  1.00  0.00           H  
ATOM    907  HE  ARG A  59      21.916  40.845  45.508  1.00  0.00           H  
ATOM    908 1HH1 ARG A  59      21.947  38.167  47.730  1.00  0.00           H  
ATOM    909 2HH1 ARG A  59      22.863  39.008  48.960  1.00  0.00           H  
ATOM    910 1HH2 ARG A  59      23.050  42.021  47.051  1.00  0.00           H  
ATOM    911 2HH2 ARG A  59      23.512  41.271  48.563  1.00  0.00           H  
ATOM    912  N   GLY A  60      22.673  36.088  41.414  1.00  8.76           N  
ATOM    913  CA  GLY A  60      22.259  34.730  41.117  1.00 11.49           C  
ATOM    914  C   GLY A  60      22.020  34.409  39.657  1.00 10.19           C  
ATOM    915  O   GLY A  60      21.597  33.313  39.296  1.00 10.26           O  
ATOM    916  H   GLY A  60      23.658  36.295  41.499  1.00  0.00           H  
ATOM    917 1HA  GLY A  60      23.014  34.032  41.479  1.00  0.00           H  
ATOM    918 2HA  GLY A  60      21.335  34.507  41.649  1.00  0.00           H  
ATOM    919  N   PHE A  61      22.143  35.407  38.767  1.00  8.45           N  
ATOM    920  CA  PHE A  61      21.854  35.278  37.354  1.00  9.03           C  
ATOM    921  C   PHE A  61      23.041  35.727  36.515  1.00 10.74           C  
ATOM    922  O   PHE A  61      23.928  36.460  36.967  1.00 10.67           O  
ATOM    923  CB  PHE A  61      20.620  36.136  36.931  1.00  8.45           C  
ATOM    924  CG  PHE A  61      19.416  35.586  37.659  1.00 10.24           C  
ATOM    925  CD1 PHE A  61      18.743  34.519  37.086  1.00 11.93           C  
ATOM    926  CD2 PHE A  61      19.056  36.075  38.901  1.00 12.20           C  
ATOM    927  CE1 PHE A  61      17.650  33.951  37.762  1.00 13.20           C  
ATOM    928  CE2 PHE A  61      17.983  35.493  39.600  1.00 12.36           C  
ATOM    929  CZ  PHE A  61      17.304  34.432  39.005  1.00 14.06           C  
ATOM    930  H   PHE A  61      22.459  36.297  39.125  1.00  0.00           H  
ATOM    931  HA  PHE A  61      21.625  34.233  37.141  1.00  0.00           H  
ATOM    932 1HB  PHE A  61      20.798  37.180  37.187  1.00  0.00           H  
ATOM    933 2HB  PHE A  61      20.492  36.081  35.851  1.00  0.00           H  
ATOM    934  HD1 PHE A  61      19.074  34.138  36.120  1.00  0.00           H  
ATOM    935  HD2 PHE A  61      19.606  36.907  39.342  1.00  0.00           H  
ATOM    936  HE1 PHE A  61      17.087  33.139  37.302  1.00  0.00           H  
ATOM    937  HE2 PHE A  61      17.678  35.852  40.583  1.00  0.00           H  
ATOM    938  HZ  PHE A  61      16.477  33.983  39.553  1.00  0.00           H  
ATOM    939  N   GLY A  62      23.099  35.177  35.279  1.00 10.88           N  
ATOM    940  CA  GLY A  62      24.196  35.587  34.386  1.00 10.83           C  
ATOM    941  C   GLY A  62      25.569  35.300  34.930  1.00 11.98           C  
ATOM    942  O   GLY A  62      25.893  34.176  35.350  1.00 11.83           O  
ATOM    943  H   GLY A  62      22.423  34.502  34.950  1.00  0.00           H  
ATOM    944 1HA  GLY A  62      24.096  35.076  33.428  1.00  0.00           H  
ATOM    945 2HA  GLY A  62      24.124  36.656  34.189  1.00  0.00           H  
ATOM    946  N   GLN A  63      26.417  36.364  34.838  1.00  8.55           N  
ATOM    947  CA  GLN A  63      27.775  36.240  35.336  1.00  9.58           C  
ATOM    948  C   GLN A  63      27.973  36.783  36.743  1.00  8.75           C  
ATOM    949  O   GLN A  63      29.137  36.879  37.233  1.00 11.19           O  
ATOM    950  CB  GLN A  63      28.718  37.029  34.354  1.00 10.43           C  
ATOM    951  CG  GLN A  63      28.799  36.149  33.065  1.00 12.55           C  
ATOM    952  CD  GLN A  63      29.601  36.895  32.022  1.00 15.82           C  
ATOM    953  OE1 GLN A  63      29.053  37.669  31.240  1.00 17.44           O  
ATOM    954  NE2 GLN A  63      30.890  36.615  32.025  1.00 15.55           N  
ATOM    955  H   GLN A  63      26.121  37.239  34.430  1.00  0.00           H  
ATOM    956  HA  GLN A  63      28.045  35.184  35.344  1.00  0.00           H  
ATOM    957 1HB  GLN A  63      28.298  38.016  34.160  1.00  0.00           H  
ATOM    958 2HB  GLN A  63      29.691  37.174  34.822  1.00  0.00           H  
ATOM    959 1HG  GLN A  63      29.287  35.206  33.311  1.00  0.00           H  
ATOM    960 2HG  GLN A  63      27.789  35.963  32.701  1.00  0.00           H  
ATOM    961 1HE2 GLN A  63      31.501  37.061  31.369  1.00  0.00           H  
ATOM    962 2HE2 GLN A  63      31.258  35.957  32.682  1.00  0.00           H  
ATOM    963  N   SER A  64      26.913  37.124  37.456  1.00  7.36           N  
ATOM    964  CA  SER A  64      27.073  37.596  38.838  1.00  6.17           C  
ATOM    965  C   SER A  64      27.281  36.413  39.788  1.00  8.95           C  
ATOM    966  O   SER A  64      27.079  35.269  39.410  1.00 10.09           O  
ATOM    967  CB  SER A  64      25.743  38.306  39.274  1.00  6.64           C  
ATOM    968  OG  SER A  64      25.778  39.569  38.567  1.00 10.03           O  
ATOM    969  H   SER A  64      25.985  37.064  37.061  1.00  0.00           H  
ATOM    970  HA  SER A  64      27.897  38.310  38.867  1.00  0.00           H  
ATOM    971 1HB  SER A  64      24.892  37.683  39.000  1.00  0.00           H  
ATOM    972 2HB  SER A  64      25.730  38.420  40.357  1.00  0.00           H  
ATOM    973  HG  SER A  64      26.595  39.568  38.063  1.00  0.00           H  
ATOM    974  N   SER A  65      27.745  36.731  40.997  1.00  7.82           N  
ATOM    975  CA  SER A  65      27.928  35.693  42.005  1.00  8.19           C  
ATOM    976  C   SER A  65      26.573  35.051  42.275  1.00  9.24           C  
ATOM    977  O   SER A  65      25.501  35.633  41.988  1.00 10.96           O  
ATOM    978  CB  SER A  65      28.368  36.341  43.336  1.00  9.22           C  
ATOM    979  OG  SER A  65      29.575  37.024  43.160  1.00  9.98           O  
ATOM    980  H   SER A  65      27.974  37.687  41.228  1.00  0.00           H  
ATOM    981  HA  SER A  65      28.709  35.012  41.663  1.00  0.00           H  
ATOM    982 1HB  SER A  65      27.595  37.028  43.679  1.00  0.00           H  
ATOM    983 2HB  SER A  65      28.481  35.569  44.096  1.00  0.00           H  
ATOM    984  HG  SER A  65      29.814  36.905  42.238  1.00  0.00           H  
ATOM    985  N   GLN A  66      26.684  33.830  42.863  1.00 10.15           N  
ATOM    986  CA  GLN A  66      25.453  33.065  43.120  1.00 10.02           C  
ATOM    987  C   GLN A  66      25.287  32.761  44.584  1.00  8.93           C  
ATOM    988  O   GLN A  66      25.370  31.623  45.043  1.00  9.52           O  
ATOM    989  CB  GLN A  66      25.568  31.706  42.366  1.00 11.64           C  
ATOM    990  CG  GLN A  66      25.676  31.931  40.882  1.00  9.70           C  
ATOM    991  CD  GLN A  66      25.911  30.688  40.031  1.00 11.84           C  
ATOM    992  OE1 GLN A  66      26.140  29.607  40.549  1.00 12.00           O  
ATOM    993  NE2 GLN A  66      25.834  30.884  38.713  1.00 11.78           N  
ATOM    994  H   GLN A  66      27.574  33.433  43.127  1.00  0.00           H  
ATOM    995  HA  GLN A  66      24.606  33.632  42.734  1.00  0.00           H  
ATOM    996 1HB  GLN A  66      26.444  31.165  42.723  1.00  0.00           H  
ATOM    997 2HB  GLN A  66      24.693  31.093  42.585  1.00  0.00           H  
ATOM    998 1HG  GLN A  66      24.749  32.378  40.524  1.00  0.00           H  
ATOM    999 2HG  GLN A  66      26.513  32.601  40.686  1.00  0.00           H  
ATOM   1000 1HE2 GLN A  66      25.976  30.119  38.084  1.00  0.00           H  
ATOM   1001 2HE2 GLN A  66      25.635  31.796  38.353  1.00  0.00           H  
ATOM   1002  N   PRO A  67      24.988  33.770  45.421  1.00  9.52           N  
ATOM   1003  CA  PRO A  67      24.793  33.577  46.834  1.00  7.73           C  
ATOM   1004  C   PRO A  67      23.503  32.793  47.105  1.00 10.73           C  
ATOM   1005  O   PRO A  67      22.635  32.673  46.224  1.00 11.31           O  
ATOM   1006  CB  PRO A  67      24.639  34.999  47.399  1.00  8.11           C  
ATOM   1007  CG  PRO A  67      24.079  35.791  46.248  1.00  9.76           C  
ATOM   1008  CD  PRO A  67      24.757  35.192  45.018  1.00  9.15           C  
ATOM   1009  HA  PRO A  67      25.684  33.092  47.259  1.00  0.00           H  
ATOM   1010 1HB  PRO A  67      23.973  34.986  48.274  1.00  0.00           H  
ATOM   1011 2HB  PRO A  67      25.614  35.375  47.743  1.00  0.00           H  
ATOM   1012 1HG  PRO A  67      22.983  35.696  46.219  1.00  0.00           H  
ATOM   1013 2HG  PRO A  67      24.302  36.860  46.379  1.00  0.00           H  
ATOM   1014 1HD  PRO A  67      24.081  35.266  44.154  1.00  0.00           H  
ATOM   1015 2HD  PRO A  67      25.698  35.726  44.821  1.00  0.00           H  
ATOM   1016  N   THR A  68      23.329  32.360  48.357  1.00  9.85           N  
ATOM   1017  CA  THR A  68      22.076  31.665  48.696  1.00 11.58           C  
ATOM   1018  C   THR A  68      21.325  32.556  49.676  1.00 13.80           C  
ATOM   1019  O   THR A  68      20.574  32.105  50.546  1.00 15.61           O  
ATOM   1020  CB  THR A  68      22.315  30.263  49.281  1.00 12.45           C  
ATOM   1021  OG1 THR A  68      23.212  30.308  50.406  1.00 13.97           O  
ATOM   1022  CG2 THR A  68      23.005  29.364  48.255  1.00 13.04           C  
ATOM   1023  H   THR A  68      24.027  32.494  49.075  1.00  0.00           H  
ATOM   1024  HA  THR A  68      21.489  31.546  47.785  1.00  0.00           H  
ATOM   1025  HB  THR A  68      21.360  29.818  49.561  1.00  0.00           H  
ATOM   1026  HG1 THR A  68      23.481  31.216  50.564  1.00  0.00           H  
ATOM   1027 1HG2 THR A  68      23.166  28.376  48.686  1.00  0.00           H  
ATOM   1028 2HG2 THR A  68      22.377  29.275  47.368  1.00  0.00           H  
ATOM   1029 3HG2 THR A  68      23.965  29.799  47.978  1.00  0.00           H  
ATOM   1030  N   THR A  69      21.582  33.872  49.596  1.00 13.38           N  
ATOM   1031  CA  THR A  69      20.968  34.844  50.484  1.00 13.66           C  
ATOM   1032  C   THR A  69      20.599  36.121  49.717  1.00 12.74           C  
ATOM   1033  O   THR A  69      21.160  36.371  48.655  1.00 12.38           O  
ATOM   1034  CB  THR A  69      21.898  35.347  51.641  1.00 17.57           C  
ATOM   1035  OG1 THR A  69      23.138  35.793  51.061  1.00 18.93           O  
ATOM   1036  CG2 THR A  69      22.218  34.181  52.559  1.00 19.15           C  
ATOM   1037  H   THR A  69      22.228  34.191  48.889  1.00  0.00           H  
ATOM   1038  HA  THR A  69      20.102  34.381  50.958  1.00  0.00           H  
ATOM   1039  HB  THR A  69      21.390  36.132  52.201  1.00  0.00           H  
ATOM   1040  HG1 THR A  69      23.104  35.678  50.108  1.00  0.00           H  
ATOM   1041 1HG2 THR A  69      22.865  34.521  53.368  1.00  0.00           H  
ATOM   1042 2HG2 THR A  69      21.294  33.782  52.976  1.00  0.00           H  
ATOM   1043 3HG2 THR A  69      22.726  33.401  51.993  1.00  0.00           H  
ATOM   1044  N   GLY A  70      19.584  36.812  50.217  1.00 12.10           N  
ATOM   1045  CA  GLY A  70      19.207  38.102  49.638  1.00 11.79           C  
ATOM   1046  C   GLY A  70      18.232  38.100  48.484  1.00 12.80           C  
ATOM   1047  O   GLY A  70      18.257  39.092  47.730  1.00 11.51           O  
ATOM   1048  H   GLY A  70      19.061  36.454  51.003  1.00  0.00           H  
ATOM   1049 1HA  GLY A  70      18.763  38.731  50.409  1.00  0.00           H  
ATOM   1050 2HA  GLY A  70      20.099  38.615  49.280  1.00  0.00           H  
ATOM   1051  N   TYR A  71      17.389  37.093  48.314  1.00 11.73           N  
ATOM   1052  CA  TYR A  71      16.447  37.065  47.198  1.00 12.51           C  
ATOM   1053  C   TYR A  71      15.135  37.689  47.671  1.00 12.91           C  
ATOM   1054  O   TYR A  71      14.193  37.008  48.079  1.00 14.68           O  
ATOM   1055  CB  TYR A  71      16.249  35.616  46.668  1.00 11.92           C  
ATOM   1056  CG  TYR A  71      17.592  35.193  46.072  1.00 12.62           C  
ATOM   1057  CD1 TYR A  71      17.943  35.653  44.797  1.00 11.95           C  
ATOM   1058  CD2 TYR A  71      18.498  34.466  46.829  1.00 12.26           C  
ATOM   1059  CE1 TYR A  71      19.190  35.341  44.270  1.00 10.73           C  
ATOM   1060  CE2 TYR A  71      19.771  34.178  46.289  1.00 11.76           C  
ATOM   1061  CZ  TYR A  71      20.072  34.605  45.019  1.00 12.41           C  
ATOM   1062  OH  TYR A  71      21.319  34.294  44.497  1.00 11.89           O  
ATOM   1063  H   TYR A  71      17.397  36.326  48.971  1.00  0.00           H  
ATOM   1064  HA  TYR A  71      16.851  37.674  46.389  1.00  0.00           H  
ATOM   1065 1HB  TYR A  71      15.942  34.967  47.489  1.00  0.00           H  
ATOM   1066 2HB  TYR A  71      15.451  35.606  45.927  1.00  0.00           H  
ATOM   1067  HD1 TYR A  71      17.239  36.254  44.221  1.00  0.00           H  
ATOM   1068  HD2 TYR A  71      18.224  34.124  47.827  1.00  0.00           H  
ATOM   1069  HE1 TYR A  71      19.467  35.697  43.278  1.00  0.00           H  
ATOM   1070  HE2 TYR A  71      20.500  33.622  46.879  1.00  0.00           H  
ATOM   1071  HH  TYR A  71      21.820  33.793  45.145  1.00  0.00           H  
ATOM   1072  N   ASP A  72      15.084  39.029  47.662  1.00 11.29           N  
ATOM   1073  CA  ASP A  72      13.919  39.780  48.125  1.00 12.13           C  
ATOM   1074  C   ASP A  72      14.097  41.173  47.488  1.00 12.60           C  
ATOM   1075  O   ASP A  72      15.259  41.578  47.301  1.00 12.10           O  
ATOM   1076  CB  ASP A  72      13.785  39.916  49.631  1.00 12.37           C  
ATOM   1077  CG  ASP A  72      14.932  40.698  50.264  1.00 14.03           C  
ATOM   1078  OD1 ASP A  72      15.958  40.060  50.590  1.00 15.20           O  
ATOM   1079  OD2 ASP A  72      14.777  41.923  50.414  1.00 14.71           O  
ATOM   1080  H   ASP A  72      15.889  39.533  47.319  1.00  0.00           H  
ATOM   1081  HA  ASP A  72      13.019  39.266  47.785  1.00  0.00           H  
ATOM   1082 1HB  ASP A  72      12.848  40.420  49.869  1.00  0.00           H  
ATOM   1083 2HB  ASP A  72      13.748  38.925  50.084  1.00  0.00           H  
ATOM   1084  N   TYR A  73      12.998  41.904  47.291  1.00 12.64           N  
ATOM   1085  CA  TYR A  73      13.174  43.180  46.614  1.00 10.49           C  
ATOM   1086  C   TYR A  73      13.841  44.272  47.405  1.00 12.62           C  
ATOM   1087  O   TYR A  73      14.339  45.240  46.761  1.00 12.26           O  
ATOM   1088  CB  TYR A  73      11.796  43.678  46.079  1.00 11.22           C  
ATOM   1089  CG  TYR A  73      11.617  43.078  44.697  1.00 11.74           C  
ATOM   1090  CD1 TYR A  73      12.337  43.601  43.610  1.00 12.81           C  
ATOM   1091  CD2 TYR A  73      10.807  41.978  44.486  1.00 13.21           C  
ATOM   1092  CE1 TYR A  73      12.202  42.991  42.364  1.00 14.45           C  
ATOM   1093  CE2 TYR A  73      10.660  41.405  43.227  1.00 14.39           C  
ATOM   1094  CZ  TYR A  73      11.369  41.928  42.178  1.00 15.70           C  
ATOM   1095  OH  TYR A  73      11.251  41.358  40.902  1.00 17.37           O  
ATOM   1096  H   TYR A  73      12.072  41.624  47.581  1.00  0.00           H  
ATOM   1097  HA  TYR A  73      13.853  43.035  45.773  1.00  0.00           H  
ATOM   1098 1HB  TYR A  73      11.005  43.364  46.762  1.00  0.00           H  
ATOM   1099 2HB  TYR A  73      11.789  44.767  46.050  1.00  0.00           H  
ATOM   1100  HD1 TYR A  73      12.985  44.467  43.751  1.00  0.00           H  
ATOM   1101  HD2 TYR A  73      10.260  41.536  45.319  1.00  0.00           H  
ATOM   1102  HE1 TYR A  73      12.750  43.378  41.506  1.00  0.00           H  
ATOM   1103  HE2 TYR A  73       9.990  40.556  43.089  1.00  0.00           H  
ATOM   1104  HH  TYR A  73      10.640  40.618  40.938  1.00  0.00           H  
ATOM   1105  N   ASP A  74      13.895  44.220  48.742  1.00 11.77           N  
ATOM   1106  CA  ASP A  74      14.637  45.270  49.430  1.00 11.06           C  
ATOM   1107  C   ASP A  74      16.138  45.075  49.144  1.00 11.50           C  
ATOM   1108  O   ASP A  74      16.843  46.058  49.014  1.00 12.40           O  
ATOM   1109  CB  ASP A  74      14.407  45.336  50.936  1.00 13.57           C  
ATOM   1110  CG  ASP A  74      12.989  45.866  51.199  1.00 17.65           C  
ATOM   1111  OD1 ASP A  74      12.475  46.776  50.550  1.00 16.92           O  
ATOM   1112  OD2 ASP A  74      12.386  45.361  52.163  1.00 22.14           O  
ATOM   1113  H   ASP A  74      13.450  43.495  49.286  1.00  0.00           H  
ATOM   1114  HA  ASP A  74      14.326  46.234  49.027  1.00  0.00           H  
ATOM   1115 1HB  ASP A  74      14.534  44.343  51.367  1.00  0.00           H  
ATOM   1116 2HB  ASP A  74      15.154  45.988  51.390  1.00  0.00           H  
ATOM   1117  N   THR A  75      16.549  43.789  49.125  1.00 10.71           N  
ATOM   1118  CA  THR A  75      17.979  43.591  48.812  1.00 10.53           C  
ATOM   1119  C   THR A  75      18.264  43.932  47.376  1.00  9.25           C  
ATOM   1120  O   THR A  75      19.281  44.519  47.004  1.00  9.25           O  
ATOM   1121  CB  THR A  75      18.321  42.109  49.073  1.00 12.53           C  
ATOM   1122  OG1 THR A  75      18.093  41.816  50.460  1.00 11.67           O  
ATOM   1123  CG2 THR A  75      19.818  41.920  48.810  1.00 12.20           C  
ATOM   1124  H   THR A  75      15.968  42.982  49.303  1.00  0.00           H  
ATOM   1125  HA  THR A  75      18.569  44.229  49.471  1.00  0.00           H  
ATOM   1126  HB  THR A  75      17.733  41.477  48.407  1.00  0.00           H  
ATOM   1127  HG1 THR A  75      17.781  42.607  50.906  1.00  0.00           H  
ATOM   1128 1HG2 THR A  75      20.090  40.879  48.986  1.00  0.00           H  
ATOM   1129 2HG2 THR A  75      20.042  42.184  47.777  1.00  0.00           H  
ATOM   1130 3HG2 THR A  75      20.389  42.562  49.480  1.00  0.00           H  
ATOM   1131  N   PHE A  76      17.347  43.535  46.471  1.00  9.00           N  
ATOM   1132  CA  PHE A  76      17.539  43.787  45.035  1.00  9.32           C  
ATOM   1133  C   PHE A  76      17.623  45.284  44.800  1.00 10.50           C  
ATOM   1134  O   PHE A  76      18.409  45.751  43.964  1.00  9.46           O  
ATOM   1135  CB  PHE A  76      16.422  43.211  44.176  1.00  8.61           C  
ATOM   1136  CG  PHE A  76      16.299  41.707  44.131  1.00 10.49           C  
ATOM   1137  CD1 PHE A  76      17.346  40.857  44.369  1.00 10.93           C  
ATOM   1138  CD2 PHE A  76      15.052  41.150  43.804  1.00 10.64           C  
ATOM   1139  CE1 PHE A  76      17.210  39.469  44.285  1.00 10.93           C  
ATOM   1140  CE2 PHE A  76      14.898  39.770  43.763  1.00 12.01           C  
ATOM   1141  CZ  PHE A  76      15.966  38.924  43.993  1.00 13.44           C  
ATOM   1142  H   PHE A  76      16.513  43.056  46.779  1.00  0.00           H  
ATOM   1143  HA  PHE A  76      18.470  43.312  44.722  1.00  0.00           H  
ATOM   1144 1HB  PHE A  76      15.462  43.589  44.526  1.00  0.00           H  
ATOM   1145 2HB  PHE A  76      16.548  43.542  43.146  1.00  0.00           H  
ATOM   1146  HD1 PHE A  76      18.319  41.272  44.634  1.00  0.00           H  
ATOM   1147  HD2 PHE A  76      14.196  41.800  43.619  1.00  0.00           H  
ATOM   1148  HE1 PHE A  76      18.075  38.826  44.448  1.00  0.00           H  
ATOM   1149  HE2 PHE A  76      13.914  39.357  43.544  1.00  0.00           H  
ATOM   1150  HZ  PHE A  76      15.841  37.843  43.946  1.00  0.00           H  
ATOM   1151  N   ALA A  77      16.793  46.054  45.542  1.00  9.95           N  
ATOM   1152  CA  ALA A  77      16.867  47.514  45.361  1.00 10.70           C  
ATOM   1153  C   ALA A  77      18.118  48.103  45.972  1.00 12.11           C  
ATOM   1154  O   ALA A  77      18.699  49.084  45.478  1.00 11.50           O  
ATOM   1155  CB  ALA A  77      15.610  48.141  45.984  1.00 12.16           C  
ATOM   1156  H   ALA A  77      16.134  45.673  46.206  1.00  0.00           H  
ATOM   1157  HA  ALA A  77      16.894  47.722  44.291  1.00  0.00           H  
ATOM   1158 1HB  ALA A  77      15.644  49.224  45.861  1.00  0.00           H  
ATOM   1159 2HB  ALA A  77      14.723  47.747  45.488  1.00  0.00           H  
ATOM   1160 3HB  ALA A  77      15.570  47.898  47.045  1.00  0.00           H  
ATOM   1161  N   ALA A  78      18.624  47.509  47.038  1.00  8.37           N  
ATOM   1162  CA  ALA A  78      19.899  47.933  47.632  1.00 10.03           C  
ATOM   1163  C   ALA A  78      21.054  47.619  46.675  1.00 11.03           C  
ATOM   1164  O   ALA A  78      22.019  48.400  46.633  1.00 11.18           O  
ATOM   1165  CB  ALA A  78      20.178  47.233  48.971  1.00 10.66           C  
ATOM   1166  H   ALA A  78      18.118  46.741  47.455  1.00  0.00           H  
ATOM   1167  HA  ALA A  78      19.846  49.006  47.817  1.00  0.00           H  
ATOM   1168 1HB  ALA A  78      21.131  47.579  49.371  1.00  0.00           H  
ATOM   1169 2HB  ALA A  78      19.382  47.468  49.677  1.00  0.00           H  
ATOM   1170 3HB  ALA A  78      20.219  46.156  48.816  1.00  0.00           H  
ATOM   1171  N   ASP A  79      21.005  46.477  45.981  1.00  7.62           N  
ATOM   1172  CA  ASP A  79      22.036  46.174  44.998  1.00  7.91           C  
ATOM   1173  C   ASP A  79      22.029  47.271  43.908  1.00  9.45           C  
ATOM   1174  O   ASP A  79      23.084  47.787  43.542  1.00  9.37           O  
ATOM   1175  CB  ASP A  79      21.769  44.826  44.354  1.00 10.12           C  
ATOM   1176  CG  ASP A  79      22.038  43.622  45.257  1.00 11.38           C  
ATOM   1177  OD1 ASP A  79      22.568  43.770  46.370  1.00 12.17           O  
ATOM   1178  OD2 ASP A  79      21.698  42.510  44.800  1.00 12.87           O  
ATOM   1179  H   ASP A  79      20.257  45.815  46.129  1.00  0.00           H  
ATOM   1180  HA  ASP A  79      22.999  46.134  45.508  1.00  0.00           H  
ATOM   1181 1HB  ASP A  79      20.728  44.775  44.035  1.00  0.00           H  
ATOM   1182 2HB  ASP A  79      22.390  44.718  43.464  1.00  0.00           H  
ATOM   1183  N   LEU A  80      20.848  47.610  43.416  1.00 10.34           N  
ATOM   1184  CA  LEU A  80      20.740  48.672  42.399  1.00  8.94           C  
ATOM   1185  C   LEU A  80      21.278  49.974  42.973  1.00  9.09           C  
ATOM   1186  O   LEU A  80      22.026  50.702  42.286  1.00 11.52           O  
ATOM   1187  CB  LEU A  80      19.282  48.854  41.964  1.00  9.30           C  
ATOM   1188  CG  LEU A  80      18.984  50.001  40.979  1.00 10.35           C  
ATOM   1189  CD1 LEU A  80      19.722  49.792  39.658  1.00 10.46           C  
ATOM   1190  CD2 LEU A  80      17.463  50.054  40.754  1.00 12.12           C  
ATOM   1191  H   LEU A  80      20.009  47.145  43.732  1.00  0.00           H  
ATOM   1192  HA  LEU A  80      21.328  48.379  41.530  1.00  0.00           H  
ATOM   1193 1HB  LEU A  80      18.943  47.933  41.493  1.00  0.00           H  
ATOM   1194 2HB  LEU A  80      18.674  49.029  42.851  1.00  0.00           H  
ATOM   1195  HG  LEU A  80      19.334  50.943  41.401  1.00  0.00           H  
ATOM   1196 1HD1 LEU A  80      19.495  50.615  38.980  1.00  0.00           H  
ATOM   1197 2HD1 LEU A  80      20.796  49.760  39.842  1.00  0.00           H  
ATOM   1198 3HD1 LEU A  80      19.402  48.853  39.208  1.00  0.00           H  
ATOM   1199 1HD2 LEU A  80      17.226  50.860  40.059  1.00  0.00           H  
ATOM   1200 2HD2 LEU A  80      17.123  49.105  40.338  1.00  0.00           H  
ATOM   1201 3HD2 LEU A  80      16.961  50.234  41.704  1.00  0.00           H  
ATOM   1202  N   ASN A  81      20.891  50.304  44.215  1.00  9.60           N  
ATOM   1203  CA  ASN A  81      21.447  51.558  44.788  1.00 10.38           C  
ATOM   1204  C   ASN A  81      22.968  51.535  44.777  1.00 11.08           C  
ATOM   1205  O   ASN A  81      23.610  52.538  44.471  1.00 10.06           O  
ATOM   1206  CB  ASN A  81      20.912  51.681  46.228  1.00 10.31           C  
ATOM   1207  CG  ASN A  81      21.428  52.971  46.879  1.00 12.84           C  
ATOM   1208  OD1 ASN A  81      21.153  54.076  46.418  1.00 12.79           O  
ATOM   1209  ND2 ASN A  81      22.172  52.858  47.979  1.00 14.16           N  
ATOM   1210  H   ASN A  81      20.252  49.751  44.768  1.00  0.00           H  
ATOM   1211  HA  ASN A  81      21.099  52.398  44.185  1.00  0.00           H  
ATOM   1212 1HB  ASN A  81      19.821  51.681  46.212  1.00  0.00           H  
ATOM   1213 2HB  ASN A  81      21.231  50.816  46.810  1.00  0.00           H  
ATOM   1214 1HD2 ASN A  81      22.526  53.678  48.430  1.00  0.00           H  
ATOM   1215 2HD2 ASN A  81      22.377  51.954  48.353  1.00  0.00           H  
ATOM   1216  N   THR A  82      23.598  50.402  45.067  1.00  9.62           N  
ATOM   1217  CA  THR A  82      25.095  50.359  45.085  1.00  9.31           C  
ATOM   1218  C   THR A  82      25.629  50.609  43.691  1.00 11.30           C  
ATOM   1219  O   THR A  82      26.633  51.322  43.528  1.00 11.61           O  
ATOM   1220  CB  THR A  82      25.554  48.992  45.627  1.00 11.39           C  
ATOM   1221  OG1 THR A  82      25.250  48.995  47.031  1.00 11.52           O  
ATOM   1222  CG2 THR A  82      27.073  48.847  45.482  1.00 13.11           C  
ATOM   1223  H   THR A  82      23.079  49.561  45.277  1.00  0.00           H  
ATOM   1224  HA  THR A  82      25.456  51.148  45.745  1.00  0.00           H  
ATOM   1225  HB  THR A  82      25.061  48.196  45.070  1.00  0.00           H  
ATOM   1226  HG1 THR A  82      24.846  49.833  47.268  1.00  0.00           H  
ATOM   1227 1HG2 THR A  82      27.384  47.877  45.868  1.00  0.00           H  
ATOM   1228 2HG2 THR A  82      27.347  48.924  44.430  1.00  0.00           H  
ATOM   1229 3HG2 THR A  82      27.569  49.637  46.045  1.00  0.00           H  
ATOM   1230  N   VAL A  83      24.946  50.043  42.700  1.00  9.43           N  
ATOM   1231  CA  VAL A  83      25.396  50.320  41.312  1.00  9.34           C  
ATOM   1232  C   VAL A  83      25.301  51.794  40.982  1.00 10.22           C  
ATOM   1233  O   VAL A  83      26.234  52.390  40.417  1.00 11.66           O  
ATOM   1234  CB  VAL A  83      24.544  49.496  40.310  1.00 10.45           C  
ATOM   1235  CG1 VAL A  83      24.911  49.849  38.860  1.00 12.82           C  
ATOM   1236  CG2 VAL A  83      24.786  48.009  40.516  1.00 11.81           C  
ATOM   1237  H   VAL A  83      24.147  49.443  42.848  1.00  0.00           H  
ATOM   1238  HA  VAL A  83      26.441  50.020  41.220  1.00  0.00           H  
ATOM   1239  HB  VAL A  83      23.490  49.718  40.476  1.00  0.00           H  
ATOM   1240 1HG1 VAL A  83      24.300  49.259  38.176  1.00  0.00           H  
ATOM   1241 2HG1 VAL A  83      24.728  50.909  38.686  1.00  0.00           H  
ATOM   1242 3HG1 VAL A  83      25.964  49.628  38.687  1.00  0.00           H  
ATOM   1243 1HG2 VAL A  83      24.183  47.441  39.808  1.00  0.00           H  
ATOM   1244 2HG2 VAL A  83      25.841  47.786  40.355  1.00  0.00           H  
ATOM   1245 3HG2 VAL A  83      24.508  47.733  41.533  1.00  0.00           H  
ATOM   1246  N   LEU A  84      24.181  52.460  41.329  1.00 10.40           N  
ATOM   1247  CA  LEU A  84      24.013  53.863  40.969  1.00 10.97           C  
ATOM   1248  C   LEU A  84      25.009  54.746  41.720  1.00 12.26           C  
ATOM   1249  O   LEU A  84      25.538  55.716  41.146  1.00 13.43           O  
ATOM   1250  CB  LEU A  84      22.589  54.359  41.316  1.00 13.75           C  
ATOM   1251  CG  LEU A  84      21.497  53.642  40.517  1.00 17.48           C  
ATOM   1252  CD1 LEU A  84      20.122  54.229  40.863  1.00 18.97           C  
ATOM   1253  CD2 LEU A  84      21.753  53.656  39.030  1.00 19.57           C  
ATOM   1254  H   LEU A  84      23.447  51.992  41.842  1.00  0.00           H  
ATOM   1255  HA  LEU A  84      24.159  53.964  39.894  1.00  0.00           H  
ATOM   1256 1HB  LEU A  84      22.416  54.201  42.379  1.00  0.00           H  
ATOM   1257 2HB  LEU A  84      22.535  55.429  41.115  1.00  0.00           H  
ATOM   1258  HG  LEU A  84      21.439  52.600  40.834  1.00  0.00           H  
ATOM   1259 1HD1 LEU A  84      19.351  53.713  40.290  1.00  0.00           H  
ATOM   1260 2HD1 LEU A  84      19.929  54.100  41.928  1.00  0.00           H  
ATOM   1261 3HD1 LEU A  84      20.107  55.290  40.617  1.00  0.00           H  
ATOM   1262 1HD2 LEU A  84      20.946  53.132  38.517  1.00  0.00           H  
ATOM   1263 2HD2 LEU A  84      21.798  54.687  38.678  1.00  0.00           H  
ATOM   1264 3HD2 LEU A  84      22.700  53.159  38.819  1.00  0.00           H  
ATOM   1265  N   GLU A  85      25.228  54.449  43.009  1.00 12.48           N  
ATOM   1266  CA  GLU A  85      26.148  55.267  43.799  1.00 13.25           C  
ATOM   1267  C   GLU A  85      27.588  55.029  43.380  1.00 12.93           C  
ATOM   1268  O   GLU A  85      28.394  55.976  43.294  1.00 14.90           O  
ATOM   1269  CB  GLU A  85      26.116  54.910  45.323  1.00 16.11           C  
ATOM   1270  CG  GLU A  85      24.797  55.289  45.942  1.00 19.67           C  
ATOM   1271  CD  GLU A  85      24.706  55.310  47.468  1.00 24.84           C  
ATOM   1272  OE1 GLU A  85      25.412  54.596  48.212  1.00 24.24           O  
ATOM   1273  OE2 GLU A  85      23.845  56.078  47.993  1.00 28.46           O  
ATOM   1274  H   GLU A  85      24.766  53.665  43.448  1.00  0.00           H  
ATOM   1275  HA  GLU A  85      25.854  56.312  43.699  1.00  0.00           H  
ATOM   1276 1HB  GLU A  85      26.285  53.841  45.450  1.00  0.00           H  
ATOM   1277 2HB  GLU A  85      26.924  55.432  45.836  1.00  0.00           H  
ATOM   1278 1HG  GLU A  85      24.524  56.289  45.606  1.00  0.00           H  
ATOM   1279 2HG  GLU A  85      24.032  54.597  45.593  1.00  0.00           H  
ATOM   1280  N   THR A  86      27.927  53.793  43.055  1.00 12.12           N  
ATOM   1281  CA  THR A  86      29.301  53.478  42.647  1.00 12.78           C  
ATOM   1282  C   THR A  86      29.688  54.215  41.362  1.00 13.28           C  
ATOM   1283  O   THR A  86      30.774  54.766  41.191  1.00 12.65           O  
ATOM   1284  CB  THR A  86      29.441  51.953  42.449  1.00 12.43           C  
ATOM   1285  OG1 THR A  86      29.312  51.343  43.752  1.00 14.08           O  
ATOM   1286  CG2 THR A  86      30.830  51.576  41.915  1.00 16.26           C  
ATOM   1287  H   THR A  86      27.241  53.053  43.085  1.00  0.00           H  
ATOM   1288  HA  THR A  86      29.979  53.800  43.438  1.00  0.00           H  
ATOM   1289  HB  THR A  86      28.690  51.608  41.738  1.00  0.00           H  
ATOM   1290  HG1 THR A  86      29.173  52.026  44.412  1.00  0.00           H  
ATOM   1291 1HG2 THR A  86      30.890  50.495  41.788  1.00  0.00           H  
ATOM   1292 2HG2 THR A  86      30.995  52.064  40.955  1.00  0.00           H  
ATOM   1293 3HG2 THR A  86      31.592  51.901  42.622  1.00  0.00           H  
ATOM   1294  N   LEU A  87      28.756  54.204  40.408  1.00 11.72           N  
ATOM   1295  CA  LEU A  87      29.054  54.894  39.134  1.00 11.77           C  
ATOM   1296  C   LEU A  87      28.739  56.387  39.193  1.00 12.29           C  
ATOM   1297  O   LEU A  87      28.966  57.081  38.206  1.00 12.76           O  
ATOM   1298  CB  LEU A  87      28.268  54.197  38.023  1.00 12.78           C  
ATOM   1299  CG  LEU A  87      28.495  52.692  37.851  1.00 15.11           C  
ATOM   1300  CD1 LEU A  87      27.594  52.145  36.742  1.00 16.90           C  
ATOM   1301  CD2 LEU A  87      29.951  52.387  37.562  1.00 17.29           C  
ATOM   1302  H   LEU A  87      27.863  53.746  40.522  1.00  0.00           H  
ATOM   1303  HA  LEU A  87      30.122  54.812  38.938  1.00  0.00           H  
ATOM   1304 1HB  LEU A  87      27.205  54.340  38.208  1.00  0.00           H  
ATOM   1305 2HB  LEU A  87      28.517  54.668  37.072  1.00  0.00           H  
ATOM   1306  HG  LEU A  87      28.206  52.173  38.766  1.00  0.00           H  
ATOM   1307 1HD1 LEU A  87      27.765  51.074  36.630  1.00  0.00           H  
ATOM   1308 2HD1 LEU A  87      26.550  52.320  37.002  1.00  0.00           H  
ATOM   1309 3HD1 LEU A  87      27.825  52.649  35.804  1.00  0.00           H  
ATOM   1310 1HD2 LEU A  87      30.081  51.311  37.446  1.00  0.00           H  
ATOM   1311 2HD2 LEU A  87      30.253  52.891  36.643  1.00  0.00           H  
ATOM   1312 3HD2 LEU A  87      30.568  52.740  38.389  1.00  0.00           H  
ATOM   1313  N   ASP A  88      28.097  56.873  40.223  1.00 11.84           N  
ATOM   1314  CA  ASP A  88      27.667  58.265  40.377  1.00 14.94           C  
ATOM   1315  C   ASP A  88      26.763  58.684  39.248  1.00 15.17           C  
ATOM   1316  O   ASP A  88      26.945  59.737  38.619  1.00 14.65           O  
ATOM   1317  CB  ASP A  88      28.886  59.200  40.563  1.00 16.40           C  
ATOM   1318  CG  ASP A  88      28.469  60.568  41.096  1.00 20.62           C  
ATOM   1319  OD1 ASP A  88      27.379  60.630  41.669  1.00 19.26           O  
ATOM   1320  OD2 ASP A  88      29.214  61.575  40.940  1.00 21.15           O  
ATOM   1321  H   ASP A  88      27.894  56.211  40.958  1.00  0.00           H  
ATOM   1322  HA  ASP A  88      27.038  58.337  41.265  1.00  0.00           H  
ATOM   1323 1HB  ASP A  88      29.593  58.743  41.256  1.00  0.00           H  
ATOM   1324 2HB  ASP A  88      29.398  59.325  39.608  1.00  0.00           H  
ATOM   1325  N   LEU A  89      25.745  57.829  38.949  1.00 13.71           N  
ATOM   1326  CA  LEU A  89      24.858  58.199  37.842  1.00 15.03           C  
ATOM   1327  C   LEU A  89      23.894  59.319  38.252  1.00 16.60           C  
ATOM   1328  O   LEU A  89      23.362  59.292  39.345  1.00 19.05           O  
ATOM   1329  CB  LEU A  89      24.017  57.009  37.368  1.00 16.97           C  
ATOM   1330  CG  LEU A  89      24.892  55.858  36.841  1.00 17.34           C  
ATOM   1331  CD1 LEU A  89      23.958  54.778  36.269  1.00 17.77           C  
ATOM   1332  CD2 LEU A  89      25.854  56.304  35.752  1.00 17.63           C  
ATOM   1333  H   LEU A  89      25.577  56.967  39.447  1.00  0.00           H  
ATOM   1334  HA  LEU A  89      25.470  58.534  37.006  1.00  0.00           H  
ATOM   1335 1HB  LEU A  89      23.413  56.656  38.202  1.00  0.00           H  
ATOM   1336 2HB  LEU A  89      23.346  57.350  36.579  1.00  0.00           H  
ATOM   1337  HG  LEU A  89      25.483  55.446  37.660  1.00  0.00           H  
ATOM   1338 1HD1 LEU A  89      24.552  53.948  35.887  1.00  0.00           H  
ATOM   1339 2HD1 LEU A  89      23.295  54.417  37.055  1.00  0.00           H  
ATOM   1340 3HD1 LEU A  89      23.365  55.202  35.459  1.00  0.00           H  
ATOM   1341 1HD2 LEU A  89      26.446  55.452  35.418  1.00  0.00           H  
ATOM   1342 2HD2 LEU A  89      25.290  56.706  34.910  1.00  0.00           H  
ATOM   1343 3HD2 LEU A  89      26.517  57.075  36.145  1.00  0.00           H  
ATOM   1344  N   GLN A  90      23.732  60.253  37.321  1.00 19.29           N  
ATOM   1345  CA  GLN A  90      22.848  61.391  37.542  1.00 21.25           C  
ATOM   1346  C   GLN A  90      21.963  61.525  36.315  1.00 18.80           C  
ATOM   1347  O   GLN A  90      22.389  61.147  35.222  1.00 18.01           O  
ATOM   1348  CB  GLN A  90      23.641  62.712  37.663  1.00 25.05           C  
ATOM   1349  CG  GLN A  90      24.709  62.671  38.743  1.00 31.65           C  
ATOM   1350  CD  GLN A  90      25.558  63.924  38.839  1.00 37.31           C  
ATOM   1351  OE1 GLN A  90      25.238  64.982  38.293  1.00 39.58           O  
ATOM   1352  NE2 GLN A  90      26.686  63.835  39.560  1.00 39.67           N  
ATOM   1353  H   GLN A  90      24.227  60.178  36.444  1.00  0.00           H  
ATOM   1354  HA  GLN A  90      22.308  61.233  38.476  1.00  0.00           H  
ATOM   1355 1HB  GLN A  90      24.120  62.937  36.710  1.00  0.00           H  
ATOM   1356 2HB  GLN A  90      22.955  63.529  37.885  1.00  0.00           H  
ATOM   1357 1HG  GLN A  90      24.227  62.534  39.711  1.00  0.00           H  
ATOM   1358 2HG  GLN A  90      25.384  61.839  38.541  1.00  0.00           H  
ATOM   1359 1HE2 GLN A  90      27.283  64.632  39.656  1.00  0.00           H  
ATOM   1360 2HE2 GLN A  90      26.931  62.972  40.002  1.00  0.00           H  
ATOM   1361  N   ASP A  91      20.737  62.020  36.503  1.00 16.17           N  
ATOM   1362  CA  ASP A  91      19.804  62.154  35.394  1.00 18.33           C  
ATOM   1363  C   ASP A  91      19.611  60.844  34.670  1.00 16.70           C  
ATOM   1364  O   ASP A  91      19.433  60.793  33.455  1.00 17.48           O  
ATOM   1365  CB  ASP A  91      20.381  63.211  34.440  1.00 23.58           C  
ATOM   1366  CG  ASP A  91      19.343  63.972  33.658  1.00 29.59           C  
ATOM   1367  OD1 ASP A  91      18.219  64.169  34.171  1.00 32.26           O  
ATOM   1368  OD2 ASP A  91      19.702  64.388  32.522  1.00 35.21           O  
ATOM   1369  H   ASP A  91      20.447  62.307  37.427  1.00  0.00           H  
ATOM   1370  HA  ASP A  91      18.843  62.487  35.788  1.00  0.00           H  
ATOM   1371 1HB  ASP A  91      20.969  63.932  35.008  1.00  0.00           H  
ATOM   1372 2HB  ASP A  91      21.052  62.731  33.728  1.00  0.00           H  
ATOM   1373  N   ALA A  92      19.539  59.742  35.419  1.00 13.78           N  
ATOM   1374  CA  ALA A  92      19.477  58.430  34.803  1.00 13.68           C  
ATOM   1375  C   ALA A  92      18.054  57.971  34.521  1.00 13.17           C  
ATOM   1376  O   ALA A  92      17.105  58.405  35.177  1.00 14.11           O  
ATOM   1377  CB  ALA A  92      20.166  57.427  35.753  1.00 13.98           C  
ATOM   1378  H   ALA A  92      19.527  59.814  36.426  1.00  0.00           H  
ATOM   1379  HA  ALA A  92      20.013  58.475  33.855  1.00  0.00           H  
ATOM   1380 1HB  ALA A  92      20.134  56.430  35.314  1.00  0.00           H  
ATOM   1381 2HB  ALA A  92      21.204  57.724  35.905  1.00  0.00           H  
ATOM   1382 3HB  ALA A  92      19.648  57.418  36.711  1.00  0.00           H  
ATOM   1383  N   VAL A  93      17.955  57.116  33.515  1.00 12.01           N  
ATOM   1384  CA  VAL A  93      16.642  56.496  33.226  1.00 11.22           C  
ATOM   1385  C   VAL A  93      16.703  55.047  33.702  1.00 13.45           C  
ATOM   1386  O   VAL A  93      17.669  54.370  33.325  1.00 15.12           O  
ATOM   1387  CB  VAL A  93      16.342  56.560  31.727  1.00 13.36           C  
ATOM   1388  CG1 VAL A  93      15.034  55.829  31.391  1.00 13.82           C  
ATOM   1389  CG2 VAL A  93      16.213  58.048  31.345  1.00 16.09           C  
ATOM   1390  H   VAL A  93      18.750  56.876  32.940  1.00  0.00           H  
ATOM   1391  HA  VAL A  93      15.871  57.052  33.761  1.00  0.00           H  
ATOM   1392  HB  VAL A  93      17.161  56.091  31.182  1.00  0.00           H  
ATOM   1393 1HG1 VAL A  93      14.847  55.891  30.319  1.00  0.00           H  
ATOM   1394 2HG1 VAL A  93      15.116  54.783  31.684  1.00  0.00           H  
ATOM   1395 3HG1 VAL A  93      14.209  56.294  31.930  1.00  0.00           H  
ATOM   1396 1HG2 VAL A  93      15.999  58.133  30.280  1.00  0.00           H  
ATOM   1397 2HG2 VAL A  93      15.402  58.501  31.916  1.00  0.00           H  
ATOM   1398 3HG2 VAL A  93      17.147  58.564  31.570  1.00  0.00           H  
ATOM   1399  N   LEU A  94      15.730  54.588  34.473  1.00 12.87           N  
ATOM   1400  CA  LEU A  94      15.694  53.194  34.894  1.00 12.57           C  
ATOM   1401  C   LEU A  94      14.675  52.447  34.030  1.00 13.52           C  
ATOM   1402  O   LEU A  94      13.514  52.895  33.894  1.00 13.32           O  
ATOM   1403  CB  LEU A  94      15.262  53.061  36.370  1.00 14.17           C  
ATOM   1404  CG  LEU A  94      16.159  53.842  37.348  1.00 15.33           C  
ATOM   1405  CD1 LEU A  94      15.625  53.630  38.783  1.00 15.97           C  
ATOM   1406  CD2 LEU A  94      17.602  53.347  37.318  1.00 14.97           C  
ATOM   1407  H   LEU A  94      14.997  55.213  34.777  1.00  0.00           H  
ATOM   1408  HA  LEU A  94      16.695  52.777  34.794  1.00  0.00           H  
ATOM   1409 1HB  LEU A  94      14.240  53.423  36.467  1.00  0.00           H  
ATOM   1410 2HB  LEU A  94      15.279  52.006  36.644  1.00  0.00           H  
ATOM   1411  HG  LEU A  94      16.156  54.899  37.080  1.00  0.00           H  
ATOM   1412 1HD1 LEU A  94      16.250  54.178  39.488  1.00  0.00           H  
ATOM   1413 2HD1 LEU A  94      14.600  53.996  38.848  1.00  0.00           H  
ATOM   1414 3HD1 LEU A  94      15.648  52.568  39.026  1.00  0.00           H  
ATOM   1415 1HD2 LEU A  94      18.200  53.926  38.022  1.00  0.00           H  
ATOM   1416 2HD2 LEU A  94      17.631  52.294  37.597  1.00  0.00           H  
ATOM   1417 3HD2 LEU A  94      18.007  53.467  36.313  1.00  0.00           H  
ATOM   1418  N   VAL A  95      15.089  51.379  33.386  1.00 11.06           N  
ATOM   1419  CA  VAL A  95      14.163  50.605  32.545  1.00 11.02           C  
ATOM   1420  C   VAL A  95      14.119  49.190  33.127  1.00 12.91           C  
ATOM   1421  O   VAL A  95      15.156  48.524  33.045  1.00 12.62           O  
ATOM   1422  CB  VAL A  95      14.592  50.536  31.069  1.00 12.52           C  
ATOM   1423  CG1 VAL A  95      13.539  49.770  30.233  1.00 13.80           C  
ATOM   1424  CG2 VAL A  95      14.792  51.948  30.529  1.00 12.40           C  
ATOM   1425  H   VAL A  95      16.050  51.080  33.463  1.00  0.00           H  
ATOM   1426  HA  VAL A  95      13.184  51.086  32.575  1.00  0.00           H  
ATOM   1427  HB  VAL A  95      15.527  49.980  30.998  1.00  0.00           H  
ATOM   1428 1HG1 VAL A  95      13.859  49.731  29.192  1.00  0.00           H  
ATOM   1429 2HG1 VAL A  95      13.436  48.756  30.619  1.00  0.00           H  
ATOM   1430 3HG1 VAL A  95      12.580  50.283  30.298  1.00  0.00           H  
ATOM   1431 1HG2 VAL A  95      15.096  51.898  29.484  1.00  0.00           H  
ATOM   1432 2HG2 VAL A  95      13.858  52.504  30.609  1.00  0.00           H  
ATOM   1433 3HG2 VAL A  95      15.565  52.453  31.108  1.00  0.00           H  
ATOM   1434  N   GLY A  96      12.934  48.734  33.538  1.00 11.06           N  
ATOM   1435  CA  GLY A  96      12.909  47.330  34.036  1.00  9.95           C  
ATOM   1436  C   GLY A  96      12.093  46.430  33.118  1.00 11.78           C  
ATOM   1437  O   GLY A  96      11.165  46.954  32.483  1.00 12.76           O  
ATOM   1438  H   GLY A  96      12.077  49.269  33.532  1.00  0.00           H  
ATOM   1439 1HA  GLY A  96      13.929  46.951  34.108  1.00  0.00           H  
ATOM   1440 2HA  GLY A  96      12.487  47.308  35.040  1.00  0.00           H  
ATOM   1441  N   PHE A  97      12.440  45.161  33.051  1.00 10.02           N  
ATOM   1442  CA  PHE A  97      11.625  44.193  32.284  1.00 12.09           C  
ATOM   1443  C   PHE A  97      11.230  43.074  33.236  1.00 12.62           C  
ATOM   1444  O   PHE A  97      12.112  42.537  33.939  1.00 12.48           O  
ATOM   1445  CB  PHE A  97      12.455  43.608  31.123  1.00 10.57           C  
ATOM   1446  CG  PHE A  97      11.779  42.373  30.540  1.00 11.74           C  
ATOM   1447  CD1 PHE A  97      10.733  42.579  29.653  1.00 13.02           C  
ATOM   1448  CD2 PHE A  97      12.245  41.097  30.826  1.00 13.84           C  
ATOM   1449  CE1 PHE A  97      10.075  41.467  29.082  1.00 12.40           C  
ATOM   1450  CE2 PHE A  97      11.577  39.993  30.268  1.00 13.42           C  
ATOM   1451  CZ  PHE A  97      10.508  40.189  29.394  1.00 13.24           C  
ATOM   1452  H   PHE A  97      13.271  44.837  33.526  1.00  0.00           H  
ATOM   1453  HA  PHE A  97      10.762  44.717  31.872  1.00  0.00           H  
ATOM   1454 1HB  PHE A  97      12.575  44.362  30.346  1.00  0.00           H  
ATOM   1455 2HB  PHE A  97      13.450  43.347  31.482  1.00  0.00           H  
ATOM   1456  HD1 PHE A  97      10.435  43.599  29.409  1.00  0.00           H  
ATOM   1457  HD2 PHE A  97      13.080  40.940  31.509  1.00  0.00           H  
ATOM   1458  HE1 PHE A  97       9.236  41.620  28.404  1.00  0.00           H  
ATOM   1459  HE2 PHE A  97      11.895  38.982  30.520  1.00  0.00           H  
ATOM   1460  HZ  PHE A  97      10.013  39.323  28.957  1.00  0.00           H  
ATOM   1461  N   SER A  98       9.945  42.736  33.292  1.00 12.99           N  
ATOM   1462  CA  SER A  98       9.472  41.636  34.154  1.00 13.65           C  
ATOM   1463  C   SER A  98      10.000  41.749  35.563  1.00 12.96           C  
ATOM   1464  O   SER A  98       9.741  42.786  36.236  1.00 13.36           O  
ATOM   1465  CB  SER A  98       9.887  40.345  33.421  1.00 17.64           C  
ATOM   1466  OG  SER A  98       9.100  39.277  33.932  1.00 19.93           O  
ATOM   1467  H   SER A  98       9.276  43.244  32.731  1.00  0.00           H  
ATOM   1468  HA  SER A  98       8.387  41.708  34.243  1.00  0.00           H  
ATOM   1469 1HB  SER A  98       9.733  40.470  32.349  1.00  0.00           H  
ATOM   1470 2HB  SER A  98      10.949  40.162  33.580  1.00  0.00           H  
ATOM   1471  HG  SER A  98       8.526  39.666  34.597  1.00  0.00           H  
ATOM   1472  N   MET A  99      10.774  40.798  36.152  1.00 13.56           N  
ATOM   1473  CA  MET A  99      11.293  41.046  37.509  1.00 14.66           C  
ATOM   1474  C   MET A  99      11.948  42.385  37.732  1.00 14.49           C  
ATOM   1475  O   MET A  99      11.863  43.005  38.822  1.00 13.46           O  
ATOM   1476  CB  MET A  99      12.457  40.026  37.800  1.00 16.32           C  
ATOM   1477  CG  MET A  99      11.889  38.886  38.608  1.00 17.90           C  
ATOM   1478  SD  MET A  99      13.221  37.788  39.120  1.00 16.13           S  
ATOM   1479  CE  MET A  99      13.652  38.492  40.734  1.00 16.65           C  
ATOM   1480  H   MET A  99      11.003  39.930  35.689  1.00  0.00           H  
ATOM   1481  HA  MET A  99      10.485  40.888  38.223  1.00  0.00           H  
ATOM   1482 1HB  MET A  99      12.873  39.671  36.858  1.00  0.00           H  
ATOM   1483 2HB  MET A  99      13.257  40.532  38.342  1.00  0.00           H  
ATOM   1484 1HG  MET A  99      11.374  39.281  39.483  1.00  0.00           H  
ATOM   1485 2HG  MET A  99      11.165  38.338  38.005  1.00  0.00           H  
ATOM   1486 1HE  MET A  99      14.465  37.916  41.177  1.00  0.00           H  
ATOM   1487 2HE  MET A  99      13.967  39.529  40.607  1.00  0.00           H  
ATOM   1488 3HE  MET A  99      12.782  38.455  41.391  1.00  0.00           H  
ATOM   1489  N   GLY A 100      12.651  42.928  36.744  1.00 11.35           N  
ATOM   1490  CA  GLY A 100      13.320  44.223  36.794  1.00 12.00           C  
ATOM   1491  C   GLY A 100      12.366  45.380  37.109  1.00 12.92           C  
ATOM   1492  O   GLY A 100      12.794  46.427  37.621  1.00 12.24           O  
ATOM   1493  H   GLY A 100      12.710  42.376  35.900  1.00  0.00           H  
ATOM   1494 1HA  GLY A 100      14.103  44.199  37.552  1.00  0.00           H  
ATOM   1495 2HA  GLY A 100      13.804  44.419  35.838  1.00  0.00           H  
ATOM   1496  N   THR A 101      11.089  45.243  36.751  1.00 11.14           N  
ATOM   1497  CA  THR A 101      10.156  46.296  37.138  1.00 10.71           C  
ATOM   1498  C   THR A 101       9.979  46.370  38.647  1.00 13.38           C  
ATOM   1499  O   THR A 101       9.532  47.411  39.153  1.00 14.24           O  
ATOM   1500  CB  THR A 101       8.757  46.118  36.468  1.00 12.95           C  
ATOM   1501  OG1 THR A 101       8.168  44.891  36.902  1.00 13.49           O  
ATOM   1502  CG2 THR A 101       8.916  46.121  34.951  1.00 11.97           C  
ATOM   1503  H   THR A 101      10.746  44.449  36.229  1.00  0.00           H  
ATOM   1504  HA  THR A 101      10.562  47.254  36.814  1.00  0.00           H  
ATOM   1505  HB  THR A 101       8.102  46.935  36.770  1.00  0.00           H  
ATOM   1506  HG1 THR A 101       8.765  44.448  37.510  1.00  0.00           H  
ATOM   1507 1HG2 THR A 101       7.940  45.997  34.483  1.00  0.00           H  
ATOM   1508 2HG2 THR A 101       9.354  47.067  34.633  1.00  0.00           H  
ATOM   1509 3HG2 THR A 101       9.568  45.301  34.652  1.00  0.00           H  
ATOM   1510  N   GLY A 102      10.298  45.337  39.405  1.00 12.26           N  
ATOM   1511  CA  GLY A 102      10.222  45.419  40.889  1.00 14.06           C  
ATOM   1512  C   GLY A 102      11.376  46.280  41.407  1.00 12.38           C  
ATOM   1513  O   GLY A 102      11.173  47.084  42.329  1.00 14.18           O  
ATOM   1514  H   GLY A 102      10.599  44.474  38.975  1.00  0.00           H  
ATOM   1515 1HA  GLY A 102       9.262  45.845  41.181  1.00  0.00           H  
ATOM   1516 2HA  GLY A 102      10.270  44.416  41.312  1.00  0.00           H  
ATOM   1517  N   GLU A 103      12.614  46.090  40.886  1.00 11.60           N  
ATOM   1518  CA  GLU A 103      13.685  46.974  41.360  1.00 11.18           C  
ATOM   1519  C   GLU A 103      13.319  48.425  41.088  1.00 11.97           C  
ATOM   1520  O   GLU A 103      13.575  49.305  41.883  1.00 11.82           O  
ATOM   1521  CB  GLU A 103      15.029  46.757  40.599  1.00 10.93           C  
ATOM   1522  CG  GLU A 103      15.885  45.663  41.282  1.00 12.36           C  
ATOM   1523  CD  GLU A 103      15.687  44.295  40.657  1.00 12.56           C  
ATOM   1524  OE1 GLU A 103      14.702  44.046  39.942  1.00 12.76           O  
ATOM   1525  OE2 GLU A 103      16.543  43.391  40.891  1.00 10.85           O  
ATOM   1526  H   GLU A 103      12.829  45.381  40.199  1.00  0.00           H  
ATOM   1527  HA  GLU A 103      13.867  46.763  42.414  1.00  0.00           H  
ATOM   1528 1HB  GLU A 103      14.821  46.469  39.568  1.00  0.00           H  
ATOM   1529 2HB  GLU A 103      15.586  47.693  40.571  1.00  0.00           H  
ATOM   1530 1HG  GLU A 103      16.936  45.939  41.206  1.00  0.00           H  
ATOM   1531 2HG  GLU A 103      15.624  45.619  42.339  1.00  0.00           H  
ATOM   1532  N   VAL A 104      12.766  48.753  39.904  1.00 11.64           N  
ATOM   1533  CA  VAL A 104      12.541  50.186  39.629  1.00 12.30           C  
ATOM   1534  C   VAL A 104      11.563  50.819  40.630  1.00 13.27           C  
ATOM   1535  O   VAL A 104      11.851  51.873  41.183  1.00 13.39           O  
ATOM   1536  CB  VAL A 104      11.976  50.328  38.199  1.00 10.90           C  
ATOM   1537  CG1 VAL A 104      11.643  51.782  37.881  1.00 10.98           C  
ATOM   1538  CG2 VAL A 104      13.028  49.845  37.185  1.00 12.20           C  
ATOM   1539  H   VAL A 104      12.503  48.071  39.207  1.00  0.00           H  
ATOM   1540  HA  VAL A 104      13.497  50.706  39.698  1.00  0.00           H  
ATOM   1541  HB  VAL A 104      11.074  49.721  38.113  1.00  0.00           H  
ATOM   1542 1HG1 VAL A 104      11.247  51.851  36.868  1.00  0.00           H  
ATOM   1543 2HG1 VAL A 104      10.898  52.147  38.587  1.00  0.00           H  
ATOM   1544 3HG1 VAL A 104      12.546  52.387  37.959  1.00  0.00           H  
ATOM   1545 1HG2 VAL A 104      12.632  49.943  36.175  1.00  0.00           H  
ATOM   1546 2HG2 VAL A 104      13.931  50.449  37.282  1.00  0.00           H  
ATOM   1547 3HG2 VAL A 104      13.268  48.800  37.380  1.00  0.00           H  
ATOM   1548  N   ALA A 105      10.460  50.131  40.912  1.00 13.20           N  
ATOM   1549  CA  ALA A 105       9.449  50.670  41.823  1.00 14.62           C  
ATOM   1550  C   ALA A 105       9.958  50.737  43.254  1.00 13.97           C  
ATOM   1551  O   ALA A 105       9.770  51.787  43.911  1.00 14.03           O  
ATOM   1552  CB  ALA A 105       8.178  49.813  41.831  1.00 15.64           C  
ATOM   1553  H   ALA A 105      10.312  49.223  40.495  1.00  0.00           H  
ATOM   1554  HA  ALA A 105       9.184  51.671  41.481  1.00  0.00           H  
ATOM   1555 1HB  ALA A 105       7.452  50.246  42.519  1.00  0.00           H  
ATOM   1556 2HB  ALA A 105       7.753  49.782  40.827  1.00  0.00           H  
ATOM   1557 3HB  ALA A 105       8.423  48.802  42.152  1.00  0.00           H  
ATOM   1558  N   ARG A 106      10.620  49.677  43.711  1.00 13.42           N  
ATOM   1559  CA  ARG A 106      11.092  49.666  45.104  1.00 13.49           C  
ATOM   1560  C   ARG A 106      12.215  50.675  45.264  1.00 14.18           C  
ATOM   1561  O   ARG A 106      12.305  51.330  46.316  1.00 14.39           O  
ATOM   1562  CB  ARG A 106      11.487  48.252  45.560  1.00 15.25           C  
ATOM   1563  CG  ARG A 106      12.029  48.159  46.981  1.00 13.50           C  
ATOM   1564  CD  ARG A 106      11.000  48.655  48.029  1.00 15.62           C  
ATOM   1565  NE  ARG A 106       9.677  48.075  47.835  1.00 16.75           N  
ATOM   1566  CZ  ARG A 106       9.306  46.870  48.258  1.00 17.42           C  
ATOM   1567  NH1 ARG A 106      10.146  46.096  48.950  1.00 16.90           N  
ATOM   1568  NH2 ARG A 106       8.065  46.442  47.995  1.00 18.16           N  
ATOM   1569  H   ARG A 106      10.806  48.878  43.122  1.00  0.00           H  
ATOM   1570  HA  ARG A 106      10.283  50.014  45.746  1.00  0.00           H  
ATOM   1571 1HB  ARG A 106      10.621  47.594  45.496  1.00  0.00           H  
ATOM   1572 2HB  ARG A 106      12.250  47.854  44.891  1.00  0.00           H  
ATOM   1573 1HG  ARG A 106      12.274  47.122  47.210  1.00  0.00           H  
ATOM   1574 2HG  ARG A 106      12.927  48.772  47.069  1.00  0.00           H  
ATOM   1575 1HD  ARG A 106      11.340  48.385  49.028  1.00  0.00           H  
ATOM   1576 2HD  ARG A 106      10.903  49.738  47.959  1.00  0.00           H  
ATOM   1577  HE  ARG A 106       8.989  48.628  47.342  1.00  0.00           H  
ATOM   1578 1HH1 ARG A 106      11.079  46.424  49.159  1.00  0.00           H  
ATOM   1579 2HH1 ARG A 106       9.849  45.184  49.264  1.00  0.00           H  
ATOM   1580 1HH2 ARG A 106       7.425  47.032  47.482  1.00  0.00           H  
ATOM   1581 2HH2 ARG A 106       7.769  45.530  48.309  1.00  0.00           H  
ATOM   1582  N   TYR A 107      13.138  50.788  44.300  1.00 11.89           N  
ATOM   1583  CA  TYR A 107      14.212  51.767  44.426  1.00 12.32           C  
ATOM   1584  C   TYR A 107      13.635  53.186  44.536  1.00 14.95           C  
ATOM   1585  O   TYR A 107      13.966  54.001  45.429  1.00 14.09           O  
ATOM   1586  CB  TYR A 107      15.217  51.612  43.252  1.00 11.52           C  
ATOM   1587  CG  TYR A 107      16.249  52.733  43.311  1.00 13.79           C  
ATOM   1588  CD1 TYR A 107      17.420  52.630  44.069  1.00 14.47           C  
ATOM   1589  CD2 TYR A 107      15.976  53.909  42.641  1.00 14.86           C  
ATOM   1590  CE1 TYR A 107      18.293  53.719  44.133  1.00 16.42           C  
ATOM   1591  CE2 TYR A 107      16.853  54.986  42.701  1.00 16.36           C  
ATOM   1592  CZ  TYR A 107      18.008  54.874  43.422  1.00 16.22           C  
ATOM   1593  OH  TYR A 107      18.846  55.975  43.477  1.00 16.66           O  
ATOM   1594  H   TYR A 107      13.102  50.200  43.479  1.00  0.00           H  
ATOM   1595  HA  TYR A 107      14.737  51.586  45.364  1.00  0.00           H  
ATOM   1596 1HB  TYR A 107      15.708  50.640  43.319  1.00  0.00           H  
ATOM   1597 2HB  TYR A 107      14.678  51.642  42.306  1.00  0.00           H  
ATOM   1598  HD1 TYR A 107      17.644  51.706  44.603  1.00  0.00           H  
ATOM   1599  HD2 TYR A 107      15.062  54.003  42.055  1.00  0.00           H  
ATOM   1600  HE1 TYR A 107      19.208  53.650  44.720  1.00  0.00           H  
ATOM   1601  HE2 TYR A 107      16.616  55.912  42.176  1.00  0.00           H  
ATOM   1602  HH  TYR A 107      18.463  56.693  42.968  1.00  0.00           H  
ATOM   1603  N   VAL A 108      12.740  53.530  43.611  1.00 13.84           N  
ATOM   1604  CA  VAL A 108      12.184  54.914  43.610  1.00 15.87           C  
ATOM   1605  C   VAL A 108      11.463  55.191  44.913  1.00 16.66           C  
ATOM   1606  O   VAL A 108      11.574  56.261  45.565  1.00 17.37           O  
ATOM   1607  CB  VAL A 108      11.244  55.059  42.391  1.00 17.60           C  
ATOM   1608  CG1 VAL A 108      10.305  56.235  42.544  1.00 21.40           C  
ATOM   1609  CG2 VAL A 108      12.122  55.213  41.131  1.00 18.12           C  
ATOM   1610  H   VAL A 108      12.428  52.874  42.909  1.00  0.00           H  
ATOM   1611  HA  VAL A 108      13.011  55.619  43.522  1.00  0.00           H  
ATOM   1612  HB  VAL A 108      10.621  54.167  42.316  1.00  0.00           H  
ATOM   1613 1HG1 VAL A 108       9.661  56.303  41.667  1.00  0.00           H  
ATOM   1614 2HG1 VAL A 108       9.692  56.097  43.434  1.00  0.00           H  
ATOM   1615 3HG1 VAL A 108      10.884  57.153  42.639  1.00  0.00           H  
ATOM   1616 1HG2 VAL A 108      11.484  55.317  40.254  1.00  0.00           H  
ATOM   1617 2HG2 VAL A 108      12.749  56.099  41.231  1.00  0.00           H  
ATOM   1618 3HG2 VAL A 108      12.754  54.332  41.018  1.00  0.00           H  
ATOM   1619  N   SER A 109      10.697  54.201  45.358  1.00 17.16           N  
ATOM   1620  CA  SER A 109       9.937  54.346  46.618  1.00 19.09           C  
ATOM   1621  C   SER A 109      10.817  54.564  47.832  1.00 20.11           C  
ATOM   1622  O   SER A 109      10.555  55.449  48.646  1.00 21.50           O  
ATOM   1623  CB  SER A 109       9.092  53.073  46.778  1.00 20.51           C  
ATOM   1624  OG  SER A 109       8.390  53.087  47.997  1.00 22.91           O  
ATOM   1625  H   SER A 109      10.627  53.338  44.838  1.00  0.00           H  
ATOM   1626  HA  SER A 109       9.292  55.222  46.534  1.00  0.00           H  
ATOM   1627 1HB  SER A 109       8.388  52.997  45.950  1.00  0.00           H  
ATOM   1628 2HB  SER A 109       9.740  52.199  46.738  1.00  0.00           H  
ATOM   1629  HG  SER A 109       8.626  53.912  48.429  1.00  0.00           H  
ATOM   1630  N   SER A 110      11.820  53.710  48.019  1.00 18.68           N  
ATOM   1631  CA  SER A 110      12.702  53.766  49.179  1.00 18.13           C  
ATOM   1632  C   SER A 110      13.718  54.886  49.064  1.00 18.61           C  
ATOM   1633  O   SER A 110      13.870  55.630  50.040  1.00 19.12           O  
ATOM   1634  CB  SER A 110      13.470  52.425  49.287  1.00 19.72           C  
ATOM   1635  OG  SER A 110      12.536  51.421  49.734  1.00 22.92           O  
ATOM   1636  H   SER A 110      11.969  52.995  47.322  1.00  0.00           H  
ATOM   1637  HA  SER A 110      12.091  53.908  50.072  1.00  0.00           H  
ATOM   1638 1HB  SER A 110      13.893  52.169  48.316  1.00  0.00           H  
ATOM   1639 2HB  SER A 110      14.298  52.536  49.986  1.00  0.00           H  
ATOM   1640  HG  SER A 110      11.694  51.871  49.840  1.00  0.00           H  
ATOM   1641  N   TYR A 111      14.473  54.956  47.973  1.00 16.91           N  
ATOM   1642  CA  TYR A 111      15.588  55.888  47.862  1.00 15.93           C  
ATOM   1643  C   TYR A 111      15.220  57.248  47.254  1.00 17.59           C  
ATOM   1644  O   TYR A 111      16.040  58.162  47.375  1.00 19.08           O  
ATOM   1645  CB  TYR A 111      16.699  55.225  47.029  1.00 15.46           C  
ATOM   1646  CG  TYR A 111      17.197  53.967  47.717  1.00 14.91           C  
ATOM   1647  CD1 TYR A 111      16.576  52.751  47.486  1.00 14.61           C  
ATOM   1648  CD2 TYR A 111      18.288  54.035  48.573  1.00 13.98           C  
ATOM   1649  CE1 TYR A 111      17.052  51.600  48.118  1.00 15.78           C  
ATOM   1650  CE2 TYR A 111      18.748  52.885  49.199  1.00 16.04           C  
ATOM   1651  CZ  TYR A 111      18.100  51.687  48.985  1.00 15.52           C  
ATOM   1652  OH  TYR A 111      18.547  50.522  49.561  1.00 16.51           O  
ATOM   1653  H   TYR A 111      14.265  54.343  47.198  1.00  0.00           H  
ATOM   1654  HA  TYR A 111      15.961  56.102  48.864  1.00  0.00           H  
ATOM   1655 1HB  TYR A 111      16.314  54.980  46.038  1.00  0.00           H  
ATOM   1656 2HB  TYR A 111      17.522  55.927  46.896  1.00  0.00           H  
ATOM   1657  HD1 TYR A 111      15.720  52.695  46.813  1.00  0.00           H  
ATOM   1658  HD2 TYR A 111      18.781  54.990  48.753  1.00  0.00           H  
ATOM   1659  HE1 TYR A 111      16.567  50.641  47.940  1.00  0.00           H  
ATOM   1660  HE2 TYR A 111      19.617  52.932  49.856  1.00  0.00           H  
ATOM   1661  HH  TYR A 111      19.327  50.706  50.089  1.00  0.00           H  
ATOM   1662  N   GLY A 112      14.105  57.369  46.560  1.00 16.77           N  
ATOM   1663  CA  GLY A 112      13.725  58.668  45.980  1.00 17.40           C  
ATOM   1664  C   GLY A 112      14.328  58.849  44.600  1.00 17.61           C  
ATOM   1665  O   GLY A 112      15.032  57.997  44.054  1.00 18.45           O  
ATOM   1666  H   GLY A 112      13.501  56.572  46.420  1.00  0.00           H  
ATOM   1667 1HA  GLY A 112      12.639  58.735  45.919  1.00  0.00           H  
ATOM   1668 2HA  GLY A 112      14.060  59.471  46.636  1.00  0.00           H  
ATOM   1669  N   THR A 113      14.024  60.001  43.976  1.00 15.58           N  
ATOM   1670  CA  THR A 113      14.449  60.199  42.588  1.00 17.45           C  
ATOM   1671  C   THR A 113      15.456  61.310  42.400  1.00 16.80           C  
ATOM   1672  O   THR A 113      15.589  61.857  41.295  1.00 16.90           O  
ATOM   1673  CB  THR A 113      13.185  60.426  41.728  1.00 19.34           C  
ATOM   1674  OG1 THR A 113      12.449  61.520  42.328  1.00 20.20           O  
ATOM   1675  CG2 THR A 113      12.253  59.224  41.748  1.00 18.92           C  
ATOM   1676  H   THR A 113      13.509  60.734  44.442  1.00  0.00           H  
ATOM   1677  HA  THR A 113      14.967  59.300  42.253  1.00  0.00           H  
ATOM   1678  HB  THR A 113      13.477  60.616  40.695  1.00  0.00           H  
ATOM   1679  HG1 THR A 113      12.920  61.834  43.104  1.00  0.00           H  
ATOM   1680 1HG2 THR A 113      11.380  59.430  41.130  1.00  0.00           H  
ATOM   1681 2HG2 THR A 113      12.776  58.351  41.358  1.00  0.00           H  
ATOM   1682 3HG2 THR A 113      11.934  59.028  42.771  1.00  0.00           H  
ATOM   1683  N   ALA A 114      16.345  61.540  43.376  1.00 16.18           N  
ATOM   1684  CA  ALA A 114      17.390  62.524  43.170  1.00 17.23           C  
ATOM   1685  C   ALA A 114      18.271  62.228  41.965  1.00 17.61           C  
ATOM   1686  O   ALA A 114      18.674  63.164  41.272  1.00 17.59           O  
ATOM   1687  CB  ALA A 114      18.268  62.641  44.426  1.00 19.14           C  
ATOM   1688  H   ALA A 114      16.304  61.043  44.254  1.00  0.00           H  
ATOM   1689  HA  ALA A 114      16.916  63.487  42.979  1.00  0.00           H  
ATOM   1690 1HB  ALA A 114      19.048  63.383  44.257  1.00  0.00           H  
ATOM   1691 2HB  ALA A 114      17.653  62.947  45.272  1.00  0.00           H  
ATOM   1692 3HB  ALA A 114      18.726  61.677  44.641  1.00  0.00           H  
ATOM   1693  N   ARG A 115      18.559  60.955  41.674  1.00 15.21           N  
ATOM   1694  CA  ARG A 115      19.396  60.590  40.559  1.00 16.46           C  
ATOM   1695  C   ARG A 115      18.654  60.203  39.284  1.00 16.10           C  
ATOM   1696  O   ARG A 115      19.323  59.882  38.303  1.00 14.36           O  
ATOM   1697  CB  ARG A 115      20.198  59.345  40.973  1.00 16.13           C  
ATOM   1698  CG  ARG A 115      21.226  59.602  42.068  1.00 18.13           C  
ATOM   1699  CD  ARG A 115      22.036  58.308  42.273  1.00 20.38           C  
ATOM   1700  NE  ARG A 115      23.076  58.539  43.268  1.00 20.64           N  
ATOM   1701  CZ  ARG A 115      24.266  59.049  43.011  1.00 20.42           C  
ATOM   1702  NH1 ARG A 115      24.670  59.476  41.839  1.00 21.85           N  
ATOM   1703  NH2 ARG A 115      25.093  59.187  44.070  1.00 24.23           N  
ATOM   1704  H   ARG A 115      18.174  60.227  42.259  1.00  0.00           H  
ATOM   1705  HA  ARG A 115      20.073  61.419  40.349  1.00  0.00           H  
ATOM   1706 1HB  ARG A 115      19.515  58.574  41.326  1.00  0.00           H  
ATOM   1707 2HB  ARG A 115      20.723  58.945  40.105  1.00  0.00           H  
ATOM   1708 1HG  ARG A 115      21.886  60.415  41.764  1.00  0.00           H  
ATOM   1709 2HG  ARG A 115      20.714  59.876  42.991  1.00  0.00           H  
ATOM   1710 1HD  ARG A 115      21.373  57.515  42.618  1.00  0.00           H  
ATOM   1711 2HD  ARG A 115      22.495  58.013  41.330  1.00  0.00           H  
ATOM   1712  HE  ARG A 115      22.873  58.291  44.227  1.00  0.00           H  
ATOM   1713 1HH1 ARG A 115      24.050  59.428  41.043  1.00  0.00           H  
ATOM   1714 2HH1 ARG A 115      25.601  59.853  41.732  1.00  0.00           H  
ATOM   1715 1HH2 ARG A 115      24.786  58.906  44.991  1.00  0.00           H  
ATOM   1716 2HH2 ARG A 115      26.017  59.571  43.942  1.00  0.00           H  
ATOM   1717  N   ILE A 116      17.337  60.205  39.309  1.00 14.91           N  
ATOM   1718  CA  ILE A 116      16.531  59.607  38.261  1.00 14.96           C  
ATOM   1719  C   ILE A 116      15.701  60.604  37.457  1.00 16.85           C  
ATOM   1720  O   ILE A 116      15.000  61.439  38.074  1.00 18.41           O  
ATOM   1721  CB  ILE A 116      15.532  58.635  38.951  1.00 15.88           C  
ATOM   1722  CG1 ILE A 116      16.227  57.621  39.849  1.00 15.90           C  
ATOM   1723  CG2 ILE A 116      14.702  57.946  37.846  1.00 16.23           C  
ATOM   1724  CD1 ILE A 116      17.305  56.801  39.157  1.00 16.94           C  
ATOM   1725  H   ILE A 116      16.877  60.643  40.094  1.00  0.00           H  
ATOM   1726  HA  ILE A 116      17.190  59.057  37.590  1.00  0.00           H  
ATOM   1727  HB  ILE A 116      14.879  59.197  39.618  1.00  0.00           H  
ATOM   1728 1HG1 ILE A 116      16.687  58.136  40.691  1.00  0.00           H  
ATOM   1729 2HG1 ILE A 116      15.489  56.928  40.254  1.00  0.00           H  
ATOM   1730 1HG2 ILE A 116      13.992  57.256  38.301  1.00  0.00           H  
ATOM   1731 2HG2 ILE A 116      14.161  58.699  37.275  1.00  0.00           H  
ATOM   1732 3HG2 ILE A 116      15.367  57.395  37.181  1.00  0.00           H  
ATOM   1733 1HD1 ILE A 116      17.747  56.105  39.870  1.00  0.00           H  
ATOM   1734 2HD1 ILE A 116      16.864  56.243  38.331  1.00  0.00           H  
ATOM   1735 3HD1 ILE A 116      18.078  57.466  38.774  1.00  0.00           H  
ATOM   1736  N   ALA A 117      15.822  60.529  36.156  1.00 15.66           N  
ATOM   1737  CA  ALA A 117      15.047  61.473  35.311  1.00 16.16           C  
ATOM   1738  C   ALA A 117      13.713  60.866  34.938  1.00 16.86           C  
ATOM   1739  O   ALA A 117      12.720  61.594  34.765  1.00 16.97           O  
ATOM   1740  CB  ALA A 117      15.790  61.767  34.014  1.00 16.17           C  
ATOM   1741  H   ALA A 117      16.424  59.851  35.711  1.00  0.00           H  
ATOM   1742  HA  ALA A 117      14.927  62.404  35.865  1.00  0.00           H  
ATOM   1743 1HB  ALA A 117      15.206  62.460  33.409  1.00  0.00           H  
ATOM   1744 2HB  ALA A 117      16.759  62.212  34.242  1.00  0.00           H  
ATOM   1745 3HB  ALA A 117      15.938  60.840  33.462  1.00  0.00           H  
ATOM   1746  N   LYS A 118      13.671  59.598  34.531  1.00 15.53           N  
ATOM   1747  CA  LYS A 118      12.458  58.960  34.039  1.00 15.98           C  
ATOM   1748  C   LYS A 118      12.509  57.460  34.363  1.00 15.67           C  
ATOM   1749  O   LYS A 118      13.639  56.958  34.593  1.00 14.12           O  
ATOM   1750  CB  LYS A 118      12.368  59.002  32.486  1.00 16.79           C  
ATOM   1751  CG  LYS A 118      12.263  60.353  31.835  1.00 20.12           C  
ATOM   1752  CD  LYS A 118      12.169  60.246  30.313  1.00 22.09           C  
ATOM   1753  CE  LYS A 118      12.297  61.668  29.721  1.00 26.51           C  
ATOM   1754  NZ  LYS A 118      11.308  61.796  28.600  1.00 31.27           N  
ATOM   1755  H   LYS A 118      14.527  59.063  34.570  1.00  0.00           H  
ATOM   1756  HA  LYS A 118      11.598  59.497  34.440  1.00  0.00           H  
ATOM   1757 1HB  LYS A 118      13.249  58.524  32.057  1.00  0.00           H  
ATOM   1758 2HB  LYS A 118      11.496  58.436  32.157  1.00  0.00           H  
ATOM   1759 1HG  LYS A 118      11.375  60.867  32.205  1.00  0.00           H  
ATOM   1760 2HG  LYS A 118      13.139  60.949  32.090  1.00  0.00           H  
ATOM   1761 1HD  LYS A 118      12.968  59.602  29.943  1.00  0.00           H  
ATOM   1762 2HD  LYS A 118      11.212  59.802  30.038  1.00  0.00           H  
ATOM   1763 1HE  LYS A 118      12.098  62.405  30.498  1.00  0.00           H  
ATOM   1764 2HE  LYS A 118      13.313  61.821  29.358  1.00  0.00           H  
ATOM   1765 1HZ  LYS A 118      11.374  62.720  28.196  1.00  0.00           H  
ATOM   1766 2HZ  LYS A 118      11.510  61.104  27.892  1.00  0.00           H  
ATOM   1767 3HZ  LYS A 118      10.374  61.651  28.956  1.00  0.00           H  
ATOM   1768  N   VAL A 119      11.376  56.777  34.348  1.00 13.19           N  
ATOM   1769  CA  VAL A 119      11.369  55.317  34.579  1.00 14.06           C  
ATOM   1770  C   VAL A 119      10.514  54.627  33.535  1.00 15.89           C  
ATOM   1771  O   VAL A 119       9.543  55.223  33.026  1.00 16.52           O  
ATOM   1772  CB  VAL A 119      10.853  54.903  35.979  1.00 15.68           C  
ATOM   1773  CG1 VAL A 119      11.819  55.406  37.067  1.00 15.66           C  
ATOM   1774  CG2 VAL A 119       9.447  55.401  36.224  1.00 15.91           C  
ATOM   1775  H   VAL A 119      10.501  57.252  34.177  1.00  0.00           H  
ATOM   1776  HA  VAL A 119      12.392  54.949  34.496  1.00  0.00           H  
ATOM   1777  HB  VAL A 119      10.855  53.815  36.050  1.00  0.00           H  
ATOM   1778 1HG1 VAL A 119      11.448  55.110  38.048  1.00  0.00           H  
ATOM   1779 2HG1 VAL A 119      12.806  54.972  36.907  1.00  0.00           H  
ATOM   1780 3HG1 VAL A 119      11.887  56.493  37.019  1.00  0.00           H  
ATOM   1781 1HG2 VAL A 119       9.119  55.091  37.216  1.00  0.00           H  
ATOM   1782 2HG2 VAL A 119       9.430  56.489  36.160  1.00  0.00           H  
ATOM   1783 3HG2 VAL A 119       8.777  54.983  35.473  1.00  0.00           H  
ATOM   1784  N   ALA A 120      10.825  53.372  33.187  1.00 13.53           N  
ATOM   1785  CA  ALA A 120      10.016  52.635  32.211  1.00 13.58           C  
ATOM   1786  C   ALA A 120       9.820  51.224  32.704  1.00 14.63           C  
ATOM   1787  O   ALA A 120      10.779  50.609  33.248  1.00 15.35           O  
ATOM   1788  CB  ALA A 120      10.698  52.569  30.843  1.00 15.06           C  
ATOM   1789  H   ALA A 120      11.629  52.921  33.600  1.00  0.00           H  
ATOM   1790  HA  ALA A 120       9.067  53.158  32.094  1.00  0.00           H  
ATOM   1791 1HB  ALA A 120      10.067  52.015  30.148  1.00  0.00           H  
ATOM   1792 2HB  ALA A 120      10.854  53.579  30.465  1.00  0.00           H  
ATOM   1793 3HB  ALA A 120      11.659  52.066  30.940  1.00  0.00           H  
ATOM   1794  N   PHE A 121       8.584  50.752  32.606  1.00 13.19           N  
ATOM   1795  CA  PHE A 121       8.204  49.437  33.115  1.00 12.37           C  
ATOM   1796  C   PHE A 121       7.737  48.565  31.967  1.00 16.00           C  
ATOM   1797  O   PHE A 121       6.672  48.882  31.417  1.00 18.04           O  
ATOM   1798  CB  PHE A 121       7.012  49.581  34.084  1.00 13.48           C  
ATOM   1799  CG  PHE A 121       7.362  50.403  35.302  1.00 14.00           C  
ATOM   1800  CD1 PHE A 121       7.927  49.795  36.422  1.00 15.62           C  
ATOM   1801  CD2 PHE A 121       7.039  51.739  35.336  1.00 16.94           C  
ATOM   1802  CE1 PHE A 121       8.191  50.580  37.542  1.00 15.15           C  
ATOM   1803  CE2 PHE A 121       7.289  52.522  36.455  1.00 17.03           C  
ATOM   1804  CZ  PHE A 121       7.874  51.931  37.565  1.00 16.38           C  
ATOM   1805  H   PHE A 121       7.884  51.329  32.162  1.00  0.00           H  
ATOM   1806  HA  PHE A 121       9.053  49.016  33.655  1.00  0.00           H  
ATOM   1807 1HB  PHE A 121       6.177  50.052  33.566  1.00  0.00           H  
ATOM   1808 2HB  PHE A 121       6.683  48.594  34.405  1.00  0.00           H  
ATOM   1809  HD1 PHE A 121       8.148  48.728  36.394  1.00  0.00           H  
ATOM   1810  HD2 PHE A 121       6.579  52.183  34.452  1.00  0.00           H  
ATOM   1811  HE1 PHE A 121       8.655  50.135  38.422  1.00  0.00           H  
ATOM   1812  HE2 PHE A 121       7.034  53.581  36.473  1.00  0.00           H  
ATOM   1813  HZ  PHE A 121       8.083  52.526  38.453  1.00  0.00           H  
ATOM   1814  N   LEU A 122       8.520  47.585  31.549  1.00 14.40           N  
ATOM   1815  CA  LEU A 122       8.153  46.734  30.422  1.00 15.03           C  
ATOM   1816  C   LEU A 122       7.745  45.376  30.963  1.00 15.95           C  
ATOM   1817  O   LEU A 122       8.516  44.764  31.738  1.00 14.96           O  
ATOM   1818  CB  LEU A 122       9.379  46.561  29.516  1.00 17.21           C  
ATOM   1819  CG  LEU A 122      10.122  47.804  29.039  1.00 20.42           C  
ATOM   1820  CD1 LEU A 122      11.045  47.464  27.857  1.00 21.06           C  
ATOM   1821  CD2 LEU A 122       9.268  48.991  28.683  1.00 22.04           C  
ATOM   1822  H   LEU A 122       9.396  47.422  32.024  1.00  0.00           H  
ATOM   1823  HA  LEU A 122       7.355  47.224  29.865  1.00  0.00           H  
ATOM   1824 1HB  LEU A 122      10.115  45.953  30.040  1.00  0.00           H  
ATOM   1825 2HB  LEU A 122       9.073  46.029  28.615  1.00  0.00           H  
ATOM   1826  HG  LEU A 122      10.800  48.145  29.821  1.00  0.00           H  
ATOM   1827 1HD1 LEU A 122      11.566  48.364  27.532  1.00  0.00           H  
ATOM   1828 2HD1 LEU A 122      11.774  46.716  28.168  1.00  0.00           H  
ATOM   1829 3HD1 LEU A 122      10.451  47.071  27.033  1.00  0.00           H  
ATOM   1830 1HD2 LEU A 122       9.906  49.814  28.359  1.00  0.00           H  
ATOM   1831 2HD2 LEU A 122       8.587  48.720  27.876  1.00  0.00           H  
ATOM   1832 3HD2 LEU A 122       8.692  49.300  29.556  1.00  0.00           H  
ATOM   1833  N   ALA A 123       6.558  44.879  30.601  1.00 15.52           N  
ATOM   1834  CA  ALA A 123       6.125  43.554  31.081  1.00 16.71           C  
ATOM   1835  C   ALA A 123       6.192  43.477  32.588  1.00 18.21           C  
ATOM   1836  O   ALA A 123       6.843  42.594  33.169  1.00 18.33           O  
ATOM   1837  CB  ALA A 123       6.914  42.429  30.425  1.00 18.30           C  
ATOM   1838  H   ALA A 123       5.946  45.407  29.995  1.00  0.00           H  
ATOM   1839  HA  ALA A 123       5.073  43.428  30.823  1.00  0.00           H  
ATOM   1840 1HB  ALA A 123       6.564  41.469  30.806  1.00  0.00           H  
ATOM   1841 2HB  ALA A 123       6.770  42.465  29.345  1.00  0.00           H  
ATOM   1842 3HB  ALA A 123       7.972  42.546  30.654  1.00  0.00           H  
ATOM   1843  N   SER A 124       5.482  44.390  33.251  1.00 17.66           N  
ATOM   1844  CA  SER A 124       5.551  44.578  34.675  1.00 19.00           C  
ATOM   1845  C   SER A 124       4.930  43.526  35.586  1.00 20.11           C  
ATOM   1846  O   SER A 124       3.873  42.982  35.257  1.00 19.93           O  
ATOM   1847  CB  SER A 124       4.735  45.833  35.096  1.00 20.58           C  
ATOM   1848  OG  SER A 124       5.010  46.906  34.256  1.00 23.85           O  
ATOM   1849  H   SER A 124       4.865  44.976  32.707  1.00  0.00           H  
ATOM   1850  HA  SER A 124       6.595  44.730  34.954  1.00  0.00           H  
ATOM   1851 1HB  SER A 124       3.670  45.603  35.062  1.00  0.00           H  
ATOM   1852 2HB  SER A 124       4.980  46.098  36.124  1.00  0.00           H  
ATOM   1853  HG  SER A 124       5.650  46.584  33.617  1.00  0.00           H  
ATOM   1854  N   LEU A 125       5.420  43.541  36.820  1.00 19.27           N  
ATOM   1855  CA  LEU A 125       4.858  42.747  37.895  1.00 19.74           C  
ATOM   1856  C   LEU A 125       3.705  43.493  38.582  1.00 19.91           C  
ATOM   1857  O   LEU A 125       2.796  42.872  39.140  1.00 20.20           O  
ATOM   1858  CB  LEU A 125       5.878  42.505  39.035  1.00 20.40           C  
ATOM   1859  CG  LEU A 125       7.093  41.640  38.714  1.00 22.68           C  
ATOM   1860  CD1 LEU A 125       7.994  41.586  39.964  1.00 22.87           C  
ATOM   1861  CD2 LEU A 125       6.708  40.239  38.292  1.00 24.08           C  
ATOM   1862  H   LEU A 125       6.217  44.132  37.010  1.00  0.00           H  
ATOM   1863  HA  LEU A 125       4.569  41.776  37.493  1.00  0.00           H  
ATOM   1864 1HB  LEU A 125       6.256  43.468  39.373  1.00  0.00           H  
ATOM   1865 2HB  LEU A 125       5.362  42.028  39.868  1.00  0.00           H  
ATOM   1866  HG  LEU A 125       7.658  42.094  37.899  1.00  0.00           H  
ATOM   1867 1HD1 LEU A 125       8.870  40.972  39.755  1.00  0.00           H  
ATOM   1868 2HD1 LEU A 125       8.314  42.595  40.226  1.00  0.00           H  
ATOM   1869 3HD1 LEU A 125       7.438  41.154  40.795  1.00  0.00           H  
ATOM   1870 1HD2 LEU A 125       7.609  39.664  38.074  1.00  0.00           H  
ATOM   1871 2HD2 LEU A 125       6.155  39.755  39.097  1.00  0.00           H  
ATOM   1872 3HD2 LEU A 125       6.083  40.286  37.400  1.00  0.00           H  
ATOM   1873  N   GLU A 126       3.828  44.815  38.600  1.00 18.84           N  
ATOM   1874  CA  GLU A 126       2.951  45.670  39.402  1.00 19.18           C  
ATOM   1875  C   GLU A 126       1.493  45.546  39.003  1.00 20.52           C  
ATOM   1876  O   GLU A 126       1.225  45.190  37.879  1.00 21.64           O  
ATOM   1877  CB  GLU A 126       3.400  47.124  39.197  1.00 19.58           C  
ATOM   1878  CG  GLU A 126       4.620  47.522  40.024  1.00 18.55           C  
ATOM   1879  CD  GLU A 126       5.951  47.266  39.342  1.00 21.35           C  
ATOM   1880  OE1 GLU A 126       5.983  46.815  38.174  1.00 18.79           O  
ATOM   1881  OE2 GLU A 126       6.991  47.502  40.019  1.00 19.97           O  
ATOM   1882  H   GLU A 126       4.552  45.241  38.040  1.00  0.00           H  
ATOM   1883  HA  GLU A 126       3.060  45.391  40.451  1.00  0.00           H  
ATOM   1884 1HB  GLU A 126       3.637  47.287  38.146  1.00  0.00           H  
ATOM   1885 2HB  GLU A 126       2.583  47.797  39.456  1.00  0.00           H  
ATOM   1886 1HG  GLU A 126       4.558  48.585  40.255  1.00  0.00           H  
ATOM   1887 2HG  GLU A 126       4.603  46.972  40.964  1.00  0.00           H  
ATOM   1888  N   PRO A 127       0.608  45.841  39.948  1.00 20.97           N  
ATOM   1889  CA  PRO A 127       0.892  46.308  41.273  1.00 21.55           C  
ATOM   1890  C   PRO A 127       1.102  45.249  42.335  1.00 21.09           C  
ATOM   1891  O   PRO A 127       1.786  45.507  43.334  1.00 22.18           O  
ATOM   1892  CB  PRO A 127      -0.355  47.150  41.657  1.00 23.93           C  
ATOM   1893  CG  PRO A 127      -1.249  47.138  40.468  1.00 23.83           C  
ATOM   1894  CD  PRO A 127      -0.866  45.921  39.667  1.00 22.52           C  
ATOM   1895  HA  PRO A 127       1.790  46.942  41.248  1.00  0.00           H  
ATOM   1896 1HB  PRO A 127      -0.845  46.715  42.541  1.00  0.00           H  
ATOM   1897 2HB  PRO A 127      -0.050  48.171  41.928  1.00  0.00           H  
ATOM   1898 1HG  PRO A 127      -2.302  47.103  40.785  1.00  0.00           H  
ATOM   1899 2HG  PRO A 127      -1.122  48.064  39.888  1.00  0.00           H  
ATOM   1900 1HD  PRO A 127      -1.416  45.046  40.043  1.00  0.00           H  
ATOM   1901 2HD  PRO A 127      -1.093  46.094  38.605  1.00  0.00           H  
ATOM   1902  N   PHE A 128       0.528  44.075  42.177  1.00 20.57           N  
ATOM   1903  CA  PHE A 128       0.584  43.007  43.184  1.00 22.17           C  
ATOM   1904  C   PHE A 128      -0.028  41.748  42.594  1.00 23.36           C  
ATOM   1905  O   PHE A 128      -1.244  41.670  42.309  1.00 23.66           O  
ATOM   1906  CB  PHE A 128      -0.244  43.456  44.394  1.00 23.27           C  
ATOM   1907  CG  PHE A 128      -0.267  42.531  45.561  1.00 24.01           C  
ATOM   1908  CD1 PHE A 128       0.739  41.619  45.814  1.00 24.33           C  
ATOM   1909  CD2 PHE A 128      -1.354  42.572  46.439  1.00 24.45           C  
ATOM   1910  CE1 PHE A 128       0.699  40.762  46.906  1.00 25.39           C  
ATOM   1911  CE2 PHE A 128      -1.403  41.711  47.522  1.00 24.63           C  
ATOM   1912  CZ  PHE A 128      -0.375  40.825  47.776  1.00 25.33           C  
ATOM   1913  H   PHE A 128       0.027  43.913  41.315  1.00  0.00           H  
ATOM   1914  HA  PHE A 128       1.624  42.864  43.479  1.00  0.00           H  
ATOM   1915 1HB  PHE A 128       0.132  44.412  44.757  1.00  0.00           H  
ATOM   1916 2HB  PHE A 128      -1.279  43.606  44.091  1.00  0.00           H  
ATOM   1917  HD1 PHE A 128       1.593  41.567  45.138  1.00  0.00           H  
ATOM   1918  HD2 PHE A 128      -2.177  43.264  46.255  1.00  0.00           H  
ATOM   1919  HE1 PHE A 128       1.508  40.051  47.070  1.00  0.00           H  
ATOM   1920  HE2 PHE A 128      -2.272  41.739  48.179  1.00  0.00           H  
ATOM   1921  HZ  PHE A 128      -0.407  40.179  48.652  1.00  0.00           H  
ATOM   1922  N   LEU A 129       0.806  40.759  42.250  1.00 23.18           N  
ATOM   1923  CA  LEU A 129       0.376  39.619  41.479  1.00 24.20           C  
ATOM   1924  C   LEU A 129      -0.473  38.578  42.207  1.00 25.52           C  
ATOM   1925  O   LEU A 129      -1.094  37.759  41.517  1.00 25.53           O  
ATOM   1926  CB  LEU A 129       1.603  38.877  40.948  1.00 24.36           C  
ATOM   1927  CG  LEU A 129       2.102  38.908  39.537  1.00 26.34           C  
ATOM   1928  CD1 LEU A 129       2.971  37.657  39.319  1.00 25.56           C  
ATOM   1929  CD2 LEU A 129       1.039  38.989  38.447  1.00 26.69           C  
ATOM   1930  H   LEU A 129       1.770  40.819  42.544  1.00  0.00           H  
ATOM   1931  HA  LEU A 129      -0.220  39.975  40.639  1.00  0.00           H  
ATOM   1932 1HB  LEU A 129       2.477  39.205  41.509  1.00  0.00           H  
ATOM   1933 2HB  LEU A 129       1.466  37.810  41.121  1.00  0.00           H  
ATOM   1934  HG  LEU A 129       2.742  39.779  39.396  1.00  0.00           H  
ATOM   1935 1HD1 LEU A 129       3.350  37.651  38.297  1.00  0.00           H  
ATOM   1936 2HD1 LEU A 129       3.809  37.670  40.016  1.00  0.00           H  
ATOM   1937 3HD1 LEU A 129       2.371  36.764  39.488  1.00  0.00           H  
ATOM   1938 1HD2 LEU A 129       1.521  39.006  37.469  1.00  0.00           H  
ATOM   1939 2HD2 LEU A 129       0.383  38.121  38.513  1.00  0.00           H  
ATOM   1940 3HD2 LEU A 129       0.452  39.898  38.578  1.00  0.00           H  
ATOM   1941  N   LEU A 130      -0.425  38.576  43.522  1.00 26.29           N  
ATOM   1942  CA  LEU A 130      -1.101  37.588  44.331  1.00 28.44           C  
ATOM   1943  C   LEU A 130      -2.598  37.845  44.445  1.00 30.38           C  
ATOM   1944  O   LEU A 130      -2.967  38.951  44.833  1.00 30.80           O  
ATOM   1945  CB  LEU A 130      -0.516  37.572  45.751  1.00 28.04           C  
ATOM   1946  CG  LEU A 130      -0.766  36.279  46.549  1.00 28.47           C  
ATOM   1947  CD1 LEU A 130      -0.157  35.092  45.824  1.00 28.38           C  
ATOM   1948  CD2 LEU A 130      -0.187  36.360  47.948  1.00 27.92           C  
ATOM   1949  H   LEU A 130       0.111  39.301  43.977  1.00  0.00           H  
ATOM   1950  HA  LEU A 130      -0.949  36.608  43.879  1.00  0.00           H  
ATOM   1951 1HB  LEU A 130       0.560  37.723  45.685  1.00  0.00           H  
ATOM   1952 2HB  LEU A 130      -0.945  38.402  46.313  1.00  0.00           H  
ATOM   1953  HG  LEU A 130      -1.839  36.105  46.633  1.00  0.00           H  
ATOM   1954 1HD1 LEU A 130      -0.340  34.183  46.397  1.00  0.00           H  
ATOM   1955 2HD1 LEU A 130      -0.611  34.996  44.838  1.00  0.00           H  
ATOM   1956 3HD1 LEU A 130       0.916  35.243  45.717  1.00  0.00           H  
ATOM   1957 1HD2 LEU A 130      -0.385  35.428  48.479  1.00  0.00           H  
ATOM   1958 2HD2 LEU A 130       0.890  36.521  47.888  1.00  0.00           H  
ATOM   1959 3HD2 LEU A 130      -0.648  37.189  48.485  1.00  0.00           H  
ATOM   1960  N   LYS A 131      -3.384  36.839  44.094  1.00 33.51           N  
ATOM   1961  CA  LYS A 131      -4.844  36.995  44.206  1.00 36.52           C  
ATOM   1962  C   LYS A 131      -5.232  36.762  45.659  1.00 37.62           C  
ATOM   1963  O   LYS A 131      -5.011  35.666  46.188  1.00 38.23           O  
ATOM   1964  CB  LYS A 131      -5.580  36.037  43.272  1.00 38.57           C  
ATOM   1965  CG  LYS A 131      -7.104  36.177  43.327  1.00 41.36           C  
ATOM   1966  CD  LYS A 131      -7.714  36.102  41.931  1.00 43.75           C  
ATOM   1967  CE  LYS A 131      -9.197  35.762  41.979  1.00 45.37           C  
ATOM   1968  NZ  LYS A 131     -10.039  36.979  42.189  1.00 46.47           N  
ATOM   1969  H   LYS A 131      -3.007  35.967  43.751  1.00  0.00           H  
ATOM   1970  HA  LYS A 131      -5.106  38.015  43.923  1.00  0.00           H  
ATOM   1971 1HB  LYS A 131      -5.257  36.210  42.245  1.00  0.00           H  
ATOM   1972 2HB  LYS A 131      -5.321  35.009  43.527  1.00  0.00           H  
ATOM   1973 1HG  LYS A 131      -7.521  35.378  43.942  1.00  0.00           H  
ATOM   1974 2HG  LYS A 131      -7.365  37.133  43.779  1.00  0.00           H  
ATOM   1975 1HD  LYS A 131      -7.590  37.062  41.427  1.00  0.00           H  
ATOM   1976 2HD  LYS A 131      -7.199  35.337  41.350  1.00  0.00           H  
ATOM   1977 1HE  LYS A 131      -9.491  35.287  41.045  1.00  0.00           H  
ATOM   1978 2HE  LYS A 131      -9.383  35.061  42.792  1.00  0.00           H  
ATOM   1979 1HZ  LYS A 131     -11.014  36.714  42.216  1.00  0.00           H  
ATOM   1980 2HZ  LYS A 131      -9.786  37.418  43.063  1.00  0.00           H  
ATOM   1981 3HZ  LYS A 131      -9.888  37.629  41.431  1.00  0.00           H  
ATOM   1982  N   THR A 132      -5.681  37.806  46.342  1.00 38.87           N  
ATOM   1983  CA  THR A 132      -6.092  37.711  47.740  1.00 41.87           C  
ATOM   1984  C   THR A 132      -7.477  38.345  47.925  1.00 44.02           C  
ATOM   1985  O   THR A 132      -8.124  38.772  46.974  1.00 44.32           O  
ATOM   1986  CB  THR A 132      -5.157  38.422  48.730  1.00 41.47           C  
ATOM   1987  OG1 THR A 132      -5.260  39.839  48.526  1.00 41.80           O  
ATOM   1988  CG2 THR A 132      -3.702  37.990  48.586  1.00 41.56           C  
ATOM   1989  H   THR A 132      -5.739  38.698  45.872  1.00  0.00           H  
ATOM   1990  HA  THR A 132      -6.107  36.659  48.025  1.00  0.00           H  
ATOM   1991  HB  THR A 132      -5.473  38.203  49.750  1.00  0.00           H  
ATOM   1992  HG1 THR A 132      -5.887  40.015  47.820  1.00  0.00           H  
ATOM   1993 1HG2 THR A 132      -3.090  38.526  49.311  1.00  0.00           H  
ATOM   1994 2HG2 THR A 132      -3.622  36.918  48.764  1.00  0.00           H  
ATOM   1995 3HG2 THR A 132      -3.353  38.217  47.580  1.00  0.00           H  
ATOM   1996  N   ASP A 133      -7.919  38.426  49.177  1.00 46.93           N  
ATOM   1997  CA  ASP A 133      -9.213  39.022  49.503  1.00 48.29           C  
ATOM   1998  C   ASP A 133      -9.142  40.522  49.293  1.00 47.88           C  
ATOM   1999  O   ASP A 133      -9.997  41.098  48.619  1.00 49.17           O  
ATOM   2000  CB  ASP A 133      -9.624  38.719  50.948  1.00 50.40           C  
ATOM   2001  CG  ASP A 133      -9.321  37.266  51.293  1.00 52.93           C  
ATOM   2002  OD1 ASP A 133      -8.133  37.013  51.625  1.00 54.31           O  
ATOM   2003  OD2 ASP A 133     -10.257  36.440  51.195  1.00 53.45           O  
ATOM   2004  H   ASP A 133      -7.342  38.064  49.923  1.00  0.00           H  
ATOM   2005  HA  ASP A 133      -9.967  38.597  48.840  1.00  0.00           H  
ATOM   2006 1HB  ASP A 133      -9.086  39.382  51.626  1.00  0.00           H  
ATOM   2007 2HB  ASP A 133     -10.689  38.917  51.073  1.00  0.00           H  
ATOM   2008  N   ASP A 134      -8.050  41.137  49.755  1.00 46.69           N  
ATOM   2009  CA  ASP A 134      -7.881  42.576  49.549  1.00 45.72           C  
ATOM   2010  C   ASP A 134      -7.317  42.889  48.169  1.00 43.49           C  
ATOM   2011  O   ASP A 134      -7.081  44.066  47.867  1.00 43.88           O  
ATOM   2012  CB  ASP A 134      -7.061  43.190  50.674  1.00 47.53           C  
ATOM   2013  CG  ASP A 134      -5.563  43.161  50.479  1.00 49.49           C  
ATOM   2014  OD1 ASP A 134      -5.041  42.076  50.126  1.00 50.71           O  
ATOM   2015  OD2 ASP A 134      -4.906  44.213  50.679  1.00 50.57           O  
ATOM   2016  H   ASP A 134      -7.334  40.623  50.248  1.00  0.00           H  
ATOM   2017  HA  ASP A 134      -8.866  43.043  49.545  1.00  0.00           H  
ATOM   2018 1HB  ASP A 134      -7.350  44.233  50.807  1.00  0.00           H  
ATOM   2019 2HB  ASP A 134      -7.276  42.669  51.607  1.00  0.00           H  
ATOM   2020  N   ASN A 135      -7.126  41.896  47.312  1.00 40.39           N  
ATOM   2021  CA  ASN A 135      -6.603  42.126  45.968  1.00 38.29           C  
ATOM   2022  C   ASN A 135      -7.165  41.162  44.943  1.00 37.67           C  
ATOM   2023  O   ASN A 135      -6.465  40.329  44.356  1.00 35.99           O  
ATOM   2024  CB  ASN A 135      -5.067  41.971  46.002  1.00 35.98           C  
ATOM   2025  CG  ASN A 135      -4.426  42.500  44.728  1.00 34.73           C  
ATOM   2026  OD1 ASN A 135      -4.626  43.673  44.418  1.00 33.39           O  
ATOM   2027  ND2 ASN A 135      -3.681  41.648  44.022  1.00 31.43           N  
ATOM   2028  H   ASN A 135      -7.349  40.954  47.598  1.00  0.00           H  
ATOM   2029  HA  ASN A 135      -6.860  43.142  45.666  1.00  0.00           H  
ATOM   2030 1HB  ASN A 135      -4.666  42.510  46.861  1.00  0.00           H  
ATOM   2031 2HB  ASN A 135      -4.810  40.919  46.127  1.00  0.00           H  
ATOM   2032 1HD2 ASN A 135      -3.240  41.951  43.177  1.00  0.00           H  
ATOM   2033 2HD2 ASN A 135      -3.564  40.707  44.337  1.00  0.00           H  
ATOM   2034  N   PRO A 136      -8.446  41.292  44.593  1.00 37.34           N  
ATOM   2035  CA  PRO A 136      -9.101  40.458  43.606  1.00 36.93           C  
ATOM   2036  C   PRO A 136      -8.510  40.558  42.214  1.00 36.89           C  
ATOM   2037  O   PRO A 136      -8.734  39.659  41.398  1.00 37.64           O  
ATOM   2038  CB  PRO A 136     -10.562  40.914  43.608  1.00 37.16           C  
ATOM   2039  CG  PRO A 136     -10.520  42.287  44.180  1.00 37.52           C  
ATOM   2040  CD  PRO A 136      -9.382  42.284  45.179  1.00 37.91           C  
ATOM   2041  HA  PRO A 136      -9.034  39.406  43.920  1.00  0.00           H  
ATOM   2042 1HB  PRO A 136     -10.964  40.892  42.584  1.00  0.00           H  
ATOM   2043 2HB  PRO A 136     -11.171  40.222  44.208  1.00  0.00           H  
ATOM   2044 1HG  PRO A 136     -10.363  43.027  43.381  1.00  0.00           H  
ATOM   2045 2HG  PRO A 136     -11.482  42.531  44.654  1.00  0.00           H  
ATOM   2046 1HD  PRO A 136      -8.937  43.289  45.232  1.00  0.00           H  
ATOM   2047 2HD  PRO A 136      -9.759  41.974  46.165  1.00  0.00           H  
ATOM   2048  N   ASP A 137      -7.746  41.606  41.897  1.00 36.49           N  
ATOM   2049  CA  ASP A 137      -7.131  41.762  40.593  1.00 37.22           C  
ATOM   2050  C   ASP A 137      -5.840  40.954  40.437  1.00 35.41           C  
ATOM   2051  O   ASP A 137      -5.295  40.949  39.333  1.00 34.27           O  
ATOM   2052  CB  ASP A 137      -6.810  43.239  40.336  1.00 39.82           C  
ATOM   2053  CG  ASP A 137      -8.098  44.001  40.030  1.00 41.93           C  
ATOM   2054  OD1 ASP A 137      -8.831  43.603  39.102  1.00 42.55           O  
ATOM   2055  OD2 ASP A 137      -8.347  44.992  40.746  1.00 43.65           O  
ATOM   2056  H   ASP A 137      -7.595  42.315  42.600  1.00  0.00           H  
ATOM   2057  HA  ASP A 137      -7.835  41.418  39.835  1.00  0.00           H  
ATOM   2058 1HB  ASP A 137      -6.319  43.663  41.212  1.00  0.00           H  
ATOM   2059 2HB  ASP A 137      -6.115  43.320  39.500  1.00  0.00           H  
ATOM   2060  N   GLY A 138      -5.364  40.343  41.518  1.00 34.08           N  
ATOM   2061  CA  GLY A 138      -4.142  39.542  41.452  1.00 32.84           C  
ATOM   2062  C   GLY A 138      -4.333  38.405  40.454  1.00 31.96           C  
ATOM   2063  O   GLY A 138      -5.467  37.976  40.203  1.00 32.97           O  
ATOM   2064  H   GLY A 138      -5.849  40.429  42.400  1.00  0.00           H  
ATOM   2065 1HA  GLY A 138      -3.307  40.176  41.155  1.00  0.00           H  
ATOM   2066 2HA  GLY A 138      -3.911  39.149  42.441  1.00  0.00           H  
ATOM   2067  N   ALA A 139      -3.250  37.855  39.925  1.00 29.75           N  
ATOM   2068  CA  ALA A 139      -3.324  36.815  38.912  1.00 29.88           C  
ATOM   2069  C   ALA A 139      -3.507  35.401  39.433  1.00 30.71           C  
ATOM   2070  O   ALA A 139      -4.066  34.564  38.710  1.00 33.05           O  
ATOM   2071  CB  ALA A 139      -2.045  36.917  38.075  1.00 29.64           C  
ATOM   2072  H   ALA A 139      -2.344  38.172  40.239  1.00  0.00           H  
ATOM   2073  HA  ALA A 139      -4.201  37.006  38.294  1.00  0.00           H  
ATOM   2074 1HB  ALA A 139      -2.056  36.152  37.298  1.00  0.00           H  
ATOM   2075 2HB  ALA A 139      -1.990  37.903  37.613  1.00  0.00           H  
ATOM   2076 3HB  ALA A 139      -1.178  36.769  38.717  1.00  0.00           H  
ATOM   2077  N   ALA A 140      -3.066  35.074  40.643  1.00 28.65           N  
ATOM   2078  CA  ALA A 140      -3.169  33.705  41.150  1.00 27.68           C  
ATOM   2079  C   ALA A 140      -2.884  33.662  42.635  1.00 27.22           C  
ATOM   2080  O   ALA A 140      -2.285  34.565  43.230  1.00 28.18           O  
ATOM   2081  CB  ALA A 140      -2.190  32.811  40.389  1.00 27.31           C  
ATOM   2082  H   ALA A 140      -2.650  35.785  41.227  1.00  0.00           H  
ATOM   2083  HA  ALA A 140      -4.187  33.356  40.978  1.00  0.00           H  
ATOM   2084 1HB  ALA A 140      -2.263  31.790  40.763  1.00  0.00           H  
ATOM   2085 2HB  ALA A 140      -2.434  32.826  39.327  1.00  0.00           H  
ATOM   2086 3HB  ALA A 140      -1.175  33.178  40.533  1.00  0.00           H  
ATOM   2087  N   PRO A 141      -3.346  32.610  43.292  1.00 27.84           N  
ATOM   2088  CA  PRO A 141      -3.150  32.463  44.720  1.00 28.72           C  
ATOM   2089  C   PRO A 141      -1.751  31.944  44.981  1.00 28.92           C  
ATOM   2090  O   PRO A 141      -1.075  31.496  44.051  1.00 29.42           O  
ATOM   2091  CB  PRO A 141      -4.236  31.460  45.095  1.00 28.36           C  
ATOM   2092  CG  PRO A 141      -4.288  30.560  43.908  1.00 28.44           C  
ATOM   2093  CD  PRO A 141      -4.086  31.460  42.709  1.00 28.42           C  
ATOM   2094  HA  PRO A 141      -3.316  33.434  45.210  1.00  0.00           H  
ATOM   2095 1HB  PRO A 141      -3.963  30.940  46.025  1.00  0.00           H  
ATOM   2096 2HB  PRO A 141      -5.183  31.985  45.286  1.00  0.00           H  
ATOM   2097 1HG  PRO A 141      -3.508  29.788  43.982  1.00  0.00           H  
ATOM   2098 2HG  PRO A 141      -5.253  30.034  43.872  1.00  0.00           H  
ATOM   2099 1HD  PRO A 141      -3.492  30.931  41.949  1.00  0.00           H  
ATOM   2100 2HD  PRO A 141      -5.065  31.754  42.302  1.00  0.00           H  
ATOM   2101  N   LYS A 142      -1.355  31.985  46.251  1.00 30.13           N  
ATOM   2102  CA  LYS A 142      -0.030  31.566  46.658  1.00 29.59           C  
ATOM   2103  C   LYS A 142       0.367  30.183  46.178  1.00 30.28           C  
ATOM   2104  O   LYS A 142       1.515  29.982  45.771  1.00 27.55           O  
ATOM   2105  CB  LYS A 142       0.142  31.659  48.192  1.00 30.61           C  
ATOM   2106  CG  LYS A 142       1.581  31.344  48.586  1.00 32.87           C  
ATOM   2107  CD  LYS A 142       2.094  31.934  49.881  1.00 34.32           C  
ATOM   2108  CE  LYS A 142       3.502  31.424  50.184  1.00 35.53           C  
ATOM   2109  NZ  LYS A 142       3.565  29.934  50.298  1.00 35.40           N  
ATOM   2110  H   LYS A 142      -2.002  32.320  46.951  1.00  0.00           H  
ATOM   2111  HA  LYS A 142       0.701  32.228  46.192  1.00  0.00           H  
ATOM   2112 1HB  LYS A 142      -0.125  32.661  48.528  1.00  0.00           H  
ATOM   2113 2HB  LYS A 142      -0.538  30.959  48.678  1.00  0.00           H  
ATOM   2114 1HG  LYS A 142       1.704  30.265  48.683  1.00  0.00           H  
ATOM   2115 2HG  LYS A 142       2.257  31.701  47.810  1.00  0.00           H  
ATOM   2116 1HD  LYS A 142       2.112  33.022  49.804  1.00  0.00           H  
ATOM   2117 2HD  LYS A 142       1.427  31.656  50.697  1.00  0.00           H  
ATOM   2118 1HE  LYS A 142       4.180  31.737  49.392  1.00  0.00           H  
ATOM   2119 2HE  LYS A 142       3.851  31.855  51.122  1.00  0.00           H  
ATOM   2120 1HZ  LYS A 142       4.514  29.651  50.498  1.00  0.00           H  
ATOM   2121 2HZ  LYS A 142       2.957  29.627  51.045  1.00  0.00           H  
ATOM   2122 3HZ  LYS A 142       3.266  29.516  49.428  1.00  0.00           H  
ATOM   2123  N   GLU A 143      -0.541  29.217  46.179  1.00 28.91           N  
ATOM   2124  CA  GLU A 143      -0.289  27.840  45.803  1.00 31.07           C  
ATOM   2125  C   GLU A 143       0.232  27.694  44.379  1.00 29.24           C  
ATOM   2126  O   GLU A 143       0.962  26.742  44.075  1.00 26.91           O  
ATOM   2127  CB  GLU A 143      -1.542  26.964  45.996  1.00 34.39           C  
ATOM   2128  CG  GLU A 143      -2.834  27.758  46.224  1.00 39.98           C  
ATOM   2129  CD  GLU A 143      -2.924  28.316  47.635  1.00 42.31           C  
ATOM   2130  OE1 GLU A 143      -2.728  27.531  48.600  1.00 45.55           O  
ATOM   2131  OE2 GLU A 143      -3.159  29.529  47.818  1.00 43.15           O  
ATOM   2132  H   GLU A 143      -1.471  29.486  46.467  1.00  0.00           H  
ATOM   2133  HA  GLU A 143       0.503  27.446  46.441  1.00  0.00           H  
ATOM   2134 1HB  GLU A 143      -1.684  26.334  45.118  1.00  0.00           H  
ATOM   2135 2HB  GLU A 143      -1.397  26.305  46.852  1.00  0.00           H  
ATOM   2136 1HG  GLU A 143      -2.873  28.581  45.510  1.00  0.00           H  
ATOM   2137 2HG  GLU A 143      -3.686  27.107  46.034  1.00  0.00           H  
ATOM   2138  N   PHE A 144      -0.151  28.610  43.493  1.00 27.03           N  
ATOM   2139  CA  PHE A 144       0.347  28.607  42.119  1.00 27.72           C  
ATOM   2140  C   PHE A 144       1.853  28.894  42.104  1.00 26.37           C  
ATOM   2141  O   PHE A 144       2.583  28.241  41.362  1.00 27.25           O  
ATOM   2142  CB  PHE A 144      -0.382  29.677  41.307  1.00 28.55           C  
ATOM   2143  CG  PHE A 144       0.194  29.904  39.936  1.00 30.60           C  
ATOM   2144  CD1 PHE A 144      -0.141  29.080  38.880  1.00 31.70           C  
ATOM   2145  CD2 PHE A 144       1.057  30.970  39.709  1.00 30.62           C  
ATOM   2146  CE1 PHE A 144       0.401  29.296  37.621  1.00 32.06           C  
ATOM   2147  CE2 PHE A 144       1.598  31.185  38.455  1.00 31.75           C  
ATOM   2148  CZ  PHE A 144       1.270  30.350  37.410  1.00 32.40           C  
ATOM   2149  H   PHE A 144      -0.803  29.326  43.778  1.00  0.00           H  
ATOM   2150  HA  PHE A 144       0.147  27.629  41.680  1.00  0.00           H  
ATOM   2151 1HB  PHE A 144      -1.428  29.396  41.192  1.00  0.00           H  
ATOM   2152 2HB  PHE A 144      -0.355  30.623  41.846  1.00  0.00           H  
ATOM   2153  HD1 PHE A 144      -0.837  28.258  39.046  1.00  0.00           H  
ATOM   2154  HD2 PHE A 144       1.318  31.632  40.536  1.00  0.00           H  
ATOM   2155  HE1 PHE A 144       0.141  28.634  36.796  1.00  0.00           H  
ATOM   2156  HE2 PHE A 144       2.285  32.015  38.293  1.00  0.00           H  
ATOM   2157  HZ  PHE A 144       1.694  30.518  36.421  1.00  0.00           H  
ATOM   2158  N   PHE A 145       2.317  29.863  42.880  1.00 26.20           N  
ATOM   2159  CA  PHE A 145       3.758  30.206  42.915  1.00 25.35           C  
ATOM   2160  C   PHE A 145       4.561  29.168  43.662  1.00 25.31           C  
ATOM   2161  O   PHE A 145       5.693  28.793  43.288  1.00 22.57           O  
ATOM   2162  CB  PHE A 145       3.942  31.577  43.571  1.00 25.86           C  
ATOM   2163  CG  PHE A 145       3.283  32.646  42.739  1.00 28.04           C  
ATOM   2164  CD1 PHE A 145       3.938  33.200  41.653  1.00 28.77           C  
ATOM   2165  CD2 PHE A 145       1.997  33.074  43.037  1.00 28.15           C  
ATOM   2166  CE1 PHE A 145       3.332  34.179  40.891  1.00 29.83           C  
ATOM   2167  CE2 PHE A 145       1.376  34.054  42.280  1.00 28.84           C  
ATOM   2168  CZ  PHE A 145       2.042  34.611  41.195  1.00 30.24           C  
ATOM   2169  H   PHE A 145       1.674  30.381  43.462  1.00  0.00           H  
ATOM   2170  HA  PHE A 145       4.129  30.248  41.890  1.00  0.00           H  
ATOM   2171 1HB  PHE A 145       3.510  31.563  44.571  1.00  0.00           H  
ATOM   2172 2HB  PHE A 145       5.005  31.789  43.677  1.00  0.00           H  
ATOM   2173  HD1 PHE A 145       4.941  32.854  41.403  1.00  0.00           H  
ATOM   2174  HD2 PHE A 145       1.479  32.634  43.890  1.00  0.00           H  
ATOM   2175  HE1 PHE A 145       3.863  34.618  40.047  1.00  0.00           H  
ATOM   2176  HE2 PHE A 145       0.370  34.390  42.532  1.00  0.00           H  
ATOM   2177  HZ  PHE A 145       1.566  35.378  40.586  1.00  0.00           H  
ATOM   2178  N   ASP A 146       3.922  28.569  44.702  1.00 22.83           N  
ATOM   2179  CA  ASP A 146       4.561  27.469  45.410  1.00 23.33           C  
ATOM   2180  C   ASP A 146       4.802  26.315  44.427  1.00 22.93           C  
ATOM   2181  O   ASP A 146       5.793  25.593  44.550  1.00 23.24           O  
ATOM   2182  CB  ASP A 146       3.749  26.878  46.562  1.00 26.04           C  
ATOM   2183  CG  ASP A 146       3.645  27.799  47.757  1.00 29.42           C  
ATOM   2184  OD1 ASP A 146       4.521  28.672  47.927  1.00 31.19           O  
ATOM   2185  OD2 ASP A 146       2.684  27.624  48.544  1.00 30.78           O  
ATOM   2186  H   ASP A 146       3.005  28.876  44.994  1.00  0.00           H  
ATOM   2187  HA  ASP A 146       5.492  27.833  45.846  1.00  0.00           H  
ATOM   2188 1HB  ASP A 146       2.741  26.648  46.216  1.00  0.00           H  
ATOM   2189 2HB  ASP A 146       4.206  25.943  46.887  1.00  0.00           H  
ATOM   2190  N   GLY A 147       3.921  26.156  43.448  1.00 22.53           N  
ATOM   2191  CA  GLY A 147       4.051  25.135  42.435  1.00 20.39           C  
ATOM   2192  C   GLY A 147       5.261  25.396  41.547  1.00 21.32           C  
ATOM   2193  O   GLY A 147       5.942  24.449  41.147  1.00 21.07           O  
ATOM   2194  H   GLY A 147       3.128  26.781  43.418  1.00  0.00           H  
ATOM   2195 1HA  GLY A 147       4.147  24.159  42.912  1.00  0.00           H  
ATOM   2196 2HA  GLY A 147       3.147  25.108  41.828  1.00  0.00           H  
ATOM   2197  N   ILE A 148       5.486  26.669  41.201  1.00 20.63           N  
ATOM   2198  CA  ILE A 148       6.628  26.995  40.345  1.00 20.42           C  
ATOM   2199  C   ILE A 148       7.930  26.704  41.082  1.00 20.62           C  
ATOM   2200  O   ILE A 148       8.856  26.102  40.521  1.00 21.59           O  
ATOM   2201  CB  ILE A 148       6.589  28.474  39.936  1.00 20.81           C  
ATOM   2202  CG1 ILE A 148       5.316  28.739  39.123  1.00 23.00           C  
ATOM   2203  CG2 ILE A 148       7.851  28.776  39.127  1.00 21.00           C  
ATOM   2204  CD1 ILE A 148       5.010  30.218  39.013  1.00 23.80           C  
ATOM   2205  H   ILE A 148       4.882  27.413  41.520  1.00  0.00           H  
ATOM   2206  HA  ILE A 148       6.571  26.384  39.445  1.00  0.00           H  
ATOM   2207  HB  ILE A 148       6.557  29.098  40.829  1.00  0.00           H  
ATOM   2208 1HG1 ILE A 148       5.429  28.321  38.123  1.00  0.00           H  
ATOM   2209 2HG1 ILE A 148       4.472  28.234  39.593  1.00  0.00           H  
ATOM   2210 1HG2 ILE A 148       7.847  29.823  38.823  1.00  0.00           H  
ATOM   2211 2HG2 ILE A 148       8.731  28.579  39.738  1.00  0.00           H  
ATOM   2212 3HG2 ILE A 148       7.876  28.141  38.241  1.00  0.00           H  
ATOM   2213 1HD1 ILE A 148       4.100  30.359  38.429  1.00  0.00           H  
ATOM   2214 2HD1 ILE A 148       4.870  30.636  40.011  1.00  0.00           H  
ATOM   2215 3HD1 ILE A 148       5.838  30.725  38.520  1.00  0.00           H  
ATOM   2216  N   VAL A 149       7.983  27.110  42.350  1.00 19.40           N  
ATOM   2217  CA  VAL A 149       9.178  26.789  43.144  1.00 18.32           C  
ATOM   2218  C   VAL A 149       9.424  25.294  43.153  1.00 18.27           C  
ATOM   2219  O   VAL A 149      10.556  24.832  42.925  1.00 15.69           O  
ATOM   2220  CB  VAL A 149       9.043  27.298  44.603  1.00 17.85           C  
ATOM   2221  CG1 VAL A 149      10.257  26.797  45.403  1.00 18.73           C  
ATOM   2222  CG2 VAL A 149       8.944  28.808  44.600  1.00 15.98           C  
ATOM   2223  H   VAL A 149       7.231  27.629  42.781  1.00  0.00           H  
ATOM   2224  HA  VAL A 149      10.038  27.282  42.690  1.00  0.00           H  
ATOM   2225  HB  VAL A 149       8.143  26.870  45.046  1.00  0.00           H  
ATOM   2226 1HG1 VAL A 149      10.182  27.144  46.434  1.00  0.00           H  
ATOM   2227 2HG1 VAL A 149      10.278  25.707  45.388  1.00  0.00           H  
ATOM   2228 3HG1 VAL A 149      11.172  27.185  44.956  1.00  0.00           H  
ATOM   2229 1HG2 VAL A 149       8.848  29.168  45.624  1.00  0.00           H  
ATOM   2230 2HG2 VAL A 149       9.842  29.231  44.149  1.00  0.00           H  
ATOM   2231 3HG2 VAL A 149       8.070  29.114  44.025  1.00  0.00           H  
ATOM   2232  N   ALA A 150       8.345  24.483  43.353  1.00 17.64           N  
ATOM   2233  CA  ALA A 150       8.560  23.039  43.373  1.00 17.09           C  
ATOM   2234  C   ALA A 150       9.092  22.488  42.050  1.00 16.77           C  
ATOM   2235  O   ALA A 150       9.878  21.521  42.021  1.00 17.68           O  
ATOM   2236  CB  ALA A 150       7.219  22.350  43.744  1.00 17.00           C  
ATOM   2237  H   ALA A 150       7.411  24.843  43.487  1.00  0.00           H  
ATOM   2238  HA  ALA A 150       9.311  22.819  44.131  1.00  0.00           H  
ATOM   2239 1HB  ALA A 150       7.359  21.269  43.764  1.00  0.00           H  
ATOM   2240 2HB  ALA A 150       6.894  22.692  44.726  1.00  0.00           H  
ATOM   2241 3HB  ALA A 150       6.463  22.604  43.003  1.00  0.00           H  
ATOM   2242  N   ALA A 151       8.578  23.010  40.956  1.00 17.63           N  
ATOM   2243  CA  ALA A 151       8.927  22.560  39.622  1.00 17.43           C  
ATOM   2244  C   ALA A 151      10.393  22.923  39.340  1.00 15.81           C  
ATOM   2245  O   ALA A 151      11.054  22.116  38.668  1.00 15.79           O  
ATOM   2246  CB  ALA A 151       8.038  23.174  38.555  1.00 18.24           C  
ATOM   2247  H   ALA A 151       7.909  23.759  41.063  1.00  0.00           H  
ATOM   2248  HA  ALA A 151       8.798  21.478  39.585  1.00  0.00           H  
ATOM   2249 1HB  ALA A 151       8.339  22.806  37.574  1.00  0.00           H  
ATOM   2250 2HB  ALA A 151       7.000  22.898  38.743  1.00  0.00           H  
ATOM   2251 3HB  ALA A 151       8.135  24.258  38.581  1.00  0.00           H  
ATOM   2252  N   VAL A 152      10.806  24.104  39.792  1.00 15.15           N  
ATOM   2253  CA  VAL A 152      12.233  24.457  39.528  1.00 15.88           C  
ATOM   2254  C   VAL A 152      13.128  23.560  40.349  1.00 15.42           C  
ATOM   2255  O   VAL A 152      14.143  23.061  39.868  1.00 15.76           O  
ATOM   2256  CB  VAL A 152      12.487  25.925  39.928  1.00 16.49           C  
ATOM   2257  CG1 VAL A 152      13.967  26.287  39.732  1.00 16.53           C  
ATOM   2258  CG2 VAL A 152      11.604  26.839  39.099  1.00 17.04           C  
ATOM   2259  H   VAL A 152      10.222  24.759  40.292  1.00  0.00           H  
ATOM   2260  HA  VAL A 152      12.427  24.340  38.461  1.00  0.00           H  
ATOM   2261  HB  VAL A 152      12.253  26.049  40.985  1.00  0.00           H  
ATOM   2262 1HG1 VAL A 152      14.129  27.326  40.019  1.00  0.00           H  
ATOM   2263 2HG1 VAL A 152      14.585  25.639  40.353  1.00  0.00           H  
ATOM   2264 3HG1 VAL A 152      14.238  26.155  38.685  1.00  0.00           H  
ATOM   2265 1HG2 VAL A 152      11.784  27.875  39.384  1.00  0.00           H  
ATOM   2266 2HG2 VAL A 152      11.835  26.707  38.042  1.00  0.00           H  
ATOM   2267 3HG2 VAL A 152      10.557  26.592  39.275  1.00  0.00           H  
ATOM   2268  N   LYS A 153      12.777  23.297  41.627  1.00 13.36           N  
ATOM   2269  CA  LYS A 153      13.576  22.420  42.448  1.00 15.16           C  
ATOM   2270  C   LYS A 153      13.554  20.967  41.958  1.00 16.19           C  
ATOM   2271  O   LYS A 153      14.536  20.259  42.258  1.00 17.06           O  
ATOM   2272  CB  LYS A 153      13.151  22.421  43.938  1.00 14.89           C  
ATOM   2273  CG  LYS A 153      13.281  23.825  44.537  1.00 16.36           C  
ATOM   2274  CD  LYS A 153      12.987  23.871  46.047  1.00 17.58           C  
ATOM   2275  CE  LYS A 153      13.742  25.088  46.596  1.00 18.93           C  
ATOM   2276  NZ  LYS A 153      13.700  25.309  48.061  1.00 20.17           N  
ATOM   2277  H   LYS A 153      11.946  23.716  42.019  1.00  0.00           H  
ATOM   2278  HA  LYS A 153      14.613  22.756  42.407  1.00  0.00           H  
ATOM   2279 1HB  LYS A 153      12.120  22.077  44.023  1.00  0.00           H  
ATOM   2280 2HB  LYS A 153      13.776  21.722  44.495  1.00  0.00           H  
ATOM   2281 1HG  LYS A 153      14.295  24.195  44.380  1.00  0.00           H  
ATOM   2282 2HG  LYS A 153      12.586  24.499  44.038  1.00  0.00           H  
ATOM   2283 1HD  LYS A 153      11.912  23.962  46.206  1.00  0.00           H  
ATOM   2284 2HD  LYS A 153      13.329  22.947  46.513  1.00  0.00           H  
ATOM   2285 1HE  LYS A 153      14.796  25.010  46.334  1.00  0.00           H  
ATOM   2286 2HE  LYS A 153      13.344  25.997  46.144  1.00  0.00           H  
ATOM   2287 1HZ  LYS A 153      14.231  26.136  48.293  1.00  0.00           H  
ATOM   2288 2HZ  LYS A 153      12.741  25.431  48.356  1.00  0.00           H  
ATOM   2289 3HZ  LYS A 153      14.098  24.511  48.534  1.00  0.00           H  
ATOM   2290  N   ALA A 154      12.506  20.585  41.238  1.00 14.43           N  
ATOM   2291  CA  ALA A 154      12.501  19.177  40.780  1.00 15.64           C  
ATOM   2292  C   ALA A 154      13.475  18.977  39.640  1.00 16.93           C  
ATOM   2293  O   ALA A 154      14.058  17.894  39.582  1.00 16.02           O  
ATOM   2294  CB  ALA A 154      11.085  18.774  40.373  1.00 17.74           C  
ATOM   2295  H   ALA A 154      11.732  21.185  40.992  1.00  0.00           H  
ATOM   2296  HA  ALA A 154      12.828  18.550  41.609  1.00  0.00           H  
ATOM   2297 1HB  ALA A 154      11.084  17.737  40.036  1.00  0.00           H  
ATOM   2298 2HB  ALA A 154      10.417  18.878  41.228  1.00  0.00           H  
ATOM   2299 3HB  ALA A 154      10.742  19.418  39.565  1.00  0.00           H  
ATOM   2300  N   ASP A 155      13.653  19.944  38.737  1.00 14.62           N  
ATOM   2301  CA  ASP A 155      14.566  19.796  37.610  1.00 14.50           C  
ATOM   2302  C   ASP A 155      14.497  21.144  36.874  1.00 13.52           C  
ATOM   2303  O   ASP A 155      13.685  21.397  35.984  1.00 14.37           O  
ATOM   2304  CB  ASP A 155      14.186  18.666  36.655  1.00 13.61           C  
ATOM   2305  CG  ASP A 155      15.098  18.560  35.447  1.00 16.01           C  
ATOM   2306  OD1 ASP A 155      15.982  19.439  35.195  1.00 14.86           O  
ATOM   2307  OD2 ASP A 155      14.971  17.549  34.694  1.00 14.97           O  
ATOM   2308  H   ASP A 155      13.136  20.805  38.842  1.00  0.00           H  
ATOM   2309  HA  ASP A 155      15.559  19.567  37.997  1.00  0.00           H  
ATOM   2310 1HB  ASP A 155      14.212  17.715  37.188  1.00  0.00           H  
ATOM   2311 2HB  ASP A 155      13.165  18.816  36.302  1.00  0.00           H  
ATOM   2312  N   ARG A 156      15.420  22.058  37.273  1.00 12.44           N  
ATOM   2313  CA  ARG A 156      15.355  23.411  36.671  1.00 12.69           C  
ATOM   2314  C   ARG A 156      15.658  23.378  35.190  1.00 11.27           C  
ATOM   2315  O   ARG A 156      15.151  24.249  34.490  1.00 12.47           O  
ATOM   2316  CB  ARG A 156      16.303  24.336  37.491  1.00 11.92           C  
ATOM   2317  CG  ARG A 156      17.793  24.010  37.292  1.00 11.33           C  
ATOM   2318  CD  ARG A 156      18.566  24.939  38.250  1.00 11.60           C  
ATOM   2319  NE  ARG A 156      20.034  24.894  38.205  1.00 10.86           N  
ATOM   2320  CZ  ARG A 156      20.797  25.829  37.688  1.00 11.58           C  
ATOM   2321  NH1 ARG A 156      20.334  26.847  37.008  1.00 11.59           N  
ATOM   2322  NH2 ARG A 156      22.149  25.706  37.805  1.00 14.06           N  
ATOM   2323  H   ARG A 156      16.139  21.856  37.953  1.00  0.00           H  
ATOM   2324  HA  ARG A 156      14.328  23.772  36.741  1.00  0.00           H  
ATOM   2325 1HB  ARG A 156      16.136  25.373  37.205  1.00  0.00           H  
ATOM   2326 2HB  ARG A 156      16.069  24.248  38.552  1.00  0.00           H  
ATOM   2327 1HG  ARG A 156      17.971  22.962  37.532  1.00  0.00           H  
ATOM   2328 2HG  ARG A 156      18.071  24.197  36.254  1.00  0.00           H  
ATOM   2329 1HD  ARG A 156      18.305  25.976  38.041  1.00  0.00           H  
ATOM   2330 2HD  ARG A 156      18.303  24.699  39.280  1.00  0.00           H  
ATOM   2331  HE  ARG A 156      20.492  24.084  38.601  1.00  0.00           H  
ATOM   2332 1HH1 ARG A 156      19.340  26.944  36.857  1.00  0.00           H  
ATOM   2333 2HH1 ARG A 156      20.971  27.536  36.634  1.00  0.00           H  
ATOM   2334 1HH2 ARG A 156      22.544  24.907  38.282  1.00  0.00           H  
ATOM   2335 2HH2 ARG A 156      22.755  26.412  37.416  1.00  0.00           H  
ATOM   2336  N   TYR A 157      16.496  22.426  34.755  1.00 11.23           N  
ATOM   2337  CA  TYR A 157      16.876  22.396  33.338  1.00 11.35           C  
ATOM   2338  C   TYR A 157      15.668  22.103  32.437  1.00 11.81           C  
ATOM   2339  O   TYR A 157      15.517  22.731  31.397  1.00 12.14           O  
ATOM   2340  CB  TYR A 157      18.029  21.403  33.164  1.00 11.97           C  
ATOM   2341  CG  TYR A 157      19.200  21.773  34.093  1.00 11.10           C  
ATOM   2342  CD1 TYR A 157      19.920  22.936  33.858  1.00 12.24           C  
ATOM   2343  CD2 TYR A 157      19.508  20.976  35.174  1.00 11.93           C  
ATOM   2344  CE1 TYR A 157      20.979  23.282  34.712  1.00 11.01           C  
ATOM   2345  CE2 TYR A 157      20.560  21.299  36.029  1.00 13.44           C  
ATOM   2346  CZ  TYR A 157      21.270  22.471  35.777  1.00 12.97           C  
ATOM   2347  OH  TYR A 157      22.313  22.804  36.651  1.00 11.67           O  
ATOM   2348  H   TYR A 157      16.873  21.728  35.380  1.00  0.00           H  
ATOM   2349  HA  TYR A 157      17.206  23.394  33.047  1.00  0.00           H  
ATOM   2350 1HB  TYR A 157      17.679  20.395  33.390  1.00  0.00           H  
ATOM   2351 2HB  TYR A 157      18.361  21.409  32.126  1.00  0.00           H  
ATOM   2352  HD1 TYR A 157      19.662  23.576  33.014  1.00  0.00           H  
ATOM   2353  HD2 TYR A 157      18.926  20.076  35.371  1.00  0.00           H  
ATOM   2354  HE1 TYR A 157      21.548  24.194  34.533  1.00  0.00           H  
ATOM   2355  HE2 TYR A 157      20.806  20.642  36.864  1.00  0.00           H  
ATOM   2356  HH  TYR A 157      22.384  22.132  37.333  1.00  0.00           H  
ATOM   2357  N   ALA A 158      14.881  21.094  32.815  1.00 13.47           N  
ATOM   2358  CA  ALA A 158      13.661  20.784  32.037  1.00 13.32           C  
ATOM   2359  C   ALA A 158      12.636  21.885  32.227  1.00 12.78           C  
ATOM   2360  O   ALA A 158      11.876  22.229  31.307  1.00 14.28           O  
ATOM   2361  CB  ALA A 158      13.068  19.465  32.535  1.00 15.15           C  
ATOM   2362  H   ALA A 158      15.103  20.534  33.626  1.00  0.00           H  
ATOM   2363  HA  ALA A 158      13.944  20.682  30.989  1.00  0.00           H  
ATOM   2364 1HB  ALA A 158      12.169  19.232  31.965  1.00  0.00           H  
ATOM   2365 2HB  ALA A 158      13.798  18.666  32.404  1.00  0.00           H  
ATOM   2366 3HB  ALA A 158      12.815  19.556  33.590  1.00  0.00           H  
ATOM   2367  N   PHE A 159      12.540  22.520  33.397  1.00 13.07           N  
ATOM   2368  CA  PHE A 159      11.635  23.597  33.693  1.00 14.15           C  
ATOM   2369  C   PHE A 159      11.841  24.749  32.718  1.00 14.35           C  
ATOM   2370  O   PHE A 159      10.880  25.297  32.155  1.00 13.34           O  
ATOM   2371  CB  PHE A 159      11.837  24.080  35.158  1.00 13.05           C  
ATOM   2372  CG  PHE A 159      11.179  25.433  35.375  1.00 16.71           C  
ATOM   2373  CD1 PHE A 159       9.855  25.472  35.754  1.00 17.99           C  
ATOM   2374  CD2 PHE A 159      11.882  26.632  35.204  1.00 16.14           C  
ATOM   2375  CE1 PHE A 159       9.183  26.672  35.941  1.00 18.52           C  
ATOM   2376  CE2 PHE A 159      11.202  27.826  35.411  1.00 18.65           C  
ATOM   2377  CZ  PHE A 159       9.874  27.845  35.751  1.00 17.86           C  
ATOM   2378  H   PHE A 159      13.169  22.194  34.117  1.00  0.00           H  
ATOM   2379  HA  PHE A 159      10.613  23.231  33.581  1.00  0.00           H  
ATOM   2380 1HB  PHE A 159      11.411  23.349  35.844  1.00  0.00           H  
ATOM   2381 2HB  PHE A 159      12.902  24.149  35.374  1.00  0.00           H  
ATOM   2382  HD1 PHE A 159       9.319  24.536  35.913  1.00  0.00           H  
ATOM   2383  HD2 PHE A 159      12.939  26.646  34.934  1.00  0.00           H  
ATOM   2384  HE1 PHE A 159       8.133  26.668  36.232  1.00  0.00           H  
ATOM   2385  HE2 PHE A 159      11.748  28.762  35.297  1.00  0.00           H  
ATOM   2386  HZ  PHE A 159       9.368  28.802  35.869  1.00  0.00           H  
ATOM   2387  N   TYR A 160      13.119  25.077  32.403  1.00 11.73           N  
ATOM   2388  CA  TYR A 160      13.365  26.211  31.524  1.00 12.49           C  
ATOM   2389  C   TYR A 160      12.719  25.980  30.148  1.00 13.44           C  
ATOM   2390  O   TYR A 160      12.209  26.916  29.537  1.00 14.30           O  
ATOM   2391  CB  TYR A 160      14.859  26.542  31.313  1.00 12.74           C  
ATOM   2392  CG  TYR A 160      15.587  26.873  32.625  1.00 13.44           C  
ATOM   2393  CD1 TYR A 160      15.093  27.803  33.516  1.00 13.67           C  
ATOM   2394  CD2 TYR A 160      16.799  26.242  32.885  1.00 13.69           C  
ATOM   2395  CE1 TYR A 160      15.816  28.099  34.687  1.00 13.24           C  
ATOM   2396  CE2 TYR A 160      17.497  26.521  34.063  1.00 14.29           C  
ATOM   2397  CZ  TYR A 160      16.968  27.434  34.960  1.00 13.77           C  
ATOM   2398  OH  TYR A 160      17.649  27.688  36.146  1.00 13.80           O  
ATOM   2399  H   TYR A 160      13.905  24.554  32.763  1.00  0.00           H  
ATOM   2400  HA  TYR A 160      12.907  27.097  31.965  1.00  0.00           H  
ATOM   2401 1HB  TYR A 160      15.357  25.694  30.841  1.00  0.00           H  
ATOM   2402 2HB  TYR A 160      14.951  27.392  30.638  1.00  0.00           H  
ATOM   2403  HD1 TYR A 160      14.147  28.305  33.312  1.00  0.00           H  
ATOM   2404  HD2 TYR A 160      17.207  25.529  32.169  1.00  0.00           H  
ATOM   2405  HE1 TYR A 160      15.431  28.833  35.394  1.00  0.00           H  
ATOM   2406  HE2 TYR A 160      18.445  26.023  34.266  1.00  0.00           H  
ATOM   2407  HH  TYR A 160      18.447  27.155  36.176  1.00  0.00           H  
ATOM   2408  N   THR A 161      12.761  24.744  29.664  1.00 14.27           N  
ATOM   2409  CA  THR A 161      12.138  24.473  28.350  1.00 15.05           C  
ATOM   2410  C   THR A 161      10.669  24.901  28.332  1.00 15.00           C  
ATOM   2411  O   THR A 161      10.257  25.626  27.418  1.00 16.67           O  
ATOM   2412  CB  THR A 161      12.244  22.976  28.011  1.00 16.10           C  
ATOM   2413  OG1 THR A 161      13.634  22.652  27.997  1.00 17.55           O  
ATOM   2414  CG2 THR A 161      11.600  22.669  26.640  1.00 16.36           C  
ATOM   2415  H   THR A 161      13.204  23.986  30.164  1.00  0.00           H  
ATOM   2416  HA  THR A 161      12.672  25.044  27.590  1.00  0.00           H  
ATOM   2417  HB  THR A 161      11.735  22.392  28.778  1.00  0.00           H  
ATOM   2418  HG1 THR A 161      14.147  23.438  28.200  1.00  0.00           H  
ATOM   2419 1HG2 THR A 161      11.689  21.604  26.427  1.00  0.00           H  
ATOM   2420 2HG2 THR A 161      10.547  22.948  26.662  1.00  0.00           H  
ATOM   2421 3HG2 THR A 161      12.109  23.238  25.863  1.00  0.00           H  
ATOM   2422  N   GLY A 162       9.860  24.393  29.252  1.00 16.29           N  
ATOM   2423  CA  GLY A 162       8.458  24.774  29.331  1.00 17.60           C  
ATOM   2424  C   GLY A 162       8.259  26.252  29.558  1.00 18.33           C  
ATOM   2425  O   GLY A 162       7.350  26.918  29.015  1.00 18.37           O  
ATOM   2426  H   GLY A 162      10.226  23.725  29.915  1.00  0.00           H  
ATOM   2427 1HA  GLY A 162       7.951  24.490  28.408  1.00  0.00           H  
ATOM   2428 2HA  GLY A 162       7.978  24.228  30.142  1.00  0.00           H  
ATOM   2429  N   PHE A 163       9.103  26.812  30.454  1.00 16.46           N  
ATOM   2430  CA  PHE A 163       8.988  28.250  30.724  1.00 15.59           C  
ATOM   2431  C   PHE A 163       9.199  29.058  29.457  1.00 15.69           C  
ATOM   2432  O   PHE A 163       8.468  30.035  29.249  1.00 16.55           O  
ATOM   2433  CB  PHE A 163      10.033  28.602  31.810  1.00 18.44           C  
ATOM   2434  CG  PHE A 163       9.939  30.045  32.247  1.00 20.03           C  
ATOM   2435  CD1 PHE A 163       8.986  30.395  33.182  1.00 22.39           C  
ATOM   2436  CD2 PHE A 163      10.780  31.010  31.740  1.00 20.35           C  
ATOM   2437  CE1 PHE A 163       8.871  31.728  33.605  1.00 23.42           C  
ATOM   2438  CE2 PHE A 163      10.675  32.326  32.150  1.00 21.16           C  
ATOM   2439  CZ  PHE A 163       9.724  32.665  33.083  1.00 21.25           C  
ATOM   2440  H   PHE A 163       9.806  26.275  30.941  1.00  0.00           H  
ATOM   2441  HA  PHE A 163       7.981  28.454  31.092  1.00  0.00           H  
ATOM   2442 1HB  PHE A 163       9.888  27.959  32.677  1.00  0.00           H  
ATOM   2443 2HB  PHE A 163      11.034  28.412  31.426  1.00  0.00           H  
ATOM   2444  HD1 PHE A 163       8.328  29.625  33.585  1.00  0.00           H  
ATOM   2445  HD2 PHE A 163      11.530  30.728  31.000  1.00  0.00           H  
ATOM   2446  HE1 PHE A 163       8.112  32.003  34.337  1.00  0.00           H  
ATOM   2447  HE2 PHE A 163      11.335  33.092  31.742  1.00  0.00           H  
ATOM   2448  HZ  PHE A 163       9.657  33.703  33.404  1.00  0.00           H  
ATOM   2449  N   PHE A 164      10.207  28.732  28.626  1.00 14.83           N  
ATOM   2450  CA  PHE A 164      10.491  29.553  27.443  1.00 15.32           C  
ATOM   2451  C   PHE A 164       9.414  29.339  26.365  1.00 16.89           C  
ATOM   2452  O   PHE A 164       9.125  30.253  25.602  1.00 16.90           O  
ATOM   2453  CB  PHE A 164      11.881  29.292  26.895  1.00 15.52           C  
ATOM   2454  CG  PHE A 164      12.954  29.961  27.755  1.00 15.35           C  
ATOM   2455  CD1 PHE A 164      12.875  31.302  28.010  1.00 15.57           C  
ATOM   2456  CD2 PHE A 164      14.001  29.198  28.276  1.00 17.99           C  
ATOM   2457  CE1 PHE A 164      13.875  31.930  28.768  1.00 15.79           C  
ATOM   2458  CE2 PHE A 164      14.997  29.822  29.027  1.00 14.78           C  
ATOM   2459  CZ  PHE A 164      14.897  31.159  29.293  1.00 14.47           C  
ATOM   2460  H   PHE A 164      10.778  27.919  28.809  1.00  0.00           H  
ATOM   2461  HA  PHE A 164      10.434  30.604  27.729  1.00  0.00           H  
ATOM   2462 1HB  PHE A 164      12.062  28.219  26.859  1.00  0.00           H  
ATOM   2463 2HB  PHE A 164      11.946  29.669  25.875  1.00  0.00           H  
ATOM   2464  HD1 PHE A 164      12.030  31.870  27.619  1.00  0.00           H  
ATOM   2465  HD2 PHE A 164      14.071  28.132  28.057  1.00  0.00           H  
ATOM   2466  HE1 PHE A 164      13.837  33.006  28.934  1.00  0.00           H  
ATOM   2467  HE2 PHE A 164      15.850  29.255  29.400  1.00  0.00           H  
ATOM   2468  HZ  PHE A 164      15.650  31.614  29.935  1.00  0.00           H  
ATOM   2469  N   ASN A 165       8.776  28.187  26.367  1.00 18.05           N  
ATOM   2470  CA  ASN A 165       7.653  27.971  25.439  1.00 21.22           C  
ATOM   2471  C   ASN A 165       6.595  29.041  25.621  1.00 20.13           C  
ATOM   2472  O   ASN A 165       6.112  29.659  24.671  1.00 21.10           O  
ATOM   2473  CB  ASN A 165       7.001  26.635  25.851  1.00 25.67           C  
ATOM   2474  CG  ASN A 165       7.007  25.872  24.533  1.00 33.90           C  
ATOM   2475  OD1 ASN A 165       6.010  26.056  23.815  1.00 36.00           O  
ATOM   2476  ND2 ASN A 165       8.148  25.203  24.406  1.00 35.83           N  
ATOM   2477  H   ASN A 165       9.044  27.444  26.997  1.00  0.00           H  
ATOM   2478  HA  ASN A 165       8.049  27.908  24.424  1.00  0.00           H  
ATOM   2479 1HB  ASN A 165       7.592  26.170  26.641  1.00  0.00           H  
ATOM   2480 2HB  ASN A 165       6.006  26.825  26.255  1.00  0.00           H  
ATOM   2481 1HD2 ASN A 165       8.314  24.647  23.591  1.00  0.00           H  
ATOM   2482 2HD2 ASN A 165       8.841  25.256  25.125  1.00  0.00           H  
ATOM   2483  N   ASP A 166       6.192  29.279  26.864  1.00 19.85           N  
ATOM   2484  CA  ASP A 166       5.228  30.297  27.193  1.00 19.38           C  
ATOM   2485  C   ASP A 166       5.807  31.708  27.298  1.00 20.15           C  
ATOM   2486  O   ASP A 166       5.078  32.648  27.017  1.00 19.36           O  
ATOM   2487  CB  ASP A 166       4.470  29.996  28.482  1.00 22.93           C  
ATOM   2488  CG  ASP A 166       3.489  28.842  28.212  1.00 26.78           C  
ATOM   2489  OD1 ASP A 166       2.983  28.667  27.085  1.00 28.69           O  
ATOM   2490  OD2 ASP A 166       3.311  28.122  29.201  1.00 31.00           O  
ATOM   2491  H   ASP A 166       6.585  28.716  27.605  1.00  0.00           H  
ATOM   2492  HA  ASP A 166       4.496  30.354  26.387  1.00  0.00           H  
ATOM   2493 1HB  ASP A 166       5.178  29.730  29.267  1.00  0.00           H  
ATOM   2494 2HB  ASP A 166       3.939  30.890  28.809  1.00  0.00           H  
ATOM   2495  N   PHE A 167       7.098  31.862  27.575  1.00 15.55           N  
ATOM   2496  CA  PHE A 167       7.680  33.216  27.627  1.00 16.26           C  
ATOM   2497  C   PHE A 167       7.670  33.861  26.252  1.00 14.75           C  
ATOM   2498  O   PHE A 167       7.350  35.052  26.091  1.00 15.20           O  
ATOM   2499  CB  PHE A 167       9.119  33.006  28.106  1.00 17.46           C  
ATOM   2500  CG  PHE A 167      10.024  34.187  28.331  1.00 19.23           C  
ATOM   2501  CD1 PHE A 167      10.736  34.796  27.316  1.00 19.81           C  
ATOM   2502  CD2 PHE A 167      10.186  34.641  29.632  1.00 21.69           C  
ATOM   2503  CE1 PHE A 167      11.606  35.847  27.593  1.00 19.39           C  
ATOM   2504  CE2 PHE A 167      11.054  35.699  29.928  1.00 21.31           C  
ATOM   2505  CZ  PHE A 167      11.755  36.292  28.891  1.00 20.08           C  
ATOM   2506  H   PHE A 167       7.692  31.064  27.752  1.00  0.00           H  
ATOM   2507  HA  PHE A 167       7.108  33.811  28.340  1.00  0.00           H  
ATOM   2508 1HB  PHE A 167       9.112  32.479  29.059  1.00  0.00           H  
ATOM   2509 2HB  PHE A 167       9.653  32.382  27.391  1.00  0.00           H  
ATOM   2510  HD1 PHE A 167      10.609  34.445  26.292  1.00  0.00           H  
ATOM   2511  HD2 PHE A 167       9.623  34.158  30.432  1.00  0.00           H  
ATOM   2512  HE1 PHE A 167      12.167  36.316  26.785  1.00  0.00           H  
ATOM   2513  HE2 PHE A 167      11.185  36.058  30.949  1.00  0.00           H  
ATOM   2514  HZ  PHE A 167      12.431  37.117  29.111  1.00  0.00           H  
ATOM   2515  N   TYR A 168       7.976  33.085  25.210  1.00 14.47           N  
ATOM   2516  CA  TYR A 168       8.028  33.620  23.858  1.00 15.55           C  
ATOM   2517  C   TYR A 168       6.789  33.250  23.015  1.00 17.03           C  
ATOM   2518  O   TYR A 168       6.802  33.615  21.839  1.00 17.59           O  
ATOM   2519  CB  TYR A 168       9.266  33.075  23.140  1.00 15.18           C  
ATOM   2520  CG  TYR A 168      10.619  33.541  23.691  1.00 14.56           C  
ATOM   2521  CD1 TYR A 168      10.949  34.883  23.622  1.00 14.44           C  
ATOM   2522  CD2 TYR A 168      11.543  32.629  24.218  1.00 15.89           C  
ATOM   2523  CE1 TYR A 168      12.179  35.371  24.084  1.00 13.76           C  
ATOM   2524  CE2 TYR A 168      12.783  33.097  24.676  1.00 15.43           C  
ATOM   2525  CZ  TYR A 168      13.080  34.441  24.579  1.00 15.73           C  
ATOM   2526  OH  TYR A 168      14.311  34.899  25.067  1.00 15.68           O  
ATOM   2527  H   TYR A 168       8.176  32.106  25.360  1.00  0.00           H  
ATOM   2528  HA  TYR A 168       8.099  34.706  23.918  1.00  0.00           H  
ATOM   2529 1HB  TYR A 168       9.261  31.985  23.182  1.00  0.00           H  
ATOM   2530 2HB  TYR A 168       9.233  33.362  22.089  1.00  0.00           H  
ATOM   2531  HD1 TYR A 168      10.242  35.597  23.198  1.00  0.00           H  
ATOM   2532  HD2 TYR A 168      11.295  31.569  24.268  1.00  0.00           H  
ATOM   2533  HE1 TYR A 168      12.404  36.435  24.013  1.00  0.00           H  
ATOM   2534  HE2 TYR A 168      13.504  32.400  25.104  1.00  0.00           H  
ATOM   2535  HH  TYR A 168      14.808  34.159  25.425  1.00  0.00           H  
ATOM   2536  N   ASN A 169       5.832  32.525  23.559  1.00 16.36           N  
ATOM   2537  CA  ASN A 169       4.699  32.063  22.737  1.00 19.08           C  
ATOM   2538  C   ASN A 169       5.282  31.349  21.509  1.00 18.52           C  
ATOM   2539  O   ASN A 169       5.011  31.700  20.345  1.00 18.83           O  
ATOM   2540  CB  ASN A 169       3.771  33.197  22.275  1.00 17.26           C  
ATOM   2541  CG  ASN A 169       3.031  33.822  23.437  1.00 18.72           C  
ATOM   2542  OD1 ASN A 169       3.311  33.544  24.602  1.00 19.92           O  
ATOM   2543  ND2 ASN A 169       2.055  34.682  23.140  1.00 20.49           N  
ATOM   2544  H   ASN A 169       5.862  32.279  24.538  1.00  0.00           H  
ATOM   2545  HA  ASN A 169       4.095  31.377  23.334  1.00  0.00           H  
ATOM   2546 1HB  ASN A 169       4.358  33.964  21.767  1.00  0.00           H  
ATOM   2547 2HB  ASN A 169       3.050  32.807  21.556  1.00  0.00           H  
ATOM   2548 1HD2 ASN A 169       1.536  35.122  23.873  1.00  0.00           H  
ATOM   2549 2HD2 ASN A 169       1.843  34.887  22.185  1.00  0.00           H  
ATOM   2550  N   LEU A 170       6.094  30.303  21.761  1.00 17.27           N  
ATOM   2551  CA  LEU A 170       6.793  29.646  20.656  1.00 18.77           C  
ATOM   2552  C   LEU A 170       5.862  28.900  19.690  1.00 21.48           C  
ATOM   2553  O   LEU A 170       6.187  28.821  18.521  1.00 20.78           O  
ATOM   2554  CB  LEU A 170       7.799  28.599  21.157  1.00 18.89           C  
ATOM   2555  CG  LEU A 170       9.013  29.247  21.860  1.00 18.01           C  
ATOM   2556  CD1 LEU A 170       9.969  28.151  22.321  1.00 21.29           C  
ATOM   2557  CD2 LEU A 170       9.722  30.242  20.959  1.00 18.84           C  
ATOM   2558  H   LEU A 170       6.230  29.962  22.702  1.00  0.00           H  
ATOM   2559  HA  LEU A 170       7.344  30.402  20.098  1.00  0.00           H  
ATOM   2560 1HB  LEU A 170       7.290  27.932  21.851  1.00  0.00           H  
ATOM   2561 2HB  LEU A 170       8.142  28.011  20.306  1.00  0.00           H  
ATOM   2562  HG  LEU A 170       8.678  29.774  22.754  1.00  0.00           H  
ATOM   2563 1HD1 LEU A 170      10.828  28.603  22.818  1.00  0.00           H  
ATOM   2564 2HD1 LEU A 170       9.455  27.489  23.017  1.00  0.00           H  
ATOM   2565 3HD1 LEU A 170      10.309  27.579  21.459  1.00  0.00           H  
ATOM   2566 1HD2 LEU A 170      10.569  30.676  21.491  1.00  0.00           H  
ATOM   2567 2HD2 LEU A 170      10.078  29.732  20.064  1.00  0.00           H  
ATOM   2568 3HD2 LEU A 170       9.029  31.034  20.674  1.00  0.00           H  
ATOM   2569  N   ASP A 171       4.682  28.497  20.162  1.00 22.75           N  
ATOM   2570  CA  ASP A 171       3.699  27.895  19.239  1.00 26.60           C  
ATOM   2571  C   ASP A 171       3.314  28.867  18.141  1.00 26.63           C  
ATOM   2572  O   ASP A 171       2.956  28.461  17.020  1.00 28.28           O  
ATOM   2573  CB  ASP A 171       2.500  27.421  20.058  1.00 29.51           C  
ATOM   2574  CG  ASP A 171       1.704  28.543  20.677  1.00 33.86           C  
ATOM   2575  OD1 ASP A 171       2.223  29.507  21.274  1.00 36.00           O  
ATOM   2576  OD2 ASP A 171       0.463  28.486  20.560  1.00 38.14           O  
ATOM   2577  H   ASP A 171       4.444  28.594  21.139  1.00  0.00           H  
ATOM   2578  HA  ASP A 171       4.166  27.043  18.744  1.00  0.00           H  
ATOM   2579 1HB  ASP A 171       1.832  26.840  19.422  1.00  0.00           H  
ATOM   2580 2HB  ASP A 171       2.843  26.765  20.859  1.00  0.00           H  
ATOM   2581  N   GLU A 172       3.424  30.175  18.348  1.00 25.55           N  
ATOM   2582  CA  GLU A 172       3.158  31.140  17.306  1.00 27.59           C  
ATOM   2583  C   GLU A 172       4.380  31.843  16.748  1.00 26.63           C  
ATOM   2584  O   GLU A 172       4.336  32.308  15.601  1.00 27.44           O  
ATOM   2585  CB  GLU A 172       2.189  32.192  17.786  1.00 30.97           C  
ATOM   2586  CG  GLU A 172       2.498  33.202  18.852  1.00 34.11           C  
ATOM   2587  CD  GLU A 172       1.155  33.555  19.510  1.00 36.66           C  
ATOM   2588  OE1 GLU A 172       0.302  32.642  19.522  1.00 38.73           O  
ATOM   2589  OE2 GLU A 172       0.962  34.683  19.968  1.00 36.88           O  
ATOM   2590  H   GLU A 172       3.702  30.502  19.262  1.00  0.00           H  
ATOM   2591  HA  GLU A 172       2.712  30.619  16.458  1.00  0.00           H  
ATOM   2592 1HB  GLU A 172       1.889  32.820  16.947  1.00  0.00           H  
ATOM   2593 2HB  GLU A 172       1.291  31.710  18.172  1.00  0.00           H  
ATOM   2594 1HG  GLU A 172       3.201  32.764  19.560  1.00  0.00           H  
ATOM   2595 2HG  GLU A 172       2.978  34.064  18.392  1.00  0.00           H  
ATOM   2596  N   ASN A 173       5.447  31.990  17.558  1.00 23.63           N  
ATOM   2597  CA  ASN A 173       6.571  32.790  17.069  1.00 21.16           C  
ATOM   2598  C   ASN A 173       7.784  32.021  16.600  1.00 21.74           C  
ATOM   2599  O   ASN A 173       8.633  32.619  15.916  1.00 21.25           O  
ATOM   2600  CB  ASN A 173       6.976  33.759  18.214  1.00 20.22           C  
ATOM   2601  CG  ASN A 173       5.886  34.791  18.424  1.00 21.21           C  
ATOM   2602  OD1 ASN A 173       5.388  35.331  17.433  1.00 23.04           O  
ATOM   2603  ND2 ASN A 173       5.479  35.100  19.642  1.00 20.72           N  
ATOM   2604  H   ASN A 173       5.501  31.575  18.477  1.00  0.00           H  
ATOM   2605  HA  ASN A 173       6.240  33.355  16.196  1.00  0.00           H  
ATOM   2606 1HB  ASN A 173       7.140  33.191  19.131  1.00  0.00           H  
ATOM   2607 2HB  ASN A 173       7.916  34.249  17.960  1.00  0.00           H  
ATOM   2608 1HD2 ASN A 173       4.759  35.782  19.771  1.00  0.00           H  
ATOM   2609 2HD2 ASN A 173       5.890  34.652  20.435  1.00  0.00           H  
ATOM   2610  N   LEU A 174       7.913  30.763  16.971  1.00 22.41           N  
ATOM   2611  CA  LEU A 174       9.124  30.025  16.581  1.00 23.17           C  
ATOM   2612  C   LEU A 174       9.248  29.953  15.073  1.00 24.90           C  
ATOM   2613  O   LEU A 174       8.311  29.532  14.369  1.00 25.74           O  
ATOM   2614  CB  LEU A 174       9.144  28.651  17.219  1.00 22.95           C  
ATOM   2615  CG  LEU A 174      10.412  27.834  16.949  1.00 24.51           C  
ATOM   2616  CD1 LEU A 174      11.572  28.508  17.703  1.00 23.30           C  
ATOM   2617  CD2 LEU A 174      10.192  26.402  17.403  1.00 24.36           C  
ATOM   2618  H   LEU A 174       7.204  30.292  17.515  1.00  0.00           H  
ATOM   2619  HA  LEU A 174       9.994  30.581  16.929  1.00  0.00           H  
ATOM   2620 1HB  LEU A 174       9.038  28.767  18.296  1.00  0.00           H  
ATOM   2621 2HB  LEU A 174       8.290  28.084  16.850  1.00  0.00           H  
ATOM   2622  HG  LEU A 174      10.634  27.848  15.882  1.00  0.00           H  
ATOM   2623 1HD1 LEU A 174      12.492  27.949  17.531  1.00  0.00           H  
ATOM   2624 2HD1 LEU A 174      11.696  29.529  17.342  1.00  0.00           H  
ATOM   2625 3HD1 LEU A 174      11.352  28.524  18.770  1.00  0.00           H  
ATOM   2626 1HD2 LEU A 174      11.092  25.817  17.212  1.00  0.00           H  
ATOM   2627 2HD2 LEU A 174       9.971  26.389  18.470  1.00  0.00           H  
ATOM   2628 3HD2 LEU A 174       9.355  25.970  16.853  1.00  0.00           H  
ATOM   2629  N   GLY A 175      10.382  30.423  14.542  1.00 23.97           N  
ATOM   2630  CA  GLY A 175      10.595  30.358  13.095  1.00 24.87           C  
ATOM   2631  C   GLY A 175      10.208  31.647  12.410  1.00 26.23           C  
ATOM   2632  O   GLY A 175      10.593  31.834  11.241  1.00 29.28           O  
ATOM   2633  H   GLY A 175      11.100  30.825  15.127  1.00  0.00           H  
ATOM   2634 1HA  GLY A 175      11.644  30.142  12.891  1.00  0.00           H  
ATOM   2635 2HA  GLY A 175      10.011  29.538  12.678  1.00  0.00           H  
ATOM   2636  N   THR A 176       9.500  32.571  13.064  1.00 25.00           N  
ATOM   2637  CA  THR A 176       9.182  33.839  12.419  1.00 25.76           C  
ATOM   2638  C   THR A 176       9.698  35.027  13.232  1.00 25.44           C  
ATOM   2639  O   THR A 176      10.480  35.823  12.710  1.00 28.60           O  
ATOM   2640  CB  THR A 176       7.671  34.056  12.247  1.00 27.78           C  
ATOM   2641  OG1 THR A 176       7.043  33.795  13.505  1.00 29.70           O  
ATOM   2642  CG2 THR A 176       7.101  33.105  11.195  1.00 28.33           C  
ATOM   2643  H   THR A 176       9.178  32.404  14.007  1.00  0.00           H  
ATOM   2644  HA  THR A 176       9.630  33.843  11.425  1.00  0.00           H  
ATOM   2645  HB  THR A 176       7.484  35.083  11.935  1.00  0.00           H  
ATOM   2646  HG1 THR A 176       7.710  33.549  14.150  1.00  0.00           H  
ATOM   2647 1HG2 THR A 176       6.030  33.278  11.091  1.00  0.00           H  
ATOM   2648 2HG2 THR A 176       7.593  33.283  10.239  1.00  0.00           H  
ATOM   2649 3HG2 THR A 176       7.273  32.075  11.504  1.00  0.00           H  
ATOM   2650  N   ARG A 177       9.273  35.127  14.478  1.00 21.05           N  
ATOM   2651  CA  ARG A 177       9.763  36.243  15.293  1.00 21.48           C  
ATOM   2652  C   ARG A 177      10.939  35.840  16.185  1.00 20.31           C  
ATOM   2653  O   ARG A 177      11.553  36.742  16.761  1.00 20.04           O  
ATOM   2654  CB  ARG A 177       8.608  36.785  16.148  1.00 20.46           C  
ATOM   2655  CG  ARG A 177       7.760  37.720  15.255  1.00 23.41           C  
ATOM   2656  CD  ARG A 177       6.573  38.217  16.060  1.00 25.35           C  
ATOM   2657  NE  ARG A 177       5.801  39.216  15.332  1.00 27.70           N  
ATOM   2658  CZ  ARG A 177       6.021  40.509  15.184  1.00 28.78           C  
ATOM   2659  NH1 ARG A 177       7.060  41.185  15.656  1.00 27.57           N  
ATOM   2660  NH2 ARG A 177       5.130  41.187  14.458  1.00 31.21           N  
ATOM   2661  H   ARG A 177       8.627  34.466  14.886  1.00  0.00           H  
ATOM   2662  HA  ARG A 177      10.118  37.029  14.626  1.00  0.00           H  
ATOM   2663 1HB  ARG A 177       8.015  35.954  16.527  1.00  0.00           H  
ATOM   2664 2HB  ARG A 177       9.012  37.318  17.009  1.00  0.00           H  
ATOM   2665 1HG  ARG A 177       8.368  38.565  14.932  1.00  0.00           H  
ATOM   2666 2HG  ARG A 177       7.410  37.170  14.381  1.00  0.00           H  
ATOM   2667 1HD  ARG A 177       5.915  37.380  16.291  1.00  0.00           H  
ATOM   2668 2HD  ARG A 177       6.925  38.668  16.987  1.00  0.00           H  
ATOM   2669  HE  ARG A 177       4.964  38.908  14.856  1.00  0.00           H  
ATOM   2670 1HH1 ARG A 177       7.776  40.707  16.185  1.00  0.00           H  
ATOM   2671 2HH1 ARG A 177       7.136  42.178  15.487  1.00  0.00           H  
ATOM   2672 1HH2 ARG A 177       4.337  40.707  14.054  1.00  0.00           H  
ATOM   2673 2HH2 ARG A 177       5.248  42.178  14.312  1.00  0.00           H  
ATOM   2674  N   ILE A 178      11.152  34.556  16.367  1.00 17.34           N  
ATOM   2675  CA  ILE A 178      12.305  34.095  17.160  1.00 16.80           C  
ATOM   2676  C   ILE A 178      12.838  32.806  16.562  1.00 18.09           C  
ATOM   2677  O   ILE A 178      12.064  31.912  16.152  1.00 19.45           O  
ATOM   2678  CB  ILE A 178      12.025  34.000  18.669  1.00 15.63           C  
ATOM   2679  CG1 ILE A 178      13.381  33.730  19.382  1.00 17.48           C  
ATOM   2680  CG2 ILE A 178      10.980  32.941  19.040  1.00 16.00           C  
ATOM   2681  CD1 ILE A 178      13.301  34.076  20.876  1.00 16.95           C  
ATOM   2682  H   ILE A 178      10.527  33.872  15.965  1.00  0.00           H  
ATOM   2683  HA  ILE A 178      13.119  34.807  17.032  1.00  0.00           H  
ATOM   2684  HB  ILE A 178      11.656  34.959  19.031  1.00  0.00           H  
ATOM   2685 1HG1 ILE A 178      13.652  32.682  19.263  1.00  0.00           H  
ATOM   2686 2HG1 ILE A 178      14.164  34.325  18.911  1.00  0.00           H  
ATOM   2687 1HG2 ILE A 178      10.837  32.933  20.120  1.00  0.00           H  
ATOM   2688 2HG2 ILE A 178      10.035  33.175  18.551  1.00  0.00           H  
ATOM   2689 3HG2 ILE A 178      11.324  31.960  18.713  1.00  0.00           H  
ATOM   2690 1HD1 ILE A 178      14.264  33.877  21.348  1.00  0.00           H  
ATOM   2691 2HD1 ILE A 178      13.051  35.131  20.992  1.00  0.00           H  
ATOM   2692 3HD1 ILE A 178      12.533  33.466  21.350  1.00  0.00           H  
ATOM   2693  N   SER A 179      14.158  32.668  16.451  1.00 16.50           N  
ATOM   2694  CA  SER A 179      14.764  31.458  15.885  1.00 16.20           C  
ATOM   2695  C   SER A 179      15.011  30.411  16.960  1.00 17.89           C  
ATOM   2696  O   SER A 179      15.131  30.770  18.148  1.00 14.69           O  
ATOM   2697  CB  SER A 179      16.102  31.856  15.216  1.00 14.74           C  
ATOM   2698  OG  SER A 179      16.956  32.410  16.241  1.00 15.79           O  
ATOM   2699  H   SER A 179      14.757  33.418  16.765  1.00  0.00           H  
ATOM   2700  HA  SER A 179      14.085  31.049  15.136  1.00  0.00           H  
ATOM   2701 1HB  SER A 179      16.554  30.978  14.755  1.00  0.00           H  
ATOM   2702 2HB  SER A 179      15.912  32.580  14.424  1.00  0.00           H  
ATOM   2703  HG  SER A 179      16.449  32.375  17.056  1.00  0.00           H  
ATOM   2704  N   GLU A 180      15.137  29.131  16.565  1.00 16.67           N  
ATOM   2705  CA  GLU A 180      15.505  28.091  17.500  1.00 17.90           C  
ATOM   2706  C   GLU A 180      16.821  28.482  18.218  1.00 17.46           C  
ATOM   2707  O   GLU A 180      16.999  28.188  19.396  1.00 16.01           O  
ATOM   2708  CB  GLU A 180      15.826  26.815  16.729  1.00 24.45           C  
ATOM   2709  CG  GLU A 180      14.771  25.745  16.715  1.00 33.07           C  
ATOM   2710  CD  GLU A 180      15.106  24.729  15.623  1.00 36.87           C  
ATOM   2711  OE1 GLU A 180      16.222  24.163  15.627  1.00 38.63           O  
ATOM   2712  OE2 GLU A 180      14.214  24.568  14.762  1.00 41.53           O  
ATOM   2713  H   GLU A 180      14.972  28.888  15.599  1.00  0.00           H  
ATOM   2714  HA  GLU A 180      14.659  27.907  18.164  1.00  0.00           H  
ATOM   2715 1HB  GLU A 180      16.031  27.061  15.687  1.00  0.00           H  
ATOM   2716 2HB  GLU A 180      16.726  26.358  17.141  1.00  0.00           H  
ATOM   2717 1HG  GLU A 180      14.741  25.266  17.693  1.00  0.00           H  
ATOM   2718 2HG  GLU A 180      13.801  26.208  16.538  1.00  0.00           H  
ATOM   2719  N   GLU A 181      17.740  29.061  17.453  1.00 15.34           N  
ATOM   2720  CA  GLU A 181      19.061  29.397  18.005  1.00 14.08           C  
ATOM   2721  C   GLU A 181      18.954  30.483  19.070  1.00 12.06           C  
ATOM   2722  O   GLU A 181      19.656  30.425  20.087  1.00 13.36           O  
ATOM   2723  CB  GLU A 181      19.973  29.899  16.867  1.00 14.77           C  
ATOM   2724  CG  GLU A 181      20.364  28.762  15.919  1.00 15.90           C  
ATOM   2725  CD  GLU A 181      19.489  28.735  14.665  1.00 18.90           C  
ATOM   2726  OE1 GLU A 181      18.341  29.179  14.687  1.00 16.33           O  
ATOM   2727  OE2 GLU A 181      20.002  28.299  13.598  1.00 19.22           O  
ATOM   2728  H   GLU A 181      17.542  29.276  16.486  1.00  0.00           H  
ATOM   2729  HA  GLU A 181      19.493  28.496  18.441  1.00  0.00           H  
ATOM   2730 1HB  GLU A 181      19.458  30.678  16.305  1.00  0.00           H  
ATOM   2731 2HB  GLU A 181      20.874  30.343  17.291  1.00  0.00           H  
ATOM   2732 1HG  GLU A 181      21.407  28.888  15.628  1.00  0.00           H  
ATOM   2733 2HG  GLU A 181      20.275  27.815  16.449  1.00  0.00           H  
ATOM   2734  N   ALA A 182      18.090  31.461  18.885  1.00 11.98           N  
ATOM   2735  CA  ALA A 182      17.915  32.506  19.927  1.00 11.40           C  
ATOM   2736  C   ALA A 182      17.295  31.880  21.161  1.00 14.06           C  
ATOM   2737  O   ALA A 182      17.640  32.283  22.281  1.00 14.61           O  
ATOM   2738  CB  ALA A 182      17.131  33.674  19.357  1.00 12.82           C  
ATOM   2739  H   ALA A 182      17.540  31.512  18.039  1.00  0.00           H  
ATOM   2740  HA  ALA A 182      18.904  32.852  20.229  1.00  0.00           H  
ATOM   2741 1HB  ALA A 182      17.005  34.437  20.125  1.00  0.00           H  
ATOM   2742 2HB  ALA A 182      17.672  34.097  18.510  1.00  0.00           H  
ATOM   2743 3HB  ALA A 182      16.153  33.328  19.026  1.00  0.00           H  
ATOM   2744  N   VAL A 183      16.389  30.884  21.038  1.00 12.31           N  
ATOM   2745  CA  VAL A 183      15.848  30.194  22.213  1.00 13.07           C  
ATOM   2746  C   VAL A 183      16.921  29.375  22.912  1.00 13.49           C  
ATOM   2747  O   VAL A 183      17.003  29.386  24.141  1.00 14.74           O  
ATOM   2748  CB  VAL A 183      14.694  29.233  21.803  1.00 14.58           C  
ATOM   2749  CG1 VAL A 183      14.125  28.507  23.013  1.00 16.47           C  
ATOM   2750  CG2 VAL A 183      13.581  30.102  21.195  1.00 16.72           C  
ATOM   2751  H   VAL A 183      16.077  30.608  20.118  1.00  0.00           H  
ATOM   2752  HA  VAL A 183      15.450  30.941  22.900  1.00  0.00           H  
ATOM   2753  HB  VAL A 183      15.072  28.517  21.073  1.00  0.00           H  
ATOM   2754 1HG1 VAL A 183      13.321  27.843  22.694  1.00  0.00           H  
ATOM   2755 2HG1 VAL A 183      14.911  27.921  23.489  1.00  0.00           H  
ATOM   2756 3HG1 VAL A 183      13.733  29.235  23.723  1.00  0.00           H  
ATOM   2757 1HG2 VAL A 183      12.749  29.467  20.892  1.00  0.00           H  
ATOM   2758 2HG2 VAL A 183      13.236  30.823  21.936  1.00  0.00           H  
ATOM   2759 3HG2 VAL A 183      13.968  30.633  20.325  1.00  0.00           H  
ATOM   2760  N   ARG A 184      17.778  28.708  22.151  1.00 14.11           N  
ATOM   2761  CA  ARG A 184      18.884  27.914  22.708  1.00 13.89           C  
ATOM   2762  C   ARG A 184      19.778  28.821  23.549  1.00 14.50           C  
ATOM   2763  O   ARG A 184      20.267  28.457  24.638  1.00 13.33           O  
ATOM   2764  CB  ARG A 184      19.648  27.267  21.535  1.00 15.97           C  
ATOM   2765  CG  ARG A 184      20.816  26.432  22.018  1.00 20.23           C  
ATOM   2766  CD  ARG A 184      21.717  25.871  20.910  1.00 26.16           C  
ATOM   2767  NE  ARG A 184      20.983  25.544  19.713  1.00 30.05           N  
ATOM   2768  CZ  ARG A 184      21.296  25.697  18.438  1.00 31.70           C  
ATOM   2769  NH1 ARG A 184      22.449  26.193  18.021  1.00 29.47           N  
ATOM   2770  NH2 ARG A 184      20.354  25.300  17.570  1.00 32.88           N  
ATOM   2771  H   ARG A 184      17.660  28.752  21.149  1.00  0.00           H  
ATOM   2772  HA  ARG A 184      18.464  27.137  23.348  1.00  0.00           H  
ATOM   2773 1HB  ARG A 184      18.969  26.637  20.962  1.00  0.00           H  
ATOM   2774 2HB  ARG A 184      20.015  28.046  20.866  1.00  0.00           H  
ATOM   2775 1HG  ARG A 184      21.455  27.037  22.662  1.00  0.00           H  
ATOM   2776 2HG  ARG A 184      20.443  25.575  22.580  1.00  0.00           H  
ATOM   2777 1HD  ARG A 184      22.474  26.610  20.647  1.00  0.00           H  
ATOM   2778 2HD  ARG A 184      22.204  24.963  21.263  1.00  0.00           H  
ATOM   2779  HE  ARG A 184      20.069  25.125  19.822  1.00  0.00           H  
ATOM   2780 1HH1 ARG A 184      23.148  26.479  18.692  1.00  0.00           H  
ATOM   2781 2HH1 ARG A 184      22.631  26.286  17.032  1.00  0.00           H  
ATOM   2782 1HH2 ARG A 184      19.482  24.917  17.910  1.00  0.00           H  
ATOM   2783 2HH2 ARG A 184      20.515  25.383  16.577  1.00  0.00           H  
ATOM   2784  N   ASN A 185      20.069  30.022  23.031  1.00 11.99           N  
ATOM   2785  CA  ASN A 185      20.905  30.983  23.768  1.00 13.00           C  
ATOM   2786  C   ASN A 185      20.211  31.352  25.067  1.00 13.57           C  
ATOM   2787  O   ASN A 185      20.843  31.389  26.128  1.00 12.41           O  
ATOM   2788  CB  ASN A 185      21.196  32.277  22.973  1.00 11.76           C  
ATOM   2789  CG  ASN A 185      22.027  33.287  23.795  1.00 13.09           C  
ATOM   2790  OD1 ASN A 185      23.211  32.991  24.027  1.00 14.52           O  
ATOM   2791  ND2 ASN A 185      21.424  34.367  24.200  1.00 14.06           N  
ATOM   2792  H   ASN A 185      19.712  30.277  22.121  1.00  0.00           H  
ATOM   2793  HA  ASN A 185      21.866  30.512  23.983  1.00  0.00           H  
ATOM   2794 1HB  ASN A 185      21.737  32.029  22.059  1.00  0.00           H  
ATOM   2795 2HB  ASN A 185      20.255  32.743  22.680  1.00  0.00           H  
ATOM   2796 1HD2 ASN A 185      21.924  35.048  24.735  1.00  0.00           H  
ATOM   2797 2HD2 ASN A 185      20.461  34.516  23.976  1.00  0.00           H  
ATOM   2798  N   SER A 186      18.881  31.556  25.042  1.00 10.83           N  
ATOM   2799  CA  SER A 186      18.206  31.859  26.325  1.00 12.47           C  
ATOM   2800  C   SER A 186      18.289  30.694  27.307  1.00 12.89           C  
ATOM   2801  O   SER A 186      18.438  30.961  28.521  1.00 13.31           O  
ATOM   2802  CB  SER A 186      16.728  32.184  26.116  1.00 13.63           C  
ATOM   2803  OG  SER A 186      16.618  33.439  25.458  1.00 16.56           O  
ATOM   2804  H   SER A 186      18.332  31.512  24.196  1.00  0.00           H  
ATOM   2805  HA  SER A 186      18.686  32.731  26.771  1.00  0.00           H  
ATOM   2806 1HB  SER A 186      16.263  31.397  25.523  1.00  0.00           H  
ATOM   2807 2HB  SER A 186      16.222  32.210  27.080  1.00  0.00           H  
ATOM   2808  HG  SER A 186      17.517  33.746  25.322  1.00  0.00           H  
ATOM   2809  N   TRP A 187      18.117  29.466  26.831  1.00 11.04           N  
ATOM   2810  CA  TRP A 187      18.229  28.316  27.721  1.00 12.01           C  
ATOM   2811  C   TRP A 187      19.634  28.204  28.313  1.00 11.54           C  
ATOM   2812  O   TRP A 187      19.794  28.015  29.524  1.00 12.02           O  
ATOM   2813  CB  TRP A 187      17.876  27.006  26.949  1.00 13.17           C  
ATOM   2814  CG  TRP A 187      17.843  25.830  27.877  1.00 12.99           C  
ATOM   2815  CD1 TRP A 187      16.733  25.303  28.473  1.00 14.08           C  
ATOM   2816  CD2 TRP A 187      18.959  25.003  28.276  1.00 14.41           C  
ATOM   2817  NE1 TRP A 187      17.117  24.221  29.253  1.00 15.49           N  
ATOM   2818  CE2 TRP A 187      18.459  24.020  29.137  1.00 14.50           C  
ATOM   2819  CE3 TRP A 187      20.321  25.032  27.978  1.00 15.76           C  
ATOM   2820  CZ2 TRP A 187      19.289  23.074  29.760  1.00 15.23           C  
ATOM   2821  CZ3 TRP A 187      21.158  24.088  28.588  1.00 15.97           C  
ATOM   2822  CH2 TRP A 187      20.628  23.113  29.447  1.00 15.93           C  
ATOM   2823  H   TRP A 187      17.908  29.314  25.855  1.00  0.00           H  
ATOM   2824  HA  TRP A 187      17.522  28.443  28.541  1.00  0.00           H  
ATOM   2825 1HB  TRP A 187      16.906  27.119  26.465  1.00  0.00           H  
ATOM   2826 2HB  TRP A 187      18.614  26.835  26.166  1.00  0.00           H  
ATOM   2827  HD1 TRP A 187      15.720  25.681  28.347  1.00  0.00           H  
ATOM   2828  HE1 TRP A 187      16.502  23.660  29.825  1.00  0.00           H  
ATOM   2829  HE3 TRP A 187      20.726  25.769  27.285  1.00  0.00           H  
ATOM   2830  HZ2 TRP A 187      18.901  22.335  30.461  1.00  0.00           H  
ATOM   2831  HZ3 TRP A 187      22.228  24.127  28.382  1.00  0.00           H  
ATOM   2832  HH2 TRP A 187      21.300  22.369  29.876  1.00  0.00           H  
ATOM   2833  N   ASN A 188      20.684  28.447  27.504  1.00 11.42           N  
ATOM   2834  CA  ASN A 188      22.040  28.334  28.077  1.00 11.48           C  
ATOM   2835  C   ASN A 188      22.203  29.428  29.158  1.00 11.98           C  
ATOM   2836  O   ASN A 188      22.908  29.134  30.162  1.00 12.70           O  
ATOM   2837  CB  ASN A 188      23.104  28.626  26.996  1.00 14.89           C  
ATOM   2838  CG  ASN A 188      23.318  27.456  26.051  1.00 15.32           C  
ATOM   2839  OD1 ASN A 188      22.963  26.338  26.360  1.00 16.82           O  
ATOM   2840  ND2 ASN A 188      23.964  27.682  24.906  1.00 18.89           N  
ATOM   2841  H   ASN A 188      20.580  28.701  26.532  1.00  0.00           H  
ATOM   2842  HA  ASN A 188      22.179  27.314  28.439  1.00  0.00           H  
ATOM   2843 1HB  ASN A 188      22.801  29.497  26.413  1.00  0.00           H  
ATOM   2844 2HB  ASN A 188      24.053  28.867  27.475  1.00  0.00           H  
ATOM   2845 1HD2 ASN A 188      24.120  26.931  24.263  1.00  0.00           H  
ATOM   2846 2HD2 ASN A 188      24.292  28.601  24.690  1.00  0.00           H  
ATOM   2847  N   THR A 189      21.726  30.631  28.923  1.00 11.22           N  
ATOM   2848  CA  THR A 189      21.855  31.708  29.940  1.00 11.92           C  
ATOM   2849  C   THR A 189      21.164  31.330  31.240  1.00 12.02           C  
ATOM   2850  O   THR A 189      21.728  31.426  32.330  1.00 11.74           O  
ATOM   2851  CB  THR A 189      21.268  33.024  29.411  1.00 12.97           C  
ATOM   2852  OG1 THR A 189      22.017  33.387  28.219  1.00 14.18           O  
ATOM   2853  CG2 THR A 189      21.388  34.115  30.467  1.00 15.93           C  
ATOM   2854  H   THR A 189      21.266  30.834  28.047  1.00  0.00           H  
ATOM   2855  HA  THR A 189      22.914  31.860  30.151  1.00  0.00           H  
ATOM   2856  HB  THR A 189      20.217  32.879  29.160  1.00  0.00           H  
ATOM   2857  HG1 THR A 189      22.691  32.724  28.051  1.00  0.00           H  
ATOM   2858 1HG2 THR A 189      20.968  35.043  30.080  1.00  0.00           H  
ATOM   2859 2HG2 THR A 189      20.844  33.816  31.363  1.00  0.00           H  
ATOM   2860 3HG2 THR A 189      22.438  34.268  30.714  1.00  0.00           H  
ATOM   2861  N   ALA A 190      19.955  30.783  31.122  1.00  9.88           N  
ATOM   2862  CA  ALA A 190      19.211  30.341  32.310  1.00  9.22           C  
ATOM   2863  C   ALA A 190      19.964  29.250  33.042  1.00 10.70           C  
ATOM   2864  O   ALA A 190      20.063  29.298  34.274  1.00 12.52           O  
ATOM   2865  CB  ALA A 190      17.868  29.764  31.854  1.00  8.89           C  
ATOM   2866  H   ALA A 190      19.538  30.667  30.209  1.00  0.00           H  
ATOM   2867  HA  ALA A 190      19.043  31.210  32.947  1.00  0.00           H  
ATOM   2868 1HB  ALA A 190      17.301  29.430  32.723  1.00  0.00           H  
ATOM   2869 2HB  ALA A 190      17.303  30.532  31.325  1.00  0.00           H  
ATOM   2870 3HB  ALA A 190      18.042  28.920  31.189  1.00  0.00           H  
ATOM   2871  N   ALA A 191      20.545  28.294  32.303  1.00  9.76           N  
ATOM   2872  CA  ALA A 191      21.237  27.196  32.994  1.00 12.32           C  
ATOM   2873  C   ALA A 191      22.531  27.633  33.665  1.00 12.93           C  
ATOM   2874  O   ALA A 191      22.968  26.993  34.667  1.00 12.90           O  
ATOM   2875  CB  ALA A 191      21.512  26.077  31.967  1.00 12.92           C  
ATOM   2876  H   ALA A 191      20.523  28.303  31.293  1.00  0.00           H  
ATOM   2877  HA  ALA A 191      20.581  26.824  33.781  1.00  0.00           H  
ATOM   2878 1HB  ALA A 191      22.026  25.251  32.458  1.00  0.00           H  
ATOM   2879 2HB  ALA A 191      20.568  25.723  31.553  1.00  0.00           H  
ATOM   2880 3HB  ALA A 191      22.136  26.466  31.164  1.00  0.00           H  
ATOM   2881  N   SER A 192      23.091  28.759  33.264  1.00 13.18           N  
ATOM   2882  CA  SER A 192      24.325  29.314  33.867  1.00 13.89           C  
ATOM   2883  C   SER A 192      24.023  30.066  35.149  1.00 14.41           C  
ATOM   2884  O   SER A 192      24.950  30.340  35.936  1.00 12.08           O  
ATOM   2885  CB  SER A 192      25.025  30.212  32.843  1.00 16.32           C  
ATOM   2886  OG  SER A 192      24.364  31.480  32.822  1.00 21.92           O  
ATOM   2887  H   SER A 192      22.646  29.258  32.507  1.00  0.00           H  
ATOM   2888  HA  SER A 192      24.985  28.486  34.130  1.00  0.00           H  
ATOM   2889 1HB  SER A 192      26.074  30.325  33.115  1.00  0.00           H  
ATOM   2890 2HB  SER A 192      24.991  29.740  31.862  1.00  0.00           H  
ATOM   2891  HG  SER A 192      23.653  31.419  33.465  1.00  0.00           H  
ATOM   2892  N   GLY A 193      22.750  30.408  35.390  1.00 11.12           N  
ATOM   2893  CA  GLY A 193      22.381  31.067  36.645  1.00  9.43           C  
ATOM   2894  C   GLY A 193      22.480  30.095  37.828  1.00 10.05           C  
ATOM   2895  O   GLY A 193      22.546  28.861  37.674  1.00 10.70           O  
ATOM   2896  H   GLY A 193      22.032  30.214  34.707  1.00  0.00           H  
ATOM   2897 1HA  GLY A 193      23.037  31.921  36.814  1.00  0.00           H  
ATOM   2898 2HA  GLY A 193      21.365  31.452  36.568  1.00  0.00           H  
ATOM   2899  N   GLY A 194      22.483  30.626  39.037  1.00 10.52           N  
ATOM   2900  CA  GLY A 194      22.639  29.842  40.268  1.00  9.26           C  
ATOM   2901  C   GLY A 194      21.426  28.938  40.522  1.00 11.17           C  
ATOM   2902  O   GLY A 194      20.264  29.328  40.301  1.00 10.47           O  
ATOM   2903  H   GLY A 194      22.371  31.628  39.103  1.00  0.00           H  
ATOM   2904 1HA  GLY A 194      23.539  29.231  40.199  1.00  0.00           H  
ATOM   2905 2HA  GLY A 194      22.773  30.516  41.114  1.00  0.00           H  
ATOM   2906  N   PHE A 195      21.697  27.738  41.058  1.00  9.65           N  
ATOM   2907  CA  PHE A 195      20.564  26.822  41.321  1.00 10.58           C  
ATOM   2908  C   PHE A 195      19.676  27.405  42.416  1.00 11.25           C  
ATOM   2909  O   PHE A 195      18.463  27.210  42.338  1.00 12.03           O  
ATOM   2910  CB  PHE A 195      21.045  25.420  41.774  1.00 12.37           C  
ATOM   2911  CG  PHE A 195      21.578  25.320  43.167  1.00 13.29           C  
ATOM   2912  CD1 PHE A 195      22.919  25.588  43.441  1.00 16.33           C  
ATOM   2913  CD2 PHE A 195      20.754  24.987  44.239  1.00 14.87           C  
ATOM   2914  CE1 PHE A 195      23.430  25.523  44.726  1.00 16.36           C  
ATOM   2915  CE2 PHE A 195      21.249  24.928  45.519  1.00 16.37           C  
ATOM   2916  CZ  PHE A 195      22.580  25.205  45.775  1.00 16.23           C  
ATOM   2917  H   PHE A 195      22.634  27.439  41.286  1.00  0.00           H  
ATOM   2918  HA  PHE A 195      19.996  26.700  40.398  1.00  0.00           H  
ATOM   2919 1HB  PHE A 195      20.221  24.711  41.700  1.00  0.00           H  
ATOM   2920 2HB  PHE A 195      21.835  25.074  41.108  1.00  0.00           H  
ATOM   2921  HD1 PHE A 195      23.586  25.857  42.622  1.00  0.00           H  
ATOM   2922  HD2 PHE A 195      19.703  24.766  44.051  1.00  0.00           H  
ATOM   2923  HE1 PHE A 195      24.487  25.721  44.902  1.00  0.00           H  
ATOM   2924  HE2 PHE A 195      20.582  24.659  46.338  1.00  0.00           H  
ATOM   2925  HZ  PHE A 195      22.960  25.172  46.795  1.00  0.00           H  
ATOM   2926  N   PHE A 196      20.257  28.098  43.414  1.00 11.46           N  
ATOM   2927  CA  PHE A 196      19.405  28.566  44.517  1.00 10.52           C  
ATOM   2928  C   PHE A 196      18.537  29.706  44.082  1.00 11.08           C  
ATOM   2929  O   PHE A 196      17.329  29.787  44.341  1.00 11.90           O  
ATOM   2930  CB  PHE A 196      20.331  28.999  45.698  1.00 11.33           C  
ATOM   2931  CG  PHE A 196      19.582  29.241  46.968  1.00 11.67           C  
ATOM   2932  CD1 PHE A 196      18.953  30.470  47.152  1.00 12.77           C  
ATOM   2933  CD2 PHE A 196      19.434  28.244  47.922  1.00 13.43           C  
ATOM   2934  CE1 PHE A 196      18.229  30.715  48.311  1.00 14.17           C  
ATOM   2935  CE2 PHE A 196      18.739  28.485  49.091  1.00 13.36           C  
ATOM   2936  CZ  PHE A 196      18.131  29.736  49.271  1.00 13.43           C  
ATOM   2937  H   PHE A 196      21.245  28.306  43.433  1.00  0.00           H  
ATOM   2938  HA  PHE A 196      18.765  27.741  44.834  1.00  0.00           H  
ATOM   2939 1HB  PHE A 196      21.078  28.226  45.877  1.00  0.00           H  
ATOM   2940 2HB  PHE A 196      20.862  29.911  45.428  1.00  0.00           H  
ATOM   2941  HD1 PHE A 196      19.036  31.232  46.377  1.00  0.00           H  
ATOM   2942  HD2 PHE A 196      19.914  27.278  47.763  1.00  0.00           H  
ATOM   2943  HE1 PHE A 196      17.742  31.679  48.455  1.00  0.00           H  
ATOM   2944  HE2 PHE A 196      18.659  27.724  49.867  1.00  0.00           H  
ATOM   2945  HZ  PHE A 196      17.576  29.925  50.189  1.00  0.00           H  
ATOM   2946  N   ALA A 197      19.136  30.684  43.365  1.00 10.10           N  
ATOM   2947  CA  ALA A 197      18.399  31.812  42.874  1.00  9.15           C  
ATOM   2948  C   ALA A 197      17.268  31.380  41.934  1.00 10.86           C  
ATOM   2949  O   ALA A 197      16.234  32.045  41.875  1.00 12.40           O  
ATOM   2950  CB  ALA A 197      19.340  32.726  42.037  1.00  9.85           C  
ATOM   2951  H   ALA A 197      20.125  30.620  43.170  1.00  0.00           H  
ATOM   2952  HA  ALA A 197      18.024  32.371  43.732  1.00  0.00           H  
ATOM   2953 1HB  ALA A 197      18.778  33.583  41.665  1.00  0.00           H  
ATOM   2954 2HB  ALA A 197      20.161  33.075  42.664  1.00  0.00           H  
ATOM   2955 3HB  ALA A 197      19.741  32.162  41.196  1.00  0.00           H  
ATOM   2956  N   ALA A 198      17.475  30.340  41.124  1.00 10.13           N  
ATOM   2957  CA  ALA A 198      16.428  29.902  40.201  1.00 12.60           C  
ATOM   2958  C   ALA A 198      15.156  29.536  40.956  1.00 13.54           C  
ATOM   2959  O   ALA A 198      14.070  29.915  40.482  1.00 13.86           O  
ATOM   2960  CB  ALA A 198      16.923  28.684  39.404  1.00 12.98           C  
ATOM   2961  H   ALA A 198      18.355  29.845  41.140  1.00  0.00           H  
ATOM   2962  HA  ALA A 198      16.218  30.721  39.514  1.00  0.00           H  
ATOM   2963 1HB  ALA A 198      16.143  28.358  38.716  1.00  0.00           H  
ATOM   2964 2HB  ALA A 198      17.814  28.957  38.839  1.00  0.00           H  
ATOM   2965 3HB  ALA A 198      17.163  27.874  40.090  1.00  0.00           H  
ATOM   2966  N   ALA A 199      15.286  28.866  42.095  1.00 11.56           N  
ATOM   2967  CA  ALA A 199      14.080  28.497  42.840  1.00 13.68           C  
ATOM   2968  C   ALA A 199      13.650  29.557  43.835  1.00 14.65           C  
ATOM   2969  O   ALA A 199      12.487  29.521  44.284  1.00 13.91           O  
ATOM   2970  CB  ALA A 199      14.337  27.205  43.627  1.00 14.59           C  
ATOM   2971  H   ALA A 199      16.190  28.604  42.461  1.00  0.00           H  
ATOM   2972  HA  ALA A 199      13.277  28.328  42.122  1.00  0.00           H  
ATOM   2973 1HB  ALA A 199      13.439  26.932  44.181  1.00  0.00           H  
ATOM   2974 2HB  ALA A 199      14.595  26.403  42.935  1.00  0.00           H  
ATOM   2975 3HB  ALA A 199      15.159  27.361  44.324  1.00  0.00           H  
ATOM   2976  N   ALA A 200      14.530  30.483  44.233  1.00 11.37           N  
ATOM   2977  CA  ALA A 200      14.128  31.500  45.200  1.00 13.86           C  
ATOM   2978  C   ALA A 200      13.443  32.680  44.514  1.00 15.66           C  
ATOM   2979  O   ALA A 200      12.568  33.381  45.061  1.00 15.40           O  
ATOM   2980  CB  ALA A 200      15.349  32.030  45.963  1.00 15.12           C  
ATOM   2981  H   ALA A 200      15.474  30.491  43.874  1.00  0.00           H  
ATOM   2982  HA  ALA A 200      13.442  31.039  45.911  1.00  0.00           H  
ATOM   2983 1HB  ALA A 200      15.030  32.787  46.679  1.00  0.00           H  
ATOM   2984 2HB  ALA A 200      15.831  31.209  46.494  1.00  0.00           H  
ATOM   2985 3HB  ALA A 200      16.054  32.471  45.260  1.00  0.00           H  
ATOM   2986  N   ALA A 201      13.776  32.945  43.231  1.00 16.51           N  
ATOM   2987  CA  ALA A 201      13.243  34.101  42.523  1.00 16.64           C  
ATOM   2988  C   ALA A 201      11.740  34.145  42.386  1.00 18.17           C  
ATOM   2989  O   ALA A 201      11.129  35.207  42.609  1.00 18.67           O  
ATOM   2990  CB  ALA A 201      13.904  34.260  41.125  1.00 16.91           C  
ATOM   2991  H   ALA A 201      14.412  32.324  42.751  1.00  0.00           H  
ATOM   2992  HA  ALA A 201      13.464  34.991  43.113  1.00  0.00           H  
ATOM   2993 1HB  ALA A 201      13.485  35.131  40.621  1.00  0.00           H  
ATOM   2994 2HB  ALA A 201      14.980  34.392  41.244  1.00  0.00           H  
ATOM   2995 3HB  ALA A 201      13.712  33.370  40.529  1.00  0.00           H  
ATOM   2996  N   PRO A 202      11.047  33.059  42.059  1.00 18.60           N  
ATOM   2997  CA  PRO A 202       9.610  33.043  41.924  1.00 19.01           C  
ATOM   2998  C   PRO A 202       8.892  33.491  43.191  1.00 19.91           C  
ATOM   2999  O   PRO A 202       7.814  34.102  43.067  1.00 20.61           O  
ATOM   3000  CB  PRO A 202       9.270  31.578  41.604  1.00 21.19           C  
ATOM   3001  CG  PRO A 202      10.507  31.104  40.887  1.00 21.86           C  
ATOM   3002  CD  PRO A 202      11.626  31.741  41.698  1.00 20.13           C  
ATOM   3003  HA  PRO A 202       9.318  33.694  41.087  1.00  0.00           H  
ATOM   3004 1HB  PRO A 202       9.061  31.028  42.534  1.00  0.00           H  
ATOM   3005 2HB  PRO A 202       8.358  31.529  40.990  1.00  0.00           H  
ATOM   3006 1HG  PRO A 202      10.543  30.005  40.878  1.00  0.00           H  
ATOM   3007 2HG  PRO A 202      10.486  31.430  39.837  1.00  0.00           H  
ATOM   3008 1HD  PRO A 202      11.833  31.125  42.585  1.00  0.00           H  
ATOM   3009 2HD  PRO A 202      12.526  31.835  41.072  1.00  0.00           H  
ATOM   3010  N   THR A 203       9.478  33.309  44.369  1.00 18.66           N  
ATOM   3011  CA  THR A 203       8.818  33.772  45.599  1.00 19.89           C  
ATOM   3012  C   THR A 203       8.771  35.277  45.639  1.00 20.17           C  
ATOM   3013  O   THR A 203       7.841  35.847  46.240  1.00 22.15           O  
ATOM   3014  CB  THR A 203       9.487  33.218  46.865  1.00 23.25           C  
ATOM   3015  OG1 THR A 203      10.841  33.670  47.048  1.00 28.86           O  
ATOM   3016  CG2 THR A 203       9.550  31.710  46.787  1.00 22.19           C  
ATOM   3017  H   THR A 203      10.377  32.854  44.435  1.00  0.00           H  
ATOM   3018  HA  THR A 203       7.785  33.423  45.590  1.00  0.00           H  
ATOM   3019  HB  THR A 203       8.911  33.515  47.741  1.00  0.00           H  
ATOM   3020  HG1 THR A 203      11.084  34.252  46.324  1.00  0.00           H  
ATOM   3021 1HG2 THR A 203      10.025  31.319  47.687  1.00  0.00           H  
ATOM   3022 2HG2 THR A 203       8.541  31.307  46.705  1.00  0.00           H  
ATOM   3023 3HG2 THR A 203      10.130  31.415  45.914  1.00  0.00           H  
ATOM   3024  N   THR A 204       9.670  35.978  44.934  1.00 15.73           N  
ATOM   3025  CA  THR A 204       9.653  37.428  44.992  1.00 14.92           C  
ATOM   3026  C   THR A 204       8.625  38.027  44.042  1.00 15.25           C  
ATOM   3027  O   THR A 204       8.306  39.192  44.177  1.00 16.87           O  
ATOM   3028  CB  THR A 204      11.046  38.061  44.610  1.00 13.92           C  
ATOM   3029  OG1 THR A 204      11.309  37.799  43.259  1.00 15.04           O  
ATOM   3030  CG2 THR A 204      12.105  37.416  45.502  1.00 13.65           C  
ATOM   3031  H   THR A 204      10.362  35.517  44.361  1.00  0.00           H  
ATOM   3032  HA  THR A 204       9.420  37.731  46.013  1.00  0.00           H  
ATOM   3033  HB  THR A 204      11.012  39.138  44.771  1.00  0.00           H  
ATOM   3034  HG1 THR A 204      10.582  37.297  42.884  1.00  0.00           H  
ATOM   3035 1HG2 THR A 204      13.084  37.832  45.264  1.00  0.00           H  
ATOM   3036 2HG2 THR A 204      11.870  37.615  46.548  1.00  0.00           H  
ATOM   3037 3HG2 THR A 204      12.118  36.340  45.332  1.00  0.00           H  
ATOM   3038  N   TRP A 205       8.122  37.279  43.071  1.00 17.20           N  
ATOM   3039  CA  TRP A 205       7.250  37.834  42.052  1.00 19.47           C  
ATOM   3040  C   TRP A 205       5.935  38.397  42.579  1.00 21.20           C  
ATOM   3041  O   TRP A 205       5.452  39.356  41.945  1.00 24.91           O  
ATOM   3042  CB  TRP A 205       6.901  36.798  40.996  1.00 19.59           C  
ATOM   3043  CG  TRP A 205       8.102  36.304  40.245  1.00 21.02           C  
ATOM   3044  CD1 TRP A 205       9.383  36.784  40.297  1.00 20.45           C  
ATOM   3045  CD2 TRP A 205       8.102  35.208  39.337  1.00 21.81           C  
ATOM   3046  NE1 TRP A 205      10.186  36.043  39.454  1.00 20.89           N  
ATOM   3047  CE2 TRP A 205       9.428  35.055  38.866  1.00 22.02           C  
ATOM   3048  CE3 TRP A 205       7.108  34.322  38.891  1.00 24.05           C  
ATOM   3049  CZ2 TRP A 205       9.786  34.048  37.977  1.00 23.18           C  
ATOM   3050  CZ3 TRP A 205       7.468  33.345  37.987  1.00 25.08           C  
ATOM   3051  CH2 TRP A 205       8.807  33.211  37.542  1.00 25.29           C  
ATOM   3052  H   TRP A 205       8.352  36.296  43.040  1.00  0.00           H  
ATOM   3053  HA  TRP A 205       7.770  38.657  41.562  1.00  0.00           H  
ATOM   3054 1HB  TRP A 205       6.411  35.947  41.469  1.00  0.00           H  
ATOM   3055 2HB  TRP A 205       6.196  37.227  40.284  1.00  0.00           H  
ATOM   3056  HD1 TRP A 205       9.710  37.621  40.911  1.00  0.00           H  
ATOM   3057  HE1 TRP A 205      11.171  36.198  39.292  1.00  0.00           H  
ATOM   3058  HE3 TRP A 205       6.081  34.399  39.248  1.00  0.00           H  
ATOM   3059  HZ2 TRP A 205      10.812  33.918  37.631  1.00  0.00           H  
ATOM   3060  HZ3 TRP A 205       6.690  32.675  37.621  1.00  0.00           H  
ATOM   3061  HH2 TRP A 205       9.055  32.419  36.835  1.00  0.00           H  
ATOM   3062  N   TYR A 206       5.440  37.838  43.671  1.00 22.48           N  
ATOM   3063  CA  TYR A 206       4.177  38.341  44.219  1.00 23.35           C  
ATOM   3064  C   TYR A 206       4.396  39.358  45.327  1.00 23.58           C  
ATOM   3065  O   TYR A 206       3.544  39.568  46.202  1.00 24.40           O  
ATOM   3066  CB  TYR A 206       3.301  37.191  44.698  1.00 24.56           C  
ATOM   3067  CG  TYR A 206       3.850  36.137  45.608  1.00 25.25           C  
ATOM   3068  CD1 TYR A 206       3.831  36.322  46.991  1.00 26.90           C  
ATOM   3069  CD2 TYR A 206       4.397  34.953  45.129  1.00 25.58           C  
ATOM   3070  CE1 TYR A 206       4.335  35.362  47.848  1.00 27.28           C  
ATOM   3071  CE2 TYR A 206       4.905  33.990  45.977  1.00 27.03           C  
ATOM   3072  CZ  TYR A 206       4.874  34.207  47.336  1.00 28.08           C  
ATOM   3073  OH  TYR A 206       5.371  33.259  48.199  1.00 32.22           O  
ATOM   3074  H   TYR A 206       5.909  37.074  44.137  1.00  0.00           H  
ATOM   3075  HA  TYR A 206       3.646  38.875  43.431  1.00  0.00           H  
ATOM   3076 1HB  TYR A 206       2.438  37.589  45.234  1.00  0.00           H  
ATOM   3077 2HB  TYR A 206       2.925  36.637  43.838  1.00  0.00           H  
ATOM   3078  HD1 TYR A 206       3.413  37.236  47.413  1.00  0.00           H  
ATOM   3079  HD2 TYR A 206       4.434  34.765  44.056  1.00  0.00           H  
ATOM   3080  HE1 TYR A 206       4.311  35.526  48.925  1.00  0.00           H  
ATOM   3081  HE2 TYR A 206       5.325  33.071  45.568  1.00  0.00           H  
ATOM   3082  HH  TYR A 206       5.700  32.511  47.695  1.00  0.00           H  
ATOM   3083  N   THR A 207       5.554  40.029  45.340  1.00 18.97           N  
ATOM   3084  CA  THR A 207       5.765  41.109  46.313  1.00 19.32           C  
ATOM   3085  C   THR A 207       4.686  42.178  46.123  1.00 19.35           C  
ATOM   3086  O   THR A 207       4.315  42.436  44.972  1.00 17.99           O  
ATOM   3087  CB  THR A 207       7.146  41.729  45.986  1.00 19.35           C  
ATOM   3088  OG1 THR A 207       8.091  40.703  46.361  1.00 18.35           O  
ATOM   3089  CG2 THR A 207       7.426  43.010  46.739  1.00 20.61           C  
ATOM   3090  H   THR A 207       6.291  39.804  44.687  1.00  0.00           H  
ATOM   3091  HA  THR A 207       5.766  40.677  47.314  1.00  0.00           H  
ATOM   3092  HB  THR A 207       7.201  41.954  44.921  1.00  0.00           H  
ATOM   3093  HG1 THR A 207       7.616  39.940  46.700  1.00  0.00           H  
ATOM   3094 1HG2 THR A 207       8.409  43.388  46.461  1.00  0.00           H  
ATOM   3095 2HG2 THR A 207       6.668  43.752  46.489  1.00  0.00           H  
ATOM   3096 3HG2 THR A 207       7.403  42.814  47.810  1.00  0.00           H  
ATOM   3097  N   ASP A 208       4.231  42.806  47.214  1.00 18.60           N  
ATOM   3098  CA  ASP A 208       3.194  43.834  47.004  1.00 19.59           C  
ATOM   3099  C   ASP A 208       3.825  45.180  46.704  1.00 19.20           C  
ATOM   3100  O   ASP A 208       4.546  45.674  47.585  1.00 21.06           O  
ATOM   3101  CB  ASP A 208       2.388  43.884  48.311  1.00 21.07           C  
ATOM   3102  CG  ASP A 208       1.201  44.840  48.259  1.00 24.66           C  
ATOM   3103  OD1 ASP A 208       0.932  45.530  47.262  1.00 22.31           O  
ATOM   3104  OD2 ASP A 208       0.473  44.829  49.289  1.00 25.97           O  
ATOM   3105  H   ASP A 208       4.553  42.617  48.152  1.00  0.00           H  
ATOM   3106  HA  ASP A 208       2.564  43.524  46.170  1.00  0.00           H  
ATOM   3107 1HB  ASP A 208       2.015  42.887  48.547  1.00  0.00           H  
ATOM   3108 2HB  ASP A 208       3.040  44.192  49.129  1.00  0.00           H  
ATOM   3109  N   PHE A 209       3.644  45.781  45.537  1.00 17.56           N  
ATOM   3110  CA  PHE A 209       4.213  47.095  45.261  1.00 17.53           C  
ATOM   3111  C   PHE A 209       3.152  48.190  45.326  1.00 20.11           C  
ATOM   3112  O   PHE A 209       3.402  49.307  44.889  1.00 17.37           O  
ATOM   3113  CB  PHE A 209       4.777  47.089  43.821  1.00 18.11           C  
ATOM   3114  CG  PHE A 209       5.860  46.055  43.639  1.00 17.72           C  
ATOM   3115  CD1 PHE A 209       7.137  46.384  44.084  1.00 18.89           C  
ATOM   3116  CD2 PHE A 209       5.641  44.847  43.019  1.00 18.65           C  
ATOM   3117  CE1 PHE A 209       8.162  45.442  43.949  1.00 18.26           C  
ATOM   3118  CE2 PHE A 209       6.662  43.930  42.866  1.00 19.68           C  
ATOM   3119  CZ  PHE A 209       7.937  44.242  43.333  1.00 17.15           C  
ATOM   3120  H   PHE A 209       3.100  45.320  44.821  1.00  0.00           H  
ATOM   3121  HA  PHE A 209       5.021  47.278  45.971  1.00  0.00           H  
ATOM   3122 1HB  PHE A 209       3.971  46.888  43.116  1.00  0.00           H  
ATOM   3123 2HB  PHE A 209       5.181  48.073  43.585  1.00  0.00           H  
ATOM   3124  HD1 PHE A 209       7.310  47.365  44.527  1.00  0.00           H  
ATOM   3125  HD2 PHE A 209       4.639  44.613  42.657  1.00  0.00           H  
ATOM   3126  HE1 PHE A 209       9.156  45.660  44.338  1.00  0.00           H  
ATOM   3127  HE2 PHE A 209       6.479  42.970  42.384  1.00  0.00           H  
ATOM   3128  HZ  PHE A 209       8.753  43.532  43.206  1.00  0.00           H  
ATOM   3129  N   ARG A 210       1.973  47.904  45.919  1.00 20.94           N  
ATOM   3130  CA  ARG A 210       0.924  48.961  45.885  1.00 22.82           C  
ATOM   3131  C   ARG A 210       1.330  50.200  46.641  1.00 22.15           C  
ATOM   3132  O   ARG A 210       0.988  51.312  46.204  1.00 25.12           O  
ATOM   3133  CB  ARG A 210      -0.414  48.396  46.419  1.00 23.21           C  
ATOM   3134  CG  ARG A 210      -1.028  47.434  45.407  1.00 25.57           C  
ATOM   3135  CD  ARG A 210      -2.242  46.688  45.954  1.00 26.39           C  
ATOM   3136  NE  ARG A 210      -1.955  46.004  47.200  1.00 28.14           N  
ATOM   3137  CZ  ARG A 210      -2.791  45.358  48.000  1.00 30.06           C  
ATOM   3138  NH1 ARG A 210      -4.084  45.241  47.690  1.00 31.18           N  
ATOM   3139  NH2 ARG A 210      -2.353  44.810  49.121  1.00 31.03           N  
ATOM   3140  H   ARG A 210       1.772  47.026  46.375  1.00  0.00           H  
ATOM   3141  HA  ARG A 210       0.785  49.278  44.851  1.00  0.00           H  
ATOM   3142 1HB  ARG A 210      -0.240  47.881  47.363  1.00  0.00           H  
ATOM   3143 2HB  ARG A 210      -1.103  49.217  46.616  1.00  0.00           H  
ATOM   3144 1HG  ARG A 210      -1.350  47.989  44.526  1.00  0.00           H  
ATOM   3145 2HG  ARG A 210      -0.286  46.690  45.115  1.00  0.00           H  
ATOM   3146 1HD  ARG A 210      -3.051  47.395  46.137  1.00  0.00           H  
ATOM   3147 2HD  ARG A 210      -2.568  45.943  45.229  1.00  0.00           H  
ATOM   3148  HE  ARG A 210      -0.998  46.004  47.526  1.00  0.00           H  
ATOM   3149 1HH1 ARG A 210      -4.437  45.648  46.835  1.00  0.00           H  
ATOM   3150 2HH1 ARG A 210      -4.709  44.746  48.310  1.00  0.00           H  
ATOM   3151 1HH2 ARG A 210      -1.376  44.883  49.371  1.00  0.00           H  
ATOM   3152 2HH2 ARG A 210      -2.994  44.319  49.727  1.00  0.00           H  
ATOM   3153  N   ALA A 211       2.082  50.119  47.724  1.00 21.54           N  
ATOM   3154  CA  ALA A 211       2.547  51.259  48.488  1.00 22.29           C  
ATOM   3155  C   ALA A 211       3.726  51.972  47.829  1.00 23.07           C  
ATOM   3156  O   ALA A 211       4.061  53.092  48.232  1.00 22.91           O  
ATOM   3157  CB  ALA A 211       2.957  50.842  49.902  1.00 23.84           C  
ATOM   3158  H   ALA A 211       2.339  49.189  48.022  1.00  0.00           H  
ATOM   3159  HA  ALA A 211       1.728  51.975  48.561  1.00  0.00           H  
ATOM   3160 1HB  ALA A 211       3.302  51.717  50.454  1.00  0.00           H  
ATOM   3161 2HB  ALA A 211       2.101  50.404  50.415  1.00  0.00           H  
ATOM   3162 3HB  ALA A 211       3.760  50.109  49.846  1.00  0.00           H  
ATOM   3163  N   ASP A 212       4.386  51.336  46.852  1.00 20.85           N  
ATOM   3164  CA  ASP A 212       5.492  51.989  46.165  1.00 20.28           C  
ATOM   3165  C   ASP A 212       5.042  52.884  45.020  1.00 20.11           C  
ATOM   3166  O   ASP A 212       5.664  53.899  44.741  1.00 20.21           O  
ATOM   3167  CB  ASP A 212       6.400  50.893  45.538  1.00 21.99           C  
ATOM   3168  CG  ASP A 212       7.024  50.008  46.587  1.00 23.43           C  
ATOM   3169  OD1 ASP A 212       7.519  50.515  47.609  1.00 25.77           O  
ATOM   3170  OD2 ASP A 212       6.967  48.780  46.447  1.00 26.78           O  
ATOM   3171  H   ASP A 212       4.124  50.399  46.582  1.00  0.00           H  
ATOM   3172  HA  ASP A 212       6.063  52.563  46.896  1.00  0.00           H  
ATOM   3173 1HB  ASP A 212       5.811  50.279  44.857  1.00  0.00           H  
ATOM   3174 2HB  ASP A 212       7.190  51.365  44.953  1.00  0.00           H  
ATOM   3175  N   ILE A 213       3.932  52.555  44.360  1.00 21.69           N  
ATOM   3176  CA  ILE A 213       3.456  53.262  43.169  1.00 22.83           C  
ATOM   3177  C   ILE A 213       3.198  54.744  43.325  1.00 24.16           C  
ATOM   3178  O   ILE A 213       3.704  55.554  42.522  1.00 23.94           O  
ATOM   3179  CB  ILE A 213       2.265  52.487  42.558  1.00 23.88           C  
ATOM   3180  CG1 ILE A 213       2.770  51.095  42.164  1.00 24.97           C  
ATOM   3181  CG2 ILE A 213       1.709  53.234  41.339  1.00 24.44           C  
ATOM   3182  CD1 ILE A 213       1.702  50.125  41.695  1.00 26.14           C  
ATOM   3183  H   ILE A 213       3.400  51.772  44.713  1.00  0.00           H  
ATOM   3184  HA  ILE A 213       4.268  53.303  42.444  1.00  0.00           H  
ATOM   3185  HB  ILE A 213       1.476  52.387  43.303  1.00  0.00           H  
ATOM   3186 1HG1 ILE A 213       3.502  51.187  41.362  1.00  0.00           H  
ATOM   3187 2HG1 ILE A 213       3.274  50.636  43.015  1.00  0.00           H  
ATOM   3188 1HG2 ILE A 213       0.872  52.675  40.921  1.00  0.00           H  
ATOM   3189 2HG2 ILE A 213       1.369  54.223  41.643  1.00  0.00           H  
ATOM   3190 3HG2 ILE A 213       2.491  53.334  40.586  1.00  0.00           H  
ATOM   3191 1HD1 ILE A 213       2.164  49.170  41.441  1.00  0.00           H  
ATOM   3192 2HD1 ILE A 213       0.972  49.975  42.491  1.00  0.00           H  
ATOM   3193 3HD1 ILE A 213       1.203  50.531  40.816  1.00  0.00           H  
ATOM   3194  N   PRO A 214       2.557  55.192  44.399  1.00 24.81           N  
ATOM   3195  CA  PRO A 214       2.318  56.599  44.650  1.00 25.86           C  
ATOM   3196  C   PRO A 214       3.578  57.428  44.809  1.00 26.93           C  
ATOM   3197  O   PRO A 214       3.520  58.655  44.639  1.00 27.44           O  
ATOM   3198  CB  PRO A 214       1.500  56.640  45.944  1.00 26.44           C  
ATOM   3199  CG  PRO A 214       0.995  55.262  46.166  1.00 27.51           C  
ATOM   3200  CD  PRO A 214       1.897  54.319  45.405  1.00 25.04           C  
ATOM   3201  HA  PRO A 214       1.731  57.020  43.820  1.00  0.00           H  
ATOM   3202 1HB  PRO A 214       2.131  56.981  46.778  1.00  0.00           H  
ATOM   3203 2HB  PRO A 214       0.678  57.364  45.846  1.00  0.00           H  
ATOM   3204 1HG  PRO A 214       0.993  55.027  47.241  1.00  0.00           H  
ATOM   3205 2HG  PRO A 214      -0.046  55.179  45.821  1.00  0.00           H  
ATOM   3206 1HD  PRO A 214       2.631  53.877  46.094  1.00  0.00           H  
ATOM   3207 2HD  PRO A 214       1.290  53.535  44.929  1.00  0.00           H  
ATOM   3208  N   ARG A 215       4.741  56.850  45.108  1.00 27.53           N  
ATOM   3209  CA  ARG A 215       5.995  57.568  45.207  1.00 28.90           C  
ATOM   3210  C   ARG A 215       6.659  57.748  43.849  1.00 27.72           C  
ATOM   3211  O   ARG A 215       7.706  58.409  43.770  1.00 28.78           O  
ATOM   3212  CB  ARG A 215       6.986  56.867  46.147  1.00 32.34           C  
ATOM   3213  CG  ARG A 215       6.351  56.038  47.254  1.00 37.98           C  
ATOM   3214  CD  ARG A 215       6.000  56.888  48.449  1.00 42.77           C  
ATOM   3215  NE  ARG A 215       6.861  56.650  49.596  1.00 47.53           N  
ATOM   3216  CZ  ARG A 215       8.099  57.128  49.715  1.00 50.84           C  
ATOM   3217  NH1 ARG A 215       8.643  57.863  48.743  1.00 52.40           N  
ATOM   3218  NH2 ARG A 215       8.831  56.865  50.800  1.00 52.72           N  
ATOM   3219  H   ARG A 215       4.730  55.853  45.272  1.00  0.00           H  
ATOM   3220  HA  ARG A 215       5.794  58.561  45.611  1.00  0.00           H  
ATOM   3221 1HB  ARG A 215       7.628  56.204  45.569  1.00  0.00           H  
ATOM   3222 2HB  ARG A 215       7.626  57.611  46.621  1.00  0.00           H  
ATOM   3223 1HG  ARG A 215       5.438  55.572  46.882  1.00  0.00           H  
ATOM   3224 2HG  ARG A 215       7.049  55.264  47.575  1.00  0.00           H  
ATOM   3225 1HD  ARG A 215       6.089  57.941  48.185  1.00  0.00           H  
ATOM   3226 2HD  ARG A 215       4.977  56.677  48.758  1.00  0.00           H  
ATOM   3227  HE  ARG A 215       6.494  56.085  50.350  1.00  0.00           H  
ATOM   3228 1HH1 ARG A 215       8.115  58.063  47.905  1.00  0.00           H  
ATOM   3229 2HH1 ARG A 215       9.582  58.220  48.845  1.00  0.00           H  
ATOM   3230 1HH2 ARG A 215       8.447  56.297  51.543  1.00  0.00           H  
ATOM   3231 2HH2 ARG A 215       9.767  57.233  50.878  1.00  0.00           H  
ATOM   3232  N   ILE A 216       6.145  57.182  42.761  1.00 25.72           N  
ATOM   3233  CA  ILE A 216       6.794  57.455  41.465  1.00 25.93           C  
ATOM   3234  C   ILE A 216       6.455  58.888  41.058  1.00 26.36           C  
ATOM   3235  O   ILE A 216       5.321  59.184  40.682  1.00 28.99           O  
ATOM   3236  CB  ILE A 216       6.361  56.432  40.413  1.00 24.93           C  
ATOM   3237  CG1 ILE A 216       6.730  55.027  40.918  1.00 24.95           C  
ATOM   3238  CG2 ILE A 216       6.993  56.763  39.063  1.00 24.12           C  
ATOM   3239  CD1 ILE A 216       6.010  53.916  40.188  1.00 24.92           C  
ATOM   3240  H   ILE A 216       5.336  56.579  42.788  1.00  0.00           H  
ATOM   3241  HA  ILE A 216       7.873  57.380  41.596  1.00  0.00           H  
ATOM   3242  HB  ILE A 216       5.276  56.451  40.312  1.00  0.00           H  
ATOM   3243 1HG1 ILE A 216       7.803  54.872  40.810  1.00  0.00           H  
ATOM   3244 2HG1 ILE A 216       6.495  54.949  41.980  1.00  0.00           H  
ATOM   3245 1HG2 ILE A 216       6.678  56.027  38.323  1.00  0.00           H  
ATOM   3246 2HG2 ILE A 216       6.675  57.755  38.746  1.00  0.00           H  
ATOM   3247 3HG2 ILE A 216       8.079  56.742  39.155  1.00  0.00           H  
ATOM   3248 1HD1 ILE A 216       6.318  52.953  40.596  1.00  0.00           H  
ATOM   3249 2HD1 ILE A 216       4.933  54.036  40.314  1.00  0.00           H  
ATOM   3250 3HD1 ILE A 216       6.259  53.956  39.128  1.00  0.00           H  
ATOM   3251  N   ASP A 217       7.404  59.800  41.138  1.00 24.53           N  
ATOM   3252  CA  ASP A 217       7.193  61.204  40.847  1.00 25.27           C  
ATOM   3253  C   ASP A 217       7.942  61.752  39.660  1.00 23.50           C  
ATOM   3254  O   ASP A 217       8.219  62.958  39.583  1.00 25.34           O  
ATOM   3255  CB  ASP A 217       7.543  61.996  42.119  1.00 26.91           C  
ATOM   3256  CG  ASP A 217       8.994  61.924  42.512  1.00 30.22           C  
ATOM   3257  OD1 ASP A 217       9.787  61.126  41.949  1.00 30.55           O  
ATOM   3258  OD2 ASP A 217       9.381  62.705  43.417  1.00 32.21           O  
ATOM   3259  H   ASP A 217       8.323  59.488  41.419  1.00  0.00           H  
ATOM   3260  HA  ASP A 217       6.143  61.350  40.591  1.00  0.00           H  
ATOM   3261 1HB  ASP A 217       7.285  63.046  41.977  1.00  0.00           H  
ATOM   3262 2HB  ASP A 217       6.950  61.623  42.955  1.00  0.00           H  
ATOM   3263  N   VAL A 218       8.346  60.912  38.716  1.00 20.46           N  
ATOM   3264  CA  VAL A 218       9.012  61.316  37.492  1.00 19.19           C  
ATOM   3265  C   VAL A 218       8.194  60.703  36.361  1.00 17.67           C  
ATOM   3266  O   VAL A 218       7.388  59.793  36.592  1.00 17.51           O  
ATOM   3267  CB  VAL A 218      10.471  60.794  37.419  1.00 19.51           C  
ATOM   3268  CG1 VAL A 218      11.326  61.443  38.518  1.00 19.09           C  
ATOM   3269  CG2 VAL A 218      10.517  59.282  37.566  1.00 18.18           C  
ATOM   3270  H   VAL A 218       8.169  59.931  38.879  1.00  0.00           H  
ATOM   3271  HA  VAL A 218       9.046  62.406  37.460  1.00  0.00           H  
ATOM   3272  HB  VAL A 218      10.898  61.069  36.454  1.00  0.00           H  
ATOM   3273 1HG1 VAL A 218      12.348  61.067  38.454  1.00  0.00           H  
ATOM   3274 2HG1 VAL A 218      11.329  62.525  38.385  1.00  0.00           H  
ATOM   3275 3HG1 VAL A 218      10.910  61.197  39.495  1.00  0.00           H  
ATOM   3276 1HG2 VAL A 218      11.551  58.942  37.510  1.00  0.00           H  
ATOM   3277 2HG2 VAL A 218      10.092  58.997  38.529  1.00  0.00           H  
ATOM   3278 3HG2 VAL A 218       9.940  58.821  36.764  1.00  0.00           H  
ATOM   3279  N   PRO A 219       8.396  61.164  35.140  1.00 19.70           N  
ATOM   3280  CA  PRO A 219       7.711  60.619  33.985  1.00 18.91           C  
ATOM   3281  C   PRO A 219       7.951  59.118  33.861  1.00 21.88           C  
ATOM   3282  O   PRO A 219       9.072  58.610  34.071  1.00 19.71           O  
ATOM   3283  CB  PRO A 219       8.276  61.361  32.794  1.00 19.75           C  
ATOM   3284  CG  PRO A 219       8.833  62.619  33.380  1.00 21.64           C  
ATOM   3285  CD  PRO A 219       9.317  62.269  34.777  1.00 19.50           C  
ATOM   3286  HA  PRO A 219       6.634  60.821  34.075  1.00  0.00           H  
ATOM   3287 1HB  PRO A 219       9.040  60.746  32.296  1.00  0.00           H  
ATOM   3288 2HB  PRO A 219       7.482  61.548  32.056  1.00  0.00           H  
ATOM   3289 1HG  PRO A 219       9.652  63.000  32.752  1.00  0.00           H  
ATOM   3290 2HG  PRO A 219       8.060  63.401  33.404  1.00  0.00           H  
ATOM   3291 1HD  PRO A 219      10.366  61.943  34.731  1.00  0.00           H  
ATOM   3292 2HD  PRO A 219       9.212  63.146  35.433  1.00  0.00           H  
ATOM   3293  N   ALA A 220       6.868  58.393  33.549  1.00 18.70           N  
ATOM   3294  CA  ALA A 220       6.929  56.942  33.463  1.00 18.71           C  
ATOM   3295  C   ALA A 220       6.258  56.412  32.208  1.00 19.78           C  
ATOM   3296  O   ALA A 220       5.348  57.058  31.673  1.00 18.65           O  
ATOM   3297  CB  ALA A 220       6.196  56.365  34.678  1.00 19.30           C  
ATOM   3298  H   ALA A 220       5.991  58.860  33.369  1.00  0.00           H  
ATOM   3299  HA  ALA A 220       7.978  56.645  33.484  1.00  0.00           H  
ATOM   3300 1HB  ALA A 220       6.227  55.276  34.638  1.00  0.00           H  
ATOM   3301 2HB  ALA A 220       6.680  56.709  35.592  1.00  0.00           H  
ATOM   3302 3HB  ALA A 220       5.160  56.699  34.670  1.00  0.00           H  
ATOM   3303  N   LEU A 221       6.752  55.271  31.706  1.00 17.13           N  
ATOM   3304  CA  LEU A 221       6.213  54.583  30.565  1.00 17.62           C  
ATOM   3305  C   LEU A 221       5.833  53.187  31.064  1.00 18.69           C  
ATOM   3306  O   LEU A 221       6.569  52.532  31.822  1.00 17.27           O  
ATOM   3307  CB  LEU A 221       7.254  54.453  29.455  1.00 18.36           C  
ATOM   3308  CG  LEU A 221       6.983  53.410  28.359  1.00 19.74           C  
ATOM   3309  CD1 LEU A 221       5.790  53.896  27.505  1.00 19.36           C  
ATOM   3310  CD2 LEU A 221       8.230  53.235  27.494  1.00 20.15           C  
ATOM   3311  H   LEU A 221       7.558  54.886  32.177  1.00  0.00           H  
ATOM   3312  HA  LEU A 221       5.372  55.159  30.179  1.00  0.00           H  
ATOM   3313 1HB  LEU A 221       7.354  55.417  28.958  1.00  0.00           H  
ATOM   3314 2HB  LEU A 221       8.213  54.198  29.906  1.00  0.00           H  
ATOM   3315  HG  LEU A 221       6.727  52.456  28.820  1.00  0.00           H  
ATOM   3316 1HD1 LEU A 221       5.583  53.167  26.721  1.00  0.00           H  
ATOM   3317 2HD1 LEU A 221       4.910  54.006  28.139  1.00  0.00           H  
ATOM   3318 3HD1 LEU A 221       6.034  54.856  27.052  1.00  0.00           H  
ATOM   3319 1HD2 LEU A 221       8.034  52.494  26.718  1.00  0.00           H  
ATOM   3320 2HD2 LEU A 221       8.487  54.187  27.029  1.00  0.00           H  
ATOM   3321 3HD2 LEU A 221       9.060  52.899  28.116  1.00  0.00           H  
ATOM   3322  N   ILE A 222       4.651  52.690  30.714  1.00 16.68           N  
ATOM   3323  CA  ILE A 222       4.233  51.338  31.047  1.00 16.57           C  
ATOM   3324  C   ILE A 222       3.955  50.631  29.720  1.00 17.76           C  
ATOM   3325  O   ILE A 222       3.169  51.184  28.960  1.00 19.01           O  
ATOM   3326  CB  ILE A 222       2.929  51.335  31.869  1.00 17.38           C  
ATOM   3327  CG1 ILE A 222       3.228  51.961  33.243  1.00 19.60           C  
ATOM   3328  CG2 ILE A 222       2.390  49.923  32.000  1.00 18.69           C  
ATOM   3329  CD1 ILE A 222       1.964  52.151  34.079  1.00 20.42           C  
ATOM   3330  H   ILE A 222       4.022  53.285  30.194  1.00  0.00           H  
ATOM   3331  HA  ILE A 222       5.014  50.873  31.648  1.00  0.00           H  
ATOM   3332  HB  ILE A 222       2.184  51.954  31.371  1.00  0.00           H  
ATOM   3333 1HG1 ILE A 222       3.924  51.325  33.789  1.00  0.00           H  
ATOM   3334 2HG1 ILE A 222       3.711  52.929  33.105  1.00  0.00           H  
ATOM   3335 1HG2 ILE A 222       1.470  49.938  32.583  1.00  0.00           H  
ATOM   3336 2HG2 ILE A 222       2.185  49.519  31.010  1.00  0.00           H  
ATOM   3337 3HG2 ILE A 222       3.128  49.297  32.502  1.00  0.00           H  
ATOM   3338 1HD1 ILE A 222       2.226  52.596  35.039  1.00  0.00           H  
ATOM   3339 2HD1 ILE A 222       1.274  52.809  33.550  1.00  0.00           H  
ATOM   3340 3HD1 ILE A 222       1.489  51.185  34.245  1.00  0.00           H  
ATOM   3341  N   LEU A 223       4.650  49.540  29.436  1.00 16.46           N  
ATOM   3342  CA  LEU A 223       4.450  48.842  28.152  1.00 17.33           C  
ATOM   3343  C   LEU A 223       4.228  47.376  28.394  1.00 17.89           C  
ATOM   3344  O   LEU A 223       4.878  46.697  29.222  1.00 17.62           O  
ATOM   3345  CB  LEU A 223       5.677  49.151  27.265  1.00 16.75           C  
ATOM   3346  CG  LEU A 223       5.701  48.607  25.852  1.00 17.85           C  
ATOM   3347  CD1 LEU A 223       6.542  49.487  24.931  1.00 18.01           C  
ATOM   3348  CD2 LEU A 223       6.227  47.159  25.838  1.00 18.44           C  
ATOM   3349  H   LEU A 223       5.323  49.175  30.095  1.00  0.00           H  
ATOM   3350  HA  LEU A 223       3.544  49.228  27.686  1.00  0.00           H  
ATOM   3351 1HB  LEU A 223       5.779  50.231  27.177  1.00  0.00           H  
ATOM   3352 2HB  LEU A 223       6.568  48.762  27.757  1.00  0.00           H  
ATOM   3353  HG  LEU A 223       4.692  48.620  25.440  1.00  0.00           H  
ATOM   3354 1HD1 LEU A 223       6.538  49.068  23.924  1.00  0.00           H  
ATOM   3355 2HD1 LEU A 223       6.123  50.493  24.906  1.00  0.00           H  
ATOM   3356 3HD1 LEU A 223       7.565  49.529  25.302  1.00  0.00           H  
ATOM   3357 1HD2 LEU A 223       6.236  46.785  24.814  1.00  0.00           H  
ATOM   3358 2HD2 LEU A 223       7.239  47.136  26.242  1.00  0.00           H  
ATOM   3359 3HD2 LEU A 223       5.578  46.530  26.448  1.00  0.00           H  
ATOM   3360  N   HIS A 224       3.257  46.764  27.662  1.00 16.17           N  
ATOM   3361  CA  HIS A 224       2.983  45.352  27.911  1.00 18.09           C  
ATOM   3362  C   HIS A 224       2.458  44.714  26.627  1.00 18.20           C  
ATOM   3363  O   HIS A 224       1.864  45.437  25.815  1.00 18.96           O  
ATOM   3364  CB  HIS A 224       1.967  45.221  29.030  1.00 17.72           C  
ATOM   3365  CG  HIS A 224       2.064  44.012  29.909  1.00 17.62           C  
ATOM   3366  ND1 HIS A 224       2.641  44.110  31.171  1.00 16.96           N  
ATOM   3367  CD2 HIS A 224       1.675  42.729  29.755  1.00 17.39           C  
ATOM   3368  CE1 HIS A 224       2.602  42.914  31.728  1.00 17.92           C  
ATOM   3369  NE2 HIS A 224       2.034  42.052  30.915  1.00 17.63           N  
ATOM   3370  H   HIS A 224       2.723  47.252  26.957  1.00  0.00           H  
ATOM   3371  HA  HIS A 224       3.902  44.851  28.216  1.00  0.00           H  
ATOM   3372 1HB  HIS A 224       2.039  46.086  29.690  1.00  0.00           H  
ATOM   3373 2HB  HIS A 224       0.962  45.213  28.610  1.00  0.00           H  
ATOM   3374  HD2 HIS A 224       1.183  42.300  28.882  1.00  0.00           H  
ATOM   3375  HE1 HIS A 224       2.980  42.659  32.718  1.00  0.00           H  
ATOM   3376  HE2 HIS A 224       1.886  41.071  31.104  1.00  0.00           H  
ATOM   3377  N   GLY A 225       2.729  43.443  26.443  1.00 18.87           N  
ATOM   3378  CA  GLY A 225       2.220  42.715  25.272  1.00 18.89           C  
ATOM   3379  C   GLY A 225       0.834  42.137  25.634  1.00 20.48           C  
ATOM   3380  O   GLY A 225       0.641  41.545  26.703  1.00 19.71           O  
ATOM   3381  H   GLY A 225       3.298  42.953  27.118  1.00  0.00           H  
ATOM   3382 1HA  GLY A 225       2.157  43.393  24.421  1.00  0.00           H  
ATOM   3383 2HA  GLY A 225       2.920  41.926  25.002  1.00  0.00           H  
ATOM   3384  N   THR A 226      -0.098  42.194  24.660  1.00 20.45           N  
ATOM   3385  CA  THR A 226      -1.429  41.634  24.963  1.00 23.43           C  
ATOM   3386  C   THR A 226      -1.443  40.124  24.967  1.00 24.53           C  
ATOM   3387  O   THR A 226      -2.376  39.538  25.534  1.00 26.39           O  
ATOM   3388  CB  THR A 226      -2.526  42.184  24.032  1.00 23.72           C  
ATOM   3389  OG1 THR A 226      -2.295  41.796  22.670  1.00 23.89           O  
ATOM   3390  CG2 THR A 226      -2.539  43.708  24.119  1.00 24.74           C  
ATOM   3391  H   THR A 226       0.071  42.596  23.749  1.00  0.00           H  
ATOM   3392  HA  THR A 226      -1.695  41.907  25.985  1.00  0.00           H  
ATOM   3393  HB  THR A 226      -3.494  41.788  24.337  1.00  0.00           H  
ATOM   3394  HG1 THR A 226      -1.495  41.267  22.620  1.00  0.00           H  
ATOM   3395 1HG2 THR A 226      -3.314  44.103  23.462  1.00  0.00           H  
ATOM   3396 2HG2 THR A 226      -2.743  44.012  25.146  1.00  0.00           H  
ATOM   3397 3HG2 THR A 226      -1.570  44.098  23.811  1.00  0.00           H  
ATOM   3398  N   GLY A 227      -0.473  39.438  24.348  1.00 23.86           N  
ATOM   3399  CA  GLY A 227      -0.431  37.986  24.364  1.00 22.14           C  
ATOM   3400  C   GLY A 227       0.460  37.423  25.467  1.00 22.14           C  
ATOM   3401  O   GLY A 227       0.931  36.304  25.344  1.00 21.35           O  
ATOM   3402  H   GLY A 227       0.249  39.946  23.857  1.00  0.00           H  
ATOM   3403 1HA  GLY A 227      -1.440  37.594  24.496  1.00  0.00           H  
ATOM   3404 2HA  GLY A 227      -0.069  37.622  23.403  1.00  0.00           H  
ATOM   3405  N   ASP A 228       0.723  38.179  26.524  1.00 22.20           N  
ATOM   3406  CA  ASP A 228       1.638  37.745  27.586  1.00 21.34           C  
ATOM   3407  C   ASP A 228       0.973  36.648  28.398  1.00 23.93           C  
ATOM   3408  O   ASP A 228      -0.064  36.869  29.021  1.00 23.30           O  
ATOM   3409  CB  ASP A 228       2.034  38.951  28.439  1.00 20.16           C  
ATOM   3410  CG  ASP A 228       3.160  38.682  29.436  1.00 20.12           C  
ATOM   3411  OD1 ASP A 228       3.300  37.541  29.896  1.00 20.80           O  
ATOM   3412  OD2 ASP A 228       3.896  39.653  29.773  1.00 19.45           O  
ATOM   3413  H   ASP A 228       0.277  39.082  26.597  1.00  0.00           H  
ATOM   3414  HA  ASP A 228       2.531  37.325  27.123  1.00  0.00           H  
ATOM   3415 1HB  ASP A 228       2.352  39.767  27.790  1.00  0.00           H  
ATOM   3416 2HB  ASP A 228       1.167  39.299  29.002  1.00  0.00           H  
ATOM   3417  N   ARG A 229       1.605  35.465  28.370  1.00 22.86           N  
ATOM   3418  CA  ARG A 229       1.064  34.318  29.080  1.00 23.86           C  
ATOM   3419  C   ARG A 229       1.665  34.198  30.473  1.00 24.34           C  
ATOM   3420  O   ARG A 229       1.236  33.363  31.273  1.00 26.29           O  
ATOM   3421  CB  ARG A 229       1.438  33.048  28.298  1.00 23.51           C  
ATOM   3422  CG  ARG A 229       0.708  32.932  26.971  1.00 24.95           C  
ATOM   3423  CD  ARG A 229       1.082  31.627  26.251  1.00 25.28           C  
ATOM   3424  NE  ARG A 229       0.670  31.720  24.850  1.00 27.49           N  
ATOM   3425  CZ  ARG A 229       1.112  30.908  23.879  1.00 27.00           C  
ATOM   3426  NH1 ARG A 229       1.977  29.939  24.161  1.00 27.48           N  
ATOM   3427  NH2 ARG A 229       0.668  31.114  22.654  1.00 26.85           N  
ATOM   3428  H   ARG A 229       2.466  35.362  27.853  1.00  0.00           H  
ATOM   3429  HA  ARG A 229      -0.021  34.418  29.123  1.00  0.00           H  
ATOM   3430 1HB  ARG A 229       2.510  33.041  28.107  1.00  0.00           H  
ATOM   3431 2HB  ARG A 229       1.207  32.169  28.900  1.00  0.00           H  
ATOM   3432 1HG  ARG A 229      -0.368  32.939  27.146  1.00  0.00           H  
ATOM   3433 2HG  ARG A 229       0.978  33.774  26.332  1.00  0.00           H  
ATOM   3434 1HD  ARG A 229       2.160  31.477  26.307  1.00  0.00           H  
ATOM   3435 2HD  ARG A 229       0.574  30.790  26.728  1.00  0.00           H  
ATOM   3436  HE  ARG A 229       0.009  32.444  24.601  1.00  0.00           H  
ATOM   3437 1HH1 ARG A 229       2.303  29.813  25.109  1.00  0.00           H  
ATOM   3438 2HH1 ARG A 229       2.308  29.329  23.428  1.00  0.00           H  
ATOM   3439 1HH2 ARG A 229       0.016  31.865  22.472  1.00  0.00           H  
ATOM   3440 2HH2 ARG A 229       0.979  30.522  21.898  1.00  0.00           H  
ATOM   3441  N   THR A 230       2.782  34.906  30.677  1.00 22.29           N  
ATOM   3442  CA  THR A 230       3.502  34.794  31.955  1.00 22.33           C  
ATOM   3443  C   THR A 230       2.931  35.772  32.954  1.00 22.23           C  
ATOM   3444  O   THR A 230       2.688  35.422  34.118  1.00 25.05           O  
ATOM   3445  CB  THR A 230       4.999  35.089  31.726  1.00 21.88           C  
ATOM   3446  OG1 THR A 230       5.498  34.223  30.718  1.00 24.25           O  
ATOM   3447  CG2 THR A 230       5.794  34.885  33.031  1.00 22.56           C  
ATOM   3448  H   THR A 230       3.142  35.521  29.962  1.00  0.00           H  
ATOM   3449  HA  THR A 230       3.390  33.775  32.327  1.00  0.00           H  
ATOM   3450  HB  THR A 230       5.120  36.119  31.390  1.00  0.00           H  
ATOM   3451  HG1 THR A 230       4.791  33.652  30.409  1.00  0.00           H  
ATOM   3452 1HG2 THR A 230       6.848  35.098  32.852  1.00  0.00           H  
ATOM   3453 2HG2 THR A 230       5.413  35.559  33.798  1.00  0.00           H  
ATOM   3454 3HG2 THR A 230       5.684  33.855  33.366  1.00  0.00           H  
ATOM   3455  N   LEU A 231       2.750  37.025  32.548  1.00 21.90           N  
ATOM   3456  CA  LEU A 231       2.213  38.083  33.405  1.00 20.95           C  
ATOM   3457  C   LEU A 231       1.000  38.671  32.674  1.00 22.41           C  
ATOM   3458  O   LEU A 231       1.113  39.530  31.807  1.00 21.59           O  
ATOM   3459  CB  LEU A 231       3.237  39.183  33.699  1.00 21.84           C  
ATOM   3460  CG  LEU A 231       4.499  38.737  34.459  1.00 23.08           C  
ATOM   3461  CD1 LEU A 231       5.479  39.900  34.614  1.00 23.64           C  
ATOM   3462  CD2 LEU A 231       4.144  38.162  35.816  1.00 24.22           C  
ATOM   3463  H   LEU A 231       3.001  37.244  31.595  1.00  0.00           H  
ATOM   3464  HA  LEU A 231       1.922  37.642  34.358  1.00  0.00           H  
ATOM   3465 1HB  LEU A 231       3.557  39.621  32.755  1.00  0.00           H  
ATOM   3466 2HB  LEU A 231       2.752  39.960  34.290  1.00  0.00           H  
ATOM   3467  HG  LEU A 231       5.020  37.973  33.882  1.00  0.00           H  
ATOM   3468 1HD1 LEU A 231       6.363  39.561  35.154  1.00  0.00           H  
ATOM   3469 2HD1 LEU A 231       5.773  40.262  33.629  1.00  0.00           H  
ATOM   3470 3HD1 LEU A 231       5.002  40.706  35.170  1.00  0.00           H  
ATOM   3471 1HD2 LEU A 231       5.055  37.854  36.331  1.00  0.00           H  
ATOM   3472 2HD2 LEU A 231       3.630  38.919  36.409  1.00  0.00           H  
ATOM   3473 3HD2 LEU A 231       3.491  37.299  35.686  1.00  0.00           H  
ATOM   3474  N   PRO A 232      -0.176  38.102  32.964  1.00 23.91           N  
ATOM   3475  CA  PRO A 232      -1.403  38.468  32.251  1.00 24.12           C  
ATOM   3476  C   PRO A 232      -1.636  39.952  32.249  1.00 23.85           C  
ATOM   3477  O   PRO A 232      -1.591  40.579  33.305  1.00 25.08           O  
ATOM   3478  CB  PRO A 232      -2.497  37.668  32.953  1.00 24.64           C  
ATOM   3479  CG  PRO A 232      -1.752  36.469  33.481  1.00 26.11           C  
ATOM   3480  CD  PRO A 232      -0.421  37.041  33.971  1.00 23.91           C  
ATOM   3481  HA  PRO A 232      -1.316  38.159  31.199  1.00  0.00           H  
ATOM   3482 1HB  PRO A 232      -2.961  38.277  33.742  1.00  0.00           H  
ATOM   3483 2HB  PRO A 232      -3.292  37.409  32.238  1.00  0.00           H  
ATOM   3484 1HG  PRO A 232      -2.329  35.987  34.284  1.00  0.00           H  
ATOM   3485 2HG  PRO A 232      -1.626  35.720  32.686  1.00  0.00           H  
ATOM   3486 1HD  PRO A 232      -0.546  37.444  34.987  1.00  0.00           H  
ATOM   3487 2HD  PRO A 232       0.345  36.251  33.958  1.00  0.00           H  
ATOM   3488  N   ILE A 233      -1.876  40.541  31.066  1.00 22.62           N  
ATOM   3489  CA  ILE A 233      -2.012  41.997  31.019  1.00 24.43           C  
ATOM   3490  C   ILE A 233      -3.174  42.511  31.850  1.00 25.80           C  
ATOM   3491  O   ILE A 233      -3.068  43.548  32.503  1.00 24.17           O  
ATOM   3492  CB  ILE A 233      -2.115  42.481  29.561  1.00 24.96           C  
ATOM   3493  CG1 ILE A 233      -1.934  43.996  29.548  1.00 25.41           C  
ATOM   3494  CG2 ILE A 233      -3.451  42.027  28.963  1.00 25.09           C  
ATOM   3495  CD1 ILE A 233      -1.828  44.632  28.181  1.00 26.76           C  
ATOM   3496  H   ILE A 233      -1.965  40.011  30.211  1.00  0.00           H  
ATOM   3497  HA  ILE A 233      -1.127  42.442  31.472  1.00  0.00           H  
ATOM   3498  HB  ILE A 233      -1.296  42.060  28.979  1.00  0.00           H  
ATOM   3499 1HG1 ILE A 233      -2.773  44.467  30.059  1.00  0.00           H  
ATOM   3500 2HG1 ILE A 233      -1.029  44.259  30.096  1.00  0.00           H  
ATOM   3501 1HG2 ILE A 233      -3.523  42.371  27.931  1.00  0.00           H  
ATOM   3502 2HG2 ILE A 233      -3.510  40.940  28.988  1.00  0.00           H  
ATOM   3503 3HG2 ILE A 233      -4.272  42.448  29.544  1.00  0.00           H  
ATOM   3504 1HD1 ILE A 233      -1.701  45.709  28.290  1.00  0.00           H  
ATOM   3505 2HD1 ILE A 233      -0.969  44.217  27.652  1.00  0.00           H  
ATOM   3506 3HD1 ILE A 233      -2.736  44.429  27.614  1.00  0.00           H  
ATOM   3507  N   GLU A 234      -4.272  41.742  31.933  1.00 26.40           N  
ATOM   3508  CA  GLU A 234      -5.384  42.190  32.769  1.00 28.63           C  
ATOM   3509  C   GLU A 234      -5.079  42.211  34.258  1.00 28.65           C  
ATOM   3510  O   GLU A 234      -5.811  42.890  34.999  1.00 28.11           O  
ATOM   3511  CB  GLU A 234      -6.612  41.345  32.409  1.00 31.94           C  
ATOM   3512  CG  GLU A 234      -6.493  39.862  32.428  1.00 35.12           C  
ATOM   3513  CD  GLU A 234      -5.711  39.065  31.423  1.00 36.46           C  
ATOM   3514  OE1 GLU A 234      -5.062  39.552  30.491  1.00 35.35           O  
ATOM   3515  OE2 GLU A 234      -5.743  37.800  31.560  1.00 39.72           O  
ATOM   3516  H   GLU A 234      -4.352  40.866  31.436  1.00  0.00           H  
ATOM   3517  HA  GLU A 234      -5.579  43.241  32.551  1.00  0.00           H  
ATOM   3518 1HB  GLU A 234      -7.428  41.580  33.092  1.00  0.00           H  
ATOM   3519 2HB  GLU A 234      -6.945  41.597  31.402  1.00  0.00           H  
ATOM   3520 1HG  GLU A 234      -6.050  39.556  33.375  1.00  0.00           H  
ATOM   3521 2HG  GLU A 234      -7.490  39.427  32.367  1.00  0.00           H  
ATOM   3522  N   ASN A 235      -4.038  41.555  34.769  1.00 26.47           N  
ATOM   3523  CA  ASN A 235      -3.739  41.544  36.192  1.00 26.10           C  
ATOM   3524  C   ASN A 235      -2.518  42.398  36.535  1.00 25.09           C  
ATOM   3525  O   ASN A 235      -2.188  42.584  37.712  1.00 24.88           O  
ATOM   3526  CB  ASN A 235      -3.462  40.120  36.685  1.00 28.17           C  
ATOM   3527  CG  ASN A 235      -4.599  39.176  36.323  1.00 29.36           C  
ATOM   3528  OD1 ASN A 235      -4.415  38.256  35.533  1.00 30.15           O  
ATOM   3529  ND2 ASN A 235      -5.742  39.420  36.939  1.00 30.00           N  
ATOM   3530  H   ASN A 235      -3.437  41.047  34.136  1.00  0.00           H  
ATOM   3531  HA  ASN A 235      -4.605  41.932  36.731  1.00  0.00           H  
ATOM   3532 1HB  ASN A 235      -2.533  39.756  36.243  1.00  0.00           H  
ATOM   3533 2HB  ASN A 235      -3.328  40.129  37.767  1.00  0.00           H  
ATOM   3534 1HD2 ASN A 235      -6.541  38.845  36.757  1.00  0.00           H  
ATOM   3535 2HD2 ASN A 235      -5.809  40.179  37.586  1.00  0.00           H  
ATOM   3536  N   THR A 236      -1.874  42.916  35.496  1.00 23.60           N  
ATOM   3537  CA  THR A 236      -0.664  43.728  35.716  1.00 21.74           C  
ATOM   3538  C   THR A 236      -0.808  45.099  35.086  1.00 20.83           C  
ATOM   3539  O   THR A 236      -1.333  46.005  35.728  1.00 23.18           O  
ATOM   3540  CB  THR A 236       0.572  43.017  35.128  1.00 19.99           C  
ATOM   3541  OG1 THR A 236       0.281  42.584  33.786  1.00 20.25           O  
ATOM   3542  CG2 THR A 236       0.910  41.764  35.923  1.00 19.74           C  
ATOM   3543  H   THR A 236      -2.199  42.763  34.552  1.00  0.00           H  
ATOM   3544  HA  THR A 236      -0.520  43.850  36.790  1.00  0.00           H  
ATOM   3545  HB  THR A 236       1.427  43.693  35.153  1.00  0.00           H  
ATOM   3546  HG1 THR A 236      -0.617  42.835  33.557  1.00  0.00           H  
ATOM   3547 1HG2 THR A 236       1.785  41.282  35.488  1.00  0.00           H  
ATOM   3548 2HG2 THR A 236       1.121  42.035  36.957  1.00  0.00           H  
ATOM   3549 3HG2 THR A 236       0.066  41.076  35.894  1.00  0.00           H  
ATOM   3550  N   ALA A 237      -0.427  45.267  33.826  1.00 20.71           N  
ATOM   3551  CA  ALA A 237      -0.408  46.572  33.189  1.00 23.37           C  
ATOM   3552  C   ALA A 237      -1.750  47.312  33.246  1.00 23.85           C  
ATOM   3553  O   ALA A 237      -1.732  48.534  33.499  1.00 22.66           O  
ATOM   3554  CB  ALA A 237       0.055  46.492  31.741  1.00 20.34           C  
ATOM   3555  H   ALA A 237      -0.141  44.456  33.296  1.00  0.00           H  
ATOM   3556  HA  ALA A 237       0.292  47.205  33.735  1.00  0.00           H  
ATOM   3557 1HB  ALA A 237       0.054  47.490  31.303  1.00  0.00           H  
ATOM   3558 2HB  ALA A 237       1.064  46.080  31.704  1.00  0.00           H  
ATOM   3559 3HB  ALA A 237      -0.620  45.849  31.179  1.00  0.00           H  
ATOM   3560  N   ARG A 238      -2.834  46.582  32.970  1.00 24.53           N  
ATOM   3561  CA  ARG A 238      -4.130  47.321  32.972  1.00 26.74           C  
ATOM   3562  C   ARG A 238      -4.502  47.848  34.339  1.00 27.16           C  
ATOM   3563  O   ARG A 238      -5.077  48.949  34.418  1.00 28.61           O  
ATOM   3564  CB  ARG A 238      -5.194  46.465  32.273  1.00 27.17           C  
ATOM   3565  CG  ARG A 238      -4.942  46.396  30.767  1.00 27.94           C  
ATOM   3566  CD  ARG A 238      -6.018  45.579  30.047  1.00 29.06           C  
ATOM   3567  NE  ARG A 238      -5.694  45.477  28.623  1.00 30.77           N  
ATOM   3568  CZ  ARG A 238      -6.152  44.549  27.790  1.00 30.62           C  
ATOM   3569  NH1 ARG A 238      -6.982  43.613  28.253  1.00 32.73           N  
ATOM   3570  NH2 ARG A 238      -5.767  44.533  26.516  1.00 29.53           N  
ATOM   3571  H   ARG A 238      -2.832  45.593  32.766  1.00  0.00           H  
ATOM   3572  HA  ARG A 238      -3.998  48.253  32.422  1.00  0.00           H  
ATOM   3573 1HB  ARG A 238      -5.184  45.460  32.692  1.00  0.00           H  
ATOM   3574 2HB  ARG A 238      -6.181  46.888  32.460  1.00  0.00           H  
ATOM   3575 1HG  ARG A 238      -4.943  47.404  30.351  1.00  0.00           H  
ATOM   3576 2HG  ARG A 238      -3.975  45.927  30.581  1.00  0.00           H  
ATOM   3577 1HD  ARG A 238      -6.065  44.579  30.478  1.00  0.00           H  
ATOM   3578 2HD  ARG A 238      -6.984  46.069  30.162  1.00  0.00           H  
ATOM   3579  HE  ARG A 238      -5.068  46.169  28.232  1.00  0.00           H  
ATOM   3580 1HH1 ARG A 238      -7.255  43.616  29.226  1.00  0.00           H  
ATOM   3581 2HH1 ARG A 238      -7.338  42.902  27.631  1.00  0.00           H  
ATOM   3582 1HH2 ARG A 238      -5.120  45.231  26.175  1.00  0.00           H  
ATOM   3583 2HH2 ARG A 238      -6.120  43.824  25.891  1.00  0.00           H  
ATOM   3584  N   VAL A 239      -4.157  47.199  35.438  1.00 26.39           N  
ATOM   3585  CA  VAL A 239      -4.459  47.690  36.782  1.00 27.30           C  
ATOM   3586  C   VAL A 239      -3.401  48.691  37.224  1.00 26.70           C  
ATOM   3587  O   VAL A 239      -3.703  49.725  37.831  1.00 24.74           O  
ATOM   3588  CB  VAL A 239      -4.628  46.513  37.746  1.00 30.02           C  
ATOM   3589  CG1 VAL A 239      -5.627  45.485  37.192  1.00 31.92           C  
ATOM   3590  CG2 VAL A 239      -3.357  45.721  37.867  1.00 32.63           C  
ATOM   3591  H   VAL A 239      -3.662  46.325  35.333  1.00  0.00           H  
ATOM   3592  HA  VAL A 239      -5.394  48.251  36.744  1.00  0.00           H  
ATOM   3593  HB  VAL A 239      -4.898  46.897  38.730  1.00  0.00           H  
ATOM   3594 1HG1 VAL A 239      -5.728  44.659  37.897  1.00  0.00           H  
ATOM   3595 2HG1 VAL A 239      -6.597  45.961  37.049  1.00  0.00           H  
ATOM   3596 3HG1 VAL A 239      -5.265  45.104  36.238  1.00  0.00           H  
ATOM   3597 1HG2 VAL A 239      -3.509  44.893  38.559  1.00  0.00           H  
ATOM   3598 2HG2 VAL A 239      -3.077  45.330  36.888  1.00  0.00           H  
ATOM   3599 3HG2 VAL A 239      -2.561  46.365  38.242  1.00  0.00           H  
ATOM   3600  N   PHE A 240      -2.149  48.466  36.798  1.00 22.79           N  
ATOM   3601  CA  PHE A 240      -1.063  49.417  37.082  1.00 23.84           C  
ATOM   3602  C   PHE A 240      -1.346  50.775  36.449  1.00 24.37           C  
ATOM   3603  O   PHE A 240      -1.103  51.838  37.045  1.00 24.64           O  
ATOM   3604  CB  PHE A 240       0.244  48.821  36.556  1.00 23.13           C  
ATOM   3605  CG  PHE A 240       1.540  49.508  36.861  1.00 23.01           C  
ATOM   3606  CD1 PHE A 240       1.647  50.561  37.736  1.00 22.18           C  
ATOM   3607  CD2 PHE A 240       2.702  49.038  36.232  1.00 21.63           C  
ATOM   3608  CE1 PHE A 240       2.869  51.160  37.986  1.00 22.60           C  
ATOM   3609  CE2 PHE A 240       3.927  49.627  36.485  1.00 21.54           C  
ATOM   3610  CZ  PHE A 240       4.015  50.684  37.363  1.00 21.58           C  
ATOM   3611  H   PHE A 240      -1.944  47.628  36.272  1.00  0.00           H  
ATOM   3612  HA  PHE A 240      -0.997  49.554  38.162  1.00  0.00           H  
ATOM   3613 1HB  PHE A 240       0.361  47.808  36.938  1.00  0.00           H  
ATOM   3614 2HB  PHE A 240       0.203  48.758  35.469  1.00  0.00           H  
ATOM   3615  HD1 PHE A 240       0.752  50.927  38.240  1.00  0.00           H  
ATOM   3616  HD2 PHE A 240       2.633  48.201  35.536  1.00  0.00           H  
ATOM   3617  HE1 PHE A 240       2.931  52.005  38.672  1.00  0.00           H  
ATOM   3618  HE2 PHE A 240       4.823  49.255  35.989  1.00  0.00           H  
ATOM   3619  HZ  PHE A 240       4.980  51.146  37.567  1.00  0.00           H  
ATOM   3620  N   HIS A 241      -1.891  50.813  35.234  1.00 25.06           N  
ATOM   3621  CA  HIS A 241      -2.208  52.057  34.546  1.00 29.41           C  
ATOM   3622  C   HIS A 241      -3.273  52.855  35.311  1.00 30.63           C  
ATOM   3623  O   HIS A 241      -3.248  54.078  35.394  1.00 30.34           O  
ATOM   3624  CB  HIS A 241      -2.743  51.787  33.134  1.00 32.79           C  
ATOM   3625  CG  HIS A 241      -2.953  53.037  32.319  1.00 35.98           C  
ATOM   3626  ND1 HIS A 241      -3.968  53.133  31.387  1.00 37.52           N  
ATOM   3627  CD2 HIS A 241      -2.294  54.220  32.298  1.00 37.51           C  
ATOM   3628  CE1 HIS A 241      -3.909  54.314  30.812  1.00 37.82           C  
ATOM   3629  NE2 HIS A 241      -2.916  54.997  31.344  1.00 38.36           N  
ATOM   3630  H   HIS A 241      -2.090  49.934  34.778  1.00  0.00           H  
ATOM   3631  HA  HIS A 241      -1.306  52.660  34.451  1.00  0.00           H  
ATOM   3632 1HB  HIS A 241      -2.046  51.142  32.598  1.00  0.00           H  
ATOM   3633 2HB  HIS A 241      -3.693  51.258  33.200  1.00  0.00           H  
ATOM   3634  HD2 HIS A 241      -1.439  54.508  32.910  1.00  0.00           H  
ATOM   3635  HE1 HIS A 241      -4.571  54.673  30.024  1.00  0.00           H  
ATOM   3636  HE2 HIS A 241      -2.648  55.939  31.097  1.00  0.00           H  
ATOM   3637  N   LYS A 242      -4.220  52.136  35.887  1.00 31.41           N  
ATOM   3638  CA  LYS A 242      -5.264  52.783  36.704  1.00 33.89           C  
ATOM   3639  C   LYS A 242      -4.651  53.385  37.954  1.00 32.43           C  
ATOM   3640  O   LYS A 242      -5.057  54.464  38.390  1.00 31.64           O  
ATOM   3641  CB  LYS A 242      -6.347  51.743  36.976  1.00 36.06           C  
ATOM   3642  CG  LYS A 242      -7.274  51.964  38.148  1.00 41.05           C  
ATOM   3643  CD  LYS A 242      -8.074  50.674  38.417  1.00 43.73           C  
ATOM   3644  CE  LYS A 242      -7.275  49.728  39.311  1.00 45.38           C  
ATOM   3645  NZ  LYS A 242      -7.875  48.358  39.353  1.00 47.27           N  
ATOM   3646  H   LYS A 242      -4.237  51.133  35.772  1.00  0.00           H  
ATOM   3647  HA  LYS A 242      -5.680  53.616  36.137  1.00  0.00           H  
ATOM   3648 1HB  LYS A 242      -6.992  51.652  36.101  1.00  0.00           H  
ATOM   3649 2HB  LYS A 242      -5.884  50.771  37.144  1.00  0.00           H  
ATOM   3650 1HG  LYS A 242      -6.689  52.231  39.029  1.00  0.00           H  
ATOM   3651 2HG  LYS A 242      -7.955  52.785  37.924  1.00  0.00           H  
ATOM   3652 1HD  LYS A 242      -9.017  50.925  38.904  1.00  0.00           H  
ATOM   3653 2HD  LYS A 242      -8.295  50.179  37.471  1.00  0.00           H  
ATOM   3654 1HE  LYS A 242      -6.254  49.653  38.940  1.00  0.00           H  
ATOM   3655 2HE  LYS A 242      -7.241  50.127  40.325  1.00  0.00           H  
ATOM   3656 1HZ  LYS A 242      -7.319  47.765  39.953  1.00  0.00           H  
ATOM   3657 2HZ  LYS A 242      -8.817  48.413  39.714  1.00  0.00           H  
ATOM   3658 3HZ  LYS A 242      -7.894  47.970  38.421  1.00  0.00           H  
ATOM   3659  N   ALA A 243      -3.623  52.762  38.528  1.00 31.17           N  
ATOM   3660  CA  ALA A 243      -2.941  53.271  39.715  1.00 30.54           C  
ATOM   3661  C   ALA A 243      -1.936  54.377  39.455  1.00 29.99           C  
ATOM   3662  O   ALA A 243      -1.556  55.132  40.360  1.00 30.85           O  
ATOM   3663  CB  ALA A 243      -2.232  52.098  40.411  1.00 31.77           C  
ATOM   3664  H   ALA A 243      -3.309  51.896  38.113  1.00  0.00           H  
ATOM   3665  HA  ALA A 243      -3.692  53.696  40.381  1.00  0.00           H  
ATOM   3666 1HB  ALA A 243      -1.717  52.460  41.301  1.00  0.00           H  
ATOM   3667 2HB  ALA A 243      -2.968  51.347  40.698  1.00  0.00           H  
ATOM   3668 3HB  ALA A 243      -1.509  51.654  39.729  1.00  0.00           H  
ATOM   3669  N   LEU A 244      -1.439  54.519  38.232  1.00 28.98           N  
ATOM   3670  CA  LEU A 244      -0.464  55.543  37.852  1.00 29.04           C  
ATOM   3671  C   LEU A 244      -0.925  56.088  36.516  1.00 30.07           C  
ATOM   3672  O   LEU A 244      -0.394  55.852  35.427  1.00 28.40           O  
ATOM   3673  CB  LEU A 244       0.933  54.911  37.772  1.00 28.52           C  
ATOM   3674  CG  LEU A 244       2.133  55.813  37.477  1.00 29.17           C  
ATOM   3675  CD1 LEU A 244       2.417  56.723  38.666  1.00 29.73           C  
ATOM   3676  CD2 LEU A 244       3.371  54.997  37.120  1.00 28.04           C  
ATOM   3677  H   LEU A 244      -1.767  53.869  37.532  1.00  0.00           H  
ATOM   3678  HA  LEU A 244      -0.462  56.319  38.616  1.00  0.00           H  
ATOM   3679 1HB  LEU A 244       1.148  54.423  38.721  1.00  0.00           H  
ATOM   3680 2HB  LEU A 244       0.927  54.152  36.990  1.00  0.00           H  
ATOM   3681  HG  LEU A 244       1.898  56.468  36.638  1.00  0.00           H  
ATOM   3682 1HD1 LEU A 244       3.273  57.359  38.441  1.00  0.00           H  
ATOM   3683 2HD1 LEU A 244       1.545  57.347  38.863  1.00  0.00           H  
ATOM   3684 3HD1 LEU A 244       2.637  56.116  39.544  1.00  0.00           H  
ATOM   3685 1HD2 LEU A 244       4.204  55.670  36.916  1.00  0.00           H  
ATOM   3686 2HD2 LEU A 244       3.629  54.343  37.953  1.00  0.00           H  
ATOM   3687 3HD2 LEU A 244       3.167  54.394  36.235  1.00  0.00           H  
ATOM   3688  N   PRO A 245      -2.043  56.841  36.533  1.00 31.72           N  
ATOM   3689  CA  PRO A 245      -2.648  57.354  35.323  1.00 31.19           C  
ATOM   3690  C   PRO A 245      -1.814  58.367  34.573  1.00 30.25           C  
ATOM   3691  O   PRO A 245      -2.054  58.506  33.365  1.00 32.14           O  
ATOM   3692  CB  PRO A 245      -3.990  57.929  35.797  1.00 31.71           C  
ATOM   3693  CG  PRO A 245      -3.675  58.370  37.195  1.00 31.99           C  
ATOM   3694  CD  PRO A 245      -2.821  57.237  37.736  1.00 32.04           C  
ATOM   3695  HA  PRO A 245      -2.810  56.524  34.620  1.00  0.00           H  
ATOM   3696 1HB  PRO A 245      -4.303  58.749  35.134  1.00  0.00           H  
ATOM   3697 2HB  PRO A 245      -4.771  57.156  35.742  1.00  0.00           H  
ATOM   3698 1HG  PRO A 245      -3.151  59.337  37.179  1.00  0.00           H  
ATOM   3699 2HG  PRO A 245      -4.604  58.521  37.764  1.00  0.00           H  
ATOM   3700 1HD  PRO A 245      -2.177  57.616  38.543  1.00  0.00           H  
ATOM   3701 2HD  PRO A 245      -3.472  56.431  38.105  1.00  0.00           H  
ATOM   3702  N   SER A 246      -0.812  58.994  35.169  1.00 29.65           N  
ATOM   3703  CA  SER A 246       0.012  59.943  34.432  1.00 30.45           C  
ATOM   3704  C   SER A 246       1.060  59.253  33.546  1.00 28.83           C  
ATOM   3705  O   SER A 246       1.645  59.919  32.685  1.00 28.26           O  
ATOM   3706  CB  SER A 246       0.716  60.924  35.354  1.00 32.67           C  
ATOM   3707  OG  SER A 246       1.752  60.294  36.096  1.00 35.37           O  
ATOM   3708  H   SER A 246      -0.610  58.819  36.143  1.00  0.00           H  
ATOM   3709  HA  SER A 246      -0.633  60.515  33.764  1.00  0.00           H  
ATOM   3710 1HB  SER A 246       1.138  61.738  34.765  1.00  0.00           H  
ATOM   3711 2HB  SER A 246      -0.007  61.359  36.042  1.00  0.00           H  
ATOM   3712  HG  SER A 246       1.751  59.374  35.823  1.00  0.00           H  
ATOM   3713  N   ALA A 247       1.246  57.938  33.703  1.00 26.30           N  
ATOM   3714  CA  ALA A 247       2.227  57.261  32.851  1.00 24.29           C  
ATOM   3715  C   ALA A 247       1.822  57.156  31.393  1.00 24.73           C  
ATOM   3716  O   ALA A 247       0.641  56.948  31.106  1.00 25.55           O  
ATOM   3717  CB  ALA A 247       2.393  55.833  33.372  1.00 23.19           C  
ATOM   3718  H   ALA A 247       0.734  57.400  34.387  1.00  0.00           H  
ATOM   3719  HA  ALA A 247       3.171  57.800  32.928  1.00  0.00           H  
ATOM   3720 1HB  ALA A 247       3.119  55.303  32.756  1.00  0.00           H  
ATOM   3721 2HB  ALA A 247       2.744  55.861  34.404  1.00  0.00           H  
ATOM   3722 3HB  ALA A 247       1.435  55.317  33.329  1.00  0.00           H  
ATOM   3723  N   GLU A 248       2.768  57.206  30.461  1.00 23.13           N  
ATOM   3724  CA  GLU A 248       2.494  56.917  29.044  1.00 25.03           C  
ATOM   3725  C   GLU A 248       2.239  55.411  29.020  1.00 24.25           C  
ATOM   3726  O   GLU A 248       2.908  54.625  29.722  1.00 22.21           O  
ATOM   3727  CB  GLU A 248       3.707  57.304  28.257  1.00 29.29           C  
ATOM   3728  CG  GLU A 248       3.790  57.114  26.756  1.00 36.09           C  
ATOM   3729  CD  GLU A 248       4.852  58.098  26.269  1.00 39.95           C  
ATOM   3730  OE1 GLU A 248       4.749  59.292  26.651  1.00 43.56           O  
ATOM   3731  OE2 GLU A 248       5.779  57.708  25.541  1.00 42.90           O  
ATOM   3732  H   GLU A 248       3.707  57.452  30.740  1.00  0.00           H  
ATOM   3733  HA  GLU A 248       1.639  57.515  28.728  1.00  0.00           H  
ATOM   3734 1HB  GLU A 248       3.905  58.368  28.392  1.00  0.00           H  
ATOM   3735 2HB  GLU A 248       4.573  56.760  28.633  1.00  0.00           H  
ATOM   3736 1HG  GLU A 248       4.057  56.079  26.545  1.00  0.00           H  
ATOM   3737 2HG  GLU A 248       2.809  57.303  26.322  1.00  0.00           H  
ATOM   3738  N   TYR A 249       1.190  54.974  28.340  1.00 23.86           N  
ATOM   3739  CA  TYR A 249       0.786  53.586  28.354  1.00 24.31           C  
ATOM   3740  C   TYR A 249       0.741  53.006  26.961  1.00 24.48           C  
ATOM   3741  O   TYR A 249       0.111  53.558  26.045  1.00 24.44           O  
ATOM   3742  CB  TYR A 249      -0.596  53.521  29.020  1.00 25.44           C  
ATOM   3743  CG  TYR A 249      -1.120  52.118  29.180  1.00 25.73           C  
ATOM   3744  CD1 TYR A 249      -0.550  51.291  30.133  1.00 26.28           C  
ATOM   3745  CD2 TYR A 249      -2.160  51.628  28.405  1.00 27.15           C  
ATOM   3746  CE1 TYR A 249      -0.993  49.988  30.306  1.00 27.83           C  
ATOM   3747  CE2 TYR A 249      -2.615  50.329  28.563  1.00 27.55           C  
ATOM   3748  CZ  TYR A 249      -2.039  49.525  29.517  1.00 27.72           C  
ATOM   3749  OH  TYR A 249      -2.462  48.245  29.697  1.00 28.77           O  
ATOM   3750  H   TYR A 249       0.657  55.636  27.794  1.00  0.00           H  
ATOM   3751  HA  TYR A 249       1.512  53.020  28.938  1.00  0.00           H  
ATOM   3752 1HB  TYR A 249      -0.547  53.984  30.007  1.00  0.00           H  
ATOM   3753 2HB  TYR A 249      -1.312  54.089  28.427  1.00  0.00           H  
ATOM   3754  HD1 TYR A 249       0.260  51.661  30.762  1.00  0.00           H  
ATOM   3755  HD2 TYR A 249      -2.631  52.267  27.658  1.00  0.00           H  
ATOM   3756  HE1 TYR A 249      -0.532  49.352  31.061  1.00  0.00           H  
ATOM   3757  HE2 TYR A 249      -3.422  49.954  27.933  1.00  0.00           H  
ATOM   3758  HH  TYR A 249      -3.171  48.054  29.079  1.00  0.00           H  
ATOM   3759  N   VAL A 250       1.469  51.929  26.722  1.00 22.99           N  
ATOM   3760  CA  VAL A 250       1.555  51.306  25.409  1.00 23.45           C  
ATOM   3761  C   VAL A 250       1.231  49.823  25.451  1.00 23.74           C  
ATOM   3762  O   VAL A 250       1.880  49.038  26.162  1.00 22.53           O  
ATOM   3763  CB  VAL A 250       2.977  51.454  24.812  1.00 23.03           C  
ATOM   3764  CG1 VAL A 250       3.101  50.669  23.502  1.00 22.38           C  
ATOM   3765  CG2 VAL A 250       3.345  52.905  24.602  1.00 23.39           C  
ATOM   3766  H   VAL A 250       1.985  51.528  27.492  1.00  0.00           H  
ATOM   3767  HA  VAL A 250       0.850  51.804  24.743  1.00  0.00           H  
ATOM   3768  HB  VAL A 250       3.697  51.007  25.498  1.00  0.00           H  
ATOM   3769 1HG1 VAL A 250       4.108  50.787  23.101  1.00  0.00           H  
ATOM   3770 2HG1 VAL A 250       2.908  49.613  23.691  1.00  0.00           H  
ATOM   3771 3HG1 VAL A 250       2.377  51.048  22.781  1.00  0.00           H  
ATOM   3772 1HG2 VAL A 250       4.349  52.969  24.183  1.00  0.00           H  
ATOM   3773 2HG2 VAL A 250       2.635  53.365  23.915  1.00  0.00           H  
ATOM   3774 3HG2 VAL A 250       3.317  53.429  25.557  1.00  0.00           H  
ATOM   3775  N   GLU A 251       0.218  49.381  24.698  1.00 24.05           N  
ATOM   3776  CA  GLU A 251      -0.077  47.952  24.617  1.00 24.41           C  
ATOM   3777  C   GLU A 251       0.438  47.468  23.262  1.00 26.50           C  
ATOM   3778  O   GLU A 251       0.185  48.128  22.242  1.00 26.47           O  
ATOM   3779  CB  GLU A 251      -1.549  47.602  24.798  1.00 25.26           C  
ATOM   3780  CG  GLU A 251      -2.128  47.967  26.158  1.00 26.29           C  
ATOM   3781  CD  GLU A 251      -3.475  47.323  26.429  1.00 28.65           C  
ATOM   3782  OE1 GLU A 251      -4.054  46.760  25.468  1.00 30.18           O  
ATOM   3783  OE2 GLU A 251      -3.947  47.355  27.589  1.00 27.57           O  
ATOM   3784  H   GLU A 251      -0.353  50.032  24.178  1.00  0.00           H  
ATOM   3785  HA  GLU A 251       0.467  47.441  25.412  1.00  0.00           H  
ATOM   3786 1HB  GLU A 251      -2.141  48.113  24.038  1.00  0.00           H  
ATOM   3787 2HB  GLU A 251      -1.688  46.530  24.655  1.00  0.00           H  
ATOM   3788 1HG  GLU A 251      -1.430  47.654  26.934  1.00  0.00           H  
ATOM   3789 2HG  GLU A 251      -2.234  49.049  26.218  1.00  0.00           H  
ATOM   3790  N   VAL A 252       1.252  46.395  23.225  1.00 22.95           N  
ATOM   3791  CA  VAL A 252       1.775  45.896  21.948  1.00 24.32           C  
ATOM   3792  C   VAL A 252       0.924  44.689  21.557  1.00 24.48           C  
ATOM   3793  O   VAL A 252       0.931  43.649  22.199  1.00 21.87           O  
ATOM   3794  CB  VAL A 252       3.253  45.500  22.041  1.00 24.95           C  
ATOM   3795  CG1 VAL A 252       3.823  45.069  20.712  1.00 26.40           C  
ATOM   3796  CG2 VAL A 252       4.031  46.708  22.592  1.00 27.33           C  
ATOM   3797  H   VAL A 252       1.510  45.923  24.080  1.00  0.00           H  
ATOM   3798  HA  VAL A 252       1.689  46.690  21.205  1.00  0.00           H  
ATOM   3799  HB  VAL A 252       3.349  44.646  22.711  1.00  0.00           H  
ATOM   3800 1HG1 VAL A 252       4.872  44.799  20.836  1.00  0.00           H  
ATOM   3801 2HG1 VAL A 252       3.269  44.207  20.341  1.00  0.00           H  
ATOM   3802 3HG1 VAL A 252       3.742  45.889  19.998  1.00  0.00           H  
ATOM   3803 1HG2 VAL A 252       5.088  46.455  22.670  1.00  0.00           H  
ATOM   3804 2HG2 VAL A 252       3.909  47.557  21.919  1.00  0.00           H  
ATOM   3805 3HG2 VAL A 252       3.647  46.969  23.578  1.00  0.00           H  
ATOM   3806  N   GLU A 253       0.074  44.871  20.533  1.00 25.77           N  
ATOM   3807  CA  GLU A 253      -0.900  43.817  20.245  1.00 28.33           C  
ATOM   3808  C   GLU A 253      -0.270  42.507  19.825  1.00 25.67           C  
ATOM   3809  O   GLU A 253       0.592  42.509  18.960  1.00 27.86           O  
ATOM   3810  CB  GLU A 253      -1.888  44.281  19.150  1.00 33.98           C  
ATOM   3811  CG  GLU A 253      -2.999  43.250  18.955  1.00 40.46           C  
ATOM   3812  CD  GLU A 253      -3.976  43.221  20.120  1.00 44.40           C  
ATOM   3813  OE1 GLU A 253      -4.422  44.308  20.575  1.00 47.52           O  
ATOM   3814  OE2 GLU A 253      -4.303  42.108  20.596  1.00 47.10           O  
ATOM   3815  H   GLU A 253       0.083  45.702  19.960  1.00  0.00           H  
ATOM   3816  HA  GLU A 253      -1.462  43.607  21.156  1.00  0.00           H  
ATOM   3817 1HB  GLU A 253      -2.320  45.241  19.433  1.00  0.00           H  
ATOM   3818 2HB  GLU A 253      -1.350  44.427  18.213  1.00  0.00           H  
ATOM   3819 1HG  GLU A 253      -3.543  43.486  18.041  1.00  0.00           H  
ATOM   3820 2HG  GLU A 253      -2.549  42.265  18.834  1.00  0.00           H  
ATOM   3821  N   GLY A 254      -0.682  41.414  20.420  1.00 25.35           N  
ATOM   3822  CA  GLY A 254      -0.256  40.072  20.105  1.00 23.33           C  
ATOM   3823  C   GLY A 254       1.132  39.715  20.647  1.00 24.09           C  
ATOM   3824  O   GLY A 254       1.508  38.567  20.440  1.00 25.63           O  
ATOM   3825  H   GLY A 254      -1.356  41.556  21.159  1.00  0.00           H  
ATOM   3826 1HA  GLY A 254      -0.974  39.358  20.509  1.00  0.00           H  
ATOM   3827 2HA  GLY A 254      -0.244  39.939  19.024  1.00  0.00           H  
ATOM   3828  N   ALA A 255       1.839  40.643  21.292  1.00 21.16           N  
ATOM   3829  CA  ALA A 255       3.220  40.286  21.719  1.00 18.29           C  
ATOM   3830  C   ALA A 255       3.174  39.483  22.989  1.00 17.33           C  
ATOM   3831  O   ALA A 255       2.297  39.602  23.847  1.00 19.83           O  
ATOM   3832  CB  ALA A 255       4.002  41.606  21.839  1.00 19.71           C  
ATOM   3833  H   ALA A 255       1.482  41.565  21.500  1.00  0.00           H  
ATOM   3834  HA  ALA A 255       3.658  39.649  20.950  1.00  0.00           H  
ATOM   3835 1HB  ALA A 255       5.025  41.396  22.151  1.00  0.00           H  
ATOM   3836 2HB  ALA A 255       4.014  42.111  20.873  1.00  0.00           H  
ATOM   3837 3HB  ALA A 255       3.522  42.247  22.577  1.00  0.00           H  
ATOM   3838  N   PRO A 256       4.158  38.590  23.202  1.00 16.90           N  
ATOM   3839  CA  PRO A 256       4.255  37.747  24.350  1.00 15.11           C  
ATOM   3840  C   PRO A 256       5.009  38.399  25.507  1.00 16.01           C  
ATOM   3841  O   PRO A 256       5.326  39.591  25.439  1.00 18.65           O  
ATOM   3842  CB  PRO A 256       5.040  36.548  23.796  1.00 16.46           C  
ATOM   3843  CG  PRO A 256       6.026  37.191  22.867  1.00 16.19           C  
ATOM   3844  CD  PRO A 256       5.281  38.346  22.248  1.00 15.98           C  
ATOM   3845  HA  PRO A 256       3.244  37.454  24.670  1.00  0.00           H  
ATOM   3846 1HB  PRO A 256       5.513  35.995  24.621  1.00  0.00           H  
ATOM   3847 2HB  PRO A 256       4.355  35.850  23.292  1.00  0.00           H  
ATOM   3848 1HG  PRO A 256       6.916  37.518  23.425  1.00  0.00           H  
ATOM   3849 2HG  PRO A 256       6.370  36.464  22.116  1.00  0.00           H  
ATOM   3850 1HD  PRO A 256       5.948  39.218  22.179  1.00  0.00           H  
ATOM   3851 2HD  PRO A 256       4.917  38.056  21.251  1.00  0.00           H  
ATOM   3852  N   HIS A 257       5.334  37.603  26.513  1.00 15.83           N  
ATOM   3853  CA  HIS A 257       6.162  38.163  27.623  1.00 14.90           C  
ATOM   3854  C   HIS A 257       7.533  38.527  27.101  1.00 15.83           C  
ATOM   3855  O   HIS A 257       8.060  39.594  27.469  1.00 17.04           O  
ATOM   3856  CB  HIS A 257       6.296  37.058  28.686  1.00 16.59           C  
ATOM   3857  CG  HIS A 257       6.848  37.620  29.989  1.00 17.47           C  
ATOM   3858  ND1 HIS A 257       6.222  38.611  30.695  1.00 17.85           N  
ATOM   3859  CD2 HIS A 257       7.993  37.295  30.644  1.00 19.55           C  
ATOM   3860  CE1 HIS A 257       6.968  38.861  31.783  1.00 18.66           C  
ATOM   3861  NE2 HIS A 257       8.030  38.077  31.771  1.00 19.03           N  
ATOM   3862  H   HIS A 257       5.043  36.637  26.555  1.00  0.00           H  
ATOM   3863  HA  HIS A 257       5.658  39.029  28.051  1.00  0.00           H  
ATOM   3864 1HB  HIS A 257       5.320  36.605  28.866  1.00  0.00           H  
ATOM   3865 2HB  HIS A 257       6.957  36.275  28.315  1.00  0.00           H  
ATOM   3866  HD2 HIS A 257       8.730  36.547  30.351  1.00  0.00           H  
ATOM   3867  HE1 HIS A 257       6.740  39.593  32.558  1.00  0.00           H  
ATOM   3868  HE2 HIS A 257       8.754  38.053  32.474  1.00  0.00           H  
ATOM   3869  N   GLY A 258       8.183  37.689  26.295  1.00 14.80           N  
ATOM   3870  CA  GLY A 258       9.553  37.927  25.826  1.00 15.07           C  
ATOM   3871  C   GLY A 258       9.631  38.868  24.651  1.00 14.29           C  
ATOM   3872  O   GLY A 258      10.319  38.637  23.672  1.00 15.81           O  
ATOM   3873  H   GLY A 258       7.700  36.853  25.999  1.00  0.00           H  
ATOM   3874 1HA  GLY A 258      10.150  38.340  26.640  1.00  0.00           H  
ATOM   3875 2HA  GLY A 258      10.010  36.980  25.541  1.00  0.00           H  
ATOM   3876  N   LEU A 259       8.927  40.008  24.744  1.00 14.69           N  
ATOM   3877  CA  LEU A 259       8.773  40.928  23.629  1.00 16.73           C  
ATOM   3878  C   LEU A 259       9.983  41.801  23.380  1.00 16.33           C  
ATOM   3879  O   LEU A 259      10.076  42.450  22.333  1.00 15.92           O  
ATOM   3880  CB  LEU A 259       7.501  41.745  23.888  1.00 17.66           C  
ATOM   3881  CG  LEU A 259       7.457  42.958  24.777  1.00 21.07           C  
ATOM   3882  CD1 LEU A 259       6.008  43.474  25.011  1.00 23.20           C  
ATOM   3883  CD2 LEU A 259       8.066  42.875  26.154  1.00 20.42           C  
ATOM   3884  H   LEU A 259       8.490  40.228  25.627  1.00  0.00           H  
ATOM   3885  HA  LEU A 259       8.667  40.347  22.714  1.00  0.00           H  
ATOM   3886 1HB  LEU A 259       7.126  42.116  22.935  1.00  0.00           H  
ATOM   3887 2HB  LEU A 259       6.747  41.087  24.320  1.00  0.00           H  
ATOM   3888  HG  LEU A 259       7.983  43.782  24.294  1.00  0.00           H  
ATOM   3889 1HD1 LEU A 259       6.034  44.350  25.659  1.00  0.00           H  
ATOM   3890 2HD1 LEU A 259       5.559  43.744  24.055  1.00  0.00           H  
ATOM   3891 3HD1 LEU A 259       5.415  42.692  25.483  1.00  0.00           H  
ATOM   3892 1HD2 LEU A 259       7.950  43.833  26.662  1.00  0.00           H  
ATOM   3893 2HD2 LEU A 259       7.563  42.097  26.728  1.00  0.00           H  
ATOM   3894 3HD2 LEU A 259       9.126  42.635  26.069  1.00  0.00           H  
ATOM   3895  N   LEU A 260      11.003  41.735  24.273  1.00 15.65           N  
ATOM   3896  CA  LEU A 260      12.231  42.477  23.966  1.00 14.20           C  
ATOM   3897  C   LEU A 260      12.868  41.907  22.692  1.00 13.82           C  
ATOM   3898  O   LEU A 260      13.509  42.657  21.950  1.00 15.87           O  
ATOM   3899  CB  LEU A 260      13.287  42.305  25.080  1.00 16.18           C  
ATOM   3900  CG  LEU A 260      12.872  42.816  26.453  1.00 17.23           C  
ATOM   3901  CD1 LEU A 260      14.054  42.575  27.419  1.00 16.36           C  
ATOM   3902  CD2 LEU A 260      12.539  44.303  26.427  1.00 17.71           C  
ATOM   3903  H   LEU A 260      10.951  41.202  25.130  1.00  0.00           H  
ATOM   3904  HA  LEU A 260      11.985  43.536  23.891  1.00  0.00           H  
ATOM   3905 1HB  LEU A 260      13.524  41.246  25.174  1.00  0.00           H  
ATOM   3906 2HB  LEU A 260      14.193  42.834  24.785  1.00  0.00           H  
ATOM   3907  HG  LEU A 260      11.989  42.274  26.791  1.00  0.00           H  
ATOM   3908 1HD1 LEU A 260      13.789  42.931  28.415  1.00  0.00           H  
ATOM   3909 2HD1 LEU A 260      14.276  41.509  27.463  1.00  0.00           H  
ATOM   3910 3HD1 LEU A 260      14.931  43.115  27.063  1.00  0.00           H  
ATOM   3911 1HD2 LEU A 260      12.247  44.628  27.426  1.00  0.00           H  
ATOM   3912 2HD2 LEU A 260      13.415  44.866  26.104  1.00  0.00           H  
ATOM   3913 3HD2 LEU A 260      11.717  44.480  25.733  1.00  0.00           H  
ATOM   3914  N   TRP A 261      12.741  40.599  22.489  1.00 12.53           N  
ATOM   3915  CA  TRP A 261      13.305  39.998  21.295  1.00 12.29           C  
ATOM   3916  C   TRP A 261      12.240  39.931  20.168  1.00 15.18           C  
ATOM   3917  O   TRP A 261      12.492  40.453  19.089  1.00 15.10           O  
ATOM   3918  CB  TRP A 261      13.829  38.580  21.544  1.00 12.86           C  
ATOM   3919  CG  TRP A 261      14.577  38.037  20.352  1.00 15.22           C  
ATOM   3920  CD1 TRP A 261      14.063  37.312  19.288  1.00 16.21           C  
ATOM   3921  CD2 TRP A 261      15.987  38.183  20.078  1.00 15.69           C  
ATOM   3922  NE1 TRP A 261      15.069  37.016  18.395  1.00 14.95           N  
ATOM   3923  CE2 TRP A 261      16.259  37.540  18.863  1.00 16.28           C  
ATOM   3924  CE3 TRP A 261      17.033  38.802  20.776  1.00 17.15           C  
ATOM   3925  CZ2 TRP A 261      17.539  37.477  18.299  1.00 17.95           C  
ATOM   3926  CZ3 TRP A 261      18.298  38.766  20.198  1.00 15.90           C  
ATOM   3927  CH2 TRP A 261      18.556  38.101  18.994  1.00 16.23           C  
ATOM   3928  H   TRP A 261      12.257  40.012  23.153  1.00  0.00           H  
ATOM   3929  HA  TRP A 261      14.146  40.608  20.965  1.00  0.00           H  
ATOM   3930 1HB  TRP A 261      14.491  38.584  22.410  1.00  0.00           H  
ATOM   3931 2HB  TRP A 261      12.994  37.919  21.773  1.00  0.00           H  
ATOM   3932  HD1 TRP A 261      13.020  37.022  19.178  1.00  0.00           H  
ATOM   3933  HE1 TRP A 261      14.959  36.498  17.535  1.00  0.00           H  
ATOM   3934  HE3 TRP A 261      16.873  39.297  21.733  1.00  0.00           H  
ATOM   3935  HZ2 TRP A 261      17.732  36.964  17.357  1.00  0.00           H  
ATOM   3936  HZ3 TRP A 261      19.096  39.285  20.730  1.00  0.00           H  
ATOM   3937  HH2 TRP A 261      19.571  38.073  18.598  1.00  0.00           H  
ATOM   3938  N   THR A 262      11.095  39.303  20.435  1.00 15.93           N  
ATOM   3939  CA  THR A 262      10.148  39.086  19.322  1.00 15.73           C  
ATOM   3940  C   THR A 262       9.582  40.362  18.709  1.00 16.20           C  
ATOM   3941  O   THR A 262       9.200  40.311  17.526  1.00 17.03           O  
ATOM   3942  CB  THR A 262       8.936  38.247  19.773  1.00 15.49           C  
ATOM   3943  OG1 THR A 262       8.224  38.952  20.797  1.00 15.57           O  
ATOM   3944  CG2 THR A 262       9.371  36.889  20.315  1.00 16.84           C  
ATOM   3945  H   THR A 262      10.853  38.974  21.358  1.00  0.00           H  
ATOM   3946  HA  THR A 262      10.664  38.542  18.530  1.00  0.00           H  
ATOM   3947  HB  THR A 262       8.268  38.088  18.927  1.00  0.00           H  
ATOM   3948  HG1 THR A 262       8.662  39.789  20.972  1.00  0.00           H  
ATOM   3949 1HG2 THR A 262       8.493  36.322  20.624  1.00  0.00           H  
ATOM   3950 2HG2 THR A 262       9.902  36.340  19.538  1.00  0.00           H  
ATOM   3951 3HG2 THR A 262      10.029  37.033  21.171  1.00  0.00           H  
ATOM   3952  N   HIS A 263       9.416  41.415  19.448  1.00 14.48           N  
ATOM   3953  CA  HIS A 263       8.835  42.682  19.006  1.00 16.49           C  
ATOM   3954  C   HIS A 263       9.783  43.834  19.318  1.00 16.94           C  
ATOM   3955  O   HIS A 263       9.396  44.923  19.736  1.00 18.27           O  
ATOM   3956  CB  HIS A 263       7.504  42.940  19.717  1.00 17.55           C  
ATOM   3957  CG  HIS A 263       6.433  42.008  19.219  1.00 19.25           C  
ATOM   3958  ND1 HIS A 263       6.329  40.685  19.591  1.00 19.11           N  
ATOM   3959  CD2 HIS A 263       5.414  42.276  18.345  1.00 19.35           C  
ATOM   3960  CE1 HIS A 263       5.286  40.154  18.965  1.00 20.68           C  
ATOM   3961  NE2 HIS A 263       4.711  41.105  18.223  1.00 19.47           N  
ATOM   3962  H   HIS A 263       9.724  41.322  20.406  1.00  0.00           H  
ATOM   3963  HA  HIS A 263       8.644  42.640  17.934  1.00  0.00           H  
ATOM   3964 1HB  HIS A 263       7.634  42.807  20.792  1.00  0.00           H  
ATOM   3965 2HB  HIS A 263       7.196  43.972  19.550  1.00  0.00           H  
ATOM   3966  HD2 HIS A 263       5.183  43.223  17.856  1.00  0.00           H  
ATOM   3967  HE1 HIS A 263       4.955  39.119  19.043  1.00  0.00           H  
ATOM   3968  HE2 HIS A 263       3.884  40.991  17.654  1.00  0.00           H  
ATOM   3969  N   ALA A 264      11.056  43.572  19.116  1.00 17.22           N  
ATOM   3970  CA  ALA A 264      12.089  44.578  19.382  1.00 18.28           C  
ATOM   3971  C   ALA A 264      11.833  45.912  18.682  1.00 20.14           C  
ATOM   3972  O   ALA A 264      12.033  46.971  19.271  1.00 18.58           O  
ATOM   3973  CB  ALA A 264      13.453  44.009  18.988  1.00 17.86           C  
ATOM   3974  H   ALA A 264      11.331  42.663  18.772  1.00  0.00           H  
ATOM   3975  HA  ALA A 264      12.081  44.798  20.450  1.00  0.00           H  
ATOM   3976 1HB  ALA A 264      14.227  44.751  19.183  1.00  0.00           H  
ATOM   3977 2HB  ALA A 264      13.656  43.112  19.573  1.00  0.00           H  
ATOM   3978 3HB  ALA A 264      13.450  43.758  17.928  1.00  0.00           H  
ATOM   3979  N   GLU A 265      11.415  45.901  17.413  1.00 22.59           N  
ATOM   3980  CA  GLU A 265      11.148  47.155  16.703  1.00 24.56           C  
ATOM   3981  C   GLU A 265      10.081  47.980  17.399  1.00 23.28           C  
ATOM   3982  O   GLU A 265      10.238  49.196  17.614  1.00 22.79           O  
ATOM   3983  CB  GLU A 265      10.733  46.900  15.250  1.00 29.88           C  
ATOM   3984  CG  GLU A 265      11.882  46.578  14.312  1.00 38.20           C  
ATOM   3985  CD  GLU A 265      12.886  47.701  14.116  1.00 43.19           C  
ATOM   3986  OE1 GLU A 265      12.995  48.658  14.923  1.00 46.01           O  
ATOM   3987  OE2 GLU A 265      13.642  47.669  13.104  1.00 47.00           O  
ATOM   3988  H   GLU A 265      11.279  45.024  16.931  1.00  0.00           H  
ATOM   3989  HA  GLU A 265      12.062  47.750  16.696  1.00  0.00           H  
ATOM   3990 1HB  GLU A 265      10.030  46.067  15.213  1.00  0.00           H  
ATOM   3991 2HB  GLU A 265      10.220  47.779  14.858  1.00  0.00           H  
ATOM   3992 1HG  GLU A 265      12.422  45.714  14.699  1.00  0.00           H  
ATOM   3993 2HG  GLU A 265      11.477  46.312  13.337  1.00  0.00           H  
ATOM   3994  N   GLU A 266       8.971  47.338  17.783  1.00 22.56           N  
ATOM   3995  CA  GLU A 266       7.920  48.085  18.471  1.00 22.39           C  
ATOM   3996  C   GLU A 266       8.406  48.590  19.823  1.00 21.09           C  
ATOM   3997  O   GLU A 266       8.057  49.683  20.262  1.00 20.44           O  
ATOM   3998  CB  GLU A 266       6.720  47.179  18.739  1.00 25.85           C  
ATOM   3999  CG  GLU A 266       5.954  46.790  17.486  1.00 30.52           C  
ATOM   4000  CD  GLU A 266       6.541  45.585  16.790  1.00 32.99           C  
ATOM   4001  OE1 GLU A 266       7.663  45.104  17.066  1.00 32.46           O  
ATOM   4002  OE2 GLU A 266       5.845  45.059  15.882  1.00 36.60           O  
ATOM   4003  H   GLU A 266       8.841  46.352  17.610  1.00  0.00           H  
ATOM   4004  HA  GLU A 266       7.603  48.907  17.829  1.00  0.00           H  
ATOM   4005 1HB  GLU A 266       7.056  46.265  19.230  1.00  0.00           H  
ATOM   4006 2HB  GLU A 266       6.030  47.680  19.418  1.00  0.00           H  
ATOM   4007 1HG  GLU A 266       4.921  46.572  17.757  1.00  0.00           H  
ATOM   4008 2HG  GLU A 266       5.950  47.635  16.799  1.00  0.00           H  
ATOM   4009  N   VAL A 267       9.160  47.744  20.545  1.00 18.36           N  
ATOM   4010  CA  VAL A 267       9.629  48.177  21.874  1.00 17.27           C  
ATOM   4011  C   VAL A 267      10.599  49.344  21.733  1.00 17.56           C  
ATOM   4012  O   VAL A 267      10.549  50.333  22.456  1.00 17.47           O  
ATOM   4013  CB  VAL A 267      10.313  46.994  22.577  1.00 17.01           C  
ATOM   4014  CG1 VAL A 267      11.036  47.480  23.825  1.00 18.80           C  
ATOM   4015  CG2 VAL A 267       9.330  45.892  22.945  1.00 19.62           C  
ATOM   4016  H   VAL A 267       9.414  46.826  20.208  1.00  0.00           H  
ATOM   4017  HA  VAL A 267       8.765  48.493  22.460  1.00  0.00           H  
ATOM   4018  HB  VAL A 267      11.065  46.573  21.910  1.00  0.00           H  
ATOM   4019 1HG1 VAL A 267      11.519  46.636  24.318  1.00  0.00           H  
ATOM   4020 2HG1 VAL A 267      11.790  48.216  23.545  1.00  0.00           H  
ATOM   4021 3HG1 VAL A 267      10.318  47.935  24.507  1.00  0.00           H  
ATOM   4022 1HG2 VAL A 267       9.863  45.079  23.438  1.00  0.00           H  
ATOM   4023 2HG2 VAL A 267       8.572  46.291  23.619  1.00  0.00           H  
ATOM   4024 3HG2 VAL A 267       8.850  45.515  22.041  1.00  0.00           H  
ATOM   4025  N   ASN A 268      11.532  49.246  20.794  1.00 16.63           N  
ATOM   4026  CA  ASN A 268      12.563  50.262  20.612  1.00 16.59           C  
ATOM   4027  C   ASN A 268      11.918  51.581  20.181  1.00 16.91           C  
ATOM   4028  O   ASN A 268      12.306  52.620  20.713  1.00 16.48           O  
ATOM   4029  CB  ASN A 268      13.629  49.843  19.606  1.00 15.57           C  
ATOM   4030  CG  ASN A 268      14.494  48.682  20.087  1.00 17.24           C  
ATOM   4031  OD1 ASN A 268      14.404  48.371  21.276  1.00 17.16           O  
ATOM   4032  ND2 ASN A 268      15.238  48.103  19.162  1.00 17.37           N  
ATOM   4033  H   ASN A 268      11.524  48.439  20.187  1.00  0.00           H  
ATOM   4034  HA  ASN A 268      13.060  50.427  21.569  1.00  0.00           H  
ATOM   4035 1HB  ASN A 268      13.151  49.551  18.670  1.00  0.00           H  
ATOM   4036 2HB  ASN A 268      14.280  50.691  19.391  1.00  0.00           H  
ATOM   4037 1HD2 ASN A 268      15.831  47.335  19.405  1.00  0.00           H  
ATOM   4038 2HD2 ASN A 268      15.209  48.433  18.219  1.00  0.00           H  
ATOM   4039  N   THR A 269      10.931  51.498  19.291  1.00 17.56           N  
ATOM   4040  CA  THR A 269      10.275  52.750  18.860  1.00 18.81           C  
ATOM   4041  C   THR A 269       9.627  53.435  20.044  1.00 17.65           C  
ATOM   4042  O   THR A 269       9.798  54.638  20.240  1.00 18.02           O  
ATOM   4043  CB  THR A 269       9.230  52.428  17.756  1.00 19.71           C  
ATOM   4044  OG1 THR A 269       9.936  51.930  16.641  1.00 22.09           O  
ATOM   4045  CG2 THR A 269       8.486  53.686  17.294  1.00 23.81           C  
ATOM   4046  H   THR A 269      10.617  50.620  18.904  1.00  0.00           H  
ATOM   4047  HA  THR A 269      11.035  53.416  18.451  1.00  0.00           H  
ATOM   4048  HB  THR A 269       8.501  51.716  18.142  1.00  0.00           H  
ATOM   4049  HG1 THR A 269      10.876  51.914  16.839  1.00  0.00           H  
ATOM   4050 1HG2 THR A 269       7.764  53.419  16.522  1.00  0.00           H  
ATOM   4051 2HG2 THR A 269       7.964  54.132  18.141  1.00  0.00           H  
ATOM   4052 3HG2 THR A 269       9.200  54.403  16.890  1.00  0.00           H  
ATOM   4053  N   ALA A 270       8.888  52.712  20.890  1.00 18.01           N  
ATOM   4054  CA  ALA A 270       8.215  53.314  22.038  1.00 18.36           C  
ATOM   4055  C   ALA A 270       9.213  53.870  23.058  1.00 19.03           C  
ATOM   4056  O   ALA A 270       9.112  54.953  23.623  1.00 18.73           O  
ATOM   4057  CB  ALA A 270       7.315  52.297  22.732  1.00 19.31           C  
ATOM   4058  H   ALA A 270       8.793  51.719  20.729  1.00  0.00           H  
ATOM   4059  HA  ALA A 270       7.598  54.137  21.676  1.00  0.00           H  
ATOM   4060 1HB  ALA A 270       6.824  52.767  23.584  1.00  0.00           H  
ATOM   4061 2HB  ALA A 270       6.561  51.940  22.030  1.00  0.00           H  
ATOM   4062 3HB  ALA A 270       7.915  51.457  23.078  1.00  0.00           H  
ATOM   4063  N   LEU A 271      10.266  53.075  23.304  1.00 18.25           N  
ATOM   4064  CA  LEU A 271      11.286  53.505  24.264  1.00 18.40           C  
ATOM   4065  C   LEU A 271      12.027  54.734  23.782  1.00 17.15           C  
ATOM   4066  O   LEU A 271      12.169  55.672  24.553  1.00 16.85           O  
ATOM   4067  CB  LEU A 271      12.223  52.312  24.521  1.00 19.88           C  
ATOM   4068  CG  LEU A 271      13.194  52.433  25.681  1.00 23.21           C  
ATOM   4069  CD1 LEU A 271      12.493  52.559  27.019  1.00 24.19           C  
ATOM   4070  CD2 LEU A 271      14.047  51.155  25.714  1.00 23.02           C  
ATOM   4071  H   LEU A 271      10.371  52.184  22.840  1.00  0.00           H  
ATOM   4072  HA  LEU A 271      10.790  53.793  25.190  1.00  0.00           H  
ATOM   4073 1HB  LEU A 271      11.616  51.427  24.706  1.00  0.00           H  
ATOM   4074 2HB  LEU A 271      12.818  52.138  23.625  1.00  0.00           H  
ATOM   4075  HG  LEU A 271      13.828  53.308  25.535  1.00  0.00           H  
ATOM   4076 1HD1 LEU A 271      13.236  52.643  27.813  1.00  0.00           H  
ATOM   4077 2HD1 LEU A 271      11.863  53.449  27.018  1.00  0.00           H  
ATOM   4078 3HD1 LEU A 271      11.876  51.678  27.191  1.00  0.00           H  
ATOM   4079 1HD2 LEU A 271      14.757  51.213  26.539  1.00  0.00           H  
ATOM   4080 2HD2 LEU A 271      13.400  50.289  25.852  1.00  0.00           H  
ATOM   4081 3HD2 LEU A 271      14.590  51.056  24.774  1.00  0.00           H  
ATOM   4082  N   LEU A 272      12.478  54.776  22.526  1.00 16.98           N  
ATOM   4083  CA  LEU A 272      13.211  55.975  22.091  1.00 17.47           C  
ATOM   4084  C   LEU A 272      12.272  57.190  22.094  1.00 18.59           C  
ATOM   4085  O   LEU A 272      12.713  58.295  22.391  1.00 19.30           O  
ATOM   4086  CB  LEU A 272      13.803  55.743  20.705  1.00 18.22           C  
ATOM   4087  CG  LEU A 272      14.980  54.740  20.686  1.00 21.41           C  
ATOM   4088  CD1 LEU A 272      15.425  54.439  19.266  1.00 21.81           C  
ATOM   4089  CD2 LEU A 272      16.138  55.322  21.488  1.00 22.33           C  
ATOM   4090  H   LEU A 272      12.335  54.021  21.870  1.00  0.00           H  
ATOM   4091  HA  LEU A 272      14.021  56.160  22.796  1.00  0.00           H  
ATOM   4092 1HB  LEU A 272      13.017  55.370  20.050  1.00  0.00           H  
ATOM   4093 2HB  LEU A 272      14.153  56.698  20.312  1.00  0.00           H  
ATOM   4094  HG  LEU A 272      14.662  53.797  21.131  1.00  0.00           H  
ATOM   4095 1HD1 LEU A 272      16.253  53.731  19.287  1.00  0.00           H  
ATOM   4096 2HD1 LEU A 272      14.594  54.008  18.708  1.00  0.00           H  
ATOM   4097 3HD1 LEU A 272      15.748  55.361  18.783  1.00  0.00           H  
ATOM   4098 1HD2 LEU A 272      16.974  54.621  21.482  1.00  0.00           H  
ATOM   4099 2HD2 LEU A 272      16.452  56.266  21.041  1.00  0.00           H  
ATOM   4100 3HD2 LEU A 272      15.818  55.496  22.516  1.00  0.00           H  
ATOM   4101  N   ALA A 273      10.989  57.013  21.768  1.00 17.95           N  
ATOM   4102  CA  ALA A 273      10.091  58.189  21.744  1.00 19.69           C  
ATOM   4103  C   ALA A 273       9.901  58.749  23.139  1.00 19.66           C  
ATOM   4104  O   ALA A 273       9.865  59.959  23.381  1.00 21.21           O  
ATOM   4105  CB  ALA A 273       8.697  57.824  21.210  1.00 19.88           C  
ATOM   4106  H   ALA A 273      10.615  56.103  21.538  1.00  0.00           H  
ATOM   4107  HA  ALA A 273      10.528  58.935  21.080  1.00  0.00           H  
ATOM   4108 1HB  ALA A 273       8.065  58.712  21.207  1.00  0.00           H  
ATOM   4109 2HB  ALA A 273       8.786  57.438  20.194  1.00  0.00           H  
ATOM   4110 3HB  ALA A 273       8.251  57.064  21.849  1.00  0.00           H  
ATOM   4111  N   PHE A 274       9.798  57.828  24.099  1.00 18.96           N  
ATOM   4112  CA  PHE A 274       9.647  58.205  25.496  1.00 19.86           C  
ATOM   4113  C   PHE A 274      10.898  58.912  25.994  1.00 19.47           C  
ATOM   4114  O   PHE A 274      10.835  59.956  26.663  1.00 20.03           O  
ATOM   4115  CB  PHE A 274       9.302  56.966  26.327  1.00 18.14           C  
ATOM   4116  CG  PHE A 274       9.294  57.202  27.809  1.00 18.89           C  
ATOM   4117  CD1 PHE A 274       8.322  58.030  28.368  1.00 20.65           C  
ATOM   4118  CD2 PHE A 274      10.255  56.610  28.620  1.00 18.98           C  
ATOM   4119  CE1 PHE A 274       8.317  58.252  29.730  1.00 19.62           C  
ATOM   4120  CE2 PHE A 274      10.243  56.832  29.995  1.00 18.67           C  
ATOM   4121  CZ  PHE A 274       9.276  57.675  30.534  1.00 19.03           C  
ATOM   4122  H   PHE A 274       9.825  56.849  23.854  1.00  0.00           H  
ATOM   4123  HA  PHE A 274       8.831  58.925  25.574  1.00  0.00           H  
ATOM   4124 1HB  PHE A 274       8.318  56.598  26.040  1.00  0.00           H  
ATOM   4125 2HB  PHE A 274      10.021  56.175  26.116  1.00  0.00           H  
ATOM   4126  HD1 PHE A 274       7.577  58.491  27.718  1.00  0.00           H  
ATOM   4127  HD2 PHE A 274      11.006  55.953  28.181  1.00  0.00           H  
ATOM   4128  HE1 PHE A 274       7.551  58.887  30.175  1.00  0.00           H  
ATOM   4129  HE2 PHE A 274      10.976  56.358  30.647  1.00  0.00           H  
ATOM   4130  HZ  PHE A 274       9.285  57.877  31.604  1.00  0.00           H  
ATOM   4131  N   LEU A 275      12.089  58.405  25.690  1.00 19.41           N  
ATOM   4132  CA  LEU A 275      13.334  59.011  26.134  1.00 20.90           C  
ATOM   4133  C   LEU A 275      13.556  60.391  25.529  1.00 23.13           C  
ATOM   4134  O   LEU A 275      14.215  61.235  26.144  1.00 22.82           O  
ATOM   4135  CB  LEU A 275      14.559  58.156  25.705  1.00 21.81           C  
ATOM   4136  CG  LEU A 275      14.610  56.796  26.415  1.00 25.29           C  
ATOM   4137  CD1 LEU A 275      15.704  55.934  25.769  1.00 24.79           C  
ATOM   4138  CD2 LEU A 275      14.845  57.001  27.902  1.00 26.18           C  
ATOM   4139  H   LEU A 275      12.123  57.566  25.129  1.00  0.00           H  
ATOM   4140  HA  LEU A 275      13.321  59.069  27.222  1.00  0.00           H  
ATOM   4141 1HB  LEU A 275      14.512  57.998  24.629  1.00  0.00           H  
ATOM   4142 2HB  LEU A 275      15.468  58.713  25.930  1.00  0.00           H  
ATOM   4143  HG  LEU A 275      13.665  56.273  26.268  1.00  0.00           H  
ATOM   4144 1HD1 LEU A 275      15.746  54.966  26.268  1.00  0.00           H  
ATOM   4145 2HD1 LEU A 275      15.476  55.787  24.713  1.00  0.00           H  
ATOM   4146 3HD1 LEU A 275      16.667  56.435  25.867  1.00  0.00           H  
ATOM   4147 1HD2 LEU A 275      14.880  56.033  28.402  1.00  0.00           H  
ATOM   4148 2HD2 LEU A 275      15.791  57.521  28.053  1.00  0.00           H  
ATOM   4149 3HD2 LEU A 275      14.033  57.596  28.320  1.00  0.00           H  
ATOM   4150  N   ALA A 276      13.050  60.624  24.325  1.00 23.52           N  
ATOM   4151  CA  ALA A 276      13.256  61.880  23.629  1.00 27.31           C  
ATOM   4152  C   ALA A 276      12.394  63.004  24.174  1.00 31.26           C  
ATOM   4153  O   ALA A 276      12.727  64.163  23.941  1.00 33.35           O  
ATOM   4154  CB  ALA A 276      12.960  61.650  22.149  1.00 27.28           C  
ATOM   4155  H   ALA A 276      12.503  59.900  23.881  1.00  0.00           H  
ATOM   4156  HA  ALA A 276      14.298  62.173  23.761  1.00  0.00           H  
ATOM   4157 1HB  ALA A 276      13.107  62.580  21.600  1.00  0.00           H  
ATOM   4158 2HB  ALA A 276      13.633  60.887  21.758  1.00  0.00           H  
ATOM   4159 3HB  ALA A 276      11.929  61.319  22.032  1.00  0.00           H  
ATOM   4160  N   LYS A 277      11.300  62.706  24.850  1.00 34.26           N  
ATOM   4161  CA  LYS A 277      10.403  63.710  25.389  1.00 38.14           C  
ATOM   4162  C   LYS A 277      11.083  64.542  26.467  1.00 38.88           C  
ATOM   4163  O   LYS A 277      11.901  64.042  27.271  1.00 38.36           O  
ATOM   4164  OXT LYS A 277      10.669  65.718  26.566  1.00 41.10           O  
ATOM   4165  CB  LYS A 277       9.131  63.080  25.967  1.00 39.92           C  
ATOM   4166  CG  LYS A 277       8.011  62.890  24.959  1.00 42.51           C  
ATOM   4167  CD  LYS A 277       7.274  61.575  25.178  1.00 44.40           C  
ATOM   4168  CE  LYS A 277       6.815  60.968  23.854  1.00 45.89           C  
ATOM   4169  NZ  LYS A 277       6.573  59.489  23.955  1.00 46.62           N  
ATOM   4170  H   LYS A 277      11.087  61.729  24.993  1.00  0.00           H  
ATOM   4171  HA  LYS A 277      10.111  64.382  24.582  1.00  0.00           H  
ATOM   4172 1HB  LYS A 277       9.369  62.104  26.391  1.00  0.00           H  
ATOM   4173 2HB  LYS A 277       8.751  63.704  26.776  1.00  0.00           H  
ATOM   4174 1HG  LYS A 277       7.299  63.711  25.047  1.00  0.00           H  
ATOM   4175 2HG  LYS A 277       8.424  62.898  23.951  1.00  0.00           H  
ATOM   4176 1HD  LYS A 277       7.933  60.868  25.684  1.00  0.00           H  
ATOM   4177 2HD  LYS A 277       6.402  61.747  25.809  1.00  0.00           H  
ATOM   4178 1HE  LYS A 277       5.892  61.449  23.534  1.00  0.00           H  
ATOM   4179 2HE  LYS A 277       7.573  61.143  23.091  1.00  0.00           H  
ATOM   4180 1HZ  LYS A 277       6.273  59.134  23.058  1.00  0.00           H  
ATOM   4181 2HZ  LYS A 277       7.427  59.025  24.231  1.00  0.00           H  
ATOM   4182 3HZ  LYS A 277       5.856  59.311  24.644  1.00  0.00           H  
TER                                                                             
