# Supplementary material for: A new benchmark illustrates that integration of geometric constraints inferred from enzyme reaction chemistry can increase enzyme active site modeling accuracy
Source: PLoS One. 2019 Apr 4;14(4):e0214126. doi: 10.1371/journal.pone.0214126 (PMC6448891; doi:10.1371/journal.pone.0214126)
Supplement: S1 Files — (GZ) [file pone.0214126.s008.gz › benchmark-lite/templates/3ia2/1a7u.pdb.pdb]

REMARK query_anchored_aln -TFVAKDGTQIYFKDWGSGKPVLFSHGWLLDADMWEYQMEYLSSRGYRTIAFDRRGFGRSDQPWTGNDYDTFADDIAQLIEHLDLKEVTLVGFSMGGGDVARYIARHGSARVAGLVLLGAVTPLFGQKPDYPQGVP--VFARFKTELLKDRAQFISDFNAPFYGINKGQVVSQGVQTQTLQIALLASLKATVDCVTAF-ETDFRPDMAKIDVPTLVIHGDGDQIVPFETTGKVAAELIKGAELKVYKDAPHGFAVTHAQQLNEDLLAFLKR
ATOM      1  N   THR A   2      32.868  44.122  37.457  1.00  0.00           N  
ATOM      2  CA  THR A   2      32.039  43.734  38.611  1.00  0.00           C  
ATOM      3  C   THR A   2      31.930  44.881  39.603  1.00  0.00           C  
ATOM      4  O   THR A   2      32.871  45.665  39.768  1.00  0.00           O  
ATOM      5  CB  THR A   2      32.607  42.492  39.322  1.00  0.00           C  
ATOM      6  OG1 THR A   2      33.896  42.799  39.869  1.00  0.00           O  
ATOM      7  CG2 THR A   2      32.737  41.332  38.347  1.00  0.00           C  
ATOM      8  H   THR A   2      33.572  44.837  37.575  1.00  0.00           H  
ATOM      9  HA  THR A   2      31.038  43.492  38.252  1.00  0.00           H  
ATOM     10  HB  THR A   2      31.942  42.203  40.136  1.00  0.00           H  
ATOM     11  HG1 THR A   2      33.982  42.390  40.734  1.00  0.00           H  
ATOM     12 1HG2 THR A   2      33.139  40.463  38.867  1.00  0.00           H  
ATOM     13 2HG2 THR A   2      31.756  41.089  37.938  1.00  0.00           H  
ATOM     14 3HG2 THR A   2      33.408  41.612  37.537  1.00  0.00           H  
ATOM     15  N   PHE A   3      30.818  44.914  40.302  1.00  0.00           N  
ATOM     16  CA  PHE A   3      30.634  45.827  41.448  1.00  0.00           C  
ATOM     17  C   PHE A   3      30.311  44.903  42.636  1.00  0.00           C  
ATOM     18  O   PHE A   3      29.359  44.110  42.587  1.00  0.00           O  
ATOM     19  CB  PHE A   3      29.510  46.837  41.210  1.00  0.00           C  
ATOM     20  CG  PHE A   3      29.780  47.789  40.080  1.00  0.00           C  
ATOM     21  CD1 PHE A   3      28.936  47.840  38.980  1.00  0.00           C  
ATOM     22  CD2 PHE A   3      30.878  48.635  40.113  1.00  0.00           C  
ATOM     23  CE1 PHE A   3      29.184  48.716  37.940  1.00  0.00           C  
ATOM     24  CE2 PHE A   3      31.128  49.512  39.076  1.00  0.00           C  
ATOM     25  CZ  PHE A   3      30.279  49.552  37.987  1.00  0.00           C  
ATOM     26  H   PHE A   3      30.066  44.292  40.043  1.00  0.00           H  
ATOM     27  HA  PHE A   3      31.559  46.387  41.597  1.00  0.00           H  
ATOM     28 1HB  PHE A   3      28.584  46.307  40.994  1.00  0.00           H  
ATOM     29 2HB  PHE A   3      29.349  47.421  42.115  1.00  0.00           H  
ATOM     30  HD1 PHE A   3      28.070  47.180  38.943  1.00  0.00           H  
ATOM     31  HD2 PHE A   3      31.549  48.604  40.973  1.00  0.00           H  
ATOM     32  HE1 PHE A   3      28.513  48.745  37.082  1.00  0.00           H  
ATOM     33  HE2 PHE A   3      31.994  50.172  39.114  1.00  0.00           H  
ATOM     34  HZ  PHE A   3      30.475  50.241  37.167  1.00  0.00           H  
ATOM     35  N   VAL A   4      31.020  45.128  43.733  1.00  0.00           N  
ATOM     36  CA  VAL A   4      30.737  44.340  44.955  1.00  0.00           C  
ATOM     37  C   VAL A   4      29.574  44.922  45.713  1.00  0.00           C  
ATOM     38  O   VAL A   4      29.521  46.117  46.021  1.00  0.00           O  
ATOM     39  CB  VAL A   4      31.966  44.302  45.883  1.00  0.00           C  
ATOM     40  CG1 VAL A   4      31.632  43.577  47.179  1.00  0.00           C  
ATOM     41  CG2 VAL A   4      33.130  43.629  45.173  1.00  0.00           C  
ATOM     42  H   VAL A   4      31.750  45.825  43.755  1.00  0.00           H  
ATOM     43  HA  VAL A   4      30.497  43.318  44.660  1.00  0.00           H  
ATOM     44  HB  VAL A   4      32.241  45.323  46.148  1.00  0.00           H  
ATOM     45 1HG1 VAL A   4      32.512  43.560  47.823  1.00  0.00           H  
ATOM     46 2HG1 VAL A   4      30.820  44.097  47.688  1.00  0.00           H  
ATOM     47 3HG1 VAL A   4      31.327  42.555  46.955  1.00  0.00           H  
ATOM     48 1HG2 VAL A   4      33.996  43.606  45.835  1.00  0.00           H  
ATOM     49 2HG2 VAL A   4      32.852  42.610  44.903  1.00  0.00           H  
ATOM     50 3HG2 VAL A   4      33.379  44.188  44.271  1.00  0.00           H  
ATOM     51  N   ALA A   5      28.621  44.079  46.125  1.00  0.00           N  
ATOM     52  CA  ALA A   5      27.425  44.551  46.818  1.00  0.00           C  
ATOM     53  C   ALA A   5      27.279  43.961  48.216  1.00  0.00           C  
ATOM     54  O   ALA A   5      26.350  44.380  48.933  1.00  0.00           O  
ATOM     55  CB  ALA A   5      26.188  44.235  45.991  1.00  0.00           C  
ATOM     56  H   ALA A   5      28.731  43.090  45.952  1.00  0.00           H  
ATOM     57  HA  ALA A   5      27.507  45.631  46.938  1.00  0.00           H  
ATOM     58 1HB  ALA A   5      25.300  44.590  46.514  1.00  0.00           H  
ATOM     59 2HB  ALA A   5      26.261  44.730  45.022  1.00  0.00           H  
ATOM     60 3HB  ALA A   5      26.115  43.158  45.842  1.00  0.00           H  
ATOM     61  N   LYS A   6      28.144  43.027  48.582  1.00  0.00           N  
ATOM     62  CA  LYS A   6      27.942  42.447  49.943  1.00  0.00           C  
ATOM     63  C   LYS A   6      28.859  41.236  50.107  1.00  0.00           C  
ATOM     64  O   LYS A   6      29.769  40.995  49.311  1.00  0.00           O  
ATOM     65  CB  LYS A   6      26.485  42.042  50.172  1.00  0.00           C  
ATOM     66  CG  LYS A   6      26.000  40.907  49.279  1.00  0.00           C  
ATOM     67  CD  LYS A   6      24.535  40.588  49.537  1.00  0.00           C  
ATOM     68  CE  LYS A   6      24.058  39.433  48.670  1.00  0.00           C  
ATOM     69  NZ  LYS A   6      22.623  39.116  48.906  1.00  0.00           N  
ATOM     70  H   LYS A   6      28.909  42.693  48.014  1.00  0.00           H  
ATOM     71  HA  LYS A   6      28.204  43.203  50.684  1.00  0.00           H  
ATOM     72 1HB  LYS A   6      26.352  41.733  51.209  1.00  0.00           H  
ATOM     73 2HB  LYS A   6      25.837  42.902  50.001  1.00  0.00           H  
ATOM     74 1HG  LYS A   6      26.123  41.189  48.233  1.00  0.00           H  
ATOM     75 2HG  LYS A   6      26.596  40.015  49.470  1.00  0.00           H  
ATOM     76 1HD  LYS A   6      24.399  40.324  50.587  1.00  0.00           H  
ATOM     77 2HD  LYS A   6      23.928  41.467  49.321  1.00  0.00           H  
ATOM     78 1HE  LYS A   6      24.193  39.688  47.619  1.00  0.00           H  
ATOM     79 2HE  LYS A   6      24.653  38.546  48.885  1.00  0.00           H  
ATOM     80 1HZ  LYS A   6      22.346  38.346  48.313  1.00  0.00           H  
ATOM     81 2HZ  LYS A   6      22.489  38.859  49.874  1.00  0.00           H  
ATOM     82 3HZ  LYS A   6      22.059  39.925  48.691  1.00  0.00           H  
ATOM     83  N   ASP A   7      33.138  34.833  51.062  1.00  0.00           N  
ATOM     84  CA  ASP A   7      33.221  35.366  49.724  1.00  0.00           C  
ATOM     85  C   ASP A   7      32.481  36.702  49.561  1.00  0.00           C  
ATOM     86  O   ASP A   7      31.519  36.966  50.256  1.00  0.00           O  
ATOM     87  CB  ASP A   7      32.664  34.344  48.730  1.00  0.00           C  
ATOM     88  CG  ASP A   7      33.552  33.115  48.584  1.00  0.00           C  
ATOM     89  OD1 ASP A   7      34.696  33.184  48.967  1.00  0.00           O  
ATOM     90  OD2 ASP A   7      33.078  32.120  48.090  1.00  0.00           O  
ATOM     91  H   ASP A   7      33.659  33.999  51.292  1.00  0.00           H  
ATOM     92  HA  ASP A   7      34.269  35.555  49.491  1.00  0.00           H  
ATOM     93 1HB  ASP A   7      31.674  34.022  49.055  1.00  0.00           H  
ATOM     94 2HB  ASP A   7      32.551  34.811  47.752  1.00  0.00           H  
ATOM     95  N   GLY A   8      32.909  37.492  48.593  1.00  0.00           N  
ATOM     96  CA  GLY A   8      32.087  38.705  48.297  1.00  0.00           C  
ATOM     97  C   GLY A   8      30.991  38.329  47.294  1.00  0.00           C  
ATOM     98  O   GLY A   8      31.009  37.289  46.630  1.00  0.00           O  
ATOM     99  H   GLY A   8      33.746  37.321  48.054  1.00  0.00           H  
ATOM    100 1HA  GLY A   8      31.653  39.085  49.222  1.00  0.00           H  
ATOM    101 2HA  GLY A   8      32.728  39.490  47.896  1.00  0.00           H  
ATOM    102  N   THR A   9      29.952  39.149  47.231  1.00  0.00           N  
ATOM    103  CA  THR A   9      28.855  38.999  46.293  1.00  0.00           C  
ATOM    104  C   THR A   9      29.099  40.102  45.261  1.00  0.00           C  
ATOM    105  O   THR A   9      29.023  41.282  45.617  1.00  0.00           O  
ATOM    106  CB  THR A   9      27.473  39.139  46.958  1.00  0.00           C  
ATOM    107  OG1 THR A   9      27.317  38.125  47.959  1.00  0.00           O  
ATOM    108  CG2 THR A   9      26.367  38.999  45.923  1.00  0.00           C  
ATOM    109  H   THR A   9      29.940  39.920  47.883  1.00  0.00           H  
ATOM    110  HA  THR A   9      28.908  38.002  45.856  1.00  0.00           H  
ATOM    111  HB  THR A   9      27.396  40.116  47.435  1.00  0.00           H  
ATOM    112  HG1 THR A   9      27.688  37.299  47.638  1.00  0.00           H  
ATOM    113 1HG2 THR A   9      25.398  39.101  46.411  1.00  0.00           H  
ATOM    114 2HG2 THR A   9      26.476  39.776  45.167  1.00  0.00           H  
ATOM    115 3HG2 THR A   9      26.433  38.021  45.450  1.00  0.00           H  
ATOM    116  N   GLN A  10      29.453  39.681  44.043  1.00  0.00           N  
ATOM    117  CA  GLN A  10      29.780  40.683  43.010  1.00  0.00           C  
ATOM    118  C   GLN A  10      28.767  40.640  41.871  1.00  0.00           C  
ATOM    119  O   GLN A  10      28.404  39.540  41.412  1.00  0.00           O  
ATOM    120  CB  GLN A  10      31.190  40.456  42.458  1.00  0.00           C  
ATOM    121  CG  GLN A  10      32.296  40.635  43.485  1.00  0.00           C  
ATOM    122  CD  GLN A  10      33.675  40.407  42.895  1.00  0.00           C  
ATOM    123  OE1 GLN A  10      34.116  41.144  42.008  1.00  0.00           O  
ATOM    124  NE2 GLN A  10      34.365  39.383  43.384  1.00  0.00           N  
ATOM    125  H   GLN A  10      29.503  38.700  43.810  1.00  0.00           H  
ATOM    126  HA  GLN A  10      29.742  41.673  43.464  1.00  0.00           H  
ATOM    127 1HB  GLN A  10      31.265  39.446  42.055  1.00  0.00           H  
ATOM    128 2HB  GLN A  10      31.376  41.150  41.639  1.00  0.00           H  
ATOM    129 1HG  GLN A  10      32.255  41.651  43.875  1.00  0.00           H  
ATOM    130 2HG  GLN A  10      32.147  39.918  44.292  1.00  0.00           H  
ATOM    131 1HE2 GLN A  10      35.281  39.183  43.034  1.00  0.00           H  
ATOM    132 2HE2 GLN A  10      33.970  38.811  44.103  1.00  0.00           H  
ATOM    133  N   ILE A  11      28.361  41.810  41.373  1.00  0.00           N  
ATOM    134  CA  ILE A  11      27.432  41.785  40.242  1.00  0.00           C  
ATOM    135  C   ILE A  11      28.224  42.114  38.968  1.00  0.00           C  
ATOM    136  O   ILE A  11      29.007  43.079  38.946  1.00  0.00           O  
ATOM    137  CB  ILE A  11      26.279  42.788  40.430  1.00  0.00           C  
ATOM    138  CG1 ILE A  11      26.826  44.211  40.568  1.00  0.00           C  
ATOM    139  CG2 ILE A  11      25.444  42.415  41.646  1.00  0.00           C  
ATOM    140  CD1 ILE A  11      25.758  45.280  40.547  1.00  0.00           C  
ATOM    141  H   ILE A  11      28.665  42.700  41.740  1.00  0.00           H  
ATOM    142  HA  ILE A  11      27.003  40.786  40.169  1.00  0.00           H  
ATOM    143  HB  ILE A  11      25.641  42.779  39.547  1.00  0.00           H  
ATOM    144 1HG1 ILE A  11      27.379  44.299  41.502  1.00  0.00           H  
ATOM    145 2HG1 ILE A  11      27.524  44.412  39.755  1.00  0.00           H  
ATOM    146 1HG2 ILE A  11      24.633  43.134  41.764  1.00  0.00           H  
ATOM    147 2HG2 ILE A  11      25.026  41.418  41.509  1.00  0.00           H  
ATOM    148 3HG2 ILE A  11      26.072  42.426  42.536  1.00  0.00           H  
ATOM    149 1HD1 ILE A  11      26.222  46.261  40.648  1.00  0.00           H  
ATOM    150 2HD1 ILE A  11      25.213  45.233  39.603  1.00  0.00           H  
ATOM    151 3HD1 ILE A  11      25.066  45.120  41.373  1.00  0.00           H  
ATOM    152  N   TYR A  12      27.929  41.327  37.931  1.00  0.00           N  
ATOM    153  CA  TYR A  12      28.547  41.620  36.615  1.00  0.00           C  
ATOM    154  C   TYR A  12      27.850  42.829  36.004  1.00  0.00           C  
ATOM    155  O   TYR A  12      26.611  42.902  36.035  1.00  0.00           O  
ATOM    156  CB  TYR A  12      28.459  40.417  35.673  1.00  0.00           C  
ATOM    157  CG  TYR A  12      29.105  40.649  34.325  1.00  0.00           C  
ATOM    158  CD1 TYR A  12      30.485  40.598  34.199  1.00  0.00           C  
ATOM    159  CD2 TYR A  12      28.316  40.913  33.215  1.00  0.00           C  
ATOM    160  CE1 TYR A  12      31.075  40.810  32.968  1.00  0.00           C  
ATOM    161  CE2 TYR A  12      28.906  41.125  31.984  1.00  0.00           C  
ATOM    162  CZ  TYR A  12      30.279  41.074  31.858  1.00  0.00           C  
ATOM    163  OH  TYR A  12      30.867  41.285  30.632  1.00  0.00           O  
ATOM    164  H   TYR A  12      27.300  40.541  38.015  1.00  0.00           H  
ATOM    165  HA  TYR A  12      29.601  41.852  36.772  1.00  0.00           H  
ATOM    166 1HB  TYR A  12      28.941  39.555  36.137  1.00  0.00           H  
ATOM    167 2HB  TYR A  12      27.413  40.159  35.509  1.00  0.00           H  
ATOM    168  HD1 TYR A  12      31.105  40.391  35.072  1.00  0.00           H  
ATOM    169  HD2 TYR A  12      27.232  40.954  33.314  1.00  0.00           H  
ATOM    170  HE1 TYR A  12      32.159  40.770  32.869  1.00  0.00           H  
ATOM    171  HE2 TYR A  12      28.286  41.333  31.111  1.00  0.00           H  
ATOM    172  HH  TYR A  12      31.820  41.215  30.719  1.00  0.00           H  
ATOM    173  N   PHE A  13      28.580  43.781  35.387  1.00  0.00           N  
ATOM    174  CA  PHE A  13      27.894  44.881  34.693  1.00  0.00           C  
ATOM    175  C   PHE A  13      28.722  45.311  33.474  1.00  0.00           C  
ATOM    176  O   PHE A  13      29.854  44.854  33.314  1.00  0.00           O  
ATOM    177  CB  PHE A  13      27.681  46.071  35.630  1.00  0.00           C  
ATOM    178  CG  PHE A  13      28.958  46.714  36.093  1.00  0.00           C  
ATOM    179  CD1 PHE A  13      29.751  47.429  35.209  1.00  0.00           C  
ATOM    180  CD2 PHE A  13      29.368  46.603  37.413  1.00  0.00           C  
ATOM    181  CE1 PHE A  13      30.926  48.021  35.634  1.00  0.00           C  
ATOM    182  CE2 PHE A  13      30.541  47.194  37.841  1.00  0.00           C  
ATOM    183  CZ  PHE A  13      31.321  47.903  36.950  1.00  0.00           C  
ATOM    184  H   PHE A  13      29.590  43.755  35.391  1.00  0.00           H  
ATOM    185  HA  PHE A  13      26.918  44.525  34.361  1.00  0.00           H  
ATOM    186 1HB  PHE A  13      27.083  46.829  35.126  1.00  0.00           H  
ATOM    187 2HB  PHE A  13      27.125  45.747  36.509  1.00  0.00           H  
ATOM    188  HD1 PHE A  13      29.438  47.523  34.169  1.00  0.00           H  
ATOM    189  HD2 PHE A  13      28.752  46.042  38.117  1.00  0.00           H  
ATOM    190  HE1 PHE A  13      31.540  48.580  34.929  1.00  0.00           H  
ATOM    191  HE2 PHE A  13      30.852  47.100  38.881  1.00  0.00           H  
ATOM    192  HZ  PHE A  13      32.247  48.368  37.285  1.00  0.00           H  
ATOM    193  N   LYS A  14      28.099  46.040  32.568  1.00  0.00           N  
ATOM    194  CA  LYS A  14      28.742  46.628  31.403  1.00  0.00           C  
ATOM    195  C   LYS A  14      28.318  48.084  31.331  1.00  0.00           C  
ATOM    196  O   LYS A  14      27.248  48.441  31.797  1.00  0.00           O  
ATOM    197  CB  LYS A  14      28.368  45.884  30.120  1.00  0.00           C  
ATOM    198  CG  LYS A  14      28.833  44.435  30.075  1.00  0.00           C  
ATOM    199  CD  LYS A  14      28.498  43.788  28.739  1.00  0.00           C  
ATOM    200  CE  LYS A  14      27.003  43.537  28.604  1.00  0.00           C  
ATOM    201  NZ  LYS A  14      26.677  42.764  27.375  1.00  0.00           N  
ATOM    202  H   LYS A  14      27.110  46.188  32.711  1.00  0.00           H  
ATOM    203  HA  LYS A  14      29.823  46.559  31.533  1.00  0.00           H  
ATOM    204 1HB  LYS A  14      27.285  45.893  29.997  1.00  0.00           H  
ATOM    205 2HB  LYS A  14      28.799  46.400  29.262  1.00  0.00           H  
ATOM    206 1HG  LYS A  14      29.911  44.393  30.229  1.00  0.00           H  
ATOM    207 2HG  LYS A  14      28.348  43.873  30.873  1.00  0.00           H  
ATOM    208 1HD  LYS A  14      28.823  44.440  27.927  1.00  0.00           H  
ATOM    209 2HD  LYS A  14      29.024  42.838  28.653  1.00  0.00           H  
ATOM    210 1HE  LYS A  14      26.647  42.984  29.472  1.00  0.00           H  
ATOM    211 2HE  LYS A  14      26.476  44.491  28.568  1.00  0.00           H  
ATOM    212 1HZ  LYS A  14      25.679  42.619  27.322  1.00  0.00           H  
ATOM    213 2HZ  LYS A  14      26.986  43.277  26.562  1.00  0.00           H  
ATOM    214 3HZ  LYS A  14      27.145  41.869  27.406  1.00  0.00           H  
ATOM    215  N   ASP A  15      29.163  48.919  30.701  1.00  0.00           N  
ATOM    216  CA  ASP A  15      28.863  50.364  30.654  1.00  0.00           C  
ATOM    217  C   ASP A  15      29.423  50.838  29.316  1.00  0.00           C  
ATOM    218  O   ASP A  15      30.625  50.762  29.034  1.00  0.00           O  
ATOM    219  CB  ASP A  15      29.495  51.131  31.818  1.00  0.00           C  
ATOM    220  CG  ASP A  15      29.107  52.603  31.838  1.00  0.00           C  
ATOM    221  OD1 ASP A  15      28.474  53.043  30.908  1.00  0.00           O  
ATOM    222  OD2 ASP A  15      29.446  53.274  32.784  1.00  0.00           O  
ATOM    223  H   ASP A  15      30.003  48.576  30.257  1.00  0.00           H  
ATOM    224  HA  ASP A  15      27.783  50.495  30.719  1.00  0.00           H  
ATOM    225 1HB  ASP A  15      29.191  50.677  32.761  1.00  0.00           H  
ATOM    226 2HB  ASP A  15      30.582  51.058  31.755  1.00  0.00           H  
ATOM    227  N   TRP A  16      28.506  51.132  28.400  1.00  0.00           N  
ATOM    228  CA  TRP A  16      28.891  51.425  27.027  1.00  0.00           C  
ATOM    229  C   TRP A  16      28.305  52.748  26.545  1.00  0.00           C  
ATOM    230  O   TRP A  16      27.276  53.201  27.062  1.00  0.00           O  
ATOM    231  CB  TRP A  16      28.437  50.296  26.099  1.00  0.00           C  
ATOM    232  CG  TRP A  16      29.102  48.984  26.384  1.00  0.00           C  
ATOM    233  CD1 TRP A  16      28.611  47.971  27.152  1.00  0.00           C  
ATOM    234  CD2 TRP A  16      30.391  48.532  25.902  1.00  0.00           C  
ATOM    235  NE1 TRP A  16      29.500  46.926  27.183  1.00  0.00           N  
ATOM    236  CE2 TRP A  16      30.595  47.252  26.422  1.00  0.00           C  
ATOM    237  CE3 TRP A  16      31.372  49.104  25.083  1.00  0.00           C  
ATOM    238  CZ2 TRP A  16      31.745  46.526  26.154  1.00  0.00           C  
ATOM    239  CZ3 TRP A  16      32.524  48.375  24.813  1.00  0.00           C  
ATOM    240  CH2 TRP A  16      32.705  47.119  25.334  1.00  0.00           C  
ATOM    241  H   TRP A  16      27.528  51.154  28.652  1.00  0.00           H  
ATOM    242  HA  TRP A  16      29.977  51.502  26.981  1.00  0.00           H  
ATOM    243 1HB  TRP A  16      27.359  50.162  26.191  1.00  0.00           H  
ATOM    244 2HB  TRP A  16      28.646  50.569  25.065  1.00  0.00           H  
ATOM    245  HD1 TRP A  16      27.651  47.988  27.667  1.00  0.00           H  
ATOM    246  HE1 TRP A  16      29.372  46.058  27.684  1.00  0.00           H  
ATOM    247  HE3 TRP A  16      31.233  50.100  24.664  1.00  0.00           H  
ATOM    248  HZ2 TRP A  16      31.906  45.526  26.559  1.00  0.00           H  
ATOM    249  HZ3 TRP A  16      33.284  48.828  24.175  1.00  0.00           H  
ATOM    250  HH2 TRP A  16      33.620  46.575  25.102  1.00  0.00           H  
ATOM    251  N   GLY A  17      29.034  53.383  25.605  1.00  0.00           N  
ATOM    252  CA  GLY A  17      28.408  54.570  25.009  1.00  0.00           C  
ATOM    253  C   GLY A  17      28.610  55.846  25.767  1.00  0.00           C  
ATOM    254  O   GLY A  17      29.438  55.916  26.681  1.00  0.00           O  
ATOM    255  H   GLY A  17      29.954  53.103  25.295  1.00  0.00           H  
ATOM    256 1HA  GLY A  17      28.797  54.720  24.002  1.00  0.00           H  
ATOM    257 2HA  GLY A  17      27.335  54.408  24.917  1.00  0.00           H  
ATOM    258  N   SER A  18      27.854  56.903  25.410  1.00  0.00           N  
ATOM    259  CA  SER A  18      28.058  58.173  26.118  1.00  0.00           C  
ATOM    260  C   SER A  18      26.752  58.981  25.988  1.00  0.00           C  
ATOM    261  O   SER A  18      26.070  58.743  24.995  1.00  0.00           O  
ATOM    262  CB  SER A  18      29.230  58.941  25.538  1.00  0.00           C  
ATOM    263  OG  SER A  18      29.421  60.153  26.216  1.00  0.00           O  
ATOM    264  H   SER A  18      27.158  56.853  24.679  1.00  0.00           H  
ATOM    265  HA  SER A  18      28.275  57.955  27.165  1.00  0.00           H  
ATOM    266 1HB  SER A  18      30.133  58.335  25.610  1.00  0.00           H  
ATOM    267 2HB  SER A  18      29.050  59.136  24.482  1.00  0.00           H  
ATOM    268  HG  SER A  18      29.322  60.843  25.556  1.00  0.00           H  
ATOM    269  N   GLY A  19      26.499  59.818  26.946  1.00  0.00           N  
ATOM    270  CA  GLY A  19      25.258  60.617  26.924  1.00  0.00           C  
ATOM    271  C   GLY A  19      24.475  60.268  28.195  1.00  0.00           C  
ATOM    272  O   GLY A  19      25.057  59.889  29.213  1.00  0.00           O  
ATOM    273  H   GLY A  19      27.144  59.933  27.714  1.00  0.00           H  
ATOM    274 1HA  GLY A  19      25.508  61.677  26.881  1.00  0.00           H  
ATOM    275 2HA  GLY A  19      24.692  60.384  26.023  1.00  0.00           H  
ATOM    276  N   LYS A  20      23.176  60.538  28.167  1.00  0.00           N  
ATOM    277  CA  LYS A  20      22.326  60.263  29.313  1.00  0.00           C  
ATOM    278  C   LYS A  20      22.367  58.769  29.629  1.00  0.00           C  
ATOM    279  O   LYS A  20      22.147  57.939  28.754  1.00  0.00           O  
ATOM    280  CB  LYS A  20      20.891  60.720  29.049  1.00  0.00           C  
ATOM    281  CG  LYS A  20      20.721  62.230  28.940  1.00  0.00           C  
ATOM    282  CD  LYS A  20      19.266  62.608  28.711  1.00  0.00           C  
ATOM    283  CE  LYS A  20      19.096  64.115  28.592  1.00  0.00           C  
ATOM    284  NZ  LYS A  20      17.679  64.499  28.349  1.00  0.00           N  
ATOM    285  H   LYS A  20      22.767  60.942  27.337  1.00  0.00           H  
ATOM    286  HA  LYS A  20      22.712  60.815  30.171  1.00  0.00           H  
ATOM    287 1HB  LYS A  20      20.532  60.276  28.121  1.00  0.00           H  
ATOM    288 2HB  LYS A  20      20.243  60.368  29.852  1.00  0.00           H  
ATOM    289 1HG  LYS A  20      21.071  62.703  29.859  1.00  0.00           H  
ATOM    290 2HG  LYS A  20      21.320  62.604  28.110  1.00  0.00           H  
ATOM    291 1HD  LYS A  20      18.907  62.137  27.795  1.00  0.00           H  
ATOM    292 2HD  LYS A  20      18.661  62.249  29.544  1.00  0.00           H  
ATOM    293 1HE  LYS A  20      19.437  64.593  29.510  1.00  0.00           H  
ATOM    294 2HE  LYS A  20      19.706  64.486  27.768  1.00  0.00           H  
ATOM    295 1HZ  LYS A  20      17.609  65.504  28.276  1.00  0.00           H  
ATOM    296 2HZ  LYS A  20      17.358  64.076  27.489  1.00  0.00           H  
ATOM    297 3HZ  LYS A  20      17.106  64.177  29.116  1.00  0.00           H  
ATOM    298  N   PRO A  21      22.524  58.439  30.891  1.00  0.00           N  
ATOM    299  CA  PRO A  21      22.635  57.041  31.289  1.00  0.00           C  
ATOM    300  C   PRO A  21      21.270  56.399  31.358  1.00  0.00           C  
ATOM    301  O   PRO A  21      20.340  56.929  31.937  1.00  0.00           O  
ATOM    302  CB  PRO A  21      23.293  57.118  32.670  1.00  0.00           C  
ATOM    303  CG  PRO A  21      22.851  58.434  33.213  1.00  0.00           C  
ATOM    304  CD  PRO A  21      22.743  59.321  32.002  1.00  0.00           C  
ATOM    305  HA  PRO A  21      23.284  56.512  30.576  1.00  0.00           H  
ATOM    306 1HB  PRO A  21      22.967  56.270  33.290  1.00  0.00           H  
ATOM    307 2HB  PRO A  21      24.386  57.042  32.571  1.00  0.00           H  
ATOM    308 1HG  PRO A  21      21.894  58.324  33.744  1.00  0.00           H  
ATOM    309 2HG  PRO A  21      23.581  58.807  33.947  1.00  0.00           H  
ATOM    310 1HD  PRO A  21      21.879  59.993  32.115  1.00  0.00           H  
ATOM    311 2HD  PRO A  21      23.671  59.899  31.885  1.00  0.00           H  
ATOM    312  N   VAL A  22      21.187  55.207  30.765  1.00  0.00           N  
ATOM    313  CA  VAL A  22      19.980  54.400  30.779  1.00  0.00           C  
ATOM    314  C   VAL A  22      20.396  53.052  31.393  1.00  0.00           C  
ATOM    315  O   VAL A  22      21.276  52.384  30.843  1.00  0.00           O  
ATOM    316  CB  VAL A  22      19.409  54.209  29.361  1.00  0.00           C  
ATOM    317  CG1 VAL A  22      18.164  53.335  29.402  1.00  0.00           C  
ATOM    318  CG2 VAL A  22      19.096  55.563  28.743  1.00  0.00           C  
ATOM    319  H   VAL A  22      22.006  54.859  30.287  1.00  0.00           H  
ATOM    320  HA  VAL A  22      19.228  54.912  31.381  1.00  0.00           H  
ATOM    321  HB  VAL A  22      20.146  53.691  28.749  1.00  0.00           H  
ATOM    322 1HG1 VAL A  22      17.774  53.210  28.391  1.00  0.00           H  
ATOM    323 2HG1 VAL A  22      18.419  52.359  29.815  1.00  0.00           H  
ATOM    324 3HG1 VAL A  22      17.407  53.808  30.027  1.00  0.00           H  
ATOM    325 1HG2 VAL A  22      18.693  55.421  27.740  1.00  0.00           H  
ATOM    326 2HG2 VAL A  22      18.363  56.084  29.358  1.00  0.00           H  
ATOM    327 3HG2 VAL A  22      20.009  56.157  28.686  1.00  0.00           H  
ATOM    328  N   LEU A  23      19.765  52.673  32.478  1.00  0.00           N  
ATOM    329  CA  LEU A  23      20.105  51.454  33.215  1.00  0.00           C  
ATOM    330  C   LEU A  23      18.992  50.433  32.930  1.00  0.00           C  
ATOM    331  O   LEU A  23      17.807  50.724  33.176  1.00  0.00           O  
ATOM    332  CB  LEU A  23      20.223  51.727  34.720  1.00  0.00           C  
ATOM    333  CG  LEU A  23      20.516  50.503  35.597  1.00  0.00           C  
ATOM    334  CD1 LEU A  23      21.883  49.937  35.240  1.00  0.00           C  
ATOM    335  CD2 LEU A  23      20.456  50.904  37.064  1.00  0.00           C  
ATOM    336  H   LEU A  23      19.011  53.256  32.812  1.00  0.00           H  
ATOM    337  HA  LEU A  23      21.068  51.091  32.857  1.00  0.00           H  
ATOM    338 1HB  LEU A  23      21.023  52.448  34.880  1.00  0.00           H  
ATOM    339 2HB  LEU A  23      19.289  52.168  35.067  1.00  0.00           H  
ATOM    340  HG  LEU A  23      19.773  49.729  35.402  1.00  0.00           H  
ATOM    341 1HD1 LEU A  23      22.091  49.067  35.863  1.00  0.00           H  
ATOM    342 2HD1 LEU A  23      21.892  49.641  34.190  1.00  0.00           H  
ATOM    343 3HD1 LEU A  23      22.647  50.695  35.409  1.00  0.00           H  
ATOM    344 1HD2 LEU A  23      20.663  50.033  37.687  1.00  0.00           H  
ATOM    345 2HD2 LEU A  23      21.200  51.676  37.260  1.00  0.00           H  
ATOM    346 3HD2 LEU A  23      19.463  51.288  37.296  1.00  0.00           H  
ATOM    347  N   PHE A  24      19.381  49.315  32.352  1.00  0.00           N  
ATOM    348  CA  PHE A  24      18.441  48.287  31.922  1.00  0.00           C  
ATOM    349  C   PHE A  24      18.495  47.117  32.891  1.00  0.00           C  
ATOM    350  O   PHE A  24      19.597  46.628  33.154  1.00  0.00           O  
ATOM    351  CB  PHE A  24      18.761  47.810  30.504  1.00  0.00           C  
ATOM    352  CG  PHE A  24      18.544  48.857  29.449  1.00  0.00           C  
ATOM    353  CD1 PHE A  24      19.592  49.278  28.644  1.00  0.00           C  
ATOM    354  CD2 PHE A  24      17.293  49.423  29.260  1.00  0.00           C  
ATOM    355  CE1 PHE A  24      19.393  50.242  27.673  1.00  0.00           C  
ATOM    356  CE2 PHE A  24      17.091  50.386  28.289  1.00  0.00           C  
ATOM    357  CZ  PHE A  24      18.143  50.795  27.495  1.00  0.00           C  
ATOM    358  H   PHE A  24      20.370  49.171  32.204  1.00  0.00           H  
ATOM    359  HA  PHE A  24      17.437  48.714  31.923  1.00  0.00           H  
ATOM    360 1HB  PHE A  24      19.800  47.488  30.455  1.00  0.00           H  
ATOM    361 2HB  PHE A  24      18.140  46.949  30.261  1.00  0.00           H  
ATOM    362  HD1 PHE A  24      20.580  48.840  28.784  1.00  0.00           H  
ATOM    363  HD2 PHE A  24      16.461  49.100  29.887  1.00  0.00           H  
ATOM    364  HE1 PHE A  24      20.226  50.564  27.047  1.00  0.00           H  
ATOM    365  HE2 PHE A  24      16.102  50.822  28.151  1.00  0.00           H  
ATOM    366  HZ  PHE A  24      17.986  51.555  26.731  1.00  0.00           H  
ATOM    367  N   SER A  25      17.355  46.716  33.445  1.00  0.00           N  
ATOM    368  CA  SER A  25      17.336  45.700  34.516  1.00  0.00           C  
ATOM    369  C   SER A  25      16.560  44.474  34.045  1.00  0.00           C  
ATOM    370  O   SER A  25      15.373  44.632  33.848  1.00  0.00           O  
ATOM    371  CB  SER A  25      16.707  46.258  35.778  1.00  0.00           C  
ATOM    372  OG  SER A  25      16.624  45.277  36.774  1.00  0.00           O  
ATOM    373  H   SER A  25      16.482  47.113  33.128  1.00  0.00           H  
ATOM    374  HA  SER A  25      18.365  45.414  34.740  1.00  0.00           H  
ATOM    375 1HB  SER A  25      17.300  47.098  36.139  1.00  0.00           H  
ATOM    376 2HB  SER A  25      15.711  46.636  35.551  1.00  0.00           H  
ATOM    377  HG  SER A  25      17.137  45.608  37.515  1.00  0.00           H  
ATOM    378  N   HIS A  26      17.215  43.335  33.829  1.00  0.00           N  
ATOM    379  CA  HIS A  26      16.599  42.204  33.163  1.00  0.00           C  
ATOM    380  C   HIS A  26      15.590  41.371  33.953  1.00  0.00           C  
ATOM    381  O   HIS A  26      15.449  41.547  35.154  1.00  0.00           O  
ATOM    382  CB  HIS A  26      17.707  41.270  32.666  1.00  0.00           C  
ATOM    383  CG  HIS A  26      18.480  40.614  33.768  1.00  0.00           C  
ATOM    384  ND1 HIS A  26      18.164  39.363  34.255  1.00  0.00           N  
ATOM    385  CD2 HIS A  26      19.553  41.034  34.478  1.00  0.00           C  
ATOM    386  CE1 HIS A  26      19.011  39.042  35.217  1.00  0.00           C  
ATOM    387  NE2 HIS A  26      19.863  40.039  35.371  1.00  0.00           N  
ATOM    388  H   HIS A  26      18.173  43.260  34.141  1.00  0.00           H  
ATOM    389  HA  HIS A  26      16.020  42.556  32.310  1.00  0.00           H  
ATOM    390 1HB  HIS A  26      17.272  40.489  32.042  1.00  0.00           H  
ATOM    391 2HB  HIS A  26      18.406  41.832  32.047  1.00  0.00           H  
ATOM    392  HD1 HIS A  26      17.464  38.746  33.893  1.00  0.00           H  
ATOM    393  HD2 HIS A  26      20.147  41.948  34.451  1.00  0.00           H  
ATOM    394  HE1 HIS A  26      18.930  38.085  35.732  1.00  0.00           H  
ATOM    395  N   GLY A  27      14.975  40.415  33.202  1.00  0.00           N  
ATOM    396  CA  GLY A  27      13.971  39.566  33.887  1.00  0.00           C  
ATOM    397  C   GLY A  27      14.543  38.158  34.104  1.00  0.00           C  
ATOM    398  O   GLY A  27      15.658  37.802  33.725  1.00  0.00           O  
ATOM    399  H   GLY A  27      15.165  40.259  32.222  1.00  0.00           H  
ATOM    400 1HA  GLY A  27      13.702  40.019  34.841  1.00  0.00           H  
ATOM    401 2HA  GLY A  27      13.063  39.520  33.286  1.00  0.00           H  
ATOM    402  N   TRP A  28      13.696  37.334  34.753  1.00  0.00           N  
ATOM    403  CA  TRP A  28      14.095  35.943  35.008  1.00  0.00           C  
ATOM    404  C   TRP A  28      13.878  35.078  33.784  1.00  0.00           C  
ATOM    405  O   TRP A  28      12.892  35.288  33.082  1.00  0.00           O  
ATOM    406  CB  TRP A  28      13.308  35.362  36.184  1.00  0.00           C  
ATOM    407  CG  TRP A  28      13.696  33.955  36.527  1.00  0.00           C  
ATOM    408  CD1 TRP A  28      14.427  33.551  37.604  1.00  0.00           C  
ATOM    409  CD2 TRP A  28      13.373  32.753  35.787  1.00  0.00           C  
ATOM    410  NE1 TRP A  28      14.582  32.187  37.585  1.00  0.00           N  
ATOM    411  CE2 TRP A  28      13.942  31.682  36.481  1.00  0.00           C  
ATOM    412  CE3 TRP A  28      12.657  32.504  34.610  1.00  0.00           C  
ATOM    413  CZ2 TRP A  28      13.822  30.374  36.039  1.00  0.00           C  
ATOM    414  CZ3 TRP A  28      12.535  31.192  34.167  1.00  0.00           C  
ATOM    415  CH2 TRP A  28      13.102  30.155  34.864  1.00  0.00           C  
ATOM    416  H   TRP A  28      12.791  37.652  35.069  1.00  0.00           H  
ATOM    417  HA  TRP A  28      15.155  35.928  35.259  1.00  0.00           H  
ATOM    418 1HB  TRP A  28      13.460  35.984  37.066  1.00  0.00           H  
ATOM    419 2HB  TRP A  28      12.244  35.377  35.953  1.00  0.00           H  
ATOM    420  HD1 TRP A  28      14.830  34.214  38.368  1.00  0.00           H  
ATOM    421  HE1 TRP A  28      15.085  31.642  38.271  1.00  0.00           H  
ATOM    422  HE3 TRP A  28      12.202  33.323  34.054  1.00  0.00           H  
ATOM    423  HZ2 TRP A  28      14.265  29.537  36.578  1.00  0.00           H  
ATOM    424  HZ3 TRP A  28      11.976  31.007  33.249  1.00  0.00           H  
ATOM    425  HH2 TRP A  28      12.986  29.138  34.488  1.00  0.00           H  
ATOM    426  N   LEU A  29      14.715  34.099  33.536  1.00  0.00           N  
ATOM    427  CA  LEU A  29      15.919  33.801  34.292  1.00  0.00           C  
ATOM    428  C   LEU A  29      17.134  34.159  33.399  1.00  0.00           C  
ATOM    429  O   LEU A  29      18.051  33.385  33.172  1.00  0.00           O  
ATOM    430  CB  LEU A  29      15.953  32.323  34.701  1.00  0.00           C  
ATOM    431  CG  LEU A  29      17.181  31.885  35.510  1.00  0.00           C  
ATOM    432  CD1 LEU A  29      17.211  32.635  36.835  1.00  0.00           C  
ATOM    433  CD2 LEU A  29      17.131  30.381  35.734  1.00  0.00           C  
ATOM    434  H   LEU A  29      14.475  33.519  32.745  1.00  0.00           H  
ATOM    435  HA  LEU A  29      15.919  34.410  35.195  1.00  0.00           H  
ATOM    436 1HB  LEU A  29      15.069  32.108  35.299  1.00  0.00           H  
ATOM    437 2HB  LEU A  29      15.915  31.712  33.800  1.00  0.00           H  
ATOM    438  HG  LEU A  29      18.088  32.141  34.962  1.00  0.00           H  
ATOM    439 1HD1 LEU A  29      18.083  32.323  37.410  1.00  0.00           H  
ATOM    440 2HD1 LEU A  29      17.266  33.707  36.645  1.00  0.00           H  
ATOM    441 3HD1 LEU A  29      16.306  32.411  37.400  1.00  0.00           H  
ATOM    442 1HD2 LEU A  29      18.004  30.069  36.308  1.00  0.00           H  
ATOM    443 2HD2 LEU A  29      16.225  30.124  36.283  1.00  0.00           H  
ATOM    444 3HD2 LEU A  29      17.129  29.870  34.771  1.00  0.00           H  
ATOM    445  N   LEU A  30      17.146  35.353  32.889  1.00  0.00           N  
ATOM    446  CA  LEU A  30      18.157  35.756  31.885  1.00  0.00           C  
ATOM    447  C   LEU A  30      19.270  36.584  32.490  1.00  0.00           C  
ATOM    448  O   LEU A  30      19.644  36.357  33.664  1.00  0.00           O  
ATOM    449  CB  LEU A  30      17.498  36.557  30.755  1.00  0.00           C  
ATOM    450  CG  LEU A  30      16.728  35.733  29.716  1.00  0.00           C  
ATOM    451  CD1 LEU A  30      15.485  35.136  30.361  1.00  0.00           C  
ATOM    452  CD2 LEU A  30      16.360  36.619  28.536  1.00  0.00           C  
ATOM    453  H   LEU A  30      16.450  36.023  33.183  1.00  0.00           H  
ATOM    454  HA  LEU A  30      18.601  34.856  31.461  1.00  0.00           H  
ATOM    455 1HB  LEU A  30      16.802  37.269  31.195  1.00  0.00           H  
ATOM    456 2HB  LEU A  30      18.272  37.116  30.228  1.00  0.00           H  
ATOM    457  HG  LEU A  30      17.353  34.908  29.370  1.00  0.00           H  
ATOM    458 1HD1 LEU A  30      14.938  34.549  29.622  1.00  0.00           H  
ATOM    459 2HD1 LEU A  30      15.778  34.491  31.190  1.00  0.00           H  
ATOM    460 3HD1 LEU A  30      14.847  35.937  30.732  1.00  0.00           H  
ATOM    461 1HD2 LEU A  30      15.813  36.033  27.796  1.00  0.00           H  
ATOM    462 2HD2 LEU A  30      15.734  37.443  28.880  1.00  0.00           H  
ATOM    463 3HD2 LEU A  30      17.268  37.018  28.083  1.00  0.00           H  
ATOM    464  N   ASP A  31      19.787  37.536  31.698  1.00  0.00           N  
ATOM    465  CA  ASP A  31      20.882  38.377  32.199  1.00  0.00           C  
ATOM    466  C   ASP A  31      20.863  39.720  31.503  1.00  0.00           C  
ATOM    467  O   ASP A  31      19.985  39.968  30.650  1.00  0.00           O  
ATOM    468  CB  ASP A  31      22.239  37.703  31.983  1.00  0.00           C  
ATOM    469  CG  ASP A  31      22.556  37.466  30.513  1.00  0.00           C  
ATOM    470  OD1 ASP A  31      21.797  37.907  29.683  1.00  0.00           O  
ATOM    471  OD2 ASP A  31      23.554  36.845  30.234  1.00  0.00           O  
ATOM    472  H   ASP A  31      19.439  37.688  30.762  1.00  0.00           H  
ATOM    473  HA  ASP A  31      20.741  38.528  33.270  1.00  0.00           H  
ATOM    474 1HB  ASP A  31      23.026  38.324  32.414  1.00  0.00           H  
ATOM    475 2HB  ASP A  31      22.257  36.745  32.503  1.00  0.00           H  
ATOM    476  N   ALA A  32      21.860  40.568  31.766  1.00  0.00           N  
ATOM    477  CA  ALA A  32      21.889  41.880  31.054  1.00  0.00           C  
ATOM    478  C   ALA A  32      22.023  41.730  29.548  1.00  0.00           C  
ATOM    479  O   ALA A  32      21.545  42.604  28.789  1.00  0.00           O  
ATOM    480  CB  ALA A  32      23.026  42.746  31.577  1.00  0.00           C  
ATOM    481  H   ALA A  32      22.591  40.351  32.428  1.00  0.00           H  
ATOM    482  HA  ALA A  32      20.944  42.389  31.243  1.00  0.00           H  
ATOM    483 1HB  ALA A  32      23.032  43.698  31.046  1.00  0.00           H  
ATOM    484 2HB  ALA A  32      22.887  42.925  32.643  1.00  0.00           H  
ATOM    485 3HB  ALA A  32      23.975  42.235  31.416  1.00  0.00           H  
ATOM    486  N   ASP A  33      22.589  40.627  29.070  1.00  0.00           N  
ATOM    487  CA  ASP A  33      22.760  40.456  27.616  1.00  0.00           C  
ATOM    488  C   ASP A  33      21.435  40.265  26.896  1.00  0.00           C  
ATOM    489  O   ASP A  33      21.417  40.398  25.663  1.00  0.00           O  
ATOM    490  CB  ASP A  33      23.668  39.260  27.321  1.00  0.00           C  
ATOM    491  CG  ASP A  33      25.123  39.514  27.691  1.00  0.00           C  
ATOM    492  OD1 ASP A  33      25.482  40.655  27.860  1.00  0.00           O  
ATOM    493  OD2 ASP A  33      25.861  38.565  27.803  1.00  0.00           O  
ATOM    494  H   ASP A  33      22.907  39.897  29.692  1.00  0.00           H  
ATOM    495  HA  ASP A  33      23.227  41.356  27.214  1.00  0.00           H  
ATOM    496 1HB  ASP A  33      23.314  38.389  27.873  1.00  0.00           H  
ATOM    497 2HB  ASP A  33      23.616  39.017  26.259  1.00  0.00           H  
ATOM    498  N   MET A  34      20.350  39.973  27.606  1.00  0.00           N  
ATOM    499  CA  MET A  34      19.049  39.791  26.971  1.00  0.00           C  
ATOM    500  C   MET A  34      18.533  41.086  26.382  1.00  0.00           C  
ATOM    501  O   MET A  34      17.586  41.113  25.598  1.00  0.00           O  
ATOM    502  CB  MET A  34      18.043  39.231  27.975  1.00  0.00           C  
ATOM    503  CG  MET A  34      17.646  40.203  29.077  1.00  0.00           C  
ATOM    504  SD  MET A  34      16.446  39.499  30.226  1.00  0.00           S  
ATOM    505  CE  MET A  34      14.978  39.463  29.201  1.00  0.00           C  
ATOM    506  H   MET A  34      20.426  39.875  28.608  1.00  0.00           H  
ATOM    507  HA  MET A  34      19.160  39.080  26.153  1.00  0.00           H  
ATOM    508 1HB  MET A  34      17.137  38.931  27.452  1.00  0.00           H  
ATOM    509 2HB  MET A  34      18.459  38.341  28.449  1.00  0.00           H  
ATOM    510 1HG  MET A  34      18.531  40.496  29.640  1.00  0.00           H  
ATOM    511 2HG  MET A  34      17.213  41.099  28.633  1.00  0.00           H  
ATOM    512 1HE  MET A  34      14.146  39.051  29.773  1.00  0.00           H  
ATOM    513 2HE  MET A  34      14.733  40.476  28.880  1.00  0.00           H  
ATOM    514 3HE  MET A  34      15.161  38.839  28.326  1.00  0.00           H  
ATOM    515  N   TRP A  35      19.088  42.242  26.753  1.00  0.00           N  
ATOM    516  CA  TRP A  35      18.694  43.511  26.193  1.00  0.00           C  
ATOM    517  C   TRP A  35      19.476  43.848  24.933  1.00  0.00           C  
ATOM    518  O   TRP A  35      19.310  44.985  24.474  1.00  0.00           O  
ATOM    519  CB  TRP A  35      18.886  44.620  27.229  1.00  0.00           C  
ATOM    520  CG  TRP A  35      17.969  44.504  28.408  1.00  0.00           C  
ATOM    521  CD1 TRP A  35      18.065  43.609  29.431  1.00  0.00           C  
ATOM    522  CD2 TRP A  35      16.803  45.315  28.693  1.00  0.00           C  
ATOM    523  NE1 TRP A  35      17.045  43.805  30.329  1.00  0.00           N  
ATOM    524  CE2 TRP A  35      16.264  44.846  29.894  1.00  0.00           C  
ATOM    525  CE3 TRP A  35      16.185  46.386  28.036  1.00  0.00           C  
ATOM    526  CZ2 TRP A  35      15.130  45.408  30.458  1.00  0.00           C  
ATOM    527  CZ3 TRP A  35      15.048  46.950  28.602  1.00  0.00           C  
ATOM    528  CH2 TRP A  35      14.535  46.474  29.782  1.00  0.00           C  
ATOM    529  H   TRP A  35      19.813  42.218  27.456  1.00  0.00           H  
ATOM    530  HA  TRP A  35      17.639  43.458  25.924  1.00  0.00           H  
ATOM    531 1HB  TRP A  35      19.914  44.605  27.592  1.00  0.00           H  
ATOM    532 2HB  TRP A  35      18.720  45.589  26.759  1.00  0.00           H  
ATOM    533  HD1 TRP A  35      18.839  42.849  29.523  1.00  0.00           H  
ATOM    534  HE1 TRP A  35      16.893  43.270  31.172  1.00  0.00           H  
ATOM    535  HE3 TRP A  35      16.589  46.770  27.100  1.00  0.00           H  
ATOM    536  HZ2 TRP A  35      14.707  45.043  31.394  1.00  0.00           H  
ATOM    537  HZ3 TRP A  35      14.572  47.783  28.084  1.00  0.00           H  
ATOM    538  HH2 TRP A  35      13.641  46.940  30.199  1.00  0.00           H  
ATOM    539  N   GLU A  36      20.201  42.929  24.318  1.00  0.00           N  
ATOM    540  CA  GLU A  36      21.010  43.329  23.163  1.00  0.00           C  
ATOM    541  C   GLU A  36      20.271  44.083  22.080  1.00  0.00           C  
ATOM    542  O   GLU A  36      20.949  44.926  21.455  1.00  0.00           O  
ATOM    543  CB  GLU A  36      21.654  42.090  22.538  1.00  0.00           C  
ATOM    544  CG  GLU A  36      22.583  42.386  21.369  1.00  0.00           C  
ATOM    545  CD  GLU A  36      23.243  41.152  20.819  1.00  0.00           C  
ATOM    546  OE1 GLU A  36      23.006  40.090  21.344  1.00  0.00           O  
ATOM    547  OE2 GLU A  36      23.985  41.271  19.873  1.00  0.00           O  
ATOM    548  H   GLU A  36      20.215  41.965  24.618  1.00  0.00           H  
ATOM    549  HA  GLU A  36      21.794  44.004  23.507  1.00  0.00           H  
ATOM    550 1HB  GLU A  36      22.229  41.557  23.295  1.00  0.00           H  
ATOM    551 2HB  GLU A  36      20.875  41.415  22.183  1.00  0.00           H  
ATOM    552 1HG  GLU A  36      22.009  42.862  20.574  1.00  0.00           H  
ATOM    553 2HG  GLU A  36      23.349  43.087  21.696  1.00  0.00           H  
ATOM    554  N   TYR A  37      19.032  43.760  21.732  1.00  0.00           N  
ATOM    555  CA  TYR A  37      18.418  44.559  20.626  1.00  0.00           C  
ATOM    556  C   TYR A  37      18.087  45.958  21.085  1.00  0.00           C  
ATOM    557  O   TYR A  37      18.106  46.890  20.241  1.00  0.00           O  
ATOM    558  CB  TYR A  37      17.153  43.885  20.089  1.00  0.00           C  
ATOM    559  CG  TYR A  37      17.423  42.630  19.289  1.00  0.00           C  
ATOM    560  CD1 TYR A  37      17.330  41.386  19.897  1.00  0.00           C  
ATOM    561  CD2 TYR A  37      17.764  42.723  17.948  1.00  0.00           C  
ATOM    562  CE1 TYR A  37      17.577  40.240  19.166  1.00  0.00           C  
ATOM    563  CE2 TYR A  37      18.010  41.577  17.217  1.00  0.00           C  
ATOM    564  CZ  TYR A  37      17.918  40.340  17.821  1.00  0.00           C  
ATOM    565  OH  TYR A  37      18.163  39.198  17.093  1.00  0.00           O  
ATOM    566  H   TYR A  37      18.494  43.022  22.163  1.00  0.00           H  
ATOM    567  HA  TYR A  37      19.138  44.632  19.811  1.00  0.00           H  
ATOM    568 1HB  TYR A  37      16.499  43.623  20.922  1.00  0.00           H  
ATOM    569 2HB  TYR A  37      16.611  44.583  19.453  1.00  0.00           H  
ATOM    570  HD1 TYR A  37      17.063  41.313  20.951  1.00  0.00           H  
ATOM    571  HD2 TYR A  37      17.838  43.700  17.471  1.00  0.00           H  
ATOM    572  HE1 TYR A  37      17.504  39.263  19.643  1.00  0.00           H  
ATOM    573  HE2 TYR A  37      18.279  41.650  16.163  1.00  0.00           H  
ATOM    574  HH  TYR A  37      18.384  39.437  16.190  1.00  0.00           H  
ATOM    575  N   GLN A  38      17.790  46.154  22.372  1.00  0.00           N  
ATOM    576  CA  GLN A  38      17.547  47.495  22.891  1.00  0.00           C  
ATOM    577  C   GLN A  38      18.870  48.244  23.073  1.00  0.00           C  
ATOM    578  O   GLN A  38      18.953  49.427  22.751  1.00  0.00           O  
ATOM    579  CB  GLN A  38      16.787  47.430  24.219  1.00  0.00           C  
ATOM    580  CG  GLN A  38      15.353  46.945  24.092  1.00  0.00           C  
ATOM    581  CD  GLN A  38      15.263  45.440  23.928  1.00  0.00           C  
ATOM    582  OE1 GLN A  38      15.975  44.685  24.596  1.00  0.00           O  
ATOM    583  NE2 GLN A  38      14.385  44.994  23.037  1.00  0.00           N  
ATOM    584  H   GLN A  38      17.731  45.365  23.000  1.00  0.00           H  
ATOM    585  HA  GLN A  38      16.939  48.040  22.169  1.00  0.00           H  
ATOM    586 1HB  GLN A  38      17.309  46.762  24.904  1.00  0.00           H  
ATOM    587 2HB  GLN A  38      16.769  48.419  24.676  1.00  0.00           H  
ATOM    588 1HG  GLN A  38      14.805  47.225  24.992  1.00  0.00           H  
ATOM    589 2HG  GLN A  38      14.899  47.412  23.218  1.00  0.00           H  
ATOM    590 1HE2 GLN A  38      14.281  44.010  22.885  1.00  0.00           H  
ATOM    591 2HE2 GLN A  38      13.827  45.641  22.517  1.00  0.00           H  
ATOM    592  N   MET A  39      19.883  47.530  23.574  1.00  0.00           N  
ATOM    593  CA  MET A  39      21.198  48.162  23.749  1.00  0.00           C  
ATOM    594  C   MET A  39      21.738  48.728  22.451  1.00  0.00           C  
ATOM    595  O   MET A  39      22.275  49.857  22.409  1.00  0.00           O  
ATOM    596  CB  MET A  39      22.192  47.160  24.332  1.00  0.00           C  
ATOM    597  CG  MET A  39      21.917  46.767  25.777  1.00  0.00           C  
ATOM    598  SD  MET A  39      23.007  45.454  26.360  1.00  0.00           S  
ATOM    599  CE  MET A  39      24.572  46.320  26.430  1.00  0.00           C  
ATOM    600  H   MET A  39      19.764  46.562  23.836  1.00  0.00           H  
ATOM    601  HA  MET A  39      21.092  48.995  24.444  1.00  0.00           H  
ATOM    602 1HB  MET A  39      22.186  46.251  23.732  1.00  0.00           H  
ATOM    603 2HB  MET A  39      23.199  47.576  24.285  1.00  0.00           H  
ATOM    604 1HG  MET A  39      22.048  47.636  26.421  1.00  0.00           H  
ATOM    605 2HG  MET A  39      20.886  46.426  25.871  1.00  0.00           H  
ATOM    606 1HE  MET A  39      25.350  45.638  26.776  1.00  0.00           H  
ATOM    607 2HE  MET A  39      24.828  46.690  25.437  1.00  0.00           H  
ATOM    608 3HE  MET A  39      24.493  47.159  27.122  1.00  0.00           H  
ATOM    609  N   GLU A  40      21.644  47.925  21.382  1.00  0.00           N  
ATOM    610  CA  GLU A  40      22.133  48.429  20.075  1.00  0.00           C  
ATOM    611  C   GLU A  40      21.378  49.680  19.640  1.00  0.00           C  
ATOM    612  O   GLU A  40      22.014  50.616  19.135  1.00  0.00           O  
ATOM    613  CB  GLU A  40      21.997  47.353  18.996  1.00  0.00           C  
ATOM    614  CG  GLU A  40      22.535  47.760  17.631  1.00  0.00           C  
ATOM    615  CD  GLU A  40      22.449  46.655  16.615  1.00  0.00           C  
ATOM    616  OE1 GLU A  40      22.003  45.587  16.963  1.00  0.00           O  
ATOM    617  OE2 GLU A  40      22.828  46.878  15.490  1.00  0.00           O  
ATOM    618  H   GLU A  40      21.254  46.995  21.436  1.00  0.00           H  
ATOM    619  HA  GLU A  40      23.188  48.688  20.176  1.00  0.00           H  
ATOM    620 1HB  GLU A  40      22.528  46.454  19.310  1.00  0.00           H  
ATOM    621 2HB  GLU A  40      20.947  47.087  18.876  1.00  0.00           H  
ATOM    622 1HG  GLU A  40      21.966  48.616  17.269  1.00  0.00           H  
ATOM    623 2HG  GLU A  40      23.574  48.068  17.738  1.00  0.00           H  
ATOM    624  N   TYR A  41      20.056  49.732  19.837  1.00  0.00           N  
ATOM    625  CA  TYR A  41      19.286  50.914  19.400  1.00  0.00           C  
ATOM    626  C   TYR A  41      19.587  52.140  20.249  1.00  0.00           C  
ATOM    627  O   TYR A  41      19.687  53.268  19.718  1.00  0.00           O  
ATOM    628  CB  TYR A  41      17.785  50.619  19.433  1.00  0.00           C  
ATOM    629  CG  TYR A  41      17.324  49.675  18.345  1.00  0.00           C  
ATOM    630  CD1 TYR A  41      18.159  48.654  17.913  1.00  0.00           C  
ATOM    631  CD2 TYR A  41      16.067  49.829  17.779  1.00  0.00           C  
ATOM    632  CE1 TYR A  41      17.738  47.792  16.919  1.00  0.00           C  
ATOM    633  CE2 TYR A  41      15.647  48.967  16.785  1.00  0.00           C  
ATOM    634  CZ  TYR A  41      16.477  47.952  16.355  1.00  0.00           C  
ATOM    635  OH  TYR A  41      16.058  47.093  15.365  1.00  0.00           O  
ATOM    636  H   TYR A  41      19.571  48.967  20.285  1.00  0.00           H  
ATOM    637  HA  TYR A  41      19.571  51.153  18.375  1.00  0.00           H  
ATOM    638 1HB  TYR A  41      17.521  50.182  20.397  1.00  0.00           H  
ATOM    639 2HB  TYR A  41      17.229  51.550  19.333  1.00  0.00           H  
ATOM    640  HD1 TYR A  41      19.147  48.533  18.357  1.00  0.00           H  
ATOM    641  HD2 TYR A  41      15.412  50.631  18.118  1.00  0.00           H  
ATOM    642  HE1 TYR A  41      18.393  46.991  16.579  1.00  0.00           H  
ATOM    643  HE2 TYR A  41      14.659  49.089  16.340  1.00  0.00           H  
ATOM    644  HH  TYR A  41      15.172  47.337  15.085  1.00  0.00           H  
ATOM    645  N   LEU A  42      19.785  51.939  21.549  1.00  0.00           N  
ATOM    646  CA  LEU A  42      20.096  53.055  22.459  1.00  0.00           C  
ATOM    647  C   LEU A  42      21.488  53.607  22.210  1.00  0.00           C  
ATOM    648  O   LEU A  42      21.681  54.822  22.328  1.00  0.00           O  
ATOM    649  CB  LEU A  42      19.984  52.601  23.920  1.00  0.00           C  
ATOM    650  CG  LEU A  42      20.202  53.694  24.974  1.00  0.00           C  
ATOM    651  CD1 LEU A  42      19.183  54.807  24.771  1.00  0.00           C  
ATOM    652  CD2 LEU A  42      20.080  53.089  26.365  1.00  0.00           C  
ATOM    653  H   LEU A  42      19.721  51.003  21.922  1.00  0.00           H  
ATOM    654  HA  LEU A  42      19.375  53.854  22.286  1.00  0.00           H  
ATOM    655 1HB  LEU A  42      18.992  52.181  24.078  1.00  0.00           H  
ATOM    656 2HB  LEU A  42      20.720  51.818  24.098  1.00  0.00           H  
ATOM    657  HG  LEU A  42      21.196  54.125  24.852  1.00  0.00           H  
ATOM    658 1HD1 LEU A  42      19.337  55.583  25.520  1.00  0.00           H  
ATOM    659 2HD1 LEU A  42      19.305  55.235  23.776  1.00  0.00           H  
ATOM    660 3HD1 LEU A  42      18.177  54.402  24.871  1.00  0.00           H  
ATOM    661 1HD2 LEU A  42      20.236  53.866  27.115  1.00  0.00           H  
ATOM    662 2HD2 LEU A  42      19.086  52.659  26.489  1.00  0.00           H  
ATOM    663 3HD2 LEU A  42      20.831  52.309  26.490  1.00  0.00           H  
ATOM    664  N   SER A  43      22.489  52.749  21.885  1.00  0.00           N  
ATOM    665  CA  SER A  43      23.810  53.250  21.576  1.00  0.00           C  
ATOM    666  C   SER A  43      23.726  54.032  20.264  1.00  0.00           C  
ATOM    667  O   SER A  43      24.350  55.073  20.134  1.00  0.00           O  
ATOM    668  CB  SER A  43      24.804  52.111  21.463  1.00  0.00           C  
ATOM    669  OG  SER A  43      24.982  51.475  22.699  1.00  0.00           O  
ATOM    670  H   SER A  43      22.321  51.753  21.856  1.00  0.00           H  
ATOM    671  HA  SER A  43      24.129  53.908  22.385  1.00  0.00           H  
ATOM    672 1HB  SER A  43      24.449  51.389  20.728  1.00  0.00           H  
ATOM    673 2HB  SER A  43      25.759  52.495  21.108  1.00  0.00           H  
ATOM    674  HG  SER A  43      24.232  50.884  22.802  1.00  0.00           H  
ATOM    675  N   SER A  44      22.969  53.495  19.289  1.00  0.00           N  
ATOM    676  CA  SER A  44      22.871  54.238  18.020  1.00  0.00           C  
ATOM    677  C   SER A  44      22.167  55.577  18.222  1.00  0.00           C  
ATOM    678  O   SER A  44      22.428  56.514  17.445  1.00  0.00           O  
ATOM    679  CB  SER A  44      22.124  53.419  16.985  1.00  0.00           C  
ATOM    680  OG  SER A  44      20.785  53.241  17.357  1.00  0.00           O  
ATOM    681  H   SER A  44      22.473  52.620  19.387  1.00  0.00           H  
ATOM    682  HA  SER A  44      23.880  54.430  17.652  1.00  0.00           H  
ATOM    683 1HB  SER A  44      22.172  53.922  16.020  1.00  0.00           H  
ATOM    684 2HB  SER A  44      22.605  52.449  16.873  1.00  0.00           H  
ATOM    685  HG  SER A  44      20.750  53.401  18.303  1.00  0.00           H  
ATOM    686  N   ARG A  45      21.254  55.721  19.165  1.00  0.00           N  
ATOM    687  CA  ARG A  45      20.560  56.967  19.452  1.00  0.00           C  
ATOM    688  C   ARG A  45      21.371  57.899  20.342  1.00  0.00           C  
ATOM    689  O   ARG A  45      20.868  58.997  20.655  1.00  0.00           O  
ATOM    690  CB  ARG A  45      19.224  56.680  20.121  1.00  0.00           C  
ATOM    691  CG  ARG A  45      18.248  55.873  19.280  1.00  0.00           C  
ATOM    692  CD  ARG A  45      17.801  56.628  18.081  1.00  0.00           C  
ATOM    693  NE  ARG A  45      17.025  57.804  18.439  1.00  0.00           N  
ATOM    694  CZ  ARG A  45      16.648  58.764  17.573  1.00  0.00           C  
ATOM    695  NH1 ARG A  45      16.982  58.674  16.304  1.00  0.00           N  
ATOM    696  NH2 ARG A  45      15.942  59.798  17.998  1.00  0.00           N  
ATOM    697  H   ARG A  45      21.038  54.900  19.712  1.00  0.00           H  
ATOM    698  HA  ARG A  45      20.378  57.486  18.511  1.00  0.00           H  
ATOM    699 1HB  ARG A  45      19.391  56.134  21.048  1.00  0.00           H  
ATOM    700 2HB  ARG A  45      18.737  57.621  20.379  1.00  0.00           H  
ATOM    701 1HG  ARG A  45      18.729  54.953  18.947  1.00  0.00           H  
ATOM    702 2HG  ARG A  45      17.369  55.627  19.878  1.00  0.00           H  
ATOM    703 1HD  ARG A  45      18.670  56.953  17.512  1.00  0.00           H  
ATOM    704 2HD  ARG A  45      17.179  55.986  17.459  1.00  0.00           H  
ATOM    705  HE  ARG A  45      16.749  57.909  19.406  1.00  0.00           H  
ATOM    706 1HH1 ARG A  45      17.522  57.884  15.980  1.00  0.00           H  
ATOM    707 2HH1 ARG A  45      16.699  59.393  15.655  1.00  0.00           H  
ATOM    708 1HH2 ARG A  45      15.684  59.867  18.973  1.00  0.00           H  
ATOM    709 2HH2 ARG A  45      15.659  60.517  17.348  1.00  0.00           H  
ATOM    710  N   GLY A  46      22.551  57.499  20.850  1.00  0.00           N  
ATOM    711  CA  GLY A  46      23.346  58.413  21.620  1.00  0.00           C  
ATOM    712  C   GLY A  46      23.100  58.442  23.120  1.00  0.00           C  
ATOM    713  O   GLY A  46      23.172  59.505  23.732  1.00  0.00           O  
ATOM    714  H   GLY A  46      22.890  56.560  20.698  1.00  0.00           H  
ATOM    715 1HA  GLY A  46      24.402  58.183  21.480  1.00  0.00           H  
ATOM    716 2HA  GLY A  46      23.187  59.428  21.257  1.00  0.00           H  
ATOM    717  N   TYR A  47      22.860  57.260  23.679  1.00  0.00           N  
ATOM    718  CA  TYR A  47      22.730  57.157  25.139  1.00  0.00           C  
ATOM    719  C   TYR A  47      23.880  56.311  25.698  1.00  0.00           C  
ATOM    720  O   TYR A  47      24.570  55.613  24.953  1.00  0.00           O  
ATOM    721  CB  TYR A  47      21.378  56.555  25.528  1.00  0.00           C  
ATOM    722  CG  TYR A  47      20.194  57.411  25.138  1.00  0.00           C  
ATOM    723  CD1 TYR A  47      19.841  57.542  23.803  1.00  0.00           C  
ATOM    724  CD2 TYR A  47      19.460  58.067  26.116  1.00  0.00           C  
ATOM    725  CE1 TYR A  47      18.759  58.324  23.447  1.00  0.00           C  
ATOM    726  CE2 TYR A  47      18.379  58.849  25.760  1.00  0.00           C  
ATOM    727  CZ  TYR A  47      18.028  58.978  24.432  1.00  0.00           C  
ATOM    728  OH  TYR A  47      16.951  59.758  24.078  1.00  0.00           O  
ATOM    729  H   TYR A  47      22.765  56.427  23.117  1.00  0.00           H  
ATOM    730  HA  TYR A  47      22.795  58.159  25.564  1.00  0.00           H  
ATOM    731 1HB  TYR A  47      21.264  55.579  25.052  1.00  0.00           H  
ATOM    732 2HB  TYR A  47      21.345  56.399  26.605  1.00  0.00           H  
ATOM    733  HD1 TYR A  47      20.417  57.027  23.034  1.00  0.00           H  
ATOM    734  HD2 TYR A  47      19.738  57.965  27.165  1.00  0.00           H  
ATOM    735  HE1 TYR A  47      18.482  58.426  22.398  1.00  0.00           H  
ATOM    736  HE2 TYR A  47      17.803  59.365  26.529  1.00  0.00           H  
ATOM    737  HH  TYR A  47      16.557  60.136  24.868  1.00  0.00           H  
ATOM    738  N   ARG A  48      24.081  56.448  27.015  1.00  0.00           N  
ATOM    739  CA  ARG A  48      25.090  55.609  27.705  1.00  0.00           C  
ATOM    740  C   ARG A  48      24.289  54.444  28.305  1.00  0.00           C  
ATOM    741  O   ARG A  48      23.273  54.747  28.956  1.00  0.00           O  
ATOM    742  CB  ARG A  48      25.834  56.369  28.793  1.00  0.00           C  
ATOM    743  CG  ARG A  48      26.878  55.556  29.542  1.00  0.00           C  
ATOM    744  CD  ARG A  48      27.689  56.407  30.450  1.00  0.00           C  
ATOM    745  NE  ARG A  48      28.551  57.317  29.714  1.00  0.00           N  
ATOM    746  CZ  ARG A  48      29.259  58.320  30.271  1.00  0.00           C  
ATOM    747  NH1 ARG A  48      29.196  58.526  31.568  1.00  0.00           N  
ATOM    748  NH2 ARG A  48      30.015  59.095  29.514  1.00  0.00           N  
ATOM    749  H   ARG A  48      23.551  57.120  27.551  1.00  0.00           H  
ATOM    750  HA  ARG A  48      25.825  55.278  26.971  1.00  0.00           H  
ATOM    751 1HB  ARG A  48      26.338  57.230  28.356  1.00  0.00           H  
ATOM    752 2HB  ARG A  48      25.121  56.745  29.527  1.00  0.00           H  
ATOM    753 1HG  ARG A  48      26.383  54.790  30.140  1.00  0.00           H  
ATOM    754 2HG  ARG A  48      27.550  55.080  28.827  1.00  0.00           H  
ATOM    755 1HD  ARG A  48      27.027  56.999  31.081  1.00  0.00           H  
ATOM    756 2HD  ARG A  48      28.317  55.774  31.076  1.00  0.00           H  
ATOM    757  HE  ARG A  48      28.625  57.190  28.714  1.00  0.00           H  
ATOM    758 1HH1 ARG A  48      28.617  57.934  32.147  1.00  0.00           H  
ATOM    759 2HH1 ARG A  48      29.726  59.277  31.986  1.00  0.00           H  
ATOM    760 1HH2 ARG A  48      30.064  58.936  28.517  1.00  0.00           H  
ATOM    761 2HH2 ARG A  48      30.545  59.845  29.932  1.00  0.00           H  
ATOM    762  N   THR A  49      24.678  53.208  27.994  1.00  0.00           N  
ATOM    763  CA  THR A  49      23.792  52.090  28.410  1.00  0.00           C  
ATOM    764  C   THR A  49      24.515  51.294  29.492  1.00  0.00           C  
ATOM    765  O   THR A  49      25.629  50.858  29.264  1.00  0.00           O  
ATOM    766  CB  THR A  49      23.421  51.167  27.234  1.00  0.00           C  
ATOM    767  OG1 THR A  49      22.721  51.921  26.235  1.00  0.00           O  
ATOM    768  CG2 THR A  49      22.539  50.024  27.711  1.00  0.00           C  
ATOM    769  H   THR A  49      25.532  53.000  27.497  1.00  0.00           H  
ATOM    770  HA  THR A  49      22.868  52.510  28.807  1.00  0.00           H  
ATOM    771  HB  THR A  49      24.329  50.759  26.792  1.00  0.00           H  
ATOM    772  HG1 THR A  49      23.353  52.411  25.704  1.00  0.00           H  
ATOM    773 1HG2 THR A  49      22.287  49.382  26.867  1.00  0.00           H  
ATOM    774 2HG2 THR A  49      23.073  49.442  28.463  1.00  0.00           H  
ATOM    775 3HG2 THR A  49      21.625  50.426  28.146  1.00  0.00           H  
ATOM    776  N   ILE A  50      23.817  51.126  30.616  1.00  0.00           N  
ATOM    777  CA  ILE A  50      24.454  50.360  31.702  1.00  0.00           C  
ATOM    778  C   ILE A  50      23.580  49.107  31.887  1.00  0.00           C  
ATOM    779  O   ILE A  50      22.371  49.248  31.987  1.00  0.00           O  
ATOM    780  CB  ILE A  50      24.549  51.163  33.012  1.00  0.00           C  
ATOM    781  CG1 ILE A  50      25.352  52.448  32.794  1.00  0.00           C  
ATOM    782  CG2 ILE A  50      25.179  50.318  34.109  1.00  0.00           C  
ATOM    783  CD1 ILE A  50      24.505  53.638  32.404  1.00  0.00           C  
ATOM    784  H   ILE A  50      22.887  51.494  30.754  1.00  0.00           H  
ATOM    785  HA  ILE A  50      25.468  50.105  31.396  1.00  0.00           H  
ATOM    786  HB  ILE A  50      23.551  51.464  33.327  1.00  0.00           H  
ATOM    787 1HG1 ILE A  50      25.893  52.698  33.706  1.00  0.00           H  
ATOM    788 2HG1 ILE A  50      26.092  52.286  32.010  1.00  0.00           H  
ATOM    789 1HG2 ILE A  50      25.240  50.901  35.028  1.00  0.00           H  
ATOM    790 2HG2 ILE A  50      24.570  49.432  34.281  1.00  0.00           H  
ATOM    791 3HG2 ILE A  50      26.182  50.015  33.805  1.00  0.00           H  
ATOM    792 1HD1 ILE A  50      25.144  54.510  32.267  1.00  0.00           H  
ATOM    793 2HD1 ILE A  50      23.980  53.422  31.473  1.00  0.00           H  
ATOM    794 3HD1 ILE A  50      23.779  53.841  33.191  1.00  0.00           H  
ATOM    795  N   ALA A  51      24.166  47.923  31.870  1.00  0.00           N  
ATOM    796  CA  ALA A  51      23.368  46.723  32.154  1.00  0.00           C  
ATOM    797  C   ALA A  51      24.024  45.995  33.319  1.00  0.00           C  
ATOM    798  O   ALA A  51      25.258  46.123  33.464  1.00  0.00           O  
ATOM    799  CB  ALA A  51      23.264  45.820  30.934  1.00  0.00           C  
ATOM    800  H   ALA A  51      25.150  47.823  31.666  1.00  0.00           H  
ATOM    801  HA  ALA A  51      22.363  47.042  32.431  1.00  0.00           H  
ATOM    802 1HB  ALA A  51      22.667  44.942  31.181  1.00  0.00           H  
ATOM    803 2HB  ALA A  51      22.789  46.364  30.118  1.00  0.00           H  
ATOM    804 3HB  ALA A  51      24.261  45.505  30.628  1.00  0.00           H  
ATOM    805  N   PHE A  52      23.264  45.238  34.113  1.00  0.00           N  
ATOM    806  CA  PHE A  52      23.992  44.455  35.142  1.00  0.00           C  
ATOM    807  C   PHE A  52      23.195  43.158  35.328  1.00  0.00           C  
ATOM    808  O   PHE A  52      22.047  43.083  34.881  1.00  0.00           O  
ATOM    809  CB  PHE A  52      24.110  45.213  36.465  1.00  0.00           C  
ATOM    810  CG  PHE A  52      22.790  45.478  37.132  1.00  0.00           C  
ATOM    811  CD1 PHE A  52      22.461  44.851  38.325  1.00  0.00           C  
ATOM    812  CD2 PHE A  52      21.875  46.354  36.568  1.00  0.00           C  
ATOM    813  CE1 PHE A  52      21.247  45.094  38.939  1.00  0.00           C  
ATOM    814  CE2 PHE A  52      20.661  46.599  37.180  1.00  0.00           C  
ATOM    815  CZ  PHE A  52      20.347  45.968  38.367  1.00  0.00           C  
ATOM    816  H   PHE A  52      22.258  45.166  34.060  1.00  0.00           H  
ATOM    817  HA  PHE A  52      25.001  44.259  34.778  1.00  0.00           H  
ATOM    818 1HB  PHE A  52      24.732  44.644  37.156  1.00  0.00           H  
ATOM    819 2HB  PHE A  52      24.603  46.169  36.294  1.00  0.00           H  
ATOM    820  HD1 PHE A  52      23.173  44.161  38.778  1.00  0.00           H  
ATOM    821  HD2 PHE A  52      22.123  46.852  35.630  1.00  0.00           H  
ATOM    822  HE1 PHE A  52      21.001  44.595  39.876  1.00  0.00           H  
ATOM    823  HE2 PHE A  52      19.951  47.290  36.726  1.00  0.00           H  
ATOM    824  HZ  PHE A  52      19.390  46.160  38.849  1.00  0.00           H  
ATOM    825  N   ASP A  53      23.866  42.150  35.846  1.00  0.00           N  
ATOM    826  CA  ASP A  53      23.181  40.871  36.068  1.00  0.00           C  
ATOM    827  C   ASP A  53      22.721  40.822  37.518  1.00  0.00           C  
ATOM    828  O   ASP A  53      23.518  41.035  38.447  1.00  0.00           O  
ATOM    829  CB  ASP A  53      24.097  39.683  35.761  1.00  0.00           C  
ATOM    830  CG  ASP A  53      24.412  39.546  34.278  1.00  0.00           C  
ATOM    831  OD1 ASP A  53      23.698  40.111  33.484  1.00  0.00           O  
ATOM    832  OD2 ASP A  53      25.365  38.878  33.953  1.00  0.00           O  
ATOM    833  H   ASP A  53      24.841  42.235  36.094  1.00  0.00           H  
ATOM    834  HA  ASP A  53      22.321  40.818  35.399  1.00  0.00           H  
ATOM    835 1HB  ASP A  53      25.033  39.795  36.308  1.00  0.00           H  
ATOM    836 2HB  ASP A  53      23.625  38.762  36.104  1.00  0.00           H  
ATOM    837  N   ARG A  54      21.456  40.520  37.754  1.00  0.00           N  
ATOM    838  CA  ARG A  54      20.957  40.429  39.118  1.00  0.00           C  
ATOM    839  C   ARG A  54      21.700  39.336  39.856  1.00  0.00           C  
ATOM    840  O   ARG A  54      22.054  38.296  39.269  1.00  0.00           O  
ATOM    841  CB  ARG A  54      19.464  40.137  39.138  1.00  0.00           C  
ATOM    842  CG  ARG A  54      18.833  40.126  40.522  1.00  0.00           C  
ATOM    843  CD  ARG A  54      17.369  39.885  40.456  1.00  0.00           C  
ATOM    844  NE  ARG A  54      16.672  40.962  39.773  1.00  0.00           N  
ATOM    845  CZ  ARG A  54      16.193  40.888  38.516  1.00  0.00           C  
ATOM    846  NH1 ARG A  54      16.343  39.783  37.820  1.00  0.00           N  
ATOM    847  NH2 ARG A  54      15.572  41.926  37.983  1.00  0.00           N  
ATOM    848  H   ARG A  54      20.823  40.349  36.986  1.00  0.00           H  
ATOM    849  HA  ARG A  54      21.126  41.386  39.613  1.00  0.00           H  
ATOM    850 1HB  ARG A  54      18.939  40.884  38.544  1.00  0.00           H  
ATOM    851 2HB  ARG A  54      19.277  39.165  38.682  1.00  0.00           H  
ATOM    852 1HG  ARG A  54      19.285  39.334  41.121  1.00  0.00           H  
ATOM    853 2HG  ARG A  54      19.001  41.088  41.007  1.00  0.00           H  
ATOM    854 1HD  ARG A  54      17.177  38.958  39.916  1.00  0.00           H  
ATOM    855 2HD  ARG A  54      16.968  39.805  41.466  1.00  0.00           H  
ATOM    856  HE  ARG A  54      16.537  41.829  40.277  1.00  0.00           H  
ATOM    857 1HH1 ARG A  54      16.818  38.989  38.227  1.00  0.00           H  
ATOM    858 2HH1 ARG A  54      15.984  39.727  36.878  1.00  0.00           H  
ATOM    859 1HH2 ARG A  54      15.457  42.775  38.518  1.00  0.00           H  
ATOM    860 2HH2 ARG A  54      15.213  41.870  37.041  1.00  0.00           H  
ATOM    861  N   ARG A  55      21.846  39.477  41.182  1.00  0.00           N  
ATOM    862  CA  ARG A  55      22.503  38.426  41.936  1.00  0.00           C  
ATOM    863  C   ARG A  55      21.829  37.093  41.584  1.00  0.00           C  
ATOM    864  O   ARG A  55      20.615  36.953  41.567  1.00  0.00           O  
ATOM    865  CB  ARG A  55      22.415  38.685  43.433  1.00  0.00           C  
ATOM    866  CG  ARG A  55      21.014  38.596  44.016  1.00  0.00           C  
ATOM    867  CD  ARG A  55      21.009  38.859  45.478  1.00  0.00           C  
ATOM    868  NE  ARG A  55      21.319  40.247  45.780  1.00  0.00           N  
ATOM    869  CZ  ARG A  55      21.548  40.728  47.017  1.00  0.00           C  
ATOM    870  NH1 ARG A  55      21.498  39.923  48.055  1.00  0.00           N  
ATOM    871  NH2 ARG A  55      21.822  42.010  47.188  1.00  0.00           N  
ATOM    872  H   ARG A  55      21.510  40.296  41.669  1.00  0.00           H  
ATOM    873  HA  ARG A  55      23.556  38.404  41.654  1.00  0.00           H  
ATOM    874 1HB  ARG A  55      23.039  37.967  43.963  1.00  0.00           H  
ATOM    875 2HB  ARG A  55      22.801  39.680  43.653  1.00  0.00           H  
ATOM    876 1HG  ARG A  55      20.371  39.333  43.533  1.00  0.00           H  
ATOM    877 2HG  ARG A  55      20.611  37.597  43.846  1.00  0.00           H  
ATOM    878 1HD  ARG A  55      20.024  38.633  45.885  1.00  0.00           H  
ATOM    879 2HD  ARG A  55      21.755  38.230  45.963  1.00  0.00           H  
ATOM    880  HE  ARG A  55      21.366  40.898  45.007  1.00  0.00           H  
ATOM    881 1HH1 ARG A  55      21.289  38.943  47.925  1.00  0.00           H  
ATOM    882 2HH1 ARG A  55      21.670  40.283  48.983  1.00  0.00           H  
ATOM    883 1HH2 ARG A  55      21.860  42.629  46.390  1.00  0.00           H  
ATOM    884 2HH2 ARG A  55      21.993  42.370  48.115  1.00  0.00           H  
ATOM    885  N   GLY A  56      22.673  36.088  41.414  1.00  0.00           N  
ATOM    886  CA  GLY A  56      22.259  34.730  41.117  1.00  0.00           C  
ATOM    887  C   GLY A  56      22.020  34.409  39.657  1.00  0.00           C  
ATOM    888  O   GLY A  56      21.597  33.313  39.296  1.00  0.00           O  
ATOM    889  H   GLY A  56      23.658  36.295  41.499  1.00  0.00           H  
ATOM    890 1HA  GLY A  56      23.014  34.032  41.479  1.00  0.00           H  
ATOM    891 2HA  GLY A  56      21.335  34.507  41.649  1.00  0.00           H  
ATOM    892  N   PHE A  57      22.143  35.407  38.767  1.00  0.00           N  
ATOM    893  CA  PHE A  57      21.854  35.278  37.354  1.00  0.00           C  
ATOM    894  C   PHE A  57      23.041  35.727  36.515  1.00  0.00           C  
ATOM    895  O   PHE A  57      23.928  36.460  36.967  1.00  0.00           O  
ATOM    896  CB  PHE A  57      20.616  36.098  36.985  1.00  0.00           C  
ATOM    897  CG  PHE A  57      19.360  35.641  37.670  1.00  0.00           C  
ATOM    898  CD1 PHE A  57      19.205  34.317  38.054  1.00  0.00           C  
ATOM    899  CD2 PHE A  57      18.331  36.532  37.931  1.00  0.00           C  
ATOM    900  CE1 PHE A  57      18.050  33.895  38.684  1.00  0.00           C  
ATOM    901  CE2 PHE A  57      17.175  36.113  38.561  1.00  0.00           C  
ATOM    902  CZ  PHE A  57      17.035  34.793  38.938  1.00  0.00           C  
ATOM    903  H   PHE A  57      22.459  36.297  39.125  1.00  0.00           H  
ATOM    904  HA  PHE A  57      21.655  34.228  37.136  1.00  0.00           H  
ATOM    905 1HB  PHE A  57      20.783  37.143  37.243  1.00  0.00           H  
ATOM    906 2HB  PHE A  57      20.455  36.049  35.909  1.00  0.00           H  
ATOM    907  HD1 PHE A  57      20.008  33.607  37.854  1.00  0.00           H  
ATOM    908  HD2 PHE A  57      18.441  37.575  37.633  1.00  0.00           H  
ATOM    909  HE1 PHE A  57      17.941  32.852  38.980  1.00  0.00           H  
ATOM    910  HE2 PHE A  57      16.374  36.824  38.761  1.00  0.00           H  
ATOM    911  HZ  PHE A  57      16.123  34.461  39.433  1.00  0.00           H  
ATOM    912  N   GLY A  58      23.099  35.177  35.279  1.00  0.00           N  
ATOM    913  CA  GLY A  58      24.196  35.587  34.386  1.00  0.00           C  
ATOM    914  C   GLY A  58      25.569  35.300  34.930  1.00  0.00           C  
ATOM    915  O   GLY A  58      25.893  34.176  35.350  1.00  0.00           O  
ATOM    916  H   GLY A  58      22.423  34.502  34.950  1.00  0.00           H  
ATOM    917 1HA  GLY A  58      24.096  35.076  33.428  1.00  0.00           H  
ATOM    918 2HA  GLY A  58      24.124  36.656  34.189  1.00  0.00           H  
ATOM    919  N   ARG A  59      26.417  36.364  34.838  1.00  0.00           N  
ATOM    920  CA  ARG A  59      27.775  36.240  35.336  1.00  0.00           C  
ATOM    921  C   ARG A  59      27.973  36.783  36.743  1.00  0.00           C  
ATOM    922  O   ARG A  59      29.137  36.879  37.233  1.00  0.00           O  
ATOM    923  CB  ARG A  59      28.733  36.958  34.397  1.00  0.00           C  
ATOM    924  CG  ARG A  59      28.881  36.320  33.025  1.00  0.00           C  
ATOM    925  CD  ARG A  59      29.670  37.178  32.103  1.00  0.00           C  
ATOM    926  NE  ARG A  59      29.876  36.541  30.812  1.00  0.00           N  
ATOM    927  CZ  ARG A  59      28.950  36.471  29.837  1.00  0.00           C  
ATOM    928  NH1 ARG A  59      27.761  37.003  30.020  1.00  0.00           N  
ATOM    929  NH2 ARG A  59      29.235  35.869  28.696  1.00  0.00           N  
ATOM    930  H   ARG A  59      26.121  37.239  34.430  1.00  0.00           H  
ATOM    931  HA  ARG A  59      28.036  35.182  35.369  1.00  0.00           H  
ATOM    932 1HB  ARG A  59      28.398  37.983  34.250  1.00  0.00           H  
ATOM    933 2HB  ARG A  59      29.724  36.999  34.850  1.00  0.00           H  
ATOM    934 1HG  ARG A  59      29.391  35.362  33.122  1.00  0.00           H  
ATOM    935 2HG  ARG A  59      27.895  36.164  32.587  1.00  0.00           H  
ATOM    936 1HD  ARG A  59      29.143  38.117  31.939  1.00  0.00           H  
ATOM    937 2HD  ARG A  59      30.646  37.382  32.542  1.00  0.00           H  
ATOM    938  HE  ARG A  59      30.779  36.120  30.634  1.00  0.00           H  
ATOM    939 1HH1 ARG A  59      27.543  37.464  30.892  1.00  0.00           H  
ATOM    940 2HH1 ARG A  59      27.067  36.951  29.289  1.00  0.00           H  
ATOM    941 1HH2 ARG A  59      30.149  35.460  28.555  1.00  0.00           H  
ATOM    942 2HH2 ARG A  59      28.541  35.817  27.965  1.00  0.00           H  
ATOM    943  N   SER A  60      26.913  37.124  37.456  1.00  0.00           N  
ATOM    944  CA  SER A  60      27.073  37.596  38.838  1.00  0.00           C  
ATOM    945  C   SER A  60      27.281  36.413  39.788  1.00  0.00           C  
ATOM    946  O   SER A  60      27.079  35.269  39.410  1.00  0.00           O  
ATOM    947  CB  SER A  60      25.859  38.397  39.267  1.00  0.00           C  
ATOM    948  OG  SER A  60      25.725  39.558  38.494  1.00  0.00           O  
ATOM    949  H   SER A  60      25.985  37.064  37.061  1.00  0.00           H  
ATOM    950  HA  SER A  60      27.951  38.241  38.884  1.00  0.00           H  
ATOM    951 1HB  SER A  60      24.964  37.784  39.164  1.00  0.00           H  
ATOM    952 2HB  SER A  60      25.953  38.665  40.318  1.00  0.00           H  
ATOM    953  HG  SER A  60      24.810  39.834  38.587  1.00  0.00           H  
ATOM    954  N   ASP A  61      27.745  36.731  40.997  1.00  0.00           N  
ATOM    955  CA  ASP A  61      27.928  35.693  42.005  1.00  0.00           C  
ATOM    956  C   ASP A  61      26.573  35.051  42.275  1.00  0.00           C  
ATOM    957  O   ASP A  61      25.501  35.633  41.988  1.00  0.00           O  
ATOM    958  CB  ASP A  61      28.516  36.267  43.297  1.00  0.00           C  
ATOM    959  CG  ASP A  61      28.970  35.188  44.271  1.00  0.00           C  
ATOM    960  OD1 ASP A  61      30.062  34.695  44.114  1.00  0.00           O  
ATOM    961  OD2 ASP A  61      28.221  34.868  45.163  1.00  0.00           O  
ATOM    962  H   ASP A  61      27.974  37.687  41.228  1.00  0.00           H  
ATOM    963  HA  ASP A  61      28.624  34.950  41.614  1.00  0.00           H  
ATOM    964 1HB  ASP A  61      29.368  36.903  43.058  1.00  0.00           H  
ATOM    965 2HB  ASP A  61      27.770  36.891  43.790  1.00  0.00           H  
ATOM    966  N   GLN A  62      26.684  33.830  42.863  1.00  0.00           N  
ATOM    967  CA  GLN A  62      25.453  33.065  43.120  1.00  0.00           C  
ATOM    968  C   GLN A  62      25.287  32.761  44.584  1.00  0.00           C  
ATOM    969  O   GLN A  62      25.370  31.623  45.043  1.00  0.00           O  
ATOM    970  CB  GLN A  62      25.448  31.756  42.326  1.00  0.00           C  
ATOM    971  CG  GLN A  62      25.435  31.943  40.818  1.00  0.00           C  
ATOM    972  CD  GLN A  62      25.427  30.622  40.072  1.00  0.00           C  
ATOM    973  OE1 GLN A  62      25.887  29.599  40.587  1.00  0.00           O  
ATOM    974  NE2 GLN A  62      24.905  30.637  38.851  1.00  0.00           N  
ATOM    975  H   GLN A  62      27.574  33.433  43.127  1.00  0.00           H  
ATOM    976  HA  GLN A  62      24.600  33.665  42.802  1.00  0.00           H  
ATOM    977 1HB  GLN A  62      26.330  31.170  42.585  1.00  0.00           H  
ATOM    978 2HB  GLN A  62      24.572  31.168  42.599  1.00  0.00           H  
ATOM    979 1HG  GLN A  62      24.540  32.499  40.539  1.00  0.00           H  
ATOM    980 2HG  GLN A  62      26.326  32.497  40.523  1.00  0.00           H  
ATOM    981 1HE2 GLN A  62      24.872  29.795  38.310  1.00  0.00           H  
ATOM    982 2HE2 GLN A  62      24.543  31.489  38.471  1.00  0.00           H  
ATOM    983  N   PRO A  63      24.988  33.770  45.421  1.00  0.00           N  
ATOM    984  CA  PRO A  63      24.793  33.577  46.834  1.00  0.00           C  
ATOM    985  C   PRO A  63      23.503  32.793  47.105  1.00  0.00           C  
ATOM    986  O   PRO A  63      22.635  32.673  46.224  1.00  0.00           O  
ATOM    987  CB  PRO A  63      24.715  35.013  47.362  1.00  0.00           C  
ATOM    988  CG  PRO A  63      24.188  35.798  46.210  1.00  0.00           C  
ATOM    989  CD  PRO A  63      24.795  35.140  44.999  1.00  0.00           C  
ATOM    990  HA  PRO A  63      25.663  33.048  47.250  1.00  0.00           H  
ATOM    991 1HB  PRO A  63      24.057  35.055  48.243  1.00  0.00           H  
ATOM    992 2HB  PRO A  63      25.710  35.349  47.688  1.00  0.00           H  
ATOM    993 1HG  PRO A  63      23.088  35.769  46.201  1.00  0.00           H  
ATOM    994 2HG  PRO A  63      24.477  36.855  46.307  1.00  0.00           H  
ATOM    995 1HD  PRO A  63      24.092  35.202  44.156  1.00  0.00           H  
ATOM    996 2HD  PRO A  63      25.745  35.635  44.750  1.00  0.00           H  
ATOM    997  N   TRP A  64      23.329  32.360  48.357  1.00  0.00           N  
ATOM    998  CA  TRP A  64      22.076  31.665  48.696  1.00  0.00           C  
ATOM    999  C   TRP A  64      21.325  32.556  49.676  1.00  0.00           C  
ATOM   1000  O   TRP A  64      20.574  32.105  50.546  1.00  0.00           O  
ATOM   1001  CB  TRP A  64      22.339  30.291  49.316  1.00  0.00           C  
ATOM   1002  CG  TRP A  64      23.238  30.337  50.513  1.00  0.00           C  
ATOM   1003  CD1 TRP A  64      24.593  30.185  50.521  1.00  0.00           C  
ATOM   1004  CD2 TRP A  64      22.850  30.550  51.892  1.00  0.00           C  
ATOM   1005  NE1 TRP A  64      25.072  30.288  51.804  1.00  0.00           N  
ATOM   1006  CE2 TRP A  64      24.020  30.513  52.655  1.00  0.00           C  
ATOM   1007  CE3 TRP A  64      21.622  30.767  52.529  1.00  0.00           C  
ATOM   1008  CZ2 TRP A  64      24.004  30.683  54.031  1.00  0.00           C  
ATOM   1009  CZ3 TRP A  64      21.607  30.939  53.909  1.00  0.00           C  
ATOM   1010  CH2 TRP A  64      22.767  30.898  54.639  1.00  0.00           C  
ATOM   1011  H   TRP A  64      24.027  32.494  49.075  1.00  0.00           H  
ATOM   1012  HA  TRP A  64      21.503  31.518  47.780  1.00  0.00           H  
ATOM   1013 1HB  TRP A  64      21.392  29.840  49.615  1.00  0.00           H  
ATOM   1014 2HB  TRP A  64      22.792  29.637  48.571  1.00  0.00           H  
ATOM   1015  HD1 TRP A  64      25.205  30.009  49.639  1.00  0.00           H  
ATOM   1016  HE1 TRP A  64      26.041  30.210  52.078  1.00  0.00           H  
ATOM   1017  HE3 TRP A  64      20.698  30.803  51.954  1.00  0.00           H  
ATOM   1018  HZ2 TRP A  64      24.915  30.653  54.629  1.00  0.00           H  
ATOM   1019  HZ3 TRP A  64      20.647  31.107  54.397  1.00  0.00           H  
ATOM   1020  HH2 TRP A  64      22.719  31.037  55.719  1.00  0.00           H  
ATOM   1021  N   THR A  65      21.582  33.872  49.596  1.00  0.00           N  
ATOM   1022  CA  THR A  65      20.968  34.844  50.484  1.00  0.00           C  
ATOM   1023  C   THR A  65      20.599  36.121  49.717  1.00  0.00           C  
ATOM   1024  O   THR A  65      21.160  36.371  48.655  1.00  0.00           O  
ATOM   1025  CB  THR A  65      21.903  35.186  51.659  1.00  0.00           C  
ATOM   1026  OG1 THR A  65      21.218  36.040  52.585  1.00  0.00           O  
ATOM   1027  CG2 THR A  65      23.155  35.890  51.157  1.00  0.00           C  
ATOM   1028  H   THR A  65      22.228  34.191  48.889  1.00  0.00           H  
ATOM   1029  HA  THR A  65      20.052  34.413  50.888  1.00  0.00           H  
ATOM   1030  HB  THR A  65      22.190  34.270  52.174  1.00  0.00           H  
ATOM   1031  HG1 THR A  65      21.176  35.611  53.443  1.00  0.00           H  
ATOM   1032 1HG2 THR A  65      23.803  36.124  52.001  1.00  0.00           H  
ATOM   1033 2HG2 THR A  65      23.684  35.239  50.461  1.00  0.00           H  
ATOM   1034 3HG2 THR A  65      22.875  36.812  50.649  1.00  0.00           H  
ATOM   1035  N   GLY A  66      19.584  36.812  50.217  1.00  0.00           N  
ATOM   1036  CA  GLY A  66      19.207  38.102  49.638  1.00  0.00           C  
ATOM   1037  C   GLY A  66      18.232  38.100  48.484  1.00  0.00           C  
ATOM   1038  O   GLY A  66      18.257  39.092  47.730  1.00  0.00           O  
ATOM   1039  H   GLY A  66      19.061  36.454  51.003  1.00  0.00           H  
ATOM   1040 1HA  GLY A  66      18.763  38.731  50.409  1.00  0.00           H  
ATOM   1041 2HA  GLY A  66      20.099  38.615  49.280  1.00  0.00           H  
ATOM   1042  N   ASN A  67      17.389  37.093  48.314  1.00  0.00           N  
ATOM   1043  CA  ASN A  67      16.447  37.065  47.198  1.00  0.00           C  
ATOM   1044  C   ASN A  67      15.135  37.689  47.671  1.00  0.00           C  
ATOM   1045  O   ASN A  67      14.193  37.008  48.079  1.00  0.00           O  
ATOM   1046  CB  ASN A  67      16.236  35.653  46.684  1.00  0.00           C  
ATOM   1047  CG  ASN A  67      17.473  35.076  46.054  1.00  0.00           C  
ATOM   1048  OD1 ASN A  67      18.030  35.650  45.111  1.00  0.00           O  
ATOM   1049  ND2 ASN A  67      17.915  33.952  46.557  1.00  0.00           N  
ATOM   1050  H   ASN A  67      17.397  36.326  48.971  1.00  0.00           H  
ATOM   1051  HA  ASN A  67      16.856  37.665  46.384  1.00  0.00           H  
ATOM   1052 1HB  ASN A  67      15.927  35.008  47.507  1.00  0.00           H  
ATOM   1053 2HB  ASN A  67      15.433  35.650  45.947  1.00  0.00           H  
ATOM   1054 1HD2 ASN A  67      18.735  33.522  46.177  1.00  0.00           H  
ATOM   1055 2HD2 ASN A  67      17.433  33.522  47.320  1.00  0.00           H  
ATOM   1056  N   ASP A  68      15.084  39.029  47.662  1.00  0.00           N  
ATOM   1057  CA  ASP A  68      13.919  39.780  48.125  1.00  0.00           C  
ATOM   1058  C   ASP A  68      14.097  41.173  47.488  1.00  0.00           C  
ATOM   1059  O   ASP A  68      15.259  41.578  47.301  1.00  0.00           O  
ATOM   1060  CB  ASP A  68      13.848  39.861  49.652  1.00  0.00           C  
ATOM   1061  CG  ASP A  68      12.458  40.215  50.163  1.00  0.00           C  
ATOM   1062  OD1 ASP A  68      11.600  40.483  49.355  1.00  0.00           O  
ATOM   1063  OD2 ASP A  68      12.267  40.214  51.355  1.00  0.00           O  
ATOM   1064  H   ASP A  68      15.889  39.533  47.319  1.00  0.00           H  
ATOM   1065  HA  ASP A  68      13.019  39.272  47.777  1.00  0.00           H  
ATOM   1066 1HB  ASP A  68      14.144  38.903  50.081  1.00  0.00           H  
ATOM   1067 2HB  ASP A  68      14.553  40.612  50.010  1.00  0.00           H  
ATOM   1068  N   TYR A  69      12.998  41.904  47.291  1.00  0.00           N  
ATOM   1069  CA  TYR A  69      13.174  43.180  46.614  1.00  0.00           C  
ATOM   1070  C   TYR A  69      13.841  44.272  47.405  1.00  0.00           C  
ATOM   1071  O   TYR A  69      14.339  45.240  46.761  1.00  0.00           O  
ATOM   1072  CB  TYR A  69      11.813  43.686  46.132  1.00  0.00           C  
ATOM   1073  CG  TYR A  69      11.240  42.892  44.978  1.00  0.00           C  
ATOM   1074  CD1 TYR A  69       9.998  42.288  45.101  1.00  0.00           C  
ATOM   1075  CD2 TYR A  69      11.958  42.769  43.798  1.00  0.00           C  
ATOM   1076  CE1 TYR A  69       9.475  41.564  44.047  1.00  0.00           C  
ATOM   1077  CE2 TYR A  69      11.435  42.044  42.744  1.00  0.00           C  
ATOM   1078  CZ  TYR A  69      10.199  41.443  42.866  1.00  0.00           C  
ATOM   1079  OH  TYR A  69       9.679  40.722  41.817  1.00  0.00           O  
ATOM   1080  H   TYR A  69      12.072  41.624  47.581  1.00  0.00           H  
ATOM   1081  HA  TYR A  69      13.827  43.028  45.754  1.00  0.00           H  
ATOM   1082 1HB  TYR A  69      11.099  43.652  46.956  1.00  0.00           H  
ATOM   1083 2HB  TYR A  69      11.901  44.726  45.819  1.00  0.00           H  
ATOM   1084  HD1 TYR A  69       9.433  42.385  46.028  1.00  0.00           H  
ATOM   1085  HD2 TYR A  69      12.935  43.243  43.702  1.00  0.00           H  
ATOM   1086  HE1 TYR A  69       8.499  41.089  44.143  1.00  0.00           H  
ATOM   1087  HE2 TYR A  69      12.000  41.946  41.817  1.00  0.00           H  
ATOM   1088  HH  TYR A  69       8.819  40.373  42.065  1.00  0.00           H  
ATOM   1089  N   ASP A  70      13.895  44.220  48.742  1.00  0.00           N  
ATOM   1090  CA  ASP A  70      14.637  45.270  49.430  1.00  0.00           C  
ATOM   1091  C   ASP A  70      16.138  45.075  49.144  1.00  0.00           C  
ATOM   1092  O   ASP A  70      16.843  46.058  49.014  1.00  0.00           O  
ATOM   1093  CB  ASP A  70      14.367  45.238  50.936  1.00  0.00           C  
ATOM   1094  CG  ASP A  70      12.961  45.700  51.296  1.00  0.00           C  
ATOM   1095  OD1 ASP A  70      12.520  46.680  50.745  1.00  0.00           O  
ATOM   1096  OD2 ASP A  70      12.342  45.068  52.118  1.00  0.00           O  
ATOM   1097  H   ASP A  70      13.450  43.495  49.286  1.00  0.00           H  
ATOM   1098  HA  ASP A  70      14.310  46.235  49.043  1.00  0.00           H  
ATOM   1099 1HB  ASP A  70      14.506  44.223  51.309  1.00  0.00           H  
ATOM   1100 2HB  ASP A  70      15.086  45.877  51.449  1.00  0.00           H  
ATOM   1101  N   THR A  71      16.549  43.789  49.125  1.00  0.00           N  
ATOM   1102  CA  THR A  71      17.979  43.591  48.812  1.00  0.00           C  
ATOM   1103  C   THR A  71      18.264  43.932  47.376  1.00  0.00           C  
ATOM   1104  O   THR A  71      19.281  44.519  47.004  1.00  0.00           O  
ATOM   1105  CB  THR A  71      18.429  42.144  49.086  1.00  0.00           C  
ATOM   1106  OG1 THR A  71      17.647  41.240  48.295  1.00  0.00           O  
ATOM   1107  CG2 THR A  71      18.259  41.802  50.558  1.00  0.00           C  
ATOM   1108  H   THR A  71      15.968  42.982  49.303  1.00  0.00           H  
ATOM   1109  HA  THR A  71      18.567  44.253  49.448  1.00  0.00           H  
ATOM   1110  HB  THR A  71      19.478  42.031  48.811  1.00  0.00           H  
ATOM   1111  HG1 THR A  71      18.225  40.742  47.713  1.00  0.00           H  
ATOM   1112 1HG2 THR A  71      18.582  40.776  50.733  1.00  0.00           H  
ATOM   1113 2HG2 THR A  71      18.861  42.480  51.161  1.00  0.00           H  
ATOM   1114 3HG2 THR A  71      17.210  41.904  50.836  1.00  0.00           H  
ATOM   1115  N   PHE A  72      17.347  43.535  46.471  1.00  0.00           N  
ATOM   1116  CA  PHE A  72      17.539  43.787  45.035  1.00  0.00           C  
ATOM   1117  C   PHE A  72      17.623  45.284  44.800  1.00  0.00           C  
ATOM   1118  O   PHE A  72      18.409  45.751  43.964  1.00  0.00           O  
ATOM   1119  CB  PHE A  72      16.396  43.193  44.209  1.00  0.00           C  
ATOM   1120  CG  PHE A  72      16.448  41.696  44.092  1.00  0.00           C  
ATOM   1121  CD1 PHE A  72      15.375  40.917  44.498  1.00  0.00           C  
ATOM   1122  CD2 PHE A  72      17.570  41.064  43.576  1.00  0.00           C  
ATOM   1123  CE1 PHE A  72      15.422  39.540  44.391  1.00  0.00           C  
ATOM   1124  CE2 PHE A  72      17.618  39.688  43.467  1.00  0.00           C  
ATOM   1125  CZ  PHE A  72      16.543  38.925  43.875  1.00  0.00           C  
ATOM   1126  H   PHE A  72      16.513  43.056  46.779  1.00  0.00           H  
ATOM   1127  HA  PHE A  72      18.470  43.312  44.722  1.00  0.00           H  
ATOM   1128 1HB  PHE A  72      15.443  43.466  44.659  1.00  0.00           H  
ATOM   1129 2HB  PHE A  72      16.417  43.613  43.205  1.00  0.00           H  
ATOM   1130  HD1 PHE A  72      14.488  41.403  44.905  1.00  0.00           H  
ATOM   1131  HD2 PHE A  72      18.419  41.667  43.254  1.00  0.00           H  
ATOM   1132  HE1 PHE A  72      14.571  38.940  44.714  1.00  0.00           H  
ATOM   1133  HE2 PHE A  72      18.506  39.204  43.059  1.00  0.00           H  
ATOM   1134  HZ  PHE A  72      16.581  37.840  43.791  1.00  0.00           H  
ATOM   1135  N   ALA A  73      16.793  46.054  45.542  1.00  0.00           N  
ATOM   1136  CA  ALA A  73      16.867  47.514  45.361  1.00  0.00           C  
ATOM   1137  C   ALA A  73      18.118  48.103  45.972  1.00  0.00           C  
ATOM   1138  O   ALA A  73      18.699  49.084  45.478  1.00  0.00           O  
ATOM   1139  CB  ALA A  73      15.640  48.188  45.957  1.00  0.00           C  
ATOM   1140  H   ALA A  73      16.134  45.673  46.206  1.00  0.00           H  
ATOM   1141  HA  ALA A  73      16.898  47.722  44.291  1.00  0.00           H  
ATOM   1142 1HB  ALA A  73      15.711  49.266  45.815  1.00  0.00           H  
ATOM   1143 2HB  ALA A  73      14.743  47.815  45.462  1.00  0.00           H  
ATOM   1144 3HB  ALA A  73      15.585  47.966  47.022  1.00  0.00           H  
ATOM   1145  N   ASP A  74      18.624  47.509  47.038  1.00  0.00           N  
ATOM   1146  CA  ASP A  74      19.899  47.933  47.632  1.00  0.00           C  
ATOM   1147  C   ASP A  74      21.054  47.619  46.675  1.00  0.00           C  
ATOM   1148  O   ASP A  74      22.019  48.400  46.633  1.00  0.00           O  
ATOM   1149  CB  ASP A  74      20.131  47.240  48.977  1.00  0.00           C  
ATOM   1150  CG  ASP A  74      19.208  47.751  50.074  1.00  0.00           C  
ATOM   1151  OD1 ASP A  74      18.639  48.803  49.903  1.00  0.00           O  
ATOM   1152  OD2 ASP A  74      19.079  47.085  51.073  1.00  0.00           O  
ATOM   1153  H   ASP A  74      18.118  46.741  47.455  1.00  0.00           H  
ATOM   1154  HA  ASP A  74      19.861  49.010  47.800  1.00  0.00           H  
ATOM   1155 1HB  ASP A  74      19.979  46.167  48.864  1.00  0.00           H  
ATOM   1156 2HB  ASP A  74      21.164  47.393  49.291  1.00  0.00           H  
ATOM   1157  N   ASP A  75      21.005  46.477  45.981  1.00  0.00           N  
ATOM   1158  CA  ASP A  75      22.036  46.174  44.998  1.00  0.00           C  
ATOM   1159  C   ASP A  75      22.029  47.271  43.908  1.00  0.00           C  
ATOM   1160  O   ASP A  75      23.084  47.787  43.542  1.00  0.00           O  
ATOM   1161  CB  ASP A  75      21.805  44.795  44.376  1.00  0.00           C  
ATOM   1162  CG  ASP A  75      22.928  44.373  43.438  1.00  0.00           C  
ATOM   1163  OD1 ASP A  75      23.940  43.920  43.919  1.00  0.00           O  
ATOM   1164  OD2 ASP A  75      22.764  44.507  42.249  1.00  0.00           O  
ATOM   1165  H   ASP A  75      20.257  45.815  46.129  1.00  0.00           H  
ATOM   1166  HA  ASP A  75      23.003  46.169  45.501  1.00  0.00           H  
ATOM   1167 1HB  ASP A  75      21.713  44.050  45.166  1.00  0.00           H  
ATOM   1168 2HB  ASP A  75      20.868  44.799  43.819  1.00  0.00           H  
ATOM   1169  N   ILE A  76      20.848  47.610  43.416  1.00  0.00           N  
ATOM   1170  CA  ILE A  76      20.740  48.672  42.399  1.00  0.00           C  
ATOM   1171  C   ILE A  76      21.278  49.974  42.973  1.00  0.00           C  
ATOM   1172  O   ILE A  76      22.026  50.702  42.286  1.00  0.00           O  
ATOM   1173  CB  ILE A  76      19.285  48.871  41.936  1.00  0.00           C  
ATOM   1174  CG1 ILE A  76      18.803  47.648  41.150  1.00  0.00           C  
ATOM   1175  CG2 ILE A  76      19.163  50.131  41.093  1.00  0.00           C  
ATOM   1176  CD1 ILE A  76      17.313  47.631  40.901  1.00  0.00           C  
ATOM   1177  H   ILE A  76      20.009  47.145  43.732  1.00  0.00           H  
ATOM   1178  HA  ILE A  76      21.334  48.383  41.533  1.00  0.00           H  
ATOM   1179  HB  ILE A  76      18.636  48.962  42.805  1.00  0.00           H  
ATOM   1180 1HG1 ILE A  76      19.311  47.611  40.187  1.00  0.00           H  
ATOM   1181 2HG1 ILE A  76      19.067  46.740  41.693  1.00  0.00           H  
ATOM   1182 1HG2 ILE A  76      18.129  50.256  40.773  1.00  0.00           H  
ATOM   1183 2HG2 ILE A  76      19.467  50.994  41.683  1.00  0.00           H  
ATOM   1184 3HG2 ILE A  76      19.806  50.046  40.216  1.00  0.00           H  
ATOM   1185 1HD1 ILE A  76      17.047  46.735  40.340  1.00  0.00           H  
ATOM   1186 2HD1 ILE A  76      16.784  47.632  41.854  1.00  0.00           H  
ATOM   1187 3HD1 ILE A  76      17.030  48.514  40.328  1.00  0.00           H  
ATOM   1188  N   ALA A  77      20.891  50.304  44.215  1.00  0.00           N  
ATOM   1189  CA  ALA A  77      21.447  51.558  44.788  1.00  0.00           C  
ATOM   1190  C   ALA A  77      22.968  51.535  44.777  1.00  0.00           C  
ATOM   1191  O   ALA A  77      23.610  52.538  44.471  1.00  0.00           O  
ATOM   1192  CB  ALA A  77      20.942  51.777  46.207  1.00  0.00           C  
ATOM   1193  H   ALA A  77      20.252  49.751  44.768  1.00  0.00           H  
ATOM   1194  HA  ALA A  77      21.115  52.390  44.167  1.00  0.00           H  
ATOM   1195 1HB  ALA A  77      21.363  52.701  46.604  1.00  0.00           H  
ATOM   1196 2HB  ALA A  77      19.854  51.848  46.199  1.00  0.00           H  
ATOM   1197 3HB  ALA A  77      21.247  50.941  46.834  1.00  0.00           H  
ATOM   1198  N   GLN A  78      23.598  50.402  45.067  1.00  0.00           N  
ATOM   1199  CA  GLN A  78      25.095  50.359  45.085  1.00  0.00           C  
ATOM   1200  C   GLN A  78      25.629  50.609  43.691  1.00  0.00           C  
ATOM   1201  O   GLN A  78      26.633  51.322  43.528  1.00  0.00           O  
ATOM   1202  CB  GLN A  78      25.615  49.015  45.601  1.00  0.00           C  
ATOM   1203  CG  GLN A  78      25.325  48.757  47.070  1.00  0.00           C  
ATOM   1204  CD  GLN A  78      26.008  49.761  47.979  1.00  0.00           C  
ATOM   1205  OE1 GLN A  78      27.214  49.997  47.871  1.00  0.00           O  
ATOM   1206  NE2 GLN A  78      25.240  50.358  48.883  1.00  0.00           N  
ATOM   1207  H   GLN A  78      23.079  49.561  45.277  1.00  0.00           H  
ATOM   1208  HA  GLN A  78      25.455  51.140  45.754  1.00  0.00           H  
ATOM   1209 1HB  GLN A  78      25.168  48.206  45.023  1.00  0.00           H  
ATOM   1210 2HB  GLN A  78      26.694  48.962  45.457  1.00  0.00           H  
ATOM   1211 1HG  GLN A  78      24.249  48.824  47.234  1.00  0.00           H  
ATOM   1212 2HG  GLN A  78      25.682  47.761  47.331  1.00  0.00           H  
ATOM   1213 1HE2 GLN A  78      25.635  51.029  49.511  1.00  0.00           H  
ATOM   1214 2HE2 GLN A  78      24.266  50.136  48.937  1.00  0.00           H  
ATOM   1215  N   LEU A  79      24.946  50.043  42.700  1.00  0.00           N  
ATOM   1216  CA  LEU A  79      25.396  50.320  41.312  1.00  0.00           C  
ATOM   1217  C   LEU A  79      25.301  51.794  40.982  1.00  0.00           C  
ATOM   1218  O   LEU A  79      26.234  52.390  40.417  1.00  0.00           O  
ATOM   1219  CB  LEU A  79      24.559  49.525  40.302  1.00  0.00           C  
ATOM   1220  CG  LEU A  79      24.998  49.641  38.837  1.00  0.00           C  
ATOM   1221  CD1 LEU A  79      24.551  48.401  38.073  1.00  0.00           C  
ATOM   1222  CD2 LEU A  79      24.404  50.902  38.227  1.00  0.00           C  
ATOM   1223  H   LEU A  79      24.147  49.443  42.848  1.00  0.00           H  
ATOM   1224  HA  LEU A  79      26.437  50.012  41.218  1.00  0.00           H  
ATOM   1225 1HB  LEU A  79      24.592  48.472  40.576  1.00  0.00           H  
ATOM   1226 2HB  LEU A  79      23.524  49.863  40.366  1.00  0.00           H  
ATOM   1227  HG  LEU A  79      26.086  49.690  38.786  1.00  0.00           H  
ATOM   1228 1HD1 LEU A  79      24.863  48.483  37.032  1.00  0.00           H  
ATOM   1229 2HD1 LEU A  79      25.006  47.516  38.519  1.00  0.00           H  
ATOM   1230 3HD1 LEU A  79      23.466  48.316  38.121  1.00  0.00           H  
ATOM   1231 1HD2 LEU A  79      24.717  50.984  37.185  1.00  0.00           H  
ATOM   1232 2HD2 LEU A  79      23.316  50.853  38.276  1.00  0.00           H  
ATOM   1233 3HD2 LEU A  79      24.754  51.773  38.781  1.00  0.00           H  
ATOM   1234  N   ILE A  80      24.181  52.460  41.329  1.00  0.00           N  
ATOM   1235  CA  ILE A  80      24.013  53.863  40.969  1.00  0.00           C  
ATOM   1236  C   ILE A  80      25.009  54.746  41.720  1.00  0.00           C  
ATOM   1237  O   ILE A  80      25.538  55.716  41.146  1.00  0.00           O  
ATOM   1238  CB  ILE A  80      22.578  54.337  41.264  1.00  0.00           C  
ATOM   1239  CG1 ILE A  80      21.583  53.638  40.333  1.00  0.00           C  
ATOM   1240  CG2 ILE A  80      22.476  55.847  41.119  1.00  0.00           C  
ATOM   1241  CD1 ILE A  80      20.137  53.838  40.724  1.00  0.00           C  
ATOM   1242  H   ILE A  80      23.447  51.992  41.842  1.00  0.00           H  
ATOM   1243  HA  ILE A  80      24.199  53.971  39.901  1.00  0.00           H  
ATOM   1244  HB  ILE A  80      22.305  54.059  42.281  1.00  0.00           H  
ATOM   1245 1HG1 ILE A  80      21.716  54.007  39.316  1.00  0.00           H  
ATOM   1246 2HG1 ILE A  80      21.787  52.567  40.320  1.00  0.00           H  
ATOM   1247 1HG2 ILE A  80      21.456  56.165  41.330  1.00  0.00           H  
ATOM   1248 2HG2 ILE A  80      23.158  56.326  41.821  1.00  0.00           H  
ATOM   1249 3HG2 ILE A  80      22.743  56.134  40.102  1.00  0.00           H  
ATOM   1250 1HD1 ILE A  80      19.493  53.313  40.018  1.00  0.00           H  
ATOM   1251 2HD1 ILE A  80      19.974  53.442  41.728  1.00  0.00           H  
ATOM   1252 3HD1 ILE A  80      19.900  54.900  40.710  1.00  0.00           H  
ATOM   1253  N   GLU A  81      25.228  54.449  43.009  1.00  0.00           N  
ATOM   1254  CA  GLU A  81      26.148  55.267  43.799  1.00  0.00           C  
ATOM   1255  C   GLU A  81      27.588  55.029  43.380  1.00  0.00           C  
ATOM   1256  O   GLU A  81      28.394  55.976  43.294  1.00  0.00           O  
ATOM   1257  CB  GLU A  81      25.988  54.968  45.291  1.00  0.00           C  
ATOM   1258  CG  GLU A  81      24.662  55.422  45.885  1.00  0.00           C  
ATOM   1259  CD  GLU A  81      24.470  56.912  45.816  1.00  0.00           C  
ATOM   1260  OE1 GLU A  81      25.430  57.624  45.987  1.00  0.00           O  
ATOM   1261  OE2 GLU A  81      23.361  57.338  45.591  1.00  0.00           O  
ATOM   1262  H   GLU A  81      24.766  53.665  43.448  1.00  0.00           H  
ATOM   1263  HA  GLU A  81      25.911  56.318  43.628  1.00  0.00           H  
ATOM   1264 1HB  GLU A  81      26.079  53.894  45.459  1.00  0.00           H  
ATOM   1265 2HB  GLU A  81      26.788  55.455  45.848  1.00  0.00           H  
ATOM   1266 1HG  GLU A  81      23.849  54.937  45.345  1.00  0.00           H  
ATOM   1267 2HG  GLU A  81      24.612  55.102  46.924  1.00  0.00           H  
ATOM   1268  N   HIS A  82      27.927  53.793  43.055  1.00  0.00           N  
ATOM   1269  CA  HIS A  82      29.301  53.478  42.647  1.00  0.00           C  
ATOM   1270  C   HIS A  82      29.688  54.215  41.362  1.00  0.00           C  
ATOM   1271  O   HIS A  82      30.774  54.766  41.191  1.00  0.00           O  
ATOM   1272  CB  HIS A  82      29.472  51.969  42.445  1.00  0.00           C  
ATOM   1273  CG  HIS A  82      29.448  51.185  43.720  1.00  0.00           C  
ATOM   1274  ND1 HIS A  82      29.315  49.812  43.746  1.00  0.00           N  
ATOM   1275  CD2 HIS A  82      29.539  51.579  45.011  1.00  0.00           C  
ATOM   1276  CE1 HIS A  82      29.327  49.397  45.001  1.00  0.00           C  
ATOM   1277  NE2 HIS A  82      29.461  50.449  45.787  1.00  0.00           N  
ATOM   1278  H   HIS A  82      27.241  53.053  43.085  1.00  0.00           H  
ATOM   1279  HA  HIS A  82      29.994  53.795  43.426  1.00  0.00           H  
ATOM   1280 1HB  HIS A  82      28.675  51.596  41.800  1.00  0.00           H  
ATOM   1281 2HB  HIS A  82      30.418  51.774  41.942  1.00  0.00           H  
ATOM   1282  HD2 HIS A  82      29.652  52.603  45.369  1.00  0.00           H  
ATOM   1283  HE1 HIS A  82      29.240  48.361  45.331  1.00  0.00           H  
ATOM   1284  HE2 HIS A  82      29.500  50.432  46.796  1.00  0.00           H  
ATOM   1285  N   LEU A  83      28.756  54.204  40.408  1.00  0.00           N  
ATOM   1286  CA  LEU A  83      29.054  54.894  39.134  1.00  0.00           C  
ATOM   1287  C   LEU A  83      28.739  56.387  39.193  1.00  0.00           C  
ATOM   1288  O   LEU A  83      28.966  57.081  38.206  1.00  0.00           O  
ATOM   1289  CB  LEU A  83      28.257  54.257  37.989  1.00  0.00           C  
ATOM   1290  CG  LEU A  83      28.592  52.792  37.680  1.00  0.00           C  
ATOM   1291  CD1 LEU A  83      27.649  52.271  36.604  1.00  0.00           C  
ATOM   1292  CD2 LEU A  83      30.043  52.686  37.234  1.00  0.00           C  
ATOM   1293  H   LEU A  83      27.863  53.746  40.522  1.00  0.00           H  
ATOM   1294  HA  LEU A  83      30.118  54.787  38.923  1.00  0.00           H  
ATOM   1295 1HB  LEU A  83      27.197  54.309  38.232  1.00  0.00           H  
ATOM   1296 2HB  LEU A  83      28.429  54.835  37.081  1.00  0.00           H  
ATOM   1297  HG  LEU A  83      28.443  52.188  38.575  1.00  0.00           H  
ATOM   1298 1HD1 LEU A  83      27.887  51.230  36.384  1.00  0.00           H  
ATOM   1299 2HD1 LEU A  83      26.620  52.340  36.957  1.00  0.00           H  
ATOM   1300 3HD1 LEU A  83      27.764  52.868  35.700  1.00  0.00           H  
ATOM   1301 1HD2 LEU A  83      30.281  51.645  37.015  1.00  0.00           H  
ATOM   1302 2HD2 LEU A  83      30.193  53.289  36.338  1.00  0.00           H  
ATOM   1303 3HD2 LEU A  83      30.695  53.048  38.028  1.00  0.00           H  
ATOM   1304  N   ASP A  84      28.097  56.873  40.223  1.00  0.00           N  
ATOM   1305  CA  ASP A  84      27.667  58.265  40.377  1.00  0.00           C  
ATOM   1306  C   ASP A  84      26.763  58.684  39.248  1.00  0.00           C  
ATOM   1307  O   ASP A  84      26.945  59.737  38.619  1.00  0.00           O  
ATOM   1308  CB  ASP A  84      28.873  59.205  40.436  1.00  0.00           C  
ATOM   1309  CG  ASP A  84      28.525  60.583  40.982  1.00  0.00           C  
ATOM   1310  OD1 ASP A  84      27.557  60.689  41.698  1.00  0.00           O  
ATOM   1311  OD2 ASP A  84      29.229  61.516  40.678  1.00  0.00           O  
ATOM   1312  H   ASP A  84      27.894  56.211  40.958  1.00  0.00           H  
ATOM   1313  HA  ASP A  84      27.113  58.355  41.312  1.00  0.00           H  
ATOM   1314 1HB  ASP A  84      29.647  58.766  41.066  1.00  0.00           H  
ATOM   1315 2HB  ASP A  84      29.293  59.322  39.436  1.00  0.00           H  
ATOM   1316  N   LEU A  85      25.745  57.829  38.949  1.00  0.00           N  
ATOM   1317  CA  LEU A  85      24.858  58.199  37.842  1.00  0.00           C  
ATOM   1318  C   LEU A  85      23.894  59.319  38.252  1.00  0.00           C  
ATOM   1319  O   LEU A  85      23.362  59.292  39.345  1.00  0.00           O  
ATOM   1320  CB  LEU A  85      24.061  56.976  37.372  1.00  0.00           C  
ATOM   1321  CG  LEU A  85      24.889  55.831  36.774  1.00  0.00           C  
ATOM   1322  CD1 LEU A  85      23.977  54.653  36.463  1.00  0.00           C  
ATOM   1323  CD2 LEU A  85      25.600  56.319  35.521  1.00  0.00           C  
ATOM   1324  H   LEU A  85      25.577  56.967  39.447  1.00  0.00           H  
ATOM   1325  HA  LEU A  85      25.469  58.559  37.015  1.00  0.00           H  
ATOM   1326 1HB  LEU A  85      23.506  56.576  38.219  1.00  0.00           H  
ATOM   1327 2HB  LEU A  85      23.345  57.297  36.615  1.00  0.00           H  
ATOM   1328  HG  LEU A  85      25.628  55.497  37.504  1.00  0.00           H  
ATOM   1329 1HD1 LEU A  85      24.566  53.839  36.038  1.00  0.00           H  
ATOM   1330 2HD1 LEU A  85      23.497  54.312  37.380  1.00  0.00           H  
ATOM   1331 3HD1 LEU A  85      23.216  54.961  35.747  1.00  0.00           H  
ATOM   1332 1HD2 LEU A  85      26.189  55.506  35.097  1.00  0.00           H  
ATOM   1333 2HD2 LEU A  85      24.862  56.652  34.790  1.00  0.00           H  
ATOM   1334 3HD2 LEU A  85      26.258  57.150  35.776  1.00  0.00           H  
ATOM   1335  N   LYS A  86      23.732  60.253  37.321  1.00  0.00           N  
ATOM   1336  CA  LYS A  86      22.848  61.391  37.542  1.00  0.00           C  
ATOM   1337  C   LYS A  86      21.963  61.525  36.315  1.00  0.00           C  
ATOM   1338  O   LYS A  86      22.389  61.147  35.222  1.00  0.00           O  
ATOM   1339  CB  LYS A  86      23.637  62.677  37.792  1.00  0.00           C  
ATOM   1340  CG  LYS A  86      24.481  62.662  39.060  1.00  0.00           C  
ATOM   1341  CD  LYS A  86      25.193  63.990  39.266  1.00  0.00           C  
ATOM   1342  CE  LYS A  86      26.044  63.973  40.527  1.00  0.00           C  
ATOM   1343  NZ  LYS A  86      26.752  65.264  40.738  1.00  0.00           N  
ATOM   1344  H   LYS A  86      24.227  60.178  36.444  1.00  0.00           H  
ATOM   1345  HA  LYS A  86      22.239  61.190  38.424  1.00  0.00           H  
ATOM   1346 1HB  LYS A  86      24.302  62.866  36.949  1.00  0.00           H  
ATOM   1347 2HB  LYS A  86      22.948  63.520  37.859  1.00  0.00           H  
ATOM   1348 1HG  LYS A  86      23.841  62.464  39.920  1.00  0.00           H  
ATOM   1349 2HG  LYS A  86      25.224  61.868  38.992  1.00  0.00           H  
ATOM   1350 1HD  LYS A  86      25.833  64.197  38.408  1.00  0.00           H  
ATOM   1351 2HD  LYS A  86      24.456  64.789  39.348  1.00  0.00           H  
ATOM   1352 1HE  LYS A  86      25.411  63.774  41.391  1.00  0.00           H  
ATOM   1353 2HE  LYS A  86      26.783  63.175  40.456  1.00  0.00           H  
ATOM   1354 1HZ  LYS A  86      27.305  65.212  41.582  1.00  0.00           H  
ATOM   1355 2HZ  LYS A  86      27.358  65.450  39.951  1.00  0.00           H  
ATOM   1356 3HZ  LYS A  86      26.076  66.009  40.825  1.00  0.00           H  
ATOM   1357  N   GLU A  87      20.737  62.020  36.503  1.00  0.00           N  
ATOM   1358  CA  GLU A  87      19.804  62.154  35.394  1.00  0.00           C  
ATOM   1359  C   GLU A  87      19.611  60.844  34.670  1.00  0.00           C  
ATOM   1360  O   GLU A  87      19.433  60.793  33.455  1.00  0.00           O  
ATOM   1361  CB  GLU A  87      20.293  63.218  34.409  1.00  0.00           C  
ATOM   1362  CG  GLU A  87      20.420  64.614  35.002  1.00  0.00           C  
ATOM   1363  CD  GLU A  87      20.820  65.647  33.986  1.00  0.00           C  
ATOM   1364  OE1 GLU A  87      21.110  65.278  32.873  1.00  0.00           O  
ATOM   1365  OE2 GLU A  87      20.835  66.807  34.323  1.00  0.00           O  
ATOM   1366  H   GLU A  87      20.447  62.307  37.427  1.00  0.00           H  
ATOM   1367  HA  GLU A  87      18.837  62.465  35.791  1.00  0.00           H  
ATOM   1368 1HB  GLU A  87      21.270  62.930  34.018  1.00  0.00           H  
ATOM   1369 2HB  GLU A  87      19.607  63.274  33.564  1.00  0.00           H  
ATOM   1370 1HG  GLU A  87      19.464  64.900  35.438  1.00  0.00           H  
ATOM   1371 2HG  GLU A  87      21.160  64.591  35.801  1.00  0.00           H  
ATOM   1372  N   VAL A  88      19.539  59.742  35.419  1.00  0.00           N  
ATOM   1373  CA  VAL A  88      19.477  58.430  34.803  1.00  0.00           C  
ATOM   1374  C   VAL A  88      18.054  57.971  34.521  1.00  0.00           C  
ATOM   1375  O   VAL A  88      17.105  58.405  35.177  1.00  0.00           O  
ATOM   1376  CB  VAL A  88      20.166  57.396  35.713  1.00  0.00           C  
ATOM   1377  CG1 VAL A  88      19.411  57.257  37.027  1.00  0.00           C  
ATOM   1378  CG2 VAL A  88      20.257  56.056  34.999  1.00  0.00           C  
ATOM   1379  H   VAL A  88      19.527  59.814  36.426  1.00  0.00           H  
ATOM   1380  HA  VAL A  88      20.004  58.470  33.849  1.00  0.00           H  
ATOM   1381  HB  VAL A  88      21.169  57.749  35.955  1.00  0.00           H  
ATOM   1382 1HG1 VAL A  88      19.912  56.522  37.658  1.00  0.00           H  
ATOM   1383 2HG1 VAL A  88      19.390  58.219  37.538  1.00  0.00           H  
ATOM   1384 3HG1 VAL A  88      18.392  56.927  36.828  1.00  0.00           H  
ATOM   1385 1HG2 VAL A  88      20.746  55.330  35.648  1.00  0.00           H  
ATOM   1386 2HG2 VAL A  88      19.254  55.706  34.753  1.00  0.00           H  
ATOM   1387 3HG2 VAL A  88      20.836  56.171  34.083  1.00  0.00           H  
ATOM   1388  N   THR A  89      17.955  57.116  33.515  1.00  0.00           N  
ATOM   1389  CA  THR A  89      16.642  56.496  33.226  1.00  0.00           C  
ATOM   1390  C   THR A  89      16.703  55.047  33.702  1.00  0.00           C  
ATOM   1391  O   THR A  89      17.669  54.370  33.325  1.00  0.00           O  
ATOM   1392  CB  THR A  89      16.283  56.552  31.729  1.00  0.00           C  
ATOM   1393  OG1 THR A  89      16.211  57.918  31.303  1.00  0.00           O  
ATOM   1394  CG2 THR A  89      14.945  55.874  31.476  1.00  0.00           C  
ATOM   1395  H   THR A  89      18.750  56.876  32.940  1.00  0.00           H  
ATOM   1396  HA  THR A  89      15.873  57.044  33.772  1.00  0.00           H  
ATOM   1397  HB  THR A  89      17.056  56.045  31.151  1.00  0.00           H  
ATOM   1398  HG1 THR A  89      16.920  58.419  31.714  1.00  0.00           H  
ATOM   1399 1HG2 THR A  89      14.708  55.923  30.414  1.00  0.00           H  
ATOM   1400 2HG2 THR A  89      15.000  54.831  31.789  1.00  0.00           H  
ATOM   1401 3HG2 THR A  89      14.167  56.382  32.044  1.00  0.00           H  
ATOM   1402  N   LEU A  90      15.730  54.588  34.473  1.00  0.00           N  
ATOM   1403  CA  LEU A  90      15.694  53.194  34.894  1.00  0.00           C  
ATOM   1404  C   LEU A  90      14.675  52.447  34.030  1.00  0.00           C  
ATOM   1405  O   LEU A  90      13.514  52.895  33.894  1.00  0.00           O  
ATOM   1406  CB  LEU A  90      15.323  53.083  36.378  1.00  0.00           C  
ATOM   1407  CG  LEU A  90      16.271  53.788  37.356  1.00  0.00           C  
ATOM   1408  CD1 LEU A  90      15.734  53.650  38.774  1.00  0.00           C  
ATOM   1409  CD2 LEU A  90      17.663  53.185  37.237  1.00  0.00           C  
ATOM   1410  H   LEU A  90      14.997  55.213  34.777  1.00  0.00           H  
ATOM   1411  HA  LEU A  90      16.685  52.765  34.753  1.00  0.00           H  
ATOM   1412 1HB  LEU A  90      14.328  53.503  36.520  1.00  0.00           H  
ATOM   1413 2HB  LEU A  90      15.291  52.028  36.650  1.00  0.00           H  
ATOM   1414  HG  LEU A  90      16.314  54.851  37.118  1.00  0.00           H  
ATOM   1415 1HD1 LEU A  90      16.408  54.151  39.469  1.00  0.00           H  
ATOM   1416 2HD1 LEU A  90      14.746  54.106  38.835  1.00  0.00           H  
ATOM   1417 3HD1 LEU A  90      15.664  52.595  39.035  1.00  0.00           H  
ATOM   1418 1HD2 LEU A  90      18.337  53.687  37.932  1.00  0.00           H  
ATOM   1419 2HD2 LEU A  90      17.621  52.123  37.476  1.00  0.00           H  
ATOM   1420 3HD2 LEU A  90      18.030  53.314  36.219  1.00  0.00           H  
ATOM   1421  N   VAL A  91      15.089  51.379  33.386  1.00  0.00           N  
ATOM   1422  CA  VAL A  91      14.163  50.605  32.545  1.00  0.00           C  
ATOM   1423  C   VAL A  91      14.119  49.190  33.127  1.00  0.00           C  
ATOM   1424  O   VAL A  91      15.156  48.524  33.045  1.00  0.00           O  
ATOM   1425  CB  VAL A  91      14.627  50.567  31.077  1.00  0.00           C  
ATOM   1426  CG1 VAL A  91      13.670  49.734  30.237  1.00  0.00           C  
ATOM   1427  CG2 VAL A  91      14.731  51.983  30.530  1.00  0.00           C  
ATOM   1428  H   VAL A  91      16.050  51.080  33.463  1.00  0.00           H  
ATOM   1429  HA  VAL A  91      13.183  51.083  32.578  1.00  0.00           H  
ATOM   1430  HB  VAL A  91      15.603  50.084  31.026  1.00  0.00           H  
ATOM   1431 1HG1 VAL A  91      14.013  49.717  29.203  1.00  0.00           H  
ATOM   1432 2HG1 VAL A  91      13.638  48.716  30.625  1.00  0.00           H  
ATOM   1433 3HG1 VAL A  91      12.672  50.171  30.281  1.00  0.00           H  
ATOM   1434 1HG2 VAL A  91      15.060  51.948  29.492  1.00  0.00           H  
ATOM   1435 2HG2 VAL A  91      13.756  52.467  30.586  1.00  0.00           H  
ATOM   1436 3HG2 VAL A  91      15.452  52.548  31.120  1.00  0.00           H  
ATOM   1437  N   GLY A  92      12.934  48.734  33.538  1.00  0.00           N  
ATOM   1438  CA  GLY A  92      12.909  47.330  34.036  1.00  0.00           C  
ATOM   1439  C   GLY A  92      12.093  46.430  33.118  1.00  0.00           C  
ATOM   1440  O   GLY A  92      11.165  46.954  32.483  1.00  0.00           O  
ATOM   1441  H   GLY A  92      12.077  49.269  33.532  1.00  0.00           H  
ATOM   1442 1HA  GLY A  92      13.929  46.951  34.108  1.00  0.00           H  
ATOM   1443 2HA  GLY A  92      12.487  47.308  35.040  1.00  0.00           H  
ATOM   1444  N   PHE A  93      12.440  45.161  33.051  1.00  0.00           N  
ATOM   1445  CA  PHE A  93      11.625  44.193  32.284  1.00  0.00           C  
ATOM   1446  C   PHE A  93      11.230  43.074  33.236  1.00  0.00           C  
ATOM   1447  O   PHE A  93      12.112  42.537  33.939  1.00  0.00           O  
ATOM   1448  CB  PHE A  93      12.392  43.626  31.088  1.00  0.00           C  
ATOM   1449  CG  PHE A  93      11.606  42.634  30.279  1.00  0.00           C  
ATOM   1450  CD1 PHE A  93      11.034  43.002  29.070  1.00  0.00           C  
ATOM   1451  CD2 PHE A  93      11.435  41.332  30.725  1.00  0.00           C  
ATOM   1452  CE1 PHE A  93      10.310  42.090  28.325  1.00  0.00           C  
ATOM   1453  CE2 PHE A  93      10.713  40.419  29.982  1.00  0.00           C  
ATOM   1454  CZ  PHE A  93      10.150  40.799  28.780  1.00  0.00           C  
ATOM   1455  H   PHE A  93      13.271  44.837  33.526  1.00  0.00           H  
ATOM   1456  HA  PHE A  93      10.742  44.709  31.904  1.00  0.00           H  
ATOM   1457 1HB  PHE A  93      12.693  44.439  30.430  1.00  0.00           H  
ATOM   1458 2HB  PHE A  93      13.300  43.135  31.438  1.00  0.00           H  
ATOM   1459  HD1 PHE A  93      11.161  44.023  28.710  1.00  0.00           H  
ATOM   1460  HD2 PHE A  93      11.880  41.032  31.674  1.00  0.00           H  
ATOM   1461  HE1 PHE A  93       9.865  42.393  27.377  1.00  0.00           H  
ATOM   1462  HE2 PHE A  93      10.587  39.398  30.343  1.00  0.00           H  
ATOM   1463  HZ  PHE A  93       9.578  40.080  28.194  1.00  0.00           H  
ATOM   1464  N   SER A  94       9.945  42.736  33.292  1.00  0.00           N  
ATOM   1465  CA  SER A  94       9.472  41.636  34.154  1.00  0.00           C  
ATOM   1466  C   SER A  94      10.000  41.749  35.563  1.00  0.00           C  
ATOM   1467  O   SER A  94       9.741  42.786  36.236  1.00  0.00           O  
ATOM   1468  CB  SER A  94       9.886  40.297  33.575  1.00  0.00           C  
ATOM   1469  OG  SER A  94       9.224  39.244  34.221  1.00  0.00           O  
ATOM   1470  H   SER A  94       9.276  43.244  32.731  1.00  0.00           H  
ATOM   1471  HA  SER A  94       8.383  41.676  34.200  1.00  0.00           H  
ATOM   1472 1HB  SER A  94       9.657  40.275  32.510  1.00  0.00           H  
ATOM   1473 2HB  SER A  94      10.963  40.173  33.680  1.00  0.00           H  
ATOM   1474  HG  SER A  94       8.287  39.396  34.081  1.00  0.00           H  
ATOM   1475  N   MET A  95      10.774  40.798  36.152  1.00  0.00           N  
ATOM   1476  CA  MET A  95      11.293  41.046  37.509  1.00  0.00           C  
ATOM   1477  C   MET A  95      11.948  42.385  37.732  1.00  0.00           C  
ATOM   1478  O   MET A  95      11.863  43.005  38.822  1.00  0.00           O  
ATOM   1479  CB  MET A  95      12.288  39.948  37.879  1.00  0.00           C  
ATOM   1480  CG  MET A  95      12.841  40.048  39.293  1.00  0.00           C  
ATOM   1481  SD  MET A  95      13.943  38.682  39.708  1.00  0.00           S  
ATOM   1482  CE  MET A  95      14.438  39.139  41.367  1.00  0.00           C  
ATOM   1483  H   MET A  95      11.003  39.930  35.689  1.00  0.00           H  
ATOM   1484  HA  MET A  95      10.458  41.023  38.208  1.00  0.00           H  
ATOM   1485 1HB  MET A  95      11.810  38.974  37.776  1.00  0.00           H  
ATOM   1486 2HB  MET A  95      13.131  39.973  37.187  1.00  0.00           H  
ATOM   1487 1HG  MET A  95      13.392  40.982  39.403  1.00  0.00           H  
ATOM   1488 2HG  MET A  95      12.016  40.054  40.006  1.00  0.00           H  
ATOM   1489 1HE  MET A  95      15.124  38.389  41.761  1.00  0.00           H  
ATOM   1490 2HE  MET A  95      14.935  40.110  41.344  1.00  0.00           H  
ATOM   1491 3HE  MET A  95      13.557  39.197  42.007  1.00  0.00           H  
ATOM   1492  N   GLY A  96      12.651  42.928  36.744  1.00  0.00           N  
ATOM   1493  CA  GLY A  96      13.320  44.223  36.794  1.00  0.00           C  
ATOM   1494  C   GLY A  96      12.366  45.380  37.109  1.00  0.00           C  
ATOM   1495  O   GLY A  96      12.794  46.427  37.621  1.00  0.00           O  
ATOM   1496  H   GLY A  96      12.710  42.376  35.900  1.00  0.00           H  
ATOM   1497 1HA  GLY A  96      14.103  44.199  37.552  1.00  0.00           H  
ATOM   1498 2HA  GLY A  96      13.804  44.419  35.838  1.00  0.00           H  
ATOM   1499  N   GLY A  97      11.089  45.243  36.751  1.00  0.00           N  
ATOM   1500  CA  GLY A  97      10.156  46.296  37.138  1.00  0.00           C  
ATOM   1501  C   GLY A  97       9.979  46.370  38.647  1.00  0.00           C  
ATOM   1502  O   GLY A  97       9.532  47.411  39.153  1.00  0.00           O  
ATOM   1503  H   GLY A  97      10.746  44.449  36.229  1.00  0.00           H  
ATOM   1504 1HA  GLY A  97      10.517  47.256  36.769  1.00  0.00           H  
ATOM   1505 2HA  GLY A  97       9.189  46.115  36.670  1.00  0.00           H  
ATOM   1506  N   GLY A  98      10.298  45.337  39.405  1.00  0.00           N  
ATOM   1507  CA  GLY A  98      10.222  45.419  40.889  1.00  0.00           C  
ATOM   1508  C   GLY A  98      11.376  46.280  41.407  1.00  0.00           C  
ATOM   1509  O   GLY A  98      11.173  47.084  42.329  1.00  0.00           O  
ATOM   1510  H   GLY A  98      10.599  44.474  38.975  1.00  0.00           H  
ATOM   1511 1HA  GLY A  98       9.262  45.845  41.181  1.00  0.00           H  
ATOM   1512 2HA  GLY A  98      10.270  44.416  41.312  1.00  0.00           H  
ATOM   1513  N   ASP A  99      12.614  46.090  40.886  1.00  0.00           N  
ATOM   1514  CA  ASP A  99      13.685  46.974  41.360  1.00  0.00           C  
ATOM   1515  C   ASP A  99      13.319  48.425  41.088  1.00  0.00           C  
ATOM   1516  O   ASP A  99      13.575  49.305  41.883  1.00  0.00           O  
ATOM   1517  CB  ASP A  99      15.015  46.638  40.682  1.00  0.00           C  
ATOM   1518  CG  ASP A  99      15.613  45.324  41.168  1.00  0.00           C  
ATOM   1519  OD1 ASP A  99      15.195  44.849  42.198  1.00  0.00           O  
ATOM   1520  OD2 ASP A  99      16.482  44.809  40.506  1.00  0.00           O  
ATOM   1521  H   ASP A  99      12.829  45.381  40.199  1.00  0.00           H  
ATOM   1522  HA  ASP A  99      13.801  46.831  42.435  1.00  0.00           H  
ATOM   1523 1HB  ASP A  99      14.869  46.576  39.603  1.00  0.00           H  
ATOM   1524 2HB  ASP A  99      15.732  47.438  40.870  1.00  0.00           H  
ATOM   1525  N   VAL A 100      12.766  48.753  39.904  1.00  0.00           N  
ATOM   1526  CA  VAL A 100      12.541  50.186  39.629  1.00  0.00           C  
ATOM   1527  C   VAL A 100      11.563  50.819  40.630  1.00  0.00           C  
ATOM   1528  O   VAL A 100      11.851  51.873  41.183  1.00  0.00           O  
ATOM   1529  CB  VAL A 100      11.991  50.373  38.202  1.00  0.00           C  
ATOM   1530  CG1 VAL A 100      11.566  51.816  37.980  1.00  0.00           C  
ATOM   1531  CG2 VAL A 100      13.042  49.957  37.184  1.00  0.00           C  
ATOM   1532  H   VAL A 100      12.503  48.071  39.207  1.00  0.00           H  
ATOM   1533  HA  VAL A 100      13.495  50.708  39.709  1.00  0.00           H  
ATOM   1534  HB  VAL A 100      11.102  49.754  38.082  1.00  0.00           H  
ATOM   1535 1HG1 VAL A 100      11.179  51.930  36.967  1.00  0.00           H  
ATOM   1536 2HG1 VAL A 100      10.788  52.081  38.696  1.00  0.00           H  
ATOM   1537 3HG1 VAL A 100      12.425  52.473  38.116  1.00  0.00           H  
ATOM   1538 1HG2 VAL A 100      12.646  50.091  36.178  1.00  0.00           H  
ATOM   1539 2HG2 VAL A 100      13.933  50.572  37.309  1.00  0.00           H  
ATOM   1540 3HG2 VAL A 100      13.300  48.909  37.335  1.00  0.00           H  
ATOM   1541  N   ALA A 101      10.460  50.131  40.912  1.00  0.00           N  
ATOM   1542  CA  ALA A 101       9.449  50.670  41.823  1.00  0.00           C  
ATOM   1543  C   ALA A 101       9.958  50.737  43.254  1.00  0.00           C  
ATOM   1544  O   ALA A 101       9.770  51.787  43.911  1.00  0.00           O  
ATOM   1545  CB  ALA A 101       8.179  49.833  41.759  1.00  0.00           C  
ATOM   1546  H   ALA A 101      10.312  49.223  40.495  1.00  0.00           H  
ATOM   1547  HA  ALA A 101       9.218  51.688  41.508  1.00  0.00           H  
ATOM   1548 1HB  ALA A 101       7.437  50.246  42.442  1.00  0.00           H  
ATOM   1549 2HB  ALA A 101       7.785  49.847  40.743  1.00  0.00           H  
ATOM   1550 3HB  ALA A 101       8.405  48.808  42.047  1.00  0.00           H  
ATOM   1551  N   ARG A 102      10.620  49.677  43.711  1.00  0.00           N  
ATOM   1552  CA  ARG A 102      11.092  49.666  45.104  1.00  0.00           C  
ATOM   1553  C   ARG A 102      12.215  50.675  45.264  1.00  0.00           C  
ATOM   1554  O   ARG A 102      12.305  51.330  46.316  1.00  0.00           O  
ATOM   1555  CB  ARG A 102      11.586  48.286  45.511  1.00  0.00           C  
ATOM   1556  CG  ARG A 102      12.058  48.174  46.952  1.00  0.00           C  
ATOM   1557  CD  ARG A 102      10.962  48.462  47.912  1.00  0.00           C  
ATOM   1558  NE  ARG A 102       9.860  47.523  47.774  1.00  0.00           N  
ATOM   1559  CZ  ARG A 102       9.807  46.313  48.365  1.00  0.00           C  
ATOM   1560  NH1 ARG A 102      10.799  45.911  49.129  1.00  0.00           N  
ATOM   1561  NH2 ARG A 102       8.758  45.531  48.177  1.00  0.00           N  
ATOM   1562  H   ARG A 102      10.806  48.878  43.122  1.00  0.00           H  
ATOM   1563  HA  ARG A 102      10.259  49.935  45.754  1.00  0.00           H  
ATOM   1564 1HB  ARG A 102      10.790  47.557  45.367  1.00  0.00           H  
ATOM   1565 2HB  ARG A 102      12.417  47.993  44.868  1.00  0.00           H  
ATOM   1566 1HG  ARG A 102      12.421  47.163  47.139  1.00  0.00           H  
ATOM   1567 2HG  ARG A 102      12.864  48.888  47.128  1.00  0.00           H  
ATOM   1568 1HD  ARG A 102      11.343  48.393  48.930  1.00  0.00           H  
ATOM   1569 2HD  ARG A 102      10.578  49.466  47.736  1.00  0.00           H  
ATOM   1570  HE  ARG A 102       9.078  47.797  47.194  1.00  0.00           H  
ATOM   1571 1HH1 ARG A 102      11.600  46.509  49.273  1.00  0.00           H  
ATOM   1572 2HH1 ARG A 102      10.759  45.004  49.571  1.00  0.00           H  
ATOM   1573 1HH2 ARG A 102       7.996  45.841  47.590  1.00  0.00           H  
ATOM   1574 2HH2 ARG A 102       8.719  44.625  48.619  1.00  0.00           H  
ATOM   1575  N   TYR A 103      13.138  50.788  44.300  1.00  0.00           N  
ATOM   1576  CA  TYR A 103      14.212  51.767  44.426  1.00  0.00           C  
ATOM   1577  C   TYR A 103      13.635  53.186  44.536  1.00  0.00           C  
ATOM   1578  O   TYR A 103      13.966  54.001  45.429  1.00  0.00           O  
ATOM   1579  CB  TYR A 103      15.172  51.666  43.239  1.00  0.00           C  
ATOM   1580  CG  TYR A 103      16.280  52.695  43.260  1.00  0.00           C  
ATOM   1581  CD1 TYR A 103      17.378  52.516  44.089  1.00  0.00           C  
ATOM   1582  CD2 TYR A 103      16.199  53.818  42.450  1.00  0.00           C  
ATOM   1583  CE1 TYR A 103      18.390  53.456  44.109  1.00  0.00           C  
ATOM   1584  CE2 TYR A 103      17.211  54.759  42.470  1.00  0.00           C  
ATOM   1585  CZ  TYR A 103      18.302  54.580  43.295  1.00  0.00           C  
ATOM   1586  OH  TYR A 103      19.310  55.517  43.314  1.00  0.00           O  
ATOM   1587  H   TYR A 103      13.102  50.200  43.479  1.00  0.00           H  
ATOM   1588  HA  TYR A 103      14.766  51.557  45.341  1.00  0.00           H  
ATOM   1589 1HB  TYR A 103      15.628  50.675  43.223  1.00  0.00           H  
ATOM   1590 2HB  TYR A 103      14.615  51.784  42.310  1.00  0.00           H  
ATOM   1591  HD1 TYR A 103      17.442  51.633  44.725  1.00  0.00           H  
ATOM   1592  HD2 TYR A 103      15.336  53.960  41.800  1.00  0.00           H  
ATOM   1593  HE1 TYR A 103      19.252  53.315  44.760  1.00  0.00           H  
ATOM   1594  HE2 TYR A 103      17.146  55.642  41.834  1.00  0.00           H  
ATOM   1595  HH  TYR A 103      19.988  55.243  43.936  1.00  0.00           H  
ATOM   1596  N   ILE A 104      12.740  53.530  43.611  1.00  0.00           N  
ATOM   1597  CA  ILE A 104      12.184  54.914  43.610  1.00  0.00           C  
ATOM   1598  C   ILE A 104      11.463  55.191  44.913  1.00  0.00           C  
ATOM   1599  O   ILE A 104      11.574  56.261  45.565  1.00  0.00           O  
ATOM   1600  CB  ILE A 104      11.211  55.138  42.438  1.00  0.00           C  
ATOM   1601  CG1 ILE A 104      11.949  55.027  41.102  1.00  0.00           C  
ATOM   1602  CG2 ILE A 104      10.530  56.492  42.563  1.00  0.00           C  
ATOM   1603  CD1 ILE A 104      13.045  56.053  40.922  1.00  0.00           C  
ATOM   1604  H   ILE A 104      12.428  52.874  42.909  1.00  0.00           H  
ATOM   1605  HA  ILE A 104      13.009  55.618  43.502  1.00  0.00           H  
ATOM   1606  HB  ILE A 104      10.450  54.358  42.443  1.00  0.00           H  
ATOM   1607 1HG1 ILE A 104      12.393  54.035  41.013  1.00  0.00           H  
ATOM   1608 2HG1 ILE A 104      11.239  55.141  40.283  1.00  0.00           H  
ATOM   1609 1HG2 ILE A 104       9.847  56.634  41.726  1.00  0.00           H  
ATOM   1610 2HG2 ILE A 104       9.973  56.535  43.498  1.00  0.00           H  
ATOM   1611 3HG2 ILE A 104      11.284  57.280  42.553  1.00  0.00           H  
ATOM   1612 1HD1 ILE A 104      13.521  55.911  39.952  1.00  0.00           H  
ATOM   1613 2HD1 ILE A 104      12.617  57.055  40.973  1.00  0.00           H  
ATOM   1614 3HD1 ILE A 104      13.786  55.935  41.711  1.00  0.00           H  
ATOM   1615  N   ALA A 105      10.697  54.201  45.358  1.00  0.00           N  
ATOM   1616  CA  ALA A 105       9.937  54.346  46.618  1.00  0.00           C  
ATOM   1617  C   ALA A 105      10.817  54.564  47.832  1.00  0.00           C  
ATOM   1618  O   ALA A 105      10.555  55.449  48.646  1.00  0.00           O  
ATOM   1619  CB  ALA A 105       9.060  53.123  46.846  1.00  0.00           C  
ATOM   1620  H   ALA A 105      10.627  53.338  44.838  1.00  0.00           H  
ATOM   1621  HA  ALA A 105       9.301  55.227  46.531  1.00  0.00           H  
ATOM   1622 1HB  ALA A 105       8.505  53.242  47.776  1.00  0.00           H  
ATOM   1623 2HB  ALA A 105       8.360  53.018  46.017  1.00  0.00           H  
ATOM   1624 3HB  ALA A 105       9.685  52.234  46.907  1.00  0.00           H  
ATOM   1625  N   ARG A 106      11.820  53.710  48.019  1.00  0.00           N  
ATOM   1626  CA  ARG A 106      12.702  53.766  49.179  1.00  0.00           C  
ATOM   1627  C   ARG A 106      13.718  54.886  49.064  1.00  0.00           C  
ATOM   1628  O   ARG A 106      13.870  55.630  50.040  1.00  0.00           O  
ATOM   1629  CB  ARG A 106      13.436  52.445  49.354  1.00  0.00           C  
ATOM   1630  CG  ARG A 106      14.347  52.376  50.570  1.00  0.00           C  
ATOM   1631  CD  ARG A 106      14.941  51.025  50.735  1.00  0.00           C  
ATOM   1632  NE  ARG A 106      15.846  50.965  51.872  1.00  0.00           N  
ATOM   1633  CZ  ARG A 106      16.551  49.875  52.233  1.00  0.00           C  
ATOM   1634  NH1 ARG A 106      16.444  48.764  51.538  1.00  0.00           N  
ATOM   1635  NH2 ARG A 106      17.349  49.922  53.285  1.00  0.00           N  
ATOM   1636  H   ARG A 106      11.969  52.995  47.322  1.00  0.00           H  
ATOM   1637  HA  ARG A 106      12.095  53.948  50.067  1.00  0.00           H  
ATOM   1638 1HB  ARG A 106      12.713  51.635  49.438  1.00  0.00           H  
ATOM   1639 2HB  ARG A 106      14.047  52.248  48.473  1.00  0.00           H  
ATOM   1640 1HG  ARG A 106      15.158  53.096  50.458  1.00  0.00           H  
ATOM   1641 2HG  ARG A 106      13.774  52.611  51.468  1.00  0.00           H  
ATOM   1642 1HD  ARG A 106      14.147  50.295  50.893  1.00  0.00           H  
ATOM   1643 2HD  ARG A 106      15.502  50.762  49.839  1.00  0.00           H  
ATOM   1644  HE  ARG A 106      15.955  51.801  52.430  1.00  0.00           H  
ATOM   1645 1HH1 ARG A 106      15.834  48.728  50.734  1.00  0.00           H  
ATOM   1646 2HH1 ARG A 106      16.972  47.947  51.808  1.00  0.00           H  
ATOM   1647 1HH2 ARG A 106      17.431  50.777  53.819  1.00  0.00           H  
ATOM   1648 2HH2 ARG A 106      17.876  49.106  53.555  1.00  0.00           H  
ATOM   1649  N   HIS A 107      14.473  54.956  47.973  1.00  0.00           N  
ATOM   1650  CA  HIS A 107      15.588  55.888  47.862  1.00  0.00           C  
ATOM   1651  C   HIS A 107      15.220  57.248  47.254  1.00  0.00           C  
ATOM   1652  O   HIS A 107      16.040  58.162  47.375  1.00  0.00           O  
ATOM   1653  CB  HIS A 107      16.706  55.254  47.029  1.00  0.00           C  
ATOM   1654  CG  HIS A 107      17.345  54.068  47.683  1.00  0.00           C  
ATOM   1655  ND1 HIS A 107      16.765  52.817  47.686  1.00  0.00           N  
ATOM   1656  CD2 HIS A 107      18.513  53.943  48.357  1.00  0.00           C  
ATOM   1657  CE1 HIS A 107      17.550  51.973  48.333  1.00  0.00           C  
ATOM   1658  NE2 HIS A 107      18.616  52.631  48.750  1.00  0.00           N  
ATOM   1659  H   HIS A 107      14.265  54.343  47.198  1.00  0.00           H  
ATOM   1660  HA  HIS A 107      15.977  56.109  48.855  1.00  0.00           H  
ATOM   1661 1HB  HIS A 107      16.307  54.937  46.065  1.00  0.00           H  
ATOM   1662 2HB  HIS A 107      17.481  55.995  46.835  1.00  0.00           H  
ATOM   1663  HD2 HIS A 107      19.237  54.735  48.551  1.00  0.00           H  
ATOM   1664  HE1 HIS A 107      17.351  50.914  48.495  1.00  0.00           H  
ATOM   1665  HE2 HIS A 107      19.385  52.239  49.273  1.00  0.00           H  
ATOM   1666  N   GLY A 108      14.105  57.369  46.560  1.00  0.00           N  
ATOM   1667  CA  GLY A 108      13.725  58.668  45.980  1.00  0.00           C  
ATOM   1668  C   GLY A 108      14.328  58.849  44.600  1.00  0.00           C  
ATOM   1669  O   GLY A 108      15.032  57.997  44.054  1.00  0.00           O  
ATOM   1670  H   GLY A 108      13.501  56.572  46.420  1.00  0.00           H  
ATOM   1671 1HA  GLY A 108      12.639  58.735  45.919  1.00  0.00           H  
ATOM   1672 2HA  GLY A 108      14.060  59.471  46.636  1.00  0.00           H  
ATOM   1673  N   SER A 109      14.024  60.001  43.976  1.00  0.00           N  
ATOM   1674  CA  SER A 109      14.449  60.199  42.588  1.00  0.00           C  
ATOM   1675  C   SER A 109      15.456  61.310  42.400  1.00  0.00           C  
ATOM   1676  O   SER A 109      15.589  61.857  41.295  1.00  0.00           O  
ATOM   1677  CB  SER A 109      13.238  60.486  41.722  1.00  0.00           C  
ATOM   1678  OG  SER A 109      12.554  61.621  42.176  1.00  0.00           O  
ATOM   1679  H   SER A 109      13.509  60.734  44.442  1.00  0.00           H  
ATOM   1680  HA  SER A 109      14.928  59.283  42.239  1.00  0.00           H  
ATOM   1681 1HB  SER A 109      13.556  60.638  40.691  1.00  0.00           H  
ATOM   1682 2HB  SER A 109      12.570  59.626  41.735  1.00  0.00           H  
ATOM   1683  HG  SER A 109      11.619  61.418  42.094  1.00  0.00           H  
ATOM   1684  N   ALA A 110      16.345  61.540  43.376  1.00  0.00           N  
ATOM   1685  CA  ALA A 110      17.390  62.524  43.170  1.00  0.00           C  
ATOM   1686  C   ALA A 110      18.271  62.228  41.965  1.00  0.00           C  
ATOM   1687  O   ALA A 110      18.674  63.164  41.272  1.00  0.00           O  
ATOM   1688  CB  ALA A 110      18.246  62.630  44.423  1.00  0.00           C  
ATOM   1689  H   ALA A 110      16.304  61.043  44.254  1.00  0.00           H  
ATOM   1690  HA  ALA A 110      16.916  63.486  42.976  1.00  0.00           H  
ATOM   1691 1HB  ALA A 110      19.031  63.370  44.267  1.00  0.00           H  
ATOM   1692 2HB  ALA A 110      17.624  62.934  45.265  1.00  0.00           H  
ATOM   1693 3HB  ALA A 110      18.698  61.663  44.638  1.00  0.00           H  
ATOM   1694  N   ARG A 111      18.559  60.955  41.674  1.00  0.00           N  
ATOM   1695  CA  ARG A 111      19.396  60.590  40.559  1.00  0.00           C  
ATOM   1696  C   ARG A 111      18.654  60.203  39.284  1.00  0.00           C  
ATOM   1697  O   ARG A 111      19.323  59.882  38.303  1.00  0.00           O  
ATOM   1698  CB  ARG A 111      20.294  59.432  40.969  1.00  0.00           C  
ATOM   1699  CG  ARG A 111      21.340  59.775  42.018  1.00  0.00           C  
ATOM   1700  CD  ARG A 111      22.185  58.600  42.354  1.00  0.00           C  
ATOM   1701  NE  ARG A 111      23.151  58.908  43.397  1.00  0.00           N  
ATOM   1702  CZ  ARG A 111      24.363  59.455  43.180  1.00  0.00           C  
ATOM   1703  NH1 ARG A 111      24.742  59.749  41.956  1.00  0.00           N  
ATOM   1704  NH2 ARG A 111      25.170  59.697  44.198  1.00  0.00           N  
ATOM   1705  H   ARG A 111      18.174  60.227  42.259  1.00  0.00           H  
ATOM   1706  HA  ARG A 111      20.013  61.449  40.294  1.00  0.00           H  
ATOM   1707 1HB  ARG A 111      19.684  58.621  41.364  1.00  0.00           H  
ATOM   1708 2HB  ARG A 111      20.819  59.051  40.093  1.00  0.00           H  
ATOM   1709 1HG  ARG A 111      21.988  60.567  41.641  1.00  0.00           H  
ATOM   1710 2HG  ARG A 111      20.845  60.113  42.929  1.00  0.00           H  
ATOM   1711 1HD  ARG A 111      21.553  57.785  42.705  1.00  0.00           H  
ATOM   1712 2HD  ARG A 111      22.732  58.280  41.468  1.00  0.00           H  
ATOM   1713  HE  ARG A 111      22.895  58.696  44.352  1.00  0.00           H  
ATOM   1714 1HH1 ARG A 111      24.125  59.564  41.178  1.00  0.00           H  
ATOM   1715 2HH1 ARG A 111      25.650  60.159  41.794  1.00  0.00           H  
ATOM   1716 1HH2 ARG A 111      24.879  59.472  45.140  1.00  0.00           H  
ATOM   1717 2HH2 ARG A 111      26.078  60.107  44.036  1.00  0.00           H  
ATOM   1718  N   VAL A 112      17.337  60.205  39.309  1.00  0.00           N  
ATOM   1719  CA  VAL A 112      16.531  59.607  38.261  1.00  0.00           C  
ATOM   1720  C   VAL A 112      15.701  60.604  37.457  1.00  0.00           C  
ATOM   1721  O   VAL A 112      15.000  61.439  38.074  1.00  0.00           O  
ATOM   1722  CB  VAL A 112      15.584  58.563  38.882  1.00  0.00           C  
ATOM   1723  CG1 VAL A 112      14.689  57.954  37.814  1.00  0.00           C  
ATOM   1724  CG2 VAL A 112      16.393  57.485  39.587  1.00  0.00           C  
ATOM   1725  H   VAL A 112      16.877  60.643  40.094  1.00  0.00           H  
ATOM   1726  HA  VAL A 112      17.196  59.112  37.553  1.00  0.00           H  
ATOM   1727  HB  VAL A 112      14.933  59.059  39.602  1.00  0.00           H  
ATOM   1728 1HG1 VAL A 112      14.026  57.218  38.271  1.00  0.00           H  
ATOM   1729 2HG1 VAL A 112      14.093  58.738  37.348  1.00  0.00           H  
ATOM   1730 3HG1 VAL A 112      15.304  57.466  37.058  1.00  0.00           H  
ATOM   1731 1HG2 VAL A 112      15.717  56.751  40.025  1.00  0.00           H  
ATOM   1732 2HG2 VAL A 112      17.048  56.993  38.868  1.00  0.00           H  
ATOM   1733 3HG2 VAL A 112      16.995  57.938  40.375  1.00  0.00           H  
ATOM   1734  N   ALA A 113      15.822  60.529  36.156  1.00  0.00           N  
ATOM   1735  CA  ALA A 113      15.047  61.473  35.311  1.00  0.00           C  
ATOM   1736  C   ALA A 113      13.713  60.866  34.938  1.00  0.00           C  
ATOM   1737  O   ALA A 113      12.720  61.594  34.765  1.00  0.00           O  
ATOM   1738  CB  ALA A 113      15.818  61.848  34.054  1.00  0.00           C  
ATOM   1739  H   ALA A 113      16.424  59.851  35.711  1.00  0.00           H  
ATOM   1740  HA  ALA A 113      14.870  62.379  35.891  1.00  0.00           H  
ATOM   1741 1HB  ALA A 113      15.225  62.540  33.456  1.00  0.00           H  
ATOM   1742 2HB  ALA A 113      16.759  62.323  34.332  1.00  0.00           H  
ATOM   1743 3HB  ALA A 113      16.024  60.951  33.473  1.00  0.00           H  
ATOM   1744  N   GLY A 114      13.671  59.598  34.531  1.00  0.00           N  
ATOM   1745  CA  GLY A 114      12.458  58.960  34.039  1.00  0.00           C  
ATOM   1746  C   GLY A 114      12.509  57.460  34.363  1.00  0.00           C  
ATOM   1747  O   GLY A 114      13.639  56.958  34.593  1.00  0.00           O  
ATOM   1748  H   GLY A 114      14.527  59.063  34.570  1.00  0.00           H  
ATOM   1749 1HA  GLY A 114      11.588  59.426  34.503  1.00  0.00           H  
ATOM   1750 2HA  GLY A 114      12.373  59.120  32.965  1.00  0.00           H  
ATOM   1751  N   LEU A 115      11.376  56.777  34.348  1.00  0.00           N  
ATOM   1752  CA  LEU A 115      11.369  55.317  34.579  1.00  0.00           C  
ATOM   1753  C   LEU A 115      10.514  54.627  33.535  1.00  0.00           C  
ATOM   1754  O   LEU A 115       9.543  55.223  33.026  1.00  0.00           O  
ATOM   1755  CB  LEU A 115      10.836  54.987  35.979  1.00  0.00           C  
ATOM   1756  CG  LEU A 115       9.348  55.276  36.210  1.00  0.00           C  
ATOM   1757  CD1 LEU A 115       8.861  54.497  37.424  1.00  0.00           C  
ATOM   1758  CD2 LEU A 115       9.145  56.771  36.402  1.00  0.00           C  
ATOM   1759  H   LEU A 115      10.501  57.252  34.177  1.00  0.00           H  
ATOM   1760  HA  LEU A 115      12.392  54.950  34.504  1.00  0.00           H  
ATOM   1761 1HB  LEU A 115      11.002  53.928  36.173  1.00  0.00           H  
ATOM   1762 2HB  LEU A 115      11.403  55.562  36.711  1.00  0.00           H  
ATOM   1763  HG  LEU A 115       8.774  54.940  35.346  1.00  0.00           H  
ATOM   1764 1HD1 LEU A 115       7.803  54.702  37.588  1.00  0.00           H  
ATOM   1765 2HD1 LEU A 115       9.000  53.429  37.251  1.00  0.00           H  
ATOM   1766 3HD1 LEU A 115       9.429  54.800  38.302  1.00  0.00           H  
ATOM   1767 1HD2 LEU A 115       8.086  56.977  36.565  1.00  0.00           H  
ATOM   1768 2HD2 LEU A 115       9.717  57.108  37.267  1.00  0.00           H  
ATOM   1769 3HD2 LEU A 115       9.484  57.302  35.513  1.00  0.00           H  
ATOM   1770  N   VAL A 116      10.825  53.372  33.187  1.00  0.00           N  
ATOM   1771  CA  VAL A 116      10.016  52.635  32.211  1.00  0.00           C  
ATOM   1772  C   VAL A 116       9.820  51.224  32.704  1.00  0.00           C  
ATOM   1773  O   VAL A 116      10.779  50.609  33.248  1.00  0.00           O  
ATOM   1774  CB  VAL A 116      10.695  52.609  30.829  1.00  0.00           C  
ATOM   1775  CG1 VAL A 116       9.857  51.814  29.839  1.00  0.00           C  
ATOM   1776  CG2 VAL A 116      10.913  54.030  30.332  1.00  0.00           C  
ATOM   1777  H   VAL A 116      11.629  52.921  33.600  1.00  0.00           H  
ATOM   1778  HA  VAL A 116       9.053  53.138  32.110  1.00  0.00           H  
ATOM   1779  HB  VAL A 116      11.656  52.102  30.916  1.00  0.00           H  
ATOM   1780 1HG1 VAL A 116      10.352  51.806  28.867  1.00  0.00           H  
ATOM   1781 2HG1 VAL A 116       9.744  50.791  30.196  1.00  0.00           H  
ATOM   1782 3HG1 VAL A 116       8.874  52.276  29.740  1.00  0.00           H  
ATOM   1783 1HG2 VAL A 116      11.394  54.004  29.355  1.00  0.00           H  
ATOM   1784 2HG2 VAL A 116       9.952  54.539  30.251  1.00  0.00           H  
ATOM   1785 3HG2 VAL A 116      11.550  54.567  31.035  1.00  0.00           H  
ATOM   1786  N   LEU A 117       8.584  50.752  32.606  1.00  0.00           N  
ATOM   1787  CA  LEU A 117       8.204  49.437  33.115  1.00  0.00           C  
ATOM   1788  C   LEU A 117       7.737  48.565  31.967  1.00  0.00           C  
ATOM   1789  O   LEU A 117       6.672  48.882  31.417  1.00  0.00           O  
ATOM   1790  CB  LEU A 117       7.094  49.559  34.166  1.00  0.00           C  
ATOM   1791  CG  LEU A 117       7.433  50.409  35.397  1.00  0.00           C  
ATOM   1792  CD1 LEU A 117       6.199  50.541  36.279  1.00  0.00           C  
ATOM   1793  CD2 LEU A 117       8.583  49.766  36.157  1.00  0.00           C  
ATOM   1794  H   LEU A 117       7.884  51.329  32.162  1.00  0.00           H  
ATOM   1795  HA  LEU A 117       9.076  48.983  33.585  1.00  0.00           H  
ATOM   1796 1HB  LEU A 117       6.215  49.996  33.694  1.00  0.00           H  
ATOM   1797 2HB  LEU A 117       6.834  48.560  34.515  1.00  0.00           H  
ATOM   1798  HG  LEU A 117       7.724  51.411  35.078  1.00  0.00           H  
ATOM   1799 1HD1 LEU A 117       6.440  51.146  37.154  1.00  0.00           H  
ATOM   1800 2HD1 LEU A 117       5.399  51.022  35.717  1.00  0.00           H  
ATOM   1801 3HD1 LEU A 117       5.874  49.553  36.601  1.00  0.00           H  
ATOM   1802 1HD2 LEU A 117       8.825  50.370  37.032  1.00  0.00           H  
ATOM   1803 2HD2 LEU A 117       8.292  48.765  36.477  1.00  0.00           H  
ATOM   1804 3HD2 LEU A 117       9.457  49.700  35.509  1.00  0.00           H  
ATOM   1805  N   LEU A 118       8.520  47.585  31.549  1.00  0.00           N  
ATOM   1806  CA  LEU A 118       8.153  46.734  30.422  1.00  0.00           C  
ATOM   1807  C   LEU A 118       7.745  45.376  30.963  1.00  0.00           C  
ATOM   1808  O   LEU A 118       8.516  44.764  31.738  1.00  0.00           O  
ATOM   1809  CB  LEU A 118       9.320  46.587  29.438  1.00  0.00           C  
ATOM   1810  CG  LEU A 118       9.835  47.892  28.817  1.00  0.00           C  
ATOM   1811  CD1 LEU A 118      11.036  47.593  27.930  1.00  0.00           C  
ATOM   1812  CD2 LEU A 118       8.719  48.552  28.022  1.00  0.00           C  
ATOM   1813  H   LEU A 118       9.396  47.422  32.024  1.00  0.00           H  
ATOM   1814  HA  LEU A 118       7.318  47.197  29.897  1.00  0.00           H  
ATOM   1815 1HB  LEU A 118      10.154  46.115  29.955  1.00  0.00           H  
ATOM   1816 2HB  LEU A 118       9.008  45.933  28.623  1.00  0.00           H  
ATOM   1817  HG  LEU A 118      10.165  48.566  29.608  1.00  0.00           H  
ATOM   1818 1HD1 LEU A 118      11.402  48.521  27.489  1.00  0.00           H  
ATOM   1819 2HD1 LEU A 118      11.827  47.140  28.528  1.00  0.00           H  
ATOM   1820 3HD1 LEU A 118      10.741  46.907  27.137  1.00  0.00           H  
ATOM   1821 1HD2 LEU A 118       9.085  49.480  27.582  1.00  0.00           H  
ATOM   1822 2HD2 LEU A 118       8.389  47.879  27.230  1.00  0.00           H  
ATOM   1823 3HD2 LEU A 118       7.881  48.770  28.684  1.00  0.00           H  
ATOM   1824  N   GLY A 119       6.558  44.879  30.601  1.00  0.00           N  
ATOM   1825  CA  GLY A 119       6.125  43.554  31.081  1.00  0.00           C  
ATOM   1826  C   GLY A 119       6.192  43.477  32.588  1.00  0.00           C  
ATOM   1827  O   GLY A 119       6.843  42.594  33.169  1.00  0.00           O  
ATOM   1828  H   GLY A 119       5.946  45.407  29.995  1.00  0.00           H  
ATOM   1829 1HA  GLY A 119       5.106  43.361  30.746  1.00  0.00           H  
ATOM   1830 2HA  GLY A 119       6.759  42.784  30.643  1.00  0.00           H  
ATOM   1831  N   ALA A 120       5.482  44.390  33.251  1.00  0.00           N  
ATOM   1832  CA  ALA A 120       5.551  44.578  34.675  1.00  0.00           C  
ATOM   1833  C   ALA A 120       4.930  43.526  35.586  1.00  0.00           C  
ATOM   1834  O   ALA A 120       3.873  42.982  35.257  1.00  0.00           O  
ATOM   1835  CB  ALA A 120       4.931  45.930  34.994  1.00  0.00           C  
ATOM   1836  H   ALA A 120       4.865  44.976  32.707  1.00  0.00           H  
ATOM   1837  HA  ALA A 120       6.601  44.568  34.967  1.00  0.00           H  
ATOM   1838 1HB  ALA A 120       4.968  46.103  36.070  1.00  0.00           H  
ATOM   1839 2HB  ALA A 120       5.486  46.716  34.482  1.00  0.00           H  
ATOM   1840 3HB  ALA A 120       3.894  45.943  34.661  1.00  0.00           H  
ATOM   1841  N   VAL A 121       5.420  43.541  36.820  1.00  0.00           N  
ATOM   1842  CA  VAL A 121       4.858  42.747  37.895  1.00  0.00           C  
ATOM   1843  C   VAL A 121       3.705  43.493  38.582  1.00  0.00           C  
ATOM   1844  O   VAL A 121       2.796  42.872  39.140  1.00  0.00           O  
ATOM   1845  CB  VAL A 121       5.948  42.410  38.929  1.00  0.00           C  
ATOM   1846  CG1 VAL A 121       7.077  41.626  38.276  1.00  0.00           C  
ATOM   1847  CG2 VAL A 121       6.475  43.688  39.562  1.00  0.00           C  
ATOM   1848  H   VAL A 121       6.217  44.132  37.010  1.00  0.00           H  
ATOM   1849  HA  VAL A 121       4.473  41.818  37.474  1.00  0.00           H  
ATOM   1850  HB  VAL A 121       5.519  41.771  39.701  1.00  0.00           H  
ATOM   1851 1HG1 VAL A 121       7.839  41.396  39.022  1.00  0.00           H  
ATOM   1852 2HG1 VAL A 121       6.684  40.698  37.862  1.00  0.00           H  
ATOM   1853 3HG1 VAL A 121       7.520  42.222  37.479  1.00  0.00           H  
ATOM   1854 1HG2 VAL A 121       7.245  43.442  40.293  1.00  0.00           H  
ATOM   1855 2HG2 VAL A 121       6.900  44.329  38.789  1.00  0.00           H  
ATOM   1856 3HG2 VAL A 121       5.658  44.212  40.059  1.00  0.00           H  
ATOM   1857  N   THR A 122       3.828  44.815  38.600  1.00  0.00           N  
ATOM   1858  CA  THR A 122       2.951  45.670  39.402  1.00  0.00           C  
ATOM   1859  C   THR A 122       1.493  45.546  39.003  1.00  0.00           C  
ATOM   1860  O   THR A 122       1.225  45.190  37.879  1.00  0.00           O  
ATOM   1861  CB  THR A 122       3.378  47.146  39.298  1.00  0.00           C  
ATOM   1862  OG1 THR A 122       3.304  47.572  37.931  1.00  0.00           O  
ATOM   1863  CG2 THR A 122       4.800  47.328  39.806  1.00  0.00           C  
ATOM   1864  H   THR A 122       4.552  45.241  38.040  1.00  0.00           H  
ATOM   1865  HA  THR A 122       3.027  45.362  40.445  1.00  0.00           H  
ATOM   1866  HB  THR A 122       2.704  47.762  39.892  1.00  0.00           H  
ATOM   1867  HG1 THR A 122       3.260  48.530  37.897  1.00  0.00           H  
ATOM   1868 1HG2 THR A 122       5.084  48.377  39.725  1.00  0.00           H  
ATOM   1869 2HG2 THR A 122       4.856  47.015  40.848  1.00  0.00           H  
ATOM   1870 3HG2 THR A 122       5.479  46.721  39.208  1.00  0.00           H  
ATOM   1871  N   PRO A 123       0.608  45.841  39.948  1.00  0.00           N  
ATOM   1872  CA  PRO A 123       0.892  46.308  41.273  1.00  0.00           C  
ATOM   1873  C   PRO A 123       1.102  45.249  42.335  1.00  0.00           C  
ATOM   1874  O   PRO A 123       1.786  45.507  43.334  1.00  0.00           O  
ATOM   1875  CB  PRO A 123      -0.360  47.139  41.573  1.00  0.00           C  
ATOM   1876  CG  PRO A 123      -1.429  46.497  40.756  1.00  0.00           C  
ATOM   1877  CD  PRO A 123      -0.726  46.052  39.502  1.00  0.00           C  
ATOM   1878  HA  PRO A 123       1.798  46.931  41.251  1.00  0.00           H  
ATOM   1879 1HB  PRO A 123      -0.576  47.118  42.651  1.00  0.00           H  
ATOM   1880 2HB  PRO A 123      -0.188  48.190  41.300  1.00  0.00           H  
ATOM   1881 1HG  PRO A 123      -1.878  45.659  41.310  1.00  0.00           H  
ATOM   1882 2HG  PRO A 123      -2.237  47.215  40.556  1.00  0.00           H  
ATOM   1883 1HD  PRO A 123      -1.186  45.123  39.133  1.00  0.00           H  
ATOM   1884 2HD  PRO A 123      -0.791  46.845  38.743  1.00  0.00           H  
ATOM   1885  N   LEU A 124       0.528  44.075  42.177  1.00  0.00           N  
ATOM   1886  CA  LEU A 124       0.584  43.007  43.184  1.00  0.00           C  
ATOM   1887  C   LEU A 124      -0.028  41.748  42.594  1.00  0.00           C  
ATOM   1888  O   LEU A 124      -1.244  41.670  42.309  1.00  0.00           O  
ATOM   1889  CB  LEU A 124      -0.166  43.410  44.460  1.00  0.00           C  
ATOM   1890  CG  LEU A 124      -0.039  42.440  45.641  1.00  0.00           C  
ATOM   1891  CD1 LEU A 124      -0.293  43.188  46.943  1.00  0.00           C  
ATOM   1892  CD2 LEU A 124      -1.027  41.296  45.466  1.00  0.00           C  
ATOM   1893  H   LEU A 124       0.027  43.913  41.315  1.00  0.00           H  
ATOM   1894  HA  LEU A 124       1.627  42.829  43.442  1.00  0.00           H  
ATOM   1895 1HB  LEU A 124       0.203  44.381  44.788  1.00  0.00           H  
ATOM   1896 2HB  LEU A 124      -1.226  43.509  44.224  1.00  0.00           H  
ATOM   1897  HG  LEU A 124       0.975  42.041  45.677  1.00  0.00           H  
ATOM   1898 1HD1 LEU A 124      -0.203  42.498  47.782  1.00  0.00           H  
ATOM   1899 2HD1 LEU A 124       0.439  43.988  47.051  1.00  0.00           H  
ATOM   1900 3HD1 LEU A 124      -1.296  43.612  46.929  1.00  0.00           H  
ATOM   1901 1HD2 LEU A 124      -0.937  40.605  46.305  1.00  0.00           H  
ATOM   1902 2HD2 LEU A 124      -2.042  41.693  45.431  1.00  0.00           H  
ATOM   1903 3HD2 LEU A 124      -0.812  40.768  44.537  1.00  0.00           H  
ATOM   1904  N   PHE A 125       0.806  40.759  42.250  1.00  0.00           N  
ATOM   1905  CA  PHE A 125       0.376  39.619  41.479  1.00  0.00           C  
ATOM   1906  C   PHE A 125      -0.473  38.578  42.207  1.00  0.00           C  
ATOM   1907  O   PHE A 125      -1.094  37.759  41.517  1.00  0.00           O  
ATOM   1908  CB  PHE A 125       1.614  38.926  40.905  1.00  0.00           C  
ATOM   1909  CG  PHE A 125       1.298  37.863  39.892  1.00  0.00           C  
ATOM   1910  CD1 PHE A 125       0.929  38.205  38.599  1.00  0.00           C  
ATOM   1911  CD2 PHE A 125       1.368  36.520  40.229  1.00  0.00           C  
ATOM   1912  CE1 PHE A 125       0.638  37.228  37.666  1.00  0.00           C  
ATOM   1913  CE2 PHE A 125       1.079  35.542  39.298  1.00  0.00           C  
ATOM   1914  CZ  PHE A 125       0.714  35.896  38.015  1.00  0.00           C  
ATOM   1915  H   PHE A 125       1.770  40.819  42.544  1.00  0.00           H  
ATOM   1916  HA  PHE A 125      -0.257  39.972  40.663  1.00  0.00           H  
ATOM   1917 1HB  PHE A 125       2.258  39.666  40.433  1.00  0.00           H  
ATOM   1918 2HB  PHE A 125       2.181  38.467  41.714  1.00  0.00           H  
ATOM   1919  HD1 PHE A 125       0.871  39.258  38.323  1.00  0.00           H  
ATOM   1920  HD2 PHE A 125       1.657  36.240  41.242  1.00  0.00           H  
ATOM   1921  HE1 PHE A 125       0.350  37.511  36.654  1.00  0.00           H  
ATOM   1922  HE2 PHE A 125       1.139  34.489  39.575  1.00  0.00           H  
ATOM   1923  HZ  PHE A 125       0.484  35.126  37.280  1.00  0.00           H  
ATOM   1924  N   GLY A 126      -0.425  38.576  43.522  1.00  0.00           N  
ATOM   1925  CA  GLY A 126      -1.101  37.588  44.331  1.00  0.00           C  
ATOM   1926  C   GLY A 126      -2.598  37.845  44.445  1.00  0.00           C  
ATOM   1927  O   GLY A 126      -2.967  38.951  44.833  1.00  0.00           O  
ATOM   1928  H   GLY A 126       0.111  39.301  43.977  1.00  0.00           H  
ATOM   1929 1HA  GLY A 126      -0.944  36.598  43.903  1.00  0.00           H  
ATOM   1930 2HA  GLY A 126      -0.667  37.578  45.330  1.00  0.00           H  
ATOM   1931  N   GLN A 127      -3.384  36.839  44.094  1.00  0.00           N  
ATOM   1932  CA  GLN A 127      -4.844  36.995  44.206  1.00  0.00           C  
ATOM   1933  C   GLN A 127      -5.232  36.762  45.659  1.00  0.00           C  
ATOM   1934  O   GLN A 127      -5.011  35.666  46.188  1.00  0.00           O  
ATOM   1935  CB  GLN A 127      -5.588  36.020  43.289  1.00  0.00           C  
ATOM   1936  CG  GLN A 127      -7.098  36.182  43.302  1.00  0.00           C  
ATOM   1937  CD  GLN A 127      -7.790  35.233  42.342  1.00  0.00           C  
ATOM   1938  OE1 GLN A 127      -7.380  34.080  42.184  1.00  0.00           O  
ATOM   1939  NE2 GLN A 127      -8.846  35.714  41.695  1.00  0.00           N  
ATOM   1940  H   GLN A 127      -3.007  35.967  43.751  1.00  0.00           H  
ATOM   1941  HA  GLN A 127      -5.107  38.009  43.907  1.00  0.00           H  
ATOM   1942 1HB  GLN A 127      -5.244  36.152  42.263  1.00  0.00           H  
ATOM   1943 2HB  GLN A 127      -5.356  34.996  43.582  1.00  0.00           H  
ATOM   1944 1HG  GLN A 127      -7.466  35.980  44.308  1.00  0.00           H  
ATOM   1945 2HG  GLN A 127      -7.346  37.203  43.012  1.00  0.00           H  
ATOM   1946 1HE2 GLN A 127      -9.344  35.134  41.049  1.00  0.00           H  
ATOM   1947 2HE2 GLN A 127      -9.144  36.655  41.853  1.00  0.00           H  
ATOM   1948  N   LYS A 128      -5.681  37.806  46.342  1.00  0.00           N  
ATOM   1949  CA  LYS A 128      -6.092  37.711  47.740  1.00  0.00           C  
ATOM   1950  C   LYS A 128      -7.477  38.345  47.925  1.00  0.00           C  
ATOM   1951  O   LYS A 128      -8.124  38.772  46.974  1.00  0.00           O  
ATOM   1952  CB  LYS A 128      -5.067  38.386  48.652  1.00  0.00           C  
ATOM   1953  CG  LYS A 128      -3.665  37.796  48.569  1.00  0.00           C  
ATOM   1954  CD  LYS A 128      -3.626  36.385  49.138  1.00  0.00           C  
ATOM   1955  CE  LYS A 128      -2.211  35.826  49.136  1.00  0.00           C  
ATOM   1956  NZ  LYS A 128      -2.166  34.422  49.628  1.00  0.00           N  
ATOM   1957  H   LYS A 128      -5.739  38.698  45.872  1.00  0.00           H  
ATOM   1958  HA  LYS A 128      -6.156  36.657  48.011  1.00  0.00           H  
ATOM   1959 1HB  LYS A 128      -4.999  39.445  48.402  1.00  0.00           H  
ATOM   1960 2HB  LYS A 128      -5.399  38.315  49.688  1.00  0.00           H  
ATOM   1961 1HG  LYS A 128      -3.343  37.768  47.528  1.00  0.00           H  
ATOM   1962 2HG  LYS A 128      -2.972  38.423  49.129  1.00  0.00           H  
ATOM   1963 1HD  LYS A 128      -4.003  36.394  50.162  1.00  0.00           H  
ATOM   1964 2HD  LYS A 128      -4.264  35.734  48.541  1.00  0.00           H  
ATOM   1965 1HE  LYS A 128      -1.809  35.857  48.124  1.00  0.00           H  
ATOM   1966 2HE  LYS A 128      -1.576  36.441  49.774  1.00  0.00           H  
ATOM   1967 1HZ  LYS A 128      -1.212  34.089  49.611  1.00  0.00           H  
ATOM   1968 2HZ  LYS A 128      -2.519  34.385  50.574  1.00  0.00           H  
ATOM   1969 3HZ  LYS A 128      -2.736  33.838  49.032  1.00  0.00           H  
ATOM   1970  N   PRO A 129      -7.919  38.426  49.177  1.00  0.00           N  
ATOM   1971  CA  PRO A 129      -9.213  39.022  49.503  1.00  0.00           C  
ATOM   1972  C   PRO A 129      -9.142  40.522  49.293  1.00  0.00           C  
ATOM   1973  O   PRO A 129      -9.997  41.098  48.619  1.00  0.00           O  
ATOM   1974  CB  PRO A 129      -9.415  38.661  50.978  1.00  0.00           C  
ATOM   1975  CG  PRO A 129      -8.619  37.414  51.162  1.00  0.00           C  
ATOM   1976  CD  PRO A 129      -7.400  37.618  50.303  1.00  0.00           C  
ATOM   1977  HA  PRO A 129      -9.992  38.559  48.879  1.00  0.00           H  
ATOM   1978 1HB  PRO A 129      -9.070  39.486  51.618  1.00  0.00           H  
ATOM   1979 2HB  PRO A 129     -10.486  38.519  51.187  1.00  0.00           H  
ATOM   1980 1HG  PRO A 129      -8.370  37.276  52.224  1.00  0.00           H  
ATOM   1981 2HG  PRO A 129      -9.210  36.538  50.857  1.00  0.00           H  
ATOM   1982 1HD  PRO A 129      -6.633  38.160  50.876  1.00  0.00           H  
ATOM   1983 2HD  PRO A 129      -7.018  36.642  49.969  1.00  0.00           H  
ATOM   1984  N   ASP A 130      -8.050  41.137  49.755  1.00  0.00           N  
ATOM   1985  CA  ASP A 130      -7.881  42.576  49.549  1.00  0.00           C  
ATOM   1986  C   ASP A 130      -7.317  42.889  48.169  1.00  0.00           C  
ATOM   1987  O   ASP A 130      -7.081  44.066  47.867  1.00  0.00           O  
ATOM   1988  CB  ASP A 130      -6.961  43.164  50.621  1.00  0.00           C  
ATOM   1989  CG  ASP A 130      -7.585  43.150  52.010  1.00  0.00           C  
ATOM   1990  OD1 ASP A 130      -8.784  43.034  52.100  1.00  0.00           O  
ATOM   1991  OD2 ASP A 130      -6.856  43.255  52.968  1.00  0.00           O  
ATOM   1992  H   ASP A 130      -7.334  40.623  50.248  1.00  0.00           H  
ATOM   1993  HA  ASP A 130      -8.858  43.054  49.627  1.00  0.00           H  
ATOM   1994 1HB  ASP A 130      -6.029  42.599  50.652  1.00  0.00           H  
ATOM   1995 2HB  ASP A 130      -6.711  44.194  50.362  1.00  0.00           H  
ATOM   1996  N   TYR A 131      -7.126  41.896  47.312  1.00  0.00           N  
ATOM   1997  CA  TYR A 131      -6.603  42.126  45.968  1.00  0.00           C  
ATOM   1998  C   TYR A 131      -7.165  41.162  44.943  1.00  0.00           C  
ATOM   1999  O   TYR A 131      -6.465  40.329  44.356  1.00  0.00           O  
ATOM   2000  CB  TYR A 131      -5.075  42.038  45.975  1.00  0.00           C  
ATOM   2001  CG  TYR A 131      -4.410  43.048  46.883  1.00  0.00           C  
ATOM   2002  CD1 TYR A 131      -4.055  42.691  48.176  1.00  0.00           C  
ATOM   2003  CD2 TYR A 131      -4.154  44.331  46.424  1.00  0.00           C  
ATOM   2004  CE1 TYR A 131      -3.447  43.613  49.005  1.00  0.00           C  
ATOM   2005  CE2 TYR A 131      -3.546  45.254  47.253  1.00  0.00           C  
ATOM   2006  CZ  TYR A 131      -3.194  44.898  48.539  1.00  0.00           C  
ATOM   2007  OH  TYR A 131      -2.588  45.817  49.365  1.00  0.00           O  
ATOM   2008  H   TYR A 131      -7.349  40.954  47.598  1.00  0.00           H  
ATOM   2009  HA  TYR A 131      -6.896  43.127  45.649  1.00  0.00           H  
ATOM   2010 1HB  TYR A 131      -4.769  41.040  46.293  1.00  0.00           H  
ATOM   2011 2HB  TYR A 131      -4.698  42.189  44.964  1.00  0.00           H  
ATOM   2012  HD1 TYR A 131      -4.256  41.682  48.537  1.00  0.00           H  
ATOM   2013  HD2 TYR A 131      -4.434  44.612  45.408  1.00  0.00           H  
ATOM   2014  HE1 TYR A 131      -3.169  43.333  50.021  1.00  0.00           H  
ATOM   2015  HE2 TYR A 131      -3.346  46.263  46.892  1.00  0.00           H  
ATOM   2016  HH  TYR A 131      -2.410  45.412  50.217  1.00  0.00           H  
ATOM   2017  N   PRO A 132      -8.446  41.292  44.593  1.00  0.00           N  
ATOM   2018  CA  PRO A 132      -9.101  40.458  43.606  1.00  0.00           C  
ATOM   2019  C   PRO A 132      -8.510  40.558  42.214  1.00  0.00           C  
ATOM   2020  O   PRO A 132      -8.734  39.659  41.398  1.00  0.00           O  
ATOM   2021  CB  PRO A 132     -10.537  40.992  43.634  1.00  0.00           C  
ATOM   2022  CG  PRO A 132     -10.667  41.620  44.980  1.00  0.00           C  
ATOM   2023  CD  PRO A 132      -9.307  42.205  45.253  1.00  0.00           C  
ATOM   2024  HA  PRO A 132      -9.057  39.409  43.933  1.00  0.00           H  
ATOM   2025 1HB  PRO A 132     -10.688  41.708  42.813  1.00  0.00           H  
ATOM   2026 2HB  PRO A 132     -11.248  40.168  43.477  1.00  0.00           H  
ATOM   2027 1HG  PRO A 132     -11.461  42.380  44.969  1.00  0.00           H  
ATOM   2028 2HG  PRO A 132     -10.960  40.865  45.724  1.00  0.00           H  
ATOM   2029 1HD  PRO A 132      -9.249  43.216  44.823  1.00  0.00           H  
ATOM   2030 2HD  PRO A 132      -9.131  42.235  46.339  1.00  0.00           H  
ATOM   2031  N   GLN A 133      -7.746  41.606  41.897  1.00  0.00           N  
ATOM   2032  CA  GLN A 133      -7.131  41.762  40.593  1.00  0.00           C  
ATOM   2033  C   GLN A 133      -5.840  40.954  40.437  1.00  0.00           C  
ATOM   2034  O   GLN A 133      -5.295  40.949  39.333  1.00  0.00           O  
ATOM   2035  CB  GLN A 133      -6.848  43.244  40.330  1.00  0.00           C  
ATOM   2036  CG  GLN A 133      -8.091  44.115  40.282  1.00  0.00           C  
ATOM   2037  CD  GLN A 133      -9.034  43.719  39.162  1.00  0.00           C  
ATOM   2038  OE1 GLN A 133      -8.628  43.596  38.003  1.00  0.00           O  
ATOM   2039  NE2 GLN A 133     -10.302  43.515  39.501  1.00  0.00           N  
ATOM   2040  H   GLN A 133      -7.595  42.315  42.600  1.00  0.00           H  
ATOM   2041  HA  GLN A 133      -7.824  41.393  39.837  1.00  0.00           H  
ATOM   2042 1HB  GLN A 133      -6.194  43.633  41.109  1.00  0.00           H  
ATOM   2043 2HB  GLN A 133      -6.326  43.351  39.379  1.00  0.00           H  
ATOM   2044 1HG  GLN A 133      -8.625  44.021  41.228  1.00  0.00           H  
ATOM   2045 2HG  GLN A 133      -7.790  45.151  40.125  1.00  0.00           H  
ATOM   2046 1HE2 GLN A 133     -10.971  43.251  38.805  1.00  0.00           H  
ATOM   2047 2HE2 GLN A 133     -10.589  43.625  40.453  1.00  0.00           H  
ATOM   2048  N   GLY A 134      -5.364  40.343  41.518  1.00  0.00           N  
ATOM   2049  CA  GLY A 134      -4.142  39.542  41.452  1.00  0.00           C  
ATOM   2050  C   GLY A 134      -4.333  38.405  40.454  1.00  0.00           C  
ATOM   2051  O   GLY A 134      -5.467  37.976  40.203  1.00  0.00           O  
ATOM   2052  H   GLY A 134      -5.849  40.429  42.400  1.00  0.00           H  
ATOM   2053 1HA  GLY A 134      -3.307  40.176  41.155  1.00  0.00           H  
ATOM   2054 2HA  GLY A 134      -3.911  39.149  42.441  1.00  0.00           H  
ATOM   2055  N   VAL A 135      -3.250  37.855  39.925  1.00  0.00           N  
ATOM   2056  CA  VAL A 135      -3.324  36.815  38.912  1.00  0.00           C  
ATOM   2057  C   VAL A 135      -3.507  35.401  39.433  1.00  0.00           C  
ATOM   2058  O   VAL A 135      -4.066  34.564  38.710  1.00  0.00           O  
ATOM   2059  CB  VAL A 135      -2.042  36.852  38.059  1.00  0.00           C  
ATOM   2060  CG1 VAL A 135      -2.016  35.683  37.086  1.00  0.00           C  
ATOM   2061  CG2 VAL A 135      -1.954  38.175  37.314  1.00  0.00           C  
ATOM   2062  H   VAL A 135      -2.344  38.172  40.239  1.00  0.00           H  
ATOM   2063  HA  VAL A 135      -4.187  37.013  38.275  1.00  0.00           H  
ATOM   2064  HB  VAL A 135      -1.177  36.745  38.714  1.00  0.00           H  
ATOM   2065 1HG1 VAL A 135      -1.103  35.724  36.492  1.00  0.00           H  
ATOM   2066 2HG1 VAL A 135      -2.043  34.746  37.642  1.00  0.00           H  
ATOM   2067 3HG1 VAL A 135      -2.881  35.739  36.426  1.00  0.00           H  
ATOM   2068 1HG2 VAL A 135      -1.045  38.195  36.714  1.00  0.00           H  
ATOM   2069 2HG2 VAL A 135      -2.821  38.285  36.664  1.00  0.00           H  
ATOM   2070 3HG2 VAL A 135      -1.932  38.996  38.032  1.00  0.00           H  
ATOM   2071  N   PRO A 136      -3.066  35.074  40.643  1.00  0.00           N  
ATOM   2072  CA  PRO A 136      -3.169  33.705  41.150  1.00  0.00           C  
ATOM   2073  C   PRO A 136      -2.884  33.662  42.635  1.00  0.00           C  
ATOM   2074  O   PRO A 136      -2.285  34.565  43.230  1.00  0.00           O  
ATOM   2075  CB  PRO A 136      -2.102  32.950  40.350  1.00  0.00           C  
ATOM   2076  CG  PRO A 136      -1.094  33.994  40.010  1.00  0.00           C  
ATOM   2077  CD  PRO A 136      -1.905  35.245  39.803  1.00  0.00           C  
ATOM   2078  HA  PRO A 136      -4.173  33.312  40.930  1.00  0.00           H  
ATOM   2079 1HB  PRO A 136      -1.684  32.134  40.958  1.00  0.00           H  
ATOM   2080 2HB  PRO A 136      -2.556  32.489  39.460  1.00  0.00           H  
ATOM   2081 1HG  PRO A 136      -0.361  34.094  40.825  1.00  0.00           H  
ATOM   2082 2HG  PRO A 136      -0.531  33.700  39.112  1.00  0.00           H  
ATOM   2083 1HD  PRO A 136      -1.322  36.119  40.130  1.00  0.00           H  
ATOM   2084 2HD  PRO A 136      -2.177  35.335  38.741  1.00  0.00           H  
ATOM   2085  N   VAL A 139      -0.151  28.610  43.493  1.00  0.00           N  
ATOM   2086  CA  VAL A 139       0.347  28.607  42.119  1.00  0.00           C  
ATOM   2087  C   VAL A 139       1.853  28.894  42.104  1.00  0.00           C  
ATOM   2088  O   VAL A 139       2.583  28.241  41.362  1.00  0.00           O  
ATOM   2089  CB  VAL A 139      -0.392  29.662  41.275  1.00  0.00           C  
ATOM   2090  CG1 VAL A 139       0.184  29.717  39.867  1.00  0.00           C  
ATOM   2091  CG2 VAL A 139      -1.879  29.347  41.237  1.00  0.00           C  
ATOM   2092  H   VAL A 139       0.032  29.410  44.081  1.00  0.00           H  
ATOM   2093  HA  VAL A 139       0.162  27.623  41.686  1.00  0.00           H  
ATOM   2094  HB  VAL A 139      -0.239  30.645  41.723  1.00  0.00           H  
ATOM   2095 1HG1 VAL A 139      -0.349  30.468  39.285  1.00  0.00           H  
ATOM   2096 2HG1 VAL A 139       1.241  29.979  39.917  1.00  0.00           H  
ATOM   2097 3HG1 VAL A 139       0.073  28.743  39.391  1.00  0.00           H  
ATOM   2098 1HG2 VAL A 139      -2.395  30.098  40.639  1.00  0.00           H  
ATOM   2099 2HG2 VAL A 139      -2.031  28.362  40.795  1.00  0.00           H  
ATOM   2100 3HG2 VAL A 139      -2.278  29.354  42.252  1.00  0.00           H  
ATOM   2101  N   PHE A 140       2.317  29.863  42.880  1.00  0.00           N  
ATOM   2102  CA  PHE A 140       3.758  30.206  42.915  1.00  0.00           C  
ATOM   2103  C   PHE A 140       4.561  29.168  43.662  1.00  0.00           C  
ATOM   2104  O   PHE A 140       5.693  28.793  43.288  1.00  0.00           O  
ATOM   2105  CB  PHE A 140       3.977  31.571  43.570  1.00  0.00           C  
ATOM   2106  CG  PHE A 140       3.550  32.729  42.714  1.00  0.00           C  
ATOM   2107  CD1 PHE A 140       2.301  33.308  42.879  1.00  0.00           C  
ATOM   2108  CD2 PHE A 140       4.397  33.243  41.743  1.00  0.00           C  
ATOM   2109  CE1 PHE A 140       1.907  34.374  42.092  1.00  0.00           C  
ATOM   2110  CE2 PHE A 140       4.006  34.308  40.956  1.00  0.00           C  
ATOM   2111  CZ  PHE A 140       2.759  34.874  41.131  1.00  0.00           C  
ATOM   2112  H   PHE A 140       1.674  30.381  43.462  1.00  0.00           H  
ATOM   2113  HA  PHE A 140       4.128  30.251  41.890  1.00  0.00           H  
ATOM   2114 1HB  PHE A 140       3.423  31.618  44.507  1.00  0.00           H  
ATOM   2115 2HB  PHE A 140       5.033  31.695  43.808  1.00  0.00           H  
ATOM   2116  HD1 PHE A 140       1.627  32.913  43.639  1.00  0.00           H  
ATOM   2117  HD2 PHE A 140       5.382  32.795  41.605  1.00  0.00           H  
ATOM   2118  HE1 PHE A 140       0.922  34.819  42.231  1.00  0.00           H  
ATOM   2119  HE2 PHE A 140       4.681  34.703  40.197  1.00  0.00           H  
ATOM   2120  HZ  PHE A 140       2.449  35.713  40.510  1.00  0.00           H  
ATOM   2121  N   ALA A 141       3.922  28.569  44.702  1.00  0.00           N  
ATOM   2122  CA  ALA A 141       4.561  27.469  45.410  1.00  0.00           C  
ATOM   2123  C   ALA A 141       4.802  26.315  44.427  1.00  0.00           C  
ATOM   2124  O   ALA A 141       5.793  25.593  44.550  1.00  0.00           O  
ATOM   2125  CB  ALA A 141       3.710  27.017  46.587  1.00  0.00           C  
ATOM   2126  H   ALA A 141       3.005  28.876  44.994  1.00  0.00           H  
ATOM   2127  HA  ALA A 141       5.521  27.822  45.788  1.00  0.00           H  
ATOM   2128 1HB  ALA A 141       4.207  26.194  47.101  1.00  0.00           H  
ATOM   2129 2HB  ALA A 141       3.574  27.848  47.279  1.00  0.00           H  
ATOM   2130 3HB  ALA A 141       2.738  26.684  46.226  1.00  0.00           H  
ATOM   2131  N   ARG A 142       3.921  26.156  43.448  1.00  0.00           N  
ATOM   2132  CA  ARG A 142       4.051  25.135  42.435  1.00  0.00           C  
ATOM   2133  C   ARG A 142       5.261  25.396  41.547  1.00  0.00           C  
ATOM   2134  O   ARG A 142       5.942  24.449  41.147  1.00  0.00           O  
ATOM   2135  CB  ARG A 142       2.794  25.072  41.580  1.00  0.00           C  
ATOM   2136  CG  ARG A 142       1.567  24.516  42.285  1.00  0.00           C  
ATOM   2137  CD  ARG A 142       0.371  24.536  41.405  1.00  0.00           C  
ATOM   2138  NE  ARG A 142      -0.805  24.006  42.076  1.00  0.00           N  
ATOM   2139  CZ  ARG A 142      -2.051  24.025  41.564  1.00  0.00           C  
ATOM   2140  NH1 ARG A 142      -2.267  24.550  40.379  1.00  0.00           N  
ATOM   2141  NH2 ARG A 142      -3.056  23.515  42.254  1.00  0.00           N  
ATOM   2142  H   ARG A 142       3.128  26.781  43.418  1.00  0.00           H  
ATOM   2143  HA  ARG A 142       4.185  24.172  42.929  1.00  0.00           H  
ATOM   2144 1HB  ARG A 142       2.546  26.072  41.225  1.00  0.00           H  
ATOM   2145 2HB  ARG A 142       2.981  24.451  40.704  1.00  0.00           H  
ATOM   2146 1HG  ARG A 142       1.756  23.485  42.584  1.00  0.00           H  
ATOM   2147 2HG  ARG A 142       1.353  25.117  43.170  1.00  0.00           H  
ATOM   2148 1HD  ARG A 142       0.158  25.562  41.104  1.00  0.00           H  
ATOM   2149 2HD  ARG A 142       0.561  23.931  40.520  1.00  0.00           H  
ATOM   2150  HE  ARG A 142      -0.678  23.593  42.990  1.00  0.00           H  
ATOM   2151 1HH1 ARG A 142      -1.499  24.940  39.851  1.00  0.00           H  
ATOM   2152 2HH1 ARG A 142      -3.201  24.565  39.995  1.00  0.00           H  
ATOM   2153 1HH2 ARG A 142      -2.890  23.111  43.166  1.00  0.00           H  
ATOM   2154 2HH2 ARG A 142      -3.990  23.530  41.871  1.00  0.00           H  
ATOM   2155  N   PHE A 143       5.486  26.669  41.201  1.00  0.00           N  
ATOM   2156  CA  PHE A 143       6.628  26.995  40.345  1.00  0.00           C  
ATOM   2157  C   PHE A 143       7.930  26.704  41.082  1.00  0.00           C  
ATOM   2158  O   PHE A 143       8.856  26.102  40.521  1.00  0.00           O  
ATOM   2159  CB  PHE A 143       6.588  28.464  39.919  1.00  0.00           C  
ATOM   2160  CG  PHE A 143       5.539  28.767  38.887  1.00  0.00           C  
ATOM   2161  CD1 PHE A 143       4.569  29.729  39.124  1.00  0.00           C  
ATOM   2162  CD2 PHE A 143       5.519  28.089  37.677  1.00  0.00           C  
ATOM   2163  CE1 PHE A 143       3.604  30.009  38.176  1.00  0.00           C  
ATOM   2164  CE2 PHE A 143       4.556  28.367  36.727  1.00  0.00           C  
ATOM   2165  CZ  PHE A 143       3.597  29.328  36.977  1.00  0.00           C  
ATOM   2166  H   PHE A 143       4.882  27.413  41.520  1.00  0.00           H  
ATOM   2167  HA  PHE A 143       6.578  26.374  39.450  1.00  0.00           H  
ATOM   2168 1HB  PHE A 143       6.399  29.090  40.789  1.00  0.00           H  
ATOM   2169 2HB  PHE A 143       7.557  28.751  39.513  1.00  0.00           H  
ATOM   2170  HD1 PHE A 143       4.576  30.269  40.072  1.00  0.00           H  
ATOM   2171  HD2 PHE A 143       6.276  27.330  37.479  1.00  0.00           H  
ATOM   2172  HE1 PHE A 143       2.848  30.768  38.376  1.00  0.00           H  
ATOM   2173  HE2 PHE A 143       4.552  27.828  35.779  1.00  0.00           H  
ATOM   2174  HZ  PHE A 143       2.836  29.547  36.229  1.00  0.00           H  
ATOM   2175  N   LYS A 144       7.983  27.110  42.350  1.00  0.00           N  
ATOM   2176  CA  LYS A 144       9.178  26.789  43.144  1.00  0.00           C  
ATOM   2177  C   LYS A 144       9.424  25.294  43.153  1.00  0.00           C  
ATOM   2178  O   LYS A 144      10.556  24.832  42.925  1.00  0.00           O  
ATOM   2179  CB  LYS A 144       9.038  27.304  44.577  1.00  0.00           C  
ATOM   2180  CG  LYS A 144      10.254  27.050  45.458  1.00  0.00           C  
ATOM   2181  CD  LYS A 144      10.063  27.640  46.848  1.00  0.00           C  
ATOM   2182  CE  LYS A 144      11.260  27.353  47.742  1.00  0.00           C  
ATOM   2183  NZ  LYS A 144      11.087  27.924  49.105  1.00  0.00           N  
ATOM   2184  H   LYS A 144       7.231  27.629  42.781  1.00  0.00           H  
ATOM   2185  HA  LYS A 144      10.039  27.276  42.686  1.00  0.00           H  
ATOM   2186 1HB  LYS A 144       8.855  28.379  44.562  1.00  0.00           H  
ATOM   2187 2HB  LYS A 144       8.177  26.832  45.051  1.00  0.00           H  
ATOM   2188 1HG  LYS A 144      10.421  25.976  45.548  1.00  0.00           H  
ATOM   2189 2HG  LYS A 144      11.135  27.499  45.001  1.00  0.00           H  
ATOM   2190 1HD  LYS A 144       9.929  28.719  46.770  1.00  0.00           H  
ATOM   2191 2HD  LYS A 144       9.170  27.212  47.304  1.00  0.00           H  
ATOM   2192 1HE  LYS A 144      11.400  26.276  47.827  1.00  0.00           H  
ATOM   2193 2HE  LYS A 144      12.158  27.779  47.295  1.00  0.00           H  
ATOM   2194 1HZ  LYS A 144      11.900  27.712  49.665  1.00  0.00           H  
ATOM   2195 2HZ  LYS A 144      10.975  28.926  49.039  1.00  0.00           H  
ATOM   2196 3HZ  LYS A 144      10.268  27.522  49.537  1.00  0.00           H  
ATOM   2197  N   THR A 145       8.345  24.483  43.353  1.00  0.00           N  
ATOM   2198  CA  THR A 145       8.560  23.039  43.373  1.00  0.00           C  
ATOM   2199  C   THR A 145       9.092  22.488  42.050  1.00  0.00           C  
ATOM   2200  O   THR A 145       9.878  21.521  42.021  1.00  0.00           O  
ATOM   2201  CB  THR A 145       7.255  22.306  43.737  1.00  0.00           C  
ATOM   2202  OG1 THR A 145       6.828  22.707  45.045  1.00  0.00           O  
ATOM   2203  CG2 THR A 145       7.466  20.800  43.716  1.00  0.00           C  
ATOM   2204  H   THR A 145       7.411  24.843  43.487  1.00  0.00           H  
ATOM   2205  HA  THR A 145       9.311  22.811  44.130  1.00  0.00           H  
ATOM   2206  HB  THR A 145       6.478  22.569  43.019  1.00  0.00           H  
ATOM   2207  HG1 THR A 145       6.384  23.557  44.990  1.00  0.00           H  
ATOM   2208 1HG2 THR A 145       6.534  20.299  43.975  1.00  0.00           H  
ATOM   2209 2HG2 THR A 145       7.780  20.490  42.719  1.00  0.00           H  
ATOM   2210 3HG2 THR A 145       8.235  20.530  44.438  1.00  0.00           H  
ATOM   2211  N   GLU A 146       8.578  23.010  40.956  1.00  0.00           N  
ATOM   2212  CA  GLU A 146       8.927  22.560  39.622  1.00  0.00           C  
ATOM   2213  C   GLU A 146      10.393  22.923  39.340  1.00  0.00           C  
ATOM   2214  O   GLU A 146      11.054  22.116  38.668  1.00  0.00           O  
ATOM   2215  CB  GLU A 146       8.003  23.191  38.578  1.00  0.00           C  
ATOM   2216  CG  GLU A 146       6.565  22.695  38.630  1.00  0.00           C  
ATOM   2217  CD  GLU A 146       5.673  23.381  37.632  1.00  0.00           C  
ATOM   2218  OE1 GLU A 146       6.124  24.305  36.998  1.00  0.00           O  
ATOM   2219  OE2 GLU A 146       4.541  22.980  37.504  1.00  0.00           O  
ATOM   2220  H   GLU A 146       7.909  23.759  41.063  1.00  0.00           H  
ATOM   2221  HA  GLU A 146       8.808  21.477  39.580  1.00  0.00           H  
ATOM   2222 1HB  GLU A 146       7.989  24.273  38.711  1.00  0.00           H  
ATOM   2223 2HB  GLU A 146       8.391  22.990  37.580  1.00  0.00           H  
ATOM   2224 1HG  GLU A 146       6.554  21.624  38.433  1.00  0.00           H  
ATOM   2225 2HG  GLU A 146       6.172  22.857  39.632  1.00  0.00           H  
ATOM   2226  N   LEU A 147      10.806  24.104  39.792  1.00  0.00           N  
ATOM   2227  CA  LEU A 147      12.233  24.457  39.528  1.00  0.00           C  
ATOM   2228  C   LEU A 147      13.128  23.560  40.349  1.00  0.00           C  
ATOM   2229  O   LEU A 147      14.143  23.061  39.868  1.00  0.00           O  
ATOM   2230  CB  LEU A 147      12.521  25.923  39.874  1.00  0.00           C  
ATOM   2231  CG  LEU A 147      11.857  26.965  38.965  1.00  0.00           C  
ATOM   2232  CD1 LEU A 147      12.086  28.358  39.535  1.00  0.00           C  
ATOM   2233  CD2 LEU A 147      12.427  26.849  37.559  1.00  0.00           C  
ATOM   2234  H   LEU A 147      10.222  24.759  40.292  1.00  0.00           H  
ATOM   2235  HA  LEU A 147      12.434  24.312  38.467  1.00  0.00           H  
ATOM   2236 1HB  LEU A 147      12.187  26.112  40.893  1.00  0.00           H  
ATOM   2237 2HB  LEU A 147      13.598  26.085  39.832  1.00  0.00           H  
ATOM   2238  HG  LEU A 147      10.781  26.789  38.936  1.00  0.00           H  
ATOM   2239 1HD1 LEU A 147      11.614  29.098  38.889  1.00  0.00           H  
ATOM   2240 2HD1 LEU A 147      11.652  28.419  40.533  1.00  0.00           H  
ATOM   2241 3HD1 LEU A 147      13.156  28.556  39.592  1.00  0.00           H  
ATOM   2242 1HD2 LEU A 147      11.954  27.588  36.912  1.00  0.00           H  
ATOM   2243 2HD2 LEU A 147      13.502  27.025  37.586  1.00  0.00           H  
ATOM   2244 3HD2 LEU A 147      12.233  25.849  37.169  1.00  0.00           H  
ATOM   2245  N   LEU A 148      12.777  23.297  41.627  1.00  0.00           N  
ATOM   2246  CA  LEU A 148      13.576  22.420  42.448  1.00  0.00           C  
ATOM   2247  C   LEU A 148      13.554  20.967  41.958  1.00  0.00           C  
ATOM   2248  O   LEU A 148      14.536  20.259  42.258  1.00  0.00           O  
ATOM   2249  CB  LEU A 148      13.078  22.485  43.897  1.00  0.00           C  
ATOM   2250  CG  LEU A 148      13.932  21.737  44.929  1.00  0.00           C  
ATOM   2251  CD1 LEU A 148      15.346  22.301  44.924  1.00  0.00           C  
ATOM   2252  CD2 LEU A 148      13.296  21.866  46.305  1.00  0.00           C  
ATOM   2253  H   LEU A 148      11.946  23.716  42.019  1.00  0.00           H  
ATOM   2254  HA  LEU A 148      14.611  22.758  42.410  1.00  0.00           H  
ATOM   2255 1HB  LEU A 148      13.032  23.530  44.202  1.00  0.00           H  
ATOM   2256 2HB  LEU A 148      12.071  22.072  43.938  1.00  0.00           H  
ATOM   2257  HG  LEU A 148      13.993  20.683  44.654  1.00  0.00           H  
ATOM   2258 1HD1 LEU A 148      15.953  21.769  45.657  1.00  0.00           H  
ATOM   2259 2HD1 LEU A 148      15.784  22.178  43.933  1.00  0.00           H  
ATOM   2260 3HD1 LEU A 148      15.315  23.360  45.179  1.00  0.00           H  
ATOM   2261 1HD2 LEU A 148      13.902  21.333  47.037  1.00  0.00           H  
ATOM   2262 2HD2 LEU A 148      13.236  22.919  46.580  1.00  0.00           H  
ATOM   2263 3HD2 LEU A 148      12.293  21.438  46.283  1.00  0.00           H  
ATOM   2264  N   LYS A 149      12.506  20.585  41.238  1.00  0.00           N  
ATOM   2265  CA  LYS A 149      12.501  19.177  40.780  1.00  0.00           C  
ATOM   2266  C   LYS A 149      13.475  18.977  39.640  1.00  0.00           C  
ATOM   2267  O   LYS A 149      14.058  17.894  39.582  1.00  0.00           O  
ATOM   2268  CB  LYS A 149      11.100  18.746  40.343  1.00  0.00           C  
ATOM   2269  CG  LYS A 149      10.988  17.278  39.951  1.00  0.00           C  
ATOM   2270  CD  LYS A 149       9.546  16.894  39.655  1.00  0.00           C  
ATOM   2271  CE  LYS A 149       9.430  15.427  39.271  1.00  0.00           C  
ATOM   2272  NZ  LYS A 149       8.024  15.037  38.978  1.00  0.00           N  
ATOM   2273  H   LYS A 149      11.732  21.185  40.992  1.00  0.00           H  
ATOM   2274  HA  LYS A 149      12.812  18.542  41.610  1.00  0.00           H  
ATOM   2275 1HB  LYS A 149      10.393  18.932  41.151  1.00  0.00           H  
ATOM   2276 2HB  LYS A 149      10.785  19.345  39.488  1.00  0.00           H  
ATOM   2277 1HG  LYS A 149      11.594  17.090  39.065  1.00  0.00           H  
ATOM   2278 2HG  LYS A 149      11.361  16.655  40.764  1.00  0.00           H  
ATOM   2279 1HD  LYS A 149       8.931  17.080  40.537  1.00  0.00           H  
ATOM   2280 2HD  LYS A 149       9.168  17.505  38.835  1.00  0.00           H  
ATOM   2281 1HE  LYS A 149      10.039  15.233  38.389  1.00  0.00           H  
ATOM   2282 2HE  LYS A 149       9.803  14.807  40.086  1.00  0.00           H  
ATOM   2283 1HZ  LYS A 149       7.991  14.059  38.728  1.00  0.00           H  
ATOM   2284 2HZ  LYS A 149       7.453  15.195  39.796  1.00  0.00           H  
ATOM   2285 3HZ  LYS A 149       7.673  15.592  38.210  1.00  0.00           H  
ATOM   2286  N   ASP A 150      13.653  19.944  38.737  1.00  0.00           N  
ATOM   2287  CA  ASP A 150      14.566  19.796  37.610  1.00  0.00           C  
ATOM   2288  C   ASP A 150      14.497  21.144  36.874  1.00  0.00           C  
ATOM   2289  O   ASP A 150      13.685  21.397  35.984  1.00  0.00           O  
ATOM   2290  CB  ASP A 150      14.169  18.635  36.694  1.00  0.00           C  
ATOM   2291  CG  ASP A 150      15.188  18.375  35.593  1.00  0.00           C  
ATOM   2292  OD1 ASP A 150      15.805  19.313  35.147  1.00  0.00           O  
ATOM   2293  OD2 ASP A 150      15.340  17.240  35.208  1.00  0.00           O  
ATOM   2294  H   ASP A 150      13.136  20.805  38.842  1.00  0.00           H  
ATOM   2295  HA  ASP A 150      15.564  19.589  37.998  1.00  0.00           H  
ATOM   2296 1HB  ASP A 150      14.056  17.727  37.286  1.00  0.00           H  
ATOM   2297 2HB  ASP A 150      13.205  18.849  36.233  1.00  0.00           H  
ATOM   2298  N   ARG A 151      15.420  22.058  37.273  1.00  0.00           N  
ATOM   2299  CA  ARG A 151      15.355  23.411  36.671  1.00  0.00           C  
ATOM   2300  C   ARG A 151      15.658  23.378  35.190  1.00  0.00           C  
ATOM   2301  O   ARG A 151      15.151  24.249  34.490  1.00  0.00           O  
ATOM   2302  CB  ARG A 151      16.336  24.357  37.348  1.00  0.00           C  
ATOM   2303  CG  ARG A 151      16.288  25.792  36.850  1.00  0.00           C  
ATOM   2304  CD  ARG A 151      17.200  26.673  37.623  1.00  0.00           C  
ATOM   2305  NE  ARG A 151      18.592  26.283  37.467  1.00  0.00           N  
ATOM   2306  CZ  ARG A 151      19.370  26.628  36.423  1.00  0.00           C  
ATOM   2307  NH1 ARG A 151      18.880  27.368  35.453  1.00  0.00           N  
ATOM   2308  NH2 ARG A 151      20.627  26.222  36.373  1.00  0.00           N  
ATOM   2309  H   ARG A 151      16.139  21.856  37.953  1.00  0.00           H  
ATOM   2310  HA  ARG A 151      14.347  23.803  36.810  1.00  0.00           H  
ATOM   2311 1HB  ARG A 151      16.143  24.374  38.420  1.00  0.00           H  
ATOM   2312 2HB  ARG A 151      17.352  23.991  37.204  1.00  0.00           H  
ATOM   2313 1HG  ARG A 151      16.587  25.824  35.802  1.00  0.00           H  
ATOM   2314 2HG  ARG A 151      15.272  26.179  36.949  1.00  0.00           H  
ATOM   2315 1HD  ARG A 151      17.093  27.701  37.278  1.00  0.00           H  
ATOM   2316 2HD  ARG A 151      16.947  26.619  38.682  1.00  0.00           H  
ATOM   2317  HE  ARG A 151      19.005  25.714  38.193  1.00  0.00           H  
ATOM   2318 1HH1 ARG A 151      17.919  27.678  35.491  1.00  0.00           H  
ATOM   2319 2HH1 ARG A 151      19.463  27.626  34.670  1.00  0.00           H  
ATOM   2320 1HH2 ARG A 151      21.004  25.653  37.119  1.00  0.00           H  
ATOM   2321 2HH2 ARG A 151      21.210  26.480  35.591  1.00  0.00           H  
ATOM   2322  N   ALA A 152      16.496  22.426  34.755  1.00  0.00           N  
ATOM   2323  CA  ALA A 152      16.876  22.396  33.338  1.00  0.00           C  
ATOM   2324  C   ALA A 152      15.668  22.103  32.437  1.00  0.00           C  
ATOM   2325  O   ALA A 152      15.517  22.731  31.397  1.00  0.00           O  
ATOM   2326  CB  ALA A 152      17.969  21.363  33.108  1.00  0.00           C  
ATOM   2327  H   ALA A 152      16.873  21.728  35.380  1.00  0.00           H  
ATOM   2328  HA  ALA A 152      17.258  23.381  33.069  1.00  0.00           H  
ATOM   2329 1HB  ALA A 152      18.242  21.351  32.052  1.00  0.00           H  
ATOM   2330 2HB  ALA A 152      18.844  21.619  33.706  1.00  0.00           H  
ATOM   2331 3HB  ALA A 152      17.606  20.378  33.399  1.00  0.00           H  
ATOM   2332  N   GLN A 153      14.881  21.094  32.815  1.00  0.00           N  
ATOM   2333  CA  GLN A 153      13.661  20.784  32.037  1.00  0.00           C  
ATOM   2334  C   GLN A 153      12.636  21.885  32.227  1.00  0.00           C  
ATOM   2335  O   GLN A 153      11.876  22.229  31.307  1.00  0.00           O  
ATOM   2336  CB  GLN A 153      13.062  19.438  32.454  1.00  0.00           C  
ATOM   2337  CG  GLN A 153      13.928  18.238  32.109  1.00  0.00           C  
ATOM   2338  CD  GLN A 153      14.144  18.091  30.615  1.00  0.00           C  
ATOM   2339  OE1 GLN A 153      13.191  18.106  29.831  1.00  0.00           O  
ATOM   2340  NE2 GLN A 153      15.401  17.948  30.211  1.00  0.00           N  
ATOM   2341  H   GLN A 153      15.103  20.534  33.626  1.00  0.00           H  
ATOM   2342  HA  GLN A 153      13.929  20.726  30.982  1.00  0.00           H  
ATOM   2343 1HB  GLN A 153      12.894  19.433  33.531  1.00  0.00           H  
ATOM   2344 2HB  GLN A 153      12.095  19.305  31.971  1.00  0.00           H  
ATOM   2345 1HG  GLN A 153      14.901  18.356  32.585  1.00  0.00           H  
ATOM   2346 2HG  GLN A 153      13.440  17.334  32.474  1.00  0.00           H  
ATOM   2347 1HE2 GLN A 153      15.606  17.846  29.236  1.00  0.00           H  
ATOM   2348 2HE2 GLN A 153      16.144  17.941  30.880  1.00  0.00           H  
ATOM   2349  N   PHE A 154      12.540  22.520  33.397  1.00  0.00           N  
ATOM   2350  CA  PHE A 154      11.635  23.597  33.693  1.00  0.00           C  
ATOM   2351  C   PHE A 154      11.841  24.749  32.718  1.00  0.00           C  
ATOM   2352  O   PHE A 154      10.880  25.297  32.155  1.00  0.00           O  
ATOM   2353  CB  PHE A 154      11.836  24.080  35.130  1.00  0.00           C  
ATOM   2354  CG  PHE A 154      10.917  25.201  35.527  1.00  0.00           C  
ATOM   2355  CD1 PHE A 154       9.788  24.952  36.294  1.00  0.00           C  
ATOM   2356  CD2 PHE A 154      11.178  26.504  35.134  1.00  0.00           C  
ATOM   2357  CE1 PHE A 154       8.941  25.982  36.659  1.00  0.00           C  
ATOM   2358  CE2 PHE A 154      10.335  27.536  35.498  1.00  0.00           C  
ATOM   2359  CZ  PHE A 154       9.215  27.274  36.262  1.00  0.00           C  
ATOM   2360  H   PHE A 154      13.169  22.194  34.117  1.00  0.00           H  
ATOM   2361  HA  PHE A 154      10.613  23.230  33.587  1.00  0.00           H  
ATOM   2362 1HB  PHE A 154      11.677  23.251  35.818  1.00  0.00           H  
ATOM   2363 2HB  PHE A 154      12.862  24.421  35.260  1.00  0.00           H  
ATOM   2364  HD1 PHE A 154       9.572  23.931  36.609  1.00  0.00           H  
ATOM   2365  HD2 PHE A 154      12.063  26.711  34.531  1.00  0.00           H  
ATOM   2366  HE1 PHE A 154       8.058  25.773  37.261  1.00  0.00           H  
ATOM   2367  HE2 PHE A 154      10.552  28.556  35.183  1.00  0.00           H  
ATOM   2368  HZ  PHE A 154       8.548  28.086  36.548  1.00  0.00           H  
ATOM   2369  N   ILE A 155      13.119  25.077  32.403  1.00  0.00           N  
ATOM   2370  CA  ILE A 155      13.365  26.211  31.524  1.00  0.00           C  
ATOM   2371  C   ILE A 155      12.719  25.980  30.148  1.00  0.00           C  
ATOM   2372  O   ILE A 155      12.209  26.916  29.537  1.00  0.00           O  
ATOM   2373  CB  ILE A 155      14.876  26.458  31.359  1.00  0.00           C  
ATOM   2374  CG1 ILE A 155      15.501  26.856  32.698  1.00  0.00           C  
ATOM   2375  CG2 ILE A 155      15.128  27.529  30.309  1.00  0.00           C  
ATOM   2376  CD1 ILE A 155      14.931  28.128  33.284  1.00  0.00           C  
ATOM   2377  H   ILE A 155      13.905  24.554  32.763  1.00  0.00           H  
ATOM   2378  HA  ILE A 155      12.917  27.098  31.971  1.00  0.00           H  
ATOM   2379  HB  ILE A 155      15.363  25.535  31.046  1.00  0.00           H  
ATOM   2380 1HG1 ILE A 155      15.358  26.053  33.420  1.00  0.00           H  
ATOM   2381 2HG1 ILE A 155      16.576  26.993  32.571  1.00  0.00           H  
ATOM   2382 1HG2 ILE A 155      16.201  27.692  30.206  1.00  0.00           H  
ATOM   2383 2HG2 ILE A 155      14.716  27.207  29.354  1.00  0.00           H  
ATOM   2384 3HG2 ILE A 155      14.648  28.459  30.616  1.00  0.00           H  
ATOM   2385 1HD1 ILE A 155      15.424  28.345  34.231  1.00  0.00           H  
ATOM   2386 2HD1 ILE A 155      15.096  28.954  32.591  1.00  0.00           H  
ATOM   2387 3HD1 ILE A 155      13.862  28.003  33.452  1.00  0.00           H  
ATOM   2388  N   SER A 156      12.761  24.744  29.664  1.00  0.00           N  
ATOM   2389  CA  SER A 156      12.138  24.473  28.350  1.00  0.00           C  
ATOM   2390  C   SER A 156      10.669  24.901  28.332  1.00  0.00           C  
ATOM   2391  O   SER A 156      10.257  25.626  27.418  1.00  0.00           O  
ATOM   2392  CB  SER A 156      12.242  22.999  28.012  1.00  0.00           C  
ATOM   2393  OG  SER A 156      11.642  22.723  26.776  1.00  0.00           O  
ATOM   2394  H   SER A 156      13.204  23.986  30.164  1.00  0.00           H  
ATOM   2395  HA  SER A 156      12.671  25.045  27.589  1.00  0.00           H  
ATOM   2396 1HB  SER A 156      13.291  22.705  27.983  1.00  0.00           H  
ATOM   2397 2HB  SER A 156      11.759  22.412  28.792  1.00  0.00           H  
ATOM   2398  HG  SER A 156      10.774  22.364  26.977  1.00  0.00           H  
ATOM   2399  N   ASP A 157       9.860  24.393  29.252  1.00  0.00           N  
ATOM   2400  CA  ASP A 157       8.458  24.774  29.331  1.00  0.00           C  
ATOM   2401  C   ASP A 157       8.259  26.252  29.558  1.00  0.00           C  
ATOM   2402  O   ASP A 157       7.350  26.918  29.015  1.00  0.00           O  
ATOM   2403  CB  ASP A 157       7.763  23.998  30.452  1.00  0.00           C  
ATOM   2404  CG  ASP A 157       7.560  22.527  30.117  1.00  0.00           C  
ATOM   2405  OD1 ASP A 157       7.658  22.181  28.963  1.00  0.00           O  
ATOM   2406  OD2 ASP A 157       7.309  21.762  31.018  1.00  0.00           O  
ATOM   2407  H   ASP A 157      10.226  23.725  29.915  1.00  0.00           H  
ATOM   2408  HA  ASP A 157       7.978  24.527  28.383  1.00  0.00           H  
ATOM   2409 1HB  ASP A 157       8.354  24.069  31.365  1.00  0.00           H  
ATOM   2410 2HB  ASP A 157       6.790  24.447  30.657  1.00  0.00           H  
ATOM   2411  N   PHE A 158       9.103  26.812  30.454  1.00  0.00           N  
ATOM   2412  CA  PHE A 158       8.988  28.250  30.724  1.00  0.00           C  
ATOM   2413  C   PHE A 158       9.199  29.058  29.457  1.00  0.00           C  
ATOM   2414  O   PHE A 158       8.468  30.035  29.249  1.00  0.00           O  
ATOM   2415  CB  PHE A 158      10.003  28.686  31.783  1.00  0.00           C  
ATOM   2416  CG  PHE A 158       9.947  30.151  32.109  1.00  0.00           C  
ATOM   2417  CD1 PHE A 158       9.306  30.596  33.256  1.00  0.00           C  
ATOM   2418  CD2 PHE A 158      10.534  31.086  31.271  1.00  0.00           C  
ATOM   2419  CE1 PHE A 158       9.253  31.944  33.557  1.00  0.00           C  
ATOM   2420  CE2 PHE A 158      10.484  32.434  31.571  1.00  0.00           C  
ATOM   2421  CZ  PHE A 158       9.842  32.863  32.715  1.00  0.00           C  
ATOM   2422  H   PHE A 158       9.806  26.275  30.941  1.00  0.00           H  
ATOM   2423  HA  PHE A 158       7.985  28.452  31.102  1.00  0.00           H  
ATOM   2424 1HB  PHE A 158       9.833  28.126  32.701  1.00  0.00           H  
ATOM   2425 2HB  PHE A 158      11.010  28.452  31.439  1.00  0.00           H  
ATOM   2426  HD1 PHE A 158       8.841  29.869  33.923  1.00  0.00           H  
ATOM   2427  HD2 PHE A 158      11.040  30.748  30.367  1.00  0.00           H  
ATOM   2428  HE1 PHE A 158       8.746  32.280  34.462  1.00  0.00           H  
ATOM   2429  HE2 PHE A 158      10.950  33.159  30.904  1.00  0.00           H  
ATOM   2430  HZ  PHE A 158       9.801  33.925  32.952  1.00  0.00           H  
ATOM   2431  N   ASN A 159      10.207  28.732  28.626  1.00  0.00           N  
ATOM   2432  CA  ASN A 159      10.491  29.553  27.443  1.00  0.00           C  
ATOM   2433  C   ASN A 159       9.414  29.339  26.365  1.00  0.00           C  
ATOM   2434  O   ASN A 159       9.125  30.253  25.602  1.00  0.00           O  
ATOM   2435  CB  ASN A 159      11.872  29.245  26.895  1.00  0.00           C  
ATOM   2436  CG  ASN A 159      12.973  29.784  27.766  1.00  0.00           C  
ATOM   2437  OD1 ASN A 159      12.789  30.781  28.474  1.00  0.00           O  
ATOM   2438  ND2 ASN A 159      14.114  29.145  27.727  1.00  0.00           N  
ATOM   2439  H   ASN A 159      10.778  27.919  28.809  1.00  0.00           H  
ATOM   2440  HA  ASN A 159      10.460  30.604  27.735  1.00  0.00           H  
ATOM   2441 1HB  ASN A 159      11.995  28.165  26.802  1.00  0.00           H  
ATOM   2442 2HB  ASN A 159      11.972  29.672  25.897  1.00  0.00           H  
ATOM   2443 1HD2 ASN A 159      14.883  29.459  28.286  1.00  0.00           H  
ATOM   2444 2HD2 ASN A 159      14.218  28.343  27.140  1.00  0.00           H  
ATOM   2445  N   ALA A 160       8.776  28.187  26.367  1.00  0.00           N  
ATOM   2446  CA  ALA A 160       7.653  27.971  25.439  1.00  0.00           C  
ATOM   2447  C   ALA A 160       6.595  29.041  25.621  1.00  0.00           C  
ATOM   2448  O   ALA A 160       6.112  29.659  24.671  1.00  0.00           O  
ATOM   2449  CB  ALA A 160       7.043  26.591  25.639  1.00  0.00           C  
ATOM   2450  H   ALA A 160       9.044  27.444  26.997  1.00  0.00           H  
ATOM   2451  HA  ALA A 160       8.037  28.038  24.421  1.00  0.00           H  
ATOM   2452 1HB  ALA A 160       6.215  26.455  24.942  1.00  0.00           H  
ATOM   2453 2HB  ALA A 160       7.800  25.829  25.456  1.00  0.00           H  
ATOM   2454 3HB  ALA A 160       6.675  26.501  26.660  1.00  0.00           H  
ATOM   2455  N   PRO A 161       6.192  29.279  26.864  1.00  0.00           N  
ATOM   2456  CA  PRO A 161       5.228  30.297  27.193  1.00  0.00           C  
ATOM   2457  C   PRO A 161       5.807  31.708  27.298  1.00  0.00           C  
ATOM   2458  O   PRO A 161       5.078  32.648  27.017  1.00  0.00           O  
ATOM   2459  CB  PRO A 161       4.707  29.807  28.548  1.00  0.00           C  
ATOM   2460  CG  PRO A 161       5.001  28.346  28.546  1.00  0.00           C  
ATOM   2461  CD  PRO A 161       6.298  28.226  27.792  1.00  0.00           C  
ATOM   2462  HA  PRO A 161       4.433  30.302  26.432  1.00  0.00           H  
ATOM   2463 1HB  PRO A 161       5.214  30.344  29.363  1.00  0.00           H  
ATOM   2464 2HB  PRO A 161       3.632  30.026  28.639  1.00  0.00           H  
ATOM   2465 1HG  PRO A 161       5.075  27.972  29.578  1.00  0.00           H  
ATOM   2466 2HG  PRO A 161       4.179  27.794  28.067  1.00  0.00           H  
ATOM   2467 1HD  PRO A 161       7.140  28.361  28.486  1.00  0.00           H  
ATOM   2468 2HD  PRO A 161       6.350  27.241  27.305  1.00  0.00           H  
ATOM   2469  N   PHE A 162       7.098  31.862  27.575  1.00  0.00           N  
ATOM   2470  CA  PHE A 162       7.680  33.216  27.627  1.00  0.00           C  
ATOM   2471  C   PHE A 162       7.670  33.861  26.252  1.00  0.00           C  
ATOM   2472  O   PHE A 162       7.350  35.052  26.091  1.00  0.00           O  
ATOM   2473  CB  PHE A 162       9.114  33.173  28.159  1.00  0.00           C  
ATOM   2474  CG  PHE A 162       9.740  34.528  28.324  1.00  0.00           C  
ATOM   2475  CD1 PHE A 162       9.407  35.336  29.401  1.00  0.00           C  
ATOM   2476  CD2 PHE A 162      10.663  34.999  27.402  1.00  0.00           C  
ATOM   2477  CE1 PHE A 162       9.983  36.583  29.554  1.00  0.00           C  
ATOM   2478  CE2 PHE A 162      11.240  36.245  27.552  1.00  0.00           C  
ATOM   2479  CZ  PHE A 162      10.899  37.037  28.630  1.00  0.00           C  
ATOM   2480  H   PHE A 162       7.692  31.064  27.752  1.00  0.00           H  
ATOM   2481  HA  PHE A 162       7.079  33.825  28.303  1.00  0.00           H  
ATOM   2482 1HB  PHE A 162       9.128  32.672  29.126  1.00  0.00           H  
ATOM   2483 2HB  PHE A 162       9.736  32.591  27.480  1.00  0.00           H  
ATOM   2484  HD1 PHE A 162       8.683  34.976  30.133  1.00  0.00           H  
ATOM   2485  HD2 PHE A 162      10.932  34.373  26.550  1.00  0.00           H  
ATOM   2486  HE1 PHE A 162       9.712  37.207  30.405  1.00  0.00           H  
ATOM   2487  HE2 PHE A 162      11.965  36.603  26.821  1.00  0.00           H  
ATOM   2488  HZ  PHE A 162      11.353  38.021  28.748  1.00  0.00           H  
ATOM   2489  N   TYR A 163       7.976  33.085  25.210  1.00  0.00           N  
ATOM   2490  CA  TYR A 163       8.028  33.620  23.858  1.00  0.00           C  
ATOM   2491  C   TYR A 163       6.789  33.250  23.015  1.00  0.00           C  
ATOM   2492  O   TYR A 163       6.802  33.615  21.839  1.00  0.00           O  
ATOM   2493  CB  TYR A 163       9.303  33.136  23.163  1.00  0.00           C  
ATOM   2494  CG  TYR A 163      10.576  33.650  23.798  1.00  0.00           C  
ATOM   2495  CD1 TYR A 163      11.518  32.756  24.286  1.00  0.00           C  
ATOM   2496  CD2 TYR A 163      10.802  35.015  23.892  1.00  0.00           C  
ATOM   2497  CE1 TYR A 163      12.681  33.225  24.866  1.00  0.00           C  
ATOM   2498  CE2 TYR A 163      11.965  35.484  24.471  1.00  0.00           C  
ATOM   2499  CZ  TYR A 163      12.902  34.595  24.957  1.00  0.00           C  
ATOM   2500  OH  TYR A 163      14.060  35.062  25.534  1.00  0.00           O  
ATOM   2501  H   TYR A 163       8.176  32.106  25.360  1.00  0.00           H  
ATOM   2502  HA  TYR A 163       8.046  34.709  23.917  1.00  0.00           H  
ATOM   2503 1HB  TYR A 163       9.333  32.046  23.175  1.00  0.00           H  
ATOM   2504 2HB  TYR A 163       9.291  33.452  22.121  1.00  0.00           H  
ATOM   2505  HD1 TYR A 163      11.340  31.683  24.213  1.00  0.00           H  
ATOM   2506  HD2 TYR A 163      10.062  35.718  23.509  1.00  0.00           H  
ATOM   2507  HE1 TYR A 163      13.420  32.523  25.249  1.00  0.00           H  
ATOM   2508  HE2 TYR A 163      12.143  36.558  24.546  1.00  0.00           H  
ATOM   2509  HH  TYR A 163      14.059  36.023  25.519  1.00  0.00           H  
ATOM   2510  N   GLY A 164       5.832  32.525  23.559  1.00  0.00           N  
ATOM   2511  CA  GLY A 164       4.699  32.063  22.737  1.00  0.00           C  
ATOM   2512  C   GLY A 164       5.282  31.349  21.509  1.00  0.00           C  
ATOM   2513  O   GLY A 164       5.011  31.700  20.345  1.00  0.00           O  
ATOM   2514  H   GLY A 164       5.862  32.279  24.538  1.00  0.00           H  
ATOM   2515 1HA  GLY A 164       4.069  31.397  23.327  1.00  0.00           H  
ATOM   2516 2HA  GLY A 164       4.085  32.916  22.451  1.00  0.00           H  
ATOM   2517  N   ILE A 165       6.094  30.303  21.761  1.00  0.00           N  
ATOM   2518  CA  ILE A 165       6.793  29.646  20.656  1.00  0.00           C  
ATOM   2519  C   ILE A 165       5.862  28.900  19.690  1.00  0.00           C  
ATOM   2520  O   ILE A 165       6.187  28.821  18.521  1.00  0.00           O  
ATOM   2521  CB  ILE A 165       7.838  28.658  21.205  1.00  0.00           C  
ATOM   2522  CG1 ILE A 165       7.151  27.527  21.976  1.00  0.00           C  
ATOM   2523  CG2 ILE A 165       8.838  29.382  22.095  1.00  0.00           C  
ATOM   2524  CD1 ILE A 165       8.083  26.405  22.372  1.00  0.00           C  
ATOM   2525  H   ILE A 165       6.230  29.962  22.702  1.00  0.00           H  
ATOM   2526  HA  ILE A 165       7.304  30.408  20.068  1.00  0.00           H  
ATOM   2527  HB  ILE A 165       8.373  28.195  20.376  1.00  0.00           H  
ATOM   2528 1HG1 ILE A 165       6.695  27.928  22.880  1.00  0.00           H  
ATOM   2529 2HG1 ILE A 165       6.351  27.106  21.366  1.00  0.00           H  
ATOM   2530 1HG2 ILE A 165       9.569  28.669  22.475  1.00  0.00           H  
ATOM   2531 2HG2 ILE A 165       9.348  30.151  21.517  1.00  0.00           H  
ATOM   2532 3HG2 ILE A 165       8.313  29.844  22.931  1.00  0.00           H  
ATOM   2533 1HD1 ILE A 165       7.523  25.642  22.913  1.00  0.00           H  
ATOM   2534 2HD1 ILE A 165       8.525  25.965  21.477  1.00  0.00           H  
ATOM   2535 3HD1 ILE A 165       8.873  26.797  23.012  1.00  0.00           H  
ATOM   2536  N   ASN A 166       4.682  28.497  20.162  1.00  0.00           N  
ATOM   2537  CA  ASN A 166       3.699  27.895  19.239  1.00  0.00           C  
ATOM   2538  C   ASN A 166       3.314  28.867  18.141  1.00  0.00           C  
ATOM   2539  O   ASN A 166       2.956  28.461  17.020  1.00  0.00           O  
ATOM   2540  CB  ASN A 166       2.462  27.432  19.987  1.00  0.00           C  
ATOM   2541  CG  ASN A 166       2.710  26.192  20.801  1.00  0.00           C  
ATOM   2542  OD1 ASN A 166       3.589  25.387  20.476  1.00  0.00           O  
ATOM   2543  ND2 ASN A 166       1.951  26.024  21.854  1.00  0.00           N  
ATOM   2544  H   ASN A 166       4.444  28.594  21.139  1.00  0.00           H  
ATOM   2545  HA  ASN A 166       4.158  27.027  18.762  1.00  0.00           H  
ATOM   2546 1HB  ASN A 166       2.120  28.227  20.651  1.00  0.00           H  
ATOM   2547 2HB  ASN A 166       1.661  27.231  19.276  1.00  0.00           H  
ATOM   2548 1HD2 ASN A 166       2.071  25.217  22.434  1.00  0.00           H  
ATOM   2549 2HD2 ASN A 166       1.252  26.702  22.080  1.00  0.00           H  
ATOM   2550  N   LYS A 167       3.424  30.175  18.348  1.00  0.00           N  
ATOM   2551  CA  LYS A 167       3.158  31.140  17.306  1.00  0.00           C  
ATOM   2552  C   LYS A 167       4.380  31.843  16.748  1.00  0.00           C  
ATOM   2553  O   LYS A 167       4.336  32.308  15.601  1.00  0.00           O  
ATOM   2554  CB  LYS A 167       2.171  32.185  17.828  1.00  0.00           C  
ATOM   2555  CG  LYS A 167       0.793  31.634  18.170  1.00  0.00           C  
ATOM   2556  CD  LYS A 167      -0.141  32.738  18.643  1.00  0.00           C  
ATOM   2557  CE  LYS A 167      -1.521  32.190  18.978  1.00  0.00           C  
ATOM   2558  NZ  LYS A 167      -2.437  33.253  19.472  1.00  0.00           N  
ATOM   2559  H   LYS A 167       3.702  30.502  19.262  1.00  0.00           H  
ATOM   2560  HA  LYS A 167       2.714  30.619  16.457  1.00  0.00           H  
ATOM   2561 1HB  LYS A 167       2.577  32.652  18.726  1.00  0.00           H  
ATOM   2562 2HB  LYS A 167       2.042  32.969  17.081  1.00  0.00           H  
ATOM   2563 1HG  LYS A 167       0.363  31.158  17.289  1.00  0.00           H  
ATOM   2564 2HG  LYS A 167       0.886  30.886  18.957  1.00  0.00           H  
ATOM   2565 1HD  LYS A 167       0.277  33.214  19.531  1.00  0.00           H  
ATOM   2566 2HD  LYS A 167      -0.241  33.490  17.861  1.00  0.00           H  
ATOM   2567 1HE  LYS A 167      -1.957  31.735  18.090  1.00  0.00           H  
ATOM   2568 2HE  LYS A 167      -1.430  31.421  19.746  1.00  0.00           H  
ATOM   2569 1HZ  LYS A 167      -3.339  32.850  19.683  1.00  0.00           H  
ATOM   2570 2HZ  LYS A 167      -2.051  33.670  20.307  1.00  0.00           H  
ATOM   2571 3HZ  LYS A 167      -2.544  33.963  18.761  1.00  0.00           H  
ATOM   2572  N   GLY A 168       7.913  30.763  16.971  1.00  0.00           N  
ATOM   2573  CA  GLY A 168       9.124  30.025  16.581  1.00  0.00           C  
ATOM   2574  C   GLY A 168       9.248  29.953  15.073  1.00  0.00           C  
ATOM   2575  O   GLY A 168       8.311  29.532  14.369  1.00  0.00           O  
ATOM   2576  H   GLY A 168       7.949  31.380  17.770  1.00  0.00           H  
ATOM   2577 1HA  GLY A 168      10.001  30.516  17.003  1.00  0.00           H  
ATOM   2578 2HA  GLY A 168       9.087  29.020  16.999  1.00  0.00           H  
ATOM   2579  N   GLN A 169      10.382  30.423  14.542  1.00  0.00           N  
ATOM   2580  CA  GLN A 169      10.595  30.358  13.095  1.00  0.00           C  
ATOM   2581  C   GLN A 169      10.208  31.647  12.410  1.00  0.00           C  
ATOM   2582  O   GLN A 169      10.593  31.834  11.241  1.00  0.00           O  
ATOM   2583  CB  GLN A 169       9.803  29.198  12.486  1.00  0.00           C  
ATOM   2584  CG  GLN A 169      10.214  27.828  12.996  1.00  0.00           C  
ATOM   2585  CD  GLN A 169      11.634  27.466  12.601  1.00  0.00           C  
ATOM   2586  OE1 GLN A 169      12.006  27.544  11.427  1.00  0.00           O  
ATOM   2587  NE2 GLN A 169      12.436  27.067  13.582  1.00  0.00           N  
ATOM   2588  H   GLN A 169      11.100  30.825  15.127  1.00  0.00           H  
ATOM   2589  HA  GLN A 169      11.656  30.190  12.909  1.00  0.00           H  
ATOM   2590 1HB  GLN A 169       8.742  29.331  12.698  1.00  0.00           H  
ATOM   2591 2HB  GLN A 169       9.923  29.204  11.403  1.00  0.00           H  
ATOM   2592 1HG  GLN A 169      10.150  27.821  14.084  1.00  0.00           H  
ATOM   2593 2HG  GLN A 169       9.542  27.079  12.577  1.00  0.00           H  
ATOM   2594 1HE2 GLN A 169      13.384  26.815  13.382  1.00  0.00           H  
ATOM   2595 2HE2 GLN A 169      12.094  27.018  14.520  1.00  0.00           H  
ATOM   2596  N   VAL A 170       9.500  32.571  13.064  1.00  0.00           N  
ATOM   2597  CA  VAL A 170       9.182  33.839  12.419  1.00  0.00           C  
ATOM   2598  C   VAL A 170       9.698  35.027  13.232  1.00  0.00           C  
ATOM   2599  O   VAL A 170      10.480  35.823  12.710  1.00  0.00           O  
ATOM   2600  CB  VAL A 170       7.659  33.971  12.232  1.00  0.00           C  
ATOM   2601  CG1 VAL A 170       7.136  32.866  11.326  1.00  0.00           C  
ATOM   2602  CG2 VAL A 170       6.966  33.932  13.586  1.00  0.00           C  
ATOM   2603  H   VAL A 170       9.178  32.404  14.007  1.00  0.00           H  
ATOM   2604  HA  VAL A 170       9.660  33.858  11.439  1.00  0.00           H  
ATOM   2605  HB  VAL A 170       7.443  34.919  11.740  1.00  0.00           H  
ATOM   2606 1HG1 VAL A 170       6.058  32.975  11.205  1.00  0.00           H  
ATOM   2607 2HG1 VAL A 170       7.619  32.936  10.352  1.00  0.00           H  
ATOM   2608 3HG1 VAL A 170       7.354  31.896  11.772  1.00  0.00           H  
ATOM   2609 1HG2 VAL A 170       5.889  34.027  13.446  1.00  0.00           H  
ATOM   2610 2HG2 VAL A 170       7.186  32.986  14.080  1.00  0.00           H  
ATOM   2611 3HG2 VAL A 170       7.325  34.756  14.202  1.00  0.00           H  
ATOM   2612  N   VAL A 171      11.152  34.556  16.367  1.00  0.00           N  
ATOM   2613  CA  VAL A 171      12.305  34.095  17.160  1.00  0.00           C  
ATOM   2614  C   VAL A 171      12.838  32.806  16.562  1.00  0.00           C  
ATOM   2615  O   VAL A 171      12.064  31.912  16.152  1.00  0.00           O  
ATOM   2616  CB  VAL A 171      11.909  33.857  18.629  1.00  0.00           C  
ATOM   2617  CG1 VAL A 171      10.920  32.705  18.735  1.00  0.00           C  
ATOM   2618  CG2 VAL A 171      13.152  33.578  19.461  1.00  0.00           C  
ATOM   2619  H   VAL A 171      10.345  34.932  16.844  1.00  0.00           H  
ATOM   2620  HA  VAL A 171      13.075  34.867  17.133  1.00  0.00           H  
ATOM   2621  HB  VAL A 171      11.408  34.747  19.010  1.00  0.00           H  
ATOM   2622 1HG1 VAL A 171      10.651  32.551  19.780  1.00  0.00           H  
ATOM   2623 2HG1 VAL A 171      10.024  32.942  18.161  1.00  0.00           H  
ATOM   2624 3HG1 VAL A 171      11.376  31.797  18.340  1.00  0.00           H  
ATOM   2625 1HG2 VAL A 171      12.865  33.411  20.499  1.00  0.00           H  
ATOM   2626 2HG2 VAL A 171      13.656  32.691  19.077  1.00  0.00           H  
ATOM   2627 3HG2 VAL A 171      13.827  34.432  19.405  1.00  0.00           H  
ATOM   2628  N   SER A 172      14.158  32.668  16.451  1.00  0.00           N  
ATOM   2629  CA  SER A 172      14.764  31.458  15.885  1.00  0.00           C  
ATOM   2630  C   SER A 172      15.011  30.411  16.960  1.00  0.00           C  
ATOM   2631  O   SER A 172      15.131  30.770  18.148  1.00  0.00           O  
ATOM   2632  CB  SER A 172      16.070  31.798  15.194  1.00  0.00           C  
ATOM   2633  OG  SER A 172      17.031  32.228  16.119  1.00  0.00           O  
ATOM   2634  H   SER A 172      14.757  33.418  16.765  1.00  0.00           H  
ATOM   2635  HA  SER A 172      14.077  31.039  15.149  1.00  0.00           H  
ATOM   2636 1HB  SER A 172      16.440  30.921  14.663  1.00  0.00           H  
ATOM   2637 2HB  SER A 172      15.898  32.579  14.455  1.00  0.00           H  
ATOM   2638  HG  SER A 172      17.687  32.713  15.614  1.00  0.00           H  
ATOM   2639  N   GLN A 173      15.137  29.131  16.565  1.00  0.00           N  
ATOM   2640  CA  GLN A 173      15.505  28.091  17.500  1.00  0.00           C  
ATOM   2641  C   GLN A 173      16.821  28.482  18.218  1.00  0.00           C  
ATOM   2642  O   GLN A 173      16.999  28.188  19.396  1.00  0.00           O  
ATOM   2643  CB  GLN A 173      15.655  26.750  16.776  1.00  0.00           C  
ATOM   2644  CG  GLN A 173      14.345  26.160  16.283  1.00  0.00           C  
ATOM   2645  CD  GLN A 173      14.547  24.874  15.504  1.00  0.00           C  
ATOM   2646  OE1 GLN A 173      15.613  24.642  14.927  1.00  0.00           O  
ATOM   2647  NE2 GLN A 173      13.522  24.029  15.482  1.00  0.00           N  
ATOM   2648  H   GLN A 173      14.972  28.888  15.599  1.00  0.00           H  
ATOM   2649  HA  GLN A 173      14.714  27.999  18.244  1.00  0.00           H  
ATOM   2650 1HB  GLN A 173      16.314  26.872  15.917  1.00  0.00           H  
ATOM   2651 2HB  GLN A 173      16.120  26.026  17.445  1.00  0.00           H  
ATOM   2652 1HG  GLN A 173      13.709  25.943  17.141  1.00  0.00           H  
ATOM   2653 2HG  GLN A 173      13.856  26.882  15.629  1.00  0.00           H  
ATOM   2654 1HE2 GLN A 173      13.597  23.164  14.984  1.00  0.00           H  
ATOM   2655 2HE2 GLN A 173      12.676  24.256  15.964  1.00  0.00           H  
ATOM   2656  N   GLY A 174      17.740  29.061  17.453  1.00  0.00           N  
ATOM   2657  CA  GLY A 174      19.061  29.397  18.005  1.00  0.00           C  
ATOM   2658  C   GLY A 174      18.954  30.483  19.070  1.00  0.00           C  
ATOM   2659  O   GLY A 174      19.656  30.425  20.087  1.00  0.00           O  
ATOM   2660  H   GLY A 174      17.542  29.276  16.486  1.00  0.00           H  
ATOM   2661 1HA  GLY A 174      19.513  28.503  18.436  1.00  0.00           H  
ATOM   2662 2HA  GLY A 174      19.716  29.733  17.202  1.00  0.00           H  
ATOM   2663  N   VAL A 175      18.090  31.461  18.885  1.00  0.00           N  
ATOM   2664  CA  VAL A 175      17.915  32.506  19.927  1.00  0.00           C  
ATOM   2665  C   VAL A 175      17.295  31.880  21.161  1.00  0.00           C  
ATOM   2666  O   VAL A 175      17.640  32.283  22.281  1.00  0.00           O  
ATOM   2667  CB  VAL A 175      17.013  33.651  19.428  1.00  0.00           C  
ATOM   2668  CG1 VAL A 175      16.702  34.617  20.561  1.00  0.00           C  
ATOM   2669  CG2 VAL A 175      17.688  34.374  18.272  1.00  0.00           C  
ATOM   2670  H   VAL A 175      17.540  31.512  18.039  1.00  0.00           H  
ATOM   2671  HA  VAL A 175      18.894  32.923  20.167  1.00  0.00           H  
ATOM   2672  HB  VAL A 175      16.064  33.233  19.092  1.00  0.00           H  
ATOM   2673 1HG1 VAL A 175      16.064  35.419  20.190  1.00  0.00           H  
ATOM   2674 2HG1 VAL A 175      16.188  34.085  21.361  1.00  0.00           H  
ATOM   2675 3HG1 VAL A 175      17.631  35.040  20.943  1.00  0.00           H  
ATOM   2676 1HG2 VAL A 175      17.044  35.181  17.923  1.00  0.00           H  
ATOM   2677 2HG2 VAL A 175      18.639  34.787  18.606  1.00  0.00           H  
ATOM   2678 3HG2 VAL A 175      17.863  33.672  17.456  1.00  0.00           H  
ATOM   2679  N   GLN A 176      16.389  30.884  21.038  1.00  0.00           N  
ATOM   2680  CA  GLN A 176      15.848  30.194  22.213  1.00  0.00           C  
ATOM   2681  C   GLN A 176      16.921  29.375  22.912  1.00  0.00           C  
ATOM   2682  O   GLN A 176      17.003  29.386  24.141  1.00  0.00           O  
ATOM   2683  CB  GLN A 176      14.680  29.287  21.817  1.00  0.00           C  
ATOM   2684  CG  GLN A 176      13.431  30.035  21.381  1.00  0.00           C  
ATOM   2685  CD  GLN A 176      12.327  29.101  20.924  1.00  0.00           C  
ATOM   2686  OE1 GLN A 176      11.813  28.295  21.705  1.00  0.00           O  
ATOM   2687  NE2 GLN A 176      11.955  29.203  19.653  1.00  0.00           N  
ATOM   2688  H   GLN A 176      16.077  30.608  20.118  1.00  0.00           H  
ATOM   2689  HA  GLN A 176      15.483  30.943  22.916  1.00  0.00           H  
ATOM   2690 1HB  GLN A 176      14.986  28.637  20.997  1.00  0.00           H  
ATOM   2691 2HB  GLN A 176      14.413  28.649  22.659  1.00  0.00           H  
ATOM   2692 1HG  GLN A 176      13.058  30.620  22.222  1.00  0.00           H  
ATOM   2693 2HG  GLN A 176      13.686  30.695  20.552  1.00  0.00           H  
ATOM   2694 1HE2 GLN A 176      11.231  28.612  19.294  1.00  0.00           H  
ATOM   2695 2HE2 GLN A 176      12.398  29.870  19.054  1.00  0.00           H  
ATOM   2696  N   THR A 177      17.778  28.708  22.151  1.00  0.00           N  
ATOM   2697  CA  THR A 177      18.884  27.914  22.708  1.00  0.00           C  
ATOM   2698  C   THR A 177      19.778  28.821  23.549  1.00  0.00           C  
ATOM   2699  O   THR A 177      20.267  28.457  24.638  1.00  0.00           O  
ATOM   2700  CB  THR A 177      19.714  27.234  21.603  1.00  0.00           C  
ATOM   2701  OG1 THR A 177      18.881  26.332  20.863  1.00  0.00           O  
ATOM   2702  CG2 THR A 177      20.878  26.464  22.208  1.00  0.00           C  
ATOM   2703  H   THR A 177      17.660  28.752  21.149  1.00  0.00           H  
ATOM   2704  HA  THR A 177      18.464  27.133  23.342  1.00  0.00           H  
ATOM   2705  HB  THR A 177      20.102  27.991  20.922  1.00  0.00           H  
ATOM   2706  HG1 THR A 177      18.157  26.821  20.464  1.00  0.00           H  
ATOM   2707 1HG2 THR A 177      21.453  25.991  21.413  1.00  0.00           H  
ATOM   2708 2HG2 THR A 177      21.519  27.149  22.762  1.00  0.00           H  
ATOM   2709 3HG2 THR A 177      20.496  25.699  22.883  1.00  0.00           H  
ATOM   2710  N   GLN A 178      20.069  30.022  23.031  1.00  0.00           N  
ATOM   2711  CA  GLN A 178      20.905  30.983  23.768  1.00  0.00           C  
ATOM   2712  C   GLN A 178      20.211  31.352  25.067  1.00  0.00           C  
ATOM   2713  O   GLN A 178      20.843  31.389  26.128  1.00  0.00           O  
ATOM   2714  CB  GLN A 178      21.174  32.240  22.936  1.00  0.00           C  
ATOM   2715  CG  GLN A 178      22.091  32.015  21.747  1.00  0.00           C  
ATOM   2716  CD  GLN A 178      22.265  33.265  20.905  1.00  0.00           C  
ATOM   2717  OE1 GLN A 178      21.401  34.146  20.891  1.00  0.00           O  
ATOM   2718  NE2 GLN A 178      23.386  33.349  20.197  1.00  0.00           N  
ATOM   2719  H   GLN A 178      19.712  30.277  22.121  1.00  0.00           H  
ATOM   2720  HA  GLN A 178      21.861  30.510  23.990  1.00  0.00           H  
ATOM   2721 1HB  GLN A 178      20.231  32.638  22.563  1.00  0.00           H  
ATOM   2722 2HB  GLN A 178      21.625  33.005  23.569  1.00  0.00           H  
ATOM   2723 1HG  GLN A 178      23.072  31.708  22.110  1.00  0.00           H  
ATOM   2724 2HG  GLN A 178      21.666  31.234  21.116  1.00  0.00           H  
ATOM   2725 1HE2 GLN A 178      23.556  34.151  19.622  1.00  0.00           H  
ATOM   2726 2HE2 GLN A 178      24.060  32.611  20.237  1.00  0.00           H  
ATOM   2727  N   THR A 179      18.881  31.556  25.042  1.00  0.00           N  
ATOM   2728  CA  THR A 179      18.206  31.859  26.325  1.00  0.00           C  
ATOM   2729  C   THR A 179      18.289  30.694  27.307  1.00  0.00           C  
ATOM   2730  O   THR A 179      18.438  30.961  28.521  1.00  0.00           O  
ATOM   2731  CB  THR A 179      16.727  32.224  26.102  1.00  0.00           C  
ATOM   2732  OG1 THR A 179      16.640  33.395  25.278  1.00  0.00           O  
ATOM   2733  CG2 THR A 179      16.037  32.492  27.431  1.00  0.00           C  
ATOM   2734  H   THR A 179      18.332  31.512  24.196  1.00  0.00           H  
ATOM   2735  HA  THR A 179      18.704  32.713  26.785  1.00  0.00           H  
ATOM   2736  HB  THR A 179      16.221  31.402  25.596  1.00  0.00           H  
ATOM   2737  HG1 THR A 179      15.777  33.801  25.391  1.00  0.00           H  
ATOM   2738 1HG2 THR A 179      14.993  32.749  27.254  1.00  0.00           H  
ATOM   2739 2HG2 THR A 179      16.092  31.601  28.055  1.00  0.00           H  
ATOM   2740 3HG2 THR A 179      16.533  33.320  27.937  1.00  0.00           H  
ATOM   2741  N   LEU A 180      18.117  29.466  26.831  1.00  0.00           N  
ATOM   2742  CA  LEU A 180      18.229  28.316  27.721  1.00  0.00           C  
ATOM   2743  C   LEU A 180      19.634  28.204  28.313  1.00  0.00           C  
ATOM   2744  O   LEU A 180      19.794  28.015  29.524  1.00  0.00           O  
ATOM   2745  CB  LEU A 180      17.882  27.028  26.964  1.00  0.00           C  
ATOM   2746  CG  LEU A 180      17.928  25.737  27.791  1.00  0.00           C  
ATOM   2747  CD1 LEU A 180      16.937  25.835  28.943  1.00  0.00           C  
ATOM   2748  CD2 LEU A 180      17.611  24.549  26.896  1.00  0.00           C  
ATOM   2749  H   LEU A 180      17.908  29.314  25.855  1.00  0.00           H  
ATOM   2750  HA  LEU A 180      17.523  28.443  28.541  1.00  0.00           H  
ATOM   2751 1HB  LEU A 180      16.876  27.125  26.558  1.00  0.00           H  
ATOM   2752 2HB  LEU A 180      18.578  26.915  26.133  1.00  0.00           H  
ATOM   2753  HG  LEU A 180      18.924  25.614  28.218  1.00  0.00           H  
ATOM   2754 1HD1 LEU A 180      16.971  24.918  29.531  1.00  0.00           H  
ATOM   2755 2HD1 LEU A 180      17.200  26.681  29.578  1.00  0.00           H  
ATOM   2756 3HD1 LEU A 180      15.932  25.975  28.547  1.00  0.00           H  
ATOM   2757 1HD2 LEU A 180      17.645  23.631  27.484  1.00  0.00           H  
ATOM   2758 2HD2 LEU A 180      16.614  24.670  26.470  1.00  0.00           H  
ATOM   2759 3HD2 LEU A 180      18.345  24.492  26.092  1.00  0.00           H  
ATOM   2760  N   GLN A 181      20.684  28.447  27.504  1.00  0.00           N  
ATOM   2761  CA  GLN A 181      22.040  28.334  28.077  1.00  0.00           C  
ATOM   2762  C   GLN A 181      22.203  29.428  29.158  1.00  0.00           C  
ATOM   2763  O   GLN A 181      22.908  29.134  30.162  1.00  0.00           O  
ATOM   2764  CB  GLN A 181      23.114  28.477  26.995  1.00  0.00           C  
ATOM   2765  CG  GLN A 181      23.178  27.310  26.024  1.00  0.00           C  
ATOM   2766  CD  GLN A 181      24.199  27.528  24.923  1.00  0.00           C  
ATOM   2767  OE1 GLN A 181      24.528  28.667  24.580  1.00  0.00           O  
ATOM   2768  NE2 GLN A 181      24.706  26.436  24.363  1.00  0.00           N  
ATOM   2769  H   GLN A 181      20.580  28.701  26.532  1.00  0.00           H  
ATOM   2770  HA  GLN A 181      22.142  27.349  28.532  1.00  0.00           H  
ATOM   2771 1HB  GLN A 181      22.931  29.384  26.419  1.00  0.00           H  
ATOM   2772 2HB  GLN A 181      24.092  28.578  27.464  1.00  0.00           H  
ATOM   2773 1HG  GLN A 181      23.455  26.409  26.573  1.00  0.00           H  
ATOM   2774 2HG  GLN A 181      22.200  27.180  25.563  1.00  0.00           H  
ATOM   2775 1HE2 GLN A 181      25.383  26.518  23.631  1.00  0.00           H  
ATOM   2776 2HE2 GLN A 181      24.411  25.532  24.671  1.00  0.00           H  
ATOM   2777  N   ILE A 182      21.726  30.631  28.923  1.00  0.00           N  
ATOM   2778  CA  ILE A 182      21.855  31.708  29.940  1.00  0.00           C  
ATOM   2779  C   ILE A 182      21.164  31.330  31.240  1.00  0.00           C  
ATOM   2780  O   ILE A 182      21.728  31.426  32.330  1.00  0.00           O  
ATOM   2781  CB  ILE A 182      21.265  33.035  29.428  1.00  0.00           C  
ATOM   2782  CG1 ILE A 182      22.116  33.590  28.283  1.00  0.00           C  
ATOM   2783  CG2 ILE A 182      21.167  34.045  30.561  1.00  0.00           C  
ATOM   2784  CD1 ILE A 182      21.464  34.732  27.536  1.00  0.00           C  
ATOM   2785  H   ILE A 182      21.266  30.834  28.047  1.00  0.00           H  
ATOM   2786  HA  ILE A 182      22.913  31.863  30.147  1.00  0.00           H  
ATOM   2787  HB  ILE A 182      20.269  32.858  29.024  1.00  0.00           H  
ATOM   2788 1HG1 ILE A 182      23.070  33.939  28.675  1.00  0.00           H  
ATOM   2789 2HG1 ILE A 182      22.328  32.795  27.568  1.00  0.00           H  
ATOM   2790 1HG2 ILE A 182      20.749  34.977  30.181  1.00  0.00           H  
ATOM   2791 2HG2 ILE A 182      20.522  33.651  31.344  1.00  0.00           H  
ATOM   2792 3HG2 ILE A 182      22.160  34.233  30.968  1.00  0.00           H  
ATOM   2793 1HD1 ILE A 182      22.127  35.072  26.740  1.00  0.00           H  
ATOM   2794 2HD1 ILE A 182      20.522  34.394  27.105  1.00  0.00           H  
ATOM   2795 3HD1 ILE A 182      21.274  35.555  28.224  1.00  0.00           H  
ATOM   2796  N   ALA A 183      19.955  30.783  31.122  1.00  0.00           N  
ATOM   2797  CA  ALA A 183      19.211  30.341  32.310  1.00  0.00           C  
ATOM   2798  C   ALA A 183      19.964  29.250  33.042  1.00  0.00           C  
ATOM   2799  O   ALA A 183      20.063  29.298  34.274  1.00  0.00           O  
ATOM   2800  CB  ALA A 183      17.822  29.851  31.926  1.00  0.00           C  
ATOM   2801  H   ALA A 183      19.538  30.667  30.209  1.00  0.00           H  
ATOM   2802  HA  ALA A 183      19.108  31.193  32.982  1.00  0.00           H  
ATOM   2803 1HB  ALA A 183      17.290  29.529  32.821  1.00  0.00           H  
ATOM   2804 2HB  ALA A 183      17.271  30.661  31.448  1.00  0.00           H  
ATOM   2805 3HB  ALA A 183      17.910  29.014  31.236  1.00  0.00           H  
ATOM   2806  N   LEU A 184      20.545  28.294  32.303  1.00  0.00           N  
ATOM   2807  CA  LEU A 184      21.237  27.196  32.994  1.00  0.00           C  
ATOM   2808  C   LEU A 184      22.531  27.633  33.665  1.00  0.00           C  
ATOM   2809  O   LEU A 184      22.968  26.993  34.667  1.00  0.00           O  
ATOM   2810  CB  LEU A 184      21.545  26.067  32.002  1.00  0.00           C  
ATOM   2811  CG  LEU A 184      20.325  25.331  31.433  1.00  0.00           C  
ATOM   2812  CD1 LEU A 184      20.781  24.336  30.374  1.00  0.00           C  
ATOM   2813  CD2 LEU A 184      19.584  24.629  32.561  1.00  0.00           C  
ATOM   2814  H   LEU A 184      20.523  28.303  31.293  1.00  0.00           H  
ATOM   2815  HA  LEU A 184      20.582  26.811  33.775  1.00  0.00           H  
ATOM   2816 1HB  LEU A 184      22.101  26.484  31.164  1.00  0.00           H  
ATOM   2817 2HB  LEU A 184      22.175  25.330  32.499  1.00  0.00           H  
ATOM   2818  HG  LEU A 184      19.659  26.048  30.952  1.00  0.00           H  
ATOM   2819 1HD1 LEU A 184      19.915  23.813  29.970  1.00  0.00           H  
ATOM   2820 2HD1 LEU A 184      21.291  24.867  29.571  1.00  0.00           H  
ATOM   2821 3HD1 LEU A 184      21.463  23.614  30.823  1.00  0.00           H  
ATOM   2822 1HD2 LEU A 184      18.717  24.106  32.156  1.00  0.00           H  
ATOM   2823 2HD2 LEU A 184      20.249  23.911  33.041  1.00  0.00           H  
ATOM   2824 3HD2 LEU A 184      19.255  25.365  33.294  1.00  0.00           H  
ATOM   2825  N   LEU A 185      23.091  28.759  33.264  1.00  0.00           N  
ATOM   2826  CA  LEU A 185      24.325  29.314  33.867  1.00  0.00           C  
ATOM   2827  C   LEU A 185      24.023  30.066  35.149  1.00  0.00           C  
ATOM   2828  O   LEU A 185      24.950  30.340  35.936  1.00  0.00           O  
ATOM   2829  CB  LEU A 185      25.031  30.256  32.883  1.00  0.00           C  
ATOM   2830  CG  LEU A 185      25.563  29.602  31.602  1.00  0.00           C  
ATOM   2831  CD1 LEU A 185      26.127  30.675  30.680  1.00  0.00           C  
ATOM   2832  CD2 LEU A 185      26.625  28.574  31.959  1.00  0.00           C  
ATOM   2833  H   LEU A 185      22.646  29.258  32.507  1.00  0.00           H  
ATOM   2834  HA  LEU A 185      24.997  28.489  34.100  1.00  0.00           H  
ATOM   2835 1HB  LEU A 185      24.333  31.039  32.590  1.00  0.00           H  
ATOM   2836 2HB  LEU A 185      25.874  30.722  33.392  1.00  0.00           H  
ATOM   2837  HG  LEU A 185      24.743  29.110  31.077  1.00  0.00           H  
ATOM   2838 1HD1 LEU A 185      26.505  30.210  29.769  1.00  0.00           H  
ATOM   2839 2HD1 LEU A 185      25.341  31.385  30.425  1.00  0.00           H  
ATOM   2840 3HD1 LEU A 185      26.940  31.196  31.185  1.00  0.00           H  
ATOM   2841 1HD2 LEU A 185      27.003  28.108  31.048  1.00  0.00           H  
ATOM   2842 2HD2 LEU A 185      27.446  29.065  32.483  1.00  0.00           H  
ATOM   2843 3HD2 LEU A 185      26.190  27.809  32.604  1.00  0.00           H  
ATOM   2844  N   ALA A 186      22.750  30.408  35.390  1.00  0.00           N  
ATOM   2845  CA  ALA A 186      22.381  31.067  36.645  1.00  0.00           C  
ATOM   2846  C   ALA A 186      22.480  30.095  37.828  1.00  0.00           C  
ATOM   2847  O   ALA A 186      22.546  28.861  37.674  1.00  0.00           O  
ATOM   2848  CB  ALA A 186      20.976  31.643  36.547  1.00  0.00           C  
ATOM   2849  H   ALA A 186      22.032  30.214  34.707  1.00  0.00           H  
ATOM   2850  HA  ALA A 186      23.085  31.881  36.820  1.00  0.00           H  
ATOM   2851 1HB  ALA A 186      20.716  32.130  37.487  1.00  0.00           H  
ATOM   2852 2HB  ALA A 186      20.938  32.373  35.738  1.00  0.00           H  
ATOM   2853 3HB  ALA A 186      20.267  30.841  36.346  1.00  0.00           H  
ATOM   2854  N   SER A 187      22.483  30.626  39.037  1.00  0.00           N  
ATOM   2855  CA  SER A 187      22.639  29.842  40.268  1.00  0.00           C  
ATOM   2856  C   SER A 187      21.426  28.938  40.522  1.00  0.00           C  
ATOM   2857  O   SER A 187      20.264  29.328  40.301  1.00  0.00           O  
ATOM   2858  CB  SER A 187      22.843  30.769  41.451  1.00  0.00           C  
ATOM   2859  OG  SER A 187      22.911  30.046  42.649  1.00  0.00           O  
ATOM   2860  H   SER A 187      22.371  31.628  39.103  1.00  0.00           H  
ATOM   2861  HA  SER A 187      23.518  29.205  40.163  1.00  0.00           H  
ATOM   2862 1HB  SER A 187      23.762  31.337  41.313  1.00  0.00           H  
ATOM   2863 2HB  SER A 187      22.022  31.483  41.499  1.00  0.00           H  
ATOM   2864  HG  SER A 187      23.658  29.450  42.557  1.00  0.00           H  
ATOM   2865  N   LEU A 188      21.697  27.738  41.058  1.00  0.00           N  
ATOM   2866  CA  LEU A 188      20.564  26.822  41.321  1.00  0.00           C  
ATOM   2867  C   LEU A 188      19.676  27.405  42.416  1.00  0.00           C  
ATOM   2868  O   LEU A 188      18.463  27.210  42.338  1.00  0.00           O  
ATOM   2869  CB  LEU A 188      21.067  25.436  41.743  1.00  0.00           C  
ATOM   2870  CG  LEU A 188      21.780  24.627  40.652  1.00  0.00           C  
ATOM   2871  CD1 LEU A 188      22.359  23.356  41.259  1.00  0.00           C  
ATOM   2872  CD2 LEU A 188      20.799  24.302  39.536  1.00  0.00           C  
ATOM   2873  H   LEU A 188      22.634  27.439  41.286  1.00  0.00           H  
ATOM   2874  HA  LEU A 188      19.986  26.714  40.404  1.00  0.00           H  
ATOM   2875 1HB  LEU A 188      21.760  25.555  42.574  1.00  0.00           H  
ATOM   2876 2HB  LEU A 188      20.216  24.848  42.088  1.00  0.00           H  
ATOM   2877  HG  LEU A 188      22.608  25.210  40.249  1.00  0.00           H  
ATOM   2878 1HD1 LEU A 188      22.867  22.781  40.484  1.00  0.00           H  
ATOM   2879 2HD1 LEU A 188      23.072  23.618  42.041  1.00  0.00           H  
ATOM   2880 3HD1 LEU A 188      21.555  22.758  41.686  1.00  0.00           H  
ATOM   2881 1HD2 LEU A 188      21.306  23.727  38.761  1.00  0.00           H  
ATOM   2882 2HD2 LEU A 188      19.971  23.717  39.938  1.00  0.00           H  
ATOM   2883 3HD2 LEU A 188      20.414  25.228  39.109  1.00  0.00           H  
ATOM   2884  N   LYS A 189      20.257  28.098  43.414  1.00  0.00           N  
ATOM   2885  CA  LYS A 189      19.405  28.566  44.517  1.00  0.00           C  
ATOM   2886  C   LYS A 189      18.537  29.706  44.082  1.00  0.00           C  
ATOM   2887  O   LYS A 189      17.329  29.787  44.341  1.00  0.00           O  
ATOM   2888  CB  LYS A 189      20.247  28.994  45.720  1.00  0.00           C  
ATOM   2889  CG  LYS A 189      20.982  27.853  46.411  1.00  0.00           C  
ATOM   2890  CD  LYS A 189      20.008  26.883  47.062  1.00  0.00           C  
ATOM   2891  CE  LYS A 189      20.741  25.781  47.814  1.00  0.00           C  
ATOM   2892  NZ  LYS A 189      19.800  24.806  48.429  1.00  0.00           N  
ATOM   2893  H   LYS A 189      21.245  28.306  43.433  1.00  0.00           H  
ATOM   2894  HA  LYS A 189      18.757  27.745  44.826  1.00  0.00           H  
ATOM   2895 1HB  LYS A 189      20.990  29.726  45.402  1.00  0.00           H  
ATOM   2896 2HB  LYS A 189      19.608  29.477  46.459  1.00  0.00           H  
ATOM   2897 1HG  LYS A 189      21.586  27.313  45.681  1.00  0.00           H  
ATOM   2898 2HG  LYS A 189      21.644  28.257  47.176  1.00  0.00           H  
ATOM   2899 1HD  LYS A 189      19.367  27.423  47.760  1.00  0.00           H  
ATOM   2900 2HD  LYS A 189      19.379  26.429  46.296  1.00  0.00           H  
ATOM   2901 1HE  LYS A 189      21.399  25.250  47.129  1.00  0.00           H  
ATOM   2902 2HE  LYS A 189      21.352  26.223  48.601  1.00  0.00           H  
ATOM   2903 1HZ  LYS A 189      20.325  24.094  48.918  1.00  0.00           H  
ATOM   2904 2HZ  LYS A 189      19.196  25.286  49.082  1.00  0.00           H  
ATOM   2905 3HZ  LYS A 189      19.241  24.376  47.707  1.00  0.00           H  
ATOM   2906  N   ALA A 190      19.136  30.684  43.365  1.00  0.00           N  
ATOM   2907  CA  ALA A 190      18.399  31.812  42.874  1.00  0.00           C  
ATOM   2908  C   ALA A 190      17.268  31.380  41.934  1.00  0.00           C  
ATOM   2909  O   ALA A 190      16.234  32.045  41.875  1.00  0.00           O  
ATOM   2910  CB  ALA A 190      19.343  32.778  42.173  1.00  0.00           C  
ATOM   2911  H   ALA A 190      20.125  30.620  43.170  1.00  0.00           H  
ATOM   2912  HA  ALA A 190      17.940  32.314  43.726  1.00  0.00           H  
ATOM   2913 1HB  ALA A 190      18.779  33.633  41.802  1.00  0.00           H  
ATOM   2914 2HB  ALA A 190      20.101  33.121  42.878  1.00  0.00           H  
ATOM   2915 3HB  ALA A 190      19.827  32.272  41.339  1.00  0.00           H  
ATOM   2916  N   THR A 191      17.475  30.340  41.124  1.00  0.00           N  
ATOM   2917  CA  THR A 191      16.428  29.902  40.201  1.00  0.00           C  
ATOM   2918  C   THR A 191      15.156  29.536  40.956  1.00  0.00           C  
ATOM   2919  O   THR A 191      14.070  29.915  40.482  1.00  0.00           O  
ATOM   2920  CB  THR A 191      16.894  28.700  39.358  1.00  0.00           C  
ATOM   2921  OG1 THR A 191      17.256  27.617  40.225  1.00  0.00           O  
ATOM   2922  CG2 THR A 191      18.091  29.081  38.502  1.00  0.00           C  
ATOM   2923  H   THR A 191      18.355  29.845  41.140  1.00  0.00           H  
ATOM   2924  HA  THR A 191      16.197  30.725  39.524  1.00  0.00           H  
ATOM   2925  HB  THR A 191      16.080  28.373  38.711  1.00  0.00           H  
ATOM   2926  HG1 THR A 191      17.431  27.958  41.106  1.00  0.00           H  
ATOM   2927 1HG2 THR A 191      18.406  28.220  37.913  1.00  0.00           H  
ATOM   2928 2HG2 THR A 191      17.815  29.897  37.833  1.00  0.00           H  
ATOM   2929 3HG2 THR A 191      18.911  29.400  39.144  1.00  0.00           H  
ATOM   2930  N   VAL A 192      15.286  28.866  42.095  1.00  0.00           N  
ATOM   2931  CA  VAL A 192      14.080  28.497  42.840  1.00  0.00           C  
ATOM   2932  C   VAL A 192      13.650  29.557  43.835  1.00  0.00           C  
ATOM   2933  O   VAL A 192      12.487  29.521  44.284  1.00  0.00           O  
ATOM   2934  CB  VAL A 192      14.312  27.175  43.596  1.00  0.00           C  
ATOM   2935  CG1 VAL A 192      14.660  26.059  42.623  1.00  0.00           C  
ATOM   2936  CG2 VAL A 192      15.415  27.356  44.628  1.00  0.00           C  
ATOM   2937  H   VAL A 192      16.190  28.604  42.461  1.00  0.00           H  
ATOM   2938  HA  VAL A 192      13.263  28.359  42.130  1.00  0.00           H  
ATOM   2939  HB  VAL A 192      13.388  26.888  44.098  1.00  0.00           H  
ATOM   2940 1HG1 VAL A 192      14.820  25.132  43.175  1.00  0.00           H  
ATOM   2941 2HG1 VAL A 192      13.841  25.923  41.917  1.00  0.00           H  
ATOM   2942 3HG1 VAL A 192      15.569  26.319  42.081  1.00  0.00           H  
ATOM   2943 1HG2 VAL A 192      15.573  26.418  45.159  1.00  0.00           H  
ATOM   2944 2HG2 VAL A 192      16.337  27.649  44.127  1.00  0.00           H  
ATOM   2945 3HG2 VAL A 192      15.126  28.130  45.338  1.00  0.00           H  
ATOM   2946  N   ASP A 193      14.530  30.483  44.233  1.00  0.00           N  
ATOM   2947  CA  ASP A 193      14.128  31.500  45.200  1.00  0.00           C  
ATOM   2948  C   ASP A 193      13.443  32.680  44.514  1.00  0.00           C  
ATOM   2949  O   ASP A 193      12.568  33.381  45.061  1.00  0.00           O  
ATOM   2950  CB  ASP A 193      15.342  31.996  45.990  1.00  0.00           C  
ATOM   2951  CG  ASP A 193      15.942  30.923  46.889  1.00  0.00           C  
ATOM   2952  OD1 ASP A 193      15.266  29.962  47.167  1.00  0.00           O  
ATOM   2953  OD2 ASP A 193      17.072  31.076  47.288  1.00  0.00           O  
ATOM   2954  H   ASP A 193      15.474  30.491  43.874  1.00  0.00           H  
ATOM   2955  HA  ASP A 193      13.417  31.054  45.896  1.00  0.00           H  
ATOM   2956 1HB  ASP A 193      16.110  32.342  45.298  1.00  0.00           H  
ATOM   2957 2HB  ASP A 193      15.051  32.846  46.608  1.00  0.00           H  
ATOM   2958  N   CYS A 194      13.776  32.945  43.231  1.00  0.00           N  
ATOM   2959  CA  CYS A 194      13.243  34.101  42.523  1.00  0.00           C  
ATOM   2960  C   CYS A 194      11.740  34.145  42.386  1.00  0.00           C  
ATOM   2961  O   CYS A 194      11.129  35.207  42.609  1.00  0.00           O  
ATOM   2962  CB  CYS A 194      13.847  34.165  41.120  1.00  0.00           C  
ATOM   2963  SG  CYS A 194      13.343  35.615  40.164  1.00  0.00           S  
ATOM   2964  H   CYS A 194      14.412  32.324  42.751  1.00  0.00           H  
ATOM   2965  HA  CYS A 194      13.520  35.001  43.072  1.00  0.00           H  
ATOM   2966 1HB  CYS A 194      14.935  34.170  41.192  1.00  0.00           H  
ATOM   2967 2HB  CYS A 194      13.560  33.275  40.560  1.00  0.00           H  
ATOM   2968  HG  CYS A 194      13.831  36.516  41.011  1.00  0.00           H  
ATOM   2969  N   VAL A 195      11.047  33.059  42.059  1.00  0.00           N  
ATOM   2970  CA  VAL A 195       9.610  33.043  41.924  1.00  0.00           C  
ATOM   2971  C   VAL A 195       8.892  33.491  43.191  1.00  0.00           C  
ATOM   2972  O   VAL A 195       7.814  34.102  43.067  1.00  0.00           O  
ATOM   2973  CB  VAL A 195       9.142  31.624  41.552  1.00  0.00           C  
ATOM   2974  CG1 VAL A 195       9.713  31.211  40.203  1.00  0.00           C  
ATOM   2975  CG2 VAL A 195       9.555  30.641  42.636  1.00  0.00           C  
ATOM   2976  H   VAL A 195      11.566  32.207  41.899  1.00  0.00           H  
ATOM   2977  HA  VAL A 195       9.330  33.731  41.126  1.00  0.00           H  
ATOM   2978  HB  VAL A 195       8.056  31.623  41.455  1.00  0.00           H  
ATOM   2979 1HG1 VAL A 195       9.371  30.205  39.956  1.00  0.00           H  
ATOM   2980 2HG1 VAL A 195       9.375  31.907  39.436  1.00  0.00           H  
ATOM   2981 3HG1 VAL A 195      10.801  31.222  40.251  1.00  0.00           H  
ATOM   2982 1HG2 VAL A 195       9.220  29.640  42.367  1.00  0.00           H  
ATOM   2983 2HG2 VAL A 195      10.641  30.646  42.737  1.00  0.00           H  
ATOM   2984 3HG2 VAL A 195       9.101  30.932  43.584  1.00  0.00           H  
ATOM   2985  N   THR A 196       9.478  33.309  44.369  1.00  0.00           N  
ATOM   2986  CA  THR A 196       8.818  33.772  45.599  1.00  0.00           C  
ATOM   2987  C   THR A 196       8.771  35.277  45.639  1.00  0.00           C  
ATOM   2988  O   THR A 196       7.841  35.847  46.240  1.00  0.00           O  
ATOM   2989  CB  THR A 196       9.532  33.250  46.860  1.00  0.00           C  
ATOM   2990  OG1 THR A 196      10.887  33.716  46.872  1.00  0.00           O  
ATOM   2991  CG2 THR A 196       9.522  31.729  46.888  1.00  0.00           C  
ATOM   2992  H   THR A 196      10.377  32.854  44.435  1.00  0.00           H  
ATOM   2993  HA  THR A 196       7.796  33.392  45.608  1.00  0.00           H  
ATOM   2994  HB  THR A 196       9.024  33.627  47.748  1.00  0.00           H  
ATOM   2995  HG1 THR A 196      11.248  33.673  45.983  1.00  0.00           H  
ATOM   2996 1HG2 THR A 196      10.030  31.379  47.786  1.00  0.00           H  
ATOM   2997 2HG2 THR A 196       8.492  31.372  46.890  1.00  0.00           H  
ATOM   2998 3HG2 THR A 196      10.036  31.346  46.007  1.00  0.00           H  
ATOM   2999  N   ALA A 197       9.670  35.978  44.934  1.00  0.00           N  
ATOM   3000  CA  ALA A 197       9.653  37.428  44.992  1.00  0.00           C  
ATOM   3001  C   ALA A 197       8.625  38.027  44.042  1.00  0.00           C  
ATOM   3002  O   ALA A 197       8.306  39.192  44.177  1.00  0.00           O  
ATOM   3003  CB  ALA A 197      11.038  37.978  44.683  1.00  0.00           C  
ATOM   3004  H   ALA A 197      10.362  35.517  44.361  1.00  0.00           H  
ATOM   3005  HA  ALA A 197       9.370  37.723  46.002  1.00  0.00           H  
ATOM   3006 1HB  ALA A 197      11.015  39.067  44.729  1.00  0.00           H  
ATOM   3007 2HB  ALA A 197      11.752  37.599  45.414  1.00  0.00           H  
ATOM   3008 3HB  ALA A 197      11.339  37.663  43.685  1.00  0.00           H  
ATOM   3009  N   PHE A 198       8.122  37.279  43.071  1.00  0.00           N  
ATOM   3010  CA  PHE A 198       7.250  37.834  42.052  1.00  0.00           C  
ATOM   3011  C   PHE A 198       5.935  38.397  42.579  1.00  0.00           C  
ATOM   3012  O   PHE A 198       5.452  39.356  41.945  1.00  0.00           O  
ATOM   3013  CB  PHE A 198       6.946  36.760  41.005  1.00  0.00           C  
ATOM   3014  CG  PHE A 198       8.141  36.354  40.190  1.00  0.00           C  
ATOM   3015  CD1 PHE A 198       9.193  37.235  39.989  1.00  0.00           C  
ATOM   3016  CD2 PHE A 198       8.214  35.092  39.621  1.00  0.00           C  
ATOM   3017  CE1 PHE A 198      10.293  36.863  39.238  1.00  0.00           C  
ATOM   3018  CE2 PHE A 198       9.312  34.716  38.872  1.00  0.00           C  
ATOM   3019  CZ  PHE A 198      10.352  35.603  38.680  1.00  0.00           C  
ATOM   3020  H   PHE A 198       8.352  36.296  43.040  1.00  0.00           H  
ATOM   3021  HA  PHE A 198       7.765  38.667  41.572  1.00  0.00           H  
ATOM   3022 1HB  PHE A 198       6.554  35.872  41.499  1.00  0.00           H  
ATOM   3023 2HB  PHE A 198       6.177  37.123  40.325  1.00  0.00           H  
ATOM   3024  HD1 PHE A 198       9.146  38.230  40.431  1.00  0.00           H  
ATOM   3025  HD2 PHE A 198       7.392  34.391  39.772  1.00  0.00           H  
ATOM   3026  HE1 PHE A 198      11.112  37.565  39.088  1.00  0.00           H  
ATOM   3027  HE2 PHE A 198       9.358  33.721  38.431  1.00  0.00           H  
ATOM   3028  HZ  PHE A 198      11.218  35.309  38.088  1.00  0.00           H  
ATOM   3029  N   GLU A 200       5.440  37.838  43.671  1.00  0.00           N  
ATOM   3030  CA  GLU A 200       4.177  38.341  44.219  1.00  0.00           C  
ATOM   3031  C   GLU A 200       4.396  39.358  45.327  1.00  0.00           C  
ATOM   3032  O   GLU A 200       3.544  39.568  46.202  1.00  0.00           O  
ATOM   3033  CB  GLU A 200       3.331  37.182  44.752  1.00  0.00           C  
ATOM   3034  CG  GLU A 200       3.945  36.448  45.935  1.00  0.00           C  
ATOM   3035  CD  GLU A 200       3.108  35.290  46.403  1.00  0.00           C  
ATOM   3036  OE1 GLU A 200       2.062  35.071  45.839  1.00  0.00           O  
ATOM   3037  OE2 GLU A 200       3.515  34.623  47.325  1.00  0.00           O  
ATOM   3038  H   GLU A 200       6.310  38.227  44.005  1.00  0.00           H  
ATOM   3039  HA  GLU A 200       3.627  38.838  43.420  1.00  0.00           H  
ATOM   3040 1HB  GLU A 200       2.355  37.556  45.060  1.00  0.00           H  
ATOM   3041 2HB  GLU A 200       3.166  36.456  43.956  1.00  0.00           H  
ATOM   3042 1HG  GLU A 200       4.929  36.077  45.648  1.00  0.00           H  
ATOM   3043 2HG  GLU A 200       4.077  37.150  46.756  1.00  0.00           H  
ATOM   3044  N   THR A 201       5.554  40.029  45.340  1.00  0.00           N  
ATOM   3045  CA  THR A 201       5.765  41.109  46.313  1.00  0.00           C  
ATOM   3046  C   THR A 201       4.686  42.178  46.123  1.00  0.00           C  
ATOM   3047  O   THR A 201       4.315  42.436  44.972  1.00  0.00           O  
ATOM   3048  CB  THR A 201       7.163  41.739  46.171  1.00  0.00           C  
ATOM   3049  OG1 THR A 201       8.165  40.737  46.390  1.00  0.00           O  
ATOM   3050  CG2 THR A 201       7.347  42.863  47.178  1.00  0.00           C  
ATOM   3051  H   THR A 201       6.291  39.804  44.687  1.00  0.00           H  
ATOM   3052  HA  THR A 201       5.683  40.691  47.317  1.00  0.00           H  
ATOM   3053  HB  THR A 201       7.282  42.137  45.164  1.00  0.00           H  
ATOM   3054  HG1 THR A 201       8.063  40.036  45.742  1.00  0.00           H  
ATOM   3055 1HG2 THR A 201       8.340  43.297  47.062  1.00  0.00           H  
ATOM   3056 2HG2 THR A 201       6.593  43.632  47.006  1.00  0.00           H  
ATOM   3057 3HG2 THR A 201       7.239  42.469  48.187  1.00  0.00           H  
ATOM   3058  N   ASP A 202       4.231  42.806  47.214  1.00  0.00           N  
ATOM   3059  CA  ASP A 202       3.194  43.834  47.004  1.00  0.00           C  
ATOM   3060  C   ASP A 202       3.825  45.180  46.704  1.00  0.00           C  
ATOM   3061  O   ASP A 202       4.546  45.674  47.585  1.00  0.00           O  
ATOM   3062  CB  ASP A 202       2.288  43.958  48.231  1.00  0.00           C  
ATOM   3063  CG  ASP A 202       1.150  44.949  48.030  1.00  0.00           C  
ATOM   3064  OD1 ASP A 202       1.144  45.621  47.026  1.00  0.00           O  
ATOM   3065  OD2 ASP A 202       0.298  45.026  48.882  1.00  0.00           O  
ATOM   3066  H   ASP A 202       4.553  42.617  48.152  1.00  0.00           H  
ATOM   3067  HA  ASP A 202       2.581  43.538  46.152  1.00  0.00           H  
ATOM   3068 1HB  ASP A 202       1.862  42.983  48.470  1.00  0.00           H  
ATOM   3069 2HB  ASP A 202       2.880  44.276  49.090  1.00  0.00           H  
ATOM   3070  N   PHE A 203       3.644  45.781  45.537  1.00  0.00           N  
ATOM   3071  CA  PHE A 203       4.213  47.095  45.261  1.00  0.00           C  
ATOM   3072  C   PHE A 203       3.152  48.190  45.326  1.00  0.00           C  
ATOM   3073  O   PHE A 203       3.402  49.307  44.889  1.00  0.00           O  
ATOM   3074  CB  PHE A 203       4.879  47.106  43.884  1.00  0.00           C  
ATOM   3075  CG  PHE A 203       6.062  46.186  43.775  1.00  0.00           C  
ATOM   3076  CD1 PHE A 203       5.921  44.913  43.243  1.00  0.00           C  
ATOM   3077  CD2 PHE A 203       7.316  46.590  44.205  1.00  0.00           C  
ATOM   3078  CE1 PHE A 203       7.008  44.065  43.143  1.00  0.00           C  
ATOM   3079  CE2 PHE A 203       8.405  45.746  44.105  1.00  0.00           C  
ATOM   3080  CZ  PHE A 203       8.249  44.481  43.573  1.00  0.00           C  
ATOM   3081  H   PHE A 203       3.100  45.320  44.821  1.00  0.00           H  
ATOM   3082  HA  PHE A 203       4.969  47.311  46.018  1.00  0.00           H  
ATOM   3083 1HB  PHE A 203       4.153  46.818  43.126  1.00  0.00           H  
ATOM   3084 2HB  PHE A 203       5.213  48.117  43.650  1.00  0.00           H  
ATOM   3085  HD1 PHE A 203       4.939  44.584  42.902  1.00  0.00           H  
ATOM   3086  HD2 PHE A 203       7.439  47.589  44.625  1.00  0.00           H  
ATOM   3087  HE1 PHE A 203       6.883  43.067  42.723  1.00  0.00           H  
ATOM   3088  HE2 PHE A 203       9.386  46.076  44.446  1.00  0.00           H  
ATOM   3089  HZ  PHE A 203       9.106  43.813  43.495  1.00  0.00           H  
ATOM   3090  N   ARG A 204       1.973  47.904  45.919  1.00  0.00           N  
ATOM   3091  CA  ARG A 204       0.924  48.961  45.885  1.00  0.00           C  
ATOM   3092  C   ARG A 204       1.330  50.200  46.641  1.00  0.00           C  
ATOM   3093  O   ARG A 204       0.988  51.312  46.204  1.00  0.00           O  
ATOM   3094  CB  ARG A 204      -0.383  48.450  46.473  1.00  0.00           C  
ATOM   3095  CG  ARG A 204      -1.538  49.437  46.419  1.00  0.00           C  
ATOM   3096  CD  ARG A 204      -2.794  48.842  46.943  1.00  0.00           C  
ATOM   3097  NE  ARG A 204      -2.683  48.494  48.350  1.00  0.00           N  
ATOM   3098  CZ  ARG A 204      -2.823  49.366  49.368  1.00  0.00           C  
ATOM   3099  NH1 ARG A 204      -3.079  50.631  49.119  1.00  0.00           N  
ATOM   3100  NH2 ARG A 204      -2.704  48.950  50.616  1.00  0.00           N  
ATOM   3101  H   ARG A 204       1.772  47.026  46.375  1.00  0.00           H  
ATOM   3102  HA  ARG A 204       0.748  49.241  44.846  1.00  0.00           H  
ATOM   3103 1HB  ARG A 204      -0.693  47.551  45.942  1.00  0.00           H  
ATOM   3104 2HB  ARG A 204      -0.231  48.178  47.517  1.00  0.00           H  
ATOM   3105 1HG  ARG A 204      -1.296  50.314  47.021  1.00  0.00           H  
ATOM   3106 2HG  ARG A 204      -1.708  49.742  45.385  1.00  0.00           H  
ATOM   3107 1HD  ARG A 204      -3.609  49.557  46.832  1.00  0.00           H  
ATOM   3108 2HD  ARG A 204      -3.028  47.937  46.385  1.00  0.00           H  
ATOM   3109  HE  ARG A 204      -2.486  47.529  48.582  1.00  0.00           H  
ATOM   3110 1HH1 ARG A 204      -3.171  50.950  48.164  1.00  0.00           H  
ATOM   3111 2HH1 ARG A 204      -3.185  51.285  49.881  1.00  0.00           H  
ATOM   3112 1HH2 ARG A 204      -2.507  47.977  50.808  1.00  0.00           H  
ATOM   3113 2HH2 ARG A 204      -2.809  49.603  51.378  1.00  0.00           H  
ATOM   3114  N   PRO A 205       2.082  50.119  47.724  1.00  0.00           N  
ATOM   3115  CA  PRO A 205       2.547  51.259  48.488  1.00  0.00           C  
ATOM   3116  C   PRO A 205       3.726  51.972  47.829  1.00  0.00           C  
ATOM   3117  O   PRO A 205       4.061  53.092  48.232  1.00  0.00           O  
ATOM   3118  CB  PRO A 205       2.951  50.619  49.820  1.00  0.00           C  
ATOM   3119  CG  PRO A 205       2.220  49.320  49.838  1.00  0.00           C  
ATOM   3120  CD  PRO A 205       2.175  48.895  48.395  1.00  0.00           C  
ATOM   3121  HA  PRO A 205       1.716  51.968  48.622  1.00  0.00           H  
ATOM   3122 1HB  PRO A 205       4.044  50.495  49.861  1.00  0.00           H  
ATOM   3123 2HB  PRO A 205       2.671  51.278  50.655  1.00  0.00           H  
ATOM   3124 1HG  PRO A 205       2.748  48.596  50.476  1.00  0.00           H  
ATOM   3125 2HG  PRO A 205       1.218  49.454  50.272  1.00  0.00           H  
ATOM   3126 1HD  PRO A 205       3.093  48.343  48.145  1.00  0.00           H  
ATOM   3127 2HD  PRO A 205       1.287  48.269  48.224  1.00  0.00           H  
ATOM   3128  N   ASP A 206       4.386  51.336  46.852  1.00  0.00           N  
ATOM   3129  CA  ASP A 206       5.492  51.989  46.165  1.00  0.00           C  
ATOM   3130  C   ASP A 206       5.042  52.884  45.020  1.00  0.00           C  
ATOM   3131  O   ASP A 206       5.664  53.899  44.741  1.00  0.00           O  
ATOM   3132  CB  ASP A 206       6.467  50.938  45.629  1.00  0.00           C  
ATOM   3133  CG  ASP A 206       7.180  50.172  46.736  1.00  0.00           C  
ATOM   3134  OD1 ASP A 206       7.199  50.650  47.845  1.00  0.00           O  
ATOM   3135  OD2 ASP A 206       7.699  49.117  46.461  1.00  0.00           O  
ATOM   3136  H   ASP A 206       4.124  50.399  46.582  1.00  0.00           H  
ATOM   3137  HA  ASP A 206       6.016  52.625  46.879  1.00  0.00           H  
ATOM   3138 1HB  ASP A 206       5.928  50.226  45.004  1.00  0.00           H  
ATOM   3139 2HB  ASP A 206       7.216  51.423  45.002  1.00  0.00           H  
ATOM   3140  N   MET A 207       3.932  52.555  44.360  1.00  0.00           N  
ATOM   3141  CA  MET A 207       3.456  53.262  43.169  1.00  0.00           C  
ATOM   3142  C   MET A 207       3.198  54.744  43.325  1.00  0.00           C  
ATOM   3143  O   MET A 207       3.704  55.554  42.522  1.00  0.00           O  
ATOM   3144  CB  MET A 207       2.179  52.590  42.669  1.00  0.00           C  
ATOM   3145  CG  MET A 207       2.388  51.205  42.073  1.00  0.00           C  
ATOM   3146  SD  MET A 207       3.450  51.230  40.614  1.00  0.00           S  
ATOM   3147  CE  MET A 207       2.407  52.106  39.452  1.00  0.00           C  
ATOM   3148  H   MET A 207       3.400  51.772  44.713  1.00  0.00           H  
ATOM   3149  HA  MET A 207       4.224  53.197  42.398  1.00  0.00           H  
ATOM   3150 1HB  MET A 207       1.472  52.495  43.492  1.00  0.00           H  
ATOM   3151 2HB  MET A 207       1.712  53.215  41.907  1.00  0.00           H  
ATOM   3152 1HG  MET A 207       2.842  50.552  42.818  1.00  0.00           H  
ATOM   3153 2HG  MET A 207       1.425  50.781  41.790  1.00  0.00           H  
ATOM   3154 1HE  MET A 207       2.926  52.202  38.498  1.00  0.00           H  
ATOM   3155 2HE  MET A 207       1.478  51.553  39.307  1.00  0.00           H  
ATOM   3156 3HE  MET A 207       2.181  53.099  39.843  1.00  0.00           H  
ATOM   3157  N   ALA A 208       2.557  55.192  44.399  1.00  0.00           N  
ATOM   3158  CA  ALA A 208       2.318  56.599  44.650  1.00  0.00           C  
ATOM   3159  C   ALA A 208       3.578  57.428  44.809  1.00  0.00           C  
ATOM   3160  O   ALA A 208       3.520  58.655  44.639  1.00  0.00           O  
ATOM   3161  CB  ALA A 208       1.447  56.751  45.889  1.00  0.00           C  
ATOM   3162  H   ALA A 208       2.225  54.510  45.066  1.00  0.00           H  
ATOM   3163  HA  ALA A 208       1.795  57.013  43.788  1.00  0.00           H  
ATOM   3164 1HB  ALA A 208       1.267  57.809  46.079  1.00  0.00           H  
ATOM   3165 2HB  ALA A 208       0.496  56.244  45.730  1.00  0.00           H  
ATOM   3166 3HB  ALA A 208       1.954  56.310  46.746  1.00  0.00           H  
ATOM   3167  N   LYS A 209       4.741  56.850  45.108  1.00  0.00           N  
ATOM   3168  CA  LYS A 209       5.995  57.568  45.207  1.00  0.00           C  
ATOM   3169  C   LYS A 209       6.659  57.748  43.849  1.00  0.00           C  
ATOM   3170  O   LYS A 209       7.706  58.409  43.770  1.00  0.00           O  
ATOM   3171  CB  LYS A 209       6.943  56.841  46.162  1.00  0.00           C  
ATOM   3172  CG  LYS A 209       6.485  56.826  47.614  1.00  0.00           C  
ATOM   3173  CD  LYS A 209       7.481  56.095  48.501  1.00  0.00           C  
ATOM   3174  CE  LYS A 209       7.028  56.086  49.953  1.00  0.00           C  
ATOM   3175  NZ  LYS A 209       7.977  55.345  50.828  1.00  0.00           N  
ATOM   3176  H   LYS A 209       4.730  55.853  45.272  1.00  0.00           H  
ATOM   3177  HA  LYS A 209       5.793  58.564  45.602  1.00  0.00           H  
ATOM   3178 1HB  LYS A 209       7.064  55.807  45.838  1.00  0.00           H  
ATOM   3179 2HB  LYS A 209       7.926  57.312  46.126  1.00  0.00           H  
ATOM   3180 1HG  LYS A 209       6.376  57.851  47.972  1.00  0.00           H  
ATOM   3181 2HG  LYS A 209       5.517  56.331  47.684  1.00  0.00           H  
ATOM   3182 1HD  LYS A 209       7.589  55.066  48.156  1.00  0.00           H  
ATOM   3183 2HD  LYS A 209       8.453  56.585  48.437  1.00  0.00           H  
ATOM   3184 1HE  LYS A 209       6.944  57.110  50.315  1.00  0.00           H  
ATOM   3185 2HE  LYS A 209       6.046  55.617  50.025  1.00  0.00           H  
ATOM   3186 1HZ  LYS A 209       7.641  55.361  51.780  1.00  0.00           H  
ATOM   3187 2HZ  LYS A 209       8.048  54.387  50.513  1.00  0.00           H  
ATOM   3188 3HZ  LYS A 209       8.886  55.781  50.785  1.00  0.00           H  
ATOM   3189  N   ILE A 210       6.145  57.182  42.761  1.00  0.00           N  
ATOM   3190  CA  ILE A 210       6.794  57.455  41.465  1.00  0.00           C  
ATOM   3191  C   ILE A 210       6.455  58.888  41.058  1.00  0.00           C  
ATOM   3192  O   ILE A 210       5.321  59.184  40.682  1.00  0.00           O  
ATOM   3193  CB  ILE A 210       6.335  56.472  40.373  1.00  0.00           C  
ATOM   3194  CG1 ILE A 210       6.705  55.037  40.756  1.00  0.00           C  
ATOM   3195  CG2 ILE A 210       6.948  56.843  39.031  1.00  0.00           C  
ATOM   3196  CD1 ILE A 210       6.091  53.987  39.859  1.00  0.00           C  
ATOM   3197  H   ILE A 210       5.336  56.579  42.788  1.00  0.00           H  
ATOM   3198  HA  ILE A 210       7.871  57.342  41.587  1.00  0.00           H  
ATOM   3199  HB  ILE A 210       5.249  56.505  40.287  1.00  0.00           H  
ATOM   3200 1HG1 ILE A 210       7.788  54.920  40.726  1.00  0.00           H  
ATOM   3201 2HG1 ILE A 210       6.385  54.839  41.779  1.00  0.00           H  
ATOM   3202 1HG2 ILE A 210       6.613  56.138  38.271  1.00  0.00           H  
ATOM   3203 2HG2 ILE A 210       6.636  57.849  38.755  1.00  0.00           H  
ATOM   3204 3HG2 ILE A 210       8.035  56.808  39.106  1.00  0.00           H  
ATOM   3205 1HD1 ILE A 210       6.399  52.996  40.194  1.00  0.00           H  
ATOM   3206 2HD1 ILE A 210       5.004  54.062  39.901  1.00  0.00           H  
ATOM   3207 3HD1 ILE A 210       6.426  54.143  38.834  1.00  0.00           H  
ATOM   3208  N   ASP A 211       7.404  59.800  41.138  1.00  0.00           N  
ATOM   3209  CA  ASP A 211       7.193  61.204  40.847  1.00  0.00           C  
ATOM   3210  C   ASP A 211       7.942  61.752  39.660  1.00  0.00           C  
ATOM   3211  O   ASP A 211       8.219  62.958  39.583  1.00  0.00           O  
ATOM   3212  CB  ASP A 211       7.563  62.036  42.077  1.00  0.00           C  
ATOM   3213  CG  ASP A 211       9.032  61.907  42.460  1.00  0.00           C  
ATOM   3214  OD1 ASP A 211       9.743  61.207  41.779  1.00  0.00           O  
ATOM   3215  OD2 ASP A 211       9.427  62.510  43.429  1.00  0.00           O  
ATOM   3216  H   ASP A 211       8.323  59.488  41.419  1.00  0.00           H  
ATOM   3217  HA  ASP A 211       6.138  61.355  40.616  1.00  0.00           H  
ATOM   3218 1HB  ASP A 211       7.344  63.086  41.886  1.00  0.00           H  
ATOM   3219 2HB  ASP A 211       6.953  61.723  42.925  1.00  0.00           H  
ATOM   3220  N   VAL A 212       8.346  60.912  38.716  1.00  0.00           N  
ATOM   3221  CA  VAL A 212       9.012  61.316  37.492  1.00  0.00           C  
ATOM   3222  C   VAL A 212       8.194  60.703  36.361  1.00  0.00           C  
ATOM   3223  O   VAL A 212       7.388  59.793  36.592  1.00  0.00           O  
ATOM   3224  CB  VAL A 212      10.470  60.821  37.445  1.00  0.00           C  
ATOM   3225  CG1 VAL A 212      11.266  61.400  38.605  1.00  0.00           C  
ATOM   3226  CG2 VAL A 212      10.501  59.300  37.475  1.00  0.00           C  
ATOM   3227  H   VAL A 212       8.169  59.931  38.879  1.00  0.00           H  
ATOM   3228  HA  VAL A 212       9.024  62.406  37.448  1.00  0.00           H  
ATOM   3229  HB  VAL A 212      10.935  61.177  36.526  1.00  0.00           H  
ATOM   3230 1HG1 VAL A 212      12.294  61.040  38.556  1.00  0.00           H  
ATOM   3231 2HG1 VAL A 212      11.260  62.488  38.543  1.00  0.00           H  
ATOM   3232 3HG1 VAL A 212      10.817  61.087  39.547  1.00  0.00           H  
ATOM   3233 1HG2 VAL A 212      11.535  58.957  37.441  1.00  0.00           H  
ATOM   3234 2HG2 VAL A 212      10.030  58.945  38.392  1.00  0.00           H  
ATOM   3235 3HG2 VAL A 212       9.961  58.908  36.614  1.00  0.00           H  
ATOM   3236  N   PRO A 213       8.396  61.164  35.140  1.00  0.00           N  
ATOM   3237  CA  PRO A 213       7.711  60.619  33.985  1.00  0.00           C  
ATOM   3238  C   PRO A 213       7.951  59.118  33.861  1.00  0.00           C  
ATOM   3239  O   PRO A 213       9.072  58.610  34.071  1.00  0.00           O  
ATOM   3240  CB  PRO A 213       8.337  61.393  32.820  1.00  0.00           C  
ATOM   3241  CG  PRO A 213       8.783  62.677  33.432  1.00  0.00           C  
ATOM   3242  CD  PRO A 213       9.274  62.289  34.801  1.00  0.00           C  
ATOM   3243  HA  PRO A 213       6.635  60.833  34.068  1.00  0.00           H  
ATOM   3244 1HB  PRO A 213       9.167  60.815  32.388  1.00  0.00           H  
ATOM   3245 2HB  PRO A 213       7.595  61.536  32.021  1.00  0.00           H  
ATOM   3246 1HG  PRO A 213       9.568  63.139  32.816  1.00  0.00           H  
ATOM   3247 2HG  PRO A 213       7.947  63.391  33.469  1.00  0.00           H  
ATOM   3248 1HD  PRO A 213      10.328  61.981  34.740  1.00  0.00           H  
ATOM   3249 2HD  PRO A 213       9.158  63.140  35.488  1.00  0.00           H  
ATOM   3250  N   THR A 214       6.868  58.393  33.549  1.00  0.00           N  
ATOM   3251  CA  THR A 214       6.929  56.942  33.463  1.00  0.00           C  
ATOM   3252  C   THR A 214       6.258  56.412  32.208  1.00  0.00           C  
ATOM   3253  O   THR A 214       5.348  57.058  31.673  1.00  0.00           O  
ATOM   3254  CB  THR A 214       6.282  56.293  34.700  1.00  0.00           C  
ATOM   3255  OG1 THR A 214       6.453  54.871  34.642  1.00  0.00           O  
ATOM   3256  CG2 THR A 214       4.797  56.619  34.759  1.00  0.00           C  
ATOM   3257  H   THR A 214       5.991  58.860  33.369  1.00  0.00           H  
ATOM   3258  HA  THR A 214       7.976  56.642  33.423  1.00  0.00           H  
ATOM   3259  HB  THR A 214       6.766  56.666  35.602  1.00  0.00           H  
ATOM   3260  HG1 THR A 214       5.797  54.494  34.050  1.00  0.00           H  
ATOM   3261 1HG2 THR A 214       4.357  56.152  35.640  1.00  0.00           H  
ATOM   3262 2HG2 THR A 214       4.664  57.699  34.815  1.00  0.00           H  
ATOM   3263 3HG2 THR A 214       4.306  56.239  33.864  1.00  0.00           H  
ATOM   3264  N   LEU A 215       6.752  55.271  31.706  1.00  0.00           N  
ATOM   3265  CA  LEU A 215       6.213  54.583  30.565  1.00  0.00           C  
ATOM   3266  C   LEU A 215       5.833  53.187  31.064  1.00  0.00           C  
ATOM   3267  O   LEU A 215       6.569  52.532  31.822  1.00  0.00           O  
ATOM   3268  CB  LEU A 215       7.234  54.511  29.422  1.00  0.00           C  
ATOM   3269  CG  LEU A 215       6.779  53.749  28.171  1.00  0.00           C  
ATOM   3270  CD1 LEU A 215       5.631  54.497  27.509  1.00  0.00           C  
ATOM   3271  CD2 LEU A 215       7.953  53.593  27.217  1.00  0.00           C  
ATOM   3272  H   LEU A 215       7.558  54.886  32.177  1.00  0.00           H  
ATOM   3273  HA  LEU A 215       5.342  55.132  30.210  1.00  0.00           H  
ATOM   3274 1HB  LEU A 215       7.486  55.526  29.118  1.00  0.00           H  
ATOM   3275 2HB  LEU A 215       8.138  54.030  29.794  1.00  0.00           H  
ATOM   3276  HG  LEU A 215       6.412  52.763  28.459  1.00  0.00           H  
ATOM   3277 1HD1 LEU A 215       5.308  53.955  26.620  1.00  0.00           H  
ATOM   3278 2HD1 LEU A 215       4.797  54.577  28.207  1.00  0.00           H  
ATOM   3279 3HD1 LEU A 215       5.963  55.495  27.224  1.00  0.00           H  
ATOM   3280 1HD2 LEU A 215       7.631  53.050  26.328  1.00  0.00           H  
ATOM   3281 2HD2 LEU A 215       8.320  54.578  26.927  1.00  0.00           H  
ATOM   3282 3HD2 LEU A 215       8.752  53.039  27.710  1.00  0.00           H  
ATOM   3283  N   VAL A 216       4.651  52.690  30.714  1.00  0.00           N  
ATOM   3284  CA  VAL A 216       4.233  51.338  31.047  1.00  0.00           C  
ATOM   3285  C   VAL A 216       3.955  50.631  29.720  1.00  0.00           C  
ATOM   3286  O   VAL A 216       3.169  51.184  28.960  1.00  0.00           O  
ATOM   3287  CB  VAL A 216       2.975  51.340  31.936  1.00  0.00           C  
ATOM   3288  CG1 VAL A 216       2.538  49.915  32.243  1.00  0.00           C  
ATOM   3289  CG2 VAL A 216       3.249  52.109  33.219  1.00  0.00           C  
ATOM   3290  H   VAL A 216       4.022  53.285  30.194  1.00  0.00           H  
ATOM   3291  HA  VAL A 216       5.039  50.853  31.599  1.00  0.00           H  
ATOM   3292  HB  VAL A 216       2.159  51.816  31.393  1.00  0.00           H  
ATOM   3293 1HG1 VAL A 216       1.647  49.935  32.872  1.00  0.00           H  
ATOM   3294 2HG1 VAL A 216       2.313  49.395  31.312  1.00  0.00           H  
ATOM   3295 3HG1 VAL A 216       3.339  49.394  32.767  1.00  0.00           H  
ATOM   3296 1HG2 VAL A 216       2.355  52.106  33.842  1.00  0.00           H  
ATOM   3297 2HG2 VAL A 216       4.069  51.635  33.759  1.00  0.00           H  
ATOM   3298 3HG2 VAL A 216       3.519  53.137  32.977  1.00  0.00           H  
ATOM   3299  N   ILE A 217       4.650  49.540  29.436  1.00  0.00           N  
ATOM   3300  CA  ILE A 217       4.450  48.842  28.152  1.00  0.00           C  
ATOM   3301  C   ILE A 217       4.228  47.376  28.394  1.00  0.00           C  
ATOM   3302  O   ILE A 217       4.878  46.697  29.222  1.00  0.00           O  
ATOM   3303  CB  ILE A 217       5.653  49.024  27.209  1.00  0.00           C  
ATOM   3304  CG1 ILE A 217       5.868  50.508  26.897  1.00  0.00           C  
ATOM   3305  CG2 ILE A 217       5.449  48.232  25.927  1.00  0.00           C  
ATOM   3306  CD1 ILE A 217       7.157  50.797  26.163  1.00  0.00           C  
ATOM   3307  H   ILE A 217       5.323  49.175  30.095  1.00  0.00           H  
ATOM   3308  HA  ILE A 217       3.572  49.263  27.663  1.00  0.00           H  
ATOM   3309  HB  ILE A 217       6.559  48.672  27.702  1.00  0.00           H  
ATOM   3310 1HG1 ILE A 217       5.040  50.875  26.292  1.00  0.00           H  
ATOM   3311 2HG1 ILE A 217       5.870  51.078  27.827  1.00  0.00           H  
ATOM   3312 1HG2 ILE A 217       6.308  48.372  25.271  1.00  0.00           H  
ATOM   3313 2HG2 ILE A 217       5.344  47.174  26.166  1.00  0.00           H  
ATOM   3314 3HG2 ILE A 217       4.547  48.581  25.423  1.00  0.00           H  
ATOM   3315 1HD1 ILE A 217       7.237  51.869  25.978  1.00  0.00           H  
ATOM   3316 2HD1 ILE A 217       8.002  50.469  26.768  1.00  0.00           H  
ATOM   3317 3HD1 ILE A 217       7.161  50.265  25.212  1.00  0.00           H  
ATOM   3318  N   HIS A 218       3.257  46.764  27.662  1.00  0.00           N  
ATOM   3319  CA  HIS A 218       2.983  45.352  27.911  1.00  0.00           C  
ATOM   3320  C   HIS A 218       2.458  44.714  26.627  1.00  0.00           C  
ATOM   3321  O   HIS A 218       1.864  45.437  25.815  1.00  0.00           O  
ATOM   3322  CB  HIS A 218       1.969  45.174  29.046  1.00  0.00           C  
ATOM   3323  CG  HIS A 218       1.786  43.750  29.471  1.00  0.00           C  
ATOM   3324  ND1 HIS A 218       0.987  42.864  28.778  1.00  0.00           N  
ATOM   3325  CD2 HIS A 218       2.297  43.059  30.517  1.00  0.00           C  
ATOM   3326  CE1 HIS A 218       1.016  41.688  29.381  1.00  0.00           C  
ATOM   3327  NE2 HIS A 218       1.803  41.780  30.437  1.00  0.00           N  
ATOM   3328  H   HIS A 218       2.723  47.252  26.957  1.00  0.00           H  
ATOM   3329  HA  HIS A 218       3.904  44.849  28.207  1.00  0.00           H  
ATOM   3330 1HB  HIS A 218       2.289  45.751  29.914  1.00  0.00           H  
ATOM   3331 2HB  HIS A 218       1.001  45.563  28.733  1.00  0.00           H  
ATOM   3332  HD1 HIS A 218       0.522  43.041  27.911  1.00  0.00           H  
ATOM   3333  HD2 HIS A 218       2.970  43.335  31.328  1.00  0.00           H  
ATOM   3334  HE1 HIS A 218       0.447  40.847  28.985  1.00  0.00           H  
ATOM   3335  N   GLY A 219       2.729  43.443  26.443  1.00  0.00           N  
ATOM   3336  CA  GLY A 219       2.220  42.715  25.272  1.00  0.00           C  
ATOM   3337  C   GLY A 219       0.834  42.137  25.634  1.00  0.00           C  
ATOM   3338  O   GLY A 219       0.641  41.545  26.703  1.00  0.00           O  
ATOM   3339  H   GLY A 219       3.298  42.953  27.118  1.00  0.00           H  
ATOM   3340 1HA  GLY A 219       2.157  43.393  24.421  1.00  0.00           H  
ATOM   3341 2HA  GLY A 219       2.920  41.926  25.002  1.00  0.00           H  
ATOM   3342  N   ASP A 220      -0.098  42.194  24.660  1.00  0.00           N  
ATOM   3343  CA  ASP A 220      -1.429  41.634  24.963  1.00  0.00           C  
ATOM   3344  C   ASP A 220      -1.443  40.124  24.967  1.00  0.00           C  
ATOM   3345  O   ASP A 220      -2.376  39.538  25.534  1.00  0.00           O  
ATOM   3346  CB  ASP A 220      -2.464  42.134  23.953  1.00  0.00           C  
ATOM   3347  CG  ASP A 220      -2.133  41.740  22.520  1.00  0.00           C  
ATOM   3348  OD1 ASP A 220      -1.142  41.078  22.321  1.00  0.00           O  
ATOM   3349  OD2 ASP A 220      -2.873  42.105  21.638  1.00  0.00           O  
ATOM   3350  H   ASP A 220       0.071  42.596  23.749  1.00  0.00           H  
ATOM   3351  HA  ASP A 220      -1.725  41.966  25.959  1.00  0.00           H  
ATOM   3352 1HB  ASP A 220      -3.445  41.732  24.207  1.00  0.00           H  
ATOM   3353 2HB  ASP A 220      -2.532  43.221  24.009  1.00  0.00           H  
ATOM   3354  N   GLY A 221      -0.473  39.438  24.348  1.00  0.00           N  
ATOM   3355  CA  GLY A 221      -0.431  37.986  24.364  1.00  0.00           C  
ATOM   3356  C   GLY A 221       0.460  37.423  25.467  1.00  0.00           C  
ATOM   3357  O   GLY A 221       0.931  36.304  25.344  1.00  0.00           O  
ATOM   3358  H   GLY A 221       0.249  39.946  23.857  1.00  0.00           H  
ATOM   3359 1HA  GLY A 221      -1.440  37.594  24.496  1.00  0.00           H  
ATOM   3360 2HA  GLY A 221      -0.069  37.622  23.403  1.00  0.00           H  
ATOM   3361  N   ASP A 222       0.723  38.179  26.524  1.00  0.00           N  
ATOM   3362  CA  ASP A 222       1.638  37.745  27.586  1.00  0.00           C  
ATOM   3363  C   ASP A 222       0.973  36.648  28.398  1.00  0.00           C  
ATOM   3364  O   ASP A 222      -0.064  36.869  29.021  1.00  0.00           O  
ATOM   3365  CB  ASP A 222       2.024  38.912  28.499  1.00  0.00           C  
ATOM   3366  CG  ASP A 222       3.053  38.524  29.552  1.00  0.00           C  
ATOM   3367  OD1 ASP A 222       2.741  37.709  30.388  1.00  0.00           O  
ATOM   3368  OD2 ASP A 222       4.141  39.047  29.511  1.00  0.00           O  
ATOM   3369  H   ASP A 222       0.277  39.082  26.597  1.00  0.00           H  
ATOM   3370  HA  ASP A 222       2.547  37.358  27.123  1.00  0.00           H  
ATOM   3371 1HB  ASP A 222       2.430  39.725  27.897  1.00  0.00           H  
ATOM   3372 2HB  ASP A 222       1.134  39.290  29.003  1.00  0.00           H  
ATOM   3373  N   GLN A 223       1.605  35.465  28.370  1.00  0.00           N  
ATOM   3374  CA  GLN A 223       1.064  34.318  29.080  1.00  0.00           C  
ATOM   3375  C   GLN A 223       1.665  34.198  30.473  1.00  0.00           C  
ATOM   3376  O   GLN A 223       1.236  33.363  31.273  1.00  0.00           O  
ATOM   3377  CB  GLN A 223       1.316  33.032  28.288  1.00  0.00           C  
ATOM   3378  CG  GLN A 223       0.654  33.002  26.922  1.00  0.00           C  
ATOM   3379  CD  GLN A 223      -0.857  33.105  27.008  1.00  0.00           C  
ATOM   3380  OE1 GLN A 223      -1.503  32.352  27.742  1.00  0.00           O  
ATOM   3381  NE2 GLN A 223      -1.430  34.040  26.258  1.00  0.00           N  
ATOM   3382  H   GLN A 223       2.466  35.362  27.853  1.00  0.00           H  
ATOM   3383  HA  GLN A 223      -0.012  34.455  29.190  1.00  0.00           H  
ATOM   3384 1HB  GLN A 223       2.388  32.897  28.146  1.00  0.00           H  
ATOM   3385 2HB  GLN A 223       0.951  32.177  28.858  1.00  0.00           H  
ATOM   3386 1HG  GLN A 223       1.021  33.844  26.333  1.00  0.00           H  
ATOM   3387 2HG  GLN A 223       0.905  32.064  26.428  1.00  0.00           H  
ATOM   3388 1HE2 GLN A 223      -2.424  34.155  26.274  1.00  0.00           H  
ATOM   3389 2HE2 GLN A 223      -0.868  34.629  25.677  1.00  0.00           H  
ATOM   3390  N   ILE A 224       2.782  34.906  30.677  1.00  0.00           N  
ATOM   3391  CA  ILE A 224       3.502  34.794  31.955  1.00  0.00           C  
ATOM   3392  C   ILE A 224       2.931  35.772  32.954  1.00  0.00           C  
ATOM   3393  O   ILE A 224       2.688  35.422  34.118  1.00  0.00           O  
ATOM   3394  CB  ILE A 224       5.009  35.058  31.783  1.00  0.00           C  
ATOM   3395  CG1 ILE A 224       5.617  34.060  30.794  1.00  0.00           C  
ATOM   3396  CG2 ILE A 224       5.719  34.982  33.126  1.00  0.00           C  
ATOM   3397  CD1 ILE A 224       5.447  32.615  31.204  1.00  0.00           C  
ATOM   3398  H   ILE A 224       3.142  35.521  29.962  1.00  0.00           H  
ATOM   3399  HA  ILE A 224       3.378  33.780  32.334  1.00  0.00           H  
ATOM   3400  HB  ILE A 224       5.158  36.051  31.360  1.00  0.00           H  
ATOM   3401 1HG1 ILE A 224       5.159  34.193  29.815  1.00  0.00           H  
ATOM   3402 2HG1 ILE A 224       6.683  34.259  30.685  1.00  0.00           H  
ATOM   3403 1HG2 ILE A 224       6.783  35.170  32.986  1.00  0.00           H  
ATOM   3404 2HG2 ILE A 224       5.304  35.730  33.800  1.00  0.00           H  
ATOM   3405 3HG2 ILE A 224       5.580  33.989  33.555  1.00  0.00           H  
ATOM   3406 1HD1 ILE A 224       5.903  31.968  30.454  1.00  0.00           H  
ATOM   3407 2HD1 ILE A 224       5.930  32.450  32.167  1.00  0.00           H  
ATOM   3408 3HD1 ILE A 224       4.386  32.382  31.285  1.00  0.00           H  
ATOM   3409  N   VAL A 225       2.750  37.025  32.548  1.00  0.00           N  
ATOM   3410  CA  VAL A 225       2.213  38.083  33.405  1.00  0.00           C  
ATOM   3411  C   VAL A 225       1.000  38.671  32.674  1.00  0.00           C  
ATOM   3412  O   VAL A 225       1.113  39.530  31.807  1.00  0.00           O  
ATOM   3413  CB  VAL A 225       3.263  39.177  33.675  1.00  0.00           C  
ATOM   3414  CG1 VAL A 225       4.440  38.606  34.451  1.00  0.00           C  
ATOM   3415  CG2 VAL A 225       3.728  39.784  32.360  1.00  0.00           C  
ATOM   3416  H   VAL A 225       3.001  37.244  31.595  1.00  0.00           H  
ATOM   3417  HA  VAL A 225       1.928  37.642  34.361  1.00  0.00           H  
ATOM   3418  HB  VAL A 225       2.814  39.953  34.295  1.00  0.00           H  
ATOM   3419 1HG1 VAL A 225       5.172  39.393  34.633  1.00  0.00           H  
ATOM   3420 2HG1 VAL A 225       4.089  38.210  35.404  1.00  0.00           H  
ATOM   3421 3HG1 VAL A 225       4.904  37.807  33.873  1.00  0.00           H  
ATOM   3422 1HG2 VAL A 225       4.469  40.557  32.558  1.00  0.00           H  
ATOM   3423 2HG2 VAL A 225       4.171  39.007  31.737  1.00  0.00           H  
ATOM   3424 3HG2 VAL A 225       2.876  40.223  31.840  1.00  0.00           H  
ATOM   3425  N   PRO A 226      -0.176  38.102  32.964  1.00  0.00           N  
ATOM   3426  CA  PRO A 226      -1.403  38.468  32.251  1.00  0.00           C  
ATOM   3427  C   PRO A 226      -1.636  39.952  32.249  1.00  0.00           C  
ATOM   3428  O   PRO A 226      -1.591  40.579  33.305  1.00  0.00           O  
ATOM   3429  CB  PRO A 226      -2.495  37.739  33.040  1.00  0.00           C  
ATOM   3430  CG  PRO A 226      -1.803  36.546  33.606  1.00  0.00           C  
ATOM   3431  CD  PRO A 226      -0.439  37.054  33.993  1.00  0.00           C  
ATOM   3432  HA  PRO A 226      -1.347  38.092  31.219  1.00  0.00           H  
ATOM   3433 1HB  PRO A 226      -2.906  38.403  33.816  1.00  0.00           H  
ATOM   3434 2HB  PRO A 226      -3.327  37.472  32.372  1.00  0.00           H  
ATOM   3435 1HG  PRO A 226      -2.367  36.152  34.464  1.00  0.00           H  
ATOM   3436 2HG  PRO A 226      -1.759  35.742  32.858  1.00  0.00           H  
ATOM   3437 1HD  PRO A 226      -0.481  37.483  35.005  1.00  0.00           H  
ATOM   3438 2HD  PRO A 226       0.285  36.227  33.951  1.00  0.00           H  
ATOM   3439  N   PHE A 227      -1.876  40.541  31.066  1.00  0.00           N  
ATOM   3440  CA  PHE A 227      -2.012  41.997  31.019  1.00  0.00           C  
ATOM   3441  C   PHE A 227      -3.174  42.511  31.850  1.00  0.00           C  
ATOM   3442  O   PHE A 227      -3.068  43.548  32.503  1.00  0.00           O  
ATOM   3443  CB  PHE A 227      -2.188  42.462  29.572  1.00  0.00           C  
ATOM   3444  CG  PHE A 227      -3.555  42.190  29.010  1.00  0.00           C  
ATOM   3445  CD1 PHE A 227      -4.568  43.129  29.130  1.00  0.00           C  
ATOM   3446  CD2 PHE A 227      -3.830  40.996  28.362  1.00  0.00           C  
ATOM   3447  CE1 PHE A 227      -5.826  42.881  28.614  1.00  0.00           C  
ATOM   3448  CE2 PHE A 227      -5.085  40.745  27.844  1.00  0.00           C  
ATOM   3449  CZ  PHE A 227      -6.085  41.689  27.971  1.00  0.00           C  
ATOM   3450  H   PHE A 227      -1.965  40.011  30.211  1.00  0.00           H  
ATOM   3451  HA  PHE A 227      -1.102  42.443  31.424  1.00  0.00           H  
ATOM   3452 1HB  PHE A 227      -2.001  43.533  29.509  1.00  0.00           H  
ATOM   3453 2HB  PHE A 227      -1.455  41.964  28.939  1.00  0.00           H  
ATOM   3454  HD1 PHE A 227      -4.364  44.072  29.637  1.00  0.00           H  
ATOM   3455  HD2 PHE A 227      -3.040  40.250  28.263  1.00  0.00           H  
ATOM   3456  HE1 PHE A 227      -6.613  43.627  28.715  1.00  0.00           H  
ATOM   3457  HE2 PHE A 227      -5.288  39.802  27.337  1.00  0.00           H  
ATOM   3458  HZ  PHE A 227      -7.076  41.491  27.564  1.00  0.00           H  
ATOM   3459  N   GLU A 228      -4.272  41.742  31.933  1.00  0.00           N  
ATOM   3460  CA  GLU A 228      -5.384  42.190  32.769  1.00  0.00           C  
ATOM   3461  C   GLU A 228      -5.079  42.211  34.258  1.00  0.00           C  
ATOM   3462  O   GLU A 228      -5.811  42.890  34.999  1.00  0.00           O  
ATOM   3463  CB  GLU A 228      -6.603  41.298  32.524  1.00  0.00           C  
ATOM   3464  CG  GLU A 228      -6.429  39.856  32.980  1.00  0.00           C  
ATOM   3465  CD  GLU A 228      -5.760  38.993  31.947  1.00  0.00           C  
ATOM   3466  OE1 GLU A 228      -5.157  39.531  31.050  1.00  0.00           O  
ATOM   3467  OE2 GLU A 228      -5.852  37.793  32.055  1.00  0.00           O  
ATOM   3468  H   GLU A 228      -4.352  40.866  31.436  1.00  0.00           H  
ATOM   3469  HA  GLU A 228      -5.632  43.216  32.494  1.00  0.00           H  
ATOM   3470 1HB  GLU A 228      -7.467  41.711  33.044  1.00  0.00           H  
ATOM   3471 2HB  GLU A 228      -6.837  41.286  31.459  1.00  0.00           H  
ATOM   3472 1HG  GLU A 228      -5.830  39.844  33.890  1.00  0.00           H  
ATOM   3473 2HG  GLU A 228      -7.407  39.440  33.216  1.00  0.00           H  
ATOM   3474  N   THR A 229      -4.038  41.555  34.769  1.00  0.00           N  
ATOM   3475  CA  THR A 229      -3.739  41.544  36.192  1.00  0.00           C  
ATOM   3476  C   THR A 229      -2.518  42.398  36.535  1.00  0.00           C  
ATOM   3477  O   THR A 229      -2.188  42.584  37.712  1.00  0.00           O  
ATOM   3478  CB  THR A 229      -3.515  40.104  36.688  1.00  0.00           C  
ATOM   3479  OG1 THR A 229      -2.404  39.523  35.992  1.00  0.00           O  
ATOM   3480  CG2 THR A 229      -4.756  39.258  36.449  1.00  0.00           C  
ATOM   3481  H   THR A 229      -3.437  41.047  34.136  1.00  0.00           H  
ATOM   3482  HA  THR A 229      -4.589  41.967  36.727  1.00  0.00           H  
ATOM   3483  HB  THR A 229      -3.291  40.117  37.755  1.00  0.00           H  
ATOM   3484  HG1 THR A 229      -2.246  40.011  35.180  1.00  0.00           H  
ATOM   3485 1HG2 THR A 229      -4.579  38.243  36.806  1.00  0.00           H  
ATOM   3486 2HG2 THR A 229      -5.600  39.690  36.987  1.00  0.00           H  
ATOM   3487 3HG2 THR A 229      -4.979  39.233  35.383  1.00  0.00           H  
ATOM   3488  N   THR A 230      -1.874  42.916  35.496  1.00  0.00           N  
ATOM   3489  CA  THR A 230      -0.664  43.728  35.716  1.00  0.00           C  
ATOM   3490  C   THR A 230      -0.808  45.099  35.086  1.00  0.00           C  
ATOM   3491  O   THR A 230      -1.333  46.005  35.728  1.00  0.00           O  
ATOM   3492  CB  THR A 230       0.590  43.037  35.150  1.00  0.00           C  
ATOM   3493  OG1 THR A 230       0.398  42.757  33.758  1.00  0.00           O  
ATOM   3494  CG2 THR A 230       0.863  41.737  35.892  1.00  0.00           C  
ATOM   3495  H   THR A 230      -2.199  42.763  34.552  1.00  0.00           H  
ATOM   3496  HA  THR A 230      -0.525  43.858  36.790  1.00  0.00           H  
ATOM   3497  HB  THR A 230       1.450  43.697  35.259  1.00  0.00           H  
ATOM   3498  HG1 THR A 230       0.154  41.835  33.648  1.00  0.00           H  
ATOM   3499 1HG2 THR A 230       1.753  41.262  35.479  1.00  0.00           H  
ATOM   3500 2HG2 THR A 230       1.021  41.947  36.949  1.00  0.00           H  
ATOM   3501 3HG2 THR A 230       0.011  41.068  35.779  1.00  0.00           H  
ATOM   3502  N   GLY A 231      -0.427  45.267  33.826  1.00  0.00           N  
ATOM   3503  CA  GLY A 231      -0.408  46.572  33.189  1.00  0.00           C  
ATOM   3504  C   GLY A 231      -1.750  47.312  33.246  1.00  0.00           C  
ATOM   3505  O   GLY A 231      -1.732  48.534  33.499  1.00  0.00           O  
ATOM   3506  H   GLY A 231      -0.141  44.456  33.296  1.00  0.00           H  
ATOM   3507 1HA  GLY A 231       0.348  47.198  33.664  1.00  0.00           H  
ATOM   3508 2HA  GLY A 231      -0.123  46.462  32.143  1.00  0.00           H  
ATOM   3509  N   LYS A 232      -2.834  46.582  32.970  1.00  0.00           N  
ATOM   3510  CA  LYS A 232      -4.130  47.321  32.972  1.00  0.00           C  
ATOM   3511  C   LYS A 232      -4.502  47.848  34.339  1.00  0.00           C  
ATOM   3512  O   LYS A 232      -5.077  48.949  34.418  1.00  0.00           O  
ATOM   3513  CB  LYS A 232      -5.262  46.431  32.457  1.00  0.00           C  
ATOM   3514  CG  LYS A 232      -6.604  47.138  32.317  1.00  0.00           C  
ATOM   3515  CD  LYS A 232      -7.648  46.222  31.696  1.00  0.00           C  
ATOM   3516  CE  LYS A 232      -8.992  46.923  31.564  1.00  0.00           C  
ATOM   3517  NZ  LYS A 232     -10.025  46.039  30.958  1.00  0.00           N  
ATOM   3518  H   LYS A 232      -2.832  45.593  32.766  1.00  0.00           H  
ATOM   3519  HA  LYS A 232      -4.038  48.182  32.310  1.00  0.00           H  
ATOM   3520 1HB  LYS A 232      -4.993  46.028  31.481  1.00  0.00           H  
ATOM   3521 2HB  LYS A 232      -5.398  45.587  33.134  1.00  0.00           H  
ATOM   3522 1HG  LYS A 232      -6.951  47.458  33.300  1.00  0.00           H  
ATOM   3523 2HG  LYS A 232      -6.486  48.019  31.688  1.00  0.00           H  
ATOM   3524 1HD  LYS A 232      -7.314  45.906  30.707  1.00  0.00           H  
ATOM   3525 2HD  LYS A 232      -7.772  45.336  32.318  1.00  0.00           H  
ATOM   3526 1HE  LYS A 232      -9.335  47.240  32.548  1.00  0.00           H  
ATOM   3527 2HE  LYS A 232      -8.881  47.810  30.941  1.00  0.00           H  
ATOM   3528 1HZ  LYS A 232     -10.899  46.540  30.888  1.00  0.00           H  
ATOM   3529 2HZ  LYS A 232      -9.725  45.754  30.036  1.00  0.00           H  
ATOM   3530 3HZ  LYS A 232     -10.151  45.222  31.538  1.00  0.00           H  
ATOM   3531  N   VAL A 233      -4.157  47.199  35.438  1.00  0.00           N  
ATOM   3532  CA  VAL A 233      -4.459  47.690  36.782  1.00  0.00           C  
ATOM   3533  C   VAL A 233      -3.401  48.691  37.224  1.00  0.00           C  
ATOM   3534  O   VAL A 233      -3.703  49.725  37.831  1.00  0.00           O  
ATOM   3535  CB  VAL A 233      -4.517  46.524  37.787  1.00  0.00           C  
ATOM   3536  CG1 VAL A 233      -4.687  47.050  39.204  1.00  0.00           C  
ATOM   3537  CG2 VAL A 233      -5.653  45.582  37.422  1.00  0.00           C  
ATOM   3538  H   VAL A 233      -3.662  46.325  35.333  1.00  0.00           H  
ATOM   3539  HA  VAL A 233      -5.434  48.178  36.761  1.00  0.00           H  
ATOM   3540  HB  VAL A 233      -3.571  45.983  37.756  1.00  0.00           H  
ATOM   3541 1HG1 VAL A 233      -4.725  46.213  39.901  1.00  0.00           H  
ATOM   3542 2HG1 VAL A 233      -3.844  47.694  39.457  1.00  0.00           H  
ATOM   3543 3HG1 VAL A 233      -5.613  47.621  39.272  1.00  0.00           H  
ATOM   3544 1HG2 VAL A 233      -5.688  44.759  38.136  1.00  0.00           H  
ATOM   3545 2HG2 VAL A 233      -6.598  46.124  37.447  1.00  0.00           H  
ATOM   3546 3HG2 VAL A 233      -5.489  45.185  36.419  1.00  0.00           H  
ATOM   3547  N   ALA A 234      -2.149  48.466  36.798  1.00  0.00           N  
ATOM   3548  CA  ALA A 234      -1.063  49.417  37.082  1.00  0.00           C  
ATOM   3549  C   ALA A 234      -1.346  50.775  36.449  1.00  0.00           C  
ATOM   3550  O   ALA A 234      -1.103  51.838  37.045  1.00  0.00           O  
ATOM   3551  CB  ALA A 234       0.269  48.873  36.586  1.00  0.00           C  
ATOM   3552  H   ALA A 234      -1.944  47.628  36.272  1.00  0.00           H  
ATOM   3553  HA  ALA A 234      -1.006  49.553  38.162  1.00  0.00           H  
ATOM   3554 1HB  ALA A 234       1.059  49.591  36.805  1.00  0.00           H  
ATOM   3555 2HB  ALA A 234       0.486  47.930  37.087  1.00  0.00           H  
ATOM   3556 3HB  ALA A 234       0.216  48.709  35.511  1.00  0.00           H  
ATOM   3557  N   ALA A 235      -1.891  50.813  35.234  1.00  0.00           N  
ATOM   3558  CA  ALA A 235      -2.208  52.057  34.546  1.00  0.00           C  
ATOM   3559  C   ALA A 235      -3.273  52.855  35.311  1.00  0.00           C  
ATOM   3560  O   ALA A 235      -3.248  54.078  35.394  1.00  0.00           O  
ATOM   3561  CB  ALA A 235      -2.673  51.769  33.126  1.00  0.00           C  
ATOM   3562  H   ALA A 235      -2.090  49.934  34.778  1.00  0.00           H  
ATOM   3563  HA  ALA A 235      -1.302  52.662  34.506  1.00  0.00           H  
ATOM   3564 1HB  ALA A 235      -2.907  52.707  32.622  1.00  0.00           H  
ATOM   3565 2HB  ALA A 235      -1.883  51.252  32.582  1.00  0.00           H  
ATOM   3566 3HB  ALA A 235      -3.563  51.142  33.156  1.00  0.00           H  
ATOM   3567  N   GLU A 236      -4.220  52.136  35.887  1.00  0.00           N  
ATOM   3568  CA  GLU A 236      -5.264  52.783  36.704  1.00  0.00           C  
ATOM   3569  C   GLU A 236      -4.651  53.385  37.954  1.00  0.00           C  
ATOM   3570  O   GLU A 236      -5.057  54.464  38.390  1.00  0.00           O  
ATOM   3571  CB  GLU A 236      -6.356  51.783  37.093  1.00  0.00           C  
ATOM   3572  CG  GLU A 236      -7.518  52.391  37.866  1.00  0.00           C  
ATOM   3573  CD  GLU A 236      -8.289  53.402  37.064  1.00  0.00           C  
ATOM   3574  OE1 GLU A 236      -8.208  53.364  35.860  1.00  0.00           O  
ATOM   3575  OE2 GLU A 236      -8.960  54.213  37.657  1.00  0.00           O  
ATOM   3576  H   GLU A 236      -4.237  51.133  35.772  1.00  0.00           H  
ATOM   3577  HA  GLU A 236      -5.721  53.579  36.115  1.00  0.00           H  
ATOM   3578 1HB  GLU A 236      -6.759  51.317  36.194  1.00  0.00           H  
ATOM   3579 2HB  GLU A 236      -5.923  50.992  37.706  1.00  0.00           H  
ATOM   3580 1HG  GLU A 236      -8.195  51.593  38.170  1.00  0.00           H  
ATOM   3581 2HG  GLU A 236      -7.132  52.866  38.767  1.00  0.00           H  
ATOM   3582  N   LEU A 237      -3.623  52.762  38.528  1.00  0.00           N  
ATOM   3583  CA  LEU A 237      -2.941  53.271  39.715  1.00  0.00           C  
ATOM   3584  C   LEU A 237      -1.936  54.377  39.455  1.00  0.00           C  
ATOM   3585  O   LEU A 237      -1.556  55.132  40.360  1.00  0.00           O  
ATOM   3586  CB  LEU A 237      -2.223  52.114  40.421  1.00  0.00           C  
ATOM   3587  CG  LEU A 237      -3.132  51.023  41.002  1.00  0.00           C  
ATOM   3588  CD1 LEU A 237      -2.277  49.893  41.560  1.00  0.00           C  
ATOM   3589  CD2 LEU A 237      -4.018  51.623  42.084  1.00  0.00           C  
ATOM   3590  H   LEU A 237      -3.309  51.896  38.113  1.00  0.00           H  
ATOM   3591  HA  LEU A 237      -3.687  53.694  40.387  1.00  0.00           H  
ATOM   3592 1HB  LEU A 237      -1.549  51.639  39.711  1.00  0.00           H  
ATOM   3593 2HB  LEU A 237      -1.629  52.521  41.239  1.00  0.00           H  
ATOM   3594  HG  LEU A 237      -3.756  50.609  40.210  1.00  0.00           H  
ATOM   3595 1HD1 LEU A 237      -2.923  49.118  41.973  1.00  0.00           H  
ATOM   3596 2HD1 LEU A 237      -1.668  49.469  40.762  1.00  0.00           H  
ATOM   3597 3HD1 LEU A 237      -1.629  50.281  42.345  1.00  0.00           H  
ATOM   3598 1HD2 LEU A 237      -4.665  50.848  42.496  1.00  0.00           H  
ATOM   3599 2HD2 LEU A 237      -3.395  52.037  42.877  1.00  0.00           H  
ATOM   3600 3HD2 LEU A 237      -4.631  52.416  41.654  1.00  0.00           H  
ATOM   3601  N   ILE A 238      -1.439  54.519  38.232  1.00  0.00           N  
ATOM   3602  CA  ILE A 238      -0.464  55.543  37.852  1.00  0.00           C  
ATOM   3603  C   ILE A 238      -0.925  56.088  36.516  1.00  0.00           C  
ATOM   3604  O   ILE A 238      -0.394  55.852  35.427  1.00  0.00           O  
ATOM   3605  CB  ILE A 238       0.966  54.984  37.744  1.00  0.00           C  
ATOM   3606  CG1 ILE A 238       1.978  56.125  37.613  1.00  0.00           C  
ATOM   3607  CG2 ILE A 238       1.077  54.032  36.562  1.00  0.00           C  
ATOM   3608  CD1 ILE A 238       2.087  56.989  38.850  1.00  0.00           C  
ATOM   3609  H   ILE A 238      -1.767  53.869  37.532  1.00  0.00           H  
ATOM   3610  HA  ILE A 238      -0.459  56.317  38.619  1.00  0.00           H  
ATOM   3611  HB  ILE A 238       1.216  54.444  38.657  1.00  0.00           H  
ATOM   3612 1HG1 ILE A 238       2.963  55.715  37.395  1.00  0.00           H  
ATOM   3613 2HG1 ILE A 238       1.698  56.765  36.776  1.00  0.00           H  
ATOM   3614 1HG2 ILE A 238       2.095  53.647  36.500  1.00  0.00           H  
ATOM   3615 2HG2 ILE A 238       0.383  53.204  36.696  1.00  0.00           H  
ATOM   3616 3HG2 ILE A 238       0.834  54.565  35.643  1.00  0.00           H  
ATOM   3617 1HD1 ILE A 238       2.822  57.776  38.680  1.00  0.00           H  
ATOM   3618 2HD1 ILE A 238       1.117  57.439  39.066  1.00  0.00           H  
ATOM   3619 3HD1 ILE A 238       2.400  56.376  39.694  1.00  0.00           H  
ATOM   3620  N   LYS A 239      -2.043  56.841  36.533  1.00  0.00           N  
ATOM   3621  CA  LYS A 239      -2.648  57.354  35.323  1.00  0.00           C  
ATOM   3622  C   LYS A 239      -1.814  58.367  34.573  1.00  0.00           C  
ATOM   3623  O   LYS A 239      -2.054  58.506  33.365  1.00  0.00           O  
ATOM   3624  CB  LYS A 239      -4.007  57.971  35.656  1.00  0.00           C  
ATOM   3625  CG  LYS A 239      -5.071  56.963  36.070  1.00  0.00           C  
ATOM   3626  CD  LYS A 239      -6.388  57.652  36.395  1.00  0.00           C  
ATOM   3627  CE  LYS A 239      -7.454  56.646  36.804  1.00  0.00           C  
ATOM   3628  NZ  LYS A 239      -8.738  57.308  37.160  1.00  0.00           N  
ATOM   3629  H   LYS A 239      -2.470  57.052  37.424  1.00  0.00           H  
ATOM   3630  HA  LYS A 239      -2.792  56.525  34.630  1.00  0.00           H  
ATOM   3631 1HB  LYS A 239      -3.892  58.688  36.469  1.00  0.00           H  
ATOM   3632 2HB  LYS A 239      -4.382  58.516  34.790  1.00  0.00           H  
ATOM   3633 1HG  LYS A 239      -5.233  56.251  35.260  1.00  0.00           H  
ATOM   3634 2HG  LYS A 239      -4.731  56.415  36.949  1.00  0.00           H  
ATOM   3635 1HD  LYS A 239      -6.237  58.361  37.210  1.00  0.00           H  
ATOM   3636 2HD  LYS A 239      -6.738  58.200  35.520  1.00  0.00           H  
ATOM   3637 1HE  LYS A 239      -7.632  55.951  35.985  1.00  0.00           H  
ATOM   3638 2HE  LYS A 239      -7.104  56.075  37.665  1.00  0.00           H  
ATOM   3639 1HZ  LYS A 239      -9.416  56.609  37.425  1.00  0.00           H  
ATOM   3640 2HZ  LYS A 239      -8.588  57.942  37.932  1.00  0.00           H  
ATOM   3641 3HZ  LYS A 239      -9.082  57.825  36.363  1.00  0.00           H  
ATOM   3642  N   GLY A 240      -0.812  58.994  35.169  1.00  0.00           N  
ATOM   3643  CA  GLY A 240       0.012  59.943  34.432  1.00  0.00           C  
ATOM   3644  C   GLY A 240       1.060  59.253  33.546  1.00  0.00           C  
ATOM   3645  O   GLY A 240       1.645  59.919  32.685  1.00  0.00           O  
ATOM   3646  H   GLY A 240      -0.610  58.819  36.143  1.00  0.00           H  
ATOM   3647 1HA  GLY A 240      -0.625  60.568  33.806  1.00  0.00           H  
ATOM   3648 2HA  GLY A 240       0.521  60.604  35.133  1.00  0.00           H  
ATOM   3649  N   ALA A 241       1.246  57.938  33.703  1.00  0.00           N  
ATOM   3650  CA  ALA A 241       2.227  57.261  32.851  1.00  0.00           C  
ATOM   3651  C   ALA A 241       1.822  57.156  31.393  1.00  0.00           C  
ATOM   3652  O   ALA A 241       0.641  56.948  31.106  1.00  0.00           O  
ATOM   3653  CB  ALA A 241       2.506  55.868  33.398  1.00  0.00           C  
ATOM   3654  H   ALA A 241       0.734  57.400  34.387  1.00  0.00           H  
ATOM   3655  HA  ALA A 241       3.148  57.844  32.866  1.00  0.00           H  
ATOM   3656 1HB  ALA A 241       3.236  55.368  32.762  1.00  0.00           H  
ATOM   3657 2HB  ALA A 241       2.901  55.948  34.411  1.00  0.00           H  
ATOM   3658 3HB  ALA A 241       1.582  55.292  33.413  1.00  0.00           H  
ATOM   3659  N   GLU A 242       2.768  57.206  30.461  1.00  0.00           N  
ATOM   3660  CA  GLU A 242       2.494  56.917  29.044  1.00  0.00           C  
ATOM   3661  C   GLU A 242       2.239  55.411  29.020  1.00  0.00           C  
ATOM   3662  O   GLU A 242       2.908  54.625  29.722  1.00  0.00           O  
ATOM   3663  CB  GLU A 242       3.659  57.304  28.130  1.00  0.00           C  
ATOM   3664  CG  GLU A 242       3.924  58.801  28.050  1.00  0.00           C  
ATOM   3665  CD  GLU A 242       5.052  59.146  27.118  1.00  0.00           C  
ATOM   3666  OE1 GLU A 242       5.350  58.353  26.257  1.00  0.00           O  
ATOM   3667  OE2 GLU A 242       5.616  60.204  27.267  1.00  0.00           O  
ATOM   3668  H   GLU A 242       3.707  57.452  30.740  1.00  0.00           H  
ATOM   3669  HA  GLU A 242       1.624  57.497  28.734  1.00  0.00           H  
ATOM   3670 1HB  GLU A 242       4.571  56.821  28.479  1.00  0.00           H  
ATOM   3671 2HB  GLU A 242       3.463  56.945  27.120  1.00  0.00           H  
ATOM   3672 1HG  GLU A 242       3.019  59.302  27.708  1.00  0.00           H  
ATOM   3673 2HG  GLU A 242       4.157  59.172  29.047  1.00  0.00           H  
ATOM   3674  N   LEU A 243       1.190  54.974  28.340  1.00  0.00           N  
ATOM   3675  CA  LEU A 243       0.786  53.586  28.354  1.00  0.00           C  
ATOM   3676  C   LEU A 243       0.741  53.006  26.961  1.00  0.00           C  
ATOM   3677  O   LEU A 243       0.111  53.558  26.045  1.00  0.00           O  
ATOM   3678  CB  LEU A 243      -0.591  53.444  29.015  1.00  0.00           C  
ATOM   3679  CG  LEU A 243      -1.175  52.026  29.038  1.00  0.00           C  
ATOM   3680  CD1 LEU A 243      -0.294  51.127  29.896  1.00  0.00           C  
ATOM   3681  CD2 LEU A 243      -2.597  52.071  29.576  1.00  0.00           C  
ATOM   3682  H   LEU A 243       0.657  55.636  27.794  1.00  0.00           H  
ATOM   3683  HA  LEU A 243       1.514  53.020  28.934  1.00  0.00           H  
ATOM   3684 1HB  LEU A 243      -0.518  53.789  30.045  1.00  0.00           H  
ATOM   3685 2HB  LEU A 243      -1.297  54.085  28.488  1.00  0.00           H  
ATOM   3686  HG  LEU A 243      -1.182  51.619  28.027  1.00  0.00           H  
ATOM   3687 1HD1 LEU A 243      -0.709  50.119  29.912  1.00  0.00           H  
ATOM   3688 2HD1 LEU A 243       0.712  51.098  29.477  1.00  0.00           H  
ATOM   3689 3HD1 LEU A 243      -0.254  51.519  30.911  1.00  0.00           H  
ATOM   3690 1HD2 LEU A 243      -3.013  51.063  29.592  1.00  0.00           H  
ATOM   3691 2HD2 LEU A 243      -2.591  52.476  30.588  1.00  0.00           H  
ATOM   3692 3HD2 LEU A 243      -3.209  52.705  28.934  1.00  0.00           H  
ATOM   3693  N   LYS A 244       1.469  51.929  26.722  1.00  0.00           N  
ATOM   3694  CA  LYS A 244       1.555  51.306  25.409  1.00  0.00           C  
ATOM   3695  C   LYS A 244       1.231  49.823  25.451  1.00  0.00           C  
ATOM   3696  O   LYS A 244       1.880  49.038  26.162  1.00  0.00           O  
ATOM   3697  CB  LYS A 244       2.949  51.515  24.816  1.00  0.00           C  
ATOM   3698  CG  LYS A 244       3.125  50.956  23.410  1.00  0.00           C  
ATOM   3699  CD  LYS A 244       2.301  51.738  22.398  1.00  0.00           C  
ATOM   3700  CE  LYS A 244       2.918  53.099  22.114  1.00  0.00           C  
ATOM   3701  NZ  LYS A 244       2.182  53.833  21.049  1.00  0.00           N  
ATOM   3702  H   LYS A 244       1.985  51.528  27.492  1.00  0.00           H  
ATOM   3703  HA  LYS A 244       0.821  51.776  24.754  1.00  0.00           H  
ATOM   3704 1HB  LYS A 244       3.175  52.581  24.782  1.00  0.00           H  
ATOM   3705 2HB  LYS A 244       3.693  51.043  25.458  1.00  0.00           H  
ATOM   3706 1HG  LYS A 244       4.177  51.007  23.127  1.00  0.00           H  
ATOM   3707 2HG  LYS A 244       2.812  49.912  23.392  1.00  0.00           H  
ATOM   3708 1HD  LYS A 244       2.240  51.175  21.465  1.00  0.00           H  
ATOM   3709 2HD  LYS A 244       1.291  51.880  22.782  1.00  0.00           H  
ATOM   3710 1HE  LYS A 244       2.909  53.699  23.023  1.00  0.00           H  
ATOM   3711 2HE  LYS A 244       3.954  52.971  21.800  1.00  0.00           H  
ATOM   3712 1HZ  LYS A 244       2.622  54.729  20.891  1.00  0.00           H  
ATOM   3713 2HZ  LYS A 244       2.200  53.294  20.194  1.00  0.00           H  
ATOM   3714 3HZ  LYS A 244       1.225  53.975  21.337  1.00  0.00           H  
ATOM   3715  N   VAL A 245       0.218  49.381  24.698  1.00  0.00           N  
ATOM   3716  CA  VAL A 245      -0.077  47.952  24.617  1.00  0.00           C  
ATOM   3717  C   VAL A 245       0.438  47.468  23.262  1.00  0.00           C  
ATOM   3718  O   VAL A 245       0.185  48.128  22.242  1.00  0.00           O  
ATOM   3719  CB  VAL A 245      -1.588  47.680  24.746  1.00  0.00           C  
ATOM   3720  CG1 VAL A 245      -1.875  46.193  24.604  1.00  0.00           C  
ATOM   3721  CG2 VAL A 245      -2.095  48.202  26.082  1.00  0.00           C  
ATOM   3722  H   VAL A 245      -0.353  50.032  24.178  1.00  0.00           H  
ATOM   3723  HA  VAL A 245       0.431  47.447  25.439  1.00  0.00           H  
ATOM   3724  HB  VAL A 245      -2.109  48.188  23.935  1.00  0.00           H  
ATOM   3725 1HG1 VAL A 245      -2.947  46.019  24.697  1.00  0.00           H  
ATOM   3726 2HG1 VAL A 245      -1.536  45.849  23.626  1.00  0.00           H  
ATOM   3727 3HG1 VAL A 245      -1.350  45.644  25.385  1.00  0.00           H  
ATOM   3728 1HG2 VAL A 245      -3.164  48.007  26.166  1.00  0.00           H  
ATOM   3729 2HG2 VAL A 245      -1.569  47.698  26.893  1.00  0.00           H  
ATOM   3730 3HG2 VAL A 245      -1.916  49.275  26.145  1.00  0.00           H  
ATOM   3731  N   TYR A 246       1.252  46.395  23.225  1.00  0.00           N  
ATOM   3732  CA  TYR A 246       1.775  45.896  21.948  1.00  0.00           C  
ATOM   3733  C   TYR A 246       0.924  44.689  21.557  1.00  0.00           C  
ATOM   3734  O   TYR A 246       0.931  43.649  22.199  1.00  0.00           O  
ATOM   3735  CB  TYR A 246       3.255  45.522  22.049  1.00  0.00           C  
ATOM   3736  CG  TYR A 246       4.167  46.702  22.304  1.00  0.00           C  
ATOM   3737  CD1 TYR A 246       3.791  47.971  21.891  1.00  0.00           C  
ATOM   3738  CD2 TYR A 246       5.380  46.514  22.951  1.00  0.00           C  
ATOM   3739  CE1 TYR A 246       4.623  49.049  22.124  1.00  0.00           C  
ATOM   3740  CE2 TYR A 246       6.212  47.591  23.184  1.00  0.00           C  
ATOM   3741  CZ  TYR A 246       5.838  48.854  22.773  1.00  0.00           C  
ATOM   3742  OH  TYR A 246       6.667  49.927  23.005  1.00  0.00           O  
ATOM   3743  H   TYR A 246       1.510  45.923  24.080  1.00  0.00           H  
ATOM   3744  HA  TYR A 246       1.677  46.685  21.202  1.00  0.00           H  
ATOM   3745 1HB  TYR A 246       3.395  44.803  22.858  1.00  0.00           H  
ATOM   3746 2HB  TYR A 246       3.573  45.040  21.125  1.00  0.00           H  
ATOM   3747  HD1 TYR A 246       2.838  48.119  21.383  1.00  0.00           H  
ATOM   3748  HD2 TYR A 246       5.676  45.516  23.275  1.00  0.00           H  
ATOM   3749  HE1 TYR A 246       4.328  50.046  21.800  1.00  0.00           H  
ATOM   3750  HE2 TYR A 246       7.166  47.444  23.692  1.00  0.00           H  
ATOM   3751  HH  TYR A 246       7.458  49.627  23.458  1.00  0.00           H  
ATOM   3752  N   LYS A 247       0.074  44.871  20.533  1.00  0.00           N  
ATOM   3753  CA  LYS A 247      -0.900  43.817  20.245  1.00  0.00           C  
ATOM   3754  C   LYS A 247      -0.270  42.507  19.825  1.00  0.00           C  
ATOM   3755  O   LYS A 247       0.592  42.509  18.960  1.00  0.00           O  
ATOM   3756  CB  LYS A 247      -1.869  44.282  19.157  1.00  0.00           C  
ATOM   3757  CG  LYS A 247      -2.793  45.416  19.580  1.00  0.00           C  
ATOM   3758  CD  LYS A 247      -3.748  45.799  18.459  1.00  0.00           C  
ATOM   3759  CE  LYS A 247      -4.665  46.939  18.877  1.00  0.00           C  
ATOM   3760  NZ  LYS A 247      -5.592  47.337  17.783  1.00  0.00           N  
ATOM   3761  H   LYS A 247       0.083  45.702  19.960  1.00  0.00           H  
ATOM   3762  HA  LYS A 247      -1.465  43.610  21.155  1.00  0.00           H  
ATOM   3763 1HB  LYS A 247      -1.305  44.617  18.286  1.00  0.00           H  
ATOM   3764 2HB  LYS A 247      -2.491  43.444  18.841  1.00  0.00           H  
ATOM   3765 1HG  LYS A 247      -3.373  45.108  20.451  1.00  0.00           H  
ATOM   3766 2HG  LYS A 247      -2.198  46.287  19.853  1.00  0.00           H  
ATOM   3767 1HD  LYS A 247      -3.175  46.107  17.583  1.00  0.00           H  
ATOM   3768 2HD  LYS A 247      -4.356  44.936  18.189  1.00  0.00           H  
ATOM   3769 1HE  LYS A 247      -5.252  46.635  19.742  1.00  0.00           H  
ATOM   3770 2HE  LYS A 247      -4.065  47.804  19.159  1.00  0.00           H  
ATOM   3771 1HZ  LYS A 247      -6.182  48.094  18.100  1.00  0.00           H  
ATOM   3772 2HZ  LYS A 247      -5.058  47.639  16.981  1.00  0.00           H  
ATOM   3773 3HZ  LYS A 247      -6.168  46.548  17.526  1.00  0.00           H  
ATOM   3774  N   ASP A 248      -0.682  41.414  20.420  1.00  0.00           N  
ATOM   3775  CA  ASP A 248      -0.256  40.072  20.105  1.00  0.00           C  
ATOM   3776  C   ASP A 248       1.132  39.715  20.647  1.00  0.00           C  
ATOM   3777  O   ASP A 248       1.508  38.567  20.440  1.00  0.00           O  
ATOM   3778  CB  ASP A 248      -0.274  39.878  18.587  1.00  0.00           C  
ATOM   3779  CG  ASP A 248      -1.672  39.986  17.992  1.00  0.00           C  
ATOM   3780  OD1 ASP A 248      -2.578  39.411  18.546  1.00  0.00           O  
ATOM   3781  OD2 ASP A 248      -1.820  40.644  16.990  1.00  0.00           O  
ATOM   3782  H   ASP A 248      -1.356  41.556  21.159  1.00  0.00           H  
ATOM   3783  HA  ASP A 248      -0.953  39.371  20.564  1.00  0.00           H  
ATOM   3784 1HB  ASP A 248       0.364  40.627  18.117  1.00  0.00           H  
ATOM   3785 2HB  ASP A 248       0.135  38.898  18.340  1.00  0.00           H  
ATOM   3786  N   ALA A 249       1.839  40.643  21.292  1.00  0.00           N  
ATOM   3787  CA  ALA A 249       3.220  40.286  21.719  1.00  0.00           C  
ATOM   3788  C   ALA A 249       3.174  39.483  22.989  1.00  0.00           C  
ATOM   3789  O   ALA A 249       2.297  39.602  23.847  1.00  0.00           O  
ATOM   3790  CB  ALA A 249       4.078  41.526  21.922  1.00  0.00           C  
ATOM   3791  H   ALA A 249       1.482  41.565  21.500  1.00  0.00           H  
ATOM   3792  HA  ALA A 249       3.672  39.680  20.933  1.00  0.00           H  
ATOM   3793 1HB  ALA A 249       5.080  41.228  22.233  1.00  0.00           H  
ATOM   3794 2HB  ALA A 249       4.140  42.083  20.987  1.00  0.00           H  
ATOM   3795 3HB  ALA A 249       3.632  42.155  22.690  1.00  0.00           H  
ATOM   3796  N   PRO A 250       4.158  38.590  23.202  1.00  0.00           N  
ATOM   3797  CA  PRO A 250       4.255  37.747  24.350  1.00  0.00           C  
ATOM   3798  C   PRO A 250       5.009  38.399  25.507  1.00  0.00           C  
ATOM   3799  O   PRO A 250       5.326  39.591  25.439  1.00  0.00           O  
ATOM   3800  CB  PRO A 250       5.009  36.535  23.793  1.00  0.00           C  
ATOM   3801  CG  PRO A 250       5.942  37.117  22.786  1.00  0.00           C  
ATOM   3802  CD  PRO A 250       5.152  38.222  22.138  1.00  0.00           C  
ATOM   3803  HA  PRO A 250       3.243  37.472  24.683  1.00  0.00           H  
ATOM   3804 1HB  PRO A 250       5.532  36.011  24.607  1.00  0.00           H  
ATOM   3805 2HB  PRO A 250       4.299  35.820  23.353  1.00  0.00           H  
ATOM   3806 1HG  PRO A 250       6.855  37.482  23.280  1.00  0.00           H  
ATOM   3807 2HG  PRO A 250       6.257  36.344  22.069  1.00  0.00           H  
ATOM   3808 1HD  PRO A 250       5.823  39.059  21.894  1.00  0.00           H  
ATOM   3809 2HD  PRO A 250       4.663  37.840  21.230  1.00  0.00           H  
ATOM   3810  N   HIS A 251       5.334  37.603  26.513  1.00  0.00           N  
ATOM   3811  CA  HIS A 251       6.162  38.163  27.623  1.00  0.00           C  
ATOM   3812  C   HIS A 251       7.533  38.527  27.101  1.00  0.00           C  
ATOM   3813  O   HIS A 251       8.060  39.594  27.469  1.00  0.00           O  
ATOM   3814  CB  HIS A 251       6.306  37.171  28.782  1.00  0.00           C  
ATOM   3815  CG  HIS A 251       7.085  37.710  29.942  1.00  0.00           C  
ATOM   3816  ND1 HIS A 251       7.504  36.917  30.989  1.00  0.00           N  
ATOM   3817  CD2 HIS A 251       7.518  38.962  30.220  1.00  0.00           C  
ATOM   3818  CE1 HIS A 251       8.165  37.658  31.861  1.00  0.00           C  
ATOM   3819  NE2 HIS A 251       8.187  38.902  31.418  1.00  0.00           N  
ATOM   3820  H   HIS A 251       5.043  36.637  26.555  1.00  0.00           H  
ATOM   3821  HA  HIS A 251       5.684  39.059  28.017  1.00  0.00           H  
ATOM   3822 1HB  HIS A 251       5.317  36.883  29.139  1.00  0.00           H  
ATOM   3823 2HB  HIS A 251       6.802  36.268  28.428  1.00  0.00           H  
ATOM   3824  HD1 HIS A 251       7.409  35.923  31.053  1.00  0.00           H  
ATOM   3825  HD2 HIS A 251       7.427  39.912  29.693  1.00  0.00           H  
ATOM   3826  HE1 HIS A 251       8.581  37.213  32.765  1.00  0.00           H  
ATOM   3827  N   GLY A 252       8.183  37.689  26.295  1.00  0.00           N  
ATOM   3828  CA  GLY A 252       9.553  37.927  25.826  1.00  0.00           C  
ATOM   3829  C   GLY A 252       9.631  38.868  24.651  1.00  0.00           C  
ATOM   3830  O   GLY A 252      10.319  38.637  23.672  1.00  0.00           O  
ATOM   3831  H   GLY A 252       7.700  36.853  25.999  1.00  0.00           H  
ATOM   3832 1HA  GLY A 252      10.150  38.340  26.640  1.00  0.00           H  
ATOM   3833 2HA  GLY A 252      10.010  36.980  25.541  1.00  0.00           H  
ATOM   3834  N   PHE A 253       8.927  40.008  24.744  1.00  0.00           N  
ATOM   3835  CA  PHE A 253       8.773  40.928  23.629  1.00  0.00           C  
ATOM   3836  C   PHE A 253       9.983  41.801  23.380  1.00  0.00           C  
ATOM   3837  O   PHE A 253      10.076  42.450  22.333  1.00  0.00           O  
ATOM   3838  CB  PHE A 253       7.556  41.825  23.863  1.00  0.00           C  
ATOM   3839  CG  PHE A 253       7.656  42.672  25.099  1.00  0.00           C  
ATOM   3840  CD1 PHE A 253       8.592  43.692  25.184  1.00  0.00           C  
ATOM   3841  CD2 PHE A 253       6.816  42.451  26.180  1.00  0.00           C  
ATOM   3842  CE1 PHE A 253       8.686  44.473  26.321  1.00  0.00           C  
ATOM   3843  CE2 PHE A 253       6.906  43.231  27.317  1.00  0.00           C  
ATOM   3844  CZ  PHE A 253       7.843  44.242  27.387  1.00  0.00           C  
ATOM   3845  H   PHE A 253       8.490  40.228  25.627  1.00  0.00           H  
ATOM   3846  HA  PHE A 253       8.616  40.346  22.720  1.00  0.00           H  
ATOM   3847 1HB  PHE A 253       7.421  42.485  23.008  1.00  0.00           H  
ATOM   3848 2HB  PHE A 253       6.661  41.209  23.945  1.00  0.00           H  
ATOM   3849  HD1 PHE A 253       9.258  43.875  24.340  1.00  0.00           H  
ATOM   3850  HD2 PHE A 253       6.076  41.652  26.125  1.00  0.00           H  
ATOM   3851  HE1 PHE A 253       9.426  45.271  26.374  1.00  0.00           H  
ATOM   3852  HE2 PHE A 253       6.240  43.047  28.159  1.00  0.00           H  
ATOM   3853  HZ  PHE A 253       7.917  44.856  28.284  1.00  0.00           H  
ATOM   3854  N   ALA A 254      11.003  41.735  24.273  1.00  0.00           N  
ATOM   3855  CA  ALA A 254      12.231  42.477  23.966  1.00  0.00           C  
ATOM   3856  C   ALA A 254      12.868  41.907  22.692  1.00  0.00           C  
ATOM   3857  O   ALA A 254      13.509  42.657  21.950  1.00  0.00           O  
ATOM   3858  CB  ALA A 254      13.207  42.415  25.132  1.00  0.00           C  
ATOM   3859  H   ALA A 254      10.951  41.202  25.130  1.00  0.00           H  
ATOM   3860  HA  ALA A 254      11.962  43.519  23.791  1.00  0.00           H  
ATOM   3861 1HB  ALA A 254      14.110  42.973  24.881  1.00  0.00           H  
ATOM   3862 2HB  ALA A 254      12.745  42.853  26.017  1.00  0.00           H  
ATOM   3863 3HB  ALA A 254      13.466  41.378  25.334  1.00  0.00           H  
ATOM   3864  N   VAL A 255      12.741  40.599  22.489  1.00  0.00           N  
ATOM   3865  CA  VAL A 255      13.305  39.998  21.295  1.00  0.00           C  
ATOM   3866  C   VAL A 255      12.240  39.931  20.168  1.00  0.00           C  
ATOM   3867  O   VAL A 255      12.492  40.453  19.089  1.00  0.00           O  
ATOM   3868  CB  VAL A 255      13.828  38.584  21.613  1.00  0.00           C  
ATOM   3869  CG1 VAL A 255      14.328  37.904  20.347  1.00  0.00           C  
ATOM   3870  CG2 VAL A 255      14.932  38.663  22.655  1.00  0.00           C  
ATOM   3871  H   VAL A 255      12.257  40.012  23.153  1.00  0.00           H  
ATOM   3872  HA  VAL A 255      14.139  40.615  20.958  1.00  0.00           H  
ATOM   3873  HB  VAL A 255      13.005  37.981  21.998  1.00  0.00           H  
ATOM   3874 1HG1 VAL A 255      14.693  36.906  20.590  1.00  0.00           H  
ATOM   3875 2HG1 VAL A 255      13.511  37.826  19.629  1.00  0.00           H  
ATOM   3876 3HG1 VAL A 255      15.138  38.491  19.915  1.00  0.00           H  
ATOM   3877 1HG2 VAL A 255      15.296  37.660  22.876  1.00  0.00           H  
ATOM   3878 2HG2 VAL A 255      15.752  39.271  22.272  1.00  0.00           H  
ATOM   3879 3HG2 VAL A 255      14.541  39.115  23.567  1.00  0.00           H  
ATOM   3880  N   THR A 256      11.095  39.303  20.435  1.00  0.00           N  
ATOM   3881  CA  THR A 256      10.148  39.086  19.322  1.00  0.00           C  
ATOM   3882  C   THR A 256       9.582  40.362  18.709  1.00  0.00           C  
ATOM   3883  O   THR A 256       9.200  40.311  17.526  1.00  0.00           O  
ATOM   3884  CB  THR A 256       8.972  38.204  19.782  1.00  0.00           C  
ATOM   3885  OG1 THR A 256       8.293  38.840  20.873  1.00  0.00           O  
ATOM   3886  CG2 THR A 256       9.472  36.838  20.228  1.00  0.00           C  
ATOM   3887  H   THR A 256      10.853  38.974  21.358  1.00  0.00           H  
ATOM   3888  HA  THR A 256      10.674  38.574  18.515  1.00  0.00           H  
ATOM   3889  HB  THR A 256       8.269  38.077  18.959  1.00  0.00           H  
ATOM   3890  HG1 THR A 256       7.705  39.518  20.532  1.00  0.00           H  
ATOM   3891 1HG2 THR A 256       8.628  36.229  20.549  1.00  0.00           H  
ATOM   3892 2HG2 THR A 256       9.979  36.348  19.397  1.00  0.00           H  
ATOM   3893 3HG2 THR A 256      10.169  36.959  21.057  1.00  0.00           H  
ATOM   3894  N   HIS A 257       9.416  41.415  19.448  1.00  0.00           N  
ATOM   3895  CA  HIS A 257       8.835  42.682  19.006  1.00  0.00           C  
ATOM   3896  C   HIS A 257       9.783  43.834  19.318  1.00  0.00           C  
ATOM   3897  O   HIS A 257       9.396  44.923  19.736  1.00  0.00           O  
ATOM   3898  CB  HIS A 257       7.479  42.927  19.675  1.00  0.00           C  
ATOM   3899  CG  HIS A 257       6.444  41.901  19.332  1.00  0.00           C  
ATOM   3900  ND1 HIS A 257       6.651  40.549  19.508  1.00  0.00           N  
ATOM   3901  CD2 HIS A 257       5.196  42.028  18.822  1.00  0.00           C  
ATOM   3902  CE1 HIS A 257       5.573  39.889  19.122  1.00  0.00           C  
ATOM   3903  NE2 HIS A 257       4.677  40.763  18.702  1.00  0.00           N  
ATOM   3904  H   HIS A 257       9.724  41.322  20.406  1.00  0.00           H  
ATOM   3905  HA  HIS A 257       8.676  42.653  17.928  1.00  0.00           H  
ATOM   3906 1HB  HIS A 257       7.603  42.937  20.758  1.00  0.00           H  
ATOM   3907 2HB  HIS A 257       7.100  43.906  19.380  1.00  0.00           H  
ATOM   3908  HD2 HIS A 257       4.697  42.961  18.557  1.00  0.00           H  
ATOM   3909  HE1 HIS A 257       5.445  38.807  19.146  1.00  0.00           H  
ATOM   3910  HE2 HIS A 257       3.757  40.543  18.348  1.00  0.00           H  
ATOM   3911  N   ALA A 258      11.056  43.572  19.116  1.00  0.00           N  
ATOM   3912  CA  ALA A 258      12.089  44.578  19.382  1.00  0.00           C  
ATOM   3913  C   ALA A 258      11.833  45.912  18.682  1.00  0.00           C  
ATOM   3914  O   ALA A 258      12.033  46.971  19.271  1.00  0.00           O  
ATOM   3915  CB  ALA A 258      13.452  44.037  18.974  1.00  0.00           C  
ATOM   3916  H   ALA A 258      11.331  42.663  18.772  1.00  0.00           H  
ATOM   3917  HA  ALA A 258      12.092  44.786  20.452  1.00  0.00           H  
ATOM   3918 1HB  ALA A 258      14.216  44.789  19.173  1.00  0.00           H  
ATOM   3919 2HB  ALA A 258      13.671  43.135  19.545  1.00  0.00           H  
ATOM   3920 3HB  ALA A 258      13.445  43.800  17.911  1.00  0.00           H  
ATOM   3921  N   GLN A 259      11.415  45.901  17.413  1.00  0.00           N  
ATOM   3922  CA  GLN A 259      11.148  47.155  16.703  1.00  0.00           C  
ATOM   3923  C   GLN A 259      10.081  47.980  17.399  1.00  0.00           C  
ATOM   3924  O   GLN A 259      10.238  49.196  17.614  1.00  0.00           O  
ATOM   3925  CB  GLN A 259      10.721  46.874  15.260  1.00  0.00           C  
ATOM   3926  CG  GLN A 259      10.510  48.122  14.419  1.00  0.00           C  
ATOM   3927  CD  GLN A 259      11.800  48.881  14.177  1.00  0.00           C  
ATOM   3928  OE1 GLN A 259      12.894  48.315  14.253  1.00  0.00           O  
ATOM   3929  NE2 GLN A 259      11.680  50.171  13.883  1.00  0.00           N  
ATOM   3930  H   GLN A 259      11.279  45.024  16.931  1.00  0.00           H  
ATOM   3931  HA  GLN A 259      12.064  47.745  16.686  1.00  0.00           H  
ATOM   3932 1HB  GLN A 259      11.477  46.262  14.769  1.00  0.00           H  
ATOM   3933 2HB  GLN A 259       9.790  46.307  15.260  1.00  0.00           H  
ATOM   3934 1HG  GLN A 259      10.097  47.831  13.453  1.00  0.00           H  
ATOM   3935 2HG  GLN A 259       9.816  48.784  14.938  1.00  0.00           H  
ATOM   3936 1HE2 GLN A 259      12.497  50.724  13.713  1.00  0.00           H  
ATOM   3937 2HE2 GLN A 259      10.774  50.591  13.831  1.00  0.00           H  
ATOM   3938  N   GLN A 260       8.971  47.338  17.783  1.00  0.00           N  
ATOM   3939  CA  GLN A 260       7.920  48.085  18.471  1.00  0.00           C  
ATOM   3940  C   GLN A 260       8.406  48.590  19.823  1.00  0.00           C  
ATOM   3941  O   GLN A 260       8.057  49.683  20.262  1.00  0.00           O  
ATOM   3942  CB  GLN A 260       6.673  47.216  18.655  1.00  0.00           C  
ATOM   3943  CG  GLN A 260       5.936  46.903  17.364  1.00  0.00           C  
ATOM   3944  CD  GLN A 260       4.755  45.976  17.582  1.00  0.00           C  
ATOM   3945  OE1 GLN A 260       4.436  45.611  18.717  1.00  0.00           O  
ATOM   3946  NE2 GLN A 260       4.099  45.590  16.494  1.00  0.00           N  
ATOM   3947  H   GLN A 260       8.841  46.352  17.610  1.00  0.00           H  
ATOM   3948  HA  GLN A 260       7.654  48.949  17.862  1.00  0.00           H  
ATOM   3949 1HB  GLN A 260       6.954  46.270  19.120  1.00  0.00           H  
ATOM   3950 2HB  GLN A 260       5.977  47.716  19.328  1.00  0.00           H  
ATOM   3951 1HG  GLN A 260       5.565  47.834  16.935  1.00  0.00           H  
ATOM   3952 2HG  GLN A 260       6.626  46.421  16.671  1.00  0.00           H  
ATOM   3953 1HE2 GLN A 260       3.311  44.978  16.575  1.00  0.00           H  
ATOM   3954 2HE2 GLN A 260       4.392  45.910  15.593  1.00  0.00           H  
ATOM   3955  N   LEU A 261       9.160  47.744  20.545  1.00  0.00           N  
ATOM   3956  CA  LEU A 261       9.629  48.177  21.874  1.00  0.00           C  
ATOM   3957  C   LEU A 261      10.599  49.344  21.733  1.00  0.00           C  
ATOM   3958  O   LEU A 261      10.549  50.333  22.456  1.00  0.00           O  
ATOM   3959  CB  LEU A 261      10.314  47.020  22.612  1.00  0.00           C  
ATOM   3960  CG  LEU A 261      10.844  47.346  24.014  1.00  0.00           C  
ATOM   3961  CD1 LEU A 261       9.691  47.793  24.902  1.00  0.00           C  
ATOM   3962  CD2 LEU A 261      11.538  46.122  24.592  1.00  0.00           C  
ATOM   3963  H   LEU A 261       9.414  46.826  20.208  1.00  0.00           H  
ATOM   3964  HA  LEU A 261       8.767  48.497  22.457  1.00  0.00           H  
ATOM   3965 1HB  LEU A 261       9.603  46.201  22.709  1.00  0.00           H  
ATOM   3966 2HB  LEU A 261      11.155  46.674  22.012  1.00  0.00           H  
ATOM   3967  HG  LEU A 261      11.556  48.170  23.951  1.00  0.00           H  
ATOM   3968 1HD1 LEU A 261      10.068  48.025  25.899  1.00  0.00           H  
ATOM   3969 2HD1 LEU A 261       9.226  48.681  24.475  1.00  0.00           H  
ATOM   3970 3HD1 LEU A 261       8.954  46.994  24.971  1.00  0.00           H  
ATOM   3971 1HD2 LEU A 261      11.916  46.354  25.589  1.00  0.00           H  
ATOM   3972 2HD2 LEU A 261      10.827  45.298  24.657  1.00  0.00           H  
ATOM   3973 3HD2 LEU A 261      12.368  45.835  23.947  1.00  0.00           H  
ATOM   3974  N   ASN A 262      11.532  49.246  20.794  1.00  0.00           N  
ATOM   3975  CA  ASN A 262      12.563  50.262  20.612  1.00  0.00           C  
ATOM   3976  C   ASN A 262      11.918  51.581  20.181  1.00  0.00           C  
ATOM   3977  O   ASN A 262      12.306  52.620  20.713  1.00  0.00           O  
ATOM   3978  CB  ASN A 262      13.601  49.807  19.603  1.00  0.00           C  
ATOM   3979  CG  ASN A 262      14.509  48.740  20.149  1.00  0.00           C  
ATOM   3980  OD1 ASN A 262      15.146  48.924  21.192  1.00  0.00           O  
ATOM   3981  ND2 ASN A 262      14.580  47.627  19.464  1.00  0.00           N  
ATOM   3982  H   ASN A 262      11.524  48.439  20.187  1.00  0.00           H  
ATOM   3983  HA  ASN A 262      13.061  50.425  21.569  1.00  0.00           H  
ATOM   3984 1HB  ASN A 262      13.100  49.421  18.714  1.00  0.00           H  
ATOM   3985 2HB  ASN A 262      14.206  50.659  19.294  1.00  0.00           H  
ATOM   3986 1HD2 ASN A 262      15.168  46.882  19.780  1.00  0.00           H  
ATOM   3987 2HD2 ASN A 262      14.046  47.521  18.625  1.00  0.00           H  
ATOM   3988  N   GLU A 263      10.931  51.498  19.291  1.00  0.00           N  
ATOM   3989  CA  GLU A 263      10.275  52.750  18.860  1.00  0.00           C  
ATOM   3990  C   GLU A 263       9.627  53.435  20.044  1.00  0.00           C  
ATOM   3991  O   GLU A 263       9.798  54.638  20.240  1.00  0.00           O  
ATOM   3992  CB  GLU A 263       9.223  52.478  17.783  1.00  0.00           C  
ATOM   3993  CG  GLU A 263       9.795  52.060  16.436  1.00  0.00           C  
ATOM   3994  CD  GLU A 263       8.732  51.719  15.429  1.00  0.00           C  
ATOM   3995  OE1 GLU A 263       7.582  51.688  15.795  1.00  0.00           O  
ATOM   3996  OE2 GLU A 263       9.071  51.490  14.292  1.00  0.00           O  
ATOM   3997  H   GLU A 263      10.617  50.620  18.904  1.00  0.00           H  
ATOM   3998  HA  GLU A 263      11.034  53.411  18.440  1.00  0.00           H  
ATOM   3999 1HB  GLU A 263       8.551  51.688  18.121  1.00  0.00           H  
ATOM   4000 2HB  GLU A 263       8.621  53.374  17.627  1.00  0.00           H  
ATOM   4001 1HG  GLU A 263      10.403  52.874  16.043  1.00  0.00           H  
ATOM   4002 2HG  GLU A 263      10.442  51.197  16.580  1.00  0.00           H  
ATOM   4003  N   ASP A 264       8.888  52.712  20.890  1.00  0.00           N  
ATOM   4004  CA  ASP A 264       8.215  53.314  22.038  1.00  0.00           C  
ATOM   4005  C   ASP A 264       9.213  53.870  23.058  1.00  0.00           C  
ATOM   4006  O   ASP A 264       9.112  54.953  23.623  1.00  0.00           O  
ATOM   4007  CB  ASP A 264       7.305  52.287  22.717  1.00  0.00           C  
ATOM   4008  CG  ASP A 264       6.452  52.892  23.824  1.00  0.00           C  
ATOM   4009  OD1 ASP A 264       6.603  54.060  24.093  1.00  0.00           O  
ATOM   4010  OD2 ASP A 264       5.659  52.179  24.391  1.00  0.00           O  
ATOM   4011  H   ASP A 264       8.793  51.719  20.729  1.00  0.00           H  
ATOM   4012  HA  ASP A 264       7.604  54.145  21.684  1.00  0.00           H  
ATOM   4013 1HB  ASP A 264       6.645  51.839  21.974  1.00  0.00           H  
ATOM   4014 2HB  ASP A 264       7.912  51.487  23.141  1.00  0.00           H  
ATOM   4015  N   LEU A 265      10.266  53.075  23.304  1.00  0.00           N  
ATOM   4016  CA  LEU A 265      11.286  53.505  24.264  1.00  0.00           C  
ATOM   4017  C   LEU A 265      12.027  54.734  23.782  1.00  0.00           C  
ATOM   4018  O   LEU A 265      12.169  55.672  24.553  1.00  0.00           O  
ATOM   4019  CB  LEU A 265      12.290  52.373  24.517  1.00  0.00           C  
ATOM   4020  CG  LEU A 265      13.427  52.698  25.494  1.00  0.00           C  
ATOM   4021  CD1 LEU A 265      12.842  53.049  26.856  1.00  0.00           C  
ATOM   4022  CD2 LEU A 265      14.367  51.507  25.594  1.00  0.00           C  
ATOM   4023  H   LEU A 265      10.371  52.184  22.840  1.00  0.00           H  
ATOM   4024  HA  LEU A 265      10.794  53.752  25.204  1.00  0.00           H  
ATOM   4025 1HB  LEU A 265      11.751  51.513  24.910  1.00  0.00           H  
ATOM   4026 2HB  LEU A 265      12.741  52.090  23.566  1.00  0.00           H  
ATOM   4027  HG  LEU A 265      13.979  53.567  25.135  1.00  0.00           H  
ATOM   4028 1HD1 LEU A 265      13.649  53.280  27.550  1.00  0.00           H  
ATOM   4029 2HD1 LEU A 265      12.188  53.916  26.758  1.00  0.00           H  
ATOM   4030 3HD1 LEU A 265      12.269  52.203  27.234  1.00  0.00           H  
ATOM   4031 1HD2 LEU A 265      15.176  51.738  26.288  1.00  0.00           H  
ATOM   4032 2HD2 LEU A 265      13.817  50.638  25.955  1.00  0.00           H  
ATOM   4033 3HD2 LEU A 265      14.785  51.289  24.611  1.00  0.00           H  
ATOM   4034  N   LEU A 266      12.478  54.776  22.526  1.00  0.00           N  
ATOM   4035  CA  LEU A 266      13.211  55.975  22.091  1.00  0.00           C  
ATOM   4036  C   LEU A 266      12.272  57.190  22.094  1.00  0.00           C  
ATOM   4037  O   LEU A 266      12.713  58.295  22.391  1.00  0.00           O  
ATOM   4038  CB  LEU A 266      13.800  55.769  20.690  1.00  0.00           C  
ATOM   4039  CG  LEU A 266      14.934  54.741  20.589  1.00  0.00           C  
ATOM   4040  CD1 LEU A 266      15.300  54.530  19.126  1.00  0.00           C  
ATOM   4041  CD2 LEU A 266      16.133  55.228  21.388  1.00  0.00           C  
ATOM   4042  H   LEU A 266      12.335  54.021  21.870  1.00  0.00           H  
ATOM   4043  HA  LEU A 266      14.029  56.152  22.788  1.00  0.00           H  
ATOM   4044 1HB  LEU A 266      13.002  55.449  20.022  1.00  0.00           H  
ATOM   4045 2HB  LEU A 266      14.184  56.724  20.331  1.00  0.00           H  
ATOM   4046  HG  LEU A 266      14.595  53.785  20.989  1.00  0.00           H  
ATOM   4047 1HD1 LEU A 266      16.106  53.800  19.054  1.00  0.00           H  
ATOM   4048 2HD1 LEU A 266      14.429  54.163  18.582  1.00  0.00           H  
ATOM   4049 3HD1 LEU A 266      15.627  55.475  18.693  1.00  0.00           H  
ATOM   4050 1HD2 LEU A 266      16.939  54.497  21.317  1.00  0.00           H  
ATOM   4051 2HD2 LEU A 266      16.474  56.184  20.988  1.00  0.00           H  
ATOM   4052 3HD2 LEU A 266      15.848  55.354  22.432  1.00  0.00           H  
ATOM   4053  N   ALA A 267      10.989  57.013  21.768  1.00  0.00           N  
ATOM   4054  CA  ALA A 267      10.091  58.189  21.744  1.00  0.00           C  
ATOM   4055  C   ALA A 267       9.901  58.749  23.139  1.00  0.00           C  
ATOM   4056  O   ALA A 267       9.865  59.959  23.381  1.00  0.00           O  
ATOM   4057  CB  ALA A 267       8.741  57.831  21.139  1.00  0.00           C  
ATOM   4058  H   ALA A 267      10.615  56.103  21.538  1.00  0.00           H  
ATOM   4059  HA  ALA A 267      10.556  58.958  21.127  1.00  0.00           H  
ATOM   4060 1HB  ALA A 267       8.100  58.712  21.133  1.00  0.00           H  
ATOM   4061 2HB  ALA A 267       8.883  57.478  20.118  1.00  0.00           H  
ATOM   4062 3HB  ALA A 267       8.274  57.046  21.732  1.00  0.00           H  
ATOM   4063  N   PHE A 268       9.798  57.828  24.099  1.00  0.00           N  
ATOM   4064  CA  PHE A 268       9.647  58.205  25.496  1.00  0.00           C  
ATOM   4065  C   PHE A 268      10.898  58.912  25.994  1.00  0.00           C  
ATOM   4066  O   PHE A 268      10.835  59.956  26.663  1.00  0.00           O  
ATOM   4067  CB  PHE A 268       9.367  56.974  26.360  1.00  0.00           C  
ATOM   4068  CG  PHE A 268       9.173  57.286  27.816  1.00  0.00           C  
ATOM   4069  CD1 PHE A 268       7.977  57.822  28.272  1.00  0.00           C  
ATOM   4070  CD2 PHE A 268      10.185  57.047  28.733  1.00  0.00           C  
ATOM   4071  CE1 PHE A 268       7.798  58.110  29.612  1.00  0.00           C  
ATOM   4072  CE2 PHE A 268      10.008  57.333  30.073  1.00  0.00           C  
ATOM   4073  CZ  PHE A 268       8.812  57.866  30.512  1.00  0.00           C  
ATOM   4074  H   PHE A 268       9.825  56.849  23.854  1.00  0.00           H  
ATOM   4075  HA  PHE A 268       8.801  58.888  25.581  1.00  0.00           H  
ATOM   4076 1HB  PHE A 268       8.471  56.472  25.997  1.00  0.00           H  
ATOM   4077 2HB  PHE A 268      10.194  56.271  26.270  1.00  0.00           H  
ATOM   4078  HD1 PHE A 268       7.174  58.014  27.560  1.00  0.00           H  
ATOM   4079  HD2 PHE A 268      11.129  56.627  28.386  1.00  0.00           H  
ATOM   4080  HE1 PHE A 268       6.853  58.531  29.956  1.00  0.00           H  
ATOM   4081  HE2 PHE A 268      10.811  57.139  30.783  1.00  0.00           H  
ATOM   4082  HZ  PHE A 268       8.672  58.093  31.568  1.00  0.00           H  
ATOM   4083  N   LEU A 269      12.089  58.405  25.690  1.00  0.00           N  
ATOM   4084  CA  LEU A 269      13.334  59.011  26.134  1.00  0.00           C  
ATOM   4085  C   LEU A 269      13.556  60.391  25.529  1.00  0.00           C  
ATOM   4086  O   LEU A 269      14.215  61.235  26.144  1.00  0.00           O  
ATOM   4087  CB  LEU A 269      14.514  58.099  25.774  1.00  0.00           C  
ATOM   4088  CG  LEU A 269      14.585  56.771  26.538  1.00  0.00           C  
ATOM   4089  CD1 LEU A 269      15.710  55.917  25.970  1.00  0.00           C  
ATOM   4090  CD2 LEU A 269      14.802  57.047  28.018  1.00  0.00           C  
ATOM   4091  H   LEU A 269      12.123  57.566  25.129  1.00  0.00           H  
ATOM   4092  HA  LEU A 269      13.295  59.128  27.216  1.00  0.00           H  
ATOM   4093 1HB  LEU A 269      14.462  57.867  24.711  1.00  0.00           H  
ATOM   4094 2HB  LEU A 269      15.441  58.640  25.962  1.00  0.00           H  
ATOM   4095  HG  LEU A 269      13.651  56.223  26.405  1.00  0.00           H  
ATOM   4096 1HD1 LEU A 269      15.761  54.973  26.513  1.00  0.00           H  
ATOM   4097 2HD1 LEU A 269      15.519  55.718  24.915  1.00  0.00           H  
ATOM   4098 3HD1 LEU A 269      16.657  56.447  26.074  1.00  0.00           H  
ATOM   4099 1HD2 LEU A 269      14.852  56.103  28.562  1.00  0.00           H  
ATOM   4100 2HD2 LEU A 269      15.736  57.593  28.153  1.00  0.00           H  
ATOM   4101 3HD2 LEU A 269      13.975  57.644  28.403  1.00  0.00           H  
ATOM   4102  N   LYS A 270      13.050  60.624  24.325  1.00  0.00           N  
ATOM   4103  CA  LYS A 270      13.256  61.880  23.629  1.00  0.00           C  
ATOM   4104  C   LYS A 270      12.394  63.004  24.174  1.00  0.00           C  
ATOM   4105  O   LYS A 270      12.727  64.163  23.941  1.00  0.00           O  
ATOM   4106  CB  LYS A 270      12.985  61.700  22.134  1.00  0.00           C  
ATOM   4107  CG  LYS A 270      13.327  62.915  21.282  1.00  0.00           C  
ATOM   4108  CD  LYS A 270      13.158  62.617  19.800  1.00  0.00           C  
ATOM   4109  CE  LYS A 270      13.496  63.831  18.948  1.00  0.00           C  
ATOM   4110  NZ  LYS A 270      13.334  63.553  17.495  1.00  0.00           N  
ATOM   4111  H   LYS A 270      12.503  59.900  23.881  1.00  0.00           H  
ATOM   4112  HA  LYS A 270      14.294  62.185  23.765  1.00  0.00           H  
ATOM   4113 1HB  LYS A 270      13.563  60.855  21.759  1.00  0.00           H  
ATOM   4114 2HB  LYS A 270      11.931  61.470  21.981  1.00  0.00           H  
ATOM   4115 1HG  LYS A 270      12.674  63.746  21.554  1.00  0.00           H  
ATOM   4116 2HG  LYS A 270      14.359  63.212  21.469  1.00  0.00           H  
ATOM   4117 1HD  LYS A 270      13.813  61.791  19.518  1.00  0.00           H  
ATOM   4118 2HD  LYS A 270      12.127  62.322  19.604  1.00  0.00           H  
ATOM   4119 1HE  LYS A 270      12.844  64.659  19.221  1.00  0.00           H  
ATOM   4120 2HE  LYS A 270      14.526  64.131  19.135  1.00  0.00           H  
ATOM   4121 1HZ  LYS A 270      13.568  64.381  16.965  1.00  0.00           H  
ATOM   4122 2HZ  LYS A 270      13.949  62.797  17.226  1.00  0.00           H  
ATOM   4123 3HZ  LYS A 270      12.377  63.292  17.306  1.00  0.00           H  
ATOM   4124  N   ARG A 271      11.300  62.706  24.850  1.00  0.00           N  
ATOM   4125  CA  ARG A 271      10.403  63.710  25.389  1.00  0.00           C  
ATOM   4126  C   ARG A 271      11.083  64.542  26.467  1.00  0.00           C  
ATOM   4127  O   ARG A 271      11.901  64.042  27.271  1.00  0.00           O  
ATOM   4128  OXT ARG A 271      10.669  65.718  26.566  1.00  0.00           O  
ATOM   4129  CB  ARG A 271       9.158  63.054  25.967  1.00  0.00           C  
ATOM   4130  CG  ARG A 271       8.096  64.023  26.462  1.00  0.00           C  
ATOM   4131  CD  ARG A 271       6.877  63.313  26.926  1.00  0.00           C  
ATOM   4132  NE  ARG A 271       5.866  64.234  27.418  1.00  0.00           N  
ATOM   4133  CZ  ARG A 271       4.653  63.867  27.876  1.00  0.00           C  
ATOM   4134  NH1 ARG A 271       4.317  62.596  27.899  1.00  0.00           N  
ATOM   4135  NH2 ARG A 271       3.802  64.783  28.303  1.00  0.00           N  
ATOM   4136  H   ARG A 271      11.087  61.729  24.993  1.00  0.00           H  
ATOM   4137  HA  ARG A 271      10.103  64.376  24.580  1.00  0.00           H  
ATOM   4138 1HB  ARG A 271       8.697  62.419  25.212  1.00  0.00           H  
ATOM   4139 2HB  ARG A 271       9.438  62.416  26.805  1.00  0.00           H  
ATOM   4140 1HG  ARG A 271       8.493  64.603  27.296  1.00  0.00           H  
ATOM   4141 2HG  ARG A 271       7.813  64.698  25.654  1.00  0.00           H  
ATOM   4142 1HD  ARG A 271       6.449  62.747  26.099  1.00  0.00           H  
ATOM   4143 2HD  ARG A 271       7.139  62.631  27.734  1.00  0.00           H  
ATOM   4144  HE  ARG A 271       6.088  65.221  27.416  1.00  0.00           H  
ATOM   4145 1HH1 ARG A 271       4.967  61.895  27.573  1.00  0.00           H  
ATOM   4146 2HH1 ARG A 271       3.408  62.320  28.243  1.00  0.00           H  
ATOM   4147 1HH2 ARG A 271       4.061  65.760  28.286  1.00  0.00           H  
ATOM   4148 2HH2 ARG A 271       2.894  64.508  28.647  1.00  0.00           H  
TER                                                                             
